# Supplementary material for: Tad pili with adaptable tips mediate contact-dependent killing during bacterial predation
Source: Nat Commun. 2025 May 13;16:4425. doi: 10.1038/s41467-025-58967-0 (PMC12075869; doi:10.1038/s41467-025-58967-0)
Supplement: Supplementary file 2 — Supplementary Data 1 [file 41467_2025_58967_MOESM2_ESM.xlsx]

## Sheet: Suppl. Data 1
Supplementary Data 1: List of complete genomes (NCBI RefSeq database, April 2024) in which at least one kil- / tip-homologous gene sequence was detected using the HMM profiles built from the multiple sequences alignments of orthologues identified with blast searches and Foldseek searches in this study (Supplementary Fig. 23). Each genome is associated to its accession number in NCBI and its taxon…
																						Kil genes												Tip1												Tip2
Genome accession number	Taxonomy (based on GTDB; https://gtdb.ecogenomic.org)	KilA_MXAN_3105				KilB_MXAN_4652				KilC_MXAN_3106				KilD_MXAN_3108				KilF_MXAN_3107				KilG_MXAN_4651				KilH_MXAN_4650				KilP_MXAN_5121				Tip1_KilM_MXAN_0354				Tip1_KilN_MXAN_0355				Tip1_KilL_MXAN_0356				Tip2_KilM_MXAN_0738
		Index	Gene accession number	E -value		Index	Gene accession number	E -value		Index	Gene accession number	E -value		Index	Gene accession number	E -value		Index	Gene accession number	E -value		Index	Gene accession number	E -value		Index	Gene accession number	E -value		Index	Gene accession number	E -value		Index	Gene accession number	E -value		Index	Gene accession number	E -value		Index	Gene accession number	E -value		Index	Gene accession number	E -value
GCF000012685.1	d__Bacteria;p__Myxococcota;c__Myxococcia;o__Myxococcales;f__Myxococcaceae;g__Myxococcus;s__Myxococcus xanthus	3014	WP_011553155	6.70795e-94		4530	WP_011554644	7.26755e-140		3015	WP_011553156	4.52358e-258		3017	WP_011553158	0		3016	WP_011553157	0		4529	WP_011554643	4.598e-154		4528	WP_011554642	6.04523e-143		4990	WP_026114034	5.12691e-47		346	WP_020478445	6.19327e-132		347	WP_011550493	5.04338e-240		348	WP_020478444	2.99063e-141		713	WP_011550864	2.24978e-169
GCF015775755.1	d__Bacteria;p__Myxococcota;c__Myxococcia;o__Myxococcales;f__Myxococcaceae;g__Myxococcus;s__Myxococcus xanthus	3033	WP_011553155	6.72633e-94		4549	WP_011554644	7.28747e-140		3034	WP_011553156	4.53598e-258		3036	WP_011553158	0		3035	WP_011553157	0		4548	WP_011554643	4.6106e-154		4547	WP_011554642	6.0618e-143		5009	WP_026114034	5.14096e-47		366	WP_020478445	6.21024e-132		367	WP_011550493	5.0572e-240		368	WP_020478444	2.99883e-141		732	WP_011550864	2.25595e-169
GCF004104415.1	d__Bacteria;p__Myxococcota;c__Myxococcia;o__Myxococcales;f__Myxococcaceae;g__Corallococcus;s__Corallococcus coralloides	4692	WP_120619328	9.43035e-92		4611	WP_120622540	8.21372e-139		4691	WP_128797878	2.14171e-249		4689	WP_128797876	0		4690	WP_128797877	0		4610	WP_120622539	1.00027e-153		4609	WP_120622538	4.26175e-140		2247	WP_128795931	9.25616e-48		7241	WP_128799876	2.16493e-122		7240	WP_128799875	2.08217e-230		7239	WP_128799874	9.28594e-137		626	WP_128794597	1.06852e-162
GCF016859125.1	d__Bacteria;p__Myxococcota;c__Myxococcia;o__Myxococcales;f__Myxococcaceae;g__Archangium;s__Archangium violaceum_A	9428	WP_203405974	9.43629e-94		7029	WP_203403854	3.31636e-141		9427	WP_203405973	7.44463e-251		9425	WP_203405971	0		9426	WP_203405972	0		7030	WP_203403855	2.40463e-154		7031	WP_203403856	9.42957e-141		6485	WP_203403372	1.60086e-45		7924	WP_203404641	2.49718e-125		3613	WP_203410241	2.69617e-236		7926	WP_203404643	2.01965e-142		7924	WP_203404641	2.71933e-69
GCF016887565.1	d__Bacteria;p__Myxococcota;c__Myxococcia;o__Myxococcales;f__Myxococcaceae;g__Archangium;s__Archangium violaceum_B	6351	WP_204219720	2.71131e-91		4052	WP_204227508	7.17957e-137		6350	WP_204219719	1.96888e-250		6348	WP_204219717	0		6349	WP_204219718	0		4053	WP_204227509	1.68764e-153		4054	WP_204227510	4.96144e-140		3425	WP_204226942	4.15049e-44		7750	WP_239469986	1.81876e-118		7749	WP_204221101	5.74452e-199		7748	WP_204221100	1.90447e-135		7750	WP_239469986	7.69228e-66
GCF000280925.3	d__Bacteria;p__Myxococcota;c__Myxococcia;o__Myxococcales;f__Myxococcaceae;g__Myxococcus;s__Myxococcus hansupus	3788	WP_044891018	4.74764e-94		2183	WP_002636715	8.43857e-140		3787	WP_002640672	2.02384e-252		3784	WP_226993916	2.79069e-220		3786	WP_002640673	0		2184	WP_002636714	3.51354e-154		2185	WP_002636713	1.401e-141		1712	WP_002634097	4.76282e-50		6480	WP_021781339	4.73949e-122		6479	WP_002638087	2.11071e-224		6478	WP_002638086	2.76894e-124		6107	WP_002637876	1.39941e-166
GCF020827275.1	d__Bacteria;p__Myxococcota;c__Myxococcia;o__Myxococcales;f__Myxococcaceae;g__Myxococcus;s__Myxococcus xanthus	4404	WP_020478566	2.21718e-94		2886	WP_011554644	7.49858e-140		4403	WP_011553156	4.66739e-258		4401	WP_011553158	0		4402	WP_011553157	0		2887	WP_011554643	4.74417e-154		2888	WP_011554642	6.23741e-143		2426	WP_026114034	5.28989e-47		7288	WP_020478445	6.39015e-132		7287	WP_011550493	5.20371e-240		7286	WP_020478444	3.0857e-141		6921	WP_011550864	2.3213e-169
GCA000988565.1	d__Bacteria;p__Myxococcota;c__Myxococcia;o__Myxococcales;f__Myxococcaceae;g__Myxococcus;s__Myxococcus fulvus	3778	AKF81299	3.68022e-81		5483	AKF82445	6.36055e-137		3779	AKF81300	1.38573e-250		6374	AKF83072	2.79267e-32		3780	AKF81301	0		5482	AKF82444	7.59485e-152		5481	AKF82443	1.96937e-136		5985	AKF82823	1.6847e-46		406	AKF79238	9.10643e-112		407	AKF79239	3.51936e-199		408	AKF79240	4.97572e-120		786	AKF79496	1.06704e-135
GCF006402735.1	d__Bacteria;p__Myxococcota;c__Myxococcia;o__Myxococcales;f__Myxococcaceae;g__Myxococcus;s__Myxococcus xanthus_A	2995	WP_140798235	6.40102e-95		4591	WP_140793403	1.62718e-139		2996	WP_140790834	7.81283e-258		2998	WP_140798236	0		2997	WP_140790836	0		4590	WP_140793401	5.65483e-154		4589	WP_140793399	5.79802e-143		5134	WP_174258898	4.59007e-47		342	WP_237077943	9.13849e-123		343	WP_174259169	5.73593e-232		344	WP_237077944	1.2799e-131		750	WP_140787317	2.31055e-168
GCF006402415.1	d__Bacteria;p__Myxococcota;c__Myxococcia;o__Myxococcales;f__Myxococcaceae;g__Myxococcus;s__Myxococcus xanthus_A	2995	WP_140798235	6.39932e-95		4588	WP_140793403	1.62674e-139		2996	WP_140790834	7.81075e-258		2998	WP_140798236	0		2997	WP_140790836	0		4587	WP_140793401	5.65333e-154		4586	WP_140793399	5.79648e-143		5131	WP_174258898	4.58885e-47		342	WP_237077943	9.13607e-123		343	WP_174259169	5.73441e-232		344	WP_140796304	1.32905e-131		750	WP_140787317	2.30994e-168
GCF006402015.1	d__Bacteria;p__Myxococcota;c__Myxococcia;o__Myxococcales;f__Myxococcaceae;g__Myxococcus;s__Myxococcus xanthus_A	3021	WP_140798235	6.53513e-95		4733	WP_140793403	1.66127e-139		3022	WP_140790834	7.97652e-258		3024	WP_140798236	0		3023	WP_140790836	0		4732	WP_140793401	5.77331e-154		4731	WP_140793399	5.9195e-143		5280	WP_174258898	4.68624e-47		343	WP_237077943	9.32996e-123		344	WP_174259169	5.85611e-232		345	WP_237077944	1.30672e-131		741	WP_140787317	2.35896e-168
GCF000331735.1	d__Bacteria;p__Myxococcota;c__Myxococcia;o__Myxococcales;f__Myxococcaceae;g__Myxococcus;s__Myxococcus stipitatus	3514	WP_015349142	1.40564e-88		5022	WP_015350645	6.32958e-136		3515	WP_015349143	6.08843e-250		3517	WP_015349145	0		3516	WP_015349144	0		5021	WP_015350644	7.34597e-153		5020	WP_201769015	5.21645e-137		5526	WP_015351144	1.69456e-46		367	WP_015345990	1.28844e-118		368	WP_015345991	1.86912e-190		369	WP_015345992	1.62107e-118		705	WP_015346327	1.78923e-141
GCF019968905.1	d__Bacteria;p__Myxococcota;c__Myxococcia;o__Myxococcales;f__Myxococcaceae;g__Corallococcus;s__Corallococcus sp019968905	4735	WP_223633816	2.28797e-91		4647	WP_223633609	2.15471e-137		4734	WP_223633813	1.51079e-249		4732	WP_223633807	0		4733	WP_223633810	0		4646	WP_223633607	8.37045e-154		4645	WP_223646726	5.87968e-135		2543	WP_223644507	6.98897e-49		7236	WP_223639568	4.97556e-123		7235	WP_223639565	4.85975e-225		7234	WP_223639562	8.77883e-136		603	WP_223641814	1.82876e-159
GCF019895115.1	d__Bacteria;p__Myxococcota;c__Myxococcia;o__Myxococcales;f__Myxococcaceae;g__Myxococcus;s__Myxococcus xanthus	3226	WP_020478566	2.2107e-94		4740	WP_011554644	7.47668e-140		3227	WP_011553156	4.65375e-258		3229	WP_011553158	0		3228	WP_011553157	0		4739	WP_011554643	4.73031e-154		4738	WP_011554642	6.21918e-143		5198	WP_026114034	5.27443e-47		345	WP_020478445	6.37148e-132		346	WP_011550493	5.1885e-240		347	WP_020478444	3.07669e-141		711	WP_011550864	2.31452e-169
GCF000219105.1	d__Bacteria;p__Myxococcota;c__Myxococcia;o__Myxococcales;f__Myxococcaceae;g__Myxococcus;s__Myxococcus macrosporus	4645	WP_043711030	8.2812e-95		6231	WP_013941214	3.74956e-140		4646	WP_013939673	1.78944e-257		4648	WP_013939675	0		4647	WP_013939674	0		6230	WP_013941213	1.87058e-154		6229	WP_043711691	2.39739e-142		6700	WP_013941678	3.50627e-50		1382	WP_043709545	4.78529e-123		1381	WP_043709543	6.6609e-239		1380	WP_043709542	1.97898e-133		1020	WP_043709368	7.13047e-170
GCF006400955.1	d__Bacteria;p__Myxococcota;c__Myxococcia;o__Myxococcales;f__Myxococcaceae;g__Myxococcus;s__Myxococcus xanthus_A	3096	WP_140790832	6.15928e-95		4721	WP_140793403	1.63106e-139		3097	WP_140790834	7.83147e-258		3099	WP_140790838	0		3098	WP_140790836	0		4720	WP_140793401	5.66832e-154		4719	WP_140793399	5.81186e-143		5180	WP_174258898	4.60102e-47		347	WP_237077943	9.1603e-123		348	WP_174258606	3.55309e-232		349	WP_140796304	1.33257e-131		750	WP_140787317	2.31607e-168
GCF002305895.1	d__Bacteria;p__Myxococcota;c__Myxococcia;o__Myxococcales;f__Myxococcaceae;g__Myxococcus;s__Myxococcus macrosporus	3052	WP_043711030	8.21783e-95		4560	WP_013941214	3.72087e-140		3053	WP_013939673	1.77574e-257		3055	WP_095958633	0		3054	WP_013939674	0		4559	WP_013941213	1.85627e-154		4558	WP_043711691	2.37905e-142		5025	WP_013941678	3.47944e-50		382	WP_043709545	4.74867e-123		383	WP_170114693	2.29173e-238		384	WP_095956820	1.74427e-133		755	WP_095957071	7.75806e-170
GCF016698685.1	d__Bacteria;p__Myxococcota;c__Myxococcia;o__Myxococcales;f__Myxococcaceae;g__Myxococcus;s__Myxococcus xanthus	3009	WP_020478566	2.18832e-94		4639	WP_011554644	7.40099e-140		3010	WP_011553156	4.60664e-258		3012	WP_201425457	0		3011	WP_201425456	0		4638	WP_011554643	4.68242e-154		4637	WP_201421222	5.60675e-143		5096	WP_026114034	5.22104e-47		341	WP_020478445	6.30698e-132		342	WP_201423508	1.6757e-239		343	WP_020478444	3.04554e-141		709	WP_201423777	1.32506e-168
GCF006401215.1	d__Bacteria;p__Myxococcota;c__Myxococcia;o__Myxococcales;f__Myxococcaceae;g__Myxococcus;s__Myxococcus xanthus_A	2984	WP_140790832	6.12995e-95		4578	WP_140793403	1.62329e-139		2985	WP_140790834	7.79418e-258		2987	WP_140790838	0		2986	WP_140790836	0		4577	WP_140793401	5.64133e-154		4576	WP_140793399	5.78418e-143		5127	WP_174258898	4.57911e-47		347	WP_237077943	9.11668e-123		348	WP_174259169	5.72224e-232		349	WP_237077944	1.27684e-131		749	WP_140787317	2.30504e-168
GCF002305855.1	d__Bacteria;p__Myxococcota;c__Myxococcia;o__Myxococcales;f__Myxococcaceae;g__Melittangium;s__Melittangium boletus	71	WP_095975556	4.47103e-90		8043	WP_095982400	1.13378e-136		70	WP_095975555	1.3934e-244		68	WP_095975553	0		69	WP_095975554	0		8042	WP_095982399	5.36592e-151		8041	WP_095982398	2.54455e-139		5654	WP_095980385	5.08698e-40		5649	WP_095980381	1.92385e-117		5456	WP_095980227	1.05435e-198		5647	WP_095980379	4.30892e-126		5457	WP_095980228	9.38749e-71
GCF002305875.1	d__Bacteria;p__Myxococcota;c__Myxococcia;o__Myxococcales;f__Myxococcaceae;g__Cystobacter;s__Cystobacter fuscus_A	6333	WP_095988624	1.54453e-94		6110	WP_095988437	1.77277e-139		6332	WP_095988623	2.4197e-247		6330	WP_095988621	0		6331	WP_095988622	0		6109	WP_002624351	4.02056e-152		6108	WP_095988436	3.09714e-139		7003	WP_002621155	1.03929e-48		7008	WP_095989193	2.79662e-127		630	WP_232537333	1.20923e-242		7010	WP_095989194	1.41846e-140		101	WP_095983412	6.1341e-166
GCF030168875.1	d__Bacteria;p__Myxococcota;c__Myxococcia;o__Myxococcales;f__Myxococcaceae;g__Myxococcus;s__Myxococcus vastator	920	WP_284666327	1.31956e-94		2495	WP_163786281	2.99395e-139		921	WP_163785805	6.52075e-258		923	WP_284666328	0		922	WP_176410659	0		2494	WP_011554643	4.59422e-154		2493	WP_176420880	4.29889e-142		3010	WP_176411347	4.51299e-46		5647	WP_284664112	4.57144e-124		5648	WP_284664114	3.20193e-236		5649	WP_284664115	3.88119e-139		6028	WP_284664448	1.08242e-166
GCF000255295.1	d__Bacteria;p__Myxococcota;c__Myxococcia;o__Myxococcales;f__Myxococcaceae;g__Corallococcus;s__Corallococcus coralloides	4935	WP_014397748	1.5638e-91		4844	WP_014397657	8.42389e-139		4934	WP_014397747	2.03792e-249		4932	WP_014397745	0		4933	WP_014397746	0		4843	WP_014397656	1.20303e-153		4842	WP_014397655	9.14199e-141		2355	WP_014395199	3.52528e-49		7630	WP_014400422	3.69674e-125		7629	WP_014400421	1.24695e-233		7628	WP_014400420	2.92114e-140		621	WP_014393472	1.93511e-166
GCF026965535.1	d__Bacteria;p__Myxococcota;c__Myxococcia;o__Myxococcales;f__Myxococcaceae;g__Corallococcus;s__Corallococcus sp017309135	6556	WP_206793051	3.06629e-90		6466	WP_206793216	1.75874e-138		6555	WP_206793053	1.65182e-249		6553	WP_206793058	0		6554	WP_206793056	0		6465	WP_206793217	8.7306e-154		6464	WP_206793219	3.42062e-139		4053	WP_206798166	1.67146e-47		1227	WP_206787062	2.41977e-121		1226	WP_206787063	2.72198e-225		1225	WP_206787064	2.45043e-136		2332	WP_206800035	8.87994e-162
GCF001027285.1	d__Bacteria;p__Myxococcota;c__Myxococcia;o__Myxococcales;f__Myxococcaceae;g__Archangium;s__Archangium gephyra	6403	WP_047862588	6.2678e-89		4233	WP_047856947	1.27631e-137		6402	WP_047858581	1.52227e-250		6400	WP_047858579	0		6401	WP_047858580	0		4234	WP_047856948	1.43341e-152		4235	WP_047856949	1.05915e-137		3607	WP_043411435	3.91274e-44		2784	WP_047855858	9.08306e-119		1136	WP_047854613	1.03988e-201		2786	WP_047855859	2.32033e-133		1135	WP_047854612	1.41255e-66
GCF018517205.1	d__Bacteria;p__Myxococcota;c__Myxococcia;o__Myxococcales;f__Myxococcaceae;g__Myxococcus;s__Myxococcus xanthus	4106	WP_020478566	2.21629e-94		5622	WP_011554644	7.4956e-140		4107	WP_011553156	4.66553e-258		4109	WP_011553158	0		4108	WP_011553157	0		5621	WP_011554643	4.74228e-154		5620	WP_011554642	6.23492e-143		6081	WP_026114034	5.28778e-47		1224	WP_020478445	6.3876e-132		1225	WP_011550493	5.20163e-240		1226	WP_020478444	3.08447e-141		1590	WP_011550864	2.32038e-169
GCF006401635.1	d__Bacteria;p__Myxococcota;c__Myxococcia;o__Myxococcales;f__Myxococcaceae;g__Myxococcus;s__Myxococcus xanthus	2814	WP_020478566	2.10293e-94		4364	WP_011554644	7.1122e-140		2815	WP_090494915	4.90511e-258		2817	WP_140862335	0		2816	WP_140862334	0		4363	WP_011554643	4.49971e-154		4362	WP_140864241	9.39364e-143		4814	WP_026114034	5.01731e-47		344	WP_020478445	6.06088e-132		345	WP_140860144	1.01779e-238		346	WP_140860146	2.31065e-139		701	WP_140860495	4.37279e-168
GCF000165485.1	d__Bacteria;p__Myxococcota;c__Myxococcia;o__Myxococcales;f__Myxococcaceae;g__Stigmatella;s__Stigmatella aurantiaca_A	4940	WP_002618460	1.17095e-92		5370	WP_002615108	2.33102e-139		4939	WP_002618458	1.35798e-255		4937	WP_002618462	0		4938	WP_002618459	0		5369	WP_013376794	2.18396e-153		5368	WP_013376793	4.95072e-139		5810	WP_013377024	2.3977e-48		1059	WP_013374477	9.77572e-128		1060	WP_002614028	1.45297e-215		1061	WP_002614034	1.97288e-143		1059	WP_013374477	4.73269e-68
GCF026810205.1	d__Bacteria;p__Myxococcota;c__Myxococcia;o__Myxococcales;f__Myxococcaceae;g__Myxococcus;s__Myxococcus xanthus_A	3118	WP_140790832	6.34995e-95		4734	WP_140793403	1.68155e-139		3119	WP_140790834	8.07391e-258		3121	WP_268784539	0		3120	WP_268784538	0		4733	WP_140793401	5.84379e-154		4732	WP_140793399	5.99177e-143		5329	WP_174258898	4.74346e-47		330	WP_237077943	9.44387e-123		331	WP_174259169	5.92761e-232		332	WP_237077944	1.32267e-131		749	WP_140787317	2.38776e-168
GCF029761895.1	d__Bacteria;p__Pseudomonadota;c__Gammaproteobacteria;o__Xanthomonadales;f__Xanthomonadaceae;g__Xanthomonas_A;s__Xanthomonas_A sontii	NA				3996	WP_267105377	8.33249e-38		3997	WP_223875719	7.66631e-68		NA				3998	WP_150410807	4.33158e-199		3999	WP_267113948	1.33458e-62		4000	WP_150410809	6.3073e-54		NA				NA				NA				NA				NA
GCF025765835.1	d__Bacteria;p__Pseudomonadota;c__Gammaproteobacteria;o__Xanthomonadales;f__Xanthomonadaceae;g__Xanthomonas_A;s__Xanthomonas_A sontii	NA				317	WP_043094195	5.22691e-38		316	WP_267085503	1.54833e-67		NA				315	WP_267085502	2.5669e-199		314	WP_267085501	1.06947e-62		313	WP_267104387	1.55287e-53		NA				NA				NA				NA				NA
GCA025666215.1	d__Bacteria;p__Pseudomonadota;c__Gammaproteobacteria;o__Xanthomonadales;f__Xanthomonadaceae;g__Xanthomonas_A;s__Xanthomonas_A campestris_A	NA				4233	UYC16215	4.41229e-38		4234	UYC16216	5.56807e-67		NA				4235	UYC16217	1.27295e-199		4236	UYC16218	1.74555e-62		4237	UYC16219	6.74844e-54		NA				NA				NA				NA				NA
GCF003233695.1	d__Bacteria;p__Pseudomonadota;c__Gammaproteobacteria;o__Xanthomonadales;f__Xanthomonadaceae;g__Lysobacter_H;s__Lysobacter_H maris	NA				124	WP_223250217	1.82225e-40		125	WP_190238563	6.53588e-66		NA				126	WP_111265005	5.94924e-202		127	WP_223250218	2.02475e-62		128	WP_111265007	2.63567e-56		NA				NA				NA				NA				NA
GCF024266585.1	d__Bacteria;p__Pseudomonadota;c__Gammaproteobacteria;o__Xanthomonadales;f__Xanthomonadaceae;g__Xanthomonas_A;s__Xanthomonas_A sacchari_C	NA				467	WP_254459960	3.7667e-38		466	WP_254459959	2.34459e-67		NA				465	WP_254459958	1.12488e-200		464	WP_254459957	1.90628e-62		463	WP_254459956	1.63249e-53		NA				NA				NA				NA				NA
GCF025765895.1	d__Bacteria;p__Pseudomonadota;c__Gammaproteobacteria;o__Xanthomonadales;f__Xanthomonadaceae;g__Xanthomonas_A;s__Xanthomonas_A sontii	NA				318	WP_043094195	5.23963e-38		317	WP_226978562	2.32135e-67		NA				316	WP_152236805	5.92223e-199		315	WP_267093321	1.74201e-61		314	WP_152236837	1.07536e-53		NA				NA				NA				NA				NA
GCF001263175.1	d__Bacteria;p__Myxococcota;c__Myxococcia;o__Myxococcales;f__Vulgatibacteraceae;g__Vulgatibacter;s__Vulgatibacter incomptus	NA				980	WP_050725060	1.27489e-89		1857	WP_240475282	6.30652e-163		NA				1856	WP_050725824	3.63323e-242		981	WP_050725061	1.1939e-92		982	WP_050725062	1.79118e-88		1726	WP_050725706	6.36047e-30		3607	WP_050727357	6.40957e-37		3606	WP_050727356	2.00874e-27		NA				NA
GCF014395425.1	d__Bacteria;p__Pseudomonadota;c__Gammaproteobacteria;o__Xanthomonadales;f__Xanthomonadaceae;g__Thermomonas;s__Thermomonas brevis	NA				1636	WP_187569014	1.53731e-34		1635	WP_246455051	7.13828e-72		NA				1634	WP_187569013	3.54123e-196		1633	WP_187569012	8.76985e-62		1632	WP_187569011	4.39553e-54		NA				NA				NA				NA				NA
GCF000815185.1	d__Bacteria;p__Pseudomonadota;c__Gammaproteobacteria;o__Xanthomonadales;f__Xanthomonadaceae;g__Xanthomonas_A;s__Xanthomonas_A sontii	NA				2890	WP_043094195	5.31593e-38		2889	WP_052250844	1.64874e-67		NA				2888	WP_082028831	1.95459e-199		2887	WP_043094193	1.0658e-62		2886	WP_043094190	5.42168e-54		NA				NA				NA				NA				NA
GCF025765815.1	d__Bacteria;p__Pseudomonadota;c__Gammaproteobacteria;o__Xanthomonadales;f__Xanthomonadaceae;g__Xanthomonas_A;s__Xanthomonas_A sontii	NA				318	WP_043094195	5.232e-38		317	WP_267097663	1.55374e-67		NA				316	WP_150410807	4.28574e-199		315	WP_043094193	1.04897e-62		314	WP_150410809	6.24056e-54		NA				NA				NA				NA				NA
GCF025765955.1	d__Bacteria;p__Pseudomonadota;c__Gammaproteobacteria;o__Xanthomonadales;f__Xanthomonadaceae;g__Xanthomonas_A;s__Xanthomonas_A sontii	NA				316	WP_267082588	5.46128e-38		315	WP_267082587	1.31111e-67		NA				314	WP_148830024	4.0582e-199		313	WP_150410808	8.69656e-63		312	WP_267110216	5.79023e-53		NA				NA				NA				NA				NA
GCF025765935.1	d__Bacteria;p__Pseudomonadota;c__Gammaproteobacteria;o__Xanthomonadales;f__Xanthomonadaceae;g__Xanthomonas_A;s__Xanthomonas_A sontii	NA				322	WP_043094195	5.25616e-38		321	WP_267085503	1.557e-67		NA				320	WP_267085502	2.58126e-199		319	WP_267085501	1.07545e-62		318	WP_226978561	7.44416e-54		NA				NA				NA				NA				NA
GCF025765795.1	d__Bacteria;p__Pseudomonadota;c__Gammaproteobacteria;o__Xanthomonadales;f__Xanthomonadaceae;g__Xanthomonas_A;s__Xanthomonas_A sontii	NA				339	WP_267082588	5.51129e-38		338	WP_267082587	1.32311e-67		NA				337	WP_148830024	4.09536e-199		336	WP_148830025	7.01855e-63		335	WP_148830026	3.28045e-52		NA				NA				NA				NA				NA
GCF014236855.1	d__Bacteria;p__Pseudomonadota;c__Gammaproteobacteria;o__Xanthomonadales;f__Xanthomonadaceae;g__Xanthomonas_A;s__Xanthomonas_A sp014236855	NA				339	WP_185825219	3.213e-38		338	WP_255423962	1.22948e-66		NA				337	WP_185825217	1.89404e-199		336	WP_185825216	3.17246e-63		335	WP_185825215	4.00369e-54		NA				NA				NA				NA				NA
GCF006547045.1	d__Bacteria;p__Pseudomonadota;c__Gammaproteobacteria;o__Xanthomonadales;f__Xanthomonadaceae;g__Lysobacter_H;s__Lysobacter_H alkalisoli	NA				3351	WP_167285368	7.02756e-38		3350	WP_167285365	6.18242e-61		NA				3349	WP_208543199	5.86227e-200		3348	WP_141624922	4.51641e-63		3347	WP_141624921	3.50648e-53		NA				NA				NA				NA				NA
GCA005221445.1	d__Bacteria;p__Pseudomonadota;c__Alphaproteobacteria;o__Rhizobiales;f__Rhizobiaceae;g__Agrobacterium;s__Agrobacterium oryzihabitans	NA				NA				2748	QCM06277	3.7824e-35		NA				2745	QCM06274	6.57884e-162		2744	QCM06273	9.59929e-38		2743	QCM06272	3.64991e-37		NA				NA				NA				NA				NA
GCF024970185.1	d__Bacteria;p__Pseudomonadota;c__Gammaproteobacteria;o__Pseudomonadales;f__Pseudomonadaceae;g__Pseudomonas_E;s__Pseudomonas_E sp024970185	NA				NA				673	WP_259499001	1.37539e-47		NA				671	WP_259498998	8.19023e-130		670	WP_259498997	1.02532e-32		NA				NA				NA				NA				NA				NA
GCF025143985.1	d__Bacteria;p__Pseudomonadota;c__Alphaproteobacteria;o__Rhodobacterales;f__Rhodobacteraceae;g__Sulfitobacter;s__Sulfitobacter sp025143985	NA				NA				819	WP_259984453	6.98506e-54		NA				816	WP_259984450	1.34082e-171		815	WP_259984449	1.15052e-34		814	WP_259984448	8.33548e-36		NA				NA				NA				NA				NA
GCF029632765.1	d__Bacteria;p__Actinomycetota;c__Actinomycetes;o__Actinomycetales;f__Actinomycetaceae;g__Arcanobacterium;s__Arcanobacterium wilhelmae	NA				NA				NA				NA				1687	WP_278058418	2.30753e-133		1688	WP_278058420	3.51418e-29		1689	WP_278058422	2.20761e-28		NA				NA				NA				NA				NA
GCF022788675.1	d__Bacteria;p__Pseudomonadota;c__Alphaproteobacteria;o__Rhodobacterales;f__Rhodobacteraceae;g__Sulfitobacter;s__Sulfitobacter pontiacus	NA				NA				868	WP_243251280	4.7844e-53		NA				865	WP_037943335	1.1529e-171		864	WP_243251279	7.53749e-34		863	WP_005851669	3.97303e-33		NA				NA				NA				NA				NA
GCF004114795.1	d__Bacteria;p__Pseudomonadota;c__Gammaproteobacteria;o__Burkholderiales;f__Burkholderiaceae;g__Paucimonas;s__Paucimonas sp004114795	NA				NA				852	WP_128900885	1.55974e-42		NA				844	WP_128900879	4.61998e-167		843	WP_241687779	4.6038e-50		842	WP_128900877	2.25604e-43		NA				NA				NA				NA				NA
GCF900637735.1	d__Bacteria;p__Pseudomonadota;c__Gammaproteobacteria;o__Pseudomonadales;f__Pseudomonadaceae;g__Pseudomonas_E;s__Pseudomonas_E taetrolens	NA				NA				4023	WP_048382657	1.99785e-48		NA				4021	WP_048382655	2.76828e-130		4020	WP_048382654	1.19688e-27		NA				NA				NA				NA				NA				NA
GCF030585125.1	d__Bacteria;p__Pseudomonadota;c__Alphaproteobacteria;o__Rhizobiales;f__Xanthobacteraceae;g__Bradyrhizobium;s__Bradyrhizobium elkanii	NA				NA				8283	WP_085964768	1.44035e-48		NA				8286	WP_026192174	2.28524e-164		8287	WP_018269597	1.29775e-35		8288	WP_016842633	8.14587e-33		NA				NA				NA				NA				NA
GCF001985785.1	d__Bacteria;p__Pseudomonadota;c__Gammaproteobacteria;o__Burkholderiales;f__Burkholderiaceae;g__Bordetella;s__Bordetella pertussis	NA				NA				2499	WP_010930977	1.16148e-58		NA				2498	WP_019248468	3.59974e-163		2498	WP_019248468	1.02912e-60		1068	AC878_RS05480_1068	1.98735e-42		NA				NA				NA				NA				NA
GCF002892665.1	d__Bacteria;p__Pseudomonadota;c__Gammaproteobacteria;o__Burkholderiales;f__Burkholderiaceae;g__Bordetella;s__Bordetella pertussis	NA				NA				1331	WP_010930977	1.17433e-58		NA				1332	WP_019248468	3.63958e-163		1332	WP_019248468	1.04051e-60		1084	XA18_RS05490_1084	2.00934e-42		NA				NA				NA				NA				NA
GCF000755865.1	d__Bacteria;p__Pseudomonadota;c__Gammaproteobacteria;o__Burkholderiales;f__Burkholderiaceae;g__Burkholderia;s__Burkholderia mallei	NA				NA				3178	WP_004192085	8.69247e-46		NA				2971	WP_011807719	4.84463e-151		2972	WP_011807718	2.48568e-26		2973	WP_004191346	6.0607e-29		NA				NA				NA				NA				NA
GCF001987755.1	d__Bacteria;p__Pseudomonadota;c__Gammaproteobacteria;o__Burkholderiales;f__Burkholderiaceae;g__Bordetella;s__Bordetella pertussis	NA				NA				1364	WP_010930977	1.16178e-58		NA				1365	WP_019248468	3.60067e-163		1365	WP_019248468	1.02938e-60		2795	ABC48_RS14320_2795	1.98786e-42		NA				NA				NA				NA				NA
GCF002215215.1	d__Bacteria;p__Pseudomonadota;c__Gammaproteobacteria;o__Granulosicoccales;f__Granulosicoccaceae;g__Granulosicoccus;s__Granulosicoccus antarcticus	NA				1788	WP_088917315	4.85686e-35		1789	WP_169727430	3.00701e-61		NA				1790	WP_088917317	1.24374e-205		4443	WP_088919651	4.50569e-65		1792	WP_088917319	3.13939e-59		NA				NA				NA				NA				NA
GCF003290405.1	d__Bacteria;p__Pseudomonadota;c__Alphaproteobacteria;o__Rhizobiales;f__Rhizobiaceae;g__Rhizobium;s__Rhizobium leguminosarum	NA				7486	WP_112908758	1.16858e-31		4460	WP_112906416	9.81265e-49		NA				3155	WP_047617509	8.5143e-158		4468	WP_112906421	1.37244e-43		3157	WP_112905706	6.95146e-32		NA				NA				NA				NA				NA
GCA018324425.1	d__Bacteria;p__Pseudomonadota;c__Gammaproteobacteria;o__Pseudomonadales;f__Pseudomonadaceae;g__Pseudomonas_E;s__Pseudomonas_E chlororaphis_I	NA				NA				4974	BBN56849	6.62136e-48		NA				4979	BBN56854	1.69464e-164		4978	BBN56853	6.64801e-46		4977	BBN56852	2.6854e-31		NA				NA				NA				NA				NA
GCF004634765.1	d__Bacteria;p__Pseudomonadota;c__Gammaproteobacteria;o__Burkholderiales;f__Burkholderiaceae;g__Bordetella;s__Bordetella pertussis	NA				NA				1330	WP_010930977	1.17344e-58		NA				1331	WP_019248468	3.6368e-163		1331	WP_019248468	1.03971e-60		1082	C3E08_RS05515_1082	2.00781e-42		NA				NA				NA				NA				NA
GCF022026395.1	d__Bacteria;p__Bacillota;c__Bacilli;o__Brevibacillales;f__Brevibacillaceae;g__Brevibacillus;s__Brevibacillus sp013284355	NA				NA				NA				NA				569	WP_173610711	8.26787e-160		570	WP_173610710	7.46256e-40		571	WP_173610709	1.5146e-28		NA				NA				NA				NA				NA
GCF007856155.1	d__Bacteria;p__Actinomycetota;c__Actinomycetes;o__Streptomycetales;f__Streptomycetaceae;g__Streptomyces;s__Streptomyces qinzhouensis	NA				NA				NA				NA				4368	WP_146484521	1.66837e-139		4369	WP_146482111	7.92074e-33		4370	WP_146482112	2.1822e-34		NA				NA				NA				NA				NA
GCF001700835.1	d__Bacteria;p__Pseudomonadota;c__Gammaproteobacteria;o__Enterobacterales;f__Vibrionaceae;g__Vibrio;s__Vibrio parahaemolyticus	NA				2342	WP_025612937	3.68952e-29		2341	WP_065870884	6.72623e-51		NA				2335	WP_021449972	1.43898e-162		2334	WP_023584085	9.53542e-39		2333	WP_023584086	2.92864e-39		NA				NA				NA				NA				NA
GCF001718295.1	d__Bacteria;p__Pseudomonadota;c__Gammaproteobacteria;o__Burkholderiales;f__Burkholderiaceae;g__Burkholderia;s__Burkholderia thailandensis	NA				NA				1954	WP_009891455	1.09721e-46		NA				5794	WP_009901534	4.38862e-169		5795	WP_009901535	5.66e-49		5796	WP_009901536	1.90229e-41		NA				NA				NA				NA				NA
GCF007741515.1	d__Bacteria;p__Planctomycetota;c__Planctomycetia;o__Pirellulales;f__Lacipirellulaceae;g__Adhaeretor;s__Adhaeretor mobilis	NA				NA				2147	WP_145060263	1.0618e-27		NA				2150	WP_145060265	1.26831e-179		2151	WP_246117937	8.35291e-52		2152	WP_145060266	5.07228e-43		NA				NA				NA				NA				NA
GCA030583645.1	d__Bacteria;p__Planctomycetota;c__Brocadiia;o__Brocadiales;f__Brocadiaceae;g__Jettenia;s__Jettenia sp021650895	NA				3042	WKZ20557	2.06622e-34		3043	WKZ18811	4.37056e-49		NA				3048	WKZ18816	6.96926e-174		3049	WKZ18817	1.37461e-48		3050	WKZ18818	8.64519e-48		NA				NA				NA				NA				NA
GCF002002885.1	d__Bacteria;p__Pseudomonadota;c__Gammaproteobacteria;o__Burkholderiales;f__Burkholderiaceae;g__Janthinobacterium;s__Janthinobacterium kumbetense	NA				477	WP_077398641	3.51421e-26		1898	WP_077401695	1.17513e-45		NA				1901	WP_150131099	1.14564e-171		1902	WP_077401704	5.3119e-50		1903	WP_253192843	6.89747e-48		NA				NA				NA				NA				NA
GCF001985585.1	d__Bacteria;p__Pseudomonadota;c__Gammaproteobacteria;o__Burkholderiales;f__Burkholderiaceae;g__Bordetella;s__Bordetella pertussis	NA				NA				1362	WP_010930977	1.16297e-58		NA				1363	WP_019248468	3.60437e-163		1363	WP_019248468	1.03044e-60		2797	WU34_RS14305_2797	1.98991e-42		NA				NA				NA				NA				NA
GCF001988395.1	d__Bacteria;p__Pseudomonadota;c__Gammaproteobacteria;o__Burkholderiales;f__Burkholderiaceae;g__Bordetella;s__Bordetella pertussis	NA				NA				1316	WP_010930977	1.16387e-58		NA				1317	WP_019248468	3.60715e-163		1317	WP_019248468	1.03124e-60		1071	ASC30_RS05485_1071	1.99144e-42		NA				NA				NA				NA				NA
GCF004123675.1	d__Bacteria;p__Pseudomonadota;c__Alphaproteobacteria;o__Rhodobacterales;f__Rhodobacteraceae;g__Leisingera;s__Leisingera sp004123675	NA				NA				2874	WP_129371728	1.64562e-51		NA				2877	WP_129371731	5.92332e-176		2878	WP_129371732	6.84789e-32		2879	WP_129371733	1.22361e-36		NA				NA				NA				NA				NA
GCF002220095.1	d__Bacteria;p__Pseudomonadota;c__Alphaproteobacteria;o__Rhizobiales;f__Beijerinckiaceae;g__Bosea;s__Bosea sp002220095	NA				5307	WP_089177613	6.62623e-27		5308	WP_089177614	3.72286e-42		NA				5311	WP_089177616	2.88804e-161		5312	WP_089177617	2.73793e-40		5313	WP_089177618	4.38642e-35		NA				NA				NA				NA				NA
GCF003966715.1	d__Bacteria;p__Pseudomonadota;c__Alphaproteobacteria;o__Rhizobiales;f__Xanthobacteraceae;g__Blastochloris;s__Blastochloris tepida	NA				NA				3487	WP_126401895	2.04922e-48		NA				3490	WP_126401898	1.68657e-163		3491	WP_126401899	6.75929e-38		3492	WP_126401900	1.94963e-36		NA				NA				NA				NA				NA
GCF008728315.1	d__Bacteria;p__Pseudomonadota;c__Gammaproteobacteria;o__Burkholderiales;f__Burkholderiaceae;g__Burkholderia;s__Burkholderia mallei	NA				NA				174	WP_004192085	1.06999e-45		NA				4375	WP_009927258	2.61975e-167		4374	WP_004537325	6.32908e-48		4373	WP_004523363	1.51796e-41		NA				NA				NA				NA				NA
GCF018968705.1	d__Bacteria;p__Pseudomonadota;c__Gammaproteobacteria;o__Pseudomonadales;f__Pseudomonadaceae;g__Pseudomonas_E;s__Pseudomonas_E lijiangensis	NA				NA				4375	WP_216704189	1.98578e-43		NA				4373	WP_025262123	1.87754e-128		4372	WP_216704187	2.09689e-28		NA				NA				NA				NA				NA				NA
GCF001307745.1	d__Bacteria;p__Pseudomonadota;c__Gammaproteobacteria;o__Burkholderiales;f__Burkholderiaceae;g__Bordetella;s__Bordetella pertussis	NA				NA				2525	WP_010930977	1.17433e-58		NA				2524	WP_019248468	3.63958e-163		2524	WP_019248468	1.04051e-60		1082	B3921_RS05415_1082	2.00934e-42		NA				NA				NA				NA				NA
GCA004006215.1	d__Bacteria;p__Pseudomonadota;c__Gammaproteobacteria;o__Burkholderiales;f__Burkholderiaceae;g__Kerstersia;s__Kerstersia gyiorum	NA				NA				1010	AZV93185	1.23399e-68		NA				1011	AZV95418	1.59669e-157		1012	AZV93186	3.00984e-49		1013	AZV93187	1.2039e-37		NA				NA				NA				NA				NA
GCF001663855.1	d__Bacteria;p__Pseudomonadota;c__Gammaproteobacteria;o__Burkholderiales;f__Burkholderiaceae;g__Ralstonia;s__Ralstonia insidiosa	NA				651	WP_021196732	4.41159e-28		3979	WP_064806941	4.96259e-50		NA				647	WP_021196728	1.39073e-169		646	WP_064801943	3.42414e-48		645	WP_064801941	2.10972e-39		NA				NA				NA				NA				NA
GCF027286305.1	d__Bacteria;p__Pseudomonadota;c__Alphaproteobacteria;o__Caulobacterales;f__Caulobacteraceae;g__Phenylobacterium;s__Phenylobacterium sp018240795	NA				NA				3959	WP_269627174	1.87507e-49		NA				1726	WP_269628958	1.46315e-165		1727	WP_269628959	1.53157e-39		2304	WP_269625710	7.27813e-32		NA				NA				NA				NA				NA
GCF009626595.1	d__Bacteria;p__Pseudomonadota;c__Gammaproteobacteria;o__Burkholderiales;f__Burkholderiaceae;g__Bordetella;s__Bordetella pertussis	NA				NA				2451	WP_010928270	3.28741e-59		NA				2450	WP_010928271	4.67873e-168		2449	WP_010928272	3.11451e-61		2448	WP_010928273	6.5874e-44		NA				NA				NA				NA				NA
GCF001412595.2	d__Bacteria;p__Pseudomonadota;c__Gammaproteobacteria;o__Burkholderiales;f__Burkholderiaceae;g__Telluria;s__Telluria sp001412595	NA				NA				1112	WP_229411225	2.62107e-41		NA				1118	WP_109370431	3.3071e-173		1119	WP_047826002	2.99092e-46		1120	WP_047826001	8.18469e-46		NA				NA				NA				NA				NA
GCF001559055.1	d__Bacteria;p__Pseudomonadota;c__Gammaproteobacteria;o__Burkholderiales;f__Burkholderiaceae;g__Bordetella;s__Bordetella pertussis	NA				NA				2401	WP_010926378	3.17668e-59		NA				2402	WP_003812715	8.3798e-168		2403	WP_010926379	8.71606e-62		2404	WP_010926380	1.03538e-43		NA				NA				NA				NA				NA
GCF001050915.2	d__Bacteria;p__Pseudomonadota;c__Alphaproteobacteria;o__Rhizobiales;f__Rhizobiaceae;g__Sinorhizobium;s__Sinorhizobium meliloti	NA				NA				5124	WP_014532087	7.60795e-52		NA				998	WP_013844977	8.40173e-162		4035	WP_014531468	2.0652e-39		996	WP_014529989	3.70263e-34		NA				NA				NA				NA				NA
GCF004009195.1	d__Bacteria;p__Pseudomonadota;c__Gammaproteobacteria;o__Burkholderiales;f__Burkholderiaceae;g__Bordetella;s__Bordetella pertussis	NA				NA				1337	WP_010930977	1.16028e-58		NA				1338	WP_019248468	3.59603e-163		1338	WP_019248468	1.02806e-60		2768	CX031_RS14205_2768	1.9853e-42		NA				NA				NA				NA				NA
GCF022846655.1	d__Bacteria;p__Actinomycetota;c__Actinomycetes;o__Streptomycetales;f__Streptomycetaceae;g__Streptomyces;s__Streptomyces sp019090105	NA				NA				NA				1702	WP_244334291	5.119e-26		5189	WP_217461154	4.6747e-137		5188	WP_244337224	8.38634e-27		5187	WP_244452146	3.62075e-31		NA				NA				NA				NA				NA
GCF014489635.1	d__Bacteria;p__Actinomycetota;c__Actinomycetes;o__Streptomycetales;f__Streptomycetaceae;g__Streptomyces;s__Streptomyces roseirectus	NA				NA				NA				NA				2867	WP_187747497	1.32177e-136		2866	WP_187747496	1.19814e-27		2865	WP_187747495	2.26113e-29		NA				NA				NA				NA				NA
GCF003149495.1	d__Bacteria;p__Planctomycetota;c__Planctomycetia;o__Gemmatales;f__Gemmataceae;g__Gemmata;s__Gemmata obscuriglobus	NA				NA				NA				NA				1365	WP_010045195	4.57373e-181		1364	WP_010045192	9.02781e-53		1363	WP_010045190	4.00078e-45		NA				NA				NA				NA				NA
GCF001605365.1	d__Bacteria;p__Pseudomonadota;c__Gammaproteobacteria;o__Burkholderiales;f__Burkholderiaceae;g__Bordetella;s__Bordetella pertussis	NA				NA				1337	WP_010930977	1.16118e-58		NA				1338	WP_019248468	3.59881e-163		1338	WP_019248468	1.02885e-60		2769	OZ70_RS13985_2769	1.98684e-42		NA				NA				NA				NA				NA
GCF016127315.1	d__Bacteria;p__Pseudomonadota;c__Gammaproteobacteria;o__Burkholderiales;f__Burkholderiaceae;g__Achromobacter;s__Achromobacter insuavis_A	NA				NA				5699	WP_198484659	6.35136e-65		NA				5698	WP_198484658	1.11603e-170		5697	WP_198484657	7.48166e-61		5696	WP_332840423	2.41836e-42		NA				NA				NA				NA				NA
GCF019355735.1	d__Bacteria;p__Pseudomonadota;c__Alphaproteobacteria;o__Rhizobiales;f__Rhizobiaceae;g__Rhizobium;s__Rhizobium rhododendri	NA				NA				475	WP_224128614	3.88196e-31		NA				478	WP_209182309	2.83847e-159		479	WP_142830005	2.34604e-35		480	WP_209182311	6.63675e-34		NA				NA				NA				NA				NA
GCA013375715.1	d__Bacteria;p__Pseudomonadota;c__Gammaproteobacteria;o__Burkholderiales;f__Burkholderiaceae;g__Ralstonia;s__Ralstonia nicotianae	NA				2873	QKZ28826	1.80511e-27		4583	QKZ30548	8.85898e-51		NA				2877	QKZ28830	7.56767e-176		2878	QKZ28831	5.20217e-50		2879	QKZ28832	1.45024e-40		NA				NA				NA				NA				NA
GCF020985305.1	d__Bacteria;p__Pseudomonadota;c__Alphaproteobacteria;o__Sphingomonadales;f__Sphingomonadaceae;g__Croceicoccus;s__Croceicoccus sp020985305	NA				1856	WP_230278936	2.4841e-29		2319	WP_230279276	1.3498e-57		NA				2325	WP_230279282	1.00519e-166		2326	WP_230279283	8.72319e-40		2327	WP_230279284	5.9022e-34		NA				NA				NA				NA				NA
GCF011398925.1	d__Bacteria;p__Bacillota;c__Bacilli;o__Bacillales_B;f__Bacillaceae_B;g__Rossellomorea;s__Rossellomorea sp011398925	NA				NA				NA				NA				284	WP_173104489	2.5381e-160		285	WP_173108015	4.14142e-35		286	WP_173104490	2.65589e-35		NA				NA				NA				NA				NA
GCF019038105.1	d__Bacteria;p__Pseudomonadota;c__Gammaproteobacteria;o__Burkholderiales;f__Ferrovaceae;g__Ferrovum;s__Ferrovum myxofaciens	NA				NA				2471	WP_273144524	7.48662e-39		NA				2474	WP_051862552	4.43493e-164		2475	WP_273144530	5.61672e-42		2476	WP_273144533	9.45466e-41		NA				NA				NA				NA				NA
GCF026967615.1	d__Bacteria;p__Pseudomonadota;c__Gammaproteobacteria;o__Pseudomonadales;f__Pseudomonadaceae;g__Pseudomonas_E;s__Pseudomonas_E azotoformans_A	NA				NA				764	WP_033897320	1.15004e-48		NA				762	WP_033897322	1.42704e-130		761	WP_269132751	2.08644e-28		NA				NA				NA				NA				NA				NA
GCF014171495.1	d__Bacteria;p__Pseudomonadota;c__Gammaproteobacteria;o__Burkholderiales;f__Burkholderiaceae;g__Paraburkholderia;s__Paraburkholderia tropica	NA				4733	WP_065058582	6.06028e-31		1714	WP_110328122	2.91511e-52		NA				4729	WP_183039772	5.27982e-170		4728	WP_183039771	1.53419e-46		4727	WP_065058573	9.63968e-41		NA				NA				NA				NA				NA
GCF022695595.1	d__Bacteria;p__Actinomycetota;c__Actinomycetes;o__Streptomycetales;f__Streptomycetaceae;g__Streptomyces;s__Streptomyces sp022695595	NA				NA				NA				NA				2411	WP_242580909	2.48382e-140		2410	WP_242580908	7.77539e-30		2409	WP_242580907	5.15654e-34		NA				NA				NA				NA				NA
GCA013306745.1	d__Bacteria;p__Pseudomonadota;c__Gammaproteobacteria;o__Burkholderiales;f__Burkholderiaceae;g__Ralstonia;s__Ralstonia nicotianae	NA				2859	QKL98306	1.83913e-27		4076	QKL99617	9.02597e-51		NA				2863	QKL98310	7.71032e-176		2864	QKL98311	5.30023e-50		2865	QKL98312	1.43483e-40		NA				NA				NA				NA				NA
GCF003860345.1	d__Bacteria;p__Pseudomonadota;c__Alphaproteobacteria;o__Sphingomonadales;f__Sphingomonadaceae;g__Caenibius;s__Caenibius tardaugens	NA				1036	WP_021691298	2.67038e-28		2587	WP_021690336	1.54479e-52		NA				1029	WP_021691305	2.70992e-160		1028	WP_021691306	2.05843e-40		2583	WP_021690332	5.71255e-36		NA				NA				NA				NA				NA
GCF019646095.1	d__Bacteria;p__Pseudomonadota;c__Gammaproteobacteria;o__Pseudomonadales;f__Pseudomonadaceae;g__Pseudomonas_E;s__Pseudomonas_E peradeniyensis	NA				NA				5043	WP_050707465	1.26825e-44		NA				683	WP_028691362	7.40831e-129		684	WP_050703618	5.51722e-28		NA				NA				NA				NA				NA				NA
GCF001984985.1	d__Bacteria;p__Pseudomonadota;c__Gammaproteobacteria;o__Burkholderiales;f__Burkholderiaceae;g__Bordetella;s__Bordetella pertussis	NA				NA				2502	WP_010930977	1.16208e-58		NA				2501	WP_019248468	3.60159e-163		2501	WP_019248468	1.02965e-60		1069	WU04_RS05480_1069	1.98837e-42		NA				NA				NA				NA				NA
GCF928721695.1	d__Bacteria;p__Bacillota_C;c__Negativicutes;o__Veillonellales;f__Dialisteraceae;g__Dialister;s__Dialister succinatiphilus	NA				NA				NA				NA				1055	WP_273185739	1.99073e-185		1052	WP_273185731	2.44952e-34		1056	WP_273185741	1.6315e-45		NA				NA				NA				NA				NA
GCF001988315.1	d__Bacteria;p__Pseudomonadota;c__Gammaproteobacteria;o__Burkholderiales;f__Burkholderiaceae;g__Bordetella;s__Bordetella pertussis	NA				NA				2529	WP_010930977	1.17493e-58		NA				2528	WP_019248468	3.64144e-163		2528	WP_019248468	1.04104e-60		1088	ASC26_RS05505_1088	2.01037e-42		NA				NA				NA				NA				NA
GCF000260515.1	d__Bacteria;p__Pseudomonadota;c__Gammaproteobacteria;o__Burkholderiales;f__Burkholderiaceae;g__Burkholderia;s__Burkholderia mallei	NA				NA				1898	WP_004192085	1.10133e-45		NA				6253	WP_004529409	1.95572e-167		6254	WP_004529410	3.81986e-47		6255	WP_004523363	1.56243e-41		NA				NA				NA				NA				NA
GCA025560465.1	d__Bacteria;p__Pseudomonadota;c__Alphaproteobacteria;o__Rhizobiales;f__Rhizobiaceae;g__Agrobacterium;s__Agrobacterium leguminum	NA				NA				2851	UXT42335	1.99336e-34		NA				2848	UXT42332	6.17947e-160		2847	UXT42331	2.03215e-36		2846	UXT42579	2.47048e-36		NA				NA				NA				NA				NA
GCF003491345.1	d__Bacteria;p__Pseudomonadota;c__Alphaproteobacteria;o__Rhizobiales;f__Rhizobiaceae;g__Neorhizobium;s__Neorhizobium sp003491345	NA				NA				3185	WP_118851302	2.76788e-35		NA				3182	WP_118851299	9.10124e-161		3181	WP_118851298	9.62638e-34		3180	WP_118851297	1.65501e-36		NA				NA				NA				NA				NA
GCF003147545.1	d__Bacteria;p__Actinomycetota;c__Actinomycetes;o__Streptomycetales;f__Streptomycetaceae;g__Streptomyces;s__Streptomyces globisporus	NA				NA				NA				NA				2174	WP_030808242	4.36002e-138		2173	WP_044372297	8.10924e-32		2172	WP_044372296	2.62054e-32		NA				NA				NA				NA				NA
GCF002119725.1	d__Bacteria;p__Pseudomonadota;c__Gammaproteobacteria;o__Burkholderiales;f__Burkholderiaceae;g__Bordetella_C;s__Bordetella_C sp002119725	NA				2691	WP_086072677	1.34033e-30		2690	WP_232462624	4.93382e-65		NA				2689	WP_086057874	2.53249e-173		2688	WP_086072676	3.76886e-63		2687	WP_086072675	3.75517e-47		NA				NA				NA				NA				NA
GCF016134045.1	d__Bacteria;p__Pseudomonadota;c__Alphaproteobacteria;o__Rhodobacterales;f__Rhodobacteraceae;g__Oceanicola;s__Oceanicola pacificus_A	NA				NA				2488	WP_140197188	3.99358e-50		NA				2491	WP_140197190	1.31253e-169		2492	WP_140197191	5.50195e-33		2494	WP_231592764	1.90061e-32		NA				NA				NA				NA				NA
GCF024072595.1	d__Bacteria;p__Pseudomonadota;c__Gammaproteobacteria;o__Burkholderiales;f__Burkholderiaceae;g__Paraburkholderia;s__Paraburkholderia fungorum	NA				NA				1603	WP_252889031	2.16511e-51		NA				5175	WP_183801631	1.16873e-164		5174	WP_252890484	3.36473e-43		5173	WP_216751968	3.87636e-39		NA				NA				NA				NA				NA
GCF009495655.1	d__Bacteria;p__Actinomycetota;c__Actinomycetes;o__Streptomycetales;f__Streptomycetaceae;g__Streptomyces;s__Streptomyces coelicoflavus	NA				NA				NA				NA				2794	WP_153178180	1.59752e-136		2793	WP_153178179	4.83092e-28		2792	WP_153178178	4.28712e-31		NA				NA				NA				NA				NA
GCF023824295.1	d__Bacteria;p__Pseudomonadota;c__Gammaproteobacteria;o__Burkholderiales;f__Burkholderiaceae;g__Cupriavidus;s__Cupriavidus gilardii	NA				2857	WP_252253574	4.31409e-26		1603	WP_252251674	9.39748e-52		NA				2850	WP_252253568	6.93919e-171		2849	WP_053822272	4.52396e-44		2848	WP_252253866	1.01977e-37		NA				NA				NA				NA				NA
GCF002859645.1	d__Bacteria;p__Pseudomonadota;c__Gammaproteobacteria;o__Burkholderiales;f__Burkholderiaceae;g__Bordetella;s__Bordetella pertussis	NA				NA				1400	WP_010930977	1.17164e-58		NA				1401	WP_019248468	3.63124e-163		1401	WP_019248468	1.03812e-60		2831	BG534_RS14410_2831	2.00474e-42		NA				NA				NA				NA				NA
GCF000568495.1	d__Bacteria;p__Pseudomonadota;c__Gammaproteobacteria;o__Enterobacterales;f__Vibrionaceae;g__Vibrio;s__Vibrio parahaemolyticus	NA				800	WP_005456561	2.29839e-29		801	WP_005456668	2.5532e-50		NA				807	WP_025441484	1.6125e-162		808	WP_025441485	3.3017e-38		809	WP_005456630	4.12396e-37		NA				NA				NA				NA				NA
GCF001605645.1	d__Bacteria;p__Pseudomonadota;c__Gammaproteobacteria;o__Burkholderiales;f__Burkholderiaceae;g__Bordetella;s__Bordetella pertussis	NA				NA				2498	WP_010930977	1.16028e-58		NA				2497	WP_019248468	3.59603e-163		2497	WP_019248468	1.02806e-60		1068	QR59_RS05420_1068	1.9853e-42		NA				NA				NA				NA				NA
GCF017894385.1	d__Bacteria;p__Pseudomonadota;c__Gammaproteobacteria;o__Burkholderiales;f__Rhodocyclaceae;g__Aromatoleum;s__Aromatoleum petrolei	NA				NA				1960	WP_244861013	1.28249e-40		NA				1966	WP_169206807	4.40094e-172		1967	WP_169206808	1.02681e-48		1968	WP_169206809	3.77085e-44		NA				NA				NA				NA				NA
GCF003852315.1	d__Bacteria;p__Pseudomonadota;c__Gammaproteobacteria;o__Pseudomonadales;f__Pseudomonadaceae;g__Pseudomonas_E;s__Pseudomonas_E sp003014915	NA				NA				618	WP_124416335	7.51759e-48		NA				616	WP_106577721	4.23297e-131		615	WP_106577720	7.55931e-33		NA				NA				NA				NA				NA				NA
GCF000257545.3	d__Bacteria;p__Pseudomonadota;c__Gammaproteobacteria;o__Pseudomonadales;f__Pseudomonadaceae;g__Pseudomonas_E;s__Pseudomonas_E mandelii	NA				NA				2836	WP_010463830	3.65899e-46		NA				2838	WP_010463832	3.41678e-130		2839	WP_010463833	1.32391e-27		NA				NA				NA				NA				NA				NA
GCA019704035.1	d__Bacteria;p__Actinomycetota;c__Actinomycetes;o__Mycobacteriales;f__Mycobacteriaceae;g__Rhodococcus;s__Rhodococcus equi	NA				NA				NA				NA				1894	BCN73295	1.20826e-184		1895	BCN73296	1.04022e-44		1896	BCN73297	4.2028e-44		NA				NA				NA				NA				NA
GCF029633805.1	d__Bacteria;p__Pseudomonadota;c__Gammaproteobacteria;o__Burkholderiales;f__Burkholderiaceae;g__Burkholderia;s__Burkholderia contaminans	NA				NA				1137	WP_278129885	7.18098e-46		NA				6748	WP_278135083	7.57572e-171		6749	WP_278135085	5.39525e-44		6750	WP_105817106	3.43687e-43		NA				NA				NA				NA				NA
GCA024397995.1	d__Bacteria;p__Pseudomonadota;c__Alphaproteobacteria;o__Rhodospirillales_A;f__Casp-alpha2;g__UBA1479;s__UBA1479 sp024397995	NA				NA				1585	UTW53288	2.52264e-48		NA				1588	UTW53624	7.54622e-163		1589	UTW53291	4.01345e-37		1590	UTW53292	2.03241e-35		NA				NA				NA				NA				NA
GCF000987925.1	d__Bacteria;p__Pseudomonadota;c__Gammaproteobacteria;o__Enterobacterales;f__Enterobacteriaceae;g__Yersinia;s__Yersinia enterocolitica	NA				NA				638	WP_019079094	3.62754e-40		NA				635	WP_019079097	5.23226e-140		634	WP_046050225	7.58259e-28		NA				NA				NA				NA				NA				NA
GCA009797665.1	d__Bacteria;p__Pseudomonadota;c__Alphaproteobacteria;o__Rhodobacterales;f__Rhodobacteraceae;g__Cereibacter_A;s__Cereibacter_A sphaeroides	NA				NA				495	GQY06_02530_495	8.19416e-56		NA				492	QHA12637	4.18105e-171		491	QHA12636	3.49836e-34		490	QHA12635	6.73388e-36		NA				NA				NA				NA				NA
GCF004328625.1	d__Bacteria;p__Actinomycetota;c__Actinomycetes;o__Streptomycetales;f__Streptomycetaceae;g__Streptomyces;s__Streptomyces seoulensis	NA				NA				NA				NA				3604	WP_031180959	8.63035e-136		3605	WP_031180960	5.42277e-27		3606	WP_031180961	2.70895e-31		NA				NA				NA				NA				NA
GCF002892125.1	d__Bacteria;p__Pseudomonadota;c__Alphaproteobacteria;o__Rhodobacterales;f__Rhodobacteraceae;g__Phaeobacter;s__Phaeobacter inhibens	NA				NA				580	WP_044040875	3.74535e-53		NA				577	WP_014879253	4.26873e-175		576	WP_014873707	1.37104e-30		575	WP_014873706	3.66267e-34		NA				NA				NA				NA				NA
GCF900186895.1	d__Bacteria;p__Pseudomonadota;c__Gammaproteobacteria;o__Burkholderiales;f__Burkholderiaceae;g__Bordetella;s__Bordetella hinzii	NA				NA				2806	WP_223850519	3.65553e-53		NA				2805	WP_032957775	2.4632e-168		2804	WP_029580380	3.96411e-56		2803	WP_223850520	4.12682e-28		NA				NA				NA				NA				NA
GCF030505195.1	d__Bacteria;p__Pseudomonadota;c__Gammaproteobacteria;o__Burkholderiales;f__Burkholderiaceae;g__Comamonas;s__Comamonas testosteroni_G	NA				239	WP_302091060	5.05463e-26		2731	WP_302088753	6.77931e-48		NA				248	WP_302093082	2.53464e-171		249	WP_302091066	9.16868e-52		250	WP_302091067	1.47191e-42		NA				NA				NA				NA				NA
GCA004011035.1	d__Bacteria;p__Bdellovibrionota;c__Bdellovibrionia;o__Bdellovibrionales;f__Bdellovibrionaceae;g__Pseudobdellovibrio;s__Pseudobdellovibrio qaytius	NA				124	AZZ35369	2.51757e-64		123	AZZ35368	7.2815e-63		NA				122	AZZ35367	1.22149e-220		121	AZZ35366	5.27945e-93		481	AZZ35704	4.78638e-88		NA				NA				NA				NA				NA
GCF000018845.1	d__Bacteria;p__Pseudomonadota;c__Alphaproteobacteria;o__Rhizobiales;f__Beijerinckiaceae;g__Methylobacterium;s__Methylobacterium extorquens	NA				NA				2554	WP_012253901	1.12938e-39		NA				2557	WP_012253904	1.26739e-162		2558	WP_012253905	8.82225e-39		2559	WP_003598115	2.65514e-31		NA				NA				NA				NA				NA
GCF008935075.1	d__Bacteria;p__Bacillota;c__Bacilli;o__Bacillales_B;f__EAG3;g__Pradoshia;s__Pradoshia sp001685035	NA				NA				NA				NA				286	WP_066109852	1.03065e-156		287	WP_077248199	1.06815e-36		288	WP_066109849	3.39551e-30		NA				NA				NA				NA				NA
GCF003609815.1	d__Bacteria;p__Pseudomonadota;c__Alphaproteobacteria;o__Sphingomonadales;f__Sphingomonadaceae;g__Sphingopyxis;s__Sphingopyxis sp003609815	NA				NA				1885	WP_120216580	2.14344e-48		NA				2868	WP_120217360	8.16028e-146		1888	WP_120216583	4.87416e-31		1889	WP_120218220	8.61904e-34		NA				NA				NA				NA				NA
GCF001686585.1	d__Bacteria;p__Pseudomonadota;c__Gammaproteobacteria;o__Burkholderiales;f__Burkholderiaceae;g__Bordetella;s__Bordetella pertussis	NA				NA				2751	WP_010930977	1.16537e-58		NA				2750	WP_019248468	3.61179e-163		2750	WP_019248468	1.03256e-60		1320	A8B92_RS06685_1320	1.994e-42		NA				NA				NA				NA				NA
GCF003111685.1	d__Bacteria;p__Pseudomonadota;c__Alphaproteobacteria;o__Rhodobacterales;f__Rhodobacteraceae;g__Salipiger;s__Salipiger pacificus_A	NA				NA				798	WP_108967527	1.7733e-52		NA				795	WP_108964812	2.52568e-171		794	WP_108964811	7.55803e-37		793	WP_108964810	1.02066e-32		NA				NA				NA				NA				NA
GCF017815535.1	d__Bacteria;p__Actinomycetota;c__Actinomycetes;o__Propionibacteriales;f__Propionibacteriaceae;g__Arachnia;s__Arachnia sp001956895	NA				NA				NA				NA				847	WP_245244126	3.63958e-178		848	WP_182764553	3.25651e-42		849	WP_182764552	7.43089e-40		NA				NA				NA				NA				NA
GCF900537175.1	d__Bacteria;p__Pseudomonadota;c__Alphaproteobacteria;o__Rhizobiales;f__Rhizobiaceae;g__Lentilitoribacter;s__Lentilitoribacter sp900537175	NA				NA				3330	WP_162654481	3.65003e-34		NA				3327	WP_162654478	2.64076e-157		3326	WP_162654477	4.8391e-40		3323	WP_162654413	2.34277e-37		NA				NA				NA				NA				NA
GCF024072355.1	d__Bacteria;p__Pseudomonadota;c__Gammaproteobacteria;o__Pseudomonadales;f__Pseudomonadaceae;g__Pseudomonas_E;s__Pseudomonas_E siliginis	NA				NA				619	WP_252877379	3.74333e-46		NA				617	WP_252877377	5.38342e-130		616	WP_095180898	9.02296e-30		NA				NA				NA				NA				NA				NA
GCF029633645.1	d__Bacteria;p__Pseudomonadota;c__Gammaproteobacteria;o__Burkholderiales;f__Burkholderiaceae;g__Burkholderia;s__Burkholderia contaminans	NA				NA				5460	WP_046549846	4.03355e-52		NA				6756	WP_046546967	4.93259e-171		6757	WP_046546966	3.52373e-44		6758	WP_046546965	5.45252e-43		NA				NA				NA				NA				NA
GCF030297355.1	d__Bacteria;p__Pseudomonadota;c__Gammaproteobacteria;o__Burkholderiales;f__Burkholderiaceae;g__Burkholderia;s__Burkholderia mallei	NA				NA				1531	WP_024431589	5.08708e-46		NA				5940	WP_004523365	2.54872e-167		5941	WP_004537325	6.18926e-48		5942	WP_004523363	1.48443e-41		NA				NA				NA				NA				NA
GCA028747725.1	d__Bacteria;p__Pseudomonadota;c__Gammaproteobacteria;o__Burkholderiales;f__Burkholderiaceae;g__Bordetella;s__Bordetella pertussis	NA				NA				2831	WDI06194	1.16477e-58		NA				2830	WDI06193	3.60993e-163		2830	WDI06193	1.03203e-60		1398	PUN73_07110_1398	1.99298e-42		NA				NA				NA				NA				NA
GCF004006175.1	d__Bacteria;p__Pseudomonadota;c__Alphaproteobacteria;o__Rhodobacterales;f__Rhodobacteraceae;g__Parasedimentitalea;s__Parasedimentitalea marina	NA				NA				850	WP_127747749	2.75794e-49		NA				847	WP_127747746	9.12466e-175		1751	WP_127748571	1.06714e-36		845	WP_127747744	1.0201e-36		NA				NA				NA				NA				NA
GCF001532025.2	d__Bacteria;p__Pseudomonadota;c__Gammaproteobacteria;o__Burkholderiales;f__Burkholderiaceae;g__Burkholderia;s__Burkholderia savannae	NA				NA				3364	WP_038747019	1.62873e-51		NA				5921	WP_038755047	2.0493e-167		5922	WP_038755044	2.9387e-47		5923	WP_060356480	4.47788e-41		NA				NA				NA				NA				NA
GCF008704445.1	d__Bacteria;p__Actinomycetota;c__Actinomycetes;o__Streptomycetales;f__Streptomycetaceae;g__Streptomyces;s__Streptomyces prasinus	NA				NA				NA				NA				4401	WP_055609481	2.34042e-136		4402	WP_055609480	1.14865e-26		4403	WP_055609479	6.05427e-32		NA				NA				NA				NA				NA
GCF000723165.1	d__Bacteria;p__Pseudomonadota;c__Gammaproteobacteria;o__Burkholderiales;f__Burkholderiaceae;g__Janthinobacterium;s__Janthinobacterium agaricidamnosum	NA				NA				4771	WP_051781281	8.21616e-38		NA				4765	WP_038497363	2.29516e-172		4764	WP_038497360	7.50237e-44		4763	WP_038497358	2.60343e-44		NA				NA				NA				NA				NA
GCF026016285.1	d__Bacteria;p__Pseudomonadota;c__Gammaproteobacteria;o__Pseudomonadales;f__Pseudomonadaceae;g__Pseudomonas_E;s__Pseudomonas_E protegens_A	NA				NA				678	WP_123391192	2.62607e-46		NA				676	WP_102863014	2.2328e-131		675	WP_102881935	3.24792e-29		NA				NA				NA				NA				NA				NA
GCF025140615.1	d__Bacteria;p__Pseudomonadota;c__Alphaproteobacteria;o__Rhodobacterales;f__Rhodobacteraceae;g__Sulfitobacter;s__Sulfitobacter pontiacus	NA				NA				851	WP_037943338	1.11696e-52		NA				848	WP_037943335	1.0495e-171		847	WP_064216183	6.32938e-34		846	WP_005851669	3.61671e-33		NA				NA				NA				NA				NA
GCF025628925.2	d__Bacteria;p__Pseudomonadota;c__Alphaproteobacteria;o__Rhizobiales;f__Rhizobiaceae;g__Aminobacter;s__Aminobacter ciceronei	NA				NA				5390	WP_263008159	2.69412e-33		NA				5387	WP_067965723	2.15939e-159		5386	WP_067965721	2.86148e-38		5385	WP_067965719	3.03811e-33		NA				NA				NA				NA				NA
GCF001831455.1	d__Bacteria;p__Pseudomonadota;c__Gammaproteobacteria;o__Burkholderiales;f__Burkholderiaceae;g__Bordetella;s__Bordetella pertussis	NA				NA				2792	WP_010930977	1.25386e-58		NA				2791	WP_019248468	3.88605e-163		2791	WP_019248468	1.11097e-60		1087	BH373_RS05445_1087	2.14542e-42		NA				NA				NA				NA				NA
GCF027625475.1	d__Bacteria;p__Pseudomonadota;c__Alphaproteobacteria;o__Sphingomonadales;f__Sphingomonadaceae;g__Sphingomonas_N;s__Sphingomonas_N sp027625475	NA				NA				991	WP_270078125	2.66708e-55		NA				2445	WP_270075651	8.90081e-148		988	WP_270078122	3.15343e-32		987	WP_270078121	1.4769e-33		NA				NA				NA				NA				NA
GCF022407295.1	d__Bacteria;p__Pseudomonadota;c__Gammaproteobacteria;o__Burkholderiales;f__Burkholderiaceae;g__Bordetella;s__Bordetella pertussis	NA				NA				1355	WP_010930977	1.17194e-58		NA				1356	WP_019248468	3.63217e-163		1356	WP_019248468	1.03839e-60		2795	HRJ94_RS14190_2795	2.00525e-42		NA				NA				NA				NA				NA
GCF002286375.1	d__Bacteria;p__Pseudomonadota;c__Gammaproteobacteria;o__Burkholderiales;f__Burkholderiaceae;g__Bordetella;s__Bordetella pertussis	NA				NA				1331	WP_010930977	1.17344e-58		NA				1332	WP_019248468	3.6368e-163		1332	WP_019248468	1.03971e-60		1082	BG535_RS05490_1082	2.00781e-42		NA				NA				NA				NA				NA
GCF027923765.1	d__Bacteria;p__Desulfobacterota;c__Desulfovibrionia;o__Desulfovibrionales;f__Desulfovibrionaceae;g__Pseudodesulfovibrio;s__Pseudodesulfovibrio nedwellii	NA				2924	WP_281761073	8.86372e-30		2925	WP_281761074	7.48937e-53		NA				2928	WP_281761077	5.80362e-177		2929	WP_281761078	1.92201e-52		2930	WP_281761079	6.97488e-48		NA				NA				NA				NA				NA
GCF000017405.1	d__Bacteria;p__Pseudomonadota;c__Alphaproteobacteria;o__Rhizobiales;f__Rhizobiaceae;g__Ochrobactrum;s__Ochrobactrum anthropi	NA				NA				741	WP_012090973	8.23446e-36		NA				744	WP_010657797	1.30668e-154		745	WP_012090976	8.05918e-41		746	WP_012090977	2.88896e-34		NA				NA				NA				NA				NA
GCF001750145.1	d__Bacteria;p__Actinomycetota;c__Actinomycetes;o__Actinomycetales;f__Micrococcaceae;g__Arthrobacter;s__Arthrobacter sp001750145	NA				NA				NA				NA				129	WP_157357075	3.27824e-185		138	WP_069949278	8.50998e-45		131	WP_069949272	2.33443e-46		NA				NA				NA				NA				NA
GCF030345655.1	d__Bacteria;p__Pseudomonadota;c__Alphaproteobacteria;o__Rhizobiales;f__Rhizobiaceae;g__Agrobacterium;s__Agrobacterium fabrum	NA				NA				2223	WP_010970740	3.38416e-34		NA				2226	WP_010970737	4.48695e-160		2227	WP_010970736	1.01931e-36		2228	WP_006310061	5.45329e-37		NA				NA				NA				NA				NA
GCF011765465.1	d__Bacteria;p__Pseudomonadota;c__Alphaproteobacteria;o__Sphingomonadales;f__Sphingomonadaceae;g__Erythrobacter;s__Erythrobacter sp011765465	NA				1851	WP_291132772	1.81171e-28		1852	WP_291132774	1.95612e-47		NA				1680	WP_291132491	2.38017e-150		1855	WP_291132779	4.42051e-31		1856	WP_291132781	2.80905e-37		NA				NA				NA				NA				NA
GCF002286095.1	d__Bacteria;p__Pseudomonadota;c__Gammaproteobacteria;o__Burkholderiales;f__Burkholderiaceae;g__Bordetella;s__Bordetella pertussis	NA				NA				2499	WP_010930977	1.16058e-58		NA				2498	WP_019248468	3.59696e-163		2498	WP_019248468	1.02832e-60		1070	BFW76_RS05475_1070	1.98581e-42		NA				NA				NA				NA				NA
GCF008704425.1	d__Bacteria;p__Actinomycetota;c__Actinomycetes;o__Streptomycetales;f__Streptomycetaceae;g__Streptomyces;s__Streptomyces fradiae	NA				NA				NA				NA				3833	WP_031131508	1.01742e-136		3834	WP_031131507	6.37117e-30		3835	WP_031131505	1.01486e-31		NA				NA				NA				NA				NA
GCF014931605.1	d__Bacteria;p__Pseudomonadota;c__Gammaproteobacteria;o__Pseudomonadales;f__Halomonadaceae;g__Billgrantia;s__Billgrantia sp014931605	NA				NA				1425	WP_197568489	4.23995e-49		NA				1428	WP_197568492	1.53203e-171		1429	WP_197568493	3.88532e-50		1430	WP_197568494	2.03576e-37		NA				NA				NA				NA				NA
GCF027594845.1	d__Bacteria;p__Pseudomonadota;c__Gammaproteobacteria;o__Burkholderiales;f__Rhodocyclaceae;g__Thauera;s__Thauera mechernichensis	NA				2375	WP_270068062	3.15892e-41		2376	WP_270068063	1.47206e-66		NA				2377	WP_270068064	3.32259e-195		2378	WP_270068065	2.41863e-62		2379	WP_270068066	1.26341e-58		NA				NA				NA				NA				NA
GCF000959125.1	d__Bacteria;p__Pseudomonadota;c__Gammaproteobacteria;o__Burkholderiales;f__Burkholderiaceae;g__Burkholderia;s__Burkholderia mallei	NA				NA				2405	WP_004192085	1.10048e-45		NA				3791	WP_004529409	1.9542e-167		3790	WP_004529410	3.81688e-47		3789	WP_004523363	1.56122e-41		NA				NA				NA				NA				NA
GCF020524205.2	d__Bacteria;p__Bacillota;c__Bacilli;o__Bacillales_G;f__HB172195;g__Anaerobacillus_A;s__Anaerobacillus_A hwajinpoensis_B	NA				NA				NA				NA				3741	WP_226612252	2.58707e-178		3742	WP_226612254	1.5334e-54		3743	WP_306109191	2.34284e-37		NA				NA				NA				NA				NA
GCF023330585.1	d__Bacteria;p__Pseudomonadota;c__Gammaproteobacteria;o__Pseudomonadales;f__Pseudomonadaceae;g__Pseudomonas_E;s__Pseudomonas_E bijieensis	NA				4398	WP_109754418	3.14736e-27		4388	WP_249015411	1.95712e-45		NA				4393	WP_109754413	4.49686e-165		4392	WP_109754412	1.44158e-46		4391	WP_109754411	8.92338e-36		NA				NA				NA				NA				NA
GCF019575955.1	d__Bacteria;p__Actinomycetota;c__Actinomycetes;o__Actinomycetales;f__Micrococcaceae;g__Nesterenkonia;s__Nesterenkonia pannonica	NA				NA				NA				NA				587	WP_258934405	1.00161e-63		2971	WP_258933492	1.43581e-28		2970	WP_258933491	1.85873e-48		NA				NA				NA				NA				NA
GCF018889915.1	d__Bacteria;p__Pseudomonadota;c__Alphaproteobacteria;o__Sphingomonadales;f__Sphingomonadaceae;g__Sphingobium;s__Sphingobium xenophagum	NA				544	WP_017182067	2.70046e-28		545	WP_019051439	4.91233e-53		NA				817	WP_017181583	2.87348e-146		548	WP_017182063	4.89053e-37		549	WP_026002207	6.50637e-34		NA				NA				NA				NA				NA
GCF029636725.1	d__Bacteria;p__Pseudomonadota;c__Alphaproteobacteria;o__Caulobacterales;f__Caulobacteraceae;g__Brevundimonas;s__Brevundimonas naejangsanensis_A	NA				NA				2936	WP_278069976	1.3088e-38		NA				2933	WP_278069973	1.47367e-165		2932	WP_278069972	5.48569e-39		2931	WP_025978044	3.02358e-31		NA				NA				NA				NA				NA
GCF003020025.1	d__Bacteria;p__Pseudomonadota;c__Gammaproteobacteria;o__Burkholderiales;f__Burkholderiaceae;g__Burkholderia;s__Burkholderia thailandensis	NA				NA				2276	WP_009891455	1.0864e-46		NA				4938	WP_009894301	1.1008e-169		4937	WP_009894303	5.82002e-49		4936	WP_009894305	3.23821e-41		NA				NA				NA				NA				NA
GCF024347555.1	d__Bacteria;p__Pseudomonadota;c__Gammaproteobacteria;o__Enterobacterales;f__Vibrionaceae;g__Vibrio;s__Vibrio lentus	NA				4596	WP_192852435	1.01239e-28		563	WP_102513058	5.34147e-58		NA				569	WP_065676105	1.09646e-167		570	WP_017110451	2.53768e-45		571	WP_017110450	8.60443e-37		NA				NA				NA				NA				NA
GCF007362775.1	d__Bacteria;p__Actinomycetota;c__Actinomycetes;o__Propionibacteriales;f__Propionibacteriaceae;g__Microlunatus_A;s__Microlunatus_A elymi	NA				NA				NA				496	WP_143984909	1.44845e-26		2483	WP_228265812	9.4854e-122		2484	WP_143986581	6.01895e-37		2485	WP_143986582	1.37815e-28		NA				NA				NA				NA				NA
GCF022810785.1	d__Bacteria;p__Actinomycetota;c__Actinomycetes;o__Actinomycetales;f__Micrococcaceae;g__Arthrobacter;s__Arthrobacter ureafaciens	NA				NA				NA				NA				2722	WP_243541153	1.9837e-181		2723	WP_243541154	1.50406e-43		2724	WP_201433495	1.40582e-41		NA				NA				NA				NA				NA
GCF000025345.1	d__Bacteria;p__Actinomycetota;c__Actinomycetes;o__Mycobacteriales;f__Geodermatophilaceae;g__Geodermatophilus;s__Geodermatophilus obscurus	NA				NA				NA				NA				3405	WP_012949453	9.35985e-180		3404	WP_012949452	6.8724e-47		3403	WP_012949451	4.5447e-42		NA				NA				NA				NA				NA
GCF030643885.1	d__Bacteria;p__Pseudomonadota;c__Alphaproteobacteria;o__Rhizobiales;f__Rhizobiaceae;g__Agrobacterium;s__Agrobacterium leguminum	NA				NA				2951	WP_142780023	2.08742e-37		NA				2948	WP_080852822	4.63671e-161		2947	WP_142780020	5.05272e-37		2946	WP_080852824	1.01892e-36		NA				NA				NA				NA				NA
GCF000021345.1	d__Bacteria;p__Pseudomonadota;c__Alphaproteobacteria;o__Rhizobiales;f__Rhizobiaceae;g__Rhizobium;s__Rhizobium acidisoli	NA				5645	WP_012555019	1.69115e-31		4433	WP_012555481	3.54691e-47		NA				4221	WP_012559580	5.04471e-158		4425	WP_012555473	2.08462e-44		4223	WP_003589212	7.14853e-33		NA				NA				NA				NA				NA
GCF025142275.1	d__Bacteria;p__Pseudomonadota;c__Alphaproteobacteria;o__Rhodobacterales;f__Rhodobacteraceae;g__Sulfitobacter;s__Sulfitobacter sp001634775	NA				NA				2707	WP_260010009	2.77417e-55		NA				2710	WP_260010015	3.80773e-172		2711	WP_067621969	2.25952e-34		2712	WP_260010018	4.13652e-36		NA				NA				NA				NA				NA
GCF001277875.1	d__Bacteria;p__Pseudomonadota;c__Gammaproteobacteria;o__Burkholderiales;f__Burkholderiaceae;g__Burkholderia;s__Burkholderia mallei	NA				NA				1693	WP_004192085	1.09945e-45		NA				6239	WP_004545480	2.24452e-167		6240	WP_004537325	6.50334e-48		6241	WP_004523363	1.55976e-41		NA				NA				NA				NA				NA
GCF013364175.1	d__Bacteria;p__Actinomycetota;c__Actinomycetes;o__Streptomycetales;f__Streptomycetaceae;g__Streptomyces;s__Streptomyces fungicidicus	NA				NA				NA				NA				4365	WP_004926389	1.78379e-136		4366	WP_004926388	4.23355e-28		4367	WP_004926387	5.44723e-32		NA				NA				NA				NA				NA
GCF004009095.1	d__Bacteria;p__Pseudomonadota;c__Gammaproteobacteria;o__Burkholderiales;f__Burkholderiaceae;g__Bordetella;s__Bordetella pertussis	NA				NA				2521	WP_010930977	1.17344e-58		NA				2520	WP_019248468	3.6368e-163		2520	WP_019248468	1.03971e-60		1080	CX040_RS05505_1080	2.00781e-42		NA				NA				NA				NA				NA
GCF026428335.1	d__Bacteria;p__Pseudomonadota;c__Gammaproteobacteria;o__Pseudomonadales;f__Pseudomonadaceae;g__Pseudomonas_E;s__Pseudomonas_E protegens_A	NA				NA				879	WP_272754171	1.54495e-46		NA				877	WP_102863014	2.25818e-131		876	WP_267269321	1.0266e-29		NA				NA				NA				NA				NA				NA
GCF026151165.2	d__Bacteria;p__Actinomycetota;c__Actinomycetes;o__Actinomycetales;f__Microbacteriaceae;g__Cryobacterium;s__Cryobacterium sp026151165	NA				NA				NA				NA				563	WP_265398840	7.26287e-184		562	WP_265398742	7.69944e-43		561	WP_265398741	9.59791e-48		NA				NA				NA				NA				NA
GCF029202385.1	d__Bacteria;p__Pseudomonadota;c__Alphaproteobacteria;o__Sphingomonadales;f__Sphingomonadaceae;g__Sphingomonas;s__Sphingomonas phytovorans	NA				587	WP_301085834	4.96024e-26		NA				NA				4652	WP_272622540	3.03477e-147		583	WP_301085831	1.13213e-29		582	WP_301085830	9.66837e-35		NA				NA				NA				NA				NA
GCF001887555.1	d__Bacteria;p__Pseudomonadota;c__Gammaproteobacteria;o__Burkholderiales;f__Burkholderiaceae;g__Burkholderia;s__Burkholderia mallei	NA				NA				2118	WP_004192085	1.1027e-45		NA				6264	WP_004541975	3.04291e-167		6265	WP_004541970	4.94085e-48		6266	WP_009978762	2.9873e-41		NA				NA				NA				NA				NA
GCF000195755.1	d__Bacteria;p__Desulfobacterota;c__Desulfovibrionia;o__Desulfovibrionales;f__Desulfovibrionaceae;g__Nitratidesulfovibrio;s__Nitratidesulfovibrio vulgaris	1950	WP_010939394	1.81975e-26		1951	WP_010939395	3.23799e-30		1952	WP_010939396	9.74036e-59		NA				1955	WP_223294683	1.35321e-171		1956	WP_010939400	3.09301e-50		1957	WP_011792065	3.78484e-55		NA				NA				NA				NA				NA
GCA030622045.1	d__Bacteria;p__Planctomycetota;c__Planctomycetia;o__Planctomycetales;f__Planctomycetaceae;g__SH412;s__SH412 sp030622045	NA				NA				4270	WLD14143	2.40966e-33		NA				4027	WLD13900	2.12181e-174		4028	WLD13901	3.88187e-50		1030	WLD10959	2.47577e-48		NA				NA				NA				NA				NA
GCF028747605.1	d__Bacteria;p__Pseudomonadota;c__Gammaproteobacteria;o__Pseudomonadales;f__Pseudomonadaceae;g__Pseudomonas_E;s__Pseudomonas_E chlororaphis	NA				NA				4725	WP_114760662	2.00935e-46		NA				4730	WP_009045261	3.13927e-164		4729	WP_009045260	8.12329e-47		4728	WP_009045259	1.66847e-31		NA				NA				NA				NA				NA
GCF000013385.1	d__Bacteria;p__Myxococcota;c__Myxococcia;o__Myxococcales;f__Anaeromyxobacteraceae;g__Anaeromyxobacter;s__Anaeromyxobacter dehalogenans_B	NA				2904	WP_011421880	5.05244e-32		2903	WP_011421879	2.79833e-49		NA				2901	WP_011421877	6.47816e-159		2900	WP_011421876	4.4098e-41		2899	WP_011421875	8.93856e-43		NA				NA				NA				NA				NA
GCF008001235.1	d__Bacteria;p__Desulfobacterota;c__Desulfovibrionia;o__Desulfovibrionales;f__Desulfovibrionaceae;g__Pseudodesulfovibrio;s__Pseudodesulfovibrio onnuriiensis	NA				705	WP_147819689	1.30231e-30		706	WP_147819690	8.76022e-54		NA				710	WP_147819693	6.19182e-177		711	WP_250645563	2.09216e-50		712	WP_147819694	1.98656e-47		NA				NA				NA				NA				NA
GCF000328405.1	d__Bacteria;p__Pseudomonadota;c__Gammaproteobacteria;o__Enterobacterales;f__Vibrionaceae;g__Vibrio;s__Vibrio parahaemolyticus	NA				2234	WP_005456561	2.20799e-29		2233	WP_005456668	2.45277e-50		NA				2227	WP_015297210	1.47158e-162		2226	WP_005456615	8.41327e-38		2225	WP_005456630	3.96175e-37		NA				NA				NA				NA				NA
GCA013375735.1	d__Bacteria;p__Pseudomonadota;c__Gammaproteobacteria;o__Burkholderiales;f__Burkholderiaceae;g__Ralstonia;s__Ralstonia nicotianae	NA				2872	QKZ33792	1.80546e-27		5100	QKZ35968	8.8607e-51		NA				2876	QKZ33796	7.56914e-176		2877	QKZ33797	5.20318e-50		2878	QKZ33798	1.45052e-40		NA				NA				NA				NA				NA
GCF000196255.1	d__Bacteria;p__Pseudomonadota;c__Gammaproteobacteria;o__Enterobacterales;f__Vibrionaceae;g__Photobacterium;s__Photobacterium profundum_A	NA				4156	WP_011220702	3.24024e-26		4153	PBPR_RS21455_4153	3.14758e-35		NA				4147	WP_011220694	4.29243e-173		4146	WP_041394998	1.0102e-46		4145	WP_011220692	2.64599e-37		NA				NA				NA				NA				NA
GCF030169785.1	d__Bacteria;p__Bdellovibrionota;c__Bdellovibrionia;o__Bdellovibrionales;f__Bdellovibrionaceae;g__Bdellovibrio;s__Bdellovibrio sp030169785	NA				1673	WP_284608747	9.27399e-110		1672	WP_284608746	3.97998e-171		NA				1671	WP_284608745	1.74969e-254		1670	WP_284608744	7.72467e-121		1811	WP_284604206	2.05836e-105		NA				NA				NA				NA				NA
GCF004637025.1	d__Bacteria;p__Pseudomonadota;c__Gammaproteobacteria;o__Burkholderiales;f__Burkholderiaceae;g__Bordetella;s__Bordetella pertussis	NA				NA				2501	WP_010930977	1.16178e-58		NA				2500	WP_019248468	3.60067e-163		2500	WP_019248468	1.02938e-60		1070	C5E90_RS05525_1070	1.98786e-42		NA				NA				NA				NA				NA
GCF019754235.1	d__Bacteria;p__Pseudomonadota;c__Gammaproteobacteria;o__Pseudomonadales;f__Pseudomonadaceae;g__Pseudomonas_E;s__Pseudomonas_E protegens_A	NA				NA				5472	WP_221809687	1.32774e-46		NA				5474	WP_221809689	1.02548e-130		5475	WP_221809690	3.33548e-29		NA				NA				NA				NA				NA				NA
GCF001989055.1	d__Bacteria;p__Pseudomonadota;c__Gammaproteobacteria;o__Burkholderiales;f__Burkholderiaceae;g__Bordetella;s__Bordetella pertussis	NA				NA				2520	WP_010930977	1.17164e-58		NA				2519	WP_019248468	3.63124e-163		2519	WP_019248468	1.03812e-60		1081	AVS64_RS05475_1081	2.00474e-42		NA				NA				NA				NA				NA
GCA000764955.1	d__Bacteria;p__Pseudomonadota;c__Gammaproteobacteria;o__Burkholderiales;f__Burkholderiaceae;g__Burkholderia;s__Burkholderia latens_A	NA				NA				3996	AIO39156	2.43751e-50		NA				5654	AIO37532	3.25073e-171		5655	AIO37600	2.09336e-44		5656	AIO37498	4.697e-42		NA				NA				NA				NA				NA
GCF008000815.1	d__Bacteria;p__Acidobacteriota;c__Terriglobia;o__Terriglobales;f__Acidobacteriaceae;g__Terriglobus_A;s__Terriglobus_A albidus_A	NA				1537	WP_147647081	7.53993e-26		1536	WP_147647080	1.5764e-51		NA				1545	WP_147647089	1.22881e-161		1544	WP_147647088	5.96565e-51		1543	WP_147647087	1.76721e-40		NA				NA				NA				NA				NA
GCF018582665.1	d__Bacteria;p__Bacillota;c__Bacilli;o__Bacillales_B;f__DSM-18226;g__Cytobacillus;s__Cytobacillus gottheilii	NA				NA				NA				NA				444	WP_214477329	1.46007e-156		445	WP_066450460	2.21612e-32		446	WP_214477331	6.39401e-28		NA				NA				NA				NA				NA
GCA002111225.1	d__Bacteria;p__Pseudomonadota;c__Gammaproteobacteria;o__Burkholderiales;f__Burkholderiaceae;g__Burkholderia;s__Burkholderia mallei	NA				NA				3980	ARL51975	1.23339e-45		NA				4905	ARL53075	2.61249e-167		4906	ARL55016	7.29561e-48		4907	ARL53076	1.74978e-41		NA				NA				NA				NA				NA
GCF001655615.1	d__Bacteria;p__Pseudomonadota;c__Gammaproteobacteria;o__Pseudomonadales;f__Pseudomonadaceae;g__Pseudomonas_E;s__Pseudomonas_E sp001655615	NA				1402	WP_064616549	2.18944e-26		1412	WP_064616561	1.07209e-46		NA				1407	WP_018926252	4.82765e-166		1408	WP_064616557	3.4089e-47		1409	WP_064616559	4.04009e-35		NA				NA				NA				NA				NA
GCF030316075.1	d__Bacteria;p__Pseudomonadota;c__Gammaproteobacteria;o__Burkholderiales;f__Burkholderiaceae;g__Paraburkholderia;s__Paraburkholderia bonniea	NA				3323	WP_153077274	2.27472e-32		3324	WP_153077275	4.24706e-59		NA				3325	WP_153077276	4.58568e-211		3326	WP_153077277	1.5175e-67		3327	WP_286273920	7.58805e-56		NA				NA				NA				NA				NA
GCF002549815.1	d__Bacteria;p__Pseudomonadota;c__Gammaproteobacteria;o__Burkholderiales;f__Burkholderiaceae;g__Ralstonia;s__Ralstonia solanacearum	NA				858	WP_013206761	3.48427e-29		4251	WP_064046570	7.93761e-51		NA				854	WP_097908871	4.94229e-170		853	WP_013206766	1.52698e-43		852	WP_042591753	2.28255e-41		NA				NA				NA				NA				NA
GCF009627875.1	d__Bacteria;p__Pseudomonadota;c__Gammaproteobacteria;o__Burkholderiales;f__Burkholderiaceae;g__Bordetella;s__Bordetella holmesii	NA				NA				2065	WP_005013591	2.66394e-54		NA				2994	WP_005016107	2.55008e-127		2061	WP_005013595	8.51565e-52		2060	WP_227944804	6.44709e-36		NA				NA				NA				NA				NA
GCF000242895.2	d__Bacteria;p__Bacillota;c__Bacilli;o__Bacillales_B;f__DSM-18226;g__Bacillus_BU;s__Bacillus_BU sp000242895	NA				NA				NA				NA				4330	WP_015595996	2.92122e-189		4329	WP_051120182	2.58951e-61		4328	WP_015595994	2.93561e-48		NA				NA				NA				NA				NA
GCF003613595.1	d__Bacteria;p__Pseudomonadota;c__Gammaproteobacteria;o__Burkholderiales;f__Burkholderiaceae;g__Burkholderia;s__Burkholderia gladioli	NA				5305	WP_230676384	1.98574e-29		5304	WP_036055125	6.62665e-55		NA				5303	WP_036055123	1.01051e-210		5302	WP_036055121	6.89307e-63		5301	WP_036055119	5.76397e-58		NA				NA				NA				NA				NA
GCF002859805.1	d__Bacteria;p__Pseudomonadota;c__Gammaproteobacteria;o__Burkholderiales;f__Burkholderiaceae;g__Bordetella;s__Bordetella pertussis	NA				NA				2499	WP_010930977	1.16088e-58		NA				2498	WP_019248468	3.59789e-163		2498	WP_019248468	1.02859e-60		1068	BOB50_RS05480_1068	1.98632e-42		NA				NA				NA				NA				NA
GCF018326265.1	d__Bacteria;p__Actinomycetota;c__Actinomycetes;o__Mycobacteriales;f__Micromonosporaceae;g__Catellatospora;s__Catellatospora sp018326265	NA				NA				NA				NA				1347	WP_244870649	2.35392e-176		1348	WP_212840266	8.24451e-43		1349	WP_212840267	1.84996e-56		NA				NA				NA				NA				NA
GCF021729885.1	d__Bacteria;p__Pseudomonadota;c__Alphaproteobacteria;o__Rhizobiales;f__Devosiaceae;g__Devosia;s__Devosia sp021729885	NA				NA				3110	WP_236895421	4.98367e-39		NA				3112	WP_236895425	6.1921e-163		3113	WP_236895427	4.145e-39		3114	WP_236895429	1.33944e-35		NA				NA				NA				NA				NA
GCF008693665.1	d__Bacteria;p__Pseudomonadota;c__Gammaproteobacteria;o__Burkholderiales;f__Burkholderiaceae;g__Bordetella;s__Bordetella pertussis	NA				NA				2922	WP_033465810	4.66471e-59		NA				2923	WP_150349027	3.69158e-168		2924	WP_033470009	8.17823e-62		2925	WP_150349028	2.42686e-43		NA				NA				NA				NA				NA
GCF004637045.1	d__Bacteria;p__Pseudomonadota;c__Gammaproteobacteria;o__Burkholderiales;f__Burkholderiaceae;g__Bordetella;s__Bordetella pertussis	NA				NA				1364	WP_010930977	1.16148e-58		NA				1365	WP_019248468	3.59974e-163		1365	WP_019248468	1.02912e-60		2794	C5E84_RS14365_2794	1.98735e-42		NA				NA				NA				NA				NA
GCA014189635.1	d__Bacteria;p__Pseudomonadota;c__Alphaproteobacteria;o__Rhizobiales;f__Rhizobiaceae;g__Rhizobium;s__Rhizobium brockwellii	NA				6127	QND18108	1.58753e-31		4039	QND15984	5.89051e-34		NA				6126	QND18107	1.38809e-125		4035	QND15981	3.24482e-38		NA				NA				NA				NA				NA				NA
GCF013170705.1	d__Bacteria;p__Pseudomonadota;c__Alphaproteobacteria;o__Rhizobiales;f__Rhizobiaceae;g__Mesorhizobium;s__Mesorhizobium loti_D	NA				NA				4198	WP_056572259	2.69804e-58		NA				4201	WP_056572253	4.43995e-165		2551	WP_056565988	3.63498e-44		4203	WP_056572249	3.41516e-34		NA				NA				NA				NA				NA
GCF003186225.1	d__Bacteria;p__Pseudomonadota;c__Gammaproteobacteria;o__Burkholderiales;f__Burkholderiaceae;g__Bordetella;s__Bordetella pertussis	NA				NA				1924	WP_010928270	3.28594e-59		NA				1925	WP_010928271	4.67663e-168		1926	WP_010928272	3.11311e-61		1927	WP_010928273	6.58444e-44		NA				NA				NA				NA				NA
GCF007004545.3	d__Bacteria;p__Pseudomonadota;c__Gammaproteobacteria;o__Enterobacterales;f__Shewanellaceae;g__Shewanella;s__Shewanella eurypsychrophilus	NA				4030	WP_142871367	1.17541e-33		4031	WP_142871366	1.26532e-65		NA				4032	WP_142871365	3.1086e-218		4033	WP_142871364	1.56049e-63		4034	WP_142871363	2.71705e-60		NA				NA				NA				NA				NA
GCF028993575.1	d__Bacteria;p__Actinomycetota;c__Actinomycetes;o__Mycobacteriales;f__Micromonosporaceae;g__Micromonospora;s__Micromonospora sp028993575	NA				NA				NA				NA				771	WP_275032327	6.29152e-173		772	WP_275032328	2.02449e-51		773	WP_275032329	1.3856e-44		NA				NA				NA				NA				NA
GCF030440405.1	d__Bacteria;p__Pseudomonadota;c__Alphaproteobacteria;o__Rhizobiales;f__Rhizobiaceae;g__Agrobacterium;s__Agrobacterium pusense	NA				NA				4556	WP_006699755	3.69456e-37		NA				4553	WP_035206587	1.12841e-160		4552	WP_004439301	3.71714e-37		4551	WP_004439300	4.55453e-37		NA				NA				NA				NA				NA
GCF009873475.1	d__Bacteria;p__Pseudomonadota;c__Gammaproteobacteria;o__Pseudomonadales;f__Pseudomonadaceae;g__Pseudomonas_E;s__Pseudomonas_E proteolytica	NA				NA				795	WP_029297593	1.01405e-46		NA				793	WP_070994311	1.10967e-129		792	WP_159906372	6.74376e-28		NA				NA				NA				NA				NA				NA
GCF002005225.1	d__Bacteria;p__Actinomycetota;c__Actinomycetes;o__Streptomycetales;f__Streptomycetaceae;g__Streptomyces;s__Streptomyces pactum_A	NA				NA				NA				NA				2635	WP_055418107	4.44472e-138		2634	WP_055418106	2.08365e-28		2633	WP_079160204	5.05512e-31		NA				NA				NA				NA				NA
GCF002007785.1	d__Bacteria;p__Pseudomonadota;c__Gammaproteobacteria;o__Pseudomonadales;f__Pseudomonadaceae;g__Pseudomonas_E;s__Pseudomonas_E pergaminensis	NA				NA				659	WP_078046700	3.93572e-49		NA				657	WP_078046698	3.80655e-130		656	WP_078046697	2.30703e-29		NA				NA				NA				NA				NA				NA
GCF003697265.1	d__Bacteria;p__Pseudomonadota;c__Alphaproteobacteria;o__Sphingomonadales;f__Sphingomonadaceae;g__Sphingobium;s__Sphingobium yanoikuyae	NA				2169	WP_037510309	1.18909e-26		2170	WP_037510307	4.34253e-55		NA				4553	WP_004210759	9.50011e-148		2173	WP_037510298	4.23957e-36		2174	WP_004207996	3.13002e-34		NA				NA				NA				NA				NA
GCF009662475.1	d__Bacteria;p__Pseudomonadota;c__Gammaproteobacteria;o__Acidithiobacillales;f__Acidithiobacillaceae;g__Acidithiobacillus;s__Acidithiobacillus thiooxidans	NA				3178	WP_031568724	2.12224e-26		3179	WP_031568726	3.94207e-64		NA				3180	WP_244947542	2.85958e-197		3167	WP_031573074	8.28993e-64		3166	WP_031573076	1.38068e-49		NA				NA				NA				NA				NA
GCF009883815.1	d__Bacteria;p__Pseudomonadota;c__Gammaproteobacteria;o__Enterobacterales;f__Vibrionaceae;g__Vibrio;s__Vibrio parahaemolyticus	NA				611	WP_021449978	1.84416e-29		612	WP_023584081	6.59032e-51		NA				618	WP_021449972	1.4099e-162		619	WP_023584085	9.34274e-39		620	WP_021449970	8.18213e-39		NA				NA				NA				NA				NA
GCF001586275.1	d__Bacteria;p__Pseudomonadota;c__Alphaproteobacteria;o__Sphingomonadales;f__Sphingomonadaceae;g__Parasphingorhabdus;s__Parasphingorhabdus sp001586275	NA				2146	WP_067200885	9.03091e-26		2147	WP_067200888	1.7958e-47		NA				2075	WP_067200718	1.83037e-147		2150	WP_067200898	7.57642e-35		2151	WP_197460172	1.93342e-33		NA				NA				NA				NA				NA
GCF002953375.1	d__Bacteria;p__Pseudomonadota;c__Gammaproteobacteria;o__Enterobacterales;f__Vibrionaceae;g__Vibrio;s__Vibrio fluvialis	NA				852	WP_024373272	1.3545e-27		851	WP_104966089	9.08928e-55		NA				845	WP_104966084	2.81481e-169		844	WP_104966083	1.01111e-38		843	WP_104966082	2.7545e-40		NA				NA				NA				NA				NA
GCF019226825.1	d__Bacteria;p__Pseudomonadota;c__Gammaproteobacteria;o__Enterobacterales;f__Vibrionaceae;g__Vibrio;s__Vibrio ostreae	NA				NA				1824	WP_136483410	2.59901e-55		NA				1818	WP_218562272	7.0524e-171		1817	WP_136483416	7.42294e-39		1816	WP_218562271	6.61013e-38		NA				NA				NA				NA				NA
GCF001975105.1	d__Bacteria;p__Pseudomonadota;c__Gammaproteobacteria;o__Burkholderiales;f__Burkholderiaceae;g__Burkholderia;s__Burkholderia mallei	NA				NA				3569	WP_076848792	1.44669e-45		NA				5009	WP_004523365	2.696e-167		5010	WP_004537325	6.5469e-48		5011	WP_038764830	1.58797e-41		NA				NA				NA				NA				NA
GCF004786035.1	d__Bacteria;p__Pseudomonadota;c__Gammaproteobacteria;o__Pseudomonadales;f__Pseudomonadaceae;g__Pseudomonas_E;s__Pseudomonas_E viciae	NA				4025	WP_135846505	2.59784e-27		4015	WP_135846495	1.23513e-44		NA				4020	WP_135846501	6.20223e-165		4019	WP_135846500	1.06098e-45		4018	WP_135846499	3.22449e-34		NA				NA				NA				NA				NA
GCF025811355.1	d__Bacteria;p__Pseudomonadota;c__Alphaproteobacteria;o__Rhizobiales;f__Xanthobacteraceae;g__Rhodopseudomonas;s__Rhodopseudomonas palustris_H	NA				NA				3733	WP_263989227	3.6161e-51		NA				3736	WP_107356456	3.34129e-163		3737	WP_263989229	1.3828e-38		3738	WP_263989230	8.7499e-34		NA				NA				NA				NA				NA
GCF006352065.1	d__Bacteria;p__Actinomycetota;c__Actinomycetes;o__Actinomycetales;f__Actinomycetaceae;g__Georgenia;s__Georgenia yuyongxinii	NA				NA				NA				NA				2999	WP_139931634	2.66134e-182		1073	WP_139927591	1.35655e-47		1074	WP_139927592	1.01279e-47		NA				NA				NA				NA				NA
GCF017357185.1	d__Bacteria;p__Pseudomonadota;c__Gammaproteobacteria;o__Burkholderiales;f__Burkholderiaceae;g__Bordetella;s__Bordetella pertussis	NA				NA				2502	WP_010928270	3.28667e-59		NA				2501	WP_010928271	4.67768e-168		2500	WP_010928272	3.11381e-61		2499	WP_242698910	3.60554e-44		NA				NA				NA				NA				NA
GCF001577305.1	d__Bacteria;p__Actinomycetota;c__Actinomycetes;o__Actinomycetales;f__Micrococcaceae;g__Sinomonas;s__Sinomonas atrocyanea	NA				NA				NA				NA				2954	WP_066499447	2.30223e-187		2953	WP_066499446	2.50963e-43		2946	WP_066499433	7.5692e-49		NA				NA				NA				NA				NA
GCF003814345.1	d__Bacteria;p__Pseudomonadota;c__Gammaproteobacteria;o__Enterobacterales;f__Enterobacteriaceae;g__Yersinia;s__Yersinia pestis	NA				NA				661	WP_235427556	6.70643e-32		NA				658	WP_012303556	1.0443e-137		657	WP_012303555	1.00115e-26		NA				NA				NA				NA				NA				NA
GCF000022685.1	d__Bacteria;p__Pseudomonadota;c__Alphaproteobacteria;o__Rhizobiales;f__Beijerinckiaceae;g__Methylobacterium;s__Methylobacterium extorquens	NA				NA				2305	WP_003598123	1.57723e-39		NA				2308	WP_003598118	1.06459e-162		2309	WP_003598116	9.30117e-39		2310	WP_003598115	3.40051e-31		NA				NA				NA				NA				NA
GCF001985165.1	d__Bacteria;p__Pseudomonadota;c__Gammaproteobacteria;o__Burkholderiales;f__Burkholderiaceae;g__Bordetella;s__Bordetella pertussis	NA				NA				1337	WP_010930977	1.16028e-58		NA				1338	WP_019248468	3.59603e-163		1338	WP_019248468	1.02806e-60		2768	WU13_RS14200_2768	1.9853e-42		NA				NA				NA				NA				NA
GCF014268205.2	d__Bacteria;p__Pseudomonadota;c__Gammaproteobacteria;o__Pseudomonadales;f__Pseudomonadaceae;g__Pseudomonas_E;s__Pseudomonas_E edaphica	NA				NA				814	WP_099548151	3.41894e-47		NA				812	WP_017136720	4.19536e-131		811	WP_026013678	2.15604e-30		NA				NA				NA				NA				NA				NA
GCF026013945.1	d__Bacteria;p__Pseudomonadota;c__Gammaproteobacteria;o__Enterobacterales;f__Shewanellaceae;g__Shewanella;s__Shewanella algae	NA				175	WP_028780580	8.37433e-32		174	WP_025010634	2.52716e-66		NA				173	WP_025010633	1.6555e-221		172	WP_025010632	1.63588e-71		171	WP_044733386	3.3523e-60		NA				NA				NA				NA				NA
GCF900637715.1	d__Bacteria;p__Actinomycetota;c__Actinomycetes;o__Actinomycetales;f__Micrococcaceae;g__Kocuria;s__Kocuria rosea	NA				NA				NA				NA				2915	WP_126350334	3.35049e-184		2914	WP_126350333	7.76349e-45		2913	WP_126350332	1.19785e-44		NA				NA				NA				NA				NA
GCF009763605.1	d__Bacteria;p__Pseudomonadota;c__Gammaproteobacteria;o__Enterobacterales;f__Vibrionaceae;g__Vibrio;s__Vibrio parahaemolyticus	NA				1514	WP_005456561	2.26253e-29		1515	WP_005456668	2.51336e-50		NA				1521	WP_089203061	6.0388e-163		1522	WP_005456615	8.62108e-38		NA				NA				NA				NA				NA				NA
GCF001987975.1	d__Bacteria;p__Pseudomonadota;c__Gammaproteobacteria;o__Burkholderiales;f__Burkholderiaceae;g__Bordetella;s__Bordetella pertussis	NA				NA				1314	WP_010930977	1.16327e-58		NA				1315	WP_019248468	3.6053e-163		1315	WP_019248468	1.03071e-60		1071	ABC59_RS05495_1071	1.99042e-42		NA				NA				NA				NA				NA
GCF004322775.1	d__Bacteria;p__Actinomycetota;c__Actinomycetes;o__Actinomycetales;f__Dermatophilaceae;g__Serinicoccus;s__Serinicoccus sp004322775	NA				NA				NA				NA				1247	WP_131104179	9.01009e-177		1248	WP_131104180	1.6447e-41		1249	WP_202865416	6.62418e-45		NA				NA				NA				NA				NA
GCF001987195.1	d__Bacteria;p__Pseudomonadota;c__Gammaproteobacteria;o__Burkholderiales;f__Burkholderiaceae;g__Bordetella;s__Bordetella pertussis	NA				NA				2504	WP_010930977	1.16297e-58		NA				2503	WP_019248468	3.60437e-163		2503	WP_019248468	1.03044e-60		1069	ABC20_RS05480_1069	1.98991e-42		NA				NA				NA				NA				NA
GCF009295945.1	d__Bacteria;p__Pseudomonadota;c__Gammaproteobacteria;o__Enterobacterales;f__Enterobacteriaceae;g__Yersinia;s__Yersinia pestis	NA				NA				2845	WP_002220086	1.78994e-28		NA				3078	WP_002213785	9.29576e-138		3077	WP_002212164	1.1013e-26		NA				NA				NA				NA				NA				NA
GCF001985205.1	d__Bacteria;p__Pseudomonadota;c__Gammaproteobacteria;o__Burkholderiales;f__Burkholderiaceae;g__Bordetella;s__Bordetella pertussis	NA				NA				2523	WP_010930977	1.17314e-58		NA				2522	WP_019248468	3.63588e-163		2522	WP_019248468	1.03945e-60		1082	WU15_RS05480_1082	2.0073e-42		NA				NA				NA				NA				NA
GCA020535405.1	d__Bacteria;p__Actinomycetota;c__Actinomycetes;o__Actinomycetales;f__Microbacteriaceae;g__Rhodoglobus;s__Rhodoglobus sp020535405	NA				NA				NA				NA				1508	UDF14693	1.42692e-179		1507	UDF12045	9.01325e-41		1506	UDF12044	2.19897e-39		NA				NA				NA				NA				NA
GCF013426895.1	d__Bacteria;p__Pseudomonadota;c__Gammaproteobacteria;o__Burkholderiales;f__Burkholderiaceae;g__Paraburkholderia;s__Paraburkholderia sp013426895	NA				NA				1919	WP_180719822	5.34261e-47		NA				3822	WP_180724419	5.72867e-176		3821	WP_180724418	1.09598e-45		3820	WP_180724417	2.20776e-48		NA				NA				NA				NA				NA
GCF004135935.1	d__Bacteria;p__Pseudomonadota;c__Alphaproteobacteria;o__Rhizobiales;f__Beijerinckiaceae;g__Methylovirgula;s__Methylovirgula ligni	NA				NA				235	WP_115835796	6.30631e-40		NA				238	WP_115835793	5.86733e-161		239	WP_115835792	1.08865e-36		240	WP_115835791	1.39494e-34		NA				NA				NA				NA				NA
GCF013170745.1	d__Bacteria;p__Pseudomonadota;c__Alphaproteobacteria;o__Rhizobiales;f__Rhizobiaceae;g__Mesorhizobium;s__Mesorhizobium sp013170805	NA				NA				4019	WP_172228481	3.2246e-59		NA				4022	WP_172228487	2.30696e-164		6516	WP_172233846	9.13019e-43		4024	WP_172287198	1.91578e-34		NA				NA				NA				NA				NA
GCF961514395.1	d__Bacteria;p__Bacillota;c__Bacilli;o__Brevibacillales;f__Brevibacillaceae;g__Brevibacillus;s__Brevibacillus sediminis_A	NA				NA				NA				NA				3517	WP_171567433	5.35519e-162		3516	WP_171567434	6.38101e-43		3515	WP_171567435	3.04251e-28		NA				NA				NA				NA				NA
GCF019670585.1	d__Bacteria;p__Pseudomonadota;c__Gammaproteobacteria;o__Enterobacterales;f__Shewanellaceae;g__Shewanella;s__Shewanella algae	NA				175	WP_028780580	8.20458e-32		174	WP_028780579	2.48722e-66		NA				173	WP_025010633	1.62195e-221		172	WP_025010632	1.60272e-71		171	WP_025010631	3.27953e-60		NA				NA				NA				NA				NA
GCA029814805.1	d__Bacteria;p__Pseudomonadota;c__Alphaproteobacteria;o__Geminicoccales;f__Geminicoccaceae;g__G029814805;s__G029814805 sp029814805	NA				NA				889	WGF89207	2.31782e-43		NA				892	WGF89210	4.11428e-152		893	WGF89211	3.61274e-31		894	WGF89212	1.20505e-32		NA				NA				NA				NA				NA
GCF001559195.1	d__Bacteria;p__Pseudomonadota;c__Gammaproteobacteria;o__Burkholderiales;f__Burkholderiaceae;g__Achromobacter;s__Achromobacter xylosoxidans	NA				NA				4526	WP_006387921	1.45166e-64		NA				4527	WP_054449344	7.53985e-168		4528	WP_054498438	1.75811e-61		4529	WP_172965896	4.45829e-38		NA				NA				NA				NA				NA
GCF016919545.1	d__Bacteria;p__Pseudomonadota;c__Alphaproteobacteria;o__Sphingomonadales;f__Sphingomonadaceae;g__Sphingomonas;s__Sphingomonas paucimobilis	NA				876	WP_007406655	9.63212e-26		877	WP_050794224	4.59596e-44		NA				2804	WP_007406896	1.31173e-149		880	WP_007406652	1.50749e-32		881	WP_007406632	5.43166e-36		NA				NA				NA				NA				NA
GCF019357455.1	d__Bacteria;p__Pseudomonadota;c__Alphaproteobacteria;o__Rhizobiales;f__Rhizobiaceae;g__Rhizobium;s__Rhizobium dioscoreae	NA				NA				720	WP_112722892	8.10959e-39		NA				717	WP_112722895	2.61327e-160		716	WP_113366771	4.09456e-37		715	WP_069610978	1.29474e-33		NA				NA				NA				NA				NA
GCA003666425.1	d__Bacteria;p__Pseudomonadota;c__Alphaproteobacteria;o__Rhizobiales;f__Rhizobiaceae;g__Agrobacterium;s__Agrobacterium fabacearum	NA				NA				2562	AYM12192	9.59014e-37		NA				2559	AYM12189	4.23325e-160		2558	AYM12188	1.21673e-36		2557	AYM12187	6.84094e-37		NA				NA				NA				NA				NA
GCF001986195.1	d__Bacteria;p__Pseudomonadota;c__Gammaproteobacteria;o__Burkholderiales;f__Burkholderiaceae;g__Bordetella;s__Bordetella pertussis	NA				NA				1355	WP_010930977	1.17254e-58		NA				1356	WP_019248468	3.63402e-163		1356	WP_019248468	1.03892e-60		2797	XA08_RS14195_2797	2.00628e-42		NA				NA				NA				NA				NA
GCF017639205.1	d__Bacteria;p__Actinomycetota;c__Actinomycetes;o__Streptomycetales;f__Streptomycetaceae;g__Streptomyces;s__Streptomyces nojiriensis	NA				NA				NA				NA				5302	WP_189732973	4.4191e-137		5303	WP_189732971	2.65964e-28		5304	WP_189733713	4.24848e-32		NA				NA				NA				NA				NA
GCF000018025.1	d__Bacteria;p__Pseudomonadota;c__Gammaproteobacteria;o__Enterobacterales;f__Shewanellaceae;g__Shewanella;s__Shewanella sediminis	NA				NA				2421	WP_012142715	1.29606e-54		NA				2415	WP_012142710	3.08401e-174		2414	WP_012142709	9.54642e-36		2413	WP_012142708	1.40304e-36		NA				NA				NA				NA				NA
GCF008932225.1	d__Bacteria;p__Pseudomonadota;c__Alphaproteobacteria;o__Sphingomonadales;f__Sphingomonadaceae;g__Qipengyuania;s__Qipengyuania flava	NA				1364	WP_094063564	4.24657e-28		1363	WP_151885401	2.65357e-49		NA				1514	WP_130586244	3.49897e-148		1360	WP_067462812	1.46318e-32		1359	WP_067462809	5.01022e-35		NA				NA				NA				NA				NA
GCF023716625.1	d__Bacteria;p__Pseudomonadota;c__Gammaproteobacteria;o__Enterobacterales;f__Vibrionaceae;g__Vibrio;s__Vibrio rotiferianus	NA				2460	WP_252041099	8.26317e-29		2459	WP_045393982	1.42244e-51		NA				2453	WP_045393998	2.36609e-164		2452	WP_045394001	3.13418e-36		2451	WP_045394003	2.00958e-36		NA				NA				NA				NA				NA
GCF000143685.1	d__Bacteria;p__Bacillota_A;c__Clostridia;o__Clostridiales;f__Clostridiaceae;g__Clostridium_B;s__Clostridium_B ljungdahlii	NA				NA				NA				NA				2839	WP_013239519	5.44639e-198		2838	WP_013239518	9.95074e-60		2837	WP_013239517	5.11844e-49		NA				NA				NA				NA				NA
GCF024123895.1	d__Bacteria;p__Pseudomonadota;c__Gammaproteobacteria;o__Burkholderiales;f__Burkholderiaceae;g__Paraburkholderia;s__Paraburkholderia fungorum	NA				NA				1422	WP_030102714	4.18762e-51		NA				5416	WP_030100080	1.03209e-163		5417	WP_030100081	1.90225e-43		5418	WP_030100082	3.99616e-39		NA				NA				NA				NA				NA
GCF014268585.2	d__Bacteria;p__Pseudomonadota;c__Gammaproteobacteria;o__Pseudomonadales;f__Pseudomonadaceae;g__Pseudomonas_E;s__Pseudomonas_E iranensis	NA				NA				824	WP_186567258	4.56286e-46		NA				822	WP_186567262	5.64933e-130		821	WP_186567264	1.30607e-28		NA				NA				NA				NA				NA				NA
GCF000147795.2	d__Bacteria;p__Pseudomonadota;c__Alphaproteobacteria;o__Rhizobiales;f__Rhizobiaceae;g__Sinorhizobium;s__Sinorhizobium meliloti	NA				NA				5377	WP_010967087	3.80287e-52		NA				3441	WP_013844977	7.86717e-162		6014	WP_013845556	8.86549e-40		3443	WP_010968386	3.31731e-34		NA				NA				NA				NA				NA
GCF023558335.1	d__Bacteria;p__Pseudomonadota;c__Alphaproteobacteria;o__Rhodobacterales;f__Rhodobacteraceae;g__Dinoroseobacter;s__Dinoroseobacter shibae	NA				NA				1152	WP_012177802	2.16669e-46		NA				1149	WP_012177799	1.44648e-167		1148	WP_012177798	2.23506e-35		1147	WP_012177797	2.48045e-35		NA				NA				NA				NA				NA
GCF014352855.1	d__Bacteria;p__Pseudomonadota;c__Alphaproteobacteria;o__Sphingomonadales;f__Sphingomonadaceae;g__Sphingomicrobium;s__Sphingomicrobium sabuli	NA				NA				234	WP_246448962	1.13606e-51		NA				2446	WP_187479730	9.12176e-148		231	WP_187479961	6.86018e-35		230	WP_187479960	2.33612e-37		NA				NA				NA				NA				NA
GCF019203205.1	d__Bacteria;p__Desulfobacterota;c__Desulfuromonadia;o__Geobacterales;f__Geobacteraceae;g__Geomonas;s__Geomonas subterranea	NA				56	WP_217288858	1.20979e-36		57	WP_239028036	8.40087e-44		NA				60	WP_239028037	3.78016e-177		61	WP_217288853	7.49658e-48		1585	WP_217287468	9.20267e-44		NA				NA				NA				NA				NA
GCF004634925.1	d__Bacteria;p__Pseudomonadota;c__Gammaproteobacteria;o__Burkholderiales;f__Burkholderiaceae;g__Bordetella;s__Bordetella pertussis	NA				NA				1342	WP_010930977	1.16327e-58		NA				1343	WP_019248468	3.6053e-163		1343	WP_019248468	1.03071e-60		2777	C3E06_RS14265_2777	1.99042e-42		NA				NA				NA				NA				NA
GCF020844025.1	d__Bacteria;p__Pseudomonadota;c__Gammaproteobacteria;o__Acidithiobacillales;f__Acidithiobacillaceae;g__Acidithiobacillus;s__Acidithiobacillus ferriphilus	NA				644	WP_215849750	6.31151e-26		645	WP_215849749	6.12268e-62		NA				646	WP_215849748	3.09258e-199		635	WP_215849757	1.4431e-64		634	WP_215849758	1.11691e-52		NA				NA				NA				NA				NA
GCF015992245.1	d__Bacteria;p__Pseudomonadota;c__Gammaproteobacteria;o__Pseudomonadales;f__Halomonadaceae;g__Billgrantia;s__Billgrantia sulfidoxydans	NA				NA				1517	WP_254799128	1.20296e-48		NA				1520	WP_234283517	1.45784e-172		1521	WP_197450383	2.02474e-50		1522	WP_197450384	1.36407e-40		NA				NA				NA				NA				NA
GCF001986295.1	d__Bacteria;p__Pseudomonadota;c__Gammaproteobacteria;o__Burkholderiales;f__Burkholderiaceae;g__Bordetella;s__Bordetella pertussis	NA				NA				1329	WP_010930977	1.17344e-58		NA				1330	WP_019248468	3.6368e-163		1330	WP_019248468	1.03971e-60		1082	XA14_RS05485_1082	2.00781e-42		NA				NA				NA				NA				NA
GCF001524625.2	d__Bacteria;p__Pseudomonadota;c__Gammaproteobacteria;o__Burkholderiales;f__Burkholderiaceae;g__Burkholderia;s__Burkholderia savannae	NA				NA				3371	WP_038747019	1.67798e-51		NA				3782	WP_038755047	2.11127e-167		3781	WP_038755044	3.02758e-47		3780	WP_059642696	4.88082e-41		NA				NA				NA				NA				NA
GCF014467015.1	d__Bacteria;p__Bacillota_D;c__Proteinivoracia;o__Proteinivoracales;f__Proteinivoraceae;g__Alkalicella;s__Alkalicella caledoniensis	NA				NA				NA				NA				1429	WP_213168425	9.77619e-198		1428	WP_246451915	1.52846e-63		1427	WP_246451914	1.30544e-52		NA				NA				NA				NA				NA
GCF001985685.1	d__Bacteria;p__Pseudomonadota;c__Gammaproteobacteria;o__Burkholderiales;f__Burkholderiaceae;g__Bordetella;s__Bordetella pertussis	NA				NA				2502	WP_010930977	1.16148e-58		NA				2501	WP_019248468	3.59974e-163		2501	WP_019248468	1.02912e-60		1069	WU39_RS05480_1069	1.98735e-42		NA				NA				NA				NA				NA
GCF012935735.1	d__Bacteria;p__Pseudomonadota;c__Gammaproteobacteria;o__Pseudomonadales;f__Pseudomonadaceae;g__Pseudomonas_E;s__Pseudomonas_E proteolytica	NA				NA				2466	WP_029297593	1.02234e-46		NA				2464	WP_070994311	1.11874e-129		2463	WP_169390235	6.75526e-28		NA				NA				NA				NA				NA				NA
GCA902502775.2	d__Bacteria;p__Pseudomonadota;c__Alphaproteobacteria;o__Rhizobiales;f__Rhizobiaceae;g__Neorhizobium;s__Neorhizobium banfieldiae	NA				NA				1186	CAD6602778	1.49884e-32		NA				1189	CAD6602790	2.03973e-162		1190	CAD6602794	2.30444e-36		1191	CAD6602798	2.00723e-37		NA				NA				NA				NA				NA
GCF009763965.1	d__Bacteria;p__Pseudomonadota;c__Gammaproteobacteria;o__Enterobacterales;f__Vibrionaceae;g__Vibrio;s__Vibrio mimicus	NA				1993	WP_000828160	5.0549e-27		1994	GPY05_RS10585_1994	9.65639e-34		NA				2000	WP_005518781	1.09545e-165		2001	WP_000340999	2.39013e-38		2002	WP_000343912	2.95029e-36		NA				NA				NA				NA				NA
GCF018408855.1	d__Bacteria;p__Pseudomonadota;c__Gammaproteobacteria;o__Burkholderiales;f__Burkholderiaceae;g__Caballeronia;s__Caballeronia sp018408855	NA				NA				3858	WP_225936279	2.07778e-46		NA				3855	WP_213229101	7.08542e-147		3854	WP_162067702	8.23356e-27		3853	WP_213229099	2.3904e-32		NA				NA				NA				NA				NA
GCF000756165.1	d__Bacteria;p__Pseudomonadota;c__Gammaproteobacteria;o__Burkholderiales;f__Burkholderiaceae;g__Burkholderia;s__Burkholderia mallei	NA				NA				444	WP_004192085	1.0669e-45		NA				5698	WP_004523365	2.59879e-167		5697	WP_004557949	1.92755e-48		5696	WP_004523363	1.51359e-41		NA				NA				NA				NA				NA
GCF012044595.1	d__Bacteria;p__Actinomycetota;c__Actinomycetes;o__Streptomycetales;f__Streptomycetaceae;g__Streptomyces;s__Streptomyces antibioticus_B	NA				NA				NA				NA				4935	WP_030783636	3.06194e-138		4936	WP_078634674	6.49745e-32		4937	WP_030783643	5.09132e-29		NA				NA				NA				NA				NA
GCF018326425.1	d__Bacteria;p__Bacillota;c__Bacilli;o__Thermoactinomycetales;f__JIR-001;g__Polycladomyces;s__Polycladomyces abyssicola	NA				NA				NA				NA				109	WP_212773729	1.58951e-162		110	WP_212773730	5.6639e-43		111	WP_212773731	2.87314e-34		NA				NA				NA				NA				NA
GCF000306945.1	d__Bacteria;p__Pseudomonadota;c__Gammaproteobacteria;o__Burkholderiales;f__Burkholderiaceae;g__Bordetella;s__Bordetella pertussis	NA				NA				1995	WP_014905783	1.6783e-58		NA				1994	WP_080019432	3.1328e-167		1994	WP_080019432	8.71955e-61		2368	BN118_RS11855_2368	1.97149e-42		NA				NA				NA				NA				NA
GCF000496595.1	d__Bacteria;p__Pseudomonadota;c__Alphaproteobacteria;o__Rhizobiales;f__Rhizobiaceae;g__Liberibacter;s__Liberibacter americanus	NA				NA				210	WP_007556848	4.90223e-29		NA				213	WP_007556851	3.17322e-152		214	WP_007556853	5.39082e-38		215	WP_007556854	8.88615e-37		NA				NA				NA				NA				NA
GCF008274945.1	d__Bacteria;p__Pseudomonadota;c__Alphaproteobacteria;o__Azospirillales;f__Azospirillaceae;g__Azospirillum;s__Azospirillum brasilense	NA				NA				5430	WP_059399600	6.13796e-49		NA				5433	WP_059399603	2.37226e-155		6155	WP_149150375	2.80522e-32		5435	WP_059399604	1.03407e-32		NA				NA				NA				NA				NA
GCA000296715.2	d__Bacteria;p__Bacillota;c__Bacilli;o__Brevibacillales;f__Brevibacillaceae;g__Brevibacillus;s__Brevibacillus porteri	NA				NA				NA				NA				591	ATF11087	2.2948e-159		592	ATF11088	1.44333e-39		593	ATF11089	5.03655e-28		NA				NA				NA				NA				NA
GCF023277965.1	d__Bacteria;p__Actinomycetota;c__Actinomycetes;o__Streptomycetales;f__Streptomycetaceae;g__Streptomyces;s__Streptomyces bacillaris	NA				NA				NA				NA				4376	WP_127468483	1.22276e-138		4377	WP_127468482	3.41305e-32		4378	WP_127468481	4.44794e-33		NA				NA				NA				NA				NA
GCF008807415.1	d__Bacteria;p__Pseudomonadota;c__Gammaproteobacteria;o__Pseudomonadales;f__Pseudomonadaceae;g__Pseudomonas;s__Pseudomonas sp002079985	NA				NA				6162	WP_151189506	8.40502e-49		NA				6164	WP_081517525	9.15247e-138		6165	WP_081517526	4.00702e-26		NA				NA				NA				NA				NA				NA
GCF002286135.1	d__Bacteria;p__Pseudomonadota;c__Gammaproteobacteria;o__Burkholderiales;f__Burkholderiaceae;g__Bordetella;s__Bordetella pertussis	NA				NA				2526	WP_010930977	1.17254e-58		NA				2525	WP_019248468	3.63402e-163		2525	WP_019248468	1.03892e-60		1081	BFW83_RS05465_1081	2.00628e-42		NA				NA				NA				NA				NA
GCF028607105.1	d__Bacteria;p__Pseudomonadota;c__Alphaproteobacteria;o__Sphingomonadales;f__Sphingomonadaceae;g__Novosphingobium;s__Novosphingobium humi	NA				666	WP_273618384	2.54341e-27		665	WP_273618383	1.79759e-47		NA				1425	WP_168605222	3.49376e-150		662	WP_273618380	6.19927e-31		661	WP_273618379	3.40995e-33		NA				NA				NA				NA				NA
GCF024072275.1	d__Bacteria;p__Pseudomonadota;c__Gammaproteobacteria;o__Pseudomonadales;f__Pseudomonadaceae;g__Pseudomonas_E;s__Pseudomonas_E siliginis	NA				NA				660	WP_252887266	3.49974e-46		NA				658	WP_252877377	5.58406e-130		657	WP_095180898	9.35926e-30		NA				NA				NA				NA				NA				NA
GCF030732185.1	d__Bacteria;p__Pseudomonadota;c__Alphaproteobacteria;o__Caulobacterales;f__Caulobacteraceae;g__Brevundimonas;s__Brevundimonas diminuta_C	NA				NA				2168	WP_306002416	3.24563e-41		NA				2165	WP_306002413	1.82676e-166		2164	WP_306002412	9.87081e-41		2163	WP_306002411	3.84933e-32		NA				NA				NA				NA				NA
GCF024400215.1	d__Bacteria;p__Pseudomonadota;c__Gammaproteobacteria;o__Burkholderiales;f__Burkholderiaceae;g__Pseudoduganella;s__Pseudoduganella sp024400215	NA				3418	WP_255754182	4.1803e-30		3417	WP_255754181	1.26633e-44		NA				3411	WP_255754175	1.31302e-173		3410	WP_255754174	1.31595e-46		3409	WP_255754173	5.65521e-48		NA				NA				NA				NA				NA
GCF023376055.1	d__Bacteria;p__Actinomycetota;c__Actinomycetes;o__Streptomycetales;f__Streptomycetaceae;g__Streptomyces;s__Streptomyces fradiae	NA				NA				NA				NA				784	WP_249465793	2.61882e-136		783	WP_249465791	5.61573e-30		782	WP_031131505	9.15319e-32		NA				NA				NA				NA				NA
GCF001007875.1	d__Bacteria;p__Pseudomonadota;c__Gammaproteobacteria;o__Chromatiales;f__Sedimenticolaceae;g__Sedimenticola;s__Sedimenticola thiotaurini	NA				2111	WP_046859662	5.6634e-40		2112	WP_052761184	2.55117e-75		NA				2113	WP_046859663	7.3271e-217		2114	WP_052761185	4.85209e-63		2115	WP_052761186	1.37977e-62		NA				NA				NA				NA				NA
GCF014191545.1	d__Bacteria;p__Pseudomonadota;c__Alphaproteobacteria;o__Rhizobiales;f__Methylopilaceae;g__Terrihabitans;s__Terrihabitans soli	NA				NA				2736	WP_225873916	2.47755e-49		NA				2733	WP_225873915	2.2621e-162		2732	WP_222875634	4.13778e-40		2731	WP_222877642	1.12127e-35		NA				NA				NA				NA				NA
GCF011604545.1	d__Bacteria;p__Pseudomonadota;c__Alphaproteobacteria;o__Rhizobiales;f__Rhizobiaceae;g__Rhizobium;s__Rhizobium leguminosarum	NA				6959	WP_130748290	9.02955e-32		1749	WP_047621475	6.33701e-49		NA				3031	WP_130653415	1.01073e-157		1741	WP_018241350	1.38952e-44		3029	WP_130653417	6.83367e-33		NA				NA				NA				NA				NA
GCF025309775.1	d__Bacteria;p__Pseudomonadota;c__Gammaproteobacteria;o__Burkholderiales;f__Burkholderiaceae;g__Cupriavidus;s__Cupriavidus gilardii	NA				995	WP_260731176	1.99982e-26		4117	WP_260732370	8.80995e-52		NA				988	WP_260731172	1.6627e-171		987	WP_053822272	4.39865e-44		986	WP_151023427	1.00136e-37		NA				NA				NA				NA				NA
GCF016025875.1	d__Bacteria;p__Actinomycetota;c__Actinomycetes;o__Mycobacteriales;f__Mycobacteriaceae;g__Rhodococcus;s__Rhodococcus equi	NA				NA				NA				NA				3464	WP_022595302	1.18604e-184		3465	WP_022595304	1.01857e-44		3466	WP_022595306	4.12536e-44		NA				NA				NA				NA				NA
GCF022879815.1	d__Bacteria;p__Pseudomonadota;c__Gammaproteobacteria;o__Burkholderiales;f__Burkholderiaceae;g__Caballeronia;s__Caballeronia zhejiangensis	NA				NA				3818	WP_235366290	2.18116e-46		NA				3815	WP_008352923	7.80895e-147		3814	WP_008352924	9.06779e-28		3813	WP_008352925	6.08339e-32		NA				NA				NA				NA				NA
GCF003856495.1	d__Bacteria;p__Bacillota;c__Bacilli;o__Thermoactinomycetales;f__Thermoactinomycetaceae;g__Staphylospora;s__Staphylospora marina	NA				NA				NA				NA				99	WP_241154407	4.30797e-163		100	WP_124726342	2.21935e-37		101	WP_164491567	1.98104e-34		NA				NA				NA				NA				NA
GCF027912535.1	d__Bacteria;p__Pseudomonadota;c__Alphaproteobacteria;o__Caulobacterales;f__Caulobacteraceae;g__Brevundimonas;s__Brevundimonas sp027912535	NA				NA				2555	WP_271084321	4.82413e-43		NA				2552	WP_271084318	1.61595e-165		2551	WP_271084317	1.36318e-37		2550	WP_271084316	3.14868e-31		NA				NA				NA				NA				NA
GCF001989015.1	d__Bacteria;p__Pseudomonadota;c__Gammaproteobacteria;o__Burkholderiales;f__Burkholderiaceae;g__Bordetella;s__Bordetella pertussis	NA				NA				1330	WP_010930977	1.17404e-58		NA				1331	WP_019248468	3.63866e-163		1331	WP_019248468	1.04024e-60		1083	AVS61_RS05490_1083	2.00883e-42		NA				NA				NA				NA				NA
GCF013394065.1	d__Bacteria;p__Actinomycetota;c__Actinomycetes;o__Streptomycetales;f__Streptomycetaceae;g__Streptomyces;s__Streptomyces roseifaciens	NA				NA				NA				NA				4082	WP_179082414	7.96432e-136		4083	WP_179082415	1.24385e-27		4084	WP_179082416	2.58011e-32		NA				NA				NA				NA				NA
GCF029643425.1	d__Bacteria;p__Actinomycetota;c__Actinomycetes;o__Actinomycetales;f__Cellulomonadaceae;g__Isoptericola;s__Isoptericola sp029643425	NA				NA				NA				NA				103	WP_278235997	1.49433e-180		104	WP_278235998	4.05589e-50		105	WP_278235999	5.43334e-45		NA				NA				NA				NA				NA
GCF018223765.1	d__Bacteria;p__Pseudomonadota;c__Gammaproteobacteria;o__Burkholderiales;f__Burkholderiaceae;g__Burkholderia;s__Burkholderia cenocepacia	NA				NA				37	WP_059723781	5.25849e-48		NA				35	WP_059723731	1.19672e-130		7092	WP_006498096	1.6634e-44		7091	WP_006486292	1.12468e-42		NA				NA				NA				NA				NA
GCF009363495.1	d__Bacteria;p__Pseudomonadota;c__Alphaproteobacteria;o__Rhodobacterales;f__Rhodobacteraceae;g__Roseivivax;s__Roseivivax sp009363255	NA				NA				718	WP_152448664	4.86142e-49		NA				715	WP_152448662	2.27799e-170		714	WP_152448661	1.1414e-35		713	WP_152455189	1.22089e-31		NA				NA				NA				NA				NA
GCF029853695.1	d__Bacteria;p__Pseudomonadota;c__Alphaproteobacteria;o__Rhodobacterales;f__Rhodobacteraceae;g__Jannaschia;s__Jannaschia sp029853695	NA				NA				678	WP_279966176	5.17958e-53		NA				681	WP_279966179	2.2938e-169		682	WP_279966181	1.52594e-32		683	WP_279966183	1.01466e-40		NA				NA				NA				NA				NA
GCF014127105.1	d__Bacteria;p__Pseudomonadota;c__Alphaproteobacteria;o__Rhizobiales;f__Devosiaceae;g__Devosia;s__Devosia sp014127105	NA				NA				305	WP_169196600	2.87488e-36		NA				307	WP_169196602	3.84206e-165		308	WP_169196603	1.63317e-35		309	WP_169196604	9.67694e-39		NA				NA				NA				NA				NA
GCF003443855.2	d__Bacteria;p__Pseudomonadota;c__Gammaproteobacteria;o__Burkholderiales;f__Burkholderiaceae;g__Bordetella;s__Bordetella pertussis	NA				NA				2781	WP_015064054	3.65295e-59		NA				2780	WP_015064053	6.01631e-168		2779	WP_003812713	5.57253e-61		2778	WP_015064052	9.97496e-44		NA				NA				NA				NA				NA
GCF024927965.1	d__Bacteria;p__Actinomycetota;c__Actinomycetes;o__Streptomycetales;f__Streptomycetaceae;g__Actinacidiphila;s__Actinacidiphila bryophytorum	NA				NA				NA				NA				5931	WP_259441710	8.48269e-142		5930	WP_259441709	1.12522e-28		5929	WP_205048033	3.28456e-26		NA				NA				NA				NA				NA
GCF027886585.1	d__Bacteria;p__Pseudomonadota;c__Alphaproteobacteria;o__Rhizobiales;f__Hyphomicrobiaceae;g__Hyphomicrobium_C;s__Hyphomicrobium_C zavarzinii	NA				NA				1168	WP_020084451	6.81622e-49		NA				1165	WP_020084448	3.03353e-164		1164	WP_020084447	2.60131e-41		1163	WP_020084446	2.11167e-30		NA				NA				NA				NA				NA
GCF004635625.1	d__Bacteria;p__Pseudomonadota;c__Gammaproteobacteria;o__Burkholderiales;f__Burkholderiaceae;g__Bordetella;s__Bordetella pertussis	NA				NA				1317	WP_010930977	1.16566e-58		NA				1318	WP_019248468	3.61271e-163		1318	WP_019248468	1.03283e-60		1071	C5F17_RS05505_1071	1.99451e-42		NA				NA				NA				NA				NA
GCF001605585.1	d__Bacteria;p__Pseudomonadota;c__Gammaproteobacteria;o__Burkholderiales;f__Burkholderiaceae;g__Bordetella;s__Bordetella pertussis	NA				NA				2500	WP_010930977	1.16178e-58		NA				2499	WP_019248468	3.60067e-163		2499	WP_019248468	1.02938e-60		1070	QR56_RS05430_1070	1.98786e-42		NA				NA				NA				NA				NA
GCF013318055.2	d__Bacteria;p__Pseudomonadota;c__Alphaproteobacteria;o__Rhizobiales;f__Rhizobiaceae;g__Agrobacterium;s__Agrobacterium fabacearum	NA				NA				2535	WP_065703651	3.19187e-36		NA				2532	WP_003514561	4.32963e-160		2531	WP_065703649	1.24443e-36		2530	WP_013635294	6.99668e-37		NA				NA				NA				NA				NA
GCF900235835.1	d__Bacteria;p__Pseudomonadota;c__Gammaproteobacteria;o__Pseudomonadales;f__Pseudomonadaceae;g__Pseudomonas_E;s__Pseudomonas_E avellanae	NA				NA				809	WP_060413287	6.56075e-45		NA				807	WP_005763182	3.56102e-129		806	WP_007244655	2.27766e-27		NA				NA				NA				NA				NA				NA
GCF001188695.1	d__Bacteria;p__Pseudomonadota;c__Gammaproteobacteria;o__Enterobacterales;f__Enterobacteriaceae;g__Yersinia;s__Yersinia pestis	NA				NA				2010	WP_002220086	1.77564e-28		NA				2249	WP_002213785	9.2215e-138		2250	WP_002212164	1.09251e-26		NA				NA				NA				NA				NA				NA
GCF000012945.1	d__Bacteria;p__Pseudomonadota;c__Gammaproteobacteria;o__Burkholderiales;f__Burkholderiaceae;g__Burkholderia;s__Burkholderia lata	NA				NA				5441	WP_011355654	1.27884e-50		NA				7246	WP_011349882	1.02803e-170		7245	WP_011349881	1.11708e-43		7244	WP_011349880	9.67389e-43		NA				NA				NA				NA				NA
GCF027923905.1	d__Bacteria;p__Pseudomonadota;c__Gammaproteobacteria;o__Burkholderiales;f__Burkholderiaceae;g__Telluria;s__Telluria varians_B	NA				420	WP_281911884	1.48834e-26		421	WP_281911886	4.13123e-34		NA				424	WP_281911890	9.44848e-174		425	WP_281911891	1.66673e-46		133	WP_281911400	6.64068e-59		NA				NA				NA				NA				NA
GCF004636105.1	d__Bacteria;p__Pseudomonadota;c__Gammaproteobacteria;o__Burkholderiales;f__Burkholderiaceae;g__Bordetella;s__Bordetella pertussis	NA				NA				1313	WP_010930977	1.16267e-58		NA				1314	WP_019248468	3.60345e-163		1314	WP_019248468	1.03018e-60		1069	C4C73_RS05515_1069	1.98939e-42		NA				NA				NA				NA				NA
GCF030864005.1	d__Bacteria;p__Pseudomonadota;c__Gammaproteobacteria;o__Burkholderiales;f__Burkholderiaceae;g__Achromobacter;s__Achromobacter sp030864005	NA				NA				2344	WP_306948590	3.69666e-65		NA				2343	WP_306948587	3.25907e-172		2342	WP_306948585	1.03841e-67		2341	WP_306948583	4.02058e-42		NA				NA				NA				NA				NA
GCF029953595.1	d__Bacteria;p__Pseudomonadota;c__Alphaproteobacteria;o__Rhodobacterales;f__Rhodobacteraceae;g__Gemmobacter_B;s__Gemmobacter_B sp029953595	NA				NA				1481	WP_281469076	5.9547e-51		NA				1484	WP_281469082	1.39737e-169		1485	WP_281469084	5.77352e-33		1486	WP_281469085	1.34065e-37		NA				NA				NA				NA				NA
GCF016906205.1	d__Bacteria;p__Actinomycetota;c__Actinomycetes;o__Streptomycetales;f__Streptomycetaceae;g__Streptomyces;s__Streptomyces californicus	NA				NA				NA				NA				2185	WP_030115266	1.22427e-137		2184	WP_030115267	1.31684e-31		2183	WP_030115268	2.15028e-32		NA				NA				NA				NA				NA
GCF013344685.1	d__Bacteria;p__Pseudomonadota;c__Alphaproteobacteria;o__Sphingomonadales;f__Sphingomonadaceae;g__Sphingomonas;s__Sphingomonas sp013344685	NA				NA				3755	WP_174838209	2.40594e-42		NA				988	WP_174835610	1.73258e-150		3758	WP_174838212	2.38134e-33		3759	WP_174838213	4.2456e-36		NA				NA				NA				NA				NA
GCF025139025.1	d__Bacteria;p__Pseudomonadota;c__Alphaproteobacteria;o__Rhodobacterales;f__Rhodobacteraceae;g__Leisingera;s__Leisingera aquaemixtae	NA				NA				2522	WP_008556882	1.94984e-50		NA				2525	WP_259938788	3.17332e-176		2526	WP_058284197	4.85886e-32		2527	WP_141889727	1.2836e-34		NA				NA				NA				NA				NA
GCF018873185.1	d__Bacteria;p__Pseudomonadota;c__Alphaproteobacteria;o__Rhizobiales;f__Rhizobiaceae;g__Agrobacterium;s__Agrobacterium oryzihabitans	NA				NA				2893	WP_216330530	1.62541e-36		NA				2890	WP_082183481	6.78447e-162		2889	WP_082183479	9.89932e-38		2888	WP_216330527	3.04039e-37		NA				NA				NA				NA				NA
GCA001704275.1	d__Bacteria;p__Actinomycetota;c__Actinomycetes;o__Streptomycetales;f__Streptomycetaceae;g__Streptomyces;s__Streptomyces noursei	NA				NA				NA				NA				3240	ANZ16560	7.96688e-138		3239	ANZ16559	1.09674e-31		3238	ANZ16558	2.32808e-33		NA				NA				NA				NA				NA
GCF009557055.1	d__Bacteria;p__Actinomycetota;c__Actinomycetes;o__Propionibacteriales;f__Nocardioidaceae;g__Nocardioides;s__Nocardioides sp009557055	NA				NA				NA				NA				1624	WP_228387839	2.7711e-135		1625	WP_153322885	9.57854e-29		1626	WP_153322886	8.44283e-28		NA				NA				NA				NA				NA
GCF021654315.1	d__Bacteria;p__Pseudomonadota;c__Gammaproteobacteria;o__Pseudomonadales;f__Pseudomonadaceae;g__Pseudomonas_E;s__Pseudomonas_E alcaligenes	NA				3802	WP_237045023	5.51134e-29		3803	WP_237045024	4.23609e-52		NA				3809	WP_237045026	5.279e-165		3810	WP_021699719	5.49753e-46		3811	WP_237045027	3.0517e-32		NA				NA				NA				NA				NA
GCF004103695.1	d__Bacteria;p__Bacillota_A;c__Clostridia;o__Clostridiales;f__Clostridiaceae;g__JN-9;s__JN-9 sp004103695	NA				477	WP_128748589	7.49983e-32		NA				NA				479	WP_128751013	2.04607e-182		480	WP_128748591	2.48098e-58		481	WP_128748592	9.47625e-47		NA				NA				NA				NA				NA
GCF003205815.1	d__Bacteria;p__Pseudomonadota;c__Gammaproteobacteria;o__Pseudomonadales;f__Pseudomonadaceae;g__Stutzerimonas;s__Stutzerimonas frequens	NA				2140	WP_110777445	5.08023e-27		2139	WP_110777443	4.44034e-49		NA				2133	WP_110779001	3.44885e-168		2132	WP_110777435	2.65893e-42		NA				NA				NA				NA				NA				NA
GCF000022565.1	d__Bacteria;p__Acidobacteriota;c__Terriglobia;o__Terriglobales;f__Acidobacteriaceae;g__Acidobacterium;s__Acidobacterium capsulatum	NA				1052	WP_015896263	7.70227e-27		1053	WP_169305922	3.46183e-46		NA				1055	WP_015896266	6.95424e-177		1056	WP_015896267	1.66415e-50		1057	WP_015896268	4.95972e-40		NA				NA				NA				NA				NA
GCF030407165.1	d__Bacteria;p__Pseudomonadota;c__Alphaproteobacteria;o__Rhodobacterales;f__Rhodobacteraceae;g__Rhodophyticola;s__Rhodophyticola sp013179285	NA				NA				245	WP_290153227	4.08543e-51		NA				248	WP_290153230	2.1101e-169		249	WP_145211684	1.67623e-35		250	WP_290153231	4.47328e-39		NA				NA				NA				NA				NA
GCF001605275.1	d__Bacteria;p__Pseudomonadota;c__Gammaproteobacteria;o__Burkholderiales;f__Burkholderiaceae;g__Bordetella;s__Bordetella pertussis	NA				NA				1561	WP_010930977	1.17105e-58		NA				1562	WP_019248468	3.62939e-163		1562	WP_019248468	1.03759e-60		3011	RD15_RS15190_3011	2.00372e-42		NA				NA				NA				NA				NA
GCA025141835.1	d__Bacteria;p__Pseudomonadota;c__Alphaproteobacteria;o__Rhodobacterales;f__Rhodobacteraceae;g__Gymnodinialimonas;s__Gymnodinialimonas sp025141835	NA				NA				3083	UWQ95096	7.34919e-47		NA				3086	UWQ95099	4.75178e-168		1692	UWQ97243	4.60394e-34		3088	UWQ95101	1.48133e-36		NA				NA				NA				NA				NA
GCF003612695.1	d__Bacteria;p__Pseudomonadota;c__Gammaproteobacteria;o__Enterobacterales;f__Vibrionaceae;g__Vibrio;s__Vibrio parahaemolyticus	NA				2326	WP_005456561	2.26105e-29		2325	WP_005456668	2.51172e-50		NA				2319	WP_024702425	1.67653e-162		2318	WP_120459050	5.38015e-38		2317	WP_005456630	4.05696e-37		NA				NA				NA				NA				NA
GCF025143405.1	d__Bacteria;p__Pseudomonadota;c__Alphaproteobacteria;o__Rhodobacterales;f__Rhodobacteraceae;g__Phaeobacter;s__Phaeobacter inhibens	NA				NA				609	WP_044040875	3.43634e-53		NA				606	WP_014879253	3.91655e-175		605	WP_014873707	1.25792e-30		604	WP_014873706	3.36049e-34		NA				NA				NA				NA				NA
GCF001263205.1	d__Bacteria;p__Myxococcota;c__Polyangia;o__Polyangiales;f__Polyangiaceae;g__Labilithrix;s__Labilithrix luteola	NA				1035	WP_146646053	3.22734e-38		685	WP_146645733	8.56482e-62		NA				1037	WP_146646055	5.55591e-204		1038	WP_146646056	4.42314e-53		1039	WP_146646057	1.6439e-53		NA				NA				NA				NA				NA
GCF009626795.1	d__Bacteria;p__Pseudomonadota;c__Gammaproteobacteria;o__Burkholderiales;f__Burkholderiaceae;g__Bordetella;s__Bordetella pertussis	NA				NA				2243	WP_010928270	3.28667e-59		NA				2242	WP_010928271	4.67768e-168		2241	WP_010928272	3.11381e-61		2240	WP_010928273	6.58592e-44		NA				NA				NA				NA				NA
GCF012974605.1	d__Bacteria;p__Pseudomonadota;c__Gammaproteobacteria;o__Burkholderiales;f__Burkholderiaceae;g__Bordetella;s__Bordetella avium	NA				NA				2075	WP_119529883	1.18886e-55		NA				2074	WP_114852637	3.98259e-165		2073	WP_114852638	1.49955e-61		2072	WP_012417944	9.19985e-36		NA				NA				NA				NA				NA
GCF001278035.1	d__Bacteria;p__Pseudomonadota;c__Alphaproteobacteria;o__Sphingomonadales;f__Sphingomonadaceae;g__Sphingopyxis;s__Sphingopyxis sp001278035	NA				NA				1936	WP_053554040	9.01459e-51		NA				3293	WP_053555194	5.2218e-145		1933	WP_053554037	7.29676e-31		1932	WP_053556213	7.30412e-36		NA				NA				NA				NA				NA
GCF016592575.1	d__Bacteria;p__Acidobacteriota;c__Holophagae;o__Thermotomaculales;f__Thermotomaculaceae;g__Thermotomaculum;s__Thermotomaculum hydrothermale	696	WP_201328666	7.60723e-28		702	WP_201328672	1.00249e-52		703	WP_201328673	1.2954e-67		NA				704	WP_201328674	6.10865e-219		705	WP_201328675	1.1564e-72		706	WP_201328676	1.10325e-65		NA				NA				NA				NA				NA
GCF000954135.1	d__Bacteria;p__Pseudomonadota;c__Gammaproteobacteria;o__Burkholderiales;f__Burkholderiaceae;g__Ralstonia;s__Ralstonia mannitolilytica	NA				1454	WP_045786127	9.01656e-29		4368	WP_045220026	4.45516e-49		NA				1450	WP_045786123	6.91723e-171		1449	WP_045786122	5.42041e-47		1448	WP_045786121	1.87109e-43		NA				NA				NA				NA				NA
GCF030556675.1	d__Bacteria;p__Pseudomonadota;c__Gammaproteobacteria;o__Pseudomonadales;f__Pseudomonadaceae;g__Pseudomonas_E;s__Pseudomonas_E donghuensis	NA				2673	WP_010226127	5.19786e-27		2683	WP_100783234	4.02255e-46		NA				2678	WP_100783236	1.41057e-166		2679	WP_036995607	2.24513e-47		2680	WP_010226140	1.81242e-31		NA				NA				NA				NA				NA
GCA030583665.1	d__Bacteria;p__Planctomycetota;c__Brocadiia;o__Brocadiales;f__Brocadiaceae;g__Loosdrechtia;s__Loosdrechtia sp900696655	NA				1840	WKZ20892	4.97084e-33		1841	WKZ20893	2.62369e-52		NA				1847	WKZ20899	1.59107e-168		1848	WKZ20900	9.95616e-49		1849	WKZ20901	4.66909e-50		NA				NA				NA				NA				NA
GCF023716685.1	d__Bacteria;p__Pseudomonadota;c__Gammaproteobacteria;o__Enterobacterales;f__Shewanellaceae;g__Ferrimonas;s__Ferrimonas kyonanensis	NA				NA				3070	WP_156896997	2.20456e-46		NA				3076	WP_028112985	6.74868e-173		3077	WP_252007060	6.84518e-32		3078	WP_252007061	1.4548e-31		NA				NA				NA				NA				NA
GCF004006735.1	d__Bacteria;p__Pseudomonadota;c__Gammaproteobacteria;o__Burkholderiales;f__Burkholderiaceae;g__Bordetella;s__Bordetella pertussis	NA				NA				2995	WP_015064054	3.6718e-59		NA				2994	WP_015064053	6.04736e-168		2993	WP_003812713	5.60129e-61		2992	WP_015064052	1.00264e-43		NA				NA				NA				NA				NA
GCF019063885.1	d__Bacteria;p__Desulfobacterota;c__Desulfuromonadia;o__Geobacterales;f__Geobacteraceae;g__Geomonas;s__Geomonas diazotrophica	NA				1484	WP_216791364	4.44224e-34		1485	WP_216791925	1.32127e-44		NA				1488	WP_216791369	1.06852e-176		1489	WP_216791371	3.56938e-45		2925	WP_217299835	9.5914e-45		NA				NA				NA				NA				NA
GCA005311585.1	d__Bacteria;p__Pseudomonadota;c__Alphaproteobacteria;o__Rhodobacterales;f__Rhodobacteraceae;g__Cereibacter_A;s__Cereibacter_A johrii	NA				NA				558	QCP84656	4.12968e-56		NA				555	QCP84653	2.21185e-171		554	QCP84652	6.11161e-35		553	QCP84651	5.17257e-36		NA				NA				NA				NA				NA
GCF030758975.1	d__Bacteria;p__Pseudomonadota;c__Alphaproteobacteria;o__Rhizobiales;f__Beijerinckiaceae;g__Bosea;s__Bosea sp030758975	NA				NA				2607	WP_306227981	3.46984e-40		NA				2604	WP_306227977	1.58795e-165		2603	WP_306227975	1.91317e-37		2602	WP_306227973	6.30551e-37		NA				NA				NA				NA				NA
GCF001027265.1	d__Bacteria;p__Pseudomonadota;c__Gammaproteobacteria;o__Burkholderiales;f__Burkholderiaceae;g__Pandoraea;s__Pandoraea apista	NA				NA				3144	WP_042116408	8.97204e-50		NA				3142	WP_042116405	1.45998e-129		3141	WP_042116404	4.84163e-26		NA				NA				NA				NA				NA				NA
GCF001985525.1	d__Bacteria;p__Pseudomonadota;c__Gammaproteobacteria;o__Burkholderiales;f__Burkholderiaceae;g__Bordetella;s__Bordetella pertussis	NA				NA				1362	WP_010930977	1.16267e-58		NA				1363	WP_019248468	3.60345e-163		1363	WP_019248468	1.03018e-60		2796	WU31_RS14310_2796	1.98939e-42		NA				NA				NA				NA				NA
GCF002442875.1	d__Bacteria;p__Bdellovibrionota;c__Bacteriovoracia;o__Bacteriovoracales;f__Bacteriovoracaceae;g__Halobacteriovorax;s__Halobacteriovorax marinus	NA				171	WP_014242901	1.22677e-39		172	WP_014242902	1.07425e-60		NA				173	WP_096908302	2.02909e-188		174	WP_014242904	5.14107e-73		3010	WP_014245750	3.31102e-62		NA				NA				NA				NA				NA
GCF902141835.1	d__Bacteria;p__Pseudomonadota;c__Gammaproteobacteria;o__Burkholderiales;f__Burkholderiaceae;g__Burkholderia;s__Burkholderia mallei	NA				NA				1598	WP_004192085	1.08523e-45		NA				6159	WP_004529409	1.92713e-167		6160	WP_004529410	3.76401e-47		6161	WP_004523363	1.53959e-41		NA				NA				NA				NA				NA
GCF002910725.2	d__Bacteria;p__Actinomycetota;c__Actinomycetes;o__Streptomycetales;f__Streptomycetaceae;g__Streptomyces;s__Streptomyces albidoflavus	NA				NA				NA				NA				1855	WP_100750425	4.45351e-131		1854	WP_008409174	7.86187e-26		1853	WP_008409175	6.08811e-30		NA				NA				NA				NA				NA
GCF024749265.1	d__Bacteria;p__Pseudomonadota;c__Gammaproteobacteria;o__Pseudomonadales;f__Pseudomonadaceae;g__Pseudomonas_E;s__Pseudomonas_E brassicacearum	NA				4287	WP_003204334	7.47645e-28		4277	WP_013694009	2.83524e-45		NA				4282	WP_003204324	4.33304e-165		4281	WP_003204322	2.7981e-46		4280	WP_003204320	7.13435e-36		NA				NA				NA				NA				NA
GCF019703995.1	d__Bacteria;p__Actinomycetota;c__Actinomycetes;o__Mycobacteriales;f__Mycobacteriaceae;g__Rhodococcus;s__Rhodococcus equi	NA				NA				NA				NA				1870	WP_221297125	1.19407e-184		1871	WP_221297126	1.028e-44		1872	WP_022595306	4.15344e-44		NA				NA				NA				NA				NA
GCF020783555.1	d__Bacteria;p__Actinomycetota;c__Actinomycetes;o__Streptomycetales;f__Streptomycetaceae;g__Streptomyces;s__Streptomyces fungicidicus	NA				NA				NA				NA				4462	WP_004926389	1.56319e-136		4463	WP_004926388	3.70999e-28		4464	WP_121547358	7.69064e-32		NA				NA				NA				NA				NA
GCF016756575.1	d__Bacteria;p__Pseudomonadota;c__Alphaproteobacteria;o__Rhizobiales;f__Rhizobiaceae;g__Mesorhizobium;s__Mesorhizobium jarvisii	NA				NA				3916	WP_244748439	9.41365e-57		NA				3919	WP_019858429	3.36767e-164		6119	WP_069091294	6.91584e-45		3921	WP_202359856	4.71983e-35		NA				NA				NA				NA				NA
GCF020401845.1	d__Bacteria;p__Pseudomonadota;c__Gammaproteobacteria;o__Pseudomonadales;f__Pseudomonadaceae;g__Pseudomonas;s__Pseudomonas nitroreducens	NA				NA				1225	WP_024764098	1.01905e-50		NA				1227	WP_024764100	3.52326e-139		1228	WP_226046073	1.23955e-28		NA				NA				NA				NA				NA				NA
GCF000834295.1	d__Bacteria;p__Pseudomonadota;c__Gammaproteobacteria;o__Enterobacterales;f__Enterobacteriaceae;g__Yersinia;s__Yersinia pestis	NA				NA				3166	WP_011193083	6.35497e-33		NA				3163	WP_011193085	1.55231e-137		3162	WP_002212164	1.09665e-26		NA				NA				NA				NA				NA				NA
GCF000154745.2	d__Bacteria;p__Pseudomonadota;c__Alphaproteobacteria;o__Rhodobacterales;f__Rhodobacteraceae;g__Phaeobacter;s__Phaeobacter inhibens	NA				NA				566	WP_044040875	3.41148e-53		NA				563	WP_014873708	4.18561e-175		562	WP_014873707	1.24882e-30		561	WP_014873706	3.33617e-34		NA				NA				NA				NA				NA
GCF009295965.1	d__Bacteria;p__Pseudomonadota;c__Gammaproteobacteria;o__Enterobacterales;f__Enterobacteriaceae;g__Yersinia;s__Yersinia pestis	NA				NA				3301	WP_002220086	1.79415e-28		NA				773	WP_002213785	9.3176e-138		772	WP_002212164	1.10389e-26		NA				NA				NA				NA				NA				NA
GCA022407195.1	d__Bacteria;p__Pseudomonadota;c__Gammaproteobacteria;o__Burkholderiales;f__Burkholderiaceae;g__Bordetella;s__Bordetella pertussis	NA				NA				2490	ULY56611	1.1552e-58		NA				2489	ULY56610	3.58028e-163		2489	ULY56610	1.02355e-60		1069	HRJ96_05455_1069	1.97661e-42		NA				NA				NA				NA				NA
GCF001605525.1	d__Bacteria;p__Pseudomonadota;c__Gammaproteobacteria;o__Burkholderiales;f__Burkholderiaceae;g__Bordetella;s__Bordetella pertussis	NA				NA				1364	WP_010930977	1.16208e-58		NA				1365	WP_019248468	3.60159e-163		1365	WP_019248468	1.02965e-60		2796	QR52_RS14110_2796	1.98837e-42		NA				NA				NA				NA				NA
GCA902810075.1	d__Bacteria;p__Bacillota_A;c__Clostridia;o__Oscillospirales;f__Acutalibacteraceae;g__Clostridium_E;s__Clostridium_E sp002397665	NA				NA				NA				NA				2473	CAB1252470	2.68868e-183		2472	CAB1252465	1.70577e-56		2471	CAB1252460	5.83726e-44		NA				NA				NA				NA				NA
GCF000305815.1	d__Bacteria;p__Bacillota_B;c__Desulfitobacteriia;o__Desulfitobacteriales;f__Syntrophobotulaceae;g__Dehalobacter;s__Dehalobacter sp000305775	NA				NA				NA				NA				367	WP_015042373	1.58635e-192		366	WP_015042372	9.52783e-65		365	WP_015042371	3.41317e-55		NA				NA				NA				NA				NA
GCF002043025.1	d__Bacteria;p__Bacillota;c__Bacilli;o__Paenibacillales;f__NBRC-103111;g__Paenibacillus_H;s__Paenibacillus_H larvae	NA				NA				NA				NA				3403	WP_079940591	2.53931e-129		3404	WP_023483043	5.72496e-27		NA				NA				NA				NA				NA				NA
GCF003186245.1	d__Bacteria;p__Pseudomonadota;c__Gammaproteobacteria;o__Burkholderiales;f__Burkholderiaceae;g__Bordetella;s__Bordetella holmesii	NA				NA				1586	WP_005013591	2.67002e-54		NA				3002	WP_005016107	2.5559e-127		1590	WP_005013595	8.53508e-52		1591	WP_227944804	6.4618e-36		NA				NA				NA				NA				NA
GCF016807805.1	d__Bacteria;p__Pseudomonadota;c__Alphaproteobacteria;o__Rhizobiales;f__Xanthobacteraceae;g__Xanthobacter;s__Xanthobacter dioxanivorans	NA				NA				NA				NA				6226	WP_231711641	1.52386e-128		6227	WP_203197087	9.77457e-33		NA				NA				NA				NA				NA				NA
GCF004353525.1	d__Bacteria;p__Bacillota_B;c__Moorellia;o__DULZ01;f__Zhaonellaceae;g__Zhaonella;s__Zhaonella formicivorans	NA				1464	WP_227767456	1.05141e-37		NA				NA				1462	WP_227767454	2.30393e-191		1461	WP_227767452	1.84898e-61		1460	WP_227767450	4.08153e-63		NA				NA				NA				NA				NA
GCF000018545.1	d__Bacteria;p__Pseudomonadota;c__Alphaproteobacteria;o__Rhizobiales;f__Rhizobiaceae;g__Sinorhizobium;s__Sinorhizobium fredii_A	NA				NA				5208	WP_015887184	1.45372e-48		NA				3394	WP_164924544	2.74258e-161		5200	WP_015887176	1.32676e-43		3396	WP_012709942	6.01881e-34		NA				NA				NA				NA				NA
GCF017868935.1	d__Bacteria;p__Pseudomonadota;c__Gammaproteobacteria;o__Pseudomonadales;f__Halomonadaceae;g__Billgrantia;s__Billgrantia antri	NA				NA				1524	WP_209477560	1.26571e-47		NA				1527	WP_209477566	8.19994e-171		1528	WP_209477568	1.45535e-47		1529	WP_209477569	1.62083e-40		NA				NA				NA				NA				NA
GCF030908485.1	d__Bacteria;p__Pseudomonadota;c__Gammaproteobacteria;o__Pseudomonadales;f__Pseudomonadaceae;g__Pseudomonas_E;s__Pseudomonas_E mosselii	NA				NA				757	WP_069017044	3.65354e-43		NA				759	WP_028691362	7.26936e-129		760	WP_028691363	5.20844e-28		NA				NA				NA				NA				NA				NA
GCF000025005.1	d__Bacteria;p__Chloroflexota;c__Chloroflexia;o__Thermobaculales;f__Thermobaculaceae;g__Thermobaculum;s__Thermobaculum terrenum	NA				1001	WP_012874972	1.06493e-26		NA				NA				999	WP_012874970	1.50263e-179		998	WP_012874969	2.80453e-57		997	WP_169302624	7.45534e-56		NA				NA				NA				NA				NA
GCF009626075.1	d__Bacteria;p__Pseudomonadota;c__Gammaproteobacteria;o__Burkholderiales;f__Burkholderiaceae;g__Bordetella;s__Bordetella pertussis	NA				NA				1924	WP_010928270	3.28667e-59		NA				1925	WP_010928271	4.67768e-168		1926	WP_010928272	3.11381e-61		1927	WP_010928273	6.58592e-44		NA				NA				NA				NA				NA
GCF016903175.1	d__Bacteria;p__Pseudomonadota;c__Gammaproteobacteria;o__Burkholderiales;f__Burkholderiaceae;g__Bordetella;s__Bordetella pertussis	NA				NA				1671	WP_010930977	1.15998e-58		NA				1670	WP_019248468	3.59511e-163		1670	WP_019248468	1.02779e-60		222	I6K99_RS01115_222	1.98479e-42		NA				NA				NA				NA				NA
GCF025960365.1	d__Bacteria;p__Pseudomonadota;c__Gammaproteobacteria;o__Burkholderiales;f__Burkholderiaceae;g__Alcaligenes;s__Alcaligenes aquatilis	NA				2103	WP_264671726	2.07953e-36		2102	WP_240631445	3.97302e-63		NA				2101	WP_264671725	4.0116e-154		2100	WP_094196944	1.51372e-34		NA				NA				NA				NA				NA				NA
GCF028898845.1	d__Bacteria;p__Actinomycetota;c__Actinomycetes;o__Streptomycetales;f__Streptomycetaceae;g__Streptomyces;s__Streptomyces sp028898845	NA				NA				NA				NA				2959	WP_274913602	4.30829e-137		2958	WP_274913600	6.94322e-32		2957	WP_274913599	1.12836e-34		NA				NA				NA				NA				NA
GCF014490035.1	d__Bacteria;p__Pseudomonadota;c__Gammaproteobacteria;o__Burkholderiales;f__Burkholderiaceae;g__Achromobacter;s__Achromobacter bronchisepticus_A	NA				NA				4148	WP_223283405	1.98733e-62		NA				4147	WP_118933151	1.53858e-170		4146	WP_118933150	8.79661e-66		4145	WP_118933149	7.46597e-41		NA				NA				NA				NA				NA
GCF019623905.1	d__Bacteria;p__Pseudomonadota;c__Alphaproteobacteria;o__Rhodobacterales;f__Rhodobacteraceae;g__Neotabrizicola;s__Neotabrizicola shimadae	NA				NA				1852	WP_220664273	1.32614e-52		NA				1855	WP_220664276	6.81772e-167		1856	WP_220664277	7.53106e-36		1857	WP_220664278	5.01548e-37		NA				NA				NA				NA				NA
GCF022760195.1	d__Bacteria;p__Actinomycetota;c__Actinomycetes;o__Streptomycetales;f__Streptomycetaceae;g__Streptomyces;s__Streptomyces rimosus	NA				NA				NA				NA				2852	WP_003982767	4.90941e-141		2851	WP_003982766	1.10288e-30		2850	WP_003982764	1.25495e-33		NA				NA				NA				NA				NA
GCF030687755.1	d__Bacteria;p__Pseudomonadota;c__Gammaproteobacteria;o__Pseudomonadales;f__Pseudomonadaceae;g__Pseudomonas_E;s__Pseudomonas_E brassicacearum	NA				4313	WP_003204334	7.49779e-28		4303	WP_003204315	1.47971e-44		NA				4308	WP_003204324	4.34541e-165		4307	WP_003204322	2.80608e-46		4306	WP_003204320	7.15471e-36		NA				NA				NA				NA				NA
GCF003240565.2	d__Bacteria;p__Pseudomonadota;c__Alphaproteobacteria;o__Rhizobiales;f__Rhizobiaceae;g__Rhizobium;s__Rhizobium tumorigenes	NA				NA				3160	WP_240538817	8.62856e-31		NA				3163	WP_111215872	1.95256e-159		3164	WP_111215874	1.18011e-34		3165	WP_111215875	7.03694e-34		NA				NA				NA				NA				NA
GCF902386915.1	d__Bacteria;p__Actinomycetota;c__Coriobacteriia;o__Coriobacteriales;f__Eggerthellaceae;g__Phoenicibacter;s__Phoenicibacter congonensis	NA				NA				NA				NA				78	WP_079535170	2.64831e-122		77	WP_147571467	1.09904e-28		NA				NA				NA				NA				NA				NA
GCF003994395.1	d__Bacteria;p__Actinomycetota;c__Actinomycetes;o__Streptomycetales;f__Streptomycetaceae;g__Streptomyces;s__Streptomyces griseoviridis_A	NA				NA				NA				NA				2823	WP_127178207	6.52891e-136		2822	WP_127178206	9.63949e-29		2821	WP_127178205	2.09026e-31		NA				NA				NA				NA				NA
GCF030505435.1	d__Bacteria;p__Pseudomonadota;c__Gammaproteobacteria;o__Pseudomonadales;f__Pseudomonadaceae;g__Pseudomonas_E;s__Pseudomonas_E palmensis	NA				NA				1091	WP_054916708	2.2367e-45		NA				1093	WP_043860934	3.62698e-129		1094	WP_302100578	4.44097e-27		NA				NA				NA				NA				NA				NA
GCF030388745.1	d__Bacteria;p__Pseudomonadota;c__Gammaproteobacteria;o__Pseudomonadales;f__Pseudomonadaceae;g__Pseudomonas_E;s__Pseudomonas_E chlororaphis_I	NA				NA				78	WP_009050432	7.43393e-47		NA				73	WP_273864517	4.75616e-165		74	WP_009050436	6.99894e-47		75	WP_009050435	7.93618e-32		NA				NA				NA				NA				NA
GCF000183665.1	d__Bacteria;p__Pseudomonadota;c__Alphaproteobacteria;o__Rhizobiales;f__Rhizobiaceae;g__Liberibacter;s__Liberibacter solanacearum	NA				NA				135	WP_013461548	7.47973e-39		NA				132	WP_013461545	4.99505e-150		131	WP_013461544	2.13913e-37		130	WP_013461543	1.77374e-33		NA				NA				NA				NA				NA
GCF003851585.1	d__Bacteria;p__Pseudomonadota;c__Gammaproteobacteria;o__Pseudomonadales;f__Pseudomonadaceae;g__Pseudomonas_E;s__Pseudomonas_E orientalis	NA				NA				629	WP_124422244	2.07274e-46		NA				627	WP_124422242	2.37163e-131		626	WP_124422241	4.24397e-31		NA				NA				NA				NA				NA				NA
GCF002995535.1	d__Bacteria;p__Pseudomonadota;c__Alphaproteobacteria;o__Rhodospirillales;f__Magnetospirillaceae;g__Magnetospirillum;s__Magnetospirillum gryphiswaldense	NA				1514	WP_106002037	1.22449e-26		1513	WP_106002036	3.25607e-41		NA				1510	WP_024079842	1.60668e-167		1509	WP_106002033	4.3678e-40		1508	WP_024079840	2.95578e-35		NA				NA				NA				NA				NA
GCA013306545.1	d__Bacteria;p__Pseudomonadota;c__Gammaproteobacteria;o__Burkholderiales;f__Burkholderiaceae;g__Ralstonia;s__Ralstonia nicotianae	NA				3062	QKL82983	1.88719e-27		4924	QKL84833	9.26181e-51		NA				3066	QKL82987	7.91179e-176		3067	QKL82988	5.43873e-50		3068	QKL82989	1.51619e-40		NA				NA				NA				NA				NA
GCF009626635.1	d__Bacteria;p__Pseudomonadota;c__Gammaproteobacteria;o__Burkholderiales;f__Burkholderiaceae;g__Bordetella;s__Bordetella pertussis	NA				NA				1924	WP_010928270	3.28667e-59		NA				1925	WP_010928271	4.67768e-168		1926	WP_010928272	3.11381e-61		1927	WP_010928273	6.58592e-44		NA				NA				NA				NA				NA
GCF001931675.1	d__Bacteria;p__Pseudomonadota;c__Gammaproteobacteria;o__Burkholderiales;f__Burkholderiaceae;g__Pandoraea;s__Pandoraea thiooxydans	NA				NA				1087	WP_206093672	6.76102e-52		NA				2491	WP_206093648	2.51349e-173		2490	WP_047216532	1.309e-43		2489	WP_047214462	2.71031e-47		NA				NA				NA				NA				NA
GCA014884725.1	d__Bacteria;p__Pseudomonadota;c__Gammaproteobacteria;o__Burkholderiales;f__Burkholderiaceae;g__Ralstonia;s__Ralstonia nicotianae	NA				1102	QOK86154	1.76126e-27		3612	QOK88670	8.64379e-51		NA				1098	QOK86150	7.38385e-176		1097	QOK86149	5.07581e-50		1096	QOK86148	1.37408e-40		NA				NA				NA				NA				NA
GCF009627095.1	d__Bacteria;p__Pseudomonadota;c__Gammaproteobacteria;o__Burkholderiales;f__Burkholderiaceae;g__Bordetella;s__Bordetella holmesii	NA				NA				1586	WP_005013591	2.66546e-54		NA				2996	WP_005016107	2.55154e-127		1590	WP_005013595	8.52051e-52		1591	WP_227944804	6.45077e-36		NA				NA				NA				NA				NA
GCF002005165.1	d__Bacteria;p__Bacillota;c__Bacilli;o__Thermoactinomycetales;f__Novibacillaceae;g__Novibacillus;s__Novibacillus thermophilus	NA				NA				NA				NA				1504	WP_077719531	2.29393e-87		83	WP_077718308	9.91252e-49		84	WP_077718309	1.06872e-31		NA				NA				NA				NA				NA
GCF009796305.1	d__Bacteria;p__Bacillota_B;c__Desulfitobacteriia;o__Desulfitobacteriales;f__Syntrophobotulaceae;g__Dehalobacter;s__Dehalobacter restrictus	NA				NA				NA				NA				1211	WP_019226772	1.57111e-192		1210	WP_025205431	4.58358e-64		1209	WP_019226773	1.71603e-55		NA				NA				NA				NA				NA
GCF003515325.1	d__Bacteria;p__Pseudomonadota;c__Gammaproteobacteria;o__Burkholderiales;f__Burkholderiaceae;g__Ralstonia;s__Ralstonia syzygii	NA				2584	WP_075465205	7.11419e-29		4281	WP_118884687	2.57824e-49		NA				2588	WP_118883739	2.35257e-171		2589	WP_075465210	1.4621e-44		2590	WP_075465211	4.19661e-41		NA				NA				NA				NA				NA
GCF000385525.1	d__Bacteria;p__Pseudomonadota;c__Gammaproteobacteria;o__Burkholderiales;f__Burkholderiaceae;g__Burkholderia;s__Burkholderia humptydooensis	NA				NA				2331	WP_006026554	1.28571e-47		NA				4985	WP_006028227	1.23455e-167		4984	WP_009917575	2.96207e-47		4983	WP_015603419	1.78989e-40		NA				NA				NA				NA				NA
GCF002812705.1	d__Bacteria;p__Pseudomonadota;c__Gammaproteobacteria;o__Burkholderiales;f__Burkholderiaceae;g__Achromobacter;s__Achromobacter spanius	NA				NA				2926	WP_100855100	3.20203e-67		NA				2927	WP_100855101	6.58107e-174		2928	WP_100855102	1.77172e-70		2929	WP_242001273	8.3331e-43		NA				NA				NA				NA				NA
GCF016903055.1	d__Bacteria;p__Pseudomonadota;c__Gammaproteobacteria;o__Burkholderiales;f__Burkholderiaceae;g__Hydrogenophaga;s__Hydrogenophaga borbori	NA				3060	WP_204742819	6.10633e-41		3059	WP_239478157	4.32614e-65		NA				3058	WP_204742818	1.77238e-207		3057	WP_204742817	7.90832e-65		3056	WP_239478156	1.90131e-58		NA				NA				NA				NA				NA
GCF018325865.1	d__Bacteria;p__Pseudomonadota;c__Gammaproteobacteria;o__Pseudomonadales;f__Pseudomonadaceae;g__Pseudomonas_E;s__Pseudomonas_E brassicacearum	NA				4335	WP_039013673	7.63759e-28		4325	WP_003204315	1.48715e-44		NA				4330	WP_039013665	4.10748e-165		4329	WP_039013663	1.28905e-46		4328	WP_003204320	7.19065e-36		NA				NA				NA				NA				NA
GCF007747655.1	d__Bacteria;p__Planctomycetota;c__Planctomycetia;o__Pirellulales;f__Pirellulaceae;g__Anatilimnocola;s__Anatilimnocola aggregata	NA				NA				975	WP_145085725	4.71796e-29		NA				4888	WP_145094752	2.96174e-181		4887	WP_145094750	1.29455e-47		4886	WP_145094746	1.04228e-41		NA				NA				NA				NA				NA
GCF000499645.1	d__Bacteria;p__Pseudomonadota;c__Alphaproteobacteria;o__Rhizobiales;f__Rhizobiaceae;g__Agrobacterium;s__Agrobacterium pusense	NA				NA				201	WP_022555429	6.46168e-36		NA				198	WP_022555426	8.84801e-161		197	WP_004439301	3.78545e-37		196	WP_022555425	4.51638e-37		NA				NA				NA				NA				NA
GCF009498215.1	d__Bacteria;p__Pseudomonadota;c__Alphaproteobacteria;o__Rhizobiales;f__Rhizobiaceae;g__Rhizobium;s__Rhizobium grahamii_A	NA				NA				3412	WP_153272048	6.51585e-37		NA				3409	WP_153272045	8.06719e-158		3408	WP_153272044	5.89912e-37		3407	WP_153272043	6.26886e-37		NA				NA				NA				NA				NA
GCF001605485.1	d__Bacteria;p__Pseudomonadota;c__Gammaproteobacteria;o__Burkholderiales;f__Burkholderiaceae;g__Bordetella;s__Bordetella pertussis	NA				NA				1329	WP_010930977	1.17314e-58		NA				1330	WP_019248468	3.63588e-163		1330	WP_019248468	1.03945e-60		1082	QR50_RS05430_1082	2.0073e-42		NA				NA				NA				NA				NA
GCA030012805.1	d__Bacteria;p__Pseudomonadota;c__Gammaproteobacteria;o__Pseudomonadales;f__Pseudomonadaceae;g__Pseudomonas_E;s__Pseudomonas_E alloputida	NA				NA				978	QFA96_04980_978	1.57269e-48		NA				976	WHH51854	1.6103e-129		975	WHH51853	9.02273e-28		NA				NA				NA				NA				NA				NA
GCA003812965.1	d__Bacteria;p__Pseudomonadota;c__Gammaproteobacteria;o__Burkholderiales;f__Burkholderiaceae;g__Burkholderia;s__Burkholderia ubonensis	NA				6115	AYZ64099	9.60261e-26		6116	AYZ64100	1.14623e-48		NA				5932	AYZ63936	5.63588e-173		5933	AYZ63937	3.5975e-45		5934	AYZ63938	2.9974e-41		NA				NA				NA				NA				NA
GCF012151155.1	d__Bacteria;p__Pseudomonadota;c__Gammaproteobacteria;o__Enterobacterales;f__Vibrionaceae;g__Vibrio;s__Vibrio diabolicus	NA				2261	WP_006742389	1.08555e-28		2260	WP_006742390	4.5725e-49		NA				2254	WP_006742393	8.09501e-164		2253	WP_006742394	3.10537e-36		2252	WP_047008928	1.16274e-37		NA				NA				NA				NA				NA
GCA001484705.1	d__Bacteria;p__Actinomycetota;c__Actinomycetes;o__Streptomycetales;f__Streptomycetaceae;g__Streptomyces;s__Streptomyces althioticus	NA				NA				NA				NA				4432	ALV51966	6.29603e-139		4433	ALV51967	2.84092e-30		4434	ALV51968	2.04585e-30		NA				NA				NA				NA				NA
GCF025231465.1	d__Bacteria;p__Actinomycetota;c__Actinomycetes;o__Streptomycetales;f__Streptomycetaceae;g__Streptomyces;s__Streptomyces murinus	NA				NA				NA				5305	WP_128789451	1.60075e-26		930	WP_128791491	4.45004e-139		931	WP_162136072	1.27552e-27		932	WP_085566331	2.27308e-30		NA				NA				NA				NA				NA
GCF001664185.1	d__Bacteria;p__Pseudomonadota;c__Alphaproteobacteria;o__Rhizobiales;f__Rhizobiaceae;g__Rhizobium;s__Rhizobium phaseoli	NA				NA				4582	WP_029532053	4.37248e-50		NA				242	WP_004668690	9.37334e-158		4574	WP_064823264	4.2728e-42		244	WP_004668688	5.14225e-33		NA				NA				NA				NA				NA
GCA018623075.1	d__Bacteria;p__Bacillota;c__Bacilli;o__Bacillales_B;f__Bacillaceae_B;g__Rossellomorea;s__Rossellomorea enclensis	NA				NA				NA				NA				256	QWC23100	1.77352e-160		257	QWC23101	1.838e-42		258	QWC23102	3.44533e-28		NA				NA				NA				NA				NA
GCF012974625.1	d__Bacteria;p__Pseudomonadota;c__Gammaproteobacteria;o__Burkholderiales;f__Burkholderiaceae;g__Bordetella;s__Bordetella avium	NA				NA				2177	WP_012417947	3.84306e-55		NA				2176	WP_012417946	4.06515e-165		2175	WP_012417945	1.84432e-61		2174	WP_012417944	9.62356e-36		NA				NA				NA				NA				NA
GCF013363935.1	d__Bacteria;p__Pseudomonadota;c__Gammaproteobacteria;o__Pseudomonadales;f__Pseudomonadaceae;g__Pseudomonas_E;s__Pseudomonas_E crudilactis	NA				NA				884	WP_016987391	1.32626e-48		NA				886	WP_016987389	9.73195e-130		887	WP_016987388	4.73693e-28		NA				NA				NA				NA				NA				NA
GCF004296255.1	d__Bacteria;p__Pseudomonadota;c__Alphaproteobacteria;o__Sphingomonadales;f__Sphingomonadaceae;g__Qipengyuania;s__Qipengyuania flava	NA				1044	WP_130586148	3.70946e-28		1043	WP_067462821	3.29382e-49		NA				1194	WP_130586244	3.05314e-148		1040	WP_067462812	1.27675e-32		1039	WP_067462809	4.37182e-35		NA				NA				NA				NA				NA
GCF027171405.1	d__Bacteria;p__Actinomycetota;c__Actinomycetes;o__Propionibacteriales;f__Nocardioidaceae;g__Aeromicrobium;s__Aeromicrobium tamlense	NA				NA				NA				NA				723	WP_179426032	1.13675e-180		724	WP_269305587	2.66264e-38		725	WP_269305589	2.8943e-39		NA				NA				NA				NA				NA
GCF020035535.1	d__Bacteria;p__Pseudomonadota;c__Alphaproteobacteria;o__Rhizobiales;f__Rhizobiaceae;g__Ensifer;s__Ensifer sp900469595	NA				NA				4211	WP_223729210	2.89257e-49		NA				4204	WP_223729206	1.13746e-160		4203	WP_223729205	3.28683e-44		3729	WP_223726014	3.87408e-36		NA				NA				NA				NA				NA
GCF030053095.1	d__Bacteria;p__Pseudomonadota;c__Gammaproteobacteria;o__Pseudomonadales;f__Pseudomonadaceae;g__Pseudomonas_E;s__Pseudomonas_E sp030053115	NA				NA				647	WP_283189802	3.15127e-47		NA				645	WP_283189800	2.30621e-130		644	WP_283189799	7.27465e-27		NA				NA				NA				NA				NA				NA
GCF001633145.1	d__Bacteria;p__Pseudomonadota;c__Alphaproteobacteria;o__Rhodobacterales;f__Rhodobacteraceae;g__Rhodovulum;s__Rhodovulum sulfidophilum	NA				NA				2804	WP_042465127	3.14288e-45		NA				2807	WP_042465130	7.96694e-174		2808	WP_042462394	1.10922e-33		2809	WP_042462396	5.57868e-34		NA				NA				NA				NA				NA
GCF004358425.1	d__Bacteria;p__Pseudomonadota;c__Alphaproteobacteria;o__Sphingomonadales;f__Sphingomonadaceae;g__Qipengyuania;s__Qipengyuania sediminis	NA				229	WP_133364807	3.72086e-27		228	WP_133364806	4.36451e-43		NA				1240	WP_133365689	9.56272e-148		225	WP_133364803	4.29892e-34		224	WP_133364802	7.18302e-36		NA				NA				NA				NA				NA
GCA030544665.1	d__Bacteria;p__Pseudomonadota;c__Gammaproteobacteria;o__Pseudomonadales;f__Pseudomonadaceae;g__Pseudomonas_E;s__Pseudomonas_E viridiflava	NA				NA				3998	WKW31074	9.34209e-49		NA				5607	WKW32336	5.99601e-129		5608	WKW32337	9.42047e-28		NA				NA				NA				NA				NA				NA
GCF022409395.1	d__Bacteria;p__Pseudomonadota;c__Gammaproteobacteria;o__Burkholderiales;f__Burkholderiaceae;g__Bordetella;s__Bordetella pertussis	NA				NA				2672	WP_010930977	1.16656e-58		NA				2671	WP_019248468	3.61549e-163		2671	WP_019248468	1.03362e-60		1219	HRJ67_RS06210_1219	1.99604e-42		NA				NA				NA				NA				NA
GCA019977115.1	d__Bacteria;p__Actinomycetota;c__Actinomycetes;o__Actinomycetales;f__Micrococcaceae;g__Arthrobacter;s__Arthrobacter enclensis	NA				NA				NA				NA				2629	BCW19921	8.68956e-186		2620	BCW19912	1.91266e-41		2621	BCW19913	1.57817e-51		NA				NA				NA				NA				NA
GCF000215085.1	d__Bacteria;p__Bacillota_B;c__Desulfotomaculia;o__Desulfotomaculales;f__Desulfotomaculaceae;g__Desulfotomaculum;s__Desulfotomaculum ruminis	NA				NA				NA				NA				3763	WP_013843715	1.69587e-154		3762	WP_013843714	2.67768e-39		3761	WP_013843713	2.28912e-37		NA				NA				NA				NA				NA
GCF002905795.2	d__Bacteria;p__Pseudomonadota;c__Gammaproteobacteria;o__Pseudomonadales;f__Pseudomonadaceae;g__Pseudomonas_E;s__Pseudomonas_E avellanae	NA				NA				2982	WP_005738432	1.63104e-46		NA				4716	WP_003376493	3.13906e-129		4717	WP_005736777	6.59008e-28		NA				NA				NA				NA				NA				NA
GCF022879595.1	d__Bacteria;p__Pseudomonadota;c__Gammaproteobacteria;o__Burkholderiales;f__Burkholderiaceae;g__Caballeronia;s__Caballeronia sp022879595	NA				NA				3640	WP_244817253	6.75784e-48		NA				3637	WP_244816343	4.4861e-147		3636	WP_244816342	1.35947e-28		3635	WP_244816341	3.75285e-33		NA				NA				NA				NA				NA
GCF003963515.1	d__Bacteria;p__Bacillota;c__Bacilli;o__Brevibacillales;f__Brevibacillaceae;g__Brevibacillus_E;s__Brevibacillus_E marinus	NA				NA				NA				NA				396	WP_126424948	1.54104e-156		397	WP_126424949	7.76544e-32		398	WP_164553258	8.16888e-35		NA				NA				NA				NA				NA
GCF004354345.1	d__Bacteria;p__Pseudomonadota;c__Alphaproteobacteria;o__Sphingomonadales;f__Sphingomonadaceae;g__Sphingomonas;s__Sphingomonas glacialis	NA				2136	WP_133189675	1.67318e-26		2137	WP_133192042	2.21885e-42		NA				166	WP_189675867	2.08017e-147		2140	WP_133189681	1.43388e-31		2141	WP_133189683	2.83081e-35		NA				NA				NA				NA				NA
GCF021391375.1	d__Bacteria;p__Pseudomonadota;c__Gammaproteobacteria;o__Enterobacterales;f__Vibrionaceae;g__Vibrio;s__Vibrio kanaloae	NA				570	WP_233894724	5.70699e-30		571	WP_017056705	5.89399e-57		NA				577	WP_233894726	1.40857e-168		578	WP_077680797	6.59928e-43		579	WP_146449335	4.34561e-37		NA				NA				NA				NA				NA
GCF023503985.1	d__Bacteria;p__Pseudomonadota;c__Gammaproteobacteria;o__Enterobacterales;f__Vibrionaceae;g__Vibrio;s__Vibrio splendidus	NA				3387	WP_249633388	7.64235e-29		2709	WP_249631997	3.22608e-57		NA				2703	WP_029222298	1.35516e-169		2702	WP_102498636	2.31358e-41		2701	WP_102498635	9.41844e-37		NA				NA				NA				NA				NA
GCF023374675.1	d__Bacteria;p__Pseudomonadota;c__Gammaproteobacteria;o__Burkholderiales;f__Burkholderiaceae;g__Burkholderia;s__Burkholderia cepacia	NA				NA				6651	WP_249453744	2.43703e-50		NA				3885	WP_021158146	6.42219e-173		3886	WP_165580038	1.69423e-44		3887	WP_048027247	5.69581e-42		NA				NA				NA				NA				NA
GCF026016525.1	d__Bacteria;p__Pseudomonadota;c__Gammaproteobacteria;o__Pseudomonadales;f__Pseudomonadaceae;g__Pseudomonas_E;s__Pseudomonas_E corrugata	NA				4248	WP_024776941	2.23394e-27		4238	WP_024776931	5.49806e-46		NA				4243	WP_024776936	7.63247e-166		4242	WP_024776935	5.09243e-47		4241	WP_024776934	3.47663e-33		NA				NA				NA				NA				NA
GCF001605385.1	d__Bacteria;p__Pseudomonadota;c__Gammaproteobacteria;o__Burkholderiales;f__Burkholderiaceae;g__Bordetella;s__Bordetella pertussis	NA				NA				2500	WP_010930977	1.16118e-58		NA				2499	WP_019248468	3.59881e-163		2499	WP_019248468	1.02885e-60		1069	RD20_RS05425_1069	1.98684e-42		NA				NA				NA				NA				NA
GCF002068675.1	d__Bacteria;p__Pseudomonadota;c__Gammaproteobacteria;o__Burkholderiales;f__Burkholderiaceae;g__Bordetella;s__Bordetella pertussis	NA				NA				2522	WP_010930977	1.17344e-58		NA				2521	WP_019248468	3.6368e-163		2521	WP_019248468	1.03971e-60		1082	AVS68_RS05480_1082	2.00781e-42		NA				NA				NA				NA				NA
GCF001605135.1	d__Bacteria;p__Pseudomonadota;c__Gammaproteobacteria;o__Burkholderiales;f__Burkholderiaceae;g__Bordetella;s__Bordetella pertussis	NA				NA				1109	WP_010930977	1.16267e-58		NA				1110	WP_019248468	3.60345e-163		1110	WP_019248468	1.03018e-60		2537	RD04_RS12835_2537	1.98939e-42		NA				NA				NA				NA				NA
GCF002288485.1	d__Bacteria;p__Pseudomonadota;c__Alphaproteobacteria;o__Rhizobiales;f__Rhizobiaceae;g__Sinorhizobium;s__Sinorhizobium fredii	NA				NA				5113	WP_080579135	6.33799e-49		NA				3455	WP_172901053	6.40627e-162		5105	WP_037433249	4.52805e-43		3457	WP_037434320	1.06291e-33		NA				NA				NA				NA				NA
GCF006740765.1	d__Bacteria;p__Pseudomonadota;c__Alphaproteobacteria;o__Rhodobacterales;f__Rhodobacteraceae;g__Leisingera;s__Leisingera aquaemixtae	NA				NA				488	WP_008556882	1.96775e-50		NA				485	WP_141889728	2.50834e-176		484	WP_058284197	4.90349e-32		483	WP_141889727	1.29539e-34		NA				NA				NA				NA				NA
GCF030316215.1	d__Bacteria;p__Pseudomonadota;c__Gammaproteobacteria;o__Enterobacterales;f__Vibrionaceae;g__Vibrio;s__Vibrio furnissii	NA				522	WP_004729559	2.32598e-27		523	WP_055465927	9.76374e-53		NA				578	WP_055465932	2.92265e-169		579	WP_055465933	2.5028e-40		580	WP_055465934	1.99756e-39		NA				NA				NA				NA				NA
GCF021052325.1	d__Bacteria;p__Pseudomonadota;c__Alphaproteobacteria;o__Rhizobiales;f__Rhizobiaceae;g__Rhizobium;s__Rhizobium laguerreae	NA				6221	WP_221985213	7.66332e-32		4491	WP_168257784	7.35136e-34		NA				4494	WP_168257781	3.54627e-157		4495	WP_168257780	1.87309e-38		4496	WP_168257779	1.1995e-31		NA				NA				NA				NA				NA
GCF902141795.1	d__Bacteria;p__Pseudomonadota;c__Gammaproteobacteria;o__Burkholderiales;f__Burkholderiaceae;g__Burkholderia;s__Burkholderia mallei	NA				NA				1594	WP_004192085	1.06399e-45		NA				6036	WP_004529409	1.88941e-167		6037	WP_004529410	3.69035e-47		6038	WP_004523363	1.50946e-41		NA				NA				NA				NA				NA
GCF025143105.1	d__Bacteria;p__Pseudomonadota;c__Alphaproteobacteria;o__Rhodobacterales;f__Rhodobacteraceae;g__Phaeobacter;s__Phaeobacter inhibens	NA				NA				588	WP_044040875	3.52336e-53		NA				585	WP_260099753	3.46225e-175		584	WP_014873707	1.28978e-30		583	WP_014873706	3.44558e-34		NA				NA				NA				NA				NA
GCF025138055.1	d__Bacteria;p__Pseudomonadota;c__Alphaproteobacteria;o__Rhodobacterales;f__Rhodobacteraceae;g__Aliiroseovarius;s__Aliiroseovarius crassostreae	NA				NA				1524	WP_259783370	1.14932e-48		NA				1700	WP_173486533	4.51276e-171		1517	WP_259783364	3.62339e-44		1702	WP_259783654	3.81005e-34		NA				NA				NA				NA				NA
GCF003443735.1	d__Bacteria;p__Actinomycetota;c__Actinomycetes;o__Streptomycetales;f__Streptomycetaceae;g__Streptomyces;s__Streptomyces sviceus	NA				NA				NA				NA				2860	WP_007384401	5.25648e-136		2859	WP_007384402	2.56997e-29		2858	WP_205574527	5.32974e-32		NA				NA				NA				NA				NA
GCF029909775.1	d__Bacteria;p__Pseudomonadota;c__Gammaproteobacteria;o__Burkholderiales;f__Burkholderiaceae;g__Alcaligenes;s__Alcaligenes ammonioxydans	NA				1995	WP_059317558	6.13732e-37		1994	WP_003799555	2.64653e-61		NA				1993	WP_235587614	2.64463e-153		1992	WP_301605817	2.81058e-33		NA				NA				NA				NA				NA				NA
GCF025757485.1	d__Bacteria;p__Pseudomonadota;c__Gammaproteobacteria;o__Enterobacterales;f__Vibrionaceae;g__Vibrio;s__Vibrio natriegens	NA				NA				2276	WP_263837365	5.6225e-54		NA				2270	WP_263837359	4.39804e-165		2269	WP_263837358	7.55202e-37		2268	WP_263837357	2.52576e-34		NA				NA				NA				NA				NA
GCF003945505.1	d__Bacteria;p__Actinomycetota;c__Actinomycetes;o__Streptomycetales;f__Streptomycetaceae;g__Streptomyces;s__Streptomyces sp001011035	NA				NA				NA				NA				4614	WP_125936818	2.00092e-140		4615	WP_125936819	5.5541e-29		4616	WP_047017771	1.582e-29		NA				NA				NA				NA				NA
GCF001267885.1	d__Bacteria;p__Actinomycetota;c__Actinomycetes;o__Streptomycetales;f__Streptomycetaceae;g__Streptomyces;s__Streptomyces ambofaciens	NA				NA				NA				NA				4579	WP_053136401	1.0802e-138		4580	WP_053136404	4.01908e-29		4581	WP_053136407	1.80004e-31		NA				NA				NA				NA				NA
GCF001718915.1	d__Bacteria;p__Pseudomonadota;c__Gammaproteobacteria;o__Burkholderiales;f__Burkholderiaceae;g__Burkholderia;s__Burkholderia vietnamiensis	NA				NA				1346	WP_011884617	3.47987e-48		NA				5919	WP_045579837	2.31077e-172		5920	WP_011880522	4.04504e-45		5921	WP_011880521	6.41726e-39		NA				NA				NA				NA				NA
GCF026014005.1	d__Bacteria;p__Pseudomonadota;c__Alphaproteobacteria;o__Rhizobiales;f__Rhizobiaceae;g__Ochrobactrum;s__Ochrobactrum anthropi	NA				NA				4515	WP_010657800	9.27266e-36		NA				4512	WP_010657797	1.22624e-154		4511	WP_010657796	9.37871e-41		4510	WP_010657795	3.11458e-34		NA				NA				NA				NA				NA
GCF019139535.1	d__Bacteria;p__Pseudomonadota;c__Gammaproteobacteria;o__Pseudomonadales;f__Pseudomonadaceae;g__Pseudomonas_E;s__Pseudomonas_E muyukensis	NA				NA				1180	WP_217852504	1.98342e-46		NA				1182	WP_217852508	2.0808e-129		1183	WP_217852510	4.49646e-27		NA				NA				NA				NA				NA				NA
GCF001433415.1	d__Bacteria;p__Pseudomonadota;c__Gammaproteobacteria;o__Enterobacterales;f__Vibrionaceae;g__Vibrio;s__Vibrio parahaemolyticus	NA				2332	WP_021449978	1.77896e-29		2331	WP_023584081	6.35733e-51		NA				2325	WP_021449972	1.36006e-162		2324	WP_023584085	9.01244e-39		2323	WP_021449970	7.89286e-39		NA				NA				NA				NA				NA
GCF009626335.1	d__Bacteria;p__Pseudomonadota;c__Gammaproteobacteria;o__Burkholderiales;f__Burkholderiaceae;g__Bordetella;s__Bordetella pertussis	NA				NA				1924	WP_010928270	3.28667e-59		NA				1925	WP_010928271	4.67768e-168		1926	WP_010928272	3.11381e-61		1927	WP_010928273	6.58592e-44		NA				NA				NA				NA				NA
GCF020905735.1	d__Bacteria;p__Pseudomonadota;c__Alphaproteobacteria;o__Rhodobacterales;f__Rhodobacteraceae;g__Pseudosulfitobacter;s__Pseudosulfitobacter pseudonitzschiae	NA				NA				3553	WP_037925487	1.37508e-53		NA				3556	WP_224553516	1.92165e-170		5	WP_224557982	1.06527e-39		3558	WP_229940574	6.14298e-35		NA				NA				NA				NA				NA
GCF025142135.1	d__Bacteria;p__Pseudomonadota;c__Alphaproteobacteria;o__Rhodobacterales;f__Rhodobacteraceae;g__Sulfitobacter;s__Sulfitobacter sp001634775	NA				NA				2599	WP_259945741	8.87404e-55		NA				2602	WP_259945746	1.89845e-171		2603	WP_259945748	3.02124e-34		2604	WP_201722007	3.85418e-36		NA				NA				NA				NA				NA
GCF025957665.1	d__Bacteria;p__Actinomycetota;c__Actinomycetes;o__Streptomycetales;f__Streptomycetaceae;g__Streptomyces;s__Streptomyces albidoflavus	NA				NA				NA				NA				3981	WP_195730969	3.01024e-131		3982	WP_030700174	2.29202e-26		3983	WP_037665756	4.66207e-30		NA				NA				NA				NA				NA
GCF009627775.1	d__Bacteria;p__Pseudomonadota;c__Gammaproteobacteria;o__Burkholderiales;f__Burkholderiaceae;g__Bordetella;s__Bordetella holmesii	NA				NA				1588	WP_005013591	2.66698e-54		NA				2997	WP_005016107	2.55299e-127		1592	WP_005013595	8.52537e-52		1593	WP_227944804	6.45445e-36		NA				NA				NA				NA				NA
GCF029590335.1	d__Bacteria;p__Pseudomonadota;c__Gammaproteobacteria;o__Burkholderiales;f__Burkholderiaceae;g__Burkholderia;s__Burkholderia contaminans	NA				NA				1583	WP_039358948	1.38254e-48		NA				6834	WP_039355510	1.8929e-171		6835	WP_039355513	1.27167e-44		6836	WP_039355515	4.17483e-42		NA				NA				NA				NA				NA
GCF016904355.1	d__Bacteria;p__Pseudomonadota;c__Gammaproteobacteria;o__Burkholderiales;f__Burkholderiaceae;g__Bordetella;s__Bordetella pertussis	NA				NA				2864	WP_010930977	1.16058e-58		NA				2863	WP_019248468	3.59696e-163		2863	WP_019248468	1.02832e-60		1415	I6K95_RS07150_1415	1.98581e-42		NA				NA				NA				NA				NA
GCF001020725.2	d__Bacteria;p__Pseudomonadota;c__Gammaproteobacteria;o__Pseudomonadales;f__Pseudomonadaceae;g__Pseudomonas_E;s__Pseudomonas_E lundensis	NA				NA				2365	WP_047281949	6.54975e-33		NA				2623	WP_047280004	2.65812e-130		2624	WP_047282038	1.40394e-28		NA				NA				NA				NA				NA				NA
GCF001703595.1	d__Bacteria;p__Pseudomonadota;c__Gammaproteobacteria;o__Pseudomonadales;f__Pseudomonadaceae;g__Pseudomonas_E;s__Pseudomonas_E fragi	NA				NA				2962	WP_095005319	8.24631e-48		NA				2005	WP_095004493	4.02461e-166		2004	WP_120266042	3.08967e-46		2003	WP_095004491	1.37132e-31		NA				NA				NA				NA				NA
GCF023674425.1	d__Bacteria;p__Pseudomonadota;c__Alphaproteobacteria;o__Sphingomonadales;f__Sphingomonadaceae;g__Sphingomonas;s__Sphingomonas donggukensis	NA				353	WP_250752709	1.15471e-29		352	WP_250752707	6.37168e-43		NA				305	WP_250752636	8.86813e-149		349	WP_250752700	7.18189e-32		348	WP_250752698	9.71648e-34		NA				NA				NA				NA				NA
GCF023278225.1	d__Bacteria;p__Pseudomonadota;c__Gammaproteobacteria;o__Thiomicrospirales;f__Thiomicrospiraceae;g__Thiomicrospira;s__Thiomicrospira microaerophila_A	NA				NA				776	WP_248851523	8.77787e-49		NA				778	WP_248851526	6.35932e-155		779	WP_248851529	1.36691e-26		780	WP_248851530	1.08372e-31		NA				NA				NA				NA				NA
GCF900475575.1	d__Bacteria;p__Pseudomonadota;c__Gammaproteobacteria;o__Burkholderiales;f__Burkholderiaceae;g__Achromobacter;s__Achromobacter xylosoxidans	NA				NA				1979	WP_006387921	1.56866e-64		NA				1980	WP_006387922	1.66981e-166		1981	WP_024068367	3.21389e-61		1982	WP_062794056	2.3799e-38		NA				NA				NA				NA				NA
GCF009626175.1	d__Bacteria;p__Pseudomonadota;c__Gammaproteobacteria;o__Burkholderiales;f__Burkholderiaceae;g__Bordetella;s__Bordetella pertussis	NA				NA				2451	WP_010928270	3.28741e-59		NA				2450	WP_010928271	4.67873e-168		2449	WP_010928272	3.11451e-61		2448	WP_010928273	6.5874e-44		NA				NA				NA				NA				NA
GCF000007805.1	d__Bacteria;p__Pseudomonadota;c__Gammaproteobacteria;o__Pseudomonadales;f__Pseudomonadaceae;g__Pseudomonas_E;s__Pseudomonas_E avellanae	NA				NA				4899	WP_005763186	9.37557e-45		NA				4901	WP_005763182	3.51937e-129		4902	WP_007244655	2.25102e-27		NA				NA				NA				NA				NA				NA
GCF001664245.1	d__Bacteria;p__Pseudomonadota;c__Alphaproteobacteria;o__Rhizobiales;f__Rhizobiaceae;g__Rhizobium;s__Rhizobium phaseoli	NA				NA				4340	WP_064825946	3.9698e-48		NA				242	WP_064824684	9.34858e-158		4332	WP_064823264	4.26406e-42		244	WP_004668688	5.13173e-33		NA				NA				NA				NA				NA
GCF000025945.1	d__Bacteria;p__Desulfobacterota;c__Desulfobulbia;o__Desulfobulbales;f__Desulfocapsaceae;g__Desulfotalea;s__Desulfotalea psychrophila	NA				1480	WP_011188777	1.15743e-26		1479	WP_011188776	3.30989e-48		2490	WP_011189811	1.20873e-41		1474	WP_011188771	1.2081e-160		1473	WP_011188770	1.13402e-44		1472	WP_011188769	1.26536e-40		NA				NA				NA				NA				NA
GCF008705255.1	d__Bacteria;p__Actinomycetota;c__Actinomycetes;o__Streptomycetales;f__Streptomycetaceae;g__Streptomyces;s__Streptomyces venezuelae	NA				NA				NA				NA				2579	WP_015035867	9.43833e-138		2578	WP_041662830	1.2622e-29		2577	WP_150161732	4.3554e-32		NA				NA				NA				NA				NA
GCF001995825.2	d__Bacteria;p__Pseudomonadota;c__Gammaproteobacteria;o__Enterobacterales;f__Vibrionaceae;g__Vibrio;s__Vibrio kanaloae	NA				1785	WP_017056704	2.67281e-30		1786	WP_017056705	5.90881e-57		NA				1792	WP_077680798	8.20908e-169		1793	WP_077680797	6.61588e-43		1794	WP_077680796	2.30182e-37		NA				NA				NA				NA				NA
GCF002286335.1	d__Bacteria;p__Pseudomonadota;c__Gammaproteobacteria;o__Burkholderiales;f__Burkholderiaceae;g__Bordetella;s__Bordetella pertussis	NA				NA				1355	WP_010930977	1.17284e-58		NA				1356	WP_019248468	3.63495e-163		1356	WP_019248468	1.03918e-60		2795	BG538_RS14175_2795	2.00679e-42		NA				NA				NA				NA				NA
GCF004803895.1	d__Bacteria;p__Actinomycetota;c__Actinomycetes;o__Streptomycetales;f__Streptomycetaceae;g__Streptomyces;s__Streptomyces hawaiiensis	NA				NA				NA				1905	WP_175431733	3.1697e-29		5174	WP_175434471	2.09123e-138		5175	WP_175434472	1.33965e-29		5176	WP_175434473	4.18781e-32		NA				NA				NA				NA				NA
GCF002381305.1	d__Bacteria;p__Pseudomonadota;c__Alphaproteobacteria;o__Rhodobacterales;f__Rhodobacteraceae;g__Phaeobacter;s__Phaeobacter gallaeciensis	NA				NA				2776	WP_024098247	3.71552e-53		NA				2779	WP_024098250	1.16374e-174		2780	WP_014873707	1.37331e-30		2781	WP_024098251	2.57605e-34		NA				NA				NA				NA				NA
GCF001989075.1	d__Bacteria;p__Pseudomonadota;c__Gammaproteobacteria;o__Burkholderiales;f__Burkholderiaceae;g__Bordetella;s__Bordetella pertussis	NA				NA				1318	WP_010930977	1.16417e-58		NA				1319	WP_019248468	3.60808e-163		1319	WP_019248468	1.0315e-60		1073	AVS65_RS05490_1073	1.99195e-42		NA				NA				NA				NA				NA
GCF020149505.1	d__Bacteria;p__Pseudomonadota;c__Gammaproteobacteria;o__Burkholderiales;f__Burkholderiaceae;g__Cupriavidus;s__Cupriavidus metallidurans	NA				2962	WP_011515505	3.36011e-26		624	WP_011518181	4.58915e-48		NA				2955	WP_017513815	6.26411e-170		2954	WP_224445734	6.53169e-47		2953	WP_011515496	9.76636e-41		NA				NA				NA				NA				NA
GCF002285995.1	d__Bacteria;p__Pseudomonadota;c__Gammaproteobacteria;o__Burkholderiales;f__Burkholderiaceae;g__Bordetella;s__Bordetella pertussis	NA				NA				1341	WP_010930977	1.16267e-58		NA				1342	WP_019248468	3.60345e-163		1342	WP_019248468	1.03018e-60		2775	BFW77_RS14190_2775	1.98939e-42		NA				NA				NA				NA				NA
GCF003667905.1	d__Bacteria;p__Pseudomonadota;c__Alphaproteobacteria;o__Rhizobiales;f__Rhizobiaceae;g__Agrobacterium;s__Agrobacterium tumefaciens	NA				NA				2773	WP_080865734	2.46962e-35		NA				2770	WP_003507399	6.83665e-160		2769	WP_080865732	6.18834e-37		2768	WP_080865730	4.3852e-37		NA				NA				NA				NA				NA
GCF001988635.1	d__Bacteria;p__Pseudomonadota;c__Gammaproteobacteria;o__Burkholderiales;f__Burkholderiaceae;g__Bordetella;s__Bordetella pertussis	NA				NA				2561	WP_010930977	1.16865e-58		NA				2560	WP_019248468	3.62198e-163		2560	WP_019248468	1.03547e-60		1121	AVS45_RS05675_1121	1.99963e-42		NA				NA				NA				NA				NA
GCF001985925.1	d__Bacteria;p__Pseudomonadota;c__Gammaproteobacteria;o__Burkholderiales;f__Burkholderiaceae;g__Bordetella;s__Bordetella pertussis	NA				NA				1328	WP_010930977	1.17254e-58		NA				1329	WP_080501779	2.14793e-163		1329	WP_080501779	1.03943e-60		1081	AC885_RS05485_1081	2.00628e-42		NA				NA				NA				NA				NA
GCF003851705.1	d__Bacteria;p__Pseudomonadota;c__Gammaproteobacteria;o__Pseudomonadales;f__Pseudomonadaceae;g__Pseudomonas_E;s__Pseudomonas_E sp003852235	NA				NA				641	WP_124428579	3.71693e-48		NA				639	WP_124402969	1.54477e-131		638	WP_124428577	3.87482e-31		NA				NA				NA				NA				NA				NA
GCF001986555.1	d__Bacteria;p__Pseudomonadota;c__Gammaproteobacteria;o__Burkholderiales;f__Burkholderiaceae;g__Bordetella;s__Bordetella pertussis	NA				NA				1340	WP_010930977	1.16267e-58		NA				1341	WP_019248468	3.60345e-163		1341	WP_019248468	1.03018e-60		2774	ABB88_RS14195_2774	1.98939e-42		NA				NA				NA				NA				NA
GCF000756085.1	d__Bacteria;p__Pseudomonadota;c__Gammaproteobacteria;o__Burkholderiales;f__Burkholderiaceae;g__Burkholderia;s__Burkholderia mallei	NA				NA				3429	WP_004192085	1.10116e-45		NA				5280	WP_004529409	1.95541e-167		5281	WP_004529410	3.81926e-47		5282	WP_004523363	1.56219e-41		NA				NA				NA				NA				NA
GCF028994075.1	d__Bacteria;p__Pseudomonadota;c__Alphaproteobacteria;o__Rhizobiales;f__Rhizobiaceae;g__Rhizobium;s__Rhizobium leguminosarum_N	NA				NA				1002	WP_273884108	7.8936e-48		NA				4301	WP_183610035	3.9496e-158		1010	WP_273884104	2.9491e-44		4303	WP_272784682	5.63889e-33		NA				NA				NA				NA				NA
GCF002105535.1	d__Bacteria;p__Pseudomonadota;c__Alphaproteobacteria;o__Rhodospirillales;f__Magnetospirillaceae;g__Phaeospirillum;s__Phaeospirillum sp002105535	NA				NA				3030	WP_085374348	8.14361e-46		NA				3033	WP_085374351	3.6488e-166		3034	WP_085374352	3.44177e-36		3035	WP_085374353	2.17701e-37		NA				NA				NA				NA				NA
GCF000024265.1	d__Bacteria;p__Actinomycetota;c__Coriobacteriia;o__Coriobacteriales;f__Eggerthellaceae;g__Eggerthella;s__Eggerthella lenta	NA				NA				NA				NA				1748	WP_015760764	3.90898e-132		877	WP_015760243	9.15633e-35		1746	WP_158539331	9.67695e-32		NA				NA				NA				NA				NA
GCF003402535.2	d__Bacteria;p__Pseudomonadota;c__Gammaproteobacteria;o__Burkholderiales;f__Burkholderiaceae;g__Cupriavidus;s__Cupriavidus sp003402535	NA				668	WP_116317329	6.2858e-26		667	WP_116317328	4.05919e-42		NA				661	WP_116317323	1.26993e-169		660	WP_116317322	1.9786e-45		659	WP_116317321	7.45457e-39		NA				NA				NA				NA				NA
GCF004008995.1	d__Bacteria;p__Pseudomonadota;c__Gammaproteobacteria;o__Burkholderiales;f__Burkholderiaceae;g__Bordetella;s__Bordetella pertussis	NA				NA				1356	WP_010930977	1.17344e-58		NA				1357	WP_019248468	3.6368e-163		1357	WP_019248468	1.03971e-60		2795	CXD99_RS14230_2795	2.00781e-42		NA				NA				NA				NA				NA
GCA007753455.1	d__Bacteria;p__Planctomycetota;c__Planctomycetia;o__Pirellulales;f__Lacipirellulaceae;g__Botrimarina;s__Botrimarina mediterranea	NA				NA				1302	QDV77725	1.7127e-30		NA				1300	QDV77723	7.5776e-187		1299	QDV77722	2.75776e-52		1298	QDV77721	1.6987e-40		NA				NA				NA				NA				NA
GCF001865675.1	d__Bacteria;p__Pseudomonadota;c__Gammaproteobacteria;o__Burkholderiales;f__Burkholderiaceae;g__Janthinobacterium;s__Janthinobacterium sp001865675	NA				NA				1004	WP_071322441	7.30853e-45		NA				998	WP_071322435	5.92235e-169		997	WP_071322434	1.75436e-46		996	WP_071322433	7.20104e-49		NA				NA				NA				NA				NA
GCA025141675.1	d__Bacteria;p__Pseudomonadota;c__Alphaproteobacteria;o__Rhodobacterales;f__Rhodobacteraceae;g__Yoonia;s__Yoonia sp025141675	NA				NA				3192	UWQ98940	1.04827e-49		NA				3195	UWQ98943	3.30469e-168		3196	UWQ98944	3.17095e-31		3197	UWQ98945	5.59224e-36		NA				NA				NA				NA				NA
GCF001854285.1	d__Bacteria;p__Pseudomonadota;c__Gammaproteobacteria;o__Burkholderiales;f__Burkholderiaceae;g__Cupriavidus;s__Cupriavidus malaysiensis	NA				1035	WP_071011139	5.60993e-31		1036	WP_071011141	2.63442e-61		NA				1037	WP_071011142	1.1543e-212		1038	WP_071011144	1.47694e-62		1039	WP_071011146	8.01457e-58		NA				NA				NA				NA				NA
GCA000245355.1	d__Bacteria;p__Actinomycetota;c__Actinomycetes;o__Streptomycetales;f__Streptomycetaceae;g__Streptomyces;s__Streptomyces olivaceoviridis	NA				NA				NA				3249	AEY88531	2.8364e-27		6096	AEY91378	7.23048e-138		6097	AEY91379	4.01095e-29		6098	AEY91380	8.85142e-31		NA				NA				NA				NA				NA
GCF000015605.1	d__Bacteria;p__Pseudomonadota;c__Gammaproteobacteria;o__Burkholderiales;f__Burkholderiaceae;g__Burkholderia;s__Burkholderia mallei	NA				NA				116	WP_004192085	8.79866e-46		NA				322	WP_011807719	4.90382e-151		321	WP_011807718	2.51604e-26		320	WP_004191346	6.13474e-29		NA				NA				NA				NA				NA
GCF025141855.1	d__Bacteria;p__Pseudomonadota;c__Alphaproteobacteria;o__Rhodobacterales;f__Rhodobacteraceae;g__Ruegeria;s__Ruegeria arenilitoris	NA				NA				2449	WP_170458307	4.5036e-49		NA				2452	WP_170582870	2.19308e-175		1683	WP_170359187	1.31647e-37		2454	WP_260063393	1.97025e-37		NA				NA				NA				NA				NA
GCF004009375.1	d__Bacteria;p__Pseudomonadota;c__Gammaproteobacteria;o__Burkholderiales;f__Burkholderiaceae;g__Bordetella;s__Bordetella pertussis	NA				NA				1339	WP_010930977	1.16058e-58		NA				1340	WP_019248468	3.59696e-163		1340	WP_019248468	1.02832e-60		2769	CXD89_RS14225_2769	1.98581e-42		NA				NA				NA				NA				NA
GCF016598575.1	d__Bacteria;p__Actinomycetota;c__Actinomycetes;o__Streptomycetales;f__Streptomycetaceae;g__Streptomyces;s__Streptomyces sp016598575	NA				NA				NA				NA				2905	WP_200259267	1.10101e-135		2906	WP_200259269	1.09405e-31		2907	WP_200259271	1.73611e-29		NA				NA				NA				NA				NA
GCF005937945.2	d__Bacteria;p__Pseudomonadota;c__Gammaproteobacteria;o__Pseudomonadales;f__Pseudomonadaceae;g__Pseudomonas_E;s__Pseudomonas_E amygdali	NA				NA				2481	WP_011168632	6.23413e-47		NA				4410	WP_002555363	4.99168e-129		4411	WP_011169562	1.47699e-26		NA				NA				NA				NA				NA				NA
GCF000023185.1	d__Bacteria;p__Pseudomonadota;c__Alphaproteobacteria;o__Rhizobiales;f__Rhizobiaceae;g__Rhizobium;s__Rhizobium leguminosarum_J	NA				6017	WP_012763627	8.88158e-32		4442	WP_012759729	2.98721e-34		NA				4445	WP_012759732	1.76913e-158		4446	WP_012759733	8.47522e-39		4447	WP_012759734	4.211e-33		NA				NA				NA				NA				NA
GCF002504165.1	d__Bacteria;p__Pseudomonadota;c__Alphaproteobacteria;o__Rhodobacterales;f__Rhodobacteraceae;g__Pacificitalea;s__Pacificitalea manganoxidans	NA				NA				1060	WP_088662125	1.44306e-47		NA				1057	WP_088662128	3.97565e-175		1056	WP_088662129	5.2654e-35		1055	WP_088662130	1.34153e-33		NA				NA				NA				NA				NA
GCF003544895.1	d__Bacteria;p__Pseudomonadota;c__Alphaproteobacteria;o__Rhodobacterales;f__Rhodobacteraceae;g__Profundibacter;s__Profundibacter amoris	NA				NA				2253	BAR1_RS11405_2253	5.60776e-44		NA				2256	WP_118943132	8.8968e-168		2257	WP_118943133	6.77404e-34		2258	WP_118943134	7.6162e-38		NA				NA				NA				NA				NA
GCF026122615.1	d__Bacteria;p__Pseudomonadota;c__Alphaproteobacteria;o__Rhizobiales;f__Beijerinckiaceae;g__Methylobacterium;s__Methylobacterium extorquens	NA				NA				4133	WP_015822858	1.53498e-39		NA				4130	WP_003598118	8.81661e-163		4129	WP_076643723	9.80511e-39		4128	WP_003598115	2.81618e-31		NA				NA				NA				NA				NA
GCF016925655.1	d__Bacteria;p__Pseudomonadota;c__Alphaproteobacteria;o__Sphingomonadales;f__Sphingomonadaceae;g__Tsuneonella;s__Tsuneonella flava	NA				2913	WP_205442312	5.31631e-29		2914	WP_205442318	6.86151e-49		NA				1460	WP_102156259	7.43208e-149		2917	WP_102153461	5.33561e-32		2918	WP_102153462	4.05738e-33		NA				NA				NA				NA				NA
GCF029909695.1	d__Bacteria;p__Pseudomonadota;c__Gammaproteobacteria;o__Burkholderiales;f__Burkholderiaceae;g__Taylorella;s__Taylorella equigenitalis	NA				843	WP_013522655	1.33671e-43		842	WP_044962385	2.47497e-69		NA				841	WP_044962384	2.5399e-177		840	WP_013522652	4.74487e-54		839	WP_013522651	3.78309e-41		NA				NA				NA				NA				NA
GCF030758255.1	d__Bacteria;p__Pseudomonadota;c__Gammaproteobacteria;o__Burkholderiales;f__Burkholderiaceae;g__Bordetella;s__Bordetella pertussis	NA				NA				1737	WP_015064054	3.6243e-59		NA				1738	WP_015064053	5.96913e-168		1739	WP_003812713	5.52883e-61		1740	WP_015064052	9.89672e-44		NA				NA				NA				NA				NA
GCF001870665.2	d__Bacteria;p__Pseudomonadota;c__Alphaproteobacteria;o__Rhodobacterales;f__Rhodobacteraceae;g__Roseinatronobacter;s__Roseinatronobacter bogoriensis	NA				NA				2775	WP_071481295	1.95587e-47		NA				2778	WP_071481296	8.32648e-170		3515	WP_071482412	3.65784e-39		2780	WP_071481298	9.73221e-42		NA				NA				NA				NA				NA
GCF002069155.1	d__Bacteria;p__Pseudomonadota;c__Gammaproteobacteria;o__Burkholderiales;f__Burkholderiaceae;g__Bordetella;s__Bordetella pertussis	NA				NA				1331	WP_010930977	1.17433e-58		NA				1332	WP_019248468	3.63958e-163		1332	WP_019248468	1.04051e-60		1083	AVS79_RS05480_1083	2.00934e-42		NA				NA				NA				NA				NA
GCF021391715.1	d__Bacteria;p__Pseudomonadota;c__Alphaproteobacteria;o__Rhizobiales;f__Rhizobiaceae;g__Rhizobium;s__Rhizobium acaciae	NA				6147	WP_003548181	1.2751e-31		216	WP_032992384	1.11516e-33		NA				219	WP_011650026	1.3561e-158		220	WP_003544510	1.836e-37		221	WP_011650027	4.01213e-32		NA				NA				NA				NA				NA
GCF017487345.1	d__Bacteria;p__Pseudomonadota;c__Alphaproteobacteria;o__Caulobacterales;f__Caulobacteraceae;g__Brevundimonas;s__Brevundimonas pondensis	NA				NA				49	WP_207824637	3.7263e-40		NA				52	WP_225910332	1.00868e-165		53	WP_207824643	5.29104e-35		54	WP_207824646	4.26555e-31		NA				NA				NA				NA				NA
GCA013306575.1	d__Bacteria;p__Pseudomonadota;c__Gammaproteobacteria;o__Burkholderiales;f__Burkholderiaceae;g__Ralstonia;s__Ralstonia nicotianae	NA				3063	QKL88192	1.88789e-27		4926	QKL90048	9.26526e-51		NA				3067	QKL88196	7.91473e-176		3068	QKL88197	5.44075e-50		3069	QKL88198	1.51675e-40		NA				NA				NA				NA				NA
GCF028868275.1	d__Bacteria;p__Pseudomonadota;c__Gammaproteobacteria;o__Burkholderiales;f__Burkholderiaceae;g__Taylorella;s__Taylorella equigenitalis	NA				852	WP_013522655	1.3933e-43		851	WP_013522654	2.57984e-69		NA				850	WP_044962384	2.64744e-177		849	WP_015555312	4.51133e-54		848	WP_274718074	4.75762e-41		NA				NA				NA				NA				NA
GCF001610875.1	d__Bacteria;p__Planctomycetota;c__Planctomycetia;o__Pirellulales;f__Pirellulaceae;g__Pirellula_B;s__Pirellula_B sp001610875	NA				NA				3261	WP_168164465	2.27484e-32		NA				4188	WP_146678667	1.41071e-183		4187	WP_146678666	3.15564e-50		4186	WP_240491218	2.40716e-43		NA				NA				NA				NA				NA
GCF003852045.1	d__Bacteria;p__Pseudomonadota;c__Gammaproteobacteria;o__Pseudomonadales;f__Pseudomonadaceae;g__Pseudomonas_E;s__Pseudomonas_E orientalis	NA				NA				610	WP_124431361	5.09094e-46		NA				608	WP_124431359	2.01533e-131		607	WP_124431358	1.76743e-30		NA				NA				NA				NA				NA				NA
GCF009627715.1	d__Bacteria;p__Pseudomonadota;c__Gammaproteobacteria;o__Burkholderiales;f__Burkholderiaceae;g__Bordetella;s__Bordetella pertussis	NA				NA				1924	WP_010928270	3.28594e-59		NA				1925	WP_010928271	4.67663e-168		1926	WP_010928272	3.11311e-61		1927	WP_010928273	6.58444e-44		NA				NA				NA				NA				NA
GCF025142595.1	d__Bacteria;p__Pseudomonadota;c__Alphaproteobacteria;o__Rhodobacterales;f__Rhodobacteraceae;g__Phaeobacter;s__Phaeobacter inhibens	NA				NA				596	WP_044040875	3.56598e-53		NA				593	WP_014873708	4.37517e-175		592	WP_014873707	1.30538e-30		591	WP_014873706	3.48726e-34		NA				NA				NA				NA				NA
GCF001652565.1	d__Bacteria;p__Pseudomonadota;c__Alphaproteobacteria;o__Rhizobiales;f__Rhizobiaceae;g__Shinella;s__Shinella granuli	NA				NA				4235	WP_064332149	5.38604e-35		NA				4238	WP_064332151	1.70656e-160		4239	WP_064332152	8.28951e-38		4240	WP_064332153	7.14555e-35		NA				NA				NA				NA				NA
GCF009177095.1	d__Bacteria;p__Planctomycetota;c__Planctomycetia;o__Pirellulales;f__Lacipirellulaceae;g__Lacipirellula;s__Lacipirellula parvula	NA				NA				2262	WP_172991996	4.63934e-27		NA				2260	WP_152098832	7.93177e-182		2259	WP_152098831	5.18002e-52		2258	WP_152098830	1.79348e-41		NA				NA				NA				NA				NA
GCA003515225.1	d__Bacteria;p__Pseudomonadota;c__Gammaproteobacteria;o__Burkholderiales;f__Burkholderiaceae;g__Ralstonia;s__Ralstonia nicotianae	NA				2671	AXW72087	1.71952e-27		4330	AXW73785	8.43892e-51		NA				2675	AXW72091	7.20885e-176		2676	AXW72092	4.95551e-50		2677	AXW72093	1.38148e-40		NA				NA				NA				NA				NA
GCF021903355.1	d__Bacteria;p__Pseudomonadota;c__Gammaproteobacteria;o__Xanthomonadales;f__Xanthomonadaceae;g__Xanthomonas_A;s__Xanthomonas_A translucens	NA				280	WP_237650061	3.56763e-26		279	WP_053835076	1.42856e-72		NA				278	WP_237650060	1.7238e-194		277	WP_237650059	1.32653e-64		276	WP_003480289	2.76832e-55		NA				NA				NA				NA				NA
GCF003963535.1	d__Bacteria;p__Actinomycetota;c__Actinomycetes;o__Streptomycetales;f__Streptomycetaceae;g__Streptomyces;s__Streptomyces cyaneochromogenes	NA				NA				NA				2052	WP_175647352	4.80103e-27		5804	WP_126394631	4.80398e-136		5805	WP_126394633	5.61729e-29		5806	WP_126394635	1.63885e-31		NA				NA				NA				NA				NA
GCF000931465.1	d__Bacteria;p__Pseudomonadota;c__Gammaproteobacteria;o__Pseudomonadales;f__Pseudomonadaceae;g__Pseudomonas_E;s__Pseudomonas_E sp000931465	NA				NA				4903	WP_044464648	4.06119e-46		NA				4908	WP_044464653	3.70687e-166		4907	WP_044464652	2.47221e-49		4906	WP_044464651	4.28882e-32		NA				NA				NA				NA				NA
GCF026435135.1	d__Bacteria;p__Pseudomonadota;c__Gammaproteobacteria;o__Enterobacterales;f__Enterobacteriaceae;g__Yersinia;s__Yersinia ruckeri	NA				NA				550	WP_265315746	8.17271e-39		NA				548	WP_145496925	4.73362e-137		547	WP_234056826	2.68605e-26		NA				NA				NA				NA				NA				NA
GCA030323305.1	d__Bacteria;p__Bacillota;c__Bacilli;o__Paenibacillales;f__NBRC-103111;g__CC-CFT747;s__CC-CFT747 sp030323305	NA				NA				NA				NA				5809	N6H14_29570_5809	5.41857e-81		6626	WJH34649	1.60931e-35		NA				NA				NA				NA				NA				NA
GCF000583835.1	d__Bacteria;p__Pseudomonadota;c__Gammaproteobacteria;o__Burkholderiales;f__Burkholderiaceae;g__Burkholderia;s__Burkholderia mallei	NA				NA				2464	WP_004192085	1.12548e-45		NA				5058	WP_004541975	3.10577e-167		5059	WP_004541970	5.04292e-48		5060	WP_009978762	3.04901e-41		NA				NA				NA				NA				NA
GCF023923245.1	d__Bacteria;p__Actinomycetota;c__Actinomycetes;o__Streptomycetales;f__Streptomycetaceae;g__Streptomyces;s__Streptomyces phaeoluteigriseus	NA				NA				NA				NA				1040	WP_073496585	3.93966e-137		1041	WP_073496587	3.34039e-27		1042	WP_252546054	8.29953e-30		NA				NA				NA				NA				NA
GCF021398855.1	d__Bacteria;p__Pseudomonadota;c__Gammaproteobacteria;o__Pseudomonadales;f__Pseudomonadaceae;g__Pseudomonas_E;s__Pseudomonas_E sp002113045	NA				NA				2487	WP_085703474	3.51023e-48		NA				2485	WP_085703472	3.09303e-130		2484	WP_085703471	4.39131e-30		NA				NA				NA				NA				NA				NA
GCF021442325.1	d__Bacteria;p__Actinomycetota;c__Actinomycetes;o__Actinomycetales;f__Microbacteriaceae;g__Agromyces;s__Agromyces marinus	NA				NA				NA				NA				349	WP_234660722	2.12049e-178		350	WP_234660723	1.1972e-42		351	WP_234660724	1.41858e-42		NA				NA				NA				NA				NA
GCF000013825.1	d__Bacteria;p__Pseudomonadota;c__Gammaproteobacteria;o__Enterobacterales;f__Enterobacteriaceae;g__Yersinia;s__Yersinia pestis	NA				NA				453	WP_002220086	1.83537e-28		NA				3079	WP_002213785	9.53165e-138		3080	WP_002212164	1.12925e-26		NA				NA				NA				NA				NA				NA
GCF002891905.1	d__Bacteria;p__Pseudomonadota;c__Alphaproteobacteria;o__Rhodobacterales;f__Rhodobacteraceae;g__Phaeobacter;s__Phaeobacter piscinae	NA				NA				2421	WP_102897563	2.37628e-53		NA				2424	WP_040181909	5.4898e-175		2425	WP_014873707	1.23582e-30		2426	WP_072505509	1.71573e-34		NA				NA				NA				NA				NA
GCF006770365.1	d__Bacteria;p__Pseudomonadota;c__Gammaproteobacteria;o__Burkholderiales;f__Burkholderiaceae;g__Bordetella;s__Bordetella hinzii	NA				NA				4471	WP_230588847	4.34638e-53		NA				4470	WP_032957775	2.47393e-168		4469	WP_029580380	3.98139e-56		4468	WP_223850520	4.1448e-28		NA				NA				NA				NA				NA
GCF900176205.1	d__Bacteria;p__Pseudomonadota;c__Alphaproteobacteria;o__Rhizobiales;f__Xanthobacteraceae;g__Bradyrhizobium;s__Bradyrhizobium sp900176205	NA				NA				466	WP_035646529	2.54461e-45		NA				463	WP_083846389	8.61465e-163		462	WP_006612167	7.83168e-37		461	WP_006612168	4.9986e-32		NA				NA				NA				NA				NA
GCF000193495.2	d__Bacteria;p__Pseudomonadota;c__Alphaproteobacteria;o__Acetobacterales;f__Acetobacteraceae;g__Acetobacter;s__Acetobacter aceti	NA				NA				191	WP_158320007	5.63952e-47		NA				194	WP_081617474	7.07751e-146		195	WP_018307629	5.79848e-26		196	WP_018307628	3.77466e-26		NA				NA				NA				NA				NA
GCF014280435.1	d__Bacteria;p__Pseudomonadota;c__Alphaproteobacteria;o__Sphingomonadales;f__Sphingomonadaceae;g__Sphingobium;s__Sphingobium sp014280435	NA				1852	WP_188065240	5.36704e-27		1853	WP_188065241	2.15252e-52		NA				1880	WP_188065267	2.89753e-147		1856	WP_188065244	3.32146e-36		1857	WP_188065245	4.91409e-34		NA				NA				NA				NA				NA
GCF947241125.1	d__Bacteria;p__Nitrospirota;c__Nitrospiria;o__Nitrospirales;f__Nitrospiraceae;g__Nitrospira_G;s__Nitrospira_G tepida	NA				NA				1615	WP_289268206	4.67925e-27		NA				1379	WP_289267977	2.58255e-179		1380	WP_289267978	4.51602e-42		1381	WP_289267979	4.06681e-44		NA				NA				NA				NA				NA
GCF901827205.1	d__Bacteria;p__Pseudomonadota;c__Gammaproteobacteria;o__Burkholderiales;f__Burkholderiaceae;g__Variovorax;s__Variovorax sp901827205	NA				NA				1787	WP_232062008	1.34893e-36		NA				1794	WP_162579363	1.04457e-165		1795	WP_162579364	1.38636e-47		1796	WP_162579365	6.24917e-40		NA				NA				NA				NA				NA
GCF024732225.1	d__Bacteria;p__Pseudomonadota;c__Gammaproteobacteria;o__Burkholderiales;f__Burkholderiaceae;g__Burkholderia;s__Burkholderia pyrrocinia_C	NA				NA				5501	WP_258285043	5.32532e-50		NA				6875	WP_258285380	1.5131e-174		6876	WP_258285381	2.18118e-43		6877	WP_258285382	2.78372e-41		NA				NA				NA				NA				NA
GCF021654675.1	d__Bacteria;p__Actinomycetota;c__Actinomycetes;o__Mycobacteriales;f__Mycobacteriaceae;g__Rhodococcus;s__Rhodococcus equi	NA				NA				NA				NA				1968	WP_022595302	1.20488e-184		1969	WP_022595304	1.03475e-44		1970	WP_022595306	4.19088e-44		NA				NA				NA				NA				NA
GCF021044685.1	d__Bacteria;p__Pseudomonadota;c__Alphaproteobacteria;o__Rhizobiales;f__Xanthobacteraceae;g__Bradyrhizobium;s__Bradyrhizobium daqingense	NA				NA				841	WP_145630409	1.86827e-47		NA				80	WP_145630849	6.19754e-163		81	WP_145630848	6.034e-37		82	WP_145630847	1.07834e-31		NA				NA				NA				NA				NA
GCF001509895.1	d__Bacteria;p__Pseudomonadota;c__Gammaproteobacteria;o__Burkholderiales;f__Burkholderiaceae;g__Bordetella;s__Bordetella pertussis	NA				NA				1355	WP_010930977	1.16357e-58		NA				1356	WP_019248468	3.60623e-163		1356	WP_019248468	1.03097e-60		2796	UN82_RS13990_2796	1.99093e-42		NA				NA				NA				NA				NA
GCF024296925.1	d__Bacteria;p__Pseudomonadota;c__Gammaproteobacteria;o__Pseudomonadales;f__Pseudomonadaceae;g__Pseudomonas_E;s__Pseudomonas_E nunensis	NA				NA				4724	WP_054043995	2.58237e-45		NA				4726	WP_054043997	2.60444e-130		4727	WP_054043998	2.68647e-30		NA				NA				NA				NA				NA				NA
GCA029202985.1	d__Bacteria;p__Pseudomonadota;c__Alphaproteobacteria;o__Sphingomonadales;f__Sphingomonadaceae;g__Andeanibacterium;s__Andeanibacterium colombiense	NA				1430	WEK48083	1.60594e-28		1431	WEK48084	3.44646e-52		NA				943	WEK47616	4.10458e-149		1434	WEK48087	2.7458e-33		1435	WEK48088	5.28574e-30		NA				NA				NA				NA				NA
GCF004367705.1	d__Bacteria;p__Pseudomonadota;c__Gammaproteobacteria;o__Burkholderiales;f__Burkholderiaceae;g__Burkholderia;s__Burkholderia mallei	NA				NA				1831	WP_004192085	1.02151e-45		NA				5793	WP_004523365	2.48823e-167		5794	WP_004529410	3.54302e-47		5795	WP_004523363	1.4492e-41		NA				NA				NA				NA				NA
GCF001985825.1	d__Bacteria;p__Pseudomonadota;c__Gammaproteobacteria;o__Burkholderiales;f__Burkholderiaceae;g__Bordetella;s__Bordetella pertussis	NA				NA				2500	WP_010930977	1.16238e-58		NA				2499	WP_019248468	3.60252e-163		2499	WP_019248468	1.02991e-60		1069	AC880_RS05480_1069	1.98888e-42		NA				NA				NA				NA				NA
GCF004117055.1	d__Bacteria;p__Bacillota;c__Bacilli;o__Brevibacillales;f__Brevibacillaceae;g__Brevibacillus;s__Brevibacillus agri	NA				NA				NA				NA				5035	WP_005826720	1.19913e-157		5034	WP_122953200	4.36323e-40		5033	WP_007787113	1.13832e-28		NA				NA				NA				NA				NA
GCF001718335.1	d__Bacteria;p__Pseudomonadota;c__Gammaproteobacteria;o__Burkholderiales;f__Burkholderiaceae;g__Burkholderia;s__Burkholderia territorii	NA				5727	WP_069230195	5.3583e-34		5726	WP_081333635	4.19904e-58		NA				5725	WP_069230378	4.00992e-213		5724	WP_069230194	9.83286e-59		5723	WP_069230193	8.06196e-59		NA				NA				NA				NA				NA
GCF002949085.1	d__Bacteria;p__Pseudomonadota;c__Alphaproteobacteria;o__Rhizobiales;f__Devosiaceae;g__Devosia;s__Devosia indica	NA				NA				894	WP_158672380	1.48193e-37		NA				892	WP_104892098	1.4772e-162		891	WP_104892097	9.31869e-38		890	WP_104892096	8.23715e-37		NA				NA				NA				NA				NA
GCF026626005.1	d__Bacteria;p__Actinomycetota;c__Actinomycetes;o__Streptomycetales;f__Streptomycetaceae;g__Streptomyces;s__Streptomyces albidoflavus	NA				NA				NA				NA				1812	WP_267811901	4.0873e-131		1811	WP_008409174	7.72984e-26		1810	WP_008409175	5.98587e-30		NA				NA				NA				NA				NA
GCF900169485.1	d__Bacteria;p__Actinomycetota;c__Coriobacteriia;o__Coriobacteriales;f__Eggerthellaceae;g__Phoenicibacter;s__Phoenicibacter congonensis	NA				NA				NA				NA				78	WP_079535170	2.64831e-122		77	WP_147571467	1.09904e-28		NA				NA				NA				NA				NA				NA
GCF004636185.1	d__Bacteria;p__Pseudomonadota;c__Gammaproteobacteria;o__Burkholderiales;f__Burkholderiaceae;g__Bordetella;s__Bordetella pertussis	NA				NA				2527	WP_010930977	1.17493e-58		NA				2526	WP_019248468	3.64144e-163		2526	WP_019248468	1.04104e-60		1086	C4C67_RS05535_1086	2.01037e-42		NA				NA				NA				NA				NA
GCF000021685.1	d__Bacteria;p__Chloroflexota;c__Chloroflexia;o__Thermomicrobiales;f__Thermomicrobiaceae;g__Thermomicrobium;s__Thermomicrobium roseum	NA				NA				NA				NA				878	WP_015921971	1.43917e-189		877	WP_015921970	2.22431e-51		876	WP_015921969	4.28303e-52		NA				NA				NA				NA				NA
GCF900235815.1	d__Bacteria;p__Pseudomonadota;c__Gammaproteobacteria;o__Pseudomonadales;f__Pseudomonadaceae;g__Pseudomonas_E;s__Pseudomonas_E amygdali	NA				NA				2807	WP_031598660	7.26281e-47		NA				734	WP_002555363	5.29393e-129		733	WP_060403224	2.72209e-27		NA				NA				NA				NA				NA				NA
GCF025642155.1	d__Bacteria;p__Actinomycetota;c__Actinomycetes;o__Streptomycetales;f__Streptomycetaceae;g__Streptomyces;s__Streptomyces sp025642155	NA				NA				NA				NA				5070	WP_263212136	3.89094e-139		5071	WP_263212137	3.24288e-29		5072	WP_263212138	1.36566e-30		NA				NA				NA				NA				NA
GCF022354485.1	d__Bacteria;p__Pseudomonadota;c__Alphaproteobacteria;o__Rhizobiales;f__Rhizobiaceae;g__Rhizobium;s__Rhizobium yanglingense	NA				NA				3183	WP_194728658	1.8585e-36		NA				3180	WP_239596091	1.82687e-158		3179	WP_239596088	8.50028e-36		3178	WP_194728661	2.57148e-34		NA				NA				NA				NA				NA
GCF030583565.1	d__Bacteria;p__Pseudomonadota;c__Alphaproteobacteria;o__Rhizobiales;f__Xanthobacteraceae;g__Bradyrhizobium;s__Bradyrhizobium diazoefficiens	NA				NA				773	WP_028173504	2.91952e-47		NA				770	WP_011084253	1.76741e-164		769	WP_028173506	2.7056e-36		768	WP_011084251	6.53847e-32		NA				NA				NA				NA				NA
GCF008274805.1	d__Bacteria;p__Pseudomonadota;c__Gammaproteobacteria;o__Burkholderiales;f__Rhodocyclaceae;g__Oryzomicrobium;s__Oryzomicrobium terrae	NA				76	WP_246154232	1.00257e-29		77	WP_082396511	2.17677e-36		NA				83	WP_054619808	3.45495e-178		84	WP_054619807	3.94836e-52		85	WP_054619806	2.14693e-44		NA				NA				NA				NA				NA
GCF019395145.1	d__Bacteria;p__Pseudomonadota;c__Alphaproteobacteria;o__Caulobacterales;f__Caulobacteraceae;g__Brevundimonas;s__Brevundimonas nasdae	NA				NA				3240	WP_219352956	1.03322e-43		NA				3237	WP_219352953	8.16129e-167		3236	WP_219352952	6.49709e-34		3235	WP_201099602	2.51944e-34		NA				NA				NA				NA				NA
GCF009626415.1	d__Bacteria;p__Pseudomonadota;c__Gammaproteobacteria;o__Burkholderiales;f__Burkholderiaceae;g__Bordetella;s__Bordetella pertussis	NA				NA				1127	WP_010928270	3.29258e-59		NA				1128	WP_010928271	4.68609e-168		1129	WP_010928272	3.11941e-61		1130	WP_010928273	6.59776e-44		NA				NA				NA				NA				NA
GCA000816125.1	d__Bacteria;p__Pseudomonadota;c__Alphaproteobacteria;o__Rhizobiales;f__Rhizobiaceae;g__Rhizobium;s__Rhizobium sophoriradicis	NA				NA				6213	AJC83489	1.01341e-46		NA				218	AJC77494	1.05013e-157		6205	AJC83481	2.12893e-44		220	AJC77496	2.23277e-32		NA				NA				NA				NA				NA
GCF000706745.1	d__Bacteria;p__Pseudomonadota;c__Gammaproteobacteria;o__Burkholderiales;f__Burkholderiaceae;g__Burkholderia;s__Burkholderia thailandensis	NA				NA				2521	WP_009891455	1.08901e-46		NA				5032	WP_009894301	1.10344e-169		5033	WP_009894303	5.83399e-49		5034	WP_009894305	3.24599e-41		NA				NA				NA				NA				NA
GCF018734165.1	d__Bacteria;p__Pseudomonadota;c__Gammaproteobacteria;o__Burkholderiales;f__Burkholderiaceae;g__Bordetella;s__Bordetella hinzii	NA				NA				2790	WP_230584573	5.25203e-53		NA				2789	WP_043222603	1.5401e-167		2788	WP_029580380	3.98311e-56		2787	WP_233714384	3.47323e-28		NA				NA				NA				NA				NA
GCF001985125.1	d__Bacteria;p__Pseudomonadota;c__Gammaproteobacteria;o__Burkholderiales;f__Burkholderiaceae;g__Bordetella;s__Bordetella pertussis	NA				NA				2503	WP_010930977	1.16148e-58		NA				2502	WP_019248468	3.59974e-163		2502	WP_019248468	1.02912e-60		1072	WU11_RS05490_1072	1.98735e-42		NA				NA				NA				NA				NA
GCF023100725.1	d__Bacteria;p__Actinomycetota;c__Actinomycetes;o__Actinomycetales;f__Micrococcaceae;g__Arthrobacter_D;s__Arthrobacter_D antioxidans	NA				NA				NA				NA				2650	WP_247826900	5.19086e-186		2651	WP_247826901	2.06856e-46		2652	WP_247826902	4.53603e-45		NA				NA				NA				NA				NA
GCF002892165.1	d__Bacteria;p__Pseudomonadota;c__Alphaproteobacteria;o__Rhodobacterales;f__Rhodobacteraceae;g__Phaeobacter;s__Phaeobacter inhibens	NA				NA				607	WP_044040875	3.35998e-53		NA				604	WP_014879253	3.82951e-175		603	WP_014873707	1.22997e-30		602	WP_014873706	3.28581e-34		NA				NA				NA				NA				NA
GCF014863585.1	d__Bacteria;p__Pseudomonadota;c__Gammaproteobacteria;o__Pseudomonadales;f__Pseudomonadaceae;g__Pseudomonas_E;s__Pseudomonas_E gozinkensis	NA				NA				672	WP_192563369	2.24563e-46		NA				674	WP_192563371	7.82375e-129		675	WP_192563372	1.215e-30		NA				NA				NA				NA				NA				NA
GCF025213355.1	d__Bacteria;p__Bacillota_A;c__Clostridia;o__Acetivibrionales;f__Acetivibrionaceae;g__Hungateiclostridium;s__Hungateiclostridium thermocellum	NA				NA				NA				NA				917	WP_003517058	7.02548e-128		918	WP_003517056	7.4212e-27		919	WP_011838056	9.33808e-28		NA				NA				NA				NA				NA
GCF000328765.2	d__Bacteria;p__Bacillota_A;c__Thermosediminibacteria;o__Thermosediminibacterales;f__Tepidanaerobacteraceae;g__Tepidanaerobacter;s__Tepidanaerobacter acetatoxydans	NA				NA				NA				NA				629	WP_013777738	3.89464e-185		630	WP_013777739	4.31607e-53		631	WP_015294998	1.87676e-40		NA				NA				NA				NA				NA
GCA000340845.1	d__Bacteria;p__Actinomycetota;c__Actinomycetes;o__Streptomycetales;f__Streptomycetaceae;g__Streptomyces;s__Streptomyces olivaceoviridis	NA				NA				NA				3022	AGF62688	2.76477e-27		5870	AGF65536	7.0479e-138		5871	AGF65537	3.90966e-29		5872	AGF65538	8.6279e-31		NA				NA				NA				NA				NA
GCF011764545.1	d__Bacteria;p__Actinomycetota;c__Actinomycetes;o__Mycobacteriales;f__Micromonosporaceae;g__Phytohabitans;s__Phytohabitans flavus	NA				NA				NA				NA				5091	WP_232071870	8.634e-172		5092	WP_173038581	9.05256e-50		5093	WP_173038583	9.16025e-49		NA				NA				NA				NA				NA
GCF901827175.1	d__Bacteria;p__Pseudomonadota;c__Gammaproteobacteria;o__Burkholderiales;f__Burkholderiaceae;g__Variovorax;s__Variovorax sp901827175	NA				NA				2022	WP_162589623	3.2024e-36		NA				2029	WP_162585854	1.11395e-163		2030	WP_162585855	1.39792e-49		2031	WP_162585856	8.7781e-40		NA				NA				NA				NA				NA
GCF024206775.1	d__Bacteria;p__Pseudomonadota;c__Alphaproteobacteria;o__Rhodobacterales;f__Rhodobacteraceae;g__Loktanella;s__Loktanella salsilacus	NA				NA				2553	WP_254251434	1.70536e-46		NA				2556	WP_254251436	1.37395e-167		2557	WP_254251437	4.89017e-34		2558	WP_254251438	6.04006e-35		NA				NA				NA				NA				NA
GCF015500075.1	d__Bacteria;p__Pseudomonadota;c__Alphaproteobacteria;o__Rhizobiales;f__Rhizobiaceae;g__Mesorhizobium;s__Mesorhizobium sp015500075	NA				NA				3933	WP_258052348	2.57281e-60		NA				3936	WP_195174375	2.99799e-164		6414	WP_195176547	3.05824e-39		6413	WP_195176546	5.20656e-33		NA				NA				NA				NA				NA
GCF011300215.1	d__Bacteria;p__Actinomycetota;c__Actinomycetes;o__Propionibacteriales;f__Nocardioidaceae;g__Nocardioides;s__Nocardioides piscis	NA				NA				NA				NA				3435	WP_246210109	1.71728e-179		3436	WP_166320568	1.40263e-50		3437	WP_166320569	7.65304e-41		NA				NA				NA				NA				NA
GCF024749085.1	d__Bacteria;p__Pseudomonadota;c__Gammaproteobacteria;o__Pseudomonadales;f__Pseudomonadaceae;g__Pseudomonas_E;s__Pseudomonas_E siliginis	NA				NA				624	WP_252885267	1.49956e-46		NA				622	WP_041480648	5.37004e-130		621	WP_252885265	1.14293e-29		NA				NA				NA				NA				NA				NA
GCF023169945.1	d__Bacteria;p__Myxococcota;c__Myxococcia;o__Myxococcales;f__Anaeromyxobacteraceae;g__Anaeromyxobacter;s__Anaeromyxobacter oryzae	NA				200	WP_248357598	2.64132e-29		201	WP_248357599	3.78412e-54		NA				203	WP_248357601	4.47794e-163		204	WP_248357602	1.3727e-41		205	WP_248357603	2.17025e-37		NA				NA				NA				NA				NA
GCF015159615.2	d__Bacteria;p__Pseudomonadota;c__Gammaproteobacteria;o__Enterobacterales;f__Enterobacteriaceae;g__Yersinia;s__Yersinia pestis	NA				NA				827	WP_002220086	1.70078e-28		NA				555	WP_002213785	8.83272e-138		554	WP_002212164	1.04645e-26		NA				NA				NA				NA				NA				NA
GCF900478165.1	d__Bacteria;p__Bacillota;c__Bacilli;o__Bacillales_B;f__Bacillaceae_C;g__Bacillus_AH;s__Bacillus_AH lenta	NA				NA				NA				NA				783	WP_066144971	2.09017e-161		784	WP_066144969	1.29155e-43		785	WP_066144968	1.13896e-31		NA				NA				NA				NA				NA
GCF016756475.1	d__Bacteria;p__Pseudomonadota;c__Alphaproteobacteria;o__Rhizobiales;f__Rhizobiaceae;g__Mesorhizobium;s__Mesorhizobium loti_C	NA				NA				4215	WP_202350156	1.78055e-57		NA				4218	WP_096446574	2.74979e-163		6882	WP_202351432	1.93486e-44		4220	WP_096446570	4.00102e-34		NA				NA				NA				NA				NA
GCF001605565.1	d__Bacteria;p__Pseudomonadota;c__Gammaproteobacteria;o__Burkholderiales;f__Burkholderiaceae;g__Bordetella;s__Bordetella pertussis	NA				NA				1329	WP_010930977	1.17284e-58		NA				1330	WP_019248468	3.63495e-163		1330	WP_019248468	1.03918e-60		1082	QR55_RS05425_1082	2.00679e-42		NA				NA				NA				NA				NA
GCF030915465.1	d__Bacteria;p__Bacillota;c__Bacilli;o__Bacillales_B;f__DSM-18226;g__Neobacillus_A;s__Neobacillus_A sp030915465	NA				1298	WP_308179057	2.61195e-30		NA				NA				1295	WP_308179054	2.25901e-190		1294	WP_308179053	6.24337e-64		1292	WP_308179051	1.83775e-49		NA				NA				NA				NA				NA
GCF009626215.1	d__Bacteria;p__Pseudomonadota;c__Gammaproteobacteria;o__Burkholderiales;f__Burkholderiaceae;g__Bordetella;s__Bordetella pertussis	NA				NA				2450	WP_010928270	3.28667e-59		NA				2449	WP_010928271	4.67768e-168		2448	WP_010928272	3.11381e-61		2447	WP_010928273	6.58592e-44		NA				NA				NA				NA				NA
GCF015291665.1	d__Bacteria;p__Pseudomonadota;c__Alphaproteobacteria;o__Rhizobiales;f__Xanthobacteraceae;g__Bradyrhizobium;s__Bradyrhizobium sp015291665	NA				NA				179	WP_194478768	1.20807e-47		NA				982	WP_194479489	1.17458e-163		981	WP_194479488	1.80571e-34		980	WP_194479487	1.79876e-32		NA				NA				NA				NA				NA
GCF019977335.1	d__Bacteria;p__Actinomycetota;c__Actinomycetes;o__Actinomycetales;f__Micrococcaceae;g__Arthrobacter;s__Arthrobacter sp019977335	NA				NA				NA				NA				2668	WP_224047251	2.49556e-184		2660	WP_224047243	7.5556e-43		2661	WP_224047244	6.80875e-52		NA				NA				NA				NA				NA
GCA029202465.1	d__Bacteria;p__Pseudomonadota;c__Alphaproteobacteria;o__Rhizobiales;f__Rhizobiaceae;g__Ochrobactrum_B;s__Ochrobactrum_B gambitense	NA				NA				308	WEK16466	5.99603e-40		NA				305	WEK16463	9.97143e-152		304	WEK16462	5.22821e-39		303	WEK16461	2.90857e-34		NA				NA				NA				NA				NA
GCF009625935.1	d__Bacteria;p__Pseudomonadota;c__Gammaproteobacteria;o__Burkholderiales;f__Burkholderiaceae;g__Bordetella;s__Bordetella pertussis	NA				NA				2451	WP_010928270	3.28741e-59		NA				2450	WP_010928271	4.67873e-168		2449	WP_010928272	3.11451e-61		2448	WP_010928273	6.5874e-44		NA				NA				NA				NA				NA
GCF016804265.1	d__Bacteria;p__Pseudomonadota;c__Gammaproteobacteria;o__Burkholderiales;f__Burkholderiaceae;g__Bordetella;s__Bordetella pertussis	NA				NA				1924	WP_010928270	3.28446e-59		NA				1925	WP_010928271	4.67453e-168		1926	WP_010928272	3.11171e-61		1927	WP_010928273	6.58148e-44		NA				NA				NA				NA				NA
GCA029851565.1	d__Bacteria;p__Actinomycetota;c__Actinomycetes;o__Propionibacteriales;f__Propionibacteriaceae;g__Cutibacterium;s__Cutibacterium acnes	NA				NA				NA				NA				290	WGH38985	2.81265e-136		291	WGH38986	6.78468e-29		292	WGH38987	3.32367e-26		NA				NA				NA				NA				NA
GCF000218265.1	d__Bacteria;p__Pseudomonadota;c__Alphaproteobacteria;o__Rhizobiales;f__Rhizobiaceae;g__Sinorhizobium;s__Sinorhizobium meliloti	NA				NA				5343	WP_014532087	7.15891e-52		NA				3561	WP_013844977	7.90584e-162		4518	WP_014531468	1.94331e-39		3563	WP_014529989	3.48409e-34		NA				NA				NA				NA				NA
GCF008728335.1	d__Bacteria;p__Pseudomonadota;c__Gammaproteobacteria;o__Burkholderiales;f__Burkholderiaceae;g__Burkholderia;s__Burkholderia mallei	NA				NA				2900	WP_004192085	1.0705e-45		NA				5196	WP_009927258	2.62101e-167		5195	WP_004537325	6.33212e-48		5194	WP_004523363	1.51869e-41		NA				NA				NA				NA				NA
GCF000146005.2	d__Bacteria;p__Pseudomonadota;c__Gammaproteobacteria;o__Pseudomonadales;f__Pseudomonadaceae;g__Pseudomonas_E;s__Pseudomonas_E amygdali	NA				NA				2976	WP_044299206	4.58683e-47		NA				590	WP_005746717	6.0563e-129		589	WP_002555364	6.46705e-27		NA				NA				NA				NA				NA				NA
GCA001931535.1	d__Bacteria;p__Myxococcota;c__Polyangia;o__Polyangiales;f__Polyangiaceae;g__Minicystis;s__Minicystis rosea	NA				9817	APR84471	5.56968e-41		9816	APR84470	6.77083e-52		7659	APR82313	8.44472e-27		9815	APR84469	1.52043e-197		9814	APR84468	2.02714e-47		9813	APR84467	3.05173e-52		NA				NA				NA				NA				NA
GCF002984485.1	d__Bacteria;p__Pseudomonadota;c__Gammaproteobacteria;o__Burkholderiales;f__Burkholderiaceae;g__Oligella;s__Oligella urethralis	NA				974	WP_018026057	3.61127e-43		975	WP_105885259	9.33644e-71		NA				976	WP_225792266	1.09972e-137		1021	WP_018026060	7.62831e-64		1022	WP_018026061	8.09657e-55		NA				NA				NA				NA				NA
GCF001547915.1	d__Bacteria;p__Pseudomonadota;c__Gammaproteobacteria;o__Pseudomonadales;f__Pseudomonadaceae;g__Pseudomonas_E;s__Pseudomonas_E sp001547895	NA				4681	WP_060840714	1.79694e-26		4671	WP_060840705	3.35107e-47		NA				4676	WP_060844437	1.63155e-164		4675	WP_060840709	7.7801e-45		4674	WP_060840708	8.3448e-34		NA				NA				NA				NA				NA
GCF002346025.1	d__Bacteria;p__Pseudomonadota;c__Gammaproteobacteria;o__Burkholderiales;f__Burkholderiaceae;g__Burkholderia;s__Burkholderia mallei	NA				NA				2111	WP_004192085	8.59313e-46		NA				2022	WP_011807719	4.78926e-151		2021	WP_011807718	2.45727e-26		2020	WP_004191346	5.99144e-29		NA				NA				NA				NA				NA
GCF001987955.1	d__Bacteria;p__Pseudomonadota;c__Gammaproteobacteria;o__Burkholderiales;f__Burkholderiaceae;g__Bordetella;s__Bordetella pertussis	NA				NA				2525	WP_010930977	1.17284e-58		NA				2524	WP_019248468	3.63495e-163		2524	WP_019248468	1.03918e-60		1082	ABC58_RS05485_1082	2.00679e-42		NA				NA				NA				NA				NA
GCF014236815.1	d__Bacteria;p__Pseudomonadota;c__Gammaproteobacteria;o__Xanthomonadales;f__Xanthomonadaceae;g__Xanthomonas_A;s__Xanthomonas_A sp014236855	NA				338	WP_185814920	1.46427e-29		337	WP_255423631	2.87545e-72		NA				336	WP_185821878	7.31824e-197		335	WP_185814918	9.2321e-65		334	WP_185814917	1.73674e-54		NA				NA				NA				NA				NA
GCA003515345.1	d__Bacteria;p__Pseudomonadota;c__Gammaproteobacteria;o__Burkholderiales;f__Burkholderiaceae;g__Ralstonia;s__Ralstonia nicotianae	NA				2779	AXW39310	1.76757e-27		4467	AXW40992	8.67477e-51		NA				2783	AXW39314	7.41032e-176		2784	AXW39315	5.094e-50		2785	AXW39316	1.42009e-40		NA				NA				NA				NA				NA
GCF028747525.1	d__Bacteria;p__Pseudomonadota;c__Gammaproteobacteria;o__Pseudomonadales;f__Pseudomonadaceae;g__Pseudomonas_E;s__Pseudomonas_E chlororaphis	NA				NA				4934	WP_009045256	2.0055e-47		NA				4939	WP_009045261	3.25124e-164		4938	WP_009045260	8.41302e-47		4937	WP_274330051	3.29326e-31		NA				NA				NA				NA				NA
GCF000755985.1	d__Bacteria;p__Pseudomonadota;c__Gammaproteobacteria;o__Burkholderiales;f__Burkholderiaceae;g__Burkholderia;s__Burkholderia oklahomensis	NA				NA				1073	WP_025989831	1.70736e-46		NA				4171	WP_010110706	6.36284e-167		4170	WP_010110708	4.03387e-49		4169	WP_010110709	8.31052e-40		NA				NA				NA				NA				NA
GCF021044665.1	d__Bacteria;p__Pseudomonadota;c__Alphaproteobacteria;o__Rhizobiales;f__Rhizobiaceae;g__Rhizobium;s__Rhizobium favelukesii	NA				NA				4002	WP_024313410	1.58017e-37		NA				4005	WP_024313407	2.56077e-159		4006	WP_024313406	1.17628e-36		4007	WP_024313405	7.50897e-32		NA				NA				NA				NA				NA
GCF001985245.1	d__Bacteria;p__Pseudomonadota;c__Gammaproteobacteria;o__Burkholderiales;f__Burkholderiaceae;g__Bordetella;s__Bordetella pertussis	NA				NA				1339	WP_010930977	1.16058e-58		NA				1340	WP_019248468	3.59696e-163		1340	WP_019248468	1.02832e-60		2770	WU17_RS14205_2770	1.98581e-42		NA				NA				NA				NA				NA
GCF028736095.1	d__Bacteria;p__Bacillota;c__Bacilli;o__Paenibacillales;f__Paenibacillaceae;g__Paenibacillus_J;s__Paenibacillus_J kyungheensis	NA				NA				NA				NA				1039	WP_274171980	5.15807e-163		1040	WP_274171981	8.24128e-41		1041	WP_274171982	1.9358e-34		NA				NA				NA				NA				NA
GCF025139665.1	d__Bacteria;p__Pseudomonadota;c__Alphaproteobacteria;o__Rhodobacterales;f__Rhodobacteraceae;g__Leisingera;s__Leisingera caerulea	NA				NA				2550	WP_259970655	2.79119e-50		NA				2553	WP_259970656	3.91983e-177		2554	WP_027236749	9.35545e-32		2555	WP_027236748	3.73552e-34		NA				NA				NA				NA				NA
GCF009762795.1	d__Bacteria;p__Desulfobacterota;c__Desulfovibrionia;o__Desulfovibrionales;f__Desulfovibrionaceae;g__Pseudodesulfovibrio;s__Pseudodesulfovibrio cashew	NA				281	WP_158946048	1.05923e-28		282	WP_158946050	1.55704e-51		NA				286	WP_158946058	1.8072e-178		287	WP_158946060	7.41943e-45		288	WP_158946062	3.26401e-45		NA				NA				NA				NA				NA
GCF000006645.1	d__Bacteria;p__Pseudomonadota;c__Gammaproteobacteria;o__Enterobacterales;f__Enterobacteriaceae;g__Yersinia;s__Yersinia pestis	NA				NA				3124	WP_002220086	1.74158e-28		NA				3392	WP_002213785	9.04458e-138		3393	WP_002212164	1.07155e-26		NA				NA				NA				NA				NA				NA
GCF900637575.1	d__Bacteria;p__Actinomycetota;c__Coriobacteriia;o__Coriobacteriales;f__Eggerthellaceae;g__Slackia;s__Slackia heliotrinireducens	NA				NA				NA				NA				1877	WP_331852452	7.71178e-65		1876	WP_232001592	5.45201e-34		NA				NA				NA				NA				NA				NA
GCF003850405.1	d__Bacteria;p__Pseudomonadota;c__Gammaproteobacteria;o__Pseudomonadales;f__Pseudomonadaceae;g__Pseudomonas_E;s__Pseudomonas_E piscium	NA				NA				4941	WP_124303360	1.13984e-45		NA				4946	WP_025805884	1.23264e-164		4945	WP_025805883	1.24968e-47		4944	WP_025805882	1.18444e-31		NA				NA				NA				NA				NA
GCF025142755.1	d__Bacteria;p__Pseudomonadota;c__Alphaproteobacteria;o__Rhodobacterales;f__Rhodobacteraceae;g__Phaeobacter;s__Phaeobacter inhibens	NA				NA				594	WP_044040875	3.56243e-53		NA				591	WP_014873708	4.37081e-175		590	WP_014873707	1.30408e-30		589	WP_014873706	3.48379e-34		NA				NA				NA				NA				NA
GCA025641845.1	d__Bacteria;p__Actinomycetota;c__Actinomycetes;o__Streptomycetales;f__Streptomycetaceae;g__Streptomyces;s__Streptomyces sp016893485	NA				NA				NA				NA				6066	UXX95207	5.40028e-136		6067	UXX95208	4.5253e-32		NA				NA				NA				NA				NA				NA
GCF030297255.1	d__Bacteria;p__Pseudomonadota;c__Gammaproteobacteria;o__Burkholderiales;f__Burkholderiaceae;g__Burkholderia;s__Burkholderia mallei	NA				NA				1582	WP_024431589	5.04628e-46		NA				5891	WP_004523365	2.52828e-167		5892	WP_004537325	6.13962e-48		5893	WP_004523363	1.47253e-41		NA				NA				NA				NA				NA
GCF030272285.1	d__Bacteria;p__Pseudomonadota;c__Alphaproteobacteria;o__Rhizobiales;f__Rhizobiaceae;g__Mesorhizobium;s__Mesorhizobium mediterraneum	NA				NA				2158	WP_245329905	5.92648e-43		NA				6453	WP_095487931	7.23566e-158		1465	WP_095485901	2.38944e-46		6451	WP_095487935	1.13425e-31		NA				NA				NA				NA				NA
GCF030177755.1	d__Bacteria;p__Pseudomonadota;c__Alphaproteobacteria;o__Rhizobiales;f__Devosiaceae;g__Devosia;s__Devosia sp030177755	NA				NA				3545	WP_284578238	1.52626e-39		NA				3543	WP_284578235	2.10961e-164		3542	WP_284578233	3.84853e-38		3541	WP_284578230	3.14892e-36		NA				NA				NA				NA				NA
GCF024362845.1	d__Bacteria;p__Pseudomonadota;c__Gammaproteobacteria;o__Enterobacterales;f__Vibrionaceae;g__Vibrio;s__Vibrio pelagius	NA				1870	WP_255230019	3.82711e-29		1871	WP_255230020	3.44352e-55		NA				1877	WP_255230026	6.06547e-167		1878	WP_255230027	7.67885e-41		1879	WP_255230028	1.12652e-37		NA				NA				NA				NA				NA
GCF010092625.1	d__Bacteria;p__Pseudomonadota;c__Gammaproteobacteria;o__Burkholderiales;f__Burkholderiaceae;g__Alcaligenes;s__Alcaligenes faecalis	NA				2302	WP_162090450	2.14345e-35		2301	WP_238399544	1.99496e-62		NA				2300	WP_238399542	6.14865e-155		2299	WP_162090448	7.46694e-33		NA				NA				NA				NA				NA				NA
GCF024746835.1	d__Bacteria;p__Pseudomonadota;c__Alphaproteobacteria;o__Rhizobiales;f__Rhizobiaceae;g__Mesorhizobium;s__Mesorhizobium sp024746835	NA				NA				5977	WP_258583452	2.10036e-59		NA				5980	WP_258583455	1.51657e-164		5981	WP_258583456	1.00106e-39		5982	WP_258583457	4.11938e-34		NA				NA				NA				NA				NA
GCF005937905.2	d__Bacteria;p__Pseudomonadota;c__Alphaproteobacteria;o__Rhizobiales;f__Xanthobacteraceae;g__Bradyrhizobium;s__Bradyrhizobium sp005937885	NA				NA				6044	WP_138831182	4.92555e-47		NA				6047	WP_138831185	7.4156e-163		6048	WP_138831186	5.81345e-34		6049	WP_138831187	1.28214e-32		NA				NA				NA				NA				NA
GCF030064105.1	d__Bacteria;p__Pseudomonadota;c__Gammaproteobacteria;o__Pseudomonadales;f__Pseudomonadaceae;g__Pseudomonas_E;s__Pseudomonas_E brassicacearum	NA				3404	WP_057452001	3.57152e-27		3394	WP_014339530	1.24174e-45		NA				3399	WP_057452006	1.48231e-164		3398	WP_057452007	3.1257e-47		3397	WP_057452008	1.44622e-35		NA				NA				NA				NA				NA
GCF003186305.1	d__Bacteria;p__Pseudomonadota;c__Gammaproteobacteria;o__Burkholderiales;f__Burkholderiaceae;g__Bordetella;s__Bordetella pertussis	NA				NA				2450	WP_010928270	3.28667e-59		NA				2449	WP_010928271	4.67768e-168		2448	WP_010928272	3.11381e-61		2447	WP_010928273	6.58592e-44		NA				NA				NA				NA				NA
GCF001908615.1	d__Bacteria;p__Pseudomonadota;c__Alphaproteobacteria;o__Rhizobiales;f__Rhizobiaceae;g__Rhizobium;s__Rhizobium yanglingense	NA				NA				221	WP_074066277	1.47339e-36		NA				224	WP_022713317	2.49868e-158		225	WP_074066280	3.73804e-37		226	WP_074066281	2.62075e-34		NA				NA				NA				NA				NA
GCF001988615.1	d__Bacteria;p__Pseudomonadota;c__Gammaproteobacteria;o__Burkholderiales;f__Burkholderiaceae;g__Bordetella;s__Bordetella pertussis	NA				NA				1337	WP_010930977	1.16058e-58		NA				1338	WP_019248468	3.59696e-163		1338	WP_019248468	1.02832e-60		2770	AVS44_RS14195_2770	1.98581e-42		NA				NA				NA				NA				NA
GCA000214705.1	d__Bacteria;p__Bacillota_B;c__Desulfotomaculia;o__Desulfotomaculales;f__Desulfovirgulaceae;g__Desulfofundulus;s__Desulfofundulus kuznetsovii	NA				2572	AEG16222	1.00232e-43		NA				NA				2570	AEG16220	1.9256e-191		2569	AEG16219	5.8444e-63		2568	AEG16218	9.9638e-54		NA				NA				NA				NA				NA
GCF019448255.1	d__Bacteria;p__Pseudomonadota;c__Alphaproteobacteria;o__Sphingomonadales;f__Sphingomonadaceae;g__Qipengyuania;s__Qipengyuania flava_A	NA				928	WP_219955729	1.22612e-27		927	WP_219955728	1.76762e-48		NA				1087	WP_219955874	6.26949e-149		924	WP_219955725	4.66783e-34		923	WP_219955724	3.59737e-34		NA				NA				NA				NA				NA
GCF030908405.1	d__Bacteria;p__Synergistota;c__Synergistia;o__Synergistales;f__Aminobacteriaceae;g__Aminobacterium;s__Aminobacterium sp002432275	NA				844	WP_213690342	1.08165e-31		845	WP_307879992	4.07785e-59		NA				847	WP_213695997	3.58421e-169		848	WP_213690346	3.18845e-53		849	WP_213699412	1.26721e-42		NA				NA				NA				NA				NA
GCF030994165.1	d__Bacteria;p__Pseudomonadota;c__Gammaproteobacteria;o__Enterobacterales;f__Vibrionaceae;g__Vibrio;s__Vibrio parahaemolyticus	NA				630	WP_005456561	2.25368e-29		631	WP_005456668	2.50353e-50		NA				637	WP_015297210	1.50203e-162		638	WP_005456615	8.58738e-38		639	WP_005456630	4.04374e-37		NA				NA				NA				NA				NA
GCF001307705.1	d__Bacteria;p__Pseudomonadota;c__Gammaproteobacteria;o__Burkholderiales;f__Burkholderiaceae;g__Bordetella;s__Bordetella pertussis	NA				NA				2501	WP_010930977	1.16178e-58		NA				2500	WP_019248468	3.60067e-163		2500	WP_019248468	1.02938e-60		1070	B3658_RS05410_1070	1.98786e-42		NA				NA				NA				NA				NA
GCF023169845.1	d__Bacteria;p__Pseudomonadota;c__Gammaproteobacteria;o__Pseudomonadales;f__Pseudomonadaceae;g__Pseudomonas_E;s__Pseudomonas_E azotoformans	NA				NA				818	WP_248485942	5.54629e-48		NA				816	WP_248485941	1.32847e-130		815	WP_248485940	2.5192e-27		NA				NA				NA				NA				NA				NA
GCF001987475.1	d__Bacteria;p__Pseudomonadota;c__Gammaproteobacteria;o__Burkholderiales;f__Burkholderiaceae;g__Bordetella;s__Bordetella pertussis	NA				NA				1355	WP_010930977	1.17374e-58		NA				1356	WP_019248468	3.63773e-163		1356	WP_019248468	1.03998e-60		2797	ABC34_RS14195_2797	2.00832e-42		NA				NA				NA				NA				NA
GCA023169805.1	d__Bacteria;p__Armatimonadota;c__Abditibacteriia;o__Abditibacteriales;f__Abditibacteriaceae;g__Abditibacterium;s__Abditibacterium sp023169805	NA				NA				2324	BCM90497	4.48024e-66		NA				3969	BCM92142	1.34361e-201		2986	BCM91159	1.85468e-55		2985	BCM91158	5.63189e-50		NA				NA				NA				NA				NA
GCF020906275.1	d__Bacteria;p__Pseudomonadota;c__Alphaproteobacteria;o__Sphingomonadales;f__Sphingomonadaceae;g__Parasphingorhabdus;s__Parasphingorhabdus litoris	NA				1084	WP_229956203	1.34856e-27		1083	WP_229956202	4.55489e-44		NA				1161	WP_229956796	1.14965e-146		1080	WP_229956199	2.27186e-35		1079	WP_229956198	1.18255e-33		NA				NA				NA				NA				NA
GCF900236505.1	d__Bacteria;p__Actinomycetota;c__Actinomycetes;o__Streptomycetales;f__Streptomycetaceae;g__Streptomyces;s__Streptomyces chartreusis_D	NA				NA				NA				6275	WP_010037715	1.40493e-28		2890	WP_010045766	1.42312e-138		2889	WP_010045768	1.36502e-30		2888	WP_010045770	1.72357e-31		NA				NA				NA				NA				NA
GCA002951815.1	d__Bacteria;p__Bacillota_E;c__Sulfobacillia;o__Sulfobacillales;f__Sulfobacillaceae;g__Sulfobacillus;s__Sulfobacillus thermotolerans	NA				NA				NA				NA				2578	AUW94785	9.54372e-169		2577	AUW94784	2.24023e-46		2576	AUW95594	2.2201e-41		NA				NA				NA				NA				NA
GCF003097515.1	d__Bacteria;p__Actinomycetota;c__Actinomycetes;o__Streptomycetales;f__Streptomycetaceae;g__Streptomyces;s__Streptomyces tirandamycinicus	NA				NA				NA				NA				3778	WP_018889136	2.92821e-138		3779	WP_018889135	4.02539e-33		3780	WP_017949181	6.93743e-32		NA				NA				NA				NA				NA
GCF012516475.1	d__Bacteria;p__Pseudomonadota;c__Alphaproteobacteria;o__Sphingomonadales;f__Sphingomonadaceae;g__Parasphingorhabdus;s__Parasphingorhabdus halotolerans	NA				1400	WP_168818900	4.6904e-27		1401	WP_246218791	2.52692e-47		NA				1326	WP_168818835	6.99161e-148		1404	WP_168818903	1.93808e-35		1405	WP_168818904	3.51657e-32		NA				NA				NA				NA				NA
GCF000209655.1	d__Bacteria;p__Pseudomonadota;c__Gammaproteobacteria;o__Burkholderiales;f__Burkholderiaceae;g__Pusillimonas_C;s__Pusillimonas_C sp000209655	NA				1282	WP_013742393	6.47794e-28		1281	WP_013742392	9.874e-78		NA				1280	WP_013742391	4.27952e-172		1279	WP_013742390	1.24734e-71		1278	WP_013742389	1.12834e-49		NA				NA				NA				NA				NA
GCF001687065.1	d__Bacteria;p__Bacteroidota;c__Chlorobiia;o__Chlorobiales;f__Chlorobiaceae;g__Prosthecochloris;s__Prosthecochloris vibrioformis	NA				826	WP_068866906	1.64164e-28		827	WP_068866907	1.09786e-37		NA				831	WP_083188127	4.0075e-168		832	WP_068866910	5.42428e-40		833	WP_237073104	4.63782e-39		NA				NA				NA				NA				NA
GCA030995065.1	d__Bacteria;p__Pseudomonadota;c__Gammaproteobacteria;o__Enterobacterales;f__Vibrionaceae;g__Vibrio;s__Vibrio parahaemolyticus	NA				585	WMO09965	2.25073e-29		586	WMO09966	1.19225e-50		NA				592	WMO09971	1.50007e-162		593	WMO09972	8.57614e-38		NA				NA				NA				NA				NA				NA
GCA022625045.1	d__Bacteria;p__Pseudomonadota;c__Gammaproteobacteria;o__Burkholderiales;f__Burkholderiaceae;g__Ralstonia;s__Ralstonia nicotianae	NA				2754	UNJ29116	1.82615e-27		3970	UNJ32740	8.96227e-51		NA				2758	UNJ29120	7.65591e-176		2759	UNJ29121	5.26283e-50		2760	UNJ29122	1.42471e-40		NA				NA				NA				NA				NA
GCA029953615.1	d__Bacteria;p__Pseudomonadota;c__Gammaproteobacteria;o__Pseudomonadales;f__Pseudomonadaceae;g__Pseudomonas_E;s__Pseudomonas_E sp002113165	NA				1035	WGV21651	3.0472e-31		1034	WGV21650	1.77696e-51		NA				1028	WGV21644	3.49708e-167		1027	WGV21643	2.81563e-46		1026	WGV21642	4.37417e-35		NA				NA				NA				NA				NA
GCA000020265.1	d__Bacteria;p__Pseudomonadota;c__Alphaproteobacteria;o__Rhizobiales;f__Rhizobiaceae;g__Rhizobium;s__Rhizobium phaseoli	NA				NA				242	ACE89245	2.97605e-36		NA				245	ACE89248	9.01618e-158		246	ACE89249	5.3353e-37		247	ACE89250	5.53523e-33		NA				NA				NA				NA				NA
GCF016756515.1	d__Bacteria;p__Pseudomonadota;c__Alphaproteobacteria;o__Rhizobiales;f__Rhizobiaceae;g__Mesorhizobium;s__Mesorhizobium sp006442655	NA				NA				4073	WP_202322105	3.24512e-58		NA				4076	WP_140773235	8.04573e-166		4077	WP_202322108	6.35241e-40		4078	WP_202322109	4.72894e-34		NA				NA				NA				NA				NA
GCF008801925.2	d__Bacteria;p__Pseudomonadota;c__Gammaproteobacteria;o__Burkholderiales;f__Burkholderiaceae;g__Cupriavidus;s__Cupriavidus basilensis	NA				850	WP_150988504	4.99998e-29		6797	WP_241754644	6.27592e-56		NA				843	WP_150988486	2.95285e-170		842	WP_193692128	3.14805e-45		841	WP_150988482	2.33324e-40		NA				NA				NA				NA				NA
GCF000346225.2	d__Bacteria;p__Pseudomonadota;c__Gammaproteobacteria;o__Pseudomonadales;f__Pseudomonadaceae;g__Pseudomonas_E;s__Pseudomonas_E paraversuta	NA				NA				3932	WP_003439253	9.57799e-47		NA				3930	WP_003439258	2.30302e-130		3929	WP_003439260	2.95789e-26		NA				NA				NA				NA				NA				NA
GCF004008475.1	d__Bacteria;p__Pseudomonadota;c__Gammaproteobacteria;o__Burkholderiales;f__Burkholderiaceae;g__Bordetella;s__Bordetella pertussis	NA				NA				2504	WP_010930977	1.16208e-58		NA				2503	WP_019248468	3.60159e-163		2503	WP_019248468	1.02965e-60		1072	CG029_RS05530_1072	1.98837e-42		NA				NA				NA				NA				NA
GCF029910195.1	d__Bacteria;p__Pseudomonadota;c__Gammaproteobacteria;o__Burkholderiales;f__Burkholderiaceae;g__Burkholderia;s__Burkholderia pyrrocinia_D	NA				NA				5094	WP_280989773	6.02034e-52		NA				5795	WP_026044198	1.4731e-172		5796	WP_017330170	2.29366e-45		5797	WP_017330169	1.69645e-40		NA				NA				NA				NA				NA
GCF029220085.1	d__Bacteria;p__Actinomycetota;c__Actinomycetes;o__Mycobacteriales;f__Mycobacteriaceae;g__Rhodococcus;s__Rhodococcus equi	NA				NA				NA				NA				1894	WP_022595302	1.20292e-184		1895	WP_022595304	1.03307e-44		1896	WP_022595306	4.18408e-44		NA				NA				NA				NA				NA
GCF001013905.1	d__Bacteria;p__Actinomycetota;c__Actinomycetes;o__Streptomycetales;f__Streptomycetaceae;g__Streptomyces;s__Streptomyces leeuwenhoekii	NA				NA				NA				NA				2705	WP_029384924	4.7336e-137		2704	WP_029384922	2.7323e-29		2703	WP_029384920	1.55446e-30		NA				NA				NA				NA				NA
GCF017357205.1	d__Bacteria;p__Pseudomonadota;c__Gammaproteobacteria;o__Burkholderiales;f__Burkholderiaceae;g__Bordetella;s__Bordetella pertussis	NA				NA				1680	WP_010930977	1.17433e-58		NA				1681	WP_019248468	3.63958e-163		1681	WP_019248468	1.04051e-60		3124	J3Q24_RS15750_3124	2.00934e-42		NA				NA				NA				NA				NA
GCF003443555.1	d__Bacteria;p__Pseudomonadota;c__Alphaproteobacteria;o__Rhodobacterales;f__Rhodobacteraceae;g__Phaeobacter;s__Phaeobacter inhibens	NA				NA				566	WP_044040875	3.40082e-53		NA				563	WP_014873708	4.17253e-175		562	WP_014873707	1.24492e-30		561	WP_014873706	3.32575e-34		NA				NA				NA				NA				NA
GCF000016065.1	d__Bacteria;p__Pseudomonadota;c__Gammaproteobacteria;o__Enterobacterales;f__Shewanellaceae;g__Shewanella;s__Shewanella loihica	NA				647	WP_011864452	3.22223e-30		646	WP_011864451	6.09884e-67		NA				645	WP_011864450	3.02276e-220		644	WP_011864449	7.11639e-67		643	WP_011864448	2.0882e-61		NA				NA				NA				NA				NA
GCF002860005.1	d__Bacteria;p__Pseudomonadota;c__Gammaproteobacteria;o__Burkholderiales;f__Burkholderiaceae;g__Bordetella;s__Bordetella holmesii	NA				NA				1545	WP_005013591	2.6647e-54		NA				2995	WP_005016107	2.55081e-127		1541	WP_005013595	8.51808e-52		1540	WP_227944804	6.44893e-36		NA				NA				NA				NA				NA
GCF023515885.1	d__Bacteria;p__Pseudomonadota;c__Gammaproteobacteria;o__Pseudomonadales;f__Pseudomonadaceae;g__Pseudomonas_E;s__Pseudomonas_E avellanae	NA				NA				2845	WP_005617826	2.52521e-47		NA				4695	WP_024420885	8.92145e-129		4696	WP_005620699	4.78885e-29		NA				NA				NA				NA				NA				NA
GCF001676745.1	d__Bacteria;p__Pseudomonadota;c__Gammaproteobacteria;o__Burkholderiales;f__Burkholderiaceae;g__Bordetella_C;s__Bordetella_C bronchialis	NA				1935	WP_231934979	9.90639e-30		1936	WP_066672672	6.98479e-63		NA				1937	WP_066669115	1.69392e-174		1938	WP_066358573	1.42146e-62		1939	WP_231934030	6.55012e-48		NA				NA				NA				NA				NA
GCF003015125.1	d__Bacteria;p__Pseudomonadota;c__Alphaproteobacteria;o__Caulobacterales;f__Caulobacteraceae;g__Caulobacter;s__Caulobacter segnis	NA				NA				3507	WP_013080520	1.29211e-43		NA				3504	WP_013080517	4.15685e-163		3503	WP_013080516	1.53429e-39		3502	WP_013080515	7.98214e-33		NA				NA				NA				NA				NA
GCF017498465.1	d__Bacteria;p__Pseudomonadota;c__Gammaproteobacteria;o__Pseudomonadales;f__Pseudomonadaceae;g__Pseudomonas_E;s__Pseudomonas_E fluorescens_CA	NA				NA				873	WP_207984923	2.93022e-46		NA				871	WP_007958456	9.33066e-129		870	WP_207984921	2.9609e-30		NA				NA				NA				NA				NA				NA
GCF004683905.1	d__Bacteria;p__Pseudomonadota;c__Gammaproteobacteria;o__Pseudomonadales;f__Pseudomonadaceae;g__Pseudomonas_E;s__Pseudomonas_E putida_A	NA				NA				645	WP_098967052	4.14298e-48		NA				647	WP_098967055	1.88173e-130		648	WP_097089927	1.214e-31		NA				NA				NA				NA				NA				NA
GCF009938205.1	d__Bacteria;p__Pseudomonadota;c__Gammaproteobacteria;o__Enterobacterales;f__Vibrionaceae;g__Vibrio;s__Vibrio panuliri	NA				558	WP_075709999	1.16376e-28		559	WP_075715303	6.30537e-53		NA				565	WP_225624012	6.62164e-166		566	WP_075710013	3.05707e-35		567	WP_075715300	1.71603e-40		NA				NA				NA				NA				NA
GCF013343095.1	d__Bacteria;p__Pseudomonadota;c__Gammaproteobacteria;o__Burkholderiales;f__Burkholderiaceae;g__Achromobacter;s__Achromobacter denitrificans	NA				3535	WP_174716686	1.41861e-26		3534	WP_174716685	8.96105e-66		NA				3533	WP_174716684	4.38045e-170		3532	WP_062682032	1.33989e-65		3531	WP_174716683	2.29223e-41		NA				NA				NA				NA				NA
GCF000770495.1	d__Bacteria;p__Pseudomonadota;c__Gammaproteobacteria;o__Burkholderiales;f__Burkholderiaceae;g__Burkholderia;s__Burkholderia mallei	NA				NA				1498	WP_004192085	1.10715e-45		NA				4493	WP_004523365	2.69683e-167		4492	WP_004537325	6.54893e-48		4491	WP_004523363	1.57069e-41		NA				NA				NA				NA				NA
GCA007833955.1	d__Bacteria;p__Bacillota;c__Bacilli;o__Bacillales_A;f__Planococcaceae;g__Planococcus;s__Planococcus glaciei	NA				NA				NA				NA				790	FK545_03960_790	1.4854e-122		789	QDY46800	8.99485e-37		NA				NA				NA				NA				NA				NA
GCF028538045.1	d__Bacteria;p__Pseudomonadota;c__Alphaproteobacteria;o__Sphingomonadales;f__Sphingomonadaceae;g__Sphingobium;s__Sphingobium cupriresistens	NA				2885	WP_129925382	1.14319e-28		2884	WP_129925381	6.76052e-51		NA				2775	WP_272798782	2.46761e-147		2881	WP_066600915	9.87497e-35		2880	WP_129925378	1.48054e-35		NA				NA				NA				NA				NA
GCF004009055.1	d__Bacteria;p__Pseudomonadota;c__Gammaproteobacteria;o__Burkholderiales;f__Burkholderiaceae;g__Bordetella;s__Bordetella pertussis	NA				NA				2497	WP_010930977	1.16088e-58		NA				2496	WP_019248468	3.59789e-163		2496	WP_019248468	1.02859e-60		1068	CX042_RS05515_1068	1.98632e-42		NA				NA				NA				NA				NA
GCF029910095.1	d__Bacteria;p__Pseudomonadota;c__Alphaproteobacteria;o__Rhizobiales;f__Xanthobacteraceae;g__Bradyrhizobium;s__Bradyrhizobium sp029910095	NA				NA				889	WP_280982604	2.13329e-47		NA				886	WP_280985858	6.62096e-164		885	WP_280982601	1.134e-36		884	WP_280974252	4.02543e-33		NA				NA				NA				NA				NA
GCA030584185.1	d__Bacteria;p__Actinomycetota;c__Acidimicrobiia;o__UBA5794;f__UBA11373;g__G030584185;s__G030584185 sp030584185	NA				NA				NA				NA				2157	WKZ82604	2.33963e-172		2158	WKZ82605	1.40347e-43		2159	WKZ82606	7.07549e-47		NA				NA				NA				NA				NA
GCF001693615.1	d__Bacteria;p__Pseudomonadota;c__Gammaproteobacteria;o__Enterobacterales;f__Vibrionaceae;g__Vibrio;s__Vibrio coralliilyticus	NA				1235	WP_019274090	2.03838e-28		1234	WP_065740682	4.70356e-53		NA				1228	WP_038164933	2.47246e-166		1227	WP_021455740	2.42431e-40		1226	WP_021455741	4.01318e-36		NA				NA				NA				NA				NA
GCF020736465.1	d__Bacteria;p__Pseudomonadota;c__Gammaproteobacteria;o__Pseudomonadales;f__Pseudomonadaceae;g__Pseudomonas_E;s__Pseudomonas_E moraviensis_A	NA				NA				631	WP_042609753	6.56083e-46		NA				629	WP_042609751	5.44384e-130		628	WP_042609750	6.33456e-30		NA				NA				NA				NA				NA				NA
GCF022453845.1	d__Bacteria;p__Pseudomonadota;c__Gammaproteobacteria;o__Enterobacterales;f__Vibrionaceae;g__Vibrio;s__Vibrio campbellii	NA				586	WP_005427418	2.45295e-28		587	WP_005427437	3.81496e-51		NA				593	WP_045369702	9.07668e-163		594	WP_005427474	9.01765e-37		595	WP_240305058	4.88189e-37		NA				NA				NA				NA				NA
GCF030291795.1	d__Bacteria;p__Actinomycetota;c__Actinomycetes;o__Streptomycetales;f__Streptomycetaceae;g__Streptomyces;s__Streptomyces antimycoticus	NA				NA				NA				NA				3358	WP_286090914	5.89202e-140		3357	WP_059146265	1.22608e-27		3356	WP_125760991	5.01678e-33		NA				NA				NA				NA				NA
GCA022409495.1	d__Bacteria;p__Pseudomonadota;c__Gammaproteobacteria;o__Burkholderiales;f__Burkholderiaceae;g__Bordetella;s__Bordetella pertussis	NA				NA				2492	HRJ62_12695_2492	1.14307e-58		NA				2491	UMA17463	3.57843e-163		2491	UMA17463	1.02302e-60		1065	HRJ62_05435_1065	1.97558e-42		NA				NA				NA				NA				NA
GCF008432465.1	d__Bacteria;p__Pseudomonadota;c__Gammaproteobacteria;o__Burkholderiales;f__Burkholderiaceae;g__Achromobacter;s__Achromobacter xylosoxidans	NA				NA				1874	WP_006387921	1.46899e-64		NA				1875	WP_006387922	1.56372e-166		1876	WP_024068367	3.00969e-61		1877	WP_062794056	2.22869e-38		NA				NA				NA				NA				NA
GCF014211935.1	d__Bacteria;p__Pseudomonadota;c__Gammaproteobacteria;o__Enterobacterales;f__Vibrionaceae;g__Vibrio;s__Vibrio vulnificus	NA				1060	WP_011151046	2.71351e-26		1059	WP_185891811	8.36157e-53		NA				1053	WP_017419821	4.12361e-167		1052	WP_017789957	1.26064e-37		1051	WP_026050222	1.55442e-38		NA				NA				NA				NA				NA
GCF014323565.1	d__Bacteria;p__Pseudomonadota;c__Alphaproteobacteria;o__Caulobacterales;f__Maricaulaceae;g__Hyphobacterium;s__Hyphobacterium sp014323565	NA				NA				1853	WP_187165611	3.18092e-37		NA				1850	WP_187165608	1.37769e-165		1849	WP_187165607	2.17584e-34		1848	WP_187165606	1.75069e-34		NA				NA				NA				NA				NA
GCF000959325.1	d__Bacteria;p__Pseudomonadota;c__Gammaproteobacteria;o__Burkholderiales;f__Burkholderiaceae;g__Burkholderia;s__Burkholderia humptydooensis	NA				NA				2295	WP_006026554	1.40645e-47		NA				4503	WP_006028227	1.35049e-167		4502	WP_009917575	3.24025e-47		4501	WP_043282941	1.97552e-40		NA				NA				NA				NA				NA
GCF001687805.1	d__Bacteria;p__Pseudomonadota;c__Gammaproteobacteria;o__Enterobacterales;f__Vibrionaceae;g__Vibrio;s__Vibrio scophthalmi	NA				373	WP_005594125	1.24515e-27		374	WP_040757854	9.49926e-53		NA				380	WP_065545069	7.92666e-163		381	WP_005594133	1.37525e-35		382	WP_005594134	4.36482e-35		NA				NA				NA				NA				NA
GCF014076555.1	d__Bacteria;p__Bacillota_C;c__Negativicutes;o__Selenomonadales;f__Selenomonadaceae;g__Pectinatus;s__Pectinatus frisingensis	NA				852	WP_182188133	3.42819e-30		851	WP_182188132	9.15413e-61		NA				845	WP_182188126	7.97842e-193		848	WP_182188129	1.91246e-57		844	WP_182188125	2.88579e-42		NA				NA				NA				NA				NA
GCA013320675.2	d__Bacteria;p__Pseudomonadota;c__Alphaproteobacteria;o__Rhizobiales;f__Rhizobiaceae;g__Agrobacterium;s__Agrobacterium leguminum	NA				NA				2843	WCA58855	1.90224e-35		NA				2840	WCA58852	1.68902e-161		2839	WCA58851	3.37221e-36		2838	WCA58850	7.36744e-37		NA				NA				NA				NA				NA
GCF001307275.1	d__Bacteria;p__Pseudomonadota;c__Gammaproteobacteria;o__Pseudomonadales;f__Pseudomonadaceae;g__Pseudomonas_E;s__Pseudomonas_E fluorescens_AA	NA				3992	WP_060741200	8.43921e-27		4002	WP_060741210	3.52574e-44		NA				3997	WP_060741205	2.90637e-165		3998	WP_060741206	1.73574e-46		3999	WP_060741207	9.98746e-36		NA				NA				NA				NA				NA
GCF003186285.1	d__Bacteria;p__Pseudomonadota;c__Gammaproteobacteria;o__Burkholderiales;f__Burkholderiaceae;g__Bordetella;s__Bordetella pertussis	NA				NA				2451	WP_010928270	3.28741e-59		NA				2450	WP_010928271	4.67873e-168		2449	WP_010928272	3.11451e-61		2448	WP_010928273	6.5874e-44		NA				NA				NA				NA				NA
GCF002591095.1	d__Bacteria;p__Pseudomonadota;c__Gammaproteobacteria;o__Enterobacterales;f__Enterobacteriaceae;g__Yersinia;s__Yersinia massiliensis	NA				NA				3014	WP_072084876	7.19721e-41		NA				3017	WP_050083729	3.43781e-144		3141	WP_098904984	2.11896e-27		NA				NA				NA				NA				NA				NA
GCF022558445.1	d__Bacteria;p__Bacillota_D;c__Dethiobacteria;o__SKNC01;f__SKNC01;g__Contubernalis;s__Contubernalis alkalaceticum	NA				3141	WP_241421588	1.21001e-36		NA				535	WP_241422363	5.83392e-26		3139	WP_241421586	3.16277e-188		3138	WP_241421585	1.29152e-58		3137	WP_241421584	2.42467e-56		NA				NA				NA				NA				NA
GCF001988215.1	d__Bacteria;p__Pseudomonadota;c__Gammaproteobacteria;o__Burkholderiales;f__Burkholderiaceae;g__Bordetella;s__Bordetella pertussis	NA				NA				2519	WP_010930977	1.17164e-58		NA				2518	WP_019248468	3.63124e-163		2518	WP_019248468	1.03812e-60		1081	ASC21_RS05475_1081	2.00474e-42		NA				NA				NA				NA				NA
GCF000954175.1	d__Bacteria;p__Pseudomonadota;c__Gammaproteobacteria;o__Burkholderiales;f__Burkholderiaceae;g__Burkholderia;s__Burkholderia mallei	NA				NA				1626	WP_024431589	5.18701e-46		NA				6052	WP_045243611	2.82039e-167		6053	WP_004537325	6.31084e-48		6054	WP_004523363	1.51359e-41		NA				NA				NA				NA				NA
GCA000525675.1	d__Bacteria;p__Bdellovibrionota;c__Bdellovibrionia;o__Bdellovibrionales;f__Bdellovibrionaceae;g__Bdellovibrio;s__Bdellovibrio bacteriovorus_A	NA				96	AHI04606	2.6863e-103		95	AHI04605	6.61045e-153		NA				94	AHI04604	1.21503e-252		93	AHI04603	1.09726e-111		328	AHI04838	6.53207e-102		NA				NA				NA				NA				NA
GCA028747705.1	d__Bacteria;p__Pseudomonadota;c__Gammaproteobacteria;o__Burkholderiales;f__Burkholderiaceae;g__Bordetella;s__Bordetella pertussis	NA				NA				1511	WDH94558	1.16357e-58		NA				1512	WDH94559	3.60623e-163		1512	WDH94559	1.03097e-60		2939	PUN72_14930_2939	1.99093e-42		NA				NA				NA				NA				NA
GCF001980585.2	d__Bacteria;p__Pseudomonadota;c__Gammaproteobacteria;o__Burkholderiales;f__Burkholderiaceae;g__Burkholderia;s__Burkholderia mallei	NA				NA				1510	WP_004192085	1.05765e-45		NA				4220	WP_009927258	2.58956e-167		4221	WP_045720626	5.93164e-48		4222	WP_004523363	1.50047e-41		NA				NA				NA				NA				NA
GCF004637005.1	d__Bacteria;p__Pseudomonadota;c__Gammaproteobacteria;o__Burkholderiales;f__Burkholderiaceae;g__Bordetella;s__Bordetella pertussis	NA				NA				1339	WP_010930977	1.16447e-58		NA				1340	WP_019248468	3.60901e-163		1340	WP_019248468	1.03177e-60		2775	C5E79_RS14230_2775	1.99246e-42		NA				NA				NA				NA				NA
GCF001017435.1	d__Bacteria;p__Pseudomonadota;c__Gammaproteobacteria;o__Burkholderiales;f__Burkholderiaceae;g__Caldimonas;s__Caldimonas brevitalea	NA				4938	WP_083438561	1.54617e-45		4937	WP_053013889	9.17468e-63		NA				4936	WP_047196769	9.45193e-206		4935	WP_047196768	2.52399e-68		4934	WP_047196767	1.04747e-55		NA				NA				NA				NA				NA
GCA025916135.1	d__Bacteria;p__Pseudomonadota;c__Alphaproteobacteria;o__Rhodobacterales;f__Rhodobacteraceae;g__JAKGBX01;s__JAKGBX01 sp025916135	NA				NA				1054	UYV38496	1.31074e-54		NA				1051	UYV38493	1.43097e-170		1050	UYV38492	1.32454e-32		1049	UYV38491	1.81194e-32		NA				NA				NA				NA				NA
GCF001664165.1	d__Bacteria;p__Pseudomonadota;c__Alphaproteobacteria;o__Rhizobiales;f__Rhizobiaceae;g__Rhizobium;s__Rhizobium phaseoli	NA				NA				4444	WP_029532053	4.42412e-50		NA				246	WP_004668690	9.48403e-158		4436	WP_064823264	4.32326e-42		248	WP_004668688	5.20298e-33		NA				NA				NA				NA				NA
GCF011801455.1	d__Bacteria;p__Pseudomonadota;c__Gammaproteobacteria;o__Enterobacterales;f__Vibrionaceae;g__Vibrio;s__Vibrio diabolicus	NA				632	WP_006742389	1.06423e-28		633	WP_150919350	4.34968e-49		NA				639	WP_006742393	7.93601e-164		640	WP_006742394	3.04437e-36		641	WP_047008928	1.1399e-37		NA				NA				NA				NA				NA
GCF007290395.1	d__Bacteria;p__Pseudomonadota;c__Alphaproteobacteria;o__Rhizobiales;f__Xanthobacteraceae;g__Bradyrhizobium;s__Bradyrhizobium cosmicum	NA				NA				1812	WP_168213765	1.63669e-47		NA				1815	WP_143841884	1.06092e-164		1816	WP_143841885	1.87215e-36		1817	WP_143841886	9.31705e-32		NA				NA				NA				NA				NA
GCF001584185.1	d__Bacteria;p__Pseudomonadota;c__Gammaproteobacteria;o__Burkholderiales;f__Burkholderiaceae;g__Collimonas;s__Collimonas pratensis	NA				2585	WP_061940865	1.50551e-33		2584	WP_167595166	5.2858e-58		NA				2582	WP_061940856	8.71237e-198		2581	WP_061940853	6.22224e-46		2580	WP_061940851	6.7015e-50		NA				NA				NA				NA				NA
GCF023734095.1	d__Bacteria;p__Bacillota_B;c__Moorellia;o__Moorellales;f__Moorellaceae;g__Moorella;s__Moorella sp003116935	NA				NA				NA				NA				437	WP_109206262	1.85972e-79		438	WP_109206263	9.70846e-26		NA				NA				NA				NA				NA				NA
GCF017378195.1	d__Bacteria;p__Pseudomonadota;c__Gammaproteobacteria;o__Burkholderiales;f__Burkholderiaceae;g__Burkholderia;s__Burkholderia mallei	NA				NA				2167	WP_004192085	1.10287e-45		NA				4369	WP_207874643	1.99725e-167		4370	WP_132056628	2.8917e-47		4371	WP_004523363	1.56462e-41		NA				NA				NA				NA				NA
GCF009627755.1	d__Bacteria;p__Pseudomonadota;c__Gammaproteobacteria;o__Burkholderiales;f__Burkholderiaceae;g__Bordetella;s__Bordetella pertussis	NA				NA				2450	WP_010928270	3.28667e-59		NA				2449	WP_010928271	4.67768e-168		2448	WP_010928272	3.11381e-61		2447	WP_010928273	6.58592e-44		NA				NA				NA				NA				NA
GCF013260315.1	d__Bacteria;p__Pseudomonadota;c__Gammaproteobacteria;o__Pseudomonadales;f__Pseudomonadaceae;g__Pseudomonas_E;s__Pseudomonas_E mandelii	NA				NA				4791	WP_010463830	3.41208e-46		NA				4789	WP_010463832	3.18622e-130		4788	WP_172792130	1.1848e-27		NA				NA				NA				NA				NA				NA
GCF030994225.1	d__Bacteria;p__Pseudomonadota;c__Gammaproteobacteria;o__Enterobacterales;f__Vibrionaceae;g__Vibrio;s__Vibrio parahaemolyticus	NA				586	WP_005456561	2.19915e-29		3384	WP_023584904	8.06199e-41		NA				593	WP_015297210	1.46569e-162		594	WP_005456615	8.37957e-38		595	WP_005456630	3.94588e-37		NA				NA				NA				NA				NA
GCF010092525.1	d__Bacteria;p__Pseudomonadota;c__Gammaproteobacteria;o__Pseudomonadales;f__Pseudomonadaceae;g__Pseudomonas_E;s__Pseudomonas_E chlororaphis_I	NA				NA				4726	WP_009050432	6.9322e-47		NA				4731	WP_162095946	2.01559e-164		4730	WP_124311967	6.51693e-47		4729	WP_009050435	7.40055e-32		NA				NA				NA				NA				NA
GCF003798265.1	d__Bacteria;p__Pseudomonadota;c__Gammaproteobacteria;o__Burkholderiales;f__Burkholderiaceae;g__Burkholderia;s__Burkholderia mallei	NA				NA				2538	WP_004192085	1.04995e-45		NA				5423	WP_004537977	2.22393e-167		5422	WP_004537325	6.21054e-48		5421	WP_004523363	1.48954e-41		NA				NA				NA				NA				NA
GCF016801775.1	d__Bacteria;p__Pseudomonadota;c__Alphaproteobacteria;o__Rhodobacterales;f__Rhodobacteraceae;g__Sulfitobacter;s__Sulfitobacter mediterraneus_A	NA				NA				61	WP_203210526	9.06563e-54		NA				58	WP_203210523	1.562e-171		57	WP_203210522	1.18405e-33		56	WP_203210521	7.97336e-36		NA				NA				NA				NA				NA
GCF008728355.1	d__Bacteria;p__Pseudomonadota;c__Gammaproteobacteria;o__Burkholderiales;f__Burkholderiaceae;g__Burkholderia;s__Burkholderia mallei	NA				NA				2802	WP_004192085	1.07101e-45		NA				5750	WP_009927258	2.62227e-167		5749	WP_004537325	6.33515e-48		5748	WP_004523363	1.51942e-41		NA				NA				NA				NA				NA
GCF000697965.2	d__Bacteria;p__Pseudomonadota;c__Alphaproteobacteria;o__Rhizobiales;f__Rhizobiaceae;g__Ensifer;s__Ensifer adhaerens	NA				NA				3628	WP_051659690	5.57909e-36		NA				3631	WP_034805055	2.23127e-158		3632	WP_034805052	4.10895e-37		3633	WP_034805049	5.41369e-34		NA				NA				NA				NA				NA
GCF026723765.1	d__Bacteria;p__Bacillota_A;c__Clostridia;o__Lachnospirales;f__Lachnospiraceae;g__Lacrimispora;s__Lacrimispora xylanolytica	NA				NA				NA				NA				3969	WP_268115150	4.25522e-122		3968	WP_268115149	8.20995e-27		NA				NA				NA				NA				NA				NA
GCF000520895.1	d__Bacteria;p__Pseudomonadota;c__Gammaproteobacteria;o__Burkholderiales;f__Burkholderiaceae;g__Burkholderia;s__Burkholderia mallei	NA				NA				1835	WP_004192085	1.10407e-45		NA				4106	WP_004545480	2.25397e-167		4105	WP_004537325	6.53069e-48		4104	WP_041188062	1.56488e-41		NA				NA				NA				NA				NA
GCA030285985.1	d__Bacteria;p__Pseudomonadota;c__Alphaproteobacteria;o__Caulobacterales;f__Caulobacteraceae;g__Brevundimonas;s__Brevundimonas sp030285985	NA				NA				2969	WIY69376	5.43359e-42		NA				2966	WIY69373	1.39841e-166		2965	WIY69372	7.73143e-36		2964	WIY69371	2.0577e-31		NA				NA				NA				NA				NA
GCF024347535.1	d__Bacteria;p__Pseudomonadota;c__Gammaproteobacteria;o__Enterobacterales;f__Vibrionaceae;g__Vibrio;s__Vibrio kanaloae	NA				577	WP_017056704	2.66007e-30		578	WP_150878329	5.52648e-57		NA				584	WP_077680798	8.16995e-169		585	WP_077680797	6.58434e-43		586	WP_077680796	2.29085e-37		NA				NA				NA				NA				NA
GCF000147815.2	d__Bacteria;p__Actinomycetota;c__Actinomycetes;o__Streptomycetales;f__Streptomycetaceae;g__Streptomyces;s__Streptomyces violaceusniger_A	NA				NA				NA				NA				1065	WP_014054588	9.49627e-140		1066	WP_014054589	6.1555e-27		1067	WP_014054590	6.32537e-33		NA				NA				NA				NA				NA
GCF020544345.1	d__Bacteria;p__Pseudomonadota;c__Gammaproteobacteria;o__Burkholderiales;f__Burkholderiaceae;g__Paraburkholderia;s__Paraburkholderia caribensis	NA				NA				1883	WP_227242549	1.02852e-48		NA				4759	WP_054934934	2.69028e-174		4760	WP_054934933	1.14585e-45		4761	WP_060606501	2.32984e-46		NA				NA				NA				NA				NA
GCF025917745.1	d__Bacteria;p__Pseudomonadota;c__Gammaproteobacteria;o__Enterobacterales;f__Vibrionaceae;g__Vibrio;s__Vibrio parahaemolyticus	NA				616	WP_005456561	2.38142e-29		617	WP_140250928	2.64445e-50		NA				623	WP_005456652	1.18222e-162		624	WP_005456615	9.07413e-38		625	WP_005456630	4.27294e-37		NA				NA				NA				NA				NA
GCA001663415.1	d__Bacteria;p__Pseudomonadota;c__Gammaproteobacteria;o__Burkholderiales;f__Burkholderiaceae;g__Ralstonia;s__Ralstonia nicotianae	NA				2945	ANH34138	1.84615e-27		4876	ANH36069	1.05109e-50		NA				2949	ANH34142	7.73973e-176		2950	ANH34143	5.32045e-50		2951	ANH34144	1.48321e-40		NA				NA				NA				NA				NA
GCF000016445.1	d__Bacteria;p__Pseudomonadota;c__Gammaproteobacteria;o__Enterobacterales;f__Enterobacteriaceae;g__Yersinia;s__Yersinia pestis	NA				NA				699	WP_002220086	1.7706e-28		NA				475	WP_002213785	9.19529e-138		474	WP_002212164	1.0894e-26		NA				NA				NA				NA				NA				NA
GCF003008635.1	d__Bacteria;p__Pseudomonadota;c__Gammaproteobacteria;o__Pseudomonadales;f__Pseudomonadaceae;g__Pseudomonas_E;s__Pseudomonas_E piscium	NA				NA				4651	WP_063432772	1.31286e-47		NA				4656	WP_025805884	1.1571e-164		4655	WP_025805883	1.1731e-47		4654	WP_025805882	1.11185e-31		NA				NA				NA				NA				NA
GCF003627775.1	d__Bacteria;p__Pseudomonadota;c__Alphaproteobacteria;o__Rhizobiales;f__Rhizobiaceae;g__Rhizobium;s__Rhizobium sp003627795	NA				NA				314	WP_120662635	6.95577e-38		NA				317	WP_120662637	3.74356e-159		318	WP_120662638	2.5556e-36		319	WP_120662639	1.8676e-34		NA				NA				NA				NA				NA
GCA000974835.2	d__Bacteria;p__Pseudomonadota;c__Gammaproteobacteria;o__Burkholderiales;f__Burkholderiaceae;g__Burkholderia;s__Burkholderia dolosa	NA				NA				2587	AKE03859	6.07911e-47		NA				160	AKE01664	4.2302e-171		161	AKE01665	6.27288e-48		162	AKE01666	2.57451e-42		NA				NA				NA				NA				NA
GCF003851365.1	d__Bacteria;p__Pseudomonadota;c__Gammaproteobacteria;o__Pseudomonadales;f__Pseudomonadaceae;g__Pseudomonas_E;s__Pseudomonas_E chlororaphis_I	NA				NA				5041	WP_009050432	7.28801e-47		NA				5046	WP_009050437	7.20865e-165		5045	WP_009050436	6.86157e-47		5044	WP_009050435	7.78041e-32		NA				NA				NA				NA				NA
GCF011064825.1	d__Bacteria;p__Pseudomonadota;c__Alphaproteobacteria;o__Caulobacterales;f__Caulobacteraceae;g__Brevundimonas;s__Brevundimonas mediterranea_A	NA				NA				1219	WP_008259868	2.38429e-39		NA				1222	WP_008261233	1.70054e-165		1223	WP_008263819	1.19789e-33		1224	WP_008262351	1.50482e-31		NA				NA				NA				NA				NA
GCF000828475.1	d__Bacteria;p__Pseudomonadota;c__Alphaproteobacteria;o__Rhizobiales;f__Methyloligellaceae;g__Methyloceanibacter;s__Methyloceanibacter caenitepidi	NA				NA				715	WP_045369350	5.20667e-50		NA				718	WP_045364647	1.18591e-166		719	WP_342016317	2.50022e-41		720	WP_045364652	1.44048e-28		NA				NA				NA				NA				NA
GCF006704205.1	d__Bacteria;p__Bacillota;c__Bacilli;o__Bacillales_B;f__DSM-18226;g__Cytobacillus;s__Cytobacillus solani	NA				NA				NA				NA				3389	WP_053476920	1.04406e-158		3390	WP_053476919	1.52925e-36		3391	WP_142108673	3.14953e-31		NA				NA				NA				NA				NA
GCF004009715.1	d__Bacteria;p__Pseudomonadota;c__Gammaproteobacteria;o__Burkholderiales;f__Burkholderiaceae;g__Bordetella;s__Bordetella pertussis	NA				NA				1332	WP_010930977	1.2117e-58		NA				1333	WP_019248468	3.7554e-163		1333	WP_019248468	1.07362e-60		1084	CYO80_RS05535_1084	2.07329e-42		NA				NA				NA				NA				NA
GCF002309555.1	d__Bacteria;p__Pseudomonadota;c__Gammaproteobacteria;o__Pseudomonadales;f__Pseudomonadaceae;g__Pseudomonas_E;s__Pseudomonas_E mosselii	NA				NA				3238	WP_096049315	2.15323e-42		NA				3240	WP_028691362	7.29771e-129		3241	WP_028691363	5.22875e-28		NA				NA				NA				NA				NA				NA
GCF030687515.1	d__Bacteria;p__Pseudomonadota;c__Gammaproteobacteria;o__Pseudomonadales;f__Pseudomonadaceae;g__Pseudomonas_E;s__Pseudomonas_E salomonii	NA				NA				645	WP_305457483	5.00383e-47		NA				643	WP_017136720	4.13617e-131		642	WP_305457479	2.73542e-31		NA				NA				NA				NA				NA				NA
GCF014490665.1	d__Bacteria;p__Pseudomonadota;c__Alphaproteobacteria;o__Sphingomonadales;f__Sphingomonadaceae;g__Sphingomonas;s__Sphingomonas alpina	NA				NA				2884	WP_187764338	1.18492e-43		NA				2704	WP_187760190	8.36516e-148		2887	WP_187760329	8.11745e-33		2888	WP_187760330	2.53379e-35		NA				NA				NA				NA				NA
GCF029958925.1	d__Bacteria;p__Pseudomonadota;c__Alphaproteobacteria;o__Rhodobacterales;f__Rhodobacteraceae;g__SRXY01;s__SRXY01 sp029958925	NA				NA				3255	WP_282300140	1.96472e-55		NA				3258	WP_282300143	4.86753e-174		3259	WP_282300144	2.41694e-37		3260	WP_282300145	1.13844e-31		NA				NA				NA				NA				NA
GCF000008465.1	d__Bacteria;p__Pseudomonadota;c__Gammaproteobacteria;o__Enterobacterales;f__Alteromonadaceae;g__Idiomarina;s__Idiomarina loihiensis	NA				NA				906	WP_011234155	1.14776e-41		NA				905	WP_011234154	3.04014e-149		904	WP_016341302	1.12775e-36		903	WP_016341301	3.54829e-34		NA				NA				NA				NA				NA
GCF025340245.1	d__Bacteria;p__Pseudomonadota;c__Gammaproteobacteria;o__Enterobacterales;f__Enterobacteriaceae;g__Yersinia;s__Yersinia enterocolitica	NA				NA				555	WP_046050227	2.18077e-40		NA				552	WP_019079097	5.14588e-140		551	WP_046050225	7.45742e-28		NA				NA				NA				NA				NA				NA
GCF004001265.1	d__Bacteria;p__Actinomycetota;c__Actinomycetes;o__Mycobacteriales;f__Micromonosporaceae;g__Actinoplanes;s__Actinoplanes sp004001265	NA				NA				NA				NA				3961	WP_127548254	6.96644e-173		3960	WP_127548252	1.85478e-38		3959	WP_127548250	2.9357e-40		NA				NA				NA				NA				NA
GCF024749165.1	d__Bacteria;p__Pseudomonadota;c__Gammaproteobacteria;o__Pseudomonadales;f__Pseudomonadaceae;g__Pseudomonas_E;s__Pseudomonas_E sp024749165	NA				NA				756	WP_258599821	7.74734e-44		NA				758	WP_038706838	4.64503e-129		759	WP_198754750	5.21714e-29		NA				NA				NA				NA				NA				NA
GCF004777465.1	d__Bacteria;p__Actinomycetota;c__Actinomycetes;o__Propionibacteriales;f__Nocardioidaceae;g__Nocardioides;s__Nocardioides daphniae	NA				NA				NA				NA				1443	WP_170213490	4.64214e-178		1442	WP_135832031	1.65831e-50		1441	WP_135832030	1.58873e-53		NA				NA				NA				NA				NA
GCF016917755.1	d__Bacteria;p__Actinomycetota;c__Actinomycetes;o__Streptomycetales;f__Streptomycetaceae;g__Streptomyces;s__Streptomyces yunnanensis	NA				NA				NA				2546	WP_205364012	6.22869e-26		5440	WP_205366483	2.17977e-137		5441	WP_205366484	1.47971e-31		5442	WP_039633226	1.43756e-33		NA				NA				NA				NA				NA
GCF025200865.1	d__Bacteria;p__Pseudomonadota;c__Alphaproteobacteria;o__Rhizobiales;f__Xanthobacteraceae;g__Bradyrhizobium;s__Bradyrhizobium sp013240495	NA				NA				1149	WP_172784912	7.22734e-47		NA				1146	WP_172784915	2.78216e-165		1145	WP_260382039	1.61697e-37		1144	WP_260382038	1.01893e-32		NA				NA				NA				NA				NA
GCF029761915.1	d__Bacteria;p__Pseudomonadota;c__Alphaproteobacteria;o__Rhizobiales;f__Xanthobacteraceae;g__Bradyrhizobium;s__Bradyrhizobium sp029761915	NA				NA				317	WP_279373906	3.89089e-45		NA				8307	WP_279373126	5.42046e-165		8308	WP_279373127	1.48116e-38		8309	WP_279373128	1.84363e-32		NA				NA				NA				NA				NA
GCF003850505.1	d__Bacteria;p__Pseudomonadota;c__Gammaproteobacteria;o__Pseudomonadales;f__Pseudomonadaceae;g__Pseudomonas_E;s__Pseudomonas_E piscium	NA				NA				4823	WP_063432772	1.36554e-47		NA				4828	WP_063432775	1.08654e-164		4827	WP_063432774	1.77833e-47		4826	WP_063432773	1.38143e-31		NA				NA				NA				NA				NA
GCA015098755.1	d__Bacteria;p__Pseudomonadota;c__Gammaproteobacteria;o__Burkholderiales;f__Burkholderiaceae;g__Ralstonia;s__Ralstonia nicotianae	NA				1039	BCM11849	2.99441e-27		4212	BCM15022	9.06556e-51		NA				1035	BCM11845	1.12737e-175		1034	BCM11844	5.32348e-50		1033	BCM11843	1.48406e-40		NA				NA				NA				NA				NA
GCF016127755.1	d__Bacteria;p__Pseudomonadota;c__Gammaproteobacteria;o__Burkholderiales;f__Burkholderiaceae;g__Burkholderia;s__Burkholderia ambifaria	NA				NA				4549	WP_011658448	5.32139e-49		NA				6331	WP_011661171	1.41333e-171		6332	WP_011661172	4.93738e-44		6333	WP_011661173	1.0617e-38		NA				NA				NA				NA				NA
GCF030127025.1	d__Bacteria;p__Pseudomonadota;c__Alphaproteobacteria;o__Rhodobacterales;f__Rhodobacteraceae;g__Epibacterium;s__Epibacterium mobile	NA				NA				2118	WP_039983106	1.24474e-52		NA				2121	WP_283966499	2.11879e-176		2122	WP_283966500	6.51223e-34		2123	WP_283966501	7.65648e-34		NA				NA				NA				NA				NA
GCF023101005.1	d__Bacteria;p__Pseudomonadota;c__Alphaproteobacteria;o__Rhizobiales;f__Xanthobacteraceae;g__Bradyrhizobium;s__Bradyrhizobium canariense_D	NA				NA				6616	WP_026232792	2.33011e-47		NA				6619	WP_026232793	1.30727e-163		6620	WP_026232794	8.49881e-36		6621	WP_018454686	1.66109e-32		NA				NA				NA				NA				NA
GCF013376495.1	d__Bacteria;p__Desulfobacterota;c__Desulfovibrionia;o__Desulfovibrionales;f__Desulfovibrionaceae;g__Desulfolutivibrio;s__Desulfolutivibrio sulfoxidireducens	NA				15	WP_176629515	3.5579e-39		16	WP_176629516	8.43614e-65		NA				17	WP_218064780	1.29736e-185		18	WP_176629517	7.53465e-59		22	WP_176629521	8.45251e-52		NA				NA				NA				NA				NA
GCF017569925.1	d__Bacteria;p__Pseudomonadota;c__Gammaproteobacteria;o__Enterobacterales;f__Enterobacteriaceae;g__Brenneria;s__Brenneria izadpanahii	NA				1119	WP_208230115	5.8901e-27		1120	WP_208230116	4.62656e-50		NA				1123	WP_208230119	4.0175e-154		1124	WP_208230120	4.70392e-31		1125	WP_208230121	9.26813e-32		NA				NA				NA				NA				NA
GCF009191525.1	d__Bacteria;p__Pseudomonadota;c__Gammaproteobacteria;o__Burkholderiales;f__Burkholderiaceae;g__Burkholderia;s__Burkholderia contaminans	NA				NA				2903	WP_039358948	1.34469e-48		NA				6765	WP_039355510	1.84109e-171		6764	WP_039355513	1.23686e-44		6763	WP_039355515	4.06055e-42		NA				NA				NA				NA				NA
GCF001975145.1	d__Bacteria;p__Pseudomonadota;c__Gammaproteobacteria;o__Burkholderiales;f__Burkholderiaceae;g__Burkholderia;s__Burkholderia mallei	NA				NA				3575	WP_004192085	1.12685e-45		NA				5163	WP_004541975	3.10955e-167		5164	WP_004541970	5.04906e-48		5165	WP_009978762	3.05273e-41		NA				NA				NA				NA				NA
GCF000026145.1	d__Bacteria;p__Pseudomonadota;c__Alphaproteobacteria;o__Rhizobiales;f__Xanthobacteraceae;g__Bradyrhizobium;s__Bradyrhizobium sp000026145	NA				NA				954	WP_041757309	1.17582e-45		NA				951	WP_083794823	4.14256e-163		950	WP_011924181	8.411e-37		949	WP_011924180	4.92521e-32		NA				NA				NA				NA				NA
GCF000010605.1	d__Bacteria;p__Actinomycetota;c__Actinomycetes;o__Streptomycetales;f__Streptomycetaceae;g__Streptomyces;s__Streptomyces griseus	NA				NA				NA				NA				2518	WP_003966653	2.38145e-137		2517	WP_003966651	4.64701e-32		2516	WP_003966648	1.05545e-31		NA				NA				NA				NA				NA
GCF023822065.1	d__Bacteria;p__Pseudomonadota;c__Alphaproteobacteria;o__Sphingomonadales;f__Sphingomonadaceae;g__Sphingomonas_N;s__Sphingomonas_N morindae	NA				NA				2252	WP_252165747	1.93164e-49		NA				2086	WP_252165595	5.25112e-151		2249	WP_252165744	5.13695e-32		2248	WP_252165743	1.62363e-32		NA				NA				NA				NA				NA
GCF001720465.1	d__Bacteria;p__Pseudomonadota;c__Alphaproteobacteria;o__Sphingomonadales;f__Sphingomonadaceae;g__Erythrobacter;s__Erythrobacter sp001720465	NA				1222	WP_069309662	3.57188e-28		233	WP_069308819	7.35926e-51		NA				239	WP_083234464	2.23232e-172		240	WP_069308824	2.22841e-36		1217	WP_069309657	2.91108e-34		NA				NA				NA				NA				NA
GCF011212705.1	d__Bacteria;p__Pseudomonadota;c__Gammaproteobacteria;o__Enterobacterales;f__Vibrionaceae;g__Vibrio;s__Vibrio coralliilyticus	NA				227	WP_019274090	2.12773e-28		226	WP_021455733	8.79367e-54		NA				220	WP_021455739	2.44746e-166		219	WP_021455740	2.53057e-40		218	WP_021455741	4.18909e-36		NA				NA				NA				NA				NA
GCA030583945.1	d__Bacteria;p__Chloroflexota;c__Anaerolineae;o__Anaerolineales;f__Villigracilaceae;g__Defluviilinea;s__Defluviilinea sp003577395	NA				NA				NA				2998	WKZ47157	4.69025e-32		687	WKZ48415	4.75895e-183		688	WKZ48416	7.86805e-59		689	WKZ48417	7.38711e-49		NA				NA				NA				NA				NA
GCF004752005.1	d__Bacteria;p__Pseudomonadota;c__Gammaproteobacteria;o__Enterobacterales;f__Alteromonadaceae;g__Thalassotalea_A;s__Thalassotalea_A sp004752005	NA				NA				615	WP_135437704	3.1548e-52		NA				609	WP_135437698	1.10496e-165		608	WP_135437697	1.74117e-37		607	WP_135437696	8.57757e-32		NA				NA				NA				NA				NA
GCA014784575.1	d__Bacteria;p__Pseudomonadota;c__Alphaproteobacteria;o__Rhizobiales;f__Rhizobiaceae;g__Ochrobactrum;s__Ochrobactrum anthropi	NA				NA				2424	QOD63554	9.8448e-36		NA				2421	QOD63551	2.35714e-154		2420	QOD63550	9.95739e-41		2419	QOD63549	3.30676e-34		NA				NA				NA				NA				NA
GCF030035225.1	d__Bacteria;p__Pseudomonadota;c__Gammaproteobacteria;o__Pseudomonadales;f__Pseudomonadaceae;g__Pseudomonas_E;s__Pseudomonas_E syringae_M	NA				NA				4013	WP_054091966	1.29541e-43		NA				4015	WP_003399726	4.76521e-129		4016	WP_024642375	2.38793e-26		NA				NA				NA				NA				NA				NA
GCF004634885.1	d__Bacteria;p__Pseudomonadota;c__Gammaproteobacteria;o__Burkholderiales;f__Burkholderiaceae;g__Bordetella;s__Bordetella pertussis	NA				NA				2502	WP_010930977	1.16238e-58		NA				2501	WP_019248468	3.60252e-163		2501	WP_019248468	1.02991e-60		1070	C3E11_RS05515_1070	1.98888e-42		NA				NA				NA				NA				NA
GCF013282235.1	d__Bacteria;p__Pseudomonadota;c__Gammaproteobacteria;o__Burkholderiales;f__Burkholderiaceae;g__Achromobacter;s__Achromobacter xylosoxidans	NA				NA				4573	WP_173000967	4.96779e-64		NA				4574	WP_054483467	2.35153e-166		4575	WP_173000968	1.5242e-62		4576	WP_223821381	1.26993e-37		NA				NA				NA				NA				NA
GCA900636905.1	d__Bacteria;p__Pseudomonadota;c__Gammaproteobacteria;o__Xanthomonadales;f__Xanthomonadaceae;g__Stenotrophomonas;s__Stenotrophomonas muris	NA				2529	VEF37526	1.64846e-39		2528	VEF37525	1.39838e-71		NA				2527	VEF37524	2.70155e-197		2526	VEF37523	3.03335e-59		2525	VEF37522	1.30803e-54		NA				NA				NA				NA				NA
GCF001587155.1	d__Bacteria;p__Pseudomonadota;c__Gammaproteobacteria;o__Burkholderiales;f__Burkholderiaceae;g__Ralstonia;s__Ralstonia solanacearum	NA				2525	WP_014617781	8.11445e-29		3756	WP_014619158	2.65328e-50		NA				2521	WP_014617784	5.62785e-170		2520	WP_014617785	6.31739e-44		2519	WP_014617786	1.41755e-41		NA				NA				NA				NA				NA
GCF009730655.1	d__Bacteria;p__Pseudomonadota;c__Gammaproteobacteria;o__Enterobacterales;f__Shewanellaceae;g__Shewanella;s__Shewanella algae	NA				4135	WP_156020577	1.62712e-31		4136	WP_025010634	2.54129e-66		NA				4137	WP_025010633	1.66476e-221		4138	WP_025010632	1.64503e-71		4139	WP_044733386	3.37104e-60		NA				NA				NA				NA				NA
GCF001985345.1	d__Bacteria;p__Pseudomonadota;c__Gammaproteobacteria;o__Burkholderiales;f__Burkholderiaceae;g__Bordetella;s__Bordetella pertussis	NA				NA				1337	WP_010930977	1.16118e-58		NA				1338	WP_019248468	3.59881e-163		1338	WP_019248468	1.02885e-60		2768	WU22_RS14180_2768	1.98684e-42		NA				NA				NA				NA				NA
GCF003443775.1	d__Bacteria;p__Pseudomonadota;c__Gammaproteobacteria;o__Enterobacterales;f__Vibrionaceae;g__Vibrio;s__Vibrio natriegens	NA				NA				2160	WP_014232849	8.92543e-54		NA				2154	WP_014232843	2.24621e-163		2153	WP_014232842	2.77113e-38		2152	WP_014232841	2.07251e-35		NA				NA				NA				NA				NA
GCF012151595.1	d__Bacteria;p__Pseudomonadota;c__Gammaproteobacteria;o__Enterobacterales;f__Vibrionaceae;g__Vibrio;s__Vibrio diabolicus	NA				2262	WP_006742389	1.08555e-28		2261	WP_006742390	4.5725e-49		NA				2255	WP_006742393	8.09501e-164		2254	WP_006742394	3.10537e-36		2253	WP_047008928	1.16274e-37		NA				NA				NA				NA				NA
GCA902502875.2	d__Bacteria;p__Pseudomonadota;c__Alphaproteobacteria;o__Rhizobiales;f__Rhizobiaceae;g__Neorhizobium;s__Neorhizobium banfieldiae	NA				NA				291	CAD6596445	1.69034e-32		NA				294	CAD6596457	2.2855e-162		295	CAD6596461	6.33196e-36		296	CAD6596465	3.63919e-37		NA				NA				NA				NA				NA
GCF002872415.1	d__Bacteria;p__Bdellovibrionota;c__Bacteriovoracia;o__Bacteriovoracales;f__Bacteriovoracaceae;g__Bacteriovorax;s__Bacteriovorax stolpii	NA				190	WP_102241997	7.78226e-39		191	WP_102241998	1.36556e-63		NA				192	WP_102241999	3.15883e-189		193	WP_102242000	1.28441e-73		3473	WP_102245140	3.3623e-68		NA				NA				NA				NA				NA
GCF019856535.1	d__Bacteria;p__Pseudomonadota;c__Gammaproteobacteria;o__Pseudomonadales;f__Pseudomonadaceae;g__Pseudomonas_E;s__Pseudomonas_E monsensis	NA				NA				827	WP_186747431	1.70969e-48		NA				825	WP_222833736	1.33811e-130		824	WP_186747427	1.37905e-27		NA				NA				NA				NA				NA				NA
GCF003850385.1	d__Bacteria;p__Pseudomonadota;c__Gammaproteobacteria;o__Pseudomonadales;f__Pseudomonadaceae;g__Pseudomonas_E;s__Pseudomonas_E piscium	NA				NA				4848	WP_063432772	1.3908e-47		NA				4853	WP_025805884	1.22579e-164		4852	WP_102676962	2.12436e-47		4851	WP_124325275	1.04492e-31		NA				NA				NA				NA				NA
GCF011383005.1	d__Bacteria;p__Actinomycetota;c__Actinomycetes;o__Actinomycetales;f__Dermatophilaceae;g__Phycicoccus;s__Phycicoccus sp011383005	NA				NA				NA				NA				2087	WP_166121544	2.9682e-184		2086	WP_240917536	3.62617e-36		2085	WP_240917535	3.7163e-50		NA				NA				NA				NA				NA
GCF013267375.1	d__Bacteria;p__Pseudomonadota;c__Gammaproteobacteria;o__Burkholderiales;f__Burkholderiaceae;g__Achromobacter;s__Achromobacter denitrificans	NA				412	WP_075873303	2.50289e-26		413	WP_062682030	9.47148e-66		NA				414	WP_062682031	1.29593e-170		415	WP_062682032	1.30946e-65		416	WP_062682033	2.28991e-41		NA				NA				NA				NA				NA
GCF029223585.1	d__Bacteria;p__Pseudomonadota;c__Gammaproteobacteria;o__Enterobacterales;f__Vibrionaceae;g__Photobacterium;s__Photobacterium sp029223585	NA				NA				4021	WP_281028883	1.96433e-53		NA				4015	WP_281028878	2.52913e-174		4014	WP_281028877	2.16529e-47		4013	WP_281028876	3.85774e-35		NA				NA				NA				NA				NA
GCF029580715.1	d__Bacteria;p__Pseudomonadota;c__Gammaproteobacteria;o__Burkholderiales;f__Burkholderiaceae;g__Taylorella;s__Taylorella equigenitalis	NA				843	WP_013522655	1.33491e-43		842	WP_044962385	2.47164e-69		NA				841	WP_044962384	2.53649e-177		840	WP_013522652	4.73849e-54		839	WP_013522651	3.77801e-41		NA				NA				NA				NA				NA
GCF001484605.1	d__Bacteria;p__Actinomycetota;c__Actinomycetes;o__Actinomycetales;f__Micrococcaceae;g__Arthrobacter;s__Arthrobacter sulfonivorans_A	NA				NA				NA				NA				3423	WP_058931739	1.09573e-187		3422	WP_058931738	6.34514e-43		3429	WP_058931744	3.23345e-48		NA				NA				NA				NA				NA
GCF008807695.1	d__Bacteria;p__Pseudomonadota;c__Gammaproteobacteria;o__Pseudomonadales;f__Pseudomonadaceae;g__Pseudomonas_E;s__Pseudomonas_E protegens	NA				NA				2204	WP_011059066	6.58199e-49		NA				2206	WP_011059064	1.69602e-130		2207	WP_011059063	1.11267e-28		NA				NA				NA				NA				NA				NA
GCF024746795.1	d__Bacteria;p__Pseudomonadota;c__Alphaproteobacteria;o__Rhizobiales;f__Rhizobiaceae;g__Mesorhizobium;s__Mesorhizobium sp024746795	NA				NA				3623	WP_258601421	3.73042e-58		NA				3626	WP_258601424	1.82122e-165		3627	WP_258601425	1.53842e-40		258	WP_258604828	2.95189e-32		NA				NA				NA				NA				NA
GCF024346795.1	d__Bacteria;p__Pseudomonadota;c__Gammaproteobacteria;o__Enterobacterales;f__Vibrionaceae;g__Vibrio;s__Vibrio breoganii	NA				1969	WP_261825327	7.57954e-31		1968	WP_261825326	6.26968e-51		NA				1962	WP_102489834	2.64123e-167		1961	WP_261825322	6.20278e-34		1960	WP_261825321	8.66132e-35		NA				NA				NA				NA				NA
GCF018223725.1	d__Bacteria;p__Pseudomonadota;c__Gammaproteobacteria;o__Burkholderiales;f__Burkholderiaceae;g__Cupriavidus;s__Cupriavidus necator	NA				967	WP_211980845	4.89024e-29		968	WP_249221254	9.88844e-58		NA				969	WP_211980846	5.2578e-212		970	WP_211980847	2.395e-69		971	WP_211980848	3.68127e-60		NA				NA				NA				NA				NA
GCF022437945.1	d__Bacteria;p__Actinomycetota;c__Actinomycetes;o__Propionibacteriales;f__Nocardioidaceae;g__Nocardioides;s__Nocardioides sp022437945	NA				NA				NA				NA				3895	WP_240249001	2.30063e-180		3894	WP_240249000	2.1095e-42		3893	WP_240248999	8.50374e-58		NA				NA				NA				NA				NA
GCF001698185.1	d__Bacteria;p__Pseudomonadota;c__Gammaproteobacteria;o__Burkholderiales;f__Burkholderiaceae;g__Bordetella;s__Bordetella pseudohinzii	NA				NA				2576	WP_307833127	7.30988e-53		NA				2575	WP_043208867	2.93519e-167		2574	WP_043208869	3.28461e-58		2573	WP_231584792	1.09338e-28		NA				NA				NA				NA				NA
GCF014495705.1	d__Bacteria;p__Actinomycetota;c__Actinomycetes;o__Streptomycetales;f__Streptomycetaceae;g__Streptomyces;s__Streptomyces anulatus	NA				NA				NA				NA				2285	WP_047178510	2.11979e-137		2284	WP_073802328	6.681e-31		2283	WP_073802329	3.64243e-32		NA				NA				NA				NA				NA
GCF003184485.1	d__Bacteria;p__Pseudomonadota;c__Gammaproteobacteria;o__Burkholderiales;f__Burkholderiaceae;g__Bordetella;s__Bordetella pertussis	NA				NA				3022	WP_015064054	3.64315e-59		NA				3021	WP_015064053	6.00017e-168		3020	WP_003812713	5.55758e-61		3019	WP_015064052	9.94819e-44		NA				NA				NA				NA				NA
GCA015709715.1	d__Bacteria;p__Nitrospirota;c__Nitrospiria;o__Nitrospirales;f__Nitrospiraceae;g__Nitrospira_A;s__Nitrospira_A sp001567445	NA				1896	QOJ35191	1.20971e-29		1894	QOJ35189	8.8562e-52		NA				1889	QOJ35184	4.48019e-176		1888	QOJ35183	4.41821e-42		1887	QOJ37164	2.64163e-48		NA				NA				NA				NA				NA
GCF001307295.1	d__Bacteria;p__Pseudomonadota;c__Alphaproteobacteria;o__Sphingomonadales;f__Sphingomonadaceae;g__Sphingopyxis;s__Sphingopyxis macrogoltabida_B	NA				NA				1459	WP_054587544	5.6893e-52		NA				3506	AN936_RS17345_3506	6.70784e-129		1456	WP_054587541	9.87547e-34		1455	WP_054587540	5.10322e-35		NA				NA				NA				NA				NA
GCF004637165.1	d__Bacteria;p__Pseudomonadota;c__Gammaproteobacteria;o__Burkholderiales;f__Burkholderiaceae;g__Bordetella;s__Bordetella pertussis	NA				NA				1377	WP_010930977	1.17314e-58		NA				1378	WP_019248468	3.63588e-163		1378	WP_019248468	1.03945e-60		2820	CG049_RS14390_2820	2.0073e-42		NA				NA				NA				NA				NA
GCF003085735.1	d__Bacteria;p__Pseudomonadota;c__Gammaproteobacteria;o__Enterobacterales;f__Vibrionaceae;g__Vibrio;s__Vibrio parahaemolyticus	NA				596	WP_005456561	2.36963e-29		597	WP_005456668	2.63234e-50		NA				603	WP_005456652	1.17637e-162		604	WP_005456615	9.0292e-38		605	WP_005456630	4.25179e-37		NA				NA				NA				NA				NA
GCF001605015.1	d__Bacteria;p__Pseudomonadota;c__Alphaproteobacteria;o__Rhizobiales;f__Rhizobiaceae;g__Aminobacter;s__Aminobacter ciceronei	NA				NA				390	WP_083948295	9.9544e-42		NA				5483	WP_067965723	2.35759e-159		383	WP_067955095	2.04552e-43		5481	WP_067965719	3.31697e-33		NA				NA				NA				NA				NA
GCF004635385.1	d__Bacteria;p__Pseudomonadota;c__Gammaproteobacteria;o__Burkholderiales;f__Burkholderiaceae;g__Bordetella;s__Bordetella pertussis	NA				NA				2544	WP_010930977	1.18031e-58		NA				2543	WP_019248468	3.65811e-163		2543	WP_019248468	1.04581e-60		1085	C3D84_RS05530_1085	2.01958e-42		NA				NA				NA				NA				NA
GCF028622875.1	d__Bacteria;p__Actinomycetota;c__Actinomycetes;o__Streptomycetales;f__Streptomycetaceae;g__Streptomyces;s__Streptomyces sp002551245	NA				NA				NA				NA				4655	WP_274032781	1.21295e-137		4656	WP_274032782	2.42766e-31		4657	WP_274032783	5.92739e-32		NA				NA				NA				NA				NA
GCA016699735.1	d__Bacteria;p__Pseudomonadota;c__Alphaproteobacteria;o__Micavibrionales;f__Micavibrionaceae;g__JAGNKE01;s__JAGNKE01 sp016699735	NA				NA				2397	QQS56993	1.10154e-38		NA				2394	QQS56990	9.34079e-155		2393	QQS56989	4.9612e-40		2392	QQS56988	1.10955e-36		NA				NA				NA				NA				NA
GCF013282785.1	d__Bacteria;p__Pseudomonadota;c__Gammaproteobacteria;o__Enterobacterales;f__Enterobacteriaceae;g__Yersinia;s__Yersinia kristensenii	NA				NA				273	WP_050095970	7.30822e-40		NA				276	WP_049559441	2.50023e-139		277	WP_049559438	4.95642e-27		NA				NA				NA				NA				NA				NA
GCF015337085.2	d__Bacteria;p__Pseudomonadota;c__Gammaproteobacteria;o__Enterobacterales;f__Enterobacteriaceae;g__Yersinia;s__Yersinia pestis	NA				NA				1189	WP_002220086	1.65789e-28		NA				3578	WP_002213785	8.60994e-138		3579	WP_002212164	1.02005e-26		NA				NA				NA				NA				NA				NA
GCF014673495.1	d__Bacteria;p__Actinomycetota;c__Actinomycetes;o__Streptomycetales;f__Streptomycetaceae;g__Streptomyces;s__Streptomyces griseofuscus	NA				NA				NA				NA				2982	WP_037664285	6.84618e-139		2981	WP_037664287	1.30649e-27		2980	WP_037664289	2.26607e-31		NA				NA				NA				NA				NA
GCF003074055.1	d__Bacteria;p__Actinomycetota;c__Actinomycetes;o__Streptomycetales;f__Streptomycetaceae;g__Streptomyces;s__Streptomyces nigra	NA				NA				NA				1423	WP_108706227	3.86413e-28		4352	WP_108708474	3.82969e-133		4353	WP_108708475	1.88998e-28		4354	WP_108708476	7.69293e-31		NA				NA				NA				NA				NA
GCF025426095.1	d__Bacteria;p__Pseudomonadota;c__Gammaproteobacteria;o__Burkholderiales;f__Burkholderiaceae;g__Achromobacter;s__Achromobacter xylosoxidans	NA				NA				2191	WP_006387921	1.54725e-64		NA				2192	WP_054483467	2.44497e-166		2193	WP_054483469	3.37173e-61		2194	WP_165601436	2.15495e-38		NA				NA				NA				NA				NA
GCA024972775.1	d__Bacteria;p__Bacillota_B;c__Desulfitobacteriia;o__Desulfitobacteriales;f__Syntrophobotulaceae;g__Dehalobacter;s__Dehalobacter sp024972775	NA				NA				NA				NA				827	UWG98025	8.1248e-183		828	UWG98026	1.8279e-61		829	UWG98027	4.11302e-52		NA				NA				NA				NA				NA
GCF000724485.1	d__Bacteria;p__Bacillota;c__Bacilli;o__Bacillales_B;f__DSM-18226;g__Bacillus_Z;s__Bacillus_Z methanolicus_A	NA				NA				NA				NA				246	WP_003349706	4.75432e-159		247	WP_003349705	1.4905e-33		248	WP_003349704	3.52368e-29		NA				NA				NA				NA				NA
GCF023278185.1	d__Bacteria;p__Pseudomonadota;c__Alphaproteobacteria;o__Rhizobiales;f__Xanthobacteraceae;g__Bradyrhizobium;s__Bradyrhizobium elkanii	NA				5692	WP_018270902	5.55744e-27		7779	WP_085964768	1.29224e-48		NA				7782	WP_026192174	2.05026e-164		7783	WP_018269597	1.16431e-35		7784	WP_016842633	7.30829e-33		NA				NA				NA				NA				NA
GCF009627015.1	d__Bacteria;p__Pseudomonadota;c__Gammaproteobacteria;o__Burkholderiales;f__Burkholderiaceae;g__Bordetella;s__Bordetella holmesii	NA				NA				1586	WP_005013591	2.66546e-54		NA				2996	WP_005016107	2.55154e-127		1590	WP_005013595	8.52051e-52		1591	WP_227944804	6.45077e-36		NA				NA				NA				NA				NA
GCF000344475.3	d__Bacteria;p__Pseudomonadota;c__Gammaproteobacteria;o__Pseudomonadales;f__Pseudomonadaceae;g__Pseudomonas_E;s__Pseudomonas_E avellanae	NA				NA				2549	WP_017683232	1.78844e-46		NA				873	WP_017683614	3.75479e-129		872	WP_003376490	1.78796e-28		NA				NA				NA				NA				NA				NA
GCF007197775.1	d__Bacteria;p__Pseudomonadota;c__Gammaproteobacteria;o__Enterobacterales;f__Alteromonadaceae;g__Thalassotalea_A;s__Thalassotalea_A sp007197775	NA				NA				2393	WP_143581532	8.9242e-51		NA				2387	WP_143581527	1.24189e-165		2386	WP_143581526	1.0141e-33		2385	WP_143581525	3.83695e-35		NA				NA				NA				NA				NA
GCF011044155.1	d__Bacteria;p__Pseudomonadota;c__Alphaproteobacteria;o__Rhodobacterales;f__Rhodobacteraceae;g__Pikeienuella;s__Pikeienuella piscinae	NA				NA				3639	WP_246209621	3.04178e-57		NA				3634	WP_165101743	5.92798e-170		3633	WP_165101741	3.31123e-37		3632	WP_165101739	8.97436e-33		NA				NA				NA				NA				NA
GCF025560165.1	d__Bacteria;p__Pseudomonadota;c__Alphaproteobacteria;o__Rhizobiales;f__Rhizobiaceae;g__Agrobacterium;s__Agrobacterium tumefaciens	NA				NA				2808	WP_003507403	2.4861e-35		NA				2805	WP_003507399	7.66587e-160		2804	WP_080865732	6.93893e-37		2803	WP_003507395	3.34414e-37		NA				NA				NA				NA				NA
GCF004637065.1	d__Bacteria;p__Pseudomonadota;c__Gammaproteobacteria;o__Burkholderiales;f__Burkholderiaceae;g__Bordetella;s__Bordetella pertussis	NA				NA				1316	WP_010930977	1.16297e-58		NA				1317	WP_019248468	3.60437e-163		1317	WP_019248468	1.03044e-60		1071	C5E81_RS05545_1071	1.98991e-42		NA				NA				NA				NA				NA
GCF025920045.1	d__Bacteria;p__Pseudomonadota;c__Gammaproteobacteria;o__Enterobacterales;f__Vibrionaceae;g__Vibrio;s__Vibrio parahaemolyticus	NA				126	WP_005456561	2.23599e-29		127	WP_005456668	2.48388e-50		NA				133	WP_005456652	1.11003e-162		134	WP_005456615	8.51998e-38		135	WP_005456630	4.012e-37		NA				NA				NA				NA				NA
GCF001654495.1	d__Bacteria;p__Actinomycetota;c__Actinomycetes;o__Streptomycetales;f__Streptomycetaceae;g__Streptomyces;s__Streptomyces sp001654495	NA				NA				NA				1330	WP_064532124	8.11467e-29		4019	WP_064534964	6.84332e-137		4020	WP_064534965	6.11918e-28		4021	WP_064534966	3.40393e-30		NA				NA				NA				NA				NA
GCF019448235.1	d__Bacteria;p__Actinomycetota;c__Actinomycetes;o__Propionibacteriales;f__Nocardioidaceae;g__Nocardioides;s__Nocardioides panacisoli	NA				NA				NA				NA				649	WP_219961793	5.66227e-179		648	WP_219961792	1.72686e-46		647	WP_219961791	2.65291e-54		NA				NA				NA				NA				NA
GCA029719485.1	d__Bacteria;p__Verrucomicrobiota;c__Kiritimatiellia;o__SS1-B-03-39;f__UBA6053;g__UBA6053;s__UBA6053 sp029719485	NA				3138	WFB35641	3.70856e-52		1025	WFB37160	5.64516e-27		NA				3139	WFB35642	1.40228e-202		3140	WFB35643	4.64695e-63		3141	WFB35644	1.4801e-64		NA				NA				NA				NA				NA
GCF005280255.1	d__Bacteria;p__Actinomycetota;c__Actinomycetes;o__Actinomycetales;f__Micrococcaceae;g__Arthrobacter;s__Arthrobacter sp005280255	NA				NA				NA				NA				3745	WP_137323493	1.01135e-186		3746	WP_137323494	3.72011e-42		3747	WP_137323495	1.52084e-43		NA				NA				NA				NA				NA
GCF004636145.1	d__Bacteria;p__Pseudomonadota;c__Gammaproteobacteria;o__Burkholderiales;f__Burkholderiaceae;g__Bordetella;s__Bordetella pertussis	NA				NA				1381	WP_010930977	1.17314e-58		NA				1382	WP_019248468	3.63588e-163		1382	WP_019248468	1.03945e-60		2821	C4C69_RS14355_2821	2.0073e-42		NA				NA				NA				NA				NA
GCF001986105.1	d__Bacteria;p__Pseudomonadota;c__Gammaproteobacteria;o__Burkholderiales;f__Burkholderiaceae;g__Bordetella;s__Bordetella pertussis	NA				NA				1329	WP_010930977	1.17374e-58		NA				1330	WP_019248468	3.63773e-163		1330	WP_019248468	1.03998e-60		1082	ADU67_RS05485_1082	2.00832e-42		NA				NA				NA				NA				NA
GCA018733955.1	d__Bacteria;p__Pseudomonadota;c__Gammaproteobacteria;o__Burkholderiales;f__Burkholderiaceae;g__Ralstonia;s__Ralstonia nicotianae	NA				2885	QWF60412	1.87842e-27		4026	QWF64138	9.21878e-51		NA				2889	QWF60416	7.87503e-176		2890	QWF60417	5.41345e-50		2891	QWF60418	1.46548e-40		NA				NA				NA				NA				NA
GCF030687105.1	d__Bacteria;p__Pseudomonadota;c__Gammaproteobacteria;o__Pseudomonadales;f__Pseudomonadaceae;g__Pseudomonas_E;s__Pseudomonas_E siliginis	NA				NA				623	WP_305382151	8.00779e-46		NA				621	WP_041480648	5.54709e-130		620	WP_305382149	3.77827e-29		NA				NA				NA				NA				NA				NA
GCF029581395.1	d__Bacteria;p__Pseudomonadota;c__Alphaproteobacteria;o__Rhodobacterales;f__Rhodobacteraceae;g__Roseinatronobacter;s__Roseinatronobacter sp029581395	NA				NA				2281	WP_277804133	2.16068e-50		NA				2284	WP_277804136	7.29299e-167		2285	WP_277804137	1.76221e-32		2286	WP_277804138	5.75437e-43		NA				NA				NA				NA				NA
GCF001718775.1	d__Bacteria;p__Pseudomonadota;c__Gammaproteobacteria;o__Burkholderiales;f__Burkholderiaceae;g__Burkholderia;s__Burkholderia vietnamiensis	NA				NA				3349	WP_011884617	3.47818e-48		NA				6059	WP_045579837	2.30964e-172		6060	WP_011880522	4.04307e-45		6061	WP_011880521	6.41413e-39		NA				NA				NA				NA				NA
GCF015689475.1	d__Bacteria;p__Actinomycetota;c__Actinomycetes;o__Streptomycetales;f__Streptomycetaceae;g__Streptomyces;s__Streptomyces samsunensis	NA				NA				NA				NA				5632	WP_079258795	8.85844e-143		5633	WP_069864557	1.48017e-27		5634	WP_069864555	1.97834e-33		NA				NA				NA				NA				NA
GCF900234795.1	d__Bacteria;p__Pseudomonadota;c__Alphaproteobacteria;o__Rhizobiales;f__Beijerinckiaceae;g__Methylobacterium;s__Methylobacterium extorquens	NA				NA				3026	WP_012253901	1.21252e-39		NA				3023	WP_003598118	8.92441e-163		3022	WP_101475924	9.20786e-39		3021	WP_056504737	2.83076e-31		NA				NA				NA				NA				NA
GCF018449025.1	d__Bacteria;p__Pseudomonadota;c__Gammaproteobacteria;o__Pseudomonadales;f__Pseudomonadaceae;g__Pseudomonas_E;s__Pseudomonas_E lundensis	NA				NA				4299	WP_047282037	6.05835e-48		NA				4301	WP_047280004	2.69762e-130		4302	WP_047282038	1.4248e-28		NA				NA				NA				NA				NA				NA
GCF900009125.1	d__Bacteria;p__Pseudomonadota;c__Gammaproteobacteria;o__Burkholderiales;f__Burkholderiaceae;g__Achromobacter;s__Achromobacter xylosoxidans	NA				NA				3494	WP_155868135	1.54653e-64		NA				3495	WP_155868137	6.93723e-167		3496	WP_054441177	3.11502e-61		3497	WP_062794056	2.33774e-38		NA				NA				NA				NA				NA
GCF007751715.1	d__Bacteria;p__Planctomycetota;c__Planctomycetia;o__Pirellulales;f__Pirellulaceae;g__Rosistilla;s__Rosistilla oblonga	NA				NA				2406	WP_197451783	6.89006e-35		NA				3184	WP_197451225	8.80663e-187		3185	WP_145122249	1.61445e-45		3186	WP_145122250	3.32455e-43		NA				NA				NA				NA				NA
GCF001718655.1	d__Bacteria;p__Pseudomonadota;c__Gammaproteobacteria;o__Burkholderiales;f__Burkholderiaceae;g__Burkholderia;s__Burkholderia ubonensis	NA				4602	WP_059755626	6.147e-26		4603	WP_059755623	1.27232e-48		NA				4364	WP_059759254	9.14482e-173		4365	WP_059759256	1.77126e-44		4366	WP_059759261	2.89385e-41		NA				NA				NA				NA				NA
GCF029369725.1	d__Bacteria;p__Pseudomonadota;c__Alphaproteobacteria;o__Rhizobiales;f__Rhizobiaceae;g__Rhizobium;s__Rhizobium croatiense	NA				NA				4093	WP_097581340	1.49128e-36		NA				4096	WP_097581343	1.59623e-157		4097	WP_097581344	2.25643e-35		4098	WP_097581345	2.21083e-33		NA				NA				NA				NA				NA
GCF009764095.1	d__Bacteria;p__Pseudomonadota;c__Gammaproteobacteria;o__Enterobacterales;f__Vibrionaceae;g__Vibrio;s__Vibrio vulnificus	NA				697	WP_011151046	2.65092e-26		698	WP_011079661	6.91061e-53		NA				704	WP_103197719	5.21181e-167		705	WP_017789957	1.23156e-37		706	WP_026050222	1.51856e-38		NA				NA				NA				NA				NA
GCF025200715.1	d__Bacteria;p__Pseudomonadota;c__Alphaproteobacteria;o__Rhizobiales;f__Rhizobiaceae;g__Rhizobium;s__Rhizobium sullae	NA				NA				5919	WP_027509801	1.63308e-49		NA				3815	WP_027510538	6.05164e-159		5911	WP_027509809	3.93435e-43		3817	WP_027510540	2.97882e-34		NA				NA				NA				NA				NA
GCF004011755.1	d__Bacteria;p__Pseudomonadota;c__Gammaproteobacteria;o__Pseudomonadales;f__Pseudomonadaceae;g__Pseudomonas_E;s__Pseudomonas_E sp004011755	NA				NA				645	WP_127925702	1.07054e-46		NA				643	WP_127925700	9.72096e-130		642	WP_127925699	3.92584e-30		NA				NA				NA				NA				NA				NA
GCF028473705.1	d__Bacteria;p__Pseudomonadota;c__Alphaproteobacteria;o__Rhizobiales;f__Rhizobiaceae;g__Liberibacter;s__Liberibacter asiaticus	NA				NA				458	WP_015452435	5.70152e-36		NA				461	WP_015452438	4.03198e-150		462	WP_040055301	5.84008e-38		463	WP_015452440	1.53085e-34		NA				NA				NA				NA				NA
GCF025560225.1	d__Bacteria;p__Pseudomonadota;c__Alphaproteobacteria;o__Rhizobiales;f__Rhizobiaceae;g__Agrobacterium;s__Agrobacterium tumefaciens	NA				NA				2798	WP_003507403	2.47771e-35		NA				2795	WP_020812468	7.18712e-160		2794	WP_080865732	6.91551e-37		2793	WP_003507395	3.33286e-37		NA				NA				NA				NA				NA
GCF021233395.1	d__Bacteria;p__Actinomycetota;c__Actinomycetes;o__Streptomycetales;f__Streptomycetaceae;g__Streptomyces;s__Streptomyces samsunensis	NA				NA				NA				NA				5646	WP_079258795	8.8896e-143		5647	WP_069864557	1.48538e-27		5648	WP_069864555	1.9853e-33		NA				NA				NA				NA				NA
GCF020886695.1	d__Bacteria;p__Desulfobacterota;c__Desulfovibrionia;o__Desulfovibrionales;f__Desulfovibrionaceae;g__Pseudodesulfovibrio;s__Pseudodesulfovibrio sediminis	NA				2817	WP_229591584	2.02812e-30		2818	WP_229591585	1.21092e-52		NA				2822	WP_229591589	1.22569e-177		2823	WP_229591590	1.46764e-47		2824	WP_229591591	2.19185e-42		NA				NA				NA				NA				NA
GCF001686525.1	d__Bacteria;p__Pseudomonadota;c__Gammaproteobacteria;o__Burkholderiales;f__Burkholderiaceae;g__Bordetella;s__Bordetella pertussis	NA				NA				3765	A8B88_RS19025_3765	1.15373e-58		NA				3766	WP_019248468	3.61179e-163		3766	WP_019248468	1.03256e-60		1311	A8B88_RS06640_1311	1.994e-42		NA				NA				NA				NA				NA
GCF001986715.1	d__Bacteria;p__Pseudomonadota;c__Gammaproteobacteria;o__Burkholderiales;f__Burkholderiaceae;g__Bordetella;s__Bordetella pertussis	NA				NA				1354	WP_010930977	1.17404e-58		NA				1355	WP_019248468	3.63866e-163		1355	WP_019248468	1.04024e-60		2797	ABB96_RS14190_2797	2.00883e-42		NA				NA				NA				NA				NA
GCF009649015.1	d__Bacteria;p__Pseudomonadota;c__Gammaproteobacteria;o__Enterobacterales;f__Vibrionaceae;g__Vibrio;s__Vibrio parahaemolyticus	NA				1165	WP_005456561	2.26842e-29		1166	WP_005456668	2.51991e-50		NA				1172	WP_005456652	1.12613e-162		1173	WP_005494120	8.41126e-38		1174	WP_005456630	4.07018e-37		NA				NA				NA				NA				NA
GCF029030725.1	d__Bacteria;p__Pseudomonadota;c__Alphaproteobacteria;o__Rhizobiales;f__Xanthobacteraceae;g__Afipia;s__Afipia carboxydohydrogena	NA				NA				584	WP_275247699	8.55456e-47		NA				581	WP_275247696	5.96653e-163		580	WP_275247695	3.02825e-37		579	WP_275247694	1.2656e-32		NA				NA				NA				NA				NA
GCF029541605.1	d__Bacteria;p__Pseudomonadota;c__Gammaproteobacteria;o__Enterobacterales;f__Vibrionaceae;g__Vibrio;s__Vibrio coralliilyticus	NA				3080	WP_006959815	3.21082e-28		3079	WP_277684363	7.7115e-53		NA				3076	WP_172845887	5.12438e-168		3075	WP_038513350	7.22761e-39		3074	WP_038513349	3.6022e-35		NA				NA				NA				NA				NA
GCF004771055.1	d__Bacteria;p__Pseudomonadota;c__Gammaproteobacteria;o__Burkholderiales;f__Burkholderiaceae;g__Bordetella;s__Bordetella pertussis	NA				NA				1340	WP_010930977	1.16297e-58		NA				1341	WP_019248468	3.60437e-163		1341	WP_019248468	1.03044e-60		2776	C3D97_RS14250_2776	1.98991e-42		NA				NA				NA				NA				NA
GCF004636065.1	d__Bacteria;p__Pseudomonadota;c__Gammaproteobacteria;o__Burkholderiales;f__Burkholderiaceae;g__Bordetella;s__Bordetella pertussis	NA				NA				1330	WP_010930977	1.17374e-58		NA				1331	WP_019248468	3.63773e-163		1331	WP_019248468	1.03998e-60		1082	C4C76_RS05515_1082	2.00832e-42		NA				NA				NA				NA				NA
GCF000019185.1	d__Bacteria;p__Pseudomonadota;c__Gammaproteobacteria;o__Enterobacterales;f__Shewanellaceae;g__Shewanella;s__Shewanella halifaxensis	NA				2316	WP_012277370	7.70494e-27		2315	WP_012277369	9.8391e-56		NA				2309	WP_012277363	6.22098e-172		2308	WP_012277362	4.31206e-35		2307	WP_012277361	3.03215e-36		NA				NA				NA				NA				NA
GCF002892245.1	d__Bacteria;p__Pseudomonadota;c__Alphaproteobacteria;o__Rhodobacterales;f__Rhodobacteraceae;g__Phaeobacter;s__Phaeobacter piscinae	NA				NA				516	WP_040172526	1.65805e-53		NA				513	WP_096868322	3.384e-175		512	WP_014873707	1.2784e-30		511	WP_072505509	1.77484e-34		NA				NA				NA				NA				NA
GCA003054495.1	d__Bacteria;p__Bacillota_B;c__GCA-003054495;o__Carboxydocellales;f__Carboxydocellaceae;g__Carboxydocella;s__Carboxydocella sporoproducens	NA				2485	AVX32117	2.85142e-35		NA				NA				2483	AVX32115	4.81215e-195		2482	AVX32114	1.11886e-67		2481	AVX32113	2.76946e-58		NA				NA				NA				NA				NA
GCA009627055.1	d__Bacteria;p__Pseudomonadota;c__Gammaproteobacteria;o__Burkholderiales;f__Burkholderiaceae;g__Bordetella;s__Bordetella holmesii	NA				NA				568	QGD55799	2.7513e-54		NA				2723	QGD55116	2.6337e-127		563	QGD53589	8.79489e-52		562	QGD55797	4.93849e-36		NA				NA				NA				NA				NA
GCF002777255.1	d__Bacteria;p__Bacillota_B;c__Dehalobacteriia;o__Dehalobacteriales;f__Dehalobacteriaceae;g__Formimonas;s__Formimonas warabiya	NA				3122	WP_148135296	6.82165e-41		NA				NA				3120	WP_148135294	3.33762e-196		3119	WP_236860340	3.93242e-60		3118	WP_214658644	6.92927e-54		NA				NA				NA				NA				NA
GCF000959365.1	d__Bacteria;p__Pseudomonadota;c__Gammaproteobacteria;o__Burkholderiales;f__Burkholderiaceae;g__Burkholderia;s__Burkholderia oklahomensis	NA				NA				3613	WP_025989831	1.65729e-46		NA				3979	WP_010110706	6.17627e-167		3980	WP_010110708	3.91559e-49		3981	WP_010110709	8.06684e-40		NA				NA				NA				NA				NA
GCF000765375.1	d__Bacteria;p__Pseudomonadota;c__Gammaproteobacteria;o__Burkholderiales;f__Burkholderiaceae;g__Burkholderia;s__Burkholderia thailandensis	NA				NA				2590	WP_009891455	1.08118e-46		NA				4767	WP_009894301	1.09551e-169		4768	WP_009894303	5.79206e-49		4769	WP_009894305	3.22266e-41		NA				NA				NA				NA				NA
GCF001713455.1	d__Bacteria;p__Pseudomonadota;c__Alphaproteobacteria;o__Rhizobiales;f__Beijerinckiaceae;g__Bosea;s__Bosea sp001713455	NA				497	WP_069053361	1.05264e-26		498	WP_069053362	2.04776e-39		NA				501	WP_069053365	2.64338e-163		502	WP_069053366	1.12897e-37		503	WP_069053367	1.20907e-36		NA				NA				NA				NA				NA
GCF001610995.1	d__Bacteria;p__Pseudomonadota;c__Alphaproteobacteria;o__Sphingomonadales;f__Sphingomonadaceae;g__Sphingopyxis;s__Sphingopyxis macrogoltabida	NA				NA				2504	WP_054726449	6.05927e-52		NA				3543	WP_054733703	1.08655e-166		3544	WP_054730376	2.77453e-39		2508	WP_054726437	3.11638e-35		NA				NA				NA				NA				NA
GCF016605905.1	d__Bacteria;p__Actinomycetota;c__Actinomycetes;o__Streptomycetales;f__Streptomycetaceae;g__Streptomyces;s__Streptomyces xiamenensis	NA				NA				NA				NA				1882	WP_030728326	2.0371e-138		1881	WP_234389715	1.01487e-26		1880	WP_200364799	1.59308e-32		NA				NA				NA				NA				NA
GCF001888185.1	d__Bacteria;p__Pseudomonadota;c__Alphaproteobacteria;o__Rhodobacterales;f__Rhodobacteraceae;g__Phaeobacter;s__Phaeobacter porticola	NA				NA				2645	WP_072505505	9.46893e-54		NA				2648	WP_072505507	4.60353e-174		2649	WP_072505508	1.26133e-30		2650	WP_072505509	1.78116e-34		NA				NA				NA				NA				NA
GCF000014745.1	d__Bacteria;p__Pseudomonadota;c__Alphaproteobacteria;o__Caulobacterales;f__Maricaulaceae;g__Maricaulis;s__Maricaulis maris_A	NA				NA				426	WP_011642359	4.16212e-37		NA				429	WP_011642362	6.09796e-168		430	WP_011642363	4.09647e-37		431	WP_011642364	1.62342e-32		NA				NA				NA				NA				NA
GCF000807785.2	d__Bacteria;p__Pseudomonadota;c__Gammaproteobacteria;o__Burkholderiales;f__Burkholderiaceae;g__Pandoraea;s__Pandoraea fibrosis	NA				NA				2834	WP_224785682	5.56059e-50		NA				2832	WP_080759389	3.35905e-129		2831	WP_039374043	2.29445e-26		NA				NA				NA				NA				NA				NA
GCF030316255.1	d__Bacteria;p__Bacillota;c__Bacilli;o__Bacillales_B;f__DSM-18226;g__Neobacillus;s__Neobacillus mesonae	NA				NA				NA				NA				4378	WP_286229606	9.20838e-179		4377	WP_286229605	4.20351e-57		4376	WP_286229604	7.5946e-38		NA				NA				NA				NA				NA
GCF012974645.1	d__Bacteria;p__Pseudomonadota;c__Gammaproteobacteria;o__Burkholderiales;f__Burkholderiaceae;g__Bordetella;s__Bordetella avium	NA				NA				2187	WP_012417947	3.66832e-55		NA				2186	WP_012417946	3.88032e-165		2185	WP_012417945	1.76046e-61		2184	WP_012417944	9.186e-36		NA				NA				NA				NA				NA
GCF001985905.1	d__Bacteria;p__Pseudomonadota;c__Gammaproteobacteria;o__Burkholderiales;f__Burkholderiaceae;g__Bordetella;s__Bordetella pertussis	NA				NA				1331	WP_010930977	1.17374e-58		NA				1332	WP_019248468	3.63773e-163		1332	WP_019248468	1.03998e-60		1082	AC884_RS05485_1082	2.00832e-42		NA				NA				NA				NA				NA
GCF030687415.1	d__Bacteria;p__Pseudomonadota;c__Gammaproteobacteria;o__Pseudomonadales;f__Pseudomonadaceae;g__Pseudomonas_E;s__Pseudomonas_E sp030687415	NA				1548	WP_305425674	4.79404e-27		1558	WP_305425686	6.68635e-46		NA				1553	WP_305425680	2.21493e-165		1554	WP_305425681	6.24158e-46		1555	WP_305425682	1.18972e-33		NA				NA				NA				NA				NA
GCF026020075.1	d__Bacteria;p__Pseudomonadota;c__Alphaproteobacteria;o__Rhizobiales;f__Beijerinckiaceae;g__Bosea;s__Bosea sp026020075	NA				4115	WP_265051256	1.16387e-27		4114	WP_265051255	2.82025e-40		NA				4111	WP_265051253	1.6473e-162		4110	WP_265051252	9.61955e-37		4109	WP_265051251	1.29999e-35		NA				NA				NA				NA				NA
GCF024749285.1	d__Bacteria;p__Pseudomonadota;c__Gammaproteobacteria;o__Pseudomonadales;f__Pseudomonadaceae;g__Pseudomonas_E;s__Pseudomonas_E sp024749285	NA				1600	WP_258699574	2.33434e-27		1610	WP_258699584	6.75734e-46		NA				1605	WP_258699579	7.32653e-165		1606	WP_258699580	2.90778e-46		1607	WP_258699581	1.67942e-33		NA				NA				NA				NA				NA
GCF014162535.1	d__Bacteria;p__Pseudomonadota;c__Gammaproteobacteria;o__Pseudomonadales;f__Pseudomonadaceae;g__Pseudomonas_E;s__Pseudomonas_E guariconensis	NA				NA				620	WP_232092101	1.19864e-44		NA				622	WP_043207873	5.61016e-130		623	WP_043207872	1.88015e-26		NA				NA				NA				NA				NA				NA
GCF018736125.1	d__Bacteria;p__Pseudomonadota;c__Alphaproteobacteria;o__Rhizobiales;f__Xanthobacteraceae;g__Bradyrhizobium;s__Bradyrhizobium sediminis	NA				NA				4737	WP_215603706	2.87815e-47		NA				4740	WP_215603709	6.86714e-163		4741	WP_215603710	4.65921e-36		4742	WP_215603711	8.43063e-32		NA				NA				NA				NA				NA
GCF004114975.1	d__Bacteria;p__Pseudomonadota;c__Alphaproteobacteria;o__Rhizobiales;f__Xanthobacteraceae;g__Bradyrhizobium;s__Bradyrhizobium guangdongense	NA				NA				171	WP_128963204	1.09122e-46		NA				1284	WP_128964066	1.65208e-163		1283	WP_128964065	2.71246e-35		1282	WP_128964064	6.65749e-32		NA				NA				NA				NA				NA
GCF001278075.1	d__Bacteria;p__Actinomycetota;c__Actinomycetes;o__Streptomycetales;f__Streptomycetaceae;g__Streptomyces;s__Streptomyces pristinaespiralis	NA				NA				NA				NA				2852	WP_005312672	5.61232e-134		2851	WP_005312669	1.60398e-28		2850	WP_005312667	8.42885e-34		NA				NA				NA				NA				NA
GCF028747445.1	d__Bacteria;p__Pseudomonadota;c__Gammaproteobacteria;o__Pseudomonadales;f__Pseudomonadaceae;g__Pseudomonas_E;s__Pseudomonas_E chlororaphis_I	NA				NA				4175	WP_081360015	1.21877e-47		NA				4170	WP_081360011	2.014e-164		4171	WP_081360012	6.67059e-47		4172	WP_081360013	2.61908e-31		NA				NA				NA				NA				NA
GCF005491425.1	d__Bacteria;p__Bacillota;c__Bacilli;o__Bacillales_A;f__Planococcaceae;g__Ureibacillus;s__Ureibacillus sp005491425	NA				NA				NA				NA				919	WP_137727764	1.35803e-152		920	WP_137727765	2.61382e-31		921	WP_137727766	8.52484e-29		NA				NA				NA				NA				NA
GCF023716665.1	d__Bacteria;p__Pseudomonadota;c__Gammaproteobacteria;o__Enterobacterales;f__Vibrionaceae;g__Vibrio;s__Vibrio paucivorans	NA				2204	WP_252028034	1.66519e-26		2203	WP_252028032	1.48492e-52		NA				2200	WP_252028028	2.2058e-168		2199	WP_252028027	2.03618e-37		2198	WP_252028025	1.00715e-37		NA				NA				NA				NA				NA
GCF006384935.1	d__Bacteria;p__Bacillota_I;c__Bacilli_A;o__Erysipelotrichales;f__Erysipelotrichaceae;g__Erysipelothrix;s__Erysipelothrix rhusiopathiae	NA				NA				NA				NA				819	WP_013852948	9.12493e-194		820	WP_013852949	5.61901e-56		821	WP_003773583	2.68931e-44		NA				NA				NA				NA				NA
GCF010669145.1	d__Bacteria;p__Pseudomonadota;c__Alphaproteobacteria;o__Rhizobiales;f__Rhizobiaceae;g__Agrobacterium;s__Agrobacterium oryzihabitans	NA				NA				2089	WP_082183485	4.05897e-35		NA				2092	WP_082183481	7.05988e-162		2093	WP_082183479	1.03012e-37		2094	WP_003493262	3.9168e-37		NA				NA				NA				NA				NA
GCF007725185.1	d__Bacteria;p__Bacillota_I;c__Bacilli_A;o__Erysipelotrichales;f__Erysipelotrichaceae;g__Erysipelothrix;s__Erysipelothrix rhusiopathiae	NA				NA				NA				NA				900	WP_013852948	1.00238e-193		901	WP_013852949	6.17252e-56		902	WP_003773583	2.95422e-44		NA				NA				NA				NA				NA
GCF000184925.1	d__Bacteria;p__Bacillota_A;c__Clostridia;o__Acetivibrionales;f__Acetivibrionaceae;g__Hungateiclostridium;s__Hungateiclostridium thermocellum	NA				NA				NA				NA				917	WP_003517058	6.98395e-128		918	WP_003517056	7.37733e-27		919	WP_003517055	7.04595e-28		NA				NA				NA				NA				NA
GCF022410435.1	d__Bacteria;p__Pseudomonadota;c__Alphaproteobacteria;o__Rhodobacterales;f__Rhodobacteraceae;g__Roseivivax;s__Roseivivax marinus	NA				NA				2427	WP_240092237	5.90151e-55		NA				2430	WP_240092239	1.73325e-168		954	WP_240093541	1.46397e-36		2432	WP_043842090	1.04473e-34		NA				NA				NA				NA				NA
GCF003667705.1	d__Bacteria;p__Pseudomonadota;c__Gammaproteobacteria;o__Burkholderiales;f__Burkholderiaceae;g__Janthinobacterium;s__Janthinobacterium sp001758725	NA				2890	WP_070312485	3.83628e-42		2891	WP_121669676	1.10584e-63		NA				2892	WP_121671095	1.66032e-207		2893	WP_240453375	3.67899e-63		2894	WP_121669678	1.7503e-56		NA				NA				NA				NA				NA
GCF020341595.1	d__Bacteria;p__Actinomycetota;c__Actinomycetes;o__Streptomycetales;f__Streptomycetaceae;g__Streptomyces;s__Streptomyces parvus	NA				NA				NA				NA				5955	WP_032763533	4.81133e-138		5954	WP_150197995	6.20688e-32		5953	WP_225682866	4.64662e-32		NA				NA				NA				NA				NA
GCF005280735.1	d__Bacteria;p__Pseudomonadota;c__Gammaproteobacteria;o__Burkholderiales;f__Burkholderiaceae;g__Trinickia;s__Trinickia sp005280735	NA				6540	WP_137336604	6.36287e-27		5257	WP_175425772	3.60607e-52		NA				6547	WP_137336609	2.24567e-170		6548	WP_137336610	3.24368e-49		6549	WP_137336611	1.27172e-38		NA				NA				NA				NA				NA
GCF001304755.1	d__Bacteria;p__Pseudomonadota;c__Gammaproteobacteria;o__Enterobacterales;f__Enterobacteriaceae;g__Yersinia;s__Yersinia enterocolitica	NA				NA				3535	WP_019079094	3.63175e-40		NA				3538	WP_019079097	5.23834e-140		3539	WP_046050225	7.5914e-28		NA				NA				NA				NA				NA				NA
GCF026261705.1	d__Bacteria;p__Pseudomonadota;c__Gammaproteobacteria;o__Pseudomonadales;f__Pseudomonadaceae;g__Pseudomonas_E;s__Pseudomonas_E syringae	NA				NA				4460	WP_032699785	1.5365e-43		NA				4462	WP_003313926	2.45567e-129		4463	WP_266000210	9.31533e-26		NA				NA				NA				NA				NA				NA
GCF027594365.1	d__Bacteria;p__Bacillota;c__Bacilli;o__Bacillales;f__Bacillaceae_I;g__Sutcliffiella;s__Sutcliffiella cohnii	NA				NA				NA				NA				261	WP_066415669	5.2416e-163		262	WP_270065420	3.6528e-39		263	WP_270065421	1.117e-40		NA				NA				NA				NA				NA
GCF001664445.1	d__Bacteria;p__Pseudomonadota;c__Alphaproteobacteria;o__Rhizobiales;f__Rhizobiaceae;g__Rhizobium;s__Rhizobium phaseoli	NA				NA				4409	WP_064825946	3.98295e-48		NA				243	WP_064824684	9.37956e-158		4401	WP_064823264	4.27818e-42		245	WP_004668688	5.14873e-33		NA				NA				NA				NA				NA
GCF001308265.1	d__Bacteria;p__Pseudomonadota;c__Alphaproteobacteria;o__Rhodobacterales;f__Rhodobacteraceae;g__Celeribacter;s__Celeribacter marinus	NA				NA				2581	WP_062219751	2.63461e-47		NA				2584	WP_062219766	1.12731e-170		2585	WP_062219768	2.89544e-32		2586	WP_062219770	8.35261e-37		NA				NA				NA				NA				NA
GCF014268275.3	d__Bacteria;p__Pseudomonadota;c__Gammaproteobacteria;o__Pseudomonadales;f__Pseudomonadaceae;g__Pseudomonas_E;s__Pseudomonas_E tritici	NA				NA				821	WP_065889031	2.01548e-49		NA				819	WP_065874268	6.67472e-130		818	WP_065874269	1.52025e-26		NA				NA				NA				NA				NA				NA
GCF002355335.1	d__Bacteria;p__Pseudomonadota;c__Alphaproteobacteria;o__Rhizobiales;f__Xanthobacteraceae;g__Variibacter;s__Variibacter gotjawalensis	NA				NA				320	WP_096350861	3.64459e-48		NA				317	WP_096358595	1.18949e-161		316	WP_096350854	8.62743e-35		315	WP_096350848	7.16837e-36		NA				NA				NA				NA				NA
GCF025140475.1	d__Bacteria;p__Pseudomonadota;c__Alphaproteobacteria;o__Rhodobacterales;f__Rhodobacteraceae;g__Sulfitobacter;s__Sulfitobacter mediterraneus	NA				NA				2794	WP_025046439	1.59578e-53		NA				2797	WP_259952912	1.99628e-171		2798	WP_025046443	2.70152e-33		2799	WP_037910107	8.56431e-36		NA				NA				NA				NA				NA
GCA022409195.1	d__Bacteria;p__Pseudomonadota;c__Gammaproteobacteria;o__Burkholderiales;f__Burkholderiaceae;g__Bordetella;s__Bordetella pertussis	NA				NA				2493	UMA57488	1.15849e-58		NA				2492	UMA57487	3.59047e-163		2492	UMA57487	1.02647e-60		1066	HRK17_05440_1066	1.98223e-42		NA				NA				NA				NA				NA
GCF009685195.1	d__Bacteria;p__Pseudomonadota;c__Alphaproteobacteria;o__Rhizobiales;f__Beijerinckiaceae;g__Methylocystis;s__Methylocystis parva	NA				2820	WP_016918050	6.53675e-26		2821	WP_016918049	2.98485e-36		NA				2824	WP_016918046	6.35807e-162		2825	WP_016918045	7.37913e-37		2826	WP_016918044	3.65201e-33		NA				NA				NA				NA				NA
GCF003611275.1	d__Bacteria;p__Pseudomonadota;c__Alphaproteobacteria;o__Rhodobacterales;f__Rhodobacteraceae;g__Sulfitobacter;s__Sulfitobacter sp001634775	NA				NA				2569	WP_120351638	2.7375e-55		NA				2572	WP_120351641	2.62591e-172		2573	WP_067621969	2.22965e-34		2574	WP_165935553	4.16131e-36		NA				NA				NA				NA				NA
GCA024579835.1	d__Bacteria;p__Bacillota_A;c__Clostridia;o__Clostridiales;f__Clostridiaceae;g__JG1575;s__JG1575 sp024579835	NA				2779	UUM11756	1.8397e-32		NA				NA				2781	UUM11758	3.98065e-176		2782	UUM11759	4.77074e-58		2783	UUM11760	6.33905e-49		NA				NA				NA				NA				NA
GCF000834495.1	d__Bacteria;p__Pseudomonadota;c__Gammaproteobacteria;o__Enterobacterales;f__Enterobacteriaceae;g__Yersinia;s__Yersinia pestis	NA				NA				106	WP_002209864	1.81705e-28		NA				232	WP_002213785	9.43992e-138		233	WP_002212164	1.11838e-26		NA				NA				NA				NA				NA				NA
GCF004635645.1	d__Bacteria;p__Pseudomonadota;c__Gammaproteobacteria;o__Burkholderiales;f__Burkholderiaceae;g__Bordetella;s__Bordetella pertussis	NA				NA				1328	WP_010930977	1.17433e-58		NA				1329	WP_019248468	3.63958e-163		1329	WP_019248468	1.04051e-60		1080	C5F16_RS05510_1080	2.00934e-42		NA				NA				NA				NA				NA
GCF004006875.1	d__Bacteria;p__Pseudomonadota;c__Gammaproteobacteria;o__Burkholderiales;f__Burkholderiaceae;g__Bordetella;s__Bordetella hinzii	NA				NA				4366	WP_223850519	3.58704e-53		NA				4365	WP_032957775	2.41705e-168		4364	WP_029580380	3.88984e-56		4363	WP_223850520	4.0495e-28		NA				NA				NA				NA				NA
GCF003798365.1	d__Bacteria;p__Pseudomonadota;c__Gammaproteobacteria;o__Burkholderiales;f__Burkholderiaceae;g__Burkholderia;s__Burkholderia mallei	NA				NA				3513	WP_004192085	1.07924e-45		NA				588	WP_004545480	2.20326e-167		587	WP_004529410	3.74322e-47		586	WP_004523363	1.53109e-41		NA				NA				NA				NA				NA
GCF001695735.1	d__Bacteria;p__Pseudomonadota;c__Gammaproteobacteria;o__Burkholderiales;f__Burkholderiaceae;g__Burkholderia;s__Burkholderia mallei	NA				NA				410	WP_004192085	1.07632e-45		NA				4416	WP_004529409	1.91131e-167		4415	WP_004537325	6.36656e-48		4414	WP_004523363	1.52696e-41		NA				NA				NA				NA				NA
GCF017301335.1	d__Bacteria;p__Pseudomonadota;c__Gammaproteobacteria;o__Pseudomonadales;f__Oleiphilaceae;g__Marinobacter;s__Marinobacter sp017301335	NA				NA				130	WP_206644176	3.10101e-48		NA				124	WP_206645636	3.54469e-172		123	WP_206644170	5.63774e-31		122	WP_206644169	4.0809e-34		NA				NA				NA				NA				NA
GCF020905675.1	d__Bacteria;p__Pseudomonadota;c__Alphaproteobacteria;o__Rhodobacterales;f__Rhodobacteraceae;g__Pseudosulfitobacter;s__Pseudosulfitobacter pseudonitzschiae	NA				NA				2289	WP_037925487	1.39008e-53		NA				2286	WP_224553516	1.94261e-170		2035	WP_224557982	1.07689e-39		2284	WP_224553512	6.42776e-35		NA				NA				NA				NA				NA
GCF002111085.1	d__Bacteria;p__Pseudomonadota;c__Gammaproteobacteria;o__Burkholderiales;f__Burkholderiaceae;g__Burkholderia;s__Burkholderia mallei	NA				NA				3462	WP_004192085	1.11349e-45		NA				5015	WP_004529409	1.97731e-167		5016	WP_004529410	3.86203e-47		5017	WP_004523363	1.57968e-41		NA				NA				NA				NA				NA
GCF002891665.1	d__Bacteria;p__Pseudomonadota;c__Alphaproteobacteria;o__Rhodobacterales;f__Rhodobacteraceae;g__Phaeobacter;s__Phaeobacter inhibens	NA				NA				534	WP_254682988	1.21062e-53		NA				531	WP_014879253	4.20194e-175		530	WP_102875779	1.34462e-30		529	WP_014873706	3.60536e-34		NA				NA				NA				NA				NA
GCF006874605.1	d__Bacteria;p__Bdellovibrionota;c__Bacteriovoracia;o__Bacteriovoracales;f__Bacteriovoracaceae;g__Bacteriovorax;s__Bacteriovorax stolpii	NA				3644	WP_102241997	7.91655e-39		3643	WP_102241998	1.38912e-63		NA				3642	WP_102241999	3.21333e-189		3641	WP_142410239	1.0801e-73		296	WP_142408891	3.80824e-68		NA				NA				NA				NA				NA
GCF024223055.1	d__Bacteria;p__Actinomycetota;c__Actinomycetes;o__Streptomycetales;f__Streptomycetaceae;g__Streptomyces;s__Streptomyces rimosus	NA				NA				NA				NA				2402	WP_003982767	5.39102e-141		2401	WP_003982766	1.21107e-30		2400	WP_003982764	1.37806e-33		NA				NA				NA				NA				NA
GCF021052305.1	d__Bacteria;p__Pseudomonadota;c__Alphaproteobacteria;o__Rhizobiales;f__Xanthobacteraceae;g__Bradyrhizobium;s__Bradyrhizobium canariense_D	NA				NA				6872	WP_026232792	2.16918e-47		NA				6875	WP_204513278	1.24336e-163		6876	WP_026232794	7.91184e-36		6877	WP_018454686	1.54637e-32		NA				NA				NA				NA				NA
GCF023716705.1	d__Bacteria;p__Pseudomonadota;c__Gammaproteobacteria;o__Enterobacterales;f__Vibrionaceae;g__Vibrio;s__Vibrio coralliilyticus_A	NA				526	WP_239837406	2.65478e-29		527	WP_239837407	3.24619e-52		NA				533	WP_239876725	5.9052e-167		534	WP_252035975	1.19743e-39		535	WP_252035976	2.84981e-36		NA				NA				NA				NA				NA
GCF010384365.1	d__Bacteria;p__Actinomycetota;c__Actinomycetes;o__Streptomycetales;f__Streptomycetaceae;g__Streptomyces;s__Streptomyces sp010384365	NA				NA				NA				NA				4395	WP_164252567	7.55566e-139		4396	WP_164252568	1.36454e-26		4397	WP_164252569	2.00448e-33		NA				NA				NA				NA				NA
GCF022749535.1	d__Bacteria;p__Pseudomonadota;c__Gammaproteobacteria;o__Burkholderiales;f__Burkholderiaceae;g__Comamonas;s__Comamonas thiooxydans	NA				2954	WP_034352135	1.97809e-27		553	WP_034355123	4.49309e-48		NA				2962	WP_238585658	9.89165e-172		2963	WP_034352115	1.58263e-52		2964	WP_034352111	1.69053e-42		NA				NA				NA				NA				NA
GCF022407655.1	d__Bacteria;p__Pseudomonadota;c__Gammaproteobacteria;o__Burkholderiales;f__Burkholderiaceae;g__Bordetella;s__Bordetella pertussis	NA				NA				2506	WP_010930977	1.16357e-58		NA				2505	WP_019248468	3.60623e-163		2505	WP_019248468	1.03097e-60		1067	HRJ80_RS05455_1067	1.99093e-42		NA				NA				NA				NA				NA
GCF002197025.1	d__Bacteria;p__Pseudomonadota;c__Alphaproteobacteria;o__Rhizobiales;f__Rhizobiaceae;g__Sinorhizobium;s__Sinorhizobium meliloti	NA				NA				4460	WP_014528204	3.81277e-52		NA				3394	WP_013844977	7.88764e-162		5152	WP_013845556	8.88856e-40		3396	WP_088194596	2.37595e-34		NA				NA				NA				NA				NA
GCF000091125.1	d__Bacteria;p__Pseudomonadota;c__Alphaproteobacteria;o__Sphingomonadales;f__Sphingomonadaceae;g__Sphingobium;s__Sphingobium indicum	NA				2148	WP_253720650	5.8452e-27		2337	WP_013040658	1.79309e-57		NA				2141	WP_007685441	5.76059e-169		2140	WP_013040504	7.32397e-38		2139	WP_013040503	9.40478e-37		NA				NA				NA				NA				NA
GCF024662235.1	d__Bacteria;p__Actinomycetota;c__Actinomycetes;o__Propionibacteriales;f__Nocardioidaceae;g__Nocardioides;s__Nocardioides sp018831735	NA				NA				NA				NA				1237	WP_257750478	6.38429e-185		1236	WP_257750477	1.24717e-43		1235	WP_257754458	4.80059e-55		NA				NA				NA				NA				NA
GCF030252405.1	d__Bacteria;p__Pseudomonadota;c__Gammaproteobacteria;o__Pseudomonadales;f__Pseudomonadaceae;g__Pseudomonas_E;s__Pseudomonas_E avellanae	NA				NA				4586	WP_005763186	8.92375e-45		NA				4588	WP_005763182	3.34977e-129		4589	WP_057417864	1.80016e-27		NA				NA				NA				NA				NA				NA
GCF001584165.1	d__Bacteria;p__Pseudomonadota;c__Gammaproteobacteria;o__Burkholderiales;f__Burkholderiaceae;g__Collimonas;s__Collimonas arenae	NA				2787	WP_061533819	3.40074e-45		2786	WP_128083077	6.13921e-65		NA				2344	WP_061533505	6.43232e-201		2783	WP_164840451	5.96236e-64		2782	WP_061533815	1.07014e-53		NA				NA				NA				NA				NA
GCA900636945.1	d__Bacteria;p__Bacillota;c__Bacilli;o__Bacillales_B;f__Bacillaceae_C;g__Siminovitchia;s__Siminovitchia acidinfaciens	NA				NA				NA				NA				206	VEF46235	5.6706e-170		207	VEF46236	1.1647e-53		208	VEF46237	1.53735e-50		NA				NA				NA				NA				NA
GCA019703955.1	d__Bacteria;p__Actinomycetota;c__Actinomycetes;o__Mycobacteriales;f__Mycobacteriaceae;g__Rhodococcus;s__Rhodococcus equi	NA				NA				NA				NA				2003	BCN53613	1.36901e-184		2004	BCN53614	1.04425e-44		2005	BCN53615	5.86677e-44		NA				NA				NA				NA				NA
GCF003852005.1	d__Bacteria;p__Pseudomonadota;c__Gammaproteobacteria;o__Pseudomonadales;f__Pseudomonadaceae;g__Pseudomonas_E;s__Pseudomonas_E chlororaphis_I	NA				NA				4745	WP_009050432	6.95353e-47		NA				4750	WP_009050437	6.87781e-165		4749	WP_009050436	6.54665e-47		4748	WP_009050435	7.42332e-32		NA				NA				NA				NA				NA
GCF025999835.1	d__Bacteria;p__Bacillota_E;c__Symbiobacteriia;o__Symbiobacteriales;f__ZC4RG38;g__Caldinitratiruptor;s__Caldinitratiruptor microaerophilus	NA				NA				NA				NA				1300	WP_264844316	5.18458e-183		1299	WP_264844315	1.13422e-65		1298	WP_264844314	1.92042e-49		NA				NA				NA				NA				NA
GCF004010955.1	d__Bacteria;p__Actinomycetota;c__Actinomycetes;o__Actinomycetales;f__Actinomycetaceae;g__Actinomyces;s__Actinomyces wuliandei	NA				NA				NA				NA				2400	WP_127842996	7.79905e-135		2399	WP_127842995	2.44815e-30		2398	WP_243118342	3.76117e-32		NA				NA				NA				NA				NA
GCF014931035.1	d__Bacteria;p__Pseudomonadota;c__Gammaproteobacteria;o__Burkholderiales;f__Burkholderiaceae;g__Comamonas;s__Comamonas thiooxydans	NA				2148	WP_054074098	6.64212e-28		4414	WP_054073698	5.10466e-48		NA				2140	WP_232096961	5.64053e-171		2139	WP_054074092	6.78651e-52		2138	WP_054074091	5.9754e-44		NA				NA				NA				NA				NA
GCF004636525.1	d__Bacteria;p__Pseudomonadota;c__Gammaproteobacteria;o__Burkholderiales;f__Burkholderiaceae;g__Bordetella;s__Bordetella pertussis	NA				NA				1358	WP_010930977	1.17493e-58		NA				1359	WP_019248468	3.64144e-163		1359	WP_019248468	1.04104e-60		2795	C5F06_RS14225_2795	2.01037e-42		NA				NA				NA				NA				NA
GCF016864595.1	d__Bacteria;p__Pseudomonadota;c__Alphaproteobacteria;o__Rhizobiales;f__Rhizobiaceae;g__Rhizobium;s__Rhizobium rhizogenes	NA				NA				3613	WP_034519940	2.13179e-38		NA				3616	WP_007701812	2.34187e-159		3617	WP_174043637	1.58665e-37		3618	WP_012650782	1.67786e-33		NA				NA				NA				NA				NA
GCF017584205.1	d__Bacteria;p__Pseudomonadota;c__Alphaproteobacteria;o__Rhizobiales;f__Rhizobiaceae;g__Rhizobium;s__Rhizobium rhizogenes	NA				NA				443	WP_034519940	2.41306e-38		NA				446	WP_007701812	2.65086e-159		447	WP_174043637	1.796e-37		448	WP_012650782	1.89924e-33		NA				NA				NA				NA				NA
GCF003515145.1	d__Bacteria;p__Pseudomonadota;c__Gammaproteobacteria;o__Burkholderiales;f__Burkholderiaceae;g__Ralstonia;s__Ralstonia syzygii	NA				2608	WP_075465205	6.98835e-29		4226	WP_075467575	5.32792e-49		NA				2612	WP_075465209	2.42212e-171		2613	WP_075465210	1.43624e-44		2614	WP_075465211	4.12238e-41		NA				NA				NA				NA				NA
GCF024347395.1	d__Bacteria;p__Pseudomonadota;c__Gammaproteobacteria;o__Enterobacterales;f__Vibrionaceae;g__Vibrio;s__Vibrio cortegadensis	NA				558	WP_261888903	1.88822e-27		559	WP_261888904	4.27002e-54		NA				565	WP_171755953	2.98946e-166		566	WP_261888908	2.22108e-37		567	WP_261888909	5.76103e-38		NA				NA				NA				NA				NA
GCF012871055.1	d__Bacteria;p__Pseudomonadota;c__Alphaproteobacteria;o__Rhizobiales;f__Xanthobacteraceae;g__Bradyrhizobium;s__Bradyrhizobium elkanii	NA				NA				8808	WP_141713577	1.61906e-48		NA				8811	WP_026192174	2.10655e-164		8812	WP_069279341	1.05239e-35		8813	WP_016842633	7.50892e-33		NA				NA				NA				NA				NA
GCF001988695.1	d__Bacteria;p__Pseudomonadota;c__Gammaproteobacteria;o__Burkholderiales;f__Burkholderiaceae;g__Bordetella;s__Bordetella pertussis	NA				NA				2499	WP_010930977	1.16028e-58		NA				2498	WP_019248468	3.59603e-163		2498	WP_019248468	1.02806e-60		1068	AVS48_RS05475_1068	1.9853e-42		NA				NA				NA				NA				NA
GCF025136295.1	d__Bacteria;p__Pseudomonadota;c__Alphaproteobacteria;o__UBA8366;f__GCA-2696645;g__Aestuariispira_A;s__Aestuariispira_A ectoiniformans	NA				NA				2870	WP_259780091	7.61053e-52		NA				2867	WP_311195698	3.26863e-159		2866	WP_259780088	1.08958e-36		2865	WP_259780087	2.85253e-37		NA				NA				NA				NA				NA
GCF030374125.1	d__Bacteria;p__Pseudomonadota;c__Gammaproteobacteria;o__Pseudomonadales;f__Pseudomonadaceae;g__Pseudomonas_E;s__Pseudomonas_E sp005508865	NA				3813	WP_289534567	4.93789e-40		3814	WP_289534569	2.21969e-72		NA				3815	WP_289534571	2.31635e-208		3816	WP_289534572	5.73248e-58		3817	WP_137971468	3.3972e-59		NA				NA				NA				NA				NA
GCF000164015.3	d__Bacteria;p__Pseudomonadota;c__Gammaproteobacteria;o__Pseudomonadales;f__Pseudomonadaceae;g__Pseudomonas_E;s__Pseudomonas_E amygdali	NA				NA				3371	WP_002553569	3.43372e-46		NA				4720	WP_002555363	4.93615e-129		4721	WP_002555364	5.27283e-27		NA				NA				NA				NA				NA				NA
GCF000024225.1	d__Bacteria;p__Actinomycetota;c__Coriobacteriia;o__Coriobacteriales;f__Atopobiaceae;g__Lancefieldella;s__Lancefieldella parvula	NA				NA				NA				NA				1028	WP_012809119	3.37266e-124		1027	WP_143714133	2.55454e-29		NA				NA				NA				NA				NA				NA
GCF004683865.2	d__Bacteria;p__Pseudomonadota;c__Alphaproteobacteria;o__Rhodobacterales;f__Rhodobacteraceae;g__Paracoccus;s__Paracoccus liaowanqingii	NA				NA				4592	WP_176562770	5.32057e-49		NA				4513	WP_139615522	1.59468e-157		4514	WP_228461778	1.75369e-33		4515	WP_228461780	1.31231e-32		NA				NA				NA				NA				NA
GCF003994415.1	d__Bacteria;p__Pseudomonadota;c__Gammaproteobacteria;o__Burkholderiales;f__Burkholderiaceae;g__Achromobacter;s__Achromobacter spanius_C	NA				NA				2088	WP_127184091	8.42801e-71		NA				2089	WP_127184092	5.33403e-173		2090	WP_127184093	3.96117e-68		2091	WP_127184094	1.16023e-41		NA				NA				NA				NA				NA
GCF002795825.1	d__Bacteria;p__Pseudomonadota;c__Zetaproteobacteria;o__Mariprofundales;f__Mariprofundaceae;g__Mariprofundus;s__Mariprofundus ferrinatatus	NA				890	WP_100265200	4.17789e-31		889	WP_198507396	5.0641e-54		NA				883	WP_100265193	3.33231e-173		882	WP_100265192	4.58394e-42		881	WP_100265191	6.93908e-45		NA				NA				NA				NA				NA
GCF030944405.1	d__Bacteria;p__Pseudomonadota;c__Gammaproteobacteria;o__Burkholderiales;f__Burkholderiaceae;g__Janthinobacterium;s__Janthinobacterium sp030944405	NA				NA				479	WP_308923411	1.33175e-40		NA				485	WP_308923416	6.2404e-165		486	WP_308923417	1.76347e-42		487	WP_308923418	3.02294e-44		NA				NA				NA				NA				NA
GCF019884785.1	d__Bacteria;p__Bacillota_A;c__Clostridia;o__Peptostreptococcales;f__Thermotaleaceae;g__Crassaminicella;s__Crassaminicella profunda	NA				4014	WP_223037910	2.45673e-29		NA				NA				4012	WP_223037908	5.93275e-193		4011	WP_223037907	1.43053e-55		4010	WP_223037906	4.56045e-52		NA				NA				NA				NA				NA
GCF002208745.2	d__Bacteria;p__Pseudomonadota;c__Gammaproteobacteria;o__Pseudomonadales;f__Pseudomonadaceae;g__Pseudomonas_E;s__Pseudomonas_E protegens	NA				NA				887	WP_011059066	6.55088e-49		NA				889	WP_011059064	1.688e-130		890	WP_011059063	1.10741e-28		NA				NA				NA				NA				NA				NA
GCF001885195.1	d__Bacteria;p__Pseudomonadota;c__Gammaproteobacteria;o__Burkholderiales;f__Burkholderiaceae;g__Burkholderia;s__Burkholderia mallei	NA				NA				2070	WP_004192085	1.10339e-45		NA				5802	WP_004529409	1.95937e-167		5801	WP_004529410	3.82698e-47		5800	WP_004523363	1.56535e-41		NA				NA				NA				NA				NA
GCF002891925.1	d__Bacteria;p__Pseudomonadota;c__Alphaproteobacteria;o__Rhodobacterales;f__Rhodobacteraceae;g__Phaeobacter;s__Phaeobacter piscinae	NA				NA				517	WP_096870671	2.57316e-53		NA				514	WP_040181909	5.94463e-175		513	WP_014873707	1.33821e-30		512	WP_072505509	1.85788e-34		NA				NA				NA				NA				NA
GCF021730065.1	d__Bacteria;p__Pseudomonadota;c__Gammaproteobacteria;o__Enterobacterales;f__Vibrionaceae;g__Vibrio;s__Vibrio parahaemolyticus	NA				2256	WP_005456561	2.26351e-29		2255	WP_021822936	1.56688e-50		NA				2249	WP_005456652	1.12369e-162		2248	WP_005456615	8.62482e-38		2247	WP_005456630	4.06137e-37		NA				NA				NA				NA				NA
GCF001509405.1	d__Bacteria;p__Actinomycetota;c__Actinomycetes;o__Propionibacteriales;f__Nocardioidaceae;g__Aeromicrobium;s__Aeromicrobium erythreum	NA				NA				NA				NA				922	WP_067855287	1.27083e-179		923	WP_236749867	1.20885e-38		924	WP_067855293	6.89821e-49		NA				NA				NA				NA				NA
GCF004683965.1	d__Bacteria;p__Actinomycetota;c__Actinomycetes;o__Propionibacteriales;f__Nocardioidaceae;g__Nocardioides;s__Nocardioides seonyuensis	NA				NA				NA				NA				88	WP_208544086	2.97265e-183		89	WP_135266058	3.59877e-48		90	WP_167288581	1.04903e-49		NA				NA				NA				NA				NA
GCF016406285.1	d__Bacteria;p__Pseudomonadota;c__Alphaproteobacteria;o__Rhizobiales;f__Rhizobiaceae;g__Sinorhizobium;s__Sinorhizobium meliloti	NA				NA				4855	WP_010967087	3.67477e-52		NA				143	WP_013844977	7.60216e-162		3966	WP_013845556	8.56686e-40		145	WP_010968386	3.20557e-34		NA				NA				NA				NA				NA
GCF001986495.1	d__Bacteria;p__Pseudomonadota;c__Gammaproteobacteria;o__Burkholderiales;f__Burkholderiaceae;g__Bordetella;s__Bordetella pertussis	NA				NA				2500	WP_010930977	1.16058e-58		NA				2499	WP_019248468	3.59696e-163		2499	WP_019248468	1.02832e-60		1069	ABB85_RS05480_1069	1.98581e-42		NA				NA				NA				NA				NA
GCF016466415.2	d__Bacteria;p__Pseudomonadota;c__Gammaproteobacteria;o__Burkholderiales;f__Burkholderiaceae;g__Ralstonia;s__Ralstonia pickettii	NA				588	WP_009238914	1.61501e-28		4110	WP_009240644	4.09266e-49		NA				584	WP_009238918	1.74648e-168		583	WP_009238919	1.74002e-47		582	WP_009238920	1.37275e-39		NA				NA				NA				NA				NA
GCF016599575.1	d__Bacteria;p__Pseudomonadota;c__Alphaproteobacteria;o__Rhizobiales;f__Rhizobiaceae;g__Agrobacterium;s__Agrobacterium fabrum	NA				NA				2620	WP_010970740	3.30821e-34		NA				2617	WP_010970737	4.38624e-160		2616	WP_010970736	9.96429e-37		2615	WP_006310061	5.33089e-37		NA				NA				NA				NA				NA
GCF001742165.1	d__Bacteria;p__Pseudomonadota;c__Gammaproteobacteria;o__Burkholderiales;f__Burkholderiaceae;g__Burkholderia;s__Burkholderia stabilis	NA				NA				911	WP_236872051	7.19879e-46		NA				6652	WP_069750550	3.79756e-171		6651	WP_069750549	5.05147e-44		6650	WP_069750548	7.41821e-44		NA				NA				NA				NA				NA
GCF900636995.1	d__Bacteria;p__Pseudomonadota;c__Gammaproteobacteria;o__Pseudomonadales;f__Pseudomonadaceae;g__Pseudomonas_E;s__Pseudomonas_E piscium	NA				NA				2087	WP_063432772	1.39015e-47		NA				2092	WP_025805884	1.22522e-164		2091	WP_102676962	2.12337e-47		2090	WP_124325275	1.04444e-31		NA				NA				NA				NA				NA
GCF002896855.1	d__Bacteria;p__Bacillota_A;c__Clostridia;o__Acetivibrionales;f__DSM-5807;g__Pseudoclostridium;s__Pseudoclostridium thermosuccinogenes	NA				NA				NA				NA				3807	WP_103080441	5.99831e-130		3806	WP_242973854	9.92312e-27		3805	WP_103080443	4.41161e-29		NA				NA				NA				NA				NA
GCF017570045.1	d__Bacteria;p__Pseudomonadota;c__Gammaproteobacteria;o__Enterobacterales;f__Shewanellaceae;g__Shewanella;s__Shewanella algae	NA				180	WP_096142442	3.43023e-32		179	WP_025010634	2.50066e-66		NA				178	WP_025010633	1.63815e-221		177	WP_025010632	1.61873e-71		176	WP_025010631	3.31228e-60		NA				NA				NA				NA				NA
GCF001414055.1	d__Bacteria;p__Pseudomonadota;c__Alphaproteobacteria;o__Caulobacterales;f__Caulobacteraceae;g__Caulobacter;s__Caulobacter henricii	NA				NA				2835	WP_236849484	1.17909e-40		NA				2832	WP_062148931	1.79644e-166		2831	WP_062148928	2.57955e-36		2830	WP_062148925	4.23267e-31		NA				NA				NA				NA				NA
GCF901482575.1	d__Bacteria;p__Pseudomonadota;c__Gammaproteobacteria;o__Burkholderiales;f__Burkholderiaceae;g__Bordetella;s__Bordetella pertussis	NA				NA				1978	WP_010928270	3.28594e-59		NA				1979	WP_010928271	4.67663e-168		1980	WP_010928272	3.11311e-61		1981	WP_010928273	6.58444e-44		NA				NA				NA				NA				NA
GCF019056475.1	d__Bacteria;p__Pseudomonadota;c__Gammaproteobacteria;o__Pseudomonadales;f__Pseudomonadaceae;g__Pseudomonas_E;s__Pseudomonas_E parakoreensis	NA				NA				662	WP_047291070	1.64331e-46		NA				664	WP_041068020	3.54331e-130		665	WP_047291072	7.04012e-31		NA				NA				NA				NA				NA				NA
GCA000709395.2	d__Bacteria;p__Pseudomonadota;c__Alphaproteobacteria;o__Rhizobiales;f__Rhizobiaceae;g__Mesorhizobium;s__Mesorhizobium jarvisii	NA				NA				3774	AID30379	3.2942e-57		NA				3777	AID30376	2.74279e-164		6066	AID28010	1.74198e-43		3779	AID30374	8.0819e-35		NA				NA				NA				NA				NA
GCF002278075.1	d__Bacteria;p__Pseudomonadota;c__Gammaproteobacteria;o__Burkholderiales;f__Burkholderiaceae;g__Paraburkholderia;s__Paraburkholderia aromaticivorans	NA				NA				3315	WP_095419655	4.17646e-50		NA				4812	WP_095421233	1.94876e-174		4811	WP_095421232	2.28125e-49		4810	WP_095421231	1.13972e-42		NA				NA				NA				NA				NA
GCF009626455.1	d__Bacteria;p__Pseudomonadota;c__Gammaproteobacteria;o__Burkholderiales;f__Burkholderiaceae;g__Bordetella;s__Bordetella pertussis	NA				NA				2451	WP_010928270	3.28741e-59		NA				2450	WP_010928271	4.67873e-168		2449	WP_010928272	3.11451e-61		2448	WP_010928273	6.5874e-44		NA				NA				NA				NA				NA
GCF017161425.1	d__Bacteria;p__Pseudomonadota;c__Alphaproteobacteria;o__Caulobacterales;f__Maricaulaceae;g__Marinicauda;s__Marinicauda algicola	NA				NA				1523	WP_135996275	2.86372e-37		NA				1520	WP_135996278	1.42879e-166		1519	WP_135996279	2.33343e-41		1518	WP_135996280	8.09459e-35		NA				NA				NA				NA				NA
GCF024748895.1	d__Bacteria;p__Pseudomonadota;c__Gammaproteobacteria;o__Pseudomonadales;f__Pseudomonadaceae;g__Pseudomonas_E;s__Pseudomonas_E atacamensis	NA				NA				614	WP_258710958	6.14898e-46		NA				612	WP_110603767	7.54252e-130		611	WP_122881138	2.69522e-29		NA				NA				NA				NA				NA				NA
GCA025757745.1	d__Bacteria;p__Actinomycetota;c__Coriobacteriia;o__Coriobacteriales;f__Coriobacteriaceae;g__Collinsella;s__Collinsella sp025757745	NA				NA				NA				NA				309	UYI99520	1.61339e-115		310	UYI99521	5.74199e-28		NA				NA				NA				NA				NA				NA
GCF005221365.1	d__Bacteria;p__Pseudomonadota;c__Alphaproteobacteria;o__Rhizobiales;f__Rhizobiaceae;g__Agrobacterium;s__Agrobacterium pusense	NA				NA				2616	WP_006699755	3.37117e-37		NA				2613	WP_035206587	1.02963e-160		2612	WP_004439301	3.39177e-37		2611	WP_137069129	8.37174e-37		NA				NA				NA				NA				NA
GCF025139485.1	d__Bacteria;p__Pseudomonadota;c__Alphaproteobacteria;o__Rhodobacterales;f__Rhodobacteraceae;g__Leisingera;s__Leisingera caerulea	NA				NA				2568	WP_036797428	2.30906e-50		NA				2571	WP_259957084	9.9994e-177		2572	WP_027236749	8.96528e-32		2573	WP_027236748	3.57973e-34		NA				NA				NA				NA				NA
GCF004009015.1	d__Bacteria;p__Pseudomonadota;c__Gammaproteobacteria;o__Burkholderiales;f__Burkholderiaceae;g__Bordetella;s__Bordetella pertussis	NA				NA				1354	WP_010930977	1.17194e-58		NA				1355	WP_019248468	3.63217e-163		1355	WP_019248468	1.03839e-60		2795	CX034_RS14240_2795	2.00525e-42		NA				NA				NA				NA				NA
GCF004007475.1	d__Bacteria;p__Pseudomonadota;c__Gammaproteobacteria;o__Burkholderiales;f__Burkholderiaceae;g__Bordetella;s__Bordetella pertussis	NA				NA				1354	WP_010930977	1.17164e-58		NA				1355	WP_019248468	3.63124e-163		1355	WP_019248468	1.03812e-60		2792	CXD83_RS14215_2792	2.00474e-42		NA				NA				NA				NA				NA
GCF019466035.1	d__Bacteria;p__Pseudomonadota;c__Gammaproteobacteria;o__Pseudomonadales;f__Pseudomonadaceae;g__Pseudomonas_E;s__Pseudomonas_E protegens	NA				NA				703	WP_169893068	8.39594e-49		NA				701	WP_011059064	1.68079e-130		700	WP_041115745	7.77473e-29		NA				NA				NA				NA				NA				NA
GCF003568605.1	d__Bacteria;p__Pseudomonadota;c__Gammaproteobacteria;o__Burkholderiales;f__Burkholderiaceae;g__Burkholderia;s__Burkholderia thailandensis	NA				NA				3297	WP_009891455	1.08994e-46		NA				1483	WP_009894301	1.10439e-169		1484	WP_009894303	5.83898e-49		1485	WP_009894305	3.24877e-41		NA				NA				NA				NA				NA
GCA010668965.1	d__Bacteria;p__Pseudomonadota;c__Gammaproteobacteria;o__Pseudomonadales;f__Pseudomonadaceae;g__Pseudomonas_E;s__Pseudomonas_E bijieensis	NA				4508	QIB07451	3.06294e-27		4518	QIB07461	2.32118e-45		NA				4513	QIB07456	4.60751e-165		4514	QIB07457	1.47705e-46		4515	QIB07458	9.14296e-36		NA				NA				NA				NA				NA
GCF000803645.1	d__Bacteria;p__Pseudomonadota;c__Alphaproteobacteria;o__Sphingomonadales;f__Sphingomonadaceae;g__Sphingopyxis;s__Sphingopyxis fribergensis	NA				NA				1882	WP_039574249	9.96439e-51		NA				3690	WP_039577186	6.57342e-146		1885	WP_039574258	5.08676e-33		1886	WP_187337299	3.90367e-33		NA				NA				NA				NA				NA
GCF025857195.1	d__Bacteria;p__Pseudomonadota;c__Alphaproteobacteria;o__Rhodobacterales;f__Rhodobacteraceae;g__Leisingera;s__Leisingera thetidis	NA				NA				840	WP_264212731	2.8228e-51		NA				837	WP_264212728	5.41342e-176		836	WP_264212727	1.51524e-31		835	WP_264212726	3.23475e-34		NA				NA				NA				NA				NA
GCF026427775.1	d__Bacteria;p__Actinomycetota;c__Actinomycetes;o__Actinomycetales;f__Micrococcaceae;g__Arthrobacter;s__Arthrobacter sp026427775	NA				NA				NA				NA				3336	WP_267275843	1.23857e-185		3345	WP_267275852	8.98519e-42		3338	WP_323809199	1.12042e-45		NA				NA				NA				NA				NA
GCF014163415.1	d__Bacteria;p__Pseudomonadota;c__Alphaproteobacteria;o__Rhizobiales;f__Xanthobacteraceae;g__Bradyrhizobium;s__Bradyrhizobium diazoefficiens	NA				NA				1547	WP_028173504	2.95713e-47		NA				1544	WP_011084253	1.79018e-164		1543	WP_028173506	2.74045e-36		1542	WP_011084251	6.6227e-32		NA				NA				NA				NA				NA
GCF014171595.1	d__Bacteria;p__Pseudomonadota;c__Gammaproteobacteria;o__Burkholderiales;f__Burkholderiaceae;g__Telluria;s__Telluria sp014171595	NA				2863	WP_229424954	5.75811e-43		2864	WP_182988137	4.12506e-66		NA				2865	WP_182988138	1.21654e-215		2866	WP_182988139	5.23416e-65		2867	WP_182988140	2.53774e-59		NA				NA				NA				NA				NA
GCF011388215.1	d__Bacteria;p__Pseudomonadota;c__Gammaproteobacteria;o__Burkholderiales;f__Burkholderiaceae;g__Hydrogenophaga;s__Hydrogenophaga crocea	NA				486	WP_166224091	5.09645e-37		487	WP_166224093	1.18545e-65		NA				488	WP_166224095	3.71934e-207		489	WP_166224097	2.47149e-64		490	WP_166224099	1.00655e-55		NA				NA				NA				NA				NA
GCF015767875.1	d__Bacteria;p__Actinomycetota;c__Actinomycetes;o__Streptomycetales;f__Streptomycetaceae;g__Streptomyces;s__Streptomyces clavuligerus	NA				NA				NA				NA				1851	WP_003958263	7.82993e-138		1850	WP_003958265	3.33797e-26		1849	WP_003958266	8.3859e-35		NA				NA				NA				NA				NA
GCF003851645.1	d__Bacteria;p__Pseudomonadota;c__Gammaproteobacteria;o__Pseudomonadales;f__Pseudomonadaceae;g__Pseudomonas_E;s__Pseudomonas_E orientalis	NA				NA				609	WP_124356866	3.23143e-46		NA				607	WP_124356864	1.7745e-131		606	WP_124356863	1.43018e-30		NA				NA				NA				NA				NA				NA
GCF000756065.1	d__Bacteria;p__Pseudomonadota;c__Gammaproteobacteria;o__Burkholderiales;f__Burkholderiaceae;g__Burkholderia;s__Burkholderia mallei	NA				NA				2685	WP_004192085	1.10253e-45		NA				4394	WP_004541975	3.04244e-167		4395	WP_004541970	4.94008e-48		4396	WP_009978762	2.98684e-41		NA				NA				NA				NA				NA
GCA003966995.1	d__Bacteria;p__Pseudomonadota;c__Alphaproteobacteria;o__Rhizobiales;f__Pleomorphomonadaceae;g__Oharaeibacter;s__Oharaeibacter diazotrophicus	NA				NA				2737	BBE73175	9.5234e-46		NA				2734	BBE73172	4.60717e-159		2733	BBE73171	3.64217e-37		2732	BBE73170	1.91035e-35		NA				NA				NA				NA				NA
GCF001299555.1	d__Bacteria;p__Pseudomonadota;c__Gammaproteobacteria;o__Burkholderiales;f__Burkholderiaceae;g__Ralstonia;s__Ralstonia solanacearum	NA				863	WP_003265863	9.22647e-29		4274	WP_003263822	1.23299e-50		NA				859	WP_003265858	3.17514e-170		858	WP_003265857	1.18125e-43		857	WP_003265856	8.75669e-42		NA				NA				NA				NA				NA
GCF011604505.1	d__Bacteria;p__Pseudomonadota;c__Alphaproteobacteria;o__Rhizobiales;f__Rhizobiaceae;g__Rhizobium;s__Rhizobium leguminosarum	NA				5942	WP_018246158	1.19427e-31		1745	WP_047621475	6.64719e-49		NA				3165	WP_047617509	8.5679e-158		1737	WP_047621482	1.0836e-44		3163	WP_047617505	9.99115e-33		NA				NA				NA				NA				NA
GCF000331185.2	d__Bacteria;p__Actinomycetota;c__Actinomycetes;o__Streptomycetales;f__Streptomycetaceae;g__Streptomyces;s__Streptomyces rimosus	NA				NA				NA				NA				5264	WP_003982767	4.90066e-141		5265	WP_003982766	1.10092e-30		5266	WP_003982764	1.25271e-33		NA				NA				NA				NA				NA
GCF012913645.1	d__Bacteria;p__Pseudomonadota;c__Alphaproteobacteria;o__Rhizobiales;f__Rhizobiaceae;g__Mesorhizobium;s__Mesorhizobium japonicum	NA				NA				3462	WP_010909741	3.4179e-57		NA				3465	WP_010909738	3.25216e-164		5658	WP_244966432	1.82653e-44		3467	WP_032930461	8.78236e-35		NA				NA				NA				NA				NA
GCF002214645.1	d__Bacteria;p__Pseudomonadota;c__Gammaproteobacteria;o__Burkholderiales;f__Burkholderiaceae;g__Diaphorobacter;s__Diaphorobacter nitroreducens	NA				531	WP_187306000	9.30231e-41		532	WP_187306001	2.07209e-64		NA				533	WP_088886476	2.92533e-210		534	WP_015913592	1.35537e-71		535	WP_015913591	9.42312e-64		NA				NA				NA				NA				NA
GCF003590605.1	d__Bacteria;p__Pseudomonadota;c__Gammaproteobacteria;o__Burkholderiales;f__Burkholderiaceae;g__Ralstonia;s__Ralstonia solanacearum	NA				2596	WP_014617781	8.04892e-29		4067	WP_014619158	2.63185e-50		NA				2600	WP_014617784	5.58239e-170		2601	WP_014617785	6.26637e-44		2602	WP_014617786	1.4061e-41		NA				NA				NA				NA				NA
GCF004007155.1	d__Bacteria;p__Pseudomonadota;c__Gammaproteobacteria;o__Burkholderiales;f__Burkholderiaceae;g__Bordetella;s__Bordetella pertussis	NA				NA				1314	WP_010930977	1.16178e-58		NA				1315	WP_019248468	3.60067e-163		1315	WP_019248468	1.02938e-60		1069	CG032_RS05530_1069	1.98786e-42		NA				NA				NA				NA				NA
GCF003952485.1	d__Bacteria;p__Pseudomonadota;c__Alphaproteobacteria;o__Rhizobiales;f__Rhizobiaceae;g__Mesorhizobium;s__Mesorhizobium sp003952485	NA				NA				4580	WP_245464958	4.17353e-57		NA				4583	WP_126093466	6.82601e-164		3489	WP_126092536	3.52051e-43		4585	WP_126093468	3.20791e-31		NA				NA				NA				NA				NA
GCF023374335.1	d__Bacteria;p__Pseudomonadota;c__Gammaproteobacteria;o__Burkholderiales;f__Burkholderiaceae;g__Burkholderia;s__Burkholderia cenocepacia	NA				NA				1482	WP_205671265	1.11688e-46		NA				6551	WP_006486287	1.71967e-172		6550	WP_006498096	1.55842e-44		6549	WP_006486292	1.0537e-42		NA				NA				NA				NA				NA
GCF016859165.1	d__Bacteria;p__Pseudomonadota;c__Gammaproteobacteria;o__Pseudomonadales;f__Pseudomonadaceae;g__Pseudomonas_E;s__Pseudomonas_E granadensis	NA				NA				851	WP_203420610	3.24111e-46		NA				849	WP_203420608	3.5927e-130		848	WP_203420607	3.52994e-29		NA				NA				NA				NA				NA				NA
GCA021789465.1	d__Bacteria;p__Actinomycetota;c__Actinomycetes;o__Actinomycetales;f__Micrococcaceae;g__Arthrobacter;s__Arthrobacter aurescens	NA				NA				NA				NA				2900	UKA48709	6.35956e-180		2901	UKA48710	3.26032e-43		2902	UKA48711	9.38923e-50		NA				NA				NA				NA				NA
GCF000184745.1	d__Bacteria;p__Pseudomonadota;c__Gammaproteobacteria;o__Burkholderiales;f__Burkholderiaceae;g__Variovorax;s__Variovorax paradoxus_C	NA				497	WP_013538968	2.10502e-44		4929	WP_013543299	1.07561e-71		NA				4928	WP_013543298	7.09936e-196		500	WP_013538971	1.17718e-56		4926	WP_013543296	4.77202e-57		NA				NA				NA				NA				NA
GCF004635845.1	d__Bacteria;p__Pseudomonadota;c__Gammaproteobacteria;o__Burkholderiales;f__Burkholderiaceae;g__Bordetella;s__Bordetella pertussis	NA				NA				1338	WP_010930977	1.16327e-58		NA				1339	WP_019248468	3.6053e-163		1339	WP_019248468	1.03071e-60		2771	C5E96_RS14240_2771	1.99042e-42		NA				NA				NA				NA				NA
GCF028551275.1	d__Bacteria;p__Pseudomonadota;c__Alphaproteobacteria;o__Sphingomonadales;f__Sphingomonadaceae;g__Sphingomonas;s__Sphingomonas hankookensis_A	NA				NA				1268	WP_084401546	1.06715e-44		NA				290	WP_066692081	1.52102e-149		1265	WP_066690222	9.71416e-34		1264	WP_066690224	6.4743e-36		NA				NA				NA				NA				NA
GCF030687245.1	d__Bacteria;p__Pseudomonadota;c__Gammaproteobacteria;o__Pseudomonadales;f__Pseudomonadaceae;g__Pseudomonas_E;s__Pseudomonas_E rhizophila	NA				3756	WP_047228161	1.68555e-26		3238	WP_305468554	8.62239e-49		NA				3751	WP_047228165	1.2983e-165		3750	WP_047228166	4.35892e-47		3749	WP_047228167	5.81295e-35		NA				NA				NA				NA				NA
GCA007556835.1	d__Bacteria;p__Pseudomonadota;c__Gammaproteobacteria;o__Burkholderiales;f__Burkholderiaceae;g__Corticimicrobacter;s__Corticimicrobacter populi	NA				1923	QDQ87862	1.02888e-31		1922	QDQ89174	4.06478e-62		NA				1921	QDQ89172	2.76841e-169		1920	QDQ89173	5.89265e-64		1919	QDQ89171	4.09913e-53		NA				NA				NA				NA				NA
GCA030994885.1	d__Bacteria;p__Pseudomonadota;c__Gammaproteobacteria;o__Enterobacterales;f__Vibrionaceae;g__Vibrio;s__Vibrio parahaemolyticus	NA				2414	WMO04407	2.25172e-29		2413	WMO04406	2.50135e-50		NA				2407	WMO04401	1.50073e-162		2406	WMO04400	8.57989e-38		2405	WMO04399	4.04021e-37		NA				NA				NA				NA				NA
GCA014863565.1	d__Bacteria;p__Actinomycetota;c__Actinomycetes;o__Actinomycetales;f__Micrococcaceae;g__Arthrobacter;s__Arthrobacter ureafaciens	NA				NA				NA				NA				2654	QOI62577	1.74661e-181		2653	QOI62576	6.61187e-41		2652	QOI62575	5.52659e-44		NA				NA				NA				NA				NA
GCA024072375.1	d__Bacteria;p__Pseudomonadota;c__Alphaproteobacteria;o__Sphingomonadales;f__Sphingomonadaceae;g__Sphingomonas;s__Sphingomonas sp024072375	NA				NA				3328	USU07140	2.55638e-46		NA				3117	USU04567	3.4443e-149		3325	USU04759	2.01754e-33		3324	USU04758	6.97424e-36		NA				NA				NA				NA				NA
GCF022409515.1	d__Bacteria;p__Pseudomonadota;c__Gammaproteobacteria;o__Burkholderiales;f__Burkholderiaceae;g__Bordetella;s__Bordetella pertussis	NA				NA				1405	WP_010930977	1.16955e-58		NA				1406	WP_019248468	3.62476e-163		1406	WP_019248468	1.03627e-60		1071	HRJ61_RS05475_1071	2.00116e-42		NA				NA				NA				NA				NA
GCF025138695.1	d__Bacteria;p__Pseudomonadota;c__Alphaproteobacteria;o__Rhodobacterales;f__Rhodobacteraceae;g__Aliiroseovarius;s__Aliiroseovarius crassostreae	NA				NA				1553	WP_259774404	9.60068e-49		NA				1727	WP_173486533	4.42697e-171		1546	WP_259777821	2.52149e-44		1729	WP_259775448	3.71962e-34		NA				NA				NA				NA				NA
GCF004008975.1	d__Bacteria;p__Pseudomonadota;c__Gammaproteobacteria;o__Burkholderiales;f__Burkholderiaceae;g__Bordetella;s__Bordetella pertussis	NA				NA				2558	WP_010930977	1.16806e-58		NA				2557	WP_019248468	3.62013e-163		2557	WP_019248468	1.03494e-60		1120	CXD86_RS05720_1120	1.9986e-42		NA				NA				NA				NA				NA
GCF013318015.2	d__Bacteria;p__Pseudomonadota;c__Alphaproteobacteria;o__Rhizobiales;f__Rhizobiaceae;g__Agrobacterium;s__Agrobacterium fabacearum	NA				NA				2585	WP_080799768	3.24027e-36		NA				2582	WP_003514561	4.3865e-160		2581	WP_111782891	1.65761e-36		2580	WP_013635294	7.08859e-37		NA				NA				NA				NA				NA
GCF026016325.1	d__Bacteria;p__Pseudomonadota;c__Gammaproteobacteria;o__Pseudomonadales;f__Pseudomonadaceae;g__Pseudomonas_E;s__Pseudomonas_E sp026016325	NA				3927	WP_265064085	5.81608e-27		3917	WP_265064075	8.56691e-46		NA				3922	WP_265064080	1.27476e-165		3921	WP_265064079	3.02842e-45		3920	WP_265064078	1.09385e-33		NA				NA				NA				NA				NA
GCF002346185.1	d__Bacteria;p__Pseudomonadota;c__Gammaproteobacteria;o__Burkholderiales;f__Burkholderiaceae;g__Burkholderia;s__Burkholderia mallei	NA				NA				1703	WP_004192085	8.88773e-46		NA				1614	WP_011807719	4.95346e-151		1613	WP_011807718	2.54151e-26		1612	WP_004191346	6.19684e-29		NA				NA				NA				NA				NA
GCF024748735.1	d__Bacteria;p__Pseudomonadota;c__Gammaproteobacteria;o__Pseudomonadales;f__Pseudomonadaceae;g__Pseudomonas_E;s__Pseudomonas_E sp024749165	NA				NA				766	WP_258599821	7.56038e-44		NA				768	WP_038706838	4.53294e-129		769	WP_198754750	5.09124e-29		NA				NA				NA				NA				NA				NA
GCF001718615.1	d__Bacteria;p__Pseudomonadota;c__Gammaproteobacteria;o__Burkholderiales;f__Burkholderiaceae;g__Burkholderia;s__Burkholderia thailandensis	NA				NA				1933	WP_009891455	1.08845e-46		NA				5745	WP_009901534	4.35359e-169		5746	WP_009901535	5.61482e-49		5747	WP_009901536	1.88711e-41		NA				NA				NA				NA				NA
GCF025263665.1	d__Bacteria;p__Bacillota;c__Bacilli;o__Bacillales_B;f__Bacillaceae_C;g__Heyndrickxia;s__Heyndrickxia oleronia	NA				NA				NA				NA				2550	WP_078110116	1.05949e-156		2551	WP_078110115	1.51744e-35		2552	WP_071975575	3.38381e-37		NA				NA				NA				NA				NA
GCF014163455.1	d__Bacteria;p__Pseudomonadota;c__Alphaproteobacteria;o__Rhizobiales;f__Xanthobacteraceae;g__Bradyrhizobium;s__Bradyrhizobium diazoefficiens	NA				NA				1516	WP_028173504	2.92225e-47		NA				1513	WP_011084253	1.76907e-164		1512	WP_028173506	2.70813e-36		1511	WP_011084251	6.54459e-32		NA				NA				NA				NA				NA
GCF002222635.1	d__Bacteria;p__Pseudomonadota;c__Alphaproteobacteria;o__Rhodobacterales;f__Rhodobacteraceae;g__Pseudosulfitobacter;s__Pseudosulfitobacter pseudonitzschiae_A	NA				NA				2139	WP_089420816	3.25538e-52		NA				2142	WP_089420819	7.00948e-170		4107	WP_240311386	2.94374e-38		2144	WP_089420821	7.24979e-36		NA				NA				NA				NA				NA
GCF029919115.1	d__Bacteria;p__Pseudomonadota;c__Gammaproteobacteria;o__Burkholderiales;f__Burkholderiaceae;g__Variovorax;s__Variovorax paradoxus_O	NA				NA				4965	WP_281148301	4.28352e-47		NA				973	WP_281149719	6.57864e-165		974	WP_281149720	8.0657e-50		975	WP_281149721	1.69932e-39		NA				NA				NA				NA				NA
GCF002892025.1	d__Bacteria;p__Pseudomonadota;c__Alphaproteobacteria;o__Rhodobacterales;f__Rhodobacteraceae;g__Phaeobacter;s__Phaeobacter inhibens	NA				NA				580	WP_044040875	3.74535e-53		NA				577	WP_014879253	4.26873e-175		576	WP_014873707	1.37104e-30		575	WP_014873706	3.66267e-34		NA				NA				NA				NA				NA
GCF004637085.1	d__Bacteria;p__Pseudomonadota;c__Gammaproteobacteria;o__Burkholderiales;f__Burkholderiaceae;g__Bordetella;s__Bordetella pertussis	NA				NA				2497	WP_010930977	1.16088e-58		NA				2496	WP_019248468	3.59789e-163		2496	WP_019248468	1.02859e-60		1068	C5E80_RS05510_1068	1.98632e-42		NA				NA				NA				NA				NA
GCF030345275.1	d__Bacteria;p__Actinomycetota;c__Actinomycetes;o__Streptomycetales;f__Streptomycetaceae;g__Streptomyces;s__Streptomyces albidoflavus	NA				NA				NA				NA				5763	WP_289219337	3.97521e-131		5764	WP_008409174	7.55973e-26		5765	WP_008409175	5.85414e-30		NA				NA				NA				NA				NA
GCF025994915.1	d__Bacteria;p__Pseudomonadota;c__Gammaproteobacteria;o__Enterobacterales;f__Vibrionaceae;g__Vibrio;s__Vibrio vulnificus_B	NA				658	WP_013571201	4.27661e-26		659	WP_013571202	7.56942e-53		NA				665	WP_011079667	1.79276e-167		666	WP_108694560	2.15447e-37		667	WP_011079669	2.3614e-38		NA				NA				NA				NA				NA
GCF003391375.1	d__Bacteria;p__Pseudomonadota;c__Gammaproteobacteria;o__Enterobacterales;f__Vibrionaceae;g__Vibrio;s__Vibrio coralliilyticus	NA				2850	WP_006959815	3.20458e-28		2851	WP_038513361	8.74311e-53		NA				2854	WP_064488653	5.11615e-168		2855	WP_038513350	7.21356e-39		2856	WP_038513349	3.59519e-35		NA				NA				NA				NA				NA
GCF000764535.1	d__Bacteria;p__Pseudomonadota;c__Alphaproteobacteria;o__Sphingomonadales;f__Sphingomonadaceae;g__Sphingomonas;s__Sphingomonas taxi	NA				1143	WP_038660604	6.44961e-26		1144	WP_038660607	1.81267e-48		NA				2076	WP_169742540	1.85749e-148		1147	WP_038660612	9.17817e-32		1148	WP_171009555	8.99751e-37		NA				NA				NA				NA				NA
GCF001854305.1	d__Bacteria;p__Pseudomonadota;c__Gammaproteobacteria;o__Burkholderiales;f__Burkholderiaceae;g__Cupriavidus;s__Cupriavidus malaysiensis	NA				1588	WP_071011139	6.40671e-31		1587	WP_071037484	6.67295e-62		NA				1586	WP_071037483	2.39141e-212		1585	WP_071011144	1.68671e-62		1584	WP_071011146	9.15288e-58		NA				NA				NA				NA				NA
GCF012972145.1	d__Bacteria;p__Pseudomonadota;c__Alphaproteobacteria;o__Rhizobiales;f__Rhizobiaceae;g__Mesorhizobium;s__Mesorhizobium japonicum	NA				NA				3463	WP_010909741	3.16831e-57		NA				3466	WP_010909738	3.01468e-164		5655	WP_244966432	1.69315e-44		3468	WP_032930461	8.14104e-35		NA				NA				NA				NA				NA
GCF003991035.1	d__Bacteria;p__Pseudomonadota;c__Gammaproteobacteria;o__Burkholderiales;f__Burkholderiaceae;g__Bordetella;s__Bordetella pertussis	NA				NA				2527	WP_010930977	1.17493e-58		NA				2526	WP_019248468	3.64144e-163		2526	WP_019248468	1.04104e-60		1086	AV745_RS05530_1086	2.01037e-42		NA				NA				NA				NA				NA
GCF002891985.1	d__Bacteria;p__Pseudomonadota;c__Alphaproteobacteria;o__Rhodobacterales;f__Rhodobacteraceae;g__Phaeobacter;s__Phaeobacter inhibens	NA				NA				534	WP_044040875	3.44167e-53		NA				531	WP_014879253	3.92262e-175		530	WP_014873707	1.25987e-30		529	WP_014873706	3.3657e-34		NA				NA				NA				NA				NA
GCF016864575.1	d__Bacteria;p__Pseudomonadota;c__Alphaproteobacteria;o__Rhizobiales;f__Rhizobiaceae;g__Rhizobium;s__Rhizobium sp900468685	NA				NA				1652	WP_112714050	1.3041e-36		NA				1649	WP_203429796	2.00257e-159		1648	WP_112714044	3.4151e-37		1647	WP_112714042	3.61778e-34		NA				NA				NA				NA				NA
GCF026650865.1	d__Bacteria;p__Pseudomonadota;c__Gammaproteobacteria;o__Enterobacterales;f__Vibrionaceae;g__Vibrio;s__Vibrio parahaemolyticus	NA				2369	WP_005456561	2.3318e-29		2368	WP_005456668	2.59031e-50		NA				2362	WP_017447724	1.11732e-162		2361	WP_005456615	8.88504e-38		2360	WP_005456630	4.18391e-37		NA				NA				NA				NA				NA
GCF027945475.1	d__Bacteria;p__Actinomycetota;c__Actinomycetes;o__Actinomycetales;f__Actinomycetaceae;g__Actinomyces;s__Actinomyces oris	NA				NA				NA				NA				565	WP_271288998	1.09049e-133		564	WP_271288997	2.41214e-32		563	WP_271288996	6.41097e-35		NA				NA				NA				NA				NA
GCF030406905.1	d__Bacteria;p__Actinomycetota;c__Actinomycetes;o__Streptomycetales;f__Streptomycetaceae;g__Streptomyces;s__Streptomyces sp030406905	NA				NA				NA				NA				4354	WP_290351119	3.00479e-139		4355	WP_290351120	1.5422e-30		4356	WP_290351121	3.55523e-32		NA				NA				NA				NA				NA
GCF000014785.1	d__Bacteria;p__Pseudomonadota;c__Gammaproteobacteria;o__Nitrococcales;f__Halorhodospiraceae;g__Alkalilimnicola;s__Alkalilimnicola ehrlichii	NA				NA				2183	WP_011629898	1.87452e-42		NA				2181	WP_011629896	7.02402e-131		2180	WP_011629895	7.94874e-27		NA				NA				NA				NA				NA				NA
GCF001987415.1	d__Bacteria;p__Pseudomonadota;c__Gammaproteobacteria;o__Burkholderiales;f__Burkholderiaceae;g__Bordetella;s__Bordetella pertussis	NA				NA				1338	WP_010930977	1.16088e-58		NA				1339	WP_019248468	3.59789e-163		1339	WP_019248468	1.02859e-60		2768	ABC31_RS14190_2768	1.98632e-42		NA				NA				NA				NA				NA
GCF001985065.1	d__Bacteria;p__Pseudomonadota;c__Gammaproteobacteria;o__Burkholderiales;f__Burkholderiaceae;g__Bordetella;s__Bordetella pertussis	NA				NA				1355	WP_010930977	1.17194e-58		NA				1356	WP_019248468	3.63217e-163		1356	WP_019248468	1.03839e-60		2795	WU08_RS14190_2795	2.00525e-42		NA				NA				NA				NA				NA
GCF009763165.1	d__Bacteria;p__Pseudomonadota;c__Gammaproteobacteria;o__Enterobacterales;f__Vibrionaceae;g__Vibrio;s__Vibrio parahaemolyticus	NA				501	WP_005456561	2.2468e-29		502	WP_005456668	2.49589e-50		NA				508	WP_005456652	1.11539e-162		509	WP_005494120	8.3311e-38		510	WP_005456630	4.0314e-37		NA				NA				NA				NA				NA
GCF029909615.1	d__Bacteria;p__Pseudomonadota;c__Gammaproteobacteria;o__Burkholderiales;f__Burkholderiaceae;g__Taylorella;s__Taylorella equigenitalis	NA				846	WP_013522655	1.33851e-43		845	WP_044962385	2.4783e-69		NA				844	WP_044962384	2.54332e-177		843	WP_013522652	4.75124e-54		842	WP_225972036	2.66109e-41		NA				NA				NA				NA				NA
GCF013390305.1	d__Bacteria;p__Pseudomonadota;c__Alphaproteobacteria;o__Rhizobiales;f__Xanthobacteraceae;g__Bradyrhizobium;s__Bradyrhizobium diazoefficiens	NA				NA				7786	WP_028173504	2.87439e-47		NA				7789	WP_011084253	1.74009e-164		7790	WP_028173506	2.66377e-36		7791	WP_011084251	6.43739e-32		NA				NA				NA				NA				NA
GCF030406865.1	d__Bacteria;p__Actinomycetota;c__Actinomycetes;o__Streptomycetales;f__Streptomycetaceae;g__Streptomyces;s__Streptomyces platensis	NA				NA				NA				NA				5081	WP_168481178	2.52314e-140		5082	WP_168481179	1.14452e-29		5083	WP_168481180	6.41034e-34		NA				NA				NA				NA				NA
GCF029000325.1	d__Bacteria;p__Pseudomonadota;c__Gammaproteobacteria;o__Burkholderiales;f__Burkholderiaceae;g__Alcaligenes;s__Alcaligenes nematophilus	NA				2183	WP_250755802	3.25699e-35		2182	WP_250755800	7.15834e-64		NA				2181	WP_250755798	6.9786e-154		2180	WP_250755796	2.0658e-34		NA				NA				NA				NA				NA				NA
GCF022409535.1	d__Bacteria;p__Pseudomonadota;c__Gammaproteobacteria;o__Burkholderiales;f__Burkholderiaceae;g__Bordetella;s__Bordetella pertussis	NA				NA				2506	WP_010930977	1.16238e-58		NA				2505	WP_019248468	3.60252e-163		2505	WP_019248468	1.02991e-60		1071	HRJ60_RS05475_1071	1.98888e-42		NA				NA				NA				NA				NA
GCF000321415.2	d__Bacteria;p__Pseudomonadota;c__Gammaproteobacteria;o__Ectothiorhodospirales;f__Ectothiorhodospiraceae;g__Thioalkalivibrio;s__Thioalkalivibrio nitratireducens	NA				NA				2411	WP_015259261	1.39504e-47		NA				2409	WP_269465088	3.27126e-134		2408	WP_015259258	2.4838e-26		NA				NA				NA				NA				NA				NA
GCF030704305.1	d__Bacteria;p__Pseudomonadota;c__Gammaproteobacteria;o__Burkholderiales;f__Burkholderiaceae;g__Telluria;s__Telluria sp030704305	NA				4181	WP_305507403	2.16869e-27		4182	WP_305507404	2.72025e-38		NA				4185	WP_305507407	1.35735e-169		2644	WP_305504980	6.46667e-47		4187	WP_305507409	7.26507e-43		NA				NA				NA				NA				NA
GCF016899425.1	d__Bacteria;p__Pseudomonadota;c__Gammaproteobacteria;o__Burkholderiales;f__Burkholderiaceae;g__Burkholderia;s__Burkholderia sola	NA				NA				1286	WP_050013711	6.30323e-50		NA				6378	WP_050015323	8.17757e-173		6379	WP_050015321	6.48242e-44		6380	WP_050015320	2.77024e-43		NA				NA				NA				NA				NA
GCF004009315.1	d__Bacteria;p__Pseudomonadota;c__Gammaproteobacteria;o__Burkholderiales;f__Burkholderiaceae;g__Bordetella;s__Bordetella pertussis	NA				NA				1353	WP_010930977	1.17224e-58		NA				1354	WP_019248468	3.6331e-163		1354	WP_019248468	1.03865e-60		2792	CXD93_RS14215_2792	2.00576e-42		NA				NA				NA				NA				NA
GCF001605545.1	d__Bacteria;p__Pseudomonadota;c__Gammaproteobacteria;o__Burkholderiales;f__Burkholderiaceae;g__Bordetella;s__Bordetella pertussis	NA				NA				2522	WP_010930977	1.17284e-58		NA				2521	WP_019248468	3.63495e-163		2521	WP_019248468	1.03918e-60		1082	QR54_RS05430_1082	2.00679e-42		NA				NA				NA				NA				NA
GCF021353295.2	d__Bacteria;p__Desulfobacterota;c__Desulfovibrionia;o__Desulfovibrionales;f__Desulfovibrionaceae;g__Pseudodesulfovibrio;s__Pseudodesulfovibrio sp021353295	NA				646	WP_269942837	1.56188e-29		647	WP_279522277	1.16448e-50		NA				650	WP_279522280	1.83329e-175		651	WP_269942842	5.59183e-50		652	WP_279522281	3.58145e-43		NA				NA				NA				NA				NA
GCF003704285.1	d__Bacteria;p__Pseudomonadota;c__Gammaproteobacteria;o__Burkholderiales;f__Burkholderiaceae;g__Burkholderia;s__Burkholderia contaminans	NA				NA				4275	WP_047850232	5.41961e-52		NA				6415	WP_046546967	4.85537e-171		6414	WP_046546966	3.46856e-44		6413	WP_046546965	5.36715e-43		NA				NA				NA				NA				NA
GCF003293715.1	d__Bacteria;p__Pseudomonadota;c__Gammaproteobacteria;o__Burkholderiales;f__Burkholderiaceae;g__Pseudoduganella;s__Pseudoduganella haloabia	NA				NA				4054	WP_112939375	9.59399e-44		NA				4057	WP_112939378	1.24988e-175		4058	WP_112939379	1.07539e-48		4366	WP_112939634	6.636e-45		NA				NA				NA				NA				NA
GCF030994405.1	d__Bacteria;p__Pseudomonadota;c__Gammaproteobacteria;o__Enterobacterales;f__Vibrionaceae;g__Vibrio;s__Vibrio parahaemolyticus	NA				583	WP_005456561	2.23649e-29		584	WP_005456668	2.48443e-50		NA				590	WP_015297210	1.49057e-162		591	WP_005456615	8.52185e-38		592	WP_005456630	4.01288e-37		NA				NA				NA				NA				NA
GCF005937985.2	d__Bacteria;p__Actinomycetota;c__Actinomycetes;o__Actinomycetales;f__Micrococcaceae;g__Arthrobacter;s__Arthrobacter sp005937985	NA				NA				NA				NA				2492	WP_138768589	1.03061e-187		2493	WP_138768588	5.29583e-41		2485	WP_138768595	1.44613e-52		NA				NA				NA				NA				NA
GCF002111305.1	d__Bacteria;p__Pseudomonadota;c__Gammaproteobacteria;o__Burkholderiales;f__Burkholderiaceae;g__Burkholderia;s__Burkholderia mallei	NA				NA				2715	WP_004192085	1.13096e-45		NA				5267	WP_004529409	2.00834e-167		5266	WP_004529410	3.92263e-47		5265	WP_004523363	1.60447e-41		NA				NA				NA				NA				NA
GCA024703935.1	d__Bacteria;p__Pseudomonadota;c__Gammaproteobacteria;o__Burkholderiales;f__Burkholderiaceae;g__Telluria;s__Telluria sp024703915	NA				NA				3705	UUZ51324	5.22581e-26		NA				6128	LP420_30990_6128	1.72088e-135		3694	UUZ51316	1.87811e-32		2337	UUZ50471	4.02101e-55		NA				NA				NA				NA				NA
GCF029873215.1	d__Bacteria;p__Actinomycetota;c__Actinomycetes;o__Propionibacteriales;f__Nocardioidaceae;g__Nocardioides;s__Nocardioides sp029873215	NA				NA				NA				NA				1630	WP_280610840	1.41338e-171		1629	WP_280610839	1.232e-45		1628	WP_280610838	8.37112e-53		NA				NA				NA				NA				NA
GCF003047205.1	d__Bacteria;p__Bacillota_B;c__GCA-003054495;o__Carboxydocellales;f__Carboxydocellaceae;g__Carboxydocella;s__Carboxydocella sporoproducens	NA				2471	WP_078666095	2.79492e-35		NA				NA				2467	CFE_RS14145_2467	5.62413e-116		2466	WP_078666092	2.57832e-66		2465	WP_078666091	3.90758e-59		NA				NA				NA				NA				NA
GCF004193915.1	d__Bacteria;p__Pseudomonadota;c__Gammaproteobacteria;o__Burkholderiales;f__Burkholderiaceae;g__Pandoraea;s__Pandoraea cepalis	NA				2845	WP_130026357	3.11645e-27		2645	WP_130027862	1.37907e-51		NA				2852	WP_240756316	8.63817e-168		2642	WP_130026217	1.15016e-26		2854	WP_130026364	1.36983e-42		NA				NA				NA				NA				NA
GCF021398735.1	d__Bacteria;p__Pseudomonadota;c__Alphaproteobacteria;o__Rhizobiales;f__Beijerinckiaceae;g__Methylobacterium;s__Methylobacterium sp900112625	NA				NA				5344	WP_020095648	2.2084e-37		NA				5347	WP_020095645	1.4311e-163		5348	WP_020095644	7.96075e-38		5349	WP_020095643	4.12253e-35		NA				NA				NA				NA				NA
GCF029224045.1	d__Bacteria;p__Pseudomonadota;c__Gammaproteobacteria;o__Enterobacterales;f__Vibrionaceae;g__Vibrio;s__Vibrio furnissii	NA				529	WP_004729559	2.24044e-27		530	WP_004729557	1.14656e-52		NA				536	WP_275723783	8.95208e-169		537	WP_004729542	6.87306e-38		538	WP_004729540	5.68463e-41		NA				NA				NA				NA				NA
GCF019464415.1	d__Bacteria;p__Pseudomonadota;c__Gammaproteobacteria;o__Pseudomonadales;f__Pseudomonadaceae;g__Pseudomonas_E;s__Pseudomonas_E shahriarae	NA				NA				832	WP_057958232	1.68744e-47		NA				830	WP_057958230	4.9424e-130		829	WP_200659432	2.08074e-27		NA				NA				NA				NA				NA				NA
GCA013306475.1	d__Bacteria;p__Pseudomonadota;c__Gammaproteobacteria;o__Burkholderiales;f__Burkholderiaceae;g__Ralstonia;s__Ralstonia nicotianae	NA				2669	QKL67411	1.73635e-27		4430	QKL69152	8.52156e-51		NA				2673	QKL67415	7.27944e-176		2674	QKL67416	5.00403e-50		2675	QKL67417	1.35465e-40		NA				NA				NA				NA				NA
GCA007748055.1	d__Bacteria;p__Planctomycetota;c__Planctomycetia;o__Pan216;f__Pan216;g__Pan216;s__Pan216 sp007748055	NA				NA				594	QDU59767	5.24675e-30		NA				5438	QDU64611	2.84788e-178		5439	QDU64612	9.19759e-52		5440	QDU64613	2.88368e-41		NA				NA				NA				NA				NA
GCA021650895.1	d__Bacteria;p__Planctomycetota;c__Brocadiia;o__Brocadiales;f__Brocadiaceae;g__Jettenia;s__Jettenia sp021650895	NA				2669	UJS19070	1.32268e-33		2668	UJS16929	2.78809e-49		NA				2663	UJS16924	6.64117e-174		2662	UJS16923	1.05458e-48		2661	UJS16922	8.33709e-48		NA				NA				NA				NA				NA
GCF002224265.1	d__Bacteria;p__Pseudomonadota;c__Gammaproteobacteria;o__Enterobacterales;f__Vibrionaceae;g__Vibrio;s__Vibrio vulnificus	NA				1913	WP_013571201	3.95453e-26		1914	WP_013571202	6.99935e-53		NA				1920	WP_017419821	4.07605e-167		1921	WP_017419822	1.06985e-37		1922	WP_026050222	1.53649e-38		NA				NA				NA				NA				NA
GCF002018515.1	d__Bacteria;p__Pseudomonadota;c__Gammaproteobacteria;o__Burkholderiales;f__Burkholderiaceae;g__Bordetella;s__Bordetella pertussis	NA				NA				1330	WP_010930977	1.17314e-58		NA				1331	WP_019248468	3.63588e-163		1331	WP_019248468	1.03945e-60		1083	AVS62_RS05485_1083	2.0073e-42		NA				NA				NA				NA				NA
GCF001605625.1	d__Bacteria;p__Pseudomonadota;c__Gammaproteobacteria;o__Burkholderiales;f__Burkholderiaceae;g__Bordetella;s__Bordetella pertussis	NA				NA				2519	WP_010930977	1.17164e-58		NA				2518	WP_019248468	3.63124e-163		2518	WP_019248468	1.03812e-60		1080	QR58_RS05425_1080	2.00474e-42		NA				NA				NA				NA				NA
GCF004798725.1	d__Bacteria;p__Pseudomonadota;c__Gammaproteobacteria;o__Burkholderiales;f__Burkholderiaceae;g__Cupriavidus;s__Cupriavidus necator_D	NA				985	WP_011614823	2.47737e-30		986	WP_231881392	4.74834e-58		NA				987	WP_010809197	4.42691e-212		988	WP_011614826	1.25498e-68		989	WP_010809195	4.70157e-60		NA				NA				NA				NA				NA
GCF014268375.2	d__Bacteria;p__Pseudomonadota;c__Gammaproteobacteria;o__Pseudomonadales;f__Pseudomonadaceae;g__Pseudomonas_E;s__Pseudomonas_E lactis	NA				NA				3843	WP_186608876	6.242e-48		NA				3841	WP_044271145	4.21462e-130		3840	WP_186608874	2.03916e-28		NA				NA				NA				NA				NA				NA
GCF000786695.1	d__Bacteria;p__Pseudomonadota;c__Gammaproteobacteria;o__Burkholderiales;f__Burkholderiaceae;g__Collimonas;s__Collimonas arenae_A	NA				3756	WP_038491928	3.19657e-27		952	WP_038485946	1.37835e-49		NA				3765	WP_038491951	5.04053e-168		3766	WP_038491953	5.90843e-48		3767	WP_038491956	2.95628e-41		NA				NA				NA				NA				NA
GCF000012365.1	d__Bacteria;p__Pseudomonadota;c__Gammaproteobacteria;o__Burkholderiales;f__Burkholderiaceae;g__Burkholderia;s__Burkholderia thailandensis	NA				NA				2582	WP_009891455	1.08975e-46		NA				5745	WP_009894301	1.1042e-169		5746	WP_009894303	5.83798e-49		5747	WP_009894305	3.24821e-41		NA				NA				NA				NA				NA
GCF000737325.1	d__Bacteria;p__Myxococcota;c__Polyangia;o__Polyangiales;f__Sandaracinaceae;g__Sandaracinus;s__Sandaracinus amylolyticus	NA				8549	WP_053238504	9.47169e-50		8550	WP_157070381	1.20712e-48		5213	WP_053235398	1.50835e-32		8551	WP_240481331	7.67446e-212		8552	WP_053238507	6.19844e-52		8553	WP_053238508	8.10361e-50		NA				NA				NA				NA				NA
GCF029016485.1	d__Bacteria;p__Pseudomonadota;c__Gammaproteobacteria;o__Enterobacterales;f__Vibrionaceae;g__Vibrio;s__Vibrio sp029016485	NA				2252	WP_275130109	1.30087e-28		2251	WP_275130108	5.21995e-58		NA				2248	WP_275130105	6.42301e-168		2247	WP_275130104	6.22524e-36		2246	WP_275130103	3.80392e-38		NA				NA				NA				NA				NA
GCF002192255.1	d__Bacteria;p__Pseudomonadota;c__Gammaproteobacteria;o__Xanthomonadales;f__Xanthomonadaceae;g__Stenotrophomonas;s__Stenotrophomonas sp002192255	NA				900	WP_014036170	1.64404e-39		899	WP_087921688	3.16619e-72		NA				898	WP_087921687	1.6487e-197		897	WP_087921686	6.10239e-59		896	WP_075675208	7.16461e-55		NA				NA				NA				NA				NA
GCA022407115.1	d__Bacteria;p__Pseudomonadota;c__Gammaproteobacteria;o__Burkholderiales;f__Burkholderiaceae;g__Bordetella;s__Bordetella pertussis	NA				NA				2490	ULY32870	1.1546e-58		NA				2489	ULY32869	3.57843e-163		2489	ULY32869	1.02302e-60		1066	HRK04_05440_1066	1.97558e-42		NA				NA				NA				NA				NA
GCF019457455.1	d__Bacteria;p__Pseudomonadota;c__Gammaproteobacteria;o__Enterobacterales;f__Shewanellaceae;g__Shewanella;s__Shewanella zhangzhouensis	NA				685	WP_220077341	2.44216e-27		686	WP_220077342	1.55286e-63		NA				687	WP_220077343	1.07528e-220		688	WP_220077344	2.37554e-61		689	WP_220077345	1.94988e-55		NA				NA				NA				NA				NA
GCF001708505.1	d__Bacteria;p__Pseudomonadota;c__Gammaproteobacteria;o__Pseudomonadales;f__Pseudomonadaceae;g__Pseudomonas_F;s__Pseudomonas_F sp001708505	NA				1922	WP_069083056	1.0312e-29		1923	WP_069083057	7.86907e-50		NA				1929	WP_069083063	2.68755e-164		1930	WP_069083064	1.67004e-44		1931	WP_069083065	1.31897e-33		NA				NA				NA				NA				NA
GCF021513175.1	d__Bacteria;p__Pseudomonadota;c__Alphaproteobacteria;o__Sphingomonadales;f__Sphingomonadaceae;g__Sphingomonas;s__Sphingomonas sp021513175	NA				1393	WP_235079065	3.17577e-27		1394	WP_235079750	3.91008e-45		NA				1721	WP_235079595	4.6024e-148		1397	WP_235079073	6.06312e-31		1398	WP_235079074	2.46713e-37		NA				NA				NA				NA				NA
GCF000834235.1	d__Bacteria;p__Pseudomonadota;c__Gammaproteobacteria;o__Enterobacterales;f__Enterobacteriaceae;g__Yersinia;s__Yersinia pestis	NA				NA				1017	WP_002209864	1.83051e-28		NA				1142	WP_002213785	9.50981e-138		1143	WP_002212164	1.12666e-26		NA				NA				NA				NA				NA				NA
GCF009627955.1	d__Bacteria;p__Pseudomonadota;c__Gammaproteobacteria;o__Burkholderiales;f__Burkholderiaceae;g__Bordetella;s__Bordetella holmesii	NA				NA				1586	WP_005013591	2.66546e-54		NA				2996	WP_005016107	2.55154e-127		1590	WP_005013595	8.52051e-52		1591	WP_227944804	6.45077e-36		NA				NA				NA				NA				NA
GCF024748655.1	d__Bacteria;p__Pseudomonadota;c__Gammaproteobacteria;o__Pseudomonadales;f__Pseudomonadaceae;g__Pseudomonas_E;s__Pseudomonas_E donghuensis	NA				2561	WP_010226127	5.0219e-27		2571	WP_159388660	1.08688e-45		NA				2566	WP_010226136	1.27567e-166		2567	WP_258694587	2.17737e-47		2568	WP_010226140	1.75106e-31		NA				NA				NA				NA				NA
GCF019443485.1	d__Bacteria;p__Pseudomonadota;c__Gammaproteobacteria;o__Burkholderiales;f__Burkholderiaceae;g__Telluria;s__Telluria timonae	NA				NA				1213	WP_005670503	2.57155e-44		NA				1210	WP_005670511	3.77639e-174		1209	WP_219864223	2.28444e-50		1208	WP_219864222	3.35721e-43		NA				NA				NA				NA				NA
GCF020905915.1	d__Bacteria;p__Pseudomonadota;c__Alphaproteobacteria;o__Rhodobacterales;f__Rhodobacteraceae;g__Pseudosulfitobacter;s__Pseudosulfitobacter pseudonitzschiae	NA				NA				2317	WP_037925487	1.38272e-53		NA				2314	WP_224553516	1.93233e-170		2063	WP_229943321	7.57506e-40		2312	WP_229940574	6.17711e-35		NA				NA				NA				NA				NA
GCF004323735.1	d__Bacteria;p__Actinomycetota;c__Actinomycetes;o__Streptosporangiales;f__Streptosporangiaceae;g__Streptomonospora;s__Streptomonospora litoralis	NA				NA				NA				NA				1314	WP_131097578	1.02586e-139		1313	WP_242677395	5.56853e-31		1312	WP_131102144	1.09049e-26		NA				NA				NA				NA				NA
GCF021729845.1	d__Bacteria;p__Pseudomonadota;c__Alphaproteobacteria;o__Rhizobiales;f__Rhizobiaceae;g__Allorhizobium;s__Allorhizobium sp021729845	NA				NA				733	WP_237369895	5.8921e-39		NA				730	WP_237369892	3.66143e-162		729	WP_237369891	5.52382e-33		728	WP_237369890	5.39424e-34		NA				NA				NA				NA				NA
GCF000876675.2	d__Bacteria;p__Pseudomonadota;c__Alphaproteobacteria;o__Sphingomonadales;f__Sphingomonadaceae;g__Novosphingobium;s__Novosphingobium sp000876675	NA				1282	WP_043976236	3.80439e-30		1281	WP_043976449	8.8924e-47		NA				2006	WP_082057582	9.70008e-150		1278	WP_043976242	2.3929e-32		1277	WP_043976243	3.45668e-33		NA				NA				NA				NA				NA
GCF003515525.1	d__Bacteria;p__Pseudomonadota;c__Gammaproteobacteria;o__Burkholderiales;f__Burkholderiaceae;g__Ralstonia;s__Ralstonia syzygii	NA				2564	WP_075465205	7.02347e-29		4231	WP_118884687	2.54536e-49		NA				2568	WP_118883739	2.32257e-171		2569	WP_075465210	1.44346e-44		2570	WP_075465211	4.1431e-41		NA				NA				NA				NA				NA
GCF002776575.1	d__Bacteria;p__Pseudomonadota;c__Alphaproteobacteria;o__Sphingomonadales;f__Sphingomonadaceae;g__Parasphingorhabdus;s__Parasphingorhabdus sp002776575	NA				2326	WP_100094190	1.57489e-26		2325	WP_100094189	2.06641e-48		NA				2402	WP_100094258	4.17863e-148		2322	WP_100094186	1.9613e-33		2321	WP_100094185	4.93651e-34		NA				NA				NA				NA				NA
GCF902381745.1	d__Bacteria;p__Bacillota;c__Bacilli;o__Bacillales_A;f__Planococcaceae;g__Planococcus;s__Planococcus ruber	NA				NA				NA				NA				689	WP_052650555	1.4965e-152		690	WP_110925560	3.0957e-38		691	WP_324607147	7.6425e-33		NA				NA				NA				NA				NA
GCF004635865.1	d__Bacteria;p__Pseudomonadota;c__Gammaproteobacteria;o__Burkholderiales;f__Burkholderiaceae;g__Bordetella;s__Bordetella pertussis	NA				NA				1337	WP_010930977	1.16357e-58		NA				1338	WP_019248468	3.60623e-163		1338	WP_019248468	1.03097e-60		2771	C5E95_RS14245_2771	1.99093e-42		NA				NA				NA				NA				NA
GCA001511815.1	d__Bacteria;p__Actinomycetota;c__Actinomycetes;o__Streptomycetales;f__Streptomycetaceae;g__Streptomyces;s__Streptomyces tricolor	NA				NA				NA				2261	CUW27552	8.54078e-27		5447	CUW30800	4.61785e-139		5448	CUW30801	2.53827e-29		5449	CUW30802	4.15652e-31		NA				NA				NA				NA				NA
GCF019704555.1	d__Bacteria;p__Actinomycetota;c__Actinomycetes;o__Mycobacteriales;f__Micromonosporaceae;g__Actinoplanes;s__Actinoplanes sp019704555	NA				NA				NA				NA				2001	WP_221326710	3.41898e-169		2000	WP_221326709	1.21242e-36		1999	WP_221326708	1.51303e-40		NA				NA				NA				NA				NA
GCF015910445.1	d__Bacteria;p__Actinomycetota;c__Actinomycetes;o__Streptomycetales;f__Streptomycetaceae;g__Streptomyces;s__Streptomyces bathyalis	NA				NA				NA				NA				2167	WP_197350616	5.77571e-140		2166	WP_197350615	9.18147e-28		2165	WP_197350614	1.50738e-32		NA				NA				NA				NA				NA
GCF001988295.1	d__Bacteria;p__Pseudomonadota;c__Gammaproteobacteria;o__Burkholderiales;f__Burkholderiaceae;g__Bordetella;s__Bordetella pertussis	NA				NA				1331	WP_010930977	1.17404e-58		NA				1332	WP_019248468	3.63866e-163		1332	WP_019248468	1.04024e-60		1082	ASC25_RS05485_1082	2.00883e-42		NA				NA				NA				NA				NA
GCF004634565.1	d__Bacteria;p__Pseudomonadota;c__Gammaproteobacteria;o__Burkholderiales;f__Burkholderiaceae;g__Bordetella;s__Bordetella pertussis	NA				NA				2995	WP_015064054	3.62581e-59		NA				2994	WP_015064053	5.97161e-168		2993	WP_003812713	5.53113e-61		2992	WP_015064052	9.90084e-44		NA				NA				NA				NA				NA
GCF009734325.1	d__Bacteria;p__Pseudomonadota;c__Gammaproteobacteria;o__Enterobacterales;f__Vibrionaceae;g__Vibrio;s__Vibrio parahaemolyticus	NA				2720	WP_005456561	2.48018e-29		2721	WP_005456668	2.75514e-50		NA				2727	WP_005456652	1.23125e-162		2728	WP_005456615	9.45042e-38		2729	WP_005456630	4.45014e-37		NA				NA				NA				NA				NA
GCF031200535.1	d__Bacteria;p__Pseudomonadota;c__Gammaproteobacteria;o__Acidithiobacillales;f__Acidithiobacillaceae;g__Acidithiobacillus_A;s__Acidithiobacillus_A caldus	NA				1612	WP_070114475	4.76877e-31		1611	WP_004869290	1.02298e-70		NA				1610	WP_004869288	1.29209e-201		1609	WP_004869286	1.76535e-65		1608	WP_004869284	3.25954e-55		NA				NA				NA				NA				NA
GCF004022545.1	d__Bacteria;p__Pseudomonadota;c__Gammaproteobacteria;o__Enterobacterales;f__Vibrionaceae;g__Vibrio;s__Vibrio sp022398115	NA				581	WP_128159548	2.72151e-28		582	WP_128159550	3.33363e-55		NA				588	WP_128159562	1.14273e-168		589	WP_128159564	4.23873e-42		590	WP_128159566	3.00451e-37		NA				NA				NA				NA				NA
GCF009626735.1	d__Bacteria;p__Pseudomonadota;c__Gammaproteobacteria;o__Burkholderiales;f__Burkholderiaceae;g__Bordetella;s__Bordetella pertussis	NA				NA				1924	WP_010928270	3.28667e-59		NA				1925	WP_010928271	4.67768e-168		1926	WP_010928272	3.11381e-61		1927	WP_010928273	6.58592e-44		NA				NA				NA				NA				NA
GCF024347075.1	d__Bacteria;p__Pseudomonadota;c__Gammaproteobacteria;o__Enterobacterales;f__Vibrionaceae;g__Vibrio;s__Vibrio rarus	NA				525	WP_261874042	3.52228e-29		526	WP_261874043	7.31847e-53		NA				532	WP_261874049	8.6178e-166		533	WP_261874050	1.86749e-33		534	WP_261874051	3.95559e-38		NA				NA				NA				NA				NA
GCA000016205.1	d__Bacteria;p__Pseudomonadota;c__Gammaproteobacteria;o__Burkholderiales;f__Burkholderiaceae;g__Burkholderia;s__Burkholderia vietnamiensis	NA				NA				1467	ABO54495	4.30645e-48		NA				6337	ABO59365	3.29162e-172		6336	ABO59364	5.00586e-45		6335	ABO59363	7.94156e-39		NA				NA				NA				NA				NA
GCF006364355.1	d__Bacteria;p__Pseudomonadota;c__Gammaproteobacteria;o__Enterobacterales;f__Vibrionaceae;g__Vibrio;s__Vibrio furnissii	NA				979	WP_004729559	2.2939e-27		980	WP_004729557	1.17392e-52		NA				986	WP_004729544	5.19644e-169		987	WP_004729542	7.03708e-38		988	WP_004729540	5.82028e-41		NA				NA				NA				NA				NA
GCF000812165.1	d__Bacteria;p__Pseudomonadota;c__Gammaproteobacteria;o__Burkholderiales;f__Burkholderiaceae;g__Bordetella;s__Bordetella pertussis	NA				NA				2085	WP_010930977	1.16925e-58		NA				2086	WP_019247993	2.07384e-164		2086	WP_019247993	1.00046e-60		1010	Q425_RS05085_1010	2.00065e-42		NA				NA				NA				NA				NA
GCF003072645.1	d__Bacteria;p__Pseudomonadota;c__Gammaproteobacteria;o__Enterobacterales;f__Aeromonadaceae;g__Dongshaea;s__Dongshaea marina	NA				NA				2246	WP_108650793	9.21013e-40		NA				4289	WP_108652547	5.06146e-143		4293	WP_108652551	1.92052e-26		NA				NA				NA				NA				NA				NA
GCA023221695.1	d__Bacteria;p__Pseudomonadota;c__Gammaproteobacteria;o__Pseudomonadales;f__Pseudomonadaceae;g__Pseudomonas_E;s__Pseudomonas_E putida	NA				NA				4479	UPU91629	4.21106e-47		NA				4481	UPU91631	1.55856e-128		4482	UPU91632	1.11286e-28		NA				NA				NA				NA				NA				NA
GCF030845255.1	d__Bacteria;p__Pseudomonadota;c__Gammaproteobacteria;o__Burkholderiales;f__Burkholderiaceae;g__Achromobacter;s__Achromobacter bronchisepticus_A	NA				NA				4383	WP_251879498	2.03809e-62		NA				4382	WP_306633350	1.55674e-170		4381	WP_251876996	2.18375e-66		4380	WP_306633347	4.43085e-41		NA				NA				NA				NA				NA
GCF024748815.1	d__Bacteria;p__Pseudomonadota;c__Gammaproteobacteria;o__Pseudomonadales;f__Pseudomonadaceae;g__Pseudomonas_E;s__Pseudomonas_E atacamensis	NA				NA				614	WP_258604776	8.43218e-46		NA				612	WP_039763729	7.54215e-130		611	WP_258604773	3.03338e-29		NA				NA				NA				NA				NA				NA
GCF028898625.1	d__Bacteria;p__Pseudomonadota;c__Gammaproteobacteria;o__Enterobacterales;f__Vibrionaceae;g__Vibrio;s__Vibrio harveyi	NA				1949	WP_274885693	2.96018e-30		1948	WP_029790389	3.40383e-54		NA				1945	WP_029790392	3.71919e-168		1944	WP_029790393	2.1541e-41		1943	WP_274885692	1.94016e-37		NA				NA				NA				NA				NA
GCF011068405.5	d__Bacteria;p__Pseudomonadota;c__Alphaproteobacteria;o__Rhizobiales;f__Xanthobacteraceae;g__Bradyrhizobium;s__Bradyrhizobium barranii	NA				NA				412	WP_166078583	6.81815e-47		NA				409	WP_166345226	2.19793e-162		408	WP_063980967	1.92786e-36		407	WP_063980966	2.47565e-32		NA				NA				NA				NA				NA
GCF030994065.1	d__Bacteria;p__Pseudomonadota;c__Gammaproteobacteria;o__Enterobacterales;f__Vibrionaceae;g__Vibrio;s__Vibrio fluvialis	NA				1967	WP_222740992	2.90347e-27		NA				NA				1974	WP_222740998	6.3325e-168		1975	WP_222740999	9.5297e-38		1976	WP_222741000	8.23693e-40		NA				NA				NA				NA				NA
GCF002286035.1	d__Bacteria;p__Pseudomonadota;c__Gammaproteobacteria;o__Burkholderiales;f__Burkholderiaceae;g__Bordetella;s__Bordetella pertussis	NA				NA				2501	WP_010930977	1.16238e-58		NA				2500	WP_019248468	3.60252e-163		2500	WP_019248468	1.02991e-60		1069	BFW75_RS05470_1069	1.98888e-42		NA				NA				NA				NA				NA
GCF001986155.1	d__Bacteria;p__Pseudomonadota;c__Gammaproteobacteria;o__Burkholderiales;f__Burkholderiaceae;g__Bordetella;s__Bordetella pertussis	NA				NA				1341	WP_010930977	1.16118e-58		NA				1342	WP_019248468	3.59881e-163		1342	WP_019248468	1.02885e-60		2770	XA07_RS14205_2770	1.98684e-42		NA				NA				NA				NA				NA
GCF025143665.1	d__Bacteria;p__Pseudomonadota;c__Alphaproteobacteria;o__Rhodobacterales;f__Rhodobacteraceae;g__Phaeobacter;s__Phaeobacter inhibens	NA				NA				581	WP_044040875	3.46831e-53		NA				578	WP_014879253	3.95298e-175		577	WP_260075091	5.87184e-31		576	WP_014873706	3.39175e-34		NA				NA				NA				NA				NA
GCF001989195.1	d__Bacteria;p__Pseudomonadota;c__Gammaproteobacteria;o__Burkholderiales;f__Burkholderiaceae;g__Bordetella;s__Bordetella pertussis	NA				NA				2498	WP_010930977	1.16028e-58		NA				2497	WP_019248468	3.59603e-163		2497	WP_019248468	1.02806e-60		1069	AVS72_RS05480_1069	1.9853e-42		NA				NA				NA				NA				NA
GCF017348875.1	d__Bacteria;p__Pseudomonadota;c__Alphaproteobacteria;o__Rhizobiales;f__Rhizobiaceae;g__Rhizobium;s__Rhizobium laguerreae	NA				6043	WP_131628631	8.55539e-32		4085	WP_207156782	6.94634e-34		NA				4082	WP_207156779	6.21491e-158		4081	WP_207156778	7.77399e-36		4080	WP_207156777	5.53665e-33		NA				NA				NA				NA				NA
GCF029223545.1	d__Bacteria;p__Pseudomonadota;c__Gammaproteobacteria;o__Burkholderiales;f__Rhodocyclaceae;g__Thauera;s__Thauera sp029223545	NA				2188	WP_281048758	8.82221e-44		2189	WP_281048759	2.9866e-64		NA				2190	WP_281048760	2.76167e-195		2191	WP_281048761	1.49473e-65		2192	WP_281048762	9.5045e-56		NA				NA				NA				NA				NA
GCF003952525.1	d__Bacteria;p__Pseudomonadota;c__Alphaproteobacteria;o__Rhizobiales;f__Rhizobiaceae;g__Mesorhizobium;s__Mesorhizobium sp002294945	NA				NA				5558	WP_245454757	1.11373e-58		NA				5561	WP_095807232	6.04378e-164		2298	WP_129553407	1.32853e-42		5563	WP_095807279	1.19125e-31		NA				NA				NA				NA				NA
GCF025560405.1	d__Bacteria;p__Pseudomonadota;c__Alphaproteobacteria;o__Rhizobiales;f__Rhizobiaceae;g__Agrobacterium;s__Agrobacterium tumefaciens	NA				NA				2740	WP_003507403	2.36997e-35		NA				2737	WP_020812468	6.87458e-160		2736	WP_080865732	6.61478e-37		2735	WP_003507395	3.18792e-37		NA				NA				NA				NA				NA
GCF000828695.1	d__Bacteria;p__Pseudomonadota;c__Gammaproteobacteria;o__Pseudomonadales;f__Pseudomonadaceae;g__Pseudomonas_E;s__Pseudomonas_E protegens	NA				NA				705	WP_015634014	1.09521e-48		NA				703	WP_011059064	1.64738e-130		702	WP_041115745	7.62023e-29		NA				NA				NA				NA				NA				NA
GCF002742645.2	d__Bacteria;p__Pseudomonadota;c__Alphaproteobacteria;o__Caulobacterales;f__Caulobacteraceae;g__Caulobacter;s__Caulobacter sp002742645	NA				NA				1000	WP_062095799	2.73166e-43		NA				372	WP_062099864	6.54493e-61		1004	WP_062095792	1.3773e-36		1005	WP_099503872	2.90603e-31		NA				NA				NA				NA				NA
GCF026898115.1	d__Bacteria;p__Actinomycetota;c__Actinomycetes;o__Streptomycetales;f__Streptomycetaceae;g__Streptomyces;s__Streptomyces sp026898115	NA				NA				NA				NA				5020	WP_268974150	3.00644e-141		5021	WP_268974151	8.85733e-28		5022	WP_268974152	7.68704e-34		NA				NA				NA				NA				NA
GCF000612685.1	d__Bacteria;p__Pseudomonadota;c__Gammaproteobacteria;o__Burkholderiales;f__Burkholderiaceae;g__Castellaniella;s__Castellaniella defragrans	NA				1891	WP_084330606	1.83648e-33		1892	WP_052355747	1.48256e-67		NA				1893	WP_158386261	3.05825e-164		1894	WP_043682383	3.25624e-58		1895	WP_043682386	4.04531e-36		NA				NA				NA				NA				NA
GCF000735125.2	d__Bacteria;p__Pseudomonadota;c__Alphaproteobacteria;o__Rhodobacterales;f__Rhodobacteraceae;g__Sulfitobacter;s__Sulfitobacter pontiacus	NA				NA				2746	WP_037943338	1.21213e-52		NA				2749	WP_037943335	1.13892e-171		2750	WP_005851670	6.06322e-34		2751	WP_005851669	3.92488e-33		NA				NA				NA				NA				NA
GCA002117815.2	d__Bacteria;p__Pseudomonadota;c__Alphaproteobacteria;o__Rhizobiales;f__Beijerinckiaceae;g__Methylobacterium;s__Methylobacterium extorquens	NA				NA				3899	ARO56162	1.15867e-39		NA				3902	ARO56165	8.52803e-163		3903	ARO56166	9.0441e-39		3904	ARO56167	2.70503e-31		NA				NA				NA				NA				NA
GCF029714545.1	d__Bacteria;p__Pseudomonadota;c__Alphaproteobacteria;o__Rhizobiales;f__Xanthobacteraceae;g__Bradyrhizobium;s__Bradyrhizobium pachyrhizi	NA				NA				7659	WP_152977888	6.21258e-49		NA				7662	WP_028334672	2.7946e-163		7663	WP_050387196	1.19916e-35		7664	WP_028334670	3.89753e-33		NA				NA				NA				NA				NA
GCF029580975.1	d__Bacteria;p__Pseudomonadota;c__Gammaproteobacteria;o__Burkholderiales;f__Burkholderiaceae;g__Taylorella;s__Taylorella equigenitalis	NA				845	WP_013522655	1.33941e-43		844	WP_044962385	2.47996e-69		NA				843	WP_044962384	2.54502e-177		842	WP_013522652	4.75443e-54		841	WP_013522651	3.79072e-41		NA				NA				NA				NA				NA
GCF005144505.2	d__Bacteria;p__Pseudomonadota;c__Alphaproteobacteria;o__Rhizobiales;f__Rhizobiaceae;g__Agrobacterium;s__Agrobacterium salinitolerans	NA				NA				2755	WP_137409593	1.00357e-34		NA				2752	WP_077984504	2.20749e-160		2751	WP_077984505	2.34915e-37		2750	WP_137409591	7.43166e-37		NA				NA				NA				NA				NA
GCF028891405.1	d__Bacteria;p__Bacillota;c__Bacilli;o__Brevibacillales;f__Brevibacillaceae;g__Brevibacillus;s__Brevibacillus parabrevis	NA				NA				NA				NA				572	WP_122965590	1.58492e-156		573	WP_173597823	6.64865e-40		574	WP_274874815	6.06005e-29		NA				NA				NA				NA				NA
GCF015689335.1	d__Bacteria;p__Pseudomonadota;c__Gammaproteobacteria;o__Burkholderiales;f__Burkholderiaceae;g__Telluria;s__Telluria antarctica	NA				NA				2113	WP_206091458	4.39684e-43		NA				1805	WP_206091246	2.68563e-167		1806	WP_206091247	2.40803e-45		1807	WP_206091248	3.53066e-43		NA				NA				NA				NA				NA
GCF019395165.1	d__Bacteria;p__Pseudomonadota;c__Alphaproteobacteria;o__Caulobacterales;f__Caulobacteraceae;g__Brevundimonas;s__Brevundimonas nasdae	NA				NA				2315	WP_219352956	1.00856e-43		NA				2312	WP_219352953	7.96655e-167		2311	WP_219352952	6.34206e-34		2310	WP_201099602	2.45932e-34		NA				NA				NA				NA				NA
GCF030584725.1	d__Bacteria;p__Pseudomonadota;c__Alphaproteobacteria;o__Rhizobiales;f__Xanthobacteraceae;g__Bradyrhizobium;s__Bradyrhizobium elkanii	NA				NA				1204	WP_085970777	1.2781e-48		NA				1201	WP_028342289	5.56274e-164		1200	WP_028342290	3.93113e-36		1199	WP_028342291	5.58088e-33		NA				NA				NA				NA				NA
GCF025559885.1	d__Bacteria;p__Pseudomonadota;c__Alphaproteobacteria;o__Rhizobiales;f__Rhizobiaceae;g__Agrobacterium;s__Agrobacterium tumefaciens	NA				NA				2715	WP_080865734	2.53503e-35		NA				2712	WP_129565897	4.40741e-160		2711	WP_080865732	6.35226e-37		2710	WP_003507395	3.06141e-37		NA				NA				NA				NA				NA
GCF001985485.1	d__Bacteria;p__Pseudomonadota;c__Gammaproteobacteria;o__Burkholderiales;f__Burkholderiaceae;g__Bordetella;s__Bordetella pertussis	NA				NA				2499	WP_010930977	1.16088e-58		NA				2498	WP_019248468	3.59789e-163		2498	WP_019248468	1.02859e-60		1068	WU29_RS05470_1068	1.98632e-42		NA				NA				NA				NA				NA
GCF020735645.1	d__Bacteria;p__Bacillota_C;c__Negativicutes;o__Acidaminococcales;f__Acidaminococcaceae;g__Acidaminococcus;s__Acidaminococcus fermentans	NA				NA				1572	WP_012938537	2.84855e-59		NA				1578	WP_218139868	1.68692e-184		1575	WP_012938534	2.60729e-57		1579	WP_012938530	2.64697e-47		NA				NA				NA				NA				NA
GCA023242925.1	d__Bacteria;p__Pseudomonadota;c__Alphaproteobacteria;o__Caulobacterales;f__TH1-2;g__Vitreimonas;s__Vitreimonas sp023242925	NA				NA				1083	UPT63991	4.29093e-44		NA				1080	UPT63988	8.22535e-162		1078	UPT63986	5.97611e-34		1077	UPT63985	2.1221e-30		NA				NA				NA				NA				NA
GCF015377145.2	d__Bacteria;p__Pseudomonadota;c__Gammaproteobacteria;o__Pseudomonadales;f__Pseudomonadaceae;g__Pseudomonas_E;s__Pseudomonas_E lundensis	NA				NA				3876	WP_094987564	1.30508e-47		NA				3874	WP_047273234	3.91727e-130		3873	WP_083333014	4.78352e-28		NA				NA				NA				NA				NA				NA
GCF026167525.1	d__Bacteria;p__Pseudomonadota;c__Alphaproteobacteria;o__Sphingomonadales;f__Sphingomonadaceae;g__Sphingomonas;s__Sphingomonas sp026167525	NA				NA				3225	WP_265541077	4.53152e-42		NA				3083	WP_265540852	2.19995e-149		3222	WP_265541074	4.81617e-33		3221	WP_265541072	1.81173e-36		NA				NA				NA				NA				NA
GCF900465785.1	d__Bacteria;p__Pseudomonadota;c__Gammaproteobacteria;o__Burkholderiales;f__Burkholderiaceae;g__Bordetella;s__Bordetella pertussis	NA				NA				1340	WP_010930977	1.16178e-58		NA				1341	WP_019248468	3.60067e-163		1341	WP_019248468	1.02938e-60		2771	JMW36_RS13995_2771	1.98786e-42		NA				NA				NA				NA				NA
GCA019977095.1	d__Bacteria;p__Actinomycetota;c__Actinomycetes;o__Actinomycetales;f__Micrococcaceae;g__Arthrobacter;s__Arthrobacter nicotinovorans	NA				NA				NA				NA				2640	BCW15661	2.72929e-183		2641	BCW15662	4.76963e-47		2642	BCW15663	1.86663e-47		NA				NA				NA				NA				NA
GCF009648855.1	d__Bacteria;p__Pseudomonadota;c__Gammaproteobacteria;o__Pseudomonadales;f__Pseudomonadaceae;g__Pseudomonas_E;s__Pseudomonas_E paracarnis	NA				NA				5578	WP_014716753	7.43271e-48		NA				5576	WP_014716751	4.89551e-129		5575	WP_032901579	3.46882e-28		NA				NA				NA				NA				NA				NA
GCF003403315.2	d__Bacteria;p__Bacillota_E;c__Thermaerobacteria;o__Thermaerobacterales;f__Thermaerobacteraceae;g__Thermaerobacter;s__Thermaerobacter sp003403315	NA				1170	WP_116901341	4.43214e-29		NA				NA				1168	WP_116901343	2.16141e-189		1167	WP_116901344	2.29094e-64		1166	WP_116901345	6.03254e-46		NA				NA				NA				NA				NA
GCF013317765.2	d__Bacteria;p__Pseudomonadota;c__Alphaproteobacteria;o__Rhizobiales;f__Rhizobiaceae;g__Agrobacterium;s__Agrobacterium sp900012625	NA				NA				2602	WP_236772981	6.29531e-35		NA				2599	WP_173986060	6.14454e-159		2598	WP_173986059	5.05e-37		2597	WP_173986058	1.66366e-36		NA				NA				NA				NA				NA
GCF004795855.1	d__Bacteria;p__Pseudomonadota;c__Gammaproteobacteria;o__Burkholderiales;f__Burkholderiaceae;g__Hydrogenophaga;s__Hydrogenophaga sp004795855	NA				3012	WP_136179299	9.78719e-39		3011	WP_136179298	1.3247e-59		NA				3010	WP_247596795	1.33754e-204		3009	WP_136179297	2.34155e-66		3008	WP_136179296	2.66046e-56		NA				NA				NA				NA				NA
GCA014189555.1	d__Bacteria;p__Pseudomonadota;c__Alphaproteobacteria;o__Rhizobiales;f__Rhizobiaceae;g__Rhizobium;s__Rhizobium leguminosarum	NA				NA				NA				NA				6064	HB770_25040_6064	1.69844e-100		1546	HB770_07825_1546	5.03124e-33		NA				NA				NA				NA				NA				NA
GCA024703815.1	d__Bacteria;p__Pseudomonadota;c__Gammaproteobacteria;o__Burkholderiales;f__Burkholderiaceae;g__Polaromonas;s__Polaromonas sp024703855	NA				NA				6065	UUZ75860	5.83073e-52		NA				6072	UUZ75867	1.20972e-135		6073	UUZ75868	2.13443e-44		NA				NA				NA				NA				NA				NA
GCA030374675.1	d__Bacteria;p__Pseudomonadota;c__Gammaproteobacteria;o__Burkholderiales;f__Burkholderiaceae;g__Burkholderia;s__Burkholderia semiarida	NA				NA				5571	WJN77844	3.25791e-50		NA				7193	WJN79466	1.27085e-172		7194	WJN79467	3.64176e-44		7195	WJN79468	8.45575e-43		NA				NA				NA				NA				NA
GCF028747585.1	d__Bacteria;p__Pseudomonadota;c__Gammaproteobacteria;o__Pseudomonadales;f__Pseudomonadaceae;g__Pseudomonas_E;s__Pseudomonas_E chlororaphis	NA				NA				4724	WP_114760662	2.00901e-46		NA				4729	WP_009045261	3.13874e-164		4728	WP_009045260	8.12192e-47		4727	WP_009045259	1.66819e-31		NA				NA				NA				NA				NA
GCF029691985.1	d__Bacteria;p__Pseudomonadota;c__Alphaproteobacteria;o__Rhizobiales;f__Rhizobiaceae;g__Rhizobium;s__Rhizobium tumorigenes	NA				NA				3325	WP_278330839	4.16208e-31		NA				3328	WP_278330841	7.28677e-159		3329	WP_111215874	1.18349e-34		3330	WP_111215875	7.0571e-34		NA				NA				NA				NA				NA
GCF001610975.1	d__Bacteria;p__Pseudomonadota;c__Alphaproteobacteria;o__Sphingomonadales;f__Sphingomonadaceae;g__Sphingopyxis;s__Sphingopyxis terrae_A	NA				NA				2812	WP_062902233	2.97481e-51		NA				621	WP_003040680	2.16859e-145		2809	WP_062902231	2.41034e-33		2808	WP_062902230	4.76989e-34		NA				NA				NA				NA				NA
GCF029855125.1	d__Bacteria;p__Pseudomonadota;c__Alphaproteobacteria;o__Rhizobiales;f__Beijerinckiaceae;g__Methylocella;s__Methylocella sp029855125	NA				NA				1815	WP_280130893	2.96271e-45		NA				3233	WP_280128744	1.66225e-157		3234	WP_280128745	6.32367e-35		1817	WP_280130894	3.74027e-31		NA				NA				NA				NA				NA
GCF001887695.1	d__Bacteria;p__Pseudomonadota;c__Alphaproteobacteria;o__Rhizobiales;f__Xanthobacteraceae;g__Bradyrhizobium;s__Bradyrhizobium barranii	NA				NA				9000	WP_071916700	6.15459e-47		NA				9003	WP_071916702	1.33645e-163		9004	WP_063980967	1.66547e-36		9005	WP_063980966	2.13869e-32		NA				NA				NA				NA				NA
GCA019977215.1	d__Bacteria;p__Actinomycetota;c__Actinomycetes;o__Actinomycetales;f__Micrococcaceae;g__Arthrobacter;s__Arthrobacter nicotinovorans	NA				NA				NA				NA				2935	BCW41400	2.62585e-182		2936	BCW41401	1.93559e-36		2937	BCW41402	1.34476e-42		NA				NA				NA				NA				NA
GCF022354745.1	d__Bacteria;p__Pseudomonadota;c__Alphaproteobacteria;o__Rhizobiales;f__Xanthobacteraceae;g__Bradyrhizobium;s__Bradyrhizobium liaoningense	NA				NA				3323	WP_239628609	1.42526e-47		NA				2484	WP_239627335	2.28126e-164		2485	WP_239627337	1.05005e-35		2486	WP_239627339	4.61831e-33		NA				NA				NA				NA				NA
GCF023716585.1	d__Bacteria;p__Pseudomonadota;c__Gammaproteobacteria;o__Enterobacterales;f__Vibrionaceae;g__Vibrio;s__Vibrio maritimus_B	NA				NA				1378	WP_252014319	1.07495e-51		NA				1384	WP_252014325	4.81661e-169		1385	WP_252014326	1.92391e-40		1386	WP_252014327	2.29465e-38		NA				NA				NA				NA				NA
GCF021310975.1	d__Bacteria;p__Pseudomonadota;c__Alphaproteobacteria;o__Rhizobiales;f__Rhizobiaceae;g__Agrobacterium;s__Agrobacterium vaccinii	NA				NA				128	WP_233135747	5.47815e-39		NA				125	WP_233135745	5.37153e-160		124	WP_233135744	1.99472e-36		123	WP_233135743	1.12817e-38		NA				NA				NA				NA				NA
GCF001975085.1	d__Bacteria;p__Pseudomonadota;c__Gammaproteobacteria;o__Burkholderiales;f__Burkholderiaceae;g__Burkholderia;s__Burkholderia mallei	NA				NA				3550	WP_076848792	1.44221e-45		NA				4990	WP_004523365	2.68765e-167		4991	WP_004537325	6.52664e-48		4992	WP_038764830	1.58306e-41		NA				NA				NA				NA				NA
GCF005221425.1	d__Bacteria;p__Pseudomonadota;c__Alphaproteobacteria;o__Rhizobiales;f__Rhizobiaceae;g__Agrobacterium;s__Agrobacterium tomkonis	NA				NA				2739	WP_052820177	8.03293e-37		NA				2736	WP_137085745	4.62726e-162		2735	WP_137085743	5.24129e-38		2734	WP_052820172	3.22355e-37		NA				NA				NA				NA				NA
GCA013693835.1	d__Bacteria;p__Pseudomonadota;c__Alphaproteobacteria;o__Caulobacterales;f__Caulobacteraceae;g__Brevundimonas;s__Brevundimonas sp002426005	NA				NA				1007	QLQ12792	3.30604e-44		NA				1010	HZY74_05135_1010	3.40009e-163		1011	QLQ12795	6.24634e-37		1012	QLQ12796	1.34667e-31		NA				NA				NA				NA				NA
GCF014524645.1	d__Bacteria;p__Pseudomonadota;c__Gammaproteobacteria;o__Pseudomonadales;f__Pseudomonadaceae;g__Pseudomonas_E;s__Pseudomonas_E cerasi	NA				NA				2318	WP_003369185	2.70081e-48		NA				4509	WP_003313926	2.46371e-129		4510	WP_003431721	6.61746e-27		NA				NA				NA				NA				NA				NA
GCF028747265.1	d__Bacteria;p__Pseudomonadota;c__Gammaproteobacteria;o__Pseudomonadales;f__Pseudomonadaceae;g__Pseudomonas_E;s__Pseudomonas_E chlororaphis	NA				NA				3478	WP_009045256	1.97064e-47		NA				3473	WP_009045261	3.19473e-164		3474	WP_009045260	8.26679e-47		3475	WP_009045259	1.69795e-31		NA				NA				NA				NA				NA
GCF001986755.1	d__Bacteria;p__Pseudomonadota;c__Gammaproteobacteria;o__Burkholderiales;f__Burkholderiaceae;g__Bordetella;s__Bordetella pertussis	NA				NA				2529	WP_010930977	1.17553e-58		NA				2528	WP_019248468	3.64329e-163		2528	WP_019248468	1.04157e-60		1086	ABB98_RS05495_1086	2.01139e-42		NA				NA				NA				NA				NA
GCF001713435.1	d__Bacteria;p__Pseudomonadota;c__Alphaproteobacteria;o__Sphingomonadales;f__Sphingomonadaceae;g__Blastomonas;s__Blastomonas fulva	NA				2113	WP_054134068	9.25681e-28		2114	WP_054134067	2.86588e-48		NA				1470	WP_054134622	3.77631e-148		2117	WP_054134345	2.58817e-36		2118	WP_054134064	5.74018e-34		NA				NA				NA				NA				NA
GCF000091465.1	d__Bacteria;p__Pseudomonadota;c__Gammaproteobacteria;o__Enterobacterales;f__Vibrionaceae;g__Vibrio;s__Vibrio tasmaniensis_A	NA				2248	WP_041472893	1.20211e-28		2247	WP_012604674	4.31469e-56		NA				2241	WP_041472890	4.17911e-169		2240	WP_012604667	1.61488e-42		2239	WP_012604666	3.58404e-37		NA				NA				NA				NA				NA
GCA001542565.1	d__Bacteria;p__Actinomycetota;c__Actinomycetes;o__Actinomycetales;f__Micrococcaceae;g__Arthrobacter;s__Arthrobacter ureafaciens	NA				NA				NA				NA				2802	AMB41241	1.6012e-181		2803	AMB41242	5.31745e-43		2804	AMB41243	2.108e-42		NA				NA				NA				NA				NA
GCF020025155.1	d__Bacteria;p__Pseudomonadota;c__Gammaproteobacteria;o__Pseudomonadales;f__Pseudomonadaceae;g__Halopseudomonas;s__Halopseudomonas nanhaiensis	NA				NA				1173	WP_223655278	1.44617e-60		NA				1174	WP_223655279	1.46507e-211		1175	WP_223655280	1.67536e-68		1176	WP_223655281	1.34128e-62		NA				NA				NA				NA				NA
GCF023935825.1	d__Bacteria;p__Pseudomonadota;c__Alphaproteobacteria;o__Sphingomonadales;f__Sphingomonadaceae;g__Sphingomonas;s__Sphingomonas aerolata	NA				NA				1005	WP_082446803	8.93186e-50		NA				2952	WP_166746812	1.24567e-149		1002	WP_031441588	7.41435e-31		1001	WP_192070668	2.97322e-34		NA				NA				NA				NA				NA
GCF012689525.1	d__Bacteria;p__Pseudomonadota;c__Gammaproteobacteria;o__Burkholderiales;f__Burkholderiaceae;g__Paraburkholderia;s__Paraburkholderia aromaticivorans_A	NA				NA				1565	WP_168788370	5.84255e-48		NA				3355	WP_168789956	3.51422e-174		3356	WP_168789957	1.71129e-48		3357	WP_168789958	3.32795e-42		NA				NA				NA				NA				NA
GCA023639195.1	d__Bacteria;p__Pseudomonadota;c__Gammaproteobacteria;o__Pseudomonadales;f__Pseudomonadaceae;g__Pseudomonas_E;s__Pseudomonas_E protegens	NA				NA				6196	URN89274	2.65496e-48		NA				6194	URN89272	1.66729e-130		6193	URN89271	7.70428e-29		NA				NA				NA				NA				NA				NA
GCF017357145.1	d__Bacteria;p__Pseudomonadota;c__Gammaproteobacteria;o__Burkholderiales;f__Burkholderiaceae;g__Bordetella;s__Bordetella holmesii	NA				NA				1903	WP_005013591	2.66546e-54		NA				493	WP_005016107	2.55154e-127		1899	WP_005013595	8.52051e-52		1898	WP_227944804	6.45077e-36		NA				NA				NA				NA				NA
GCF019139895.1	d__Bacteria;p__Pseudomonadota;c__Gammaproteobacteria;o__Pseudomonadales;f__Pseudomonadaceae;g__Pseudomonas_E;s__Pseudomonas_E fakonensis	NA				NA				4669	WP_217840481	8.94479e-47		NA				2063	WP_217842931	2.26107e-154		4666	WP_217843656	1.1767e-26		2061	WP_217842929	8.51643e-27		NA				NA				NA				NA				NA
GCF004009815.1	d__Bacteria;p__Pseudomonadota;c__Gammaproteobacteria;o__Burkholderiales;f__Burkholderiaceae;g__Bordetella;s__Bordetella pertussis	NA				NA				1337	WP_010930977	1.20483e-58		NA				1338	WP_019248468	3.73409e-163		1338	WP_019248468	1.06753e-60		2767	CYO81_RS14220_2767	2.06152e-42		NA				NA				NA				NA				NA
GCF016807785.1	d__Bacteria;p__Pseudomonadota;c__Gammaproteobacteria;o__Burkholderiales;f__Burkholderiaceae;g__Alcaligenes;s__Alcaligenes nematophilus	NA				1792	WP_009462189	3.38657e-35		1793	WP_238441778	2.18595e-64		NA				1794	WP_052159465	9.08423e-154		1795	WP_203145770	5.72944e-34		NA				NA				NA				NA				NA				NA
GCA015291085.1	d__Bacteria;p__Actinomycetota;c__Actinomycetes;o__Streptomycetales;f__Streptomycetaceae;g__Streptomyces;s__Streptomyces albidoflavus	NA				NA				NA				NA				4192	DI273_21280_4192	5.16611e-132		4193	QPA01193	2.59024e-26		4194	QPA01194	6.08162e-30		NA				NA				NA				NA				NA
GCA000471925.1	d__Bacteria;p__Pseudomonadota;c__Gammaproteobacteria;o__Burkholderiales;f__Burkholderiaceae;g__Cupriavidus;s__Cupriavidus pickettii_A	NA				725	AGW89111	7.56794e-26		724	AGW89110	7.50439e-42		NA				718	AGW89104	1.43925e-170		717	AGW89103	1.96892e-45		716	AGW89102	3.265e-40		NA				NA				NA				NA				NA
GCF016757635.1	d__Bacteria;p__Pseudomonadota;c__Gammaproteobacteria;o__Pseudomonadales;f__Pseudomonadaceae;g__Pseudomonas_E;s__Pseudomonas_E chlororaphis_I	NA				NA				4647	WP_009050432	6.93893e-47		NA				4652	WP_202338724	4.86749e-165		4651	WP_124311967	6.52327e-47		4650	WP_009050435	7.40774e-32		NA				NA				NA				NA				NA
GCF004007095.1	d__Bacteria;p__Pseudomonadota;c__Gammaproteobacteria;o__Burkholderiales;f__Burkholderiaceae;g__Bordetella;s__Bordetella pertussis	NA				NA				1314	WP_010930977	1.16267e-58		NA				1315	WP_019248468	3.60345e-163		1315	WP_019248468	1.03018e-60		1069	CXE00_RS05515_1069	1.98939e-42		NA				NA				NA				NA				NA
GCF002109385.1	d__Bacteria;p__Bacillota;c__Bacilli;o__Bacillales_H;f__Bacillaceae_D;g__Halalkalibacter;s__Halalkalibacter krulwichiae	NA				NA				NA				NA				3683	WP_066156665	8.90034e-139		3682	WP_066156662	7.96419e-34		3681	WP_066156659	2.94004e-39		NA				NA				NA				NA				NA
GCF001953055.1	d__Bacteria;p__Pseudomonadota;c__Alphaproteobacteria;o__Rhizobiales;f__Rhizobiaceae;g__Salaquimonas;s__Salaquimonas pukyongi	NA				NA				2469	WP_075998135	5.77295e-54		NA				272	WP_075995401	4.21295e-160		2473	WP_075997156	1.89908e-44		274	WP_075995402	5.35941e-38		NA				NA				NA				NA				NA
GCF030506235.1	d__Bacteria;p__Actinomycetota;c__Actinomycetes;o__Streptomycetales;f__Streptomycetaceae;g__Streptomyces;s__Streptomyces fimicarius	NA				NA				NA				NA				4798	WP_030082568	4.05915e-138		4799	WP_030082571	1.96476e-31		4800	WP_086780059	3.08886e-32		NA				NA				NA				NA				NA
GCF000009065.1	d__Bacteria;p__Pseudomonadota;c__Gammaproteobacteria;o__Enterobacterales;f__Enterobacteriaceae;g__Yersinia;s__Yersinia pestis	NA				NA				807	WP_002209864	1.80991e-28		NA				682	WP_002213785	9.40279e-138		681	WP_002212164	1.11398e-26		NA				NA				NA				NA				NA				NA
GCA024072415.1	d__Bacteria;p__Pseudomonadota;c__Alphaproteobacteria;o__Sphingomonadales;f__Sphingomonadaceae;g__Sphingomonas;s__Sphingomonas sp024072375	NA				NA				2999	USU14067	6.91634e-46		NA				2791	USU11683	3.14328e-149		2996	USU11876	1.84122e-33		2995	USU11875	6.36472e-36		NA				NA				NA				NA				NA
GCA000198515.1	d__Bacteria;p__Pseudomonadota;c__Gammaproteobacteria;o__Pseudomonadales;f__Ketobacteraceae;g__HdN1;s__HdN1 sp000198515	NA				1547	CBL45130	5.09916e-31		1548	CBL45131	2.60973e-74		NA				1549	CBL45132	2.13303e-204		1550	CBL45133	4.54218e-55		1551	CBL45134	8.68324e-50		NA				NA				NA				NA				NA
GCF009627275.1	d__Bacteria;p__Pseudomonadota;c__Gammaproteobacteria;o__Burkholderiales;f__Burkholderiaceae;g__Bordetella;s__Bordetella holmesii	NA				NA				1585	WP_005013591	2.6647e-54		NA				2995	WP_005016107	2.55081e-127		1589	WP_005013595	8.51808e-52		1590	WP_227944804	6.44893e-36		NA				NA				NA				NA				NA
GCF000511915.1	d__Bacteria;p__Pseudomonadota;c__Gammaproteobacteria;o__Burkholderiales;f__Burkholderiaceae;g__Burkholderia;s__Burkholderia mallei	NA				NA				3512	WP_004192085	1.10441e-45		NA				4052	WP_004545480	2.25467e-167		4051	WP_004537325	6.53272e-48		4050	WP_041188062	1.56536e-41		NA				NA				NA				NA				NA
GCF003515445.1	d__Bacteria;p__Pseudomonadota;c__Gammaproteobacteria;o__Burkholderiales;f__Burkholderiaceae;g__Ralstonia;s__Ralstonia syzygii	NA				2652	WP_075465205	7.08346e-29		4291	WP_075467575	5.40044e-49		NA				2656	WP_075465209	2.45508e-171		2657	WP_075465210	1.45579e-44		2658	WP_075465211	4.17849e-41		NA				NA				NA				NA				NA
GCF027366395.1	d__Bacteria;p__Pseudomonadota;c__Gammaproteobacteria;o__Pseudomonadales;f__Endozoicomonadaceae;g__Endozoicomonas;s__Endozoicomonas sp027366395	NA				1012	WP_269674674	4.67129e-29		1013	WP_269674675	2.81981e-50		NA				1020	WP_269674682	4.55978e-170		1021	WP_269674683	6.16951e-48		1022	WP_269674684	4.98253e-35		NA				NA				NA				NA				NA
GCF003020185.1	d__Bacteria;p__Pseudomonadota;c__Gammaproteobacteria;o__Burkholderiales;f__Burkholderiaceae;g__Burkholderia;s__Burkholderia thailandensis	NA				NA				3045	WP_009891455	1.08882e-46		NA				5744	WP_009901534	4.35508e-169		5743	WP_009901535	5.61675e-49		5742	WP_009901536	1.88776e-41		NA				NA				NA				NA				NA
GCF008704535.1	d__Bacteria;p__Actinomycetota;c__Actinomycetes;o__Streptomycetales;f__Streptomycetaceae;g__Streptomyces;s__Streptomyces subrutilus	NA				NA				NA				NA				2498	WP_150518104	1.3296e-137		2497	WP_150518103	5.72967e-30		2496	WP_150518102	4.29267e-31		NA				NA				NA				NA				NA
GCF009626375.1	d__Bacteria;p__Pseudomonadota;c__Gammaproteobacteria;o__Burkholderiales;f__Burkholderiaceae;g__Bordetella;s__Bordetella pertussis	NA				NA				2451	WP_010928270	3.28741e-59		NA				2450	WP_010928271	4.67873e-168		2449	WP_010928272	3.11451e-61		2448	WP_010928273	6.5874e-44		NA				NA				NA				NA				NA
GCF002891945.1	d__Bacteria;p__Pseudomonadota;c__Alphaproteobacteria;o__Rhodobacterales;f__Rhodobacteraceae;g__Phaeobacter;s__Phaeobacter inhibens	NA				NA				568	WP_254682730	3.87e-53		NA				565	WP_014873708	4.52551e-175		564	WP_014873707	1.35023e-30		563	WP_014873706	3.6071e-34		NA				NA				NA				NA				NA
GCF000495635.2	d__Bacteria;p__Actinomycetota;c__Actinomycetes;o__Streptomycetales;f__Streptomycetaceae;g__Streptomyces;s__Streptomyces albidoflavus	NA				NA				NA				NA				4088	WP_023419248	4.88908e-132		4089	WP_023422723	5.13309e-26		4090	WP_023419250	7.49496e-30		NA				NA				NA				NA				NA
GCF003851385.1	d__Bacteria;p__Pseudomonadota;c__Gammaproteobacteria;o__Pseudomonadales;f__Pseudomonadaceae;g__Pseudomonas_E;s__Pseudomonas_E chlororaphis_I	NA				NA				4518	WP_124355348	7.66804e-47		NA				4523	WP_009050437	6.65687e-165		4522	WP_009050436	6.33635e-47		4521	WP_009050435	7.18486e-32		NA				NA				NA				NA				NA
GCF002407185.1	d__Bacteria;p__Actinomycetota;c__Actinomycetes;o__Actinomycetales;f__Dermabacteraceae;g__Brachybacterium;s__Brachybacterium vulturis	NA				NA				NA				NA				2017	WP_245850981	9.63043e-186		2016	WP_096802982	5.71245e-47		2015	WP_096802981	3.36703e-45		NA				NA				NA				NA				NA
GCF002968395.1	d__Bacteria;p__Pseudomonadota;c__Gammaproteobacteria;o__Enterobacterales;f__Alteromonadaceae;g__Idiomarina;s__Idiomarina aquatica	NA				NA				850	WP_105306080	3.19133e-47		NA				851	WP_105306081	1.57088e-155		852	WP_105306082	2.19202e-37		853	WP_105306083	4.771e-33		NA				NA				NA				NA				NA
GCF001887055.1	d__Bacteria;p__Pseudomonadota;c__Gammaproteobacteria;o__Enterobacterales;f__Vibrionaceae;g__Vibrio;s__Vibrio parahaemolyticus	NA				581	WP_021449978	1.73434e-29		582	WP_023584081	6.19784e-51		NA				588	WP_021449972	1.32594e-162		589	WP_023584085	8.78635e-39		590	WP_021449970	7.69485e-39		NA				NA				NA				NA				NA
GCF000230995.2	d__Bacteria;p__Pseudomonadota;c__Alphaproteobacteria;o__Rhizobiales;f__Rhizobiaceae;g__Mesorhizobium;s__Mesorhizobium australicum	NA				NA				3735	WP_224682692	1.6569e-57		NA				3738	WP_015317596	3.24878e-165		5374	WP_015319171	3.09846e-44		3740	WP_015317598	4.405e-33		NA				NA				NA				NA				NA
GCF903815275.1	d__Bacteria;p__Pseudomonadota;c__Gammaproteobacteria;o__Burkholderiales;f__Burkholderiaceae;g__Comamonas;s__Comamonas aquatica	NA				1294	WP_234688008	8.17598e-27		1295	WP_234688009	1.03525e-38		NA				1303	WP_154163695	7.07514e-172		1304	WP_234688014	7.65031e-48		1305	WP_234688015	3.29899e-41		NA				NA				NA				NA				NA
GCF002269345.1	d__Bacteria;p__Pseudomonadota;c__Alphaproteobacteria;o__Sphingomonadales;f__Sphingomonadaceae;g__Tsuneonella;s__Tsuneonella mangrovi	NA				2238	WP_095012814	9.77328e-30		2581	WP_095013114	2.35525e-56		NA				2575	WP_240504501	8.4538e-169		2574	WP_095013108	1.81258e-36		2573	WP_095013107	1.31466e-33		NA				NA				NA				NA				NA
GCF025917005.1	d__Bacteria;p__Pseudomonadota;c__Alphaproteobacteria;o__Sphingomonadales;f__Sphingomonadaceae;g__Erythrobacter;s__Erythrobacter sp025917005	NA				1557	WP_264394294	1.37676e-28		1556	WP_264394450	8.33289e-49		NA				1734	WP_264391208	6.7407e-150		1553	WP_264394291	4.35443e-30		1552	WP_264394290	7.37113e-33		NA				NA				NA				NA				NA
GCF001984925.1	d__Bacteria;p__Pseudomonadota;c__Gammaproteobacteria;o__Burkholderiales;f__Burkholderiaceae;g__Bordetella;s__Bordetella pertussis	NA				NA				2501	WP_010930977	1.16118e-58		NA				2500	WP_019248468	3.59881e-163		2500	WP_019248468	1.02885e-60		1071	WG72_RS05490_1071	1.98684e-42		NA				NA				NA				NA				NA
GCF020906295.1	d__Bacteria;p__Pseudomonadota;c__Alphaproteobacteria;o__Rhodobacterales;f__Rhodobacteraceae;g__Pseudosulfitobacter;s__Pseudosulfitobacter pseudonitzschiae	NA				NA				714	WP_037925487	1.3281e-53		NA				711	WP_224553516	1.856e-170		460	WP_224557982	1.02887e-39		709	WP_224553512	6.14118e-35		NA				NA				NA				NA				NA
GCF019930585.1	d__Bacteria;p__Pseudomonadota;c__Alphaproteobacteria;o__Sphingomonadales;f__Sphingomonadaceae;g__Sphingomonas_I;s__Sphingomonas_I nostoxanthinifaciens	NA				3477	WP_223797286	3.78315e-26		3478	WP_223797287	1.00581e-49		NA				2705	WP_223796580	3.5947e-146		3481	WP_223797290	1.56558e-33		3482	WP_223799874	1.60708e-34		NA				NA				NA				NA				NA
GCF023065975.1	d__Bacteria;p__Pseudomonadota;c__Gammaproteobacteria;o__Pseudomonadales;f__Pseudomonadaceae;g__Pseudomonas_E;s__Pseudomonas_E mosselii	NA				NA				745	WP_182324529	3.70099e-43		NA				747	WP_028691362	7.38137e-129		748	WP_028691363	5.28869e-28		NA				NA				NA				NA				NA				NA
GCA015097935.1	d__Bacteria;p__Pseudomonadota;c__Gammaproteobacteria;o__Burkholderiales;f__Burkholderiaceae;g__Ralstonia;s__Ralstonia nicotianae	NA				2932	BCL87849	3.06037e-27		4293	BCL89210	9.26526e-51		NA				2936	BCL87853	1.15221e-175		2937	BCL87854	5.44075e-50		2938	BCL87855	1.51675e-40		NA				NA				NA				NA				NA
GCF009930815.1	d__Bacteria;p__Pseudomonadota;c__Alphaproteobacteria;o__Rhizobiales;f__Xanthobacteraceae;g__Bradyrhizobium;s__Bradyrhizobium sp009930815	NA				NA				6502	WP_246738215	1.60497e-46		NA				3023	WP_161851723	6.80057e-162		3022	WP_161851722	2.55367e-35		3021	WP_161851721	3.49644e-32		NA				NA				NA				NA				NA
GCF011578485.1	d__Bacteria;p__Pseudomonadota;c__Gammaproteobacteria;o__Burkholderiales;f__Burkholderiaceae;g__Burkholderia;s__Burkholderia thailandensis	NA				NA				1471	WP_009891455	1.06087e-46		NA				5453	WP_009894301	1.07493e-169		5454	WP_009894303	5.68325e-49		5455	WP_009894305	3.16212e-41		NA				NA				NA				NA				NA
GCF025813715.1	d__Bacteria;p__Pseudomonadota;c__Alphaproteobacteria;o__Rhizobiales;f__Beijerinckiaceae;g__Methylobacterium;s__Methylobacterium sp025813715	NA				NA				3487	WP_264046242	1.15164e-43		NA				3484	WP_264046237	3.14121e-161		3483	WP_264046235	1.15749e-38		3482	WP_264046234	1.32654e-32		NA				NA				NA				NA				NA
GCF026167545.1	d__Bacteria;p__Pseudomonadota;c__Alphaproteobacteria;o__Sphingomonadales;f__Sphingomonadaceae;g__Sphingomonas;s__Sphingomonas sp026167545	NA				1505	WP_265552581	4.69889e-26		1506	WP_265552583	4.0127e-45		NA				1781	WP_265548595	1.47293e-145		1509	WP_265552587	1.35734e-33		1510	WP_265552589	1.80159e-34		NA				NA				NA				NA				NA
GCF030687625.1	d__Bacteria;p__Pseudomonadota;c__Gammaproteobacteria;o__Pseudomonadales;f__Pseudomonadaceae;g__Pseudomonas_E;s__Pseudomonas_E shahriarae	NA				NA				584	WP_057958232	1.61133e-47		NA				582	WP_120731471	5.773e-130		581	WP_200659432	1.98689e-27		NA				NA				NA				NA				NA				NA
GCF007431345.1	d__Bacteria;p__Pseudomonadota;c__Gammaproteobacteria;o__Burkholderiales;f__Chitinimonadaceae;g__Chitinimonas;s__Chitinimonas arctica	NA				4575	WP_144280414	3.40244e-37		4574	WP_179958264	2.34495e-70		NA				4573	WP_144280412	3.56473e-210		4572	WP_144280411	8.44299e-70		4571	WP_144280410	2.36648e-60		NA				NA				NA				NA				NA
GCF009299385.1	d__Bacteria;p__Actinomycetota;c__Actinomycetes;o__Streptomycetales;f__Streptomycetaceae;g__Streptomyces;s__Streptomyces bikiniensis	NA				NA				NA				1595	WP_152369849	1.93173e-26		4321	WP_062752465	6.65948e-137		4322	WP_109185282	1.57948e-29		4323	WP_109185283	1.80343e-31		NA				NA				NA				NA				NA
GCF003691485.1	d__Bacteria;p__Pseudomonadota;c__Gammaproteobacteria;o__Enterobacterales;f__Vibrionaceae;g__Vibrio;s__Vibrio campbellii	NA				2411	WP_122019990	5.76994e-28		2410	WP_122019989	2.97966e-51		NA				2404	WP_005427415	9.26379e-163		2403	WP_005427474	8.1316e-37		2402	WP_038892229	4.31641e-37		NA				NA				NA				NA				NA
GCF009295985.1	d__Bacteria;p__Pseudomonadota;c__Gammaproteobacteria;o__Enterobacterales;f__Enterobacteriaceae;g__Yersinia;s__Yersinia pestis	NA				NA				3029	WP_002220086	1.79373e-28		NA				3304	WP_002213785	9.31542e-138		3305	WP_002212164	1.10363e-26		NA				NA				NA				NA				NA				NA
GCF002209085.2	d__Bacteria;p__Pseudomonadota;c__Gammaproteobacteria;o__Burkholderiales;f__Burkholderiaceae;g__Burkholderia;s__Burkholderia cepacia	NA				NA				4138	WP_021164088	2.30192e-50		NA				7192	WP_027792717	1.67241e-172		7191	WP_027792716	2.14981e-44		7190	WP_027792715	3.19425e-42		NA				NA				NA				NA				NA
GCF006440675.2	d__Bacteria;p__Pseudomonadota;c__Alphaproteobacteria;o__Rhizobiales;f__Rhizobiaceae;g__Mesorhizobium;s__Mesorhizobium sp006440675	NA				NA				3616	WP_226891767	2.75186e-56		NA				3619	WP_140707957	4.73468e-163		5990	WP_140706024	2.02761e-43		6238	WP_140645301	3.98654e-30		NA				NA				NA				NA				NA
GCF015689095.1	d__Bacteria;p__Pseudomonadota;c__Alphaproteobacteria;o__Rhizobiales;f__Rhizobiaceae;g__Sinorhizobium;s__Sinorhizobium meliloti	NA				NA				3482	WP_010967087	3.55052e-52		NA				144	WP_027990557	5.67815e-161		4114	WP_040120760	8.14862e-40		146	WP_107607865	1.60294e-34		NA				NA				NA				NA				NA
GCF000696345.2	d__Bacteria;p__Pseudomonadota;c__Gammaproteobacteria;o__Pseudomonadales;f__Pseudomonadaceae;g__Pseudomonas_E;s__Pseudomonas_E donghuensis	NA				2812	WP_010226127	5.12669e-27		2822	WP_026001556	3.00601e-46		NA				2817	WP_036995608	7.45839e-167		2818	WP_036995607	2.21439e-47		2819	WP_010226140	1.7876e-31		NA				NA				NA				NA				NA
GCF014216335.1	d__Bacteria;p__Actinomycetota;c__Actinomycetes;o__Streptomycetales;f__Streptomycetaceae;g__Streptomyces;s__Streptomyces diastaticus	NA				NA				NA				NA				1866	WP_185393014	2.27351e-132		1865	WP_100452563	7.32562e-26		1864	WP_181844165	1.61978e-29		NA				NA				NA				NA				NA
GCF001988815.1	d__Bacteria;p__Pseudomonadota;c__Gammaproteobacteria;o__Burkholderiales;f__Burkholderiaceae;g__Bordetella;s__Bordetella pertussis	NA				NA				1355	WP_010930977	1.17224e-58		NA				1356	WP_019248468	3.6331e-163		1356	WP_019248468	1.03865e-60		2796	AVS54_RS14195_2796	2.00576e-42		NA				NA				NA				NA				NA
GCF024731685.1	d__Bacteria;p__Pseudomonadota;c__Gammaproteobacteria;o__Pseudomonadales;f__Pseudomonadaceae;g__Pseudomonas_E;s__Pseudomonas_E chlororaphis_I	NA				NA				4656	WP_009050432	6.84465e-47		NA				4661	WP_009050437	6.77011e-165		4660	WP_124311967	6.43463e-47		4659	WP_258255071	6.60742e-32		NA				NA				NA				NA				NA
GCF022227035.1	d__Bacteria;p__Pseudomonadota;c__Alphaproteobacteria;o__Rhodobacterales;f__Rhodobacteraceae;g__Cereibacter_A;s__Cereibacter_A azotoformans	NA				NA				296	WP_238823026	3.31153e-55		NA				293	WP_011907367	3.58761e-171		292	WP_011907366	2.74376e-35		291	WP_011907365	5.61881e-37		NA				NA				NA				NA				NA
GCF021729965.1	d__Bacteria;p__Pseudomonadota;c__Gammaproteobacteria;o__Enterobacterales;f__Vibrionaceae;g__Vibrio;s__Vibrio parahaemolyticus	NA				2306	WP_005456561	2.40796e-29		2305	WP_005456668	2.67491e-50		NA				2299	WP_015297210	1.60486e-162		2298	WP_005456615	9.17522e-38		2297	WP_005456630	4.32055e-37		NA				NA				NA				NA				NA
GCF029223865.1	d__Bacteria;p__Pseudomonadota;c__Gammaproteobacteria;o__Burkholderiales;f__Burkholderiaceae;g__Telluria;s__Telluria mixta	NA				NA				4012	WP_259447868	2.51736e-36		NA				1576	WP_259448372	3.73028e-173		1575	WP_259448371	4.61383e-49		1574	WP_259448370	3.7841e-45		NA				NA				NA				NA				NA
GCF018326405.1	d__Bacteria;p__Pseudomonadota;c__Gammaproteobacteria;o__Pseudomonadales;f__Pseudomonadaceae;g__Pseudomonas_E;s__Pseudomonas_E protegens	NA				NA				705	WP_053148923	1.53461e-48		NA				703	WP_011059064	1.67437e-130		702	WP_041115745	7.74507e-29		NA				NA				NA				NA				NA				NA
GCF001663155.1	d__Bacteria;p__Pseudomonadota;c__Alphaproteobacteria;o__Sphingomonadales;f__Sphingomonadaceae;g__Erythrobacter;s__Erythrobacter ishigakiensis	NA				2226	WP_067601333	1.53815e-32		2227	WP_144573587	5.75074e-53		NA				1262	WP_067598805	1.12376e-169		1261	WP_067598801	1.19535e-36		2231	WP_067601344	3.67805e-34		NA				NA				NA				NA				NA
GCF004135345.1	d__Bacteria;p__Actinomycetota;c__Actinomycetes;o__Actinomycetales;f__Cellulomonadaceae;g__Xylanimonas;s__Xylanimonas allomyrinae	NA				NA				NA				NA				3119	WP_129205528	5.85381e-132		1982	WP_129204607	1.31526e-27		1983	WP_129204609	1.42241e-32		NA				NA				NA				NA				NA
GCF004009255.1	d__Bacteria;p__Pseudomonadota;c__Gammaproteobacteria;o__Burkholderiales;f__Burkholderiaceae;g__Bordetella;s__Bordetella pertussis	NA				NA				1353	WP_010930977	1.17105e-58		NA				1354	WP_019248468	3.62939e-163		1354	WP_019248468	1.03759e-60		2792	CXD76_RS14220_2792	2.00372e-42		NA				NA				NA				NA				NA
GCF020034615.1	d__Bacteria;p__Actinomycetota;c__Actinomycetes;o__Streptomycetales;f__Streptomycetaceae;g__Streptomyces;s__Streptomyces rochei	NA				NA				NA				NA				4506	WP_030969421	5.7801e-140		4507	WP_223780464	9.71799e-29		4508	WP_019329173	6.07005e-32		NA				NA				NA				NA				NA
GCF024749225.1	d__Bacteria;p__Pseudomonadota;c__Gammaproteobacteria;o__Pseudomonadales;f__Pseudomonadaceae;g__Pseudomonas_E;s__Pseudomonas_E sp001655615	NA				1405	WP_018926257	2.6639e-26		1415	WP_258672782	1.34518e-46		NA				1410	WP_258672776	6.31116e-166		1411	WP_258672777	1.55082e-47		1412	WP_258672778	1.56548e-35		NA				NA				NA				NA				NA
GCF025163575.1	d__Bacteria;p__Actinomycetota;c__Actinomycetes;o__Streptomycetales;f__Streptomycetaceae;g__Streptomyces;s__Streptomyces albulus_C	NA				NA				NA				NA				4871	WP_016573408	9.50362e-140		4872	WP_016573407	7.57764e-33		4873	WP_016573406	8.06175e-34		NA				NA				NA				NA				NA
GCF029201565.1	d__Bacteria;p__Pseudomonadota;c__Alphaproteobacteria;o__Rhizobiales;f__Devosiaceae;g__Devosia;s__Devosia sp015234425	NA				NA				723	WP_275653630	5.42558e-44		NA				725	WP_275653632	7.8628e-160		726	WP_275653633	3.91712e-36		727	WP_275653634	4.4692e-38		NA				NA				NA				NA				NA
GCF009626275.1	d__Bacteria;p__Pseudomonadota;c__Gammaproteobacteria;o__Burkholderiales;f__Burkholderiaceae;g__Bordetella;s__Bordetella pertussis	NA				NA				1925	WP_010928270	3.28741e-59		NA				1926	WP_010928271	4.67873e-168		1927	WP_010928272	3.11451e-61		1928	WP_010928273	6.5874e-44		NA				NA				NA				NA				NA
GCF011300455.1	d__Bacteria;p__Pseudomonadota;c__Alphaproteobacteria;o__Sphingomonadales;f__Sphingomonadaceae;g__Sphingomicrobium;s__Sphingomicrobium piscis	NA				210	WP_166410111	4.66479e-28		211	WP_166410112	1.46661e-47		NA				2291	WP_166411844	3.29937e-149		214	WP_166412240	1.22589e-35		215	WP_166410114	1.86693e-38		NA				NA				NA				NA				NA
GCF005222225.1	d__Bacteria;p__Pseudomonadota;c__Gammaproteobacteria;o__Enterobacterales;f__Alteromonadaceae;g__Alteromonas;s__Alteromonas lutimaris	NA				NA				761	WP_137166002	5.66442e-47		NA				755	WP_137165996	5.77256e-168		754	WP_232364499	6.24969e-41		753	WP_137165995	1.25576e-35		NA				NA				NA				NA				NA
GCF025559845.1	d__Bacteria;p__Pseudomonadota;c__Alphaproteobacteria;o__Rhizobiales;f__Rhizobiaceae;g__Agrobacterium;s__Agrobacterium sp005938205	NA				NA				3171	WP_262523848	1.63889e-36		NA				3168	WP_138794266	6.79303e-162		3167	WP_262523840	1.43637e-37		3166	WP_262523838	2.57076e-38		NA				NA				NA				NA				NA
GCA005862325.1	d__Bacteria;p__Pseudomonadota;c__Gammaproteobacteria;o__Burkholderiales;f__Burkholderiaceae;g__Burkholderia;s__Burkholderia mallei	NA				NA				6455	QCU53863	9.17967e-46		NA				1154	QCU49314	9.43799e-168		1155	QCU49315	3.29543e-47		1156	QCU49316	1.78307e-41		NA				NA				NA				NA				NA
GCA030583905.1	d__Bacteria;p__Chloroflexota;c__Anaerolineae;o__Anaerolineales;f__Villigracilaceae;g__Villigracilis;s__Villigracilis sp023382595	NA				NA				NA				1193	WKZ41602	2.45761e-32		2887	WKZ39497	2.01272e-189		2886	WKZ39496	2.2844e-54		2885	WKZ39495	1.53589e-54		NA				NA				NA				NA				NA
GCF900327855.1	d__Bacteria;p__Pseudomonadota;c__Gammaproteobacteria;o__Burkholderiales;f__Burkholderiaceae;g__Bordetella;s__Bordetella pertussis	NA				NA				2553	WP_010930977	1.17643e-58		NA				2552	WP_019248468	3.64607e-163		2552	WP_019248468	1.04236e-60		1105	VS401_RS05680_1105	2.01293e-42		NA				NA				NA				NA				NA
GCF027594485.1	d__Bacteria;p__Pseudomonadota;c__Alphaproteobacteria;o__Rhodobacterales;f__Rhodobacteraceae;g__Sedimentimonas;s__Sedimentimonas flavescens	NA				1278	WP_301654939	5.42546e-28		2540	WP_260012593	6.59038e-53		NA				2543	WP_260012603	4.8162e-171		2544	WP_218628775	8.86221e-35		2545	WP_301653995	2.08739e-35		NA				NA				NA				NA				NA
GCF900560965.1	d__Bacteria;p__Pseudomonadota;c__Gammaproteobacteria;o__Pseudomonadales;f__Pseudomonadaceae;g__Pseudomonas_E;s__Pseudomonas_E protegens	NA				NA				707	WP_015634014	1.09805e-48		NA				705	WP_011059064	1.65166e-130		704	WP_015634012	9.74912e-29		NA				NA				NA				NA				NA				NA
GCA002355495.1	d__Bacteria;p__Actinomycetota;c__Actinomycetes;o__Streptomycetales;f__Streptomycetaceae;g__Streptomyces;s__Streptomyces laurentii	NA				NA				NA				NA				4792	BAU85747	2.75529e-139		4793	BAU85748	3.46404e-32		4794	BAU85749	1.38897e-30		NA				NA				NA				NA				NA
GCF000144605.1	d__Bacteria;p__Pseudomonadota;c__Alphaproteobacteria;o__Caulobacterales;f__Caulobacteraceae;g__Brevundimonas;s__Brevundimonas subvibrioides	NA				NA				640	WP_050762456	2.48148e-42		NA				637	WP_013268056	8.00418e-165		636	WP_013268055	9.72632e-36		635	WP_013268054	1.30112e-33		NA				NA				NA				NA				NA
GCF026625125.1	d__Bacteria;p__Pseudomonadota;c__Gammaproteobacteria;o__Pseudomonadales;f__Pseudomonadaceae;g__Pseudomonas_E;s__Pseudomonas_E putida_X	NA				NA				856	WP_267823879	1.5457e-48		NA				854	WP_267821012	1.24177e-131		853	WP_267821010	1.63817e-27		NA				NA				NA				NA				NA				NA
GCF016127575.1	d__Bacteria;p__Pseudomonadota;c__Gammaproteobacteria;o__Burkholderiales;f__Burkholderiaceae;g__Cupriavidus;s__Cupriavidus necator_D	NA				413	WP_011614823	2.47737e-30		412	WP_231881392	4.74834e-58		NA				411	WP_010809197	4.42691e-212		410	WP_011614826	1.25498e-68		409	WP_010809195	4.70157e-60		NA				NA				NA				NA				NA
GCF030687335.1	d__Bacteria;p__Pseudomonadota;c__Gammaproteobacteria;o__Pseudomonadales;f__Pseudomonadaceae;g__Pseudomonas_E;s__Pseudomonas_E shahriarae	NA				NA				588	WP_057958232	1.63081e-47		NA				586	WP_057958230	4.77655e-130		585	WP_057958229	1.84245e-27		NA				NA				NA				NA				NA				NA
GCF001718835.1	d__Bacteria;p__Pseudomonadota;c__Gammaproteobacteria;o__Burkholderiales;f__Burkholderiaceae;g__Burkholderia;s__Burkholderia cepacia_F	NA				NA				5413	WP_069274649	4.73068e-50		NA				4211	WP_069274136	6.74184e-172		4212	WP_069274137	1.02533e-42		4213	WP_069274138	1.33732e-41		NA				NA				NA				NA				NA
GCF019355535.1	d__Bacteria;p__Pseudomonadota;c__Alphaproteobacteria;o__Rhizobiales;f__Rhizobiaceae;g__Agrobacterium;s__Agrobacterium fabacearum	NA				NA				2773	WP_080799768	3.49702e-36		NA				2776	WP_003514561	4.73407e-160		2777	WP_013635295	2.17744e-36		2778	WP_013635294	7.65026e-37		NA				NA				NA				NA				NA
GCF000218915.1	d__Bacteria;p__Bacillota;c__Bacilli;o__Paenibacillales;f__NBRC-103111;g__Paenibacillus_G;s__Paenibacillus_G mucilaginosus	NA				NA				NA				NA				2714	WP_013916762	3.87325e-190		2715	WP_013916763	6.38918e-61		2716	WP_013916764	1.71683e-45		NA				NA				NA				NA				NA
GCF028870195.1	d__Bacteria;p__Actinomycetota;c__Actinomycetes;o__Streptomycetales;f__Streptomycetaceae;g__Streptomyces;s__Streptomyces nigrescens	NA				NA				NA				NA				5218	WP_018089303	2.83215e-140		5219	WP_018089304	7.5065e-30		5220	WP_018089305	4.84141e-34		NA				NA				NA				NA				NA
GCF003030465.1	d__Bacteria;p__Pseudomonadota;c__Gammaproteobacteria;o__Burkholderiales;f__Rhodocyclaceae;g__Thauera;s__Thauera aromatica	NA				2722	WP_107221716	4.00327e-27		2721	WP_245880908	2.13537e-42		NA				2715	WP_107221710	8.64425e-171		2714	WP_107221709	7.77853e-52		2713	WP_107221708	1.63297e-42		NA				NA				NA				NA				NA
GCF005860795.2	d__Bacteria;p__Pseudomonadota;c__Alphaproteobacteria;o__Rhizobiales;f__Rhizobiaceae;g__Allorhizobium;s__Allorhizobium desertarenae	NA				NA				1107	WP_246318891	2.31278e-38		NA				1104	WP_138285804	1.31515e-161		1103	WP_138285805	1.14709e-36		1102	WP_138285806	1.76383e-34		NA				NA				NA				NA				NA
GCF001987335.1	d__Bacteria;p__Pseudomonadota;c__Gammaproteobacteria;o__Burkholderiales;f__Burkholderiaceae;g__Bordetella;s__Bordetella pertussis	NA				NA				1357	WP_010930977	1.17433e-58		NA				1358	WP_019248468	3.63958e-163		1358	WP_019248468	1.04051e-60		2797	ABC27_RS14205_2797	2.00934e-42		NA				NA				NA				NA				NA
GCF002310295.2	d__Bacteria;p__Pseudomonadota;c__Alphaproteobacteria;o__Caulobacterales;f__Caulobacteraceae;g__Caulobacter;s__Caulobacter vibrioides	NA				NA				3137	WP_096034109	3.33181e-42		NA				3134	WP_096034106	2.37144e-164		3133	WP_096034105	1.11098e-36		3132	WP_096034104	3.30417e-31		NA				NA				NA				NA				NA
GCF009676865.1	d__Bacteria;p__Pseudomonadota;c__Gammaproteobacteria;o__Enterobacterales;f__Vibrionaceae;g__Vibrio;s__Vibrio coralliilyticus	NA				584	WP_006959815	3.31573e-28		585	WP_038513361	9.04635e-53		NA				588	WP_006959811	3.54206e-168		589	WP_006959810	1.02586e-38		590	WP_006959808	3.5546e-35		NA				NA				NA				NA				NA
GCF000739105.1	d__Bacteria;p__Actinomycetota;c__Actinomycetes;o__Streptomycetales;f__Streptomycetaceae;g__Streptomyces;s__Streptomyces anthocyanicus	NA				NA				NA				NA				2683	WP_003973968	2.57698e-136		2682	WP_003973967	5.32568e-28		2681	WP_016327157	1.89267e-30		NA				NA				NA				NA				NA
GCF024347455.1	d__Bacteria;p__Pseudomonadota;c__Gammaproteobacteria;o__Enterobacterales;f__Vibrionaceae;g__Vibrio;s__Vibrio echinoideorum	NA				590	WP_017076279	2.94057e-28		591	WP_135455942	2.84527e-58		NA				594	WP_076675725	1.0834e-167		595	WP_135455944	1.39381e-45		596	WP_135455946	2.90609e-37		NA				NA				NA				NA				NA
GCF017357285.1	d__Bacteria;p__Pseudomonadota;c__Alphaproteobacteria;o__Rhizobiales;f__Rhizobiaceae;g__Rhizobium;s__Rhizobium ruizarguesonis	NA				6188	WP_018071650	9.8311e-32		5198	WP_130665665	3.6555e-48		NA				264	WP_018070313	8.76199e-158		5190	WP_130665670	3.9999e-44		266	WP_018482130	7.81285e-33		NA				NA				NA				NA				NA
GCF002381285.1	d__Bacteria;p__Pseudomonadota;c__Alphaproteobacteria;o__Rhodobacterales;f__Rhodobacteraceae;g__Phaeobacter;s__Phaeobacter gallaeciensis	NA				NA				2825	WP_024098247	3.84304e-53		NA				2828	WP_024098250	1.20368e-174		2829	WP_014873707	1.42044e-30		2830	WP_024098251	2.66446e-34		NA				NA				NA				NA				NA
GCF000439695.1	d__Bacteria;p__Pseudomonadota;c__Gammaproteobacteria;o__Burkholderiales;f__Burkholderiaceae;g__Burkholderia;s__Burkholderia mallei	NA				NA				454	WP_004192085	1.12565e-45		NA				5986	WP_004541975	3.10625e-167		5987	WP_004541970	5.04369e-48		5988	WP_009978762	3.04948e-41		NA				NA				NA				NA				NA
GCF030370465.1	d__Bacteria;p__Pseudomonadota;c__Gammaproteobacteria;o__Pseudomonadales;f__Pseudomonadaceae;g__Pseudomonas_E;s__Pseudomonas_E brenneri	NA				NA				900	WP_032859787	2.3315e-47		NA				898	WP_032859789	6.81817e-130		897	WP_032859790	8.78998e-28		NA				NA				NA				NA				NA				NA
GCA013306825.1	d__Bacteria;p__Pseudomonadota;c__Gammaproteobacteria;o__Burkholderiales;f__Burkholderiaceae;g__Ralstonia;s__Ralstonia nicotianae	NA				3063	QKM19205	1.88789e-27		4926	QKM21054	9.26526e-51		NA				3067	QKM19209	7.91473e-176		3068	QKM19210	5.44075e-50		3069	QKM19211	1.51675e-40		NA				NA				NA				NA				NA
GCF001987915.1	d__Bacteria;p__Pseudomonadota;c__Gammaproteobacteria;o__Burkholderiales;f__Burkholderiaceae;g__Bordetella;s__Bordetella pertussis	NA				NA				1330	WP_010930977	1.17374e-58		NA				1331	WP_019248468	3.63773e-163		1331	WP_019248468	1.03998e-60		1082	ABC56_RS05485_1082	2.00832e-42		NA				NA				NA				NA				NA
GCF013267395.1	d__Bacteria;p__Pseudomonadota;c__Gammaproteobacteria;o__Burkholderiales;f__Burkholderiaceae;g__Achromobacter;s__Achromobacter denitrificans	NA				4963	WP_075873303	2.50329e-26		4962	WP_062682030	9.47301e-66		NA				4961	WP_062682031	1.29614e-170		4960	WP_062682032	1.30967e-65		4959	WP_062682033	2.29028e-41		NA				NA				NA				NA				NA
GCF030584565.1	d__Bacteria;p__Pseudomonadota;c__Alphaproteobacteria;o__Rhizobiales;f__Xanthobacteraceae;g__Bradyrhizobium;s__Bradyrhizobium elkanii	NA				NA				1280	WP_085970777	1.40314e-48		NA				1277	WP_038387577	8.96787e-164		1276	WP_038387578	7.30627e-36		1275	WP_038387579	7.67948e-33		NA				NA				NA				NA				NA
GCF003852295.1	d__Bacteria;p__Pseudomonadota;c__Gammaproteobacteria;o__Pseudomonadales;f__Pseudomonadaceae;g__Pseudomonas_E;s__Pseudomonas_E sp003852235	NA				NA				642	WP_124369461	8.1694e-48		NA				640	WP_124369459	5.49701e-132		639	WP_124369458	4.0378e-31		NA				NA				NA				NA				NA				NA
GCF001986675.1	d__Bacteria;p__Pseudomonadota;c__Gammaproteobacteria;o__Burkholderiales;f__Burkholderiaceae;g__Bordetella;s__Bordetella pertussis	NA				NA				2528	WP_010930977	1.17553e-58		NA				2527	WP_019248468	3.64329e-163		2527	WP_019248468	1.04157e-60		1086	ABB94_RS05495_1086	2.01139e-42		NA				NA				NA				NA				NA
GCF001986025.1	d__Bacteria;p__Pseudomonadota;c__Gammaproteobacteria;o__Burkholderiales;f__Burkholderiaceae;g__Bordetella;s__Bordetella pertussis	NA				NA				2539	WP_010930977	1.15759e-58		NA				2538	WP_019248468	3.5877e-163		2538	WP_019248468	1.02567e-60		1109	ADU63_RS05675_1109	1.9807e-42		NA				NA				NA				NA				NA
GCA008605605.1	d__Bacteria;p__Pseudomonadota;c__Gammaproteobacteria;o__Pseudomonadales;f__Pseudomonadaceae;g__Pseudomonas_E;s__Pseudomonas_E juntendi	NA				NA				4052	QEQ89573	1.10307e-46		NA				4054	QEQ89575	4.35764e-129		4055	QEQ89576	2.7404e-28		NA				NA				NA				NA				NA				NA
GCA024703835.1	d__Bacteria;p__Pseudomonadota;c__Gammaproteobacteria;o__Burkholderiales;f__Burkholderiaceae;g__Polaromonas;s__Polaromonas sp000013865	NA				2954	UUZ70750	6.00796e-27		2956	UUZ70752	8.03193e-37		NA				2962	UUZ74131	8.19444e-175		2963	UUZ70758	2.16123e-49		NA				NA				NA				NA				NA				NA
GCF001986235.1	d__Bacteria;p__Pseudomonadota;c__Gammaproteobacteria;o__Burkholderiales;f__Burkholderiaceae;g__Bordetella;s__Bordetella pertussis	NA				NA				1315	WP_010930977	1.16208e-58		NA				1316	WP_019248468	3.60159e-163		1316	WP_019248468	1.02965e-60		1071	XA11_RS05485_1071	1.98837e-42		NA				NA				NA				NA				NA
GCF019457575.1	d__Bacteria;p__Pseudomonadota;c__Gammaproteobacteria;o__Enterobacterales;f__Shewanellaceae;g__Shewanella;s__Shewanella loihica	NA				635	WP_220044230	5.63004e-30		634	WP_220044229	6.45499e-67		NA				633	WP_220044228	8.98693e-221		632	WP_220044227	7.20255e-66		631	WP_011864448	2.0407e-61		NA				NA				NA				NA				NA
GCF003952385.1	d__Bacteria;p__Pseudomonadota;c__Alphaproteobacteria;o__Rhizobiales;f__Rhizobiaceae;g__Mesorhizobium;s__Mesorhizobium sp003952385	NA				NA				6082	WP_245468359	9.62468e-57		NA				6085	WP_126088865	1.21351e-163		2315	WP_126085834	1.37987e-44		6087	WP_126088866	6.20547e-32		NA				NA				NA				NA				NA
GCF028201735.1	d__Bacteria;p__Pseudomonadota;c__Alphaproteobacteria;o__Rhodobacterales;f__Rhodobacteraceae;g__Sulfitobacter;s__Sulfitobacter faviae	NA				NA				2505	WP_067267251	3.97464e-55		NA				2508	WP_271688036	2.37308e-172		2509	WP_271688037	5.00591e-34		2510	WP_271688038	6.12612e-36		NA				NA				NA				NA				NA
GCF015337445.1	d__Bacteria;p__Pseudomonadota;c__Gammaproteobacteria;o__Enterobacterales;f__Enterobacteriaceae;g__Yersinia;s__Yersinia pestis	NA				NA				824	WP_002220086	1.66882e-28		NA				554	WP_002213785	8.66673e-138		553	WP_002212164	1.02678e-26		NA				NA				NA				NA				NA				NA
GCF016694995.1	d__Bacteria;p__Actinomycetota;c__Actinomycetes;o__Actinomycetales;f__Micrococcaceae;g__Arthrobacter;s__Arthrobacter ureafaciens	NA				NA				NA				NA				2824	WP_201433493	1.13649e-181		2825	WP_201433494	1.46789e-43		2826	WP_201433495	1.33124e-41		NA				NA				NA				NA				NA
GCF000296215.2	d__Bacteria;p__Pseudomonadota;c__Alphaproteobacteria;o__Rhizobiales;f__Xanthobacteraceae;g__Bradyrhizobium;s__Bradyrhizobium sp000296215	NA				NA				162	WP_008539768	2.66139e-46		NA				6666	WP_060737178	1.65779e-163		6667	WP_060737179	3.96916e-37		6668	WP_060737180	2.49338e-31		NA				NA				NA				NA				NA
GCF002814095.1	d__Bacteria;p__Pseudomonadota;c__Alphaproteobacteria;o__Rhodobacterales;f__Rhodobacteraceae;g__Sagittula;s__Sagittula sp002814095	NA				NA				3179	WP_100929689	4.29212e-53		NA				3176	WP_100929687	2.48931e-175		3175	WP_100929686	4.96662e-34		3174	WP_100929685	1.04722e-31		NA				NA				NA				NA				NA
GCF018228345.1	d__Bacteria;p__Pseudomonadota;c__Gammaproteobacteria;o__Burkholderiales;f__Burkholderiaceae;g__Burkholderia;s__Burkholderia mallei	NA				NA				2047	WP_024431589	5.19783e-46		NA				5625	WP_004523365	2.60421e-167		5626	WP_004537325	6.32401e-48		5627	WP_004523363	1.51675e-41		NA				NA				NA				NA				NA
GCF018316655.1	d__Bacteria;p__Actinomycetota;c__Actinomycetes;o__Streptosporangiales;f__Streptosporangiaceae;g__Nocardiopsis;s__Nocardiopsis changdeensis	NA				NA				NA				NA				4917	WP_220562796	1.56164e-132		4918	WP_220562797	6.20179e-26		4919	WP_220562798	4.54524e-26		NA				NA				NA				NA				NA
GCF003952465.1	d__Bacteria;p__Pseudomonadota;c__Alphaproteobacteria;o__Rhizobiales;f__Rhizobiaceae;g__Mesorhizobium;s__Mesorhizobium sp003952465	NA				NA				4392	WP_245459948	4.89404e-58		NA				4395	WP_126099844	3.86902e-164		6969	WP_126102009	1.61415e-43		4397	WP_126099846	3.56785e-31		NA				NA				NA				NA				NA
GCF000452445.2	d__Bacteria;p__Pseudomonadota;c__Gammaproteobacteria;o__Pseudomonadales;f__Pseudomonadaceae;g__Pseudomonas_E;s__Pseudomonas_E syringae	NA				NA				4391	WP_024650500	1.50451e-43		NA				4393	WP_003313926	2.51151e-129		4394	WP_024650499	4.511e-27		NA				NA				NA				NA				NA				NA
GCF000012485.1	d__Bacteria;p__Bacteroidota;c__Chlorobiia;o__Chlorobiales;f__Chlorobiaceae;g__Chlorobium;s__Chlorobium luteolum	NA				NA				808	WP_011357545	1.79326e-40		NA				804	WP_011357541	1.75203e-170		660	WP_011357407	2.82784e-49		659	WP_011357406	3.9397e-45		NA				NA				NA				NA				NA
[truncated: 20,015 more rows]
[truncated: 30 more columns]
