# Supplementary material for: Tad pili with adaptable tips mediate contact-dependent killing during bacterial predation
Source: Nat Commun. 2025 May 13;16:4425. doi: 10.1038/s41467-025-58967-0 (PMC12075869; doi:10.1038/s41467-025-58967-0)
Supplement: Supplementary file 3 — Supplementary Data 2 [file 41467_2025_58967_MOESM3_ESM.xlsx]

## Sheet:  primers and plasmids
Supplementary Data 2: primers and plasmids
Plasmid built for this study
Corresponding E. coli strain number	Name	Plasmid	Resistance	Primer names	Primer sequences	Corresponding insert	Comments	Reference
JH2A6	∆Tip1	pBJ144	Kanamycin	114_∆Tip1_for	TGCCTGCAGGTCGACTCTAGATGGACCTTCAGCCCAAGCTGCTG	∆mxan_0354-0356	Suicide plasmid used to delete Tip1 locus by homologous recombination	This work
				∆Tip1_rev	CCACACGCGCATCAGGGACATTGAATTCATGGCGGGCGCATG
				∆Tip1_for	CATGCGCCCGCCATGAATTCAATGTCCCTGATGCGCGTGTGG
				114_∆Tip1_rev	GAATTCGAGCTCGGTACCCAGCTTGCGATAGAGCCCGACCA
JH2B2	∆Tip2	pBJ144	Kanamycin	114_∆Tip2_for	TGCCTGCAGGTCGACTCTAGAGGTGGAGGCGGAGGAGTTGGAG	∆mxan_0738-0740	Suicide plasmid used to delete Tip2 locus by homologous recombination	This work
				∆Tip2_rev	AGCCCCCGGCGCCACGTCATCCTATTTCTCGTTGATTGAGGA
				∆Tip2_for	TCCTCAATCAACGAGAAATAGGATGACGTGGCGCCGGGGGCT
				114_∆Tip2_rev	GAATTCGAGCTCGGTACCCGCTGCGCGAGAAACTGCGCG
JH2E5	∆Tip3	pBJ144	Kanamycin	114_∆Tip3_for	TGCCTGCAGGTCGACTCTAGAGTTGGACGTGCCCGAGGACGTG	∆mxan_1146-1148	Suicide plasmid used to delete Tip3 locus by homologous recombination	This work
				∆Tip3_rev	TTGCGCCCCCAGTCCTGCCATGGCGCCAAAGACTACCTAGCG
				∆Tip3_for	CGCTAGGTAGTCTTTGGCGCCATGGCAGGACTGGGGGCGCAA
				114_∆Tip3_rev	GAATTCGAGCTCGGTACCCTCACGGAAGAGGGCACCGTAGC
JH1I8	∆Tip4	pBJ144	Kanamycin	114_∆Tip4_for	TGCCTGCAGGTCGACTCTAGACTGCTCGCGCACCCAAGGCC	∆mxan_4658-4660	Suicide plasmid used to delete Tip4 locus by homologous recombination	This work
				∆Tip4_rev	GCATCCGGGTCGGTCGGGTCATGAAACCATTATCCGGGGACTGGTGT
				∆Tip4_for	ACACCAGTCCCCGGATAATGGTTTCATGACCCGACCGACCCGGATGC
				114_∆Tip4_rev	GAATTCGAGCTCGGTACCCCGCTCGTAGGCCTCGCGGC
JH16G1	∆kilP	pBJ114	Kanamycin	114_∆kilP_for	TGCCTGCAGGTCGACTCTAGACAGCTCGAGTTCGCCGGTGAGG	∆mxan_5121	Suicide plasmid used to delete kilP by homologous recombination	This work
				∆kilP_rev	TCAGTACGCGTTGTTCTGGCCCGCCTTCATGGAACTCTCCGG
				∆kilP_for	CCGGAGAGTTCCATGAAGGCGGGCCAGAACAACGCGTACTGA
				114_∆kilP_rev	GAATTCGAGCTCGGTACCGTGGGCACGCGTAGAACCACC
JH22A2	∆kilK	pBJ144	Kanamycin	114_∆kilK_for	TGCCTGCAGGTCGACTCTAGACTGCTCGTGGTGGCCGCAGTC	∆mxan_4655	Suicide plasmid used to delete kilK by homologous recombination	This work
				∆kilK_rev	CGGGAACGGCAGGTTCAGCACACGCAGCGTCTTCGGGTGGTT
				∆kilK_for	AACCACCCGAAGACGCTGCGTGTGCTGAACCTGCCGTTCCCG
				114_∆kilK_rev	GAATTCGAGCTCGGTACCGGCGAGACTGGCTGAGTCTCA
JH22A1	∆kilO	pBJ144	Kanamycin	114_∆kilO_for	TGCCTGCAGGTCGACTCTAGAGCGGTGGTGGGCGGTCTCATC	∆mxan_1150	Suicide plasmid used to delete kilO by homologous recombination	This work
				∆kilO_rev	TCAGATGGGGGCCTGGATGACCGACGGACGCAGGGACTTCCT
				∆kilO_for	AGGAAGTCCCTGCGTCCGTCGGTCATCCAGGCCCCCATCTGA
				114_∆kilO_rev	GAATTCGAGCTCGGTACCAGGTGCCCATGGTGACGCCCA
JH8A5	∆T3SS*	pBJ144	Kanamycin	114_∆T3SS*_for	GCCTGCAGGTCGACTCTAGAAAGCAGTTCAACGCCCAGC	∆mxan_2438-2451	Suicide plasmid used to partially delete the T3SS* locus by homologous recombination	Jain R. et al. (2024) PNAS. doi: 10.1073/pnas.2420875122.
				∆T3SS*_rev	CTACTATCATCACTACTATTGTTGAGGGCGGCCTTCTC
				∆T3SS*_for	TAGTAGTGATGATAGTAGAACGTGAACCTGGCCAATGC
				114_∆T3SS*_rev	GACGGCCAGTGCCGAATTCGATTGACGGCATACAGGCCCTG
JH22C9	mCherry-kilD	pBJ114	Kanamycin	114_mCherry-for	ACAGCTATGACATGATTACAAGCTTCGGGAAGACGACGACGCTGA	mCherry::kilD (mxan_3108)	Suicide plasmid used to make an N-ter mCherry fluorescent fusion of KilD by homologous recombination	This work
				mCherry-rev	TCCTCGCCCTTGCTCACCATGGGCGCGTCAGTCCTCGCGGAAGAT
				mCherry-for	ATCTTCCGCGAGGACTGACGCGCCCATGGTGAGCAAGGGCGAGGA
				linker-rev	CGGACGACCAGGGTGGCCATACCTGAGCCGCTTCCTGAACCTGAGCCGCTTCCTGACTTGTACAGCTCGTCCATGCCG
				linker-for	CGGCATGGACGAGCTGTACAAGTCAGGAAGCGGCTCAGGTTCAGGAAGCGGCTCAGGTATGGCCACCCTGGTCGTCCG
				114_kilD-rev	TAAAACGACGGCCAGTGCCGAATTCTCCGCGTGGCGGCGGCTCAC
JH1B8	PpilA::kilP(WT)	pSWU19	Kanamycin	U19_PpilA-for	ACGACGGCCAGTGCCAAGCTTATCCATATGCGCGGCACTCGAGCC	PpilA::mxan_5121(WT)	Integrative plasmid used to ectopically express kilP wild-type allele (M13-Y97) from pilA promoter	This work
				PpilA-rev	GGGGGTCCTCAGAGAAGGTTGCAACG
				kilP-for	CGTTGCAACCTTCTCTGAGGACCCCCATGAAGGCGATCTCGAAGAAGCAGC
				U19_kilP-rev	ATGACCATGATTACGAATTCTCAGTACGCGTTGTTCTGGCCGAAC
JH1C1	PpilA::kilP(A96C)	pSWU19	Kanamycin	U19_PpilA-for	ACGACGGCCAGTGCCAAGCTTATCCATATGCGCGGCACTCGAGCC	PpilA::mxan_5121(A96C)	Integrative plasmid used to ectopically express kilP A96C mutant allele (M13-Y97) from pilA promoter	This work
				PpilA-rev	GGGGGTCCTCAGAGAAGGTTGCAACG
				kilP-for	CGTTGCAACCTTCTCTGAGGACCCCCATGAAGGCGATCTCGAAGAAGCAGC
				U19_kilP(A96C)-rev	ATGACCATGATTACGAATTCTCAGTAACAGTTGTTCTGGCCGAAC
JH26B2	PpilA::kilA	pSWU19	Kanamycin	U19_PpilA-for	ACGACGGCCAGTGCCAAGCTTATCCATATGCGCGGCACTCGAGCC	PpilA::mxan_3105	Integrative plasmid used to ectopically express kilA from pilA promoter	This work
				PpilA-rev	GGGGGTCCTCAGAGAAGGTTGCAACG
				kilA-for	CGTTGCAACCTTCTCTGAGGACCCCCATGATGACGCCTGTTCAAATC
				U19_kilA-rev	ATGACCATGATTACGAATTCCTAACCCAACGTTCCGTGCTG
JH26B3	PpilA::kilK	pSWU19	Kanamycin	U19_PpilA-for	ACGACGGCCAGTGCCAAGCTTATCCATATGCGCGGCACTCGAGCC	PpilA::mxan_4655	Integrative plasmid used to ectopically express kilK from pilA promoter	This work
				PpilA-rev	GGGGGTCCTCAGAGAAGGTTGCAACG
				kilK-for	CGTTGCAACCTTCTCTGAGGACCCCCATGAACCACCCGAAGACGCTG
				U19_kilK-rev	ATGACCATGATTACGAATTCTCACGGGAACGGCAGGTTCAG
JH26A9	PpilA::kilO	pSWU19	Kanamycin	U19_PpilA-for	ACGACGGCCAGTGCCAAGCTTATCCATATGCGCGGCACTCGAGCC	PpilA::mxan_1150	Integrative plasmid used to ectopically express kilO from pilA promoter	This work
				PpilA-rev	GGGGGTCCTCAGAGAAGGTTGCAACG
				kilO-for	CGTTGCAACCTTCTCTGAGGACCCCCATGAGGAAGTCCCTGCGTCCG
				U19_kilO-rev	ATGACCATGATTACGAATTCTCAGATGGGGGCCTGGATGAC
JH7F1	sctN-eYFP	pEYFP	Kanamycin	2442eYFP-for	GGACTCAGATCTCGAGCTCAAGCTTGTCAGCGCGTGGGCCTCTTCG	mxan_2442::eYFP	Integrative plasmid used to express a C-ter eYFP fusion of SctN	This work
				2442eYFP-rev	CACCATGGTGGCGACCGGTGGATCCTCGTCGAACAGGGCGATCAGCT
Pre-existing plasmids
Corresponding E. coli strain number	Name	Plasmid	Resistance	Corresponding inserts	Comments	Reference
EC93	∆pilA	pBJ113	Kanamycin	∆mxan_5783	Suicide plasmid used to delete pilA by homologous recombination	Lab collection
EC161	∆aglQ	pBJ114	Kanamycin	∆mxan_6861	Suicide plasmid used to delete aglQ by homologous recombination	Lab collection
EC699	∆kilF	pBJ114	Kanamycin	∆mxan_3107	Suicide plasmid used to delete kilF by homologous recombination	Seef S. et al. eLife 2021
EC715	∆kilA	pBJ114	Kanamycin	∆mxan_3105	Suicide plasmid used to delete kilA by homologous recombination	Seef S. et al. eLife 2021
EC704	NG-KilD	pBJ114	Kanamycin	NeonGreen-kilD (mxan_3108)	Suicide plasmid used to make N-ter NeonGreen fusion of KilD by homologous recombination	Seef S. et al. eLife 2021
EC802	NG-KilF	pBJ114	Kanamycin	NeonGreen-kilF (mxan_3107)	Suicide plasmid used to make N-ter NeonGreen fusion of KilF by homologous recombination	Seef S. et al. eLife 2021
EC793	Empty vector (EV)	pSWU19	Kanamycin	pilA promoter region	pSWU19 empty vector carrying pilA promoter region (~1000 bp)	Seef S. et al. eLife 2021
