# Supplementary material for: Tad pili with adaptable tips mediate contact-dependent killing during bacterial predation
Source: Nat Commun. 2025 May 13;16:4425. doi: 10.1038/s41467-025-58967-0 (PMC12075869; doi:10.1038/s41467-025-58967-0)
Supplement: Supplementary file 4 — Supplementary Data 3 [file 41467_2025_58967_MOESM4_ESM.xlsx]

## Sheet: Suppl. Data 3 - Strains
Supplementary Data 3: strains
Myxococcus DZ2 strains used in this study
Strain number	Name	Genetic background	Plasmid	Plasmid insert	Antibiotic resistance	Comments	References
JH8A3 (TM108)	DZ2 WT	wild-type	/	/	/	Wild-type DZ2 Myxococcus xanthus strain	Lab collection
JH4F8 (TM1355)	∆kilACF	∆mxan_3105-3107	/	/	/	Strain deleted for the KilA prepilin peptidase, the KilC secretin and the KilF ATPase	Seef S. et al. (2021) eLife
JH7D9 (TM357.1)	∆pilA ∆aglQ	∆mxan_5783 ∆mxan_6861	/	/	/	Non-motile strain	Lab collection
JH1A1	∆kilP	∆mxan_5121	/	/	/	Deletion of the KilP major pilin	This work
JH1B3 (TM1480)	WT + PpilA(EV)	wild-type	pSWU19	pilA promoter region ~1000 bp (PpilA)	Kanamycin	Wild-type + pSWU19-PpilA empty vector control	Seef S. et al. (2021) eLife
JH1A8	∆kilP + PpilA(EV)	∆mxan_5121	pSWU19	pilA promoter region ~ 1000 bp (PpilA)	Kanamycin	KilP major pilin deletion mutant + pSWU19-PpilA empty vector control	This work
JH1B4	∆kilP + PpilA::kilP(WT)	∆mxan_5121	pSWU19	PpilA::kilP(WT)	Kanamycin	∆kilP complementation. Ectopic expression of KilP wild-type allele (M13-Y97) from pilA promoter (~1000 bp)	This work
JH6D6	WT + PpilA::kilP(A96C)	wild-type	pSWU19	PpilA::kilP(A96C)	Kanamycin	Ectopic expression of KilPA96C (M13-Y97) for AlexaFluor488-maleimide labeling	This work
JH1F6	∆kilP + PpilA::kilP(A96C)	∆mxan_5121	pSWU19	PpilA::kilP(A96C)	Kanamycin	Ectopic expression of KilPA96C (M13-Y97) in ∆kilP strain. No complementation	This work
JH8A1	∆T3SS*	∆mxan_2438-2451	/	/	/	Partial deletion of the needleless T3SS*	Jain R. et al. (2024) PNAS .doi: 10.1073/pnas.2420875122.
JH3F2	∆T3SS* + PpilA::kilP(A96C)	∆mxan_2438-2451	pSWU19	PpilA::kilP(A96C)	Kanamycin	Ectopic expression of KilPA96C (M13-Y97) for pilus labeling in a ∆T3SS* strain	This work
JH24I5	mCherry-kilD + PpilA::kilP(A96C)	mxan_3108 , N-ter fluorescent fusion (mCherry)	pSWU19	PpilA::kilP(A96C)	Kanamycin	Strain expressing an mCherry-KilD fusion. Ectopic expression of KilPA96C (M13-Y97) for pilus labeling	This work
JH15B9	∆pilA ∆aglQ + PpilA::kilP(A96C)	∆mxan_5783 ∆mxan_6861	pSWU19	PpilA::kilP(A96C)	Kanamycin	Non-motile strain. Ectopic expression of KilPA96C (M13-Y97) for pilus labeling	This work
JH3B9	∆pilA ∆aglQ ∆kilF + PpilA::kilP(A96C)	∆mxan_5783 ∆mxan_6861 ∆mxan_3107	pSWU19	PpilA::kilP(A96C)	Kanamycin	Non-motile strain carrying a deletion of the KilF ATPase. Ectopic expression of KilPA96C (M13-Y97) for pilus labeling	This work
JH2D2	∆Tip1	∆mxan_0354-0356	/	/	/	Tip1 deletion	This work
JH2E2	∆Tip2	∆mxan_0738-0740	/	/	/	Tip2 deletion	This work
JH2E8	∆Tip3	∆mxan_1146-1148	/	/	/	Tip3 deletion	This work
JH2C3	∆Tip4	∆mxan_4658-4660	/	/	/	Tip4 deletion	This work
JH2F7	∆Tip1+2	∆mxan_0354-0356 ∆mxan_0738-0740	/	/	/	Tip1 and Tip2 double deletion	This work
JH2I3	∆Tip1+3	∆mxan_0354-0356 ∆mxan_1146-1148	/	/	/	Tip1 and Tip3 double deletion	This work
JH2H7	∆Tip1+4	∆mxan_0354-0356 ∆mxan_4658-4660	/	/	/	Tip1 and Tip4 double deletion	This work
JH2G3	∆Tip2+3	∆mxan_0738-0740 ∆mxan_1146-1148	/	/	/	Tip2 and Tip3 double deletion	This work
JH2F4	∆Tip2+4	∆mxan_0738-0740 ∆mxan_4658-4660	/	/	/	Tip2 and Tip4 double deletion	This work
JH2H1	∆Tip3+4	∆mxan_1146-1148 ∆mxan_4658-4660	/	/	/	Tip3 and Tip4 double deletion	This work
JH2I5	∆Tip1+2+3	∆mxan_0354-0356 ∆mxan_0738-0740 ∆mxan_1146-1148	/	/	/	Strain expressing Tip4 only	This work
JH3A4	∆Tip1+2+4	∆mxan_0354-0356 ∆mxan_0738-0740 ∆mxan_4658-4660	/	/	/	Strain expressing Tip3 only	This work
JH3I5	∆Tip1+3+4	∆mxan_0354-0356 ∆mxan_1146-1148 ∆mxan_4658-4660	/	/	/	Strain expressing Tip2 only	This work
JH3A7	∆Tip2+3+4	∆mxan_0738-0740 ∆mxan_1146-1148 ∆mxan_4658-4660	/	/	/	Strain expressing Tip1 only	This work
JH4A8	∆Tip1+2+3+4	∆mxan_0354-0356 ∆mxan_0738-0740 ∆mxan_1146-1148 ∆mxan_4658-4660	/	/	/	No Tips	This work
JH4B4	∆Tip1+2+3 + PpilA::kilP(A96C)	∆mxan_0354-0356 ∆mxan_0738-0740 ∆mxan_1146-1148	pSWU19	PpilA::kilP(A96C)	Kanamycin	Strain expressing Tip4 only. Ectopic expression of KilPA96C (M13-Y97) for pilus labeling	This work
JH4C7	∆Tip1+2+4 + PpilA::kilP(A96C)	∆mxan_0354-0356 ∆mxan_0738-0740 ∆mxan_4658-4660	pSWU19	PpilA::kilP(A96C)	Kanamycin	Strain expressing Tip3 only. Ectopic expression of KilPA96C (M13-Y97) for pilus labeling	This work
JH4B8	∆Tip1+3+4 + PpilA::kilP(A96C)	∆mxan_0354-0356 ∆mxan_1146-1148 ∆mxan_4658-4660	pSWU19	PpilA::kilP(A96C)	Kanamycin	Strain expressing Tip2 only. Ectopic expression of KilPA96C (M13-Y97) for pilus labeling	This work
JH4C4	∆Tip2+3+4 + PpilA::kilP(A96C)	∆mxan_0738-0740 ∆mxan_1146-1148 ∆mxan_4658-4660	pSWU19	PpilA::kilP(A96C)	Kanamycin	Strain expressing Tip1 only. Ectopic expression of KilPA96C (M13-Y97) for pilus labeling	This work
JH7A1	∆pilA ∆aglQ ∆Tip1+2+3	∆mxan_5783 ∆mxan_6861 ∆mxan_0354-0356 ∆mxan_0738-0740 ∆mxan_1146-1148	/	/	/	Non-motile strain expressing Tip4 only	This work
JH7A4	∆pilA ∆aglQ ∆Tip1+2+4	∆mxan_5783 ∆mxan_6861 ∆mxan_0354-0356 ∆mxan_0738-0740 ∆mxan_4658-4660	/	/	/	Non-motile strain expressing Tip3 only	This work
JH7A6	∆pilA ∆aglQ ∆Tip1+3+4	∆mxan_5783 ∆mxan_6861 ∆mxan_0354-0356 ∆mxan_1146-1148 ∆mxan_4658-4660	/	/	/	Non-motile strain expressing Tip2 only	This work
JH7A7	∆pilA ∆aglQ ∆Tip2+3+4	∆mxan_5783 ∆mxan_6861 ∆mxan_0738-0740 ∆mxan_1146-1148 ∆mxan_4658-4660	/	/	/	Non-motile strain expressing Tip1 only	This work
JH7B1	∆pilA ∆aglQ ∆Tip1+2+3+4	∆mxan_5783 ∆mxan_6861 ∆mxan_0354-0356 ∆mxan_0738-0740 ∆mxan_1146-1148 ∆mxan_4658-4660	/	/	/	Non-motile strain expressing no Tips	This work
JH9F8	∆pilA ∆aglQ ∆Tip1+2+3 + PpilA::kilP(A96C)	∆mxan_5783 ∆mxan_6861 ∆mxan_0354-0356 ∆mxan_0738-0740 ∆mxan_1146-1148	pSWU19	PpilA::kilP(A96C)	Kanamycin	Non-motile strain expressing Tip4 only. Ectopic expression of KilPA96C (M13-Y97) for pilus labeling	This work
JH9F9	∆pilA ∆aglQ ∆Tip1+2+4 + PpilA::kilP(A96C)	∆mxan_5783 ∆mxan_6861 ∆mxan_0354-0356 ∆mxan_0738-0740 ∆mxan_4658-4660	pSWU19	PpilA::kilP(A96C)	Kanamycin	Non-motile strain expressing Tip3 only. Ectopic expression of KilPA96C (M13-Y97) for pilus labeling	This work
JH9G1	∆pilA ∆aglQ ∆Tip1+3+4 + PpilA::kilP(A96C)	∆mxan_5783 ∆mxan_6861 ∆mxan_0354-0356 ∆mxan_1146-1148 ∆mxan_4658-4660	pSWU19	PpilA::kilP(A96C)	Kanamycin	Non-motile strain expressing Tip2 only. Ectopic expression of KilPA96C (M13-Y97) for pilus labeling	This work
JH9F7	∆pilA ∆aglQ ∆Tip2+3+4 + PpilA::kilP(A96C)	∆mxan_5783 ∆mxan_6861 ∆mxan_0738-0740 ∆mxan_1146-1148 ∆mxan_4658-4660	pSWU19	PpilA::kilP(A96C)	Kanamycin	Non-motile strain expressing Tip1 only. Ectopic expression of KilPA96C (M13-Y97) for pilus labeling	This work
JH9G2	∆pilA ∆aglQ ∆Tip1+2+3+4 + PpilA::kilP(A96C)	∆mxan_5783 ∆mxan_6861 ∆mxan_0354-0356 ∆mxan_0738-0740 ∆mxan_1146-1148 ∆mxan_4658-4660	pSWU19	PpilA::kilP(A96C)	Kanamycin	Non-motile strain. No Tips. Ectopic expression of KilPA96C (M13-Y97) for pilus labeling	This work
JH6D5 (TM1389)	NG-kilD	mxan_3108, N-ter fluorescent fusion (NeonGreen)	/	/	/	Strain expressing NG-KilD	Seef S. et al. (2021) eLife
JH1E1	∆kilP + NG-kilD	∆mxan_5121 + mxan_3108, N-ter fluorescent fusion (NeonGreen)	/	/	/	Strain deleted for the Kil major pilin and expressing NG-KilD	This work
JH4H3	∆Tip1+2+3 + NG-kilD	∆mxan_0354-0356 ∆mxan_0738-0740 ∆mxan_1146-1148 + mxan_3108, N-ter fluorescent fusion (NeonGreen)	/	/	/	Strain expressing NG-KilD and Tip4 only	This work
JH4I5	∆Tip1+2+4 + NG-kilD	∆mxan_0354-0356 ∆mxan_0738-0740 ∆mxan_4658-4660 + mxan_3108, N-ter fluorescent fusion (NeonGreen)	/	/	/	Strain expressing NG-KilD and Tip3 only	This work
JH4G7	∆Tip1+3+4 + NG-kilD	∆mxan_0354-0356 ∆mxan_1146-1148 ∆mxan_4658-4660 + mxan_3108, N-ter fluorescent fusion (NeonGreen)	/	/	/	Strain expressing NG-KilD and Tip2 only	This work
JH4H8	∆Tip2+3+4 + NG-kilD	∆mxan_0738-0740 ∆mxan_1146-1148 ∆mxan_4658-4660 + mxan_3108, N-ter fluorescent fusion (NeonGreen)	/	/	/	Strain expressing NG-KilD and Tip1 only	This work
JH4I9	∆Tip1+2+3+4 + NG-kilD	∆mxan_0354-0356 ∆mxan_0738-0740 ∆mxan_1146-1148 ∆mxan_4658-4660 + mxan_3108, N-ter fluorescent fusion (NeonGreen)	/	/	/	Strain expressing NG-KilD. No Tips	This work
JH24D2	∆kilP ∆T3SS*	∆mxan_5121 ∆mxan_2438-2451	/	/	/	Strain deleted for the KilP major pilin and carrying a partial deletion of the T3SS*	This work
JH24F9	∆Tip1+2+3 ∆T3SS*	∆mxan_0354-0356 ∆mxan_0738-0740 ∆mxan_1146-1148 ∆mxan_2438-2451	/	/	/	Strain expressing Tip4 only and carrying a partial deletion of the T3SS*	This work
JH24E5	∆Tip1+2+4 ∆T3SS*	∆mxan_0354-0356 ∆mxan_0738-0740 ∆mxan_4658-4660 ∆mxan_2438-2451	/	/	/	Strain expressing Tip3 only and carrying a partial deletion of the T3SS*	This work
JH24F6	∆Tip1+3+4 ∆T3SS*	∆mxan_0354-0356 ∆mxan_1146-1148 ∆mxan_4658-4660 ∆mxan_2438-2451	/	/	/	Strain expressing Tip2 only and carrying a partial deletion of the T3SS*	This work
JH24F5	∆Tip2+3+4 ∆T3SS*	∆mxan_0738-0740 ∆mxan_1146-1148 ∆mxan_4658-4660 ∆mxan_2438-2451	/	/	/	Strain expressing Tip1 only and carrying a partial deletion of the T3SS*	This work
JH24E6	∆Tip1+2+3+4 ∆T3SS*	∆mxan_0354-0356 ∆mxan_0738-0740 ∆mxan_1146-1148 ∆mxan_4658-4660 ∆mxan_2438-2451	/	/	/	Strain expressing no Tips and carrying a partial deletion of the T3SS*	This work
JH26I4	∆Tip4 ∆T3SS*	∆mxan_4658-4660 ∆mxan_2438-2451	/	/	/	Strain expressing Tip1, Tip2 and Tip3 and carrying a partial deletion of the T3SS*	This work
JH3H8	∆pilA ∆aglQ ∆T3SS*	∆mxan_5783 ∆mxan_6861 ∆mxan_2438-2451	/	/	/	Non-motile strain with a partial deletion of the needleless T3SS*	This work
JH24G3	∆pilA ∆aglQ ∆Tip1+2+3 ∆T3SS*	∆mxan_5783 ∆mxan_6861 ∆mxan_0354-0356 ∆mxan_0738-0740 ∆mxan_1146-1148 ∆mxan_2438-2451	/	/	/	Non-motile strain expressing Tip4 only and carrying a partial deletion of the T3SS*	This work
JH24G6	∆pilA ∆aglQ ∆Tip1+2+4 ∆T3SS*	∆mxan_5783 ∆mxan_6861 ∆mxan_0354-0356 ∆mxan_0738-0740 ∆mxan_4658-4660 ∆mxan_2438-2451	/	/	/	Non-motile strain expressing Tip3 only and carrying a partial deletion of the T3SS*	This work
JH24G7	∆pilA ∆aglQ ∆Tip1+3+4 ∆T3SS*	∆mxan_5783 ∆mxan_6861 ∆mxan_0354-0356 ∆mxan_1146-1148 ∆mxan_4658-4660 ∆mxan_2438-2451	/	/	/	Non-motile strain expressing Tip2 only and carrying a partial deletion of the T3SS*	This work
JH24G8	∆pilA ∆aglQ ∆Tip2+3+4 ∆T3SS*	∆mxan_5783 ∆mxan_6861 ∆mxan_0738-0740 ∆mxan_1146-1148 ∆mxan_4658-4660 ∆mxan_2438-2451	/	/	/	Non-motile strain expressing Tip1 only and carrying a partial deletion of the T3SS*	This work
JH25A8	∆pilA ∆aglQ ∆Tip1+2+3+4 ∆T3SS*	∆mxan_5783 ∆mxan_6861 ∆mxan_0354-0356 ∆mxan_0738-0740 ∆mxan_1146-1148 ∆mxan_4658-4660 ∆mxan_2438-2451	/	/	/	Non-motile strain expressing no Tips and carrying a partial deletion of the T3SS*	This work
JH27D5	∆pilA ∆aglQ ∆Tip4	∆mxan_5783 ∆mxan_6861 ∆mxan_4658-4660	/	/	/	Non-motile strain expressing Tip1, Tip2 and Tip3	This work
JH27E4	∆pilA ∆aglQ ∆Tip4 ∆T3SS*	∆mxan_5783 ∆mxan_6861 ∆mxan_4658-4660 ∆mxan_2438-2451	/	/	/	Non-motile strain expressing Tip1, Tip2 and Tip3 and carrying a partial deletion of the T3SS*	This work
JH6C7	NG-kilF ∆T3SS*	∆mxan_2438-2451 + mxan_3107, N-ter fluorescent fusion (NeonGreen)	/	/	/	Strain expressing a NeonGreen fusion of KilF ATPase and carrying a partial deletion of the T3SS*	This work
JH24I4 (TM1376)	∆kilA	∆mxan_3105	/	/	/	Strain deleted for KilA prepilin peptidase	Seef S. et al. (2021) eLife
JH3D4	∆kilA + PpilA::kilP(A96C)	∆mxan_3105	pSWU19	PpilA::kilP(A96C)	Kanamycin	Strain deleted for KilA prepilin peptidase. Ectopic expression of KilPA96C (M13-Y97) for pilus labeling	This work
JH23G8	∆Tip1+2+3 ∆kilA	∆mxan_0354-0356 ∆mxan_0738-0740 ∆mxan_1146-1148 ∆mxan_3105	/	/	/	Strain expressing Tip4 only and carrying a deletion of the Kil prepilin peptidase	This work
JH23G6	∆Tip1+2+4 ∆kilA	∆mxan_0354-0356 ∆mxan_0738-0740 ∆mxan_4658-4660 ∆mxan_3105	/	/	/	Strain expressing Tip3 only and carrying a deletion of the Kil prepilin peptidase	This work
JH23F8	∆Tip1+3+4 ∆kilA	∆mxan_0354-0356 ∆mxan_1146-1148 ∆mxan_4658-4660 ∆mxan_3105	/	/	/	Strain expressing Tip2 only and carrying a deletion of the Kil prepilin peptidase	This work
JH23F4	∆Tip2+3+4 ∆kilA	∆mxan_0738-0740 ∆mxan_1146-1148 ∆mxan_4658-4660 ∆mxan_3105	/	/	/	Strain expressing Tip1 only and carrying a deletion of the Kil prepilin peptidase	This work
JH23H2	∆kilK	∆mxan_4655	/	/	/	Strain deleted for kilK minor pilin	This work
JH23C9	∆Tip1+2+3 ∆kilK	∆mxan_0354-0356 ∆mxan_0738-0740 ∆mxan_1146-1148 ∆mxan_4655	/	/	/	Strain expressing Tip4 only and carrying a deletion of kilK minor pilin	This work
JH24D7	∆Tip1+2+4 ∆kilK	∆mxan_0354-0356 ∆mxan_0738-0740 ∆mxan_4658-4660 ∆mxan_4655	/	/	/	Strain expressing Tip3 only and carrying a deletion of kilK minor pilin	This work
JH23E5	∆Tip1+3+4 ∆kilK	∆mxan_0354-0356 ∆mxan_1146-1148 ∆mxan_4658-4660 ∆mxan_4655	/	/	/	Strain expressing Tip2 only and carrying a deletion of kilK minor pilin	This work
JH24A4	∆Tip2+3+4 ∆kilK	∆mxan_0738-0740 ∆mxan_1146-1148 ∆mxan_4658-4660 ∆mxan_4655	/	/	/	Strain expressing Tip1 only and carrying a deletion of kilK minor pilin	This work
JH24B8	∆kilO	∆mxan_1150	/	/	/	Strain deleted for kilO minor pilin	This work
JH23E7	∆Tip1+2+3 ∆kilO	∆mxan_0354-0356 ∆mxan_0738-0740 ∆mxan_1146-1148 ∆mxan_1150	/	/	/	Strain expressing Tip4 only and carrying a deletion of kilO minor pilin	This work
JH23E4	∆Tip1+2+4 ∆kilO	∆mxan_0354-0356 ∆mxan_0738-0740 ∆mxan_4658-4660 ∆mxan_1150	/	/	/	Strain expressing Tip3 only and carrying a deletion of kilO minor pilin	This work
JH23E3	∆Tip1+3+4 ∆kilO	∆mxan_0354-0356 ∆mxan_1146-1148 ∆mxan_4658-4660 ∆mxan_1150	/	/	/	Strain expressing Tip2 only and carrying a deletion of kilO minor pilin	This work
JH24D1	∆Tip2+3+4 ∆kilO	∆mxan_0738-0740 ∆mxan_1146-1148 ∆mxan_4658-4660 ∆mxan_1150	/	/	/	Strain expressing Tip1 only and carrying a deletion of kilO minor pilin	This work
JH24H5	∆kilK ∆kilO	∆mxan_1150 ∆mxan_4655	/	/	/	Strain deleted for kilK and kilO minor pilin	This work
JH27C5	∆pilA ∆aglQ ∆kilK ∆kilO + PpilA::kilP(A96C)	∆mxan_5783 ∆mxan_6861 ∆mxan_4655 ∆mxan_1150	pSWU19	PpilA::kilP(A96C)	Kanamycin	Non-motile strain deleted for kilK and kilO minor pilin. Ectopic expression of KilPA96C (M13-Y97) for pilus labeling	This work
JH27A6	∆Tip1+2+3 + PpilA(EV)	∆mxan_0354-0356 ∆mxan_0738-0740 ∆mxan_1146-1148	pSWU19	pilA promoter region ~1000 bp (PpilA)	Kanamycin	Strain expressing Tip4 only + pSWU19-PpilA empty vector control	This work
JH27A5	∆Tip1+2+4 + PpilA(EV)	∆mxan_0354-0356 ∆mxan_0738-0740 ∆mxan_4658-4660	pSWU19	pilA promoter region ~1000 bp (PpilA)	Kanamycin	Strain expressing Tip3 only + pSWU19-PpilA empty vector control	This work
JH27A4	∆Tip1+3+4 + PpilA(EV)	∆mxan_0354-0356 ∆mxan_1146-1148 ∆mxan_4658-4660	pSWU19	pilA promoter region ~1000 bp (PpilA)	Kanamycin	Strain expressing Tip2 only + pSWU19-PpilA empty vector control	This work
JH27A3	∆Tip2+3+4 + PpilA(EV)	∆mxan_0738-0740 ∆mxan_1146-1148 ∆mxan_4658-4660	pSWU19	pilA promoter region ~1000 bp (PpilA)	Kanamycin	Strain expressing Tip1 only + pSWU19-PpilA empty vector control	This work
JH27B8	∆Tip1+2+3 ∆kilA + PpilA(EV)	∆mxan_0354-0356 ∆mxan_0738-0740 ∆mxan_1146-1148 ∆mxan_3105	pSWU19	pilA promoter region ~1000 bp (PpilA)	Kanamycin	Strain expressing Tip4 only and carrying a deletion of kilA prepilin peptidase + pSWU19-PpilA empty vector control	This work
JH27B7	∆Tip1+2+4 ∆kilA + PpilA(EV)	∆mxan_0354-0356 ∆mxan_0738-0740 ∆mxan_4658-4660 ∆mxan_3105	pSWU19	pilA promoter region ~1000 bp (PpilA)	Kanamycin	Strain expressing Tip3 only and carrying a deletion of kilA prepilin peptidase + pSWU19-PpilA empty vector control	This work
JH27B6	∆Tip1+3+4 ∆kilA + PpilA(EV)	∆mxan_0354-0356 ∆mxan_1146-1148 ∆mxan_4658-4660 ∆mxan_3105	pSWU19	pilA promoter region ~1000 bp (PpilA)	Kanamycin	Strain expressing Tip2 only and carrying a deletion of kilA prepilin peptidase + pSWU19-PpilA empty vector control	This work
JH27C2	∆Tip1+2+3 ∆kilA + PpilA::kilA	∆mxan_0354-0356 ∆mxan_0738-0740 ∆mxan_1146-1148 ∆mxan_3105	pSWU19	PpilA::kilA	Kanamycin	Strain expressing Tip4 only and carrying a deletion of kilA prepilin peptidase. Ectopic expression of KilA for complememtation	This work
JH27C1	∆Tip1+2+4 ∆kilA + PpilA::kilA	∆mxan_0354-0356 ∆mxan_0738-0740 ∆mxan_4658-4660 ∆mxan_3105	pSWU19	PpilA::kilA	Kanamycin	Strain expressing Tip3 only and carrying a deletion of kilA prepilin peptidase. Ectopic expression of KilA for complememtation	This work
JH27B9	∆Tip1+3+4 ∆kilA + PpilA::kilA	∆mxan_0354-0356 ∆mxan_1146-1148 ∆mxan_4658-4660 ∆mxan_3105	pSWU19	PpilA::kilA	Kanamycin	Strain expressing Tip2 only and carrying a deletion of kilA prepilin peptidase. Ectopic expression of KilA for complememtation	This work
JH27A9	∆Tip1+2+3 ∆kilK + PpilA(EV)	∆mxan_0354-0356 ∆mxan_0738-0740 ∆mxan_1146-1148 ∆mxan_4655	pSWU19	pilA promoter region ~1000 bp (PpilA)	Kanamycin	Strain expressing Tip4 only and carrying a deletion of kilK minor pilin + pSWU19-PpilA empty vector control	This work
JH27A8	∆Tip1+3+4 ∆kilK + PpilA(EV)	∆mxan_0354-0356 ∆mxan_1146-1148 ∆mxan_4658-4660 ∆mxan_4655	pSWU19	pilA promoter region ~1000 bp (PpilA)	Kanamycin	Strain expressing Tip2 only and carrying a deletion of kilK minor pilin + pSWU19-PpilA empty vector control	This work
JH27A7	∆Tip2+3+4 ∆kilK + PpilA(EV)	∆mxan_0738-0740 ∆mxan_1146-1148 ∆mxan_4658-4660 ∆mxan_4655	pSWU19	pilA promoter region ~1000 bp (PpilA)	Kanamycin	Strain expressing Tip1 only and carrying a deletion of kilK minor pilin + pSWU19-PpilA empty vector control	This work
JH27B3	∆Tip1+2+3 ∆kilK + PpilA::kilK	∆mxan_0354-0356 ∆mxan_0738-0740 ∆mxan_1146-1148 ∆mxan_4655	pSWU19	PpilA::kilK	Kanamycin	Strain expressing Tip4 only and carrying a deletion of kilK minor pilin. Ectopic expression of KilK for complememtation	This work
JH27B2	∆Tip1+3+4 ∆kilK + PpilA::kilK	∆mxan_0354-0356 ∆mxan_1146-1148 ∆mxan_4658-4660 ∆mxan_4655	pSWU19	PpilA::kilK	Kanamycin	Strain expressing Tip2 only and carrying a deletion of kilK minor pilin. Ectopic expression of KilK for complememtation	This work
JH27B1	∆Tip2+3+4 ∆kilK + PpilA::kilK	∆mxan_0738-0740 ∆mxan_1146-1148 ∆mxan_4658-4660 ∆mxan_4655	pSWU19	PpilA::kilK	Kanamycin	Strain expressing Tip1 only and carrying a deletion of kilK minor pilin. Ectopic expression of KilK for complememtation	This work
JH27B4	∆Tip1+2+4 ∆kilO + PpilA(EV)	∆mxan_0354-0356 ∆mxan_0738-0740 ∆mxan_4658-4660 ∆mxan_1150	pSWU19	pilA promoter region ~1000 bp (PpilA)	Kanamycin	Strain expressing Tip3 only and carrying a deletion of kilO minor pilin + pSWU19-PpilA empty vector control	This work
JH27B5	∆Tip1+2+4 ∆kilO + PpilA::kilO	∆mxan_0354-0356 ∆mxan_0738-0740 ∆mxan_4658-4660 ∆mxan_1150	pSWU19	PpilA::kilO	Kanamycin	Strain expressing Tip3 only and carrying a deletion of kilO minor pilin. Ectopic expression of KilO for complememtation	This work
JH1G8	sctN-YFP	mxan_2442 , C-ter fluorescent fusion (YFP)	pEYFP	sctN (~800 bp)	Kanamycin	Strain expressing a C-ter YFP fusion of SctN from integrative pEYFP plasmid, under control of native promoter	This work
JH23A1	∆kilACF + sctN-eYFP	∆mxan_3105-3107 + mxan_2442 , C-ter fluorescent fusion (YFP)	pEYFP	sctN (~800 bp)	Kanamycin	A ∆kilACF strain expressing a C-ter eYFP fusion of SctN from integrative pEYFP plasmid, under control of native promoter	This work
JH26H7	mCherry-kilD + sctN-eYFP	mxan_3108 , N-ter fluorescent fusion (mCherry) + mxan_2442 , C-ter fluorescent fusion (eYFP)	pEYFP	sctN (~800 bp)	Kanamycin	Strain expressing an Nter mCherry fusion of KilD and a C-ter eYFP fusion of SctN from integrative pEYFP plasmid, under control of native promoter	This work
Other bacterial strains
Strain numbers	Bacteria	Antibiotic resistances
EC393	Escherichia coli MG1655	/
EC397	Escherichia coli MG1655	Kanamycin
EC729	Caulobacter crescentus NA1000	/
EC801	Caulobacter crescentus NA1000	Kanamycin
EC480	Bacillus subtilis	/
EC800	Bacillus subtilis	Kanamycin
