# Supplementary material for: Tad pili with adaptable tips mediate contact-dependent killing during bacterial predation
Source: Nat Commun. 2025 May 13;16:4425. doi: 10.1038/s41467-025-58967-0 (PMC12075869; doi:10.1038/s41467-025-58967-0)
Supplement: Supplementary file 5 — Supplementary Data 4 [file 41467_2025_58967_MOESM5_ESM.xlsx]

## Sheet: Suppl. Data 4
Supplementary Data 4: microscopy settings
	DIA parameters:
	Exposure: 5 ms / Intensity: 75%
		Fluorescence
	Fluorescent fusion or dye	Excitation wavelength	Exposure time	LED intensity	Snapshots every	Other
	KilP(A96C) + AlexaFluor 488 C5-maleimide	Green (470 nm)	500 ms	0.3	30 s	Denoise "ON"
	mCherry-KilD	Red (555nm)	300 ms	0.85	30 s	/
	NG-KilD	Green (470 nm)	200 ms	0.75	30 s	/
	NG-KilF	Green (470 nm)	200 ms	0.75	30 s	/
	Propidium iodide	Red (555 nm)	50 to 100 ms*	25 to 50%*	90 s or at t= 0 and t= +2h	/
	SctN-eYFP	Yellow (508 nm)	600 ms	0.75	30 s	/
		* lower exposure time and LED intensity were used when cells were incubated for 2 hours on an agar pad
