# Supplementary material for: Tad pili with adaptable tips mediate contact-dependent killing during bacterial predation
Source: Nat Commun. 2025 May 13;16:4425. doi: 10.1038/s41467-025-58967-0 (PMC12075869; doi:10.1038/s41467-025-58967-0)
Supplement: Supplementary file 6 — Supplementary Data 5 [file 41467_2025_58967_MOESM6_ESM.zip]

Archive with 59 entries (58 files):
- Supplementary Data 5/
- Supplementary Data 5/COCOR_7642_7641_7640.pdb
- Supplementary Data 5/LILAB_02875_02870_02865.pdb
- Supplementary Data 5/Tip1_KilK_12xKilP.pdb
- Supplementary Data 5/DN745_14000_13995_13990.pdb
- Supplementary Data 5/LILAB_05100_05095_05090.pdb
- Supplementary Data 5/DN745_15845_15850_15855.pdb
- Supplementary Data 5/Tip4.pdb
- __MACOSX/Supplementary Data 5/._Tip4.pdb
- Supplementary Data 5/Burjv3_0862_0871_0873.pdb
- Supplementary Data 5/Tip3_KilO_12xKilP.pdb
- Supplementary Data 5/CYFUS_006941_6942_6943.pdb
- Supplementary Data 5/.DS_Store
- __MACOSX/Supplementary Data 5/._.DS_Store
- Supplementary Data 5/STAUR_5441_5440_5439.pdb
- Supplementary Data 5/Tip1.pdb
- __MACOSX/Supplementary Data 5/._Tip1.pdb
- Supplementary Data 5/COCOR_1099_1100_1101.pdb
- __MACOSX/Supplementary Data 5/._COCOR_1099_1100_1101.pdb
- Supplementary Data 5/JQX13_18165_18170_18175.pdb
- Supplementary Data 5/CYFUS_000102_103_104.pdb
- Supplementary Data 5/LILAB_15225.pdb
- Supplementary Data 5/Tip3.pdb
- __MACOSX/Supplementary Data 5/._Tip3.pdb
- Supplementary Data 5/CYFUS_006051_6052_6053.pdb
- Supplementary Data 5/Tip2.pdb
- __MACOSX/Supplementary Data 5/._Tip2.pdb
- Supplementary Data 5/JQX13_35330_35325_35320.pdb
- Supplementary Data 5/FppA.pdb
- __MACOSX/Supplementary Data 5/._FppA.pdb
- Supplementary Data 5/COCOR_7213_7212_7211.pdb
- Supplementary Data 5/STAUR_1064_1065_1066.pdb
- Supplementary Data 5/DN745_18665_18670_18675.pdb
- Supplementary Data 5/BP1993_1994_2003.pdb
- __MACOSX/Supplementary Data 5/._BP1993_1994_2003.pdb
- Supplementary Data 5/BP2528A_2529.pdb
- __MACOSX/Supplementary Data 5/._BP2528A_2529.pdb
- Supplementary Data 5/bgla_1g18170_18260.pdb
- __MACOSX/Supplementary Data 5/._bgla_1g18170_18260.pdb
- Supplementary Data 5/DN745_13045_13040_13035.pdb
- Supplementary Data 5/Tip4_KilK_27xKilP.pdb
- Supplementary Data 5/bgla_2g00400_410_500.pdb
- Supplementary Data 5/Bd0114_115_148.pdb
- Supplementary Data 5/KilA.pdb
- __MACOSX/Supplementary Data 5/._KilA.pdb
- Supplementary Data 5/Tip4_KilK_12xKilP.pdb
- Supplementary Data 5/COCOR_2821_2820_2819.pdb
- __MACOSX/Supplementary Data 5/._COCOR_2821_2820_2819.pdb
- Supplementary Data 5/PA4294_4297.pdb
- Supplementary Data 5/CYFUS_7230_7231_7232.pdb
- Supplementary Data 5/JQX13_39865_39870_39875.pdb
- Supplementary Data 5/COCOR_620_621_622.pdb
- __MACOSX/Supplementary Data 5/._COCOR_620_621_622.pdb
- Supplementary Data 5/CYFUS_000633_634_635.pdb
- Supplementary Data 5/LILAB_31240_31235_31230.pdb
- Supplementary Data 5/JQX13_51210_51215_51220.pdb
- Supplementary Data 5/STAUR_8397_8396_8395.pdb
- Supplementary Data 5/Tip2_KilK_12xKilP.pdb
- Supplementary Data 5/LILAB_06905_06900_06895.pdb
