# Supplementary material for: Tad pili with adaptable tips mediate contact-dependent killing during bacterial predation
Source: Nat Commun. 2025 May 13;16:4425. doi: 10.1038/s41467-025-58967-0 (PMC12075869; doi:10.1038/s41467-025-58967-0)
Supplement: Supplementary file 6 — Supplementary Data 5 [file 41467_2025_58967_MOESM6_ESM.zip › Supplementary Data 5/COCOR_7642_7641_7640.pdb]

ATOM      1  N   GLN A   1     -15.681  66.538  37.060  1.00 55.15      A    N  
ATOM      2  CA  GLN A   1     -15.847  66.394  35.601  1.00 61.62      A    C  
ATOM      3  C   GLN A   1     -14.975  65.255  35.062  1.00 63.17      A    C  
ATOM      4  O   GLN A   1     -15.533  64.253  34.626  1.00 58.40      A    O  
ATOM      5  CB  GLN A   1     -15.623  67.725  34.893  1.00 56.89      A    C  
ATOM      6  CG  GLN A   1     -16.488  67.850  33.634  1.00 51.72      A    C  
ATOM      7  CD  GLN A   1     -16.501  69.284  33.083  1.00 47.84      A    C  
ATOM      8  NE2 GLN A   1     -17.161  69.530  31.989  1.00 39.54      A    N  
ATOM      9  OE1 GLN A   1     -15.914  70.194  33.650  1.00 44.61      A    O  
ATOM     10  N   ALA A   2     -13.657  65.329  35.220  1.00 60.65      A    N  
ATOM     11  CA  ALA A   2     -12.740  64.263  34.790  1.00 64.14      A    C  
ATOM     12  C   ALA A   2     -13.057  62.875  35.380  1.00 65.61      A    C  
ATOM     13  O   ALA A   2     -12.919  61.860  34.698  1.00 62.08      A    O  
ATOM     14  CB  ALA A   2     -11.319  64.691  35.176  1.00 60.50      A    C  
ATOM     15  N   LEU A   3     -13.540  62.804  36.605  1.00 63.68      A    N  
ATOM     16  CA  LEU A   3     -13.933  61.552  37.265  1.00 65.48      A    C  
ATOM     17  C   LEU A   3     -15.202  60.942  36.664  1.00 67.22      A    C  
ATOM     18  O   LEU A   3     -15.319  59.722  36.583  1.00 65.00      A    O  
ATOM     19  CB  LEU A   3     -14.089  61.820  38.773  1.00 61.55      A    C  
ATOM     20  CG  LEU A   3     -13.324  60.821  39.649  1.00 55.47      A    C  
ATOM     21  CD1 LEU A   3     -12.552  61.548  40.748  1.00 51.75      A    C  
ATOM     22  CD2 LEU A   3     -14.263  59.811  40.313  1.00 51.52      A    C  
ATOM     23  N   VAL A   4     -16.134  61.772  36.199  1.00 65.53      A    N  
ATOM     24  CA  VAL A   4     -17.369  61.344  35.518  1.00 66.87      A    C  
ATOM     25  C   VAL A   4     -17.053  60.880  34.088  1.00 67.23      A    C  
ATOM     26  O   VAL A   4     -17.534  59.827  33.687  1.00 64.88      A    O  
ATOM     27  CB  VAL A   4     -18.424  62.467  35.512  1.00 64.92      A    C  
ATOM     28  CG1 VAL A   4     -19.715  62.046  34.809  1.00 57.54      A    C  
ATOM     29  CG2 VAL A   4     -18.795  62.873  36.945  1.00 58.32      A    C  
ATOM     30  N   GLU A   5     -16.206  61.600  33.362  1.00 68.47      A    N  
ATOM     31  CA  GLU A   5     -15.723  61.169  32.037  1.00 64.59      A    C  
ATOM     32  C   GLU A   5     -14.933  59.857  32.106  1.00 64.16      A    C  
ATOM     33  O   GLU A   5     -15.112  58.975  31.266  1.00 62.68      A    O  
ATOM     34  CB  GLU A   5     -14.843  62.262  31.414  1.00 60.23      A    C  
ATOM     35  CG  GLU A   5     -15.664  63.442  30.900  1.00 59.59      A    C  
ATOM     36  CD  GLU A   5     -14.810  64.590  30.354  1.00 53.56      A    C  
ATOM     37  OE1 GLU A   5     -15.391  65.466  29.685  1.00 49.61      A    O  
ATOM     38  OE2 GLU A   5     -13.605  64.638  30.682  1.00 50.57      A    O1-
ATOM     39  N   ALA A   6     -14.119  59.674  33.144  1.00 67.29      A    N  
ATOM     40  CA  ALA A   6     -13.425  58.413  33.384  1.00 66.93      A    C  
ATOM     41  C   ALA A   6     -14.405  57.268  33.691  1.00 68.03      A    C  
ATOM     42  O   ALA A   6     -14.239  56.165  33.172  1.00 65.98      A    O  
ATOM     43  CB  ALA A   6     -12.413  58.610  34.519  1.00 64.05      A    C  
ATOM     44  N   ALA A   7     -15.467  57.504  34.469  1.00 65.47      A    N  
ATOM     45  CA  ALA A   7     -16.495  56.508  34.757  1.00 65.92      A    C  
ATOM     46  C   ALA A   7     -17.338  56.157  33.521  1.00 67.26      A    C  
ATOM     47  O   ALA A   7     -17.695  54.993  33.333  1.00 66.07      A    O  
ATOM     48  CB  ALA A   7     -17.368  57.014  35.907  1.00 63.84      A    C  
ATOM     49  N   LEU A   8     -17.616  57.118  32.630  1.00 64.19      A    N  
ATOM     50  CA  LEU A   8     -18.350  56.902  31.389  1.00 64.72      A    C  
ATOM     51  C   LEU A   8     -17.525  56.160  30.331  1.00 66.22      A    C  
ATOM     52  O   LEU A   8     -18.098  55.399  29.551  1.00 63.61      A    O  
ATOM     53  CB  LEU A   8     -18.808  58.271  30.840  1.00 62.09      A    C  
ATOM     54  CG  LEU A   8     -20.037  58.842  31.570  1.00 57.48      A    C  
ATOM     55  CD1 LEU A   8     -20.184  60.331  31.264  1.00 51.37      A    C  
ATOM     56  CD2 LEU A   8     -21.322  58.145  31.127  1.00 52.74      A    C  
ATOM     57  N   SER A   9     -16.222  56.332  30.303  1.00 71.25      A    N  
ATOM     58  CA  SER A   9     -15.326  55.649  29.360  1.00 70.99      A    C  
ATOM     59  C   SER A   9     -14.864  54.272  29.840  1.00 73.16      A    C  
ATOM     60  O   SER A   9     -14.401  53.473  29.026  1.00 69.51      A    O  
ATOM     61  CB  SER A   9     -14.124  56.541  29.026  1.00 65.92      A    C  
ATOM     62  OG  SER A   9     -13.442  56.939  30.186  1.00 59.36      A    O  
ATOM     63  N   LEU A  10     -15.042  53.946  31.118  1.00 73.72      A    N  
ATOM     64  CA  LEU A  10     -14.641  52.666  31.699  1.00 74.49      A    C  
ATOM     65  C   LEU A  10     -15.188  51.427  30.959  1.00 77.07      A    C  
ATOM     66  O   LEU A  10     -14.394  50.518  30.690  1.00 74.41      A    O  
ATOM     67  CB  LEU A  10     -15.024  52.625  33.192  1.00 70.35      A    C  
ATOM     68  CG  LEU A  10     -14.035  51.796  34.038  1.00 64.43      A    C  
ATOM     69  CD1 LEU A  10     -12.990  52.710  34.661  1.00 58.35      A    C  
ATOM     70  CD2 LEU A  10     -14.757  51.057  35.158  1.00 56.55      A    C  
ATOM     71  N   PRO A  11     -16.493  51.364  30.583  1.00 78.18      A    N  
ATOM     72  CA  PRO A  11     -17.040  50.216  29.853  1.00 79.15      A    C  
ATOM     73  C   PRO A  11     -16.376  50.021  28.483  1.00 80.09      A    C  
ATOM     74  O   PRO A  11     -16.077  48.890  28.111  1.00 77.75      A    O  
ATOM     75  CB  PRO A  11     -18.545  50.483  29.704  1.00 75.92      A    C  
ATOM     76  CG  PRO A  11     -18.852  51.485  30.797  1.00 74.52      A    C  
ATOM     77  CD  PRO A  11     -17.564  52.291  30.892  1.00 77.08      A    C  
ATOM     78  N   LEU A  12     -16.102  51.096  27.767  1.00 80.17      A    N  
ATOM     79  CA  LEU A  12     -15.464  51.042  26.450  1.00 79.27      A    C  
ATOM     80  C   LEU A  12     -14.023  50.519  26.552  1.00 80.38      A    C  
ATOM     81  O   LEU A  12     -13.628  49.634  25.801  1.00 78.90      A    O  
ATOM     82  CB  LEU A  12     -15.507  52.445  25.818  1.00 76.52      A    C  
ATOM     83  CG  LEU A  12     -15.220  52.409  24.306  1.00 70.09      A    C  
ATOM     84  CD1 LEU A  12     -16.488  52.128  23.519  1.00 63.57      A    C  
ATOM     85  CD2 LEU A  12     -14.657  53.749  23.839  1.00 63.17      A    C  
ATOM     86  N   VAL A  13     -13.247  51.034  27.521  1.00 81.87      A    N  
ATOM     87  CA  VAL A  13     -11.853  50.611  27.742  1.00 81.47      A    C  
ATOM     88  C   VAL A  13     -11.790  49.147  28.199  1.00 82.92      A    C  
ATOM     89  O   VAL A  13     -10.974  48.376  27.693  1.00 81.82      A    O  
ATOM     90  CB  VAL A  13     -11.152  51.531  28.757  1.00 78.85      A    C  
ATOM     91  CG1 VAL A  13      -9.738  51.056  29.095  1.00 70.79      A    C  
ATOM     92  CG2 VAL A  13     -11.029  52.957  28.205  1.00 70.79      A    C  
ATOM     93  N   THR A  14     -12.672  48.735  29.112  1.00 82.90      A    N  
ATOM     94  CA  THR A  14     -12.737  47.336  29.547  1.00 83.31      A    C  
ATOM     95  C   THR A  14     -13.156  46.411  28.412  1.00 84.49      A    C  
ATOM     96  O   THR A  14     -12.560  45.346  28.270  1.00 82.61      A    O  
ATOM     97  CB  THR A  14     -13.669  47.117  30.749  1.00 80.99      A    C  
ATOM     98  CG2 THR A  14     -13.029  47.585  32.055  1.00 68.67      A    C  
ATOM     99  OG1 THR A  14     -14.886  47.795  30.624  1.00 69.76      A    O  
ATOM    100  N   PHE A  15     -14.109  46.827  27.568  1.00 84.31      A    N  
ATOM    101  CA  PHE A  15     -14.478  46.050  26.392  1.00 84.59      A    C  
ATOM    102  C   PHE A  15     -13.332  45.962  25.385  1.00 85.61      A    C  
ATOM    103  O   PHE A  15     -13.114  44.891  24.834  1.00 84.36      A    O  
ATOM    104  CB  PHE A  15     -15.718  46.637  25.723  1.00 82.73      A    C  
ATOM    105  CG  PHE A  15     -16.144  45.841  24.508  1.00 81.66      A    C  
ATOM    106  CD1 PHE A  15     -15.886  46.325  23.213  1.00 77.03      A    C  
ATOM    107  CD2 PHE A  15     -16.729  44.577  24.674  1.00 75.50      A    C  
ATOM    108  CE1 PHE A  15     -16.239  45.560  22.092  1.00 71.74      A    C  
ATOM    109  CE2 PHE A  15     -17.084  43.810  23.556  1.00 71.75      A    C  
ATOM    110  CZ  PHE A  15     -16.840  44.300  22.257  1.00 74.60      A    C  
ATOM    111  N   LEU A  16     -12.570  47.030  25.170  1.00 85.10      A    N  
ATOM    112  CA  LEU A  16     -11.430  47.006  24.257  1.00 84.13      A    C  
ATOM    113  C   LEU A  16     -10.379  45.967  24.683  1.00 85.30      A    C  
ATOM    114  O   LEU A  16      -9.940  45.159  23.873  1.00 84.31      A    O  
ATOM    115  CB  LEU A  16     -10.816  48.424  24.173  1.00 81.47      A    C  
ATOM    116  CG  LEU A  16     -10.031  48.638  22.870  1.00 72.39      A    C  
ATOM    117  CD1 LEU A  16     -10.913  49.270  21.804  1.00 66.25      A    C  
ATOM    118  CD2 LEU A  16      -8.836  49.562  23.102  1.00 65.05      A    C  
ATOM    119  N   ILE A  17     -10.040  45.942  25.980  1.00 86.45      A    N  
ATOM    120  CA  ILE A  17      -9.050  44.998  26.525  1.00 86.46      A    C  
ATOM    121  C   ILE A  17      -9.594  43.565  26.509  1.00 87.65      A    C  
ATOM    122  O   ILE A  17      -8.969  42.658  25.964  1.00 86.94      A    O  
ATOM    123  CB  ILE A  17      -8.592  45.442  27.933  1.00 84.44      A    C  
ATOM    124  CG1 ILE A  17      -7.882  46.813  27.882  1.00 78.09      A    C  
ATOM    125  CG2 ILE A  17      -7.652  44.386  28.557  1.00 75.34      A    C  
ATOM    126  CD1 ILE A  17      -7.655  47.451  29.256  1.00 67.40      A    C  
ATOM    127  N   LEU A  18     -10.784  43.336  27.078  1.00 87.96      A    N  
ATOM    128  CA  LEU A  18     -11.388  42.004  27.163  1.00 87.96      A    C  
ATOM    129  C   LEU A  18     -11.794  41.472  25.776  1.00 88.94      A    C  
ATOM    130  O   LEU A  18     -11.674  40.277  25.515  1.00 87.95      A    O  
ATOM    131  CB  LEU A  18     -12.609  42.046  28.096  1.00 86.62      A    C  
ATOM    132  CG  LEU A  18     -12.295  42.307  29.583  1.00 83.11      A    C  
ATOM    133  CD1 LEU A  18     -13.609  42.428  30.358  1.00 77.20      A    C  
ATOM    134  CD2 LEU A  18     -11.480  41.183  30.210  1.00 76.91      A    C  
ATOM    135  N   GLY A  19     -12.237  42.350  24.892  1.00 87.65      A    N  
ATOM    136  CA  GLY A  19     -12.579  42.045  23.509  1.00 87.24      A    C  
ATOM    137  C   GLY A  19     -11.359  41.634  22.689  1.00 88.79      A    C  
ATOM    138  O   GLY A  19     -11.410  40.624  22.000  1.00 87.10      A    O  
ATOM    139  N   ALA A  20     -10.242  42.345  22.823  1.00 89.37      A    N  
ATOM    140  CA  ALA A  20      -8.980  41.942  22.200  1.00 89.21      A    C  
ATOM    141  C   ALA A  20      -8.527  40.561  22.703  1.00 89.90      A    C  
ATOM    142  O   ALA A  20      -8.159  39.706  21.906  1.00 87.93      A    O  
ATOM    143  CB  ALA A  20      -7.924  43.021  22.487  1.00 87.82      A    C  
ATOM    144  N   LEU A  21      -8.635  40.306  23.995  1.00 91.34      A    N  
ATOM    145  CA  LEU A  21      -8.301  39.012  24.597  1.00 90.62      A    C  
ATOM    146  C   LEU A  21      -9.167  37.885  24.043  1.00 91.34      A    C  
ATOM    147  O   LEU A  21      -8.654  36.829  23.652  1.00 89.97      A    O  
ATOM    148  CB  LEU A  21      -8.429  39.162  26.120  1.00 89.08      A    C  
ATOM    149  CG  LEU A  21      -7.307  38.459  26.895  1.00 78.15      A    C  
ATOM    150  CD1 LEU A  21      -6.899  39.330  28.075  1.00 72.49      A    C  
ATOM    151  CD2 LEU A  21      -7.732  37.106  27.440  1.00 71.68      A    C  
ATOM    152  N   GLN A  22     -10.481  38.109  23.945  1.00 91.69      A    N  
ATOM    153  CA  GLN A  22     -11.423  37.154  23.359  1.00 91.50      A    C  
ATOM    154  C   GLN A  22     -11.148  36.932  21.861  1.00 91.85      A    C  
ATOM    155  O   GLN A  22     -11.205  35.793  21.405  1.00 90.74      A    O  
ATOM    156  CB  GLN A  22     -12.859  37.647  23.609  1.00 90.96      A    C  
ATOM    157  CG  GLN A  22     -13.944  36.626  23.221  1.00 86.34      A    C  
ATOM    158  CD  GLN A  22     -13.823  35.327  24.023  1.00 86.87      A    C  
ATOM    159  NE2 GLN A  22     -13.320  34.276  23.415  1.00 73.89      A    N  
ATOM    160  OE1 GLN A  22     -14.153  35.246  25.191  1.00 76.52      A    O  
ATOM    161  N   LEU A  23     -10.804  37.987  21.110  1.00 92.26      A    N  
ATOM    162  CA  LEU A  23     -10.467  37.897  19.689  1.00 91.68      A    C  
ATOM    163  C   LEU A  23      -9.240  37.001  19.461  1.00 92.09      A    C  
ATOM    164  O   LEU A  23      -9.282  36.120  18.605  1.00 90.62      A    O  
ATOM    165  CB  LEU A  23     -10.228  39.316  19.148  1.00 90.38      A    C  
ATOM    166  CG  LEU A  23      -9.957  39.365  17.631  1.00 84.82      A    C  
ATOM    167  CD1 LEU A  23     -11.217  39.070  16.828  1.00 79.04      A    C  
ATOM    168  CD2 LEU A  23      -9.451  40.749  17.260  1.00 78.22      A    C  
ATOM    169  N   PHE A  24      -8.174  37.153  20.244  1.00 92.82      A    N  
ATOM    170  CA  PHE A  24      -6.993  36.288  20.121  1.00 92.77      A    C  
ATOM    171  C   PHE A  24      -7.271  34.837  20.535  1.00 92.96      A    C  
ATOM    172  O   PHE A  24      -6.775  33.921  19.879  1.00 91.07      A    O  
ATOM    173  CB  PHE A  24      -5.810  36.874  20.895  1.00 92.28      A    C  
ATOM    174  CG  PHE A  24      -5.113  37.971  20.134  1.00 91.67      A    C  
ATOM    175  CD1 PHE A  24      -4.378  37.666  18.973  1.00 87.11      A    C  
ATOM    176  CD2 PHE A  24      -5.231  39.306  20.548  1.00 86.62      A    C  
ATOM    177  CE1 PHE A  24      -3.787  38.689  18.223  1.00 84.46      A    C  
ATOM    178  CE2 PHE A  24      -4.643  40.334  19.800  1.00 84.82      A    C  
ATOM    179  CZ  PHE A  24      -3.928  40.031  18.635  1.00 86.24      A    C  
ATOM    180  N   LEU A  25      -8.125  34.606  21.527  1.00 93.14      A    N  
ATOM    181  CA  LEU A  25      -8.595  33.252  21.844  1.00 92.50      A    C  
ATOM    182  C   LEU A  25      -9.391  32.641  20.686  1.00 92.72      A    C  
ATOM    183  O   LEU A  25      -9.224  31.453  20.391  1.00 91.57      A    O  
ATOM    184  CB  LEU A  25      -9.438  33.271  23.127  1.00 91.83      A    C  
ATOM    185  CG  LEU A  25      -8.647  33.502  24.427  1.00 88.28      A    C  
ATOM    186  CD1 LEU A  25      -9.628  33.696  25.580  1.00 83.67      A    C  
ATOM    187  CD2 LEU A  25      -7.751  32.311  24.767  1.00 83.25      A    C  
ATOM    188  N   MET A  26     -10.204  33.428  19.978  1.00 93.02      A    N  
ATOM    189  CA  MET A  26     -10.909  32.976  18.772  1.00 92.62      A    C  
ATOM    190  C   MET A  26      -9.952  32.679  17.613  1.00 93.29      A    C  
ATOM    191  O   MET A  26     -10.140  31.682  16.920  1.00 91.53      A    O  
ATOM    192  CB  MET A  26     -11.954  34.016  18.339  1.00 91.33      A    C  
ATOM    193  CG  MET A  26     -13.131  34.100  19.305  1.00 86.24      A    C  
ATOM    194  SD  MET A  26     -14.257  35.491  18.974  1.00 83.62      A    S  
ATOM    195  CE  MET A  26     -14.942  34.961  17.393  1.00 72.38      A    C  
ATOM    196  N   MET A  27      -8.898  33.476  17.439  1.00 93.37      A    N  
ATOM    197  CA  MET A  27      -7.865  33.207  16.434  1.00 93.16      A    C  
ATOM    198  C   MET A  27      -7.103  31.901  16.739  1.00 93.64      A    C  
ATOM    199  O   MET A  27      -6.888  31.090  15.837  1.00 92.44      A    O  
ATOM    200  CB  MET A  27      -6.886  34.397  16.348  1.00 92.45      A    C  
ATOM    201  CG  MET A  27      -7.510  35.643  15.708  1.00 87.85      A    C  
ATOM    202  SD  MET A  27      -7.948  35.458  13.963  1.00 82.09      A    S  
ATOM    203  CE  MET A  27      -8.468  37.145  13.592  1.00 69.30      A    C  
ATOM    204  N   GLN A  28      -6.764  31.646  17.995  1.00 94.21      A    N  
ATOM    205  CA  GLN A  28      -6.185  30.373  18.430  1.00 93.70      A    C  
ATOM    206  C   GLN A  28      -7.148  29.210  18.181  1.00 94.46      A    C  
ATOM    207  O   GLN A  28      -6.749  28.171  17.653  1.00 93.47      A    O  
ATOM    208  CB  GLN A  28      -5.826  30.453  19.926  1.00 92.54      A    C  
ATOM    209  CG  GLN A  28      -4.649  31.387  20.196  1.00 88.65      A    C  
ATOM    210  CD  GLN A  28      -4.478  31.721  21.676  1.00 87.69      A    C  
ATOM    211  NE2 GLN A  28      -3.813  32.809  21.990  1.00 77.67      A    N  
ATOM    212  OE1 GLN A  28      -4.931  31.018  22.576  1.00 80.20      A    O  
ATOM    213  N   ALA A  29      -8.433  29.397  18.495  1.00 93.90      A    N  
ATOM    214  CA  ALA A  29      -9.456  28.391  18.239  1.00 94.06      A    C  
ATOM    215  C   ALA A  29      -9.629  28.110  16.741  1.00 94.67      A    C  
ATOM    216  O   ALA A  29      -9.802  26.962  16.366  1.00 92.90      A    O  
ATOM    217  CB  ALA A  29     -10.765  28.835  18.896  1.00 93.22      A    C  
ATOM    218  N   ARG A  30      -9.516  29.129  15.880  1.00 95.65      A    N  
ATOM    219  CA  ARG A  30      -9.555  28.953  14.415  1.00 95.31      A    C  
ATOM    220  C   ARG A  30      -8.430  28.036  13.921  1.00 95.73      A    C  
ATOM    221  O   ARG A  30      -8.694  27.108  13.153  1.00 94.47      A    O  
ATOM    222  CB  ARG A  30      -9.491  30.338  13.738  1.00 93.93      A    C  
ATOM    223  CG  ARG A  30      -9.799  30.261  12.234  1.00 90.44      A    C  
ATOM    224  CD  ARG A  30      -9.637  31.639  11.582  1.00 87.07      A    C  
ATOM    225  NE  ARG A  30      -9.984  31.611  10.150  1.00 83.09      A    N  
ATOM    226  CZ  ARG A  30      -9.673  32.537   9.251  1.00 79.85      A    C  
ATOM    227  NH1 ARG A  30      -9.001  33.615   9.575  1.00 74.20      A    N1+
ATOM    228  NH2 ARG A  30     -10.040  32.403   8.014  1.00 75.16      A    N  
ATOM    229  N   VAL A  31      -7.209  28.224  14.400  1.00 95.09      A    N  
ATOM    230  CA  VAL A  31      -6.058  27.368  14.083  1.00 95.24      A    C  
ATOM    231  C   VAL A  31      -6.281  25.930  14.579  1.00 95.57      A    C  
ATOM    232  O   VAL A  31      -6.081  24.976  13.832  1.00 94.04      A    O  
ATOM    233  CB  VAL A  31      -4.771  27.963  14.683  1.00 94.11      A    C  
ATOM    234  CG1 VAL A  31      -3.576  27.034  14.547  1.00 89.13      A    C  
ATOM    235  CG2 VAL A  31      -4.415  29.285  13.992  1.00 89.29      A    C  
ATOM    236  N   MET A  32      -6.761  25.762  15.816  1.00 95.53      A    N  
ATOM    237  CA  MET A  32      -7.069  24.442  16.363  1.00 95.35      A    C  
ATOM    238  C   MET A  32      -8.223  23.755  15.628  1.00 95.87      A    C  
ATOM    239  O   MET A  32      -8.205  22.540  15.458  1.00 94.39      A    O  
ATOM    240  CB  MET A  32      -7.371  24.562  17.861  1.00 94.17      A    C  
ATOM    241  CG  MET A  32      -6.130  24.930  18.684  1.00 89.77      A    C  
ATOM    242  SD  MET A  32      -4.751  23.744  18.617  1.00 84.64      A    S  
ATOM    243  CE  MET A  32      -5.489  22.318  19.445  1.00 74.47      A    C  
ATOM    244  N   THR A  33      -9.196  24.508  15.127  1.00 95.64      A    N  
ATOM    245  CA  THR A  33     -10.300  23.988  14.314  1.00 95.98      A    C  
ATOM    246  C   THR A  33      -9.784  23.468  12.969  1.00 96.21      A    C  
ATOM    247  O   THR A  33     -10.234  22.422  12.520  1.00 95.02      A    O  
ATOM    248  CB  THR A  33     -11.390  25.044  14.076  1.00 95.14      A    C  
ATOM    249  CG2 THR A  33     -12.648  24.451  13.435  1.00 86.65      A    C  
ATOM    250  OG1 THR A  33     -11.818  25.611  15.280  1.00 85.05      A    O  
ATOM    251  N   HIS A  34      -8.810  24.140  12.376  1.00 96.46      A    N  
ATOM    252  CA  HIS A  34      -8.154  23.633  11.166  1.00 96.24      A    C  
ATOM    253  C   HIS A  34      -7.416  22.310  11.435  1.00 96.34      A    C  
ATOM    254  O   HIS A  34      -7.541  21.368  10.659  1.00 95.48      A    O  
ATOM    255  CB  HIS A  34      -7.207  24.695  10.606  1.00 95.68      A    C  
ATOM    256  CG  HIS A  34      -6.641  24.302   9.278  1.00 94.91      A    C  
ATOM    257  CD2 HIS A  34      -5.406  23.747   9.039  1.00 85.87      A    C  
ATOM    258  ND1 HIS A  34      -7.286  24.386   8.057  1.00 85.82      A    N  
ATOM    259  CE1 HIS A  34      -6.445  23.909   7.115  1.00 87.24      A    C  
ATOM    260  NE2 HIS A  34      -5.304  23.519   7.685  1.00 89.09      A    N  
ATOM    261  N   TYR A  35      -6.729  22.199  12.568  1.00 96.67      A    N  
ATOM    262  CA  TYR A  35      -6.107  20.943  12.982  1.00 96.30      A    C  
ATOM    263  C   TYR A  35      -7.143  19.825  13.232  1.00 96.53      A    C  
ATOM    264  O   TYR A  35      -6.924  18.688  12.825  1.00 95.61      A    O  
ATOM    265  CB  TYR A  35      -5.253  21.176  14.230  1.00 95.64      A    C  
ATOM    266  CG  TYR A  35      -4.568  19.917  14.719  1.00 95.17      A    C  
ATOM    267  CD1 TYR A  35      -4.907  19.360  15.974  1.00 92.75      A    C  
ATOM    268  CD2 TYR A  35      -3.611  19.282  13.911  1.00 93.19      A    C  
ATOM    269  CE1 TYR A  35      -4.294  18.182  16.413  1.00 92.22      A    C  
ATOM    270  CE2 TYR A  35      -2.992  18.090  14.338  1.00 91.96      A    C  
ATOM    271  CZ  TYR A  35      -3.335  17.546  15.591  1.00 92.48      A    C  
ATOM    272  OH  TYR A  35      -2.737  16.380  16.009  1.00 90.95      A    O  
ATOM    273  N   ALA A  36      -8.284  20.162  13.834  1.00 95.88      A    N  
ATOM    274  CA  ALA A  36      -9.375  19.222  14.019  1.00 95.89      A    C  
ATOM    275  C   ALA A  36      -9.988  18.772  12.683  1.00 96.44      A    C  
ATOM    276  O   ALA A  36     -10.262  17.587  12.514  1.00 95.22      A    O  
ATOM    277  CB  ALA A  36     -10.428  19.862  14.935  1.00 95.00      A    C  
ATOM    278  N   ALA A  37     -10.134  19.685  11.720  1.00 96.10      A    N  
ATOM    279  CA  ALA A  37     -10.583  19.355  10.365  1.00 96.40      A    C  
ATOM    280  C   ALA A  37      -9.596  18.414   9.657  1.00 96.66      A    C  
ATOM    281  O   ALA A  37     -10.026  17.427   9.058  1.00 94.94      A    O  
ATOM    282  CB  ALA A  37     -10.801  20.653   9.574  1.00 95.56      A    C  
ATOM    283  N   PHE A  38      -8.283  18.643   9.791  1.00 96.80      A    N  
ATOM    284  CA  PHE A  38      -7.255  17.727   9.295  1.00 96.82      A    C  
ATOM    285  C   PHE A  38      -7.389  16.328   9.921  1.00 96.95      A    C  
ATOM    286  O   PHE A  38      -7.473  15.340   9.200  1.00 96.27      A    O  
ATOM    287  CB  PHE A  38      -5.852  18.304   9.575  1.00 96.58      A    C  
ATOM    288  CG  PHE A  38      -4.735  17.293   9.409  1.00 96.52      A    C  
ATOM    289  CD1 PHE A  38      -4.057  16.778  10.539  1.00 94.38      A    C  
ATOM    290  CD2 PHE A  38      -4.388  16.820   8.131  1.00 94.75      A    C  
ATOM    291  CE1 PHE A  38      -3.040  15.817  10.377  1.00 93.86      A    C  
ATOM    292  CE2 PHE A  38      -3.378  15.864   7.967  1.00 93.98      A    C  
ATOM    293  CZ  PHE A  38      -2.705  15.372   9.091  1.00 94.30      A    C  
ATOM    294  N   ARG A  39      -7.470  16.236  11.251  1.00 96.73      A    N  
ATOM    295  CA  ARG A  39      -7.617  14.957  11.951  1.00 96.53      A    C  
ATOM    296  C   ARG A  39      -8.902  14.221  11.556  1.00 96.43      A    C  
ATOM    297  O   ARG A  39      -8.843  13.029  11.281  1.00 95.06      A    O  
ATOM    298  CB  ARG A  39      -7.558  15.180  13.472  1.00 95.71      A    C  
ATOM    299  CG  ARG A  39      -6.146  15.448  14.006  1.00 90.76      A    C  
ATOM    300  CD  ARG A  39      -5.259  14.207  13.925  1.00 89.22      A    C  
ATOM    301  NE  ARG A  39      -4.016  14.365  14.726  1.00 86.14      A    N  
ATOM    302  CZ  ARG A  39      -3.050  13.468  14.818  1.00 84.52      A    C  
ATOM    303  NH1 ARG A  39      -3.085  12.335  14.174  1.00 75.32      A    N1+
ATOM    304  NH2 ARG A  39      -2.014  13.702  15.561  1.00 79.47      A    N  
ATOM    305  N   ALA A  40     -10.032  14.931  11.481  1.00 96.28      A    N  
ATOM    306  CA  ALA A  40     -11.302  14.355  11.063  1.00 96.00      A    C  
ATOM    307  C   ALA A  40     -11.256  13.853   9.612  1.00 96.42      A    C  
ATOM    308  O   ALA A  40     -11.677  12.736   9.328  1.00 94.95      A    O  
ATOM    309  CB  ALA A  40     -12.401  15.405  11.252  1.00 95.28      A    C  
ATOM    310  N   THR A  41     -10.695  14.643   8.697  1.00 96.71      A    N  
ATOM    311  CA  THR A  41     -10.585  14.276   7.280  1.00 96.78      A    C  
ATOM    312  C   THR A  41      -9.678  13.066   7.092  1.00 96.71      A    C  
ATOM    313  O   THR A  41     -10.036  12.141   6.375  1.00 95.13      A    O  
ATOM    314  CB  THR A  41     -10.071  15.444   6.430  1.00 95.84      A    C  
ATOM    315  CG2 THR A  41     -10.150  15.147   4.935  1.00 86.92      A    C  
ATOM    316  OG1 THR A  41     -10.851  16.591   6.657  1.00 86.87      A    O  
ATOM    317  N   ARG A  42      -8.533  13.028   7.775  1.00 96.67      A    N  
ATOM    318  CA  ARG A  42      -7.615  11.882   7.741  1.00 96.44      A    C  
ATOM    319  C   ARG A  42      -8.271  10.628   8.301  1.00 96.50      A    C  
ATOM    320  O   ARG A  42      -8.213   9.592   7.653  1.00 94.85      A    O  
ATOM    321  CB  ARG A  42      -6.321  12.248   8.483  1.00 95.21      A    C  
ATOM    322  CG  ARG A  42      -5.256  11.158   8.322  1.00 91.93      A    C  
ATOM    323  CD  ARG A  42      -3.951  11.552   9.010  1.00 90.17      A    C  
ATOM    324  NE  ARG A  42      -2.966  10.470   8.921  1.00 88.95      A    N  
ATOM    325  CZ  ARG A  42      -2.864   9.395   9.709  1.00 89.51      A    C  
ATOM    326  NH1 ARG A  42      -3.609   9.226  10.753  1.00 79.60      A    N1+
ATOM    327  NH2 ARG A  42      -2.011   8.485   9.432  1.00 84.22      A    N  
ATOM    328  N   ALA A  43      -8.969  10.721   9.441  1.00 95.90      A    N  
ATOM    329  CA  ALA A  43      -9.708   9.602  10.014  1.00 95.76      A    C  
ATOM    330  C   ALA A  43     -10.771   9.057   9.046  1.00 95.96      A    C  
ATOM    331  O   ALA A  43     -10.874   7.854   8.855  1.00 93.66      A    O  
ATOM    332  CB  ALA A  43     -10.348  10.039  11.338  1.00 94.77      A    C  
ATOM    333  N   GLY A  44     -11.517   9.947   8.381  1.00 95.35      A    N  
ATOM    334  CA  GLY A  44     -12.486   9.565   7.353  1.00 95.16      A    C  
ATOM    335  C   GLY A  44     -11.840   8.925   6.127  1.00 95.84      A    C  
ATOM    336  O   GLY A  44     -12.324   7.904   5.642  1.00 93.94      A    O  
ATOM    337  N   SER A  45     -10.720   9.471   5.659  1.00 95.92      A    N  
ATOM    338  CA  SER A  45     -10.002   8.963   4.486  1.00 95.96      A    C  
ATOM    339  C   SER A  45      -9.486   7.534   4.683  1.00 95.94      A    C  
ATOM    340  O   SER A  45      -9.622   6.708   3.779  1.00 93.65      A    O  
ATOM    341  CB  SER A  45      -8.835   9.905   4.161  1.00 95.07      A    C  
ATOM    342  OG  SER A  45      -8.074   9.411   3.081  1.00 86.34      A    O  
ATOM    343  N   VAL A  46      -8.938   7.220   5.857  1.00 95.89      A    N  
ATOM    344  CA  VAL A  46      -8.363   5.893   6.141  1.00 95.53      A    C  
ATOM    345  C   VAL A  46      -9.378   4.900   6.729  1.00 95.12      A    C  
ATOM    346  O   VAL A  46      -9.083   3.714   6.787  1.00 91.15      A    O  
ATOM    347  CB  VAL A  46      -7.099   5.976   7.020  1.00 94.18      A    C  
ATOM    348  CG1 VAL A  46      -6.050   6.915   6.408  1.00 88.66      A    C  
ATOM    349  CG2 VAL A  46      -7.388   6.397   8.458  1.00 88.40      A    C  
ATOM    350  N   ALA A  47     -10.564   5.355   7.137  1.00 94.15      A    N  
ATOM    351  CA  ALA A  47     -11.592   4.534   7.782  1.00 94.26      A    C  
ATOM    352  C   ALA A  47     -12.968   4.644   7.099  1.00 94.68      A    C  
ATOM    353  O   ALA A  47     -13.995   4.808   7.759  1.00 90.67      A    O  
ATOM    354  CB  ALA A  47     -11.628   4.853   9.279  1.00 92.44      A    C  
ATOM    355  N   HIS A  48     -12.999   4.562   5.779  1.00 94.63      A    N  
ATOM    356  CA  HIS A  48     -14.219   4.450   4.972  1.00 94.78      A    C  
ATOM    357  C   HIS A  48     -15.223   5.622   5.097  1.00 94.42      A    C  
ATOM    358  O   HIS A  48     -16.375   5.501   4.685  1.00 89.52      A    O  
ATOM    359  CB  HIS A  48     -14.900   3.092   5.231  1.00 93.91      A    C  
ATOM    360  CG  HIS A  48     -13.970   1.917   5.140  1.00 94.66      A    C  
ATOM    361  CD2 HIS A  48     -13.328   1.280   6.169  1.00 83.13      A    C  
ATOM    362  ND1 HIS A  48     -13.593   1.273   3.983  1.00 83.15      A    N  
ATOM    363  CE1 HIS A  48     -12.758   0.275   4.315  1.00 85.14      A    C  
ATOM    364  NE2 HIS A  48     -12.576   0.254   5.630  1.00 87.26      A    N  
ATOM    365  N   GLY A  49     -14.807   6.754   5.658  1.00 93.55      A    N  
ATOM    366  CA  GLY A  49     -15.663   7.910   5.915  1.00 93.22      A    C  
ATOM    367  C   GLY A  49     -16.536   7.788   7.173  1.00 93.99      A    C  
ATOM    368  O   GLY A  49     -17.533   8.500   7.286  1.00 89.59      A    O  
ATOM    369  N   ASP A  50     -16.169   6.931   8.125  1.00 94.31      A    N  
ATOM    370  CA  ASP A  50     -16.918   6.740   9.380  1.00 94.48      A    C  
ATOM    371  C   ASP A  50     -17.049   8.045  10.184  1.00 94.99      A    C  
ATOM    372  O   ASP A  50     -16.089   8.598  10.713  1.00 92.72      A    O  
ATOM    373  CB  ASP A  50     -16.245   5.636  10.203  1.00 92.58      A    C  
ATOM    374  CG  ASP A  50     -17.009   5.270  11.480  1.00 91.82      A    C  
ATOM    375  OD1 ASP A  50     -17.976   5.974  11.838  1.00 85.42      A    O  
ATOM    376  OD2 ASP A  50     -16.600   4.279  12.121  1.00 84.62      A    O1-
ATOM    377  N   CYS A  51     -18.292   8.532  10.322  1.00 94.19      A    N  
ATOM    378  CA  CYS A  51     -18.607   9.733  11.090  1.00 94.64      A    C  
ATOM    379  C   CYS A  51     -18.263   9.619  12.576  1.00 95.22      A    C  
ATOM    380  O   CYS A  51     -17.891  10.624  13.175  1.00 92.27      A    O  
ATOM    381  CB  CYS A  51     -20.099  10.042  10.953  1.00 92.38      A    C  
ATOM    382  SG  CYS A  51     -20.509  11.016   9.481  1.00 86.95      A    S  
ATOM    383  N   GLU A  52     -18.373   8.434  13.180  1.00 94.83      A    N  
ATOM    384  CA  GLU A  52     -18.031   8.246  14.589  1.00 94.90      A    C  
ATOM    385  C   GLU A  52     -16.533   8.499  14.795  1.00 95.57      A    C  
ATOM    386  O   GLU A  52     -16.151   9.348  15.609  1.00 94.06      A    O  
ATOM    387  CB  GLU A  52     -18.451   6.847  15.067  1.00 93.49      A    C  
ATOM    388  CG  GLU A  52     -18.327   6.706  16.596  1.00 85.80      A    C  
ATOM    389  CD  GLU A  52     -18.666   5.314  17.154  1.00 82.41      A    C  
ATOM    390  OE1 GLU A  52     -18.798   5.203  18.396  1.00 74.33      A    O  
ATOM    391  OE2 GLU A  52     -18.745   4.335  16.379  1.00 76.39      A    O1-
ATOM    392  N   ARG A  53     -15.688   7.875  13.988  1.00 95.72      A    N  
ATOM    393  CA  ARG A  53     -14.236   8.072  14.028  1.00 95.91      A    C  
ATOM    394  C   ARG A  53     -13.837   9.522  13.744  1.00 96.29      A    C  
ATOM    395  O   ARG A  53     -13.040  10.091  14.483  1.00 94.82      A    O  
ATOM    396  CB  ARG A  53     -13.545   7.134  13.023  1.00 94.82      A    C  
ATOM    397  CG  ARG A  53     -13.673   5.656  13.415  1.00 91.02      A    C  
ATOM    398  CD  ARG A  53     -12.887   4.794  12.433  1.00 89.51      A    C  
ATOM    399  NE  ARG A  53     -12.872   3.377  12.823  1.00 86.52      A    N  
ATOM    400  CZ  ARG A  53     -11.794   2.628  13.030  1.00 85.06      A    C  
ATOM    401  NH1 ARG A  53     -10.583   3.051  12.849  1.00 76.21      A    N1+
ATOM    402  NH2 ARG A  53     -11.915   1.409  13.431  1.00 79.50      A    N  
ATOM    403  N   MET A  54     -14.432  10.140  12.733  1.00 95.39      A    N  
ATOM    404  CA  MET A  54     -14.167  11.536  12.381  1.00 95.45      A    C  
ATOM    405  C   MET A  54     -14.538  12.494  13.515  1.00 95.81      A    C  
ATOM    406  O   MET A  54     -13.775  13.400  13.839  1.00 94.53      A    O  
ATOM    407  CB  MET A  54     -14.960  11.914  11.115  1.00 94.99      A    C  
ATOM    408  CG  MET A  54     -14.488  11.183   9.868  1.00 93.45      A    C  
ATOM    409  SD  MET A  54     -15.489  11.545   8.384  1.00 91.89      A    S  
ATOM    410  CE  MET A  54     -15.057  13.272   8.111  1.00 84.27      A    C  
ATOM    411  N   THR A  55     -15.694  12.277  14.134  1.00 95.64      A    N  
ATOM    412  CA  THR A  55     -16.194  13.117  15.227  1.00 95.77      A    C  
ATOM    413  C   THR A  55     -15.316  12.958  16.472  1.00 95.72      A    C  
ATOM    414  O   THR A  55     -14.915  13.957  17.066  1.00 94.17      A    O  
ATOM    415  CB  THR A  55     -17.660  12.800  15.548  1.00 94.88      A    C  
ATOM    416  CG2 THR A  55     -18.242  13.748  16.594  1.00 81.78      A    C  
ATOM    417  OG1 THR A  55     -18.445  12.963  14.393  1.00 83.89      A    O  
ATOM    418  N   HIS A  56     -14.958  11.728  16.835  1.00 95.48      A    N  
ATOM    419  CA  HIS A  56     -14.057  11.470  17.958  1.00 95.50      A    C  
ATOM    420  C   HIS A  56     -12.679  12.106  17.756  1.00 95.27      A    C  
ATOM    421  O   HIS A  56     -12.169  12.766  18.659  1.00 93.43      A    O  
ATOM    422  CB  HIS A  56     -13.930   9.951  18.165  1.00 95.05      A    C  
ATOM    423  CG  HIS A  56     -15.104   9.279  18.816  1.00 95.30      A    C  
ATOM    424  CD2 HIS A  56     -16.388   9.738  18.949  1.00 86.94      A    C  
ATOM    425  ND1 HIS A  56     -15.066   8.042  19.447  1.00 85.52      A    N  
ATOM    426  CE1 HIS A  56     -16.291   7.783  19.926  1.00 88.34      A    C  
ATOM    427  NE2 HIS A  56     -17.114   8.787  19.643  1.00 90.17      A    N  
ATOM    428  N   ALA A  57     -12.100  11.983  16.553  1.00 95.76      A    N  
ATOM    429  CA  ALA A  57     -10.820  12.609  16.224  1.00 95.22      A    C  
ATOM    430  C   ALA A  57     -10.878  14.144  16.311  1.00 95.29      A    C  
ATOM    431  O   ALA A  57      -9.972  14.773  16.875  1.00 93.29      A    O  
ATOM    432  CB  ALA A  57     -10.402  12.139  14.828  1.00 94.54      A    C  
ATOM    433  N   ALA A  58     -11.959  14.759  15.816  1.00 95.25      A    N  
ATOM    434  CA  ALA A  58     -12.157  16.200  15.892  1.00 95.09      A    C  
ATOM    435  C   ALA A  58     -12.306  16.691  17.339  1.00 95.32      A    C  
ATOM    436  O   ALA A  58     -11.647  17.655  17.736  1.00 93.61      A    O  
ATOM    437  CB  ALA A  58     -13.386  16.582  15.049  1.00 94.34      A    C  
ATOM    438  N   ILE A  59     -13.117  16.015  18.163  1.00 94.65      A    N  
ATOM    439  CA  ILE A  59     -13.320  16.363  19.576  1.00 94.37      A    C  
ATOM    440  C   ILE A  59     -12.001  16.268  20.340  1.00 94.12      A    C  
ATOM    441  O   ILE A  59     -11.636  17.209  21.040  1.00 92.49      A    O  
ATOM    442  CB  ILE A  59     -14.412  15.480  20.212  1.00 93.69      A    C  
ATOM    443  CG1 ILE A  59     -15.791  15.831  19.621  1.00 90.01      A    C  
ATOM    444  CG2 ILE A  59     -14.457  15.669  21.743  1.00 90.14      A    C  
ATOM    445  CD1 ILE A  59     -16.851  14.766  19.909  1.00 83.56      A    C  
ATOM    446  N   LEU A  60     -11.239  15.177  20.165  1.00 94.11      A    N  
ATOM    447  CA  LEU A  60      -9.953  14.991  20.832  1.00 93.61      A    C  
ATOM    448  C   LEU A  60      -8.968  16.122  20.490  1.00 93.49      A    C  
ATOM    449  O   LEU A  60      -8.310  16.656  21.378  1.00 91.57      A    O  
ATOM    450  CB  LEU A  60      -9.377  13.622  20.439  1.00 92.73      A    C  
ATOM    451  CG  LEU A  60      -8.063  13.281  21.183  1.00 90.47      A    C  
ATOM    452  CD1 LEU A  60      -8.305  13.010  22.667  1.00 86.20      A    C  
ATOM    453  CD2 LEU A  60      -7.426  12.045  20.568  1.00 85.05      A    C  
ATOM    454  N   ALA A  61      -8.912  16.532  19.226  1.00 93.50      A    N  
ATOM    455  CA  ALA A  61      -8.051  17.622  18.782  1.00 92.70      A    C  
ATOM    456  C   ALA A  61      -8.462  18.983  19.366  1.00 92.86      A    C  
ATOM    457  O   ALA A  61      -7.605  19.848  19.573  1.00 90.26      A    O  
ATOM    458  CB  ALA A  61      -8.063  17.643  17.252  1.00 91.92      A    C  
ATOM    459  N   LEU A  62      -9.743  19.181  19.660  1.00 93.02      A    N  
ATOM    460  CA  LEU A  62     -10.288  20.448  20.160  1.00 92.80      A    C  
ATOM    461  C   LEU A  62     -10.283  20.578  21.684  1.00 92.40      A    C  
ATOM    462  O   LEU A  62     -10.348  21.708  22.180  1.00 89.86      A    O  
ATOM    463  CB  LEU A  62     -11.699  20.649  19.590  1.00 92.12      A    C  
ATOM    464  CG  LEU A  62     -11.716  20.972  18.084  1.00 91.75      A    C  
ATOM    465  CD1 LEU A  62     -13.147  20.915  17.571  1.00 88.25      A    C  
ATOM    466  CD2 LEU A  62     -11.137  22.358  17.788  1.00 88.55      A    C  
ATOM    467  N   ILE A  63     -10.175  19.482  22.447  1.00 92.13      A    N  
ATOM    468  CA  ILE A  63     -10.180  19.502  23.926  1.00 91.03      A    C  
ATOM    469  C   ILE A  63      -9.273  20.584  24.529  1.00 90.29      A    C  
ATOM    470  O   ILE A  63      -9.740  21.315  25.400  1.00 87.25      A    O  
ATOM    471  CB  ILE A  63      -9.881  18.092  24.494  1.00 89.97      A    C  
ATOM    472  CG1 ILE A  63     -11.143  17.218  24.376  1.00 84.76      A    C  
ATOM    473  CG2 ILE A  63      -9.426  18.133  25.967  1.00 84.06      A    C  
ATOM    474  CD1 ILE A  63     -10.881  15.734  24.624  1.00 77.62      A    C  
ATOM    475  N   PRO A  64      -8.016  20.796  24.072  1.00 89.83      A    N  
ATOM    476  CA  PRO A  64      -7.147  21.831  24.631  1.00 87.31      A    C  
ATOM    477  C   PRO A  64      -7.685  23.266  24.508  1.00 87.15      A    C  
ATOM    478  O   PRO A  64      -7.255  24.138  25.258  1.00 81.99      A    O  
ATOM    479  CB  PRO A  64      -5.814  21.695  23.883  1.00 85.45      A    C  
ATOM    480  CG  PRO A  64      -5.810  20.237  23.425  1.00 84.49      A    C  
ATOM    481  CD  PRO A  64      -7.280  19.993  23.115  1.00 88.13      A    C  
ATOM    482  N   THR A  65      -8.627  23.541  23.606  1.00 88.34      A    N  
ATOM    483  CA  THR A  65      -9.181  24.893  23.397  1.00 86.90      A    C  
ATOM    484  C   THR A  65     -10.202  25.298  24.461  1.00 87.24      A    C  
ATOM    485  O   THR A  65     -10.378  26.486  24.729  1.00 82.21      A    O  
ATOM    486  CB  THR A  65      -9.838  25.045  22.029  1.00 85.57      A    C  
ATOM    487  CG2 THR A  65      -8.891  24.721  20.875  1.00 77.40      A    C  
ATOM    488  OG1 THR A  65     -10.973  24.232  21.897  1.00 76.08      A    O  
ATOM    489  N   PHE A  66     -10.879  24.322  25.092  1.00 87.76      A    N  
ATOM    490  CA  PHE A  66     -11.956  24.598  26.038  1.00 86.46      A    C  
ATOM    491  C   PHE A  66     -11.838  23.841  27.371  1.00 85.91      A    C  
ATOM    492  O   PHE A  66     -12.590  24.138  28.300  1.00 80.35      A    O  
ATOM    493  CB  PHE A  66     -13.308  24.351  25.356  1.00 84.89      A    C  
ATOM    494  CG  PHE A  66     -13.501  22.941  24.868  1.00 89.04      A    C  
ATOM    495  CD1 PHE A  66     -13.375  22.639  23.496  1.00 84.02      A    C  
ATOM    496  CD2 PHE A  66     -13.845  21.919  25.761  1.00 84.16      A    C  
ATOM    497  CE1 PHE A  66     -13.571  21.331  23.040  1.00 82.10      A    C  
ATOM    498  CE2 PHE A  66     -14.039  20.604  25.309  1.00 82.49      A    C  
ATOM    499  CZ  PHE A  66     -13.898  20.315  23.947  1.00 85.59      A    C  
ATOM    500  N   HIS A  67     -10.878  22.916  27.518  1.00 85.12      A    N  
ATOM    501  CA  HIS A  67     -10.619  22.219  28.779  1.00 82.66      A    C  
ATOM    502  C   HIS A  67      -9.273  22.639  29.381  1.00 82.05      A    C  
ATOM    503  O   HIS A  67      -8.251  22.650  28.708  1.00 76.54      A    O  
ATOM    504  CB  HIS A  67     -10.705  20.714  28.564  1.00 80.54      A    C  
ATOM    505  CG  HIS A  67     -10.729  19.964  29.852  1.00 80.55      A    C  
ATOM    506  CD2 HIS A  67      -9.690  19.300  30.453  1.00 71.07      A    C  
ATOM    507  ND1 HIS A  67     -11.815  19.820  30.701  1.00 70.68      A    N  
ATOM    508  CE1 HIS A  67     -11.435  19.095  31.754  1.00 71.12      A    C  
ATOM    509  NE2 HIS A  67     -10.150  18.761  31.642  1.00 72.75      A    N  
ATOM    510  N   SER A  68      -9.286  22.996  30.666  1.00 79.14      A    N  
ATOM    511  CA  SER A  68      -8.075  23.325  31.410  1.00 77.95      A    C  
ATOM    512  C   SER A  68      -7.592  22.113  32.204  1.00 78.13      A    C  
ATOM    513  O   SER A  68      -8.317  21.613  33.063  1.00 72.34      A    O  
ATOM    514  CB  SER A  68      -8.318  24.512  32.346  1.00 72.15      A    C  
ATOM    515  OG  SER A  68      -7.145  24.802  33.074  1.00 62.77      A    O  
ATOM    516  N   PHE A  69      -6.361  21.715  31.984  1.00 76.63      A    N  
ATOM    517  CA  PHE A  69      -5.718  20.621  32.716  1.00 74.43      A    C  
ATOM    518  C   PHE A  69      -4.998  21.080  33.998  1.00 71.81      A    C  
ATOM    519  O   PHE A  69      -4.543  20.246  34.768  1.00 65.18      A    O  
ATOM    520  CB  PHE A  69      -4.759  19.888  31.764  1.00 72.12      A    C  
ATOM    521  CG  PHE A  69      -5.451  19.242  30.578  1.00 72.08      A    C  
ATOM    522  CD1 PHE A  69      -6.093  18.002  30.742  1.00 68.90      A    C  
ATOM    523  CD2 PHE A  69      -5.462  19.871  29.334  1.00 68.06      A    C  
ATOM    524  CE1 PHE A  69      -6.736  17.388  29.662  1.00 65.44      A    C  
ATOM    525  CE2 PHE A  69      -6.105  19.265  28.242  1.00 65.72      A    C  
ATOM    526  CZ  PHE A  69      -6.746  18.022  28.402  1.00 66.24      A    C  
ATOM    527  N   MET A  70      -4.899  22.381  34.266  1.00 67.21      A    N  
ATOM    528  CA  MET A  70      -4.091  22.902  35.375  1.00 63.88      A    C  
ATOM    529  C   MET A  70      -4.526  22.443  36.770  1.00 62.32      A    C  
ATOM    530  O   MET A  70      -3.680  22.249  37.632  1.00 55.72      A    O  
ATOM    531  CB  MET A  70      -4.099  24.441  35.369  1.00 58.96      A    C  
ATOM    532  CG  MET A  70      -3.173  25.057  34.316  1.00 53.17      A    C  
ATOM    533  SD  MET A  70      -3.018  26.854  34.544  1.00 47.15      A    S  
ATOM    534  CE  MET A  70      -1.756  27.245  33.317  1.00 40.63      A    C  
ATOM    535  N   GLY A  71      -5.831  22.338  37.028  1.00 54.10      A    N  
ATOM    536  CA  GLY A  71      -6.343  22.188  38.394  1.00 52.13      A    C  
ATOM    537  C   GLY A  71      -6.440  20.756  38.928  1.00 51.87      A    C  
ATOM    538  O   GLY A  71      -6.591  20.581  40.135  1.00 47.65      A    O  
ATOM    539  N   GLN A  72      -6.413  19.740  38.072  1.00 53.94      A    N  
ATOM    540  CA  GLN A  72      -6.761  18.368  38.479  1.00 51.50      A    C  
ATOM    541  C   GLN A  72      -5.565  17.515  38.930  1.00 49.97      A    C  
ATOM    542  O   GLN A  72      -5.755  16.376  39.358  1.00 45.51      A    O  
ATOM    543  CB  GLN A  72      -7.552  17.666  37.368  1.00 47.68      A    C  
ATOM    544  CG  GLN A  72      -8.982  18.213  37.250  1.00 44.75      A    C  
ATOM    545  CD  GLN A  72      -9.840  17.381  36.285  1.00 41.17      A    C  
ATOM    546  NE2 GLN A  72     -11.125  17.649  36.201  1.00 37.08      A    N  
ATOM    547  OE1 GLN A  72      -9.376  16.497  35.599  1.00 38.46      A    O  
ATOM    548  N   GLY A  73      -4.342  18.034  38.874  1.00 42.06      A    N  
ATOM    549  CA  GLY A  73      -3.196  17.346  39.448  1.00 41.25      A    C  
ATOM    550  C   GLY A  73      -3.350  17.230  40.971  1.00 41.65      A    C  
ATOM    551  O   GLY A  73      -3.076  18.200  41.676  1.00 39.48      A    O  
ATOM    552  N   THR A  74      -3.755  16.085  41.490  1.00 40.68      A    N  
ATOM    553  CA  THR A  74      -3.887  15.803  42.935  1.00 39.55      A    C  
ATOM    554  C   THR A  74      -2.564  15.847  43.706  1.00 39.60      A    C  
ATOM    555  O   THR A  74      -2.556  15.721  44.928  1.00 37.48      A    O  
ATOM    556  CB  THR A  74      -4.519  14.420  43.157  1.00 36.36      A    C  
ATOM    557  CG2 THR A  74      -6.021  14.404  42.833  1.00 34.44      A    C  
ATOM    558  OG1 THR A  74      -3.898  13.464  42.322  1.00 34.50      A    O  
ATOM    559  N   GLY A  75      -1.433  15.989  43.012  1.00 33.13      A    N  
ATOM    560  CA  GLY A  75      -0.126  16.110  43.645  1.00 33.94      A    C  
ATOM    561  C   GLY A  75      -0.082  17.336  44.564  1.00 34.79      A    C  
ATOM    562  O   GLY A  75      -0.420  18.443  44.149  1.00 33.29      A    O  
ATOM    563  N   SER A  76       0.358  17.143  45.815  1.00 31.72      A    N  
ATOM    564  CA  SER A  76       0.564  18.253  46.744  1.00 31.17      A    C  
ATOM    565  C   SER A  76       1.530  19.277  46.142  1.00 31.34      A    C  
ATOM    566  O   SER A  76       2.580  18.898  45.619  1.00 29.59      A    O  
ATOM    567  CB  SER A  76       1.116  17.736  48.079  1.00 28.45      A    C  
ATOM    568  OG  SER A  76       2.416  17.201  47.922  1.00 27.09      A    O  
ATOM    569  N   LEU A  77       1.242  20.568  46.317  1.00 31.19      A    N  
ATOM    570  CA  LEU A  77       2.082  21.701  45.899  1.00 31.79      A    C  
ATOM    571  C   LEU A  77       3.545  21.611  46.363  1.00 32.32      A    C  
ATOM    572  O   LEU A  77       4.423  22.192  45.730  1.00 30.38      A    O  
ATOM    573  CB  LEU A  77       1.466  22.992  46.484  1.00 28.04      A    C  
ATOM    574  CG  LEU A  77       0.357  23.604  45.622  1.00 25.85      A    C  
ATOM    575  CD1 LEU A  77      -0.553  24.484  46.481  1.00 24.40      A    C  
ATOM    576  CD2 LEU A  77       0.961  24.494  44.523  1.00 26.75      A    C  
ATOM    577  N   ASN A  78       3.810  20.903  47.463  1.00 30.17      A    N  
ATOM    578  CA  ASN A  78       5.152  20.764  48.029  1.00 30.86      A    C  
ATOM    579  C   ASN A  78       6.006  19.657  47.397  1.00 30.82      A    C  
ATOM    580  O   ASN A  78       7.188  19.541  47.724  1.00 29.04      A    O  
ATOM    581  CB  ASN A  78       5.017  20.527  49.546  1.00 28.13      A    C  
ATOM    582  CG  ASN A  78       4.626  21.760  50.330  1.00 24.82      A    C  
ATOM    583  ND2 ASN A  78       4.244  21.595  51.567  1.00 24.74      A    N  
ATOM    584  OD1 ASN A  78       4.681  22.885  49.876  1.00 23.71      A    O  
ATOM    585  N   GLY A  79       5.427  18.801  46.542  1.00 29.81      A    N  
ATOM    586  CA  GLY A  79       6.209  17.779  45.854  1.00 29.70      A    C  
ATOM    587  C   GLY A  79       7.171  18.429  44.851  1.00 30.62      A    C  
ATOM    588  O   GLY A  79       6.830  19.450  44.259  1.00 28.82      A    O  
ATOM    589  N   PRO A  80       8.359  17.853  44.634  1.00 32.02      A    N  
ATOM    590  CA  PRO A  80       9.227  18.339  43.576  1.00 32.07      A    C  
ATOM    591  C   PRO A  80       8.462  18.288  42.243  1.00 33.29      A    C  
ATOM    592  O   PRO A  80       7.983  17.228  41.847  1.00 31.41      A    O  
ATOM    593  CB  PRO A  80      10.471  17.437  43.603  1.00 28.81      A    C  
ATOM    594  CG  PRO A  80       9.982  16.152  44.278  1.00 28.46      A    C  
ATOM    595  CD  PRO A  80       8.883  16.643  45.232  1.00 31.35      A    C  
ATOM    596  N   LEU A  81       8.370  19.424  41.562  1.00 33.34      A    N  
ATOM    597  CA  LEU A  81       7.612  19.648  40.317  1.00 32.96      A    C  
ATOM    598  C   LEU A  81       7.907  18.643  39.186  1.00 33.96      A    C  
ATOM    599  O   LEU A  81       7.157  18.591  38.214  1.00 32.27      A    O  
ATOM    600  CB  LEU A  81       7.958  21.072  39.810  1.00 29.94      A    C  
ATOM    601  CG  LEU A  81       7.143  22.204  40.463  1.00 27.60      A    C  
ATOM    602  CD1 LEU A  81       7.891  23.533  40.368  1.00 26.23      A    C  
ATOM    603  CD2 LEU A  81       5.792  22.380  39.754  1.00 27.99      A    C  
ATOM    604  N   GLY A  82       8.986  17.866  39.283  1.00 31.01      A    N  
ATOM    605  CA  GLY A  82       9.476  17.025  38.210  1.00 30.98      A    C  
ATOM    606  C   GLY A  82       8.631  15.789  37.876  1.00 32.11      A    C  
ATOM    607  O   GLY A  82       8.394  15.533  36.704  1.00 30.61      A    O  
ATOM    608  N   ARG A  83       8.204  14.986  38.860  1.00 37.48      A    N  
ATOM    609  CA  ARG A  83       7.661  13.642  38.571  1.00 38.51      A    C  
ATOM    610  C   ARG A  83       6.155  13.581  38.310  1.00 39.00      A    C  
ATOM    611  O   ARG A  83       5.743  12.850  37.426  1.00 36.58      A    O  
ATOM    612  CB  ARG A  83       8.027  12.650  39.687  1.00 36.40      A    C  
ATOM    613  CG  ARG A  83       9.435  12.043  39.521  1.00 34.04      A    C  
ATOM    614  CD  ARG A  83       9.632  10.931  40.555  1.00 31.60      A    C  
ATOM    615  NE  ARG A  83      10.948  10.281  40.410  1.00 30.34      A    N  
ATOM    616  CZ  ARG A  83      11.435   9.317  41.176  1.00 27.21      A    C  
ATOM    617  NH1 ARG A  83      10.754   8.844  42.185  1.00 26.28      A    N1+
ATOM    618  NH2 ARG A  83      12.604   8.819  40.935  1.00 24.30      A    N  
ATOM    619  N   GLY A  84       5.347  14.217  39.147  1.00 37.11      A    N  
ATOM    620  CA  GLY A  84       3.963  13.770  39.356  1.00 37.59      A    C  
ATOM    621  C   GLY A  84       2.953  14.206  38.305  1.00 38.79      A    C  
ATOM    622  O   GLY A  84       2.162  13.397  37.834  1.00 36.98      A    O  
ATOM    623  N   ALA A  85       2.932  15.486  37.931  1.00 42.84      A    N  
ATOM    624  CA  ALA A  85       1.790  16.048  37.200  1.00 42.48      A    C  
ATOM    625  C   ALA A  85       1.692  15.598  35.732  1.00 43.72      A    C  
ATOM    626  O   ALA A  85       0.599  15.513  35.186  1.00 41.82      A    O  
ATOM    627  CB  ALA A  85       1.856  17.578  37.306  1.00 39.09      A    C  
ATOM    628  N   GLY A  86       2.800  15.335  35.058  1.00 52.29      A    N  
ATOM    629  CA  GLY A  86       2.769  15.041  33.625  1.00 53.59      A    C  
ATOM    630  C   GLY A  86       2.630  13.552  33.288  1.00 56.90      A    C  
ATOM    631  O   GLY A  86       2.255  13.242  32.167  1.00 53.85      A    O  
ATOM    632  N   SER A  87       2.875  12.605  34.237  1.00 63.37      A    N  
ATOM    633  CA  SER A  87       2.602  11.181  34.001  1.00 64.78      A    C  
ATOM    634  C   SER A  87       1.114  10.889  33.835  1.00 68.67      A    C  
ATOM    635  O   SER A  87       0.732   9.950  33.151  1.00 62.50      A    O  
ATOM    636  CB  SER A  87       3.146  10.315  35.149  1.00 58.21      A    C  
ATOM    637  OG  SER A  87       2.619  10.710  36.399  1.00 51.62      A    O  
ATOM    638  N   ASP A  88       0.267  11.725  34.427  1.00 74.43      A    N  
ATOM    639  CA  ASP A  88      -1.179  11.598  34.358  1.00 77.03      A    C  
ATOM    640  C   ASP A  88      -1.788  12.318  33.146  1.00 80.56      A    C  
ATOM    641  O   ASP A  88      -2.997  12.216  32.926  1.00 75.82      A    O  
ATOM    642  CB  ASP A  88      -1.786  12.087  35.681  1.00 70.10      A    C  
ATOM    643  CG  ASP A  88      -1.785  11.040  36.789  1.00 61.61      A    C  
ATOM    644  OD1 ASP A  88      -1.092  10.005  36.663  1.00 54.71      A    O  
ATOM    645  OD2 ASP A  88      -2.572  11.254  37.750  1.00 53.77      A    O1-
ATOM    646  N   ALA A  89      -0.997  13.032  32.350  1.00 80.65      A    N  
ATOM    647  CA  ALA A  89      -1.523  13.788  31.216  1.00 82.16      A    C  
ATOM    648  C   ALA A  89      -2.335  12.933  30.215  1.00 84.67      A    C  
ATOM    649  O   ALA A  89      -3.420  13.375  29.841  1.00 82.55      A    O  
ATOM    650  CB  ALA A  89      -0.385  14.568  30.539  1.00 78.85      A    C  
ATOM    651  N   PRO A  90      -1.899  11.715  29.837  1.00 84.41      A    N  
ATOM    652  CA  PRO A  90      -2.697  10.841  28.977  1.00 85.20      A    C  
ATOM    653  C   PRO A  90      -4.032  10.446  29.600  1.00 87.07      A    C  
ATOM    654  O   PRO A  90      -5.063  10.487  28.934  1.00 84.76      A    O  
ATOM    655  CB  PRO A  90      -1.824   9.608  28.714  1.00 82.51      A    C  
ATOM    656  CG  PRO A  90      -0.405  10.105  28.944  1.00 80.14      A    C  
ATOM    657  CD  PRO A  90      -0.593  11.110  30.071  1.00 82.21      A    C  
ATOM    658  N   ARG A  91      -4.051  10.122  30.906  1.00 86.68      A    N  
ATOM    659  CA  ARG A  91      -5.259   9.761  31.650  1.00 86.74      A    C  
ATOM    660  C   ARG A  91      -6.233  10.931  31.722  1.00 88.03      A    C  
ATOM    661  O   ARG A  91      -7.415  10.761  31.431  1.00 86.49      A    O  
ATOM    662  CB  ARG A  91      -4.860   9.263  33.047  1.00 85.07      A    C  
ATOM    663  CG  ARG A  91      -6.073   8.734  33.840  1.00 77.16      A    C  
ATOM    664  CD  ARG A  91      -5.656   8.203  35.221  1.00 74.70      A    C  
ATOM    665  NE  ARG A  91      -5.175   9.260  36.109  1.00 64.81      A    N  
ATOM    666  CZ  ARG A  91      -5.892  10.036  36.922  1.00 57.81      A    C  
ATOM    667  NH1 ARG A  91      -7.177   9.912  37.009  1.00 52.48      A    N1+
ATOM    668  NH2 ARG A  91      -5.305  10.941  37.636  1.00 50.22      A    N  
ATOM    669  N   LEU A  92      -5.741  12.125  32.050  1.00 85.42      A    N  
ATOM    670  CA  LEU A  92      -6.560  13.342  32.106  1.00 85.17      A    C  
ATOM    671  C   LEU A  92      -7.152  13.703  30.737  1.00 86.72      A    C  
ATOM    672  O   LEU A  92      -8.303  14.121  30.662  1.00 85.34      A    O  
ATOM    673  CB  LEU A  92      -5.695  14.506  32.635  1.00 83.07      A    C  
ATOM    674  CG  LEU A  92      -5.307  14.392  34.119  1.00 78.85      A    C  
ATOM    675  CD1 LEU A  92      -4.294  15.496  34.460  1.00 72.15      A    C  
ATOM    676  CD2 LEU A  92      -6.509  14.539  35.045  1.00 71.97      A    C  
ATOM    677  N   LEU A  93      -6.404  13.512  29.654  1.00 86.98      A    N  
ATOM    678  CA  LEU A  93      -6.899  13.718  28.295  1.00 86.90      A    C  
ATOM    679  C   LEU A  93      -8.010  12.714  27.953  1.00 88.52      A    C  
ATOM    680  O   LEU A  93      -9.055  13.117  27.434  1.00 87.72      A    O  
ATOM    681  CB  LEU A  93      -5.720  13.610  27.305  1.00 86.43      A    C  
ATOM    682  CG  LEU A  93      -6.122  13.835  25.832  1.00 83.49      A    C  
ATOM    683  CD1 LEU A  93      -6.580  15.271  25.576  1.00 78.48      A    C  
ATOM    684  CD2 LEU A  93      -4.933  13.541  24.925  1.00 78.48      A    C  
ATOM    685  N   ALA A  94      -7.822  11.432  28.281  1.00 88.23      A    N  
ATOM    686  CA  ALA A  94      -8.803  10.387  28.036  1.00 87.95      A    C  
ATOM    687  C   ALA A  94     -10.099  10.604  28.841  1.00 88.74      A    C  
ATOM    688  O   ALA A  94     -11.191  10.484  28.289  1.00 87.04      A    O  
ATOM    689  CB  ALA A  94      -8.156   9.037  28.351  1.00 87.32      A    C  
ATOM    690  N   GLU A  95     -10.000  11.007  30.100  1.00 87.54      A    N  
ATOM    691  CA  GLU A  95     -11.162  11.360  30.930  1.00 86.74      A    C  
ATOM    692  C   GLU A  95     -11.896  12.600  30.398  1.00 87.48      A    C  
ATOM    693  O   GLU A  95     -13.125  12.617  30.329  1.00 84.85      A    O  
ATOM    694  CB  GLU A  95     -10.721  11.592  32.387  1.00 85.10      A    C  
ATOM    695  CG  GLU A  95     -10.353  10.292  33.114  1.00 77.19      A    C  
ATOM    696  CD  GLU A  95      -9.782  10.518  34.527  1.00 69.11      A    C  
ATOM    697  OE1 GLU A  95      -9.280   9.535  35.123  1.00 60.47      A    O  
ATOM    698  OE2 GLU A  95      -9.829  11.662  35.033  1.00 61.34      A    O1-
ATOM    699  N   ALA A  96     -11.154  13.617  29.962  1.00 87.01      A    N  
ATOM    700  CA  ALA A  96     -11.739  14.804  29.352  1.00 86.48      A    C  
ATOM    701  C   ALA A  96     -12.459  14.482  28.032  1.00 87.79      A    C  
ATOM    702  O   ALA A  96     -13.499  15.090  27.744  1.00 85.73      A    O  
ATOM    703  CB  ALA A  96     -10.640  15.845  29.133  1.00 85.46      A    C  
ATOM    704  N   PHE A  97     -11.956  13.531  27.256  1.00 90.11      A    N  
ATOM    705  CA  PHE A  97     -12.624  13.020  26.065  1.00 90.29      A    C  
ATOM    706  C   PHE A  97     -13.870  12.198  26.422  1.00 90.97      A    C  
ATOM    707  O   PHE A  97     -14.937  12.470  25.888  1.00 89.79      A    O  
ATOM    708  CB  PHE A  97     -11.638  12.198  25.220  1.00 90.32      A    C  
ATOM    709  CG  PHE A  97     -12.319  11.524  24.051  1.00 92.05      A    C  
ATOM    710  CD1 PHE A  97     -12.729  10.178  24.154  1.00 89.64      A    C  
ATOM    711  CD2 PHE A  97     -12.652  12.262  22.901  1.00 90.00      A    C  
ATOM    712  CE1 PHE A  97     -13.475   9.589  23.121  1.00 89.11      A    C  
ATOM    713  CE2 PHE A  97     -13.392  11.677  21.868  1.00 89.19      A    C  
ATOM    714  CZ  PHE A  97     -13.807  10.343  21.987  1.00 90.13      A    C  
ATOM    715  N   ALA A  98     -13.765  11.269  27.371  1.00 88.37      A    N  
ATOM    716  CA  ALA A  98     -14.872  10.407  27.779  1.00 87.81      A    C  
ATOM    717  C   ALA A  98     -16.113  11.210  28.211  1.00 88.19      A    C  
ATOM    718  O   ALA A  98     -17.233  10.872  27.838  1.00 85.30      A    O  
ATOM    719  CB  ALA A  98     -14.383   9.494  28.908  1.00 86.86      A    C  
ATOM    720  N   ALA A  99     -15.913  12.330  28.898  1.00 88.36      A    N  
ATOM    721  CA  ALA A  99     -16.997  13.233  29.289  1.00 86.77      A    C  
ATOM    722  C   ALA A  99     -17.719  13.891  28.097  1.00 87.27      A    C  
ATOM    723  O   ALA A  99     -18.822  14.418  28.264  1.00 83.45      A    O  
ATOM    724  CB  ALA A  99     -16.399  14.293  30.224  1.00 84.55      A    C  
ATOM    725  N   ARG A 100     -17.114  13.887  26.892  1.00 89.35      A    N  
ATOM    726  CA  ARG A 100     -17.597  14.577  25.685  1.00 89.25      A    C  
ATOM    727  C   ARG A 100     -17.757  13.650  24.473  1.00 89.73      A    C  
ATOM    728  O   ARG A 100     -18.014  14.128  23.373  1.00 85.94      A    O  
ATOM    729  CB  ARG A 100     -16.652  15.744  25.367  1.00 87.14      A    C  
ATOM    730  CG  ARG A 100     -16.598  16.755  26.518  1.00 85.57      A    C  
ATOM    731  CD  ARG A 100     -15.622  17.865  26.191  1.00 84.21      A    C  
ATOM    732  NE  ARG A 100     -15.489  18.804  27.312  1.00 84.01      A    N  
ATOM    733  CZ  ARG A 100     -14.673  18.712  28.349  1.00 83.88      A    C  
ATOM    734  NH1 ARG A 100     -13.831  17.730  28.495  1.00 75.24      A    N1+
ATOM    735  NH2 ARG A 100     -14.692  19.629  29.252  1.00 79.52      A    N  
ATOM    736  N   MET A 101     -17.651  12.350  24.676  1.00 89.95      A    N  
ATOM    737  CA  MET A 101     -17.648  11.336  23.620  1.00 89.37      A    C  
ATOM    738  C   MET A 101     -18.906  11.381  22.729  1.00 89.70      A    C  
ATOM    739  O   MET A 101     -18.839  11.099  21.541  1.00 85.24      A    O  
ATOM    740  CB  MET A 101     -17.481   9.969  24.287  1.00 86.69      A    C  
ATOM    741  CG  MET A 101     -17.210   8.841  23.290  1.00 82.00      A    C  
ATOM    742  SD  MET A 101     -16.819   7.248  24.066  1.00 79.43      A    S  
ATOM    743  CE  MET A 101     -18.410   6.813  24.779  1.00 69.96      A    C  
ATOM    744  N   ASN A 102     -20.033  11.837  23.277  1.00 89.61      A    N  
ATOM    745  CA  ASN A 102     -21.305  11.951  22.555  1.00 89.05      A    C  
ATOM    746  C   ASN A 102     -21.454  13.270  21.771  1.00 90.12      A    C  
ATOM    747  O   ASN A 102     -22.579  13.696  21.495  1.00 83.69      A    O  
ATOM    748  CB  ASN A 102     -22.463  11.718  23.550  1.00 85.15      A    C  
ATOM    749  CG  ASN A 102     -22.454  10.328  24.154  1.00 77.04      A    C  
ATOM    750  ND2 ASN A 102     -23.170  10.135  25.245  1.00 68.24      A    N  
ATOM    751  OD1 ASN A 102     -21.845   9.399  23.681  1.00 64.17      A    O  
ATOM    752  N   ASN A 103     -20.365  13.957  21.466  1.00 88.08      A    N  
ATOM    753  CA  ASN A 103     -20.374  15.270  20.814  1.00 88.77      A    C  
ATOM    754  C   ASN A 103     -21.212  16.323  21.577  1.00 89.71      A    C  
ATOM    755  O   ASN A 103     -21.920  17.132  20.981  1.00 84.40      A    O  
ATOM    756  CB  ASN A 103     -20.748  15.100  19.331  1.00 86.18      A    C  
ATOM    757  CG  ASN A 103     -20.535  16.358  18.513  1.00 88.35      A    C  
ATOM    758  ND2 ASN A 103     -21.249  16.498  17.421  1.00 82.06      A    N  
ATOM    759  OD1 ASN A 103     -19.732  17.217  18.835  1.00 81.93      A    O  
ATOM    760  N   ARG A 104     -21.158  16.303  22.904  1.00 88.51      A    N  
ATOM    761  CA  ARG A 104     -21.825  17.279  23.776  1.00 88.11      A    C  
ATOM    762  C   ARG A 104     -20.820  17.887  24.745  1.00 88.54      A    C  
ATOM    763  O   ARG A 104     -19.976  17.180  25.286  1.00 84.26      A    O  
ATOM    764  CB  ARG A 104     -22.996  16.638  24.536  1.00 85.44      A    C  
ATOM    765  CG  ARG A 104     -24.145  16.130  23.648  1.00 83.13      A    C  
ATOM    766  CD  ARG A 104     -24.873  17.270  22.931  1.00 81.43      A    C  
ATOM    767  NE  ARG A 104     -25.939  16.775  22.037  1.00 79.00      A    N  
ATOM    768  CZ  ARG A 104     -25.801  16.482  20.752  1.00 76.19      A    C  
ATOM    769  NH1 ARG A 104     -24.658  16.577  20.134  1.00 65.81      A    N1+
ATOM    770  NH2 ARG A 104     -26.823  16.088  20.052  1.00 71.57      A    N  
ATOM    771  N   TYR A 105     -20.952  19.195  24.990  1.00 88.77      A    N  
ATOM    772  CA  TYR A 105     -20.218  19.840  26.071  1.00 88.52      A    C  
ATOM    773  C   TYR A 105     -20.637  19.252  27.422  1.00 87.97      A    C  
ATOM    774  O   TYR A 105     -21.828  19.013  27.671  1.00 82.88      A    O  
ATOM    775  CB  TYR A 105     -20.443  21.352  26.031  1.00 87.11      A    C  
ATOM    776  CG  TYR A 105     -19.650  22.047  24.946  1.00 90.04      A    C  
ATOM    777  CD1 TYR A 105     -18.252  22.167  25.074  1.00 87.33      A    C  
ATOM    778  CD2 TYR A 105     -20.285  22.580  23.809  1.00 87.61      A    C  
ATOM    779  CE1 TYR A 105     -17.498  22.813  24.088  1.00 86.65      A    C  
ATOM    780  CE2 TYR A 105     -19.540  23.224  22.811  1.00 86.91      A    C  
ATOM    781  CZ  TYR A 105     -18.142  23.340  22.959  1.00 88.58      A    C  
ATOM    782  OH  TYR A 105     -17.405  23.964  21.979  1.00 86.76      A    O  
ATOM    783  N   ALA A 106     -19.673  19.041  28.310  1.00 84.22      A    N  
ATOM    784  CA  ALA A 106     -19.868  18.501  29.651  1.00 82.29      A    C  
ATOM    785  C   ALA A 106     -20.285  19.597  30.646  1.00 81.01      A    C  
ATOM    786  O   ALA A 106     -19.662  19.803  31.687  1.00 73.82      A    O  
ATOM    787  CB  ALA A 106     -18.596  17.751  30.060  1.00 79.31      A    C  
ATOM    788  N   GLY A 107     -21.338  20.323  30.290  1.00 80.85      A    N  
ATOM    789  CA  GLY A 107     -21.906  21.385  31.109  1.00 78.09      A    C  
ATOM    790  C   GLY A 107     -23.359  21.120  31.477  1.00 76.54      A    C  
ATOM    791  O   GLY A 107     -24.089  20.401  30.802  1.00 67.69      A    O  
ATOM    792  N   SER A 108     -23.798  21.742  32.568  1.00 72.71      A    N  
ATOM    793  CA  SER A 108     -25.208  21.770  32.950  1.00 69.29      A    C  
ATOM    794  C   SER A 108     -25.875  23.031  32.396  1.00 67.93      A    C  
ATOM    795  O   SER A 108     -25.252  24.087  32.338  1.00 57.57      A    O  
ATOM    796  CB  SER A 108     -25.354  21.673  34.469  1.00 61.62      A    C  
ATOM    797  OG  SER A 108     -24.618  22.687  35.125  1.00 54.16      A    O  
ATOM    798  N   GLY A 109     -27.157  22.961  32.035  1.00 57.56      A    N  
ATOM    799  CA  GLY A 109     -27.903  24.116  31.510  1.00 55.19      A    C  
ATOM    800  C   GLY A 109     -28.079  25.279  32.496  1.00 56.34      A    C  
ATOM    801  O   GLY A 109     -28.486  26.371  32.104  1.00 51.24      A    O  
ATOM    802  N   GLY A 110     -27.755  25.054  33.771  1.00 50.04      A    N  
ATOM    803  CA  GLY A 110     -27.620  26.097  34.783  1.00 48.54      A    C  
ATOM    804  C   GLY A 110     -26.146  26.417  35.081  1.00 49.45      A    C  
ATOM    805  O   GLY A 110     -25.264  25.674  34.663  1.00 46.56      A    O  
ATOM    806  N   PRO A 111     -25.867  27.474  35.869  1.00 47.67      A    N  
ATOM    807  CA  PRO A 111     -24.520  27.773  36.352  1.00 45.77      A    C  
ATOM    808  C   PRO A 111     -24.085  26.746  37.417  1.00 46.60      A    C  
ATOM    809  O   PRO A 111     -23.925  27.058  38.589  1.00 44.17      A    O  
ATOM    810  CB  PRO A 111     -24.607  29.223  36.860  1.00 42.35      A    C  
ATOM    811  CG  PRO A 111     -26.053  29.333  37.348  1.00 42.77      A    C  
ATOM    812  CD  PRO A 111     -26.834  28.451  36.372  1.00 45.79      A    C  
ATOM    813  N   GLY A 112     -23.958  25.492  37.015  1.00 45.86      A    N  
ATOM    814  CA  GLY A 112     -23.511  24.393  37.847  1.00 45.28      A    C  
ATOM    815  C   GLY A 112     -22.005  24.135  37.726  1.00 46.35      A    C  
ATOM    816  O   GLY A 112     -21.346  24.704  36.851  1.00 43.93      A    O  
ATOM    817  N   PRO A 113     -21.440  23.253  38.562  1.00 50.85      A    N  
ATOM    818  CA  PRO A 113     -20.016  22.904  38.560  1.00 49.89      A    C  
ATOM    819  C   PRO A 113     -19.621  21.984  37.383  1.00 52.61      A    C  
ATOM    820  O   PRO A 113     -18.754  21.130  37.522  1.00 49.33      A    O  
ATOM    821  CB  PRO A 113     -19.782  22.273  39.942  1.00 44.85      A    C  
ATOM    822  CG  PRO A 113     -21.112  21.567  40.230  1.00 45.23      A    C  
ATOM    823  CD  PRO A 113     -22.137  22.534  39.632  1.00 47.49      A    C  
ATOM    824  N   GLY A 114     -20.286  22.105  36.246  1.00 64.26      A    N  
ATOM    825  CA  GLY A 114     -19.957  21.342  35.048  1.00 65.33      A    C  
ATOM    826  C   GLY A 114     -18.597  21.763  34.474  1.00 68.96      A    C  
ATOM    827  O   GLY A 114     -18.231  22.926  34.546  1.00 63.66      A    O  
ATOM    828  N   MET A 115     -17.881  20.824  33.848  1.00 74.15      A    N  
ATOM    829  CA  MET A 115     -16.560  21.078  33.255  1.00 75.97      A    C  
ATOM    830  C   MET A 115     -16.575  22.206  32.217  1.00 78.16      A    C  
ATOM    831  O   MET A 115     -15.633  22.987  32.141  1.00 72.58      A    O  
ATOM    832  CB  MET A 115     -16.030  19.798  32.598  1.00 72.14      A    C  
ATOM    833  CG  MET A 115     -15.704  18.688  33.600  1.00 68.51      A    C  
ATOM    834  SD  MET A 115     -15.043  17.210  32.771  1.00 63.29      A    S  
ATOM    835  CE  MET A 115     -14.661  16.169  34.202  1.00 55.08      A    C  
ATOM    836  N   ASP A 116     -17.670  22.320  31.447  1.00 79.55      A    N  
ATOM    837  CA  ASP A 116     -17.850  23.335  30.400  1.00 79.22      A    C  
ATOM    838  C   ASP A 116     -18.841  24.449  30.805  1.00 80.02      A    C  
ATOM    839  O   ASP A 116     -19.380  25.163  29.949  1.00 73.94      A    O  
ATOM    840  CB  ASP A 116     -18.213  22.651  29.072  1.00 76.32      A    C  
ATOM    841  CG  ASP A 116     -17.132  21.682  28.596  1.00 77.32      A    C  
ATOM    842  OD1 ASP A 116     -15.929  21.927  28.821  1.00 72.11      A    O  
ATOM    843  OD2 ASP A 116     -17.490  20.650  28.012  1.00 72.75      A    O1-
ATOM    844  N   GLY A 117     -19.100  24.615  32.091  1.00 79.27      A    N  
ATOM    845  CA  GLY A 117     -19.987  25.647  32.626  1.00 78.86      A    C  
ATOM    846  C   GLY A 117     -21.436  25.456  32.184  1.00 80.46      A    C  
ATOM    847  O   GLY A 117     -22.091  24.492  32.560  1.00 74.71      A    O  
ATOM    848  N   VAL A 118     -21.961  26.410  31.395  1.00 81.19      A    N  
ATOM    849  CA  VAL A 118     -23.366  26.416  30.949  1.00 81.03      A    C  
ATOM    850  C   VAL A 118     -23.592  25.665  29.631  1.00 82.11      A    C  
ATOM    851  O   VAL A 118     -24.736  25.452  29.247  1.00 77.12      A    O  
ATOM    852  CB  VAL A 118     -23.918  27.851  30.851  1.00 77.80      A    C  
ATOM    853  CG1 VAL A 118     -23.897  28.536  32.220  1.00 68.97      A    C  
ATOM    854  CG2 VAL A 118     -23.140  28.717  29.852  1.00 70.51      A    C  
ATOM    855  N   HIS A 119     -22.539  25.285  28.935  1.00 85.66      A    N  
ATOM    856  CA  HIS A 119     -22.634  24.670  27.615  1.00 85.61      A    C  
ATOM    857  C   HIS A 119     -23.013  23.187  27.722  1.00 86.15      A    C  
ATOM    858  O   HIS A 119     -22.391  22.435  28.464  1.00 82.41      A    O  
ATOM    859  CB  HIS A 119     -21.330  24.870  26.847  1.00 84.04      A    C  
ATOM    860  CG  HIS A 119     -20.989  26.318  26.646  1.00 85.90      A    C  
ATOM    861  CD2 HIS A 119     -20.065  27.058  27.352  1.00 76.08      A    C  
ATOM    862  ND1 HIS A 119     -21.576  27.182  25.757  1.00 75.73      A    N  
ATOM    863  CE1 HIS A 119     -21.014  28.400  25.915  1.00 78.00      A    C  
ATOM    864  NE2 HIS A 119     -20.099  28.360  26.876  1.00 79.87      A    N  
ATOM    865  N   ASN A 120     -24.039  22.765  26.952  1.00 85.23      A    N  
ATOM    866  CA  ASN A 120     -24.543  21.385  26.939  1.00 84.57      A    C  
ATOM    867  C   ASN A 120     -24.953  20.883  25.543  1.00 85.15      A    C  
ATOM    868  O   ASN A 120     -25.503  19.784  25.417  1.00 76.75      A    O  
ATOM    869  CB  ASN A 120     -25.715  21.289  27.940  1.00 79.50      A    C  
ATOM    870  CG  ASN A 120     -26.931  22.129  27.553  1.00 74.37      A    C  
ATOM    871  ND2 ASN A 120     -27.986  22.042  28.337  1.00 69.54      A    N  
ATOM    872  OD1 ASN A 120     -26.962  22.851  26.579  1.00 63.12      A    O  
ATOM    873  N   ARG A 121     -24.704  21.667  24.488  1.00 84.99      A    N  
ATOM    874  CA  ARG A 121     -25.041  21.330  23.096  1.00 86.30      A    C  
ATOM    875  C   ARG A 121     -23.850  20.693  22.369  1.00 87.65      A    C  
ATOM    876  O   ARG A 121     -22.815  20.424  22.984  1.00 83.10      A    O  
ATOM    877  CB  ARG A 121     -25.599  22.573  22.392  1.00 83.63      A    C  
ATOM    878  CG  ARG A 121     -26.953  23.000  22.970  1.00 82.51      A    C  
ATOM    879  CD  ARG A 121     -27.577  24.076  22.086  1.00 78.76      A    C  
ATOM    880  NE  ARG A 121     -28.938  24.416  22.534  1.00 73.49      A    N  
ATOM    881  CZ  ARG A 121     -29.944  24.775  21.757  1.00 66.96      A    C  
ATOM    882  NH1 ARG A 121     -29.823  24.951  20.481  1.00 61.51      A    N1+
ATOM    883  NH2 ARG A 121     -31.113  24.961  22.264  1.00 59.01      A    N  
ATOM    884  N   SER A 122     -24.019  20.439  21.083  1.00 89.29      A    N  
ATOM    885  CA  SER A 122     -22.965  19.853  20.250  1.00 90.03      A    C  
ATOM    886  C   SER A 122     -21.694  20.712  20.213  1.00 91.11      A    C  
ATOM    887  O   SER A 122     -21.747  21.940  20.246  1.00 87.16      A    O  
ATOM    888  CB  SER A 122     -23.475  19.580  18.835  1.00 87.27      A    C  
ATOM    889  OG  SER A 122     -24.123  20.711  18.291  1.00 75.81      A    O  
ATOM    890  N   ILE A 123     -20.550  20.038  20.168  1.00 90.93      A    N  
ATOM    891  CA  ILE A 123     -19.221  20.666  20.093  1.00 91.59      A    C  
ATOM    892  C   ILE A 123     -18.877  20.973  18.635  1.00 92.54      A    C  
ATOM    893  O   ILE A 123     -18.449  22.081  18.324  1.00 89.52      A    O  
ATOM    894  CB  ILE A 123     -18.158  19.752  20.741  1.00 90.32      A    C  
ATOM    895  CG1 ILE A 123     -18.530  19.406  22.207  1.00 85.78      A    C  
ATOM    896  CG2 ILE A 123     -16.766  20.417  20.682  1.00 84.16      A    C  
ATOM    897  CD1 ILE A 123     -17.607  18.379  22.866  1.00 80.86      A    C  
ATOM    898  N   VAL A 124     -19.078  19.986  17.764  1.00 93.65      A    N  
ATOM    899  CA  VAL A 124     -18.730  20.073  16.347  1.00 93.85      A    C  
ATOM    900  C   VAL A 124     -19.889  19.626  15.465  1.00 94.19      A    C  
ATOM    901  O   VAL A 124     -20.627  18.707  15.809  1.00 91.11      A    O  
ATOM    902  CB  VAL A 124     -17.457  19.279  15.992  1.00 91.87      A    C  
ATOM    903  CG1 VAL A 124     -16.233  19.850  16.709  1.00 84.45      A    C  
ATOM    904  CG2 VAL A 124     -17.546  17.786  16.313  1.00 84.23      A    C  
ATOM    905  N   TRP A 125     -20.023  20.262  14.306  1.00 94.92      A    N  
ATOM    906  CA  TRP A 125     -20.813  19.771  13.190  1.00 94.53      A    C  
ATOM    907  C   TRP A 125     -19.871  19.481  12.027  1.00 94.40      A    C  
ATOM    908  O   TRP A 125     -19.004  20.292  11.716  1.00 91.22      A    O  
ATOM    909  CB  TRP A 125     -21.886  20.792  12.797  1.00 93.30      A    C  
ATOM    910  CG  TRP A 125     -23.007  21.005  13.770  1.00 92.57      A    C  
ATOM    911  CD1 TRP A 125     -23.208  20.355  14.937  1.00 87.81      A    C  
ATOM    912  CD2 TRP A 125     -24.128  21.947  13.637  1.00 91.34      A    C  
ATOM    913  CE2 TRP A 125     -24.972  21.785  14.763  1.00 90.80      A    C  
ATOM    914  CE3 TRP A 125     -24.506  22.888  12.661  1.00 88.08      A    C  
ATOM    915  NE1 TRP A 125     -24.376  20.817  15.535  1.00 88.16      A    N  
ATOM    916  CZ2 TRP A 125     -26.161  22.526  14.920  1.00 87.75      A    C  
ATOM    917  CZ3 TRP A 125     -25.684  23.632  12.820  1.00 84.97      A    C  
ATOM    918  CH2 TRP A 125     -26.504  23.445  13.933  1.00 85.64      A    C  
ATOM    919  N   ILE A 126     -20.027  18.322  11.408  1.00 94.91      A    N  
ATOM    920  CA  ILE A 126     -19.196  17.899  10.280  1.00 94.84      A    C  
ATOM    921  C   ILE A 126     -20.102  17.733   9.067  1.00 94.21      A    C  
ATOM    922  O   ILE A 126     -20.962  16.854   9.045  1.00 91.52      A    O  
ATOM    923  CB  ILE A 126     -18.398  16.622  10.617  1.00 94.02      A    C  
ATOM    924  CG1 ILE A 126     -17.514  16.835  11.875  1.00 90.75      A    C  
ATOM    925  CG2 ILE A 126     -17.541  16.217   9.406  1.00 90.79      A    C  
ATOM    926  CD1 ILE A 126     -16.756  15.587  12.328  1.00 87.38      A    C  
ATOM    927  N   GLN A 127     -19.899  18.565   8.059  1.00 94.80      A    N  
ATOM    928  CA  GLN A 127     -20.468  18.384   6.735  1.00 93.83      A    C  
ATOM    929  C   GLN A 127     -19.406  17.747   5.839  1.00 93.91      A    C  
ATOM    930  O   GLN A 127     -18.269  18.222   5.784  1.00 91.91      A    O  
ATOM    931  CB  GLN A 127     -20.939  19.748   6.190  1.00 92.06      A    C  
ATOM    932  CG  GLN A 127     -21.664  19.633   4.842  1.00 83.81      A    C  
ATOM    933  CD  GLN A 127     -22.991  18.874   4.946  1.00 78.31      A    C  
ATOM    934  NE2 GLN A 127     -23.449  18.283   3.878  1.00 65.69      A    N  
ATOM    935  OE1 GLN A 127     -23.631  18.808   5.989  1.00 69.20      A    O  
ATOM    936  N   ARG A 128     -19.768  16.665   5.163  1.00 94.63      A    N  
ATOM    937  CA  ARG A 128     -18.903  15.974   4.210  1.00 93.84      A    C  
ATOM    938  C   ARG A 128     -19.414  16.184   2.792  1.00 93.56      A    C  
ATOM    939  O   ARG A 128     -20.624  16.252   2.581  1.00 90.10      A    O  
ATOM    940  CB  ARG A 128     -18.826  14.477   4.547  1.00 91.22      A    C  
ATOM    941  CG  ARG A 128     -18.276  14.222   5.960  1.00 88.13      A    C  
ATOM    942  CD  ARG A 128     -18.375  12.743   6.329  1.00 88.71      A    C  
ATOM    943  NE  ARG A 128     -19.769  12.320   6.414  1.00 87.43      A    N  
ATOM    944  CZ  ARG A 128     -20.241  11.085   6.369  1.00 89.67      A    C  
ATOM    945  NH1 ARG A 128     -19.466  10.047   6.340  1.00 79.75      A    N1+
ATOM    946  NH2 ARG A 128     -21.522  10.897   6.328  1.00 82.13      A    N  
ATOM    947  N   ASP A 129     -18.501  16.224   1.852  1.00 93.84      A    N  
ATOM    948  CA  ASP A 129     -18.783  16.110   0.434  1.00 93.17      A    C  
ATOM    949  C   ASP A 129     -17.815  15.102  -0.195  1.00 93.75      A    C  
ATOM    950  O   ASP A 129     -16.708  14.882   0.311  1.00 90.52      A    O  
ATOM    951  CB  ASP A 129     -18.729  17.499  -0.236  1.00 90.32      A    C  
ATOM    952  CG  ASP A 129     -19.474  17.551  -1.562  1.00 79.06      A    C  
ATOM    953  OD1 ASP A 129     -20.088  16.525  -1.936  1.00 72.05      A    O  
ATOM    954  OD2 ASP A 129     -19.465  18.640  -2.186  1.00 70.27      A    O1-
ATOM    955  N   LEU A 130     -18.247  14.426  -1.251  1.00 93.05      A    N  
ATOM    956  CA  LEU A 130     -17.462  13.437  -1.967  1.00 92.74      A    C  
ATOM    957  C   LEU A 130     -17.276  13.887  -3.410  1.00 92.18      A    C  
ATOM    958  O   LEU A 130     -18.161  13.712  -4.253  1.00 88.32      A    O  
ATOM    959  CB  LEU A 130     -18.133  12.053  -1.873  1.00 91.11      A    C  
ATOM    960  CG  LEU A 130     -17.717  11.258  -0.632  1.00 88.48      A    C  
ATOM    961  CD1 LEU A 130     -18.682  10.076  -0.452  1.00 84.81      A    C  
ATOM    962  CD2 LEU A 130     -16.305  10.693  -0.765  1.00 84.69      A    C  
ATOM    963  N   ALA A 131     -16.103  14.420  -3.719  1.00 92.14      A    N  
ATOM    964  CA  ALA A 131     -15.731  14.693  -5.096  1.00 90.89      A    C  
ATOM    965  C   ALA A 131     -15.644  13.376  -5.881  1.00 90.06      A    C  
ATOM    966  O   ALA A 131     -14.951  12.447  -5.478  1.00 83.66      A    O  
ATOM    967  CB  ALA A 131     -14.421  15.477  -5.124  1.00 88.91      A    C  
ATOM    968  N   GLY A 132     -16.370  13.292  -6.991  1.00 89.78      A    N  
ATOM    969  CA  GLY A 132     -16.546  12.074  -7.788  1.00 87.95      A    C  
ATOM    970  C   GLY A 132     -17.894  11.369  -7.576  1.00 87.54      A    C  
ATOM    971  O   GLY A 132     -18.265  10.518  -8.386  1.00 77.46      A    O  
ATOM    972  N   GLY A 133     -18.651  11.734  -6.545  1.00 85.69      A    N  
ATOM    973  CA  GLY A 133     -20.004  11.248  -6.284  1.00 83.98      A    C  
ATOM    974  C   GLY A 133     -20.084  10.175  -5.198  1.00 84.05      A    C  
ATOM    975  O   GLY A 133     -19.077   9.729  -4.647  1.00 72.25      A    O  
ATOM    976  N   GLY A 134     -21.318   9.782  -4.885  1.00 81.61      A    N  
ATOM    977  CA  GLY A 134     -21.611   8.727  -3.912  1.00 80.94      A    C  
ATOM    978  C   GLY A 134     -21.388   7.318  -4.468  1.00 82.70      A    C  
ATOM    979  O   GLY A 134     -20.846   7.129  -5.557  1.00 75.06      A    O  
ATOM    980  N   VAL A 135     -21.833   6.329  -3.683  1.00 83.97      A    N  
ATOM    981  CA  VAL A 135     -21.714   4.899  -4.007  1.00 83.01      A    C  
ATOM    982  C   VAL A 135     -23.075   4.235  -3.823  1.00 83.77      A    C  
ATOM    983  O   VAL A 135     -23.695   4.392  -2.769  1.00 76.78      A    O  
ATOM    984  CB  VAL A 135     -20.665   4.209  -3.125  1.00 77.61      A    C  
ATOM    985  CG1 VAL A 135     -20.328   2.827  -3.681  1.00 68.34      A    C  
ATOM    986  CG2 VAL A 135     -19.358   5.007  -3.049  1.00 69.79      A    C  
ATOM    987  N   ASP A 136     -23.524   3.472  -4.826  1.00 83.42      A    N  
ATOM    988  CA  ASP A 136     -24.814   2.777  -4.797  1.00 83.71      A    C  
ATOM    989  C   ASP A 136     -24.718   1.386  -4.137  1.00 85.69      A    C  
ATOM    990  O   ASP A 136     -25.682   0.871  -3.583  1.00 79.28      A    O  
ATOM    991  CB  ASP A 136     -25.350   2.641  -6.232  1.00 78.40      A    C  
ATOM    992  CG  ASP A 136     -25.643   3.979  -6.914  1.00 68.09      A    C  
ATOM    993  OD1 ASP A 136     -26.030   4.941  -6.202  1.00 57.15      A    O  
ATOM    994  OD2 ASP A 136     -25.509   4.030  -8.156  1.00 59.74      A    O1-
ATOM    995  N   SER A 137     -23.532   0.781  -4.175  1.00 87.34      A    N  
ATOM    996  CA  SER A 137     -23.237  -0.503  -3.536  1.00 88.30      A    C  
ATOM    997  C   SER A 137     -22.857  -0.330  -2.056  1.00 90.38      A    C  
ATOM    998  O   SER A 137     -22.539   0.783  -1.627  1.00 86.65      A    O  
ATOM    999  CB  SER A 137     -22.131  -1.213  -4.328  1.00 84.61      A    C  
ATOM   1000  OG  SER A 137     -20.977  -0.414  -4.411  1.00 76.12      A    O  
ATOM   1001  N   PRO A 138     -22.833  -1.408  -1.247  1.00 89.98      A    N  
ATOM   1002  CA  PRO A 138     -22.419  -1.313   0.156  1.00 90.30      A    C  
ATOM   1003  C   PRO A 138     -21.019  -0.732   0.366  1.00 91.68      A    C  
ATOM   1004  O   PRO A 138     -20.781  -0.026   1.342  1.00 87.20      A    O  
ATOM   1005  CB  PRO A 138     -22.505  -2.752   0.696  1.00 88.38      A    C  
ATOM   1006  CG  PRO A 138     -23.562  -3.403  -0.197  1.00 86.59      A    C  
ATOM   1007  CD  PRO A 138     -23.323  -2.738  -1.547  1.00 89.89      A    C  
ATOM   1008  N   GLU A 139     -20.113  -1.010  -0.560  1.00 91.60      A    N  
ATOM   1009  CA  GLU A 139     -18.747  -0.487  -0.582  1.00 91.95      A    C  
ATOM   1010  C   GLU A 139     -18.339  -0.130  -2.016  1.00 92.42      A    C  
ATOM   1011  O   GLU A 139     -18.781  -0.768  -2.975  1.00 89.61      A    O  
ATOM   1012  CB  GLU A 139     -17.804  -1.518   0.065  1.00 89.60      A    C  
ATOM   1013  CG  GLU A 139     -16.401  -0.960   0.307  1.00 85.76      A    C  
ATOM   1014  CD  GLU A 139     -15.538  -1.864   1.201  1.00 86.51      A    C  
ATOM   1015  OE1 GLU A 139     -14.441  -2.260   0.770  1.00 79.74      A    O  
ATOM   1016  OE2 GLU A 139     -15.933  -2.131   2.350  1.00 81.88      A    O1-
ATOM   1017  N   ASP A 140     -17.506   0.895  -2.190  1.00 92.42      A    N  
ATOM   1018  CA  ASP A 140     -16.947   1.284  -3.485  1.00 91.71      A    C  
ATOM   1019  C   ASP A 140     -15.888   0.276  -3.943  1.00 92.15      A    C  
ATOM   1020  O   ASP A 140     -14.700   0.421  -3.658  1.00 88.34      A    O  
ATOM   1021  CB  ASP A 140     -16.381   2.709  -3.406  1.00 89.23      A    C  
ATOM   1022  CG  ASP A 140     -15.908   3.244  -4.758  1.00 88.20      A    C  
ATOM   1023  OD1 ASP A 140     -16.232   2.641  -5.802  1.00 82.16      A    O  
ATOM   1024  OD2 ASP A 140     -15.263   4.318  -4.760  1.00 83.04      A    O1-
ATOM   1025  N   SER A 141     -16.324  -0.744  -4.663  1.00 92.02      A    N  
ATOM   1026  CA  SER A 141     -15.441  -1.805  -5.156  1.00 91.64      A    C  
ATOM   1027  C   SER A 141     -14.377  -1.303  -6.151  1.00 92.04      A    C  
ATOM   1028  O   SER A 141     -13.363  -1.955  -6.334  1.00 87.92      A    O  
ATOM   1029  CB  SER A 141     -16.275  -2.902  -5.806  1.00 89.34      A    C  
ATOM   1030  OG  SER A 141     -17.051  -2.411  -6.886  1.00 79.35      A    O  
ATOM   1031  N   ASP A 142     -14.592  -0.142  -6.779  1.00 92.07      A    N  
ATOM   1032  CA  ASP A 142     -13.701   0.426  -7.784  1.00 91.83      A    C  
ATOM   1033  C   ASP A 142     -12.759   1.509  -7.207  1.00 92.56      A    C  
ATOM   1034  O   ASP A 142     -12.119   2.233  -7.983  1.00 88.63      A    O  
ATOM   1035  CB  ASP A 142     -14.533   0.962  -8.966  1.00 89.57      A    C  
ATOM   1036  CG  ASP A 142     -15.201  -0.117  -9.827  1.00 87.55      A    C  
ATOM   1037  OD1 ASP A 142     -14.648  -1.231  -9.969  1.00 81.58      A    O  
ATOM   1038  OD2 ASP A 142     -16.244   0.180 -10.453  1.00 81.28      A    O1-
ATOM   1039  N   PHE A 143     -12.636   1.629  -5.876  1.00 92.23      A    N  
ATOM   1040  CA  PHE A 143     -11.911   2.751  -5.241  1.00 92.24      A    C  
ATOM   1041  C   PHE A 143     -10.438   2.873  -5.670  1.00 92.57      A    C  
ATOM   1042  O   PHE A 143      -9.894   3.980  -5.660  1.00 88.85      A    O  
ATOM   1043  CB  PHE A 143     -12.001   2.630  -3.711  1.00 91.05      A    C  
ATOM   1044  CG  PHE A 143     -10.825   1.944  -3.060  1.00 92.82      A    C  
ATOM   1045  CD1 PHE A 143     -10.766   0.539  -2.961  1.00 90.65      A    C  
ATOM   1046  CD2 PHE A 143      -9.748   2.707  -2.584  1.00 90.88      A    C  
ATOM   1047  CE1 PHE A 143      -9.653  -0.096  -2.393  1.00 89.34      A    C  
ATOM   1048  CE2 PHE A 143      -8.628   2.073  -2.009  1.00 89.30      A    C  
ATOM   1049  CZ  PHE A 143      -8.577   0.672  -1.921  1.00 90.22      A    C  
ATOM   1050  N   ASP A 144      -9.794   1.782  -6.048  1.00 92.69      A    N  
ATOM   1051  CA  ASP A 144      -8.406   1.722  -6.498  1.00 92.22      A    C  
ATOM   1052  C   ASP A 144      -8.260   1.567  -8.018  1.00 92.72      A    C  
ATOM   1053  O   ASP A 144      -7.150   1.422  -8.526  1.00 87.59      A    O  
ATOM   1054  CB  ASP A 144      -7.663   0.624  -5.714  1.00 89.03      A    C  
ATOM   1055  CG  ASP A 144      -8.161  -0.793  -5.982  1.00 90.53      A    C  
ATOM   1056  OD1 ASP A 144      -9.183  -0.976  -6.669  1.00 83.83      A    O  
ATOM   1057  OD2 ASP A 144      -7.506  -1.724  -5.466  1.00 84.94      A    O1-
ATOM   1058  N   ARG A 145      -9.353   1.640  -8.750  1.00 92.41      A    N  
ATOM   1059  CA  ARG A 145      -9.325   1.676 -10.210  1.00 92.37      A    C  
ATOM   1060  C   ARG A 145      -8.664   2.981 -10.678  1.00 92.71      A    C  
ATOM   1061  O   ARG A 145      -9.075   4.056 -10.245  1.00 91.07      A    O  
ATOM   1062  CB  ARG A 145     -10.755   1.513 -10.756  1.00 89.83      A    C  
ATOM   1063  CG  ARG A 145     -10.789   1.539 -12.285  1.00 84.40      A    C  
ATOM   1064  CD  ARG A 145     -12.216   1.452 -12.798  1.00 82.10      A    C  
ATOM   1065  NE  ARG A 145     -12.246   1.680 -14.254  1.00 74.82      A    N  
ATOM   1066  CZ  ARG A 145     -13.167   1.269 -15.096  1.00 70.09      A    C  
ATOM   1067  NH1 ARG A 145     -14.286   0.740 -14.694  1.00 64.44      A    N1+
ATOM   1068  NH2 ARG A 145     -12.958   1.363 -16.360  1.00 63.22      A    N  
ATOM   1069  N   PRO A 146      -7.699   2.931 -11.613  1.00 93.08      A    N  
ATOM   1070  CA  PRO A 146      -7.076   4.131 -12.153  1.00 92.21      A    C  
ATOM   1071  C   PRO A 146      -8.100   5.134 -12.712  1.00 91.97      A    C  
ATOM   1072  O   PRO A 146      -8.911   4.799 -13.569  1.00 86.08      A    O  
ATOM   1073  CB  PRO A 146      -6.110   3.639 -13.234  1.00 90.29      A    C  
ATOM   1074  CG  PRO A 146      -5.755   2.223 -12.772  1.00 89.90      A    C  
ATOM   1075  CD  PRO A 146      -7.050   1.736 -12.139  1.00 92.98      A    C  
ATOM   1076  N   GLY A 147      -8.060   6.365 -12.212  1.00 89.75      A    N  
ATOM   1077  CA  GLY A 147      -8.958   7.451 -12.603  1.00 89.33      A    C  
ATOM   1078  C   GLY A 147     -10.298   7.512 -11.849  1.00 90.55      A    C  
ATOM   1079  O   GLY A 147     -11.009   8.509 -11.991  1.00 85.17      A    O  
ATOM   1080  N   HIS A 148     -10.636   6.529 -11.014  1.00 90.20      A    N  
ATOM   1081  CA  HIS A 148     -11.863   6.526 -10.200  1.00 90.37      A    C  
ATOM   1082  C   HIS A 148     -11.728   7.386  -8.932  1.00 90.55      A    C  
ATOM   1083  O   HIS A 148     -11.775   6.896  -7.803  1.00 86.13      A    O  
ATOM   1084  CB  HIS A 148     -12.273   5.078  -9.898  1.00 88.08      A    C  
ATOM   1085  CG  HIS A 148     -13.635   4.978  -9.276  1.00 89.02      A    C  
ATOM   1086  CD2 HIS A 148     -13.922   4.869  -7.949  1.00 80.47      A    C  
ATOM   1087  ND1 HIS A 148     -14.834   4.942  -9.973  1.00 80.14      A    N  
ATOM   1088  CE1 HIS A 148     -15.807   4.808  -9.063  1.00 81.20      A    C  
ATOM   1089  NE2 HIS A 148     -15.291   4.772  -7.831  1.00 83.28      A    N  
ATOM   1090  N   LEU A 149     -11.514   8.688  -9.081  1.00 91.18      A    N  
ATOM   1091  CA  LEU A 149     -11.259   9.584  -7.959  1.00 91.67      A    C  
ATOM   1092  C   LEU A 149     -12.455   9.656  -6.992  1.00 92.52      A    C  
ATOM   1093  O   LEU A 149     -13.566  10.001  -7.383  1.00 88.68      A    O  
ATOM   1094  CB  LEU A 149     -10.863  10.973  -8.480  1.00 88.65      A    C  
ATOM   1095  CG  LEU A 149     -10.549  12.005  -7.372  1.00 88.08      A    C  
ATOM   1096  CD1 LEU A 149      -9.322  11.619  -6.535  1.00 81.63      A    C  
ATOM   1097  CD2 LEU A 149     -10.273  13.372  -7.999  1.00 80.92      A    C  
ATOM   1098  N   ARG A 150     -12.178   9.437  -5.707  1.00 93.06      A    N  
ATOM   1099  CA  ARG A 150     -13.024   9.834  -4.581  1.00 93.62      A    C  
ATOM   1100  C   ARG A 150     -12.191  10.674  -3.621  1.00 94.33      A    C  
ATOM   1101  O   ARG A 150     -11.205  10.195  -3.058  1.00 92.11      A    O  
ATOM   1102  CB  ARG A 150     -13.624   8.611  -3.883  1.00 92.13      A    C  
ATOM   1103  CG  ARG A 150     -14.646   7.846  -4.737  1.00 88.57      A    C  
ATOM   1104  CD  ARG A 150     -15.905   8.674  -5.010  1.00 86.09      A    C  
ATOM   1105  NE  ARG A 150     -16.885   7.936  -5.828  1.00 84.46      A    N  
ATOM   1106  CZ  ARG A 150     -16.900   7.871  -7.149  1.00 83.71      A    C  
ATOM   1107  NH1 ARG A 150     -16.014   8.467  -7.905  1.00 73.94      A    N1+
ATOM   1108  NH2 ARG A 150     -17.822   7.190  -7.746  1.00 79.05      A    N  
ATOM   1109  N   ARG A 151     -12.575  11.939  -3.442  1.00 94.49      A    N  
ATOM   1110  CA  ARG A 151     -11.920  12.855  -2.498  1.00 94.85      A    C  
ATOM   1111  C   ARG A 151     -12.913  13.278  -1.438  1.00 95.00      A    C  
ATOM   1112  O   ARG A 151     -13.981  13.788  -1.758  1.00 93.13      A    O  
ATOM   1113  CB  ARG A 151     -11.303  14.039  -3.264  1.00 93.36      A    C  
ATOM   1114  CG  ARG A 151     -10.587  15.021  -2.329  1.00 90.70      A    C  
ATOM   1115  CD  ARG A 151      -9.905  16.152  -3.108  1.00 90.02      A    C  
ATOM   1116  NE  ARG A 151     -10.884  16.967  -3.855  1.00 86.34      A    N  
ATOM   1117  CZ  ARG A 151     -10.995  17.096  -5.173  1.00 88.80      A    C  
ATOM   1118  NH1 ARG A 151     -10.159  16.552  -6.014  1.00 76.68      A    N1+
ATOM   1119  NH2 ARG A 151     -11.974  17.784  -5.663  1.00 81.09      A    N  
ATOM   1120  N   LEU A 152     -12.550  13.058  -0.176  1.00 95.04      A    N  
ATOM   1121  CA  LEU A 152     -13.331  13.512   0.957  1.00 95.19      A    C  
ATOM   1122  C   LEU A 152     -13.055  14.997   1.194  1.00 95.46      A    C  
ATOM   1123  O   LEU A 152     -11.932  15.380   1.524  1.00 93.61      A    O  
ATOM   1124  CB  LEU A 152     -12.983  12.643   2.173  1.00 94.53      A    C  
ATOM   1125  CG  LEU A 152     -13.827  12.950   3.425  1.00 94.08      A    C  
ATOM   1126  CD1 LEU A 152     -15.302  12.593   3.223  1.00 90.58      A    C  
ATOM   1127  CD2 LEU A 152     -13.299  12.126   4.606  1.00 90.66      A    C  
ATOM   1128  N   GLU A 153     -14.095  15.817   1.054  1.00 95.30      A    N  
ATOM   1129  CA  GLU A 153     -14.067  17.239   1.373  1.00 94.95      A    C  
ATOM   1130  C   GLU A 153     -14.857  17.449   2.668  1.00 95.06      A    C  
ATOM   1131  O   GLU A 153     -16.029  17.095   2.760  1.00 93.39      A    O  
ATOM   1132  CB  GLU A 153     -14.608  18.074   0.201  1.00 93.85      A    C  
ATOM   1133  CG  GLU A 153     -13.832  17.810  -1.104  1.00 90.55      A    C  
ATOM   1134  CD  GLU A 153     -14.134  18.776  -2.246  1.00 90.03      A    C  
ATOM   1135  OE1 GLU A 153     -13.412  18.717  -3.266  1.00 83.53      A    O  
ATOM   1136  OE2 GLU A 153     -15.049  19.614  -2.137  1.00 84.83      A    O1-
ATOM   1137  N   VAL A 154     -14.208  17.977   3.697  1.00 95.25      A    N  
ATOM   1138  CA  VAL A 154     -14.812  18.142   5.022  1.00 95.40      A    C  
ATOM   1139  C   VAL A 154     -14.897  19.614   5.369  1.00 95.21      A    C  
ATOM   1140  O   VAL A 154     -13.905  20.338   5.353  1.00 93.25      A    O  
ATOM   1141  CB  VAL A 154     -14.043  17.355   6.098  1.00 94.43      A    C  
ATOM   1142  CG1 VAL A 154     -14.623  17.578   7.501  1.00 90.13      A    C  
ATOM   1143  CG2 VAL A 154     -14.111  15.851   5.811  1.00 90.69      A    C  
ATOM   1144  N   GLN A 155     -16.100  20.045   5.760  1.00 95.28      A    N  
ATOM   1145  CA  GLN A 155     -16.344  21.331   6.392  1.00 94.56      A    C  
ATOM   1146  C   GLN A 155     -16.697  21.085   7.859  1.00 95.08      A    C  
ATOM   1147  O   GLN A 155     -17.731  20.504   8.178  1.00 93.58      A    O  
ATOM   1148  CB  GLN A 155     -17.436  22.067   5.611  1.00 92.96      A    C  
ATOM   1149  CG  GLN A 155     -17.630  23.499   6.112  1.00 84.40      A    C  
ATOM   1150  CD  GLN A 155     -18.646  24.274   5.273  1.00 83.35      A    C  
ATOM   1151  NE2 GLN A 155     -18.781  25.563   5.487  1.00 71.47      A    N  
ATOM   1152  OE1 GLN A 155     -19.330  23.766   4.405  1.00 74.28      A    O  
ATOM   1153  N   LEU A 156     -15.807  21.514   8.759  1.00 95.07      A    N  
ATOM   1154  CA  LEU A 156     -15.987  21.380  10.196  1.00 95.24      A    C  
ATOM   1155  C   LEU A 156     -16.429  22.720  10.794  1.00 95.01      A    C  
ATOM   1156  O   LEU A 156     -15.758  23.737  10.627  1.00 93.07      A    O  
ATOM   1157  CB  LEU A 156     -14.673  20.876  10.818  1.00 94.56      A    C  
ATOM   1158  CG  LEU A 156     -14.816  20.532  12.319  1.00 93.28      A    C  
ATOM   1159  CD1 LEU A 156     -14.844  19.019  12.536  1.00 85.91      A    C  
ATOM   1160  CD2 LEU A 156     -13.644  21.098  13.121  1.00 86.45      A    C  
ATOM   1161  N   VAL A 157     -17.536  22.693  11.536  1.00 94.93      A    N  
ATOM   1162  CA  VAL A 157     -18.018  23.815  12.348  1.00 94.79      A    C  
ATOM   1163  C   VAL A 157     -17.717  23.504  13.803  1.00 95.10      A    C  
ATOM   1164  O   VAL A 157     -18.255  22.551  14.359  1.00 93.54      A    O  
ATOM   1165  CB  VAL A 157     -19.524  24.069  12.138  1.00 93.39      A    C  
ATOM   1166  CG1 VAL A 157     -19.973  25.315  12.905  1.00 87.90      A    C  
ATOM   1167  CG2 VAL A 157     -19.870  24.249  10.654  1.00 88.45      A    C  
ATOM   1168  N   PHE A 158     -16.880  24.311  14.438  1.00 94.88      A    N  
ATOM   1169  CA  PHE A 158     -16.631  24.246  15.871  1.00 95.09      A    C  
ATOM   1170  C   PHE A 158     -17.416  25.342  16.588  1.00 95.01      A    C  
ATOM   1171  O   PHE A 158     -17.206  26.526  16.353  1.00 93.10      A    O  
ATOM   1172  CB  PHE A 158     -15.121  24.357  16.134  1.00 94.33      A    C  
ATOM   1173  CG  PHE A 158     -14.744  24.433  17.606  1.00 94.93      A    C  
ATOM   1174  CD1 PHE A 158     -13.708  25.303  18.005  1.00 91.05      A    C  
ATOM   1175  CD2 PHE A 158     -15.379  23.645  18.570  1.00 91.86      A    C  
ATOM   1176  CE1 PHE A 158     -13.304  25.361  19.352  1.00 90.95      A    C  
ATOM   1177  CE2 PHE A 158     -14.998  23.707  19.916  1.00 90.73      A    C  
ATOM   1178  CZ  PHE A 158     -13.958  24.562  20.308  1.00 91.75      A    C  
ATOM   1179  N   TRP A 159     -18.307  24.930  17.477  1.00 94.51      A    N  
ATOM   1180  CA  TRP A 159     -19.067  25.842  18.332  1.00 94.13      A    C  
ATOM   1181  C   TRP A 159     -18.205  26.304  19.510  1.00 93.71      A    C  
ATOM   1182  O   TRP A 159     -18.368  25.846  20.643  1.00 90.57      A    O  
ATOM   1183  CB  TRP A 159     -20.365  25.172  18.766  1.00 93.24      A    C  
ATOM   1184  CG  TRP A 159     -21.312  24.925  17.632  1.00 93.04      A    C  
ATOM   1185  CD1 TRP A 159     -21.494  23.741  16.997  1.00 88.49      A    C  
ATOM   1186  CD2 TRP A 159     -22.191  25.887  16.981  1.00 91.30      A    C  
ATOM   1187  CE2 TRP A 159     -22.900  25.199  15.958  1.00 90.34      A    C  
ATOM   1188  CE3 TRP A 159     -22.458  27.261  17.166  1.00 88.70      A    C  
ATOM   1189  NE1 TRP A 159     -22.445  23.900  16.004  1.00 88.73      A    N  
ATOM   1190  CZ2 TRP A 159     -23.857  25.849  15.146  1.00 89.46      A    C  
ATOM   1191  CZ3 TRP A 159     -23.403  27.907  16.358  1.00 85.81      A    C  
ATOM   1192  CH2 TRP A 159     -24.096  27.218  15.355  1.00 86.68      A    C  
ATOM   1193  N   TYR A 160     -17.279  27.224  19.265  1.00 93.55      A    N  
ATOM   1194  CA  TYR A 160     -16.312  27.686  20.257  1.00 93.24      A    C  
ATOM   1195  C   TYR A 160     -16.996  28.468  21.399  1.00 93.25      A    C  
ATOM   1196  O   TYR A 160     -17.635  29.488  21.138  1.00 91.67      A    O  
ATOM   1197  CB  TYR A 160     -15.234  28.534  19.571  1.00 92.36      A    C  
ATOM   1198  CG  TYR A 160     -14.243  29.126  20.546  1.00 92.70      A    C  
ATOM   1199  CD1 TYR A 160     -14.221  30.508  20.797  1.00 89.28      A    C  
ATOM   1200  CD2 TYR A 160     -13.370  28.281  21.268  1.00 89.77      A    C  
ATOM   1201  CE1 TYR A 160     -13.337  31.043  21.741  1.00 88.23      A    C  
ATOM   1202  CE2 TYR A 160     -12.488  28.809  22.223  1.00 88.13      A    C  
ATOM   1203  CZ  TYR A 160     -12.470  30.193  22.459  1.00 89.15      A    C  
ATOM   1204  OH  TYR A 160     -11.617  30.700  23.402  1.00 87.50      A    O  
ATOM   1205  N   PRO A 161     -16.841  28.042  22.664  1.00 92.19      A    N  
ATOM   1206  CA  PRO A 161     -17.415  28.754  23.799  1.00 91.49      A    C  
ATOM   1207  C   PRO A 161     -16.603  30.016  24.121  1.00 91.51      A    C  
ATOM   1208  O   PRO A 161     -15.420  29.950  24.474  1.00 88.56      A    O  
ATOM   1209  CB  PRO A 161     -17.420  27.735  24.939  1.00 89.16      A    C  
ATOM   1210  CG  PRO A 161     -16.236  26.820  24.618  1.00 86.83      A    C  
ATOM   1211  CD  PRO A 161     -16.208  26.802  23.088  1.00 90.34      A    C  
ATOM   1212  N   LEU A 162     -17.279  31.177  24.098  1.00 90.61      A    N  
ATOM   1213  CA  LEU A 162     -16.695  32.456  24.491  1.00 89.64      A    C  
ATOM   1214  C   LEU A 162     -16.644  32.543  26.021  1.00 88.90      A    C  
ATOM   1215  O   LEU A 162     -17.670  32.674  26.689  1.00 84.61      A    O  
ATOM   1216  CB  LEU A 162     -17.520  33.615  23.882  1.00 88.32      A    C  
ATOM   1217  CG  LEU A 162     -17.692  33.589  22.356  1.00 88.22      A    C  
ATOM   1218  CD1 LEU A 162     -18.580  34.759  21.915  1.00 82.81      A    C  
ATOM   1219  CD2 LEU A 162     -16.358  33.714  21.614  1.00 82.03      A    C  
ATOM   1220  N   ARG A 163     -15.432  32.465  26.588  1.00 88.03      A    N  
ATOM   1221  CA  ARG A 163     -15.246  32.373  28.052  1.00 87.17      A    C  
ATOM   1222  C   ARG A 163     -15.024  33.713  28.753  1.00 87.85      A    C  
ATOM   1223  O   ARG A 163     -15.244  33.791  29.961  1.00 83.75      A    O  
ATOM   1224  CB  ARG A 163     -14.090  31.416  28.369  1.00 83.27      A    C  
ATOM   1225  CG  ARG A 163     -14.477  29.955  28.069  1.00 76.44      A    C  
ATOM   1226  CD  ARG A 163     -13.381  29.010  28.558  1.00 72.22      A    C  
ATOM   1227  NE  ARG A 163     -13.842  27.609  28.529  1.00 65.47      A    N  
ATOM   1228  CZ  ARG A 163     -13.325  26.600  29.212  1.00 60.33      A    C  
ATOM   1229  NH1 ARG A 163     -12.221  26.705  29.903  1.00 55.50      A    N1+
ATOM   1230  NH2 ARG A 163     -13.925  25.451  29.218  1.00 53.14      A    N  
ATOM   1231  N   ILE A 164     -14.598  34.739  28.033  1.00 86.10      A    N  
ATOM   1232  CA  ILE A 164     -14.291  36.036  28.642  1.00 87.04      A    C  
ATOM   1233  C   ILE A 164     -15.599  36.736  29.035  1.00 88.07      A    C  
ATOM   1234  O   ILE A 164     -16.412  37.035  28.157  1.00 84.74      A    O  
ATOM   1235  CB  ILE A 164     -13.420  36.906  27.725  1.00 85.68      A    C  
ATOM   1236  CG1 ILE A 164     -12.115  36.198  27.278  1.00 81.20      A    C  
ATOM   1237  CG2 ILE A 164     -13.074  38.244  28.407  1.00 78.96      A    C  
ATOM   1238  CD1 ILE A 164     -11.189  35.762  28.422  1.00 71.97      A    C  
ATOM   1239  N   PRO A 165     -15.836  36.997  30.325  1.00 87.31      A    N  
ATOM   1240  CA  PRO A 165     -17.066  37.648  30.774  1.00 86.69      A    C  
ATOM   1241  C   PRO A 165     -17.184  39.060  30.198  1.00 86.92      A    C  
ATOM   1242  O   PRO A 165     -16.187  39.673  29.811  1.00 82.63      A    O  
ATOM   1243  CB  PRO A 165     -16.987  37.643  32.309  1.00 83.66      A    C  
ATOM   1244  CG  PRO A 165     -15.484  37.643  32.577  1.00 82.68      A    C  
ATOM   1245  CD  PRO A 165     -14.931  36.804  31.434  1.00 85.69      A    C  
ATOM   1246  N   PHE A 166     -18.410  39.577  30.151  1.00 84.16      A    N  
ATOM   1247  CA  PHE A 166     -18.774  40.849  29.522  1.00 84.63      A    C  
ATOM   1248  C   PHE A 166     -18.493  40.894  28.011  1.00 86.00      A    C  
ATOM   1249  O   PHE A 166     -19.433  41.108  27.243  1.00 82.26      A    O  
ATOM   1250  CB  PHE A 166     -18.140  42.025  30.297  1.00 81.23      A    C  
ATOM   1251  CG  PHE A 166     -18.525  43.383  29.789  1.00 79.92      A    C  
ATOM   1252  CD1 PHE A 166     -17.601  44.167  29.072  1.00 74.04      A    C  
ATOM   1253  CD2 PHE A 166     -19.810  43.895  30.050  1.00 72.91      A    C  
ATOM   1254  CE1 PHE A 166     -17.955  45.440  28.621  1.00 70.00      A    C  
ATOM   1255  CE2 PHE A 166     -20.164  45.167  29.595  1.00 70.34      A    C  
ATOM   1256  CZ  PHE A 166     -19.245  45.946  28.881  1.00 72.84      A    C  
ATOM   1257  N   ALA A 167     -17.283  40.602  27.557  1.00 84.88      A    N  
ATOM   1258  CA  ALA A 167     -16.934  40.570  26.141  1.00 83.71      A    C  
ATOM   1259  C   ALA A 167     -17.722  39.500  25.375  1.00 85.30      A    C  
ATOM   1260  O   ALA A 167     -18.215  39.778  24.283  1.00 82.53      A    O  
ATOM   1261  CB  ALA A 167     -15.428  40.342  26.004  1.00 82.17      A    C  
ATOM   1262  N   ASN A 168     -17.918  38.312  25.954  1.00 87.88      A    N  
ATOM   1263  CA  ASN A 168     -18.714  37.239  25.348  1.00 86.82      A    C  
ATOM   1264  C   ASN A 168     -20.173  37.649  25.087  1.00 87.56      A    C  
ATOM   1265  O   ASN A 168     -20.714  37.370  24.017  1.00 82.70      A    O  
ATOM   1266  CB  ASN A 168     -18.630  35.970  26.214  1.00 82.86      A    C  
ATOM   1267  CG  ASN A 168     -19.149  36.088  27.640  1.00 80.58      A    C  
ATOM   1268  ND2 ASN A 168     -19.196  34.976  28.337  1.00 75.20      A    N  
ATOM   1269  OD1 ASN A 168     -19.503  37.133  28.142  1.00 69.25      A    O  
ATOM   1270  N   TRP A 169     -20.800  38.333  26.038  1.00 86.15      A    N  
ATOM   1271  CA  TRP A 169     -22.173  38.818  25.896  1.00 84.93      A    C  
ATOM   1272  C   TRP A 169     -22.273  39.905  24.827  1.00 85.70      A    C  
ATOM   1273  O   TRP A 169     -23.091  39.788  23.908  1.00 82.93      A    O  
ATOM   1274  CB  TRP A 169     -22.691  39.304  27.250  1.00 81.90      A    C  
ATOM   1275  CG  TRP A 169     -24.027  39.972  27.174  1.00 77.67      A    C  
ATOM   1276  CD1 TRP A 169     -25.187  39.369  26.838  1.00 68.82      A    C  
ATOM   1277  CD2 TRP A 169     -24.344  41.386  27.391  1.00 73.42      A    C  
ATOM   1278  CE2 TRP A 169     -25.734  41.555  27.163  1.00 70.12      A    C  
ATOM   1279  CE3 TRP A 169     -23.586  42.517  27.762  1.00 64.80      A    C  
ATOM   1280  NE1 TRP A 169     -26.213  40.318  26.828  1.00 65.62      A    N  
ATOM   1281  CZ2 TRP A 169     -26.361  42.825  27.286  1.00 67.56      A    C  
ATOM   1282  CZ3 TRP A 169     -24.207  43.771  27.889  1.00 60.67      A    C  
ATOM   1283  CH2 TRP A 169     -25.583  43.922  27.652  1.00 61.50      A    C  
ATOM   1284  N   VAL A 170     -21.418  40.944  24.906  1.00 84.70      A    N  
ATOM   1285  CA  VAL A 170     -21.419  42.060  23.951  1.00 83.70      A    C  
ATOM   1286  C   VAL A 170     -21.096  41.566  22.529  1.00 84.59      A    C  
ATOM   1287  O   VAL A 170     -21.846  41.868  21.606  1.00 83.47      A    O  
ATOM   1288  CB  VAL A 170     -20.448  43.176  24.378  1.00 82.36      A    C  
ATOM   1289  CG1 VAL A 170     -20.411  44.308  23.351  1.00 75.50      A    C  
ATOM   1290  CG2 VAL A 170     -20.872  43.788  25.710  1.00 77.31      A    C  
ATOM   1291  N   MET A 171     -20.068  40.747  22.365  1.00 84.40      A    N  
ATOM   1292  CA  MET A 171     -19.717  40.150  21.075  1.00 83.72      A    C  
ATOM   1293  C   MET A 171     -20.845  39.286  20.519  1.00 84.67      A    C  
ATOM   1294  O   MET A 171     -21.190  39.419  19.355  1.00 82.66      A    O  
ATOM   1295  CB  MET A 171     -18.445  39.305  21.190  1.00 82.44      A    C  
ATOM   1296  CG  MET A 171     -17.182  40.157  21.273  1.00 79.72      A    C  
ATOM   1297  SD  MET A 171     -15.676  39.149  21.364  1.00 77.77      A    S  
ATOM   1298  CE  MET A 171     -14.450  40.407  20.958  1.00 66.84      A    C  
ATOM   1299  N   SER A 172     -21.494  38.443  21.333  1.00 85.79      A    N  
ATOM   1300  CA  SER A 172     -22.614  37.609  20.875  1.00 84.27      A    C  
ATOM   1301  C   SER A 172     -23.785  38.447  20.359  1.00 84.70      A    C  
ATOM   1302  O   SER A 172     -24.383  38.110  19.338  1.00 81.55      A    O  
ATOM   1303  CB  SER A 172     -23.110  36.679  21.984  1.00 83.31      A    C  
ATOM   1304  OG  SER A 172     -22.084  35.818  22.413  1.00 73.25      A    O  
ATOM   1305  N   ARG A 173     -24.085  39.560  21.025  1.00 85.78      A    N  
ATOM   1306  CA  ARG A 173     -25.116  40.502  20.562  1.00 84.40      A    C  
ATOM   1307  C   ARG A 173     -24.709  41.208  19.268  1.00 84.76      A    C  
ATOM   1308  O   ARG A 173     -25.531  41.310  18.360  1.00 81.96      A    O  
ATOM   1309  CB  ARG A 173     -25.430  41.518  21.664  1.00 82.42      A    C  
ATOM   1310  CG  ARG A 173     -26.206  40.912  22.849  1.00 76.10      A    C  
ATOM   1311  CD  ARG A 173     -27.604  40.448  22.439  1.00 72.30      A    C  
ATOM   1312  NE  ARG A 173     -28.441  40.171  23.613  1.00 65.76      A    N  
ATOM   1313  CZ  ARG A 173     -29.766  40.187  23.646  1.00 60.71      A    C  
ATOM   1314  NH1 ARG A 173     -30.481  40.353  22.567  1.00 54.43      A    N1+
ATOM   1315  NH2 ARG A 173     -30.388  40.048  24.778  1.00 53.30      A    N  
ATOM   1316  N   MET A 174     -23.459  41.617  19.156  1.00 83.99      A    N  
ATOM   1317  CA  MET A 174     -22.914  42.189  17.917  1.00 82.63      A    C  
ATOM   1318  C   MET A 174     -22.973  41.175  16.762  1.00 83.68      A    C  
ATOM   1319  O   MET A 174     -23.395  41.541  15.673  1.00 81.89      A    O  
ATOM   1320  CB  MET A 174     -21.467  42.650  18.123  1.00 81.10      A    C  
ATOM   1321  CG  MET A 174     -21.374  43.937  18.948  1.00 75.57      A    C  
ATOM   1322  SD  MET A 174     -19.660  44.466  19.238  1.00 71.08      A    S  
ATOM   1323  CE  MET A 174     -19.947  46.107  19.926  1.00 62.08      A    C  
ATOM   1324  N   PHE A 175     -22.652  39.906  16.993  1.00 84.32      A    N  
ATOM   1325  CA  PHE A 175     -22.717  38.865  15.975  1.00 83.84      A    C  
ATOM   1326  C   PHE A 175     -24.155  38.591  15.530  1.00 83.93      A    C  
ATOM   1327  O   PHE A 175     -24.416  38.522  14.330  1.00 81.66      A    O  
ATOM   1328  CB  PHE A 175     -22.048  37.577  16.468  1.00 83.17      A    C  
ATOM   1329  CG  PHE A 175     -20.566  37.680  16.789  1.00 82.55      A    C  
ATOM   1330  CD1 PHE A 175     -19.704  38.510  16.044  1.00 78.08      A    C  
ATOM   1331  CD2 PHE A 175     -20.040  36.912  17.843  1.00 78.05      A    C  
ATOM   1332  CE1 PHE A 175     -18.337  38.586  16.366  1.00 74.59      A    C  
ATOM   1333  CE2 PHE A 175     -18.678  36.990  18.163  1.00 74.18      A    C  
ATOM   1334  CZ  PHE A 175     -17.823  37.833  17.437  1.00 76.40      A    C  
ATOM   1335  N   LEU A 176     -25.111  38.506  16.443  1.00 82.60      A    N  
ATOM   1336  CA  LEU A 176     -26.521  38.348  16.086  1.00 81.43      A    C  
ATOM   1337  C   LEU A 176     -27.047  39.516  15.235  1.00 81.75      A    C  
ATOM   1338  O   LEU A 176     -27.807  39.286  14.294  1.00 79.09      A    O  
ATOM   1339  CB  LEU A 176     -27.384  38.211  17.356  1.00 80.38      A    C  
ATOM   1340  CG  LEU A 176     -27.249  36.871  18.098  1.00 79.40      A    C  
ATOM   1341  CD1 LEU A 176     -28.123  36.935  19.358  1.00 74.91      A    C  
ATOM   1342  CD2 LEU A 176     -27.710  35.672  17.274  1.00 73.85      A    C  
ATOM   1343  N   ALA A 177     -26.641  40.738  15.552  1.00 82.36      A    N  
ATOM   1344  CA  ALA A 177     -27.003  41.905  14.758  1.00 79.82      A    C  
ATOM   1345  C   ALA A 177     -26.310  41.897  13.387  1.00 79.65      A    C  
ATOM   1346  O   ALA A 177     -26.963  42.110  12.367  1.00 76.80      A    O  
ATOM   1347  CB  ALA A 177     -26.670  43.165  15.570  1.00 78.51      A    C  
ATOM   1348  N   HIS A 178     -25.021  41.593  13.344  1.00 82.47      A    N  
ATOM   1349  CA  HIS A 178     -24.232  41.533  12.110  1.00 80.70      A    C  
ATOM   1350  C   HIS A 178     -24.762  40.495  11.120  1.00 80.54      A    C  
ATOM   1351  O   HIS A 178     -24.903  40.782   9.933  1.00 76.69      A    O  
ATOM   1352  CB  HIS A 178     -22.770  41.243  12.464  1.00 78.40      A    C  
ATOM   1353  CG  HIS A 178     -21.879  41.206  11.250  1.00 74.64      A    C  
ATOM   1354  CD2 HIS A 178     -21.305  40.100  10.678  1.00 64.85      A    C  
ATOM   1355  ND1 HIS A 178     -21.534  42.279  10.455  1.00 64.22      A    N  
ATOM   1356  CE1 HIS A 178     -20.773  41.826   9.452  1.00 62.38      A    C  
ATOM   1357  NE2 HIS A 178     -20.609  40.510   9.552  1.00 63.51      A    N  
ATOM   1358  N   PHE A 179     -25.139  39.309  11.603  1.00 80.76      A    N  
ATOM   1359  CA  PHE A 179     -25.733  38.258  10.782  1.00 79.47      A    C  
ATOM   1360  C   PHE A 179     -27.240  38.446  10.523  1.00 78.67      A    C  
ATOM   1361  O   PHE A 179     -27.892  37.543  10.006  1.00 72.91      A    O  
ATOM   1362  CB  PHE A 179     -25.412  36.897  11.397  1.00 77.59      A    C  
ATOM   1363  CG  PHE A 179     -23.933  36.559  11.415  1.00 79.31      A    C  
ATOM   1364  CD1 PHE A 179     -23.203  36.509  10.215  1.00 75.08      A    C  
ATOM   1365  CD2 PHE A 179     -23.284  36.275  12.625  1.00 74.71      A    C  
ATOM   1366  CE1 PHE A 179     -21.841  36.171  10.224  1.00 72.39      A    C  
ATOM   1367  CE2 PHE A 179     -21.923  35.936  12.637  1.00 72.36      A    C  
ATOM   1368  CZ  PHE A 179     -21.196  35.883  11.438  1.00 74.13      A    C  
ATOM   1369  N   SER A 180     -27.814  39.595  10.897  1.00 76.71      A    N  
ATOM   1370  CA  SER A 180     -29.243  39.914  10.744  1.00 75.95      A    C  
ATOM   1371  C   SER A 180     -30.191  38.896  11.410  1.00 76.40      A    C  
ATOM   1372  O   SER A 180     -31.355  38.800  11.042  1.00 69.61      A    O  
ATOM   1373  CB  SER A 180     -29.599  40.165   9.269  1.00 70.20      A    C  
ATOM   1374  OG  SER A 180     -28.764  41.169   8.722  1.00 61.79      A    O  
ATOM   1375  N   LEU A 181     -29.706  38.149  12.403  1.00 73.89      A    N  
ATOM   1376  CA  LEU A 181     -30.504  37.158  13.146  1.00 72.84      A    C  
ATOM   1377  C   LEU A 181     -31.376  37.829  14.205  1.00 74.70      A    C  
ATOM   1378  O   LEU A 181     -32.528  37.460  14.411  1.00 69.93      A    O  
ATOM   1379  CB  LEU A 181     -29.560  36.144  13.806  1.00 68.71      A    C  
ATOM   1380  CG  LEU A 181     -28.771  35.278  12.815  1.00 67.39      A    C  
ATOM   1381  CD1 LEU A 181     -27.668  34.550  13.565  1.00 64.27      A    C  
ATOM   1382  CD2 LEU A 181     -29.672  34.263  12.122  1.00 65.17      A    C  
ATOM   1383  N   ARG A 182     -30.801  38.814  14.907  1.00 73.05      A    N  
ATOM   1384  CA  ARG A 182     -31.528  39.591  15.914  1.00 72.75      A    C  
ATOM   1385  C   ARG A 182     -30.891  40.959  16.098  1.00 72.75      A    C  
ATOM   1386  O   ARG A 182     -29.745  41.056  16.528  1.00 66.86      A    O  
ATOM   1387  CB  ARG A 182     -31.569  38.786  17.219  1.00 68.39      A    C  
ATOM   1388  CG  ARG A 182     -32.833  39.084  18.017  1.00 63.74      A    C  
ATOM   1389  CD  ARG A 182     -32.885  38.199  19.264  1.00 61.67      A    C  
ATOM   1390  NE  ARG A 182     -34.196  38.263  19.892  1.00 54.18      A    N  
ATOM   1391  CZ  ARG A 182     -34.572  37.559  20.957  1.00 50.35      A    C  
ATOM   1392  NH1 ARG A 182     -33.731  36.806  21.588  1.00 46.38      A    N1+
ATOM   1393  NH2 ARG A 182     -35.803  37.613  21.375  1.00 43.88      A    N  
ATOM   1394  N   SER A 183     -31.659  42.009  15.828  1.00 72.37      A    N  
ATOM   1395  CA  SER A 183     -31.223  43.374  16.111  1.00 70.28      A    C  
ATOM   1396  C   SER A 183     -31.150  43.630  17.617  1.00 69.66      A    C  
ATOM   1397  O   SER A 183     -31.921  43.071  18.406  1.00 65.75      A    O  
ATOM   1398  CB  SER A 183     -32.127  44.389  15.402  1.00 66.35      A    C  
ATOM   1399  OG  SER A 183     -33.483  44.168  15.703  1.00 60.36      A    O  
ATOM   1400  N   TYR A 184     -30.211  44.467  18.017  1.00 72.21      A    N  
ATOM   1401  CA  TYR A 184     -30.078  44.914  19.400  1.00 71.49      A    C  
ATOM   1402  C   TYR A 184     -30.434  46.397  19.491  1.00 72.44      A    C  
ATOM   1403  O   TYR A 184     -29.691  47.256  19.018  1.00 67.30      A    O  
ATOM   1404  CB  TYR A 184     -28.667  44.613  19.909  1.00 67.08      A    C  
ATOM   1405  CG  TYR A 184     -28.499  44.927  21.375  1.00 66.41      A    C  
ATOM   1406  CD1 TYR A 184     -27.935  46.146  21.782  1.00 62.38      A    C  
ATOM   1407  CD2 TYR A 184     -28.941  44.007  22.347  1.00 59.50      A    C  
ATOM   1408  CE1 TYR A 184     -27.813  46.446  23.152  1.00 57.08      A    C  
ATOM   1409  CE2 TYR A 184     -28.828  44.297  23.707  1.00 59.13      A    C  
ATOM   1410  CZ  TYR A 184     -28.268  45.523  24.113  1.00 60.28      A    C  
ATOM   1411  OH  TYR A 184     -28.180  45.816  25.445  1.00 58.95      A    O  
ATOM   1412  N   THR A 185     -31.591  46.708  20.103  1.00 68.65      A    N  
ATOM   1413  CA  THR A 185     -32.146  48.069  20.239  1.00 67.46      A    C  
ATOM   1414  C   THR A 185     -32.202  48.533  21.694  1.00 67.11      A    C  
ATOM   1415  O   THR A 185     -32.736  49.601  21.965  1.00 60.24      A    O  
ATOM   1416  CB  THR A 185     -33.541  48.149  19.617  1.00 62.95      A    C  
ATOM   1417  CG2 THR A 185     -33.522  47.917  18.110  1.00 57.13      A    C  
ATOM   1418  OG1 THR A 185     -34.378  47.161  20.179  1.00 59.17      A    O  
ATOM   1419  N   ASP A 186     -31.654  47.720  22.614  1.00 70.53      A    N  
ATOM   1420  CA  ASP A 186     -31.563  48.112  24.013  1.00 71.02      A    C  
ATOM   1421  C   ASP A 186     -30.446  49.151  24.237  1.00 71.27      A    C  
ATOM   1422  O   ASP A 186     -29.750  49.563  23.307  1.00 65.24      A    O  
ATOM   1423  CB  ASP A 186     -31.372  46.867  24.899  1.00 65.94      A    C  
ATOM   1424  CG  ASP A 186     -32.592  45.948  24.963  1.00 60.74      A    C  
ATOM   1425  OD1 ASP A 186     -33.724  46.473  24.945  1.00 55.93      A    O  
ATOM   1426  OD2 ASP A 186     -32.368  44.717  25.075  1.00 54.66      A    O1-
ATOM   1427  N   ALA A 187     -30.284  49.594  25.492  1.00 66.60      A    N  
ATOM   1428  CA  ALA A 187     -29.231  50.541  25.854  1.00 66.21      A    C  
ATOM   1429  C   ALA A 187     -27.846  50.008  25.453  1.00 66.97      A    C  
ATOM   1430  O   ALA A 187     -27.507  48.863  25.748  1.00 62.84      A    O  
ATOM   1431  CB  ALA A 187     -29.314  50.836  27.352  1.00 63.44      A    C  
ATOM   1432  N   ASN A 188     -27.044  50.871  24.835  1.00 71.82      A    N  
ATOM   1433  CA  ASN A 188     -25.700  50.505  24.412  1.00 71.52      A    C  
ATOM   1434  C   ASN A 188     -24.823  50.181  25.640  1.00 72.20      A    C  
ATOM   1435  O   ASN A 188     -24.557  51.066  26.452  1.00 67.71      A    O  
ATOM   1436  CB  ASN A 188     -25.125  51.651  23.564  1.00 67.76      A    C  
ATOM   1437  CG  ASN A 188     -23.769  51.328  22.944  1.00 64.58      A    C  
ATOM   1438  ND2 ASN A 188     -23.351  52.111  21.977  1.00 59.29      A    N  
ATOM   1439  OD1 ASN A 188     -23.084  50.393  23.321  1.00 59.60      A    O  
ATOM   1440  N   PRO A 189     -24.340  48.934  25.791  1.00 72.94      A    N  
ATOM   1441  CA  PRO A 189     -23.558  48.551  26.965  1.00 71.82      A    C  
ATOM   1442  C   PRO A 189     -22.184  49.221  27.026  1.00 73.74      A    C  
ATOM   1443  O   PRO A 189     -21.572  49.259  28.090  1.00 69.64      A    O  
ATOM   1444  CB  PRO A 189     -23.441  47.028  26.876  1.00 68.59      A    C  
ATOM   1445  CG  PRO A 189     -23.543  46.745  25.382  1.00 68.68      A    C  
ATOM   1446  CD  PRO A 189     -24.514  47.821  24.891  1.00 72.52      A    C  
ATOM   1447  N   LEU A 190     -21.703  49.750  25.907  1.00 69.59      A    N  
ATOM   1448  CA  LEU A 190     -20.391  50.401  25.823  1.00 69.84      A    C  
ATOM   1449  C   LEU A 190     -20.459  51.908  26.074  1.00 72.29      A    C  
ATOM   1450  O   LEU A 190     -19.557  52.480  26.686  1.00 68.63      A    O  
ATOM   1451  CB  LEU A 190     -19.780  50.125  24.437  1.00 67.03      A    C  
ATOM   1452  CG  LEU A 190     -19.610  48.630  24.092  1.00 65.07      A    C  
ATOM   1453  CD1 LEU A 190     -19.039  48.504  22.679  1.00 60.90      A    C  
ATOM   1454  CD2 LEU A 190     -18.682  47.922  25.072  1.00 62.29      A    C  
ATOM   1455  N   ILE A 191     -21.540  52.524  25.628  1.00 68.25      A    N  
ATOM   1456  CA  ILE A 191     -21.784  53.961  25.763  1.00 69.75      A    C  
ATOM   1457  C   ILE A 191     -23.072  54.141  26.568  1.00 68.90      A    C  
ATOM   1458  O   ILE A 191     -24.167  54.204  26.013  1.00 64.17      A    O  
ATOM   1459  CB  ILE A 191     -21.820  54.659  24.395  1.00 66.46      A    C  
ATOM   1460  CG1 ILE A 191     -20.564  54.336  23.543  1.00 61.90      A    C  
ATOM   1461  CG2 ILE A 191     -21.948  56.183  24.611  1.00 60.67      A    C  
ATOM   1462  CD1 ILE A 191     -20.594  54.930  22.131  1.00 55.17      A    C  
ATOM   1463  N   VAL A 192     -22.943  54.250  27.889  1.00 67.20      A    N  
ATOM   1464  CA  VAL A 192     -24.072  54.294  28.833  1.00 66.01      A    C  
ATOM   1465  C   VAL A 192     -25.073  55.426  28.539  1.00 64.95      A    C  
ATOM   1466  O   VAL A 192     -26.246  55.333  28.913  1.00 60.30      A    O  
ATOM   1467  CB  VAL A 192     -23.543  54.415  30.281  1.00 62.44      A    C  
ATOM   1468  CG1 VAL A 192     -24.633  54.223  31.329  1.00 56.88      A    C  
ATOM   1469  CG2 VAL A 192     -22.448  53.378  30.589  1.00 56.95      A    C  
ATOM   1470  N   ALA A 193     -24.651  56.503  27.862  1.00 62.01      A    N  
ATOM   1471  CA  ALA A 193     -25.509  57.629  27.491  1.00 61.04      A    C  
ATOM   1472  C   ALA A 193     -26.472  57.307  26.332  1.00 61.86      A    C  
ATOM   1473  O   ALA A 193     -27.516  57.957  26.215  1.00 57.21      A    O  
ATOM   1474  CB  ALA A 193     -24.600  58.820  27.164  1.00 56.98      A    C  
ATOM   1475  N   GLU A 194     -26.173  56.325  25.489  1.00 66.55      A    N  
ATOM   1476  CA  GLU A 194     -27.057  55.912  24.397  1.00 68.22      A    C  
ATOM   1477  C   GLU A 194     -28.150  54.972  24.903  1.00 67.92      A    C  
ATOM   1478  O   GLU A 194     -27.892  53.850  25.331  1.00 65.34      A    O  
ATOM   1479  CB  GLU A 194     -26.272  55.263  23.250  1.00 65.37      A    C  
ATOM   1480  CG  GLU A 194     -25.516  56.285  22.409  1.00 60.02      A    C  
ATOM   1481  CD  GLU A 194     -24.788  55.655  21.215  1.00 56.31      A    C  
ATOM   1482  OE1 GLU A 194     -24.435  56.411  20.297  1.00 50.46      A    O  
ATOM   1483  OE2 GLU A 194     -24.576  54.419  21.240  1.00 54.81      A    O1-
ATOM   1484  N   ARG A 195     -29.413  55.419  24.792  1.00 65.79      A    N  
ATOM   1485  CA  ARG A 195     -30.575  54.596  25.167  1.00 66.31      A    C  
ATOM   1486  C   ARG A 195     -30.881  53.467  24.178  1.00 67.31      A    C  
ATOM   1487  O   ARG A 195     -31.526  52.504  24.564  1.00 61.06      A    O  
ATOM   1488  CB  ARG A 195     -31.821  55.467  25.340  1.00 61.78      A    C  
ATOM   1489  CG  ARG A 195     -31.761  56.316  26.619  1.00 57.21      A    C  
ATOM   1490  CD  ARG A 195     -33.109  57.005  26.809  1.00 53.21      A    C  
ATOM   1491  NE  ARG A 195     -33.133  57.795  28.055  1.00 46.52      A    N  
ATOM   1492  CZ  ARG A 195     -34.168  58.470  28.537  1.00 41.64      A    C  
ATOM   1493  NH1 ARG A 195     -35.308  58.492  27.900  1.00 39.54      A    N1+
ATOM   1494  NH2 ARG A 195     -34.073  59.130  29.649  1.00 37.21      A    N  
ATOM   1495  N   SER A 196     -30.496  53.633  22.925  1.00 64.42      A    N  
ATOM   1496  CA  SER A 196     -30.679  52.634  21.866  1.00 65.36      A    C  
ATOM   1497  C   SER A 196     -29.368  52.474  21.112  1.00 65.06      A    C  
ATOM   1498  O   SER A 196     -28.876  53.441  20.532  1.00 59.83      A    O  
ATOM   1499  CB  SER A 196     -31.803  53.057  20.923  1.00 62.50      A    C  
ATOM   1500  OG  SER A 196     -31.877  52.181  19.820  1.00 55.71      A    O  
ATOM   1501  N   ALA A 197     -28.823  51.254  21.087  1.00 63.92      A    N  
ATOM   1502  CA  ALA A 197     -27.594  50.953  20.366  1.00 62.92      A    C  
ATOM   1503  C   ALA A 197     -27.813  50.861  18.852  1.00 64.58      A    C  
ATOM   1504  O   ALA A 197     -26.877  51.080  18.093  1.00 60.40      A    O  
ATOM   1505  CB  ALA A 197     -27.018  49.649  20.923  1.00 59.60      A    C  
ATOM   1506  N   ASN A 198     -29.035  50.526  18.400  1.00 62.38      A    N  
ATOM   1507  CA  ASN A 198     -29.388  50.356  16.994  1.00 63.84      A    C  
ATOM   1508  C   ASN A 198     -28.389  49.505  16.189  1.00 65.38      A    C  
ATOM   1509  O   ASN A 198     -27.995  49.849  15.074  1.00 59.24      A    O  
ATOM   1510  CB  ASN A 198     -29.730  51.715  16.354  1.00 59.31      A    C  
ATOM   1511  CG  ASN A 198     -31.222  52.000  16.270  1.00 55.01      A    C  
ATOM   1512  ND2 ASN A 198     -31.568  53.183  15.808  1.00 49.58      A    N  
ATOM   1513  OD1 ASN A 198     -32.081  51.195  16.570  1.00 50.64      A    O  
ATOM   1514  N   TRP A 199     -27.949  48.361  16.749  1.00 67.19      A    N  
ATOM   1515  CA  TRP A 199     -27.073  47.431  16.046  1.00 65.69      A    C  
ATOM   1516  C   TRP A 199     -27.896  46.616  15.043  1.00 64.00      A    C  
ATOM   1517  O   TRP A 199     -28.585  45.660  15.410  1.00 60.44      A    O  
ATOM   1518  CB  TRP A 199     -26.314  46.544  17.042  1.00 63.39      A    C  
ATOM   1519  CG  TRP A 199     -25.380  47.246  17.975  1.00 62.15      A    C  
ATOM   1520  CD1 TRP A 199     -24.952  48.530  17.883  1.00 55.24      A    C  
ATOM   1521  CD2 TRP A 199     -24.760  46.704  19.186  1.00 58.72      A    C  
ATOM   1522  CE2 TRP A 199     -23.978  47.730  19.772  1.00 60.96      A    C  
ATOM   1523  CE3 TRP A 199     -24.802  45.450  19.834  1.00 58.24      A    C  
ATOM   1524  NE1 TRP A 199     -24.116  48.819  18.957  1.00 53.64      A    N  
ATOM   1525  CZ2 TRP A 199     -23.271  47.528  20.969  1.00 59.85      A    C  
ATOM   1526  CZ3 TRP A 199     -24.087  45.252  21.029  1.00 56.84      A    C  
ATOM   1527  CH2 TRP A 199     -23.335  46.284  21.582  1.00 57.47      A    C  
ATOM   1528  N   ASN A 200     -27.839  47.044  13.784  1.00 60.90      A    N  
ATOM   1529  CA  ASN A 200     -28.522  46.402  12.671  1.00 59.12      A    C  
ATOM   1530  C   ASN A 200     -27.487  45.967  11.618  1.00 57.33      A    C  
ATOM   1531  O   ASN A 200     -26.464  46.631  11.445  1.00 51.90      A    O  
ATOM   1532  CB  ASN A 200     -29.559  47.378  12.084  1.00 55.15      A    C  
ATOM   1533  CG  ASN A 200     -30.683  47.714  13.053  1.00 52.04      A    C  
ATOM   1534  ND2 ASN A 200     -31.279  48.875  12.900  1.00 46.60      A    N  
ATOM   1535  OD1 ASN A 200     -31.057  46.948  13.916  1.00 47.28      A    O  
ATOM   1536  N   GLY A 201     -27.748  44.897  10.888  1.00 54.78      A    N  
ATOM   1537  CA  GLY A 201     -26.806  44.366   9.882  1.00 52.45      A    C  
ATOM   1538  C   GLY A 201     -26.545  45.285   8.688  1.00 52.82      A    C  
ATOM   1539  O   GLY A 201     -25.606  45.052   7.938  1.00 49.02      A    O  
ATOM   1540  N   SER A 202     -27.358  46.312   8.475  1.00 51.99      A    N  
ATOM   1541  CA  SER A 202     -27.298  47.187   7.300  1.00 50.88      A    C  
ATOM   1542  C   SER A 202     -26.163  48.208   7.299  1.00 51.68      A    C  
ATOM   1543  O   SER A 202     -25.764  48.632   6.222  1.00 46.76      A    O  
ATOM   1544  CB  SER A 202     -28.618  47.946   7.158  1.00 45.41      A    C  
ATOM   1545  OG  SER A 202     -28.914  48.684   8.331  1.00 42.03      A    O  
ATOM   1546  N   ASP A 203     -25.699  48.655   8.465  1.00 48.19      A    N  
ATOM   1547  CA  ASP A 203     -25.021  49.943   8.537  1.00 48.08      A    C  
ATOM   1548  C   ASP A 203     -23.562  49.939   8.057  1.00 48.14      A    C  
ATOM   1549  O   ASP A 203     -23.132  50.878   7.377  1.00 43.78      A    O  
ATOM   1550  CB  ASP A 203     -25.115  50.523   9.958  1.00 43.07      A    C  
ATOM   1551  CG  ASP A 203     -26.513  51.010  10.353  1.00 39.17      A    C  
ATOM   1552  OD1 ASP A 203     -27.458  50.898   9.546  1.00 36.88      A    O  
ATOM   1553  OD2 ASP A 203     -26.631  51.496  11.504  1.00 35.61      A    O1-
ATOM   1554  N   VAL A 204     -22.763  48.921   8.421  1.00 47.99      A    N  
ATOM   1555  CA  VAL A 204     -21.308  49.011   8.251  1.00 47.62      A    C  
ATOM   1556  C   VAL A 204     -20.775  48.089   7.160  1.00 48.76      A    C  
ATOM   1557  O   VAL A 204     -20.276  48.547   6.140  1.00 45.59      A    O  
ATOM   1558  CB  VAL A 204     -20.548  48.785   9.578  1.00 43.59      A    C  
ATOM   1559  CG1 VAL A 204     -19.074  49.163   9.420  1.00 39.89      A    C  
ATOM   1560  CG2 VAL A 204     -21.110  49.627  10.737  1.00 39.89      A    C  
ATOM   1561  N   THR A 205     -20.813  46.784   7.396  1.00 50.89      A    N  
ATOM   1562  CA  THR A 205     -20.169  45.799   6.517  1.00 50.93      A    C  
ATOM   1563  C   THR A 205     -21.211  44.996   5.751  1.00 51.26      A    C  
ATOM   1564  O   THR A 205     -22.331  44.813   6.205  1.00 47.60      A    O  
ATOM   1565  CB  THR A 205     -19.224  44.858   7.294  1.00 46.76      A    C  
ATOM   1566  CG2 THR A 205     -17.882  45.531   7.573  1.00 41.95      A    C  
ATOM   1567  OG1 THR A 205     -19.765  44.501   8.540  1.00 43.45      A    O  
ATOM   1568  N   THR A 206     -20.822  44.511   4.564  1.00 45.95      A    N  
ATOM   1569  CA  THR A 206     -21.648  43.608   3.756  1.00 46.31      A    C  
ATOM   1570  C   THR A 206     -22.172  42.468   4.619  1.00 49.04      A    C  
ATOM   1571  O   THR A 206     -21.387  41.706   5.188  1.00 46.22      A    O  
ATOM   1572  CB  THR A 206     -20.846  43.024   2.588  1.00 40.99      A    C  
ATOM   1573  CG2 THR A 206     -20.728  44.022   1.441  1.00 36.55      A    C  
ATOM   1574  OG1 THR A 206     -19.529  42.699   2.994  1.00 37.73      A    O  
ATOM   1575  N   SER A 207     -23.485  42.357   4.718  1.00 48.82      A    N  
ATOM   1576  CA  SER A 207     -24.175  41.369   5.538  1.00 48.52      A    C  
ATOM   1577  C   SER A 207     -23.848  39.961   5.041  1.00 51.37      A    C  
ATOM   1578  O   SER A 207     -24.448  39.481   4.079  1.00 48.45      A    O  
ATOM   1579  CB  SER A 207     -25.684  41.629   5.505  1.00 42.94      A    C  
ATOM   1580  OG  SER A 207     -26.149  41.608   4.166  1.00 39.74      A    O  
ATOM   1581  N   HIS A 208     -22.900  39.296   5.695  1.00 60.29      A    N  
ATOM   1582  CA  HIS A 208     -22.713  37.873   5.502  1.00 60.52      A    C  
ATOM   1583  C   HIS A 208     -23.864  37.153   6.197  1.00 62.79      A    C  
ATOM   1584  O   HIS A 208     -23.935  37.116   7.422  1.00 58.85      A    O  
ATOM   1585  CB  HIS A 208     -21.329  37.436   6.002  1.00 54.55      A    C  
ATOM   1586  CG  HIS A 208     -20.243  37.841   5.050  1.00 49.82      A    C  
ATOM   1587  CD2 HIS A 208     -19.245  38.762   5.263  1.00 42.62      A    C  
ATOM   1588  ND1 HIS A 208     -20.078  37.368   3.767  1.00 44.99      A    N  
ATOM   1589  CE1 HIS A 208     -19.009  37.984   3.226  1.00 39.85      A    C  
ATOM   1590  NE2 HIS A 208     -18.482  38.836   4.110  1.00 40.09      A    N  
ATOM   1591  N   VAL A 209     -24.805  36.637   5.411  1.00 62.98      A    N  
ATOM   1592  CA  VAL A 209     -25.887  35.818   5.949  1.00 63.00      A    C  
ATOM   1593  C   VAL A 209     -25.275  34.475   6.317  1.00 64.88      A    C  
ATOM   1594  O   VAL A 209     -24.726  33.777   5.466  1.00 60.93      A    O  
ATOM   1595  CB  VAL A 209     -27.055  35.694   4.956  1.00 57.18      A    C  
ATOM   1596  CG1 VAL A 209     -28.232  34.965   5.591  1.00 50.14      A    C  
ATOM   1597  CG2 VAL A 209     -27.555  37.079   4.510  1.00 50.35      A    C  
ATOM   1598  N   LEU A 210     -25.326  34.125   7.604  1.00 69.86      A    N  
ATOM   1599  CA  LEU A 210     -25.008  32.774   8.044  1.00 70.25      A    C  
ATOM   1600  C   LEU A 210     -26.029  31.806   7.446  1.00 72.21      A    C  
ATOM   1601  O   LEU A 210     -27.217  32.119   7.374  1.00 66.06      A    O  
ATOM   1602  CB  LEU A 210     -25.004  32.716   9.588  1.00 65.16      A    C  
ATOM   1603  CG  LEU A 210     -23.581  32.634  10.178  1.00 61.81      A    C  
ATOM   1604  CD1 LEU A 210     -23.552  33.264  11.561  1.00 58.34      A    C  
ATOM   1605  CD2 LEU A 210     -23.119  31.199  10.329  1.00 57.24      A    C  
ATOM   1606  N   ASP A 211     -25.564  30.644   7.059  1.00 73.63      A    N  
ATOM   1607  CA  ASP A 211     -26.427  29.590   6.539  1.00 74.08      A    C  
ATOM   1608  C   ASP A 211     -27.563  29.274   7.526  1.00 76.62      A    C  
ATOM   1609  O   ASP A 211     -27.378  29.362   8.748  1.00 70.55      A    O  
ATOM   1610  CB  ASP A 211     -25.561  28.362   6.223  1.00 66.73      A    C  
ATOM   1611  CG  ASP A 211     -26.101  27.539   5.060  1.00 58.93      A    C  
ATOM   1612  OD1 ASP A 211     -27.239  27.829   4.624  1.00 52.89      A    O  
ATOM   1613  OD2 ASP A 211     -25.363  26.626   4.629  1.00 52.26      A    O1-
ATOM   1614  N   GLY A 212     -28.752  28.965   7.026  1.00 76.39      A    N  
ATOM   1615  CA  GLY A 212     -29.971  29.013   7.835  1.00 78.15      A    C  
ATOM   1616  C   GLY A 212     -29.917  28.184   9.126  1.00 81.82      A    C  
ATOM   1617  O   GLY A 212     -30.324  28.652  10.189  1.00 75.64      A    O  
ATOM   1618  N   GLU A 213     -29.353  26.983   9.069  1.00 82.50      A    N  
ATOM   1619  CA  GLU A 213     -29.200  26.114  10.245  1.00 84.72      A    C  
ATOM   1620  C   GLU A 213     -28.184  26.659  11.260  1.00 87.02      A    C  
ATOM   1621  O   GLU A 213     -28.420  26.617  12.462  1.00 84.15      A    O  
ATOM   1622  CB  GLU A 213     -28.740  24.716   9.813  1.00 81.09      A    C  
ATOM   1623  CG  GLU A 213     -29.765  23.957   8.955  1.00 70.29      A    C  
ATOM   1624  CD  GLU A 213     -29.328  22.495   8.747  1.00 65.70      A    C  
ATOM   1625  OE1 GLU A 213     -30.211  21.630   8.613  1.00 57.34      A    O  
ATOM   1626  OE2 GLU A 213     -28.100  22.215   8.813  1.00 61.21      A    O1-
ATOM   1627  N   LEU A 214     -27.055  27.194  10.783  1.00 84.97      A    N  
ATOM   1628  CA  LEU A 214     -26.031  27.793  11.639  1.00 85.73      A    C  
ATOM   1629  C   LEU A 214     -26.554  29.044  12.342  1.00 87.22      A    C  
ATOM   1630  O   LEU A 214     -26.316  29.228  13.531  1.00 84.50      A    O  
ATOM   1631  CB  LEU A 214     -24.806  28.158  10.763  1.00 83.82      A    C  
ATOM   1632  CG  LEU A 214     -23.905  26.953  10.438  1.00 81.99      A    C  
ATOM   1633  CD1 LEU A 214     -22.997  27.290   9.261  1.00 76.22      A    C  
ATOM   1634  CD2 LEU A 214     -23.022  26.615  11.638  1.00 76.56      A    C  
ATOM   1635  N   GLY A 215     -27.299  29.874  11.622  1.00 84.96      A    N  
ATOM   1636  CA  GLY A 215     -27.931  31.062  12.180  1.00 84.62      A    C  
ATOM   1637  C   GLY A 215     -28.971  30.732  13.251  1.00 86.39      A    C  
ATOM   1638  O   GLY A 215     -28.955  31.327  14.328  1.00 84.24      A    O  
ATOM   1639  N   ALA A 216     -29.838  29.753  13.001  1.00 85.34      A    N  
ATOM   1640  CA  ALA A 216     -30.850  29.307  13.952  1.00 85.43      A    C  
ATOM   1641  C   ALA A 216     -30.217  28.758  15.240  1.00 86.45      A    C  
ATOM   1642  O   ALA A 216     -30.579  29.189  16.336  1.00 83.88      A    O  
ATOM   1643  CB  ALA A 216     -31.745  28.279  13.263  1.00 83.86      A    C  
ATOM   1644  N   GLU A 217     -29.217  27.882  15.114  1.00 87.31      A    N  
ATOM   1645  CA  GLU A 217     -28.516  27.301  16.262  1.00 87.06      A    C  
ATOM   1646  C   GLU A 217     -27.761  28.366  17.074  1.00 88.30      A    C  
ATOM   1647  O   GLU A 217     -27.825  28.371  18.299  1.00 86.37      A    O  
ATOM   1648  CB  GLU A 217     -27.565  26.207  15.749  1.00 85.99      A    C  
ATOM   1649  CG  GLU A 217     -26.806  25.459  16.851  1.00 81.46      A    C  
ATOM   1650  CD  GLU A 217     -27.671  24.594  17.789  1.00 79.66      A    C  
ATOM   1651  OE1 GLU A 217     -27.127  24.154  18.829  1.00 69.96      A    O  
ATOM   1652  OE2 GLU A 217     -28.849  24.350  17.515  1.00 72.05      A    O1-
ATOM   1653  N   LEU A 218     -27.096  29.320  16.404  1.00 86.93      A    N  
ATOM   1654  CA  LEU A 218     -26.421  30.426  17.086  1.00 86.52      A    C  
ATOM   1655  C   LEU A 218     -27.417  31.283  17.877  1.00 87.20      A    C  
ATOM   1656  O   LEU A 218     -27.177  31.568  19.053  1.00 85.75      A    O  
ATOM   1657  CB  LEU A 218     -25.647  31.270  16.053  1.00 85.27      A    C  
ATOM   1658  CG  LEU A 218     -24.901  32.483  16.656  1.00 84.80      A    C  
ATOM   1659  CD1 LEU A 218     -23.820  32.070  17.652  1.00 78.99      A    C  
ATOM   1660  CD2 LEU A 218     -24.240  33.302  15.555  1.00 79.64      A    C  
ATOM   1661  N   ALA A 219     -28.533  31.667  17.255  1.00 86.81      A    N  
ATOM   1662  CA  ALA A 219     -29.562  32.464  17.908  1.00 85.57      A    C  
ATOM   1663  C   ALA A 219     -30.142  31.742  19.132  1.00 86.14      A    C  
ATOM   1664  O   ALA A 219     -30.268  32.343  20.199  1.00 84.14      A    O  
ATOM   1665  CB  ALA A 219     -30.653  32.803  16.884  1.00 83.98      A    C  
ATOM   1666  N   GLU A 220     -30.415  30.453  19.021  1.00 86.99      A    N  
ATOM   1667  CA  GLU A 220     -30.968  29.651  20.107  1.00 86.33      A    C  
ATOM   1668  C   GLU A 220     -29.981  29.492  21.272  1.00 86.51      A    C  
ATOM   1669  O   GLU A 220     -30.354  29.652  22.444  1.00 83.94      A    O  
ATOM   1670  CB  GLU A 220     -31.385  28.292  19.545  1.00 85.62      A    C  
ATOM   1671  CG  GLU A 220     -32.406  27.609  20.475  1.00 75.99      A    C  
ATOM   1672  CD  GLU A 220     -32.654  26.138  20.127  1.00 70.80      A    C  
ATOM   1673  OE1 GLU A 220     -33.192  25.454  21.014  1.00 61.79      A    O  
ATOM   1674  OE2 GLU A 220     -32.177  25.663  19.079  1.00 64.33      A    O1-
ATOM   1675  N   ARG A 221     -28.700  29.258  20.994  1.00 88.00      A    N  
ATOM   1676  CA  ARG A 221     -27.673  29.163  22.041  1.00 87.62      A    C  
ATOM   1677  C   ARG A 221     -27.479  30.484  22.779  1.00 88.05      A    C  
ATOM   1678  O   ARG A 221     -27.429  30.486  24.009  1.00 85.83      A    O  
ATOM   1679  CB  ARG A 221     -26.343  28.691  21.446  1.00 86.70      A    C  
ATOM   1680  CG  ARG A 221     -26.382  27.210  21.047  1.00 85.80      A    C  
ATOM   1681  CD  ARG A 221     -24.983  26.781  20.615  1.00 85.53      A    C  
ATOM   1682  NE  ARG A 221     -25.004  25.451  19.982  1.00 83.89      A    N  
ATOM   1683  CZ  ARG A 221     -24.040  24.548  19.979  1.00 84.06      A    C  
ATOM   1684  NH1 ARG A 221     -22.936  24.687  20.651  1.00 77.71      A    N1+
ATOM   1685  NH2 ARG A 221     -24.183  23.484  19.268  1.00 78.01      A    N  
ATOM   1686  N   VAL A 222     -27.418  31.604  22.052  1.00 86.04      A    N  
ATOM   1687  CA  VAL A 222     -27.271  32.927  22.671  1.00 84.55      A    C  
ATOM   1688  C   VAL A 222     -28.502  33.295  23.503  1.00 84.70      A    C  
ATOM   1689  O   VAL A 222     -28.355  33.820  24.610  1.00 83.03      A    O  
ATOM   1690  CB  VAL A 222     -26.966  34.000  21.612  1.00 83.72      A    C  
ATOM   1691  CG1 VAL A 222     -26.928  35.412  22.223  1.00 77.60      A    C  
ATOM   1692  CG2 VAL A 222     -25.593  33.757  20.978  1.00 79.00      A    C  
ATOM   1693  N   LEU A 223     -29.720  32.960  23.052  1.00 86.58      A    N  
ATOM   1694  CA  LEU A 223     -30.959  33.114  23.827  1.00 84.76      A    C  
ATOM   1695  C   LEU A 223     -30.916  32.357  25.161  1.00 84.64      A    C  
ATOM   1696  O   LEU A 223     -31.318  32.899  26.194  1.00 81.46      A    O  
ATOM   1697  CB  LEU A 223     -32.145  32.610  22.971  1.00 83.26      A    C  
ATOM   1698  CG  LEU A 223     -32.902  33.767  22.299  1.00 76.48      A    C  
ATOM   1699  CD1 LEU A 223     -33.589  33.289  21.032  1.00 68.68      A    C  
ATOM   1700  CD2 LEU A 223     -33.963  34.300  23.262  1.00 68.35      A    C  
ATOM   1701  N   ASN A 224     -30.348  31.157  25.156  1.00 86.02      A    N  
ATOM   1702  CA  ASN A 224     -30.139  30.338  26.351  1.00 84.77      A    C  
ATOM   1703  C   ASN A 224     -28.887  30.730  27.163  1.00 84.63      A    C  
ATOM   1704  O   ASN A 224     -28.449  29.975  28.022  1.00 80.18      A    O  
ATOM   1705  CB  ASN A 224     -30.163  28.861  25.927  1.00 83.10      A    C  
ATOM   1706  CG  ASN A 224     -31.556  28.405  25.520  1.00 78.52      A    C  
ATOM   1707  ND2 ASN A 224     -31.653  27.484  24.597  1.00 68.78      A    N  
ATOM   1708  OD1 ASN A 224     -32.554  28.844  26.042  1.00 69.49      A    O  
ATOM   1709  N   ARG A 225     -28.305  31.897  26.898  1.00 84.53      A    N  
ATOM   1710  CA  ARG A 225     -27.075  32.427  27.526  1.00 84.65      A    C  
ATOM   1711  C   ARG A 225     -25.825  31.553  27.310  1.00 85.73      A    C  
ATOM   1712  O   ARG A 225     -24.837  31.723  28.028  1.00 80.68      A    O  
ATOM   1713  CB  ARG A 225     -27.300  32.741  29.017  1.00 81.44      A    C  
ATOM   1714  CG  ARG A 225     -28.489  33.680  29.271  1.00 75.97      A    C  
ATOM   1715  CD  ARG A 225     -28.565  33.971  30.768  1.00 70.67      A    C  
ATOM   1716  NE  ARG A 225     -29.653  34.902  31.079  1.00 61.93      A    N  
ATOM   1717  CZ  ARG A 225     -29.915  35.429  32.265  1.00 55.37      A    C  
ATOM   1718  NH1 ARG A 225     -29.189  35.130  33.323  1.00 50.68      A    N1+
ATOM   1719  NH2 ARG A 225     -30.900  36.257  32.415  1.00 48.50      A    N  
ATOM   1720  N   GLN A 226     -25.859  30.664  26.342  1.00 86.88      A    N  
ATOM   1721  CA  GLN A 226     -24.695  29.892  25.906  1.00 86.70      A    C  
ATOM   1722  C   GLN A 226     -23.969  30.688  24.820  1.00 88.09      A    C  
ATOM   1723  O   GLN A 226     -24.277  30.573  23.633  1.00 85.29      A    O  
ATOM   1724  CB  GLN A 226     -25.107  28.499  25.425  1.00 85.36      A    C  
ATOM   1725  CG  GLN A 226     -25.802  27.704  26.530  1.00 83.31      A    C  
ATOM   1726  CD  GLN A 226     -26.121  26.262  26.134  1.00 81.76      A    C  
ATOM   1727  NE2 GLN A 226     -26.977  25.616  26.880  1.00 72.62      A    N  
ATOM   1728  OE1 GLN A 226     -25.601  25.702  25.188  1.00 74.83      A    O  
ATOM   1729  N   TYR A 227     -23.038  31.538  25.218  1.00 88.61      A    N  
ATOM   1730  CA  TYR A 227     -22.314  32.398  24.292  1.00 88.47      A    C  
ATOM   1731  C   TYR A 227     -21.267  31.590  23.528  1.00 89.00      A    C  
ATOM   1732  O   TYR A 227     -20.228  31.232  24.075  1.00 86.03      A    O  
ATOM   1733  CB  TYR A 227     -21.710  33.589  25.039  1.00 87.07      A    C  
ATOM   1734  CG  TYR A 227     -22.714  34.406  25.813  1.00 87.82      A    C  
ATOM   1735  CD1 TYR A 227     -23.819  34.975  25.167  1.00 83.21      A    C  
ATOM   1736  CD2 TYR A 227     -22.557  34.578  27.202  1.00 83.34      A    C  
ATOM   1737  CE1 TYR A 227     -24.765  35.716  25.893  1.00 81.24      A    C  
ATOM   1738  CE2 TYR A 227     -23.493  35.319  27.943  1.00 81.21      A    C  
ATOM   1739  CZ  TYR A 227     -24.603  35.884  27.288  1.00 82.83      A    C  
ATOM   1740  OH  TYR A 227     -25.529  36.598  28.006  1.00 80.73      A    O  
ATOM   1741  N   VAL A 228     -21.561  31.301  22.263  1.00 90.15      A    N  
ATOM   1742  CA  VAL A 228     -20.709  30.534  21.353  1.00 89.90      A    C  
ATOM   1743  C   VAL A 228     -20.491  31.304  20.056  1.00 90.26      A    C  
ATOM   1744  O   VAL A 228     -21.282  32.183  19.710  1.00 87.37      A    O  
ATOM   1745  CB  VAL A 228     -21.278  29.130  21.060  1.00 88.03      A    C  
ATOM   1746  CG1 VAL A 228     -21.316  28.273  22.311  1.00 80.01      A    C  
ATOM   1747  CG2 VAL A 228     -22.689  29.190  20.453  1.00 81.44      A    C  
ATOM   1748  N   PHE A 229     -19.449  30.961  19.339  1.00 90.66      A    N  
ATOM   1749  CA  PHE A 229     -19.222  31.448  17.981  1.00 90.61      A    C  
ATOM   1750  C   PHE A 229     -18.896  30.262  17.061  1.00 91.72      A    C  
ATOM   1751  O   PHE A 229     -18.005  29.479  17.397  1.00 89.99      A    O  
ATOM   1752  CB  PHE A 229     -18.096  32.489  17.995  1.00 88.45      A    C  
ATOM   1753  CG  PHE A 229     -17.881  33.120  16.642  1.00 88.01      A    C  
ATOM   1754  CD1 PHE A 229     -16.802  32.715  15.828  1.00 83.53      A    C  
ATOM   1755  CD2 PHE A 229     -18.771  34.095  16.174  1.00 82.45      A    C  
ATOM   1756  CE1 PHE A 229     -16.614  33.292  14.566  1.00 79.47      A    C  
ATOM   1757  CE2 PHE A 229     -18.594  34.680  14.907  1.00 78.91      A    C  
ATOM   1758  CZ  PHE A 229     -17.513  34.281  14.099  1.00 79.72      A    C  
ATOM   1759  N   PRO A 230     -19.585  30.101  15.918  1.00 91.76      A    N  
ATOM   1760  CA  PRO A 230     -19.286  29.033  14.972  1.00 91.20      A    C  
ATOM   1761  C   PRO A 230     -18.019  29.362  14.186  1.00 91.83      A    C  
ATOM   1762  O   PRO A 230     -17.993  30.292  13.379  1.00 88.92      A    O  
ATOM   1763  CB  PRO A 230     -20.536  28.936  14.092  1.00 88.78      A    C  
ATOM   1764  CG  PRO A 230     -21.091  30.355  14.089  1.00 87.23      A    C  
ATOM   1765  CD  PRO A 230     -20.720  30.893  15.465  1.00 90.27      A    C  
ATOM   1766  N   ILE A 231     -16.966  28.589  14.390  1.00 92.99      A    N  
ATOM   1767  CA  ILE A 231     -15.732  28.668  13.611  1.00 93.02      A    C  
ATOM   1768  C   ILE A 231     -15.789  27.586  12.542  1.00 93.28      A    C  
ATOM   1769  O   ILE A 231     -15.875  26.403  12.859  1.00 91.33      A    O  
ATOM   1770  CB  ILE A 231     -14.479  28.553  14.494  1.00 92.15      A    C  
ATOM   1771  CG1 ILE A 231     -14.493  29.630  15.603  1.00 88.69      A    C  
ATOM   1772  CG2 ILE A 231     -13.218  28.666  13.623  1.00 88.50      A    C  
ATOM   1773  CD1 ILE A 231     -13.311  29.562  16.557  1.00 83.73      A    C  
ATOM   1774  N   ILE A 232     -15.727  27.992  11.275  1.00 93.44      A    N  
ATOM   1775  CA  ILE A 232     -15.837  27.094  10.129  1.00 92.55      A    C  
ATOM   1776  C   ILE A 232     -14.465  26.976   9.468  1.00 92.73      A    C  
ATOM   1777  O   ILE A 232     -13.841  27.979   9.126  1.00 90.61      A    O  
ATOM   1778  CB  ILE A 232     -16.913  27.572   9.132  1.00 90.69      A    C  
ATOM   1779  CG1 ILE A 232     -18.262  27.863   9.852  1.00 84.65      A    C  
ATOM   1780  CG2 ILE A 232     -17.097  26.514   8.034  1.00 83.67      A    C  
ATOM   1781  CD1 ILE A 232     -19.330  28.482   8.946  1.00 77.67      A    C  
ATOM   1782  N   THR A 233     -14.000  25.749   9.294  1.00 94.26      A    N  
ATOM   1783  CA  THR A 233     -12.791  25.436   8.524  1.00 94.26      A    C  
ATOM   1784  C   THR A 233     -13.030  24.235   7.626  1.00 94.79      A    C  
ATOM   1785  O   THR A 233     -13.962  23.455   7.842  1.00 92.43      A    O  
ATOM   1786  CB  THR A 233     -11.566  25.187   9.410  1.00 92.50      A    C  
ATOM   1787  CG2 THR A 233     -11.194  26.396  10.268  1.00 78.64      A    C  
ATOM   1788  OG1 THR A 233     -11.796  24.100  10.261  1.00 78.21      A    O  
ATOM   1789  N   THR A 234     -12.186  24.074   6.616  1.00 94.85      A    N  
ATOM   1790  CA  THR A 234     -12.288  22.992   5.644  1.00 94.68      A    C  
ATOM   1791  C   THR A 234     -10.961  22.249   5.516  1.00 94.94      A    C  
ATOM   1792  O   THR A 234      -9.898  22.823   5.755  1.00 92.17      A    O  
ATOM   1793  CB  THR A 234     -12.746  23.507   4.273  1.00 92.59      A    C  
ATOM   1794  CG2 THR A 234     -14.127  24.162   4.359  1.00 83.01      A    C  
ATOM   1795  OG1 THR A 234     -11.863  24.488   3.785  1.00 82.90      A    O  
ATOM   1796  N   PHE A 235     -11.031  20.991   5.141  1.00 95.75      A    N  
ATOM   1797  CA  PHE A 235      -9.880  20.192   4.741  1.00 96.16      A    C  
ATOM   1798  C   PHE A 235     -10.311  19.172   3.685  1.00 96.03      A    C  
ATOM   1799  O   PHE A 235     -11.444  18.700   3.702  1.00 94.52      A    O  
ATOM   1800  CB  PHE A 235      -9.254  19.521   5.966  1.00 95.89      A    C  
ATOM   1801  CG  PHE A 235      -7.792  19.182   5.783  1.00 96.47      A    C  
ATOM   1802  CD1 PHE A 235      -7.410  18.009   5.132  1.00 94.57      A    C  
ATOM   1803  CD2 PHE A 235      -6.805  20.069   6.243  1.00 94.44      A    C  
ATOM   1804  CE1 PHE A 235      -6.046  17.725   4.911  1.00 93.47      A    C  
ATOM   1805  CE2 PHE A 235      -5.446  19.787   6.033  1.00 93.42      A    C  
ATOM   1806  CZ  PHE A 235      -5.067  18.621   5.358  1.00 94.22      A    C  
ATOM   1807  N   THR A 236      -9.417  18.835   2.756  1.00 96.15      A    N  
ATOM   1808  CA  THR A 236      -9.699  17.864   1.701  1.00 95.99      A    C  
ATOM   1809  C   THR A 236      -8.575  16.838   1.594  1.00 96.05      A    C  
ATOM   1810  O   THR A 236      -7.395  17.181   1.630  1.00 93.56      A    O  
ATOM   1811  CB  THR A 236      -9.936  18.521   0.329  1.00 94.27      A    C  
ATOM   1812  CG2 THR A 236     -10.976  19.644   0.372  1.00 84.66      A    C  
ATOM   1813  OG1 THR A 236      -8.759  19.077  -0.181  1.00 83.84      A    O  
ATOM   1814  N   MET A 237      -8.938  15.568   1.443  1.00 95.36      A    N  
ATOM   1815  CA  MET A 237      -7.993  14.472   1.241  1.00 95.23      A    C  
ATOM   1816  C   MET A 237      -8.661  13.379   0.404  1.00 95.54      A    C  
ATOM   1817  O   MET A 237      -9.843  13.100   0.574  1.00 93.41      A    O  
ATOM   1818  CB  MET A 237      -7.532  13.963   2.612  1.00 93.81      A    C  
ATOM   1819  CG  MET A 237      -6.453  12.881   2.525  1.00 90.26      A    C  
ATOM   1820  SD  MET A 237      -5.791  12.394   4.150  1.00 87.26      A    S  
ATOM   1821  CE  MET A 237      -4.699  11.053   3.649  1.00 79.67      A    C  
ATOM   1822  N   ARG A 238      -7.908  12.734  -0.474  1.00 95.97      A    N  
ATOM   1823  CA  ARG A 238      -8.394  11.561  -1.200  1.00 95.82      A    C  
ATOM   1824  C   ARG A 238      -8.810  10.463  -0.218  1.00 96.17      A    C  
ATOM   1825  O   ARG A 238      -8.132  10.245   0.780  1.00 94.18      A    O  
ATOM   1826  CB  ARG A 238      -7.289  11.079  -2.157  1.00 94.52      A    C  
ATOM   1827  CG  ARG A 238      -7.693   9.822  -2.939  1.00 92.09      A    C  
ATOM   1828  CD  ARG A 238      -6.491   9.101  -3.544  1.00 90.06      A    C  
ATOM   1829  NE  ARG A 238      -6.826   7.689  -3.809  1.00 87.91      A    N  
ATOM   1830  CZ  ARG A 238      -6.000   6.750  -4.203  1.00 87.54      A    C  
ATOM   1831  NH1 ARG A 238      -4.760   6.983  -4.506  1.00 79.67      A    N1+
ATOM   1832  NH2 ARG A 238      -6.406   5.522  -4.305  1.00 82.66      A    N  
ATOM   1833  N   MET A 239      -9.890   9.740  -0.538  1.00 95.42      A    N  
ATOM   1834  CA  MET A 239     -10.222   8.500   0.168  1.00 95.35      A    C  
ATOM   1835  C   MET A 239      -9.141   7.450  -0.121  1.00 95.64      A    C  
ATOM   1836  O   MET A 239      -8.968   7.026  -1.263  1.00 93.71      A    O  
ATOM   1837  CB  MET A 239     -11.595   7.989  -0.276  1.00 94.02      A    C  
ATOM   1838  CG  MET A 239     -12.747   8.871   0.218  1.00 88.96      A    C  
ATOM   1839  SD  MET A 239     -12.946   8.966   2.024  1.00 88.65      A    S  
ATOM   1840  CE  MET A 239     -13.389   7.270   2.421  1.00 82.25      A    C  
ATOM   1841  N   MET A 240      -8.422   7.031   0.918  1.00 95.44      A    N  
ATOM   1842  CA  MET A 240      -7.402   5.978   0.847  1.00 95.34      A    C  
ATOM   1843  C   MET A 240      -7.985   4.581   1.099  1.00 95.39      A    C  
ATOM   1844  O   MET A 240      -7.318   3.580   0.862  1.00 91.97      A    O  
ATOM   1845  CB  MET A 240      -6.264   6.286   1.830  1.00 94.55      A    C  
ATOM   1846  CG  MET A 240      -5.545   7.612   1.521  1.00 92.96      A    C  
ATOM   1847  SD  MET A 240      -4.803   7.736  -0.143  1.00 90.77      A    S  
ATOM   1848  CE  MET A 240      -3.480   6.519   0.002  1.00 83.50      A    C  
ATOM   1849  N   THR A 241      -9.239   4.521   1.536  1.00 95.30      A    N  
ATOM   1850  CA  THR A 241     -10.042   3.304   1.694  1.00 95.13      A    C  
ATOM   1851  C   THR A 241     -11.364   3.476   0.933  1.00 95.06      A    C  
ATOM   1852  O   THR A 241     -11.804   4.617   0.744  1.00 91.80      A    O  
ATOM   1853  CB  THR A 241     -10.323   3.005   3.175  1.00 93.71      A    C  
ATOM   1854  CG2 THR A 241      -9.054   2.647   3.937  1.00 85.35      A    C  
ATOM   1855  OG1 THR A 241     -10.908   4.116   3.820  1.00 84.73      A    O  
ATOM   1856  N   PRO A 242     -12.013   2.387   0.496  1.00 94.97      A    N  
ATOM   1857  CA  PRO A 242     -13.273   2.488  -0.225  1.00 94.76      A    C  
ATOM   1858  C   PRO A 242     -14.371   3.125   0.636  1.00 94.97      A    C  
ATOM   1859  O   PRO A 242     -14.484   2.867   1.836  1.00 91.87      A    O  
ATOM   1860  CB  PRO A 242     -13.631   1.061  -0.641  1.00 92.96      A    C  
ATOM   1861  CG  PRO A 242     -12.897   0.194   0.377  1.00 91.82      A    C  
ATOM   1862  CD  PRO A 242     -11.631   0.997   0.650  1.00 94.17      A    C  
ATOM   1863  N   VAL A 243     -15.206   3.940   0.009  1.00 93.96      A    N  
ATOM   1864  CA  VAL A 243     -16.380   4.534   0.646  1.00 93.86      A    C  
ATOM   1865  C   VAL A 243     -17.383   3.425   0.966  1.00 93.72      A    C  
ATOM   1866  O   VAL A 243     -17.778   2.673   0.080  1.00 91.20      A    O  
ATOM   1867  CB  VAL A 243     -17.009   5.588  -0.275  1.00 92.43      A    C  
ATOM   1868  CG1 VAL A 243     -18.318   6.135   0.276  1.00 86.97      A    C  
ATOM   1869  CG2 VAL A 243     -16.054   6.777  -0.483  1.00 86.66      A    C  
ATOM   1870  N   LYS A 244     -17.868   3.354   2.220  1.00 94.00      A    N  
ATOM   1871  CA  LYS A 244     -18.972   2.471   2.602  1.00 94.07      A    C  
ATOM   1872  C   LYS A 244     -20.286   3.254   2.634  1.00 93.77      A    C  
ATOM   1873  O   LYS A 244     -20.386   4.235   3.371  1.00 91.59      A    O  
ATOM   1874  CB  LYS A 244     -18.715   1.783   3.950  1.00 93.19      A    C  
ATOM   1875  CG  LYS A 244     -17.478   0.877   3.891  1.00 91.09      A    C  
ATOM   1876  CD  LYS A 244     -17.362  -0.052   5.102  1.00 90.41      A    C  
ATOM   1877  CE  LYS A 244     -16.076  -0.871   4.920  1.00 86.58      A    C  
ATOM   1878  NZ  LYS A 244     -16.122  -2.231   5.510  1.00 82.01      A    N1+
ATOM   1879  N   SER A 245     -21.293   2.821   1.883  1.00 92.93      A    N  
ATOM   1880  CA  SER A 245     -22.576   3.532   1.778  1.00 92.58      A    C  
ATOM   1881  C   SER A 245     -23.285   3.710   3.137  1.00 92.86      A    C  
ATOM   1882  O   SER A 245     -23.875   4.762   3.378  1.00 89.81      A    O  
ATOM   1883  CB  SER A 245     -23.501   2.807   0.797  1.00 90.50      A    C  
ATOM   1884  OG  SER A 245     -23.873   1.542   1.290  1.00 79.53      A    O  
ATOM   1885  N   ARG A 246     -23.145   2.761   4.068  1.00 92.95      A    N  
ATOM   1886  CA  ARG A 246     -23.707   2.857   5.422  1.00 92.53      A    C  
ATOM   1887  C   ARG A 246     -23.180   4.047   6.232  1.00 93.26      A    C  
ATOM   1888  O   ARG A 246     -23.901   4.566   7.071  1.00 91.33      A    O  
ATOM   1889  CB  ARG A 246     -23.504   1.536   6.187  1.00 90.56      A    C  
ATOM   1890  CG  ARG A 246     -22.040   1.222   6.552  1.00 84.88      A    C  
ATOM   1891  CD  ARG A 246     -21.954  -0.117   7.285  1.00 84.56      A    C  
ATOM   1892  NE  ARG A 246     -20.568  -0.541   7.533  1.00 80.84      A    N  
ATOM   1893  CZ  ARG A 246     -19.924  -0.572   8.689  1.00 78.96      A    C  
ATOM   1894  NH1 ARG A 246     -20.423  -0.089   9.789  1.00 69.34      A    N1+
ATOM   1895  NH2 ARG A 246     -18.747  -1.117   8.752  1.00 73.66      A    N  
ATOM   1896  N   PHE A 247     -21.958   4.507   5.962  1.00 92.61      A    N  
ATOM   1897  CA  PHE A 247     -21.383   5.694   6.601  1.00 92.59      A    C  
ATOM   1898  C   PHE A 247     -21.779   7.007   5.907  1.00 92.33      A    C  
ATOM   1899  O   PHE A 247     -21.597   8.081   6.480  1.00 88.61      A    O  
ATOM   1900  CB  PHE A 247     -19.862   5.558   6.680  1.00 92.04      A    C  
ATOM   1901  CG  PHE A 247     -19.357   4.407   7.520  1.00 93.36      A    C  
ATOM   1902  CD1 PHE A 247     -19.845   4.193   8.827  1.00 90.48      A    C  
ATOM   1903  CD2 PHE A 247     -18.332   3.579   7.033  1.00 90.50      A    C  
ATOM   1904  CE1 PHE A 247     -19.313   3.180   9.634  1.00 89.26      A    C  
ATOM   1905  CE2 PHE A 247     -17.793   2.562   7.840  1.00 89.37      A    C  
ATOM   1906  CZ  PHE A 247     -18.280   2.365   9.144  1.00 90.56      A    C  
ATOM   1907  N   PHE A 248     -22.352   6.932   4.713  1.00 91.93      A    N  
ATOM   1908  CA  PHE A 248     -22.772   8.071   3.905  1.00 91.56      A    C  
ATOM   1909  C   PHE A 248     -24.293   8.095   3.662  1.00 90.99      A    C  
ATOM   1910  O   PHE A 248     -24.753   8.645   2.671  1.00 85.19      A    O  
ATOM   1911  CB  PHE A 248     -21.954   8.114   2.611  1.00 90.55      A    C  
ATOM   1912  CG  PHE A 248     -20.522   8.545   2.821  1.00 92.51      A    C  
ATOM   1913  CD1 PHE A 248     -20.159   9.904   2.692  1.00 90.23      A    C  
ATOM   1914  CD2 PHE A 248     -19.536   7.597   3.137  1.00 90.51      A    C  
ATOM   1915  CE1 PHE A 248     -18.830  10.304   2.855  1.00 89.57      A    C  
ATOM   1916  CE2 PHE A 248     -18.193   7.999   3.304  1.00 89.82      A    C  
ATOM   1917  CZ  PHE A 248     -17.848   9.349   3.160  1.00 90.95      A    C  
ATOM   1918  N   ALA A 249     -25.089   7.547   4.592  1.00 91.55      A    N  
ATOM   1919  CA  ALA A 249     -26.545   7.659   4.540  1.00 90.41      A    C  
ATOM   1920  C   ALA A 249     -27.011   9.127   4.478  1.00 90.45      A    C  
ATOM   1921  O   ALA A 249     -27.999   9.453   3.818  1.00 85.21      A    O  
ATOM   1922  CB  ALA A 249     -27.122   6.954   5.772  1.00 88.43      A    C  
ATOM   1923  N   THR A 250     -26.266  10.014   5.125  1.00 91.07      A    N  
ATOM   1924  CA  THR A 250     -26.358  11.463   4.973  1.00 90.73      A    C  
ATOM   1925  C   THR A 250     -24.957  12.044   4.823  1.00 91.46      A    C  
ATOM   1926  O   THR A 250     -23.996  11.519   5.393  1.00 88.37      A    O  
ATOM   1927  CB  THR A 250     -27.078  12.121   6.160  1.00 88.41      A    C  
ATOM   1928  CG2 THR A 250     -28.532  11.668   6.291  1.00 76.29      A    C  
ATOM   1929  OG1 THR A 250     -26.438  11.810   7.379  1.00 77.45      A    O  
ATOM   1930  N   MET A 251     -24.824  13.150   4.065  1.00 91.18      A    N  
ATOM   1931  CA  MET A 251     -23.525  13.833   3.937  1.00 91.15      A    C  
ATOM   1932  C   MET A 251     -23.123  14.569   5.220  1.00 91.99      A    C  
ATOM   1933  O   MET A 251     -21.941  14.621   5.561  1.00 88.16      A    O  
ATOM   1934  CB  MET A 251     -23.547  14.794   2.737  1.00 89.29      A    C  
ATOM   1935  CG  MET A 251     -23.560  14.054   1.402  1.00 85.62      A    C  
ATOM   1936  SD  MET A 251     -22.114  12.981   1.144  1.00 81.21      A    S  
ATOM   1937  CE  MET A 251     -22.432  12.424  -0.539  1.00 70.07      A    C  
ATOM   1938  N   ALA A 252     -24.100  15.064   5.976  1.00 91.67      A    N  
ATOM   1939  CA  ALA A 252     -23.862  15.574   7.322  1.00 91.56      A    C  
ATOM   1940  C   ALA A 252     -23.652  14.416   8.305  1.00 91.83      A    C  
ATOM   1941  O   ALA A 252     -24.437  13.469   8.334  1.00 86.73      A    O  
ATOM   1942  CB  ALA A 252     -25.031  16.471   7.733  1.00 89.09      A    C  
ATOM   1943  N   CYS A 253     -22.637  14.508   9.151  1.00 91.76      A    N  
ATOM   1944  CA  CYS A 253     -22.490  13.603  10.283  1.00 91.64      A    C  
ATOM   1945  C   CYS A 253     -23.563  13.885  11.350  1.00 92.06      A    C  
ATOM   1946  O   CYS A 253     -24.032  15.022  11.455  1.00 86.89      A    O  
ATOM   1947  CB  CYS A 253     -21.076  13.704  10.856  1.00 90.25      A    C  
ATOM   1948  SG  CYS A 253     -19.803  12.942   9.812  1.00 87.72      A    S  
ATOM   1949  N   PRO A 254     -23.945  12.887  12.163  1.00 91.61      A    N  
ATOM   1950  CA  PRO A 254     -24.867  13.076  13.288  1.00 90.16      A    C  
ATOM   1951  C   PRO A 254     -24.407  14.220  14.203  1.00 88.91      A    C  
ATOM   1952  O   PRO A 254     -23.222  14.332  14.530  1.00 80.32      A    O  
ATOM   1953  CB  PRO A 254     -24.909  11.740  14.025  1.00 87.48      A    C  
ATOM   1954  CG  PRO A 254     -24.541  10.728  12.943  1.00 86.46      A    C  
ATOM   1955  CD  PRO A 254     -23.550  11.488  12.067  1.00 90.42      A    C  
ATOM   1956  N   ARG A 255     -25.344  15.083  14.632  1.00 87.45      A    N  
ATOM   1957  CA  ARG A 255     -25.101  16.310  15.396  1.00 85.86      A    C  
ATOM   1958  C   ARG A 255     -25.485  16.188  16.868  1.00 80.65      A    C  
ATOM   1959  O   ARG A 255     -26.456  15.496  17.181  1.00 71.35      A    O  
ATOM   1960  CB  ARG A 255     -25.823  17.499  14.739  1.00 80.01      A    C  
ATOM   1961  CG  ARG A 255     -25.298  17.813  13.326  1.00 77.96      A    C  
ATOM   1962  CD  ARG A 255     -26.032  19.050  12.788  1.00 75.07      A    C  
ATOM   1963  NE  ARG A 255     -25.629  19.354  11.409  1.00 72.21      A    N  
ATOM   1964  CZ  ARG A 255     -26.282  20.195  10.618  1.00 70.18      A    C  
ATOM   1965  NH1 ARG A 255     -27.311  20.883  11.028  1.00 67.59      A    N1+
ATOM   1966  NH2 ARG A 255     -25.927  20.369   9.386  1.00 64.87      A    N  
ATOM   1967  OXT ARG A 255     -24.789  16.809  17.706  1.00 69.18      A    O1-
TER   
ATOM   1968  N   GLN B   1      -0.898  54.317  38.839  1.00 64.20      B    N  
ATOM   1969  CA  GLN B   1      -1.767  53.130  38.691  1.00 67.30      B    C  
ATOM   1970  C   GLN B   1      -2.192  52.896  37.243  1.00 68.63      B    C  
ATOM   1971  O   GLN B   1      -2.031  51.782  36.756  1.00 64.33      B    O  
ATOM   1972  CB  GLN B   1      -3.001  53.218  39.600  1.00 61.34      B    C  
ATOM   1973  CG  GLN B   1      -2.695  52.665  40.997  1.00 55.37      B    C  
ATOM   1974  CD  GLN B   1      -3.893  52.760  41.947  1.00 50.39      B    C  
ATOM   1975  NE2 GLN B   1      -3.939  51.988  42.987  1.00 41.28      B    N  
ATOM   1976  OE1 GLN B   1      -4.784  53.554  41.763  1.00 45.31      B    O  
ATOM   1977  N   THR B   2      -2.686  53.931  36.561  1.00 69.22      B    N  
ATOM   1978  CA  THR B   2      -3.098  53.835  35.148  1.00 70.62      B    C  
ATOM   1979  C   THR B   2      -1.959  53.376  34.236  1.00 72.55      B    C  
ATOM   1980  O   THR B   2      -2.164  52.474  33.430  1.00 69.71      B    O  
ATOM   1981  CB  THR B   2      -3.622  55.189  34.641  1.00 65.63      B    C  
ATOM   1982  CG2 THR B   2      -5.029  55.467  35.165  1.00 57.18      B    C  
ATOM   1983  OG1 THR B   2      -2.796  56.238  35.120  1.00 58.58      B    O  
ATOM   1984  N   LEU B   3      -0.756  53.903  34.425  1.00 75.22      B    N  
ATOM   1985  CA  LEU B   3       0.415  53.504  33.643  1.00 75.89      B    C  
ATOM   1986  C   LEU B   3       0.787  52.024  33.865  1.00 77.73      B    C  
ATOM   1987  O   LEU B   3       1.108  51.318  32.917  1.00 75.35      B    O  
ATOM   1988  CB  LEU B   3       1.590  54.432  34.000  1.00 71.46      B    C  
ATOM   1989  CG  LEU B   3       2.584  54.603  32.831  1.00 64.27      B    C  
ATOM   1990  CD1 LEU B   3       2.543  56.032  32.310  1.00 59.25      B    C  
ATOM   1991  CD2 LEU B   3       4.008  54.286  33.259  1.00 57.96      B    C  
ATOM   1992  N   VAL B   4       0.677  51.531  35.094  1.00 80.35      B    N  
ATOM   1993  CA  VAL B   4       0.940  50.117  35.428  1.00 81.55      B    C  
ATOM   1994  C   VAL B   4      -0.103  49.205  34.783  1.00 81.82      B    C  
ATOM   1995  O   VAL B   4       0.262  48.200  34.182  1.00 79.86      B    O  
ATOM   1996  CB  VAL B   4       0.984  49.898  36.949  1.00 79.98      B    C  
ATOM   1997  CG1 VAL B   4       1.197  48.424  37.313  1.00 70.53      B    C  
ATOM   1998  CG2 VAL B   4       2.133  50.692  37.586  1.00 70.93      B    C  
ATOM   1999  N   LEU B   5      -1.382  49.557  34.860  1.00 79.93      B    N  
ATOM   2000  CA  LEU B   5      -2.475  48.836  34.194  1.00 78.85      B    C  
ATOM   2001  C   LEU B   5      -2.288  48.806  32.674  1.00 79.95      B    C  
ATOM   2002  O   LEU B   5      -2.522  47.777  32.048  1.00 78.41      B    O  
ATOM   2003  CB  LEU B   5      -3.818  49.503  34.561  1.00 75.42      B    C  
ATOM   2004  CG  LEU B   5      -4.556  48.755  35.688  1.00 67.52      B    C  
ATOM   2005  CD1 LEU B   5      -5.439  49.698  36.482  1.00 61.44      B    C  
ATOM   2006  CD2 LEU B   5      -5.432  47.646  35.091  1.00 60.18      B    C  
ATOM   2007  N   PHE B   6      -1.833  49.943  32.105  1.00 79.85      B    N  
ATOM   2008  CA  PHE B   6      -1.568  50.058  30.687  1.00 79.93      B    C  
ATOM   2009  C   PHE B   6      -0.414  49.155  30.242  1.00 82.02      B    C  
ATOM   2010  O   PHE B   6      -0.563  48.380  29.295  1.00 80.81      B    O  
ATOM   2011  CB  PHE B   6      -1.311  51.543  30.369  1.00 75.85      B    C  
ATOM   2012  CG  PHE B   6      -1.334  51.763  28.895  1.00 68.45      B    C  
ATOM   2013  CD1 PHE B   6      -0.145  51.673  28.158  1.00 62.50      B    C  
ATOM   2014  CD2 PHE B   6      -2.588  51.847  28.247  1.00 59.45      B    C  
ATOM   2015  CE1 PHE B   6      -0.215  51.592  26.762  1.00 54.10      B    C  
ATOM   2016  CE2 PHE B   6      -2.663  51.761  26.862  1.00 53.44      B    C  
ATOM   2017  CZ  PHE B   6      -1.475  51.591  26.122  1.00 52.91      B    C  
ATOM   2018  N   VAL B   7       0.706  49.157  30.961  1.00 84.06      B    N  
ATOM   2019  CA  VAL B   7       1.852  48.270  30.699  1.00 84.81      B    C  
ATOM   2020  C   VAL B   7       1.450  46.797  30.855  1.00 85.75      B    C  
ATOM   2021  O   VAL B   7       1.809  45.981  30.015  1.00 84.77      B    O  
ATOM   2022  CB  VAL B   7       3.046  48.629  31.608  1.00 83.58      B    C  
ATOM   2023  CG1 VAL B   7       4.193  47.621  31.518  1.00 74.88      B    C  
ATOM   2024  CG2 VAL B   7       3.627  49.998  31.218  1.00 75.31      B    C  
ATOM   2025  N   LEU B   8       0.656  46.456  31.869  1.00 85.04      B    N  
ATOM   2026  CA  LEU B   8       0.131  45.095  32.057  1.00 85.12      B    C  
ATOM   2027  C   LEU B   8      -0.762  44.652  30.894  1.00 85.67      B    C  
ATOM   2028  O   LEU B   8      -0.620  43.531  30.419  1.00 84.66      B    O  
ATOM   2029  CB  LEU B   8      -0.624  45.021  33.398  1.00 83.72      B    C  
ATOM   2030  CG  LEU B   8       0.176  44.286  34.487  1.00 74.11      B    C  
ATOM   2031  CD1 LEU B   8      -0.069  44.885  35.866  1.00 67.50      B    C  
ATOM   2032  CD2 LEU B   8      -0.200  42.808  34.516  1.00 67.05      B    C  
ATOM   2033  N   SER B   9      -1.651  45.529  30.396  1.00 85.69      B    N  
ATOM   2034  CA  SER B   9      -2.510  45.223  29.247  1.00 85.16      B    C  
ATOM   2035  C   SER B   9      -1.712  45.046  27.954  1.00 86.10      B    C  
ATOM   2036  O   SER B   9      -1.980  44.118  27.195  1.00 84.15      B    O  
ATOM   2037  CB  SER B   9      -3.600  46.300  29.077  1.00 82.51      B    C  
ATOM   2038  OG  SER B   9      -3.099  47.534  28.621  1.00 69.87      B    O  
ATOM   2039  N   MET B  10      -0.685  45.848  27.737  1.00 86.58      B    N  
ATOM   2040  CA  MET B  10       0.274  45.707  26.630  1.00 86.21      B    C  
ATOM   2041  C   MET B  10       1.001  44.368  26.671  1.00 87.70      B    C  
ATOM   2042  O   MET B  10       1.082  43.654  25.669  1.00 86.29      B    O  
ATOM   2043  CB  MET B  10       1.325  46.833  26.766  1.00 83.08      B    C  
ATOM   2044  CG  MET B  10       0.845  48.102  26.085  1.00 73.64      B    C  
ATOM   2045  SD  MET B  10       1.257  48.073  24.355  1.00 68.29      B    S  
ATOM   2046  CE  MET B  10       0.062  49.295  23.830  1.00 58.77      B    C  
ATOM   2047  N   LEU B  11       1.520  44.015  27.845  1.00 88.80      B    N  
ATOM   2048  CA  LEU B  11       2.270  42.777  28.048  1.00 88.58      B    C  
ATOM   2049  C   LEU B  11       1.381  41.550  27.852  1.00 88.97      B    C  
ATOM   2050  O   LEU B  11       1.795  40.573  27.243  1.00 88.09      B    O  
ATOM   2051  CB  LEU B  11       2.910  42.823  29.449  1.00 88.05      B    C  
ATOM   2052  CG  LEU B  11       4.379  42.369  29.468  1.00 77.92      B    C  
ATOM   2053  CD1 LEU B  11       5.218  43.305  30.325  1.00 70.65      B    C  
ATOM   2054  CD2 LEU B  11       4.519  40.959  30.029  1.00 70.25      B    C  
ATOM   2055  N   LEU B  12       0.125  41.641  28.298  1.00 88.97      B    N  
ATOM   2056  CA  LEU B  12      -0.884  40.609  28.085  1.00 88.74      B    C  
ATOM   2057  C   LEU B  12      -1.223  40.449  26.593  1.00 89.16      B    C  
ATOM   2058  O   LEU B  12      -1.285  39.327  26.097  1.00 87.85      B    O  
ATOM   2059  CB  LEU B  12      -2.124  40.972  28.911  1.00 87.53      B    C  
ATOM   2060  CG  LEU B  12      -3.165  39.836  28.977  1.00 80.05      B    C  
ATOM   2061  CD1 LEU B  12      -2.728  38.713  29.916  1.00 73.06      B    C  
ATOM   2062  CD2 LEU B  12      -4.480  40.409  29.500  1.00 72.34      B    C  
ATOM   2063  N   LEU B  13      -1.396  41.555  25.861  1.00 89.66      B    N  
ATOM   2064  CA  LEU B  13      -1.676  41.530  24.427  1.00 89.24      B    C  
ATOM   2065  C   LEU B  13      -0.509  40.900  23.641  1.00 90.07      B    C  
ATOM   2066  O   LEU B  13      -0.729  40.021  22.815  1.00 88.66      B    O  
ATOM   2067  CB  LEU B  13      -1.988  42.962  23.952  1.00 87.75      B    C  
ATOM   2068  CG  LEU B  13      -2.617  42.995  22.548  1.00 82.37      B    C  
ATOM   2069  CD1 LEU B  13      -4.089  42.599  22.575  1.00 77.90      B    C  
ATOM   2070  CD2 LEU B  13      -2.525  44.399  21.959  1.00 77.51      B    C  
ATOM   2071  N   LEU B  14       0.721  41.283  23.938  1.00 90.65      B    N  
ATOM   2072  CA  LEU B  14       1.933  40.697  23.362  1.00 90.33      B    C  
ATOM   2073  C   LEU B  14       2.033  39.192  23.636  1.00 90.96      B    C  
ATOM   2074  O   LEU B  14       2.357  38.419  22.735  1.00 89.10      B    O  
ATOM   2075  CB  LEU B  14       3.162  41.443  23.921  1.00 88.72      B    C  
ATOM   2076  CG  LEU B  14       3.751  42.464  22.921  1.00 79.20      B    C  
ATOM   2077  CD1 LEU B  14       4.525  43.556  23.649  1.00 73.02      B    C  
ATOM   2078  CD2 LEU B  14       4.693  41.760  21.947  1.00 72.55      B    C  
ATOM   2079  N   LEU B  15       1.701  38.782  24.866  1.00 90.97      B    N  
ATOM   2080  CA  LEU B  15       1.665  37.375  25.239  1.00 90.43      B    C  
ATOM   2081  C   LEU B  15       0.626  36.600  24.415  1.00 90.49      B    C  
ATOM   2082  O   LEU B  15       0.909  35.500  23.951  1.00 89.01      B    O  
ATOM   2083  CB  LEU B  15       1.374  37.267  26.750  1.00 89.67      B    C  
ATOM   2084  CG  LEU B  15       1.573  35.835  27.298  1.00 80.49      B    C  
ATOM   2085  CD1 LEU B  15       3.046  35.568  27.590  1.00 73.72      B    C  
ATOM   2086  CD2 LEU B  15       0.779  35.632  28.577  1.00 72.49      B    C  
ATOM   2087  N   MET B  16      -0.559  37.177  24.187  1.00 90.96      B    N  
ATOM   2088  CA  MET B  16      -1.619  36.555  23.379  1.00 90.67      B    C  
ATOM   2089  C   MET B  16      -1.223  36.413  21.903  1.00 91.37      B    C  
ATOM   2090  O   MET B  16      -1.474  35.367  21.310  1.00 90.10      B    O  
ATOM   2091  CB  MET B  16      -2.923  37.352  23.521  1.00 89.69      B    C  
ATOM   2092  CG  MET B  16      -3.556  37.198  24.905  1.00 82.74      B    C  
ATOM   2093  SD  MET B  16      -4.002  35.507  25.392  1.00 79.86      B    S  
ATOM   2094  CE  MET B  16      -5.334  35.171  24.224  1.00 67.89      B    C  
ATOM   2095  N   VAL B  17      -0.557  37.403  21.336  1.00 91.84      B    N  
ATOM   2096  CA  VAL B  17      -0.007  37.321  19.971  1.00 91.34      B    C  
ATOM   2097  C   VAL B  17       1.060  36.223  19.882  1.00 91.86      B    C  
ATOM   2098  O   VAL B  17       0.995  35.373  18.999  1.00 90.68      B    O  
ATOM   2099  CB  VAL B  17       0.572  38.686  19.518  1.00 90.42      B    C  
ATOM   2100  CG1 VAL B  17       1.237  38.594  18.138  1.00 83.63      B    C  
ATOM   2101  CG2 VAL B  17      -0.528  39.745  19.416  1.00 85.02      B    C  
ATOM   2102  N   ALA B  18       1.993  36.186  20.837  1.00 90.94      B    N  
ATOM   2103  CA  ALA B  18       3.037  35.170  20.885  1.00 90.49      B    C  
ATOM   2104  C   ALA B  18       2.450  33.753  21.042  1.00 90.22      B    C  
ATOM   2105  O   ALA B  18       2.875  32.836  20.340  1.00 87.57      B    O  
ATOM   2106  CB  ALA B  18       3.999  35.516  22.034  1.00 89.17      B    C  
ATOM   2107  N   LEU B  19       1.439  33.569  21.883  1.00 92.32      B    N  
ATOM   2108  CA  LEU B  19       0.725  32.297  22.033  1.00 91.45      B    C  
ATOM   2109  C   LEU B  19       0.024  31.884  20.738  1.00 91.92      B    C  
ATOM   2110  O   LEU B  19       0.121  30.725  20.350  1.00 90.24      B    O  
ATOM   2111  CB  LEU B  19      -0.293  32.407  23.183  1.00 90.24      B    C  
ATOM   2112  CG  LEU B  19       0.326  32.135  24.568  1.00 83.03      B    C  
ATOM   2113  CD1 LEU B  19      -0.610  32.646  25.667  1.00 77.67      B    C  
ATOM   2114  CD2 LEU B  19       0.541  30.643  24.800  1.00 76.64      B    C  
ATOM   2115  N   THR B  20      -0.616  32.805  20.034  1.00 91.89      B    N  
ATOM   2116  CA  THR B  20      -1.312  32.532  18.765  1.00 91.74      B    C  
ATOM   2117  C   THR B  20      -0.337  32.048  17.688  1.00 91.91      B    C  
ATOM   2118  O   THR B  20      -0.594  31.051  17.015  1.00 89.68      B    O  
ATOM   2119  CB  THR B  20      -2.070  33.776  18.279  1.00 90.80      B    C  
ATOM   2120  CG2 THR B  20      -2.942  33.474  17.063  1.00 81.06      B    C  
ATOM   2121  OG1 THR B  20      -2.931  34.245  19.286  1.00 80.70      B    O  
ATOM   2122  N   LEU B  21       0.822  32.688  17.576  1.00 91.85      B    N  
ATOM   2123  CA  LEU B  21       1.891  32.252  16.678  1.00 90.94      B    C  
ATOM   2124  C   LEU B  21       2.469  30.893  17.087  1.00 90.92      B    C  
ATOM   2125  O   LEU B  21       2.670  30.025  16.242  1.00 88.92      B    O  
ATOM   2126  CB  LEU B  21       2.996  33.325  16.649  1.00 89.57      B    C  
ATOM   2127  CG  LEU B  21       2.607  34.603  15.871  1.00 82.73      B    C  
ATOM   2128  CD1 LEU B  21       3.636  35.696  16.145  1.00 76.00      B    C  
ATOM   2129  CD2 LEU B  21       2.562  34.354  14.367  1.00 75.35      B    C  
ATOM   2130  N   SER B  22       2.675  30.654  18.378  1.00 90.53      B    N  
ATOM   2131  CA  SER B  22       3.163  29.374  18.901  1.00 89.27      B    C  
ATOM   2132  C   SER B  22       2.202  28.223  18.582  1.00 89.84      B    C  
ATOM   2133  O   SER B  22       2.636  27.185  18.096  1.00 87.57      B    O  
ATOM   2134  CB  SER B  22       3.395  29.476  20.411  1.00 87.02      B    C  
ATOM   2135  OG  SER B  22       3.970  28.278  20.913  1.00 74.33      B    O  
ATOM   2136  N   PHE B  23       0.892  28.414  18.790  1.00 91.03      B    N  
ATOM   2137  CA  PHE B  23      -0.118  27.422  18.417  1.00 91.30      B    C  
ATOM   2138  C   PHE B  23      -0.128  27.157  16.915  1.00 92.34      B    C  
ATOM   2139  O   PHE B  23      -0.160  26.000  16.505  1.00 90.51      B    O  
ATOM   2140  CB  PHE B  23      -1.514  27.868  18.883  1.00 89.82      B    C  
ATOM   2141  CG  PHE B  23      -1.809  27.559  20.327  1.00 88.51      B    C  
ATOM   2142  CD1 PHE B  23      -1.855  26.218  20.767  1.00 81.95      B    C  
ATOM   2143  CD2 PHE B  23      -2.070  28.587  21.249  1.00 80.70      B    C  
ATOM   2144  CE1 PHE B  23      -2.132  25.916  22.106  1.00 77.72      B    C  
ATOM   2145  CE2 PHE B  23      -2.349  28.281  22.590  1.00 76.85      B    C  
ATOM   2146  CZ  PHE B  23      -2.375  26.953  23.026  1.00 77.69      B    C  
ATOM   2147  N   THR B  24      -0.057  28.198  16.095  1.00 92.69      B    N  
ATOM   2148  CA  THR B  24      -0.044  28.059  14.628  1.00 92.55      B    C  
ATOM   2149  C   THR B  24       1.154  27.239  14.164  1.00 92.97      B    C  
ATOM   2150  O   THR B  24       0.982  26.279  13.414  1.00 90.92      B    O  
ATOM   2151  CB  THR B  24      -0.021  29.426  13.949  1.00 91.60      B    C  
ATOM   2152  CG2 THR B  24      -0.157  29.277  12.433  1.00 80.10      B    C  
ATOM   2153  OG1 THR B  24      -1.099  30.216  14.386  1.00 79.50      B    O  
ATOM   2154  N   MET B  25       2.354  27.541  14.655  1.00 91.41      B    N  
ATOM   2155  CA  MET B  25       3.559  26.802  14.296  1.00 90.24      B    C  
ATOM   2156  C   MET B  25       3.523  25.353  14.783  1.00 90.76      B    C  
ATOM   2157  O   MET B  25       3.876  24.453  14.036  1.00 88.54      B    O  
ATOM   2158  CB  MET B  25       4.801  27.519  14.838  1.00 88.15      B    C  
ATOM   2159  CG  MET B  25       5.094  28.823  14.080  1.00 76.50      B    C  
ATOM   2160  SD  MET B  25       5.319  28.693  12.287  1.00 69.51      B    S  
ATOM   2161  CE  MET B  25       6.726  27.570  12.201  1.00 59.63      B    C  
ATOM   2162  N   LYS B  26       3.019  25.090  15.983  1.00 91.38      B    N  
ATOM   2163  CA  LYS B  26       2.858  23.720  16.495  1.00 90.81      B    C  
ATOM   2164  C   LYS B  26       1.861  22.913  15.671  1.00 92.00      B    C  
ATOM   2165  O   LYS B  26       2.123  21.752  15.394  1.00 90.64      B    O  
ATOM   2166  CB  LYS B  26       2.429  23.729  17.963  1.00 89.04      B    C  
ATOM   2167  CG  LYS B  26       3.619  23.985  18.896  1.00 79.16      B    C  
ATOM   2168  CD  LYS B  26       3.178  23.877  20.363  1.00 73.59      B    C  
ATOM   2169  CE  LYS B  26       4.388  24.065  21.269  1.00 63.77      B    C  
ATOM   2170  NZ  LYS B  26       4.055  23.878  22.699  1.00 57.69      B    N1+
ATOM   2171  N   VAL B  27       0.740  23.499  15.274  1.00 92.93      B    N  
ATOM   2172  CA  VAL B  27      -0.245  22.840  14.409  1.00 93.63      B    C  
ATOM   2173  C   VAL B  27       0.370  22.541  13.041  1.00 94.02      B    C  
ATOM   2174  O   VAL B  27       0.235  21.424  12.557  1.00 93.03      B    O  
ATOM   2175  CB  VAL B  27      -1.529  23.680  14.272  1.00 93.29      B    C  
ATOM   2176  CG1 VAL B  27      -2.446  23.183  13.156  1.00 88.79      B    C  
ATOM   2177  CG2 VAL B  27      -2.316  23.612  15.579  1.00 89.62      B    C  
ATOM   2178  N   ARG B  28       1.093  23.486  12.461  1.00 93.82      B    N  
ATOM   2179  CA  ARG B  28       1.769  23.309  11.176  1.00 93.82      B    C  
ATOM   2180  C   ARG B  28       2.773  22.157  11.220  1.00 94.25      B    C  
ATOM   2181  O   ARG B  28       2.701  21.258  10.387  1.00 93.16      B    O  
ATOM   2182  CB  ARG B  28       2.421  24.640  10.785  1.00 92.79      B    C  
ATOM   2183  CG  ARG B  28       2.772  24.643   9.297  1.00 88.17      B    C  
ATOM   2184  CD  ARG B  28       3.332  25.989   8.888  1.00 86.85      B    C  
ATOM   2185  NE  ARG B  28       3.453  26.041   7.433  1.00 83.98      B    N  
ATOM   2186  CZ  ARG B  28       4.282  26.778   6.707  1.00 82.64      B    C  
ATOM   2187  NH1 ARG B  28       5.088  27.635   7.241  1.00 72.88      B    N1+
ATOM   2188  NH2 ARG B  28       4.269  26.641   5.437  1.00 77.02      B    N  
ATOM   2189  N   GLU B  29       3.631  22.118  12.236  1.00 92.80      B    N  
ATOM   2190  CA  GLU B  29       4.583  21.027  12.450  1.00 92.16      B    C  
ATOM   2191  C   GLU B  29       3.893  19.677  12.689  1.00 92.88      B    C  
ATOM   2192  O   GLU B  29       4.393  18.651  12.246  1.00 91.52      B    O  
ATOM   2193  CB  GLU B  29       5.460  21.343  13.661  1.00 90.40      B    C  
ATOM   2194  CG  GLU B  29       6.480  22.434  13.360  1.00 83.12      B    C  
ATOM   2195  CD  GLU B  29       7.335  22.807  14.566  1.00 79.67      B    C  
ATOM   2196  OE1 GLU B  29       8.274  23.615  14.373  1.00 73.81      B    O  
ATOM   2197  OE2 GLU B  29       7.080  22.352  15.699  1.00 75.32      B    O1-
ATOM   2198  N   ARG B  30       2.743  19.658  13.371  1.00 93.75      B    N  
ATOM   2199  CA  ARG B  30       1.989  18.429  13.633  1.00 93.80      B    C  
ATOM   2200  C   ARG B  30       1.369  17.848  12.357  1.00 94.76      B    C  
ATOM   2201  O   ARG B  30       1.349  16.632  12.207  1.00 93.27      B    O  
ATOM   2202  CB  ARG B  30       0.912  18.710  14.687  1.00 92.39      B    C  
ATOM   2203  CG  ARG B  30       0.445  17.443  15.412  1.00 82.23      B    C  
ATOM   2204  CD  ARG B  30       1.094  17.331  16.793  1.00 79.70      B    C  
ATOM   2205  NE  ARG B  30       0.676  16.107  17.481  1.00 75.84      B    N  
ATOM   2206  CZ  ARG B  30       0.836  15.823  18.769  1.00 70.13      B    C  
ATOM   2207  NH1 ARG B  30       1.369  16.683  19.604  1.00 62.89      B    N1+
ATOM   2208  NH2 ARG B  30       0.477  14.667  19.227  1.00 64.11      B    N  
ATOM   2209  N   ILE B  31       0.868  18.699  11.455  1.00 94.02      B    N  
ATOM   2210  CA  ILE B  31       0.357  18.275  10.146  1.00 94.58      B    C  
ATOM   2211  C   ILE B  31       1.511  17.827   9.243  1.00 94.70      B    C  
ATOM   2212  O   ILE B  31       1.406  16.784   8.592  1.00 93.74      B    O  
ATOM   2213  CB  ILE B  31      -0.491  19.392   9.489  1.00 94.59      B    C  
ATOM   2214  CG1 ILE B  31      -1.736  19.717  10.341  1.00 92.66      B    C  
ATOM   2215  CG2 ILE B  31      -0.928  18.976   8.071  1.00 92.79      B    C  
ATOM   2216  CD1 ILE B  31      -2.475  20.993   9.907  1.00 90.31      B    C  
ATOM   2217  N   GLU B  32       2.641  18.536   9.246  1.00 94.49      B    N  
ATOM   2218  CA  GLU B  32       3.843  18.142   8.498  1.00 93.92      B    C  
ATOM   2219  C   GLU B  32       4.353  16.773   8.942  1.00 94.71      B    C  
ATOM   2220  O   GLU B  32       4.519  15.895   8.103  1.00 93.41      B    O  
ATOM   2221  CB  GLU B  32       4.960  19.193   8.675  1.00 91.86      B    C  
ATOM   2222  CG  GLU B  32       4.751  20.452   7.830  1.00 84.87      B    C  
ATOM   2223  CD  GLU B  32       5.783  21.571   8.086  1.00 84.41      B    C  
ATOM   2224  OE1 GLU B  32       5.631  22.658   7.483  1.00 78.46      B    O  
ATOM   2225  OE2 GLU B  32       6.715  21.377   8.891  1.00 79.72      B    O1-
ATOM   2226  N   VAL B  33       4.547  16.540  10.244  1.00 94.08      B    N  
ATOM   2227  CA  VAL B  33       5.073  15.268  10.742  1.00 94.30      B    C  
ATOM   2228  C   VAL B  33       4.120  14.109  10.460  1.00 94.60      B    C  
ATOM   2229  O   VAL B  33       4.577  13.034  10.091  1.00 93.43      B    O  
ATOM   2230  CB  VAL B  33       5.461  15.353  12.235  1.00 93.03      B    C  
ATOM   2231  CG1 VAL B  33       4.284  15.337  13.209  1.00 87.29      B    C  
ATOM   2232  CG2 VAL B  33       6.418  14.224  12.609  1.00 86.15      B    C  
ATOM   2233  N   GLN B  34       2.805  14.321  10.553  1.00 95.49      B    N  
ATOM   2234  CA  GLN B  34       1.820  13.293  10.216  1.00 95.73      B    C  
ATOM   2235  C   GLN B  34       1.837  12.985   8.716  1.00 96.12      B    C  
ATOM   2236  O   GLN B  34       1.818  11.820   8.344  1.00 95.25      B    O  
ATOM   2237  CB  GLN B  34       0.427  13.728  10.673  1.00 95.33      B    C  
ATOM   2238  CG  GLN B  34      -0.609  12.604  10.523  1.00 92.98      B    C  
ATOM   2239  CD  GLN B  34      -0.296  11.411  11.439  1.00 92.39      B    C  
ATOM   2240  NE2 GLN B  34      -0.052  10.255  10.894  1.00 80.79      B    N  
ATOM   2241  OE1 GLN B  34      -0.261  11.539  12.648  1.00 83.51      B    O  
ATOM   2242  N   THR B  35       1.929  13.996   7.859  1.00 95.81      B    N  
ATOM   2243  CA  THR B  35       1.969  13.805   6.401  1.00 95.76      B    C  
ATOM   2244  C   THR B  35       3.249  13.100   5.958  1.00 95.94      B    C  
ATOM   2245  O   THR B  35       3.198  12.239   5.084  1.00 94.89      B    O  
ATOM   2246  CB  THR B  35       1.844  15.151   5.677  1.00 95.01      B    C  
ATOM   2247  CG2 THR B  35       1.712  14.977   4.166  1.00 84.18      B    C  
ATOM   2248  OG1 THR B  35       0.693  15.843   6.115  1.00 84.77      B    O  
ATOM   2249  N   VAL B  36       4.387  13.397   6.579  1.00 95.39      B    N  
ATOM   2250  CA  VAL B  36       5.652  12.695   6.310  1.00 95.29      B    C  
ATOM   2251  C   VAL B  36       5.585  11.238   6.792  1.00 95.56      B    C  
ATOM   2252  O   VAL B  36       6.065  10.355   6.090  1.00 94.40      B    O  
ATOM   2253  CB  VAL B  36       6.847  13.440   6.920  1.00 94.38      B    C  
ATOM   2254  CG1 VAL B  36       8.160  12.663   6.789  1.00 91.11      B    C  
ATOM   2255  CG2 VAL B  36       7.047  14.782   6.203  1.00 91.15      B    C  
ATOM   2256  N   ALA B  37       4.959  10.967   7.948  1.00 96.03      B    N  
ATOM   2257  CA  ALA B  37       4.728   9.604   8.410  1.00 95.92      B    C  
ATOM   2258  C   ALA B  37       3.815   8.831   7.447  1.00 96.26      B    C  
ATOM   2259  O   ALA B  37       4.119   7.695   7.100  1.00 95.19      B    O  
ATOM   2260  CB  ALA B  37       4.159   9.637   9.830  1.00 95.16      B    C  
ATOM   2261  N   ASP B  38       2.748   9.468   6.939  1.00 96.77      B    N  
ATOM   2262  CA  ASP B  38       1.854   8.882   5.943  1.00 96.62      B    C  
ATOM   2263  C   ASP B  38       2.593   8.592   4.628  1.00 96.90      B    C  
ATOM   2264  O   ASP B  38       2.450   7.508   4.070  1.00 96.05      B    O  
ATOM   2265  CB  ASP B  38       0.663   9.829   5.675  1.00 95.90      B    C  
ATOM   2266  CG  ASP B  38      -0.261  10.030   6.881  1.00 94.33      B    C  
ATOM   2267  OD1 ASP B  38      -0.207   9.235   7.839  1.00 89.78      B    O  
ATOM   2268  OD2 ASP B  38      -1.083  10.978   6.883  1.00 89.71      B    O1-
ATOM   2269  N   ALA B  39       3.443   9.504   4.163  1.00 95.97      B    N  
ATOM   2270  CA  ALA B  39       4.256   9.313   2.965  1.00 95.79      B    C  
ATOM   2271  C   ALA B  39       5.276   8.179   3.124  1.00 96.12      B    C  
ATOM   2272  O   ALA B  39       5.491   7.404   2.190  1.00 94.95      B    O  
ATOM   2273  CB  ALA B  39       4.944  10.642   2.630  1.00 95.02      B    C  
ATOM   2274  N   ALA B  40       5.879   8.024   4.308  1.00 96.13      B    N  
ATOM   2275  CA  ALA B  40       6.791   6.928   4.608  1.00 96.02      B    C  
ATOM   2276  C   ALA B  40       6.065   5.576   4.657  1.00 96.33      B    C  
ATOM   2277  O   ALA B  40       6.515   4.616   4.034  1.00 95.27      B    O  
ATOM   2278  CB  ALA B  40       7.520   7.244   5.919  1.00 95.40      B    C  
ATOM   2279  N   ALA B  41       4.904   5.496   5.314  1.00 96.47      B    N  
ATOM   2280  CA  ALA B  41       4.092   4.286   5.380  1.00 96.44      B    C  
ATOM   2281  C   ALA B  41       3.573   3.866   4.001  1.00 96.72      B    C  
ATOM   2282  O   ALA B  41       3.644   2.691   3.636  1.00 95.55      B    O  
ATOM   2283  CB  ALA B  41       2.939   4.521   6.359  1.00 95.74      B    C  
ATOM   2284  N   TYR B  42       3.119   4.824   3.188  1.00 96.99      B    N  
ATOM   2285  CA  TYR B  42       2.713   4.569   1.812  1.00 97.00      B    C  
ATOM   2286  C   TYR B  42       3.895   4.095   0.957  1.00 97.02      B    C  
ATOM   2287  O   TYR B  42       3.749   3.146   0.192  1.00 96.33      B    O  
ATOM   2288  CB  TYR B  42       2.065   5.821   1.229  1.00 96.86      B    C  
ATOM   2289  CG  TYR B  42       1.430   5.586  -0.125  1.00 96.98      B    C  
ATOM   2290  CD1 TYR B  42       2.131   5.858  -1.311  1.00 95.60      B    C  
ATOM   2291  CD2 TYR B  42       0.121   5.072  -0.202  1.00 95.69      B    C  
ATOM   2292  CE1 TYR B  42       1.541   5.625  -2.559  1.00 95.05      B    C  
ATOM   2293  CE2 TYR B  42      -0.483   4.834  -1.447  1.00 94.94      B    C  
ATOM   2294  CZ  TYR B  42       0.232   5.114  -2.631  1.00 95.48      B    C  
ATOM   2295  OH  TYR B  42      -0.350   4.888  -3.857  1.00 94.23      B    O  
ATOM   2296  N   SER B  43       5.080   4.679   1.125  1.00 96.48      B    N  
ATOM   2297  CA  SER B  43       6.289   4.248   0.414  1.00 96.22      B    C  
ATOM   2298  C   SER B  43       6.715   2.828   0.789  1.00 96.43      B    C  
ATOM   2299  O   SER B  43       7.074   2.054  -0.090  1.00 95.24      B    O  
ATOM   2300  CB  SER B  43       7.452   5.213   0.677  1.00 95.36      B    C  
ATOM   2301  OG  SER B  43       7.121   6.518   0.249  1.00 85.77      B    O  
ATOM   2302  N   ASN B  44       6.616   2.449   2.067  1.00 96.60      B    N  
ATOM   2303  CA  ASN B  44       6.834   1.074   2.513  1.00 96.54      B    C  
ATOM   2304  C   ASN B  44       5.843   0.106   1.851  1.00 96.73      B    C  
ATOM   2305  O   ASN B  44       6.246  -0.923   1.317  1.00 95.66      B    O  
ATOM   2306  CB  ASN B  44       6.700   0.987   4.045  1.00 95.82      B    C  
ATOM   2307  CG  ASN B  44       7.813   1.669   4.827  1.00 94.55      B    C  
ATOM   2308  ND2 ASN B  44       7.583   1.909   6.101  1.00 85.22      B    N  
ATOM   2309  OD1 ASN B  44       8.885   1.967   4.342  1.00 85.76      B    O  
ATOM   2310  N   ALA B  45       4.547   0.463   1.820  1.00 96.79      B    N  
ATOM   2311  CA  ALA B  45       3.521  -0.355   1.192  1.00 96.79      B    C  
ATOM   2312  C   ALA B  45       3.731  -0.499  -0.327  1.00 96.88      B    C  
ATOM   2313  O   ALA B  45       3.591  -1.596  -0.863  1.00 95.68      B    O  
ATOM   2314  CB  ALA B  45       2.150   0.250   1.524  1.00 96.20      B    C  
ATOM   2315  N   VAL B  46       4.137   0.564  -1.022  1.00 96.74      B    N  
ATOM   2316  CA  VAL B  46       4.473   0.535  -2.452  1.00 96.60      B    C  
ATOM   2317  C   VAL B  46       5.685  -0.365  -2.710  1.00 96.68      B    C  
ATOM   2318  O   VAL B  46       5.638  -1.181  -3.617  1.00 95.74      B    O  
ATOM   2319  CB  VAL B  46       4.729   1.951  -3.002  1.00 95.86      B    C  
ATOM   2320  CG1 VAL B  46       5.331   1.943  -4.404  1.00 93.02      B    C  
ATOM   2321  CG2 VAL B  46       3.423   2.744  -3.096  1.00 92.97      B    C  
ATOM   2322  N   ALA B  47       6.751  -0.265  -1.911  1.00 96.44      B    N  
ATOM   2323  CA  ALA B  47       7.914  -1.126  -2.054  1.00 96.39      B    C  
ATOM   2324  C   ALA B  47       7.565  -2.600  -1.827  1.00 96.54      B    C  
ATOM   2325  O   ALA B  47       7.951  -3.453  -2.627  1.00 95.33      B    O  
ATOM   2326  CB  ALA B  47       9.004  -0.640  -1.096  1.00 95.59      B    C  
ATOM   2327  N   THR B  48       6.759  -2.904  -0.806  1.00 96.61      B    N  
ATOM   2328  CA  THR B  48       6.252  -4.256  -0.536  1.00 96.77      B    C  
ATOM   2329  C   THR B  48       5.423  -4.775  -1.712  1.00 96.84      B    C  
ATOM   2330  O   THR B  48       5.655  -5.891  -2.175  1.00 95.86      B    O  
ATOM   2331  CB  THR B  48       5.413  -4.276   0.746  1.00 96.00      B    C  
ATOM   2332  CG2 THR B  48       4.966  -5.683   1.130  1.00 87.78      B    C  
ATOM   2333  OG1 THR B  48       6.145  -3.788   1.833  1.00 88.45      B    O  
ATOM   2334  N   ALA B  49       4.501  -3.969  -2.259  1.00 96.74      B    N  
ATOM   2335  CA  ALA B  49       3.689  -4.351  -3.400  1.00 96.65      B    C  
ATOM   2336  C   ALA B  49       4.545  -4.589  -4.654  1.00 96.75      B    C  
ATOM   2337  O   ALA B  49       4.351  -5.598  -5.340  1.00 95.67      B    O  
ATOM   2338  CB  ALA B  49       2.631  -3.265  -3.643  1.00 96.01      B    C  
ATOM   2339  N   ARG B  50       5.552  -3.754  -4.944  1.00 97.12      B    N  
ATOM   2340  CA  ARG B  50       6.511  -3.957  -6.041  1.00 96.80      B    C  
ATOM   2341  C   ARG B  50       7.253  -5.289  -5.900  1.00 96.97      B    C  
ATOM   2342  O   ARG B  50       7.320  -6.060  -6.861  1.00 95.99      B    O  
ATOM   2343  CB  ARG B  50       7.532  -2.810  -6.087  1.00 95.77      B    C  
ATOM   2344  CG  ARG B  50       6.961  -1.506  -6.657  1.00 92.63      B    C  
ATOM   2345  CD  ARG B  50       8.075  -0.451  -6.699  1.00 93.11      B    C  
ATOM   2346  NE  ARG B  50       7.616   0.824  -7.266  1.00 92.30      B    N  
ATOM   2347  CZ  ARG B  50       8.392   1.822  -7.667  1.00 93.11      B    C  
ATOM   2348  NH1 ARG B  50       9.696   1.763  -7.590  1.00 88.52      B    N1+
ATOM   2349  NH2 ARG B  50       7.865   2.905  -8.148  1.00 88.66      B    N  
ATOM   2350  N   THR B  51       7.761  -5.583  -4.711  1.00 96.84      B    N  
ATOM   2351  CA  THR B  51       8.464  -6.841  -4.439  1.00 96.63      B    C  
ATOM   2352  C   THR B  51       7.543  -8.041  -4.630  1.00 96.84      B    C  
ATOM   2353  O   THR B  51       7.902  -8.974  -5.340  1.00 95.69      B    O  
ATOM   2354  CB  THR B  51       9.090  -6.831  -3.040  1.00 95.84      B    C  
ATOM   2355  CG2 THR B  51       9.860  -8.104  -2.729  1.00 87.76      B    C  
ATOM   2356  OG1 THR B  51      10.007  -5.768  -2.970  1.00 87.86      B    O  
ATOM   2357  N   PHE B  52       6.325  -8.014  -4.102  1.00 97.00      B    N  
ATOM   2358  CA  PHE B  52       5.372  -9.114  -4.257  1.00 97.09      B    C  
ATOM   2359  C   PHE B  52       4.936  -9.317  -5.718  1.00 96.88      B    C  
ATOM   2360  O   PHE B  52       4.848 -10.459  -6.178  1.00 95.08      B    O  
ATOM   2361  CB  PHE B  52       4.160  -8.881  -3.347  1.00 96.72      B    C  
ATOM   2362  CG  PHE B  52       4.372  -9.102  -1.860  1.00 96.96      B    C  
ATOM   2363  CD1 PHE B  52       5.645  -9.358  -1.302  1.00 94.43      B    C  
ATOM   2364  CD2 PHE B  52       3.249  -9.081  -1.016  1.00 94.45      B    C  
ATOM   2365  CE1 PHE B  52       5.784  -9.591   0.071  1.00 93.66      B    C  
ATOM   2366  CE2 PHE B  52       3.388  -9.316   0.362  1.00 93.83      B    C  
ATOM   2367  CZ  PHE B  52       4.657  -9.573   0.910  1.00 95.00      B    C  
ATOM   2368  N   ASN B  53       4.735  -8.241  -6.477  1.00 97.12      B    N  
ATOM   2369  CA  ASN B  53       4.402  -8.329  -7.892  1.00 97.03      B    C  
ATOM   2370  C   ASN B  53       5.549  -8.911  -8.729  1.00 97.08      B    C  
ATOM   2371  O   ASN B  53       5.319  -9.744  -9.605  1.00 95.83      B    O  
ATOM   2372  CB  ASN B  53       3.987  -6.934  -8.391  1.00 96.60      B    C  
ATOM   2373  CG  ASN B  53       2.634  -6.507  -7.856  1.00 96.29      B    C  
ATOM   2374  ND2 ASN B  53       2.412  -5.225  -7.686  1.00 89.12      B    N  
ATOM   2375  OD1 ASN B  53       1.745  -7.308  -7.602  1.00 89.36      B    O  
ATOM   2376  N   THR B  54       6.799  -8.522  -8.437  1.00 97.06      B    N  
ATOM   2377  CA  THR B  54       7.968  -9.072  -9.147  1.00 96.81      B    C  
ATOM   2378  C   THR B  54       8.255 -10.529  -8.764  1.00 96.71      B    C  
ATOM   2379  O   THR B  54       8.627 -11.317  -9.637  1.00 95.36      B    O  
ATOM   2380  CB  THR B  54       9.215  -8.216  -8.944  1.00 95.68      B    C  
ATOM   2381  CG2 THR B  54       9.075  -6.842  -9.613  1.00 87.07      B    C  
ATOM   2382  OG1 THR B  54       9.496  -7.991  -7.589  1.00 87.15      B    O  
ATOM   2383  N   ILE B  55       8.001 -10.928  -7.508  1.00 96.94      B    N  
ATOM   2384  CA  ILE B  55       8.025 -12.324  -7.080  1.00 96.76      B    C  
ATOM   2385  C   ILE B  55       6.967 -13.130  -7.841  1.00 96.82      B    C  
ATOM   2386  O   ILE B  55       7.294 -14.168  -8.405  1.00 96.07      B    O  
ATOM   2387  CB  ILE B  55       7.825 -12.443  -5.547  1.00 96.05      B    C  
ATOM   2388  CG1 ILE B  55       9.083 -11.954  -4.802  1.00 93.63      B    C  
ATOM   2389  CG2 ILE B  55       7.504 -13.898  -5.136  1.00 93.86      B    C  
ATOM   2390  CD1 ILE B  55       8.869 -11.747  -3.297  1.00 89.61      B    C  
ATOM   2391  N   ALA B  56       5.731 -12.635  -7.943  1.00 96.92      B    N  
ATOM   2392  CA  ALA B  56       4.660 -13.324  -8.652  1.00 96.71      B    C  
ATOM   2393  C   ALA B  56       4.990 -13.570 -10.132  1.00 96.82      B    C  
ATOM   2394  O   ALA B  56       4.799 -14.667 -10.648  1.00 95.75      B    O  
ATOM   2395  CB  ALA B  56       3.373 -12.505  -8.492  1.00 96.17      B    C  
ATOM   2396  N   VAL B  57       5.568 -12.576 -10.819  1.00 97.09      B    N  
ATOM   2397  CA  VAL B  57       6.030 -12.715 -12.205  1.00 96.80      B    C  
ATOM   2398  C   VAL B  57       7.176 -13.724 -12.316  1.00 96.83      B    C  
ATOM   2399  O   VAL B  57       7.186 -14.547 -13.228  1.00 95.64      B    O  
ATOM   2400  CB  VAL B  57       6.426 -11.342 -12.777  1.00 95.85      B    C  
ATOM   2401  CG1 VAL B  57       7.094 -11.441 -14.144  1.00 91.77      B    C  
ATOM   2402  CG2 VAL B  57       5.179 -10.463 -12.959  1.00 91.17      B    C  
ATOM   2403  N   SER B  58       8.121 -13.715 -11.369  1.00 96.88      B    N  
ATOM   2404  CA  SER B  58       9.226 -14.673 -11.323  1.00 96.69      B    C  
ATOM   2405  C   SER B  58       8.734 -16.099 -11.093  1.00 96.66      B    C  
ATOM   2406  O   SER B  58       9.148 -17.013 -11.805  1.00 94.93      B    O  
ATOM   2407  CB  SER B  58      10.246 -14.278 -10.250  1.00 95.49      B    C  
ATOM   2408  OG  SER B  58      10.772 -12.999 -10.527  1.00 85.25      B    O  
ATOM   2409  N   ASN B  59       7.758 -16.300 -10.200  1.00 96.97      B    N  
ATOM   2410  CA  ASN B  59       7.137 -17.601  -9.952  1.00 96.75      B    C  
ATOM   2411  C   ASN B  59       6.427 -18.149 -11.203  1.00 96.95      B    C  
ATOM   2412  O   ASN B  59       6.529 -19.336 -11.512  1.00 95.63      B    O  
ATOM   2413  CB  ASN B  59       6.145 -17.466  -8.784  1.00 96.21      B    C  
ATOM   2414  CG  ASN B  59       6.812 -17.266  -7.430  1.00 95.29      B    C  
ATOM   2415  ND2 ASN B  59       6.032 -16.990  -6.408  1.00 88.26      B    N  
ATOM   2416  OD1 ASN B  59       8.010 -17.381  -7.263  1.00 87.77      B    O  
ATOM   2417  N   ARG B  60       5.758 -17.299 -11.981  1.00 97.14      B    N  
ATOM   2418  CA  ARG B  60       5.165 -17.704 -13.270  1.00 97.16      B    C  
ATOM   2419  C   ARG B  60       6.229 -18.060 -14.311  1.00 97.11      B    C  
ATOM   2420  O   ARG B  60       6.018 -18.986 -15.091  1.00 96.02      B    O  
ATOM   2421  CB  ARG B  60       4.234 -16.607 -13.786  1.00 96.41      B    C  
ATOM   2422  CG  ARG B  60       2.936 -16.457 -12.962  1.00 93.45      B    C  
ATOM   2423  CD  ARG B  60       2.007 -17.665 -13.103  1.00 93.24      B    C  
ATOM   2424  NE  ARG B  60       0.742 -17.441 -12.390  1.00 92.43      B    N  
ATOM   2425  CZ  ARG B  60      -0.256 -18.295 -12.273  1.00 94.26      B    C  
ATOM   2426  NH1 ARG B  60      -0.237 -19.485 -12.814  1.00 86.45      B    N1+
ATOM   2427  NH2 ARG B  60      -1.310 -17.979 -11.593  1.00 88.18      B    N  
ATOM   2428  N   ALA B  61       7.379 -17.400 -14.313  1.00 97.12      B    N  
ATOM   2429  CA  ALA B  61       8.502 -17.757 -15.169  1.00 96.97      B    C  
ATOM   2430  C   ALA B  61       9.144 -19.094 -14.757  1.00 96.81      B    C  
ATOM   2431  O   ALA B  61       9.478 -19.909 -15.619  1.00 95.34      B    O  
ATOM   2432  CB  ALA B  61       9.511 -16.603 -15.171  1.00 96.26      B    C  
ATOM   2433  N   GLU B  62       9.244 -19.390 -13.452  1.00 97.33      B    N  
ATOM   2434  CA  GLU B  62       9.669 -20.707 -12.947  1.00 96.83      B    C  
ATOM   2435  C   GLU B  62       8.725 -21.826 -13.401  1.00 96.90      B    C  
ATOM   2436  O   GLU B  62       9.172 -22.866 -13.882  1.00 96.21      B    O  
ATOM   2437  CB  GLU B  62       9.744 -20.707 -11.415  1.00 95.67      B    C  
ATOM   2438  CG  GLU B  62      10.894 -19.870 -10.851  1.00 91.24      B    C  
ATOM   2439  CD  GLU B  62      11.063 -20.048  -9.342  1.00 91.78      B    C  
ATOM   2440  OE1 GLU B  62      11.582 -19.125  -8.683  1.00 84.17      B    O  
ATOM   2441  OE2 GLU B  62      10.742 -21.154  -8.824  1.00 85.93      B    O1-
ATOM   2442  N   ILE B  63       7.408 -21.603 -13.308  1.00 97.09      B    N  
ATOM   2443  CA  ILE B  63       6.405 -22.534 -13.826  1.00 96.96      B    C  
ATOM   2444  C   ILE B  63       6.623 -22.788 -15.323  1.00 96.85      B    C  
ATOM   2445  O   ILE B  63       6.587 -23.937 -15.757  1.00 95.95      B    O  
ATOM   2446  CB  ILE B  63       4.979 -22.017 -13.524  1.00 96.34      B    C  
ATOM   2447  CG1 ILE B  63       4.675 -22.132 -12.010  1.00 94.38      B    C  
ATOM   2448  CG2 ILE B  63       3.908 -22.785 -14.320  1.00 94.80      B    C  
ATOM   2449  CD1 ILE B  63       3.445 -21.336 -11.554  1.00 90.29      B    C  
ATOM   2450  N   ALA B  64       6.926 -21.743 -16.110  1.00 97.24      B    N  
ATOM   2451  CA  ALA B  64       7.201 -21.897 -17.539  1.00 96.88      B    C  
ATOM   2452  C   ALA B  64       8.457 -22.744 -17.812  1.00 96.99      B    C  
ATOM   2453  O   ALA B  64       8.451 -23.557 -18.737  1.00 95.44      B    O  
ATOM   2454  CB  ALA B  64       7.285 -20.509 -18.183  1.00 96.00      B    C  
ATOM   2455  N   HIS B  65       9.511 -22.637 -16.989  1.00 97.42      B    N  
ATOM   2456  CA  HIS B  65      10.682 -23.519 -17.075  1.00 97.36      B    C  
ATOM   2457  C   HIS B  65      10.332 -24.986 -16.806  1.00 97.03      B    C  
ATOM   2458  O   HIS B  65      10.822 -25.879 -17.502  1.00 96.01      B    O  
ATOM   2459  CB  HIS B  65      11.775 -23.055 -16.103  1.00 96.95      B    C  
ATOM   2460  CG  HIS B  65      12.611 -21.944 -16.650  1.00 97.06      B    C  
ATOM   2461  CD2 HIS B  65      12.658 -20.649 -16.206  1.00 89.55      B    C  
ATOM   2462  ND1 HIS B  65      13.485 -22.048 -17.721  1.00 90.38      B    N  
ATOM   2463  CE1 HIS B  65      14.028 -20.848 -17.916  1.00 90.76      B    C  
ATOM   2464  NE2 HIS B  65      13.561 -19.974 -17.016  1.00 92.03      B    N  
ATOM   2465  N   MET B  66       9.446 -25.264 -15.859  1.00 97.06      B    N  
ATOM   2466  CA  MET B  66       8.984 -26.626 -15.586  1.00 96.76      B    C  
ATOM   2467  C   MET B  66       8.096 -27.168 -16.719  1.00 96.74      B    C  
ATOM   2468  O   MET B  66       8.232 -28.331 -17.100  1.00 95.34      B    O  
ATOM   2469  CB  MET B  66       8.289 -26.670 -14.231  1.00 96.01      B    C  
ATOM   2470  CG  MET B  66       9.261 -26.362 -13.075  1.00 93.57      B    C  
ATOM   2471  SD  MET B  66      10.773 -27.376 -13.040  1.00 90.52      B    S  
ATOM   2472  CE  MET B  66      10.062 -29.007 -12.764  1.00 82.18      B    C  
ATOM   2473  N   VAL B  67       7.259 -26.324 -17.330  1.00 96.81      B    N  
ATOM   2474  CA  VAL B  67       6.483 -26.690 -18.522  1.00 96.54      B    C  
ATOM   2475  C   VAL B  67       7.405 -27.019 -19.701  1.00 96.46      B    C  
ATOM   2476  O   VAL B  67       7.163 -28.002 -20.410  1.00 95.03      B    O  
ATOM   2477  CB  VAL B  67       5.483 -25.576 -18.878  1.00 95.73      B    C  
ATOM   2478  CG1 VAL B  67       4.766 -25.825 -20.210  1.00 92.28      B    C  
ATOM   2479  CG2 VAL B  67       4.393 -25.472 -17.802  1.00 92.42      B    C  
ATOM   2480  N   ALA B  68       8.504 -26.274 -19.884  1.00 96.65      B    N  
ATOM   2481  CA  ALA B  68       9.510 -26.581 -20.898  1.00 96.27      B    C  
ATOM   2482  C   ALA B  68      10.205 -27.932 -20.638  1.00 96.26      B    C  
ATOM   2483  O   ALA B  68      10.436 -28.700 -21.575  1.00 94.78      B    O  
ATOM   2484  CB  ALA B  68      10.511 -25.424 -20.959  1.00 95.46      B    C  
ATOM   2485  N   ASN B  69      10.456 -28.284 -19.369  1.00 96.66      B    N  
ATOM   2486  CA  ASN B  69      10.945 -29.612 -19.001  1.00 96.52      B    C  
ATOM   2487  C   ASN B  69       9.961 -30.732 -19.370  1.00 96.74      B    C  
ATOM   2488  O   ASN B  69      10.382 -31.771 -19.876  1.00 95.27      B    O  
ATOM   2489  CB  ASN B  69      11.290 -29.657 -17.497  1.00 95.53      B    C  
ATOM   2490  CG  ASN B  69      12.724 -29.269 -17.201  1.00 94.32      B    C  
ATOM   2491  ND2 ASN B  69      13.030 -28.941 -15.968  1.00 85.39      B    N  
ATOM   2492  OD1 ASN B  69      13.600 -29.305 -18.042  1.00 85.35      B    O  
ATOM   2493  N   ALA B  70       8.652 -30.518 -19.196  1.00 96.50      B    N  
ATOM   2494  CA  ALA B  70       7.638 -31.472 -19.644  1.00 96.14      B    C  
ATOM   2495  C   ALA B  70       7.618 -31.612 -21.176  1.00 96.10      B    C  
ATOM   2496  O   ALA B  70       7.413 -32.709 -21.694  1.00 94.29      B    O  
ATOM   2497  CB  ALA B  70       6.272 -31.042 -19.092  1.00 95.41      B    C  
ATOM   2498  N   GLY B  71       7.898 -30.526 -21.914  1.00 96.28      B    N  
ATOM   2499  CA  GLY B  71       8.078 -30.552 -23.365  1.00 95.73      B    C  
ATOM   2500  C   GLY B  71       9.282 -31.388 -23.805  1.00 96.27      B    C  
ATOM   2501  O   GLY B  71       9.155 -32.258 -24.665  1.00 94.98      B    O  
ATOM   2502  N   ALA B  72      10.435 -31.195 -23.147  1.00 96.22      B    N  
ATOM   2503  CA  ALA B  72      11.638 -31.984 -23.409  1.00 96.27      B    C  
ATOM   2504  C   ALA B  72      11.426 -33.475 -23.104  1.00 96.30      B    C  
ATOM   2505  O   ALA B  72      11.773 -34.332 -23.920  1.00 94.98      B    O  
ATOM   2506  CB  ALA B  72      12.788 -31.395 -22.587  1.00 95.54      B    C  
ATOM   2507  N   ALA B  73      10.793 -33.795 -21.975  1.00 96.56      B    N  
ATOM   2508  CA  ALA B  73      10.438 -35.159 -21.608  1.00 96.35      B    C  
ATOM   2509  C   ALA B  73       9.488 -35.802 -22.626  1.00 96.41      B    C  
ATOM   2510  O   ALA B  73       9.669 -36.962 -22.996  1.00 94.89      B    O  
ATOM   2511  CB  ALA B  73       9.821 -35.135 -20.200  1.00 95.44      B    C  
ATOM   2512  N   SER B  74       8.513 -35.040 -23.131  1.00 96.59      B    N  
ATOM   2513  CA  SER B  74       7.575 -35.505 -24.156  1.00 96.12      B    C  
ATOM   2514  C   SER B  74       8.267 -35.878 -25.458  1.00 96.34      B    C  
ATOM   2515  O   SER B  74       8.005 -36.948 -26.001  1.00 94.64      B    O  
ATOM   2516  CB  SER B  74       6.517 -34.444 -24.449  1.00 95.09      B    C  
ATOM   2517  OG  SER B  74       5.697 -34.240 -23.326  1.00 84.42      B    O  
ATOM   2518  N   LEU B  75       9.188 -35.033 -25.939  1.00 96.35      B    N  
ATOM   2519  CA  LEU B  75       9.957 -35.320 -27.156  1.00 96.10      B    C  
ATOM   2520  C   LEU B  75      10.859 -36.546 -26.993  1.00 96.37      B    C  
ATOM   2521  O   LEU B  75      10.934 -37.375 -27.904  1.00 95.29      B    O  
ATOM   2522  CB  LEU B  75      10.807 -34.086 -27.514  1.00 95.39      B    C  
ATOM   2523  CG  LEU B  75       9.985 -32.927 -28.093  1.00 94.19      B    C  
ATOM   2524  CD1 LEU B  75      10.824 -31.653 -28.097  1.00 90.24      B    C  
ATOM   2525  CD2 LEU B  75       9.573 -33.212 -29.537  1.00 89.69      B    C  
ATOM   2526  N   LEU B  76      11.504 -36.706 -25.830  1.00 96.32      B    N  
ATOM   2527  CA  LEU B  76      12.358 -37.861 -25.556  1.00 96.07      B    C  
ATOM   2528  C   LEU B  76      11.555 -39.164 -25.482  1.00 96.11      B    C  
ATOM   2529  O   LEU B  76      11.968 -40.164 -26.073  1.00 95.11      B    O  
ATOM   2530  CB  LEU B  76      13.147 -37.593 -24.268  1.00 95.45      B    C  
ATOM   2531  CG  LEU B  76      14.140 -38.712 -23.903  1.00 94.02      B    C  
ATOM   2532  CD1 LEU B  76      15.204 -38.925 -24.981  1.00 89.60      B    C  
ATOM   2533  CD2 LEU B  76      14.853 -38.349 -22.610  1.00 89.43      B    C  
ATOM   2534  N   SER B  77      10.402 -39.155 -24.811  1.00 96.49      B    N  
ATOM   2535  CA  SER B  77       9.514 -40.323 -24.733  1.00 96.14      B    C  
ATOM   2536  C   SER B  77       8.944 -40.685 -26.102  1.00 96.47      B    C  
ATOM   2537  O   SER B  77       8.984 -41.851 -26.497  1.00 94.92      B    O  
ATOM   2538  CB  SER B  77       8.384 -40.051 -23.740  1.00 95.02      B    C  
ATOM   2539  OG  SER B  77       7.611 -41.213 -23.549  1.00 87.04      B    O  
ATOM   2540  N   TRP B  78       8.513 -39.685 -26.879  1.00 96.40      B    N  
ATOM   2541  CA  TRP B  78       8.017 -39.867 -28.243  1.00 96.67      B    C  
ATOM   2542  C   TRP B  78       9.072 -40.476 -29.172  1.00 96.82      B    C  
ATOM   2543  O   TRP B  78       8.790 -41.433 -29.882  1.00 95.78      B    O  
ATOM   2544  CB  TRP B  78       7.535 -38.511 -28.759  1.00 96.31      B    C  
ATOM   2545  CG  TRP B  78       7.075 -38.489 -30.172  1.00 96.69      B    C  
ATOM   2546  CD1 TRP B  78       5.827 -38.733 -30.601  1.00 94.60      B    C  
ATOM   2547  CD2 TRP B  78       7.853 -38.165 -31.370  1.00 95.80      B    C  
ATOM   2548  CE2 TRP B  78       6.978 -38.214 -32.480  1.00 95.40      B    C  
ATOM   2549  CE3 TRP B  78       9.197 -37.806 -31.601  1.00 94.71      B    C  
ATOM   2550  NE1 TRP B  78       5.760 -38.570 -31.982  1.00 94.56      B    N  
ATOM   2551  CZ2 TRP B  78       7.415 -37.918 -33.797  1.00 94.66      B    C  
ATOM   2552  CZ3 TRP B  78       9.632 -37.518 -32.911  1.00 92.78      B    C  
ATOM   2553  CH2 TRP B  78       8.747 -37.573 -33.979  1.00 92.96      B    C  
ATOM   2554  N   ALA B  79      10.316 -40.014 -29.123  1.00 96.19      B    N  
ATOM   2555  CA  ALA B  79      11.407 -40.618 -29.881  1.00 95.92      B    C  
ATOM   2556  C   ALA B  79      11.744 -42.032 -29.380  1.00 96.17      B    C  
ATOM   2557  O   ALA B  79      12.114 -42.913 -30.163  1.00 94.49      B    O  
ATOM   2558  CB  ALA B  79      12.619 -39.685 -29.805  1.00 95.33      B    C  
ATOM   2559  N   SER B  80      11.597 -42.295 -28.087  1.00 96.47      B    N  
ATOM   2560  CA  SER B  80      11.827 -43.612 -27.495  1.00 96.24      B    C  
ATOM   2561  C   SER B  80      10.750 -44.621 -27.896  1.00 96.32      B    C  
ATOM   2562  O   SER B  80      11.068 -45.799 -28.084  1.00 94.43      B    O  
ATOM   2563  CB  SER B  80      11.907 -43.515 -25.969  1.00 95.05      B    C  
ATOM   2564  OG  SER B  80      12.925 -42.618 -25.592  1.00 86.72      B    O  
ATOM   2565  N   LEU B  81       9.502 -44.169 -28.106  1.00 96.05      B    N  
ATOM   2566  CA  LEU B  81       8.433 -45.032 -28.613  1.00 96.17      B    C  
ATOM   2567  C   LEU B  81       8.800 -45.614 -29.982  1.00 96.49      B    C  
ATOM   2568  O   LEU B  81       8.589 -46.800 -30.204  1.00 95.22      B    O  
ATOM   2569  CB  LEU B  81       7.098 -44.259 -28.679  1.00 95.81      B    C  
ATOM   2570  CG  LEU B  81       5.907 -45.168 -29.042  1.00 95.38      B    C  
ATOM   2571  CD1 LEU B  81       5.522 -46.102 -27.886  1.00 90.48      B    C  
ATOM   2572  CD2 LEU B  81       4.677 -44.339 -29.394  1.00 90.71      B    C  
ATOM   2573  N   TYR B  82       9.462 -44.823 -30.856  1.00 95.98      B    N  
ATOM   2574  CA  TYR B  82       9.919 -45.323 -32.151  1.00 95.90      B    C  
ATOM   2575  C   TYR B  82      10.871 -46.511 -32.016  1.00 96.17      B    C  
ATOM   2576  O   TYR B  82      10.752 -47.500 -32.744  1.00 94.95      B    O  
ATOM   2577  CB  TYR B  82      10.594 -44.184 -32.924  1.00 95.80      B    C  
ATOM   2578  CG  TYR B  82      11.091 -44.592 -34.294  1.00 96.54      B    C  
ATOM   2579  CD1 TYR B  82      12.456 -44.508 -34.618  1.00 93.79      B    C  
ATOM   2580  CD2 TYR B  82      10.176 -45.064 -35.254  1.00 94.38      B    C  
ATOM   2581  CE1 TYR B  82      12.905 -44.890 -35.892  1.00 93.88      B    C  
ATOM   2582  CE2 TYR B  82      10.622 -45.463 -36.532  1.00 94.08      B    C  
ATOM   2583  CZ  TYR B  82      11.982 -45.370 -36.845  1.00 95.00      B    C  
ATOM   2584  OH  TYR B  82      12.404 -45.754 -38.090  1.00 94.15      B    O  
ATOM   2585  N   ARG B  83      11.754 -46.498 -31.018  1.00 96.42      B    N  
ATOM   2586  CA  ARG B  83      12.616 -47.648 -30.723  1.00 96.14      B    C  
ATOM   2587  C   ARG B  83      11.806 -48.839 -30.215  1.00 96.26      B    C  
ATOM   2588  O   ARG B  83      12.095 -49.982 -30.574  1.00 94.64      B    O  
ATOM   2589  CB  ARG B  83      13.692 -47.272 -29.711  1.00 95.28      B    C  
ATOM   2590  CG  ARG B  83      14.569 -46.104 -30.187  1.00 93.31      B    C  
ATOM   2591  CD  ARG B  83      15.748 -45.900 -29.247  1.00 91.60      B    C  
ATOM   2592  NE  ARG B  83      16.672 -47.044 -29.353  1.00 90.31      B    N  
ATOM   2593  CZ  ARG B  83      17.813 -47.218 -28.708  1.00 90.25      B    C  
ATOM   2594  NH1 ARG B  83      18.258 -46.371 -27.826  1.00 84.05      B    N1+
ATOM   2595  NH2 ARG B  83      18.514 -48.271 -28.958  1.00 85.78      B    N  
ATOM   2596  N   GLY B  84      10.780 -48.583 -29.431  1.00 95.76      B    N  
ATOM   2597  CA  GLY B  84       9.807 -49.578 -28.997  1.00 95.35      B    C  
ATOM   2598  C   GLY B  84       9.034 -50.184 -30.165  1.00 96.02      B    C  
ATOM   2599  O   GLY B  84       8.851 -51.402 -30.207  1.00 93.96      B    O  
ATOM   2600  N   GLU B  85       8.654 -49.388 -31.158  1.00 96.00      B    N  
ATOM   2601  CA  GLU B  85       7.976 -49.834 -32.382  1.00 95.63      B    C  
ATOM   2602  C   GLU B  85       8.873 -50.732 -33.243  1.00 95.93      B    C  
ATOM   2603  O   GLU B  85       8.444 -51.806 -33.673  1.00 94.63      B    O  
ATOM   2604  CB  GLU B  85       7.535 -48.621 -33.205  1.00 94.15      B    C  
ATOM   2605  CG  GLU B  85       6.416 -47.804 -32.554  1.00 90.40      B    C  
ATOM   2606  CD  GLU B  85       6.255 -46.409 -33.173  1.00 91.35      B    C  
ATOM   2607  OE1 GLU B  85       5.532 -45.579 -32.579  1.00 83.30      B    O  
ATOM   2608  OE2 GLU B  85       6.879 -46.132 -34.235  1.00 85.25      B    O1-
ATOM   2609  N   LEU B  86      10.142 -50.346 -33.431  1.00 95.88      B    N  
ATOM   2610  CA  LEU B  86      11.113 -51.185 -34.137  1.00 95.74      B    C  
ATOM   2611  C   LEU B  86      11.290 -52.548 -33.449  1.00 95.82      B    C  
ATOM   2612  O   LEU B  86      11.303 -53.588 -34.109  1.00 94.40      B    O  
ATOM   2613  CB  LEU B  86      12.471 -50.457 -34.224  1.00 95.21      B    C  
ATOM   2614  CG  LEU B  86      12.495 -49.198 -35.100  1.00 94.65      B    C  
ATOM   2615  CD1 LEU B  86      13.838 -48.482 -34.930  1.00 90.59      B    C  
ATOM   2616  CD2 LEU B  86      12.316 -49.524 -36.582  1.00 90.50      B    C  
ATOM   2617  N   ASN B  87      11.381 -52.559 -32.116  1.00 95.95      B    N  
ATOM   2618  CA  ASN B  87      11.477 -53.795 -31.351  1.00 95.53      B    C  
ATOM   2619  C   ASN B  87      10.179 -54.605 -31.372  1.00 95.85      B    C  
ATOM   2620  O   ASN B  87      10.236 -55.833 -31.478  1.00 93.52      B    O  
ATOM   2621  CB  ASN B  87      11.941 -53.466 -29.924  1.00 94.78      B    C  
ATOM   2622  CG  ASN B  87      13.422 -53.118 -29.866  1.00 93.54      B    C  
ATOM   2623  ND2 ASN B  87      13.813 -52.257 -28.955  1.00 84.30      B    N  
ATOM   2624  OD1 ASN B  87      14.242 -53.646 -30.599  1.00 85.32      B    O  
ATOM   2625  N   ALA B  88       9.014 -53.953 -31.360  1.00 95.32      B    N  
ATOM   2626  CA  ALA B  88       7.719 -54.610 -31.491  1.00 94.84      B    C  
ATOM   2627  C   ALA B  88       7.593 -55.326 -32.839  1.00 95.28      B    C  
ATOM   2628  O   ALA B  88       7.220 -56.499 -32.884  1.00 93.11      B    O  
ATOM   2629  CB  ALA B  88       6.606 -53.577 -31.284  1.00 94.16      B    C  
ATOM   2630  N   ALA B  89       8.002 -54.665 -33.936  1.00 95.38      B    N  
ATOM   2631  CA  ALA B  89       8.027 -55.275 -35.257  1.00 94.90      B    C  
ATOM   2632  C   ALA B  89       9.001 -56.465 -35.323  1.00 95.34      B    C  
ATOM   2633  O   ALA B  89       8.664 -57.514 -35.871  1.00 93.38      B    O  
ATOM   2634  CB  ALA B  89       8.364 -54.190 -36.284  1.00 94.18      B    C  
ATOM   2635  N   LYS B  90      10.182 -56.361 -34.695  1.00 96.09      B    N  
ATOM   2636  CA  LYS B  90      11.132 -57.487 -34.585  1.00 95.62      B    C  
ATOM   2637  C   LYS B  90      10.549 -58.671 -33.822  1.00 95.80      B    C  
ATOM   2638  O   LYS B  90      10.724 -59.801 -34.261  1.00 94.45      B    O  
ATOM   2639  CB  LYS B  90      12.426 -57.041 -33.890  1.00 94.36      B    C  
ATOM   2640  CG  LYS B  90      13.351 -56.247 -34.826  1.00 88.95      B    C  
ATOM   2641  CD  LYS B  90      14.567 -55.687 -34.068  1.00 87.96      B    C  
ATOM   2642  CE  LYS B  90      15.470 -56.803 -33.536  1.00 79.76      B    C  
ATOM   2643  NZ  LYS B  90      16.497 -56.251 -32.630  1.00 75.00      B    N1+
ATOM   2644  N   ILE B  91       9.858 -58.413 -32.706  1.00 95.78      B    N  
ATOM   2645  CA  ILE B  91       9.180 -59.457 -31.924  1.00 95.25      B    C  
ATOM   2646  C   ILE B  91       8.080 -60.099 -32.770  1.00 95.37      B    C  
ATOM   2647  O   ILE B  91       7.995 -61.327 -32.818  1.00 93.02      B    O  
ATOM   2648  CB  ILE B  91       8.630 -58.866 -30.603  1.00 94.35      B    C  
ATOM   2649  CG1 ILE B  91       9.795 -58.508 -29.649  1.00 89.74      B    C  
ATOM   2650  CG2 ILE B  91       7.670 -59.849 -29.897  1.00 89.51      B    C  
ATOM   2651  CD1 ILE B  91       9.393 -57.562 -28.500  1.00 82.19      B    C  
ATOM   2652  N   GLY B  92       7.291 -59.285 -33.484  1.00 94.75      B    N  
ATOM   2653  CA  GLY B  92       6.216 -59.761 -34.347  1.00 93.96      B    C  
ATOM   2654  C   GLY B  92       6.722 -60.674 -35.460  1.00 94.78      B    C  
ATOM   2655  O   GLY B  92       6.260 -61.802 -35.601  1.00 92.70      B    O  
ATOM   2656  N   TYR B  93       7.728 -60.233 -36.220  1.00 94.72      B    N  
ATOM   2657  CA  TYR B  93       8.350 -61.078 -37.244  1.00 94.79      B    C  
ATOM   2658  C   TYR B  93       9.045 -62.309 -36.641  1.00 94.76      B    C  
ATOM   2659  O   TYR B  93       8.943 -63.407 -37.189  1.00 92.44      B    O  
ATOM   2660  CB  TYR B  93       9.318 -60.253 -38.086  1.00 94.27      B    C  
ATOM   2661  CG  TYR B  93       8.664 -59.275 -39.039  1.00 95.08      B    C  
ATOM   2662  CD1 TYR B  93       7.626 -59.695 -39.900  1.00 91.18      B    C  
ATOM   2663  CD2 TYR B  93       9.100 -57.932 -39.103  1.00 91.64      B    C  
ATOM   2664  CE1 TYR B  93       7.039 -58.799 -40.803  1.00 90.37      B    C  
ATOM   2665  CE2 TYR B  93       8.519 -57.034 -39.998  1.00 90.60      B    C  
ATOM   2666  CZ  TYR B  93       7.490 -57.459 -40.850  1.00 93.01      B    C  
ATOM   2667  OH  TYR B  93       6.917 -56.582 -41.733  1.00 91.85      B    O  
ATOM   2668  N   GLY B  94       9.693 -62.153 -35.496  1.00 94.27      B    N  
ATOM   2669  CA  GLY B  94      10.341 -63.238 -34.771  1.00 93.79      B    C  
ATOM   2670  C   GLY B  94       9.365 -64.326 -34.313  1.00 94.42      B    C  
ATOM   2671  O   GLY B  94       9.726 -65.501 -34.336  1.00 91.43      B    O  
ATOM   2672  N   ALA B  95       8.126 -63.988 -33.995  1.00 94.48      B    N  
ATOM   2673  CA  ALA B  95       7.096 -64.943 -33.591  1.00 93.97      B    C  
ATOM   2674  C   ALA B  95       6.702 -65.916 -34.714  1.00 94.48      B    C  
ATOM   2675  O   ALA B  95       6.302 -67.052 -34.437  1.00 90.79      B    O  
ATOM   2676  CB  ALA B  95       5.879 -64.157 -33.080  1.00 92.38      B    C  
ATOM   2677  N   TRP B  96       6.851 -65.518 -35.983  1.00 94.15      B    N  
ATOM   2678  CA  TRP B  96       6.562 -66.379 -37.138  1.00 94.16      B    C  
ATOM   2679  C   TRP B  96       7.771 -67.207 -37.590  1.00 94.37      B    C  
ATOM   2680  O   TRP B  96       7.602 -68.191 -38.312  1.00 91.40      B    O  
ATOM   2681  CB  TRP B  96       6.000 -65.522 -38.271  1.00 93.26      B    C  
ATOM   2682  CG  TRP B  96       4.599 -65.065 -38.014  1.00 93.29      B    C  
ATOM   2683  CD1 TRP B  96       4.220 -63.844 -37.572  1.00 88.24      B    C  
ATOM   2684  CD2 TRP B  96       3.369 -65.843 -38.154  1.00 91.57      B    C  
ATOM   2685  CE2 TRP B  96       2.281 -65.007 -37.785  1.00 90.22      B    C  
ATOM   2686  CE3 TRP B  96       3.087 -67.166 -38.555  1.00 87.65      B    C  
ATOM   2687  NE1 TRP B  96       2.842 -63.804 -37.442  1.00 87.74      B    N  
ATOM   2688  CZ2 TRP B  96       0.937 -65.457 -37.819  1.00 89.42      B    C  
ATOM   2689  CZ3 TRP B  96       1.753 -67.621 -38.592  1.00 84.01      B    C  
ATOM   2690  CH2 TRP B  96       0.696 -66.771 -38.227  1.00 85.38      B    C  
ATOM   2691  N   LEU B  97       8.980 -66.851 -37.141  1.00 93.73      B    N  
ATOM   2692  CA  LEU B  97      10.207 -67.562 -37.504  1.00 93.43      B    C  
ATOM   2693  C   LEU B  97      10.140 -69.079 -37.222  1.00 94.04      B    C  
ATOM   2694  O   LEU B  97      10.493 -69.857 -38.110  1.00 91.76      B    O  
ATOM   2695  CB  LEU B  97      11.413 -66.915 -36.798  1.00 91.89      B    C  
ATOM   2696  CG  LEU B  97      12.639 -66.771 -37.722  1.00 88.01      B    C  
ATOM   2697  CD1 LEU B  97      12.864 -65.307 -38.063  1.00 81.46      B    C  
ATOM   2698  CD2 LEU B  97      13.912 -67.285 -37.040  1.00 81.67      B    C  
ATOM   2699  N   PRO B  98       9.638 -69.538 -36.046  1.00 94.29      B    N  
ATOM   2700  CA  PRO B  98       9.521 -70.967 -35.736  1.00 93.88      B    C  
ATOM   2701  C   PRO B  98       8.609 -71.726 -36.708  1.00 94.17      B    C  
ATOM   2702  O   PRO B  98       8.863 -72.892 -36.998  1.00 91.84      B    O  
ATOM   2703  CB  PRO B  98       8.974 -71.044 -34.309  1.00 92.72      B    C  
ATOM   2704  CG  PRO B  98       9.359 -69.702 -33.692  1.00 90.47      B    C  
ATOM   2705  CD  PRO B  98       9.260 -68.759 -34.882  1.00 93.75      B    C  
ATOM   2706  N   VAL B  99       7.564 -71.066 -37.235  1.00 93.61      B    N  
ATOM   2707  CA  VAL B  99       6.633 -71.682 -38.188  1.00 93.22      B    C  
ATOM   2708  C   VAL B  99       7.356 -72.016 -39.494  1.00 93.40      B    C  
ATOM   2709  O   VAL B  99       7.345 -73.167 -39.931  1.00 91.50      B    O  
ATOM   2710  CB  VAL B  99       5.404 -70.776 -38.450  1.00 91.87      B    C  
ATOM   2711  CG1 VAL B  99       4.421 -71.423 -39.427  1.00 83.31      B    C  
ATOM   2712  CG2 VAL B  99       4.643 -70.483 -37.144  1.00 83.83      B    C  
ATOM   2713  N   TYR B 100       8.060 -71.049 -40.086  1.00 92.80      B    N  
ATOM   2714  CA  TYR B 100       8.833 -71.283 -41.313  1.00 92.53      B    C  
ATOM   2715  C   TYR B 100      10.026 -72.228 -41.085  1.00 93.04      B    C  
ATOM   2716  O   TYR B 100      10.324 -73.060 -41.945  1.00 90.93      B    O  
ATOM   2717  CB  TYR B 100       9.284 -69.943 -41.893  1.00 91.81      B    C  
ATOM   2718  CG  TYR B 100       8.143 -69.138 -42.482  1.00 93.03      B    C  
ATOM   2719  CD1 TYR B 100       7.641 -69.448 -43.764  1.00 88.35      B    C  
ATOM   2720  CD2 TYR B 100       7.569 -68.074 -41.765  1.00 89.68      B    C  
ATOM   2721  CE1 TYR B 100       6.586 -68.708 -44.317  1.00 87.87      B    C  
ATOM   2722  CE2 TYR B 100       6.514 -67.333 -42.301  1.00 88.46      B    C  
ATOM   2723  CZ  TYR B 100       6.027 -67.646 -43.584  1.00 90.93      B    C  
ATOM   2724  OH  TYR B 100       4.994 -66.914 -44.119  1.00 89.52      B    O  
ATOM   2725  N   GLN B 101      10.673 -72.190 -39.908  1.00 92.22      B    N  
ATOM   2726  CA  GLN B 101      11.707 -73.152 -39.530  1.00 91.73      B    C  
ATOM   2727  C   GLN B 101      11.164 -74.581 -39.455  1.00 92.09      B    C  
ATOM   2728  O   GLN B 101      11.833 -75.498 -39.921  1.00 89.96      B    O  
ATOM   2729  CB  GLN B 101      12.338 -72.779 -38.184  1.00 91.22      B    C  
ATOM   2730  CG  GLN B 101      13.452 -71.734 -38.334  1.00 84.04      B    C  
ATOM   2731  CD  GLN B 101      14.102 -71.360 -36.999  1.00 82.48      B    C  
ATOM   2732  NE2 GLN B 101      15.231 -70.700 -37.016  1.00 71.38      B    N  
ATOM   2733  OE1 GLN B 101      13.618 -71.661 -35.925  1.00 74.46      B    O  
ATOM   2734  N   ALA B 102       9.958 -74.751 -38.917  1.00 91.96      B    N  
ATOM   2735  CA  ALA B 102       9.334 -76.069 -38.849  1.00 91.36      B    C  
ATOM   2736  C   ALA B 102       9.091 -76.639 -40.249  1.00 91.51      B    C  
ATOM   2737  O   ALA B 102       9.394 -77.808 -40.506  1.00 88.78      B    O  
ATOM   2738  CB  ALA B 102       8.047 -75.970 -38.026  1.00 90.37      B    C  
ATOM   2739  N   PHE B 103       8.634 -75.827 -41.219  1.00 92.03      B    N  
ATOM   2740  CA  PHE B 103       8.499 -76.251 -42.615  1.00 91.48      B    C  
ATOM   2741  C   PHE B 103       9.849 -76.616 -43.248  1.00 91.69      B    C  
ATOM   2742  O   PHE B 103       9.951 -77.633 -43.930  1.00 88.89      B    O  
ATOM   2743  CB  PHE B 103       7.786 -75.178 -43.440  1.00 90.53      B    C  
ATOM   2744  CG  PHE B 103       6.271 -75.179 -43.272  1.00 90.12      B    C  
ATOM   2745  CD1 PHE B 103       5.500 -76.191 -43.869  1.00 83.84      B    C  
ATOM   2746  CD2 PHE B 103       5.627 -74.178 -42.524  1.00 84.90      B    C  
ATOM   2747  CE1 PHE B 103       4.105 -76.211 -43.708  1.00 82.88      B    C  
ATOM   2748  CE2 PHE B 103       4.237 -74.192 -42.356  1.00 83.33      B    C  
ATOM   2749  CZ  PHE B 103       3.474 -75.212 -42.944  1.00 85.81      B    C  
ATOM   2750  N   ALA B 104      10.894 -75.834 -43.002  1.00 91.05      B    N  
ATOM   2751  CA  ALA B 104      12.232 -76.114 -43.521  1.00 90.23      B    C  
ATOM   2752  C   ALA B 104      12.814 -77.411 -42.934  1.00 90.57      B    C  
ATOM   2753  O   ALA B 104      13.292 -78.266 -43.680  1.00 87.36      B    O  
ATOM   2754  CB  ALA B 104      13.137 -74.911 -43.251  1.00 89.20      B    C  
ATOM   2755  N   THR B 105      12.730 -77.576 -41.605  1.00 92.54      B    N  
ATOM   2756  CA  THR B 105      13.243 -78.774 -40.940  1.00 92.15      B    C  
ATOM   2757  C   THR B 105      12.473 -80.038 -41.294  1.00 92.04      B    C  
ATOM   2758  O   THR B 105      13.083 -81.095 -41.422  1.00 88.20      B    O  
ATOM   2759  CB  THR B 105      13.276 -78.630 -39.405  1.00 90.98      B    C  
ATOM   2760  CG2 THR B 105      14.541 -77.946 -38.923  1.00 76.92      B    C  
ATOM   2761  OG1 THR B 105      12.199 -77.881 -38.918  1.00 78.21      B    O  
ATOM   2762  N   ALA B 106      11.172 -79.920 -41.515  1.00 89.82      B    N  
ATOM   2763  CA  ALA B 106      10.374 -81.065 -41.945  1.00 88.59      B    C  
ATOM   2764  C   ALA B 106      10.560 -81.404 -43.430  1.00 88.95      B    C  
ATOM   2765  O   ALA B 106      10.540 -82.578 -43.816  1.00 83.76      B    O  
ATOM   2766  CB  ALA B 106       8.904 -80.764 -41.614  1.00 86.89      B    C  
ATOM   2767  N   GLY B 107      10.740 -80.407 -44.298  1.00 89.36      B    N  
ATOM   2768  CA  GLY B 107      10.808 -80.581 -45.745  1.00 87.60      B    C  
ATOM   2769  C   GLY B 107      12.195 -80.873 -46.294  1.00 89.17      B    C  
ATOM   2770  O   GLY B 107      12.343 -81.706 -47.190  1.00 84.86      B    O  
ATOM   2771  N   CYS B 108      13.256 -80.228 -45.774  1.00 89.01      B    N  
ATOM   2772  CA  CYS B 108      14.603 -80.334 -46.335  1.00 87.97      B    C  
ATOM   2773  C   CYS B 108      15.193 -81.755 -46.316  1.00 89.07      B    C  
ATOM   2774  O   CYS B 108      15.777 -82.154 -47.320  1.00 82.76      B    O  
ATOM   2775  CB  CYS B 108      15.538 -79.319 -45.677  1.00 85.57      B    C  
ATOM   2776  SG  CYS B 108      15.116 -77.605 -46.126  1.00 81.38      B    S  
ATOM   2777  N   PRO B 109      15.005 -82.561 -45.257  1.00 89.35      B    N  
ATOM   2778  CA  PRO B 109      15.546 -83.924 -45.229  1.00 88.23      B    C  
ATOM   2779  C   PRO B 109      14.964 -84.857 -46.297  1.00 88.89      B    C  
ATOM   2780  O   PRO B 109      15.627 -85.802 -46.716  1.00 82.29      B    O  
ATOM   2781  CB  PRO B 109      15.243 -84.458 -43.831  1.00 86.16      B    C  
ATOM   2782  CG  PRO B 109      15.070 -83.200 -42.985  1.00 85.10      B    C  
ATOM   2783  CD  PRO B 109      14.453 -82.214 -43.971  1.00 88.49      B    C  
ATOM   2784  N   CYS B 110      13.737 -84.604 -46.770  1.00 87.63      B    N  
ATOM   2785  CA  CYS B 110      13.059 -85.415 -47.782  1.00 86.64      B    C  
ATOM   2786  C   CYS B 110      12.947 -84.732 -49.148  1.00 88.29      B    C  
ATOM   2787  O   CYS B 110      12.328 -85.278 -50.062  1.00 78.73      B    O  
ATOM   2788  CB  CYS B 110      11.707 -85.889 -47.228  1.00 81.77      B    C  
ATOM   2789  SG  CYS B 110      10.593 -84.554 -46.692  1.00 74.30      B    S  
ATOM   2790  N   ALA B 111      13.566 -83.573 -49.334  1.00 83.89      B    N  
ATOM   2791  CA  ALA B 111      13.442 -82.766 -50.550  1.00 81.24      B    C  
ATOM   2792  C   ALA B 111      13.978 -83.453 -51.818  1.00 82.79      B    C  
ATOM   2793  O   ALA B 111      13.492 -83.196 -52.920  1.00 76.69      B    O  
ATOM   2794  CB  ALA B 111      14.161 -81.438 -50.317  1.00 77.41      B    C  
ATOM   2795  N   TRP B 112      14.947 -84.330 -51.667  1.00 87.44      B    N  
ATOM   2796  CA  TRP B 112      15.552 -85.091 -52.760  1.00 85.97      B    C  
ATOM   2797  C   TRP B 112      14.645 -86.197 -53.310  1.00 86.74      B    C  
ATOM   2798  O   TRP B 112      14.853 -86.658 -54.438  1.00 79.45      B    O  
ATOM   2799  CB  TRP B 112      16.876 -85.662 -52.267  1.00 80.95      B    C  
ATOM   2800  CG  TRP B 112      16.769 -86.577 -51.083  1.00 74.72      B    C  
ATOM   2801  CD1 TRP B 112      16.800 -86.221 -49.775  1.00 65.47      B    C  
ATOM   2802  CD2 TRP B 112      16.582 -88.034 -51.073  1.00 68.06      B    C  
ATOM   2803  CE2 TRP B 112      16.505 -88.461 -49.723  1.00 63.77      B    C  
ATOM   2804  CE3 TRP B 112      16.470 -89.001 -52.077  1.00 60.41      B    C  
ATOM   2805  NE1 TRP B 112      16.646 -87.325 -48.964  1.00 58.87      B    N  
ATOM   2806  CZ2 TRP B 112      16.316 -89.820 -49.364  1.00 61.92      B    C  
ATOM   2807  CZ3 TRP B 112      16.284 -90.367 -51.746  1.00 57.96      B    C  
ATOM   2808  CH2 TRP B 112      16.206 -90.753 -50.402  1.00 58.44      B    C  
ATOM   2809  N   SER B 113      13.660 -86.614 -52.527  1.00 87.08      B    N  
ATOM   2810  CA  SER B 113      12.819 -87.766 -52.865  1.00 86.84      B    C  
ATOM   2811  C   SER B 113      11.374 -87.411 -53.208  1.00 88.01      B    C  
ATOM   2812  O   SER B 113      10.711 -88.154 -53.928  1.00 79.61      B    O  
ATOM   2813  CB  SER B 113      12.841 -88.783 -51.720  1.00 82.30      B    C  
ATOM   2814  OG  SER B 113      12.254 -88.248 -50.551  1.00 72.99      B    O  
ATOM   2815  N   ASN B 114      10.884 -86.274 -52.704  1.00 86.82      B    N  
ATOM   2816  CA  ASN B 114       9.489 -85.879 -52.844  1.00 87.05      B    C  
ATOM   2817  C   ASN B 114       9.365 -84.389 -53.222  1.00 88.40      B    C  
ATOM   2818  O   ASN B 114       9.820 -83.505 -52.499  1.00 82.52      B    O  
ATOM   2819  CB  ASN B 114       8.755 -86.233 -51.535  1.00 81.88      B    C  
ATOM   2820  CG  ASN B 114       7.250 -86.011 -51.611  1.00 78.41      B    C  
ATOM   2821  ND2 ASN B 114       6.530 -86.467 -50.618  1.00 68.06      B    N  
ATOM   2822  OD1 ASN B 114       6.709 -85.444 -52.539  1.00 70.30      B    O  
ATOM   2823  N   GLY B 115       8.664 -84.105 -54.310  1.00 87.22      B    N  
ATOM   2824  CA  GLY B 115       8.407 -82.737 -54.758  1.00 87.26      B    C  
ATOM   2825  C   GLY B 115       7.584 -81.888 -53.789  1.00 89.05      B    C  
ATOM   2826  O   GLY B 115       7.693 -80.662 -53.804  1.00 84.12      B    O  
ATOM   2827  N   PHE B 116       6.804 -82.518 -52.928  1.00 89.75      B    N  
ATOM   2828  CA  PHE B 116       6.117 -81.813 -51.849  1.00 89.64      B    C  
ATOM   2829  C   PHE B 116       7.109 -81.408 -50.752  1.00 90.47      B    C  
ATOM   2830  O   PHE B 116       7.130 -80.236 -50.368  1.00 86.16      B    O  
ATOM   2831  CB  PHE B 116       4.977 -82.665 -51.300  1.00 87.27      B    C  
ATOM   2832  CG  PHE B 116       4.125 -81.941 -50.273  1.00 84.49      B    C  
ATOM   2833  CD1 PHE B 116       4.345 -82.130 -48.899  1.00 76.73      B    C  
ATOM   2834  CD2 PHE B 116       3.122 -81.043 -50.697  1.00 75.91      B    C  
ATOM   2835  CE1 PHE B 116       3.569 -81.437 -47.955  1.00 72.96      B    C  
ATOM   2836  CE2 PHE B 116       2.348 -80.347 -49.760  1.00 72.45      B    C  
ATOM   2837  CZ  PHE B 116       2.565 -80.539 -48.387  1.00 74.25      B    C  
ATOM   2838  N   CYS B 117       7.991 -82.264 -50.327  1.00 89.32      B    N  
ATOM   2839  CA  CYS B 117       9.068 -81.948 -49.389  1.00 88.39      B    C  
ATOM   2840  C   CYS B 117      10.002 -80.870 -49.948  1.00 89.62      B    C  
ATOM   2841  O   CYS B 117      10.399 -79.968 -49.211  1.00 85.01      B    O  
ATOM   2842  CB  CYS B 117       9.877 -83.211 -49.072  1.00 85.73      B    C  
ATOM   2843  SG  CYS B 117       9.030 -84.411 -48.005  1.00 80.47      B    S  
ATOM   2844  N   ALA B 118      10.310 -80.914 -51.259  1.00 89.75      B    N  
ATOM   2845  CA  ALA B 118      11.138 -79.896 -51.901  1.00 89.28      B    C  
ATOM   2846  C   ALA B 118      10.499 -78.508 -51.831  1.00 89.73      B    C  
ATOM   2847  O   ALA B 118      11.162 -77.540 -51.452  1.00 86.43      B    O  
ATOM   2848  CB  ALA B 118      11.413 -80.320 -53.346  1.00 87.70      B    C  
ATOM   2849  N   ARG B 119       9.199 -78.396 -52.136  1.00 90.65      B    N  
ATOM   2850  CA  ARG B 119       8.459 -77.137 -51.994  1.00 89.99      B    C  
ATOM   2851  C   ARG B 119       8.385 -76.665 -50.538  1.00 90.43      B    C  
ATOM   2852  O   ARG B 119       8.582 -75.483 -50.285  1.00 87.70      B    O  
ATOM   2853  CB  ARG B 119       7.058 -77.270 -52.596  1.00 88.31      B    C  
ATOM   2854  CG  ARG B 119       7.100 -77.114 -54.120  1.00 81.02      B    C  
ATOM   2855  CD  ARG B 119       5.696 -77.197 -54.732  1.00 78.64      B    C  
ATOM   2856  NE  ARG B 119       5.252 -78.590 -54.856  1.00 69.35      B    N  
ATOM   2857  CZ  ARG B 119       4.074 -78.992 -55.336  1.00 63.54      B    C  
ATOM   2858  NH1 ARG B 119       3.157 -78.141 -55.689  1.00 58.24      B    N1+
ATOM   2859  NH2 ARG B 119       3.819 -80.262 -55.462  1.00 56.57      B    N  
ATOM   2860  N   MET B 120       8.175 -77.601 -49.629  1.00 91.28      B    N  
ATOM   2861  CA  MET B 120       8.109 -77.308 -48.199  1.00 90.40      B    C  
ATOM   2862  C   MET B 120       9.458 -76.802 -47.664  1.00 91.20      B    C  
ATOM   2863  O   MET B 120       9.501 -75.815 -46.936  1.00 88.42      B    O  
ATOM   2864  CB  MET B 120       7.631 -78.551 -47.461  1.00 88.39      B    C  
ATOM   2865  CG  MET B 120       6.860 -78.215 -46.181  1.00 81.15      B    C  
ATOM   2866  SD  MET B 120       5.952 -79.620 -45.478  1.00 78.94      B    S  
ATOM   2867  CE  MET B 120       7.290 -80.723 -45.037  1.00 68.45      B    C  
ATOM   2868  N   CYS B 121      10.553 -77.391 -48.098  1.00 91.02      B    N  
ATOM   2869  CA  CYS B 121      11.908 -76.933 -47.786  1.00 90.67      B    C  
ATOM   2870  C   CYS B 121      12.169 -75.540 -48.371  1.00 91.63      B    C  
ATOM   2871  O   CYS B 121      12.634 -74.646 -47.669  1.00 87.68      B    O  
ATOM   2872  CB  CYS B 121      12.918 -77.950 -48.318  1.00 88.90      B    C  
ATOM   2873  SG  CYS B 121      14.640 -77.512 -47.959  1.00 84.24      B    S  
ATOM   2874  N   GLN B 122      11.820 -75.307 -49.632  1.00 91.77      B    N  
ATOM   2875  CA  GLN B 122      12.105 -74.055 -50.345  1.00 91.08      B    C  
ATOM   2876  C   GLN B 122      11.320 -72.878 -49.756  1.00 91.75      B    C  
ATOM   2877  O   GLN B 122      11.908 -71.814 -49.551  1.00 88.84      B    O  
ATOM   2878  CB  GLN B 122      11.822 -74.271 -51.830  1.00 89.02      B    C  
ATOM   2879  CG  GLN B 122      12.676 -73.352 -52.712  1.00 78.71      B    C  
ATOM   2880  CD  GLN B 122      12.440 -73.605 -54.209  1.00 75.17      B    C  
ATOM   2881  NE2 GLN B 122      13.324 -73.149 -55.064  1.00 63.14      B    N  
ATOM   2882  OE1 GLN B 122      11.466 -74.190 -54.637  1.00 66.19      B    O  
ATOM   2883  N   CYS B 123      10.036 -73.079 -49.481  1.00 91.12      B    N  
ATOM   2884  CA  CYS B 123       9.234 -72.030 -48.860  1.00 90.63      B    C  
ATOM   2885  C   CYS B 123       9.640 -71.777 -47.412  1.00 92.15      B    C  
ATOM   2886  O   CYS B 123       9.705 -70.621 -47.000  1.00 87.75      B    O  
ATOM   2887  CB  CYS B 123       7.733 -72.342 -49.006  1.00 87.10      B    C  
ATOM   2888  SG  CYS B 123       7.088 -73.664 -47.942  1.00 80.10      B    S  
ATOM   2889  N   GLY B 124       9.992 -72.818 -46.666  1.00 90.80      B    N  
ATOM   2890  CA  GLY B 124      10.472 -72.687 -45.296  1.00 90.48      B    C  
ATOM   2891  C   GLY B 124      11.785 -71.923 -45.219  1.00 91.97      B    C  
ATOM   2892  O   GLY B 124      11.890 -70.946 -44.472  1.00 89.97      B    O  
ATOM   2893  N   VAL B 125      12.779 -72.280 -46.044  1.00 92.59      B    N  
ATOM   2894  CA  VAL B 125      14.078 -71.585 -46.094  1.00 92.52      B    C  
ATOM   2895  C   VAL B 125      13.905 -70.132 -46.525  1.00 92.87      B    C  
ATOM   2896  O   VAL B 125      14.487 -69.242 -45.900  1.00 90.57      B    O  
ATOM   2897  CB  VAL B 125      15.070 -72.327 -47.015  1.00 91.43      B    C  
ATOM   2898  CG1 VAL B 125      16.365 -71.541 -47.239  1.00 83.55      B    C  
ATOM   2899  CG2 VAL B 125      15.468 -73.676 -46.406  1.00 83.63      B    C  
ATOM   2900  N   ARG B 126      13.078 -69.847 -47.543  1.00 92.78      B    N  
ATOM   2901  CA  ARG B 126      12.805 -68.478 -47.997  1.00 92.10      B    C  
ATOM   2902  C   ARG B 126      12.125 -67.656 -46.910  1.00 93.09      B    C  
ATOM   2903  O   ARG B 126      12.564 -66.541 -46.661  1.00 90.68      B    O  
ATOM   2904  CB  ARG B 126      12.005 -68.522 -49.307  1.00 90.97      B    C  
ATOM   2905  CG  ARG B 126      11.792 -67.108 -49.876  1.00 84.81      B    C  
ATOM   2906  CD  ARG B 126      11.213 -67.155 -51.293  1.00 80.56      B    C  
ATOM   2907  NE  ARG B 126      12.261 -67.488 -52.283  1.00 74.33      B    N  
ATOM   2908  CZ  ARG B 126      12.063 -67.773 -53.564  1.00 68.81      B    C  
ATOM   2909  NH1 ARG B 126      10.863 -67.900 -54.058  1.00 61.29      B    N1+
ATOM   2910  NH2 ARG B 126      13.063 -67.938 -54.372  1.00 64.67      B    N  
ATOM   2911  N   GLY B 127      11.139 -68.213 -46.227  1.00 92.04      B    N  
ATOM   2912  CA  GLY B 127      10.478 -67.535 -45.115  1.00 91.50      B    C  
ATOM   2913  C   GLY B 127      11.439 -67.202 -43.980  1.00 92.86      B    C  
ATOM   2914  O   GLY B 127      11.438 -66.074 -43.486  1.00 90.72      B    O  
ATOM   2915  N   VAL B 128      12.355 -68.122 -43.622  1.00 93.45      B    N  
ATOM   2916  CA  VAL B 128      13.371 -67.871 -42.594  1.00 93.31      B    C  
ATOM   2917  C   VAL B 128      14.356 -66.789 -43.032  1.00 93.81      B    C  
ATOM   2918  O   VAL B 128      14.695 -65.912 -42.241  1.00 91.46      B    O  
ATOM   2919  CB  VAL B 128      14.112 -69.169 -42.221  1.00 92.18      B    C  
ATOM   2920  CG1 VAL B 128      15.285 -68.936 -41.259  1.00 84.68      B    C  
ATOM   2921  CG2 VAL B 128      13.167 -70.155 -41.520  1.00 85.15      B    C  
ATOM   2922  N   THR B 129      14.817 -66.808 -44.291  1.00 94.32      B    N  
ATOM   2923  CA  THR B 129      15.753 -65.791 -44.799  1.00 93.75      B    C  
ATOM   2924  C   THR B 129      15.110 -64.413 -44.918  1.00 94.09      B    C  
ATOM   2925  O   THR B 129      15.740 -63.431 -44.529  1.00 91.72      B    O  
ATOM   2926  CB  THR B 129      16.389 -66.169 -46.146  1.00 92.57      B    C  
ATOM   2927  CG2 THR B 129      17.577 -67.100 -45.950  1.00 76.01      B    C  
ATOM   2928  OG1 THR B 129      15.510 -66.833 -47.016  1.00 78.48      B    O  
ATOM   2929  N   ASP B 130      13.881 -64.342 -45.406  1.00 93.81      B    N  
ATOM   2930  CA  ASP B 130      13.173 -63.067 -45.550  1.00 93.31      B    C  
ATOM   2931  C   ASP B 130      12.844 -62.451 -44.186  1.00 94.38      B    C  
ATOM   2932  O   ASP B 130      13.146 -61.272 -43.964  1.00 92.22      B    O  
ATOM   2933  CB  ASP B 130      11.900 -63.256 -46.387  1.00 91.63      B    C  
ATOM   2934  CG  ASP B 130      12.152 -63.515 -47.882  1.00 89.22      B    C  
ATOM   2935  OD1 ASP B 130      13.246 -63.180 -48.379  1.00 82.74      B    O  
ATOM   2936  OD2 ASP B 130      11.205 -64.005 -48.540  1.00 83.06      B    O1-
ATOM   2937  N   LEU B 131      12.337 -63.236 -43.245  1.00 93.41      B    N  
ATOM   2938  CA  LEU B 131      12.098 -62.769 -41.873  1.00 93.34      B    C  
ATOM   2939  C   LEU B 131      13.404 -62.362 -41.187  1.00 94.11      B    C  
ATOM   2940  O   LEU B 131      13.457 -61.323 -40.528  1.00 92.55      B    O  
ATOM   2941  CB  LEU B 131      11.389 -63.863 -41.055  1.00 92.62      B    C  
ATOM   2942  CG  LEU B 131       9.910 -64.078 -41.432  1.00 92.33      B    C  
ATOM   2943  CD1 LEU B 131       9.388 -65.330 -40.718  1.00 86.84      B    C  
ATOM   2944  CD2 LEU B 131       9.035 -62.902 -41.012  1.00 86.98      B    C  
ATOM   2945  N   GLY B 132      14.484 -63.114 -41.390  1.00 94.03      B    N  
ATOM   2946  CA  GLY B 132      15.811 -62.755 -40.886  1.00 93.66      B    C  
ATOM   2947  C   GLY B 132      16.302 -61.415 -41.446  1.00 94.43      B    C  
ATOM   2948  O   GLY B 132      16.842 -60.595 -40.702  1.00 92.46      B    O  
ATOM   2949  N   ARG B 133      16.064 -61.152 -42.731  1.00 94.92      B    N  
ATOM   2950  CA  ARG B 133      16.392 -59.870 -43.374  1.00 94.33      B    C  
ATOM   2951  C   ARG B 133      15.560 -58.726 -42.809  1.00 95.12      B    C  
ATOM   2952  O   ARG B 133      16.141 -57.685 -42.495  1.00 93.32      B    O  
ATOM   2953  CB  ARG B 133      16.219 -60.005 -44.892  1.00 92.58      B    C  
ATOM   2954  CG  ARG B 133      16.668 -58.734 -45.643  1.00 80.50      B    C  
ATOM   2955  CD  ARG B 133      16.378 -58.843 -47.151  1.00 77.87      B    C  
ATOM   2956  NE  ARG B 133      14.930 -58.908 -47.399  1.00 66.34      B    N  
ATOM   2957  CZ  ARG B 133      14.318 -58.879 -48.577  1.00 59.97      B    C  
ATOM   2958  NH1 ARG B 133      14.987 -58.730 -49.686  1.00 54.22      B    N1+
ATOM   2959  NH2 ARG B 133      13.021 -59.002 -48.642  1.00 52.69      B    N  
ATOM   2960  N   LEU B 134      14.255 -58.912 -42.634  1.00 94.02      B    N  
ATOM   2961  CA  LEU B 134      13.368 -57.906 -42.036  1.00 93.94      B    C  
ATOM   2962  C   LEU B 134      13.805 -57.556 -40.612  1.00 94.82      B    C  
ATOM   2963  O   LEU B 134      13.997 -56.380 -40.298  1.00 93.51      B    O  
ATOM   2964  CB  LEU B 134      11.919 -58.421 -42.051  1.00 93.40      B    C  
ATOM   2965  CG  LEU B 134      11.262 -58.475 -43.447  1.00 92.79      B    C  
ATOM   2966  CD1 LEU B 134       9.943 -59.245 -43.375  1.00 87.31      B    C  
ATOM   2967  CD2 LEU B 134      10.976 -57.083 -43.988  1.00 87.72      B    C  
ATOM   2968  N   ILE B 135      14.082 -58.546 -39.778  1.00 95.25      B    N  
ATOM   2969  CA  ILE B 135      14.580 -58.353 -38.411  1.00 94.70      B    C  
ATOM   2970  C   ILE B 135      15.923 -57.620 -38.418  1.00 94.86      B    C  
ATOM   2971  O   ILE B 135      16.127 -56.701 -37.636  1.00 93.04      B    O  
ATOM   2972  CB  ILE B 135      14.677 -59.713 -37.683  1.00 94.23      B    C  
ATOM   2973  CG1 ILE B 135      13.260 -60.304 -37.439  1.00 91.44      B    C  
ATOM   2974  CG2 ILE B 135      15.404 -59.577 -36.333  1.00 91.20      B    C  
ATOM   2975  CD1 ILE B 135      13.275 -61.805 -37.077  1.00 86.56      B    C  
ATOM   2976  N   THR B 136      16.841 -57.977 -39.339  1.00 95.99      B    N  
ATOM   2977  CA  THR B 136      18.154 -57.316 -39.450  1.00 95.49      B    C  
ATOM   2978  C   THR B 136      18.018 -55.861 -39.895  1.00 95.56      B    C  
ATOM   2979  O   THR B 136      18.754 -54.999 -39.419  1.00 93.24      B    O  
ATOM   2980  CB  THR B 136      19.079 -58.062 -40.423  1.00 94.63      B    C  
ATOM   2981  CG2 THR B 136      20.505 -57.506 -40.414  1.00 78.50      B    C  
ATOM   2982  OG1 THR B 136      19.187 -59.418 -40.079  1.00 81.88      B    O  
ATOM   2983  N   THR B 137      17.068 -55.553 -40.797  1.00 95.82      B    N  
ATOM   2984  CA  THR B 137      16.798 -54.187 -41.262  1.00 95.32      B    C  
ATOM   2985  C   THR B 137      16.258 -53.319 -40.126  1.00 95.88      B    C  
ATOM   2986  O   THR B 137      16.789 -52.237 -39.882  1.00 93.50      B    O  
ATOM   2987  CB  THR B 137      15.833 -54.187 -42.452  1.00 94.30      B    C  
ATOM   2988  CG2 THR B 137      15.649 -52.797 -43.055  1.00 81.50      B    C  
ATOM   2989  OG1 THR B 137      16.344 -55.003 -43.486  1.00 83.75      B    O  
ATOM   2990  N   LEU B 138      15.288 -53.835 -39.382  1.00 94.90      B    N  
ATOM   2991  CA  LEU B 138      14.764 -53.164 -38.189  1.00 94.36      B    C  
ATOM   2992  C   LEU B 138      15.855 -52.961 -37.128  1.00 94.81      B    C  
ATOM   2993  O   LEU B 138      15.947 -51.899 -36.519  1.00 93.35      B    O  
ATOM   2994  CB  LEU B 138      13.628 -54.011 -37.592  1.00 93.93      B    C  
ATOM   2995  CG  LEU B 138      12.330 -54.020 -38.429  1.00 94.01      B    C  
ATOM   2996  CD1 LEU B 138      11.418 -55.152 -37.946  1.00 89.14      B    C  
ATOM   2997  CD2 LEU B 138      11.577 -52.702 -38.295  1.00 89.77      B    C  
ATOM   2998  N   GLN B 139      16.747 -53.955 -36.945  1.00 95.74      B    N  
ATOM   2999  CA  GLN B 139      17.840 -53.851 -35.980  1.00 94.92      B    C  
ATOM   3000  C   GLN B 139      18.902 -52.837 -36.410  1.00 95.57      B    C  
ATOM   3001  O   GLN B 139      19.490 -52.170 -35.557  1.00 93.77      B    O  
ATOM   3002  CB  GLN B 139      18.436 -55.244 -35.757  1.00 93.74      B    C  
ATOM   3003  CG  GLN B 139      19.448 -55.251 -34.603  1.00 84.98      B    C  
ATOM   3004  CD  GLN B 139      19.423 -56.533 -33.767  1.00 77.33      B    C  
ATOM   3005  NE2 GLN B 139      20.244 -56.607 -32.745  1.00 64.27      B    N  
ATOM   3006  OE1 GLN B 139      18.644 -57.448 -33.967  1.00 68.40      B    O  
ATOM   3007  N   ARG B 140      19.142 -52.670 -37.706  1.00 95.44      B    N  
ATOM   3008  CA  ARG B 140      20.063 -51.647 -38.233  1.00 95.29      B    C  
ATOM   3009  C   ARG B 140      19.497 -50.239 -38.022  1.00 95.55      B    C  
ATOM   3010  O   ARG B 140      20.262 -49.345 -37.672  1.00 93.03      B    O  
ATOM   3011  CB  ARG B 140      20.349 -51.939 -39.703  1.00 94.39      B    C  
ATOM   3012  CG  ARG B 140      21.458 -51.023 -40.252  1.00 82.65      B    C  
ATOM   3013  CD  ARG B 140      21.729 -51.301 -41.737  1.00 81.13      B    C  
ATOM   3014  NE  ARG B 140      22.386 -52.612 -41.942  1.00 70.47      B    N  
ATOM   3015  CZ  ARG B 140      22.548 -53.235 -43.114  1.00 63.57      B    C  
ATOM   3016  NH1 ARG B 140      22.094 -52.717 -44.222  1.00 57.43      B    N1+
ATOM   3017  NH2 ARG B 140      23.174 -54.370 -43.172  1.00 57.02      B    N  
ATOM   3018  N   GLU B 141      18.192 -50.072 -38.198  1.00 95.22      B    N  
ATOM   3019  CA  GLU B 141      17.541 -48.803 -37.901  1.00 95.08      B    C  
ATOM   3020  C   GLU B 141      17.572 -48.495 -36.397  1.00 95.52      B    C  
ATOM   3021  O   GLU B 141      17.938 -47.391 -36.012  1.00 94.03      B    O  
ATOM   3022  CB  GLU B 141      16.108 -48.819 -38.454  1.00 94.50      B    C  
ATOM   3023  CG  GLU B 141      15.347 -47.490 -38.256  1.00 91.48      B    C  
ATOM   3024  CD  GLU B 141      15.985 -46.259 -38.928  1.00 90.86      B    C  
ATOM   3025  OE1 GLU B 141      15.496 -45.148 -38.683  1.00 81.84      B    O  
ATOM   3026  OE2 GLU B 141      16.997 -46.389 -39.659  1.00 83.02      B    O1-
ATOM   3027  N   ASP B 142      17.328 -49.475 -35.539  1.00 95.18      B    N  
ATOM   3028  CA  ASP B 142      17.449 -49.304 -34.082  1.00 94.76      B    C  
ATOM   3029  C   ASP B 142      18.885 -48.927 -33.669  1.00 95.08      B    C  
ATOM   3030  O   ASP B 142      19.075 -48.071 -32.812  1.00 92.98      B    O  
ATOM   3031  CB  ASP B 142      16.973 -50.578 -33.376  1.00 93.64      B    C  
ATOM   3032  CG  ASP B 142      16.916 -50.409 -31.847  1.00 91.59      B    C  
ATOM   3033  OD1 ASP B 142      16.290 -49.439 -31.368  1.00 84.31      B    O  
ATOM   3034  OD2 ASP B 142      17.496 -51.262 -31.143  1.00 84.26      B    O1-
ATOM   3035  N   LEU B 143      19.909 -49.462 -34.322  1.00 95.28      B    N  
ATOM   3036  CA  LEU B 143      21.304 -49.065 -34.091  1.00 94.83      B    C  
ATOM   3037  C   LEU B 143      21.596 -47.629 -34.551  1.00 95.07      B    C  
ATOM   3038  O   LEU B 143      22.391 -46.943 -33.910  1.00 92.64      B    O  
ATOM   3039  CB  LEU B 143      22.242 -50.038 -34.832  1.00 94.44      B    C  
ATOM   3040  CG  LEU B 143      22.444 -51.388 -34.114  1.00 88.47      B    C  
ATOM   3041  CD1 LEU B 143      23.100 -52.384 -35.077  1.00 80.74      B    C  
ATOM   3042  CD2 LEU B 143      23.340 -51.255 -32.888  1.00 81.18      B    C  
ATOM   3043  N   ARG B 144      20.963 -47.159 -35.642  1.00 95.95      B    N  
ATOM   3044  CA  ARG B 144      21.060 -45.755 -36.058  1.00 95.85      B    C  
ATOM   3045  C   ARG B 144      20.465 -44.842 -34.991  1.00 96.46      B    C  
ATOM   3046  O   ARG B 144      21.107 -43.866 -34.608  1.00 94.74      B    O  
ATOM   3047  CB  ARG B 144      20.363 -45.559 -37.414  1.00 94.51      B    C  
ATOM   3048  CG  ARG B 144      20.521 -44.126 -37.946  1.00 91.05      B    C  
ATOM   3049  CD  ARG B 144      19.608 -43.854 -39.151  1.00 90.48      B    C  
ATOM   3050  NE  ARG B 144      18.184 -43.807 -38.794  1.00 87.52      B    N  
ATOM   3051  CZ  ARG B 144      17.514 -42.775 -38.277  1.00 88.06      B    C  
ATOM   3052  NH1 ARG B 144      18.082 -41.637 -38.001  1.00 76.10      B    N1+
ATOM   3053  NH2 ARG B 144      16.242 -42.887 -38.039  1.00 81.23      B    N  
ATOM   3054  N   VAL B 145      19.290 -45.173 -34.487  1.00 95.35      B    N  
ATOM   3055  CA  VAL B 145      18.625 -44.397 -33.434  1.00 94.94      B    C  
ATOM   3056  C   VAL B 145      19.410 -44.472 -32.124  1.00 95.05      B    C  
ATOM   3057  O   VAL B 145      19.564 -43.454 -31.462  1.00 92.95      B    O  
ATOM   3058  CB  VAL B 145      17.158 -44.836 -33.247  1.00 93.91      B    C  
ATOM   3059  CG1 VAL B 145      16.451 -43.997 -32.183  1.00 88.64      B    C  
ATOM   3060  CG2 VAL B 145      16.355 -44.657 -34.543  1.00 89.33      B    C  
ATOM   3061  N   GLU B 146      20.004 -45.619 -31.791  1.00 95.38      B    N  
ATOM   3062  CA  GLU B 146      20.892 -45.768 -30.629  1.00 94.55      B    C  
ATOM   3063  C   GLU B 146      22.088 -44.814 -30.696  1.00 94.88      B    C  
ATOM   3064  O   GLU B 146      22.419 -44.170 -29.703  1.00 93.03      B    O  
ATOM   3065  CB  GLU B 146      21.373 -47.230 -30.531  1.00 93.68      B    C  
ATOM   3066  CG  GLU B 146      22.394 -47.521 -29.402  1.00 88.09      B    C  
ATOM   3067  CD  GLU B 146      21.883 -47.243 -27.975  1.00 80.22      B    C  
ATOM   3068  OE1 GLU B 146      22.731 -47.049 -27.086  1.00 70.11      B    O  
ATOM   3069  OE2 GLU B 146      20.659 -47.235 -27.763  1.00 70.85      B    O1-
ATOM   3070  N   ALA B 147      22.701 -44.634 -31.876  1.00 95.16      B    N  
ATOM   3071  CA  ALA B 147      23.798 -43.692 -32.036  1.00 94.82      B    C  
ATOM   3072  C   ALA B 147      23.356 -42.238 -31.794  1.00 95.04      B    C  
ATOM   3073  O   ALA B 147      24.083 -41.464 -31.166  1.00 92.63      B    O  
ATOM   3074  CB  ALA B 147      24.400 -43.872 -33.437  1.00 94.62      B    C  
ATOM   3075  N   VAL B 148      22.152 -41.867 -32.236  1.00 95.50      B    N  
ATOM   3076  CA  VAL B 148      21.555 -40.552 -31.955  1.00 94.94      B    C  
ATOM   3077  C   VAL B 148      21.309 -40.385 -30.456  1.00 95.35      B    C  
ATOM   3078  O   VAL B 148      21.688 -39.363 -29.878  1.00 93.50      B    O  
ATOM   3079  CB  VAL B 148      20.248 -40.349 -32.751  1.00 94.24      B    C  
ATOM   3080  CG1 VAL B 148      19.552 -39.034 -32.392  1.00 88.87      B    C  
ATOM   3081  CG2 VAL B 148      20.512 -40.339 -34.258  1.00 89.46      B    C  
ATOM   3082  N   PHE B 149      20.754 -41.401 -29.799  1.00 95.02      B    N  
ATOM   3083  CA  PHE B 149      20.497 -41.374 -28.362  1.00 94.52      B    C  
ATOM   3084  C   PHE B 149      21.794 -41.265 -27.559  1.00 94.28      B    C  
ATOM   3085  O   PHE B 149      21.890 -40.419 -26.676  1.00 91.49      B    O  
ATOM   3086  CB  PHE B 149      19.694 -42.614 -27.933  1.00 93.78      B    C  
ATOM   3087  CG  PHE B 149      18.188 -42.468 -28.054  1.00 94.90      B    C  
ATOM   3088  CD1 PHE B 149      17.358 -42.722 -26.936  1.00 89.96      B    C  
ATOM   3089  CD2 PHE B 149      17.588 -42.066 -29.260  1.00 90.21      B    C  
ATOM   3090  CE1 PHE B 149      15.967 -42.602 -27.044  1.00 89.30      B    C  
ATOM   3091  CE2 PHE B 149      16.195 -41.936 -29.366  1.00 89.82      B    C  
ATOM   3092  CZ  PHE B 149      15.385 -42.207 -28.257  1.00 91.90      B    C  
ATOM   3093  N   GLN B 150      22.842 -42.017 -27.906  1.00 94.87      B    N  
ATOM   3094  CA  GLN B 150      24.133 -41.917 -27.216  1.00 93.90      B    C  
ATOM   3095  C   GLN B 150      24.735 -40.511 -27.276  1.00 94.13      B    C  
ATOM   3096  O   GLN B 150      25.361 -40.076 -26.309  1.00 91.90      B    O  
ATOM   3097  CB  GLN B 150      25.124 -42.924 -27.805  1.00 93.20      B    C  
ATOM   3098  CG  GLN B 150      24.816 -44.346 -27.315  1.00 85.62      B    C  
ATOM   3099  CD  GLN B 150      25.808 -45.384 -27.855  1.00 80.05      B    C  
ATOM   3100  NE2 GLN B 150      25.569 -46.638 -27.570  1.00 68.00      B    N  
ATOM   3101  OE1 GLN B 150      26.801 -45.092 -28.498  1.00 70.48      B    O  
ATOM   3102  N   ALA B 151      24.523 -39.776 -28.371  1.00 94.67      B    N  
ATOM   3103  CA  ALA B 151      25.019 -38.422 -28.532  1.00 94.23      B    C  
ATOM   3104  C   ALA B 151      24.142 -37.374 -27.829  1.00 94.52      B    C  
ATOM   3105  O   ALA B 151      24.673 -36.446 -27.215  1.00 91.43      B    O  
ATOM   3106  CB  ALA B 151      25.153 -38.139 -30.035  1.00 93.36      B    C  
ATOM   3107  N   LEU B 152      22.821 -37.490 -27.933  1.00 94.38      B    N  
ATOM   3108  CA  LEU B 152      21.890 -36.418 -27.557  1.00 94.10      B    C  
ATOM   3109  C   LEU B 152      21.104 -36.676 -26.259  1.00 94.34      B    C  
ATOM   3110  O   LEU B 152      20.763 -35.707 -25.588  1.00 91.71      B    O  
ATOM   3111  CB  LEU B 152      20.947 -36.131 -28.738  1.00 93.63      B    C  
ATOM   3112  CG  LEU B 152      21.643 -35.492 -29.959  1.00 93.31      B    C  
ATOM   3113  CD1 LEU B 152      20.650 -35.362 -31.110  1.00 88.94      B    C  
ATOM   3114  CD2 LEU B 152      22.177 -34.094 -29.656  1.00 89.34      B    C  
ATOM   3115  N   ASP B 153      20.883 -37.922 -25.871  1.00 94.13      B    N  
ATOM   3116  CA  ASP B 153      20.125 -38.248 -24.654  1.00 93.58      B    C  
ATOM   3117  C   ASP B 153      20.757 -37.658 -23.368  1.00 94.00      B    C  
ATOM   3118  O   ASP B 153      20.052 -37.034 -22.573  1.00 91.79      B    O  
ATOM   3119  CB  ASP B 153      19.925 -39.770 -24.606  1.00 91.70      B    C  
ATOM   3120  CG  ASP B 153      19.043 -40.244 -23.468  1.00 90.30      B    C  
ATOM   3121  OD1 ASP B 153      17.980 -39.631 -23.270  1.00 82.73      B    O  
ATOM   3122  OD2 ASP B 153      19.422 -41.238 -22.820  1.00 82.67      B    O1-
ATOM   3123  N   PRO B 154      22.095 -37.663 -23.185  1.00 94.86      B    N  
ATOM   3124  CA  PRO B 154      22.729 -36.945 -22.079  1.00 94.24      B    C  
ATOM   3125  C   PRO B 154      22.527 -35.424 -22.150  1.00 94.63      B    C  
ATOM   3126  O   PRO B 154      22.477 -34.755 -21.113  1.00 92.51      B    O  
ATOM   3127  CB  PRO B 154      24.219 -37.295 -22.151  1.00 92.88      B    C  
ATOM   3128  CG  PRO B 154      24.268 -38.576 -22.984  1.00 90.86      B    C  
ATOM   3129  CD  PRO B 154      23.095 -38.399 -23.933  1.00 93.88      B    C  
ATOM   3130  N   MET B 155      22.417 -34.877 -23.357  1.00 94.71      B    N  
ATOM   3131  CA  MET B 155      22.202 -33.444 -23.579  1.00 94.92      B    C  
ATOM   3132  C   MET B 155      20.765 -33.033 -23.263  1.00 95.50      B    C  
ATOM   3133  O   MET B 155      20.565 -31.938 -22.744  1.00 93.96      B    O  
ATOM   3134  CB  MET B 155      22.580 -33.058 -25.016  1.00 94.60      B    C  
ATOM   3135  CG  MET B 155      24.058 -33.323 -25.327  1.00 91.25      B    C  
ATOM   3136  SD  MET B 155      25.203 -32.366 -24.276  1.00 85.33      B    S  
ATOM   3137  CE  MET B 155      26.760 -33.081 -24.811  1.00 72.03      B    C  
ATOM   3138  N   VAL B 156      19.787 -33.903 -23.482  1.00 94.97      B    N  
ATOM   3139  CA  VAL B 156      18.413 -33.693 -22.998  1.00 94.64      B    C  
ATOM   3140  C   VAL B 156      18.397 -33.641 -21.470  1.00 94.99      B    C  
ATOM   3141  O   VAL B 156      17.804 -32.734 -20.891  1.00 93.60      B    O  
ATOM   3142  CB  VAL B 156      17.449 -34.774 -23.522  1.00 94.19      B    C  
ATOM   3143  CG1 VAL B 156      16.029 -34.562 -22.987  1.00 89.45      B    C  
ATOM   3144  CG2 VAL B 156      17.374 -34.749 -25.052  1.00 89.65      B    C  
ATOM   3145  N   GLY B 157      19.121 -34.540 -20.813  1.00 95.01      B    N  
ATOM   3146  CA  GLY B 157      19.285 -34.476 -19.358  1.00 94.39      B    C  
ATOM   3147  C   GLY B 157      19.954 -33.179 -18.882  1.00 95.19      B    C  
ATOM   3148  O   GLY B 157      19.576 -32.629 -17.851  1.00 93.71      B    O  
ATOM   3149  N   LEU B 158      20.932 -32.665 -19.636  1.00 94.74      B    N  
ATOM   3150  CA  LEU B 158      21.537 -31.359 -19.367  1.00 94.99      B    C  
ATOM   3151  C   LEU B 158      20.525 -30.224 -19.544  1.00 95.10      B    C  
ATOM   3152  O   LEU B 158      20.442 -29.368 -18.670  1.00 94.17      B    O  
ATOM   3153  CB  LEU B 158      22.784 -31.173 -20.247  1.00 94.86      B    C  
ATOM   3154  CG  LEU B 158      23.505 -29.822 -20.034  1.00 91.88      B    C  
ATOM   3155  CD1 LEU B 158      24.088 -29.694 -18.625  1.00 85.61      B    C  
ATOM   3156  CD2 LEU B 158      24.655 -29.689 -21.040  1.00 85.20      B    C  
ATOM   3157  N   GLN B 159      19.743 -30.219 -20.628  1.00 95.89      B    N  
ATOM   3158  CA  GLN B 159      18.693 -29.233 -20.891  1.00 95.71      B    C  
ATOM   3159  C   GLN B 159      17.706 -29.142 -19.722  1.00 96.28      B    C  
ATOM   3160  O   GLN B 159      17.442 -28.049 -19.216  1.00 95.16      B    O  
ATOM   3161  CB  GLN B 159      17.975 -29.614 -22.202  1.00 94.67      B    C  
ATOM   3162  CG  GLN B 159      16.781 -28.709 -22.544  1.00 92.86      B    C  
ATOM   3163  CD  GLN B 159      16.023 -29.177 -23.792  1.00 92.12      B    C  
ATOM   3164  NE2 GLN B 159      14.977 -28.478 -24.173  1.00 83.27      B    N  
ATOM   3165  OE1 GLN B 159      16.350 -30.163 -24.431  1.00 85.06      B    O  
ATOM   3166  N   MET B 160      17.225 -30.288 -19.236  1.00 95.79      B    N  
ATOM   3167  CA  MET B 160      16.288 -30.333 -18.111  1.00 95.42      B    C  
ATOM   3168  C   MET B 160      16.908 -29.797 -16.814  1.00 95.59      B    C  
ATOM   3169  O   MET B 160      16.255 -29.058 -16.074  1.00 94.28      B    O  
ATOM   3170  CB  MET B 160      15.793 -31.770 -17.908  1.00 95.28      B    C  
ATOM   3171  CG  MET B 160      14.954 -32.274 -19.085  1.00 93.67      B    C  
ATOM   3172  SD  MET B 160      14.286 -33.952 -18.843  1.00 91.03      B    S  
ATOM   3173  CE  MET B 160      12.947 -33.561 -17.691  1.00 81.85      B    C  
ATOM   3174  N   ARG B 161      18.194 -30.123 -16.543  1.00 95.88      B    N  
ATOM   3175  CA  ARG B 161      18.917 -29.557 -15.394  1.00 95.44      B    C  
ATOM   3176  C   ARG B 161      19.140 -28.045 -15.528  1.00 95.60      B    C  
ATOM   3177  O   ARG B 161      19.037 -27.340 -14.531  1.00 94.60      B    O  
ATOM   3178  CB  ARG B 161      20.262 -30.275 -15.198  1.00 94.37      B    C  
ATOM   3179  CG  ARG B 161      20.074 -31.660 -14.556  1.00 89.07      B    C  
ATOM   3180  CD  ARG B 161      21.423 -32.309 -14.252  1.00 88.43      B    C  
ATOM   3181  NE  ARG B 161      22.131 -32.724 -15.478  1.00 81.78      B    N  
ATOM   3182  CZ  ARG B 161      22.216 -33.957 -15.977  1.00 79.24      B    C  
ATOM   3183  NH1 ARG B 161      21.663 -34.991 -15.396  1.00 68.33      B    N1+
ATOM   3184  NH2 ARG B 161      22.877 -34.178 -17.066  1.00 72.27      B    N  
ATOM   3185  N   LEU B 162      19.394 -27.535 -16.735  1.00 95.51      B    N  
ATOM   3186  CA  LEU B 162      19.547 -26.099 -16.971  1.00 95.81      B    C  
ATOM   3187  C   LEU B 162      18.238 -25.337 -16.723  1.00 95.93      B    C  
ATOM   3188  O   LEU B 162      18.295 -24.250 -16.165  1.00 95.08      B    O  
ATOM   3189  CB  LEU B 162      20.064 -25.848 -18.394  1.00 95.89      B    C  
ATOM   3190  CG  LEU B 162      21.549 -26.211 -18.622  1.00 94.31      B    C  
ATOM   3191  CD1 LEU B 162      21.880 -26.058 -20.104  1.00 90.52      B    C  
ATOM   3192  CD2 LEU B 162      22.496 -25.321 -17.819  1.00 90.31      B    C  
ATOM   3193  N   HIS B 163      17.087 -25.914 -17.039  1.00 96.53      B    N  
ATOM   3194  CA  HIS B 163      15.793 -25.329 -16.670  1.00 96.56      B    C  
ATOM   3195  C   HIS B 163      15.603 -25.262 -15.150  1.00 96.46      B    C  
ATOM   3196  O   HIS B 163      15.162 -24.232 -14.646  1.00 95.12      B    O  
ATOM   3197  CB  HIS B 163      14.646 -26.107 -17.326  1.00 96.19      B    C  
ATOM   3198  CG  HIS B 163      14.413 -25.732 -18.756  1.00 96.29      B    C  
ATOM   3199  CD2 HIS B 163      14.596 -26.513 -19.873  1.00 87.46      B    C  
ATOM   3200  ND1 HIS B 163      13.938 -24.503 -19.197  1.00 87.69      B    N  
ATOM   3201  CE1 HIS B 163      13.848 -24.555 -20.537  1.00 89.26      B    C  
ATOM   3202  NE2 HIS B 163      14.238 -25.761 -20.975  1.00 90.57      B    N  
ATOM   3203  N   GLN B 164      16.011 -26.288 -14.402  1.00 95.85      B    N  
ATOM   3204  CA  GLN B 164      16.008 -26.229 -12.931  1.00 95.29      B    C  
ATOM   3205  C   GLN B 164      16.943 -25.138 -12.392  1.00 95.58      B    C  
ATOM   3206  O   GLN B 164      16.590 -24.442 -11.456  1.00 94.18      B    O  
ATOM   3207  CB  GLN B 164      16.425 -27.574 -12.324  1.00 94.28      B    C  
ATOM   3208  CG  GLN B 164      15.229 -28.460 -11.957  1.00 90.26      B    C  
ATOM   3209  CD  GLN B 164      15.668 -29.652 -11.111  1.00 90.38      B    C  
ATOM   3210  NE2 GLN B 164      14.861 -30.099 -10.182  1.00 79.49      B    N  
ATOM   3211  OE1 GLN B 164      16.753 -30.197 -11.271  1.00 81.49      B    O  
ATOM   3212  N   VAL B 165      18.132 -24.979 -12.987  1.00 95.77      B    N  
ATOM   3213  CA  VAL B 165      19.081 -23.930 -12.589  1.00 95.46      B    C  
ATOM   3214  C   VAL B 165      18.524 -22.539 -12.897  1.00 95.54      B    C  
ATOM   3215  O   VAL B 165      18.674 -21.643 -12.074  1.00 94.55      B    O  
ATOM   3216  CB  VAL B 165      20.455 -24.146 -13.257  1.00 94.57      B    C  
ATOM   3217  CG1 VAL B 165      21.416 -22.969 -13.030  1.00 89.44      B    C  
ATOM   3218  CG2 VAL B 165      21.140 -25.396 -12.698  1.00 89.61      B    C  
ATOM   3219  N   ALA B 166      17.859 -22.349 -14.036  1.00 96.08      B    N  
ATOM   3220  CA  ALA B 166      17.236 -21.084 -14.404  1.00 95.72      B    C  
ATOM   3221  C   ALA B 166      16.098 -20.707 -13.443  1.00 95.99      B    C  
ATOM   3222  O   ALA B 166      16.051 -19.574 -12.960  1.00 94.81      B    O  
ATOM   3223  CB  ALA B 166      16.758 -21.170 -15.857  1.00 95.36      B    C  
ATOM   3224  N   ALA B 167      15.249 -21.671 -13.078  1.00 96.10      B    N  
ATOM   3225  CA  ALA B 167      14.218 -21.482 -12.064  1.00 95.81      B    C  
ATOM   3226  C   ALA B 167      14.826 -21.143 -10.694  1.00 96.07      B    C  
ATOM   3227  O   ALA B 167      14.409 -20.192 -10.032  1.00 94.66      B    O  
ATOM   3228  CB  ALA B 167      13.358 -22.755 -12.020  1.00 95.20      B    C  
ATOM   3229  N   GLY B 168      15.892 -21.855 -10.294  1.00 95.49      B    N  
ATOM   3230  CA  GLY B 168      16.630 -21.552  -9.064  1.00 95.14      B    C  
ATOM   3231  C   GLY B 168      17.277 -20.160  -9.068  1.00 95.76      B    C  
ATOM   3232  O   GLY B 168      17.341 -19.515  -8.022  1.00 94.40      B    O  
ATOM   3233  N   ALA B 169      17.726 -19.667 -10.215  1.00 95.95      B    N  
ATOM   3234  CA  ALA B 169      18.267 -18.318 -10.346  1.00 95.52      B    C  
ATOM   3235  C   ALA B 169      17.184 -17.237 -10.189  1.00 95.71      B    C  
ATOM   3236  O   ALA B 169      17.437 -16.218  -9.542  1.00 94.51      B    O  
ATOM   3237  CB  ALA B 169      18.997 -18.201 -11.694  1.00 94.95      B    C  
ATOM   3238  N   LEU B 170      15.976 -17.466 -10.718  1.00 95.82      B    N  
ATOM   3239  CA  LEU B 170      14.820 -16.582 -10.513  1.00 95.60      B    C  
ATOM   3240  C   LEU B 170      14.436 -16.511  -9.037  1.00 95.59      B    C  
ATOM   3241  O   LEU B 170      14.232 -15.420  -8.505  1.00 94.34      B    O  
ATOM   3242  CB  LEU B 170      13.631 -17.088 -11.354  1.00 95.37      B    C  
ATOM   3243  CG  LEU B 170      13.760 -16.821 -12.866  1.00 94.67      B    C  
ATOM   3244  CD1 LEU B 170      12.759 -17.672 -13.641  1.00 91.30      B    C  
ATOM   3245  CD2 LEU B 170      13.480 -15.356 -13.195  1.00 90.86      B    C  
ATOM   3246  N   TYR B 171      14.417 -17.663  -8.349  1.00 95.73      B    N  
ATOM   3247  CA  TYR B 171      14.196 -17.722  -6.910  1.00 95.63      B    C  
ATOM   3248  C   TYR B 171      15.272 -16.960  -6.129  1.00 95.78      B    C  
ATOM   3249  O   TYR B 171      14.943 -16.125  -5.299  1.00 94.98      B    O  
ATOM   3250  CB  TYR B 171      14.152 -19.177  -6.444  1.00 95.50      B    C  
ATOM   3251  CG  TYR B 171      14.210 -19.332  -4.940  1.00 95.80      B    C  
ATOM   3252  CD1 TYR B 171      15.405 -19.750  -4.310  1.00 93.75      B    C  
ATOM   3253  CD2 TYR B 171      13.084 -19.024  -4.148  1.00 94.15      B    C  
ATOM   3254  CE1 TYR B 171      15.464 -19.881  -2.914  1.00 93.44      B    C  
ATOM   3255  CE2 TYR B 171      13.129 -19.155  -2.753  1.00 93.38      B    C  
ATOM   3256  CZ  TYR B 171      14.323 -19.590  -2.139  1.00 93.77      B    C  
ATOM   3257  OH  TYR B 171      14.367 -19.737  -0.774  1.00 92.67      B    O  
ATOM   3258  N   ALA B 172      16.555 -17.208  -6.415  1.00 95.48      B    N  
ATOM   3259  CA  ALA B 172      17.657 -16.563  -5.704  1.00 94.97      B    C  
ATOM   3260  C   ALA B 172      17.616 -15.031  -5.841  1.00 94.85      B    C  
ATOM   3261  O   ALA B 172      17.806 -14.325  -4.853  1.00 93.39      B    O  
ATOM   3262  CB  ALA B 172      18.979 -17.144  -6.215  1.00 94.59      B    C  
ATOM   3263  N   SER B 173      17.312 -14.521  -7.034  1.00 95.71      B    N  
ATOM   3264  CA  SER B 173      17.160 -13.079  -7.252  1.00 95.03      B    C  
ATOM   3265  C   SER B 173      15.941 -12.504  -6.522  1.00 95.26      B    C  
ATOM   3266  O   SER B 173      16.017 -11.389  -6.005  1.00 93.66      B    O  
ATOM   3267  CB  SER B 173      17.137 -12.779  -8.759  1.00 93.94      B    C  
ATOM   3268  OG  SER B 173      15.933 -12.238  -9.248  1.00 81.09      B    O  
ATOM   3269  N   SER B 174      14.839 -13.250  -6.448  1.00 95.70      B    N  
ATOM   3270  CA  SER B 174      13.634 -12.832  -5.725  1.00 95.49      B    C  
ATOM   3271  C   SER B 174      13.846 -12.837  -4.212  1.00 95.51      B    C  
ATOM   3272  O   SER B 174      13.413 -11.918  -3.528  1.00 93.91      B    O  
ATOM   3273  CB  SER B 174      12.447 -13.735  -6.081  1.00 94.59      B    C  
ATOM   3274  OG  SER B 174      12.215 -13.735  -7.473  1.00 84.94      B    O  
ATOM   3275  N   LEU B 175      14.560 -13.848  -3.686  1.00 95.04      B    N  
ATOM   3276  CA  LEU B 175      14.885 -13.964  -2.269  1.00 94.62      B    C  
ATOM   3277  C   LEU B 175      15.829 -12.841  -1.817  1.00 94.67      B    C  
ATOM   3278  O   LEU B 175      15.614 -12.259  -0.763  1.00 93.53      B    O  
ATOM   3279  CB  LEU B 175      15.498 -15.353  -2.011  1.00 94.16      B    C  
ATOM   3280  CG  LEU B 175      15.877 -15.612  -0.538  1.00 93.01      B    C  
ATOM   3281  CD1 LEU B 175      14.647 -15.665   0.372  1.00 88.03      B    C  
ATOM   3282  CD2 LEU B 175      16.614 -16.944  -0.423  1.00 87.35      B    C  
ATOM   3283  N   GLU B 176      16.838 -12.509  -2.609  1.00 95.03      B    N  
ATOM   3284  CA  GLU B 176      17.761 -11.406  -2.302  1.00 94.51      B    C  
ATOM   3285  C   GLU B 176      17.024 -10.059  -2.240  1.00 94.60      B    C  
ATOM   3286  O   GLU B 176      17.222  -9.286  -1.297  1.00 93.12      B    O  
ATOM   3287  CB  GLU B 176      18.885 -11.387  -3.351  1.00 93.92      B    C  
ATOM   3288  CG  GLU B 176      19.978 -10.349  -3.033  1.00 84.77      B    C  
ATOM   3289  CD  GLU B 176      21.124 -10.314  -4.070  1.00 74.75      B    C  
ATOM   3290  OE1 GLU B 176      22.132  -9.623  -3.789  1.00 64.67      B    O  
ATOM   3291  OE2 GLU B 176      21.012 -10.952  -5.135  1.00 65.68      B    O1-
ATOM   3292  N   ASP B 177      16.133  -9.802  -3.197  1.00 95.17      B    N  
ATOM   3293  CA  ASP B 177      15.312  -8.587  -3.210  1.00 95.01      B    C  
ATOM   3294  C   ASP B 177      14.338  -8.540  -2.017  1.00 95.45      B    C  
ATOM   3295  O   ASP B 177      14.224  -7.506  -1.358  1.00 94.26      B    O  
ATOM   3296  CB  ASP B 177      14.557  -8.495  -4.536  1.00 93.97      B    C  
ATOM   3297  CG  ASP B 177      13.893  -7.132  -4.731  1.00 91.34      B    C  
ATOM   3298  OD1 ASP B 177      14.638  -6.133  -4.880  1.00 83.20      B    O  
ATOM   3299  OD2 ASP B 177      12.650  -7.091  -4.835  1.00 83.91      B    O1-
ATOM   3300  N   TYR B 178      13.713  -9.658  -1.671  1.00 95.21      B    N  
ATOM   3301  CA  TYR B 178      12.836  -9.777  -0.506  1.00 95.20      B    C  
ATOM   3302  C   TYR B 178      13.583  -9.513   0.806  1.00 95.26      B    C  
ATOM   3303  O   TYR B 178      13.122  -8.708   1.610  1.00 94.32      B    O  
ATOM   3304  CB  TYR B 178      12.181 -11.163  -0.497  1.00 95.16      B    C  
ATOM   3305  CG  TYR B 178      11.402 -11.412   0.775  1.00 95.48      B    C  
ATOM   3306  CD1 TYR B 178      11.985 -12.139   1.836  1.00 93.74      B    C  
ATOM   3307  CD2 TYR B 178      10.138 -10.813   0.951  1.00 94.11      B    C  
ATOM   3308  CE1 TYR B 178      11.330 -12.233   3.071  1.00 93.55      B    C  
ATOM   3309  CE2 TYR B 178       9.472 -10.901   2.187  1.00 93.45      B    C  
ATOM   3310  CZ  TYR B 178      10.083 -11.598   3.243  1.00 93.82      B    C  
ATOM   3311  OH  TYR B 178       9.469 -11.614   4.461  1.00 92.43      B    O  
ATOM   3312  N   MET B 179      14.758 -10.104   1.016  1.00 94.73      B    N  
ATOM   3313  CA  MET B 179      15.566  -9.849   2.216  1.00 93.84      B    C  
ATOM   3314  C   MET B 179      15.963  -8.375   2.317  1.00 93.91      B    C  
ATOM   3315  O   MET B 179      15.895  -7.775   3.393  1.00 92.37      B    O  
ATOM   3316  CB  MET B 179      16.824 -10.729   2.195  1.00 93.21      B    C  
ATOM   3317  CG  MET B 179      16.515 -12.195   2.503  1.00 86.63      B    C  
ATOM   3318  SD  MET B 179      17.987 -13.265   2.520  1.00 78.09      B    S  
ATOM   3319  CE  MET B 179      17.215 -14.791   3.111  1.00 64.48      B    C  
ATOM   3320  N   SER B 180      16.297  -7.745   1.192  1.00 94.93      B    N  
ATOM   3321  CA  SER B 180      16.608  -6.316   1.167  1.00 94.71      B    C  
ATOM   3322  C   SER B 180      15.392  -5.436   1.485  1.00 95.00      B    C  
ATOM   3323  O   SER B 180      15.538  -4.400   2.137  1.00 92.77      B    O  
ATOM   3324  CB  SER B 180      17.240  -5.938  -0.180  1.00 93.45      B    C  
ATOM   3325  OG  SER B 180      16.290  -5.742  -1.191  1.00 76.70      B    O  
ATOM   3326  N   LEU B 181      14.188  -5.856   1.082  1.00 94.84      B    N  
ATOM   3327  CA  LEU B 181      12.932  -5.195   1.455  1.00 94.83      B    C  
ATOM   3328  C   LEU B 181      12.682  -5.304   2.956  1.00 95.16      B    C  
ATOM   3329  O   LEU B 181      12.391  -4.289   3.590  1.00 94.13      B    O  
ATOM   3330  CB  LEU B 181      11.759  -5.814   0.673  1.00 94.79      B    C  
ATOM   3331  CG  LEU B 181      10.376  -5.274   1.088  1.00 95.00      B    C  
ATOM   3332  CD1 LEU B 181      10.128  -3.877   0.525  1.00 92.04      B    C  
ATOM   3333  CD2 LEU B 181       9.274  -6.200   0.599  1.00 92.08      B    C  
ATOM   3334  N   GLU B 182      12.812  -6.496   3.516  1.00 94.94      B    N  
ATOM   3335  CA  GLU B 182      12.564  -6.761   4.928  1.00 94.33      B    C  
ATOM   3336  C   GLU B 182      13.466  -5.895   5.815  1.00 94.34      B    C  
ATOM   3337  O   GLU B 182      12.987  -5.237   6.746  1.00 92.70      B    O  
ATOM   3338  CB  GLU B 182      12.776  -8.261   5.189  1.00 92.63      B    C  
ATOM   3339  CG  GLU B 182      12.161  -8.682   6.530  1.00 84.09      B    C  
ATOM   3340  CD  GLU B 182      12.396 -10.163   6.863  1.00 83.16      B    C  
ATOM   3341  OE1 GLU B 182      11.489 -10.766   7.485  1.00 76.32      B    O  
ATOM   3342  OE2 GLU B 182      13.481 -10.674   6.528  1.00 77.26      B    O1-
ATOM   3343  N   ASP B 183      14.746  -5.786   5.469  1.00 94.53      B    N  
ATOM   3344  CA  ASP B 183      15.684  -4.903   6.162  1.00 94.03      B    C  
ATOM   3345  C   ASP B 183      15.338  -3.426   5.966  1.00 94.33      B    C  
ATOM   3346  O   ASP B 183      15.275  -2.672   6.939  1.00 91.78      B    O  
ATOM   3347  CB  ASP B 183      17.119  -5.200   5.706  1.00 92.85      B    C  
ATOM   3348  CG  ASP B 183      17.716  -6.459   6.342  1.00 88.27      B    C  
ATOM   3349  OD1 ASP B 183      17.247  -6.861   7.442  1.00 82.44      B    O  
ATOM   3350  OD2 ASP B 183      18.732  -6.951   5.791  1.00 82.28      B    O1-
ATOM   3351  N   LYS B 184      15.047  -2.990   4.739  1.00 94.36      B    N  
ATOM   3352  CA  LYS B 184      14.765  -1.580   4.466  1.00 94.46      B    C  
ATOM   3353  C   LYS B 184      13.474  -1.097   5.144  1.00 94.56      B    C  
ATOM   3354  O   LYS B 184      13.450   0.006   5.681  1.00 92.49      B    O  
ATOM   3355  CB  LYS B 184      14.774  -1.319   2.946  1.00 93.80      B    C  
ATOM   3356  CG  LYS B 184      14.706   0.190   2.663  1.00 92.28      B    C  
ATOM   3357  CD  LYS B 184      15.026   0.582   1.213  1.00 89.58      B    C  
ATOM   3358  CE  LYS B 184      15.008   2.106   1.169  1.00 87.25      B    C  
ATOM   3359  NZ  LYS B 184      15.450   2.723  -0.109  1.00 82.45      B    N1+
ATOM   3360  N   VAL B 185      12.430  -1.913   5.140  1.00 94.75      B    N  
ATOM   3361  CA  VAL B 185      11.163  -1.601   5.818  1.00 94.35      B    C  
ATOM   3362  C   VAL B 185      11.334  -1.667   7.340  1.00 93.85      B    C  
ATOM   3363  O   VAL B 185      10.894  -0.757   8.039  1.00 90.72      B    O  
ATOM   3364  CB  VAL B 185      10.036  -2.538   5.331  1.00 93.25      B    C  
ATOM   3365  CG1 VAL B 185       8.744  -2.374   6.135  1.00 86.97      B    C  
ATOM   3366  CG2 VAL B 185       9.683  -2.233   3.871  1.00 87.17      B    C  
ATOM   3367  N   GLY B 186      12.006  -2.688   7.851  1.00 93.23      B    N  
ATOM   3368  CA  GLY B 186      12.259  -2.865   9.283  1.00 92.28      B    C  
ATOM   3369  C   GLY B 186      13.089  -1.744   9.905  1.00 92.68      B    C  
ATOM   3370  O   GLY B 186      12.777  -1.273  11.001  1.00 88.66      B    O  
ATOM   3371  N   ASP B 187      14.103  -1.261   9.184  1.00 92.83      B    N  
ATOM   3372  CA  ASP B 187      15.004  -0.198   9.640  1.00 92.22      B    C  
ATOM   3373  C   ASP B 187      14.506   1.215   9.291  1.00 92.31      B    C  
ATOM   3374  O   ASP B 187      15.242   2.195   9.417  1.00 86.13      B    O  
ATOM   3375  CB  ASP B 187      16.422  -0.459   9.097  1.00 89.98      B    C  
ATOM   3376  CG  ASP B 187      17.076  -1.742   9.617  1.00 84.42      B    C  
ATOM   3377  OD1 ASP B 187      16.561  -2.383  10.567  1.00 78.10      B    O  
ATOM   3378  OD2 ASP B 187      18.155  -2.071   9.086  1.00 78.17      B    O1-
ATOM   3379  N   GLN B 188      13.252   1.351   8.822  1.00 92.35      B    N  
ATOM   3380  CA  GLN B 188      12.676   2.610   8.316  1.00 93.33      B    C  
ATOM   3381  C   GLN B 188      13.520   3.279   7.211  1.00 94.39      B    C  
ATOM   3382  O   GLN B 188      13.652   4.504   7.176  1.00 91.30      B    O  
ATOM   3383  CB  GLN B 188      12.338   3.577   9.463  1.00 91.25      B    C  
ATOM   3384  CG  GLN B 188      11.267   3.054  10.425  1.00 88.92      B    C  
ATOM   3385  CD  GLN B 188      10.499   4.225  11.039  1.00 88.61      B    C  
ATOM   3386  NE2 GLN B 188      10.845   4.660  12.216  1.00 78.72      B    N  
ATOM   3387  OE1 GLN B 188       9.603   4.789  10.437  1.00 81.09      B    O  
ATOM   3388  N   GLY B 189      14.079   2.502   6.294  1.00 93.34      B    N  
ATOM   3389  CA  GLY B 189      14.925   3.016   5.221  1.00 93.24      B    C  
ATOM   3390  C   GLY B 189      14.236   4.069   4.353  1.00 94.27      B    C  
ATOM   3391  O   GLY B 189      14.805   5.129   4.121  1.00 91.84      B    O  
ATOM   3392  N   PHE B 190      12.982   3.854   3.963  1.00 94.71      B    N  
ATOM   3393  CA  PHE B 190      12.219   4.841   3.186  1.00 94.68      B    C  
ATOM   3394  C   PHE B 190      11.936   6.124   3.980  1.00 94.77      B    C  
ATOM   3395  O   PHE B 190      12.010   7.215   3.421  1.00 93.00      B    O  
ATOM   3396  CB  PHE B 190      10.901   4.233   2.697  1.00 94.33      B    C  
ATOM   3397  CG  PHE B 190      11.089   3.147   1.676  1.00 94.84      B    C  
ATOM   3398  CD1 PHE B 190      11.486   3.477   0.361  1.00 92.61      B    C  
ATOM   3399  CD2 PHE B 190      10.914   1.800   2.029  1.00 92.45      B    C  
ATOM   3400  CE1 PHE B 190      11.728   2.468  -0.583  1.00 91.45      B    C  
ATOM   3401  CE2 PHE B 190      11.159   0.787   1.086  1.00 91.48      B    C  
ATOM   3402  CZ  PHE B 190      11.580   1.120  -0.215  1.00 92.58      B    C  
ATOM   3403  N   ALA B 191      11.652   6.016   5.276  1.00 94.08      B    N  
ATOM   3404  CA  ALA B 191      11.492   7.182   6.136  1.00 93.71      B    C  
ATOM   3405  C   ALA B 191      12.793   7.995   6.204  1.00 93.93      B    C  
ATOM   3406  O   ALA B 191      12.756   9.215   6.047  1.00 92.18      B    O  
ATOM   3407  CB  ALA B 191      11.032   6.727   7.530  1.00 93.08      B    C  
ATOM   3408  N   ASN B 192      13.943   7.329   6.350  1.00 93.54      B    N  
ATOM   3409  CA  ASN B 192      15.247   7.991   6.349  1.00 92.70      B    C  
ATOM   3410  C   ASN B 192      15.573   8.651   5.002  1.00 92.72      B    C  
ATOM   3411  O   ASN B 192      16.087   9.771   5.002  1.00 90.48      B    O  
ATOM   3412  CB  ASN B 192      16.323   6.990   6.765  1.00 91.83      B    C  
ATOM   3413  CG  ASN B 192      16.292   6.711   8.260  1.00 88.16      B    C  
ATOM   3414  ND2 ASN B 192      16.273   5.464   8.645  1.00 76.66      B    N  
ATOM   3415  OD1 ASN B 192      16.276   7.610   9.076  1.00 77.84      B    O  
ATOM   3416  N   ASP B 193      15.227   8.031   3.871  1.00 93.60      B    N  
ATOM   3417  CA  ASP B 193      15.408   8.614   2.539  1.00 93.06      B    C  
ATOM   3418  C   ASP B 193      14.560   9.892   2.368  1.00 93.16      B    C  
ATOM   3419  O   ASP B 193      15.066  10.932   1.934  1.00 90.69      B    O  
ATOM   3420  CB  ASP B 193      15.055   7.581   1.448  1.00 92.05      B    C  
ATOM   3421  CG  ASP B 193      15.987   6.362   1.325  1.00 90.35      B    C  
ATOM   3422  OD1 ASP B 193      17.125   6.414   1.840  1.00 85.37      B    O  
ATOM   3423  OD2 ASP B 193      15.574   5.367   0.676  1.00 85.64      B    O1-
ATOM   3424  N   ILE B 194      13.285   9.855   2.787  1.00 93.23      B    N  
ATOM   3425  CA  ILE B 194      12.381  11.018   2.757  1.00 92.69      B    C  
ATOM   3426  C   ILE B 194      12.894  12.141   3.665  1.00 92.36      B    C  
ATOM   3427  O   ILE B 194      12.881  13.316   3.289  1.00 90.23      B    O  
ATOM   3428  CB  ILE B 194      10.946  10.588   3.148  1.00 92.37      B    C  
ATOM   3429  CG1 ILE B 194      10.324   9.677   2.059  1.00 90.31      B    C  
ATOM   3430  CG2 ILE B 194      10.025  11.808   3.369  1.00 90.95      B    C  
ATOM   3431  CD1 ILE B 194       9.091   8.905   2.532  1.00 86.37      B    C  
ATOM   3432  N   LEU B 195      13.372  11.804   4.869  1.00 92.05      B    N  
ATOM   3433  CA  LEU B 195      13.942  12.777   5.794  1.00 91.45      B    C  
ATOM   3434  C   LEU B 195      15.263  13.359   5.278  1.00 90.60      B    C  
ATOM   3435  O   LEU B 195      15.507  14.541   5.486  1.00 86.83      B    O  
ATOM   3436  CB  LEU B 195      14.152  12.142   7.180  1.00 90.60      B    C  
ATOM   3437  CG  LEU B 195      12.866  11.798   7.954  1.00 90.02      B    C  
ATOM   3438  CD1 LEU B 195      13.266  11.329   9.348  1.00 85.52      B    C  
ATOM   3439  CD2 LEU B 195      11.898  12.965   8.098  1.00 85.29      B    C  
ATOM   3440  N   GLY B 196      16.080  12.563   4.595  1.00 89.54      B    N  
ATOM   3441  CA  GLY B 196      17.312  13.027   3.962  1.00 87.92      B    C  
ATOM   3442  C   GLY B 196      17.050  14.148   2.956  1.00 88.06      B    C  
ATOM   3443  O   GLY B 196      17.702  15.188   3.017  1.00 83.89      B    O  
ATOM   3444  N   ASP B 197      16.033  13.974   2.110  1.00 87.64      B    N  
ATOM   3445  CA  ASP B 197      15.611  14.994   1.145  1.00 85.59      B    C  
ATOM   3446  C   ASP B 197      15.037  16.254   1.831  1.00 85.78      B    C  
ATOM   3447  O   ASP B 197      15.355  17.381   1.451  1.00 80.80      B    O  
ATOM   3448  CB  ASP B 197      14.594  14.347   0.181  1.00 82.36      B    C  
ATOM   3449  CG  ASP B 197      14.334  15.161  -1.082  1.00 77.27      B    C  
ATOM   3450  OD1 ASP B 197      15.281  15.639  -1.736  1.00 69.98      B    O  
ATOM   3451  OD2 ASP B 197      13.156  15.263  -1.498  1.00 70.53      B    O1-
ATOM   3452  N   LEU B 198      14.262  16.079   2.913  1.00 86.06      B    N  
ATOM   3453  CA  LEU B 198      13.714  17.184   3.707  1.00 85.44      B    C  
ATOM   3454  C   LEU B 198      14.797  17.980   4.448  1.00 85.67      B    C  
ATOM   3455  O   LEU B 198      14.733  19.207   4.519  1.00 81.50      B    O  
ATOM   3456  CB  LEU B 198      12.695  16.616   4.712  1.00 83.35      B    C  
ATOM   3457  CG  LEU B 198      11.246  16.740   4.217  1.00 82.60      B    C  
ATOM   3458  CD1 LEU B 198      10.354  15.746   4.945  1.00 78.28      B    C  
ATOM   3459  CD2 LEU B 198      10.706  18.151   4.479  1.00 78.84      B    C  
ATOM   3460  N   VAL B 199      15.777  17.287   5.042  1.00 82.24      B    N  
ATOM   3461  CA  VAL B 199      16.833  17.922   5.849  1.00 80.38      B    C  
ATOM   3462  C   VAL B 199      17.822  18.692   4.977  1.00 80.41      B    C  
ATOM   3463  O   VAL B 199      18.316  19.730   5.418  1.00 75.90      B    O  
ATOM   3464  CB  VAL B 199      17.539  16.871   6.728  1.00 76.76      B    C  
ATOM   3465  CG1 VAL B 199      18.789  17.414   7.441  1.00 70.93      B    C  
ATOM   3466  CG2 VAL B 199      16.598  16.378   7.832  1.00 72.96      B    C  
ATOM   3467  N   ALA B 200      18.060  18.264   3.738  1.00 79.69      B    N  
ATOM   3468  CA  ALA B 200      18.993  18.929   2.835  1.00 77.42      B    C  
ATOM   3469  C   ALA B 200      18.601  20.387   2.524  1.00 77.24      B    C  
ATOM   3470  O   ALA B 200      19.460  21.262   2.458  1.00 69.69      B    O  
ATOM   3471  CB  ALA B 200      19.088  18.097   1.551  1.00 73.09      B    C  
ATOM   3472  N   GLY B 201      17.296  20.658   2.373  1.00 76.57      B    N  
ATOM   3473  CA  GLY B 201      16.751  21.990   2.106  1.00 75.78      B    C  
ATOM   3474  C   GLY B 201      16.163  22.711   3.328  1.00 78.81      B    C  
ATOM   3475  O   GLY B 201      15.466  23.714   3.173  1.00 73.33      B    O  
ATOM   3476  N   LYS B 202      16.386  22.193   4.525  1.00 80.90      B    N  
ATOM   3477  CA  LYS B 202      15.730  22.668   5.745  1.00 81.82      B    C  
ATOM   3478  C   LYS B 202      16.191  24.073   6.136  1.00 82.79      B    C  
ATOM   3479  O   LYS B 202      17.383  24.367   6.184  1.00 80.04      B    O  
ATOM   3480  CB  LYS B 202      15.969  21.628   6.864  1.00 78.67      B    C  
ATOM   3481  CG  LYS B 202      15.466  22.080   8.225  1.00 74.49      B    C  
ATOM   3482  CD  LYS B 202      15.895  21.098   9.322  1.00 72.76      B    C  
ATOM   3483  CE  LYS B 202      15.934  21.875  10.628  1.00 65.99      B    C  
ATOM   3484  NZ  LYS B 202      16.563  21.105  11.710  1.00 59.36      B    N1+
ATOM   3485  N   ASN B 203      15.243  24.916   6.550  1.00 82.02      B    N  
ATOM   3486  CA  ASN B 203      15.554  26.179   7.216  1.00 81.70      B    C  
ATOM   3487  C   ASN B 203      16.125  25.900   8.628  1.00 83.28      B    C  
ATOM   3488  O   ASN B 203      15.525  25.137   9.384  1.00 79.06      B    O  
ATOM   3489  CB  ASN B 203      14.276  27.031   7.267  1.00 77.79      B    C  
ATOM   3490  CG  ASN B 203      14.525  28.451   7.748  1.00 78.40      B    C  
ATOM   3491  ND2 ASN B 203      14.059  29.429   7.002  1.00 71.25      B    N  
ATOM   3492  OD1 ASN B 203      15.131  28.716   8.770  1.00 68.89      B    O  
ATOM   3493  N   PRO B 204      17.215  26.548   9.042  1.00 79.39      B    N  
ATOM   3494  CA  PRO B 204      17.835  26.289  10.346  1.00 78.93      B    C  
ATOM   3495  C   PRO B 204      16.919  26.572  11.544  1.00 80.51      B    C  
ATOM   3496  O   PRO B 204      17.178  26.066  12.632  1.00 76.02      B    O  
ATOM   3497  CB  PRO B 204      19.090  27.169  10.366  1.00 76.36      B    C  
ATOM   3498  CG  PRO B 204      18.795  28.272   9.352  1.00 76.41      B    C  
ATOM   3499  CD  PRO B 204      17.970  27.539   8.296  1.00 80.25      B    C  
ATOM   3500  N   ARG B 205      15.847  27.367  11.364  1.00 81.12      B    N  
ATOM   3501  CA  ARG B 205      14.862  27.648  12.420  1.00 81.21      B    C  
ATOM   3502  C   ARG B 205      13.762  26.590  12.540  1.00 82.34      B    C  
ATOM   3503  O   ARG B 205      13.005  26.633  13.508  1.00 77.58      B    O  
ATOM   3504  CB  ARG B 205      14.229  29.030  12.201  1.00 79.09      B    C  
ATOM   3505  CG  ARG B 205      15.249  30.155  12.368  1.00 75.71      B    C  
ATOM   3506  CD  ARG B 205      14.532  31.504  12.314  1.00 71.82      B    C  
ATOM   3507  NE  ARG B 205      15.464  32.615  12.583  1.00 63.92      B    N  
ATOM   3508  CZ  ARG B 205      15.133  33.884  12.731  1.00 58.39      B    C  
ATOM   3509  NH1 ARG B 205      13.901  34.284  12.613  1.00 53.69      B    N1+
ATOM   3510  NH2 ARG B 205      16.049  34.769  12.998  1.00 51.77      B    N  
ATOM   3511  N   ASP B 206      13.646  25.675  11.579  1.00 82.72      B    N  
ATOM   3512  CA  ASP B 206      12.642  24.621  11.625  1.00 82.59      B    C  
ATOM   3513  C   ASP B 206      13.086  23.476  12.548  1.00 83.55      B    C  
ATOM   3514  O   ASP B 206      14.277  23.214  12.711  1.00 79.89      B    O  
ATOM   3515  CB  ASP B 206      12.309  24.119  10.213  1.00 79.18      B    C  
ATOM   3516  CG  ASP B 206      11.617  25.178   9.350  1.00 76.83      B    C  
ATOM   3517  OD1 ASP B 206      10.932  26.064   9.914  1.00 71.63      B    O  
ATOM   3518  OD2 ASP B 206      11.758  25.093   8.117  1.00 71.40      B    O1-
ATOM   3519  N   ALA B 207      12.124  22.770  13.146  1.00 81.46      B    N  
ATOM   3520  CA  ALA B 207      12.404  21.644  14.022  1.00 81.04      B    C  
ATOM   3521  C   ALA B 207      13.198  20.535  13.297  1.00 83.05      B    C  
ATOM   3522  O   ALA B 207      13.037  20.327  12.095  1.00 80.04      B    O  
ATOM   3523  CB  ALA B 207      11.091  21.105  14.601  1.00 77.53      B    C  
ATOM   3524  N   GLY B 208      14.046  19.810  14.035  1.00 83.55      B    N  
ATOM   3525  CA  GLY B 208      14.753  18.635  13.526  1.00 84.63      B    C  
ATOM   3526  C   GLY B 208      13.784  17.519  13.141  1.00 86.98      B    C  
ATOM   3527  O   GLY B 208      12.681  17.456  13.674  1.00 83.91      B    O  
ATOM   3528  N   TRP B 209      14.205  16.644  12.238  1.00 89.70      B    N  
ATOM   3529  CA  TRP B 209      13.471  15.446  11.836  1.00 90.46      B    C  
ATOM   3530  C   TRP B 209      14.235  14.205  12.290  1.00 90.53      B    C  
ATOM   3531  O   TRP B 209      15.458  14.153  12.170  1.00 87.04      B    O  
ATOM   3532  CB  TRP B 209      13.277  15.448  10.321  1.00 89.23      B    C  
ATOM   3533  CG  TRP B 209      12.392  16.532   9.789  1.00 90.54      B    C  
ATOM   3534  CD1 TRP B 209      12.806  17.732   9.313  1.00 86.19      B    C  
ATOM   3535  CD2 TRP B 209      10.944  16.510   9.624  1.00 90.40      B    C  
ATOM   3536  CE2 TRP B 209      10.545  17.721   8.993  1.00 90.02      B    C  
ATOM   3537  CE3 TRP B 209       9.942  15.560   9.916  1.00 88.95      B    C  
ATOM   3538  NE1 TRP B 209      11.712  18.452   8.837  1.00 87.79      B    N  
ATOM   3539  CZ2 TRP B 209       9.198  17.979   8.640  1.00 89.05      B    C  
ATOM   3540  CZ3 TRP B 209       8.600  15.823   9.571  1.00 86.75      B    C  
ATOM   3541  CH2 TRP B 209       8.241  17.011   8.941  1.00 87.71      B    C  
ATOM   3542  N   LEU B 210      13.521  13.220  12.814  1.00 89.42      B    N  
ATOM   3543  CA  LEU B 210      14.061  11.927  13.224  1.00 88.91      B    C  
ATOM   3544  C   LEU B 210      13.116  10.811  12.787  1.00 89.66      B    C  
ATOM   3545  O   LEU B 210      11.908  10.929  12.937  1.00 86.98      B    O  
ATOM   3546  CB  LEU B 210      14.263  11.907  14.754  1.00 85.80      B    C  
ATOM   3547  CG  LEU B 210      15.689  12.271  15.194  1.00 78.29      B    C  
ATOM   3548  CD1 LEU B 210      15.735  13.555  16.019  1.00 72.12      B    C  
ATOM   3549  CD2 LEU B 210      16.295  11.143  16.044  1.00 70.43      B    C  
ATOM   3550  N   ALA B 211      13.688   9.712  12.295  1.00 90.33      B    N  
ATOM   3551  CA  ALA B 211      13.015   8.432  12.125  1.00 90.44      B    C  
ATOM   3552  C   ALA B 211      13.583   7.458  13.167  1.00 90.76      B    C  
ATOM   3553  O   ALA B 211      14.640   6.872  12.942  1.00 86.75      B    O  
ATOM   3554  CB  ALA B 211      13.200   7.956  10.681  1.00 88.38      B    C  
ATOM   3555  N   PRO B 212      12.954   7.321  14.342  1.00 91.69      B    N  
ATOM   3556  CA  PRO B 212      13.390   6.364  15.353  1.00 90.52      B    C  
ATOM   3557  C   PRO B 212      13.122   4.926  14.889  1.00 91.00      B    C  
ATOM   3558  O   PRO B 212      12.456   4.704  13.885  1.00 85.35      B    O  
ATOM   3559  CB  PRO B 212      12.600   6.741  16.610  1.00 87.79      B    C  
ATOM   3560  CG  PRO B 212      11.289   7.249  16.034  1.00 88.02      B    C  
ATOM   3561  CD  PRO B 212      11.720   7.961  14.752  1.00 90.25      B    C  
ATOM   3562  N   SER B 213      13.597   3.933  15.650  1.00 89.85      B    N  
ATOM   3563  CA  SER B 213      13.225   2.539  15.397  1.00 89.05      B    C  
ATOM   3564  C   SER B 213      11.712   2.360  15.504  1.00 89.34      B    C  
ATOM   3565  O   SER B 213      11.103   2.777  16.489  1.00 84.20      B    O  
ATOM   3566  CB  SER B 213      13.930   1.611  16.398  1.00 86.35      B    C  
ATOM   3567  OG  SER B 213      13.519   0.272  16.188  1.00 76.88      B    O  
ATOM   3568  N   ALA B 214      11.109   1.686  14.514  1.00 89.00      B    N  
ATOM   3569  CA  ALA B 214       9.702   1.297  14.524  1.00 88.37      B    C  
ATOM   3570  C   ALA B 214       9.474  -0.111  15.104  1.00 88.64      B    C  
ATOM   3571  O   ALA B 214       8.416  -0.703  14.928  1.00 80.85      B    O  
ATOM   3572  CB  ALA B 214       9.144   1.464  13.101  1.00 85.26      B    C  
ATOM   3573  N   GLY B 215      10.472  -0.676  15.798  1.00 87.32      B    N  
ATOM   3574  CA  GLY B 215      10.413  -2.042  16.299  1.00 87.21      B    C  
ATOM   3575  C   GLY B 215      10.435  -3.082  15.179  1.00 89.20      B    C  
ATOM   3576  O   GLY B 215      10.926  -2.824  14.090  1.00 83.55      B    O  
ATOM   3577  N   ASN B 216       9.904  -4.275  15.471  1.00 89.98      B    N  
ATOM   3578  CA  ASN B 216       9.923  -5.409  14.544  1.00 90.65      B    C  
ATOM   3579  C   ASN B 216       8.559  -5.688  13.901  1.00 92.33      B    C  
ATOM   3580  O   ASN B 216       8.470  -6.610  13.109  1.00 87.56      B    O  
ATOM   3581  CB  ASN B 216      10.477  -6.647  15.267  1.00 87.00      B    C  
ATOM   3582  CG  ASN B 216      11.952  -6.533  15.609  1.00 81.83      B    C  
ATOM   3583  ND2 ASN B 216      12.428  -7.424  16.456  1.00 71.83      B    N  
ATOM   3584  OD1 ASN B 216      12.695  -5.692  15.150  1.00 71.22      B    O  
ATOM   3585  N   VAL B 217       7.512  -4.923  14.208  1.00 91.84      B    N  
ATOM   3586  CA  VAL B 217       6.147  -5.194  13.715  1.00 91.90      B    C  
ATOM   3587  C   VAL B 217       6.125  -5.275  12.185  1.00 92.62      B    C  
ATOM   3588  O   VAL B 217       5.699  -6.282  11.640  1.00 90.36      B    O  
ATOM   3589  CB  VAL B 217       5.137  -4.149  14.222  1.00 90.86      B    C  
ATOM   3590  CG1 VAL B 217       3.742  -4.362  13.628  1.00 85.03      B    C  
ATOM   3591  CG2 VAL B 217       5.017  -4.227  15.755  1.00 85.77      B    C  
ATOM   3592  N   SER B 218       6.680  -4.283  11.485  1.00 93.18      B    N  
ATOM   3593  CA  SER B 218       6.712  -4.278  10.020  1.00 93.09      B    C  
ATOM   3594  C   SER B 218       7.513  -5.434   9.420  1.00 93.60      B    C  
ATOM   3595  O   SER B 218       7.206  -5.881   8.327  1.00 90.77      B    O  
ATOM   3596  CB  SER B 218       7.319  -2.964   9.516  1.00 91.70      B    C  
ATOM   3597  OG  SER B 218       6.666  -1.848  10.091  1.00 83.97      B    O  
ATOM   3598  N   ARG B 219       8.542  -5.914  10.131  1.00 93.14      B    N  
ATOM   3599  CA  ARG B 219       9.356  -7.069   9.712  1.00 92.79      B    C  
ATOM   3600  C   ARG B 219       8.586  -8.376   9.922  1.00 93.04      B    C  
ATOM   3601  O   ARG B 219       8.509  -9.186   9.012  1.00 90.65      B    O  
ATOM   3602  CB  ARG B 219      10.696  -7.021  10.476  1.00 90.64      B    C  
ATOM   3603  CG  ARG B 219      11.749  -7.966   9.874  1.00 82.74      B    C  
ATOM   3604  CD  ARG B 219      13.069  -7.931  10.646  1.00 82.49      B    C  
ATOM   3605  NE  ARG B 219      13.814  -6.652  10.475  1.00 76.93      B    N  
ATOM   3606  CZ  ARG B 219      15.066  -6.490  10.032  1.00 71.26      B    C  
ATOM   3607  NH1 ARG B 219      15.844  -7.480   9.745  1.00 63.03      B    N1+
ATOM   3608  NH2 ARG B 219      15.559  -5.313   9.862  1.00 64.56      B    N  
ATOM   3609  N   ASN B 220       7.947  -8.525  11.075  1.00 92.25      B    N  
ATOM   3610  CA  ASN B 220       7.142  -9.698  11.411  1.00 91.61      B    C  
ATOM   3611  C   ASN B 220       5.895  -9.823  10.519  1.00 92.16      B    C  
ATOM   3612  O   ASN B 220       5.511 -10.935  10.164  1.00 88.24      B    O  
ATOM   3613  CB  ASN B 220       6.736  -9.621  12.890  1.00 90.30      B    C  
ATOM   3614  CG  ASN B 220       7.884  -9.801  13.875  1.00 88.61      B    C  
ATOM   3615  ND2 ASN B 220       7.544 -10.036  15.127  1.00 80.30      B    N  
ATOM   3616  OD1 ASN B 220       9.057  -9.746  13.573  1.00 79.47      B    O  
ATOM   3617  N   GLU B 221       5.296  -8.718  10.102  1.00 93.14      B    N  
ATOM   3618  CA  GLU B 221       4.179  -8.701   9.148  1.00 92.77      B    C  
ATOM   3619  C   GLU B 221       4.588  -9.191   7.747  1.00 93.57      B    C  
ATOM   3620  O   GLU B 221       3.771  -9.747   7.022  1.00 90.76      B    O  
ATOM   3621  CB  GLU B 221       3.622  -7.278   9.043  1.00 91.72      B    C  
ATOM   3622  CG  GLU B 221       2.815  -6.842  10.275  1.00 88.64      B    C  
ATOM   3623  CD  GLU B 221       1.395  -7.417  10.342  1.00 88.61      B    C  
ATOM   3624  OE1 GLU B 221       0.837  -7.421  11.463  1.00 80.49      B    O  
ATOM   3625  OE2 GLU B 221       0.823  -7.730   9.287  1.00 82.09      B    O1-
ATOM   3626  N   LEU B 222       5.856  -9.023   7.360  1.00 92.94      B    N  
ATOM   3627  CA  LEU B 222       6.392  -9.605   6.129  1.00 92.60      B    C  
ATOM   3628  C   LEU B 222       6.681 -11.096   6.315  1.00 92.32      B    C  
ATOM   3629  O   LEU B 222       6.169 -11.909   5.547  1.00 87.78      B    O  
ATOM   3630  CB  LEU B 222       7.650  -8.847   5.676  1.00 92.02      B    C  
ATOM   3631  CG  LEU B 222       7.378  -7.433   5.129  1.00 92.44      B    C  
ATOM   3632  CD1 LEU B 222       8.704  -6.699   4.915  1.00 88.66      B    C  
ATOM   3633  CD2 LEU B 222       6.648  -7.480   3.790  1.00 88.21      B    C  
ATOM   3634  N   ALA B 223       7.460 -11.460   7.340  1.00 91.68      B    N  
ATOM   3635  CA  ALA B 223       7.704 -12.847   7.707  1.00 91.06      B    C  
ATOM   3636  C   ALA B 223       8.107 -12.975   9.184  1.00 90.89      B    C  
ATOM   3637  O   ALA B 223       9.139 -12.463   9.607  1.00 84.09      B    O  
ATOM   3638  CB  ALA B 223       8.774 -13.456   6.797  1.00 88.17      B    C  
ATOM   3639  N   ASP B 224       7.338 -13.740   9.935  1.00 88.62      B    N  
ATOM   3640  CA  ASP B 224       7.687 -14.225  11.275  1.00 88.02      B    C  
ATOM   3641  C   ASP B 224       7.423 -15.738  11.348  1.00 88.70      B    C  
ATOM   3642  O   ASP B 224       6.602 -16.244  12.106  1.00 80.96      B    O  
ATOM   3643  CB  ASP B 224       6.944 -13.426  12.356  1.00 84.04      B    C  
ATOM   3644  CG  ASP B 224       7.407 -13.776  13.773  1.00 79.07      B    C  
ATOM   3645  OD1 ASP B 224       8.590 -14.152  13.938  1.00 72.17      B    O  
ATOM   3646  OD2 ASP B 224       6.593 -13.594  14.711  1.00 73.26      B    O1-
ATOM   3647  N   ASN B 225       8.078 -16.468  10.442  1.00 90.22      B    N  
ATOM   3648  CA  ASN B 225       7.855 -17.895  10.275  1.00 89.50      B    C  
ATOM   3649  C   ASN B 225       9.109 -18.623   9.787  1.00 90.23      B    C  
ATOM   3650  O   ASN B 225      10.114 -18.028   9.399  1.00 84.33      B    O  
ATOM   3651  CB  ASN B 225       6.645 -18.113   9.345  1.00 86.61      B    C  
ATOM   3652  CG  ASN B 225       6.935 -17.764   7.898  1.00 87.06      B    C  
ATOM   3653  ND2 ASN B 225       6.517 -16.605   7.451  1.00 78.42      B    N  
ATOM   3654  OD1 ASN B 225       7.531 -18.543   7.177  1.00 76.85      B    O  
ATOM   3655  N   THR B 226       9.038 -19.958   9.791  1.00 87.99      B    N  
ATOM   3656  CA  THR B 226      10.002 -20.827   9.114  1.00 87.41      B    C  
ATOM   3657  C   THR B 226       9.221 -21.800   8.245  1.00 86.94      B    C  
ATOM   3658  O   THR B 226       8.508 -22.654   8.774  1.00 79.90      B    O  
ATOM   3659  CB  THR B 226      10.881 -21.573  10.125  1.00 85.23      B    C  
ATOM   3660  CG2 THR B 226      11.993 -22.348   9.440  1.00 73.97      B    C  
ATOM   3661  OG1 THR B 226      11.499 -20.657  11.002  1.00 73.41      B    O  
ATOM   3662  N   ALA B 227       9.325 -21.658   6.925  1.00 85.83      B    N  
ATOM   3663  CA  ALA B 227       8.570 -22.432   5.945  1.00 85.97      B    C  
ATOM   3664  C   ALA B 227       7.040 -22.432   6.209  1.00 87.95      B    C  
ATOM   3665  O   ALA B 227       6.410 -23.483   6.287  1.00 81.13      B    O  
ATOM   3666  CB  ALA B 227       9.189 -23.832   5.815  1.00 83.21      B    C  
ATOM   3667  N   CYS B 228       6.462 -21.248   6.379  1.00 86.49      B    N  
ATOM   3668  CA  CYS B 228       5.057 -20.983   6.715  1.00 85.86      B    C  
ATOM   3669  C   CYS B 228       4.609 -21.415   8.125  1.00 87.92      B    C  
ATOM   3670  O   CYS B 228       3.427 -21.288   8.451  1.00 81.14      B    O  
ATOM   3671  CB  CYS B 228       4.091 -21.532   5.651  1.00 82.85      B    C  
ATOM   3672  SG  CYS B 228       4.575 -21.483   3.904  1.00 78.46      B    S  
ATOM   3673  N   VAL B 229       5.492 -21.890   8.983  1.00 86.78      B    N  
ATOM   3674  CA  VAL B 229       5.166 -22.211  10.375  1.00 86.06      B    C  
ATOM   3675  C   VAL B 229       5.377 -20.961  11.228  1.00 85.35      B    C  
ATOM   3676  O   VAL B 229       6.478 -20.709  11.713  1.00 79.37      B    O  
ATOM   3677  CB  VAL B 229       5.969 -23.416  10.902  1.00 84.32      B    C  
ATOM   3678  CG1 VAL B 229       5.521 -23.789  12.313  1.00 76.59      B    C  
ATOM   3679  CG2 VAL B 229       5.766 -24.644  10.008  1.00 78.77      B    C  
ATOM   3680  N   GLY B 230       4.312 -20.187  11.411  1.00 87.41      B    N  
ATOM   3681  CA  GLY B 230       4.308 -18.905  12.113  1.00 87.74      B    C  
ATOM   3682  C   GLY B 230       3.374 -17.895  11.430  1.00 89.28      B    C  
ATOM   3683  O   GLY B 230       2.456 -18.289  10.709  1.00 83.18      B    O  
ATOM   3684  N   GLY B 231       3.611 -16.612  11.677  1.00 88.57      B    N  
ATOM   3685  CA  GLY B 231       2.868 -15.510  11.082  1.00 88.66      B    C  
ATOM   3686  C   GLY B 231       3.603 -14.834   9.918  1.00 89.98      B    C  
ATOM   3687  O   GLY B 231       4.689 -15.255   9.509  1.00 83.43      B    O  
ATOM   3688  N   GLY B 232       3.019 -13.770   9.413  1.00 89.87      B    N  
ATOM   3689  CA  GLY B 232       3.552 -12.980   8.309  1.00 91.26      B    C  
ATOM   3690  C   GLY B 232       3.055 -13.421   6.932  1.00 93.11      B    C  
ATOM   3691  O   GLY B 232       2.460 -14.481   6.772  1.00 88.59      B    O  
ATOM   3692  N   ALA B 233       3.298 -12.574   5.927  1.00 92.88      B    N  
ATOM   3693  CA  ALA B 233       2.743 -12.746   4.594  1.00 93.38      B    C  
ATOM   3694  C   ALA B 233       3.516 -13.743   3.710  1.00 94.04      B    C  
ATOM   3695  O   ALA B 233       2.935 -14.345   2.811  1.00 90.69      B    O  
ATOM   3696  CB  ALA B 233       2.704 -11.375   3.925  1.00 92.00      B    C  
ATOM   3697  N   VAL B 234       4.824 -13.900   3.934  1.00 93.92      B    N  
ATOM   3698  CA  VAL B 234       5.716 -14.691   3.075  1.00 94.09      B    C  
ATOM   3699  C   VAL B 234       6.253 -15.894   3.834  1.00 93.64      B    C  
ATOM   3700  O   VAL B 234       6.636 -15.790   4.996  1.00 89.62      B    O  
ATOM   3701  CB  VAL B 234       6.866 -13.824   2.516  1.00 92.69      B    C  
ATOM   3702  CG1 VAL B 234       7.777 -14.615   1.581  1.00 86.84      B    C  
ATOM   3703  CG2 VAL B 234       6.316 -12.642   1.717  1.00 86.98      B    C  
ATOM   3704  N   CYS B 235       6.305 -17.038   3.160  1.00 92.33      B    N  
ATOM   3705  CA  CYS B 235       6.963 -18.228   3.675  1.00 91.24      B    C  
ATOM   3706  C   CYS B 235       8.473 -18.130   3.468  1.00 91.30      B    C  
ATOM   3707  O   CYS B 235       8.947 -18.249   2.336  1.00 85.06      B    O  
ATOM   3708  CB  CYS B 235       6.382 -19.452   2.974  1.00 88.91      B    C  
ATOM   3709  SG  CYS B 235       4.631 -19.715   3.326  1.00 85.36      B    S  
ATOM   3710  N   ASP B 236       9.229 -17.932   4.534  1.00 89.70      B    N  
ATOM   3711  CA  ASP B 236      10.681 -17.766   4.478  1.00 88.43      B    C  
ATOM   3712  C   ASP B 236      11.427 -19.010   5.005  1.00 87.19      B    C  
ATOM   3713  O   ASP B 236      11.095 -19.518   6.075  1.00 76.16      B    O  
ATOM   3714  CB  ASP B 236      11.078 -16.485   5.231  1.00 83.99      B    C  
ATOM   3715  CG  ASP B 236      12.569 -16.182   5.081  1.00 81.90      B    C  
ATOM   3716  OD1 ASP B 236      13.081 -16.356   3.954  1.00 73.97      B    O  
ATOM   3717  OD2 ASP B 236      13.201 -15.845   6.091  1.00 75.94      B    O1-
ATOM   3718  N   PRO B 237      12.441 -19.523   4.302  1.00 87.71      B    N  
ATOM   3719  CA  PRO B 237      12.846 -19.215   2.929  1.00 88.54      B    C  
ATOM   3720  C   PRO B 237      12.145 -20.067   1.866  1.00 89.82      B    C  
ATOM   3721  O   PRO B 237      12.298 -19.813   0.679  1.00 83.65      B    O  
ATOM   3722  CB  PRO B 237      14.360 -19.471   2.931  1.00 84.28      B    C  
ATOM   3723  CG  PRO B 237      14.485 -20.646   3.898  1.00 79.46      B    C  
ATOM   3724  CD  PRO B 237      13.390 -20.397   4.930  1.00 81.58      B    C  
ATOM   3725  N   LEU B 238      11.414 -21.110   2.264  1.00 88.83      B    N  
ATOM   3726  CA  LEU B 238      10.811 -22.102   1.371  1.00 89.72      B    C  
ATOM   3727  C   LEU B 238       9.312 -22.260   1.660  1.00 90.26      B    C  
ATOM   3728  O   LEU B 238       8.892 -22.087   2.803  1.00 84.76      B    O  
ATOM   3729  CB  LEU B 238      11.540 -23.450   1.515  1.00 87.12      B    C  
ATOM   3730  CG  LEU B 238      12.971 -23.476   0.946  1.00 86.42      B    C  
ATOM   3731  CD1 LEU B 238      13.622 -24.824   1.280  1.00 81.79      B    C  
ATOM   3732  CD2 LEU B 238      12.997 -23.308  -0.577  1.00 82.39      B    C  
ATOM   3733  N   PRO B 239       8.511 -22.660   0.667  1.00 90.65      B    N  
ATOM   3734  CA  PRO B 239       7.091 -22.901   0.862  1.00 90.29      B    C  
ATOM   3735  C   PRO B 239       6.832 -24.123   1.759  1.00 90.45      B    C  
ATOM   3736  O   PRO B 239       7.591 -25.091   1.770  1.00 85.36      B    O  
ATOM   3737  CB  PRO B 239       6.516 -23.096  -0.546  1.00 87.35      B    C  
ATOM   3738  CG  PRO B 239       7.700 -23.635  -1.343  1.00 87.01      B    C  
ATOM   3739  CD  PRO B 239       8.883 -22.897  -0.720  1.00 89.79      B    C  
ATOM   3740  N   LEU B 240       5.689 -24.107   2.446  1.00 88.50      B    N  
ATOM   3741  CA  LEU B 240       5.161 -25.284   3.141  1.00 87.89      B    C  
ATOM   3742  C   LEU B 240       4.773 -26.388   2.151  1.00 88.53      B    C  
ATOM   3743  O   LEU B 240       5.021 -27.571   2.393  1.00 83.41      B    O  
ATOM   3744  CB  LEU B 240       3.942 -24.850   3.982  1.00 85.34      B    C  
ATOM   3745  CG  LEU B 240       3.258 -25.993   4.759  1.00 83.84      B    C  
ATOM   3746  CD1 LEU B 240       4.169 -26.594   5.827  1.00 79.06      B    C  
ATOM   3747  CD2 LEU B 240       1.993 -25.469   5.441  1.00 78.76      B    C  
ATOM   3748  N   THR B 241       4.155 -26.003   1.030  1.00 90.06      B    N  
ATOM   3749  CA  THR B 241       3.711 -26.910  -0.019  1.00 90.39      B    C  
ATOM   3750  C   THR B 241       3.893 -26.285  -1.394  1.00 91.40      B    C  
ATOM   3751  O   THR B 241       3.572 -25.124  -1.609  1.00 87.85      B    O  
ATOM   3752  CB  THR B 241       2.253 -27.339   0.208  1.00 87.64      B    C  
ATOM   3753  CG2 THR B 241       1.252 -26.188   0.243  1.00 79.10      B    C  
ATOM   3754  OG1 THR B 241       1.861 -28.211  -0.823  1.00 77.86      B    O  
ATOM   3755  N   VAL B 242       4.374 -27.086  -2.338  1.00 91.77      B    N  
ATOM   3756  CA  VAL B 242       4.503 -26.687  -3.749  1.00 91.96      B    C  
ATOM   3757  C   VAL B 242       3.277 -27.073  -4.576  1.00 92.89      B    C  
ATOM   3758  O   VAL B 242       3.242 -26.783  -5.768  1.00 89.92      B    O  
ATOM   3759  CB  VAL B 242       5.798 -27.239  -4.371  1.00 90.10      B    C  
ATOM   3760  CG1 VAL B 242       7.041 -26.829  -3.562  1.00 84.59      B    C  
ATOM   3761  CG2 VAL B 242       5.782 -28.758  -4.507  1.00 84.98      B    C  
ATOM   3762  N   ALA B 243       2.278 -27.737  -3.985  1.00 92.15      B    N  
ATOM   3763  CA  ALA B 243       1.191 -28.393  -4.710  1.00 91.99      B    C  
ATOM   3764  C   ALA B 243       0.439 -27.455  -5.675  1.00 92.95      B    C  
ATOM   3765  O   ALA B 243       0.244 -27.796  -6.836  1.00 90.86      B    O  
ATOM   3766  CB  ALA B 243       0.235 -29.011  -3.685  1.00 90.44      B    C  
ATOM   3767  N   HIS B 244       0.093 -26.246  -5.237  1.00 93.78      B    N  
ATOM   3768  CA  HIS B 244      -0.597 -25.247  -6.060  1.00 93.67      B    C  
ATOM   3769  C   HIS B 244       0.258 -24.720  -7.217  1.00 94.08      B    C  
ATOM   3770  O   HIS B 244      -0.274 -24.420  -8.283  1.00 92.07      B    O  
ATOM   3771  CB  HIS B 244      -1.070 -24.096  -5.158  1.00 92.47      B    C  
ATOM   3772  CG  HIS B 244       0.034 -23.463  -4.361  1.00 92.79      B    C  
ATOM   3773  CD2 HIS B 244       0.649 -22.267  -4.639  1.00 82.82      B    C  
ATOM   3774  ND1 HIS B 244       0.625 -23.978  -3.220  1.00 82.45      B    N  
ATOM   3775  CE1 HIS B 244       1.561 -23.106  -2.821  1.00 84.72      B    C  
ATOM   3776  NE2 HIS B 244       1.606 -22.064  -3.652  1.00 86.90      B    N  
ATOM   3777  N   SER B 245       1.584 -24.656  -7.061  1.00 94.28      B    N  
ATOM   3778  CA  SER B 245       2.492 -24.310  -8.154  1.00 94.59      B    C  
ATOM   3779  C   SER B 245       2.587 -25.446  -9.181  1.00 94.88      B    C  
ATOM   3780  O   SER B 245       2.591 -25.196 -10.385  1.00 93.11      B    O  
ATOM   3781  CB  SER B 245       3.877 -23.967  -7.587  1.00 94.00      B    C  
ATOM   3782  OG  SER B 245       4.746 -23.541  -8.624  1.00 86.72      B    O  
ATOM   3783  N   VAL B 246       2.596 -26.713  -8.731  1.00 94.60      B    N  
ATOM   3784  CA  VAL B 246       2.579 -27.895  -9.606  1.00 94.43      B    C  
ATOM   3785  C   VAL B 246       1.267 -27.976 -10.389  1.00 94.61      B    C  
ATOM   3786  O   VAL B 246       1.305 -28.169 -11.603  1.00 93.28      B    O  
ATOM   3787  CB  VAL B 246       2.823 -29.196  -8.813  1.00 93.98      B    C  
ATOM   3788  CG1 VAL B 246       2.859 -30.421  -9.730  1.00 90.43      B    C  
ATOM   3789  CG2 VAL B 246       4.157 -29.168  -8.063  1.00 90.69      B    C  
ATOM   3790  N   ASP B 247       0.141 -27.739  -9.732  1.00 94.33      B    N  
ATOM   3791  CA  ASP B 247      -1.167 -27.692 -10.396  1.00 94.00      B    C  
ATOM   3792  C   ASP B 247      -1.216 -26.576 -11.454  1.00 94.68      B    C  
ATOM   3793  O   ASP B 247      -1.670 -26.795 -12.577  1.00 92.91      B    O  
ATOM   3794  CB  ASP B 247      -2.280 -27.483  -9.354  1.00 92.53      B    C  
ATOM   3795  CG  ASP B 247      -2.549 -28.682  -8.431  1.00 89.89      B    C  
ATOM   3796  OD1 ASP B 247      -2.149 -29.819  -8.776  1.00 84.56      B    O  
ATOM   3797  OD2 ASP B 247      -3.211 -28.458  -7.390  1.00 83.96      B    O1-
ATOM   3798  N   ALA B 248      -0.663 -25.398 -11.143  1.00 94.87      B    N  
ATOM   3799  CA  ALA B 248      -0.563 -24.296 -12.094  1.00 94.75      B    C  
ATOM   3800  C   ALA B 248       0.318 -24.654 -13.308  1.00 95.03      B    C  
ATOM   3801  O   ALA B 248      -0.016 -24.292 -14.437  1.00 93.17      B    O  
ATOM   3802  CB  ALA B 248      -0.045 -23.056 -11.366  1.00 94.38      B    C  
ATOM   3803  N   ALA B 249       1.410 -25.393 -13.104  1.00 95.50      B    N  
ATOM   3804  CA  ALA B 249       2.245 -25.884 -14.201  1.00 95.36      B    C  
ATOM   3805  C   ALA B 249       1.513 -26.920 -15.061  1.00 95.51      B    C  
ATOM   3806  O   ALA B 249       1.574 -26.853 -16.291  1.00 93.91      B    O  
ATOM   3807  CB  ALA B 249       3.546 -26.456 -13.621  1.00 95.04      B    C  
ATOM   3808  N   MET B 250       0.765 -27.845 -14.449  1.00 95.30      B    N  
ATOM   3809  CA  MET B 250      -0.061 -28.821 -15.162  1.00 94.87      B    C  
ATOM   3810  C   MET B 250      -1.109 -28.140 -16.045  1.00 94.92      B    C  
ATOM   3811  O   MET B 250      -1.279 -28.527 -17.201  1.00 93.21      B    O  
ATOM   3812  CB  MET B 250      -0.722 -29.775 -14.159  1.00 94.07      B    C  
ATOM   3813  CG  MET B 250       0.276 -30.768 -13.540  1.00 91.09      B    C  
ATOM   3814  SD  MET B 250       0.936 -31.999 -14.714  1.00 89.34      B    S  
ATOM   3815  CE  MET B 250      -0.510 -33.071 -14.888  1.00 81.24      B    C  
ATOM   3816  N   GLY B 251      -1.743 -27.070 -15.545  1.00 94.77      B    N  
ATOM   3817  CA  GLY B 251      -2.686 -26.250 -16.304  1.00 94.33      B    C  
ATOM   3818  C   GLY B 251      -2.046 -25.291 -17.315  1.00 94.93      B    C  
ATOM   3819  O   GLY B 251      -2.727 -24.785 -18.201  1.00 92.05      B    O  
ATOM   3820  N   SER B 252      -0.737 -25.067 -17.242  1.00 95.17      B    N  
ATOM   3821  CA  SER B 252       0.010 -24.186 -18.152  1.00 95.05      B    C  
ATOM   3822  C   SER B 252       0.679 -24.926 -19.321  1.00 95.18      B    C  
ATOM   3823  O   SER B 252       1.372 -24.302 -20.124  1.00 91.35      B    O  
ATOM   3824  CB  SER B 252       1.039 -23.352 -17.382  1.00 94.02      B    C  
ATOM   3825  OG  SER B 252       0.397 -22.571 -16.394  1.00 88.14      B    O  
ATOM   3826  N   ARG B 253       0.478 -26.228 -19.458  1.00 94.57      B    N  
ATOM   3827  CA  ARG B 253       1.016 -27.014 -20.583  1.00 93.95      B    C  
ATOM   3828  C   ARG B 253       0.311 -26.613 -21.882  1.00 93.78      B    C  
ATOM   3829  O   ARG B 253      -0.787 -27.087 -22.173  1.00 89.80      B    O  
ATOM   3830  CB  ARG B 253       0.876 -28.521 -20.303  1.00 92.23      B    C  
ATOM   3831  CG  ARG B 253       1.742 -28.999 -19.127  1.00 90.87      B    C  
ATOM   3832  CD  ARG B 253       1.499 -30.477 -18.816  1.00 90.95      B    C  
ATOM   3833  NE  ARG B 253       0.136 -30.698 -18.315  1.00 88.79      B    N  
ATOM   3834  CZ  ARG B 253      -0.523 -31.855 -18.279  1.00 90.91      B    C  
ATOM   3835  NH1 ARG B 253       0.017 -32.970 -18.667  1.00 81.51      B    N1+
ATOM   3836  NH2 ARG B 253      -1.743 -31.890 -17.838  1.00 83.85      B    N  
ATOM   3837  N   GLY B 254       0.931 -25.750 -22.660  1.00 93.08      B    N  
ATOM   3838  CA  GLY B 254       0.334 -25.162 -23.853  1.00 92.21      B    C  
ATOM   3839  C   GLY B 254       0.310 -26.059 -25.092  1.00 92.93      B    C  
ATOM   3840  O   GLY B 254      -0.508 -25.839 -25.983  1.00 88.76      B    O  
ATOM   3841  N   PHE B 255       1.163 -27.075 -25.174  1.00 93.26      B    N  
ATOM   3842  CA  PHE B 255       1.147 -28.009 -26.289  1.00 93.14      B    C  
ATOM   3843  C   PHE B 255       0.188 -29.175 -26.029  1.00 93.41      B    C  
ATOM   3844  O   PHE B 255       0.317 -29.870 -25.029  1.00 91.20      B    O  
ATOM   3845  CB  PHE B 255       2.554 -28.537 -26.560  1.00 91.80      B    C  
ATOM   3846  CG  PHE B 255       3.545 -27.497 -27.016  1.00 92.81      B    C  
ATOM   3847  CD1 PHE B 255       3.343 -26.832 -28.233  1.00 89.78      B    C  
ATOM   3848  CD2 PHE B 255       4.695 -27.230 -26.255  1.00 89.78      B    C  
ATOM   3849  CE1 PHE B 255       4.291 -25.913 -28.693  1.00 88.07      B    C  
ATOM   3850  CE2 PHE B 255       5.650 -26.312 -26.717  1.00 88.26      B    C  
ATOM   3851  CZ  PHE B 255       5.450 -25.650 -27.942  1.00 89.56      B    C  
ATOM   3852  N   THR B 256      -0.692 -29.470 -26.986  1.00 92.75      B    N  
ATOM   3853  CA  THR B 256      -1.453 -30.731 -26.960  1.00 92.56      B    C  
ATOM   3854  C   THR B 256      -0.529 -31.945 -27.109  1.00 92.81      B    C  
ATOM   3855  O   THR B 256      -0.821 -33.000 -26.560  1.00 89.71      B    O  
ATOM   3856  CB  THR B 256      -2.534 -30.800 -28.033  1.00 91.27      B    C  
ATOM   3857  CG2 THR B 256      -3.574 -29.686 -27.875  1.00 80.52      B    C  
ATOM   3858  OG1 THR B 256      -1.989 -30.735 -29.328  1.00 80.75      B    O  
ATOM   3859  N   PHE B 257       0.639 -31.777 -27.745  1.00 93.04      B    N  
ATOM   3860  CA  PHE B 257       1.698 -32.786 -27.762  1.00 92.86      B    C  
ATOM   3861  C   PHE B 257       2.171 -33.183 -26.353  1.00 93.18      B    C  
ATOM   3862  O   PHE B 257       2.515 -34.338 -26.120  1.00 90.57      B    O  
ATOM   3863  CB  PHE B 257       2.878 -32.250 -28.582  1.00 92.25      B    C  
ATOM   3864  CG  PHE B 257       4.022 -33.224 -28.706  1.00 94.02      B    C  
ATOM   3865  CD1 PHE B 257       5.160 -33.100 -27.888  1.00 92.24      B    C  
ATOM   3866  CD2 PHE B 257       3.928 -34.300 -29.602  1.00 92.28      B    C  
ATOM   3867  CE1 PHE B 257       6.203 -34.039 -27.978  1.00 91.40      B    C  
ATOM   3868  CE2 PHE B 257       4.966 -35.239 -29.698  1.00 91.35      B    C  
ATOM   3869  CZ  PHE B 257       6.096 -35.111 -28.880  1.00 92.48      B    C  
ATOM   3870  N   VAL B 258       2.147 -32.247 -25.391  1.00 93.76      B    N  
ATOM   3871  CA  VAL B 258       2.552 -32.511 -24.006  1.00 93.39      B    C  
ATOM   3872  C   VAL B 258       1.397 -33.055 -23.169  1.00 93.25      B    C  
ATOM   3873  O   VAL B 258       1.595 -33.958 -22.370  1.00 89.98      B    O  
ATOM   3874  CB  VAL B 258       3.155 -31.244 -23.370  1.00 92.42      B    C  
ATOM   3875  CG1 VAL B 258       3.559 -31.456 -21.906  1.00 88.87      B    C  
ATOM   3876  CG2 VAL B 258       4.400 -30.785 -24.134  1.00 90.32      B    C  
ATOM   3877  N   THR B 259       0.188 -32.541 -23.367  1.00 94.21      B    N  
ATOM   3878  CA  THR B 259      -0.964 -32.962 -22.551  1.00 93.25      B    C  
ATOM   3879  C   THR B 259      -1.630 -34.243 -23.047  1.00 92.15      B    C  
ATOM   3880  O   THR B 259      -2.089 -35.048 -22.237  1.00 85.67      B    O  
ATOM   3881  CB  THR B 259      -2.030 -31.863 -22.478  1.00 92.02      B    C  
ATOM   3882  CG2 THR B 259      -1.510 -30.616 -21.765  1.00 83.93      B    C  
ATOM   3883  OG1 THR B 259      -2.452 -31.467 -23.763  1.00 82.35      B    O  
ATOM   3884  N   SER B 260      -1.710 -34.416 -24.361  1.00 92.87      B    N  
ATOM   3885  CA  SER B 260      -2.507 -35.453 -25.014  1.00 92.10      B    C  
ATOM   3886  C   SER B 260      -2.023 -35.695 -26.446  1.00 92.58      B    C  
ATOM   3887  O   SER B 260      -2.651 -35.237 -27.409  1.00 87.38      B    O  
ATOM   3888  CB  SER B 260      -3.996 -35.068 -24.991  1.00 89.14      B    C  
ATOM   3889  OG  SER B 260      -4.225 -33.794 -25.553  1.00 79.98      B    O  
ATOM   3890  N   ARG B 261      -0.907 -36.408 -26.592  1.00 92.42      B    N  
ATOM   3891  CA  ARG B 261      -0.451 -36.865 -27.909  1.00 92.29      B    C  
ATOM   3892  C   ARG B 261      -1.455 -37.839 -28.503  1.00 92.61      B    C  
ATOM   3893  O   ARG B 261      -1.873 -38.786 -27.837  1.00 89.88      B    O  
ATOM   3894  CB  ARG B 261       0.952 -37.503 -27.818  1.00 90.55      B    C  
ATOM   3895  CG  ARG B 261       2.027 -36.474 -27.469  1.00 87.75      B    C  
ATOM   3896  CD  ARG B 261       3.439 -37.054 -27.549  1.00 88.12      B    C  
ATOM   3897  NE  ARG B 261       3.781 -37.952 -26.437  1.00 86.25      B    N  
ATOM   3898  CZ  ARG B 261       4.108 -37.590 -25.194  1.00 88.66      B    C  
ATOM   3899  NH1 ARG B 261       4.087 -36.346 -24.788  1.00 77.86      B    N1+
ATOM   3900  NH2 ARG B 261       4.485 -38.482 -24.339  1.00 81.95      B    N  
ATOM   3901  N   THR B 262      -1.835 -37.623 -29.752  1.00 93.26      B    N  
ATOM   3902  CA  THR B 262      -2.738 -38.492 -30.513  1.00 92.81      B    C  
ATOM   3903  C   THR B 262      -2.053 -38.931 -31.805  1.00 93.54      B    C  
ATOM   3904  O   THR B 262      -1.031 -38.362 -32.184  1.00 90.02      B    O  
ATOM   3905  CB  THR B 262      -4.063 -37.790 -30.834  1.00 90.67      B    C  
ATOM   3906  CG2 THR B 262      -4.857 -37.449 -29.563  1.00 79.23      B    C  
ATOM   3907  OG1 THR B 262      -3.856 -36.591 -31.538  1.00 80.93      B    O  
ATOM   3908  N   ILE B 263      -2.620 -39.904 -32.500  1.00 92.92      B    N  
ATOM   3909  CA  ILE B 263      -2.024 -40.513 -33.697  1.00 92.86      B    C  
ATOM   3910  C   ILE B 263      -1.573 -39.486 -34.753  1.00 93.34      B    C  
ATOM   3911  O   ILE B 263      -0.563 -39.691 -35.415  1.00 90.41      B    O  
ATOM   3912  CB  ILE B 263      -3.001 -41.550 -34.277  1.00 91.02      B    C  
ATOM   3913  CG1 ILE B 263      -2.358 -42.491 -35.305  1.00 82.51      B    C  
ATOM   3914  CG2 ILE B 263      -4.252 -40.882 -34.909  1.00 80.59      B    C  
ATOM   3915  CD1 ILE B 263      -1.218 -43.339 -34.738  1.00 73.40      B    C  
ATOM   3916  N   GLU B 264      -2.258 -38.348 -34.839  1.00 92.42      B    N  
ATOM   3917  CA  GLU B 264      -1.917 -37.231 -35.732  1.00 91.52      B    C  
ATOM   3918  C   GLU B 264      -0.500 -36.680 -35.491  1.00 92.11      B    C  
ATOM   3919  O   GLU B 264       0.121 -36.148 -36.402  1.00 88.99      B    O  
ATOM   3920  CB  GLU B 264      -2.930 -36.090 -35.502  1.00 89.68      B    C  
ATOM   3921  CG  GLU B 264      -4.385 -36.479 -35.789  1.00 78.94      B    C  
ATOM   3922  CD  GLU B 264      -5.416 -35.435 -35.301  1.00 70.58      B    C  
ATOM   3923  OE1 GLU B 264      -6.621 -35.686 -35.500  1.00 61.28      B    O  
ATOM   3924  OE2 GLU B 264      -5.014 -34.422 -34.673  1.00 62.06      B    O1-
ATOM   3925  N   GLN B 265       0.021 -36.808 -34.274  1.00 92.05      B    N  
ATOM   3926  CA  GLN B 265       1.356 -36.342 -33.879  1.00 92.26      B    C  
ATOM   3927  C   GLN B 265       2.442 -37.401 -34.087  1.00 93.30      B    C  
ATOM   3928  O   GLN B 265       3.627 -37.098 -33.975  1.00 89.98      B    O  
ATOM   3929  CB  GLN B 265       1.298 -35.861 -32.422  1.00 90.45      B    C  
ATOM   3930  CG  GLN B 265       0.457 -34.576 -32.289  1.00 88.72      B    C  
ATOM   3931  CD  GLN B 265       0.003 -34.302 -30.858  1.00 83.96      B    C  
ATOM   3932  NE2 GLN B 265      -0.063 -33.056 -30.453  1.00 72.53      B    N  
ATOM   3933  OE1 GLN B 265      -0.332 -35.193 -30.106  1.00 76.13      B    O  
ATOM   3934  N   TYR B 266       2.068 -38.647 -34.457  1.00 94.09      B    N  
ATOM   3935  CA  TYR B 266       2.985 -39.757 -34.722  1.00 94.33      B    C  
ATOM   3936  C   TYR B 266       3.185 -40.038 -36.221  1.00 94.53      B    C  
ATOM   3937  O   TYR B 266       3.754 -41.063 -36.584  1.00 91.35      B    O  
ATOM   3938  CB  TYR B 266       2.526 -41.004 -33.968  1.00 93.80      B    C  
ATOM   3939  CG  TYR B 266       2.575 -40.868 -32.465  1.00 95.46      B    C  
ATOM   3940  CD1 TYR B 266       3.701 -41.295 -31.731  1.00 92.40      B    C  
ATOM   3941  CD2 TYR B 266       1.471 -40.319 -31.769  1.00 93.03      B    C  
ATOM   3942  CE1 TYR B 266       3.723 -41.202 -30.333  1.00 92.01      B    C  
ATOM   3943  CE2 TYR B 266       1.482 -40.210 -30.370  1.00 92.71      B    C  
ATOM   3944  CZ  TYR B 266       2.609 -40.656 -29.653  1.00 93.79      B    C  
ATOM   3945  OH  TYR B 266       2.602 -40.567 -28.284  1.00 92.65      B    O  
ATOM   3946  N   ILE B 267       2.785 -39.111 -37.105  1.00 94.72      B    N  
ATOM   3947  CA  ILE B 267       2.958 -39.255 -38.558  1.00 94.02      B    C  
ATOM   3948  C   ILE B 267       4.430 -39.542 -38.918  1.00 94.49      B    C  
ATOM   3949  O   ILE B 267       4.715 -40.346 -39.808  1.00 91.95      B    O  
ATOM   3950  CB  ILE B 267       2.446 -37.986 -39.283  1.00 92.20      B    C  
ATOM   3951  CG1 ILE B 267       0.919 -37.831 -39.076  1.00 80.14      B    C  
ATOM   3952  CG2 ILE B 267       2.778 -38.017 -40.793  1.00 77.36      B    C  
ATOM   3953  CD1 ILE B 267       0.358 -36.478 -39.549  1.00 68.76      B    C  
ATOM   3954  N   ALA B 268       5.383 -38.932 -38.203  1.00 93.73      B    N  
ATOM   3955  CA  ALA B 268       6.806 -39.180 -38.400  1.00 93.45      B    C  
ATOM   3956  C   ALA B 268       7.192 -40.638 -38.105  1.00 94.38      B    C  
ATOM   3957  O   ALA B 268       8.039 -41.193 -38.804  1.00 91.24      B    O  
ATOM   3958  CB  ALA B 268       7.593 -38.220 -37.512  1.00 91.63      B    C  
ATOM   3959  N   HIS B 269       6.581 -41.268 -37.105  1.00 94.81      B    N  
ATOM   3960  CA  HIS B 269       6.815 -42.679 -36.790  1.00 94.95      B    C  
ATOM   3961  C   HIS B 269       6.356 -43.568 -37.946  1.00 95.19      B    C  
ATOM   3962  O   HIS B 269       7.141 -44.368 -38.453  1.00 92.81      B    O  
ATOM   3963  CB  HIS B 269       6.069 -43.081 -35.499  1.00 94.05      B    C  
ATOM   3964  CG  HIS B 269       6.622 -42.506 -34.244  1.00 95.33      B    C  
ATOM   3965  CD2 HIS B 269       6.911 -41.195 -33.950  1.00 86.24      B    C  
ATOM   3966  ND1 HIS B 269       6.928 -43.229 -33.103  1.00 85.15      B    N  
ATOM   3967  CE1 HIS B 269       7.382 -42.379 -32.174  1.00 87.11      B    C  
ATOM   3968  NE2 HIS B 269       7.388 -41.138 -32.652  1.00 89.87      B    N  
ATOM   3969  N   GLU B 270       5.135 -43.361 -38.425  1.00 93.81      B    N  
ATOM   3970  CA  GLU B 270       4.570 -44.148 -39.520  1.00 93.44      B    C  
ATOM   3971  C   GLU B 270       5.376 -43.966 -40.821  1.00 94.01      B    C  
ATOM   3972  O   GLU B 270       5.687 -44.939 -41.502  1.00 92.04      B    O  
ATOM   3973  CB  GLU B 270       3.096 -43.763 -39.686  1.00 91.67      B    C  
ATOM   3974  CG  GLU B 270       2.346 -44.808 -40.519  1.00 83.12      B    C  
ATOM   3975  CD  GLU B 270       0.825 -44.594 -40.521  1.00 79.13      B    C  
ATOM   3976  OE1 GLU B 270       0.119 -45.608 -40.689  1.00 69.78      B    O  
ATOM   3977  OE2 GLU B 270       0.389 -43.440 -40.363  1.00 70.40      B    O1-
ATOM   3978  N   ALA B 271       5.803 -42.729 -41.121  1.00 94.11      B    N  
ATOM   3979  CA  ALA B 271       6.628 -42.437 -42.287  1.00 93.75      B    C  
ATOM   3980  C   ALA B 271       8.001 -43.128 -42.215  1.00 94.16      B    C  
ATOM   3981  O   ALA B 271       8.450 -43.700 -43.207  1.00 91.44      B    O  
ATOM   3982  CB  ALA B 271       6.775 -40.913 -42.412  1.00 93.02      B    C  
ATOM   3983  N   ASN B 272       8.670 -43.112 -41.054  1.00 94.25      B    N  
ATOM   3984  CA  ASN B 272       9.953 -43.793 -40.884  1.00 94.06      B    C  
ATOM   3985  C   ASN B 272       9.815 -45.319 -40.931  1.00 94.67      B    C  
ATOM   3986  O   ASN B 272      10.612 -45.977 -41.589  1.00 91.93      B    O  
ATOM   3987  CB  ASN B 272      10.632 -43.325 -39.584  1.00 93.48      B    C  
ATOM   3988  CG  ASN B 272      11.341 -41.996 -39.759  1.00 93.54      B    C  
ATOM   3989  ND2 ASN B 272      10.716 -40.910 -39.368  1.00 82.42      B    N  
ATOM   3990  OD1 ASN B 272      12.447 -41.915 -40.244  1.00 82.10      B    O  
ATOM   3991  N   LEU B 273       8.777 -45.893 -40.314  1.00 94.07      B    N  
ATOM   3992  CA  LEU B 273       8.506 -47.332 -40.396  1.00 93.51      B    C  
ATOM   3993  C   LEU B 273       8.262 -47.774 -41.841  1.00 93.91      B    C  
ATOM   3994  O   LEU B 273       8.845 -48.764 -42.286  1.00 91.65      B    O  
ATOM   3995  CB  LEU B 273       7.288 -47.690 -39.514  1.00 92.99      B    C  
ATOM   3996  CG  LEU B 273       7.556 -47.637 -37.996  1.00 92.88      B    C  
ATOM   3997  CD1 LEU B 273       6.230 -47.797 -37.255  1.00 87.31      B    C  
ATOM   3998  CD2 LEU B 273       8.490 -48.751 -37.543  1.00 87.83      B    C  
ATOM   3999  N   ALA B 274       7.496 -46.984 -42.612  1.00 94.20      B    N  
ATOM   4000  CA  ALA B 274       7.254 -47.248 -44.025  1.00 93.39      B    C  
ATOM   4001  C   ALA B 274       8.523 -47.110 -44.889  1.00 93.68      B    C  
ATOM   4002  O   ALA B 274       8.637 -47.756 -45.930  1.00 89.51      B    O  
ATOM   4003  CB  ALA B 274       6.157 -46.295 -44.514  1.00 91.75      B    C  
ATOM   4004  N   PHE B 275       9.492 -46.281 -44.465  1.00 94.08      B    N  
ATOM   4005  CA  PHE B 275      10.777 -46.137 -45.157  1.00 93.29      B    C  
ATOM   4006  C   PHE B 275      11.765 -47.266 -44.811  1.00 93.37      B    C  
ATOM   4007  O   PHE B 275      12.565 -47.669 -45.656  1.00 89.06      B    O  
ATOM   4008  CB  PHE B 275      11.366 -44.764 -44.819  1.00 91.78      B    C  
ATOM   4009  CG  PHE B 275      12.476 -44.348 -45.754  1.00 84.49      B    C  
ATOM   4010  CD1 PHE B 275      13.822 -44.608 -45.427  1.00 77.15      B    C  
ATOM   4011  CD2 PHE B 275      12.170 -43.723 -46.972  1.00 74.57      B    C  
ATOM   4012  CE1 PHE B 275      14.849 -44.239 -46.314  1.00 69.00      B    C  
ATOM   4013  CE2 PHE B 275      13.195 -43.358 -47.860  1.00 69.43      B    C  
ATOM   4014  CZ  PHE B 275      14.536 -43.610 -47.530  1.00 68.13      B    C  
ATOM   4015  N   VAL B 276      11.698 -47.801 -43.602  1.00 93.92      B    N  
ATOM   4016  CA  VAL B 276      12.553 -48.912 -43.152  1.00 93.32      B    C  
ATOM   4017  C   VAL B 276      12.080 -50.251 -43.719  1.00 93.79      B    C  
ATOM   4018  O   VAL B 276      12.895 -51.031 -44.221  1.00 90.00      B    O  
ATOM   4019  CB  VAL B 276      12.617 -48.953 -41.611  1.00 92.15      B    C  
ATOM   4020  CG1 VAL B 276      13.369 -50.187 -41.081  1.00 84.94      B    C  
ATOM   4021  CG2 VAL B 276      13.355 -47.715 -41.068  1.00 85.76      B    C  
ATOM   4022  N   ILE B 277      10.783 -50.509 -43.661  1.00 93.21      B    N  
ATOM   4023  CA  ILE B 277      10.160 -51.714 -44.211  1.00 92.02      B    C  
ATOM   4024  C   ILE B 277       9.391 -51.338 -45.478  1.00 91.66      B    C  
ATOM   4025  O   ILE B 277       8.266 -50.841 -45.434  1.00 87.77      B    O  
ATOM   4026  CB  ILE B 277       9.287 -52.427 -43.163  1.00 91.09      B    C  
ATOM   4027  CG1 ILE B 277      10.081 -52.830 -41.895  1.00 87.61      B    C  
ATOM   4028  CG2 ILE B 277       8.602 -53.658 -43.768  1.00 86.54      B    C  
ATOM   4029  CD1 ILE B 277      11.256 -53.804 -42.140  1.00 79.18      B    C  
ATOM   4030  N   LEU B 278      10.021 -51.571 -46.612  1.00 92.91      B    N  
ATOM   4031  CA  LEU B 278       9.460 -51.278 -47.918  1.00 92.44      B    C  
ATOM   4032  C   LEU B 278       8.436 -52.340 -48.348  1.00 92.18      B    C  
ATOM   4033  O   LEU B 278       8.549 -53.503 -47.947  1.00 86.47      B    O  
ATOM   4034  CB  LEU B 278      10.608 -51.146 -48.937  1.00 90.26      B    C  
ATOM   4035  CG  LEU B 278      11.518 -49.929 -48.696  1.00 87.22      B    C  
ATOM   4036  CD1 LEU B 278      12.729 -50.003 -49.631  1.00 79.64      B    C  
ATOM   4037  CD2 LEU B 278      10.800 -48.604 -48.974  1.00 79.54      B    C  
ATOM   4038  N   PRO B 279       7.490 -51.977 -49.223  1.00 92.23      B    N  
ATOM   4039  CA  PRO B 279       6.612 -52.945 -49.856  1.00 90.92      B    C  
ATOM   4040  C   PRO B 279       7.397 -54.078 -50.522  1.00 90.25      B    C  
ATOM   4041  O   PRO B 279       8.486 -53.838 -51.053  1.00 83.28      B    O  
ATOM   4042  CB  PRO B 279       5.784 -52.155 -50.876  1.00 88.74      B    C  
ATOM   4043  CG  PRO B 279       5.796 -50.744 -50.320  1.00 86.64      B    C  
ATOM   4044  CD  PRO B 279       7.176 -50.638 -49.672  1.00 90.00      B    C  
ATOM   4045  N   PRO B 280       6.867 -55.316 -50.547  1.00 91.91      B    N  
ATOM   4046  CA  PRO B 280       5.502 -55.746 -50.234  1.00 91.58      B    C  
ATOM   4047  C   PRO B 280       5.213 -56.016 -48.754  1.00 92.63      B    C  
ATOM   4048  O   PRO B 280       4.066 -56.313 -48.413  1.00 86.19      B    O  
ATOM   4049  CB  PRO B 280       5.327 -57.010 -51.063  1.00 88.38      B    C  
ATOM   4050  CG  PRO B 280       6.722 -57.635 -51.005  1.00 85.24      B    C  
ATOM   4051  CD  PRO B 280       7.635 -56.420 -51.085  1.00 88.28      B    C  
ATOM   4052  N   ASP B 281       6.214 -55.919 -47.877  1.00 92.62      B    N  
ATOM   4053  CA  ASP B 281       6.010 -56.024 -46.433  1.00 92.51      B    C  
ATOM   4054  C   ASP B 281       5.520 -54.677 -45.882  1.00 93.18      B    C  
ATOM   4055  O   ASP B 281       5.762 -53.620 -46.467  1.00 89.33      B    O  
ATOM   4056  CB  ASP B 281       7.292 -56.502 -45.737  1.00 91.16      B    C  
ATOM   4057  CG  ASP B 281       7.846 -57.782 -46.366  1.00 90.60      B    C  
ATOM   4058  OD1 ASP B 281       7.086 -58.758 -46.520  1.00 82.14      B    O  
ATOM   4059  OD2 ASP B 281       9.039 -57.785 -46.747  1.00 83.04      B    O1-
ATOM   4060  N   ILE B 282       4.823 -54.717 -44.784  1.00 94.29      B    N  
ATOM   4061  CA  ILE B 282       4.242 -53.517 -44.179  1.00 93.90      B    C  
ATOM   4062  C   ILE B 282       4.496 -53.549 -42.675  1.00 94.50      B    C  
ATOM   4063  O   ILE B 282       4.209 -54.539 -42.013  1.00 91.33      B    O  
ATOM   4064  CB  ILE B 282       2.723 -53.398 -44.505  1.00 91.53      B    C  
ATOM   4065  CG1 ILE B 282       2.469 -53.404 -46.035  1.00 81.65      B    C  
ATOM   4066  CG2 ILE B 282       2.127 -52.134 -43.865  1.00 80.28      B    C  
ATOM   4067  CD1 ILE B 282       0.986 -53.378 -46.447  1.00 74.80      B    C  
ATOM   4068  N   VAL B 283       4.982 -52.429 -42.146  1.00 93.98      B    N  
ATOM   4069  CA  VAL B 283       4.927 -52.114 -40.719  1.00 93.77      B    C  
ATOM   4070  C   VAL B 283       4.248 -50.762 -40.584  1.00 93.75      B    C  
ATOM   4071  O   VAL B 283       4.637 -49.805 -41.252  1.00 90.83      B    O  
ATOM   4072  CB  VAL B 283       6.316 -52.129 -40.058  1.00 92.63      B    C  
ATOM   4073  CG1 VAL B 283       6.224 -51.811 -38.559  1.00 85.39      B    C  
ATOM   4074  CG2 VAL B 283       6.983 -53.502 -40.185  1.00 86.18      B    C  
ATOM   4075  N   THR B 284       3.219 -50.682 -39.769  1.00 94.86      B    N  
ATOM   4076  CA  THR B 284       2.426 -49.467 -39.566  1.00 94.40      B    C  
ATOM   4077  C   THR B 284       2.054 -49.310 -38.097  1.00 94.87      B    C  
ATOM   4078  O   THR B 284       2.142 -50.251 -37.315  1.00 92.09      B    O  
ATOM   4079  CB  THR B 284       1.185 -49.466 -40.488  1.00 92.07      B    C  
ATOM   4080  CG2 THR B 284       0.203 -50.599 -40.181  1.00 80.69      B    C  
ATOM   4081  OG1 THR B 284       0.458 -48.265 -40.355  1.00 79.63      B    O  
ATOM   4082  N   LEU B 285       1.661 -48.094 -37.723  1.00 93.72      B    N  
ATOM   4083  CA  LEU B 285       1.269 -47.727 -36.377  1.00 93.72      B    C  
ATOM   4084  C   LEU B 285      -0.222 -47.331 -36.372  1.00 94.00      B    C  
ATOM   4085  O   LEU B 285      -0.537 -46.155 -36.530  1.00 90.68      B    O  
ATOM   4086  CB  LEU B 285       2.204 -46.598 -35.902  1.00 92.02      B    C  
ATOM   4087  CG  LEU B 285       2.053 -46.261 -34.405  1.00 91.57      B    C  
ATOM   4088  CD1 LEU B 285       2.694 -47.344 -33.534  1.00 85.37      B    C  
ATOM   4089  CD2 LEU B 285       2.748 -44.931 -34.115  1.00 86.12      B    C  
ATOM   4090  N   PRO B 286      -1.156 -48.279 -36.216  1.00 94.52      B    N  
ATOM   4091  CA  PRO B 286      -2.589 -47.967 -36.242  1.00 93.28      B    C  
ATOM   4092  C   PRO B 286      -3.066 -47.165 -35.031  1.00 93.45      B    C  
ATOM   4093  O   PRO B 286      -4.095 -46.496 -35.104  1.00 89.04      B    O  
ATOM   4094  CB  PRO B 286      -3.294 -49.326 -36.325  1.00 91.56      B    C  
ATOM   4095  CG  PRO B 286      -2.297 -50.288 -35.682  1.00 90.29      B    C  
ATOM   4096  CD  PRO B 286      -0.955 -49.703 -36.107  1.00 93.83      B    C  
ATOM   4097  N   PHE B 287      -2.352 -47.208 -33.929  1.00 94.38      B    N  
ATOM   4098  CA  PHE B 287      -2.676 -46.492 -32.704  1.00 94.21      B    C  
ATOM   4099  C   PHE B 287      -1.397 -46.039 -31.992  1.00 94.53      B    C  
ATOM   4100  O   PHE B 287      -0.464 -46.821 -31.844  1.00 91.08      B    O  
ATOM   4101  CB  PHE B 287      -3.524 -47.394 -31.793  1.00 92.46      B    C  
ATOM   4102  CG  PHE B 287      -3.769 -46.824 -30.413  1.00 91.97      B    C  
ATOM   4103  CD1 PHE B 287      -3.052 -47.314 -29.311  1.00 86.31      B    C  
ATOM   4104  CD2 PHE B 287      -4.686 -45.764 -30.233  1.00 86.34      B    C  
ATOM   4105  CE1 PHE B 287      -3.256 -46.757 -28.027  1.00 83.58      B    C  
ATOM   4106  CE2 PHE B 287      -4.887 -45.212 -28.962  1.00 84.31      B    C  
ATOM   4107  CZ  PHE B 287      -4.178 -45.704 -27.857  1.00 85.03      B    C  
ATOM   4108  N   ALA B 288      -1.398 -44.805 -31.541  1.00 94.18      B    N  
ATOM   4109  CA  ALA B 288      -0.416 -44.283 -30.605  1.00 94.10      B    C  
ATOM   4110  C   ALA B 288      -1.040 -43.154 -29.773  1.00 94.18      B    C  
ATOM   4111  O   ALA B 288      -1.841 -42.366 -30.274  1.00 91.06      B    O  
ATOM   4112  CB  ALA B 288       0.823 -43.800 -31.353  1.00 92.68      B    C  
ATOM   4113  N   ALA B 289      -0.650 -43.065 -28.510  1.00 94.23      B    N  
ATOM   4114  CA  ALA B 289      -1.025 -41.995 -27.607  1.00 93.70      B    C  
ATOM   4115  C   ALA B 289       0.095 -41.753 -26.593  1.00 93.95      B    C  
ATOM   4116  O   ALA B 289       0.899 -42.635 -26.319  1.00 89.33      B    O  
ATOM   4117  CB  ALA B 289      -2.347 -42.359 -26.911  1.00 91.41      B    C  
ATOM   4118  N   GLY B 290       0.129 -40.555 -26.022  1.00 94.17      B    N  
ATOM   4119  CA  GLY B 290       1.098 -40.242 -24.986  1.00 93.87      B    C  
ATOM   4120  C   GLY B 290       0.799 -38.940 -24.253  1.00 94.48      B    C  
ATOM   4121  O   GLY B 290      -0.018 -38.120 -24.683  1.00 91.26      B    O  
ATOM   4122  N   THR B 291       1.473 -38.756 -23.133  1.00 94.47      B    N  
ATOM   4123  CA  THR B 291       1.347 -37.567 -22.291  1.00 94.55      B    C  
ATOM   4124  C   THR B 291       2.636 -37.308 -21.507  1.00 95.08      B    C  
ATOM   4125  O   THR B 291       3.505 -38.174 -21.426  1.00 91.92      B    O  
ATOM   4126  CB  THR B 291       0.125 -37.695 -21.363  1.00 92.31      B    C  
ATOM   4127  CG2 THR B 291       0.270 -38.778 -20.296  1.00 81.62      B    C  
ATOM   4128  OG1 THR B 291      -0.118 -36.479 -20.703  1.00 81.48      B    O  
ATOM   4129  N   ALA B 292       2.755 -36.128 -20.930  1.00 94.00      B    N  
ATOM   4130  CA  ALA B 292       3.769 -35.810 -19.932  1.00 94.30      B    C  
ATOM   4131  C   ALA B 292       3.149 -35.056 -18.749  1.00 94.65      B    C  
ATOM   4132  O   ALA B 292       2.230 -34.259 -18.926  1.00 92.06      B    O  
ATOM   4133  CB  ALA B 292       4.910 -35.024 -20.569  1.00 93.51      B    C  
ATOM   4134  N   HIS B 293       3.672 -35.287 -17.561  1.00 94.67      B    N  
ATOM   4135  CA  HIS B 293       3.149 -34.725 -16.324  1.00 94.51      B    C  
ATOM   4136  C   HIS B 293       4.222 -34.670 -15.224  1.00 94.73      B    C  
ATOM   4137  O   HIS B 293       5.302 -35.247 -15.348  1.00 92.43      B    O  
ATOM   4138  CB  HIS B 293       1.937 -35.553 -15.874  1.00 92.81      B    C  
ATOM   4139  CG  HIS B 293       2.249 -36.985 -15.546  1.00 93.57      B    C  
ATOM   4140  CD2 HIS B 293       2.362 -38.024 -16.430  1.00 80.69      B    C  
ATOM   4141  ND1 HIS B 293       2.497 -37.500 -14.294  1.00 81.23      B    N  
ATOM   4142  CE1 HIS B 293       2.736 -38.812 -14.427  1.00 83.27      B    C  
ATOM   4143  NE2 HIS B 293       2.668 -39.169 -15.702  1.00 86.42      B    N  
ATOM   4144  N   PHE B 294       3.913 -33.989 -14.127  1.00 94.14      B    N  
ATOM   4145  CA  PHE B 294       4.787 -33.858 -12.957  1.00 93.80      B    C  
ATOM   4146  C   PHE B 294       4.442 -34.881 -11.860  1.00 92.92      B    C  
ATOM   4147  O   PHE B 294       4.394 -34.561 -10.672  1.00 88.19      B    O  
ATOM   4148  CB  PHE B 294       4.760 -32.409 -12.464  1.00 93.44      B    C  
ATOM   4149  CG  PHE B 294       5.100 -31.400 -13.535  1.00 95.05      B    C  
ATOM   4150  CD1 PHE B 294       6.428 -31.262 -13.981  1.00 92.51      B    C  
ATOM   4151  CD2 PHE B 294       4.086 -30.611 -14.112  1.00 92.51      B    C  
ATOM   4152  CE1 PHE B 294       6.739 -30.346 -14.991  1.00 91.59      B    C  
ATOM   4153  CE2 PHE B 294       4.401 -29.691 -15.126  1.00 91.95      B    C  
ATOM   4154  CZ  PHE B 294       5.727 -29.554 -15.569  1.00 93.37      B    C  
ATOM   4155  N   GLY B 295       4.170 -36.117 -12.248  1.00 92.20      B    N  
ATOM   4156  CA  GLY B 295       3.824 -37.199 -11.331  1.00 91.60      B    C  
ATOM   4157  C   GLY B 295       4.817 -38.359 -11.392  1.00 92.41      B    C  
ATOM   4158  O   GLY B 295       5.890 -38.275 -11.987  1.00 89.05      B    O  
ATOM   4159  N   LYS B 296       4.440 -39.460 -10.762  1.00 91.35      B    N  
ATOM   4160  CA  LYS B 296       5.134 -40.733 -10.950  1.00 91.11      B    C  
ATOM   4161  C   LYS B 296       4.757 -41.336 -12.301  1.00 91.20      B    C  
ATOM   4162  O   LYS B 296       3.665 -41.062 -12.795  1.00 87.97      B    O  
ATOM   4163  CB  LYS B 296       4.811 -41.694  -9.794  1.00 89.63      B    C  
ATOM   4164  CG  LYS B 296       5.376 -41.186  -8.460  1.00 86.97      B    C  
ATOM   4165  CD  LYS B 296       5.042 -42.165  -7.332  1.00 85.09      B    C  
ATOM   4166  CE  LYS B 296       5.585 -41.604  -6.025  1.00 77.16      B    C  
ATOM   4167  NZ  LYS B 296       5.230 -42.475  -4.865  1.00 69.06      B    N1+
ATOM   4168  N   PRO B 297       5.613 -42.171 -12.888  1.00 90.96      B    N  
ATOM   4169  CA  PRO B 297       5.290 -42.858 -14.131  1.00 89.87      B    C  
ATOM   4170  C   PRO B 297       4.035 -43.736 -14.000  1.00 90.29      B    C  
ATOM   4171  O   PRO B 297       3.642 -44.134 -12.897  1.00 84.86      B    O  
ATOM   4172  CB  PRO B 297       6.537 -43.665 -14.503  1.00 87.05      B    C  
ATOM   4173  CG  PRO B 297       7.295 -43.794 -13.184  1.00 86.00      B    C  
ATOM   4174  CD  PRO B 297       6.933 -42.526 -12.431  1.00 89.11      B    C  
ATOM   4175  N   ILE B 298       3.432 -44.050 -15.150  1.00 88.49      B    N  
ATOM   4176  CA  ILE B 298       2.165 -44.787 -15.262  1.00 88.29      B    C  
ATOM   4177  C   ILE B 298       0.988 -43.959 -14.715  1.00 88.40      B    C  
ATOM   4178  O   ILE B 298       0.183 -44.423 -13.912  1.00 80.25      B    O  
ATOM   4179  CB  ILE B 298       2.251 -46.234 -14.722  1.00 85.38      B    C  
ATOM   4180  CG1 ILE B 298       3.583 -46.947 -15.069  1.00 78.42      B    C  
ATOM   4181  CG2 ILE B 298       1.081 -47.069 -15.257  1.00 74.42      B    C  
ATOM   4182  CD1 ILE B 298       3.809 -48.246 -14.293  1.00 69.24      B    C  
ATOM   4183  N   LEU B 299       0.918 -42.688 -15.149  1.00 87.18      B    N  
ATOM   4184  CA  LEU B 299      -0.192 -41.762 -14.866  1.00 87.11      B    C  
ATOM   4185  C   LEU B 299      -0.496 -41.570 -13.365  1.00 88.13      B    C  
ATOM   4186  O   LEU B 299      -1.635 -41.320 -12.977  1.00 81.65      B    O  
ATOM   4187  CB  LEU B 299      -1.433 -42.160 -15.705  1.00 83.58      B    C  
ATOM   4188  CG  LEU B 299      -1.213 -42.157 -17.222  1.00 81.62      B    C  
ATOM   4189  CD1 LEU B 299      -2.422 -42.799 -17.922  1.00 76.63      B    C  
ATOM   4190  CD2 LEU B 299      -1.057 -40.737 -17.763  1.00 77.41      B    C  
ATOM   4191  N   GLN B 300       0.508 -41.668 -12.510  1.00 86.91      B    N  
ATOM   4192  CA  GLN B 300       0.346 -41.484 -11.070  1.00 85.58      B    C  
ATOM   4193  C   GLN B 300       0.601 -40.028 -10.675  1.00 85.69      B    C  
ATOM   4194  O   GLN B 300       1.738 -39.627 -10.407  1.00 80.43      B    O  
ATOM   4195  CB  GLN B 300       1.231 -42.454 -10.275  1.00 83.22      B    C  
ATOM   4196  CG  GLN B 300       0.836 -43.911 -10.513  1.00 78.83      B    C  
ATOM   4197  CD  GLN B 300       1.669 -44.895  -9.693  1.00 74.28      B    C  
ATOM   4198  NE2 GLN B 300       1.540 -46.171  -9.971  1.00 62.64      B    N  
ATOM   4199  OE1 GLN B 300       2.430 -44.555  -8.796  1.00 65.01      B    O  
ATOM   4200  N   TYR B 301      -0.467 -39.240 -10.578  1.00 86.53      B    N  
ATOM   4201  CA  TYR B 301      -0.441 -37.899  -9.994  1.00 85.77      B    C  
ATOM   4202  C   TYR B 301      -0.974 -37.947  -8.553  1.00 84.62      B    C  
ATOM   4203  O   TYR B 301      -2.149 -38.204  -8.322  1.00 77.65      B    O  
ATOM   4204  CB  TYR B 301      -1.214 -36.939 -10.897  1.00 84.32      B    C  
ATOM   4205  CG  TYR B 301      -0.928 -35.488 -10.583  1.00 86.75      B    C  
ATOM   4206  CD1 TYR B 301      -1.812 -34.742  -9.773  1.00 82.86      B    C  
ATOM   4207  CD2 TYR B 301       0.228 -34.882 -11.098  1.00 81.93      B    C  
ATOM   4208  CE1 TYR B 301      -1.544 -33.396  -9.497  1.00 81.20      B    C  
ATOM   4209  CE2 TYR B 301       0.498 -33.520 -10.825  1.00 81.26      B    C  
ATOM   4210  CZ  TYR B 301      -0.393 -32.780 -10.029  1.00 84.24      B    C  
ATOM   4211  OH  TYR B 301      -0.138 -31.459  -9.773  1.00 82.26      B    O  
ATOM   4212  N   GLY B 302      -0.087 -37.791  -7.571  1.00 84.83      B    N  
ATOM   4213  CA  GLY B 302      -0.391 -38.008  -6.163  1.00 84.29      B    C  
ATOM   4214  C   GLY B 302      -1.101 -36.819  -5.506  1.00 86.32      B    C  
ATOM   4215  O   GLY B 302      -0.765 -35.668  -5.763  1.00 80.35      B    O  
ATOM   4216  N   LEU B 303      -2.009 -37.097  -4.568  1.00 85.81      B    N  
ATOM   4217  CA  LEU B 303      -2.644 -36.106  -3.690  1.00 85.99      B    C  
ATOM   4218  C   LEU B 303      -1.824 -35.806  -2.423  1.00 87.15      B    C  
ATOM   4219  O   LEU B 303      -2.145 -34.876  -1.688  1.00 83.15      B    O  
ATOM   4220  CB  LEU B 303      -4.045 -36.614  -3.297  1.00 82.26      B    C  
ATOM   4221  CG  LEU B 303      -5.033 -36.716  -4.470  1.00 74.75      B    C  
ATOM   4222  CD1 LEU B 303      -6.301 -37.435  -3.998  1.00 69.36      B    C  
ATOM   4223  CD2 LEU B 303      -5.428 -35.339  -5.004  1.00 67.85      B    C  
ATOM   4224  N   PHE B 304      -0.797 -36.611  -2.148  1.00 87.67      B    N  
ATOM   4225  CA  PHE B 304       0.045 -36.509  -0.971  1.00 87.97      B    C  
ATOM   4226  C   PHE B 304       1.499 -36.256  -1.365  1.00 88.06      B    C  
ATOM   4227  O   PHE B 304       1.916 -36.684  -2.445  1.00 83.43      B    O  
ATOM   4228  CB  PHE B 304      -0.089 -37.777  -0.122  1.00 85.76      B    C  
ATOM   4229  CG  PHE B 304      -1.499 -38.040   0.348  1.00 84.24      B    C  
ATOM   4230  CD1 PHE B 304      -2.044 -37.287   1.399  1.00 79.21      B    C  
ATOM   4231  CD2 PHE B 304      -2.285 -39.028  -0.272  1.00 78.14      B    C  
ATOM   4232  CE1 PHE B 304      -3.360 -37.499   1.815  1.00 74.61      B    C  
ATOM   4233  CE2 PHE B 304      -3.603 -39.247   0.138  1.00 74.32      B    C  
ATOM   4234  CZ  PHE B 304      -4.139 -38.487   1.184  1.00 75.43      B    C  
ATOM   4235  N   PRO B 305       2.304 -35.620  -0.500  1.00 88.14      B    N  
ATOM   4236  CA  PRO B 305       3.739 -35.454  -0.726  1.00 88.21      B    C  
ATOM   4237  C   PRO B 305       4.462 -36.793  -0.962  1.00 88.72      B    C  
ATOM   4238  O   PRO B 305       4.043 -37.820  -0.418  1.00 83.74      B    O  
ATOM   4239  CB  PRO B 305       4.278 -34.736   0.511  1.00 85.07      B    C  
ATOM   4240  CG  PRO B 305       3.050 -34.055   1.107  1.00 83.33      B    C  
ATOM   4241  CD  PRO B 305       1.913 -35.000   0.740  1.00 86.27      B    C  
ATOM   4242  N   PRO B 306       5.571 -36.798  -1.723  1.00 88.68      B    N  
ATOM   4243  CA  PRO B 306       6.167 -35.647  -2.392  1.00 89.24      B    C  
ATOM   4244  C   PRO B 306       5.370 -35.212  -3.631  1.00 90.43      B    C  
ATOM   4245  O   PRO B 306       5.011 -36.046  -4.471  1.00 86.03      B    O  
ATOM   4246  CB  PRO B 306       7.577 -36.099  -2.754  1.00 85.78      B    C  
ATOM   4247  CG  PRO B 306       7.420 -37.595  -2.978  1.00 81.73      B    C  
ATOM   4248  CD  PRO B 306       6.355 -37.993  -1.962  1.00 84.27      B    C  
ATOM   4249  N   TYR B 307       5.150 -33.915  -3.778  1.00 91.47      B    N  
ATOM   4250  CA  TYR B 307       4.611 -33.328  -4.997  1.00 91.64      B    C  
ATOM   4251  C   TYR B 307       5.716 -33.160  -6.049  1.00 91.59      B    C  
ATOM   4252  O   TYR B 307       6.873 -32.931  -5.704  1.00 86.85      B    O  
ATOM   4253  CB  TYR B 307       3.933 -31.991  -4.697  1.00 90.92      B    C  
ATOM   4254  CG  TYR B 307       2.827 -32.086  -3.678  1.00 92.19      B    C  
ATOM   4255  CD1 TYR B 307       1.643 -32.801  -3.967  1.00 89.28      B    C  
ATOM   4256  CD2 TYR B 307       2.964 -31.475  -2.414  1.00 89.31      B    C  
ATOM   4257  CE1 TYR B 307       0.626 -32.914  -3.020  1.00 87.75      B    C  
ATOM   4258  CE2 TYR B 307       1.950 -31.576  -1.454  1.00 88.23      B    C  
ATOM   4259  CZ  TYR B 307       0.773 -32.296  -1.760  1.00 89.51      B    C  
ATOM   4260  OH  TYR B 307      -0.220 -32.409  -0.819  1.00 87.97      B    O  
ATOM   4261  N   ALA B 308       5.355 -33.280  -7.323  1.00 91.00      B    N  
ATOM   4262  CA  ALA B 308       6.297 -33.297  -8.443  1.00 91.91      B    C  
ATOM   4263  C   ALA B 308       7.498 -34.237  -8.195  1.00 92.66      B    C  
ATOM   4264  O   ALA B 308       8.648 -33.792  -8.244  1.00 88.28      B    O  
ATOM   4265  CB  ALA B 308       6.696 -31.866  -8.798  1.00 89.73      B    C  
ATOM   4266  N   PRO B 309       7.267 -35.528  -7.925  1.00 92.61      B    N  
ATOM   4267  CA  PRO B 309       8.357 -36.467  -7.665  1.00 91.44      B    C  
ATOM   4268  C   PRO B 309       9.267 -36.672  -8.871  1.00 91.64      B    C  
ATOM   4269  O   PRO B 309      10.439 -37.008  -8.715  1.00 85.86      B    O  
ATOM   4270  CB  PRO B 309       7.663 -37.765  -7.245  1.00 89.49      B    C  
ATOM   4271  CG  PRO B 309       6.308 -37.693  -7.945  1.00 89.18      B    C  
ATOM   4272  CD  PRO B 309       5.982 -36.202  -7.889  1.00 91.82      B    C  
ATOM   4273  N   ALA B 310       8.750 -36.480 -10.079  1.00 93.52      B    N  
ATOM   4274  CA  ALA B 310       9.469 -36.598 -11.336  1.00 93.57      B    C  
ATOM   4275  C   ALA B 310       8.805 -35.750 -12.429  1.00 94.20      B    C  
ATOM   4276  O   ALA B 310       7.630 -35.411 -12.327  1.00 91.40      B    O  
ATOM   4277  CB  ALA B 310       9.507 -38.077 -11.745  1.00 91.57      B    C  
ATOM   4278  N   VAL B 311       9.546 -35.468 -13.504  1.00 93.96      B    N  
ATOM   4279  CA  VAL B 311       8.964 -35.133 -14.802  1.00 94.01      B    C  
ATOM   4280  C   VAL B 311       8.800 -36.450 -15.552  1.00 94.20      B    C  
ATOM   4281  O   VAL B 311       9.792 -37.035 -15.981  1.00 92.57      B    O  
ATOM   4282  CB  VAL B 311       9.832 -34.159 -15.610  1.00 93.49      B    C  
ATOM   4283  CG1 VAL B 311       9.104 -33.732 -16.884  1.00 89.11      B    C  
ATOM   4284  CG2 VAL B 311      10.165 -32.902 -14.815  1.00 89.67      B    C  
ATOM   4285  N   SER B 312       7.575 -36.941 -15.666  1.00 94.89      B    N  
ATOM   4286  CA  SER B 312       7.264 -38.218 -16.304  1.00 94.53      B    C  
ATOM   4287  C   SER B 312       6.659 -37.987 -17.681  1.00 94.60      B    C  
ATOM   4288  O   SER B 312       5.846 -37.089 -17.864  1.00 91.91      B    O  
ATOM   4289  CB  SER B 312       6.321 -39.042 -15.434  1.00 92.66      B    C  
ATOM   4290  OG  SER B 312       6.922 -39.316 -14.183  1.00 81.61      B    O  
ATOM   4291  N   ALA B 313       7.041 -38.809 -18.645  1.00 94.82      B    N  
ATOM   4292  CA  ALA B 313       6.414 -38.879 -19.954  1.00 94.76      B    C  
ATOM   4293  C   ALA B 313       6.209 -40.341 -20.346  1.00 94.86      B    C  
ATOM   4294  O   ALA B 313       7.051 -41.191 -20.078  1.00 92.51      B    O  
ATOM   4295  CB  ALA B 313       7.259 -38.119 -20.975  1.00 93.91      B    C  
ATOM   4296  N   GLU B 314       5.076 -40.608 -20.946  1.00 94.57      B    N  
ATOM   4297  CA  GLU B 314       4.599 -41.955 -21.226  1.00 93.90      B    C  
ATOM   4298  C   GLU B 314       3.987 -41.976 -22.610  1.00 94.46      B    C  
ATOM   4299  O   GLU B 314       3.182 -41.103 -22.952  1.00 91.56      B    O  
ATOM   4300  CB  GLU B 314       3.564 -42.402 -20.182  1.00 90.40      B    C  
ATOM   4301  CG  GLU B 314       4.006 -42.103 -18.745  1.00 81.24      B    C  
ATOM   4302  CD  GLU B 314       2.973 -42.473 -17.680  1.00 79.08      B    C  
ATOM   4303  OE1 GLU B 314       3.076 -41.911 -16.569  1.00 70.20      B    O  
ATOM   4304  OE2 GLU B 314       2.094 -43.311 -17.946  1.00 71.24      B    O1-
ATOM   4305  N   ASP B 315       4.358 -42.960 -23.401  1.00 94.67      B    N  
ATOM   4306  CA  ASP B 315       3.781 -43.206 -24.710  1.00 94.65      B    C  
ATOM   4307  C   ASP B 315       3.407 -44.682 -24.827  1.00 94.92      B    C  
ATOM   4308  O   ASP B 315       4.136 -45.570 -24.372  1.00 92.21      B    O  
ATOM   4309  CB  ASP B 315       4.757 -42.797 -25.821  1.00 93.63      B    C  
ATOM   4310  CG  ASP B 315       4.930 -41.278 -25.908  1.00 93.63      B    C  
ATOM   4311  OD1 ASP B 315       4.190 -40.628 -26.679  1.00 85.50      B    O  
ATOM   4312  OD2 ASP B 315       5.793 -40.722 -25.205  1.00 85.98      B    O1-
ATOM   4313  N   GLU B 316       2.280 -44.924 -25.461  1.00 94.60      B    N  
ATOM   4314  CA  GLU B 316       1.793 -46.264 -25.788  1.00 94.13      B    C  
ATOM   4315  C   GLU B 316       1.406 -46.322 -27.268  1.00 94.67      B    C  
ATOM   4316  O   GLU B 316       0.998 -45.322 -27.868  1.00 91.22      B    O  
ATOM   4317  CB  GLU B 316       0.671 -46.681 -24.814  1.00 90.79      B    C  
ATOM   4318  CG  GLU B 316      -0.719 -46.922 -25.423  1.00 81.16      B    C  
ATOM   4319  CD  GLU B 316      -1.771 -47.425 -24.430  1.00 79.64      B    C  
ATOM   4320  OE1 GLU B 316      -2.808 -47.933 -24.903  1.00 69.77      B    O  
ATOM   4321  OE2 GLU B 316      -1.558 -47.303 -23.216  1.00 72.13      B    O1-
ATOM   4322  N   GLY B 317       1.530 -47.484 -27.850  1.00 94.75      B    N  
ATOM   4323  CA  GLY B 317       1.134 -47.712 -29.224  1.00 94.51      B    C  
ATOM   4324  C   GLY B 317       0.890 -49.184 -29.515  1.00 95.69      B    C  
ATOM   4325  O   GLY B 317       1.193 -50.075 -28.725  1.00 93.15      B    O  
ATOM   4326  N   VAL B 318       0.348 -49.429 -30.710  1.00 95.24      B    N  
ATOM   4327  CA  VAL B 318       0.195 -50.772 -31.270  1.00 95.41      B    C  
ATOM   4328  C   VAL B 318       0.828 -50.773 -32.651  1.00 95.56      B    C  
ATOM   4329  O   VAL B 318       0.411 -50.019 -33.526  1.00 92.45      B    O  
ATOM   4330  CB  VAL B 318      -1.278 -51.205 -31.316  1.00 93.97      B    C  
ATOM   4331  CG1 VAL B 318      -1.430 -52.597 -31.936  1.00 86.45      B    C  
ATOM   4332  CG2 VAL B 318      -1.900 -51.262 -29.909  1.00 86.05      B    C  
ATOM   4333  N   VAL B 319       1.826 -51.640 -32.866  1.00 95.43      B    N  
ATOM   4334  CA  VAL B 319       2.453 -51.853 -34.174  1.00 95.29      B    C  
ATOM   4335  C   VAL B 319       1.745 -52.999 -34.873  1.00 95.48      B    C  
ATOM   4336  O   VAL B 319       1.652 -54.102 -34.341  1.00 93.07      B    O  
ATOM   4337  CB  VAL B 319       3.959 -52.123 -34.018  1.00 93.68      B    C  
ATOM   4338  CG1 VAL B 319       4.626 -52.414 -35.360  1.00 87.61      B    C  
ATOM   4339  CG2 VAL B 319       4.656 -50.900 -33.402  1.00 87.88      B    C  
ATOM   4340  N   ALA B 320       1.272 -52.752 -36.100  1.00 95.02      B    N  
ATOM   4341  CA  ALA B 320       0.806 -53.796 -36.999  1.00 94.87      B    C  
ATOM   4342  C   ALA B 320       1.910 -54.132 -38.006  1.00 95.15      B    C  
ATOM   4343  O   ALA B 320       2.530 -53.244 -38.575  1.00 92.17      B    O  
ATOM   4344  CB  ALA B 320      -0.497 -53.357 -37.668  1.00 93.76      B    C  
ATOM   4345  N   PHE B 321       2.143 -55.420 -38.241  1.00 94.49      B    N  
ATOM   4346  CA  PHE B 321       3.143 -55.896 -39.185  1.00 94.45      B    C  
ATOM   4347  C   PHE B 321       2.564 -56.964 -40.108  1.00 94.61      B    C  
ATOM   4348  O   PHE B 321       1.735 -57.781 -39.708  1.00 92.24      B    O  
ATOM   4349  CB  PHE B 321       4.389 -56.396 -38.433  1.00 93.12      B    C  
ATOM   4350  CG  PHE B 321       4.173 -57.671 -37.656  1.00 94.59      B    C  
ATOM   4351  CD1 PHE B 321       3.611 -57.634 -36.363  1.00 90.87      B    C  
ATOM   4352  CD2 PHE B 321       4.464 -58.913 -38.240  1.00 91.42      B    C  
ATOM   4353  CE1 PHE B 321       3.338 -58.826 -35.674  1.00 89.70      B    C  
ATOM   4354  CE2 PHE B 321       4.191 -60.114 -37.545  1.00 89.75      B    C  
ATOM   4355  CZ  PHE B 321       3.625 -60.069 -36.267  1.00 91.14      B    C  
ATOM   4356  N   ILE B 322       3.038 -56.982 -41.360  1.00 94.78      B    N  
ATOM   4357  CA  ILE B 322       2.695 -57.986 -42.365  1.00 94.36      B    C  
ATOM   4358  C   ILE B 322       3.983 -58.425 -43.059  1.00 94.43      B    C  
ATOM   4359  O   ILE B 322       4.762 -57.587 -43.533  1.00 91.70      B    O  
ATOM   4360  CB  ILE B 322       1.638 -57.451 -43.363  1.00 92.86      B    C  
ATOM   4361  CG1 ILE B 322       0.314 -57.104 -42.628  1.00 85.93      B    C  
ATOM   4362  CG2 ILE B 322       1.387 -58.475 -44.483  1.00 85.46      B    C  
ATOM   4363  CD1 ILE B 322      -0.762 -56.462 -43.519  1.00 78.05      B    C  
ATOM   4364  N   TYR B 323       4.194 -59.727 -43.184  1.00 93.37      B    N  
ATOM   4365  CA  TYR B 323       5.170 -60.327 -44.078  1.00 93.08      B    C  
ATOM   4366  C   TYR B 323       4.436 -60.996 -45.245  1.00 93.38      B    C  
ATOM   4367  O   TYR B 323       3.706 -61.976 -45.072  1.00 90.81      B    O  
ATOM   4368  CB  TYR B 323       6.062 -61.315 -43.302  1.00 92.19      B    C  
ATOM   4369  CG  TYR B 323       6.887 -62.207 -44.193  1.00 92.79      B    C  
ATOM   4370  CD1 TYR B 323       6.786 -63.611 -44.086  1.00 87.71      B    C  
ATOM   4371  CD2 TYR B 323       7.734 -61.650 -45.167  1.00 89.26      B    C  
ATOM   4372  CE1 TYR B 323       7.525 -64.441 -44.942  1.00 88.86      B    C  
ATOM   4373  CE2 TYR B 323       8.469 -62.476 -46.032  1.00 88.50      B    C  
ATOM   4374  CZ  TYR B 323       8.364 -63.869 -45.921  1.00 90.79      B    C  
ATOM   4375  OH  TYR B 323       9.064 -64.687 -46.779  1.00 90.10      B    O  
ATOM   4376  N   ASN B 324       4.625 -60.459 -46.454  1.00 92.27      B    N  
ATOM   4377  CA  ASN B 324       3.998 -60.953 -47.670  1.00 91.76      B    C  
ATOM   4378  C   ASN B 324       4.882 -62.016 -48.340  1.00 91.68      B    C  
ATOM   4379  O   ASN B 324       5.555 -61.770 -49.332  1.00 85.46      B    O  
ATOM   4380  CB  ASN B 324       3.639 -59.766 -48.562  1.00 89.64      B    C  
ATOM   4381  CG  ASN B 324       2.697 -60.163 -49.690  1.00 89.21      B    C  
ATOM   4382  ND2 ASN B 324       2.123 -59.186 -50.361  1.00 80.85      B    N  
ATOM   4383  OD1 ASN B 324       2.465 -61.317 -49.986  1.00 81.13      B    O  
ATOM   4384  N   HIS B 325       4.856 -63.242 -47.810  1.00 92.27      B    N  
ATOM   4385  CA  HIS B 325       5.679 -64.349 -48.283  1.00 91.53      B    C  
ATOM   4386  C   HIS B 325       5.500 -64.648 -49.772  1.00 91.89      B    C  
ATOM   4387  O   HIS B 325       6.477 -64.893 -50.484  1.00 87.98      B    O  
ATOM   4388  CB  HIS B 325       5.354 -65.588 -47.431  1.00 89.93      B    C  
ATOM   4389  CG  HIS B 325       6.164 -66.794 -47.793  1.00 90.86      B    C  
ATOM   4390  CD2 HIS B 325       5.721 -67.937 -48.418  1.00 81.64      B    C  
ATOM   4391  ND1 HIS B 325       7.511 -66.967 -47.581  1.00 80.60      B    N  
ATOM   4392  CE1 HIS B 325       7.860 -68.173 -48.049  1.00 82.78      B    C  
ATOM   4393  NE2 HIS B 325       6.800 -68.789 -48.560  1.00 84.54      B    N  
ATOM   4394  N   ILE B 326       4.272 -64.572 -50.287  1.00 91.65      B    N  
ATOM   4395  CA  ILE B 326       3.982 -64.871 -51.697  1.00 90.67      B    C  
ATOM   4396  C   ILE B 326       4.562 -63.825 -52.648  1.00 91.07      B    C  
ATOM   4397  O   ILE B 326       5.057 -64.174 -53.715  1.00 87.08      B    O  
ATOM   4398  CB  ILE B 326       2.472 -65.123 -51.892  1.00 88.08      B    C  
ATOM   4399  CG1 ILE B 326       2.229 -65.982 -53.148  1.00 76.91      B    C  
ATOM   4400  CG2 ILE B 326       1.647 -63.823 -51.941  1.00 75.81      B    C  
ATOM   4401  CD1 ILE B 326       0.817 -66.577 -53.226  1.00 69.36      B    C  
ATOM   4402  N   ALA B 327       4.574 -62.557 -52.265  1.00 90.00      B    N  
ATOM   4403  CA  ALA B 327       5.142 -61.481 -53.067  1.00 89.49      B    C  
ATOM   4404  C   ALA B 327       6.679 -61.566 -53.170  1.00 89.88      B    C  
ATOM   4405  O   ALA B 327       7.252 -61.173 -54.184  1.00 84.51      B    O  
ATOM   4406  CB  ALA B 327       4.688 -60.141 -52.489  1.00 88.00      B    C  
ATOM   4407  N   HIS B 328       7.346 -62.162 -52.177  1.00 90.53      B    N  
ATOM   4408  CA  HIS B 328       8.780 -62.477 -52.227  1.00 89.36      B    C  
ATOM   4409  C   HIS B 328       9.104 -63.761 -53.011  1.00 88.92      B    C  
ATOM   4410  O   HIS B 328      10.251 -64.226 -53.031  1.00 80.57      B    O  
ATOM   4411  CB  HIS B 328       9.334 -62.510 -50.803  1.00 87.66      B    C  
ATOM   4412  CG  HIS B 328       9.437 -61.135 -50.198  1.00 88.71      B    C  
ATOM   4413  CD2 HIS B 328       8.672 -60.630 -49.187  1.00 77.32      B    C  
ATOM   4414  ND1 HIS B 328      10.340 -60.155 -50.574  1.00 77.42      B    N  
ATOM   4415  CE1 HIS B 328      10.121 -59.088 -49.791  1.00 79.27      B    C  
ATOM   4416  NE2 HIS B 328       9.119 -59.344 -48.947  1.00 81.60      B    N  
ATOM   4417  N   GLY B 329       8.111 -64.350 -53.696  1.00 87.94      B    N  
ATOM   4418  CA  GLY B 329       8.248 -65.583 -54.466  1.00 86.31      B    C  
ATOM   4419  C   GLY B 329       8.178 -66.851 -53.623  1.00 87.12      B    C  
ATOM   4420  O   GLY B 329       8.573 -67.917 -54.085  1.00 78.11      B    O  
ATOM   4421  N   GLY B 330       7.687 -66.750 -52.413  1.00 85.98      B    N  
ATOM   4422  CA  GLY B 330       7.282 -67.897 -51.605  1.00 84.37      B    C  
ATOM   4423  C   GLY B 330       5.940 -68.462 -52.068  1.00 85.49      B    C  
ATOM   4424  O   GLY B 330       5.281 -67.944 -52.963  1.00 78.36      B    O  
ATOM   4425  N   GLY B 331       5.553 -69.596 -51.488  1.00 85.33      B    N  
ATOM   4426  CA  GLY B 331       4.303 -70.233 -51.854  1.00 84.90      B    C  
ATOM   4427  C   GLY B 331       3.867 -71.307 -50.869  1.00 87.17      B    C  
ATOM   4428  O   GLY B 331       4.556 -71.564 -49.889  1.00 81.70      B    O  
ATOM   4429  N   PRO B 332       2.719 -71.938 -51.139  1.00 87.79      B    N  
ATOM   4430  CA  PRO B 332       2.250 -73.057 -50.340  1.00 86.79      B    C  
ATOM   4431  C   PRO B 332       3.243 -74.225 -50.384  1.00 86.72      B    C  
ATOM   4432  O   PRO B 332       3.935 -74.414 -51.391  1.00 79.82      B    O  
ATOM   4433  CB  PRO B 332       0.869 -73.412 -50.897  1.00 83.71      B    C  
ATOM   4434  CG  PRO B 332       0.926 -72.928 -52.339  1.00 80.56      B    C  
ATOM   4435  CD  PRO B 332       1.824 -71.701 -52.255  1.00 84.47      B    C  
ATOM   4436  N   PRO B 333       3.320 -75.029 -49.327  1.00 88.68      B    N  
ATOM   4437  CA  PRO B 333       2.412 -75.118 -48.185  1.00 88.41      B    C  
ATOM   4438  C   PRO B 333       2.675 -74.139 -47.035  1.00 89.88      B    C  
ATOM   4439  O   PRO B 333       1.922 -74.143 -46.062  1.00 83.04      B    O  
ATOM   4440  CB  PRO B 333       2.551 -76.568 -47.716  1.00 84.26      B    C  
ATOM   4441  CG  PRO B 333       4.024 -76.857 -47.967  1.00 80.35      B    C  
ATOM   4442  CD  PRO B 333       4.293 -76.100 -49.277  1.00 83.91      B    C  
ATOM   4443  N   CYS B 334       3.710 -73.292 -47.140  1.00 89.04      B    N  
ATOM   4444  CA  CYS B 334       3.962 -72.292 -46.114  1.00 88.42      B    C  
ATOM   4445  C   CYS B 334       2.855 -71.224 -46.094  1.00 90.02      B    C  
ATOM   4446  O   CYS B 334       2.243 -70.963 -47.131  1.00 85.83      B    O  
ATOM   4447  CB  CYS B 334       5.340 -71.645 -46.340  1.00 85.91      B    C  
ATOM   4448  SG  CYS B 334       6.740 -72.801 -46.248  1.00 82.14      B    S  
ATOM   4449  N   PRO B 335       2.602 -70.548 -44.969  1.00 90.38      B    N  
ATOM   4450  CA  PRO B 335       1.682 -69.422 -44.912  1.00 90.23      B    C  
ATOM   4451  C   PRO B 335       2.057 -68.358 -45.943  1.00 90.99      B    C  
ATOM   4452  O   PRO B 335       3.197 -67.891 -45.974  1.00 87.21      B    O  
ATOM   4453  CB  PRO B 335       1.758 -68.891 -43.474  1.00 88.06      B    C  
ATOM   4454  CG  PRO B 335       2.269 -70.084 -42.675  1.00 86.28      B    C  
ATOM   4455  CD  PRO B 335       3.177 -70.807 -43.677  1.00 89.26      B    C  
ATOM   4456  N   VAL B 336       1.110 -67.955 -46.808  1.00 91.58      B    N  
ATOM   4457  CA  VAL B 336       1.357 -67.031 -47.921  1.00 91.31      B    C  
ATOM   4458  C   VAL B 336       1.478 -65.573 -47.490  1.00 91.99      B    C  
ATOM   4459  O   VAL B 336       2.143 -64.780 -48.151  1.00 86.54      B    O  
ATOM   4460  CB  VAL B 336       0.281 -67.165 -49.014  1.00 88.41      B    C  
ATOM   4461  CG1 VAL B 336       0.402 -68.513 -49.730  1.00 77.39      B    C  
ATOM   4462  CG2 VAL B 336      -1.151 -67.024 -48.474  1.00 77.81      B    C  
ATOM   4463  N   MET B 337       0.832 -65.219 -46.389  1.00 92.14      B    N  
ATOM   4464  CA  MET B 337       0.893 -63.903 -45.776  1.00 92.09      B    C  
ATOM   4465  C   MET B 337       0.708 -64.067 -44.277  1.00 92.51      B    C  
ATOM   4466  O   MET B 337      -0.229 -64.738 -43.840  1.00 88.33      B    O  
ATOM   4467  CB  MET B 337      -0.183 -63.000 -46.389  1.00 89.34      B    C  
ATOM   4468  CG  MET B 337       0.046 -61.512 -46.082  1.00 81.59      B    C  
ATOM   4469  SD  MET B 337      -1.244 -60.416 -46.751  1.00 78.76      B    S  
ATOM   4470  CE  MET B 337      -1.144 -60.776 -48.519  1.00 68.51      B    C  
ATOM   4471  N   VAL B 338       1.613 -63.507 -43.498  1.00 92.66      B    N  
ATOM   4472  CA  VAL B 338       1.568 -63.555 -42.034  1.00 92.34      B    C  
ATOM   4473  C   VAL B 338       1.698 -62.157 -41.474  1.00 93.07      B    C  
ATOM   4474  O   VAL B 338       2.325 -61.287 -42.069  1.00 89.07      B    O  
ATOM   4475  CB  VAL B 338       2.626 -64.488 -41.431  1.00 89.43      B    C  
ATOM   4476  CG1 VAL B 338       2.361 -65.931 -41.845  1.00 80.45      B    C  
ATOM   4477  CG2 VAL B 338       4.056 -64.114 -41.797  1.00 80.42      B    C  
ATOM   4478  N   GLY B 339       1.103 -61.959 -40.331  1.00 92.23      B    N  
ATOM   4479  CA  GLY B 339       1.110 -60.670 -39.668  1.00 92.01      B    C  
ATOM   4480  C   GLY B 339       0.499 -60.751 -38.287  1.00 93.19      B    C  
ATOM   4481  O   GLY B 339       0.208 -61.841 -37.777  1.00 87.84      B    O  
ATOM   4482  N   GLY B 340       0.326 -59.579 -37.701  1.00 93.50      B    N  
ATOM   4483  CA  GLY B 340      -0.256 -59.458 -36.371  1.00 93.77      B    C  
ATOM   4484  C   GLY B 340      -0.117 -58.048 -35.838  1.00 95.12      B    C  
ATOM   4485  O   GLY B 340       0.279 -57.121 -36.548  1.00 91.86      B    O  
ATOM   4486  N   THR B 341      -0.428 -57.913 -34.589  1.00 94.99      B    N  
ATOM   4487  CA  THR B 341      -0.250 -56.674 -33.841  1.00 94.93      B    C  
ATOM   4488  C   THR B 341       0.551 -56.948 -32.574  1.00 95.04      B    C  
ATOM   4489  O   THR B 341       0.345 -57.974 -31.919  1.00 91.17      B    O  
ATOM   4490  CB  THR B 341      -1.591 -56.011 -33.490  1.00 93.06      B    C  
ATOM   4491  CG2 THR B 341      -2.341 -55.548 -34.740  1.00 81.85      B    C  
ATOM   4492  OG1 THR B 341      -2.429 -56.909 -32.806  1.00 82.46      B    O  
ATOM   4493  N   VAL B 342       1.442 -56.027 -32.236  1.00 95.04      B    N  
ATOM   4494  CA  VAL B 342       2.234 -56.092 -31.000  1.00 94.71      B    C  
ATOM   4495  C   VAL B 342       2.086 -54.756 -30.281  1.00 95.27      B    C  
ATOM   4496  O   VAL B 342       2.367 -53.725 -30.884  1.00 92.64      B    O  
ATOM   4497  CB  VAL B 342       3.709 -56.415 -31.293  1.00 93.19      B    C  
ATOM   4498  CG1 VAL B 342       4.525 -56.531 -29.999  1.00 86.02      B    C  
ATOM   4499  CG2 VAL B 342       3.853 -57.751 -32.032  1.00 86.25      B    C  
ATOM   4500  N   PRO B 343       1.639 -54.734 -29.017  1.00 95.50      B    N  
ATOM   4501  CA  PRO B 343       1.628 -53.510 -28.235  1.00 95.10      B    C  
ATOM   4502  C   PRO B 343       3.059 -53.061 -27.939  1.00 95.33      B    C  
ATOM   4503  O   PRO B 343       3.946 -53.885 -27.714  1.00 91.89      B    O  
ATOM   4504  CB  PRO B 343       0.833 -53.840 -26.971  1.00 93.62      B    C  
ATOM   4505  CG  PRO B 343       1.080 -55.338 -26.779  1.00 90.92      B    C  
ATOM   4506  CD  PRO B 343       1.199 -55.858 -28.214  1.00 94.27      B    C  
ATOM   4507  N   THR B 344       3.283 -51.746 -27.933  1.00 95.19      B    N  
ATOM   4508  CA  THR B 344       4.563 -51.139 -27.585  1.00 95.09      B    C  
ATOM   4509  C   THR B 344       4.362 -49.995 -26.601  1.00 95.25      B    C  
ATOM   4510  O   THR B 344       3.294 -49.384 -26.559  1.00 92.91      B    O  
ATOM   4511  CB  THR B 344       5.330 -50.691 -28.834  1.00 93.40      B    C  
ATOM   4512  CG2 THR B 344       4.675 -49.534 -29.589  1.00 84.33      B    C  
ATOM   4513  OG1 THR B 344       6.628 -50.288 -28.474  1.00 83.60      B    O  
ATOM   4514  N   THR B 345       5.374 -49.722 -25.807  1.00 95.25      B    N  
ATOM   4515  CA  THR B 345       5.350 -48.666 -24.798  1.00 94.91      B    C  
ATOM   4516  C   THR B 345       6.710 -47.982 -24.708  1.00 95.31      B    C  
ATOM   4517  O   THR B 345       7.746 -48.593 -24.995  1.00 92.59      B    O  
ATOM   4518  CB  THR B 345       4.954 -49.203 -23.402  1.00 92.48      B    C  
ATOM   4519  CG2 THR B 345       3.528 -49.755 -23.355  1.00 79.48      B    C  
ATOM   4520  OG1 THR B 345       5.812 -50.244 -22.998  1.00 80.18      B    O  
ATOM   4521  N   ALA B 346       6.704 -46.745 -24.278  1.00 94.97      B    N  
ATOM   4522  CA  ALA B 346       7.882 -46.029 -23.816  1.00 94.89      B    C  
ATOM   4523  C   ALA B 346       7.563 -45.310 -22.505  1.00 94.90      B    C  
ATOM   4524  O   ALA B 346       6.472 -44.763 -22.325  1.00 92.55      B    O  
ATOM   4525  CB  ALA B 346       8.369 -45.066 -24.902  1.00 93.82      B    C  
ATOM   4526  N   LEU B 347       8.515 -45.330 -21.585  1.00 94.68      B    N  
ATOM   4527  CA  LEU B 347       8.391 -44.734 -20.258  1.00 94.08      B    C  
ATOM   4528  C   LEU B 347       9.636 -43.907 -19.964  1.00 94.43      B    C  
ATOM   4529  O   LEU B 347      10.758 -44.417 -20.033  1.00 91.54      B    O  
ATOM   4530  CB  LEU B 347       8.209 -45.854 -19.216  1.00 91.72      B    C  
ATOM   4531  CG  LEU B 347       6.752 -46.350 -19.119  1.00 82.14      B    C  
ATOM   4532  CD1 LEU B 347       6.712 -47.766 -18.549  1.00 75.02      B    C  
ATOM   4533  CD2 LEU B 347       5.936 -45.440 -18.205  1.00 74.91      B    C  
ATOM   4534  N   PHE B 348       9.440 -42.659 -19.599  1.00 94.96      B    N  
ATOM   4535  CA  PHE B 348      10.492 -41.756 -19.171  1.00 95.18      B    C  
ATOM   4536  C   PHE B 348      10.121 -41.096 -17.847  1.00 95.37      B    C  
ATOM   4537  O   PHE B 348       8.991 -40.661 -17.652  1.00 93.99      B    O  
ATOM   4538  CB  PHE B 348      10.753 -40.733 -20.278  1.00 94.91      B    C  
ATOM   4539  CG  PHE B 348      11.768 -39.680 -19.882  1.00 95.84      B    C  
ATOM   4540  CD1 PHE B 348      11.344 -38.411 -19.441  1.00 93.17      B    C  
ATOM   4541  CD2 PHE B 348      13.138 -39.984 -19.912  1.00 93.63      B    C  
ATOM   4542  CE1 PHE B 348      12.289 -37.452 -19.047  1.00 92.69      B    C  
ATOM   4543  CE2 PHE B 348      14.081 -39.027 -19.511  1.00 92.89      B    C  
ATOM   4544  CZ  PHE B 348      13.663 -37.763 -19.080  1.00 93.75      B    C  
ATOM   4545  N   ALA B 349      11.076 -41.005 -16.932  1.00 94.46      B    N  
ATOM   4546  CA  ALA B 349      10.958 -40.230 -15.712  1.00 94.03      B    C  
ATOM   4547  C   ALA B 349      12.311 -39.626 -15.324  1.00 94.26      B    C  
ATOM   4548  O   ALA B 349      13.241 -40.351 -14.960  1.00 91.80      B    O  
ATOM   4549  CB  ALA B 349      10.375 -41.113 -14.598  1.00 92.69      B    C  
ATOM   4550  N   ALA B 350      12.415 -38.301 -15.364  1.00 93.85      B    N  
ATOM   4551  CA  ALA B 350      13.523 -37.572 -14.759  1.00 93.39      B    C  
ATOM   4552  C   ALA B 350      13.160 -37.235 -13.310  1.00 93.43      B    C  
ATOM   4553  O   ALA B 350      12.161 -36.566 -13.061  1.00 90.62      B    O  
ATOM   4554  CB  ALA B 350      13.816 -36.326 -15.592  1.00 92.76      B    C  
ATOM   4555  N   SER B 351      13.941 -37.713 -12.354  1.00 93.70      B    N  
ATOM   4556  CA  SER B 351      13.603 -37.633 -10.933  1.00 93.06      B    C  
ATOM   4557  C   SER B 351      14.789 -37.207 -10.072  1.00 93.09      B    C  
ATOM   4558  O   SER B 351      15.932 -37.159 -10.528  1.00 88.37      B    O  
ATOM   4559  CB  SER B 351      13.031 -38.972 -10.459  1.00 90.35      B    C  
ATOM   4560  OG  SER B 351      14.064 -39.906 -10.216  1.00 83.29      B    O  
ATOM   4561  N   GLY B 352      14.527 -36.940  -8.798  1.00 90.96      B    N  
ATOM   4562  CA  GLY B 352      15.538 -36.610  -7.794  1.00 88.78      B    C  
ATOM   4563  C   GLY B 352      16.353 -37.802  -7.277  1.00 88.34      B    C  
ATOM   4564  O   GLY B 352      17.099 -37.658  -6.308  1.00 79.28      B    O  
ATOM   4565  N   GLY B 353      16.216 -38.964  -7.876  1.00 87.62      B    N  
ATOM   4566  CA  GLY B 353      16.992 -40.166  -7.545  1.00 86.71      B    C  
ATOM   4567  C   GLY B 353      16.214 -41.281  -6.852  1.00 88.11      B    C  
ATOM   4568  O   GLY B 353      16.561 -42.448  -7.018  1.00 81.21      B    O  
ATOM   4569  N   VAL B 354      15.162 -40.984  -6.100  1.00 87.45      B    N  
ATOM   4570  CA  VAL B 354      14.321 -41.972  -5.407  1.00 86.64      B    C  
ATOM   4571  C   VAL B 354      12.846 -41.592  -5.491  1.00 84.83      B    C  
ATOM   4572  O   VAL B 354      12.517 -40.417  -5.553  1.00 76.02      B    O  
ATOM   4573  CB  VAL B 354      14.746 -42.170  -3.929  1.00 83.50      B    C  
ATOM   4574  CG1 VAL B 354      16.121 -42.814  -3.832  1.00 75.16      B    C  
ATOM   4575  CG2 VAL B 354      14.756 -40.870  -3.123  1.00 75.60      B    C  
ATOM   4576  N   MET B 355      11.974 -42.591  -5.482  1.00 86.56      B    N  
ATOM   4577  CA  MET B 355      10.502 -42.456  -5.443  1.00 85.92      B    C  
ATOM   4578  C   MET B 355       9.866 -41.520  -6.499  1.00 87.04      B    C  
ATOM   4579  O   MET B 355       9.167 -40.578  -6.140  1.00 79.63      B    O  
ATOM   4580  CB  MET B 355      10.031 -42.085  -4.027  1.00 80.66      B    C  
ATOM   4581  CG  MET B 355      10.311 -43.172  -2.991  1.00 73.14      B    C  
ATOM   4582  SD  MET B 355       9.540 -42.785  -1.397  1.00 65.54      B    S  
ATOM   4583  CE  MET B 355       9.833 -44.323  -0.515  1.00 56.87      B    C  
ATOM   4584  N   PRO B 356      10.041 -41.779  -7.830  1.00 88.33      B    N  
ATOM   4585  CA  PRO B 356      10.687 -42.924  -8.453  1.00 89.03      B    C  
ATOM   4586  C   PRO B 356      12.194 -42.699  -8.635  1.00 90.46      B    C  
ATOM   4587  O   PRO B 356      12.695 -41.583  -8.530  1.00 85.66      B    O  
ATOM   4588  CB  PRO B 356       9.977 -43.079  -9.794  1.00 85.31      B    C  
ATOM   4589  CG  PRO B 356       9.699 -41.635 -10.186  1.00 82.18      B    C  
ATOM   4590  CD  PRO B 356       9.414 -40.959  -8.853  1.00 84.29      B    C  
ATOM   4591  N   THR B 357      12.918 -43.773  -8.975  1.00 90.41      B    N  
ATOM   4592  CA  THR B 357      14.261 -43.633  -9.554  1.00 90.89      B    C  
ATOM   4593  C   THR B 357      14.156 -43.083 -10.984  1.00 91.78      B    C  
ATOM   4594  O   THR B 357      13.130 -43.307 -11.631  1.00 87.76      B    O  
ATOM   4595  CB  THR B 357      15.003 -44.972  -9.562  1.00 88.98      B    C  
ATOM   4596  CG2 THR B 357      15.290 -45.454  -8.138  1.00 78.06      B    C  
ATOM   4597  OG1 THR B 357      14.252 -45.980 -10.201  1.00 78.02      B    O  
ATOM   4598  N   PRO B 358      15.195 -42.402 -11.509  1.00 92.86      B    N  
ATOM   4599  CA  PRO B 358      15.235 -42.028 -12.921  1.00 92.86      B    C  
ATOM   4600  C   PRO B 358      15.042 -43.257 -13.814  1.00 93.21      B    C  
ATOM   4601  O   PRO B 358      15.711 -44.276 -13.631  1.00 89.91      B    O  
ATOM   4602  CB  PRO B 358      16.592 -41.365 -13.152  1.00 90.77      B    C  
ATOM   4603  CG  PRO B 358      16.995 -40.882 -11.756  1.00 89.70      B    C  
ATOM   4604  CD  PRO B 358      16.379 -41.937 -10.835  1.00 91.70      B    C  
ATOM   4605  N   MET B 359      14.132 -43.159 -14.770  1.00 93.46      B    N  
ATOM   4606  CA  MET B 359      13.803 -44.242 -15.694  1.00 93.05      B    C  
ATOM   4607  C   MET B 359      13.730 -43.705 -17.106  1.00 94.10      B    C  
ATOM   4608  O   MET B 359      13.125 -42.673 -17.357  1.00 90.95      B    O  
ATOM   4609  CB  MET B 359      12.472 -44.912 -15.312  1.00 89.34      B    C  
ATOM   4610  CG  MET B 359      12.568 -45.716 -14.014  1.00 79.59      B    C  
ATOM   4611  SD  MET B 359      11.120 -46.742 -13.636  1.00 77.58      B    S  
ATOM   4612  CE  MET B 359       9.884 -45.454 -13.395  1.00 66.37      B    C  
ATOM   4613  N   HIS B 360      14.321 -44.453 -18.033  1.00 93.36      B    N  
ATOM   4614  CA  HIS B 360      14.151 -44.248 -19.459  1.00 93.93      B    C  
ATOM   4615  C   HIS B 360      14.182 -45.621 -20.124  1.00 94.04      B    C  
ATOM   4616  O   HIS B 360      15.226 -46.273 -20.187  1.00 90.75      B    O  
ATOM   4617  CB  HIS B 360      15.236 -43.300 -19.970  1.00 92.80      B    C  
ATOM   4618  CG  HIS B 360      15.159 -42.999 -21.434  1.00 94.08      B    C  
ATOM   4619  CD2 HIS B 360      14.072 -43.075 -22.263  1.00 85.81      B    C  
ATOM   4620  ND1 HIS B 360      16.224 -42.569 -22.206  1.00 85.52      B    N  
ATOM   4621  CE1 HIS B 360      15.776 -42.392 -23.452  1.00 87.51      B    C  
ATOM   4622  NE2 HIS B 360      14.479 -42.696 -23.526  1.00 89.21      B    N  
ATOM   4623  N   MET B 361      13.021 -46.110 -20.538  1.00 94.23      B    N  
ATOM   4624  CA  MET B 361      12.861 -47.444 -21.093  1.00 93.66      B    C  
ATOM   4625  C   MET B 361      11.769 -47.471 -22.170  1.00 94.44      B    C  
ATOM   4626  O   MET B 361      10.853 -46.661 -22.168  1.00 91.49      B    O  
ATOM   4627  CB  MET B 361      12.588 -48.467 -19.978  1.00 90.80      B    C  
ATOM   4628  CG  MET B 361      11.324 -48.185 -19.151  1.00 82.07      B    C  
ATOM   4629  SD  MET B 361      11.043 -49.382 -17.800  1.00 79.04      B    S  
ATOM   4630  CE  MET B 361      12.343 -48.891 -16.654  1.00 65.82      B    C  
ATOM   4631  N   TRP B 362      11.915 -48.411 -23.070  1.00 94.85      B    N  
ATOM   4632  CA  TRP B 362      10.967 -48.683 -24.138  1.00 95.07      B    C  
ATOM   4633  C   TRP B 362      10.901 -50.195 -24.365  1.00 95.00      B    C  
ATOM   4634  O   TRP B 362      11.710 -50.958 -23.829  1.00 92.25      B    O  
ATOM   4635  CB  TRP B 362      11.383 -47.920 -25.398  1.00 94.17      B    C  
ATOM   4636  CG  TRP B 362      12.773 -48.200 -25.884  1.00 95.20      B    C  
ATOM   4637  CD1 TRP B 362      13.123 -49.126 -26.799  1.00 92.12      B    C  
ATOM   4638  CD2 TRP B 362      14.025 -47.559 -25.462  1.00 94.17      B    C  
ATOM   4639  CE2 TRP B 362      15.087 -48.167 -26.165  1.00 93.34      B    C  
ATOM   4640  CE3 TRP B 362      14.343 -46.535 -24.546  1.00 91.29      B    C  
ATOM   4641  NE1 TRP B 362      14.512 -49.112 -26.971  1.00 91.46      B    N  
ATOM   4642  CZ2 TRP B 362      16.440 -47.789 -25.961  1.00 92.43      B    C  
ATOM   4643  CZ3 TRP B 362      15.686 -46.148 -24.337  1.00 90.25      B    C  
ATOM   4644  CH2 TRP B 362      16.721 -46.788 -25.036  1.00 90.48      B    C  
ATOM   4645  N   LEU B 363       9.942 -50.659 -25.155  1.00 93.33      B    N  
ATOM   4646  CA  LEU B 363       9.807 -52.084 -25.426  1.00 92.48      B    C  
ATOM   4647  C   LEU B 363      11.104 -52.650 -26.034  1.00 91.83      B    C  
ATOM   4648  O   LEU B 363      11.539 -52.238 -27.099  1.00 85.54      B    O  
ATOM   4649  CB  LEU B 363       8.590 -52.319 -26.340  1.00 92.08      B    C  
ATOM   4650  CG  LEU B 363       8.332 -53.816 -26.623  1.00 91.99      B    C  
ATOM   4651  CD1 LEU B 363       7.812 -54.549 -25.378  1.00 84.35      B    C  
ATOM   4652  CD2 LEU B 363       7.289 -53.960 -27.719  1.00 84.77      B    C  
ATOM   4653  N   GLY B 364      11.692 -53.598 -25.338  1.00 91.88      B    N  
ATOM   4654  CA  GLY B 364      12.909 -54.273 -25.791  1.00 90.86      B    C  
ATOM   4655  C   GLY B 364      14.204 -53.479 -25.614  1.00 91.72      B    C  
ATOM   4656  O   GLY B 364      15.245 -53.925 -26.098  1.00 83.78      B    O  
ATOM   4657  N   GLY B 365      14.180 -52.344 -24.930  1.00 91.91      B    N  
ATOM   4658  CA  GLY B 365      15.358 -51.533 -24.671  1.00 91.48      B    C  
ATOM   4659  C   GLY B 365      15.252 -50.692 -23.397  1.00 92.83      B    C  
ATOM   4660  O   GLY B 365      14.181 -50.485 -22.836  1.00 88.44      B    O  
ATOM   4661  N   THR B 366      16.416 -50.217 -22.943  1.00 92.31      B    N  
ATOM   4662  CA  THR B 366      16.514 -49.299 -21.810  1.00 92.33      B    C  
ATOM   4663  C   THR B 366      17.739 -48.417 -21.970  1.00 92.52      B    C  
ATOM   4664  O   THR B 366      18.734 -48.833 -22.572  1.00 85.46      B    O  
ATOM   4665  CB  THR B 366      16.539 -50.067 -20.472  1.00 88.93      B    C  
ATOM   4666  CG2 THR B 366      17.732 -51.014 -20.314  1.00 77.37      B    C  
ATOM   4667  OG1 THR B 366      16.574 -49.177 -19.381  1.00 77.60      B    O  
ATOM   4668  N   ASP B 367      17.687 -47.208 -21.406  1.00 91.73      B    N  
ATOM   4669  CA  ASP B 367      18.882 -46.387 -21.237  1.00 90.92      B    C  
ATOM   4670  C   ASP B 367      19.890 -47.123 -20.329  1.00 91.82      B    C  
ATOM   4671  O   ASP B 367      19.509 -47.603 -19.248  1.00 87.73      B    O  
ATOM   4672  CB  ASP B 367      18.488 -45.014 -20.671  1.00 87.84      B    C  
ATOM   4673  CG  ASP B 367      19.645 -44.006 -20.700  1.00 85.15      B    C  
ATOM   4674  OD1 ASP B 367      20.774 -44.370 -20.299  1.00 77.16      B    O  
ATOM   4675  OD2 ASP B 367      19.430 -42.878 -21.153  1.00 77.83      B    O1-
ATOM   4676  N   PRO B 368      21.164 -47.228 -20.708  1.00 91.30      B    N  
ATOM   4677  CA  PRO B 368      22.173 -47.897 -19.896  1.00 90.29      B    C  
ATOM   4678  C   PRO B 368      22.560 -47.127 -18.627  1.00 90.88      B    C  
ATOM   4679  O   PRO B 368      23.126 -47.711 -17.712  1.00 83.32      B    O  
ATOM   4680  CB  PRO B 368      23.366 -48.088 -20.843  1.00 87.96      B    C  
ATOM   4681  CG  PRO B 368      23.232 -46.928 -21.827  1.00 86.74      B    C  
ATOM   4682  CD  PRO B 368      21.724 -46.781 -21.976  1.00 89.99      B    C  
ATOM   4683  N   ALA B 369      22.293 -45.804 -18.564  1.00 89.99      B    N  
ATOM   4684  CA  ALA B 369      22.706 -44.948 -17.455  1.00 90.16      B    C  
ATOM   4685  C   ALA B 369      21.647 -43.899 -17.071  1.00 91.37      B    C  
ATOM   4686  O   ALA B 369      21.959 -42.707 -17.009  1.00 85.88      B    O  
ATOM   4687  CB  ALA B 369      24.069 -44.335 -17.812  1.00 87.09      B    C  
ATOM   4688  N   PRO B 370      20.412 -44.335 -16.773  1.00 90.14      B    N  
ATOM   4689  CA  PRO B 370      19.326 -43.392 -16.509  1.00 89.96      B    C  
ATOM   4690  C   PRO B 370      19.612 -42.482 -15.306  1.00 91.27      B    C  
ATOM   4691  O   PRO B 370      19.304 -41.295 -15.347  1.00 86.77      B    O  
ATOM   4692  CB  PRO B 370      18.078 -44.254 -16.303  1.00 87.40      B    C  
ATOM   4693  CG  PRO B 370      18.633 -45.605 -15.844  1.00 85.95      B    C  
ATOM   4694  CD  PRO B 370      19.949 -45.699 -16.603  1.00 88.88      B    C  
ATOM   4695  N   PHE B 371      20.281 -42.965 -14.265  1.00 91.05      B    N  
ATOM   4696  CA  PHE B 371      20.688 -42.151 -13.116  1.00 90.50      B    C  
ATOM   4697  C   PHE B 371      21.647 -41.018 -13.502  1.00 91.04      B    C  
ATOM   4698  O   PHE B 371      21.493 -39.895 -13.043  1.00 86.80      B    O  
ATOM   4699  CB  PHE B 371      21.355 -43.045 -12.060  1.00 88.22      B    C  
ATOM   4700  CG  PHE B 371      20.404 -43.515 -10.993  1.00 84.58      B    C  
ATOM   4701  CD1 PHE B 371      20.194 -42.716  -9.845  1.00 78.04      B    C  
ATOM   4702  CD2 PHE B 371      19.747 -44.748 -11.110  1.00 77.70      B    C  
ATOM   4703  CE1 PHE B 371      19.344 -43.151  -8.828  1.00 73.33      B    C  
ATOM   4704  CE2 PHE B 371      18.892 -45.188 -10.088  1.00 73.49      B    C  
ATOM   4705  CZ  PHE B 371      18.693 -44.396  -8.938  1.00 75.59      B    C  
ATOM   4706  N   ALA B 372      22.639 -41.286 -14.339  1.00 90.11      B    N  
ATOM   4707  CA  ALA B 372      23.629 -40.288 -14.731  1.00 89.73      B    C  
ATOM   4708  C   ALA B 372      23.063 -39.261 -15.726  1.00 90.51      B    C  
ATOM   4709  O   ALA B 372      23.457 -38.097 -15.709  1.00 86.91      B    O  
ATOM   4710  CB  ALA B 372      24.846 -41.017 -15.308  1.00 88.40      B    C  
ATOM   4711  N   ARG B 373      22.141 -39.685 -16.592  1.00 91.26      B    N  
ATOM   4712  CA  ARG B 373      21.583 -38.864 -17.666  1.00 91.33      B    C  
ATOM   4713  C   ARG B 373      20.363 -38.054 -17.224  1.00 92.04      B    C  
ATOM   4714  O   ARG B 373      20.276 -36.880 -17.559  1.00 88.52      B    O  
ATOM   4715  CB  ARG B 373      21.242 -39.760 -18.867  1.00 88.83      B    C  
ATOM   4716  CG  ARG B 373      22.500 -40.347 -19.524  1.00 86.49      B    C  
ATOM   4717  CD  ARG B 373      22.101 -41.276 -20.661  1.00 84.76      B    C  
ATOM   4718  NE  ARG B 373      23.276 -41.854 -21.346  1.00 81.37      B    N  
ATOM   4719  CZ  ARG B 373      23.211 -42.663 -22.395  1.00 77.07      B    C  
ATOM   4720  NH1 ARG B 373      22.077 -43.022 -22.924  1.00 73.62      B    N1+
ATOM   4721  NH2 ARG B 373      24.287 -43.121 -22.932  1.00 72.05      B    N  
ATOM   4722  N   HIS B 374      19.480 -38.658 -16.435  1.00 92.90      B    N  
ATOM   4723  CA  HIS B 374      18.138 -38.132 -16.148  1.00 93.28      B    C  
ATOM   4724  C   HIS B 374      17.867 -37.854 -14.667  1.00 93.47      B    C  
ATOM   4725  O   HIS B 374      16.718 -37.702 -14.246  1.00 89.33      B    O  
ATOM   4726  CB  HIS B 374      17.090 -39.056 -16.770  1.00 92.00      B    C  
ATOM   4727  CG  HIS B 374      17.295 -39.226 -18.246  1.00 93.34      B    C  
ATOM   4728  CD2 HIS B 374      17.589 -40.395 -18.903  1.00 85.63      B    C  
ATOM   4729  ND1 HIS B 374      17.312 -38.213 -19.187  1.00 85.57      B    N  
ATOM   4730  CE1 HIS B 374      17.608 -38.759 -20.373  1.00 86.15      B    C  
ATOM   4731  NE2 HIS B 374      17.780 -40.082 -20.228  1.00 88.15      B    N  
ATOM   4732  N   MET B 375      18.909 -37.753 -13.831  1.00 91.92      B    N  
ATOM   4733  CA  MET B 375      18.771 -37.287 -12.454  1.00 91.40      B    C  
ATOM   4734  C   MET B 375      18.699 -35.756 -12.428  1.00 92.11      B    C  
ATOM   4735  O   MET B 375      19.587 -35.075 -12.950  1.00 88.79      B    O  
ATOM   4736  CB  MET B 375      19.905 -37.850 -11.598  1.00 89.20      B    C  
ATOM   4737  CG  MET B 375      19.700 -37.554 -10.116  1.00 83.06      B    C  
ATOM   4738  SD  MET B 375      20.932 -38.376  -9.054  1.00 77.23      B    S  
ATOM   4739  CE  MET B 375      20.460 -37.699  -7.451  1.00 66.70      B    C  
ATOM   4740  N   LEU B 376      17.660 -35.239 -11.810  1.00 92.49      B    N  
ATOM   4741  CA  LEU B 376      17.484 -33.830 -11.494  1.00 92.35      B    C  
ATOM   4742  C   LEU B 376      17.867 -33.559 -10.034  1.00 92.43      B    C  
ATOM   4743  O   LEU B 376      17.971 -34.481  -9.224  1.00 88.82      B    O  
ATOM   4744  CB  LEU B 376      16.043 -33.406 -11.821  1.00 91.27      B    C  
ATOM   4745  CG  LEU B 376      15.635 -33.551 -13.301  1.00 92.18      B    C  
ATOM   4746  CD1 LEU B 376      14.184 -33.132 -13.489  1.00 88.32      B    C  
ATOM   4747  CD2 LEU B 376      16.498 -32.690 -14.226  1.00 88.36      B    C  
ATOM   4748  N   ALA B 377      18.077 -32.285  -9.688  1.00 91.93      B    N  
ATOM   4749  CA  ALA B 377      18.361 -31.902  -8.314  1.00 91.32      B    C  
ATOM   4750  C   ALA B 377      17.107 -32.118  -7.436  1.00 91.59      B    C  
ATOM   4751  O   ALA B 377      16.050 -31.578  -7.760  1.00 87.79      B    O  
ATOM   4752  CB  ALA B 377      18.856 -30.455  -8.284  1.00 89.91      B    C  
ATOM   4753  N   PRO B 378      17.200 -32.913  -6.344  1.00 92.34      B    N  
ATOM   4754  CA  PRO B 378      16.066 -33.181  -5.477  1.00 91.58      B    C  
ATOM   4755  C   PRO B 378      15.908 -32.122  -4.379  1.00 91.28      B    C  
ATOM   4756  O   PRO B 378      16.857 -31.413  -4.031  1.00 84.92      B    O  
ATOM   4757  CB  PRO B 378      16.357 -34.559  -4.888  1.00 89.09      B    C  
ATOM   4758  CG  PRO B 378      17.878 -34.560  -4.745  1.00 88.88      B    C  
ATOM   4759  CD  PRO B 378      18.339 -33.729  -5.942  1.00 91.11      B    C  
ATOM   4760  N   CYS B 379      14.727 -32.091  -3.766  1.00 90.66      B    N  
ATOM   4761  CA  CYS B 379      14.421 -31.391  -2.509  1.00 89.81      B    C  
ATOM   4762  C   CYS B 379      14.625 -29.865  -2.514  1.00 90.68      B    C  
ATOM   4763  O   CYS B 379      14.648 -29.261  -1.441  1.00 83.43      B    O  
ATOM   4764  CB  CYS B 379      15.167 -32.079  -1.350  1.00 86.76      B    C  
ATOM   4765  SG  CYS B 379      14.786 -33.848  -1.131  1.00 83.14      B    S  
ATOM   4766  N   LEU B 380      14.741 -29.227  -3.681  1.00 91.13      B    N  
ATOM   4767  CA  LEU B 380      14.912 -27.776  -3.776  1.00 90.65      B    C  
ATOM   4768  C   LEU B 380      13.662 -27.018  -3.313  1.00 90.54      B    C  
ATOM   4769  O   LEU B 380      13.786 -26.029  -2.601  1.00 84.66      B    O  
ATOM   4770  CB  LEU B 380      15.276 -27.386  -5.223  1.00 89.39      B    C  
ATOM   4771  CG  LEU B 380      16.607 -27.965  -5.749  1.00 88.95      B    C  
ATOM   4772  CD1 LEU B 380      16.799 -27.530  -7.201  1.00 84.73      B    C  
ATOM   4773  CD2 LEU B 380      17.817 -27.495  -4.944  1.00 84.61      B    C  
ATOM   4774  N   GLY B 381      12.477 -27.505  -3.638  1.00 89.75      B    N  
ATOM   4775  CA  GLY B 381      11.181 -26.906  -3.266  1.00 88.76      B    C  
ATOM   4776  C   GLY B 381      10.745 -27.130  -1.808  1.00 89.83      B    C  
ATOM   4777  O   GLY B 381       9.587 -26.884  -1.467  1.00 82.83      B    O  
ATOM   4778  N   GLY B 382      11.636 -27.612  -0.944  1.00 88.62      B    N  
ATOM   4779  CA  GLY B 382      11.344 -27.854   0.465  1.00 88.82      B    C  
ATOM   4780  C   GLY B 382      10.719 -29.220   0.748  1.00 90.23      B    C  
ATOM   4781  O   GLY B 382      10.750 -30.142  -0.070  1.00 85.17      B    O  
ATOM   4782  N   VAL B 383      10.164 -29.378   1.949  1.00 89.53      B    N  
ATOM   4783  CA  VAL B 383       9.729 -30.676   2.488  1.00 89.18      B    C  
ATOM   4784  C   VAL B 383       8.617 -31.336   1.677  1.00 89.46      B    C  
ATOM   4785  O   VAL B 383       8.605 -32.559   1.536  1.00 84.94      B    O  
ATOM   4786  CB  VAL B 383       9.329 -30.516   3.974  1.00 87.08      B    C  
ATOM   4787  CG1 VAL B 383       8.037 -29.709   4.179  1.00 78.21      B    C  
ATOM   4788  CG2 VAL B 383       9.188 -31.868   4.666  1.00 78.63      B    C  
ATOM   4789  N   SER B 384       7.708 -30.549   1.086  1.00 89.88      B    N  
ATOM   4790  CA  SER B 384       6.581 -31.081   0.312  1.00 90.05      B    C  
ATOM   4791  C   SER B 384       6.985 -31.641  -1.058  1.00 90.64      B    C  
ATOM   4792  O   SER B 384       6.210 -32.381  -1.657  1.00 85.33      B    O  
ATOM   4793  CB  SER B 384       5.521 -29.989   0.130  1.00 88.16      B    C  
ATOM   4794  OG  SER B 384       6.021 -28.968  -0.704  1.00 82.45      B    O  
ATOM   4795  N   SER B 385       8.186 -31.333  -1.527  1.00 90.23      B    N  
ATOM   4796  CA  SER B 385       8.776 -31.870  -2.760  1.00 90.44      B    C  
ATOM   4797  C   SER B 385      10.091 -32.605  -2.478  1.00 90.85      B    C  
ATOM   4798  O   SER B 385      11.044 -32.524  -3.252  1.00 84.93      B    O  
ATOM   4799  CB  SER B 385       8.926 -30.756  -3.800  1.00 88.42      B    C  
ATOM   4800  OG  SER B 385       9.279 -31.299  -5.051  1.00 83.50      B    O  
ATOM   4801  N   CYS B 386      10.176 -33.339  -1.359  1.00 88.71      B    N  
ATOM   4802  CA  CYS B 386      11.364 -34.102  -0.979  1.00 87.97      B    C  
ATOM   4803  C   CYS B 386      11.015 -35.570  -0.663  1.00 87.26      B    C  
ATOM   4804  O   CYS B 386      10.322 -35.832   0.314  1.00 77.32      B    O  
ATOM   4805  CB  CYS B 386      12.055 -33.404   0.194  1.00 85.14      B    C  
ATOM   4806  SG  CYS B 386      13.703 -34.066   0.511  1.00 81.11      B    S  
ATOM   4807  N   PRO B 387      11.494 -36.549  -1.477  1.00 89.54      B    N  
ATOM   4808  CA  PRO B 387      12.212 -36.365  -2.733  1.00 89.32      B    C  
ATOM   4809  C   PRO B 387      11.285 -35.877  -3.860  1.00 89.41      B    C  
ATOM   4810  O   PRO B 387      10.204 -36.411  -4.055  1.00 81.10      B    O  
ATOM   4811  CB  PRO B 387      12.815 -37.743  -3.044  1.00 85.75      B    C  
ATOM   4812  CG  PRO B 387      11.788 -38.702  -2.447  1.00 82.71      B    C  
ATOM   4813  CD  PRO B 387      11.281 -37.957  -1.211  1.00 85.40      B    C  
ATOM   4814  N   GLY B 388      11.726 -34.886  -4.593  1.00 90.77      B    N  
ATOM   4815  CA  GLY B 388      11.002 -34.315  -5.712  1.00 91.27      B    C  
ATOM   4816  C   GLY B 388      11.907 -33.373  -6.498  1.00 92.74      B    C  
ATOM   4817  O   GLY B 388      13.050 -33.136  -6.114  1.00 89.10      B    O  
ATOM   4818  N   ILE B 389      11.406 -32.846  -7.619  1.00 93.16      B    N  
ATOM   4819  CA  ILE B 389      12.199 -32.075  -8.585  1.00 93.00      B    C  
ATOM   4820  C   ILE B 389      11.739 -30.620  -8.715  1.00 94.19      B    C  
ATOM   4821  O   ILE B 389      12.252 -29.895  -9.565  1.00 91.04      B    O  
ATOM   4822  CB  ILE B 389      12.269 -32.806  -9.937  1.00 91.03      B    C  
ATOM   4823  CG1 ILE B 389      10.882 -33.077 -10.597  1.00 86.66      B    C  
ATOM   4824  CG2 ILE B 389      13.005 -34.144  -9.768  1.00 83.80      B    C  
ATOM   4825  CD1 ILE B 389      10.257 -31.889 -11.308  1.00 79.47      B    C  
ATOM   4826  N   TRP B 390      10.772 -30.197  -7.919  1.00 94.79      B    N  
ATOM   4827  CA  TRP B 390      10.216 -28.859  -8.040  1.00 95.54      B    C  
ATOM   4828  C   TRP B 390      11.240 -27.802  -7.614  1.00 95.52      B    C  
ATOM   4829  O   TRP B 390      11.918 -28.008  -6.595  1.00 93.25      B    O  
ATOM   4830  CB  TRP B 390       8.917 -28.749  -7.236  1.00 95.06      B    C  
ATOM   4831  CG  TRP B 390       7.994 -27.705  -7.789  1.00 95.73      B    C  
ATOM   4832  CD1 TRP B 390       7.728 -26.494  -7.253  1.00 93.44      B    C  
ATOM   4833  CD2 TRP B 390       7.259 -27.768  -9.053  1.00 95.70      B    C  
ATOM   4834  CE2 TRP B 390       6.569 -26.536  -9.205  1.00 95.35      B    C  
ATOM   4835  CE3 TRP B 390       7.132 -28.738 -10.067  1.00 94.96      B    C  
ATOM   4836  NE1 TRP B 390       6.872 -25.795  -8.089  1.00 94.17      B    N  
ATOM   4837  CZ2 TRP B 390       5.787 -26.267 -10.354  1.00 94.75      B    C  
ATOM   4838  CZ3 TRP B 390       6.347 -28.470 -11.196  1.00 93.22      B    C  
ATOM   4839  CH2 TRP B 390       5.693 -27.241 -11.346  1.00 93.76      B    C  
ATOM   4840  N   PRO B 391      11.404 -26.706  -8.369  1.00 95.20      B    N  
ATOM   4841  CA  PRO B 391      12.327 -25.644  -7.990  1.00 94.94      B    C  
ATOM   4842  C   PRO B 391      11.849 -24.914  -6.729  1.00 95.09      B    C  
ATOM   4843  O   PRO B 391      10.656 -24.947  -6.403  1.00 92.53      B    O  
ATOM   4844  CB  PRO B 391      12.387 -24.715  -9.210  1.00 93.42      B    C  
ATOM   4845  CG  PRO B 391      11.017 -24.881  -9.844  1.00 92.60      B    C  
ATOM   4846  CD  PRO B 391      10.707 -26.361  -9.589  1.00 94.37      B    C  
ATOM   4847  N   PRO B 392      12.755 -24.241  -6.004  1.00 94.98      B    N  
ATOM   4848  CA  PRO B 392      12.366 -23.367  -4.912  1.00 94.60      B    C  
ATOM   4849  C   PRO B 392      11.650 -22.131  -5.468  1.00 94.99      B    C  
ATOM   4850  O   PRO B 392      12.007 -21.626  -6.534  1.00 92.24      B    O  
ATOM   4851  CB  PRO B 392      13.675 -23.008  -4.207  1.00 93.18      B    C  
ATOM   4852  CG  PRO B 392      14.701 -23.029  -5.342  1.00 91.76      B    C  
ATOM   4853  CD  PRO B 392      14.185 -24.147  -6.247  1.00 94.10      B    C  
ATOM   4854  N   PHE B 393      10.678 -21.605  -4.734  1.00 94.45      B    N  
ATOM   4855  CA  PHE B 393      10.007 -20.344  -5.053  1.00 94.30      B    C  
ATOM   4856  C   PHE B 393       9.566 -19.631  -3.781  1.00 94.29      B    C  
ATOM   4857  O   PHE B 393       9.403 -20.257  -2.732  1.00 91.74      B    O  
ATOM   4858  CB  PHE B 393       8.845 -20.587  -6.025  1.00 92.88      B    C  
ATOM   4859  CG  PHE B 393       7.656 -21.328  -5.441  1.00 93.90      B    C  
ATOM   4860  CD1 PHE B 393       7.683 -22.734  -5.303  1.00 91.11      B    C  
ATOM   4861  CD2 PHE B 393       6.513 -20.624  -5.049  1.00 90.96      B    C  
ATOM   4862  CE1 PHE B 393       6.577 -23.409  -4.769  1.00 89.07      B    C  
ATOM   4863  CE2 PHE B 393       5.402 -21.291  -4.515  1.00 89.56      B    C  
ATOM   4864  CZ  PHE B 393       5.434 -22.688  -4.369  1.00 89.85      B    C  
ATOM   4865  N   MET B 394       9.391 -18.311  -3.859  1.00 94.45      B    N  
ATOM   4866  CA  MET B 394       8.816 -17.509  -2.778  1.00 93.97      B    C  
ATOM   4867  C   MET B 394       7.298 -17.675  -2.792  1.00 94.05      B    C  
ATOM   4868  O   MET B 394       6.652 -17.358  -3.784  1.00 90.89      B    O  
ATOM   4869  CB  MET B 394       9.198 -16.034  -2.952  1.00 92.61      B    C  
ATOM   4870  CG  MET B 394      10.702 -15.783  -2.810  1.00 87.29      B    C  
ATOM   4871  SD  MET B 394      11.415 -16.194  -1.191  1.00 82.84      B    S  
ATOM   4872  CE  MET B 394      10.655 -14.924  -0.154  1.00 73.25      B    C  
ATOM   4873  N   ASP B 395       6.742 -18.170  -1.693  1.00 93.66      B    N  
ATOM   4874  CA  ASP B 395       5.308 -18.439  -1.576  1.00 93.74      B    C  
ATOM   4875  C   ASP B 395       4.632 -17.529  -0.545  1.00 94.22      B    C  
ATOM   4876  O   ASP B 395       5.271 -17.005   0.368  1.00 90.95      B    O  
ATOM   4877  CB  ASP B 395       5.079 -19.926  -1.261  1.00 91.41      B    C  
ATOM   4878  CG  ASP B 395       3.637 -20.367  -1.503  1.00 90.16      B    C  
ATOM   4879  OD1 ASP B 395       2.939 -19.737  -2.330  1.00 83.61      B    O  
ATOM   4880  OD2 ASP B 395       3.218 -21.382  -0.905  1.00 84.32      B    O1-
ATOM   4881  N   TYR B 396       3.321 -17.361  -0.684  1.00 94.59      B    N  
ATOM   4882  CA  TYR B 396       2.486 -16.679   0.295  1.00 94.78      B    C  
ATOM   4883  C   TYR B 396       2.182 -17.602   1.474  1.00 94.51      B    C  
ATOM   4884  O   TYR B 396       1.972 -18.813   1.295  1.00 91.67      B    O  
ATOM   4885  CB  TYR B 396       1.197 -16.204  -0.384  1.00 94.39      B    C  
ATOM   4886  CG  TYR B 396       0.391 -15.264   0.475  1.00 95.82      B    C  
ATOM   4887  CD1 TYR B 396      -0.775 -15.706   1.139  1.00 93.90      B    C  
ATOM   4888  CD2 TYR B 396       0.812 -13.932   0.630  1.00 94.05      B    C  
ATOM   4889  CE1 TYR B 396      -1.513 -14.824   1.941  1.00 93.24      B    C  
ATOM   4890  CE2 TYR B 396       0.082 -13.041   1.434  1.00 93.47      B    C  
ATOM   4891  CZ  TYR B 396      -1.082 -13.492   2.082  1.00 94.48      B    C  
ATOM   4892  OH  TYR B 396      -1.791 -12.614   2.858  1.00 93.23      B    O  
ATOM   4893  N   ASN B 397       2.104 -17.046   2.692  1.00 93.59      B    N  
ATOM   4894  CA  ASN B 397       1.736 -17.819   3.868  1.00 93.36      B    C  
ATOM   4895  C   ASN B 397       0.247 -18.177   3.846  1.00 93.39      B    C  
ATOM   4896  O   ASN B 397      -0.607 -17.473   4.382  1.00 89.71      B    O  
ATOM   4897  CB  ASN B 397       2.156 -17.077   5.149  1.00 91.74      B    C  
ATOM   4898  CG  ASN B 397       1.937 -17.937   6.379  1.00 91.43      B    C  
ATOM   4899  ND2 ASN B 397       2.188 -17.396   7.547  1.00 84.82      B    N  
ATOM   4900  OD1 ASN B 397       1.543 -19.094   6.313  1.00 84.79      B    O  
ATOM   4901  N   LEU B 398      -0.068 -19.317   3.243  1.00 92.02      B    N  
ATOM   4902  CA  LEU B 398      -1.440 -19.806   3.113  1.00 91.06      B    C  
ATOM   4903  C   LEU B 398      -2.134 -20.090   4.460  1.00 91.48      B    C  
ATOM   4904  O   LEU B 398      -3.351 -20.172   4.495  1.00 87.67      B    O  
ATOM   4905  CB  LEU B 398      -1.433 -21.031   2.172  1.00 88.03      B    C  
ATOM   4906  CG  LEU B 398      -0.656 -22.246   2.704  1.00 87.11      B    C  
ATOM   4907  CD1 LEU B 398      -1.548 -23.246   3.437  1.00 78.94      B    C  
ATOM   4908  CD2 LEU B 398      -0.001 -23.009   1.559  1.00 79.25      B    C  
ATOM   4909  N   THR B 399      -1.392 -20.224   5.565  1.00 92.27      B    N  
ATOM   4910  CA  THR B 399      -1.989 -20.464   6.890  1.00 91.67      B    C  
ATOM   4911  C   THR B 399      -2.690 -19.222   7.449  1.00 91.72      B    C  
ATOM   4912  O   THR B 399      -3.589 -19.360   8.266  1.00 87.57      B    O  
ATOM   4913  CB  THR B 399      -0.974 -21.004   7.914  1.00 90.44      B    C  
ATOM   4914  CG2 THR B 399      -0.253 -22.260   7.414  1.00 79.58      B    C  
ATOM   4915  OG1 THR B 399       0.012 -20.071   8.256  1.00 79.90      B    O  
ATOM   4916  N   GLU B 400      -2.337 -18.027   6.952  1.00 91.60      B    N  
ATOM   4917  CA  GLU B 400      -3.003 -16.766   7.312  1.00 91.89      B    C  
ATOM   4918  C   GLU B 400      -4.373 -16.590   6.623  1.00 92.39      B    C  
ATOM   4919  O   GLU B 400      -5.184 -15.781   7.048  1.00 89.06      B    O  
ATOM   4920  CB  GLU B 400      -2.078 -15.587   6.954  1.00 90.49      B    C  
ATOM   4921  CG  GLU B 400      -0.799 -15.511   7.804  1.00 87.33      B    C  
ATOM   4922  CD  GLU B 400      -1.061 -15.148   9.275  1.00 85.91      B    C  
ATOM   4923  OE1 GLU B 400      -0.143 -15.346  10.097  1.00 77.48      B    O  
ATOM   4924  OE2 GLU B 400      -2.175 -14.658   9.591  1.00 78.62      B    O1-
ATOM   4925  N   LEU B 401      -4.650 -17.344   5.557  1.00 92.46      B    N  
ATOM   4926  CA  LEU B 401      -5.900 -17.230   4.816  1.00 91.92      B    C  
ATOM   4927  C   LEU B 401      -7.085 -17.875   5.530  1.00 91.76      B    C  
ATOM   4928  O   LEU B 401      -8.217 -17.404   5.416  1.00 87.61      B    O  
ATOM   4929  CB  LEU B 401      -5.742 -17.875   3.426  1.00 91.14      B    C  
ATOM   4930  CG  LEU B 401      -4.693 -17.206   2.517  1.00 91.83      B    C  
ATOM   4931  CD1 LEU B 401      -4.567 -18.028   1.233  1.00 88.18      B    C  
ATOM   4932  CD2 LEU B 401      -5.102 -15.780   2.139  1.00 88.09      B    C  
ATOM   4933  N   TRP B 402      -6.838 -18.980   6.221  1.00 92.01      B    N  
ATOM   4934  CA  TRP B 402      -7.863 -19.769   6.887  1.00 90.95      B    C  
ATOM   4935  C   TRP B 402      -7.244 -20.705   7.935  1.00 89.64      B    C  
ATOM   4936  O   TRP B 402      -6.236 -21.346   7.653  1.00 83.11      B    O  
ATOM   4937  CB  TRP B 402      -8.633 -20.570   5.829  1.00 89.44      B    C  
ATOM   4938  CG  TRP B 402      -9.812 -21.319   6.355  1.00 90.22      B    C
[truncated: 288,946 more chars]
