# Supplementary material for: Tad pili with adaptable tips mediate contact-dependent killing during bacterial predation
Source: Nat Commun. 2025 May 13;16:4425. doi: 10.1038/s41467-025-58967-0 (PMC12075869; doi:10.1038/s41467-025-58967-0)
Supplement: Supplementary file 6 — Supplementary Data 5 [file 41467_2025_58967_MOESM6_ESM.zip › Supplementary Data 5/LILAB_02875_02870_02865.pdb]

ATOM      1  N   GLN A   1     -70.079  25.828 -22.619  1.00 49.96      A    N  
ATOM      2  CA  GLN A   1     -68.929  25.157 -23.247  1.00 55.31      A    C  
ATOM      3  C   GLN A   1     -67.600  25.621 -22.638  1.00 56.37      A    C  
ATOM      4  O   GLN A   1     -66.926  24.795 -22.036  1.00 51.46      A    O  
ATOM      5  CB  GLN A   1     -68.981  25.312 -24.773  1.00 51.03      A    C  
ATOM      6  CG  GLN A   1     -68.366  24.106 -25.485  1.00 47.15      A    C  
ATOM      7  CD  GLN A   1     -68.696  24.111 -26.982  1.00 43.71      A    C  
ATOM      8  NE2 GLN A   1     -68.248  23.135 -27.729  1.00 36.17      A    N  
ATOM      9  OE1 GLN A   1     -69.367  24.993 -27.482  1.00 40.55      A    O  
ATOM     10  N   ALA A   2     -67.325  26.926 -22.654  1.00 57.66      A    N  
ATOM     11  CA  ALA A   2     -66.099  27.464 -22.067  1.00 60.06      A    C  
ATOM     12  C   ALA A   2     -65.902  27.120 -20.580  1.00 61.71      A    C  
ATOM     13  O   ALA A   2     -64.789  26.794 -20.157  1.00 57.73      A    O  
ATOM     14  CB  ALA A   2     -66.101  28.987 -22.261  1.00 55.50      A    C  
ATOM     15  N   ALA A   3     -66.965  27.116 -19.773  1.00 62.23      A    N  
ATOM     16  CA  ALA A   3     -66.895  26.735 -18.360  1.00 65.11      A    C  
ATOM     17  C   ALA A   3     -66.541  25.247 -18.169  1.00 67.17      A    C  
ATOM     18  O   ALA A   3     -65.767  24.909 -17.278  1.00 63.75      A    O  
ATOM     19  CB  ALA A   3     -68.219  27.080 -17.677  1.00 61.66      A    C  
ATOM     20  N   VAL A   4     -67.077  24.367 -19.023  1.00 66.66      A    N  
ATOM     21  CA  VAL A   4     -66.769  22.929 -18.986  1.00 67.88      A    C  
ATOM     22  C   VAL A   4     -65.332  22.681 -19.456  1.00 67.97      A    C  
ATOM     23  O   VAL A   4     -64.602  21.931 -18.821  1.00 63.69      A    O  
ATOM     24  CB  VAL A   4     -67.772  22.128 -19.829  1.00 65.39      A    C  
ATOM     25  CG1 VAL A   4     -67.470  20.628 -19.806  1.00 58.42      A    C  
ATOM     26  CG2 VAL A   4     -69.207  22.321 -19.320  1.00 59.18      A    C  
ATOM     27  N   GLU A   5     -64.909  23.369 -20.522  1.00 71.20      A    N  
ATOM     28  CA  GLU A   5     -63.520  23.312 -20.982  1.00 67.89      A    C  
ATOM     29  C   GLU A   5     -62.556  23.809 -19.898  1.00 68.65      A    C  
ATOM     30  O   GLU A   5     -61.589  23.121 -19.593  1.00 65.60      A    O  
ATOM     31  CB  GLU A   5     -63.323  24.131 -22.262  1.00 61.97      A    C  
ATOM     32  CG  GLU A   5     -63.924  23.440 -23.491  1.00 61.50      A    C  
ATOM     33  CD  GLU A   5     -63.681  24.246 -24.773  1.00 55.39      A    C  
ATOM     34  OE1 GLU A   5     -63.575  23.625 -25.849  1.00 49.65      A    O  
ATOM     35  OE2 GLU A   5     -63.594  25.491 -24.692  1.00 50.90      A    O1-
ATOM     36  N   SER A   6     -62.866  24.930 -19.237  1.00 72.17      A    N  
ATOM     37  CA  SER A   6     -62.025  25.420 -18.146  1.00 71.78      A    C  
ATOM     38  C   SER A   6     -61.989  24.474 -16.947  1.00 74.09      A    C  
ATOM     39  O   SER A   6     -60.944  24.333 -16.320  1.00 70.63      A    O  
ATOM     40  CB  SER A   6     -62.446  26.826 -17.703  1.00 67.08      A    C  
ATOM     41  OG  SER A   6     -63.702  26.847 -17.077  1.00 59.62      A    O  
ATOM     42  N   ALA A   7     -63.090  23.775 -16.644  1.00 72.25      A    N  
ATOM     43  CA  ALA A   7     -63.164  22.792 -15.572  1.00 72.65      A    C  
ATOM     44  C   ALA A   7     -62.355  21.516 -15.864  1.00 74.61      A    C  
ATOM     45  O   ALA A   7     -61.999  20.810 -14.926  1.00 71.63      A    O  
ATOM     46  CB  ALA A   7     -64.633  22.460 -15.298  1.00 69.64      A    C  
ATOM     47  N   ILE A   8     -62.046  21.210 -17.127  1.00 78.91      A    N  
ATOM     48  CA  ILE A   8     -61.186  20.084 -17.518  1.00 79.06      A    C  
ATOM     49  C   ILE A   8     -59.735  20.542 -17.658  1.00 80.45      A    C  
ATOM     50  O   ILE A   8     -58.819  19.873 -17.180  1.00 78.40      A    O  
ATOM     51  CB  ILE A   8     -61.719  19.444 -18.820  1.00 75.17      A    C  
ATOM     52  CG1 ILE A   8     -63.130  18.845 -18.596  1.00 68.30      A    C  
ATOM     53  CG2 ILE A   8     -60.758  18.354 -19.315  1.00 64.49      A    C  
ATOM     54  CD1 ILE A   8     -63.834  18.434 -19.890  1.00 57.95      A    C  
ATOM     55  N   VAL A   9     -59.501  21.699 -18.275  1.00 80.21      A    N  
ATOM     56  CA  VAL A   9     -58.164  22.242 -18.545  1.00 80.39      A    C  
ATOM     57  C   VAL A   9     -57.410  22.588 -17.256  1.00 82.02      A    C  
ATOM     58  O   VAL A   9     -56.221  22.300 -17.152  1.00 79.92      A    O  
ATOM     59  CB  VAL A   9     -58.289  23.468 -19.464  1.00 76.63      A    C  
ATOM     60  CG1 VAL A   9     -56.994  24.273 -19.611  1.00 68.66      A    C  
ATOM     61  CG2 VAL A   9     -58.717  23.047 -20.875  1.00 69.28      A    C  
ATOM     62  N   LEU A  10     -58.087  23.170 -16.267  1.00 82.15      A    N  
ATOM     63  CA  LEU A  10     -57.439  23.618 -15.032  1.00 81.69      A    C  
ATOM     64  C   LEU A  10     -56.877  22.449 -14.193  1.00 83.03      A    C  
ATOM     65  O   LEU A  10     -55.694  22.496 -13.856  1.00 81.37      A    O  
ATOM     66  CB  LEU A  10     -58.395  24.546 -14.258  1.00 78.51      A    C  
ATOM     67  CG  LEU A  10     -57.664  25.559 -13.364  1.00 70.63      A    C  
ATOM     68  CD1 LEU A  10     -57.988  26.974 -13.825  1.00 64.60      A    C  
ATOM     69  CD2 LEU A  10     -58.094  25.430 -11.904  1.00 62.84      A    C  
ATOM     70  N   PRO A  11     -57.657  21.360 -13.923  1.00 83.07      A    N  
ATOM     71  CA  PRO A  11     -57.115  20.167 -13.267  1.00 83.05      A    C  
ATOM     72  C   PRO A  11     -55.966  19.528 -14.038  1.00 83.75      A    C  
ATOM     73  O   PRO A  11     -55.003  19.073 -13.434  1.00 81.89      A    O  
ATOM     74  CB  PRO A  11     -58.292  19.188 -13.140  1.00 80.97      A    C  
ATOM     75  CG  PRO A  11     -59.517  20.088 -13.166  1.00 79.18      A    C  
ATOM     76  CD  PRO A  11     -59.090  21.217 -14.101  1.00 81.81      A    C  
ATOM     77  N   LEU A  12     -56.048  19.526 -15.365  1.00 83.99      A    N  
ATOM     78  CA  LEU A  12     -55.029  18.907 -16.209  1.00 83.32      A    C  
ATOM     79  C   LEU A  12     -53.696  19.667 -16.143  1.00 84.40      A    C  
ATOM     80  O   LEU A  12     -52.642  19.048 -16.015  1.00 83.03      A    O  
ATOM     81  CB  LEU A  12     -55.600  18.765 -17.626  1.00 80.75      A    C  
ATOM     82  CG  LEU A  12     -55.280  17.414 -18.284  1.00 71.42      A    C  
ATOM     83  CD1 LEU A  12     -56.377  17.046 -19.289  1.00 65.30      A    C  
ATOM     84  CD2 LEU A  12     -53.944  17.430 -19.009  1.00 63.40      A    C  
ATOM     85  N   PHE A  13     -53.743  21.002 -16.148  1.00 84.48      A    N  
ATOM     86  CA  PHE A  13     -52.549  21.825 -15.931  1.00 84.63      A    C  
ATOM     87  C   PHE A  13     -51.999  21.712 -14.505  1.00 86.11      A    C  
ATOM     88  O   PHE A  13     -50.784  21.630 -14.329  1.00 84.80      A    O  
ATOM     89  CB  PHE A  13     -52.837  23.288 -16.258  1.00 82.31      A    C  
ATOM     90  CG  PHE A  13     -52.522  23.656 -17.679  1.00 80.30      A    C  
ATOM     91  CD1 PHE A  13     -51.183  23.699 -18.113  1.00 75.05      A    C  
ATOM     92  CD2 PHE A  13     -53.542  23.986 -18.586  1.00 73.22      A    C  
ATOM     93  CE1 PHE A  13     -50.865  24.073 -19.427  1.00 70.82      A    C  
ATOM     94  CE2 PHE A  13     -53.234  24.357 -19.901  1.00 69.60      A    C  
ATOM     95  CZ  PHE A  13     -51.896  24.398 -20.329  1.00 70.95      A    C  
ATOM     96  N   VAL A  14     -52.873  21.681 -13.492  1.00 86.33      A    N  
ATOM     97  CA  VAL A  14     -52.442  21.474 -12.106  1.00 86.01      A    C  
ATOM     98  C   VAL A  14     -51.743  20.121 -11.972  1.00 86.82      A    C  
ATOM     99  O   VAL A  14     -50.657  20.056 -11.410  1.00 85.89      A    O  
ATOM    100  CB  VAL A  14     -53.617  21.598 -11.125  1.00 84.83      A    C  
ATOM    101  CG1 VAL A  14     -53.253  21.171  -9.695  1.00 77.50      A    C  
ATOM    102  CG2 VAL A  14     -54.092  23.052 -11.038  1.00 78.07      A    C  
ATOM    103  N   PHE A  15     -52.329  19.069 -12.562  1.00 87.11      A    N  
ATOM    104  CA  PHE A  15     -51.717  17.749 -12.576  1.00 86.27      A    C  
ATOM    105  C   PHE A  15     -50.357  17.749 -13.298  1.00 87.34      A    C  
ATOM    106  O   PHE A  15     -49.407  17.169 -12.787  1.00 86.15      A    O  
ATOM    107  CB  PHE A  15     -52.691  16.756 -13.215  1.00 83.67      A    C  
ATOM    108  CG  PHE A  15     -52.138  15.357 -13.239  1.00 74.74      A    C  
ATOM    109  CD1 PHE A  15     -51.550  14.837 -14.414  1.00 67.65      A    C  
ATOM    110  CD2 PHE A  15     -52.106  14.607 -12.056  1.00 63.75      A    C  
ATOM    111  CE1 PHE A  15     -50.928  13.586 -14.395  1.00 56.98      A    C  
ATOM    112  CE2 PHE A  15     -51.483  13.354 -12.031  1.00 56.51      A    C  
ATOM    113  CZ  PHE A  15     -50.884  12.849 -13.198  1.00 57.78      A    C  
ATOM    114  N   LEU A  16     -50.246  18.435 -14.431  1.00 86.81      A    N  
ATOM    115  CA  LEU A  16     -48.991  18.566 -15.166  1.00 86.31      A    C  
ATOM    116  C   LEU A  16     -47.905  19.257 -14.320  1.00 87.74      A    C  
ATOM    117  O   LEU A  16     -46.793  18.751 -14.231  1.00 86.94      A    O  
ATOM    118  CB  LEU A  16     -49.262  19.344 -16.461  1.00 84.09      A    C  
ATOM    119  CG  LEU A  16     -48.050  19.393 -17.406  1.00 78.75      A    C  
ATOM    120  CD1 LEU A  16     -47.903  18.098 -18.203  1.00 73.94      A    C  
ATOM    121  CD2 LEU A  16     -48.196  20.548 -18.384  1.00 72.38      A    C  
ATOM    122  N   ILE A  17     -48.229  20.373 -13.671  1.00 88.29      A    N  
ATOM    123  CA  ILE A  17     -47.296  21.120 -12.820  1.00 88.48      A    C  
ATOM    124  C   ILE A  17     -46.849  20.260 -11.631  1.00 89.18      A    C  
ATOM    125  O   ILE A  17     -45.649  20.174 -11.348  1.00 88.14      A    O  
ATOM    126  CB  ILE A  17     -47.922  22.455 -12.355  1.00 87.05      A    C  
ATOM    127  CG1 ILE A  17     -48.086  23.425 -13.555  1.00 81.23      A    C  
ATOM    128  CG2 ILE A  17     -47.065  23.135 -11.268  1.00 79.58      A    C  
ATOM    129  CD1 ILE A  17     -49.016  24.615 -13.273  1.00 71.85      A    C  
ATOM    130  N   LEU A  18     -47.790  19.593 -10.967  1.00 90.17      A    N  
ATOM    131  CA  LEU A  18     -47.484  18.701  -9.848  1.00 89.65      A    C  
ATOM    132  C   LEU A  18     -46.630  17.506 -10.299  1.00 90.03      A    C  
ATOM    133  O   LEU A  18     -45.684  17.134  -9.607  1.00 88.96      A    O  
ATOM    134  CB  LEU A  18     -48.788  18.228  -9.186  1.00 88.75      A    C  
ATOM    135  CG  LEU A  18     -49.600  19.315  -8.440  1.00 84.55      A    C  
ATOM    136  CD1 LEU A  18     -50.919  18.717  -7.946  1.00 78.58      A    C  
ATOM    137  CD2 LEU A  18     -48.853  19.882  -7.237  1.00 78.17      A    C  
ATOM    138  N   GLY A  19     -46.910  16.951 -11.481  1.00 89.50      A    N  
ATOM    139  CA  GLY A  19     -46.128  15.877 -12.088  1.00 88.42      A    C  
ATOM    140  C   GLY A  19     -44.692  16.292 -12.393  1.00 89.70      A    C  
ATOM    141  O   GLY A  19     -43.756  15.586 -12.020  1.00 88.11      A    O  
ATOM    142  N   ILE A  20     -44.510  17.459 -13.010  1.00 90.43      A    N  
ATOM    143  CA  ILE A  20     -43.178  18.032 -13.283  1.00 89.93      A    C  
ATOM    144  C   ILE A  20     -42.403  18.232 -11.979  1.00 90.33      A    C  
ATOM    145  O   ILE A  20     -41.235  17.854 -11.887  1.00 89.11      A    O  
ATOM    146  CB  ILE A  20     -43.309  19.355 -14.073  1.00 88.86      A    C  
ATOM    147  CG1 ILE A  20     -43.779  19.087 -15.525  1.00 81.97      A    C  
ATOM    148  CG2 ILE A  20     -41.973  20.123 -14.101  1.00 81.66      A    C  
ATOM    149  CD1 ILE A  20     -44.281  20.335 -16.249  1.00 74.93      A    C  
ATOM    150  N   LEU A  21     -43.058  18.793 -10.961  1.00 90.99      A    N  
ATOM    151  CA  LEU A  21     -42.416  19.050  -9.675  1.00 90.44      A    C  
ATOM    152  C   LEU A  21     -41.975  17.741  -9.000  1.00 90.92      A    C  
ATOM    153  O   LEU A  21     -40.839  17.645  -8.533  1.00 89.52      A    O  
ATOM    154  CB  LEU A  21     -43.394  19.838  -8.781  1.00 89.11      A    C  
ATOM    155  CG  LEU A  21     -42.647  20.739  -7.780  1.00 80.18      A    C  
ATOM    156  CD1 LEU A  21     -42.630  22.185  -8.274  1.00 74.80      A    C  
ATOM    157  CD2 LEU A  21     -43.306  20.730  -6.410  1.00 73.54      A    C  
ATOM    158  N   GLN A  22     -42.858  16.734  -8.993  1.00 90.88      A    N  
ATOM    159  CA  GLN A  22     -42.568  15.441  -8.370  1.00 90.02      A    C  
ATOM    160  C   GLN A  22     -41.473  14.673  -9.121  1.00 90.09      A    C  
ATOM    161  O   GLN A  22     -40.563  14.155  -8.482  1.00 88.91      A    O  
ATOM    162  CB  GLN A  22     -43.865  14.618  -8.273  1.00 89.03      A    C  
ATOM    163  CG  GLN A  22     -43.690  13.335  -7.434  1.00 83.07      A    C  
ATOM    164  CD  GLN A  22     -43.275  13.634  -5.994  1.00 83.89      A    C  
ATOM    165  NE2 GLN A  22     -42.116  13.199  -5.577  1.00 71.57      A    N  
ATOM    166  OE1 GLN A  22     -43.969  14.294  -5.236  1.00 73.04      A    O  
ATOM    167  N   LEU A  23     -41.503  14.641 -10.446  1.00 91.75      A    N  
ATOM    168  CA  LEU A  23     -40.467  14.003 -11.261  1.00 90.82      A    C  
ATOM    169  C   LEU A  23     -39.108  14.685 -11.093  1.00 91.43      A    C  
ATOM    170  O   LEU A  23     -38.098  13.999 -10.957  1.00 89.95      A    O  
ATOM    171  CB  LEU A  23     -40.895  14.009 -12.741  1.00 88.98      A    C  
ATOM    172  CG  LEU A  23     -41.914  12.896 -13.073  1.00 79.89      A    C  
ATOM    173  CD1 LEU A  23     -42.559  13.169 -14.427  1.00 74.79      A    C  
ATOM    174  CD2 LEU A  23     -41.233  11.524 -13.145  1.00 72.91      A    C  
ATOM    175  N   GLY A  24     -39.068  16.001 -11.034  1.00 91.20      A    N  
ATOM    176  CA  GLY A  24     -37.840  16.743 -10.772  1.00 90.87      A    C  
ATOM    177  C   GLY A  24     -37.259  16.446  -9.381  1.00 91.86      A    C  
ATOM    178  O   GLY A  24     -36.063  16.196  -9.261  1.00 90.12      A    O  
ATOM    179  N   LEU A  25     -38.104  16.381  -8.355  1.00 91.67      A    N  
ATOM    180  CA  LEU A  25     -37.679  15.981  -7.013  1.00 90.88      A    C  
ATOM    181  C   LEU A  25     -37.181  14.530  -6.968  1.00 91.09      A    C  
ATOM    182  O   LEU A  25     -36.172  14.258  -6.325  1.00 89.91      A    O  
ATOM    183  CB  LEU A  25     -38.835  16.170  -6.014  1.00 89.90      A    C  
ATOM    184  CG  LEU A  25     -39.148  17.632  -5.645  1.00 84.33      A    C  
ATOM    185  CD1 LEU A  25     -40.447  17.681  -4.845  1.00 79.29      A    C  
ATOM    186  CD2 LEU A  25     -38.045  18.262  -4.798  1.00 78.61      A    C  
ATOM    187  N   MET A  26     -37.830  13.616  -7.681  1.00 91.82      A    N  
ATOM    188  CA  MET A  26     -37.377  12.231  -7.796  1.00 91.46      A    C  
ATOM    189  C   MET A  26     -36.031  12.123  -8.511  1.00 92.14      A    C  
ATOM    190  O   MET A  26     -35.187  11.329  -8.100  1.00 90.44      A    O  
ATOM    191  CB  MET A  26     -38.409  11.381  -8.542  1.00 89.69      A    C  
ATOM    192  CG  MET A  26     -39.595  11.011  -7.652  1.00 81.69      A    C  
ATOM    193  SD  MET A  26     -40.814   9.944  -8.459  1.00 78.49      A    S  
ATOM    194  CE  MET A  26     -39.869   8.415  -8.632  1.00 67.72      A    C  
ATOM    195  N   HIS A  27     -35.800  12.925  -9.547  1.00 93.15      A    N  
ATOM    196  CA  HIS A  27     -34.500  12.967 -10.217  1.00 92.77      A    C  
ATOM    197  C   HIS A  27     -33.393  13.453  -9.278  1.00 92.91      A    C  
ATOM    198  O   HIS A  27     -32.354  12.807  -9.166  1.00 92.17      A    O  
ATOM    199  CB  HIS A  27     -34.603  13.839 -11.475  1.00 92.12      A    C  
ATOM    200  CG  HIS A  27     -33.292  13.893 -12.191  1.00 89.43      A    C  
ATOM    201  CD2 HIS A  27     -32.469  14.990 -12.311  1.00 78.56      A    C  
ATOM    202  ND1 HIS A  27     -32.627  12.818 -12.747  1.00 78.32      A    N  
ATOM    203  CE1 HIS A  27     -31.446  13.253 -13.207  1.00 78.91      A    C  
ATOM    204  NE2 HIS A  27     -31.318  14.568 -12.952  1.00 79.69      A    N  
ATOM    205  N   GLN A  28     -33.630  14.519  -8.522  1.00 92.99      A    N  
ATOM    206  CA  GLN A  28     -32.687  14.998  -7.515  1.00 92.41      A    C  
ATOM    207  C   GLN A  28     -32.428  13.939  -6.428  1.00 93.01      A    C  
ATOM    208  O   GLN A  28     -31.283  13.730  -6.035  1.00 91.92      A    O  
ATOM    209  CB  GLN A  28     -33.220  16.280  -6.871  1.00 91.38      A    C  
ATOM    210  CG  GLN A  28     -33.192  17.458  -7.853  1.00 87.29      A    C  
ATOM    211  CD  GLN A  28     -33.845  18.718  -7.280  1.00 84.60      A    C  
ATOM    212  NE2 GLN A  28     -34.143  19.679  -8.114  1.00 73.04      A    N  
ATOM    213  OE1 GLN A  28     -34.089  18.859  -6.090  1.00 75.96      A    O  
ATOM    214  N   ALA A  29     -33.468  13.225  -6.000  1.00 92.84      A    N  
ATOM    215  CA  ALA A  29     -33.332  12.112  -5.063  1.00 92.69      A    C  
ATOM    216  C   ALA A  29     -32.478  10.982  -5.651  1.00 93.36      A    C  
ATOM    217  O   ALA A  29     -31.651  10.416  -4.941  1.00 91.82      A    O  
ATOM    218  CB  ALA A  29     -34.729  11.622  -4.666  1.00 91.83      A    C  
ATOM    219  N   ARG A  30     -32.618  10.687  -6.951  1.00 94.08      A    N  
ATOM    220  CA  ARG A  30     -31.795   9.679  -7.634  1.00 93.67      A    C  
ATOM    221  C   ARG A  30     -30.315  10.078  -7.670  1.00 94.26      A    C  
ATOM    222  O   ARG A  30     -29.467   9.257  -7.334  1.00 92.75      A    O  
ATOM    223  CB  ARG A  30     -32.362   9.434  -9.036  1.00 91.95      A    C  
ATOM    224  CG  ARG A  30     -31.727   8.189  -9.669  1.00 80.97      A    C  
ATOM    225  CD  ARG A  30     -32.306   7.911 -11.055  1.00 76.15      A    C  
ATOM    226  NE  ARG A  30     -31.811   6.624 -11.559  1.00 69.06      A    N  
ATOM    227  CZ  ARG A  30     -32.251   5.972 -12.617  1.00 62.50      A    C  
ATOM    228  NH1 ARG A  30     -33.158   6.449 -13.422  1.00 57.17      A    N1+
ATOM    229  NH2 ARG A  30     -31.781   4.786 -12.877  1.00 55.93      A    N  
ATOM    230  N   LEU A  31     -30.008  11.330  -8.002  1.00 93.84      A    N  
ATOM    231  CA  LEU A  31     -28.637  11.851  -7.983  1.00 94.25      A    C  
ATOM    232  C   LEU A  31     -28.018  11.786  -6.575  1.00 94.73      A    C  
ATOM    233  O   LEU A  31     -26.903  11.296  -6.405  1.00 93.80      A    O  
ATOM    234  CB  LEU A  31     -28.620  13.299  -8.502  1.00 93.90      A    C  
ATOM    235  CG  LEU A  31     -29.026  13.498  -9.977  1.00 92.02      A    C  
ATOM    236  CD1 LEU A  31     -29.019  14.994 -10.295  1.00 88.97      A    C  
ATOM    237  CD2 LEU A  31     -28.084  12.791 -10.957  1.00 88.34      A    C  
ATOM    238  N   LEU A  32     -28.776  12.195  -5.562  1.00 94.07      A    N  
ATOM    239  CA  LEU A  32     -28.337  12.092  -4.164  1.00 93.92      A    C  
ATOM    240  C   LEU A  32     -28.171  10.640  -3.710  1.00 94.50      A    C  
ATOM    241  O   LEU A  32     -27.268  10.364  -2.933  1.00 93.44      A    O  
ATOM    242  CB  LEU A  32     -29.331  12.839  -3.260  1.00 92.66      A    C  
ATOM    243  CG  LEU A  32     -29.065  14.349  -3.202  1.00 86.68      A    C  
ATOM    244  CD1 LEU A  32     -30.272  15.071  -2.616  1.00 80.80      A    C  
ATOM    245  CD2 LEU A  32     -27.865  14.673  -2.301  1.00 79.30      A    C  
ATOM    246  N   THR A  33     -28.986   9.718  -4.214  1.00 94.57      A    N  
ATOM    247  CA  THR A  33     -28.862   8.284  -3.898  1.00 94.76      A    C  
ATOM    248  C   THR A  33     -27.569   7.708  -4.474  1.00 95.00      A    C  
ATOM    249  O   THR A  33     -26.901   6.947  -3.781  1.00 94.02      A    O  
ATOM    250  CB  THR A  33     -30.074   7.490  -4.384  1.00 93.97      A    C  
ATOM    251  CG2 THR A  33     -30.042   6.035  -3.908  1.00 85.11      A    C  
ATOM    252  OG1 THR A  33     -31.262   8.029  -3.863  1.00 83.64      A    O  
ATOM    253  N   LYS A  34     -27.154   8.118  -5.680  1.00 94.49      A    N  
ATOM    254  CA  LYS A  34     -25.857   7.716  -6.232  1.00 94.59      A    C  
ATOM    255  C   LYS A  34     -24.694   8.242  -5.382  1.00 94.99      A    C  
ATOM    256  O   LYS A  34     -23.775   7.492  -5.057  1.00 94.24      A    O  
ATOM    257  CB  LYS A  34     -25.750   8.172  -7.697  1.00 93.72      A    C  
ATOM    258  CG  LYS A  34     -24.480   7.664  -8.418  1.00 90.60      A    C  
ATOM    259  CD  LYS A  34     -24.459   6.148  -8.663  1.00 87.52      A    C  
ATOM    260  CE  LYS A  34     -23.216   5.765  -9.479  1.00 85.68      A    C  
ATOM    261  NZ  LYS A  34     -23.163   4.353  -9.912  1.00 80.97      A    N1+
ATOM    262  N   TYR A  35     -24.772   9.490  -4.928  1.00 94.80      A    N  
ATOM    263  CA  TYR A  35     -23.778  10.036  -4.000  1.00 94.62      A    C  
ATOM    264  C   TYR A  35     -23.791   9.339  -2.637  1.00 94.98      A    C  
ATOM    265  O   TYR A  35     -22.738   9.090  -2.051  1.00 94.27      A    O  
ATOM    266  CB  TYR A  35     -24.003  11.545  -3.859  1.00 93.99      A    C  
ATOM    267  CG  TYR A  35     -23.001  12.221  -2.947  1.00 93.11      A    C  
ATOM    268  CD1 TYR A  35     -23.429  12.913  -1.790  1.00 90.03      A    C  
ATOM    269  CD2 TYR A  35     -21.620  12.156  -3.237  1.00 90.35      A    C  
ATOM    270  CE1 TYR A  35     -22.499  13.530  -0.951  1.00 89.43      A    C  
ATOM    271  CE2 TYR A  35     -20.680  12.766  -2.394  1.00 88.99      A    C  
ATOM    272  CZ  TYR A  35     -21.126  13.451  -1.248  1.00 89.76      A    C  
ATOM    273  OH  TYR A  35     -20.205  14.049  -0.418  1.00 88.05      A    O  
ATOM    274  N   ALA A  36     -24.971   8.960  -2.147  1.00 94.75      A    N  
ATOM    275  CA  ALA A  36     -25.112   8.175  -0.932  1.00 94.66      A    C  
ATOM    276  C   ALA A  36     -24.503   6.772  -1.082  1.00 95.21      A    C  
ATOM    277  O   ALA A  36     -23.831   6.319  -0.158  1.00 94.24      A    O  
ATOM    278  CB  ALA A  36     -26.591   8.100  -0.549  1.00 93.92      A    C  
ATOM    279  N   ALA A  37     -24.651   6.131  -2.247  1.00 95.38      A    N  
ATOM    280  CA  ALA A  37     -24.014   4.852  -2.548  1.00 95.40      A    C  
ATOM    281  C   ALA A  37     -22.487   4.962  -2.520  1.00 95.80      A    C  
ATOM    282  O   ALA A  37     -21.828   4.137  -1.895  1.00 94.69      A    O  
ATOM    283  CB  ALA A  37     -24.528   4.337  -3.896  1.00 94.36      A    C  
ATOM    284  N   TYR A  38     -21.914   6.032  -3.088  1.00 95.60      A    N  
ATOM    285  CA  TYR A  38     -20.482   6.311  -3.001  1.00 95.76      A    C  
ATOM    286  C   TYR A  38     -20.002   6.474  -1.550  1.00 95.94      A    C  
ATOM    287  O   TYR A  38     -19.049   5.818  -1.129  1.00 95.27      A    O  
ATOM    288  CB  TYR A  38     -20.140   7.561  -3.822  1.00 95.43      A    C  
ATOM    289  CG  TYR A  38     -18.753   8.103  -3.532  1.00 95.27      A    C  
ATOM    290  CD1 TYR A  38     -18.597   9.329  -2.853  1.00 93.38      A    C  
ATOM    291  CD2 TYR A  38     -17.623   7.348  -3.879  1.00 93.56      A    C  
ATOM    292  CE1 TYR A  38     -17.308   9.795  -2.527  1.00 92.82      A    C  
ATOM    293  CE2 TYR A  38     -16.338   7.804  -3.552  1.00 92.71      A    C  
ATOM    294  CZ  TYR A  38     -16.186   9.027  -2.877  1.00 93.22      A    C  
ATOM    295  OH  TYR A  38     -14.933   9.464  -2.546  1.00 91.71      A    O  
ATOM    296  N   LYS A  39     -20.674   7.297  -0.752  1.00 95.34      A    N  
ATOM    297  CA  LYS A  39     -20.307   7.485   0.653  1.00 94.82      A    C  
ATOM    298  C   LYS A  39     -20.480   6.204   1.472  1.00 94.87      A    C  
ATOM    299  O   LYS A  39     -19.650   5.924   2.335  1.00 93.84      A    O  
ATOM    300  CB  LYS A  39     -21.101   8.650   1.249  1.00 93.90      A    C  
ATOM    301  CG  LYS A  39     -20.542  10.039   0.891  1.00 89.67      A    C  
ATOM    302  CD  LYS A  39     -19.314  10.393   1.727  1.00 83.65      A    C  
ATOM    303  CE  LYS A  39     -18.920  11.867   1.583  1.00 78.99      A    C  
ATOM    304  NZ  LYS A  39     -17.888  12.284   2.576  1.00 72.10      A    N1+
ATOM    305  N   ALA A  40     -21.512   5.410   1.183  1.00 95.21      A    N  
ATOM    306  CA  ALA A  40     -21.753   4.138   1.836  1.00 95.44      A    C  
ATOM    307  C   ALA A  40     -20.657   3.120   1.513  1.00 95.80      A    C  
ATOM    308  O   ALA A  40     -20.086   2.538   2.433  1.00 94.51      A    O  
ATOM    309  CB  ALA A  40     -23.139   3.624   1.420  1.00 94.72      A    C  
ATOM    310  N   VAL A  41     -20.301   2.936   0.238  1.00 95.75      A    N  
ATOM    311  CA  VAL A  41     -19.251   1.987  -0.141  1.00 95.75      A    C  
ATOM    312  C   VAL A  41     -17.891   2.408   0.397  1.00 95.73      A    C  
ATOM    313  O   VAL A  41     -17.157   1.565   0.893  1.00 94.48      A    O  
ATOM    314  CB  VAL A  41     -19.233   1.732  -1.659  1.00 94.66      A    C  
ATOM    315  CG1 VAL A  41     -18.476   2.773  -2.472  1.00 89.60      A    C  
ATOM    316  CG2 VAL A  41     -18.614   0.354  -1.942  1.00 89.08      A    C  
ATOM    317  N   ARG A  42     -17.579   3.706   0.412  1.00 96.24      A    N  
ATOM    318  CA  ARG A  42     -16.373   4.238   1.041  1.00 96.06      A    C  
ATOM    319  C   ARG A  42     -16.347   3.938   2.539  1.00 96.14      A    C  
ATOM    320  O   ARG A  42     -15.351   3.425   3.035  1.00 94.85      A    O  
ATOM    321  CB  ARG A  42     -16.283   5.754   0.766  1.00 95.07      A    C  
ATOM    322  CG  ARG A  42     -14.993   6.371   1.332  1.00 92.61      A    C  
ATOM    323  CD  ARG A  42     -14.945   7.877   1.061  1.00 91.18      A    C  
ATOM    324  NE  ARG A  42     -13.749   8.488   1.648  1.00 88.98      A    N  
ATOM    325  CZ  ARG A  42     -13.571   8.908   2.899  1.00 89.44      A    C  
ATOM    326  NH1 ARG A  42     -14.507   8.866   3.792  1.00 79.02      A    N1+
ATOM    327  NH2 ARG A  42     -12.420   9.392   3.248  1.00 83.90      A    N  
ATOM    328  N   ALA A  43     -17.442   4.189   3.243  1.00 95.02      A    N  
ATOM    329  CA  ALA A  43     -17.540   3.873   4.661  1.00 94.59      A    C  
ATOM    330  C   ALA A  43     -17.389   2.363   4.915  1.00 94.89      A    C  
ATOM    331  O   ALA A  43     -16.712   1.973   5.867  1.00 93.00      A    O  
ATOM    332  CB  ALA A  43     -18.868   4.400   5.206  1.00 93.54      A    C  
ATOM    333  N   GLY A  44     -17.963   1.511   4.054  1.00 94.98      A    N  
ATOM    334  CA  GLY A  44     -17.810   0.065   4.126  1.00 94.84      A    C  
ATOM    335  C   GLY A  44     -16.370  -0.395   3.887  1.00 95.48      A    C  
ATOM    336  O   GLY A  44     -15.843  -1.173   4.684  1.00 93.88      A    O  
ATOM    337  N   ALA A  45     -15.715   0.132   2.859  1.00 95.87      A    N  
ATOM    338  CA  ALA A  45     -14.331  -0.194   2.529  1.00 95.70      A    C  
ATOM    339  C   ALA A  45     -13.358   0.162   3.671  1.00 95.61      A    C  
ATOM    340  O   ALA A  45     -12.423  -0.584   3.936  1.00 93.53      A    O  
ATOM    341  CB  ALA A  45     -13.958   0.528   1.235  1.00 95.14      A    C  
ATOM    342  N   LEU A  46     -13.616   1.253   4.389  1.00 95.93      A    N  
ATOM    343  CA  LEU A  46     -12.797   1.693   5.520  1.00 95.66      A    C  
ATOM    344  C   LEU A  46     -13.143   0.985   6.844  1.00 95.02      A    C  
ATOM    345  O   LEU A  46     -12.303   0.932   7.733  1.00 90.57      A    O  
ATOM    346  CB  LEU A  46     -12.920   3.220   5.670  1.00 94.29      A    C  
ATOM    347  CG  LEU A  46     -12.426   4.041   4.466  1.00 92.59      A    C  
ATOM    348  CD1 LEU A  46     -12.652   5.532   4.729  1.00 87.38      A    C  
ATOM    349  CD2 LEU A  46     -10.949   3.825   4.176  1.00 86.81      A    C  
ATOM    350  N   ASN A  47     -14.364   0.451   6.991  1.00 94.99      A    N  
ATOM    351  CA  ASN A  47     -14.899  -0.078   8.246  1.00 94.51      A    C  
ATOM    352  C   ASN A  47     -15.304  -1.557   8.154  1.00 94.95      A    C  
ATOM    353  O   ASN A  47     -16.357  -1.943   8.674  1.00 91.94      A    O  
ATOM    354  CB  ASN A  47     -16.047   0.808   8.751  1.00 93.26      A    C  
ATOM    355  CG  ASN A  47     -15.594   2.185   9.160  1.00 91.73      A    C  
ATOM    356  ND2 ASN A  47     -15.938   3.199   8.395  1.00 81.06      A    N  
ATOM    357  OD1 ASN A  47     -14.969   2.377  10.187  1.00 81.64      A    O  
ATOM    358  N   SER A  48     -14.491  -2.383   7.499  1.00 93.64      A    N  
ATOM    359  CA  SER A  48     -14.657  -3.845   7.445  1.00 93.99      A    C  
ATOM    360  C   SER A  48     -16.027  -4.312   6.910  1.00 93.75      A    C  
ATOM    361  O   SER A  48     -16.605  -5.277   7.399  1.00 88.27      A    O  
ATOM    362  CB  SER A  48     -14.338  -4.472   8.806  1.00 92.95      A    C  
ATOM    363  OG  SER A  48     -13.075  -4.041   9.279  1.00 88.01      A    O  
ATOM    364  N   ALA A  49     -16.569  -3.592   5.920  1.00 93.54      A    N  
ATOM    365  CA  ALA A  49     -17.880  -3.849   5.317  1.00 93.79      A    C  
ATOM    366  C   ALA A  49     -19.062  -3.877   6.318  1.00 94.25      A    C  
ATOM    367  O   ALA A  49     -20.069  -4.553   6.085  1.00 90.58      A    O  
ATOM    368  CB  ALA A  49     -17.795  -5.086   4.412  1.00 92.13      A    C  
ATOM    369  N   LYS A  50     -18.988  -3.122   7.424  1.00 93.62      A    N  
ATOM    370  CA  LYS A  50     -20.075  -3.034   8.410  1.00 93.61      A    C  
ATOM    371  C   LYS A  50     -21.288  -2.321   7.808  1.00 93.47      A    C  
ATOM    372  O   LYS A  50     -21.235  -1.126   7.517  1.00 91.69      A    O  
ATOM    373  CB  LYS A  50     -19.593  -2.327   9.686  1.00 92.67      A    C  
ATOM    374  CG  LYS A  50     -18.587  -3.174  10.479  1.00 90.14      A    C  
ATOM    375  CD  LYS A  50     -17.894  -2.370  11.584  1.00 87.79      A    C  
ATOM    376  CE  LYS A  50     -16.811  -3.234  12.252  1.00 80.94      A    C  
ATOM    377  NZ  LYS A  50     -15.770  -2.447  12.950  1.00 72.54      A    N1+
ATOM    378  N   VAL A  51     -22.415  -3.042   7.676  1.00 94.19      A    N  
ATOM    379  CA  VAL A  51     -23.655  -2.520   7.086  1.00 94.26      A    C  
ATOM    380  C   VAL A  51     -24.171  -1.298   7.849  1.00 94.08      A    C  
ATOM    381  O   VAL A  51     -24.522  -0.305   7.229  1.00 92.06      A    O  
ATOM    382  CB  VAL A  51     -24.733  -3.609   6.988  1.00 92.99      A    C  
ATOM    383  CG1 VAL A  51     -26.052  -3.078   6.425  1.00 86.38      A    C  
ATOM    384  CG2 VAL A  51     -24.268  -4.744   6.064  1.00 86.23      A    C  
ATOM    385  N   ASP A  52     -24.121  -1.307   9.181  1.00 93.01      A    N  
ATOM    386  CA  ASP A  52     -24.571  -0.172  10.003  1.00 92.03      A    C  
ATOM    387  C   ASP A  52     -23.797   1.124   9.711  1.00 92.29      A    C  
ATOM    388  O   ASP A  52     -24.377   2.212   9.672  1.00 90.68      A    O  
ATOM    389  CB  ASP A  52     -24.408  -0.512  11.494  1.00 90.32      A    C  
ATOM    390  CG  ASP A  52     -25.338  -1.611  11.995  1.00 77.76      A    C  
ATOM    391  OD1 ASP A  52     -26.382  -1.858  11.350  1.00 65.09      A    O  
ATOM    392  OD2 ASP A  52     -25.003  -2.178  13.054  1.00 66.60      A    O1-
ATOM    393  N   ALA A  53     -22.484   1.033   9.488  1.00 92.45      A    N  
ATOM    394  CA  ALA A  53     -21.658   2.185   9.136  1.00 92.10      A    C  
ATOM    395  C   ALA A  53     -22.023   2.726   7.741  1.00 92.51      A    C  
ATOM    396  O   ALA A  53     -22.133   3.937   7.552  1.00 90.98      A    O  
ATOM    397  CB  ALA A  53     -20.180   1.794   9.215  1.00 91.26      A    C  
ATOM    398  N   MET A  54     -22.298   1.830   6.788  1.00 93.79      A    N  
ATOM    399  CA  MET A  54     -22.733   2.190   5.442  1.00 93.79      A    C  
ATOM    400  C   MET A  54     -24.131   2.825   5.442  1.00 93.87      A    C  
ATOM    401  O   MET A  54     -24.321   3.851   4.795  1.00 92.62      A    O  
ATOM    402  CB  MET A  54     -22.702   0.958   4.532  1.00 93.44      A    C  
ATOM    403  CG  MET A  54     -21.279   0.439   4.294  1.00 91.62      A    C  
ATOM    404  SD  MET A  54     -21.155  -0.826   3.005  1.00 90.13      A    S  
ATOM    405  CE  MET A  54     -21.716  -2.276   3.906  1.00 79.53      A    C  
ATOM    406  N   GLU A  55     -25.075   2.270   6.193  1.00 92.69      A    N  
ATOM    407  CA  GLU A  55     -26.423   2.843   6.335  1.00 92.23      A    C  
ATOM    408  C   GLU A  55     -26.357   4.244   6.944  1.00 91.86      A    C  
ATOM    409  O   GLU A  55     -26.962   5.165   6.396  1.00 90.27      A    O  
ATOM    410  CB  GLU A  55     -27.348   1.944   7.193  1.00 91.20      A    C  
ATOM    411  CG  GLU A  55     -27.908   0.742   6.421  1.00 82.11      A    C  
ATOM    412  CD  GLU A  55     -29.051  -0.008   7.141  1.00 81.59      A    C  
ATOM    413  OE1 GLU A  55     -29.701  -0.876   6.510  1.00 73.23      A    O  
ATOM    414  OE2 GLU A  55     -29.361   0.264   8.322  1.00 76.31      A    O1-
ATOM    415  N   LYS A  56     -25.586   4.464   8.001  1.00 91.12      A    N  
ATOM    416  CA  LYS A  56     -25.429   5.789   8.614  1.00 90.12      A    C  
ATOM    417  C   LYS A  56     -24.810   6.799   7.646  1.00 89.76      A    C  
ATOM    418  O   LYS A  56     -25.305   7.926   7.560  1.00 87.57      A    O  
ATOM    419  CB  LYS A  56     -24.595   5.694   9.896  1.00 88.90      A    C  
ATOM    420  CG  LYS A  56     -25.418   5.115  11.056  1.00 81.87      A    C  
ATOM    421  CD  LYS A  56     -24.586   5.031  12.339  1.00 74.33      A    C  
ATOM    422  CE  LYS A  56     -25.438   4.413  13.450  1.00 63.71      A    C  
ATOM    423  NZ  LYS A  56     -24.770   4.454  14.774  1.00 56.14      A    N1+
ATOM    424  N   ALA A  57     -23.790   6.406   6.884  1.00 91.06      A    N  
ATOM    425  CA  ALA A  57     -23.162   7.275   5.891  1.00 90.46      A    C  
ATOM    426  C   ALA A  57     -24.144   7.669   4.773  1.00 90.98      A    C  
ATOM    427  O   ALA A  57     -24.258   8.850   4.419  1.00 89.45      A    O  
ATOM    428  CB  ALA A  57     -21.924   6.570   5.330  1.00 90.22      A    C  
ATOM    429  N   ALA A  58     -24.913   6.710   4.254  1.00 91.98      A    N  
ATOM    430  CA  ALA A  58     -25.935   6.970   3.252  1.00 91.71      A    C  
ATOM    431  C   ALA A  58     -27.047   7.868   3.796  1.00 91.97      A    C  
ATOM    432  O   ALA A  58     -27.484   8.808   3.129  1.00 90.21      A    O  
ATOM    433  CB  ALA A  58     -26.486   5.624   2.764  1.00 91.63      A    C  
ATOM    434  N   LEU A  59     -27.469   7.639   5.038  1.00 90.33      A    N  
ATOM    435  CA  LEU A  59     -28.529   8.400   5.692  1.00 89.71      A    C  
ATOM    436  C   LEU A  59     -28.112   9.851   5.950  1.00 89.43      A    C  
ATOM    437  O   LEU A  59     -28.917  10.759   5.747  1.00 87.33      A    O  
ATOM    438  CB  LEU A  59     -28.920   7.667   6.981  1.00 88.47      A    C  
ATOM    439  CG  LEU A  59     -30.399   7.888   7.360  1.00 82.61      A    C  
ATOM    440  CD1 LEU A  59     -31.075   6.538   7.560  1.00 77.16      A    C  
ATOM    441  CD2 LEU A  59     -30.546   8.692   8.648  1.00 75.97      A    C  
ATOM    442  N   ALA A  60     -26.860  10.096   6.313  1.00 87.79      A    N  
ATOM    443  CA  ALA A  60     -26.312  11.437   6.469  1.00 85.47      A    C  
ATOM    444  C   ALA A  60     -26.345  12.228   5.150  1.00 85.98      A    C  
ATOM    445  O   ALA A  60     -26.730  13.391   5.136  1.00 83.46      A    O  
ATOM    446  CB  ALA A  60     -24.889  11.320   7.022  1.00 83.46      A    C  
ATOM    447  N   VAL A  61     -26.002  11.578   4.028  1.00 87.34      A    N  
ATOM    448  CA  VAL A  61     -26.058  12.202   2.696  1.00 87.00      A    C  
ATOM    449  C   VAL A  61     -27.492  12.505   2.262  1.00 87.53      A    C  
ATOM    450  O   VAL A  61     -27.759  13.567   1.702  1.00 86.30      A    O  
ATOM    451  CB  VAL A  61     -25.367  11.307   1.661  1.00 86.75      A    C  
ATOM    452  CG1 VAL A  61     -25.574  11.794   0.221  1.00 81.32      A    C  
ATOM    453  CG2 VAL A  61     -23.859  11.262   1.919  1.00 81.98      A    C  
ATOM    454  N   LEU A  62     -28.428  11.587   2.521  1.00 88.81      A    N  
ATOM    455  CA  LEU A  62     -29.825  11.713   2.103  1.00 88.43      A    C  
ATOM    456  C   LEU A  62     -30.668  12.579   3.040  1.00 88.25      A    C  
ATOM    457  O   LEU A  62     -31.799  12.913   2.698  1.00 85.35      A    O  
ATOM    458  CB  LEU A  62     -30.423  10.311   1.915  1.00 88.02      A    C  
ATOM    459  CG  LEU A  62     -29.824   9.560   0.710  1.00 87.95      A    C  
ATOM    460  CD1 LEU A  62     -30.300   8.112   0.715  1.00 84.16      A    C  
ATOM    461  CD2 LEU A  62     -30.248  10.185  -0.623  1.00 84.49      A    C  
ATOM    462  N   LEU A  63     -30.115  13.006   4.173  1.00 86.81      A    N  
ATOM    463  CA  LEU A  63     -30.810  13.822   5.167  1.00 84.59      A    C  
ATOM    464  C   LEU A  63     -31.572  15.025   4.579  1.00 84.46      A    C  
ATOM    465  O   LEU A  63     -32.721  15.228   4.991  1.00 80.07      A    O  
ATOM    466  CB  LEU A  63     -29.803  14.259   6.246  1.00 82.30      A    C  
ATOM    467  CG  LEU A  63     -30.477  14.652   7.574  1.00 77.14      A    C  
ATOM    468  CD1 LEU A  63     -30.884  13.418   8.366  1.00 73.01      A    C  
ATOM    469  CD2 LEU A  63     -29.522  15.465   8.435  1.00 71.93      A    C  
ATOM    470  N   PRO A  64     -31.054  15.800   3.597  1.00 85.58      A    N  
ATOM    471  CA  PRO A  64     -31.785  16.907   2.990  1.00 82.72      A    C  
ATOM    472  C   PRO A  64     -33.082  16.490   2.291  1.00 83.45      A    C  
ATOM    473  O   PRO A  64     -34.034  17.256   2.292  1.00 79.17      A    O  
ATOM    474  CB  PRO A  64     -30.811  17.561   1.995  1.00 80.53      A    C  
ATOM    475  CG  PRO A  64     -29.439  17.147   2.514  1.00 79.40      A    C  
ATOM    476  CD  PRO A  64     -29.702  15.759   3.076  1.00 82.56      A    C  
ATOM    477  N   MET A  65     -33.138  15.272   1.732  1.00 81.75      A    N  
ATOM    478  CA  MET A  65     -34.293  14.766   0.986  1.00 81.41      A    C  
ATOM    479  C   MET A  65     -35.315  14.022   1.860  1.00 82.87      A    C  
ATOM    480  O   MET A  65     -36.408  13.698   1.391  1.00 78.48      A    O  
ATOM    481  CB  MET A  65     -33.816  13.863  -0.159  1.00 78.74      A    C  
ATOM    482  CG  MET A  65     -33.082  14.659  -1.245  1.00 75.22      A    C  
ATOM    483  SD  MET A  65     -34.067  15.943  -2.069  1.00 70.87      A    S  
ATOM    484  CE  MET A  65     -35.238  14.951  -3.014  1.00 60.20      A    C  
ATOM    485  N   LEU A  66     -35.017  13.760   3.125  1.00 81.92      A    N  
ATOM    486  CA  LEU A  66     -35.945  13.074   4.021  1.00 81.19      A    C  
ATOM    487  C   LEU A  66     -37.139  13.975   4.339  1.00 80.85      A    C  
ATOM    488  O   LEU A  66     -36.986  15.095   4.834  1.00 76.15      A    O  
ATOM    489  CB  LEU A  66     -35.238  12.602   5.293  1.00 79.43      A    C  
ATOM    490  CG  LEU A  66     -34.146  11.548   5.065  1.00 76.91      A    C  
ATOM    491  CD1 LEU A  66     -33.535  11.154   6.406  1.00 72.29      A    C  
ATOM    492  CD2 LEU A  66     -34.670  10.278   4.406  1.00 71.80      A    C  
ATOM    493  N   SER A  67     -38.338  13.456   4.093  1.00 78.19      A    N  
ATOM    494  CA  SER A  67     -39.591  14.101   4.459  1.00 75.25      A    C  
ATOM    495  C   SER A  67     -40.056  13.655   5.840  1.00 74.91      A    C  
ATOM    496  O   SER A  67     -39.950  12.479   6.195  1.00 71.20      A    O  
ATOM    497  CB  SER A  67     -40.666  13.835   3.402  1.00 72.09      A    C  
ATOM    498  OG  SER A  67     -41.003  12.468   3.363  1.00 65.26      A    O  
ATOM    499  N   VAL A  68     -40.646  14.577   6.580  1.00 72.26      A    N  
ATOM    500  CA  VAL A  68     -41.257  14.289   7.887  1.00 70.32      A    C  
ATOM    501  C   VAL A  68     -42.750  14.580   7.797  1.00 69.43      A    C  
ATOM    502  O   VAL A  68     -43.178  15.561   7.182  1.00 64.20      A    O  
ATOM    503  CB  VAL A  68     -40.582  15.083   9.020  1.00 66.16      A    C  
ATOM    504  CG1 VAL A  68     -40.989  14.517  10.382  1.00 59.00      A    C  
ATOM    505  CG2 VAL A  68     -39.051  15.017   8.937  1.00 60.11      A    C  
ATOM    506  N   SER A  69     -43.582  13.719   8.391  1.00 68.49      A    N  
ATOM    507  CA  SER A  69     -45.019  13.976   8.494  1.00 66.37      A    C  
ATOM    508  C   SER A  69     -45.261  15.172   9.411  1.00 65.32      A    C  
ATOM    509  O   SER A  69     -44.799  15.175  10.547  1.00 60.47      A    O  
ATOM    510  CB  SER A  69     -45.760  12.757   9.032  1.00 61.78      A    C  
ATOM    511  OG  SER A  69     -45.607  11.646   8.161  1.00 56.26      A    O  
ATOM    512  N   SER A  70     -46.042  16.153   8.954  1.00 62.23      A    N  
ATOM    513  CA  SER A  70     -46.468  17.234   9.838  1.00 59.45      A    C  
ATOM    514  C   SER A  70     -47.354  16.666  10.945  1.00 59.06      A    C  
ATOM    515  O   SER A  70     -48.260  15.863  10.688  1.00 54.45      A    O  
ATOM    516  CB  SER A  70     -47.174  18.352   9.061  1.00 53.96      A    C  
ATOM    517  OG  SER A  70     -48.422  17.939   8.573  1.00 50.63      A    O  
ATOM    518  N   LYS A  71     -47.143  17.083  12.194  1.00 56.56      A    N  
ATOM    519  CA  LYS A  71     -47.985  16.694  13.347  1.00 55.44      A    C  
ATOM    520  C   LYS A  71     -49.354  17.408  13.364  1.00 55.51      A    C  
ATOM    521  O   LYS A  71     -50.031  17.395  14.376  1.00 50.30      A    O  
ATOM    522  CB  LYS A  71     -47.230  16.913  14.663  1.00 50.18      A    C  
ATOM    523  CG  LYS A  71     -46.096  15.902  14.887  1.00 45.83      A    C  
ATOM    524  CD  LYS A  71     -45.455  16.102  16.275  1.00 42.53      A    C  
ATOM    525  CE  LYS A  71     -44.347  15.072  16.487  1.00 36.95      A    C  
ATOM    526  NZ  LYS A  71     -43.608  15.264  17.756  1.00 32.86      A    N1+
ATOM    527  N   GLY A  72     -49.762  18.046  12.263  1.00 48.24      A    N  
ATOM    528  CA  GLY A  72     -51.028  18.770  12.182  1.00 46.95      A    C  
ATOM    529  C   GLY A  72     -52.231  17.828  12.369  1.00 47.04      A    C  
ATOM    530  O   GLY A  72     -52.227  16.708  11.881  1.00 43.41      A    O  
ATOM    531  N   SER A  73     -53.258  18.305  13.049  1.00 40.73      A    N  
ATOM    532  CA  SER A  73     -54.466  17.541  13.405  1.00 39.45      A    C  
ATOM    533  C   SER A  73     -55.451  17.306  12.261  1.00 39.93      A    C  
ATOM    534  O   SER A  73     -56.404  16.555  12.420  1.00 37.67      A    O  
ATOM    535  CB  SER A  73     -55.203  18.297  14.523  1.00 34.91      A    C  
ATOM    536  OG  SER A  73     -55.518  19.611  14.104  1.00 33.41      A    O  
ATOM    537  N   GLY A  74     -55.289  17.992  11.132  1.00 40.40      A    N  
ATOM    538  CA  GLY A  74     -56.218  17.895  10.006  1.00 40.83      A    C  
ATOM    539  C   GLY A  74     -56.006  16.632   9.163  1.00 42.02      A    C  
ATOM    540  O   GLY A  74     -54.907  16.086   9.118  1.00 39.49      A    O  
ATOM    541  N   ASP A  75     -57.079  16.219   8.434  1.00 44.65      A    N  
ATOM    542  CA  ASP A  75     -57.111  15.010   7.597  1.00 45.10      A    C  
ATOM    543  C   ASP A  75     -55.959  14.869   6.588  1.00 46.23      A    C  
ATOM    544  O   ASP A  75     -55.476  13.771   6.326  1.00 43.06      A    O  
ATOM    545  CB  ASP A  75     -58.416  15.003   6.774  1.00 40.20      A    C  
ATOM    546  CG  ASP A  75     -59.646  14.507   7.528  1.00 36.34      A    C  
ATOM    547  OD1 ASP A  75     -59.476  13.711   8.472  1.00 34.30      A    O  
ATOM    548  OD2 ASP A  75     -60.755  14.907   7.116  1.00 33.42      A    O1-
ATOM    549  N   MET A  76     -55.529  15.978   5.969  1.00 45.42      A    N  
ATOM    550  CA  MET A  76     -54.397  15.977   5.064  1.00 47.20      A    C  
ATOM    551  C   MET A  76     -53.083  16.029   5.844  1.00 49.95      A    C  
ATOM    552  O   MET A  76     -52.532  17.091   6.112  1.00 46.80      A    O  
ATOM    553  CB  MET A  76     -54.519  17.087   4.005  1.00 43.39      A    C  
ATOM    554  CG  MET A  76     -55.422  16.655   2.846  1.00 39.71      A    C  
ATOM    555  SD  MET A  76     -55.338  17.744   1.394  1.00 36.53      A    S  
ATOM    556  CE  MET A  76     -56.651  18.923   1.796  1.00 33.42      A    C  
ATOM    557  N   LYS A  77     -52.542  14.842   6.162  1.00 55.02      A    N  
ATOM    558  CA  LYS A  77     -51.168  14.660   6.643  1.00 56.71      A    C  
ATOM    559  C   LYS A  77     -50.168  15.042   5.538  1.00 59.01      A    C  
ATOM    560  O   LYS A  77     -49.587  14.177   4.887  1.00 56.00      A    O  
ATOM    561  CB  LYS A  77     -50.948  13.220   7.131  1.00 51.97      A    C  
ATOM    562  CG  LYS A  77     -51.703  12.873   8.425  1.00 46.94      A    C  
ATOM    563  CD  LYS A  77     -51.373  11.436   8.844  1.00 43.60      A    C  
ATOM    564  CE  LYS A  77     -52.107  11.045  10.125  1.00 38.90      A    C  
ATOM    565  NZ  LYS A  77     -51.849   9.638  10.519  1.00 34.81      A    N1+
ATOM    566  N   LEU A  78     -49.992  16.331   5.298  1.00 59.87      A    N  
ATOM    567  CA  LEU A  78     -49.002  16.842   4.364  1.00 61.40      A    C  
ATOM    568  C   LEU A  78     -47.608  16.561   4.920  1.00 63.89      A    C  
ATOM    569  O   LEU A  78     -47.279  16.946   6.051  1.00 60.55      A    O  
ATOM    570  CB  LEU A  78     -49.248  18.343   4.111  1.00 57.07      A    C  
ATOM    571  CG  LEU A  78     -50.420  18.602   3.155  1.00 52.24      A    C  
ATOM    572  CD1 LEU A  78     -50.946  20.028   3.315  1.00 49.16      A    C  
ATOM    573  CD2 LEU A  78     -50.003  18.421   1.693  1.00 48.44      A    C  
ATOM    574  N   ALA A  79     -46.805  15.874   4.128  1.00 68.35      A    N  
ATOM    575  CA  ALA A  79     -45.385  15.731   4.423  1.00 68.72      A    C  
ATOM    576  C   ALA A  79     -44.645  16.988   3.962  1.00 70.47      A    C  
ATOM    577  O   ALA A  79     -44.969  17.565   2.933  1.00 68.30      A    O  
ATOM    578  CB  ALA A  79     -44.867  14.462   3.766  1.00 65.97      A    C  
ATOM    579  N   HIS A  80     -43.628  17.394   4.714  1.00 73.89      A    N  
ATOM    580  CA  HIS A  80     -42.734  18.476   4.338  1.00 74.90      A    C  
ATOM    581  C   HIS A  80     -41.285  18.039   4.543  1.00 75.19      A    C  
ATOM    582  O   HIS A  80     -41.010  17.138   5.342  1.00 72.64      A    O  
ATOM    583  CB  HIS A  80     -43.085  19.757   5.125  1.00 72.09      A    C  
ATOM    584  CG  HIS A  80     -42.837  19.639   6.608  1.00 67.52      A    C  
ATOM    585  CD2 HIS A  80     -41.802  20.207   7.324  1.00 59.35      A    C  
ATOM    586  ND1 HIS A  80     -43.603  18.943   7.514  1.00 60.48      A    N  
ATOM    587  CE1 HIS A  80     -43.058  19.077   8.732  1.00 56.26      A    C  
ATOM    588  NE2 HIS A  80     -41.964  19.843   8.657  1.00 58.91      A    N  
ATOM    589  N   ILE A  81     -40.385  18.651   3.813  1.00 71.75      A    N  
ATOM    590  CA  ILE A  81     -38.949  18.404   3.938  1.00 71.79      A    C  
ATOM    591  C   ILE A  81     -38.372  19.508   4.842  1.00 72.89      A    C  
ATOM    592  O   ILE A  81     -38.313  20.658   4.403  1.00 70.01      A    O  
ATOM    593  CB  ILE A  81     -38.276  18.343   2.557  1.00 68.88      A    C  
ATOM    594  CG1 ILE A  81     -38.890  17.203   1.711  1.00 66.42      A    C  
ATOM    595  CG2 ILE A  81     -36.763  18.124   2.726  1.00 66.37      A    C  
ATOM    596  CD1 ILE A  81     -38.369  17.131   0.267  1.00 59.84      A    C  
ATOM    597  N   PRO A  82     -37.984  19.219   6.087  1.00 71.05      A    N  
ATOM    598  CA  PRO A  82     -37.368  20.224   6.946  1.00 70.65      A    C  
ATOM    599  C   PRO A  82     -36.035  20.698   6.345  1.00 71.42      A    C  
ATOM    600  O   PRO A  82     -35.282  19.865   5.827  1.00 68.73      A    O  
ATOM    601  CB  PRO A  82     -37.165  19.573   8.315  1.00 67.56      A    C  
ATOM    602  CG  PRO A  82     -37.899  18.244   8.244  1.00 67.02      A    C  
ATOM    603  CD  PRO A  82     -38.119  17.964   6.760  1.00 72.04      A    C  
ATOM    604  N   PRO A  83     -35.716  21.995   6.423  1.00 68.67      A    N  
ATOM    605  CA  PRO A  83     -34.438  22.516   5.955  1.00 68.14      A    C  
ATOM    606  C   PRO A  83     -33.276  21.980   6.806  1.00 68.30      A    C  
ATOM    607  O   PRO A  83     -33.445  21.608   7.967  1.00 65.27      A    O  
ATOM    608  CB  PRO A  83     -34.574  24.043   6.015  1.00 64.29      A    C  
ATOM    609  CG  PRO A  83     -35.575  24.263   7.140  1.00 63.84      A    C  
ATOM    610  CD  PRO A  83     -36.512  23.054   7.033  1.00 68.34      A    C  
ATOM    611  N   VAL A  84     -32.089  21.941   6.206  1.00 68.54      A    N  
ATOM    612  CA  VAL A  84     -30.851  21.457   6.849  1.00 66.84      A    C  
ATOM    613  C   VAL A  84     -29.711  22.473   6.644  1.00 67.82      A    C  
ATOM    614  O   VAL A  84     -28.561  22.110   6.450  1.00 62.19      A    O  
ATOM    615  CB  VAL A  84     -30.448  20.038   6.366  1.00 62.49      A    C  
ATOM    616  CG1 VAL A  84     -29.785  19.265   7.496  1.00 58.56      A    C  
ATOM    617  CG2 VAL A  84     -31.620  19.183   5.885  1.00 61.43      A    C  
ATOM    618  N   GLY A  85     -30.059  23.755   6.612  1.00 58.96      A    N  
ATOM    619  CA  GLY A  85     -29.115  24.826   6.257  1.00 58.54      A    C  
ATOM    620  C   GLY A  85     -28.114  25.189   7.359  1.00 60.34      A    C  
ATOM    621  O   GLY A  85     -27.033  25.681   7.058  1.00 56.64      A    O  
ATOM    622  N   SER A  86     -28.459  24.934   8.627  1.00 60.12      A    N  
ATOM    623  CA  SER A  86     -27.605  25.227   9.774  1.00 60.50      A    C  
ATOM    624  C   SER A  86     -27.202  23.962  10.540  1.00 61.57      A    C  
ATOM    625  O   SER A  86     -27.912  22.959  10.548  1.00 58.58      A    O  
ATOM    626  CB  SER A  86     -28.295  26.237  10.702  1.00 57.20      A    C  
ATOM    627  OG  SER A  86     -29.392  25.657  11.364  1.00 53.01      A    O  
ATOM    628  N   ALA A  87     -26.088  24.015  11.259  1.00 67.69      A    N  
ATOM    629  CA  ALA A  87     -25.647  22.909  12.104  1.00 68.04      A    C  
ATOM    630  C   ALA A  87     -26.679  22.535  13.185  1.00 72.25      A    C  
ATOM    631  O   ALA A  87     -26.800  21.368  13.564  1.00 70.62      A    O  
ATOM    632  CB  ALA A  87     -24.308  23.305  12.747  1.00 63.79      A    C  
ATOM    633  N   ALA A  88     -27.453  23.509  13.670  1.00 67.44      A    N  
ATOM    634  CA  ALA A  88     -28.516  23.263  14.639  1.00 69.69      A    C  
ATOM    635  C   ALA A  88     -29.699  22.503  14.012  1.00 72.70      A    C  
ATOM    636  O   ALA A  88     -30.174  21.523  14.580  1.00 70.80      A    O  
ATOM    637  CB  ALA A  88     -28.960  24.603  15.232  1.00 67.04      A    C  
ATOM    638  N   GLU A  89     -30.127  22.897  12.815  1.00 71.45      A    N  
ATOM    639  CA  GLU A  89     -31.179  22.216  12.056  1.00 71.51      A    C  
ATOM    640  C   GLU A  89     -30.736  20.806  11.649  1.00 74.49      A    C  
ATOM    641  O   GLU A  89     -31.511  19.862  11.779  1.00 72.93      A    O  
ATOM    642  CB  GLU A  89     -31.526  23.015  10.797  1.00 68.68      A    C  
ATOM    643  CG  GLU A  89     -32.265  24.313  11.098  1.00 65.69      A    C  
ATOM    644  CD  GLU A  89     -32.337  25.241   9.879  1.00 60.17      A    C  
ATOM    645  OE1 GLU A  89     -33.259  26.087   9.846  1.00 54.45      A    O  
ATOM    646  OE2 GLU A  89     -31.441  25.132   9.008  1.00 58.12      A    O1-
ATOM    647  N   PHE A  90     -29.492  20.655  11.254  1.00 77.07      A    N  
ATOM    648  CA  PHE A  90     -28.915  19.354  10.945  1.00 77.42      A    C  
ATOM    649  C   PHE A  90     -28.991  18.416  12.159  1.00 79.56      A    C  
ATOM    650  O   PHE A  90     -29.543  17.328  12.045  1.00 79.10      A    O  
ATOM    651  CB  PHE A  90     -27.470  19.507  10.462  1.00 74.98      A    C  
ATOM    652  CG  PHE A  90     -26.856  18.204   9.995  1.00 74.47      A    C  
ATOM    653  CD1 PHE A  90     -26.265  17.321  10.919  1.00 69.20      A    C  
ATOM    654  CD2 PHE A  90     -26.890  17.839   8.639  1.00 69.14      A    C  
ATOM    655  CE1 PHE A  90     -25.721  16.090  10.495  1.00 64.81      A    C  
ATOM    656  CE2 PHE A  90     -26.350  16.627   8.206  1.00 64.96      A    C  
ATOM    657  CZ  PHE A  90     -25.767  15.747   9.131  1.00 66.92      A    C  
ATOM    658  N   ARG A  91     -28.534  18.843  13.333  1.00 77.60      A    N  
ATOM    659  CA  ARG A  91     -28.608  18.037  14.565  1.00 78.14      A    C  
ATOM    660  C   ARG A  91     -30.044  17.692  14.954  1.00 80.01      A    C  
ATOM    661  O   ARG A  91     -30.289  16.575  15.405  1.00 79.35      A    O  
ATOM    662  CB  ARG A  91     -27.939  18.767  15.740  1.00 75.89      A    C  
ATOM    663  CG  ARG A  91     -26.413  18.765  15.646  1.00 67.99      A    C  
ATOM    664  CD  ARG A  91     -25.828  19.474  16.873  1.00 66.43      A    C  
ATOM    665  NE  ARG A  91     -24.502  20.026  16.590  1.00 58.59      A    N  
ATOM    666  CZ  ARG A  91     -23.675  20.593  17.458  1.00 50.96      A    C  
ATOM    667  NH1 ARG A  91     -23.945  20.668  18.733  1.00 48.10      A    N1+
ATOM    668  NH2 ARG A  91     -22.553  21.107  17.045  1.00 44.78      A    N  
ATOM    669  N   ALA A  92     -30.980  18.625  14.803  1.00 76.55      A    N  
ATOM    670  CA  ALA A  92     -32.383  18.395  15.120  1.00 76.44      A    C  
ATOM    671  C   ALA A  92     -32.986  17.322  14.200  1.00 77.84      A    C  
ATOM    672  O   ALA A  92     -33.595  16.368  14.687  1.00 75.61      A    O  
ATOM    673  CB  ALA A  92     -33.134  19.723  15.028  1.00 74.77      A    C  
ATOM    674  N   LYS A  93     -32.756  17.433  12.894  1.00 77.85      A    N  
ATOM    675  CA  LYS A  93     -33.251  16.465  11.909  1.00 78.76      A    C  
ATOM    676  C   LYS A  93     -32.565  15.111  12.059  1.00 80.05      A    C  
ATOM    677  O   LYS A  93     -33.235  14.077  12.000  1.00 78.71      A    O  
ATOM    678  CB  LYS A  93     -33.102  17.058  10.502  1.00 76.68      A    C  
ATOM    679  CG  LYS A  93     -33.942  16.291   9.472  1.00 76.01      A    C  
ATOM    680  CD  LYS A  93     -33.908  16.991   8.107  1.00 75.73      A    C  
ATOM    681  CE  LYS A  93     -34.774  16.245   7.095  1.00 71.18      A    C  
ATOM    682  NZ  LYS A  93     -34.754  16.892   5.766  1.00 66.48      A    N1+
ATOM    683  N   TRP A  94     -31.260  15.091  12.331  1.00 81.23      A    N  
ATOM    684  CA  TRP A  94     -30.479  13.871  12.528  1.00 81.45      A    C  
ATOM    685  C   TRP A  94     -30.962  13.040  13.710  1.00 81.96      A    C  
ATOM    686  O   TRP A  94     -31.069  11.824  13.586  1.00 79.44      A    O  
ATOM    687  CB  TRP A  94     -28.999  14.220  12.697  1.00 80.18      A    C  
ATOM    688  CG  TRP A  94     -28.104  13.029  12.795  1.00 82.06      A    C  
ATOM    689  CD1 TRP A  94     -27.443  12.604  13.902  1.00 77.80      A    C  
ATOM    690  CD2 TRP A  94     -27.770  12.071  11.740  1.00 81.50      A    C  
ATOM    691  CE2 TRP A  94     -26.891  11.102  12.291  1.00 80.30      A    C  
ATOM    692  CE3 TRP A  94     -28.118  11.949  10.383  1.00 77.49      A    C  
ATOM    693  NE1 TRP A  94     -26.712  11.463  13.603  1.00 76.29      A    N  
ATOM    694  CZ2 TRP A  94     -26.383  10.028  11.519  1.00 78.58      A    C  
ATOM    695  CZ3 TRP A  94     -27.617  10.882   9.614  1.00 73.25      A    C  
ATOM    696  CH2 TRP A  94     -26.764   9.938  10.185  1.00 75.19      A    C  
ATOM    697  N   ARG A  95     -31.355  13.657  14.835  1.00 78.76      A    N  
ATOM    698  CA  ARG A  95     -31.905  12.930  15.994  1.00 77.18      A    C  
ATOM    699  C   ARG A  95     -33.140  12.095  15.662  1.00 77.72      A    C  
ATOM    700  O   ARG A  95     -33.359  11.060  16.288  1.00 75.48      A    O  
ATOM    701  CB  ARG A  95     -32.285  13.912  17.114  1.00 75.18      A    C  
ATOM    702  CG  ARG A  95     -31.163  14.089  18.123  1.00 68.82      A    C  
ATOM    703  CD  ARG A  95     -31.662  14.980  19.260  1.00 64.91      A    C  
ATOM    704  NE  ARG A  95     -30.579  15.325  20.184  1.00 56.20      A    N  
ATOM    705  CZ  ARG A  95     -30.651  16.203  21.175  1.00 48.54      A    C  
ATOM    706  NH1 ARG A  95     -31.774  16.802  21.464  1.00 45.87      A    N1+
ATOM    707  NH2 ARG A  95     -29.592  16.483  21.874  1.00 42.83      A    N  
ATOM    708  N   GLU A  96     -33.956  12.555  14.738  1.00 78.72      A    N  
ATOM    709  CA  GLU A  96     -35.168  11.852  14.334  1.00 77.09      A    C  
ATOM    710  C   GLU A  96     -34.874  10.862  13.198  1.00 78.06      A    C  
ATOM    711  O   GLU A  96     -35.300   9.708  13.249  1.00 74.15      A    O  
ATOM    712  CB  GLU A  96     -36.259  12.886  13.982  1.00 73.27      A    C  
ATOM    713  CG  GLU A  96     -37.613  12.494  14.581  1.00 64.54      A    C  
ATOM    714  CD  GLU A  96     -38.689  13.576  14.443  1.00 58.90      A    C  
ATOM    715  OE1 GLU A  96     -39.699  13.470  15.187  1.00 50.65      A    O  
ATOM    716  OE2 GLU A  96     -38.518  14.507  13.640  1.00 51.55      A    O1-
ATOM    717  N   ALA A  97     -34.072  11.289  12.220  1.00 78.02      A    N  
ATOM    718  CA  ALA A  97     -33.710  10.511  11.048  1.00 76.99      A    C  
ATOM    719  C   ALA A  97     -32.765   9.343  11.358  1.00 79.06      A    C  
ATOM    720  O   ALA A  97     -32.860   8.307  10.715  1.00 76.24      A    O  
ATOM    721  CB  ALA A  97     -33.097  11.453  10.019  1.00 74.01      A    C  
ATOM    722  N   SER A  98     -31.919   9.455  12.383  1.00 77.49      A    N  
ATOM    723  CA  SER A  98     -30.987   8.395  12.783  1.00 75.35      A    C  
ATOM    724  C   SER A  98     -31.666   7.086  13.196  1.00 77.15      A    C  
ATOM    725  O   SER A  98     -31.050   6.035  13.177  1.00 73.89      A    O  
ATOM    726  CB  SER A  98     -30.091   8.867  13.926  1.00 72.30      A    C  
ATOM    727  OG  SER A  98     -30.847   9.213  15.070  1.00 66.68      A    O  
ATOM    728  N   LYS A  99     -32.967   7.121  13.503  1.00 77.93      A    N  
ATOM    729  CA  LYS A  99     -33.781   5.923  13.741  1.00 76.68      A    C  
ATOM    730  C   LYS A  99     -34.051   5.117  12.466  1.00 77.88      A    C  
ATOM    731  O   LYS A  99     -34.513   3.989  12.570  1.00 72.48      A    O  
ATOM    732  CB  LYS A  99     -35.116   6.323  14.404  1.00 73.51      A    C  
ATOM    733  CG  LYS A  99     -34.904   6.979  15.769  1.00 70.08      A    C  
ATOM    734  CD  LYS A  99     -36.260   7.382  16.359  1.00 65.82      A    C  
ATOM    735  CE  LYS A  99     -36.051   8.117  17.675  1.00 57.65      A    C  
ATOM    736  NZ  LYS A  99     -37.319   8.672  18.196  1.00 50.80      A    N1+
ATOM    737  N   ASN A 100     -33.822   5.705  11.309  1.00 81.39      A    N  
ATOM    738  CA  ASN A 100     -34.014   5.121   9.979  1.00 80.84      A    C  
ATOM    739  C   ASN A 100     -35.417   4.515   9.754  1.00 82.63      A    C  
ATOM    740  O   ASN A 100     -35.566   3.486   9.111  1.00 77.14      A    O  
ATOM    741  CB  ASN A 100     -32.835   4.171   9.682  1.00 76.03      A    C  
ATOM    742  CG  ASN A 100     -32.672   3.880   8.203  1.00 77.08      A    C  
ATOM    743  ND2 ASN A 100     -31.908   2.859   7.863  1.00 70.32      A    N  
ATOM    744  OD1 ASN A 100     -33.202   4.563   7.346  1.00 73.58      A    O  
ATOM    745  N   LYS A 101     -36.469   5.139  10.307  1.00 77.83      A    N  
ATOM    746  CA  LYS A 101     -37.850   4.675  10.152  1.00 76.94      A    C  
ATOM    747  C   LYS A 101     -38.707   5.730   9.462  1.00 77.61      A    C  
ATOM    748  O   LYS A 101     -38.768   6.864   9.918  1.00 73.80      A    O  
ATOM    749  CB  LYS A 101     -38.456   4.277  11.504  1.00 72.75      A    C  
ATOM    750  CG  LYS A 101     -37.830   2.988  12.054  1.00 68.79      A    C  
ATOM    751  CD  LYS A 101     -38.631   2.478  13.250  1.00 63.57      A    C  
ATOM    752  CE  LYS A 101     -38.056   1.150  13.734  1.00 55.52      A    C  
ATOM    753  NZ  LYS A 101     -38.955   0.481  14.712  1.00 48.39      A    N1+
ATOM    754  N   ILE A 102     -39.407   5.313   8.409  1.00 79.25      A    N  
ATOM    755  CA  ILE A 102     -40.342   6.189   7.687  1.00 76.82      A    C  
ATOM    756  C   ILE A 102     -41.615   6.418   8.500  1.00 75.64      A    C  
ATOM    757  O   ILE A 102     -42.069   7.550   8.666  1.00 69.34      A    O  
ATOM    758  CB  ILE A 102     -40.688   5.600   6.304  1.00 73.35      A    C  
ATOM    759  CG1 ILE A 102     -39.412   5.419   5.454  1.00 68.85      A    C  
ATOM    760  CG2 ILE A 102     -41.696   6.509   5.570  1.00 67.05      A    C  
ATOM    761  CD1 ILE A 102     -39.648   4.718   4.123  1.00 62.76      A    C  
ATOM    762  N   LEU A 103     -42.189   5.323   9.006  1.00 73.32      A    N  
ATOM    763  CA  LEU A 103     -43.399   5.320   9.818  1.00 70.04      A    C  
ATOM    764  C   LEU A 103     -43.007   5.025  11.267  1.00 69.78      A    C  
ATOM    765  O   LEU A 103     -42.290   4.069  11.546  1.00 63.90      A    O  
ATOM    766  CB  LEU A 103     -44.390   4.293   9.247  1.00 64.43      A    C  
ATOM    767  CG  LEU A 103     -44.948   4.672   7.857  1.00 59.77      A    C  
ATOM    768  CD1 LEU A 103     -45.611   3.459   7.206  1.00 55.30      A    C  
ATOM    769  CD2 LEU A 103     -45.980   5.790   7.939  1.00 54.85      A    C  
ATOM    770  N   ALA A 104     -43.473   5.858  12.183  1.00 64.40      A    N  
ATOM    771  CA  ALA A 104     -43.130   5.729  13.596  1.00 61.69      A    C  
ATOM    772  C   ALA A 104     -43.652   4.419  14.219  1.00 62.30      A    C  
ATOM    773  O   ALA A 104     -42.964   3.801  15.032  1.00 57.30      A    O  
ATOM    774  CB  ALA A 104     -43.674   6.953  14.337  1.00 55.09      A    C  
ATOM    775  N   GLU A 105     -44.873   3.993  13.820  1.00 64.82      A    N  
ATOM    776  CA  GLU A 105     -45.549   2.820  14.365  1.00 64.00      A    C  
ATOM    777  C   GLU A 105     -45.751   1.727  13.315  1.00 65.76      A    C  
ATOM    778  O   GLU A 105     -46.184   1.989  12.194  1.00 58.40      A    O  
ATOM    779  CB  GLU A 105     -46.891   3.224  14.995  1.00 56.13      A    C  
ATOM    780  CG  GLU A 105     -46.710   4.055  16.276  1.00 49.37      A    C  
ATOM    781  CD  GLU A 105     -48.031   4.421  16.971  1.00 43.95      A    C  
ATOM    782  OE1 GLU A 105     -47.947   4.976  18.089  1.00 38.08      A    O  
ATOM    783  OE2 GLU A 105     -49.097   4.167  16.378  1.00 39.28      A    O1-
ATOM    784  N   GLY A 106     -45.480   0.498  13.703  1.00 67.36      A    N  
ATOM    785  CA  GLY A 106     -45.922  -0.725  13.044  1.00 67.46      A    C  
ATOM    786  C   GLY A 106     -45.175  -1.169  11.785  1.00 70.89      A    C  
ATOM    787  O   GLY A 106     -45.140  -2.367  11.514  1.00 63.92      A    O  
ATOM    788  N   SER A 107     -44.572  -0.261  11.019  1.00 73.12      A    N  
ATOM    789  CA  SER A 107     -43.865  -0.649   9.800  1.00 74.27      A    C  
ATOM    790  C   SER A 107     -42.356  -0.765  10.022  1.00 77.46      A    C  
ATOM    791  O   SER A 107     -41.744   0.159  10.555  1.00 72.34      A    O  
ATOM    792  CB  SER A 107     -44.167   0.326   8.665  1.00 67.86      A    C  
ATOM    793  OG  SER A 107     -43.539  -0.138   7.484  1.00 60.16      A    O  
ATOM    794  N   PRO A 108     -41.720  -1.871   9.563  1.00 76.97      A    N  
ATOM    795  CA  PRO A 108     -40.264  -2.014   9.568  1.00 78.56      A    C  
ATOM    796  C   PRO A 108     -39.562  -1.264   8.418  1.00 81.15      A    C  
ATOM    797  O   PRO A 108     -38.351  -1.382   8.282  1.00 76.11      A    O  
ATOM    798  CB  PRO A 108     -40.033  -3.525   9.516  1.00 73.88      A    C  
ATOM    799  CG  PRO A 108     -41.195  -4.019   8.658  1.00 71.51      A    C  
ATOM    800  CD  PRO A 108     -42.339  -3.081   9.039  1.00 75.06      A    C  
ATOM    801  N   LEU A 109     -40.303  -0.518   7.590  1.00 79.86      A    N  
ATOM    802  CA  LEU A 109     -39.751   0.221   6.454  1.00 80.64      A    C  
ATOM    803  C   LEU A 109     -38.679   1.217   6.910  1.00 82.66      A    C  
ATOM    804  O   LEU A 109     -38.943   2.135   7.688  1.00 79.52      A    O  
ATOM    805  CB  LEU A 109     -40.881   0.932   5.699  1.00 77.74      A    C  
ATOM    806  CG  LEU A 109     -41.313   0.165   4.440  1.00 73.21      A    C  
ATOM    807  CD1 LEU A 109     -42.778   0.452   4.132  1.00 68.87      A    C  
ATOM    808  CD2 LEU A 109     -40.484   0.582   3.234  1.00 68.56      A    C  
ATOM    809  N   LYS A 110     -37.479   1.048   6.366  1.00 82.93      A    N  
ATOM    810  CA  LYS A 110     -36.353   1.953   6.550  1.00 84.27      A    C  
ATOM    811  C   LYS A 110     -36.372   3.063   5.506  1.00 85.57      A    C  
ATOM    812  O   LYS A 110     -36.850   2.872   4.396  1.00 82.61      A    O  
ATOM    813  CB  LYS A 110     -35.041   1.157   6.480  1.00 81.14      A    C  
ATOM    814  CG  LYS A 110     -34.852   0.110   7.588  1.00 80.35      A    C  
ATOM    815  CD  LYS A 110     -33.446  -0.487   7.417  1.00 79.65      A    C  
ATOM    816  CE  LYS A 110     -32.997  -1.470   8.480  1.00 71.80      A    C  
ATOM    817  NZ  LYS A 110     -31.566  -1.840   8.227  1.00 66.44      A    N1+
ATOM    818  N   HIS A 111     -35.822   4.225   5.852  1.00 87.93      A    N  
ATOM    819  CA  HIS A 111     -35.561   5.284   4.872  1.00 88.28      A    C  
ATOM    820  C   HIS A 111     -34.499   4.855   3.860  1.00 89.77      A    C  
ATOM    821  O   HIS A 111     -34.662   5.065   2.661  1.00 87.22      A    O  
ATOM    822  CB  HIS A 111     -35.080   6.546   5.590  1.00 85.98      A    C  
ATOM    823  CG  HIS A 111     -36.180   7.362   6.185  1.00 85.17      A    C  
ATOM    824  CD2 HIS A 111     -36.372   7.668   7.505  1.00 73.88      A    C  
ATOM    825  ND1 HIS A 111     -37.157   8.022   5.477  1.00 73.51      A    N  
ATOM    826  CE1 HIS A 111     -37.919   8.714   6.350  1.00 75.25      A    C  
ATOM    827  NE2 HIS A 111     -37.467   8.521   7.588  1.00 76.67      A    N  
ATOM    828  N   VAL A 112     -33.421   4.274   4.353  1.00 90.43      A    N  
ATOM    829  CA  VAL A 112     -32.291   3.805   3.564  1.00 90.90      A    C  
ATOM    830  C   VAL A 112     -31.978   2.381   3.968  1.00 90.90      A    C  
ATOM    831  O   VAL A 112     -31.880   2.080   5.154  1.00 88.64      A    O  
ATOM    832  CB  VAL A 112     -31.055   4.698   3.771  1.00 89.81      A    C  
ATOM    833  CG1 VAL A 112     -29.879   4.228   2.922  1.00 81.83      A    C  
ATOM    834  CG2 VAL A 112     -31.361   6.142   3.377  1.00 83.19      A    C  
ATOM    835  N   GLU A 113     -31.808   1.531   2.976  1.00 91.88      A    N  
ATOM    836  CA  GLU A 113     -31.375   0.154   3.160  1.00 91.41      A    C  
ATOM    837  C   GLU A 113     -30.137  -0.086   2.298  1.00 92.21      A    C  
ATOM    838  O   GLU A 113     -30.083   0.323   1.138  1.00 90.25      A    O  
ATOM    839  CB  GLU A 113     -32.548  -0.770   2.830  1.00 89.29      A    C  
ATOM    840  CG  GLU A 113     -32.312  -2.214   3.289  1.00 77.09      A    C  
ATOM    841  CD  GLU A 113     -33.632  -2.999   3.345  1.00 73.70      A    C  
ATOM    842  OE1 GLU A 113     -33.746  -3.860   4.250  1.00 64.06      A    O  
ATOM    843  OE2 GLU A 113     -34.548  -2.686   2.555  1.00 65.19      A    O1-
ATOM    844  N   VAL A 114     -29.126  -0.695   2.877  1.00 93.23      A    N  
ATOM    845  CA  VAL A 114     -27.865  -1.000   2.203  1.00 93.68      A    C  
ATOM    846  C   VAL A 114     -27.734  -2.506   2.070  1.00 93.58      A    C  
ATOM    847  O   VAL A 114     -27.715  -3.224   3.066  1.00 91.34      A    O  
ATOM    848  CB  VAL A 114     -26.665  -0.386   2.940  1.00 92.67      A    C  
ATOM    849  CG1 VAL A 114     -25.350  -0.777   2.272  1.00 88.44      A    C  
ATOM    850  CG2 VAL A 114     -26.753   1.144   2.939  1.00 89.30      A    C  
ATOM    851  N   THR A 115     -27.610  -2.972   0.835  1.00 93.31      A    N  
ATOM    852  CA  THR A 115     -27.419  -4.381   0.508  1.00 92.84      A    C  
ATOM    853  C   THR A 115     -26.026  -4.570  -0.077  1.00 93.29      A    C  
ATOM    854  O   THR A 115     -25.600  -3.808  -0.940  1.00 91.12      A    O  
ATOM    855  CB  THR A 115     -28.486  -4.873  -0.484  1.00 91.10      A    C  
ATOM    856  CG2 THR A 115     -28.577  -6.394  -0.507  1.00 76.16      A    C  
ATOM    857  OG1 THR A 115     -29.759  -4.396  -0.128  1.00 76.98      A    O  
ATOM    858  N   ILE A 116     -25.304  -5.586   0.378  1.00 93.34      A    N  
ATOM    859  CA  ILE A 116     -24.024  -5.968  -0.207  1.00 93.65      A    C  
ATOM    860  C   ILE A 116     -24.298  -6.903  -1.389  1.00 93.13      A    C  
ATOM    861  O   ILE A 116     -24.807  -8.000  -1.192  1.00 90.56      A    O  
ATOM    862  CB  ILE A 116     -23.091  -6.588   0.852  1.00 93.08      A    C  
ATOM    863  CG1 ILE A 116     -22.802  -5.582   1.985  1.00 90.30      A    C  
ATOM    864  CG2 ILE A 116     -21.780  -7.042   0.188  1.00 90.51      A    C  
ATOM    865  CD1 ILE A 116     -22.016  -6.164   3.168  1.00 85.14      A    C  
ATOM    866  N   CYS A 117     -23.942  -6.480  -2.595  1.00 91.68      A    N  
ATOM    867  CA  CYS A 117     -24.069  -7.287  -3.808  1.00 90.08      A    C  
ATOM    868  C   CYS A 117     -22.924  -8.298  -3.938  1.00 89.74      A    C  
ATOM    869  O   CYS A 117     -23.087  -9.386  -4.493  1.00 83.90      A    O  
ATOM    870  CB  CYS A 117     -24.077  -6.356  -5.031  1.00 87.98      A    C  
ATOM    871  SG  CYS A 117     -25.226  -4.961  -4.922  1.00 83.23      A    S  
ATOM    872  N   GLY A 118     -21.764  -7.927  -3.432  1.00 89.96      A    N  
ATOM    873  CA  GLY A 118     -20.583  -8.763  -3.435  1.00 89.61      A    C  
ATOM    874  C   GLY A 118     -19.434  -8.128  -2.661  1.00 91.13      A    C  
ATOM    875  O   GLY A 118     -19.462  -6.936  -2.368  1.00 87.45      A    O  
ATOM    876  N   PRO A 119     -18.388  -8.906  -2.318  1.00 90.77      A    N  
ATOM    877  CA  PRO A 119     -18.299 -10.348  -2.525  1.00 91.23      A    C  
ATOM    878  C   PRO A 119     -19.306 -11.117  -1.655  1.00 91.82      A    C  
ATOM    879  O   PRO A 119     -19.704 -10.655  -0.585  1.00 88.14      A    O  
ATOM    880  CB  PRO A 119     -16.859 -10.701  -2.182  1.00 88.77      A    C  
ATOM    881  CG  PRO A 119     -16.497  -9.658  -1.128  1.00 86.50      A    C  
ATOM    882  CD  PRO A 119     -17.256  -8.422  -1.580  1.00 88.65      A    C  
ATOM    883  N   THR A 120     -19.721 -12.305  -2.109  1.00 90.05      A    N  
ATOM    884  CA  THR A 120     -20.507 -13.237  -1.295  1.00 89.54      A    C  
ATOM    885  C   THR A 120     -19.585 -14.088  -0.419  1.00 89.86      A    C  
ATOM    886  O   THR A 120     -18.383 -14.179  -0.655  1.00 87.07      A    O  
ATOM    887  CB  THR A 120     -21.396 -14.138  -2.165  1.00 87.96      A    C  
ATOM    888  CG2 THR A 120     -22.315 -13.345  -3.102  1.00 78.14      A    C  
ATOM    889  OG1 THR A 120     -20.619 -15.015  -2.935  1.00 77.32      A    O  
ATOM    890  N   ARG A 121     -20.143 -14.770   0.577  1.00 89.98      A    N  
ATOM    891  CA  ARG A 121     -19.377 -15.703   1.418  1.00 89.28      A    C  
ATOM    892  C   ARG A 121     -18.648 -16.777   0.603  1.00 89.65      A    C  
ATOM    893  O   ARG A 121     -17.543 -17.153   0.963  1.00 87.39      A    O  
ATOM    894  CB  ARG A 121     -20.323 -16.376   2.424  1.00 87.62      A    C  
ATOM    895  CG  ARG A 121     -20.046 -15.919   3.856  1.00 77.63      A    C  
ATOM    896  CD  ARG A 121     -20.955 -16.657   4.819  1.00 74.34      A    C  
ATOM    897  NE  ARG A 121     -20.978 -16.016   6.139  1.00 64.59      A    N  
ATOM    898  CZ  ARG A 121     -21.740 -16.369   7.158  1.00 57.22      A    C  
ATOM    899  NH1 ARG A 121     -22.500 -17.427   7.122  1.00 51.89      A    N1+
ATOM    900  NH2 ARG A 121     -21.751 -15.638   8.228  1.00 49.79      A    N  
ATOM    901  N   SER A 122     -19.259 -17.258  -0.467  1.00 88.65      A    N  
ATOM    902  CA  SER A 122     -18.657 -18.254  -1.345  1.00 87.40      A    C  
ATOM    903  C   SER A 122     -17.505 -17.705  -2.177  1.00 87.94      A    C  
ATOM    904  O   SER A 122     -16.574 -18.445  -2.466  1.00 84.27      A    O  
ATOM    905  CB  SER A 122     -19.714 -18.849  -2.283  1.00 85.41      A    C  
ATOM    906  OG  SER A 122     -20.477 -17.851  -2.929  1.00 73.19      A    O  
ATOM    907  N   ASP A 123     -17.541 -16.423  -2.548  1.00 88.39      A    N  
ATOM    908  CA  ASP A 123     -16.470 -15.798  -3.326  1.00 87.07      A    C  
ATOM    909  C   ASP A 123     -15.230 -15.554  -2.456  1.00 87.41      A    C  
ATOM    910  O   ASP A 123     -14.109 -15.815  -2.881  1.00 83.86      A    O  
ATOM    911  CB  ASP A 123     -16.953 -14.479  -3.958  1.00 84.65      A    C  
ATOM    912  CG  ASP A 123     -18.187 -14.667  -4.827  1.00 80.97      A    C  
ATOM    913  OD1 ASP A 123     -18.251 -15.654  -5.603  1.00 74.93      A    O  
ATOM    914  OD2 ASP A 123     -19.126 -13.859  -4.653  1.00 75.84      A    O1-
ATOM    915  N   VAL A 124     -15.438 -15.147  -1.210  1.00 88.30      A    N  
ATOM    916  CA  VAL A 124     -14.357 -14.933  -0.242  1.00 86.45      A    C  
ATOM    917  C   VAL A 124     -13.665 -16.254   0.120  1.00 84.26      A    C  
ATOM    918  O   VAL A 124     -12.439 -16.305   0.148  1.00 74.92      A    O  
ATOM    919  CB  VAL A 124     -14.896 -14.214   1.005  1.00 84.74      A    C  
ATOM    920  CG1 VAL A 124     -13.859 -14.109   2.113  1.00 76.38      A    C  
ATOM    921  CG2 VAL A 124     -15.315 -12.785   0.639  1.00 78.51      A    C  
ATOM    922  N   GLY A 125     -14.418 -17.315   0.373  1.00 83.93      A    N  
ATOM    923  CA  GLY A 125     -13.887 -18.666   0.598  1.00 81.12      A    C  
ATOM    924  C   GLY A 125     -13.018 -18.872   1.847  1.00 80.37      A    C  
ATOM    925  O   GLY A 125     -12.487 -19.962   2.034  1.00 68.96      A    O  
ATOM    926  N   GLY A 126     -12.850 -17.858   2.696  1.00 75.61      A    N  
ATOM    927  CA  GLY A 126     -12.069 -17.955   3.927  1.00 73.81      A    C  
ATOM    928  C   GLY A 126     -12.809 -18.738   5.015  1.00 75.90      A    C  
ATOM    929  O   GLY A 126     -14.012 -18.569   5.211  1.00 69.05      A    O  
ATOM    930  N   SER A 127     -12.072 -19.565   5.773  1.00 76.90      A    N  
ATOM    931  CA  SER A 127     -12.590 -20.285   6.940  1.00 77.19      A    C  
ATOM    932  C   SER A 127     -12.317 -19.574   8.268  1.00 79.23      A    C  
ATOM    933  O   SER A 127     -12.870 -19.943   9.298  1.00 70.38      A    O  
ATOM    934  CB  SER A 127     -11.991 -21.694   6.981  1.00 70.05      A    C  
ATOM    935  OG  SER A 127     -10.576 -21.632   7.015  1.00 60.45      A    O  
ATOM    936  N   GLY A 128     -11.432 -18.562   8.250  1.00 83.22      A    N  
ATOM    937  CA  GLY A 128     -11.088 -17.775   9.423  1.00 84.93      A    C  
ATOM    938  C   GLY A 128     -12.141 -16.709   9.746  1.00 87.99      A    C  
ATOM    939  O   GLY A 128     -13.032 -16.455   8.942  1.00 84.06      A    O  
ATOM    940  N   PRO A 129     -12.024 -16.055  10.921  1.00 89.97      A    N  
ATOM    941  CA  PRO A 129     -12.878 -14.929  11.275  1.00 90.35      A    C  
ATOM    942  C   PRO A 129     -12.563 -13.661  10.478  1.00 91.49      A    C  
ATOM    943  O   PRO A 129     -13.452 -12.871  10.212  1.00 86.66      A    O  
ATOM    944  CB  PRO A 129     -12.654 -14.733  12.780  1.00 87.58      A    C  
ATOM    945  CG  PRO A 129     -11.228 -15.231  13.000  1.00 86.16      A    C  
ATOM    946  CD  PRO A 129     -11.086 -16.359  11.987  1.00 88.78      A    C  
ATOM    947  N   GLU A 130     -11.319 -13.499  10.071  1.00 91.54      A    N  
ATOM    948  CA  GLU A 130     -10.866 -12.353   9.294  1.00 91.81      A    C  
ATOM    949  C   GLU A 130     -10.282 -12.803   7.953  1.00 92.52      A    C  
ATOM    950  O   GLU A 130      -9.712 -13.886   7.834  1.00 89.78      A    O  
ATOM    951  CB  GLU A 130      -9.835 -11.528  10.086  1.00 89.51      A    C  
ATOM    952  CG  GLU A 130     -10.422 -10.930  11.371  1.00 85.35      A    C  
ATOM    953  CD  GLU A 130      -9.459 -10.017  12.136  1.00 86.90      A    C  
ATOM    954  OE1 GLU A 130      -9.901  -9.413  13.136  1.00 80.31      A    O  
ATOM    955  OE2 GLU A 130      -8.267  -9.892  11.756  1.00 83.11      A    O1-
ATOM    956  N   LEU A 131     -10.425 -11.954   6.931  1.00 91.74      A    N  
ATOM    957  CA  LEU A 131      -9.740 -12.092   5.653  1.00 92.02      A    C  
ATOM    958  C   LEU A 131      -8.898 -10.840   5.410  1.00 92.94      A    C  
ATOM    959  O   LEU A 131      -9.447  -9.734   5.378  1.00 91.42      A    O  
ATOM    960  CB  LEU A 131     -10.761 -12.311   4.527  1.00 90.65      A    C  
ATOM    961  CG  LEU A 131     -10.086 -12.612   3.170  1.00 89.02      A    C  
ATOM    962  CD1 LEU A 131      -9.762 -14.103   3.045  1.00 82.96      A    C  
ATOM    963  CD2 LEU A 131     -10.986 -12.213   2.011  1.00 82.49      A    C  
ATOM    964  N   ASP A 132      -7.598 -11.026   5.197  1.00 92.96      A    N  
ATOM    965  CA  ASP A 132      -6.672  -9.936   4.925  1.00 93.13      A    C  
ATOM    966  C   ASP A 132      -6.959  -9.297   3.560  1.00 93.50      A    C  
ATOM    967  O   ASP A 132      -6.966  -9.970   2.527  1.00 90.53      A    O  
ATOM    968  CB  ASP A 132      -5.222 -10.421   5.020  1.00 91.76      A    C  
ATOM    969  CG  ASP A 132      -4.821 -10.884   6.436  1.00 91.02      A    C  
ATOM    970  OD1 ASP A 132      -5.392 -10.354   7.415  1.00 84.93      A    O  
ATOM    971  OD2 ASP A 132      -3.957 -11.772   6.532  1.00 84.91      A    O1-
ATOM    972  N   PHE A 133      -7.215  -7.989   3.568  1.00 94.54      A    N  
ATOM    973  CA  PHE A 133      -7.564  -7.224   2.363  1.00 94.54      A    C  
ATOM    974  C   PHE A 133      -6.351  -6.889   1.483  1.00 94.46      A    C  
ATOM    975  O   PHE A 133      -6.527  -6.541   0.320  1.00 91.46      A    O  
ATOM    976  CB  PHE A 133      -8.277  -5.925   2.784  1.00 93.87      A    C  
ATOM    977  CG  PHE A 133      -7.343  -4.835   3.272  1.00 95.25      A    C  
ATOM    978  CD1 PHE A 133      -6.879  -4.829   4.603  1.00 94.14      A    C  
ATOM    979  CD2 PHE A 133      -6.855  -3.866   2.380  1.00 94.40      A    C  
ATOM    980  CE1 PHE A 133      -5.925  -3.891   5.025  1.00 93.66      A    C  
ATOM    981  CE2 PHE A 133      -5.901  -2.922   2.800  1.00 93.52      A    C  
ATOM    982  CZ  PHE A 133      -5.424  -2.941   4.120  1.00 93.89      A    C  
ATOM    983  N   ASP A 134      -5.150  -6.936   2.050  1.00 94.26      A    N  
ATOM    984  CA  ASP A 134      -3.893  -6.516   1.439  1.00 93.32      A    C  
ATOM    985  C   ASP A 134      -3.024  -7.684   0.968  1.00 93.52      A    C  
ATOM    986  O   ASP A 134      -2.073  -7.470   0.225  1.00 87.48      A    O  
ATOM    987  CB  ASP A 134      -3.141  -5.601   2.431  1.00 90.06      A    C  
ATOM    988  CG  ASP A 134      -2.735  -6.273   3.749  1.00 90.82      A    C  
ATOM    989  OD1 ASP A 134      -3.366  -7.263   4.161  1.00 83.69      A    O  
ATOM    990  OD2 ASP A 134      -1.809  -5.745   4.395  1.00 85.77      A    O1-
ATOM    991  N   ASP A 135      -3.365  -8.913   1.348  1.00 93.19      A    N  
ATOM    992  CA  ASP A 135      -2.642 -10.106   0.925  1.00 92.82      A    C  
ATOM    993  C   ASP A 135      -2.891 -10.397  -0.569  1.00 92.97      A    C  
ATOM    994  O   ASP A 135      -4.027 -10.702  -0.945  1.00 89.17      A    O  
ATOM    995  CB  ASP A 135      -3.040 -11.295   1.813  1.00 90.67      A    C  
ATOM    996  CG  ASP A 135      -2.204 -12.556   1.597  1.00 89.66      A    C  
ATOM    997  OD1 ASP A 135      -1.606 -12.772   0.517  1.00 84.08      A    O  
ATOM    998  OD2 ASP A 135      -2.162 -13.396   2.525  1.00 83.68      A    O1-
ATOM    999  N   PRO A 136      -1.849 -10.396  -1.420  1.00 92.87      A    N  
ATOM   1000  CA  PRO A 136      -1.994 -10.695  -2.847  1.00 92.08      A    C  
ATOM   1001  C   PRO A 136      -2.639 -12.053  -3.146  1.00 92.07      A    C  
ATOM   1002  O   PRO A 136      -3.234 -12.212  -4.210  1.00 88.45      A    O  
ATOM   1003  CB  PRO A 136      -0.580 -10.637  -3.426  1.00 90.09      A    C  
ATOM   1004  CG  PRO A 136       0.135  -9.670  -2.492  1.00 88.66      A    C  
ATOM   1005  CD  PRO A 136      -0.486  -9.995  -1.140  1.00 91.61      A    C  
ATOM   1006  N   ARG A 137      -2.602 -13.017  -2.232  1.00 90.93      A    N  
ATOM   1007  CA  ARG A 137      -3.313 -14.297  -2.401  1.00 89.73      A    C  
ATOM   1008  C   ARG A 137      -4.831 -14.122  -2.450  1.00 90.05      A    C  
ATOM   1009  O   ARG A 137      -5.522 -14.955  -3.030  1.00 87.36      A    O  
ATOM   1010  CB  ARG A 137      -2.933 -15.252  -1.262  1.00 87.89      A    C  
ATOM   1011  CG  ARG A 137      -1.434 -15.616  -1.305  1.00 80.94      A    C  
ATOM   1012  CD  ARG A 137      -1.065 -16.528  -0.142  1.00 76.90      A    C  
ATOM   1013  NE  ARG A 137      -1.102 -15.801   1.133  1.00 67.58      A    N  
ATOM   1014  CZ  ARG A 137      -0.812 -16.294   2.329  1.00 61.03      A    C  
ATOM   1015  NH1 ARG A 137      -0.463 -17.547   2.492  1.00 55.89      A    N1+
ATOM   1016  NH2 ARG A 137      -0.866 -15.524   3.373  1.00 53.91      A    N  
ATOM   1017  N   ASN A 138      -5.342 -13.047  -1.860  1.00 91.54      A    N  
ATOM   1018  CA  ASN A 138      -6.756 -12.714  -1.848  1.00 91.27      A    C  
ATOM   1019  C   ASN A 138      -7.124 -11.669  -2.909  1.00 91.44      A    C  
ATOM   1020  O   ASN A 138      -8.280 -11.642  -3.350  1.00 87.40      A    O  
ATOM   1021  CB  ASN A 138      -7.138 -12.228  -0.441  1.00 89.91      A    C  
ATOM   1022  CG  ASN A 138      -6.890 -13.269   0.640  1.00 89.57      A    C  
ATOM   1023  ND2 ASN A 138      -6.553 -12.821   1.828  1.00 81.86      A    N  
ATOM   1024  OD1 ASN A 138      -7.017 -14.466   0.436  1.00 82.28      A    O  
ATOM   1025  N   THR A 139      -6.176 -10.817  -3.321  1.00 91.66      A    N  
ATOM   1026  CA  THR A 139      -6.429  -9.642  -4.173  1.00 90.92      A    C  
ATOM   1027  C   THR A 139      -5.968  -9.795  -5.621  1.00 90.53      A    C  
ATOM   1028  O   THR A 139      -6.413  -9.027  -6.466  1.00 85.86      A    O  
ATOM   1029  CB  THR A 139      -5.770  -8.394  -3.583  1.00 90.02      A    C  
ATOM   1030  CG2 THR A 139      -6.225  -8.109  -2.149  1.00 82.88      A    C  
ATOM   1031  OG1 THR A 139      -4.379  -8.547  -3.557  1.00 82.22      A    O  
ATOM   1032  N   ALA A 140      -5.095 -10.755  -5.915  1.00 89.66      A    N  
ATOM   1033  CA  ALA A 140      -4.509 -10.912  -7.230  1.00 88.47      A    C  
ATOM   1034  C   ALA A 140      -5.584 -11.172  -8.312  1.00 89.17      A    C  
ATOM   1035  O   ALA A 140      -6.452 -12.028  -8.116  1.00 85.45      A    O  
ATOM   1036  CB  ALA A 140      -3.462 -12.030  -7.204  1.00 85.38      A    C  
ATOM   1037  N   PRO A 141      -5.507 -10.495  -9.470  1.00 88.82      A    N  
ATOM   1038  CA  PRO A 141      -6.458 -10.661 -10.560  1.00 87.54      A    C  
ATOM   1039  C   PRO A 141      -6.129 -11.904 -11.405  1.00 88.08      A    C  
ATOM   1040  O   PRO A 141      -5.857 -11.830 -12.593  1.00 83.22      A    O  
ATOM   1041  CB  PRO A 141      -6.370  -9.335 -11.337  1.00 84.44      A    C  
ATOM   1042  CG  PRO A 141      -4.897  -8.963 -11.191  1.00 84.57      A    C  
ATOM   1043  CD  PRO A 141      -4.560  -9.435  -9.773  1.00 87.72      A    C  
ATOM   1044  N   THR A 142      -6.148 -13.091 -10.773  1.00 87.25      A    N  
ATOM   1045  CA  THR A 142      -5.849 -14.366 -11.439  1.00 85.80      A    C  
ATOM   1046  C   THR A 142      -7.036 -14.929 -12.233  1.00 85.77      A    C  
ATOM   1047  O   THR A 142      -6.852 -15.787 -13.092  1.00 79.36      A    O  
ATOM   1048  CB  THR A 142      -5.397 -15.420 -10.417  1.00 83.45      A    C  
ATOM   1049  CG2 THR A 142      -4.063 -15.037  -9.765  1.00 74.55      A    C  
ATOM   1050  OG1 THR A 142      -6.340 -15.556  -9.380  1.00 75.65      A    O  
ATOM   1051  N   GLY A 143      -8.234 -14.451 -11.954  1.00 85.00      A    N  
ATOM   1052  CA  GLY A 143      -9.469 -14.811 -12.635  1.00 85.47      A    C  
ATOM   1053  C   GLY A 143     -10.558 -13.789 -12.352  1.00 87.20      A    C  
ATOM   1054  O   GLY A 143     -10.431 -12.958 -11.451  1.00 83.97      A    O  
ATOM   1055  N   TRP A 144     -11.648 -13.855 -13.110  1.00 86.42      A    N  
ATOM   1056  CA  TRP A 144     -12.771 -12.928 -12.960  1.00 85.73      A    C  
ATOM   1057  C   TRP A 144     -13.330 -12.929 -11.534  1.00 87.07      A    C  
ATOM   1058  O   TRP A 144     -13.437 -11.880 -10.896  1.00 84.65      A    O  
ATOM   1059  CB  TRP A 144     -13.855 -13.317 -13.967  1.00 82.77      A    C  
ATOM   1060  CG  TRP A 144     -15.132 -12.541 -13.867  1.00 81.96      A    C  
ATOM   1061  CD1 TRP A 144     -16.351 -13.052 -13.594  1.00 76.73      A    C  
ATOM   1062  CD2 TRP A 144     -15.326 -11.110 -14.056  1.00 80.42      A    C  
ATOM   1063  CE2 TRP A 144     -16.710 -10.830 -13.899  1.00 78.78      A    C  
ATOM   1064  CE3 TRP A 144     -14.470 -10.028 -14.360  1.00 76.48      A    C  
ATOM   1065  NE1 TRP A 144     -17.303 -12.035 -13.619  1.00 75.26      A    N  
ATOM   1066  CZ2 TRP A 144     -17.231  -9.525 -14.038  1.00 75.91      A    C  
ATOM   1067  CZ3 TRP A 144     -14.988  -8.732 -14.497  1.00 71.35      A    C  
ATOM   1068  CH2 TRP A 144     -16.350  -8.487 -14.337  1.00 72.56      A    C  
ATOM   1069  N   ARG A 145     -13.608 -14.110 -10.991  1.00 85.28      A    N  
ATOM   1070  CA  ARG A 145     -14.150 -14.255  -9.634  1.00 85.27      A    C  
ATOM   1071  C   ARG A 145     -13.139 -13.848  -8.565  1.00 86.71      A    C  
ATOM   1072  O   ARG A 145     -13.481 -13.146  -7.619  1.00 84.76      A    O  
ATOM   1073  CB  ARG A 145     -14.618 -15.701  -9.446  1.00 82.07      A    C  
ATOM   1074  CG  ARG A 145     -16.038 -15.731  -8.903  1.00 73.15      A    C  
ATOM   1075  CD  ARG A 145     -16.520 -17.159  -8.765  1.00 69.88      A    C  
ATOM   1076  NE  ARG A 145     -17.901 -17.176  -8.282  1.00 61.81      A    N  
ATOM   1077  CZ  ARG A 145     -18.671 -18.228  -8.121  1.00 55.45      A    C  
ATOM   1078  NH1 ARG A 145     -18.247 -19.441  -8.395  1.00 52.87      A    N1+
ATOM   1079  NH2 ARG A 145     -19.875 -18.068  -7.682  1.00 48.46      A    N  
ATOM   1080  N   GLU A 146     -11.897 -14.263  -8.745  1.00 86.73      A    N  
ATOM   1081  CA  GLU A 146     -10.796 -14.016  -7.823  1.00 87.08      A    C  
ATOM   1082  C   GLU A 146     -10.448 -12.527  -7.740  1.00 88.48      A    C  
ATOM   1083  O   GLU A 146     -10.243 -12.006  -6.651  1.00 86.70      A    O  
ATOM   1084  CB  GLU A 146      -9.561 -14.834  -8.258  1.00 85.84      A    C  
ATOM   1085  CG  GLU A 146      -9.715 -16.366  -8.131  1.00 81.57      A    C  
ATOM   1086  CD  GLU A 146     -10.627 -17.035  -9.172  1.00 76.37      A    C  
ATOM   1087  OE1 GLU A 146     -10.996 -18.205  -8.941  1.00 66.24      A    O  
ATOM   1088  OE2 GLU A 146     -11.004 -16.383 -10.175  1.00 69.28      A    O1-
ATOM   1089  N   SER A 147     -10.491 -11.816  -8.864  1.00 88.57      A    N  
ATOM   1090  CA  SER A 147     -10.220 -10.375  -8.898  1.00 88.29      A    C  
ATOM   1091  C   SER A 147     -11.211  -9.561  -8.056  1.00 89.54      A    C  
ATOM   1092  O   SER A 147     -10.873  -8.485  -7.567  1.00 86.72      A    O  
ATOM   1093  CB  SER A 147     -10.232  -9.864 -10.345  1.00 85.69      A    C  
ATOM   1094  OG  SER A 147     -11.541  -9.737 -10.857  1.00 73.27      A    O  
ATOM   1095  N   HIS A 148     -12.399 -10.087  -7.830  1.00 89.35      A    N  
ATOM   1096  CA  HIS A 148     -13.468  -9.407  -7.105  1.00 89.00      A    C  
ATOM   1097  C   HIS A 148     -13.600  -9.814  -5.635  1.00 89.85      A    C  
ATOM   1098  O   HIS A 148     -14.446  -9.254  -4.940  1.00 86.82      A    O  
ATOM   1099  CB  HIS A 148     -14.787  -9.588  -7.869  1.00 86.63      A    C  
ATOM   1100  CG  HIS A 148     -14.817  -8.896  -9.198  1.00 84.73      A    C  
ATOM   1101  CD2 HIS A 148     -13.973  -7.911  -9.658  1.00 74.29      A    C  
ATOM   1102  ND1 HIS A 148     -15.742  -9.121 -10.194  1.00 73.43      A    N  
ATOM   1103  CE1 HIS A 148     -15.459  -8.305 -11.213  1.00 74.07      A    C  
ATOM   1104  NE2 HIS A 148     -14.386  -7.557 -10.927  1.00 75.92      A    N  
ATOM   1105  N   ARG A 149     -12.764 -10.722  -5.122  1.00 91.30      A    N  
ATOM   1106  CA  ARG A 149     -12.845 -11.215  -3.728  1.00 91.44      A    C  
ATOM   1107  C   ARG A 149     -12.772 -10.103  -2.682  1.00 91.83      A    C  
ATOM   1108  O   ARG A 149     -13.430 -10.201  -1.656  1.00 88.75      A    O  
ATOM   1109  CB  ARG A 149     -11.722 -12.227  -3.450  1.00 89.40      A    C  
ATOM   1110  CG  ARG A 149     -12.017 -13.599  -4.056  1.00 83.01      A    C  
ATOM   1111  CD  ARG A 149     -10.839 -14.549  -3.878  1.00 83.21      A    C  
ATOM   1112  NE  ARG A 149     -11.051 -15.504  -2.772  1.00 77.14      A    N  
ATOM   1113  CZ  ARG A 149     -10.163 -16.368  -2.331  1.00 73.85      A    C  
ATOM   1114  NH1 ARG A 149      -8.954 -16.417  -2.806  1.00 66.34      A    N1+
ATOM   1115  NH2 ARG A 149     -10.468 -17.214  -1.396  1.00 65.66      A    N  
ATOM   1116  N   THR A 150     -11.992  -9.067  -2.947  1.00 92.48      A    N  
ATOM   1117  CA  THR A 150     -11.828  -7.935  -2.026  1.00 92.97      A    C  
ATOM   1118  C   THR A 150     -12.417  -6.637  -2.579  1.00 93.45      A    C  
ATOM   1119  O   THR A 150     -12.120  -5.555  -2.083  1.00 90.28      A    O  
ATOM   1120  CB  THR A 150     -10.366  -7.756  -1.602  1.00 91.45      A    C  
ATOM   1121  CG2 THR A 150      -9.797  -9.015  -0.944  1.00 82.88      A    C  
ATOM   1122  OG1 THR A 150      -9.587  -7.455  -2.732  1.00 83.98      A    O  
ATOM   1123  N   LYS A 151     -13.267  -6.707  -3.605  1.00 93.07      A    N  
ATOM   1124  CA  LYS A 151     -13.958  -5.549  -4.179  1.00 93.18      A    C  
ATOM   1125  C   LYS A 151     -15.384  -5.479  -3.636  1.00 93.30      A    C  
ATOM   1126  O   LYS A 151     -16.242  -6.271  -4.023  1.00 90.98      A    O  
ATOM   1127  CB  LYS A 151     -13.868  -5.589  -5.709  1.00 91.73      A    C  
ATOM   1128  CG  LYS A 151     -14.236  -4.243  -6.348  1.00 87.81      A    C  
ATOM   1129  CD  LYS A 151     -13.798  -4.213  -7.815  1.00 85.17      A    C  
ATOM   1130  CE  LYS A 151     -13.986  -2.827  -8.451  1.00 81.39      A    C  
ATOM   1131  NZ  LYS A 151     -13.212  -2.677  -9.705  1.00 76.32      A    N1+
ATOM   1132  N   LEU A 152     -15.625  -4.536  -2.735  1.00 93.69      A    N  
ATOM   1133  CA  LEU A 152     -16.944  -4.339  -2.138  1.00 93.97      A    C  
ATOM   1134  C   LEU A 152     -17.877  -3.693  -3.165  1.00 94.02      A    C  
ATOM   1135  O   LEU A 152     -17.583  -2.639  -3.705  1.00 92.51      A    O  
ATOM   1136  CB  LEU A 152     -16.789  -3.495  -0.869  1.00 93.74      A    C  
ATOM   1137  CG  LEU A 152     -18.101  -3.306  -0.076  1.00 93.47      A    C  
ATOM   1138  CD1 LEU A 152     -18.599  -4.630   0.520  1.00 91.00      A    C  
ATOM   1139  CD2 LEU A 152     -17.866  -2.332   1.074  1.00 90.91      A    C  
ATOM   1140  N   ARG A 153     -19.017  -4.327  -3.389  1.00 93.35      A    N  
ATOM   1141  CA  ARG A 153     -20.101  -3.850  -4.253  1.00 92.67      A    C  
ATOM   1142  C   ARG A 153     -21.355  -3.689  -3.420  1.00 92.98      A    C  
ATOM   1143  O   ARG A 153     -21.766  -4.627  -2.743  1.00 90.95      A    O  
ATOM   1144  CB  ARG A 153     -20.323  -4.846  -5.398  1.00 90.85      A    C  
ATOM   1145  CG  ARG A 153     -19.166  -4.856  -6.401  1.00 87.50      A    C  
ATOM   1146  CD  ARG A 153     -19.104  -6.177  -7.146  1.00 86.01      A    C  
ATOM   1147  NE  ARG A 153     -18.459  -7.193  -6.318  1.00 82.58      A    N  
ATOM   1148  CZ  ARG A 153     -18.392  -8.487  -6.590  1.00 82.66      A    C  
ATOM   1149  NH1 ARG A 153     -19.010  -9.010  -7.607  1.00 72.74      A    N1+
ATOM   1150  NH2 ARG A 153     -17.692  -9.266  -5.832  1.00 77.07      A    N  
ATOM   1151  N   VAL A 154     -21.931  -2.505  -3.444  1.00 93.78      A    N  
ATOM   1152  CA  VAL A 154     -23.035  -2.137  -2.565  1.00 93.82      A    C  
ATOM   1153  C   VAL A 154     -24.168  -1.541  -3.388  1.00 93.82      A    C  
ATOM   1154  O   VAL A 154     -23.928  -0.711  -4.263  1.00 92.02      A    O  
ATOM   1155  CB  VAL A 154     -22.569  -1.161  -1.477  1.00 92.51      A    C  
ATOM   1156  CG1 VAL A 154     -23.698  -0.782  -0.523  1.00 84.57      A    C  
ATOM   1157  CG2 VAL A 154     -21.452  -1.769  -0.617  1.00 84.72      A    C  
ATOM   1158  N   GLN A 155     -25.400  -1.912  -3.079  1.00 93.11      A    N  
ATOM   1159  CA  GLN A 155     -26.605  -1.250  -3.563  1.00 93.26      A    C  
ATOM   1160  C   GLN A 155     -27.278  -0.523  -2.408  1.00 93.85      A    C  
ATOM   1161  O   GLN A 155     -27.643  -1.119  -1.401  1.00 92.66      A    O  
ATOM   1162  CB  GLN A 155     -27.520  -2.277  -4.236  1.00 91.57      A    C  
ATOM   1163  CG  GLN A 155     -28.772  -1.627  -4.842  1.00 88.87      A    C  
ATOM   1164  CD  GLN A 155     -29.554  -2.632  -5.701  1.00 88.03      A    C  
ATOM   1165  NE2 GLN A 155     -29.396  -2.599  -6.999  1.00 78.34      A    N  
ATOM   1166  OE1 GLN A 155     -30.296  -3.450  -5.200  1.00 79.97      A    O  
ATOM   1167  N   VAL A 156     -27.477   0.781  -2.574  1.00 93.93      A    N  
ATOM   1168  CA  VAL A 156     -28.272   1.601  -1.663  1.00 94.03      A    C  
ATOM   1169  C   VAL A 156     -29.683   1.699  -2.217  1.00 93.83      A    C  
ATOM   1170  O   VAL A 156     -29.884   2.137  -3.350  1.00 92.28      A    O  
ATOM   1171  CB  VAL A 156     -27.647   2.984  -1.454  1.00 93.57      A    C  
ATOM   1172  CG1 VAL A 156     -28.515   3.874  -0.556  1.00 88.55      A    C  
ATOM   1173  CG2 VAL A 156     -26.273   2.849  -0.779  1.00 89.19      A    C  
ATOM   1174  N   THR A 157     -30.673   1.324  -1.416  1.00 93.14      A    N  
ATOM   1175  CA  THR A 157     -32.090   1.531  -1.701  1.00 92.63      A    C  
ATOM   1176  C   THR A 157     -32.592   2.686  -0.849  1.00 92.89      A    C  
ATOM   1177  O   THR A 157     -32.653   2.588   0.374  1.00 90.84      A    O  
ATOM   1178  CB  THR A 157     -32.898   0.254  -1.443  1.00 91.16      A    C  
ATOM   1179  CG2 THR A 157     -34.369   0.415  -1.848  1.00 79.01      A    C  
ATOM   1180  OG1 THR A 157     -32.379  -0.812  -2.208  1.00 78.93      A    O  
ATOM   1181  N   PHE A 158     -32.969   3.776  -1.491  1.00 91.72      A    N  
ATOM   1182  CA  PHE A 158     -33.626   4.901  -0.843  1.00 91.58      A    C  
ATOM   1183  C   PHE A 158     -35.133   4.790  -1.030  1.00 91.58      A    C  
ATOM   1184  O   PHE A 158     -35.654   4.966  -2.130  1.00 89.57      A    O  
ATOM   1185  CB  PHE A 158     -33.064   6.224  -1.386  1.00 90.61      A    C  
ATOM   1186  CG  PHE A 158     -33.721   7.469  -0.809  1.00 91.34      A    C  
ATOM   1187  CD1 PHE A 158     -33.956   8.595  -1.627  1.00 87.15      A    C  
ATOM   1188  CD2 PHE A 158     -34.090   7.539   0.549  1.00 87.51      A    C  
ATOM   1189  CE1 PHE A 158     -34.523   9.763  -1.102  1.00 86.64      A    C  
ATOM   1190  CE2 PHE A 158     -34.668   8.699   1.078  1.00 86.21      A    C  
ATOM   1191  CZ  PHE A 158     -34.876   9.808   0.254  1.00 87.64      A    C  
ATOM   1192  N   ASN A 159     -35.866   4.541   0.052  1.00 90.68      A    N  
ATOM   1193  CA  ASN A 159     -37.319   4.527   0.080  1.00 89.70      A    C  
ATOM   1194  C   ASN A 159     -37.848   5.973   0.104  1.00 89.42      A    C  
ATOM   1195  O   ASN A 159     -38.246   6.512   1.143  1.00 86.33      A    O  
ATOM   1196  CB  ASN A 159     -37.786   3.654   1.251  1.00 88.18      A    C  
ATOM   1197  CG  ASN A 159     -37.562   2.172   0.989  1.00 86.38      A    C  
ATOM   1198  ND2 ASN A 159     -37.236   1.407   2.012  1.00 78.02      A    N  
ATOM   1199  OD1 ASN A 159     -37.691   1.679  -0.119  1.00 78.90      A    O  
ATOM   1200  N   TYR A 160     -37.806   6.619  -1.059  1.00 89.19      A    N  
ATOM   1201  CA  TYR A 160     -38.195   8.009  -1.204  1.00 89.12      A    C  
ATOM   1202  C   TYR A 160     -39.704   8.179  -1.043  1.00 89.02      A    C  
ATOM   1203  O   TYR A 160     -40.502   7.700  -1.853  1.00 87.12      A    O  
ATOM   1204  CB  TYR A 160     -37.706   8.547  -2.552  1.00 88.61      A    C  
ATOM   1205  CG  TYR A 160     -38.144   9.970  -2.820  1.00 89.68      A    C  
ATOM   1206  CD1 TYR A 160     -39.106  10.261  -3.808  1.00 86.18      A    C  
ATOM   1207  CD2 TYR A 160     -37.618  11.024  -2.047  1.00 86.71      A    C  
ATOM   1208  CE1 TYR A 160     -39.529  11.576  -4.029  1.00 85.26      A    C  
ATOM   1209  CE2 TYR A 160     -38.042  12.348  -2.256  1.00 85.27      A    C  
ATOM   1210  CZ  TYR A 160     -38.998  12.625  -3.249  1.00 86.82      A    C  
ATOM   1211  OH  TYR A 160     -39.420  13.915  -3.450  1.00 85.26      A    O  
ATOM   1212  N   ARG A 161     -40.104   8.910  -0.005  1.00 86.95      A    N  
ATOM   1213  CA  ARG A 161     -41.497   9.295   0.193  1.00 86.83      A    C  
ATOM   1214  C   ARG A 161     -41.827  10.484  -0.696  1.00 87.16      A    C  
ATOM   1215  O   ARG A 161     -41.314  11.577  -0.485  1.00 82.90      A    O  
ATOM   1216  CB  ARG A 161     -41.747   9.587   1.674  1.00 83.89      A    C  
ATOM   1217  CG  ARG A 161     -43.221   9.926   1.922  1.00 79.10      A    C  
ATOM   1218  CD  ARG A 161     -43.438  10.215   3.398  1.00 75.66      A    C  
ATOM   1219  NE  ARG A 161     -44.836  10.609   3.656  1.00 69.39      A    N  
ATOM   1220  CZ  ARG A 161     -45.334  10.911   4.845  1.00 65.48      A    C  
ATOM   1221  NH1 ARG A 161     -44.603  10.899   5.926  1.00 60.85      A    N1+
ATOM   1222  NH2 ARG A 161     -46.590  11.258   4.961  1.00 58.43      A    N  
ATOM   1223  N   MET A 162     -42.752  10.270  -1.644  1.00 85.87      A    N  
ATOM   1224  CA  MET A 162     -43.277  11.348  -2.468  1.00 85.58      A    C  
ATOM   1225  C   MET A 162     -44.145  12.295  -1.634  1.00 85.70      A    C  
ATOM   1226  O   MET A 162     -44.961  11.861  -0.819  1.00 83.02      A    O  
ATOM   1227  CB  MET A 162     -44.048  10.760  -3.662  1.00 84.03      A    C  
ATOM   1228  CG  MET A 162     -43.112  10.019  -4.627  1.00 81.91      A    C  
ATOM   1229  SD  MET A 162     -43.958   9.274  -6.051  1.00 80.58      A    S  
ATOM   1230  CE  MET A 162     -44.606   7.785  -5.273  1.00 67.99      A    C  
ATOM   1231  N   ILE A 163     -43.934  13.590  -1.814  1.00 85.56      A    N  
ATOM   1232  CA  ILE A 163     -44.599  14.639  -1.017  1.00 85.25      A    C  
ATOM   1233  C   ILE A 163     -45.666  15.401  -1.791  1.00 86.02      A    C  
ATOM   1234  O   ILE A 163     -46.475  16.092  -1.180  1.00 80.87      A    O  
ATOM   1235  CB  ILE A 163     -43.565  15.605  -0.420  1.00 81.02      A    C  
ATOM   1236  CG1 ILE A 163     -42.700  16.299  -1.498  1.00 72.41      A    C  
ATOM   1237  CG2 ILE A 163     -42.681  14.866   0.606  1.00 68.64      A    C  
ATOM   1238  CD1 ILE A 163     -41.919  17.503  -0.967  1.00 63.93      A    C  
ATOM   1239  N   ILE A 164     -45.677  15.310  -3.119  1.00 85.68      A    N  
ATOM   1240  CA  ILE A 164     -46.593  16.077  -3.974  1.00 85.58      A    C  
ATOM   1241  C   ILE A 164     -47.906  15.302  -4.118  1.00 86.52      A    C  
ATOM   1242  O   ILE A 164     -47.915  14.206  -4.680  1.00 83.54      A    O  
ATOM   1243  CB  ILE A 164     -45.952  16.380  -5.341  1.00 83.47      A    C  
ATOM   1244  CG1 ILE A 164     -44.578  17.076  -5.230  1.00 79.58      A    C  
ATOM   1245  CG2 ILE A 164     -46.903  17.247  -6.187  1.00 78.31      A    C  
ATOM   1246  CD1 ILE A 164     -44.584  18.435  -4.494  1.00 70.65      A    C  
ATOM   1247  N   PRO A 165     -49.032  15.849  -3.653  1.00 85.34      A    N  
ATOM   1248  CA  PRO A 165     -50.320  15.176  -3.722  1.00 83.85      A    C  
ATOM   1249  C   PRO A 165     -50.763  14.952  -5.171  1.00 83.84      A    C  
ATOM   1250  O   PRO A 165     -50.370  15.688  -6.076  1.00 77.97      A    O  
ATOM   1251  CB  PRO A 165     -51.286  16.076  -2.936  1.00 80.34      A    C  
ATOM   1252  CG  PRO A 165     -50.658  17.463  -3.064  1.00 79.77      A    C  
ATOM   1253  CD  PRO A 165     -49.156  17.169  -3.071  1.00 83.08      A    C  
ATOM   1254  N   PHE A 166     -51.602  13.945  -5.391  1.00 84.46      A    N  
ATOM   1255  CA  PHE A 166     -52.040  13.437  -6.693  1.00 84.00      A    C  
ATOM   1256  C   PHE A 166     -50.929  12.856  -7.576  1.00 85.44      A    C  
ATOM   1257  O   PHE A 166     -51.095  11.752  -8.102  1.00 81.12      A    O  
ATOM   1258  CB  PHE A 166     -52.865  14.467  -7.475  1.00 80.30      A    C  
ATOM   1259  CG  PHE A 166     -54.206  14.782  -6.877  1.00 75.50      A    C  
ATOM   1260  CD1 PHE A 166     -55.305  13.959  -7.175  1.00 70.36      A    C  
ATOM   1261  CD2 PHE A 166     -54.374  15.883  -6.025  1.00 67.18      A    C  
ATOM   1262  CE1 PHE A 166     -56.568  14.233  -6.633  1.00 62.09      A    C  
ATOM   1263  CE2 PHE A 166     -55.631  16.158  -5.471  1.00 62.32      A    C  
ATOM   1264  CZ  PHE A 166     -56.735  15.335  -5.772  1.00 62.73      A    C  
ATOM   1265  N   ALA A 167     -49.831  13.549  -7.749  1.00 84.11      A    N  
ATOM   1266  CA  ALA A 167     -48.712  13.059  -8.547  1.00 83.66      A    C  
ATOM   1267  C   ALA A 167     -48.056  11.824  -7.917  1.00 85.84      A    C  
ATOM   1268  O   ALA A 167     -47.722  10.882  -8.633  1.00 82.55      A    O  
ATOM   1269  CB  ALA A 167     -47.707  14.196  -8.738  1.00 81.51      A    C  
ATOM   1270  N   ASP A 168     -47.962  11.801  -6.592  1.00 85.91      A    N  
ATOM   1271  CA  ASP A 168     -47.500  10.657  -5.806  1.00 84.63      A    C  
ATOM   1272  C   ASP A 168     -48.317   9.388  -6.092  1.00 85.70      A    C  
ATOM   1273  O   ASP A 168     -47.753   8.345  -6.421  1.00 81.58      A    O  
ATOM   1274  CB  ASP A 168     -47.538  11.021  -4.307  1.00 80.86      A    C  
ATOM   1275  CG  ASP A 168     -48.887  11.493  -3.741  1.00 78.80      A    C  
ATOM   1276  OD1 ASP A 168     -49.844  11.694  -4.520  1.00 68.88      A    O  
ATOM   1277  OD2 ASP A 168     -48.972  11.664  -2.508  1.00 73.68      A    O1-
ATOM   1278  N   TRP A 169     -49.646   9.488  -6.049  1.00 86.43      A    N  
ATOM   1279  CA  TRP A 169     -50.545   8.371  -6.325  1.00 85.57      A    C  
ATOM   1280  C   TRP A 169     -50.395   7.850  -7.758  1.00 86.21      A    C  
ATOM   1281  O   TRP A 169     -50.299   6.642  -7.973  1.00 83.60      A    O  
ATOM   1282  CB  TRP A 169     -51.991   8.794  -6.050  1.00 84.08      A    C  
ATOM   1283  CG  TRP A 169     -52.991   7.718  -6.355  1.00 82.73      A    C  
ATOM   1284  CD1 TRP A 169     -53.259   6.665  -5.562  1.00 75.66      A    C  
ATOM   1285  CD2 TRP A 169     -53.825   7.569  -7.550  1.00 79.92      A    C  
ATOM   1286  CE2 TRP A 169     -54.581   6.371  -7.404  1.00 78.15      A    C  
ATOM   1287  CE3 TRP A 169     -54.000   8.317  -8.731  1.00 73.83      A    C  
ATOM   1288  NE1 TRP A 169     -54.211   5.858  -6.181  1.00 73.74      A    N  
ATOM   1289  CZ2 TRP A 169     -55.482   5.922  -8.405  1.00 76.67      A    C  
ATOM   1290  CZ3 TRP A 169     -54.889   7.874  -9.719  1.00 69.16      A    C  
ATOM   1291  CH2 TRP A 169     -55.622   6.689  -9.562  1.00 70.24      A    C  
ATOM   1292  N   VAL A 170     -50.332   8.752  -8.743  1.00 87.53      A    N  
ATOM   1293  CA  VAL A 170     -50.213   8.353 -10.153  1.00 86.33      A    C  
ATOM   1294  C   VAL A 170     -48.868   7.686 -10.427  1.00 86.75      A    C  
ATOM   1295  O   VAL A 170     -48.836   6.645 -11.086  1.00 85.75      A    O  
ATOM   1296  CB  VAL A 170     -50.443   9.545 -11.096  1.00 85.08      A    C  
ATOM   1297  CG1 VAL A 170     -50.158   9.200 -12.559  1.00 77.84      A    C  
ATOM   1298  CG2 VAL A 170     -51.905   9.997 -10.998  1.00 79.03      A    C  
ATOM   1299  N   ILE A 171     -47.783   8.238  -9.909  1.00 87.69      A    N  
ATOM   1300  CA  ILE A 171     -46.440   7.656 -10.071  1.00 85.95      A    C  
ATOM   1301  C   ILE A 171     -46.365   6.299  -9.368  1.00 86.73      A    C  
ATOM   1302  O   ILE A 171     -45.851   5.350  -9.957  1.00 84.86      A    O  
ATOM   1303  CB  ILE A 171     -45.355   8.635  -9.573  1.00 84.81      A    C  
ATOM   1304  CG1 ILE A 171     -45.310   9.898 -10.488  1.00 81.32      A    C  
ATOM   1305  CG2 ILE A 171     -43.973   7.962  -9.568  1.00 80.50      A    C  
ATOM   1306  CD1 ILE A 171     -44.498  11.049  -9.910  1.00 72.57      A    C  
ATOM   1307  N   TYR A 172     -46.927   6.173  -8.175  1.00 88.83      A    N  
ATOM   1308  CA  TYR A 172     -46.986   4.909  -7.448  1.00 87.70      A    C  
ATOM   1309  C   TYR A 172     -47.766   3.839  -8.214  1.00 88.40      A    C  
ATOM   1310  O   TYR A 172     -47.270   2.731  -8.401  1.00 87.49      A    O  
ATOM   1311  CB  TYR A 172     -47.596   5.155  -6.062  1.00 87.11      A    C  
ATOM   1312  CG  TYR A 172     -47.682   3.893  -5.231  1.00 87.17      A    C  
ATOM   1313  CD1 TYR A 172     -48.884   3.143  -5.187  1.00 82.69      A    C  
ATOM   1314  CD2 TYR A 172     -46.544   3.420  -4.551  1.00 83.50      A    C  
ATOM   1315  CE1 TYR A 172     -48.939   1.939  -4.481  1.00 81.23      A    C  
ATOM   1316  CE2 TYR A 172     -46.593   2.217  -3.836  1.00 81.86      A    C  
ATOM   1317  CZ  TYR A 172     -47.790   1.472  -3.808  1.00 82.61      A    C  
ATOM   1318  OH  TYR A 172     -47.830   0.281  -3.134  1.00 80.41      A    O  
ATOM   1319  N   GLN A 173     -48.956   4.173  -8.730  1.00 87.53      A    N  
ATOM   1320  CA  GLN A 173     -49.754   3.232  -9.517  1.00 86.23      A    C  
ATOM   1321  C   GLN A 173     -49.069   2.850 -10.832  1.00 86.37      A    C  
ATOM   1322  O   GLN A 173     -49.132   1.689 -11.239  1.00 83.87      A    O  
ATOM   1323  CB  GLN A 173     -51.143   3.835  -9.797  1.00 85.51      A    C  
ATOM   1324  CG  GLN A 173     -52.036   3.905  -8.546  1.00 80.50      A    C  
ATOM   1325  CD  GLN A 173     -52.459   2.540  -8.003  1.00 76.48      A    C  
ATOM   1326  NE2 GLN A 173     -53.056   2.497  -6.836  1.00 64.41      A    N  
ATOM   1327  OE1 GLN A 173     -52.288   1.489  -8.602  1.00 66.88      A    O  
ATOM   1328  N   ALA A 174     -48.388   3.787 -11.486  1.00 86.85      A    N  
ATOM   1329  CA  ALA A 174     -47.624   3.511 -12.694  1.00 85.08      A    C  
ATOM   1330  C   ALA A 174     -46.438   2.572 -12.407  1.00 84.42      A    C  
ATOM   1331  O   ALA A 174     -46.228   1.609 -13.148  1.00 80.97      A    O  
ATOM   1332  CB  ALA A 174     -47.162   4.836 -13.309  1.00 83.89      A    C  
ATOM   1333  N   ALA A 175     -45.711   2.793 -11.322  1.00 84.87      A    N  
ATOM   1334  CA  ALA A 175     -44.610   1.942 -10.904  1.00 82.56      A    C  
ATOM   1335  C   ALA A 175     -45.095   0.535 -10.530  1.00 81.76      A    C  
ATOM   1336  O   ALA A 175     -44.585  -0.455 -11.059  1.00 77.47      A    O  
ATOM   1337  CB  ALA A 175     -43.880   2.617  -9.731  1.00 80.71      A    C  
ATOM   1338  N   ARG A 176     -46.152   0.431  -9.728  1.00 81.55      A    N  
ATOM   1339  CA  ARG A 176     -46.759  -0.847  -9.333  1.00 79.87      A    C  
ATOM   1340  C   ARG A 176     -47.284  -1.619 -10.540  1.00 79.24      A    C  
ATOM   1341  O   ARG A 176     -47.026  -2.811 -10.667  1.00 73.71      A    O  
ATOM   1342  CB  ARG A 176     -47.866  -0.573  -8.307  1.00 76.12      A    C  
ATOM   1343  CG  ARG A 176     -48.402  -1.878  -7.698  1.00 68.01      A    C  
ATOM   1344  CD  ARG A 176     -49.510  -1.562  -6.696  1.00 65.05      A    C  
ATOM   1345  NE  ARG A 176     -50.060  -2.795  -6.116  1.00 57.18      A    N  
ATOM   1346  CZ  ARG A 176     -51.281  -2.964  -5.637  1.00 52.51      A    C  
ATOM   1347  NH1 ARG A 176     -52.157  -2.005  -5.614  1.00 48.90      A    N1+
ATOM   1348  NH2 ARG A 176     -51.630  -4.112  -5.163  1.00 46.13      A    N  
ATOM   1349  N   GLY A 177     -47.959  -0.944 -11.459  1.00 79.74      A    N  
ATOM   1350  CA  GLY A 177     -48.425  -1.561 -12.704  1.00 77.65      A    C  
ATOM   1351  C   GLY A 177     -47.278  -2.103 -13.563  1.00 77.84      A    C  
ATOM   1352  O   GLY A 177     -47.454  -3.083 -14.285  1.00 73.34      A    O  
ATOM   1353  N   ARG A 178     -46.130  -1.506 -13.455  1.00 76.34      A    N  
ATOM   1354  CA  ARG A 178     -44.926  -1.940 -14.153  1.00 74.32      A    C  
ATOM   1355  C   ARG A 178     -44.274  -3.152 -13.492  1.00 75.28      A    C  
ATOM   1356  O   ARG A 178     -43.934  -4.092 -14.202  1.00 71.96      A    O  
ATOM   1357  CB  ARG A 178     -43.964  -0.759 -14.220  1.00 69.77      A    C  
ATOM   1358  CG  ARG A 178     -43.081  -0.856 -15.440  1.00 62.58      A    C  
ATOM   1359  CD  ARG A 178     -42.059   0.272 -15.380  1.00 59.58      A    C  
ATOM   1360  NE  ARG A 178     -41.647   0.647 -16.716  1.00 53.25      A    N  
ATOM   1361  CZ  ARG A 178     -40.928   1.688 -17.021  1.00 48.32      A    C  
ATOM   1362  NH1 ARG A 178     -40.349   2.419 -16.101  1.00 45.56      A    N1+
ATOM   1363  NH2 ARG A 178     -40.801   2.025 -18.262  1.00 42.15      A    N  
ATOM   1364  N   GLU A 179     -44.128  -3.159 -12.165  1.00 71.96      A    N  
ATOM   1365  CA  GLU A 179     -43.645  -4.317 -11.401  1.00 71.23      A    C  
ATOM   1366  C   GLU A 179     -44.562  -5.521 -11.594  1.00 71.30      A    C  
ATOM   1367  O   GLU A 179     -44.096  -6.587 -11.984  1.00 69.22      A    O  
ATOM   1368  CB  GLU A 179     -43.469  -3.968  -9.917  1.00 67.95      A    C  
ATOM   1369  CG  GLU A 179     -42.095  -3.343  -9.659  1.00 62.58      A    C  
ATOM   1370  CD  GLU A 179     -41.839  -2.904  -8.214  1.00 59.51      A    C  
ATOM   1371  OE1 GLU A 179     -40.643  -2.772  -7.852  1.00 52.88      A    O  
ATOM   1372  OE2 GLU A 179     -42.824  -2.619  -7.507  1.00 53.26      A    O1-
ATOM   1373  N   LEU A 180     -45.882  -5.340 -11.498  1.00 69.59      A    N  
ATOM   1374  CA  LEU A 180     -46.868  -6.384 -11.774  1.00 68.45      A    C  
ATOM   1375  C   LEU A 180     -46.711  -6.959 -13.186  1.00 67.91      A    C  
ATOM   1376  O   LEU A 180     -46.772  -8.168 -13.364  1.00 65.45      A    O  
ATOM   1377  CB  LEU A 180     -48.292  -5.831 -11.591  1.00 66.79      A    C  
ATOM   1378  CG  LEU A 180     -49.011  -6.422 -10.367  1.00 60.38      A    C  
ATOM   1379  CD1 LEU A 180     -49.520  -5.328  -9.431  1.00 56.48      A    C  
ATOM   1380  CD2 LEU A 180     -50.202  -7.271 -10.801  1.00 57.04      A    C  
ATOM   1381  N   ARG A 181     -46.476  -6.124 -14.210  1.00 72.34      A    N  
ATOM   1382  CA  ARG A 181     -46.225  -6.623 -15.567  1.00 71.54      A    C  
ATOM   1383  C   ARG A 181     -44.920  -7.398 -15.662  1.00 72.03      A    C  
ATOM   1384  O   ARG A 181     -44.853  -8.349 -16.433  1.00 70.48      A    O  
ATOM   1385  CB  ARG A 181     -46.206  -5.484 -16.590  1.00 68.25      A    C  
ATOM   1386  CG  ARG A 181     -47.611  -5.082 -17.036  1.00 61.03      A    C  
ATOM   1387  CD  ARG A 181     -47.494  -4.006 -18.114  1.00 58.57      A    C  
ATOM   1388  NE  ARG A 181     -48.805  -3.437 -18.454  1.00 52.30      A    N  
ATOM   1389  CZ  ARG A 181     -49.057  -2.550 -19.410  1.00 45.50      A    C  
ATOM   1390  NH1 ARG A 181     -48.108  -2.127 -20.208  1.00 44.25      A    N1+
ATOM   1391  NH2 ARG A 181     -50.250  -2.074 -19.566  1.00 40.99      A    N  
ATOM   1392  N   LYS A 182     -43.893  -6.985 -14.941  1.00 68.11      A    N  
ATOM   1393  CA  LYS A 182     -42.581  -7.621 -14.965  1.00 67.50      A    C  
ATOM   1394  C   LYS A 182     -42.644  -9.003 -14.316  1.00 66.97      A    C  
ATOM   1395  O   LYS A 182     -42.190  -9.973 -14.919  1.00 64.98      A    O  
ATOM   1396  CB  LYS A 182     -41.569  -6.700 -14.275  1.00 65.54      A    C  
ATOM   1397  CG  LYS A 182     -40.133  -6.987 -14.728  1.00 61.13      A    C  
ATOM   1398  CD  LYS A 182     -39.166  -6.080 -13.966  1.00 58.19      A    C  
ATOM   1399  CE  LYS A 182     -37.727  -6.335 -14.399  1.00 51.82      A    C  
ATOM   1400  NZ  LYS A 182     -36.770  -5.678 -13.484  1.00 46.83      A    N1+
ATOM   1401  N   GLU A 183     -43.271  -9.103 -13.169  1.00 65.13      A    N  
ATOM   1402  CA  GLU A 183     -43.494 -10.380 -12.493  1.00 63.93      A    C  
ATOM   1403  C   GLU A 183     -44.469 -11.275 -13.244  1.00 63.52      A    C  
ATOM   1404  O   GLU A 183     -44.184 -12.445 -13.426  1.00 60.51      A    O  
ATOM   1405  CB  GLU A 183     -43.957 -10.153 -11.069  1.00 61.31      A    C  
ATOM   1406  CG  GLU A 183     -42.740  -9.907 -10.191  1.00 56.25      A    C  
ATOM   1407  CD  GLU A 183     -43.142  -9.465  -8.811  1.00 53.68      A    C  
ATOM   1408  OE1 GLU A 183     -42.673 -10.080  -7.819  1.00 47.48      A    O  
ATOM   1409  OE2 GLU A 183     -43.940  -8.521  -8.774  1.00 48.93      A    O1-
ATOM   1410  N   LEU A 184     -45.564 -10.739 -13.786  1.00 61.15      A    N  
ATOM   1411  CA  LEU A 184     -46.458 -11.503 -14.652  1.00 59.29      A    C  
ATOM   1412  C   LEU A 184     -45.720 -12.062 -15.870  1.00 58.72      A    C  
ATOM   1413  O   LEU A 184     -45.958 -13.204 -16.234  1.00 56.02      A    O  
ATOM   1414  CB  LEU A 184     -47.652 -10.644 -15.104  1.00 57.92      A    C  
ATOM   1415  CG  LEU A 184     -48.784 -10.555 -14.065  1.00 54.44      A    C  
ATOM   1416  CD1 LEU A 184     -49.695  -9.371 -14.391  1.00 51.34      A    C  
ATOM   1417  CD2 LEU A 184     -49.640 -11.821 -14.062  1.00 54.96      A    C  
ATOM   1418  N   ARG A 185     -44.813 -11.301 -16.488  1.00 58.70      A    N  
ATOM   1419  CA  ARG A 185     -43.991 -11.817 -17.590  1.00 58.55      A    C  
ATOM   1420  C   ARG A 185     -43.005 -12.888 -17.120  1.00 58.91      A    C  
ATOM   1421  O   ARG A 185     -42.828 -13.868 -17.837  1.00 55.73      A    O  
ATOM   1422  CB  ARG A 185     -43.240 -10.701 -18.308  1.00 55.41      A    C  
ATOM   1423  CG  ARG A 185     -44.087 -10.059 -19.409  1.00 51.15      A    C  
ATOM   1424  CD  ARG A 185     -43.234  -9.028 -20.150  1.00 49.37      A    C  
ATOM   1425  NE  ARG A 185     -43.938  -8.478 -21.322  1.00 44.19      A    N  
ATOM   1426  CZ  ARG A 185     -43.414  -7.632 -22.194  1.00 40.49      A    C  
ATOM   1427  NH1 ARG A 185     -42.203  -7.174 -22.063  1.00 37.13      A    N1+
ATOM   1428  NH2 ARG A 185     -44.095  -7.235 -23.223  1.00 36.10      A    N  
ATOM   1429  N   MET A 186     -42.396 -12.751 -15.953  1.00 54.46      A    N  
ATOM   1430  CA  MET A 186     -41.519 -13.787 -15.399  1.00 54.62      A    C  
ATOM   1431  C   MET A 186     -42.296 -15.069 -15.064  1.00 54.91      A    C  
ATOM   1432  O   MET A 186     -41.835 -16.163 -15.395  1.00 51.17      A    O  
ATOM   1433  CB  MET A 186     -40.789 -13.273 -14.153  1.00 51.13      A    C  
ATOM   1434  CG  MET A 186     -39.563 -12.442 -14.521  1.00 47.61      A    C  
ATOM   1435  SD  MET A 186     -38.584 -11.989 -13.062  1.00 44.50      A    S  
ATOM   1436  CE  MET A 186     -37.057 -11.401 -13.854  1.00 40.62      A    C  
ATOM   1437  N   TYR A 187     -43.487 -14.942 -14.483  1.00 48.33      A    N  
ATOM   1438  CA  TYR A 187     -44.372 -16.081 -14.206  1.00 48.09      A    C  
ATOM   1439  C   TYR A 187     -45.030 -16.658 -15.465  1.00 46.99      A    C  
ATOM   1440  O   TYR A 187     -45.425 -17.819 -15.456  1.00 44.36      A    O  
ATOM   1441  CB  TYR A 187     -45.427 -15.684 -13.173  1.00 44.75      A    C  
ATOM   1442  CG  TYR A 187     -44.963 -15.903 -11.750  1.00 42.54      A    C  
ATOM   1443  CD1 TYR A 187     -45.034 -17.188 -11.176  1.00 39.87      A    C  
ATOM   1444  CD2 TYR A 187     -44.455 -14.831 -10.984  1.00 38.89      A    C  
ATOM   1445  CE1 TYR A 187     -44.600 -17.408  -9.862  1.00 35.00      A    C  
ATOM   1446  CE2 TYR A 187     -44.018 -15.051  -9.666  1.00 34.99      A    C  
ATOM   1447  CZ  TYR A 187     -44.093 -16.333  -9.095  1.00 33.81      A    C  
ATOM   1448  OH  TYR A 187     -43.669 -16.542  -7.811  1.00 32.01      A    O  
ATOM   1449  N   SER A 188     -45.136 -15.915 -16.549  1.00 46.80      A    N  
ATOM   1450  CA  SER A 188     -45.796 -16.360 -17.787  1.00 47.39      A    C  
ATOM   1451  C   SER A 188     -45.004 -17.388 -18.597  1.00 47.14      A    C  
ATOM   1452  O   SER A 188     -45.410 -17.704 -19.719  1.00 44.08      A    O  
ATOM   1453  CB  SER A 188     -46.220 -15.184 -18.673  1.00 43.89      A    C  
ATOM   1454  OG  SER A 188     -45.135 -14.666 -19.418  1.00 40.46      A    O  
ATOM   1455  N   LYS A 189     -43.920 -17.964 -18.061  1.00 44.01      A    N  
ATOM   1456  CA  LYS A 189     -43.507 -19.269 -18.571  1.00 45.33      A    C  
ATOM   1457  C   LYS A 189     -44.587 -20.271 -18.142  1.00 44.97      A    C  
ATOM   1458  O   LYS A 189     -44.593 -20.671 -16.978  1.00 41.58      A    O  
ATOM   1459  CB  LYS A 189     -42.101 -19.669 -18.101  1.00 42.93      A    C  
ATOM   1460  CG  LYS A 189     -41.044 -19.186 -19.098  1.00 39.50      A    C  
ATOM   1461  CD  LYS A 189     -39.658 -19.717 -18.733  1.00 37.51      A    C  
ATOM   1462  CE  LYS A 189     -38.636 -19.283 -19.791  1.00 33.95      A    C  
ATOM   1463  NZ  LYS A 189     -37.267 -19.746 -19.475  1.00 31.42      A    N1+
ATOM   1464  N   PRO A 190     -45.525 -20.660 -19.032  1.00 38.86      A    N  
ATOM   1465  CA  PRO A 190     -46.740 -21.337 -18.646  1.00 39.20      A    C  
ATOM   1466  C   PRO A 190     -46.422 -22.816 -18.403  1.00 39.63      A    C  
ATOM   1467  O   PRO A 190     -46.315 -23.598 -19.341  1.00 37.66      A    O  
ATOM   1468  CB  PRO A 190     -47.707 -21.090 -19.811  1.00 35.78      A    C  
ATOM   1469  CG  PRO A 190     -46.788 -21.015 -21.025  1.00 35.21      A    C  
ATOM   1470  CD  PRO A 190     -45.508 -20.404 -20.464  1.00 37.88      A    C  
ATOM   1471  N   ARG A 191     -46.292 -23.205 -17.137  1.00 39.23      A    N  
ATOM   1472  CA  ARG A 191     -46.672 -24.555 -16.741  1.00 41.52      A    C  
ATOM   1473  C   ARG A 191     -48.167 -24.585 -16.448  1.00 41.51      A    C  
ATOM   1474  O   ARG A 191     -48.952 -24.465 -17.385  1.00 37.89      A    O  
ATOM   1475  CB  ARG A 191     -45.803 -25.101 -15.592  1.00 38.71      A    C  
ATOM   1476  CG  ARG A 191     -44.616 -25.900 -16.111  1.00 35.67      A    C  
ATOM   1477  CD  ARG A 191     -43.975 -26.645 -14.938  1.00 32.75      A    C  
ATOM   1478  NE  ARG A 191     -42.912 -27.546 -15.376  1.00 29.80      A    N  
ATOM   1479  CZ  ARG A 191     -42.233 -28.379 -14.610  1.00 27.96      A    C  
ATOM   1480  NH1 ARG A 191     -42.459 -28.447 -13.328  1.00 26.75      A    N1+
ATOM   1481  NH2 ARG A 191     -41.310 -29.160 -15.109  1.00 25.18      A    N  
ATOM   1482  N   ASP A 192     -48.570 -24.747 -15.196  1.00 37.58      A    N  
ATOM   1483  CA  ASP A 192     -49.984 -24.742 -14.841  1.00 38.44      A    C  
ATOM   1484  C   ASP A 192     -50.504 -23.302 -14.773  1.00 38.02      A    C  
ATOM   1485  O   ASP A 192     -50.002 -22.509 -13.978  1.00 35.39      A    O  
ATOM   1486  CB  ASP A 192     -50.229 -25.507 -13.523  1.00 34.76      A    C  
ATOM   1487  CG  ASP A 192     -50.616 -26.963 -13.759  1.00 30.80      A    C  
ATOM   1488  OD1 ASP A 192     -51.328 -27.222 -14.741  1.00 28.99      A    O  
ATOM   1489  OD2 ASP A 192     -50.169 -27.811 -12.958  1.00 28.84      A    O1-
ATOM   1490  N   PRO A 193     -51.472 -22.923 -15.612  1.00 36.93      A    N  
ATOM   1491  CA  PRO A 193     -51.887 -21.535 -15.779  1.00 38.10      A    C  
ATOM   1492  C   PRO A 193     -52.741 -21.004 -14.628  1.00 39.03      A    C  
ATOM   1493  O   PRO A 193     -52.802 -19.791 -14.448  1.00 36.71      A    O  
ATOM   1494  CB  PRO A 193     -52.660 -21.519 -17.107  1.00 34.01      A    C  
ATOM   1495  CG  PRO A 193     -53.233 -22.938 -17.219  1.00 34.25      A    C  
ATOM   1496  CD  PRO A 193     -52.151 -23.788 -16.561  1.00 37.31      A    C  
ATOM   1497  N   ASP A 194     -53.418 -21.886 -13.875  1.00 36.21      A    N  
ATOM   1498  CA  ASP A 194     -54.523 -21.482 -13.002  1.00 37.24      A    C  
ATOM   1499  C   ASP A 194     -54.121 -20.693 -11.749  1.00 37.45      A    C  
ATOM   1500  O   ASP A 194     -54.525 -19.549 -11.558  1.00 34.48      A    O  
ATOM   1501  CB  ASP A 194     -55.327 -22.733 -12.578  1.00 33.58      A    C  
ATOM   1502  CG  ASP A 194     -56.392 -23.186 -13.573  1.00 30.00      A    C  
ATOM   1503  OD1 ASP A 194     -56.709 -22.428 -14.514  1.00 28.63      A    O  
ATOM   1504  OD2 ASP A 194     -56.930 -24.288 -13.339  1.00 28.31      A    O1-
ATOM   1505  N   GLN A 195     -53.423 -21.333 -10.809  1.00 35.42      A    N  
ATOM   1506  CA  GLN A 195     -53.446 -20.889  -9.405  1.00 37.03      A    C  
ATOM   1507  C   GLN A 195     -52.192 -20.173  -8.916  1.00 37.17      A    C  
ATOM   1508  O   GLN A 195     -52.064 -19.971  -7.706  1.00 34.92      A    O  
ATOM   1509  CB  GLN A 195     -53.798 -22.046  -8.472  1.00 34.50      A    C  
ATOM   1510  CG  GLN A 195     -55.286 -22.374  -8.485  1.00 31.69      A    C  
ATOM   1511  CD  GLN A 195     -55.695 -23.230  -7.273  1.00 29.40      A    C  
ATOM   1512  NE2 GLN A 195     -56.903 -23.739  -7.262  1.00 28.18      A    N  
ATOM   1513  OE1 GLN A 195     -54.968 -23.429  -6.323  1.00 28.72      A    O  
ATOM   1514  N   ALA A 196     -51.298 -19.749  -9.791  1.00 36.41      A    N  
ATOM   1515  CA  ALA A 196     -50.170 -18.925  -9.380  1.00 36.95      A    C  
ATOM   1516  C   ALA A 196     -50.670 -17.531  -8.951  1.00 37.47      A    C  
ATOM   1517  O   ALA A 196     -50.566 -16.551  -9.683  1.00 36.14      A    O  
ATOM   1518  CB  ALA A 196     -49.121 -18.890 -10.488  1.00 34.32      A    C  
ATOM   1519  N   ARG A 197     -51.272 -17.456  -7.748  1.00 41.35      A    N  
ATOM   1520  CA  ARG A 197     -51.585 -16.191  -7.096  1.00 43.13      A    C  
ATOM   1521  C   ARG A 197     -50.278 -15.435  -6.990  1.00 44.19      A    C  
ATOM   1522  O   ARG A 197     -49.335 -15.919  -6.356  1.00 42.02      A    O  
ATOM   1523  CB  ARG A 197     -52.196 -16.386  -5.709  1.00 40.50      A    C  
ATOM   1524  CG  ARG A 197     -53.687 -16.727  -5.781  1.00 36.97      A    C  
ATOM   1525  CD  ARG A 197     -54.268 -16.827  -4.372  1.00 35.10      A    C  
ATOM   1526  NE  ARG A 197     -55.707 -17.111  -4.404  1.00 31.15      A    N  
ATOM   1527  CZ  ARG A 197     -56.493 -17.322  -3.351  1.00 28.47      A    C  
ATOM   1528  NH1 ARG A 197     -56.026 -17.274  -2.136  1.00 27.27      A    N1+
ATOM   1529  NH2 ARG A 197     -57.754 -17.581  -3.521  1.00 25.14      A    N  
ATOM   1530  N   TYR A 198     -50.264 -14.264  -7.585  1.00 45.89      A    N  
ATOM   1531  CA  TYR A 198     -49.209 -13.297  -7.378  1.00 47.05      A    C  
ATOM   1532  C   TYR A 198     -49.119 -13.006  -5.875  1.00 47.44      A    C  
ATOM   1533  O   TYR A 198     -49.966 -12.306  -5.316  1.00 46.08      A    O  
ATOM   1534  CB  TYR A 198     -49.532 -12.060  -8.215  1.00 44.46      A    C  
ATOM   1535  CG  TYR A 198     -48.476 -11.018  -8.099  1.00 40.70      A    C  
ATOM   1536  CD1 TYR A 198     -48.618  -9.965  -7.168  1.00 38.33      A    C  
ATOM   1537  CD2 TYR A 198     -47.305 -11.129  -8.871  1.00 37.83      A    C  
ATOM   1538  CE1 TYR A 198     -47.583  -9.056  -6.981  1.00 34.07      A    C  
ATOM   1539  CE2 TYR A 198     -46.271 -10.213  -8.686  1.00 35.71      A    C  
ATOM   1540  CZ  TYR A 198     -46.401  -9.187  -7.724  1.00 34.75      A    C  
ATOM   1541  OH  TYR A 198     -45.379  -8.331  -7.495  1.00 34.09      A    O  
ATOM   1542  N   THR A 199     -48.160 -13.637  -5.199  1.00 53.02      A    N  
ATOM   1543  CA  THR A 199     -47.778 -13.273  -3.844  1.00 54.52      A    C  
ATOM   1544  C   THR A 199     -46.768 -12.152  -3.983  1.00 56.16      A    C  
ATOM   1545  O   THR A 199     -45.656 -12.430  -4.435  1.00 52.39      A    O  
ATOM   1546  CB  THR A 199     -47.181 -14.455  -3.063  1.00 49.55      A    C  
ATOM   1547  CG2 THR A 199     -48.291 -15.355  -2.518  1.00 43.61      A    C  
ATOM   1548  OG1 THR A 199     -46.359 -15.249  -3.883  1.00 44.69      A    O  
ATOM   1549  N   PRO A 200     -47.150 -10.899  -3.657  1.00 55.81      A    N  
ATOM   1550  CA  PRO A 200     -46.216  -9.799  -3.710  1.00 56.85      A    C  
ATOM   1551  C   PRO A 200     -45.019 -10.127  -2.821  1.00 59.58      A    C  
ATOM   1552  O   PRO A 200     -45.171 -10.717  -1.742  1.00 57.70      A    O  
ATOM   1553  CB  PRO A 200     -46.996  -8.556  -3.255  1.00 53.34      A    C  
ATOM   1554  CG  PRO A 200     -48.163  -9.119  -2.457  1.00 51.72      A    C  
ATOM   1555  CD  PRO A 200     -48.423 -10.475  -3.108  1.00 55.43      A    C  
ATOM   1556  N   GLY A 201     -43.846  -9.781  -3.283  1.00 63.68      A    N  
ATOM   1557  CA  GLY A 201     -42.640  -9.948  -2.487  1.00 64.55      A    C  
ATOM   1558  C   GLY A 201     -42.771  -9.224  -1.143  1.00 67.69      A    C  
ATOM   1559  O   GLY A 201     -43.550  -8.271  -1.016  1.00 64.16      A    O  
ATOM   1560  N   PRO A 202     -42.039  -9.638  -0.105  1.00 64.18      A    N  
ATOM   1561  CA  PRO A 202     -42.155  -9.029   1.218  1.00 65.74      A    C  
ATOM   1562  C   PRO A 202     -41.951  -7.510   1.188  1.00 69.57      A    C  
ATOM   1563  O   PRO A 202     -42.675  -6.785   1.869  1.00 66.42      A    O  
ATOM   1564  CB  PRO A 202     -41.128  -9.755   2.092  1.00 61.25      A    C  
ATOM   1565  CG  PRO A 202     -40.161 -10.396   1.094  1.00 58.98      A    C  
ATOM   1566  CD  PRO A 202     -41.028 -10.668  -0.127  1.00 61.82      A    C  
ATOM   1567  N   SER A 203     -41.048  -7.008   0.341  1.00 69.73      A    N  
ATOM   1568  CA  SER A 203     -40.820  -5.571   0.134  1.00 71.67      A    C  
ATOM   1569  C   SER A 203     -42.034  -4.862  -0.475  1.00 75.64      A    C  
ATOM   1570  O   SER A 203     -42.431  -3.808   0.016  1.00 72.40      A    O  
ATOM   1571  CB  SER A 203     -39.596  -5.362  -0.758  1.00 66.57      A    C  
ATOM   1572  OG  SER A 203     -39.730  -6.101  -1.954  1.00 58.85      A    O  
ATOM   1573  N   GLU A 204     -42.673  -5.440  -1.479  1.00 73.67      A    N  
ATOM   1574  CA  GLU A 204     -43.881  -4.882  -2.096  1.00 74.67      A    C  
ATOM   1575  C   GLU A 204     -45.039  -4.825  -1.097  1.00 77.51      A    C  
ATOM   1576  O   GLU A 204     -45.732  -3.818  -1.018  1.00 74.65      A    O  
ATOM   1577  CB  GLU A 204     -44.338  -5.699  -3.301  1.00 70.22      A    C  
ATOM   1578  CG  GLU A 204     -43.400  -5.590  -4.504  1.00 62.93      A    C  
ATOM   1579  CD  GLU A 204     -44.088  -6.174  -5.748  1.00 57.79      A    C  
ATOM   1580  OE1 GLU A 204     -43.879  -5.612  -6.835  1.00 51.68      A    O  
ATOM   1581  OE2 GLU A 204     -44.884  -7.126  -5.578  1.00 51.90      A    O1-
ATOM   1582  N   SER A 205     -45.216  -5.856  -0.272  1.00 75.49      A    N  
ATOM   1583  CA  SER A 205     -46.264  -5.875   0.745  1.00 77.16      A    C  
ATOM   1584  C   SER A 205     -46.139  -4.721   1.741  1.00 79.86      A    C  
ATOM   1585  O   SER A 205     -47.142  -4.120   2.138  1.00 76.56      A    O  
ATOM   1586  CB  SER A 205     -46.281  -7.228   1.467  1.00 73.23      A    C  
ATOM   1587  OG  SER A 205     -45.272  -7.328   2.451  1.00 64.09      A    O  
ATOM   1588  N   LEU A 206     -44.906  -4.330   2.099  1.00 76.69      A    N  
ATOM   1589  CA  LEU A 206     -44.644  -3.195   2.979  1.00 77.54      A    C  
ATOM   1590  C   LEU A 206     -44.952  -1.861   2.295  1.00 79.96      A    C  
ATOM   1591  O   LEU A 206     -45.517  -0.960   2.921  1.00 78.38      A    O  
ATOM   1592  CB  LEU A 206     -43.176  -3.237   3.435  1.00 75.29      A    C  
ATOM   1593  CG  LEU A 206     -42.836  -4.393   4.388  1.00 71.84      A    C  
ATOM   1594  CD1 LEU A 206     -41.315  -4.456   4.595  1.00 67.06      A    C  
ATOM   1595  CD2 LEU A 206     -43.503  -4.227   5.748  1.00 67.38      A    C  
ATOM   1596  N   LEU A 207     -44.639  -1.734   0.999  1.00 78.85      A    N  
ATOM   1597  CA  LEU A 207     -44.979  -0.555   0.204  1.00 79.08      A    C  
ATOM   1598  C   LEU A 207     -46.493  -0.408   0.048  1.00 80.65      A    C  
ATOM   1599  O   LEU A 207     -47.017   0.703   0.153  1.00 78.80      A    O  
ATOM   1600  CB  LEU A 207     -44.296  -0.640  -1.174  1.00 77.05      A    C  
ATOM   1601  CG  LEU A 207     -42.765  -0.541  -1.144  1.00 75.52      A    C  
ATOM   1602  CD1 LEU A 207     -42.209  -0.807  -2.544  1.00 71.22      A    C  
ATOM   1603  CD2 LEU A 207     -42.287   0.843  -0.709  1.00 70.94      A    C  
ATOM   1604  N   GLU A 208     -47.223  -1.513  -0.130  1.00 81.37      A    N  
ATOM   1605  CA  GLU A 208     -48.684  -1.515  -0.186  1.00 79.54      A    C  
ATOM   1606  C   GLU A 208     -49.317  -1.117   1.146  1.00 80.63      A    C  
ATOM   1607  O   GLU A 208     -50.272  -0.328   1.162  1.00 78.87      A    O  
ATOM   1608  CB  GLU A 208     -49.208  -2.891  -0.610  1.00 77.87      A    C  
ATOM   1609  CG  GLU A 208     -48.937  -3.173  -2.089  1.00 72.16      A    C  
ATOM   1610  CD  GLU A 208     -49.644  -4.431  -2.609  1.00 64.56      A    C  
ATOM   1611  OE1 GLU A 208     -49.472  -4.710  -3.815  1.00 55.84      A    O  
ATOM   1612  OE2 GLU A 208     -50.474  -5.012  -1.881  1.00 58.00      A    O1-
ATOM   1613  N   GLN A 209     -48.774  -1.581   2.267  1.00 81.09      A    N  
ATOM   1614  CA  GLN A 209     -49.241  -1.148   3.588  1.00 79.44      A    C  
ATOM   1615  C   GLN A 209     -49.014   0.346   3.806  1.00 79.85      A    C  
ATOM   1616  O   GLN A 209     -49.894   1.034   4.343  1.00 77.94      A    O  
ATOM   1617  CB  GLN A 209     -48.528  -1.940   4.689  1.00 77.97      A    C  
ATOM   1618  CG  GLN A 209     -49.087  -3.365   4.833  1.00 72.90      A    C  
ATOM   1619  CD  GLN A 209     -48.390  -4.150   5.949  1.00 68.50      A    C  
ATOM   1620  NE2 GLN A 209     -48.717  -5.414   6.105  1.00 58.05      A    N  
ATOM   1621  OE1 GLN A 209     -47.578  -3.654   6.707  1.00 60.35      A    O  
ATOM   1622  N   ALA A 210     -47.891   0.884   3.356  1.00 82.18      A    N  
ATOM   1623  CA  ALA A 210     -47.644   2.318   3.411  1.00 80.67      A    C  
ATOM   1624  C   ALA A 210     -48.611   3.100   2.505  1.00 81.32      A    C  
ATOM   1625  O   ALA A 210     -49.175   4.116   2.929  1.00 79.31      A    O  
ATOM   1626  CB  ALA A 210     -46.176   2.573   3.050  1.00 79.08      A    C  
ATOM   1627  N   ALA A 211     -48.888   2.588   1.304  1.00 82.10      A    N  
ATOM   1628  CA  ALA A 211     -49.849   3.186   0.374  1.00 80.52      A    C  
ATOM   1629  C   ALA A 211     -51.280   3.187   0.927  1.00 81.71      A    C  
ATOM   1630  O   ALA A 211     -52.008   4.167   0.748  1.00 80.08      A    O  
ATOM   1631  CB  ALA A 211     -49.770   2.440  -0.955  1.00 78.95      A    C  
ATOM   1632  N   ALA A 212     -51.681   2.156   1.683  1.00 79.25      A    N  
ATOM   1633  CA  ALA A 212     -52.964   2.117   2.382  1.00 78.27      A    C  
ATOM   1634  C   ALA A 212     -53.107   3.247   3.410  1.00 79.08      A    C  
ATOM   1635  O   ALA A 212     -54.205   3.764   3.638  1.00 75.92      A    O  
ATOM   1636  CB  ALA A 212     -53.128   0.738   3.034  1.00 76.91      A    C  
ATOM   1637  N   GLN A 213     -51.984   3.721   3.977  1.00 80.57      A    N  
ATOM   1638  CA  GLN A 213     -51.925   4.898   4.861  1.00 78.95      A    C  
ATOM   1639  C   GLN A 213     -51.748   6.226   4.103  1.00 80.09      A    C  
ATOM   1640  O   GLN A 213     -51.439   7.255   4.713  1.00 75.80      A    O  
ATOM   1641  CB  GLN A 213     -50.838   4.702   5.926  1.00 76.21      A    C  
ATOM   1642  CG  GLN A 213     -51.097   3.477   6.809  1.00 72.05      A    C  
ATOM   1643  CD  GLN A 213     -50.117   3.385   7.989  1.00 68.19      A    C  
ATOM   1644  NE2 GLN A 213     -50.091   2.272   8.680  1.00 59.24      A    N  
ATOM   1645  OE1 GLN A 213     -49.389   4.309   8.311  1.00 60.61      A    O  
ATOM   1646  N   LYS A 214     -51.920   6.231   2.774  1.00 77.86      A    N  
ATOM   1647  CA  LYS A 214     -51.667   7.368   1.868  1.00 78.11      A    C  
ATOM   1648  C   LYS A 214     -50.207   7.862   1.882  1.00 80.14      A    C  
ATOM   1649  O   LYS A 214     -49.941   9.027   1.595  1.00 75.26      A    O  
ATOM   1650  CB  LYS A 214     -52.664   8.510   2.096  1.00 74.34      A    C  
ATOM   1651  CG  LYS A 214     -54.144   8.099   1.957  1.00 71.24      A    C  
ATOM   1652  CD  LYS A 214     -55.022   9.348   2.117  1.00 63.94      A    C  
ATOM   1653  CE  LYS A 214     -56.497   8.999   1.937  1.00 56.22      A    C  
ATOM   1654  NZ  LYS A 214     -57.361  10.193   2.107  1.00 48.74      A    N1+
ATOM   1655  N   VAL A 215     -49.280   6.983   2.211  1.00 80.74      A    N  
ATOM   1656  CA  VAL A 215     -47.848   7.244   2.116  1.00 80.75      A    C  
ATOM   1657  C   VAL A 215     -47.331   6.502   0.885  1.00 82.44      A    C  
ATOM   1658  O   VAL A 215     -47.150   5.290   0.918  1.00 79.93      A    O  
ATOM   1659  CB  VAL A 215     -47.108   6.826   3.390  1.00 77.98      A    C  
ATOM   1660  CG1 VAL A 215     -45.612   7.109   3.276  1.00 71.94      A    C  
ATOM   1661  CG2 VAL A 215     -47.639   7.594   4.610  1.00 74.03      A    C  
ATOM   1662  N   TYR A 216     -47.128   7.234  -0.198  1.00 84.48      A    N  
ATOM   1663  CA  TYR A 216     -46.642   6.670  -1.449  1.00 84.61      A    C  
ATOM   1664  C   TYR A 216     -45.115   6.732  -1.486  1.00 85.62      A    C  
ATOM   1665  O   TYR A 216     -44.538   7.818  -1.422  1.00 82.94      A    O  
ATOM   1666  CB  TYR A 216     -47.288   7.383  -2.630  1.00 83.08      A    C  
ATOM   1667  CG  TYR A 216     -48.800   7.318  -2.600  1.00 85.36      A    C  
ATOM   1668  CD1 TYR A 216     -49.471   6.114  -2.894  1.00 80.82      A    C  
ATOM   1669  CD2 TYR A 216     -49.552   8.452  -2.240  1.00 81.89      A    C  
ATOM   1670  CE1 TYR A 216     -50.868   6.045  -2.839  1.00 79.59      A    C  
ATOM   1671  CE2 TYR A 216     -50.957   8.397  -2.188  1.00 80.06      A    C  
ATOM   1672  CZ  TYR A 216     -51.614   7.190  -2.487  1.00 81.99      A    C  
ATOM   1673  OH  TYR A 216     -52.982   7.124  -2.425  1.00 79.63      A    O  
ATOM   1674  N   ILE A 217     -44.481   5.583  -1.558  1.00 86.02      A    N  
ATOM   1675  CA  ILE A 217     -43.031   5.432  -1.539  1.00 85.44      A    C  
ATOM   1676  C   ILE A 217     -42.573   4.919  -2.907  1.00 85.99      A    C  
ATOM   1677  O   ILE A 217     -43.155   3.976  -3.439  1.00 83.07      A    O  
ATOM   1678  CB  ILE A 217     -42.595   4.521  -0.378  1.00 83.70      A    C  
ATOM   1679  CG1 ILE A 217     -42.985   5.152   0.974  1.00 80.80      A    C  
ATOM   1680  CG2 ILE A 217     -41.080   4.256  -0.431  1.00 80.26      A    C  
ATOM   1681  CD1 ILE A 217     -42.849   4.209   2.171  1.00 73.81      A    C  
ATOM   1682  N   ALA A 218     -41.547   5.534  -3.451  1.00 86.30      A    N  
ATOM   1683  CA  ALA A 218     -40.860   5.058  -4.638  1.00 86.45      A    C  
ATOM   1684  C   ALA A 218     -39.441   4.635  -4.246  1.00 87.91      A    C  
ATOM   1685  O   ALA A 218     -38.646   5.502  -3.862  1.00 85.26      A    O  
ATOM   1686  CB  ALA A 218     -40.874   6.166  -5.697  1.00 83.66      A    C  
ATOM   1687  N   PRO A 219     -39.100   3.342  -4.305  1.00 89.17      A    N  
ATOM   1688  CA  PRO A 219     -37.741   2.901  -4.036  1.00 88.80      A    C  
ATOM   1689  C   PRO A 219     -36.813   3.357  -5.163  1.00 89.90      A    C  
ATOM   1690  O   PRO A 219     -37.041   3.065  -6.341  1.00 87.02      A    O  
ATOM   1691  CB  PRO A 219     -37.830   1.378  -3.901  1.00 86.09      A    C  
ATOM   1692  CG  PRO A 219     -39.041   1.009  -4.753  1.00 84.43      A    C  
ATOM   1693  CD  PRO A 219     -39.963   2.225  -4.615  1.00 87.89      A    C  
ATOM   1694  N   ILE A 220     -35.758   4.075  -4.804  1.00 90.84      A    N  
ATOM   1695  CA  ILE A 220     -34.695   4.509  -5.708  1.00 91.20      A    C  
ATOM   1696  C   ILE A 220     -33.441   3.723  -5.341  1.00 91.87      A    C  
ATOM   1697  O   ILE A 220     -33.033   3.732  -4.191  1.00 90.18      A    O  
ATOM   1698  CB  ILE A 220     -34.473   6.033  -5.619  1.00 90.03      A    C  
ATOM   1699  CG1 ILE A 220     -35.768   6.806  -5.952  1.00 85.97      A    C  
ATOM   1700  CG2 ILE A 220     -33.335   6.452  -6.559  1.00 85.67      A    C  
ATOM   1701  CD1 ILE A 220     -35.663   8.324  -5.769  1.00 80.83      A    C  
ATOM   1702  N   ARG A 221     -32.838   3.068  -6.324  1.00 91.11      A    N  
ATOM   1703  CA  ARG A 221     -31.649   2.233  -6.116  1.00 90.92      A    C  
ATOM   1704  C   ARG A 221     -30.450   2.804  -6.855  1.00 90.93      A    C  
ATOM   1705  O   ARG A 221     -30.594   3.342  -7.951  1.00 88.59      A    O  
ATOM   1706  CB  ARG A 221     -31.950   0.774  -6.502  1.00 89.41      A    C  
ATOM   1707  CG  ARG A 221     -33.104   0.171  -5.684  1.00 85.62      A    C  
ATOM   1708  CD  ARG A 221     -33.348  -1.285  -6.051  1.00 84.38      A    C  
ATOM   1709  NE  ARG A 221     -34.488  -1.859  -5.310  1.00 79.96      A    N  
ATOM   1710  CZ  ARG A 221     -35.662  -2.239  -5.803  1.00 76.02      A    C  
ATOM   1711  NH1 ARG A 221     -35.951  -2.162  -7.066  1.00 67.71      A    N1+
ATOM   1712  NH2 ARG A 221     -36.583  -2.722  -5.012  1.00 70.80      A    N  
ATOM   1713  N   ALA A 222     -29.288   2.701  -6.251  1.00 91.96      A    N  
ATOM   1714  CA  ALA A 222     -28.018   3.027  -6.872  1.00 91.80      A    C  
ATOM   1715  C   ALA A 222     -26.930   2.083  -6.348  1.00 92.53      A    C  
ATOM   1716  O   ALA A 222     -26.936   1.726  -5.169  1.00 90.79      A    O  
ATOM   1717  CB  ALA A 222     -27.668   4.491  -6.589  1.00 90.35      A    C  
ATOM   1718  N   THR A 223     -26.006   1.714  -7.220  1.00 92.18      A    N  
ATOM   1719  CA  THR A 223     -24.870   0.850  -6.888  1.00 91.83      A    C  
ATOM   1720  C   THR A 223     -23.564   1.642  -6.883  1.00 92.25      A    C  
ATOM   1721  O   THR A 223     -23.453   2.692  -7.524  1.00 90.34      A    O  
ATOM   1722  CB  THR A 223     -24.792  -0.349  -7.845  1.00 89.84      A    C  
ATOM   1723  CG2 THR A 223     -25.931  -1.328  -7.582  1.00 77.56      A    C  
ATOM   1724  OG1 THR A 223     -24.905   0.093  -9.185  1.00 75.89      A    O  
ATOM   1725  N   TYR A 224     -22.592   1.165  -6.141  1.00 92.80      A    N  
ATOM   1726  CA  TYR A 224     -21.219   1.664  -6.169  1.00 93.51      A    C  
ATOM   1727  C   TYR A 224     -20.247   0.570  -5.734  1.00 93.62      A    C  
ATOM   1728  O   TYR A 224     -20.606  -0.317  -4.949  1.00 92.22      A    O  
ATOM   1729  CB  TYR A 224     -21.085   2.913  -5.294  1.00 93.31      A    C  
ATOM   1730  CG  TYR A 224     -20.264   4.017  -5.932  1.00 93.88      A    C  
ATOM   1731  CD1 TYR A 224     -18.858   3.968  -5.922  1.00 91.72      A    C  
ATOM   1732  CD2 TYR A 224     -20.908   5.098  -6.556  1.00 91.55      A    C  
ATOM   1733  CE1 TYR A 224     -18.109   4.986  -6.542  1.00 90.79      A    C  
ATOM   1734  CE2 TYR A 224     -20.168   6.120  -7.170  1.00 90.54      A    C  
ATOM   1735  CZ  TYR A 224     -18.769   6.055  -7.166  1.00 91.97      A    C  
ATOM   1736  OH  TYR A 224     -18.040   7.039  -7.775  1.00 90.63      A    O  
ATOM   1737  N   THR A 225     -19.017   0.637  -6.227  1.00 93.65      A    N  
ATOM   1738  CA  THR A 225     -17.965  -0.312  -5.870  1.00 93.41      A    C  
ATOM   1739  C   THR A 225     -16.740   0.406  -5.322  1.00 93.91      A    C  
ATOM   1740  O   THR A 225     -16.437   1.536  -5.689  1.00 91.61      A    O  
ATOM   1741  CB  THR A 225     -17.559  -1.215  -7.042  1.00 91.12      A    C  
ATOM   1742  CG2 THR A 225     -18.730  -2.014  -7.581  1.00 77.43      A    C  
ATOM   1743  OG1 THR A 225     -17.020  -0.485  -8.106  1.00 76.60      A    O  
ATOM   1744  N   MET A 226     -16.002  -0.270  -4.437  1.00 93.85      A    N  
ATOM   1745  CA  MET A 226     -14.697   0.183  -3.986  1.00 94.30      A    C  
ATOM   1746  C   MET A 226     -13.880  -1.020  -3.494  1.00 94.70      A    C  
ATOM   1747  O   MET A 226     -14.412  -1.919  -2.843  1.00 93.14      A    O  
ATOM   1748  CB  MET A 226     -14.868   1.241  -2.884  1.00 93.42      A    C  
ATOM   1749  CG  MET A 226     -13.553   1.933  -2.520  1.00 90.55      A    C  
ATOM   1750  SD  MET A 226     -13.751   3.350  -1.400  1.00 86.98      A    S  
ATOM   1751  CE  MET A 226     -12.019   3.808  -1.180  1.00 79.22      A    C  
ATOM   1752  N   ARG A 227     -12.588  -1.028  -3.799  1.00 95.18      A    N  
ATOM   1753  CA  ARG A 227     -11.661  -2.024  -3.244  1.00 95.40      A    C  
ATOM   1754  C   ARG A 227     -11.565  -1.847  -1.730  1.00 95.87      A    C  
ATOM   1755  O   ARG A 227     -11.420  -0.722  -1.255  1.00 94.24      A    O  
ATOM   1756  CB  ARG A 227     -10.300  -1.877  -3.940  1.00 94.23      A    C  
ATOM   1757  CG  ARG A 227      -9.301  -2.983  -3.592  1.00 89.79      A    C  
ATOM   1758  CD  ARG A 227      -9.698  -4.384  -4.075  1.00 88.79      A    C  
ATOM   1759  NE  ARG A 227      -9.759  -4.480  -5.545  1.00 87.17      A    N  
ATOM   1760  CZ  ARG A 227      -9.816  -5.597  -6.258  1.00 88.76      A    C  
ATOM   1761  NH1 ARG A 227      -9.854  -6.784  -5.707  1.00 79.01      A    N1+
ATOM   1762  NH2 ARG A 227      -9.829  -5.556  -7.547  1.00 82.88      A    N  
ATOM   1763  N   MET A 228     -11.629  -2.944  -0.983  1.00 95.46      A    N  
ATOM   1764  CA  MET A 228     -11.506  -2.906   0.472  1.00 95.63      A    C  
ATOM   1765  C   MET A 228     -10.165  -2.318   0.905  1.00 96.06      A    C  
ATOM   1766  O   MET A 228      -9.119  -2.645   0.345  1.00 94.73      A    O  
ATOM   1767  CB  MET A 228     -11.690  -4.312   1.066  1.00 94.77      A    C  
ATOM   1768  CG  MET A 228     -13.148  -4.788   0.999  1.00 91.24      A    C  
ATOM   1769  SD  MET A 228     -14.326  -3.861   2.030  1.00 90.62      A    S  
ATOM   1770  CE  MET A 228     -13.762  -4.339   3.675  1.00 83.74      A    C  
ATOM   1771  N   GLN A 229     -10.209  -1.475   1.921  1.00 95.53      A    N  
ATOM   1772  CA  GLN A 229      -9.061  -0.850   2.582  1.00 95.78      A    C  
ATOM   1773  C   GLN A 229      -8.967  -1.261   4.062  1.00 95.72      A    C  
ATOM   1774  O   GLN A 229      -8.324  -0.614   4.878  1.00 91.12      A    O  
ATOM   1775  CB  GLN A 229      -9.162   0.681   2.417  1.00 94.46      A    C  
ATOM   1776  CG  GLN A 229      -9.097   1.148   0.943  1.00 92.56      A    C  
ATOM   1777  CD  GLN A 229      -7.712   0.951   0.336  1.00 92.54      A    C  
ATOM   1778  NE2 GLN A 229      -7.616   0.365  -0.831  1.00 80.49      A    N  
ATOM   1779  OE1 GLN A 229      -6.715   1.342   0.906  1.00 81.54      A    O  
ATOM   1780  N   SER A 230      -9.667  -2.347   4.426  1.00 95.67      A    N  
ATOM   1781  CA  SER A 230      -9.697  -2.940   5.758  1.00 95.15      A    C  
ATOM   1782  C   SER A 230     -10.081  -4.413   5.657  1.00 95.08      A    C  
ATOM   1783  O   SER A 230     -10.743  -4.799   4.690  1.00 90.98      A    O  
ATOM   1784  CB  SER A 230     -10.709  -2.195   6.648  1.00 93.23      A    C  
ATOM   1785  OG  SER A 230     -12.011  -2.220   6.103  1.00 88.60      A    O  
ATOM   1786  N   ASN A 231      -9.715  -5.218   6.646  1.00 94.59      A    N  
ATOM   1787  CA  ASN A 231     -10.044  -6.643   6.651  1.00 94.88      A    C  
ATOM   1788  C   ASN A 231     -11.554  -6.892   6.683  1.00 94.93      A    C  
ATOM   1789  O   ASN A 231     -12.313  -6.145   7.297  1.00 91.07      A    O  
ATOM   1790  CB  ASN A 231      -9.335  -7.348   7.828  1.00 93.15      A    C  
ATOM   1791  CG  ASN A 231      -7.896  -7.708   7.505  1.00 92.72      A    C  
ATOM   1792  ND2 ASN A 231      -7.288  -8.559   8.307  1.00 86.83      A    N  
ATOM   1793  OD1 ASN A 231      -7.324  -7.257   6.530  1.00 86.05      A    O  
ATOM   1794  N   PHE A 232     -11.984  -7.984   6.052  1.00 94.14      A    N  
ATOM   1795  CA  PHE A 232     -13.338  -8.495   6.257  1.00 94.17      A    C  
ATOM   1796  C   PHE A 232     -13.462  -9.155   7.629  1.00 94.13      A    C  
ATOM   1797  O   PHE A 232     -12.622  -9.971   8.010  1.00 91.42      A    O  
ATOM   1798  CB  PHE A 232     -13.704  -9.491   5.157  1.00 92.96      A    C  
ATOM   1799  CG  PHE A 232     -13.944  -8.866   3.810  1.00 94.12      A    C  
ATOM   1800  CD1 PHE A 232     -15.128  -8.129   3.573  1.00 91.36      A    C  
ATOM   1801  CD2 PHE A 232     -13.030  -9.051   2.766  1.00 91.19      A    C  
ATOM   1802  CE1 PHE A 232     -15.389  -7.597   2.308  1.00 89.95      A    C  
ATOM   1803  CE2 PHE A 232     -13.293  -8.515   1.495  1.00 89.94      A    C  
ATOM   1804  CZ  PHE A 232     -14.473  -7.794   1.260  1.00 91.17      A    C  
ATOM   1805  N   PHE A 233     -14.564  -8.871   8.328  1.00 93.77      A    N  
ATOM   1806  CA  PHE A 233     -14.952  -9.522   9.574  1.00 93.38      A    C  
ATOM   1807  C   PHE A 233     -16.104 -10.491   9.283  1.00 92.69      A    C  
ATOM   1808  O   PHE A 233     -17.275 -10.112   9.257  1.00 87.82      A    O  
ATOM   1809  CB  PHE A 233     -15.318  -8.465  10.617  1.00 92.11      A    C  
ATOM   1810  CG  PHE A 233     -14.199  -7.560  11.097  1.00 93.42      A    C  
ATOM   1811  CD1 PHE A 233     -12.837  -7.801  10.798  1.00 90.30      A    C  
ATOM   1812  CD2 PHE A 233     -14.528  -6.457  11.908  1.00 90.39      A    C  
ATOM   1813  CE1 PHE A 233     -11.842  -6.958  11.290  1.00 89.59      A    C  
ATOM   1814  CE2 PHE A 233     -13.527  -5.614  12.408  1.00 89.72      A    C  
ATOM   1815  CZ  PHE A 233     -12.176  -5.864  12.098  1.00 90.85      A    C  
ATOM   1816  N   LEU A 234     -15.761 -11.754   9.014  1.00 91.87      A    N  
ATOM   1817  CA  LEU A 234     -16.685 -12.727   8.438  1.00 90.93      A    C  
ATOM   1818  C   LEU A 234     -17.802 -13.173   9.397  1.00 90.68      A    C  
ATOM   1819  O   LEU A 234     -18.853 -13.620   8.932  1.00 85.92      A    O  
ATOM   1820  CB  LEU A 234     -15.897 -13.934   7.911  1.00 89.45      A    C  
ATOM   1821  CG  LEU A 234     -14.908 -13.612   6.771  1.00 88.52      A    C  
ATOM   1822  CD1 LEU A 234     -14.163 -14.877   6.353  1.00 84.43      A    C  
ATOM   1823  CD2 LEU A 234     -15.619 -13.057   5.534  1.00 83.77      A    C  
ATOM   1824  N   ASN A 235     -17.610 -13.038  10.717  1.00 90.13      A    N  
ATOM   1825  CA  ASN A 235     -18.637 -13.353  11.709  1.00 89.55      A    C  
ATOM   1826  C   ASN A 235     -19.383 -12.100  12.174  1.00 89.73      A    C  
ATOM   1827  O   ASN A 235     -20.609 -12.091  12.225  1.00 84.59      A    O  
ATOM   1828  CB  ASN A 235     -18.007 -14.087  12.898  1.00 87.89      A    C  
ATOM   1829  CG  ASN A 235     -17.318 -15.376  12.500  1.00 85.63      A    C  
ATOM   1830  ND2 ASN A 235     -16.099 -15.561  12.958  1.00 75.36      A    N  
ATOM   1831  OD1 ASN A 235     -17.859 -16.219  11.808  1.00 76.75      A    O  
ATOM   1832  N   ARG A 236     -18.646 -11.024  12.503  1.00 89.02      A    N  
ATOM   1833  CA  ARG A 236     -19.228  -9.808  13.081  1.00 88.25      A    C  
ATOM   1834  C   ARG A 236     -19.885  -8.903  12.038  1.00 88.54      A    C  
ATOM   1835  O   ARG A 236     -20.898  -8.271  12.325  1.00 84.21      A    O  
ATOM   1836  CB  ARG A 236     -18.128  -9.077  13.865  1.00 86.14      A    C  
ATOM   1837  CG  ARG A 236     -18.696  -8.013  14.807  1.00 78.33      A    C  
ATOM   1838  CD  ARG A 236     -17.544  -7.366  15.571  1.00 75.08      A    C  
ATOM   1839  NE  ARG A 236     -18.027  -6.377  16.552  1.00 65.35      A    N  
ATOM   1840  CZ  ARG A 236     -17.262  -5.634  17.331  1.00 58.96      A    C  
ATOM   1841  NH1 ARG A 236     -15.963  -5.714  17.284  1.00 53.45      A    N1+
ATOM   1842  NH2 ARG A 236     -17.793  -4.802  18.179  1.00 50.09      A    N  
ATOM   1843  N   ALA A 237     -19.322  -8.840  10.842  1.00 89.01      A    N  
ATOM   1844  CA  ALA A 237     -19.861  -8.147   9.672  1.00 88.22      A    C  
ATOM   1845  C   ALA A 237     -20.040  -9.158   8.523  1.00 89.59      A    C  
ATOM   1846  O   ALA A 237     -19.378  -9.090   7.491  1.00 84.46      A    O  
ATOM   1847  CB  ALA A 237     -18.956  -6.957   9.337  1.00 85.27      A    C  
ATOM   1848  N   ALA A 238     -20.918 -10.151   8.741  1.00 87.77      A    N  
ATOM   1849  CA  ALA A 238     -21.099 -11.275   7.841  1.00 86.91      A    C  
ATOM   1850  C   ALA A 238     -21.506 -10.823   6.434  1.00 88.48      A    C  
ATOM   1851  O   ALA A 238     -22.458 -10.065   6.261  1.00 83.28      A    O  
ATOM   1852  CB  ALA A 238     -22.126 -12.243   8.448  1.00 82.06      A    C  
ATOM   1853  N   LEU A 239     -20.812 -11.356   5.427  1.00 88.27      A    N  
ATOM   1854  CA  LEU A 239     -21.158 -11.158   4.023  1.00 88.93      A    C  
ATOM   1855  C   LEU A 239     -22.405 -11.979   3.649  1.00 90.24      A    C  
ATOM   1856  O   LEU A 239     -22.642 -13.043   4.237  1.00 86.92      A    O  
ATOM   1857  CB  LEU A 239     -19.958 -11.534   3.149  1.00 86.34      A    C  
ATOM   1858  CG  LEU A 239     -18.740 -10.605   3.316  1.00 87.37      A    C  
ATOM   1859  CD1 LEU A 239     -17.554 -11.187   2.554  1.00 84.38      A    C  
ATOM   1860  CD2 LEU A 239     -19.005  -9.200   2.787  1.00 84.69      A    C  
ATOM   1861  N   PRO A 240     -23.205 -11.525   2.659  1.00 88.24      A    N  
ATOM   1862  CA  PRO A 240     -24.387 -12.243   2.201  1.00 87.34      A    C  
ATOM   1863  C   PRO A 240     -24.014 -13.594   1.569  1.00 88.38      A    C  
ATOM   1864  O   PRO A 240     -22.937 -13.780   1.005  1.00 83.38      A    O  
ATOM   1865  CB  PRO A 240     -25.080 -11.300   1.219  1.00 84.10      A    C  
ATOM   1866  CG  PRO A 240     -23.928 -10.470   0.658  1.00 85.37      A    C  
ATOM   1867  CD  PRO A 240     -23.000 -10.326   1.865  1.00 88.32      A    C  
ATOM   1868  N   GLY A 241     -24.933 -14.553   1.656  1.00 86.55      A    N  
ATOM   1869  CA  GLY A 241     -24.763 -15.864   1.026  1.00 85.21      A    C  
ATOM   1870  C   GLY A 241     -24.994 -15.864  -0.482  1.00 86.07      A    C  
ATOM   1871  O   GLY A 241     -24.436 -16.696  -1.198  1.00 80.88      A    O  
ATOM   1872  N   SER A 242     -25.801 -14.928  -0.967  1.00 83.64      A    N  
ATOM   1873  CA  SER A 242     -26.137 -14.729  -2.373  1.00 83.57      A    C  
ATOM   1874  C   SER A 242     -26.233 -13.240  -2.684  1.00 84.12      A    C  
ATOM   1875  O   SER A 242     -26.442 -12.429  -1.781  1.00 78.41      A    O  
ATOM   1876  CB  SER A 242     -27.454 -15.434  -2.714  1.00 79.76      A    C  
ATOM   1877  OG  SER A 242     -28.489 -15.056  -1.826  1.00 71.18      A    O  
ATOM   1878  N   ASN A 243     -26.113 -12.878  -3.957  1.00 84.98      A    N  
ATOM   1879  CA  ASN A 243     -26.365 -11.522  -4.403  1.00 84.57      A    C  
ATOM   1880  C   ASN A 243     -27.875 -11.265  -4.462  1.00 84.85      A    C  
ATOM   1881  O   ASN A 243     -28.567 -11.836  -5.297  1.00 79.51      A    O  
ATOM   1882  CB  ASN A 243     -25.670 -11.303  -5.759  1.00 80.44      A    C  
ATOM   1883  CG  ASN A 243     -25.759  -9.855  -6.212  1.00 79.17      A    C  
ATOM   1884  ND2 ASN A 243     -25.205  -9.529  -7.349  1.00 73.43      A    N  
ATOM   1885  OD1 ASN A 243     -26.325  -9.015  -5.541  1.00 71.28      A    O  
ATOM   1886  N   GLU A 244     -28.370 -10.411  -3.572  1.00 82.55      A    N  
ATOM   1887  CA  GLU A 244     -29.782 -10.003  -3.500  1.00 82.49      A    C  
ATOM   1888  C   GLU A 244     -30.034  -8.659  -4.194  1.00 83.50      A    C  
ATOM   1889  O   GLU A 244     -31.139  -8.118  -4.138  1.00 77.04      A    O  
ATOM   1890  CB  GLU A 244     -30.238  -9.966  -2.041  1.00 78.31      A    C  
ATOM   1891  CG  GLU A 244     -30.162 -11.343  -1.370  1.00 72.02      A    C  
ATOM   1892  CD  GLU A 244     -30.746 -11.384   0.048  1.00 63.11      A    C  
ATOM   1893  OE1 GLU A 244     -30.798 -12.506   0.607  1.00 54.60      A    O  
ATOM   1894  OE2 GLU A 244     -31.139 -10.310   0.570  1.00 57.13      A    O1-
ATOM   1895  N   CYS A 245     -29.015  -8.092  -4.852  1.00 83.96      A    N  
ATOM   1896  CA  CYS A 245     -29.157  -6.834  -5.557  1.00 83.70      A    C  
ATOM   1897  C   CYS A 245     -30.048  -6.978  -6.794  1.00 83.94      A    C  
ATOM   1898  O   CYS A 245     -30.128  -8.030  -7.430  1.00 78.33      A    O  
ATOM   1899  CB  CYS A 245     -27.780  -6.254  -5.872  1.00 82.00      A    C  
ATOM   1900  SG  CYS A 245     -26.927  -5.754  -4.357  1.00 79.61      A    S  
ATOM   1901  N   VAL A 246     -30.749  -5.905  -7.112  1.00 79.21      A    N  
ATOM   1902  CA  VAL A 246     -31.749  -5.872  -8.175  1.00 77.36      A    C  
ATOM   1903  C   VAL A 246     -31.405  -4.765  -9.154  1.00 75.79      A    C  
ATOM   1904  O   VAL A 246     -30.962  -3.705  -8.739  1.00 69.42      A    O  
ATOM   1905  CB  VAL A 246     -33.186  -5.682  -7.641  1.00 73.26      A    C  
ATOM   1906  CG1 VAL A 246     -34.065  -6.850  -8.086  1.00 65.01      A    C  
ATOM   1907  CG2 VAL A 246     -33.320  -5.545  -6.122  1.00 66.35      A    C  
ATOM   1908  N   PHE A 247     -31.645  -4.990 -10.449  1.00 71.05      A    N  
ATOM   1909  CA  PHE A 247     -31.429  -3.950 -11.454  1.00 68.43      A    C  
ATOM   1910  C   PHE A 247     -32.246  -2.703 -11.115  1.00 68.24      A    C  
ATOM   1911  O   PHE A 247     -33.477  -2.771 -11.025  1.00 62.10      A    O  
ATOM   1912  CB  PHE A 247     -31.785  -4.463 -12.859  1.00 61.98      A    C  
ATOM   1913  CG  PHE A 247     -30.626  -5.093 -13.587  1.00 56.90      A    C  
ATOM   1914  CD1 PHE A 247     -29.649  -4.282 -14.194  1.00 51.01      A    C  
ATOM   1915  CD2 PHE A 247     -30.498  -6.489 -13.665  1.00 48.57      A    C  
ATOM   1916  CE1 PHE A 247     -28.544  -4.852 -14.845  1.00 42.66      A    C  
ATOM   1917  CE2 PHE A 247     -29.400  -7.071 -14.313  1.00 43.33      A    C  
ATOM   1918  CZ  PHE A 247     -28.411  -6.252 -14.893  1.00 42.47      A    C  
ATOM   1919  N   PRO A 248     -31.621  -1.531 -10.950  1.00 58.65      A    N  
ATOM   1920  CA  PRO A 248     -32.331  -0.282 -10.827  1.00 56.39      A    C  
ATOM   1921  C   PRO A 248     -33.051   0.008 -12.147  1.00 56.52      A    C  
ATOM   1922  O   PRO A 248     -32.456   0.023 -13.219  1.00 52.88      A    O  
ATOM   1923  CB  PRO A 248     -31.280   0.768 -10.465  1.00 51.97      A    C  
ATOM   1924  CG  PRO A 248     -29.975   0.182 -10.980  1.00 50.65      A    C  
ATOM   1925  CD  PRO A 248     -30.197  -1.326 -10.888  1.00 52.44      A    C  
ATOM   1926  N   PHE A 249     -34.343   0.267 -12.069  1.00 51.38      A    N  
ATOM   1927  CA  PHE A 249     -35.188   0.631 -13.206  1.00 50.32      A    C  
ATOM   1928  C   PHE A 249     -35.058  -0.281 -14.435  1.00 50.10      A    C  
ATOM   1929  O   PHE A 249     -35.104   0.207 -15.568  1.00 46.80      A    O  
ATOM   1930  CB  PHE A 249     -34.985   2.101 -13.580  1.00 46.32      A    C  
ATOM   1931  CG  PHE A 249     -35.320   3.070 -12.483  1.00 42.55      A    C  
ATOM   1932  CD1 PHE A 249     -36.647   3.500 -12.312  1.00 39.83      A    C  
ATOM   1933  CD2 PHE A 249     -34.315   3.567 -11.651  1.00 37.95      A    C  
ATOM   1934  CE1 PHE A 249     -36.967   4.433 -11.316  1.00 34.16      A    C  
ATOM   1935  CE2 PHE A 249     -34.630   4.502 -10.651  1.00 33.68      A    C  
ATOM   1936  CZ  PHE A 249     -35.952   4.937 -10.482  1.00 32.47      A    C  
ATOM   1937  N   ALA A 250     -34.982  -1.600 -14.262  1.00 39.60      A    N  
ATOM   1938  CA  ALA A 250     -35.136  -2.504 -15.392  1.00 38.90      A    C  
ATOM   1939  C   ALA A 250     -36.550  -2.335 -15.969  1.00 38.81      A    C  
ATOM   1940  O   ALA A 250     -37.525  -2.907 -15.483  1.00 36.90      A    O  
ATOM   1941  CB  ALA A 250     -34.812  -3.935 -14.979  1.00 35.45      A    C  
ATOM   1942  N   TYR A 251     -36.650  -1.493 -17.001  1.00 34.05      A    N  
ATOM   1943  CA  TYR A 251     -37.826  -1.418 -17.828  1.00 33.29      A    C  
ATOM   1944  C   TYR A 251     -37.952  -2.784 -18.499  1.00 32.50      A    C  
ATOM   1945  O   TYR A 251     -36.982  -3.243 -19.099  1.00 30.23      A    O  
ATOM   1946  CB  TYR A 251     -37.709  -0.276 -18.853  1.00 30.95      A    C  
ATOM   1947  CG  TYR A 251     -37.932   1.117 -18.276  1.00 28.77      A    C  
ATOM   1948  CD1 TYR A 251     -39.066   1.856 -18.630  1.00 26.54      A    C  
ATOM   1949  CD2 TYR A 251     -37.013   1.691 -17.381  1.00 26.23      A    C  
ATOM   1950  CE1 TYR A 251     -39.315   3.117 -18.066  1.00 23.94      A    C  
ATOM   1951  CE2 TYR A 251     -37.263   2.945 -16.795  1.00 24.06      A    C  
ATOM   1952  CZ  TYR A 251     -38.424   3.656 -17.123  1.00 23.36      A    C  
ATOM   1953  OH  TYR A 251     -38.716   4.834 -16.495  1.00 22.74      A    O  
ATOM   1954  N   PRO A 252     -39.082  -3.472 -18.372  1.00 27.96      A    N  
ATOM   1955  CA  PRO A 252     -39.267  -4.668 -19.162  1.00 28.29      A    C  
ATOM   1956  C   PRO A 252     -39.081  -4.269 -20.621  1.00 28.67      A    C  
ATOM   1957  O   PRO A 252     -39.682  -3.283 -21.067  1.00 26.98      A    O  
ATOM   1958  CB  PRO A 252     -40.682  -5.167 -18.845  1.00 25.74      A    C  
ATOM   1959  CG  PRO A 252     -41.413  -3.923 -18.361  1.00 25.55      A    C  
ATOM   1960  CD  PRO A 252     -40.314  -3.077 -17.726  1.00 27.17      A    C  
ATOM   1961  N   ALA A 253     -38.269  -5.025 -21.343  1.00 24.45      A    N  
ATOM   1962  CA  ALA A 253     -38.199  -4.889 -22.796  1.00 24.47      A    C  
ATOM   1963  C   ALA A 253     -39.641  -4.927 -23.340  1.00 24.65      A    C  
ATOM   1964  O   ALA A 253     -40.454  -5.688 -22.795  1.00 23.06      A    O  
ATOM   1965  CB  ALA A 253     -37.342  -6.027 -23.364  1.00 22.59      A    C  
ATOM   1966  N   PRO A 254     -40.009  -4.099 -24.317  1.00 21.74      A    N  
ATOM   1967  CA  PRO A 254     -41.362  -4.108 -24.867  1.00 20.74      A    C  
ATOM   1968  C   PRO A 254     -41.772  -5.487 -25.400  1.00 21.13      A    C  
ATOM   1969  O   PRO A 254     -40.903  -6.230 -25.912  1.00 18.79      A    O  
ATOM   1970  CB  PRO A 254     -41.399  -3.002 -25.937  1.00 18.56      A    C  
ATOM   1971  CG  PRO A 254     -39.938  -2.827 -26.316  1.00 19.21      A    C  
ATOM   1972  CD  PRO A 254     -39.188  -3.135 -25.022  1.00 20.47      A    C  
ATOM   1973  OXT PRO A 254     -42.979  -5.808 -25.277  1.00 15.93      A    O1-
TER   
ATOM   1974  N   GLN B   1     -56.045  32.434 -19.696  1.00 66.32      B    N  
ATOM   1975  CA  GLN B   1     -55.821  31.650 -18.459  1.00 69.33      B    C  
ATOM   1976  C   GLN B   1     -54.940  30.426 -18.720  1.00 69.93      B    C  
ATOM   1977  O   GLN B   1     -53.944  30.261 -18.030  1.00 65.14      B    O  
ATOM   1978  CB  GLN B   1     -57.159  31.287 -17.814  1.00 63.58      B    C  
ATOM   1979  CG  GLN B   1     -57.046  31.127 -16.288  1.00 58.23      B    C  
ATOM   1980  CD  GLN B   1     -58.422  31.012 -15.610  1.00 54.09      B    C  
ATOM   1981  NE2 GLN B   1     -58.493  30.964 -14.313  1.00 43.97      B    N  
ATOM   1982  OE1 GLN B   1     -59.436  30.984 -16.270  1.00 48.27      B    O  
ATOM   1983  N   ALA B   2     -55.235  29.647 -19.761  1.00 70.52      B    N  
ATOM   1984  CA  ALA B   2     -54.409  28.503 -20.149  1.00 72.41      B    C  
ATOM   1985  C   ALA B   2     -52.961  28.900 -20.487  1.00 74.98      B    C  
ATOM   1986  O   ALA B   2     -52.032  28.230 -20.044  1.00 72.61      B    O  
ATOM   1987  CB  ALA B   2     -55.078  27.796 -21.334  1.00 67.36      B    C  
ATOM   1988  N   ILE B   3     -52.736  30.032 -21.156  1.00 80.02      B    N  
ATOM   1989  CA  ILE B   3     -51.389  30.565 -21.443  1.00 80.88      B    C  
ATOM   1990  C   ILE B   3     -50.610  30.857 -20.150  1.00 81.85      B    C  
ATOM   1991  O   ILE B   3     -49.426  30.542 -20.063  1.00 79.77      B    O  
ATOM   1992  CB  ILE B   3     -51.472  31.819 -22.333  1.00 76.98      B    C  
ATOM   1993  CG1 ILE B   3     -52.071  31.460 -23.714  1.00 68.73      B    C  
ATOM   1994  CG2 ILE B   3     -50.102  32.485 -22.510  1.00 65.12      B    C  
ATOM   1995  CD1 ILE B   3     -52.398  32.666 -24.589  1.00 58.10      B    C  
ATOM   1996  N   VAL B   4     -51.262  31.410 -19.145  1.00 82.31      B    N  
ATOM   1997  CA  VAL B   4     -50.617  31.705 -17.851  1.00 82.99      B    C  
ATOM   1998  C   VAL B   4     -50.208  30.414 -17.143  1.00 83.20      B    C  
ATOM   1999  O   VAL B   4     -49.089  30.318 -16.634  1.00 81.65      B    O  
ATOM   2000  CB  VAL B   4     -51.527  32.558 -16.946  1.00 81.19      B    C  
ATOM   2001  CG1 VAL B   4     -50.869  32.868 -15.593  1.00 72.21      B    C  
ATOM   2002  CG2 VAL B   4     -51.871  33.900 -17.607  1.00 73.00      B    C  
ATOM   2003  N   LEU B   5     -51.092  29.394 -17.166  1.00 82.03      B    N  
ATOM   2004  CA  LEU B   5     -50.783  28.078 -16.606  1.00 81.16      B    C  
ATOM   2005  C   LEU B   5     -49.673  27.377 -17.395  1.00 82.42      B    C  
ATOM   2006  O   LEU B   5     -48.793  26.766 -16.797  1.00 80.73      B    O  
ATOM   2007  CB  LEU B   5     -52.061  27.226 -16.587  1.00 78.17      B    C  
ATOM   2008  CG  LEU B   5     -53.114  27.691 -15.564  1.00 73.82      B    C  
ATOM   2009  CD1 LEU B   5     -54.441  26.993 -15.842  1.00 67.64      B    C  
ATOM   2010  CD2 LEU B   5     -52.693  27.375 -14.128  1.00 66.75      B    C  
ATOM   2011  N   GLY B   6     -49.660  27.513 -18.725  1.00 83.49      B    N  
ATOM   2012  CA  GLY B   6     -48.596  27.032 -19.593  1.00 82.80      B    C  
ATOM   2013  C   GLY B   6     -47.246  27.688 -19.275  1.00 85.09      B    C  
ATOM   2014  O   GLY B   6     -46.259  26.985 -19.053  1.00 83.66      B    O  
ATOM   2015  N   ALA B   7     -47.225  29.022 -19.147  1.00 85.37      B    N  
ATOM   2016  CA  ALA B   7     -46.021  29.765 -18.765  1.00 85.70      B    C  
ATOM   2017  C   ALA B   7     -45.518  29.364 -17.368  1.00 86.53      B    C  
ATOM   2018  O   ALA B   7     -44.316  29.187 -17.177  1.00 85.10      B    O  
ATOM   2019  CB  ALA B   7     -46.333  31.264 -18.839  1.00 84.38      B    C  
ATOM   2020  N   LEU B   8     -46.443  29.146 -16.412  1.00 86.29      B    N  
ATOM   2021  CA  LEU B   8     -46.087  28.680 -15.081  1.00 86.21      B    C  
ATOM   2022  C   LEU B   8     -45.474  27.264 -15.111  1.00 87.04      B    C  
ATOM   2023  O   LEU B   8     -44.463  27.027 -14.464  1.00 85.99      B    O  
ATOM   2024  CB  LEU B   8     -47.338  28.714 -14.177  1.00 85.01      B    C  
ATOM   2025  CG  LEU B   8     -46.976  28.768 -12.682  1.00 76.79      B    C  
ATOM   2026  CD1 LEU B   8     -46.944  30.210 -12.189  1.00 70.20      B    C  
ATOM   2027  CD2 LEU B   8     -47.977  27.999 -11.835  1.00 69.19      B    C  
ATOM   2028  N   SER B   9     -46.055  26.357 -15.915  1.00 85.82      B    N  
ATOM   2029  CA  SER B   9     -45.516  25.004 -16.080  1.00 85.49      B    C  
ATOM   2030  C   SER B   9     -44.124  25.013 -16.709  1.00 86.40      B    C  
ATOM   2031  O   SER B   9     -43.241  24.285 -16.260  1.00 84.64      B    O  
ATOM   2032  CB  SER B   9     -46.482  24.123 -16.884  1.00 83.44      B    C  
ATOM   2033  OG  SER B   9     -46.560  24.472 -18.239  1.00 71.36      B    O  
ATOM   2034  N   PHE B  10     -43.898  25.907 -17.678  1.00 88.36      B    N  
ATOM   2035  CA  PHE B  10     -42.588  26.113 -18.280  1.00 88.06      B    C  
ATOM   2036  C   PHE B  10     -41.563  26.637 -17.282  1.00 89.13      B    C  
ATOM   2037  O   PHE B  10     -40.425  26.168 -17.245  1.00 87.43      B    O  
ATOM   2038  CB  PHE B  10     -42.713  27.088 -19.459  1.00 85.37      B    C  
ATOM   2039  CG  PHE B  10     -42.275  26.462 -20.743  1.00 79.75      B    C  
ATOM   2040  CD1 PHE B  10     -40.898  26.340 -21.038  1.00 73.71      B    C  
ATOM   2041  CD2 PHE B  10     -43.228  25.984 -21.653  1.00 70.73      B    C  
ATOM   2042  CE1 PHE B  10     -40.489  25.759 -22.250  1.00 65.24      B    C  
ATOM   2043  CE2 PHE B  10     -42.830  25.408 -22.867  1.00 63.91      B    C  
ATOM   2044  CZ  PHE B  10     -41.462  25.302 -23.162  1.00 64.78      B    C  
ATOM   2045  N   LEU B  11     -41.971  27.596 -16.446  1.00 89.46      B    N  
ATOM   2046  CA  LEU B  11     -41.113  28.175 -15.421  1.00 89.10      B    C  
ATOM   2047  C   LEU B  11     -40.710  27.129 -14.373  1.00 89.65      B    C  
ATOM   2048  O   LEU B  11     -39.534  27.027 -14.036  1.00 88.98      B    O  
ATOM   2049  CB  LEU B  11     -41.826  29.380 -14.793  1.00 88.51      B    C  
ATOM   2050  CG  LEU B  11     -40.872  30.242 -13.942  1.00 80.76      B    C  
ATOM   2051  CD1 LEU B  11     -40.763  31.648 -14.511  1.00 73.42      B    C  
ATOM   2052  CD2 LEU B  11     -41.357  30.340 -12.494  1.00 72.27      B    C  
ATOM   2053  N   VAL B  12     -41.668  26.304 -13.929  1.00 89.07      B    N  
ATOM   2054  CA  VAL B  12     -41.394  25.200 -12.992  1.00 89.07      B    C  
ATOM   2055  C   VAL B  12     -40.447  24.180 -13.626  1.00 89.74      B    C  
ATOM   2056  O   VAL B  12     -39.479  23.784 -12.985  1.00 88.86      B    O  
ATOM   2057  CB  VAL B  12     -42.702  24.541 -12.519  1.00 87.99      B    C  
ATOM   2058  CG1 VAL B  12     -42.457  23.282 -11.679  1.00 80.01      B    C  
ATOM   2059  CG2 VAL B  12     -43.506  25.500 -11.638  1.00 81.03      B    C  
ATOM   2060  N   LEU B  13     -40.676  23.789 -14.879  1.00 90.41      B    N  
ATOM   2061  CA  LEU B  13     -39.810  22.848 -15.585  1.00 89.98      B    C  
ATOM   2062  C   LEU B  13     -38.386  23.387 -15.719  1.00 90.64      B    C  
ATOM   2063  O   LEU B  13     -37.432  22.694 -15.369  1.00 89.84      B    O  
ATOM   2064  CB  LEU B  13     -40.442  22.528 -16.951  1.00 88.61      B    C  
ATOM   2065  CG  LEU B  13     -39.657  21.483 -17.774  1.00 84.29      B    C  
ATOM   2066  CD1 LEU B  13     -39.639  20.108 -17.100  1.00 80.02      B    C  
ATOM   2067  CD2 LEU B  13     -40.312  21.331 -19.145  1.00 79.30      B    C  
ATOM   2068  N   ALA B  14     -38.229  24.634 -16.162  1.00 91.52      B    N  
ATOM   2069  CA  ALA B  14     -36.926  25.281 -16.296  1.00 90.64      B    C  
ATOM   2070  C   ALA B  14     -36.193  25.368 -14.951  1.00 90.98      B    C  
ATOM   2071  O   ALA B  14     -34.998  25.108 -14.876  1.00 89.35      B    O  
ATOM   2072  CB  ALA B  14     -37.133  26.674 -16.909  1.00 89.39      B    C  
ATOM   2073  N   LEU B  15     -36.912  25.663 -13.872  1.00 91.86      B    N  
ATOM   2074  CA  LEU B  15     -36.362  25.738 -12.527  1.00 90.88      B    C  
ATOM   2075  C   LEU B  15     -35.887  24.369 -12.033  1.00 91.05      B    C  
ATOM   2076  O   LEU B  15     -34.785  24.255 -11.502  1.00 90.03      B    O  
ATOM   2077  CB  LEU B  15     -37.417  26.375 -11.602  1.00 90.13      B    C  
ATOM   2078  CG  LEU B  15     -36.795  26.994 -10.337  1.00 78.18      B    C  
ATOM   2079  CD1 LEU B  15     -37.157  28.479 -10.236  1.00 71.32      B    C  
ATOM   2080  CD2 LEU B  15     -37.278  26.288  -9.072  1.00 69.96      B    C  
ATOM   2081  N   MET B  16     -36.667  23.296 -12.284  1.00 91.57      B    N  
ATOM   2082  CA  MET B  16     -36.296  21.925 -11.914  1.00 91.18      B    C  
ATOM   2083  C   MET B  16     -35.087  21.412 -12.704  1.00 91.69      B    C  
ATOM   2084  O   MET B  16     -34.201  20.801 -12.117  1.00 90.52      B    O  
ATOM   2085  CB  MET B  16     -37.496  20.980 -12.088  1.00 90.39      B    C  
ATOM   2086  CG  MET B  16     -38.620  21.241 -11.070  1.00 83.01      B    C  
ATOM   2087  SD  MET B  16     -38.148  21.311  -9.324  1.00 79.64      B    S  
ATOM   2088  CE  MET B  16     -37.518  19.651  -9.064  1.00 66.45      B    C  
ATOM   2089  N   VAL B  17     -35.020  21.693 -14.000  1.00 92.01      B    N  
ATOM   2090  CA  VAL B  17     -33.856  21.352 -14.832  1.00 91.42      B    C  
ATOM   2091  C   VAL B  17     -32.618  22.097 -14.334  1.00 91.65      B    C  
ATOM   2092  O   VAL B  17     -31.581  21.477 -14.093  1.00 90.36      B    O  
ATOM   2093  CB  VAL B  17     -34.135  21.647 -16.317  1.00 90.51      B    C  
ATOM   2094  CG1 VAL B  17     -32.883  21.484 -17.195  1.00 82.78      B    C  
ATOM   2095  CG2 VAL B  17     -35.193  20.690 -16.869  1.00 83.97      B    C  
ATOM   2096  N   THR B  18     -32.717  23.383 -14.084  1.00 92.16      B    N  
ATOM   2097  CA  THR B  18     -31.601  24.208 -13.594  1.00 91.34      B    C  
ATOM   2098  C   THR B  18     -31.090  23.720 -12.233  1.00 91.29      B    C  
ATOM   2099  O   THR B  18     -29.886  23.586 -12.030  1.00 89.15      B    O  
ATOM   2100  CB  THR B  18     -32.019  25.679 -13.485  1.00 89.78      B    C  
ATOM   2101  CG2 THR B  18     -30.837  26.582 -13.149  1.00 74.69      B    C  
ATOM   2102  OG1 THR B  18     -32.542  26.156 -14.697  1.00 75.38      B    O  
ATOM   2103  N   LEU B  19     -31.999  23.393 -11.317  1.00 92.08      B    N  
ATOM   2104  CA  LEU B  19     -31.652  22.813 -10.018  1.00 90.80      B    C  
ATOM   2105  C   LEU B  19     -30.963  21.456 -10.164  1.00 91.10      B    C  
ATOM   2106  O   LEU B  19     -29.968  21.206  -9.486  1.00 90.15      B    O  
ATOM   2107  CB  LEU B  19     -32.918  22.670  -9.159  1.00 89.76      B    C  
ATOM   2108  CG  LEU B  19     -33.310  23.963  -8.428  1.00 81.15      B    C  
ATOM   2109  CD1 LEU B  19     -34.735  23.828  -7.884  1.00 74.61      B    C  
ATOM   2110  CD2 LEU B  19     -32.381  24.222  -7.244  1.00 74.11      B    C  
ATOM   2111  N   SER B  20     -31.439  20.601 -11.062  1.00 91.32      B    N  
ATOM   2112  CA  SER B  20     -30.853  19.282 -11.309  1.00 91.39      B    C  
ATOM   2113  C   SER B  20     -29.445  19.384 -11.897  1.00 91.50      B    C  
ATOM   2114  O   SER B  20     -28.558  18.667 -11.451  1.00 89.05      B    O  
ATOM   2115  CB  SER B  20     -31.743  18.448 -12.218  1.00 90.22      B    C  
ATOM   2116  OG  SER B  20     -32.968  18.185 -11.566  1.00 78.67      B    O  
ATOM   2117  N   PHE B  21     -29.223  20.320 -12.831  1.00 92.25      B    N  
ATOM   2118  CA  PHE B  21     -27.885  20.584 -13.371  1.00 91.79      B    C  
ATOM   2119  C   PHE B  21     -26.917  21.100 -12.305  1.00 91.99      B    C  
ATOM   2120  O   PHE B  21     -25.800  20.599 -12.202  1.00 90.28      B    O  
ATOM   2121  CB  PHE B  21     -27.970  21.568 -14.540  1.00 90.65      B    C  
ATOM   2122  CG  PHE B  21     -28.064  20.885 -15.881  1.00 88.80      B    C  
ATOM   2123  CD1 PHE B  21     -26.889  20.574 -16.597  1.00 83.70      B    C  
ATOM   2124  CD2 PHE B  21     -29.308  20.540 -16.421  1.00 82.69      B    C  
ATOM   2125  CE1 PHE B  21     -26.965  19.923 -17.833  1.00 80.81      B    C  
ATOM   2126  CE2 PHE B  21     -29.387  19.882 -17.658  1.00 80.05      B    C  
ATOM   2127  CZ  PHE B  21     -28.213  19.574 -18.361  1.00 82.27      B    C  
ATOM   2128  N   ASN B  22     -27.340  22.061 -11.475  1.00 91.48      B    N  
ATOM   2129  CA  ASN B  22     -26.513  22.562 -10.384  1.00 90.21      B    C  
ATOM   2130  C   ASN B  22     -26.189  21.462  -9.362  1.00 90.86      B    C  
ATOM   2131  O   ASN B  22     -25.043  21.345  -8.928  1.00 89.32      B    O  
ATOM   2132  CB  ASN B  22     -27.217  23.740  -9.692  1.00 88.95      B    C  
ATOM   2133  CG  ASN B  22     -26.994  25.039 -10.437  1.00 83.05      B    C  
ATOM   2134  ND2 ASN B  22     -28.004  25.542 -11.105  1.00 72.29      B    N  
ATOM   2135  OD1 ASN B  22     -25.934  25.626 -10.409  1.00 73.85      B    O  
ATOM   2136  N   LEU B  23     -27.169  20.628  -9.026  1.00 90.87      B    N  
ATOM   2137  CA  LEU B  23     -26.974  19.513  -8.097  1.00 90.62      B    C  
ATOM   2138  C   LEU B  23     -26.020  18.465  -8.681  1.00 91.42      B    C  
ATOM   2139  O   LEU B  23     -25.086  18.070  -7.992  1.00 90.76      B    O  
ATOM   2140  CB  LEU B  23     -28.341  18.903  -7.742  1.00 89.71      B    C  
ATOM   2141  CG  LEU B  23     -28.250  17.744  -6.726  1.00 86.21      B    C  
ATOM   2142  CD1 LEU B  23     -27.720  18.198  -5.362  1.00 81.62      B    C  
ATOM   2143  CD2 LEU B  23     -29.631  17.140  -6.520  1.00 81.24      B    C  
ATOM   2144  N   ALA B  24     -26.218  18.054  -9.928  1.00 91.86      B    N  
ATOM   2145  CA  ALA B  24     -25.365  17.060 -10.572  1.00 91.80      B    C  
ATOM   2146  C   ALA B  24     -23.913  17.544 -10.672  1.00 92.49      B    C  
ATOM   2147  O   ALA B  24     -22.995  16.812 -10.329  1.00 91.07      B    O  
ATOM   2148  CB  ALA B  24     -25.934  16.733 -11.953  1.00 91.32      B    C  
ATOM   2149  N   HIS B  25     -23.703  18.807 -11.063  1.00 91.84      B    N  
ATOM   2150  CA  HIS B  25     -22.372  19.404 -11.110  1.00 90.84      B    C  
ATOM   2151  C   HIS B  25     -21.732  19.468  -9.721  1.00 91.19      B    C  
ATOM   2152  O   HIS B  25     -20.598  19.026  -9.550  1.00 90.55      B    O  
ATOM   2153  CB  HIS B  25     -22.458  20.790 -11.755  1.00 89.63      B    C  
ATOM   2154  CG  HIS B  25     -21.090  21.384 -11.985  1.00 84.52      B    C  
ATOM   2155  CD2 HIS B  25     -20.495  22.388 -11.271  1.00 73.95      B    C  
ATOM   2156  ND1 HIS B  25     -20.178  20.958 -12.926  1.00 73.10      B    N  
ATOM   2157  CE1 HIS B  25     -19.066  21.686 -12.778  1.00 72.89      B    C  
ATOM   2158  NE2 HIS B  25     -19.219  22.571 -11.786  1.00 74.39      B    N  
ATOM   2159  N   ALA B  26     -22.469  19.931  -8.710  1.00 90.72      B    N  
ATOM   2160  CA  ALA B  26     -21.973  19.994  -7.342  1.00 89.88      B    C  
ATOM   2161  C   ALA B  26     -21.620  18.603  -6.790  1.00 90.85      B    C  
ATOM   2162  O   ALA B  26     -20.580  18.449  -6.159  1.00 89.70      B    O  
ATOM   2163  CB  ALA B  26     -23.018  20.693  -6.461  1.00 88.43      B    C  
ATOM   2164  N   LEU B  27     -22.435  17.579  -7.067  1.00 91.90      B    N  
ATOM   2165  CA  LEU B  27     -22.169  16.202  -6.646  1.00 92.16      B    C  
ATOM   2166  C   LEU B  27     -20.949  15.613  -7.349  1.00 92.76      B    C  
ATOM   2167  O   LEU B  27     -20.119  15.001  -6.685  1.00 91.88      B    O  
ATOM   2168  CB  LEU B  27     -23.406  15.320  -6.879  1.00 91.63      B    C  
ATOM   2169  CG  LEU B  27     -24.584  15.591  -5.930  1.00 89.60      B    C  
ATOM   2170  CD1 LEU B  27     -25.768  14.700  -6.328  1.00 86.84      B    C  
ATOM   2171  CD2 LEU B  27     -24.244  15.314  -4.465  1.00 86.81      B    C  
ATOM   2172  N   ARG B  28     -20.794  15.845  -8.657  1.00 92.48      B    N  
ATOM   2173  CA  ARG B  28     -19.606  15.432  -9.406  1.00 92.49      B    C  
ATOM   2174  C   ARG B  28     -18.342  16.058  -8.826  1.00 92.88      B    C  
ATOM   2175  O   ARG B  28     -17.382  15.344  -8.549  1.00 91.87      B    O  
ATOM   2176  CB  ARG B  28     -19.797  15.779 -10.892  1.00 91.55      B    C  
ATOM   2177  CG  ARG B  28     -18.609  15.298 -11.745  1.00 87.34      B    C  
ATOM   2178  CD  ARG B  28     -18.817  15.638 -13.214  1.00 85.36      B    C  
ATOM   2179  NE  ARG B  28     -17.645  15.234 -13.999  1.00 81.51      B    N  
ATOM   2180  CZ  ARG B  28     -16.751  16.003 -14.619  1.00 78.84      B    C  
ATOM   2181  NH1 ARG B  28     -16.870  17.305 -14.675  1.00 70.14      B    N1+
ATOM   2182  NH2 ARG B  28     -15.738  15.452 -15.177  1.00 73.78      B    N  
ATOM   2183  N   GLN B  29     -18.361  17.358  -8.568  1.00 92.35      B    N  
ATOM   2184  CA  GLN B  29     -17.233  18.066  -7.948  1.00 92.13      B    C  
ATOM   2185  C   GLN B  29     -16.935  17.546  -6.535  1.00 92.70      B    C  
ATOM   2186  O   GLN B  29     -15.776  17.381  -6.181  1.00 91.65      B    O  
ATOM   2187  CB  GLN B  29     -17.511  19.580  -7.923  1.00 91.48      B    C  
ATOM   2188  CG  GLN B  29     -17.552  20.259  -9.303  1.00 87.57      B    C  
ATOM   2189  CD  GLN B  29     -16.192  20.337  -9.997  1.00 83.00      B    C  
ATOM   2190  NE2 GLN B  29     -15.554  21.481  -9.975  1.00 69.70      B    N  
ATOM   2191  OE1 GLN B  29     -15.707  19.376 -10.544  1.00 72.11      B    O  
ATOM   2192  N   LYS B  30     -17.962  17.230  -5.748  1.00 92.31      B    N  
ATOM   2193  CA  LYS B  30     -17.807  16.701  -4.392  1.00 91.80      B    C  
ATOM   2194  C   LYS B  30     -17.214  15.295  -4.368  1.00 92.63      B    C  
ATOM   2195  O   LYS B  30     -16.343  15.027  -3.547  1.00 91.54      B    O  
ATOM   2196  CB  LYS B  30     -19.158  16.732  -3.652  1.00 90.21      B    C  
ATOM   2197  CG  LYS B  30     -19.058  17.469  -2.323  1.00 80.79      B    C  
ATOM   2198  CD  LYS B  30     -20.385  17.424  -1.570  1.00 77.19      B    C  
ATOM   2199  CE  LYS B  30     -20.241  18.188  -0.250  1.00 67.88      B    C  
ATOM   2200  NZ  LYS B  30     -21.470  18.103   0.573  1.00 62.09      B    N1+
ATOM   2201  N   MET B  31     -17.668  14.414  -5.260  1.00 92.75      B    N  
ATOM   2202  CA  MET B  31     -17.107  13.066  -5.388  1.00 92.88      B    C  
ATOM   2203  C   MET B  31     -15.665  13.113  -5.891  1.00 93.38      B    C  
ATOM   2204  O   MET B  31     -14.809  12.465  -5.300  1.00 92.31      B    O  
ATOM   2205  CB  MET B  31     -17.976  12.197  -6.310  1.00 92.29      B    C  
ATOM   2206  CG  MET B  31     -19.288  11.805  -5.625  1.00 87.83      B    C  
ATOM   2207  SD  MET B  31     -20.304  10.595  -6.509  1.00 84.46      B    S  
ATOM   2208  CE  MET B  31     -20.785  11.541  -7.963  1.00 74.65      B    C  
ATOM   2209  N   GLY B  32     -15.382  13.933  -6.901  1.00 92.73      B    N  
ATOM   2210  CA  GLY B  32     -14.022  14.138  -7.389  1.00 92.72      B    C  
ATOM   2211  C   GLY B  32     -13.082  14.698  -6.316  1.00 93.40      B    C  
ATOM   2212  O   GLY B  32     -11.969  14.206  -6.161  1.00 92.26      B    O  
ATOM   2213  N   LEU B  33     -13.546  15.658  -5.517  1.00 92.82      B    N  
ATOM   2214  CA  LEU B  33     -12.780  16.204  -4.396  1.00 93.27      B    C  
ATOM   2215  C   LEU B  33     -12.486  15.144  -3.331  1.00 93.84      B    C  
ATOM   2216  O   LEU B  33     -11.354  15.050  -2.872  1.00 92.91      B    O  
ATOM   2217  CB  LEU B  33     -13.542  17.391  -3.790  1.00 92.29      B    C  
ATOM   2218  CG  LEU B  33     -12.838  18.026  -2.573  1.00 90.83      B    C  
ATOM   2219  CD1 LEU B  33     -11.511  18.664  -2.949  1.00 86.85      B    C  
ATOM   2220  CD2 LEU B  33     -13.746  19.086  -1.959  1.00 86.55      B    C  
ATOM   2221  N   GLN B  34     -13.491  14.349  -2.934  1.00 93.25      B    N  
ATOM   2222  CA  GLN B  34     -13.297  13.310  -1.927  1.00 93.68      B    C  
ATOM   2223  C   GLN B  34     -12.333  12.230  -2.421  1.00 94.11      B    C  
ATOM   2224  O   GLN B  34     -11.448  11.822  -1.676  1.00 93.25      B    O  
ATOM   2225  CB  GLN B  34     -14.647  12.704  -1.525  1.00 93.18      B    C  
ATOM   2226  CG  GLN B  34     -14.521  11.691  -0.379  1.00 90.28      B    C  
ATOM   2227  CD  GLN B  34     -14.048  12.343   0.929  1.00 89.27      B    C  
ATOM   2228  NE2 GLN B  34     -12.923  11.952   1.455  1.00 77.64      B    N  
ATOM   2229  OE1 GLN B  34     -14.710  13.210   1.469  1.00 80.28      B    O  
ATOM   2230  N   GLN B  35     -12.464  11.807  -3.681  1.00 94.54      B    N  
ATOM   2231  CA  GLN B  35     -11.561  10.832  -4.289  1.00 94.54      B    C  
ATOM   2232  C   GLN B  35     -10.139  11.368  -4.409  1.00 95.29      B    C  
ATOM   2233  O   GLN B  35      -9.201  10.654  -4.100  1.00 94.14      B    O  
ATOM   2234  CB  GLN B  35     -12.094  10.457  -5.677  1.00 93.31      B    C  
ATOM   2235  CG  GLN B  35     -13.300   9.520  -5.613  1.00 86.29      B    C  
ATOM   2236  CD  GLN B  35     -12.957   8.078  -5.261  1.00 80.79      B    C  
ATOM   2237  NE2 GLN B  35     -13.900   7.178  -5.364  1.00 70.03      B    N  
ATOM   2238  OE1 GLN B  35     -11.845   7.739  -4.913  1.00 72.22      B    O  
ATOM   2239  N   HIS B  36      -9.967  12.631  -4.797  1.00 94.49      B    N  
ATOM   2240  CA  HIS B  36      -8.651  13.252  -4.836  1.00 94.70      B    C  
ATOM   2241  C   HIS B  36      -8.030  13.374  -3.441  1.00 95.14      B    C  
ATOM   2242  O   HIS B  36      -6.848  13.087  -3.275  1.00 94.60      B    O  
ATOM   2243  CB  HIS B  36      -8.738  14.614  -5.527  1.00 94.48      B    C  
ATOM   2244  CG  HIS B  36      -7.410  15.316  -5.540  1.00 94.03      B    C  
ATOM   2245  CD2 HIS B  36      -7.109  16.500  -4.915  1.00 85.25      B    C  
ATOM   2246  ND1 HIS B  36      -6.228  14.814  -6.055  1.00 84.41      B    N  
ATOM   2247  CE1 HIS B  36      -5.249  15.668  -5.740  1.00 87.21      B    C  
ATOM   2248  NE2 HIS B  36      -5.747  16.708  -5.054  1.00 88.64      B    N  
ATOM   2249  N   SER B  37      -8.816  13.752  -2.435  1.00 94.95      B    N  
ATOM   2250  CA  SER B  37      -8.352  13.821  -1.053  1.00 95.04      B    C  
ATOM   2251  C   SER B  37      -7.916  12.445  -0.534  1.00 95.56      B    C  
ATOM   2252  O   SER B  37      -6.850  12.329   0.080  1.00 94.55      B    O  
ATOM   2253  CB  SER B  37      -9.457  14.400  -0.171  1.00 94.12      B    C  
ATOM   2254  OG  SER B  37      -8.996  14.624   1.148  1.00 85.78      B    O  
ATOM   2255  N   ASP B  38      -8.688  11.397  -0.828  1.00 95.71      B    N  
ATOM   2256  CA  ASP B  38      -8.340  10.022  -0.475  1.00 95.81      B    C  
ATOM   2257  C   ASP B  38      -7.081   9.554  -1.222  1.00 96.26      B    C  
ATOM   2258  O   ASP B  38      -6.165   9.003  -0.607  1.00 95.24      B    O  
ATOM   2259  CB  ASP B  38      -9.542   9.086  -0.763  1.00 95.03      B    C  
ATOM   2260  CG  ASP B  38     -10.729   9.253   0.192  1.00 93.64      B    C  
ATOM   2261  OD1 ASP B  38     -10.585   9.806   1.294  1.00 88.83      B    O  
ATOM   2262  OD2 ASP B  38     -11.851   8.773  -0.110  1.00 88.70      B    O1-
ATOM   2263  N   ALA B  39      -6.988   9.825  -2.527  1.00 95.91      B    N  
ATOM   2264  CA  ALA B  39      -5.825   9.475  -3.334  1.00 95.96      B    C  
ATOM   2265  C   ALA B  39      -4.564  10.220  -2.894  1.00 96.34      B    C  
ATOM   2266  O   ALA B  39      -3.485   9.633  -2.859  1.00 95.27      B    O  
ATOM   2267  CB  ALA B  39      -6.149   9.756  -4.810  1.00 95.18      B    C  
ATOM   2268  N   LEU B  40      -4.672  11.495  -2.508  1.00 95.90      B    N  
ATOM   2269  CA  LEU B  40      -3.559  12.275  -1.981  1.00 96.03      B    C  
ATOM   2270  C   LEU B  40      -3.079  11.718  -0.640  1.00 96.43      B    C  
ATOM   2271  O   LEU B  40      -1.888  11.472  -0.484  1.00 95.68      B    O  
ATOM   2272  CB  LEU B  40      -3.954  13.761  -1.878  1.00 95.59      B    C  
ATOM   2273  CG  LEU B  40      -2.824  14.669  -1.340  1.00 94.51      B    C  
ATOM   2274  CD1 LEU B  40      -1.618  14.708  -2.274  1.00 90.94      B    C  
ATOM   2275  CD2 LEU B  40      -3.328  16.092  -1.163  1.00 90.32      B    C  
ATOM   2276  N   ALA B  41      -3.994  11.451   0.298  1.00 96.33      B    N  
ATOM   2277  CA  ALA B  41      -3.643  10.869   1.587  1.00 96.43      B    C  
ATOM   2278  C   ALA B  41      -2.969   9.496   1.424  1.00 96.89      B    C  
ATOM   2279  O   ALA B  41      -1.916   9.250   2.009  1.00 95.71      B    O  
ATOM   2280  CB  ALA B  41      -4.904  10.774   2.454  1.00 95.62      B    C  
ATOM   2281  N   TYR B  42      -3.530   8.641   0.563  1.00 97.29      B    N  
ATOM   2282  CA  TYR B  42      -2.939   7.345   0.244  1.00 97.30      B    C  
ATOM   2283  C   TYR B  42      -1.565   7.486  -0.421  1.00 97.42      B    C  
ATOM   2284  O   TYR B  42      -0.624   6.816  -0.019  1.00 96.83      B    O  
ATOM   2285  CB  TYR B  42      -3.908   6.562  -0.651  1.00 97.10      B    C  
ATOM   2286  CG  TYR B  42      -3.382   5.186  -1.009  1.00 97.39      B    C  
ATOM   2287  CD1 TYR B  42      -2.637   4.975  -2.190  1.00 96.18      B    C  
ATOM   2288  CD2 TYR B  42      -3.578   4.106  -0.127  1.00 96.24      B    C  
ATOM   2289  CE1 TYR B  42      -2.086   3.731  -2.474  1.00 95.69      B    C  
ATOM   2290  CE2 TYR B  42      -3.024   2.844  -0.403  1.00 95.50      B    C  
ATOM   2291  CZ  TYR B  42      -2.270   2.661  -1.582  1.00 96.06      B    C  
ATOM   2292  OH  TYR B  42      -1.703   1.444  -1.837  1.00 94.76      B    O  
ATOM   2293  N   SER B  43      -1.410   8.394  -1.374  1.00 96.85      B    N  
ATOM   2294  CA  SER B  43      -0.144   8.597  -2.089  1.00 96.77      B    C  
ATOM   2295  C   SER B  43       0.958   9.158  -1.185  1.00 97.07      B    C  
ATOM   2296  O   SER B  43       2.097   8.717  -1.280  1.00 95.76      B    O  
ATOM   2297  CB  SER B  43      -0.344   9.522  -3.286  1.00 95.85      B    C  
ATOM   2298  OG  SER B  43      -1.292   8.967  -4.177  1.00 88.52      B    O  
ATOM   2299  N   MET B  44       0.630  10.067  -0.267  1.00 97.00      B    N  
ATOM   2300  CA  MET B  44       1.562  10.523   0.760  1.00 96.84      B    C  
ATOM   2301  C   MET B  44       1.967   9.371   1.689  1.00 97.10      B    C  
ATOM   2302  O   MET B  44       3.150   9.187   1.963  1.00 96.06      B    O  
ATOM   2303  CB  MET B  44       0.954  11.677   1.570  1.00 95.99      B    C  
ATOM   2304  CG  MET B  44       0.844  12.973   0.752  1.00 93.06      B    C  
ATOM   2305  SD  MET B  44       0.322  14.448   1.686  1.00 91.41      B    S  
ATOM   2306  CE  MET B  44      -1.324  13.964   2.236  1.00 79.74      B    C  
ATOM   2307  N   ALA B  45       1.015   8.518   2.088  1.00 97.12      B    N  
ATOM   2308  CA  ALA B  45       1.308   7.329   2.877  1.00 97.14      B    C  
ATOM   2309  C   ALA B  45       2.196   6.327   2.118  1.00 97.22      B    C  
ATOM   2310  O   ALA B  45       3.048   5.680   2.721  1.00 96.10      B    O  
ATOM   2311  CB  ALA B  45      -0.007   6.696   3.324  1.00 96.51      B    C  
ATOM   2312  N   VAL B  46       2.051   6.199   0.794  1.00 97.20      B    N  
ATOM   2313  CA  VAL B  46       2.939   5.386  -0.041  1.00 97.21      B    C  
ATOM   2314  C   VAL B  46       4.362   5.948  -0.043  1.00 97.14      B    C  
ATOM   2315  O   VAL B  46       5.305   5.170   0.079  1.00 96.19      B    O  
ATOM   2316  CB  VAL B  46       2.405   5.230  -1.480  1.00 96.55      B    C  
ATOM   2317  CG1 VAL B  46       3.426   4.586  -2.424  1.00 93.60      B    C  
ATOM   2318  CG2 VAL B  46       1.163   4.341  -1.507  1.00 93.64      B    C  
ATOM   2319  N   LEU B  47       4.548   7.268  -0.132  1.00 97.05      B    N  
ATOM   2320  CA  LEU B  47       5.883   7.875  -0.046  1.00 96.98      B    C  
ATOM   2321  C   LEU B  47       6.542   7.621   1.319  1.00 96.98      B    C  
ATOM   2322  O   LEU B  47       7.723   7.274   1.373  1.00 95.76      B    O  
ATOM   2323  CB  LEU B  47       5.813   9.384  -0.324  1.00 96.07      B    C  
ATOM   2324  CG  LEU B  47       5.502   9.764  -1.786  1.00 93.78      B    C  
ATOM   2325  CD1 LEU B  47       5.418  11.286  -1.892  1.00 91.87      B    C  
ATOM   2326  CD2 LEU B  47       6.591   9.293  -2.750  1.00 91.08      B    C  
ATOM   2327  N   GLU B  48       5.776   7.725   2.395  1.00 97.58      B    N  
ATOM   2328  CA  GLU B  48       6.265   7.375   3.726  1.00 97.36      B    C  
ATOM   2329  C   GLU B  48       6.628   5.886   3.821  1.00 97.43      B    C  
ATOM   2330  O   GLU B  48       7.731   5.545   4.246  1.00 96.38      B    O  
ATOM   2331  CB  GLU B  48       5.227   7.722   4.811  1.00 96.34      B    C  
ATOM   2332  CG  GLU B  48       5.028   9.226   4.966  1.00 91.81      B    C  
ATOM   2333  CD  GLU B  48       4.110   9.602   6.141  1.00 92.71      B    C  
ATOM   2334  OE1 GLU B  48       3.748  10.792   6.241  1.00 85.64      B    O  
ATOM   2335  OE2 GLU B  48       3.773   8.730   6.963  1.00 87.34      B    O1-
ATOM   2336  N   ALA B  49       5.759   4.988   3.336  1.00 97.22      B    N  
ATOM   2337  CA  ALA B  49       6.016   3.557   3.340  1.00 97.01      B    C  
ATOM   2338  C   ALA B  49       7.263   3.180   2.524  1.00 97.27      B    C  
ATOM   2339  O   ALA B  49       8.082   2.383   2.987  1.00 96.02      B    O  
ATOM   2340  CB  ALA B  49       4.773   2.825   2.816  1.00 96.41      B    C  
ATOM   2341  N   ARG B  50       7.473   3.800   1.358  1.00 97.62      B    N  
ATOM   2342  CA  ARG B  50       8.697   3.644   0.553  1.00 97.39      B    C  
ATOM   2343  C   ARG B  50       9.937   4.051   1.351  1.00 97.30      B    C  
ATOM   2344  O   ARG B  50      10.910   3.307   1.379  1.00 96.24      B    O  
ATOM   2345  CB  ARG B  50       8.616   4.493  -0.722  1.00 95.92      B    C  
ATOM   2346  CG  ARG B  50       7.725   3.881  -1.803  1.00 91.32      B    C  
ATOM   2347  CD  ARG B  50       7.682   4.810  -3.009  1.00 92.88      B    C  
ATOM   2348  NE  ARG B  50       6.878   4.259  -4.109  1.00 92.09      B    N  
ATOM   2349  CZ  ARG B  50       6.780   4.756  -5.328  1.00 93.46      B    C  
ATOM   2350  NH1 ARG B  50       7.398   5.852  -5.674  1.00 87.84      B    N1+
ATOM   2351  NH2 ARG B  50       6.052   4.159  -6.213  1.00 88.26      B    N  
ATOM   2352  N   SER B  51       9.883   5.182   2.034  1.00 97.18      B    N  
ATOM   2353  CA  SER B  51      10.993   5.662   2.853  1.00 97.15      B    C  
ATOM   2354  C   SER B  51      11.286   4.729   4.023  1.00 97.24      B    C  
ATOM   2355  O   SER B  51      12.437   4.357   4.221  1.00 95.71      B    O  
ATOM   2356  CB  SER B  51      10.721   7.088   3.339  1.00 96.17      B    C  
ATOM   2357  OG  SER B  51      10.626   7.942   2.222  1.00 87.70      B    O  
ATOM   2358  N   LEU B  52      10.268   4.256   4.737  1.00 97.37      B    N  
ATOM   2359  CA  LEU B  52      10.455   3.310   5.840  1.00 97.27      B    C  
ATOM   2360  C   LEU B  52      11.016   1.963   5.360  1.00 97.00      B    C  
ATOM   2361  O   LEU B  52      11.920   1.404   5.992  1.00 95.28      B    O  
ATOM   2362  CB  LEU B  52       9.133   3.120   6.600  1.00 96.62      B    C  
ATOM   2363  CG  LEU B  52       8.552   4.375   7.279  1.00 95.62      B    C  
ATOM   2364  CD1 LEU B  52       7.274   4.009   8.022  1.00 92.67      B    C  
ATOM   2365  CD2 LEU B  52       9.510   5.031   8.271  1.00 92.26      B    C  
ATOM   2366  N   ASN B  53      10.554   1.450   4.218  1.00 97.41      B    N  
ATOM   2367  CA  ASN B  53      11.108   0.242   3.606  1.00 97.19      B    C  
ATOM   2368  C   ASN B  53      12.552   0.452   3.125  1.00 97.12      B    C  
ATOM   2369  O   ASN B  53      13.393  -0.429   3.285  1.00 95.71      B    O  
ATOM   2370  CB  ASN B  53      10.198  -0.211   2.458  1.00 96.56      B    C  
ATOM   2371  CG  ASN B  53       8.897  -0.815   2.945  1.00 96.09      B    C  
ATOM   2372  ND2 ASN B  53       7.851  -0.721   2.156  1.00 88.40      B    N  
ATOM   2373  OD1 ASN B  53       8.794  -1.403   4.019  1.00 88.88      B    O  
ATOM   2374  N   TYR B  54      12.857   1.641   2.592  1.00 97.32      B    N  
ATOM   2375  CA  TYR B  54      14.220   2.013   2.213  1.00 97.33      B    C  
ATOM   2376  C   TYR B  54      15.156   2.070   3.432  1.00 97.47      B    C  
ATOM   2377  O   TYR B  54      16.277   1.570   3.377  1.00 96.25      B    O  
ATOM   2378  CB  TYR B  54      14.182   3.344   1.474  1.00 96.95      B    C  
ATOM   2379  CG  TYR B  54      15.535   3.765   0.938  1.00 97.29      B    C  
ATOM   2380  CD1 TYR B  54      16.285   4.761   1.584  1.00 95.47      B    C  
ATOM   2381  CD2 TYR B  54      16.045   3.133  -0.215  1.00 95.74      B    C  
ATOM   2382  CE1 TYR B  54      17.543   5.134   1.076  1.00 94.96      B    C  
ATOM   2383  CE2 TYR B  54      17.297   3.494  -0.724  1.00 95.01      B    C  
ATOM   2384  CZ  TYR B  54      18.040   4.493  -0.082  1.00 95.80      B    C  
ATOM   2385  OH  TYR B  54      19.266   4.836  -0.597  1.00 94.52      B    O  
ATOM   2386  N   TYR B  55      14.674   2.578   4.568  1.00 97.37      B    N  
ATOM   2387  CA  TYR B  55      15.422   2.548   5.822  1.00 97.19      B    C  
ATOM   2388  C   TYR B  55      15.658   1.123   6.304  1.00 96.99      B    C  
ATOM   2389  O   TYR B  55      16.761   0.812   6.729  1.00 95.38      B    O  
ATOM   2390  CB  TYR B  55      14.707   3.351   6.917  1.00 96.79      B    C  
ATOM   2391  CG  TYR B  55      14.388   4.796   6.611  1.00 97.01      B    C  
ATOM   2392  CD1 TYR B  55      15.041   5.507   5.578  1.00 94.73      B    C  
ATOM   2393  CD2 TYR B  55      13.379   5.452   7.358  1.00 94.93      B    C  
ATOM   2394  CE1 TYR B  55      14.692   6.822   5.278  1.00 94.34      B    C  
ATOM   2395  CE2 TYR B  55      13.024   6.769   7.069  1.00 94.38      B    C  
ATOM   2396  CZ  TYR B  55      13.673   7.451   6.018  1.00 95.07      B    C  
ATOM   2397  OH  TYR B  55      13.310   8.735   5.710  1.00 93.61      B    O  
ATOM   2398  N   ALA B  56      14.679   0.229   6.178  1.00 97.11      B    N  
ATOM   2399  CA  ALA B  56      14.853  -1.165   6.560  1.00 96.83      B    C  
ATOM   2400  C   ALA B  56      15.961  -1.854   5.746  1.00 96.84      B    C  
ATOM   2401  O   ALA B  56      16.834  -2.517   6.311  1.00 95.33      B    O  
ATOM   2402  CB  ALA B  56      13.511  -1.883   6.416  1.00 96.18      B    C  
ATOM   2403  N   VAL B  57      15.983  -1.658   4.425  1.00 97.06      B    N  
ATOM   2404  CA  VAL B  57      17.008  -2.235   3.546  1.00 96.94      B    C  
ATOM   2405  C   VAL B  57      18.384  -1.610   3.813  1.00 96.84      B    C  
ATOM   2406  O   VAL B  57      19.370  -2.333   3.960  1.00 95.53      B    O  
ATOM   2407  CB  VAL B  57      16.611  -2.105   2.071  1.00 96.09      B    C  
ATOM   2408  CG1 VAL B  57      17.678  -2.689   1.138  1.00 92.90      B    C  
ATOM   2409  CG2 VAL B  57      15.315  -2.869   1.770  1.00 92.59      B    C  
ATOM   2410  N   SER B  58      18.462  -0.279   3.916  1.00 96.76      B    N  
ATOM   2411  CA  SER B  58      19.725   0.417   4.174  1.00 96.49      B    C  
ATOM   2412  C   SER B  58      20.278   0.159   5.578  1.00 96.59      B    C  
ATOM   2413  O   SER B  58      21.484  -0.028   5.712  1.00 94.97      B    O  
ATOM   2414  CB  SER B  58      19.596   1.921   3.894  1.00 95.26      B    C  
ATOM   2415  OG  SER B  58      18.492   2.453   4.571  1.00 87.79      B    O  
ATOM   2416  N   ASN B  59      19.440   0.001   6.601  1.00 96.66      B    N  
ATOM   2417  CA  ASN B  59      19.868  -0.424   7.934  1.00 96.57      B    C  
ATOM   2418  C   ASN B  59      20.498  -1.826   7.915  1.00 96.69      B    C  
ATOM   2419  O   ASN B  59      21.520  -2.058   8.565  1.00 95.30      B    O  
ATOM   2420  CB  ASN B  59      18.684  -0.398   8.902  1.00 96.06      B    C  
ATOM   2421  CG  ASN B  59      18.289   0.993   9.364  1.00 95.48      B    C  
ATOM   2422  ND2 ASN B  59      17.129   1.118   9.969  1.00 88.53      B    N  
ATOM   2423  OD1 ASN B  59      19.018   1.961   9.241  1.00 88.68      B    O  
ATOM   2424  N   ARG B  60      19.937  -2.754   7.123  1.00 96.79      B    N  
ATOM   2425  CA  ARG B  60      20.569  -4.067   6.910  1.00 96.64      B    C  
ATOM   2426  C   ARG B  60      21.894  -3.942   6.144  1.00 96.61      B    C  
ATOM   2427  O   ARG B  60      22.823  -4.674   6.446  1.00 95.11      B    O  
ATOM   2428  CB  ARG B  60      19.604  -5.021   6.190  1.00 95.81      B    C  
ATOM   2429  CG  ARG B  60      18.373  -5.415   7.023  1.00 92.60      B    C  
ATOM   2430  CD  ARG B  60      18.729  -6.295   8.213  1.00 92.16      B    C  
ATOM   2431  NE  ARG B  60      17.502  -6.731   8.922  1.00 90.92      B    N  
ATOM   2432  CZ  ARG B  60      17.423  -7.536   9.964  1.00 92.87      B    C  
ATOM   2433  NH1 ARG B  60      18.479  -8.074  10.511  1.00 83.94      B    N1+
ATOM   2434  NH2 ARG B  60      16.271  -7.802  10.497  1.00 86.43      B    N  
ATOM   2435  N   GLY B  61      22.008  -2.986   5.226  1.00 96.10      B    N  
ATOM   2436  CA  GLY B  61      23.272  -2.637   4.562  1.00 95.98      B    C  
ATOM   2437  C   GLY B  61      24.324  -2.085   5.536  1.00 96.21      B    C  
ATOM   2438  O   GLY B  61      25.490  -2.469   5.466  1.00 94.69      B    O  
ATOM   2439  N   ILE B  62      23.927  -1.250   6.493  1.00 96.38      B    N  
ATOM   2440  CA  ILE B  62      24.792  -0.751   7.571  1.00 96.25      B    C  
ATOM   2441  C   ILE B  62      25.252  -1.908   8.472  1.00 96.35      B    C  
ATOM   2442  O   ILE B  62      26.449  -2.043   8.729  1.00 95.57      B    O  
ATOM   2443  CB  ILE B  62      24.075   0.366   8.371  1.00 95.72      B    C  
ATOM   2444  CG1 ILE B  62      23.929   1.636   7.501  1.00 94.13      B    C  
ATOM   2445  CG2 ILE B  62      24.834   0.700   9.663  1.00 94.26      B    C  
ATOM   2446  CD1 ILE B  62      22.987   2.696   8.080  1.00 90.33      B    C  
ATOM   2447  N   ALA B  63      24.332  -2.795   8.876  1.00 96.16      B    N  
ATOM   2448  CA  ALA B  63      24.695  -3.982   9.649  1.00 95.90      B    C  
ATOM   2449  C   ALA B  63      25.695  -4.878   8.892  1.00 95.99      B    C  
ATOM   2450  O   ALA B  63      26.701  -5.307   9.469  1.00 94.68      B    O  
ATOM   2451  CB  ALA B  63      23.413  -4.746  10.018  1.00 95.48      B    C  
ATOM   2452  N   ALA B  64      25.499  -5.091   7.585  1.00 96.25      B    N  
ATOM   2453  CA  ALA B  64      26.426  -5.820   6.734  1.00 95.89      B    C  
ATOM   2454  C   ALA B  64      27.799  -5.126   6.623  1.00 95.80      B    C  
ATOM   2455  O   ALA B  64      28.822  -5.797   6.591  1.00 94.34      B    O  
ATOM   2456  CB  ALA B  64      25.779  -6.012   5.358  1.00 95.06      B    C  
ATOM   2457  N   SER B  65      27.834  -3.789   6.639  1.00 95.84      B    N  
ATOM   2458  CA  SER B  65      29.082  -3.019   6.645  1.00 95.66      B    C  
ATOM   2459  C   SER B  65      29.881  -3.256   7.935  1.00 95.81      B    C  
ATOM   2460  O   SER B  65      31.092  -3.472   7.871  1.00 94.20      B    O  
ATOM   2461  CB  SER B  65      28.810  -1.524   6.456  1.00 94.97      B    C  
ATOM   2462  OG  SER B  65      28.068  -1.296   5.276  1.00 87.06      B    O  
ATOM   2463  N   TYR B  66      29.222  -3.330   9.085  1.00 96.16      B    N  
ATOM   2464  CA  TYR B  66      29.899  -3.714  10.324  1.00 96.08      B    C  
ATOM   2465  C   TYR B  66      30.390  -5.169  10.306  1.00 95.86      B    C  
ATOM   2466  O   TYR B  66      31.478  -5.450  10.807  1.00 94.23      B    O  
ATOM   2467  CB  TYR B  66      28.983  -3.482  11.534  1.00 95.81      B    C  
ATOM   2468  CG  TYR B  66      28.636  -2.031  11.778  1.00 95.98      B    C  
ATOM   2469  CD1 TYR B  66      29.650  -1.056  11.862  1.00 93.76      B    C  
ATOM   2470  CD2 TYR B  66      27.291  -1.640  11.920  1.00 93.70      B    C  
ATOM   2471  CE1 TYR B  66      29.326   0.292  12.080  1.00 92.73      B    C  
ATOM   2472  CE2 TYR B  66      26.957  -0.301  12.137  1.00 92.86      B    C  
ATOM   2473  CZ  TYR B  66      27.977   0.665  12.214  1.00 94.04      B    C  
ATOM   2474  OH  TYR B  66      27.653   1.981  12.410  1.00 92.65      B    O  
ATOM   2475  N   VAL B  67      29.662  -6.089   9.675  1.00 95.87      B    N  
ATOM   2476  CA  VAL B  67      30.141  -7.462   9.464  1.00 95.48      B    C  
ATOM   2477  C   VAL B  67      31.387  -7.479   8.577  1.00 95.25      B    C  
ATOM   2478  O   VAL B  67      32.338  -8.197   8.887  1.00 93.93      B    O  
ATOM   2479  CB  VAL B  67      29.050  -8.379   8.892  1.00 94.82      B    C  
ATOM   2480  CG1 VAL B  67      29.573  -9.798   8.632  1.00 91.25      B    C  
ATOM   2481  CG2 VAL B  67      27.880  -8.495   9.865  1.00 91.64      B    C  
ATOM   2482  N   ALA B  68      31.433  -6.654   7.516  1.00 95.48      B    N  
ATOM   2483  CA  ALA B  68      32.621  -6.505   6.693  1.00 95.04      B    C  
ATOM   2484  C   ALA B  68      33.815  -5.981   7.504  1.00 95.14      B    C  
ATOM   2485  O   ALA B  68      34.921  -6.509   7.389  1.00 93.77      B    O  
ATOM   2486  CB  ALA B  68      32.301  -5.585   5.509  1.00 94.30      B    C  
ATOM   2487  N   MET B  69      33.586  -5.013   8.391  1.00 95.44      B    N  
ATOM   2488  CA  MET B  69      34.623  -4.518   9.294  1.00 95.12      B    C  
ATOM   2489  C   MET B  69      35.109  -5.621  10.255  1.00 95.33      B    C  
ATOM   2490  O   MET B  69      36.318  -5.795  10.430  1.00 94.03      B    O  
ATOM   2491  CB  MET B  69      34.109  -3.284  10.046  1.00 93.91      B    C  
ATOM   2492  CG  MET B  69      35.271  -2.474  10.631  1.00 86.54      B    C  
ATOM   2493  SD  MET B  69      34.801  -0.984  11.545  1.00 83.61      B    S  
ATOM   2494  CE  MET B  69      34.229   0.109  10.235  1.00 74.32      B    C  
ATOM   2495  N   ASN B  70      34.191  -6.425  10.792  1.00 95.53      B    N  
ATOM   2496  CA  ASN B  70      34.543  -7.590  11.605  1.00 95.11      B    C  
ATOM   2497  C   ASN B  70      35.363  -8.614  10.809  1.00 95.15      B    C  
ATOM   2498  O   ASN B  70      36.349  -9.146  11.324  1.00 93.16      B    O  
ATOM   2499  CB  ASN B  70      33.256  -8.243  12.155  1.00 94.50      B    C  
ATOM   2500  CG  ASN B  70      32.542  -7.406  13.207  1.00 93.14      B    C  
ATOM   2501  ND2 ASN B  70      31.238  -7.526  13.306  1.00 82.68      B    N  
ATOM   2502  OD1 ASN B  70      33.132  -6.685  13.970  1.00 82.81      B    O  
ATOM   2503  N   SER B  71      34.997  -8.866   9.550  1.00 94.77      B    N  
ATOM   2504  CA  SER B  71      35.706  -9.779   8.654  1.00 94.21      B    C  
ATOM   2505  C   SER B  71      37.136  -9.295   8.367  1.00 94.47      B    C  
ATOM   2506  O   SER B  71      38.092 -10.069   8.467  1.00 92.47      B    O  
ATOM   2507  CB  SER B  71      34.901  -9.935   7.359  1.00 92.79      B    C  
ATOM   2508  OG  SER B  71      35.432 -10.978   6.583  1.00 78.37      B    O  
ATOM   2509  N   LEU B  72      37.336  -7.993   8.124  1.00 94.43      B    N  
ATOM   2510  CA  LEU B  72      38.653  -7.382   7.942  1.00 94.39      B    C  
ATOM   2511  C   LEU B  72      39.525  -7.525   9.198  1.00 94.56      B    C  
ATOM   2512  O   LEU B  72      40.684  -7.927   9.098  1.00 93.34      B    O  
ATOM   2513  CB  LEU B  72      38.484  -5.904   7.563  1.00 94.02      B    C  
ATOM   2514  CG  LEU B  72      37.925  -5.677   6.152  1.00 92.94      B    C  
ATOM   2515  CD1 LEU B  72      37.527  -4.211   5.990  1.00 89.75      B    C  
ATOM   2516  CD2 LEU B  72      38.942  -6.036   5.068  1.00 89.44      B    C  
ATOM   2517  N   HIS B  73      38.948  -7.268  10.378  1.00 94.55      B    N  
ATOM   2518  CA  HIS B  73      39.647  -7.491  11.644  1.00 94.63      B    C  
ATOM   2519  C   HIS B  73      39.985  -8.970  11.849  1.00 94.25      B    C  
ATOM   2520  O   HIS B  73      41.054  -9.278  12.371  1.00 92.40      B    O  
ATOM   2521  CB  HIS B  73      38.817  -6.956  12.821  1.00 94.50      B    C  
ATOM   2522  CG  HIS B  73      38.850  -5.458  12.925  1.00 95.24      B    C  
ATOM   2523  CD2 HIS B  73      39.578  -4.705  13.805  1.00 86.33      B    C  
ATOM   2524  ND1 HIS B  73      38.183  -4.584  12.098  1.00 85.25      B    N  
ATOM   2525  CE1 HIS B  73      38.500  -3.336  12.470  1.00 87.33      B    C  
ATOM   2526  NE2 HIS B  73      39.341  -3.370  13.508  1.00 89.52      B    N  
ATOM   2527  N   ALA B  74      39.144  -9.893  11.375  1.00 94.18      B    N  
ATOM   2528  CA  ALA B  74      39.425 -11.320  11.434  1.00 93.60      B    C  
ATOM   2529  C   ALA B  74      40.631 -11.711  10.572  1.00 93.71      B    C  
ATOM   2530  O   ALA B  74      41.496 -12.450  11.041  1.00 92.04      B    O  
ATOM   2531  CB  ALA B  74      38.165 -12.093  11.027  1.00 92.79      B    C  
ATOM   2532  N   TYR B  75      40.735 -11.189   9.345  1.00 94.13      B    N  
ATOM   2533  CA  TYR B  75      41.912 -11.407   8.499  1.00 93.80      B    C  
ATOM   2534  C   TYR B  75      43.184 -10.826   9.126  1.00 93.78      B    C  
ATOM   2535  O   TYR B  75      44.222 -11.487   9.140  1.00 92.17      B    O  
ATOM   2536  CB  TYR B  75      41.690 -10.791   7.105  1.00 93.23      B    C  
ATOM   2537  CG  TYR B  75      40.803 -11.618   6.206  1.00 93.09      B    C  
ATOM   2538  CD1 TYR B  75      41.227 -12.885   5.775  1.00 90.11      B    C  
ATOM   2539  CD2 TYR B  75      39.541 -11.132   5.795  1.00 90.14      B    C  
ATOM   2540  CE1 TYR B  75      40.404 -13.667   4.948  1.00 88.48      B    C  
ATOM   2541  CE2 TYR B  75      38.711 -11.905   4.974  1.00 88.56      B    C  
ATOM   2542  CZ  TYR B  75      39.141 -13.180   4.554  1.00 89.96      B    C  
ATOM   2543  OH  TYR B  75      38.327 -13.947   3.761  1.00 88.22      B    O  
ATOM   2544  N   MET B  76      43.109  -9.619   9.692  1.00 93.62      B    N  
ATOM   2545  CA  MET B  76      44.265  -8.972  10.311  1.00 93.43      B    C  
ATOM   2546  C   MET B  76      44.703  -9.669  11.609  1.00 93.51      B    C  
ATOM   2547  O   MET B  76      45.899  -9.872  11.805  1.00 91.78      B    O  
ATOM   2548  CB  MET B  76      43.944  -7.483  10.513  1.00 92.50      B    C  
ATOM   2549  CG  MET B  76      45.204  -6.663  10.726  1.00 86.10      B    C  
ATOM   2550  SD  MET B  76      46.361  -6.645   9.318  1.00 85.40      B    S  
ATOM   2551  CE  MET B  76      47.599  -5.505   9.945  1.00 77.38      B    C  
ATOM   2552  N   ALA B  77      43.761 -10.107  12.446  1.00 93.13      B    N  
ATOM   2553  CA  ALA B  77      44.054 -10.879  13.650  1.00 92.93      B    C  
ATOM   2554  C   ALA B  77      44.680 -12.237  13.315  1.00 93.00      B    C  
ATOM   2555  O   ALA B  77      45.706 -12.608  13.893  1.00 91.32      B    O  
ATOM   2556  CB  ALA B  77      42.768 -11.028  14.471  1.00 92.42      B    C  
ATOM   2557  N   ALA B  78      44.147 -12.939  12.302  1.00 92.83      B    N  
ATOM   2558  CA  ALA B  78      44.702 -14.202  11.835  1.00 92.20      B    C  
ATOM   2559  C   ALA B  78      46.130 -14.038  11.289  1.00 92.53      B    C  
ATOM   2560  O   ALA B  78      47.000 -14.862  11.559  1.00 90.36      B    O  
ATOM   2561  CB  ALA B  78      43.765 -14.784  10.758  1.00 91.29      B    C  
ATOM   2562  N   ALA B  79      46.405 -12.945  10.567  1.00 93.08      B    N  
ATOM   2563  CA  ALA B  79      47.765 -12.639  10.141  1.00 92.59      B    C  
ATOM   2564  C   ALA B  79      48.676 -12.258  11.321  1.00 92.80      B    C  
ATOM   2565  O   ALA B  79      49.858 -12.615  11.329  1.00 90.45      B    O  
ATOM   2566  CB  ALA B  79      47.689 -11.541   9.068  1.00 91.89      B    C  
ATOM   2567  N   SER B  80      48.144 -11.571  12.331  1.00 93.14      B    N  
ATOM   2568  CA  SER B  80      48.888 -11.090  13.504  1.00 92.51      B    C  
ATOM   2569  C   SER B  80      49.359 -12.214  14.419  1.00 92.81      B    C  
ATOM   2570  O   SER B  80      50.445 -12.128  14.991  1.00 89.77      B    O  
ATOM   2571  CB  SER B  80      48.035 -10.118  14.331  1.00 91.09      B    C  
ATOM   2572  OG  SER B  80      47.666  -9.008  13.548  1.00 81.02      B    O  
ATOM   2573  N   VAL B  81      48.589 -13.299  14.530  1.00 92.08      B    N  
ATOM   2574  CA  VAL B  81      48.916 -14.416  15.427  1.00 91.65      B    C  
ATOM   2575  C   VAL B  81      50.226 -15.113  15.058  1.00 92.16      B    C  
ATOM   2576  O   VAL B  81      50.884 -15.683  15.927  1.00 89.47      B    O  
ATOM   2577  CB  VAL B  81      47.735 -15.409  15.491  1.00 89.65      B    C  
ATOM   2578  CG1 VAL B  81      47.779 -16.522  14.449  1.00 81.60      B    C  
ATOM   2579  CG2 VAL B  81      47.656 -16.045  16.880  1.00 80.79      B    C  
ATOM   2580  N   THR B  82      50.660 -14.996  13.806  1.00 92.90      B    N  
ATOM   2581  CA  THR B  82      51.905 -15.616  13.341  1.00 92.69      B    C  
ATOM   2582  C   THR B  82      53.127 -15.181  14.158  1.00 92.82      B    C  
ATOM   2583  O   THR B  82      53.930 -16.026  14.572  1.00 90.30      B    O  
ATOM   2584  CB  THR B  82      52.155 -15.307  11.852  1.00 91.34      B    C  
ATOM   2585  CG2 THR B  82      51.071 -15.882  10.940  1.00 82.65      B    C  
ATOM   2586  OG1 THR B  82      52.227 -13.925  11.603  1.00 83.33      B    O  
ATOM   2587  N   GLY B  83      53.261 -13.895  14.446  1.00 92.33      B    N  
ATOM   2588  CA  GLY B  83      54.345 -13.363  15.273  1.00 91.75      B    C  
ATOM   2589  C   GLY B  83      54.266 -13.845  16.724  1.00 92.98      B    C  
ATOM   2590  O   GLY B  83      55.286 -14.198  17.315  1.00 90.40      B    O  
ATOM   2591  N   GLU B  84      53.057 -13.920  17.281  1.00 92.76      B    N  
ATOM   2592  CA  GLU B  84      52.844 -14.386  18.657  1.00 92.35      B    C  
ATOM   2593  C   GLU B  84      53.046 -15.890  18.807  1.00 93.15      B    C  
ATOM   2594  O   GLU B  84      53.646 -16.328  19.796  1.00 91.44      B    O  
ATOM   2595  CB  GLU B  84      51.459 -13.951  19.167  1.00 91.41      B    C  
ATOM   2596  CG  GLU B  84      51.387 -12.460  19.511  1.00 86.67      B    C  
ATOM   2597  CD  GLU B  84      52.427 -12.029  20.574  1.00 84.77      B    C  
ATOM   2598  OE1 GLU B  84      52.942 -10.901  20.479  1.00 75.29      B    O  
ATOM   2599  OE2 GLU B  84      52.788 -12.854  21.445  1.00 76.07      B    O1-
ATOM   2600  N   MET B  85      52.688 -16.699  17.802  1.00 92.80      B    N  
ATOM   2601  CA  MET B  85      52.987 -18.137  17.802  1.00 92.67      B    C  
ATOM   2602  C   MET B  85      54.504 -18.395  17.795  1.00 93.44      B    C  
ATOM   2603  O   MET B  85      54.975 -19.318  18.468  1.00 91.58      B    O  
ATOM   2604  CB  MET B  85      52.338 -18.817  16.596  1.00 91.96      B    C  
ATOM   2605  CG  MET B  85      50.818 -18.927  16.728  1.00 90.09      B    C  
ATOM   2606  SD  MET B  85      50.023 -19.767  15.327  1.00 88.15      B    S  
ATOM   2607  CE  MET B  85      50.493 -21.472  15.638  1.00 79.75      B    C  
ATOM   2608  N   MET B  86      55.277 -17.568  17.087  1.00 93.58      B    N  
ATOM   2609  CA  MET B  86      56.734 -17.617  17.132  1.00 93.23      B    C  
ATOM   2610  C   MET B  86      57.266 -17.227  18.513  1.00 94.08      B    C  
ATOM   2611  O   MET B  86      58.130 -17.921  19.059  1.00 92.43      B    O  
ATOM   2612  CB  MET B  86      57.337 -16.707  16.044  1.00 92.50      B    C  
ATOM   2613  CG  MET B  86      57.130 -17.263  14.634  1.00 89.97      B    C  
ATOM   2614  SD  MET B  86      58.086 -18.767  14.278  1.00 88.84      B    S  
ATOM   2615  CE  MET B  86      57.585 -19.062  12.567  1.00 80.28      B    C  
ATOM   2616  N   ARG B  87      56.730 -16.187  19.151  1.00 93.56      B    N  
ATOM   2617  CA  ARG B  87      57.119 -15.769  20.508  1.00 92.84      B    C  
ATOM   2618  C   ARG B  87      56.711 -16.774  21.593  1.00 93.55      B    C  
ATOM   2619  O   ARG B  87      57.476 -16.985  22.530  1.00 91.26      B    O  
ATOM   2620  CB  ARG B  87      56.530 -14.387  20.809  1.00 91.52      B    C  
ATOM   2621  CG  ARG B  87      57.344 -13.268  20.138  1.00 87.10      B    C  
ATOM   2622  CD  ARG B  87      56.811 -11.885  20.538  1.00 86.42      B    C  
ATOM   2623  NE  ARG B  87      55.674 -11.474  19.708  1.00 82.09      B    N  
ATOM   2624  CZ  ARG B  87      55.713 -10.673  18.637  1.00 80.19      B    C  
ATOM   2625  NH1 ARG B  87      56.807 -10.118  18.223  1.00 69.10      B    N1+
ATOM   2626  NH2 ARG B  87      54.643 -10.423  17.974  1.00 73.89      B    N  
ATOM   2627  N   ALA B  88      55.581 -17.435  21.453  1.00 93.31      B    N  
ATOM   2628  CA  ALA B  88      55.175 -18.521  22.347  1.00 92.85      B    C  
ATOM   2629  C   ALA B  88      56.136 -19.721  22.231  1.00 93.66      B    C  
ATOM   2630  O   ALA B  88      56.549 -20.299  23.233  1.00 91.59      B    O  
ATOM   2631  CB  ALA B  88      53.735 -18.911  22.021  1.00 92.22      B    C  
ATOM   2632  N   SER B  89      56.579 -20.014  21.009  1.00 93.63      B    N  
ATOM   2633  CA  SER B  89      57.607 -21.026  20.775  1.00 93.09      B    C  
ATOM   2634  C   SER B  89      58.956 -20.608  21.371  1.00 93.64      B    C  
ATOM   2635  O   SER B  89      59.609 -21.424  22.011  1.00 91.38      B    O  
ATOM   2636  CB  SER B  89      57.740 -21.324  19.281  1.00 92.42      B    C  
ATOM   2637  OG  SER B  89      56.515 -21.792  18.764  1.00 83.80      B    O  
ATOM   2638  N   GLU B  90      59.346 -19.322  21.258  1.00 93.40      B    N  
ATOM   2639  CA  GLU B  90      60.528 -18.776  21.929  1.00 93.06      B    C  
ATOM   2640  C   GLU B  90      60.475 -19.010  23.447  1.00 93.66      B    C  
ATOM   2641  O   GLU B  90      61.449 -19.492  24.035  1.00 91.32      B    O  
ATOM   2642  CB  GLU B  90      60.669 -17.273  21.638  1.00 92.05      B    C  
ATOM   2643  CG  GLU B  90      61.961 -16.660  22.225  1.00 88.82      B    C  
ATOM   2644  CD  GLU B  90      61.970 -15.127  22.292  1.00 88.08      B    C  
ATOM   2645  OE1 GLU B  90      62.843 -14.593  23.017  1.00 78.54      B    O  
ATOM   2646  OE2 GLU B  90      61.121 -14.464  21.669  1.00 80.84      B    O1-
ATOM   2647  N   LYS B  91      59.341 -18.732  24.082  1.00 94.21      B    N  
ATOM   2648  CA  LYS B  91      59.150 -18.986  25.513  1.00 94.24      B    C  
ATOM   2649  C   LYS B  91      59.287 -20.465  25.860  1.00 94.46      B    C  
ATOM   2650  O   LYS B  91      59.944 -20.787  26.849  1.00 91.49      B    O  
ATOM   2651  CB  LYS B  91      57.780 -18.464  25.974  1.00 93.52      B    C  
ATOM   2652  CG  LYS B  91      57.733 -16.940  26.155  1.00 89.19      B    C  
ATOM   2653  CD  LYS B  91      56.320 -16.547  26.620  1.00 86.21      B    C  
ATOM   2654  CE  LYS B  91      56.196 -15.049  26.852  1.00 76.73      B    C  
ATOM   2655  NZ  LYS B  91      54.794 -14.684  27.203  1.00 67.94      B    N1+
ATOM   2656  N   ASN B  92      58.737 -21.363  25.036  1.00 93.44      B    N  
ATOM   2657  CA  ASN B  92      58.900 -22.799  25.230  1.00 92.57      B    C  
ATOM   2658  C   ASN B  92      60.373 -23.223  25.184  1.00 93.03      B    C  
ATOM   2659  O   ASN B  92      60.827 -23.992  26.031  1.00 90.20      B    O  
ATOM   2660  CB  ASN B  92      58.076 -23.561  24.172  1.00 91.62      B    C  
ATOM   2661  CG  ASN B  92      56.584 -23.551  24.455  1.00 92.29      B    C  
ATOM   2662  ND2 ASN B  92      55.771 -23.703  23.438  1.00 84.31      B    N  
ATOM   2663  OD1 ASN B  92      56.133 -23.460  25.578  1.00 84.34      B    O  
ATOM   2664  N   PHE B  93      61.162 -22.682  24.240  1.00 92.63      B    N  
ATOM   2665  CA  PHE B  93      62.586 -22.998  24.134  1.00 92.55      B    C  
ATOM   2666  C   PHE B  93      63.422 -22.362  25.242  1.00 92.92      B    C  
ATOM   2667  O   PHE B  93      64.381 -22.992  25.705  1.00 89.97      B    O  
ATOM   2668  CB  PHE B  93      63.091 -22.658  22.733  1.00 91.74      B    C  
ATOM   2669  CG  PHE B  93      62.870 -23.786  21.760  1.00 92.95      B    C  
ATOM   2670  CD1 PHE B  93      63.880 -24.741  21.530  1.00 87.13      B    C  
ATOM   2671  CD2 PHE B  93      61.627 -23.951  21.116  1.00 88.07      B    C  
ATOM   2672  CE1 PHE B  93      63.658 -25.828  20.675  1.00 86.37      B    C  
ATOM   2673  CE2 PHE B  93      61.393 -25.047  20.268  1.00 86.19      B    C  
ATOM   2674  CZ  PHE B  93      62.419 -25.979  20.047  1.00 89.04      B    C  
ATOM   2675  N   LYS B  94      63.045 -21.175  25.755  1.00 92.41      B    N  
ATOM   2676  CA  LYS B  94      63.655 -20.594  26.958  1.00 92.26      B    C  
ATOM   2677  C   LYS B  94      63.412 -21.450  28.202  1.00 92.42      B    C  
ATOM   2678  O   LYS B  94      64.298 -21.560  29.043  1.00 89.24      B    O  
ATOM   2679  CB  LYS B  94      63.135 -19.176  27.194  1.00 92.14      B    C  
ATOM   2680  CG  LYS B  94      63.847 -18.163  26.291  1.00 87.91      B    C  
ATOM   2681  CD  LYS B  94      63.286 -16.754  26.501  1.00 82.34      B    C  
ATOM   2682  CE  LYS B  94      64.149 -15.780  25.724  1.00 73.40      B    C  
ATOM   2683  NZ  LYS B  94      63.477 -14.465  25.528  1.00 64.28      B    N1+
ATOM   2684  N   GLU B  95      62.239 -22.085  28.295  1.00 92.34      B    N  
ATOM   2685  CA  GLU B  95      61.963 -23.022  29.385  1.00 91.36      B    C  
ATOM   2686  C   GLU B  95      62.849 -24.276  29.279  1.00 91.65      B    C  
ATOM   2687  O   GLU B  95      63.405 -24.719  30.279  1.00 89.26      B    O  
ATOM   2688  CB  GLU B  95      60.461 -23.373  29.392  1.00 90.91      B    C  
ATOM   2689  CG  GLU B  95      59.965 -23.923  30.733  1.00 80.99      B    C  
ATOM   2690  CD  GLU B  95      60.006 -22.905  31.897  1.00 74.64      B    C  
ATOM   2691  OE1 GLU B  95      59.965 -23.336  33.075  1.00 64.48      B    O  
ATOM   2692  OE2 GLU B  95      60.123 -21.685  31.660  1.00 65.78      B    O1-
ATOM   2693  N   PHE B  96      63.090 -24.787  28.054  1.00 91.90      B    N  
ATOM   2694  CA  PHE B  96      64.051 -25.867  27.833  1.00 91.24      B    C  
ATOM   2695  C   PHE B  96      65.472 -25.452  28.183  1.00 91.66      B    C  
ATOM   2696  O   PHE B  96      66.171 -26.200  28.875  1.00 88.78      B    O  
ATOM   2697  CB  PHE B  96      63.993 -26.367  26.381  1.00 90.35      B    C  
ATOM   2698  CG  PHE B  96      62.658 -26.917  25.919  1.00 91.44      B    C  
ATOM   2699  CD1 PHE B  96      61.835 -27.659  26.790  1.00 86.10      B    C  
ATOM   2700  CD2 PHE B  96      62.232 -26.689  24.598  1.00 87.02      B    C  
ATOM   2701  CE1 PHE B  96      60.600 -28.142  26.347  1.00 85.66      B    C  
ATOM   2702  CE2 PHE B  96      60.995 -27.183  24.152  1.00 85.57      B    C  
ATOM   2703  CZ  PHE B  96      60.174 -27.903  25.033  1.00 88.86      B    C  
ATOM   2704  N   GLU B  97      65.901 -24.234  27.794  1.00 90.65      B    N  
ATOM   2705  CA  GLU B  97      67.193 -23.670  28.169  1.00 89.33      B    C  
ATOM   2706  C   GLU B  97      67.353 -23.637  29.695  1.00 89.41      B    C  
ATOM   2707  O   GLU B  97      68.358 -24.113  30.222  1.00 86.86      B    O  
ATOM   2708  CB  GLU B  97      67.345 -22.261  27.584  1.00 88.34      B    C  
ATOM   2709  CG  GLU B  97      68.711 -21.629  27.893  1.00 83.97      B    C  
ATOM   2710  CD  GLU B  97      68.846 -20.158  27.459  1.00 82.93      B    C  
ATOM   2711  OE1 GLU B  97      69.933 -19.593  27.673  1.00 73.29      B    O  
ATOM   2712  OE2 GLU B  97      67.868 -19.590  26.923  1.00 76.57      B    O1-
ATOM   2713  N   ARG B  98      66.347 -23.152  30.415  1.00 90.76      B    N  
ATOM   2714  CA  ARG B  98      66.371 -23.077  31.880  1.00 90.10      B    C  
ATOM   2715  C   ARG B  98      66.515 -24.449  32.533  1.00 90.68      B    C  
ATOM   2716  O   ARG B  98      67.302 -24.606  33.462  1.00 88.43      B    O  
ATOM   2717  CB  ARG B  98      65.098 -22.357  32.358  1.00 89.62      B    C  
ATOM   2718  CG  ARG B  98      65.177 -21.998  33.847  1.00 83.16      B    C  
ATOM   2719  CD  ARG B  98      63.888 -21.317  34.331  1.00 81.59      B    C  
ATOM   2720  NE  ARG B  98      62.845 -22.323  34.597  1.00 71.09      B    N  
ATOM   2721  CZ  ARG B  98      61.858 -22.222  35.481  1.00 64.04      B    C  
ATOM   2722  NH1 ARG B  98      61.718 -21.154  36.216  1.00 56.82      B    N1+
ATOM   2723  NH2 ARG B  98      61.008 -23.183  35.631  1.00 55.22      B    N  
ATOM   2724  N   ILE B  99      65.779 -25.447  32.036  1.00 91.12      B    N  
ATOM   2725  CA  ILE B  99      65.836 -26.822  32.562  1.00 89.85      B    C  
ATOM   2726  C   ILE B  99      67.218 -27.441  32.290  1.00 90.01      B    C  
ATOM   2727  O   ILE B  99      67.802 -28.047  33.198  1.00 86.60      B    O  
ATOM   2728  CB  ILE B  99      64.692 -27.670  31.968  1.00 89.14      B    C  
ATOM   2729  CG1 ILE B  99      63.318 -27.180  32.498  1.00 86.20      B    C  
ATOM   2730  CG2 ILE B  99      64.870 -29.160  32.323  1.00 85.66      B    C  
ATOM   2731  CD1 ILE B  99      62.117 -27.727  31.709  1.00 79.86      B    C  
ATOM   2732  N   GLU B 100      67.773 -27.287  31.098  1.00 89.50      B    N  
ATOM   2733  CA  GLU B 100      69.095 -27.807  30.738  1.00 87.49      B    C  
ATOM   2734  C   GLU B 100      70.212 -27.087  31.516  1.00 88.57      B    C  
ATOM   2735  O   GLU B 100      71.134 -27.741  32.012  1.00 86.00      B    O  
ATOM   2736  CB  GLU B 100      69.310 -27.702  29.228  1.00 85.85      B    C  
ATOM   2737  CG  GLU B 100      68.431 -28.655  28.374  1.00 82.21      B    C  
ATOM   2738  CD  GLU B 100      68.776 -30.151  28.514  1.00 82.60      B    C  
ATOM   2739  OE1 GLU B 100      68.121 -30.972  27.851  1.00 72.06      B    O  
ATOM   2740  OE2 GLU B 100      69.708 -30.503  29.286  1.00 74.09      B    O1-
ATOM   2741  N   TYR B 101      70.091 -25.768  31.717  1.00 90.26      B    N  
ATOM   2742  CA  TYR B 101      71.057 -25.005  32.512  1.00 89.11      B    C  
ATOM   2743  C   TYR B 101      71.081 -25.437  33.982  1.00 89.03      B    C  
ATOM   2744  O   TYR B 101      72.153 -25.579  34.563  1.00 85.58      B    O  
ATOM   2745  CB  TYR B 101      70.747 -23.507  32.376  1.00 87.57      B    C  
ATOM   2746  CG  TYR B 101      71.929 -22.620  32.696  1.00 80.63      B    C  
ATOM   2747  CD1 TYR B 101      72.163 -22.185  34.011  1.00 73.02      B    C  
ATOM   2748  CD2 TYR B 101      72.808 -22.242  31.667  1.00 69.84      B    C  
ATOM   2749  CE1 TYR B 101      73.276 -21.379  34.292  1.00 64.49      B    C  
ATOM   2750  CE2 TYR B 101      73.919 -21.444  31.943  1.00 63.33      B    C  
ATOM   2751  CZ  TYR B 101      74.155 -21.002  33.255  1.00 62.58      B    C  
ATOM   2752  OH  TYR B 101      75.244 -20.219  33.530  1.00 64.04      B    O  
ATOM   2753  N   LEU B 102      69.929 -25.736  34.569  1.00 88.33      B    N  
ATOM   2754  CA  LEU B 102      69.844 -26.298  35.922  1.00 87.54      B    C  
ATOM   2755  C   LEU B 102      70.513 -27.683  36.027  1.00 87.37      B    C  
ATOM   2756  O   LEU B 102      71.122 -27.996  37.054  1.00 83.49      B    O  
ATOM   2757  CB  LEU B 102      68.367 -26.390  36.339  1.00 87.20      B    C  
ATOM   2758  CG  LEU B 102      67.764 -25.046  36.798  1.00 82.44      B    C  
ATOM   2759  CD1 LEU B 102      66.238 -25.141  36.818  1.00 75.14      B    C  
ATOM   2760  CD2 LEU B 102      68.224 -24.672  38.204  1.00 74.04      B    C  
ATOM   2761  N   ARG B 103      70.443 -28.505  34.969  1.00 87.74      B    N  
ATOM   2762  CA  ARG B 103      71.088 -29.822  34.912  1.00 86.40      B    C  
ATOM   2763  C   ARG B 103      72.593 -29.740  34.628  1.00 86.36      B    C  
ATOM   2764  O   ARG B 103      73.327 -30.664  34.971  1.00 80.64      B    O  
ATOM   2765  CB  ARG B 103      70.387 -30.696  33.866  1.00 83.92      B    C  
ATOM   2766  CG  ARG B 103      68.965 -31.104  34.307  1.00 81.47      B    C  
ATOM   2767  CD  ARG B 103      68.304 -31.918  33.189  1.00 78.63      B    C  
ATOM   2768  NE  ARG B 103      66.942 -32.346  33.564  1.00 72.94      B    N  
ATOM   2769  CZ  ARG B 103      66.191 -33.211  32.889  1.00 67.21      B    C  
ATOM   2770  NH1 ARG B 103      66.627 -33.771  31.795  1.00 63.17      B    N1+
ATOM   2771  NH2 ARG B 103      65.005 -33.501  33.310  1.00 60.68      B    N  
ATOM   2772  N   CYS B 104      73.072 -28.629  34.059  1.00 85.60      B    N  
ATOM   2773  CA  CYS B 104      74.490 -28.390  33.744  1.00 83.30      B    C  
ATOM   2774  C   CYS B 104      75.366 -28.211  35.001  1.00 83.57      B    C  
ATOM   2775  O   CYS B 104      76.580 -28.397  34.945  1.00 73.72      B    O  
ATOM   2776  CB  CYS B 104      74.553 -27.166  32.813  1.00 79.52      B    C  
ATOM   2777  SG  CYS B 104      76.183 -26.673  32.171  1.00 73.33      B    S  
ATOM   2778  N   ALA B 105      74.774 -27.886  36.162  1.00 82.68      B    N  
ATOM   2779  CA  ALA B 105      75.512 -27.606  37.395  1.00 82.33      B    C  
ATOM   2780  C   ALA B 105      76.212 -28.835  38.023  1.00 83.21      B    C  
ATOM   2781  O   ALA B 105      77.033 -28.686  38.928  1.00 74.55      B    O  
ATOM   2782  CB  ALA B 105      74.542 -26.946  38.384  1.00 77.82      B    C  
ATOM   2783  N   CYS B 106      75.905 -30.050  37.548  1.00 81.99      B    N  
ATOM   2784  CA  CYS B 106      76.526 -31.265  38.058  1.00 81.21      B    C  
ATOM   2785  C   CYS B 106      77.894 -31.556  37.414  1.00 82.49      B    C  
ATOM   2786  O   CYS B 106      78.128 -31.308  36.236  1.00 73.45      B    O  
ATOM   2787  CB  CYS B 106      75.555 -32.461  37.961  1.00 75.42      B    C  
ATOM   2788  SG  CYS B 106      74.576 -32.604  36.447  1.00 67.56      B    S  
ATOM   2789  N   LYS B 107      78.798 -32.117  38.171  1.00 81.44      B    N  
ATOM   2790  CA  LYS B 107      80.107 -32.546  37.655  1.00 81.30      B    C  
ATOM   2791  C   LYS B 107      79.939 -33.638  36.592  1.00 82.15      B    C  
ATOM   2792  O   LYS B 107      79.331 -34.661  36.869  1.00 71.62      B    O  
ATOM   2793  CB  LYS B 107      81.007 -33.037  38.807  1.00 75.95      B    C  
ATOM   2794  CG  LYS B 107      82.228 -32.149  39.040  1.00 67.27      B    C  
ATOM   2795  CD  LYS B 107      83.108 -32.702  40.178  1.00 61.81      B    C  
ATOM   2796  CE  LYS B 107      84.349 -31.823  40.385  1.00 53.26      B    C  
ATOM   2797  NZ  LYS B 107      85.203 -32.326  41.489  1.00 45.50      B    N1+
ATOM   2798  N   GLY B 108      80.500 -33.422  35.398  1.00 79.92      B    N  
ATOM   2799  CA  GLY B 108      80.388 -34.344  34.257  1.00 80.43      B    C  
ATOM   2800  C   GLY B 108      79.165 -34.141  33.361  1.00 82.54      B    C  
ATOM   2801  O   GLY B 108      79.078 -34.771  32.312  1.00 71.16      B    O  
ATOM   2802  N   CYS B 109      78.296 -33.223  33.705  1.00 79.77      B    N  
ATOM   2803  CA  CYS B 109      77.072 -32.951  32.948  1.00 78.98      B    C  
ATOM   2804  C   CYS B 109      77.286 -31.957  31.792  1.00 81.91      B    C  
ATOM   2805  O   CYS B 109      76.453 -31.081  31.555  1.00 74.96      B    O  
ATOM   2806  CB  CYS B 109      75.975 -32.511  33.919  1.00 73.33      B    C  
ATOM   2807  SG  CYS B 109      75.649 -33.703  35.267  1.00 68.07      B    S  
ATOM   2808  N   TYR B 110      78.420 -32.055  31.075  1.00 85.73      B    N  
ATOM   2809  CA  TYR B 110      78.788 -31.096  30.019  1.00 86.01      B    C  
ATOM   2810  C   TYR B 110      77.806 -31.091  28.837  1.00 87.85      B    C  
ATOM   2811  O   TYR B 110      77.579 -30.041  28.232  1.00 83.14      B    O  
ATOM   2812  CB  TYR B 110      80.224 -31.398  29.562  1.00 81.68      B    C  
ATOM   2813  CG  TYR B 110      80.891 -30.233  28.863  1.00 74.71      B    C  
ATOM   2814  CD1 TYR B 110      80.844 -30.104  27.464  1.00 65.28      B    C  
ATOM   2815  CD2 TYR B 110      81.569 -29.255  29.628  1.00 62.25      B    C  
ATOM   2816  CE1 TYR B 110      81.462 -29.017  26.835  1.00 53.20      B    C  
ATOM   2817  CE2 TYR B 110      82.185 -28.168  29.004  1.00 53.92      B    C  
ATOM   2818  CZ  TYR B 110      82.137 -28.043  27.603  1.00 53.72      B    C  
ATOM   2819  OH  TYR B 110      82.740 -26.975  26.985  1.00 52.43      B    O  
ATOM   2820  N   GLU B 111      77.177 -32.234  28.540  1.00 86.47      B    N  
ATOM   2821  CA  GLU B 111      76.127 -32.336  27.523  1.00 86.73      B    C  
ATOM   2822  C   GLU B 111      74.950 -31.396  27.801  1.00 88.59      B    C  
ATOM   2823  O   GLU B 111      74.475 -30.732  26.885  1.00 83.82      B    O  
ATOM   2824  CB  GLU B 111      75.604 -33.771  27.408  1.00 82.26      B    C  
ATOM   2825  CG  GLU B 111      76.490 -34.633  26.502  1.00 71.65      B    C  
ATOM   2826  CD  GLU B 111      75.884 -36.022  26.253  1.00 67.09      B    C  
ATOM   2827  OE1 GLU B 111      76.194 -36.599  25.186  1.00 58.30      B    O  
ATOM   2828  OE2 GLU B 111      75.122 -36.494  27.123  1.00 59.77      B    O1-
ATOM   2829  N   HIS B 112      74.542 -31.264  29.062  1.00 87.60      B    N  
ATOM   2830  CA  HIS B 112      73.446 -30.369  29.415  1.00 86.67      B    C  
ATOM   2831  C   HIS B 112      73.796 -28.900  29.164  1.00 88.69      B    C  
ATOM   2832  O   HIS B 112      72.927 -28.130  28.758  1.00 84.82      B    O  
ATOM   2833  CB  HIS B 112      73.050 -30.602  30.871  1.00 84.91      B    C  
ATOM   2834  CG  HIS B 112      72.381 -31.929  31.087  1.00 86.02      B    C  
ATOM   2835  CD2 HIS B 112      72.782 -32.954  31.914  1.00 76.62      B    C  
ATOM   2836  ND1 HIS B 112      71.208 -32.345  30.499  1.00 75.43      B    N  
ATOM   2837  CE1 HIS B 112      70.920 -33.569  30.952  1.00 76.55      B    C  
ATOM   2838  NE2 HIS B 112      71.849 -33.978  31.819  1.00 78.10      B    N  
ATOM   2839  N   CYS B 113      75.048 -28.499  29.320  1.00 86.44      B    N  
ATOM   2840  CA  CYS B 113      75.489 -27.146  28.992  1.00 84.35      B    C  
ATOM   2841  C   CYS B 113      75.463 -26.879  27.477  1.00 85.95      B    C  
ATOM   2842  O   CYS B 113      75.126 -25.770  27.049  1.00 81.83      B    O  
ATOM   2843  CB  CYS B 113      76.903 -26.924  29.554  1.00 81.81      B    C  
ATOM   2844  SG  CYS B 113      77.120 -27.281  31.325  1.00 76.22      B    S  
ATOM   2845  N   LEU B 114      75.789 -27.898  26.655  1.00 88.57      B    N  
ATOM   2846  CA  LEU B 114      75.650 -27.825  25.201  1.00 88.35      B    C  
ATOM   2847  C   LEU B 114      74.187 -27.744  24.777  1.00 89.24      B    C  
ATOM   2848  O   LEU B 114      73.834 -26.893  23.954  1.00 86.42      B    O  
ATOM   2849  CB  LEU B 114      76.351 -29.033  24.557  1.00 86.80      B    C  
ATOM   2850  CG  LEU B 114      77.873 -28.839  24.415  1.00 82.21      B    C  
ATOM   2851  CD1 LEU B 114      78.555 -30.189  24.215  1.00 74.39      B    C  
ATOM   2852  CD2 LEU B 114      78.207 -27.959  23.205  1.00 74.47      B    C  
ATOM   2853  N   HIS B 115      73.320 -28.554  25.374  1.00 89.05      B    N  
ATOM   2854  CA  HIS B 115      71.885 -28.541  25.103  1.00 88.00      B    C  
ATOM   2855  C   HIS B 115      71.227 -27.224  25.526  1.00 88.88      B    C  
ATOM   2856  O   HIS B 115      70.407 -26.696  24.775  1.00 85.68      B    O  
ATOM   2857  CB  HIS B 115      71.205 -29.717  25.817  1.00 86.34      B    C  
ATOM   2858  CG  HIS B 115      71.616 -31.089  25.373  1.00 85.78      B    C  
ATOM   2859  CD2 HIS B 115      72.264 -31.462  24.222  1.00 77.26      B    C  
ATOM   2860  ND1 HIS B 115      71.380 -32.259  26.079  1.00 74.97      B    N  
ATOM   2861  CE1 HIS B 115      71.885 -33.280  25.374  1.00 77.21      B    C  
ATOM   2862  NE2 HIS B 115      72.428 -32.841  24.246  1.00 80.09      B    N  
ATOM   2863  N   ALA B 116      71.632 -26.628  26.653  1.00 89.18      B    N  
ATOM   2864  CA  ALA B 116      71.160 -25.305  27.059  1.00 87.67      B    C  
ATOM   2865  C   ALA B 116      71.532 -24.236  26.027  1.00 88.83      B    C  
ATOM   2866  O   ALA B 116      70.711 -23.401  25.659  1.00 86.99      B    O  
ATOM   2867  CB  ALA B 116      71.747 -24.973  28.432  1.00 86.49      B    C  
ATOM   2868  N   ARG B 117      72.768 -24.291  25.487  1.00 89.98      B    N  
ATOM   2869  CA  ARG B 117      73.224 -23.362  24.450  1.00 89.79      B    C  
ATOM   2870  C   ARG B 117      72.460 -23.525  23.141  1.00 91.13      B    C  
ATOM   2871  O   ARG B 117      72.143 -22.534  22.497  1.00 89.14      B    O  
ATOM   2872  CB  ARG B 117      74.734 -23.537  24.263  1.00 88.46      B    C  
ATOM   2873  CG  ARG B 117      75.407 -22.219  23.894  1.00 78.65      B    C  
ATOM   2874  CD  ARG B 117      76.907 -22.446  23.733  1.00 74.05      B    C  
ATOM   2875  NE  ARG B 117      77.647 -21.164  23.709  1.00 63.15      B    N  
ATOM   2876  CZ  ARG B 117      78.952 -21.025  23.563  1.00 55.02      B    C  
ATOM   2877  NH1 ARG B 117      79.734 -22.058  23.374  1.00 50.08      B    N1+
ATOM   2878  NH2 ARG B 117      79.494 -19.842  23.614  1.00 48.77      B    N  
ATOM   2879  N   GLU B 118      72.139 -24.754  22.777  1.00 90.50      B    N  
ATOM   2880  CA  GLU B 118      71.337 -25.057  21.601  1.00 89.68      B    C  
ATOM   2881  C   GLU B 118      69.881 -24.586  21.754  1.00 90.79      B    C  
ATOM   2882  O   GLU B 118      69.317 -24.016  20.826  1.00 88.11      B    O  
ATOM   2883  CB  GLU B 118      71.406 -26.558  21.311  1.00 88.10      B    C  
ATOM   2884  CG  GLU B 118      70.880 -26.844  19.904  1.00 79.70      B    C  
ATOM   2885  CD  GLU B 118      70.796 -28.342  19.580  1.00 76.60      B    C  
ATOM   2886  OE1 GLU B 118      70.076 -28.674  18.625  1.00 67.39      B    O  
ATOM   2887  OE2 GLU B 118      71.434 -29.194  20.228  1.00 70.99      B    O1-
ATOM   2888  N   ALA B 119      69.306 -24.751  22.941  1.00 90.27      B    N  
ATOM   2889  CA  ALA B 119      67.974 -24.245  23.251  1.00 89.40      B    C  
ATOM   2890  C   ALA B 119      67.925 -22.717  23.173  1.00 90.50      B    C  
ATOM   2891  O   ALA B 119      67.045 -22.169  22.511  1.00 88.78      B    O  
ATOM   2892  CB  ALA B 119      67.545 -24.767  24.624  1.00 88.08      B    C  
ATOM   2893  N   ALA B 120      68.935 -22.029  23.736  1.00 90.97      B    N  
ATOM   2894  CA  ALA B 120      69.051 -20.572  23.652  1.00 90.28      B    C  
ATOM   2895  C   ALA B 120      69.171 -20.076  22.207  1.00 91.45      B    C  
ATOM   2896  O   ALA B 120      68.563 -19.072  21.834  1.00 88.96      B    O  
ATOM   2897  CB  ALA B 120      70.278 -20.141  24.461  1.00 89.36      B    C  
ATOM   2898  N   GLN B 121      69.914 -20.793  21.365  1.00 92.86      B    N  
ATOM   2899  CA  GLN B 121      70.069 -20.453  19.955  1.00 92.29      B    C  
ATOM   2900  C   GLN B 121      68.771 -20.651  19.172  1.00 93.35      B    C  
ATOM   2901  O   GLN B 121      68.389 -19.788  18.387  1.00 91.17      B    O  
ATOM   2902  CB  GLN B 121      71.247 -21.254  19.391  1.00 91.46      B    C  
ATOM   2903  CG  GLN B 121      71.776 -20.626  18.095  1.00 80.41      B    C  
ATOM   2904  CD  GLN B 121      73.140 -21.189  17.679  1.00 74.48      B    C  
ATOM   2905  NE2 GLN B 121      73.742 -20.634  16.652  1.00 62.29      B    N  
ATOM   2906  OE1 GLN B 121      73.704 -22.102  18.252  1.00 65.18      B    O  
ATOM   2907  N   THR B 122      68.038 -21.728  19.463  1.00 92.13      B    N  
ATOM   2908  CA  THR B 122      66.727 -21.991  18.865  1.00 91.53      B    C  
ATOM   2909  C   THR B 122      65.691 -20.952  19.306  1.00 92.56      B    C  
ATOM   2910  O   THR B 122      64.939 -20.449  18.479  1.00 89.99      B    O  
ATOM   2911  CB  THR B 122      66.243 -23.406  19.197  1.00 90.25      B    C  
ATOM   2912  CG2 THR B 122      65.015 -23.792  18.375  1.00 81.56      B    C  
ATOM   2913  OG1 THR B 122      67.227 -24.371  18.899  1.00 83.08      B    O  
ATOM   2914  N   ALA B 123      65.709 -20.541  20.574  1.00 92.35      B    N  
ATOM   2915  CA  ALA B 123      64.863 -19.457  21.066  1.00 91.39      B    C  
ATOM   2916  C   ALA B 123      65.181 -18.125  20.370  1.00 92.20      B    C  
ATOM   2917  O   ALA B 123      64.277 -17.407  19.947  1.00 90.70      B    O  
ATOM   2918  CB  ALA B 123      65.033 -19.348  22.588  1.00 90.83      B    C  
ATOM   2919  N   ALA B 124      66.445 -17.804  20.146  1.00 93.67      B    N  
ATOM   2920  CA  ALA B 124      66.857 -16.615  19.405  1.00 92.95      B    C  
ATOM   2921  C   ALA B 124      66.437 -16.646  17.932  1.00 93.73      B    C  
ATOM   2922  O   ALA B 124      66.181 -15.585  17.346  1.00 91.23      B    O  
ATOM   2923  CB  ALA B 124      68.372 -16.461  19.543  1.00 92.61      B    C  
ATOM   2924  N   ASP B 125      66.359 -17.833  17.320  1.00 93.62      B    N  
ATOM   2925  CA  ASP B 125      65.847 -18.001  15.960  1.00 92.76      B    C  
ATOM   2926  C   ASP B 125      64.331 -17.791  15.899  1.00 93.43      B    C  
ATOM   2927  O   ASP B 125      63.868 -17.056  15.019  1.00 91.18      B    O  
ATOM   2928  CB  ASP B 125      66.279 -19.354  15.384  1.00 92.04      B    C  
ATOM   2929  CG  ASP B 125      67.772 -19.401  15.045  1.00 89.12      B    C  
ATOM   2930  OD1 ASP B 125      68.391 -18.322  14.848  1.00 80.64      B    O  
ATOM   2931  OD2 ASP B 125      68.305 -20.533  14.926  1.00 81.52      B    O1-
ATOM   2932  N   PHE B 126      63.576 -18.289  16.880  1.00 94.30      B    N  
ATOM   2933  CA  PHE B 126      62.149 -17.975  17.007  1.00 94.00      B    C  
ATOM   2934  C   PHE B 126      61.897 -16.487  17.232  1.00 94.18      B    C  
ATOM   2935  O   PHE B 126      61.037 -15.901  16.562  1.00 91.62      B    O  
ATOM   2936  CB  PHE B 126      61.521 -18.796  18.143  1.00 92.83      B    C  
ATOM   2937  CG  PHE B 126      61.116 -20.191  17.744  1.00 94.44      B    C  
ATOM   2938  CD1 PHE B 126      60.103 -20.385  16.782  1.00 90.48      B    C  
ATOM   2939  CD2 PHE B 126      61.714 -21.308  18.348  1.00 91.43      B    C  
ATOM   2940  CE1 PHE B 126      59.709 -21.682  16.431  1.00 90.15      B    C  
ATOM   2941  CE2 PHE B 126      61.322 -22.603  17.996  1.00 89.80      B    C  
ATOM   2942  CZ  PHE B 126      60.317 -22.793  17.034  1.00 92.06      B    C  
ATOM   2943  N   ALA B 127      62.683 -15.809  18.074  1.00 93.84      B    N  
ATOM   2944  CA  ALA B 127      62.566 -14.368  18.290  1.00 92.43      B    C  
ATOM   2945  C   ALA B 127      62.849 -13.546  17.018  1.00 92.83      B    C  
ATOM   2946  O   ALA B 127      62.278 -12.474  16.807  1.00 90.89      B    O  
ATOM   2947  CB  ALA B 127      63.537 -13.971  19.406  1.00 91.95      B    C  
ATOM   2948  N   ARG B 128      63.765 -14.025  16.148  1.00 94.06      B    N  
ATOM   2949  CA  ARG B 128      64.047 -13.430  14.839  1.00 93.54      B    C  
ATOM   2950  C   ARG B 128      62.911 -13.659  13.853  1.00 93.79      B    C  
ATOM   2951  O   ARG B 128      62.529 -12.720  13.165  1.00 91.52      B    O  
ATOM   2952  CB  ARG B 128      65.368 -13.973  14.290  1.00 93.01      B    C  
ATOM   2953  CG  ARG B 128      66.399 -12.862  14.086  1.00 81.66      B    C  
ATOM   2954  CD  ARG B 128      67.683 -13.395  13.440  1.00 79.39      B    C  
ATOM   2955  NE  ARG B 128      68.301 -14.459  14.270  1.00 67.41      B    N  
ATOM   2956  CZ  ARG B 128      69.512 -14.963  14.148  1.00 59.44      B    C  
ATOM   2957  NH1 ARG B 128      70.362 -14.516  13.269  1.00 53.57      B    N1+
ATOM   2958  NH2 ARG B 128      69.891 -15.959  14.913  1.00 52.71      B    N  
ATOM   2959  N   ALA B 129      62.379 -14.870  13.816  1.00 93.34      B    N  
ATOM   2960  CA  ALA B 129      61.229 -15.221  12.990  1.00 92.28      B    C  
ATOM   2961  C   ALA B 129      59.998 -14.396  13.393  1.00 92.89      B    C  
ATOM   2962  O   ALA B 129      59.407 -13.764  12.529  1.00 90.72      B    O  
ATOM   2963  CB  ALA B 129      60.991 -16.730  13.084  1.00 91.34      B    C  
ATOM   2964  N   GLY B 130      59.695 -14.269  14.684  1.00 91.98      B    N  
ATOM   2965  CA  GLY B 130      58.608 -13.433  15.192  1.00 89.40      B    C  
ATOM   2966  C   GLY B 130      58.711 -11.981  14.728  1.00 90.44      B    C  
ATOM   2967  O   GLY B 130      57.772 -11.443  14.151  1.00 89.29      B    O  
ATOM   2968  N   ARG B 131      59.922 -11.360  14.847  1.00 92.24      B    N  
ATOM   2969  CA  ARG B 131      60.173 -10.009  14.313  1.00 91.23      B    C  
ATOM   2970  C   ARG B 131      60.034  -9.912  12.793  1.00 91.73      B    C  
ATOM   2971  O   ARG B 131      59.653  -8.860  12.287  1.00 90.15      B    O  
ATOM   2972  CB  ARG B 131      61.552  -9.516  14.744  1.00 90.78      B    C  
ATOM   2973  CG  ARG B 131      61.530  -9.011  16.187  1.00 85.08      B    C  
ATOM   2974  CD  ARG B 131      62.901  -8.487  16.619  1.00 82.59      B    C  
ATOM   2975  NE  ARG B 131      63.807  -9.592  16.983  1.00 73.67      B    N  
ATOM   2976  CZ  ARG B 131      64.999  -9.463  17.557  1.00 66.57      B    C  
ATOM   2977  NH1 ARG B 131      65.531  -8.290  17.769  1.00 58.64      B    N1+
ATOM   2978  NH2 ARG B 131      65.660 -10.520  17.933  1.00 61.65      B    N  
ATOM   2979  N   SER B 132      60.360 -10.968  12.051  1.00 91.77      B    N  
ATOM   2980  CA  SER B 132      60.168 -11.024  10.602  1.00 90.66      B    C  
ATOM   2981  C   SER B 132      58.687 -11.028  10.241  1.00 91.18      B    C  
ATOM   2982  O   SER B 132      58.279 -10.277   9.358  1.00 88.68      B    O  
ATOM   2983  CB  SER B 132      60.868 -12.250  10.016  1.00 89.83      B    C  
ATOM   2984  OG  SER B 132      60.728 -12.293   8.606  1.00 79.16      B    O  
ATOM   2985  N   TYR B 133      57.870 -11.836  10.931  1.00 91.96      B    N  
ATOM   2986  CA  TYR B 133      56.423 -11.894  10.709  1.00 91.34      B    C  
ATOM   2987  C   TYR B 133      55.728 -10.594  11.113  1.00 91.53      B    C  
ATOM   2988  O   TYR B 133      54.941 -10.086  10.321  1.00 88.97      B    O  
ATOM   2989  CB  TYR B 133      55.828 -13.114  11.423  1.00 90.86      B    C  
ATOM   2990  CG  TYR B 133      56.040 -14.402  10.650  1.00 92.58      B    C  
ATOM   2991  CD1 TYR B 133      55.264 -14.678   9.509  1.00 89.13      B    C  
ATOM   2992  CD2 TYR B 133      57.039 -15.316  11.037  1.00 89.98      B    C  
ATOM   2993  CE1 TYR B 133      55.497 -15.835   8.748  1.00 88.59      B    C  
ATOM   2994  CE2 TYR B 133      57.283 -16.477  10.280  1.00 88.65      B    C  
ATOM   2995  CZ  TYR B 133      56.515 -16.730   9.130  1.00 90.32      B    C  
ATOM   2996  OH  TYR B 133      56.781 -17.833   8.364  1.00 88.87      B    O  
ATOM   2997  N   ASP B 134      56.123  -9.959  12.222  1.00 91.75      B    N  
ATOM   2998  CA  ASP B 134      55.617  -8.638  12.600  1.00 90.29      B    C  
ATOM   2999  C   ASP B 134      55.914  -7.580  11.527  1.00 90.56      B    C  
ATOM   3000  O   ASP B 134      55.092  -6.721  11.224  1.00 88.49      B    O  
ATOM   3001  CB  ASP B 134      56.255  -8.173  13.918  1.00 88.78      B    C  
ATOM   3002  CG  ASP B 134      55.872  -8.976  15.157  1.00 86.62      B    C  
ATOM   3003  OD1 ASP B 134      54.949  -9.812  15.123  1.00 80.54      B    O  
ATOM   3004  OD2 ASP B 134      56.537  -8.764  16.202  1.00 81.12      B    O1-
ATOM   3005  N   LYS B 135      57.098  -7.664  10.887  1.00 91.00      B    N  
ATOM   3006  CA  LYS B 135      57.471  -6.750   9.809  1.00 90.45      B    C  
ATOM   3007  C   LYS B 135      56.635  -6.969   8.544  1.00 90.81      B    C  
ATOM   3008  O   LYS B 135      56.308  -5.998   7.862  1.00 88.74      B    O  
ATOM   3009  CB  LYS B 135      58.973  -6.869   9.542  1.00 89.37      B    C  
ATOM   3010  CG  LYS B 135      59.555  -5.578   8.976  1.00 79.43      B    C  
ATOM   3011  CD  LYS B 135      61.060  -5.742   8.726  1.00 76.15      B    C  
ATOM   3012  CE  LYS B 135      61.669  -4.410   8.304  1.00 64.43      B    C  
ATOM   3013  NZ  LYS B 135      63.106  -4.544   7.965  1.00 56.93      B    N1+
ATOM   3014  N   ARG B 136      56.291  -8.226   8.224  1.00 91.25      B    N  
ATOM   3015  CA  ARG B 136      55.373  -8.578   7.129  1.00 90.79      B    C  
ATOM   3016  C   ARG B 136      53.954  -8.093   7.432  1.00 91.12      B    C  
ATOM   3017  O   ARG B 136      53.326  -7.517   6.551  1.00 88.73      B    O  
ATOM   3018  CB  ARG B 136      55.360 -10.082   6.884  1.00 89.68      B    C  
ATOM   3019  CG  ARG B 136      56.696 -10.636   6.376  1.00 87.59      B    C  
ATOM   3020  CD  ARG B 136      56.592 -12.159   6.244  1.00 87.06      B    C  
ATOM   3021  NE  ARG B 136      57.904 -12.809   6.217  1.00 83.26      B    N  
ATOM   3022  CZ  ARG B 136      58.107 -14.096   5.966  1.00 80.40      B    C  
ATOM   3023  NH1 ARG B 136      57.155 -14.892   5.576  1.00 73.33      B    N1+
ATOM   3024  NH2 ARG B 136      59.280 -14.610   6.139  1.00 73.21      B    N  
ATOM   3025  N   LEU B 137      53.499  -8.241   8.670  1.00 90.96      B    N  
ATOM   3026  CA  LEU B 137      52.206  -7.755   9.133  1.00 90.06      B    C  
ATOM   3027  C   LEU B 137      52.104  -6.229   9.007  1.00 90.69      B    C  
ATOM   3028  O   LEU B 137      51.139  -5.711   8.457  1.00 88.79      B    O  
ATOM   3029  CB  LEU B 137      52.014  -8.208  10.586  1.00 88.64      B    C  
ATOM   3030  CG  LEU B 137      50.588  -7.960  11.097  1.00 87.06      B    C  
ATOM   3031  CD1 LEU B 137      49.623  -9.012  10.554  1.00 81.36      B    C  
ATOM   3032  CD2 LEU B 137      50.582  -8.027  12.613  1.00 81.91      B    C  
ATOM   3033  N   ARG B 138      53.161  -5.501   9.400  1.00 90.31      B    N  
ATOM   3034  CA  ARG B 138      53.221  -4.043   9.274  1.00 89.41      B    C  
ATOM   3035  C   ARG B 138      53.084  -3.551   7.824  1.00 89.91      B    C  
ATOM   3036  O   ARG B 138      52.630  -2.433   7.604  1.00 87.32      B    O  
ATOM   3037  CB  ARG B 138      54.517  -3.546   9.922  1.00 87.78      B    C  
ATOM   3038  CG  ARG B 138      54.477  -2.034  10.152  1.00 79.11      B    C  
ATOM   3039  CD  ARG B 138      55.721  -1.572  10.902  1.00 76.29      B    C  
ATOM   3040  NE  ARG B 138      55.599  -0.149  11.238  1.00 66.85      B    N  
ATOM   3041  CZ  ARG B 138      56.441   0.570  11.968  1.00 60.31      B    C  
ATOM   3042  NH1 ARG B 138      57.554   0.074  12.415  1.00 55.02      B    N1+
ATOM   3043  NH2 ARG B 138      56.147   1.807  12.251  1.00 52.49      B    N  
ATOM   3044  N   ALA B 139      53.451  -4.354   6.836  1.00 90.04      B    N  
ATOM   3045  CA  ALA B 139      53.260  -4.015   5.426  1.00 89.55      B    C  
ATOM   3046  C   ALA B 139      51.789  -4.105   4.982  1.00 90.40      B    C  
ATOM   3047  O   ALA B 139      51.426  -3.479   3.983  1.00 86.83      B    O  
ATOM   3048  CB  ALA B 139      54.165  -4.916   4.574  1.00 88.00      B    C  
ATOM   3049  N   LEU B 140      50.953  -4.850   5.702  1.00 90.36      B    N  
ATOM   3050  CA  LEU B 140      49.511  -4.957   5.443  1.00 90.18      B    C  
ATOM   3051  C   LEU B 140      48.724  -3.764   5.982  1.00 90.71      B    C  
ATOM   3052  O   LEU B 140      47.672  -3.444   5.444  1.00 87.41      B    O  
ATOM   3053  CB  LEU B 140      48.964  -6.252   6.082  1.00 88.86      B    C  
ATOM   3054  CG  LEU B 140      49.624  -7.551   5.582  1.00 88.93      B    C  
ATOM   3055  CD1 LEU B 140      49.109  -8.735   6.389  1.00 82.75      B    C  
ATOM   3056  CD2 LEU B 140      49.294  -7.799   4.118  1.00 83.01      B    C  
ATOM   3057  N   GLU B 141      49.264  -3.091   6.982  1.00 90.71      B    N  
ATOM   3058  CA  GLU B 141      48.580  -2.056   7.758  1.00 90.06      B    C  
ATOM   3059  C   GLU B 141      47.990  -0.934   6.892  1.00 91.22      B    C  
ATOM   3060  O   GLU B 141      46.866  -0.508   7.110  1.00 89.45      B    O  
ATOM   3061  CB  GLU B 141      49.591  -1.476   8.754  1.00 87.84      B    C  
ATOM   3062  CG  GLU B 141      48.962  -0.568   9.821  1.00 82.19      B    C  
ATOM   3063  CD  GLU B 141      48.144  -1.342  10.875  1.00 79.62      B    C  
ATOM   3064  OE1 GLU B 141      47.755  -0.691  11.858  1.00 71.35      B    O  
ATOM   3065  OE2 GLU B 141      47.945  -2.563  10.717  1.00 72.43      B    O1-
ATOM   3066  N   SER B 142      48.680  -0.487   5.849  1.00 90.28      B    N  
ATOM   3067  CA  SER B 142      48.169   0.553   4.959  1.00 90.22      B    C  
ATOM   3068  C   SER B 142      46.906   0.134   4.205  1.00 91.48      B    C  
ATOM   3069  O   SER B 142      46.006   0.942   4.003  1.00 88.42      B    O  
ATOM   3070  CB  SER B 142      49.249   0.971   3.958  1.00 88.72      B    C  
ATOM   3071  OG  SER B 142      49.619  -0.105   3.120  1.00 75.77      B    O  
ATOM   3072  N   SER B 143      46.825  -1.133   3.783  1.00 91.50      B    N  
ATOM   3073  CA  SER B 143      45.649  -1.687   3.117  1.00 91.89      B    C  
ATOM   3074  C   SER B 143      44.505  -1.897   4.106  1.00 92.80      B    C  
ATOM   3075  O   SER B 143      43.363  -1.590   3.781  1.00 90.61      B    O  
ATOM   3076  CB  SER B 143      45.986  -3.008   2.420  1.00 90.96      B    C  
ATOM   3077  OG  SER B 143      46.984  -2.810   1.431  1.00 82.73      B    O  
ATOM   3078  N   PHE B 144      44.836  -2.345   5.329  1.00 92.59      B    N  
ATOM   3079  CA  PHE B 144      43.859  -2.503   6.408  1.00 92.77      B    C  
ATOM   3080  C   PHE B 144      43.240  -1.158   6.804  1.00 93.59      B    C  
ATOM   3081  O   PHE B 144      42.022  -1.009   6.762  1.00 92.31      B    O  
ATOM   3082  CB  PHE B 144      44.541  -3.185   7.588  1.00 92.33      B    C  
ATOM   3083  CG  PHE B 144      43.608  -3.407   8.757  1.00 93.93      B    C  
ATOM   3084  CD1 PHE B 144      43.757  -2.648   9.939  1.00 90.17      B    C  
ATOM   3085  CD2 PHE B 144      42.576  -4.351   8.662  1.00 90.79      B    C  
ATOM   3086  CE1 PHE B 144      42.875  -2.842  11.012  1.00 90.12      B    C  
ATOM   3087  CE2 PHE B 144      41.696  -4.548   9.736  1.00 90.08      B    C  
ATOM   3088  CZ  PHE B 144      41.844  -3.795  10.910  1.00 91.91      B    C  
ATOM   3089  N   ASN B 145      44.059  -0.135   7.041  1.00 92.56      B    N  
ATOM   3090  CA  ASN B 145      43.599   1.218   7.376  1.00 91.96      B    C  
ATOM   3091  C   ASN B 145      42.720   1.828   6.273  1.00 92.37      B    C  
ATOM   3092  O   ASN B 145      41.817   2.600   6.563  1.00 90.77      B    O  
ATOM   3093  CB  ASN B 145      44.826   2.126   7.605  1.00 90.56      B    C  
ATOM   3094  CG  ASN B 145      45.655   1.752   8.822  1.00 88.05      B    C  
ATOM   3095  ND2 ASN B 145      46.760   2.426   9.038  1.00 80.97      B    N  
ATOM   3096  OD1 ASN B 145      45.335   0.877   9.586  1.00 80.97      B    O  
ATOM   3097  N   ALA B 146      43.008   1.524   5.002  1.00 92.41      B    N  
ATOM   3098  CA  ALA B 146      42.192   1.971   3.881  1.00 92.43      B    C  
ATOM   3099  C   ALA B 146      40.856   1.223   3.820  1.00 93.17      B    C  
ATOM   3100  O   ALA B 146      39.831   1.851   3.557  1.00 91.14      B    O  
ATOM   3101  CB  ALA B 146      42.995   1.812   2.586  1.00 91.91      B    C  
ATOM   3102  N   ALA B 147      40.845  -0.083   4.089  1.00 93.50      B    N  
ATOM   3103  CA  ALA B 147      39.632  -0.894   4.102  1.00 93.14      B    C  
ATOM   3104  C   ALA B 147      38.683  -0.476   5.239  1.00 93.99      B    C  
ATOM   3105  O   ALA B 147      37.503  -0.266   4.982  1.00 92.44      B    O  
ATOM   3106  CB  ALA B 147      40.022  -2.371   4.184  1.00 92.65      B    C  
ATOM   3107  N   VAL B 148      39.197  -0.261   6.455  1.00 93.98      B    N  
ATOM   3108  CA  VAL B 148      38.411   0.219   7.605  1.00 93.36      B    C  
ATOM   3109  C   VAL B 148      37.795   1.588   7.311  1.00 93.33      B    C  
ATOM   3110  O   VAL B 148      36.603   1.773   7.505  1.00 92.19      B    O  
ATOM   3111  CB  VAL B 148      39.272   0.260   8.882  1.00 92.83      B    C  
ATOM   3112  CG1 VAL B 148      38.545   0.900  10.069  1.00 88.59      B    C  
ATOM   3113  CG2 VAL B 148      39.669  -1.159   9.310  1.00 89.08      B    C  
ATOM   3114  N   ARG B 149      38.573   2.513   6.744  1.00 92.75      B    N  
ATOM   3115  CA  ARG B 149      38.053   3.826   6.321  1.00 92.02      B    C  
ATOM   3116  C   ARG B 149      36.981   3.711   5.241  1.00 92.49      B    C  
ATOM   3117  O   ARG B 149      36.025   4.479   5.263  1.00 90.41      B    O  
ATOM   3118  CB  ARG B 149      39.195   4.715   5.835  1.00 90.88      B    C  
ATOM   3119  CG  ARG B 149      39.344   5.956   6.710  1.00 80.54      B    C  
ATOM   3120  CD  ARG B 149      40.464   6.864   6.210  1.00 77.25      B    C  
ATOM   3121  NE  ARG B 149      41.778   6.218   6.383  1.00 65.39      B    N  
ATOM   3122  CZ  ARG B 149      42.964   6.770   6.159  1.00 57.38      B    C  
ATOM   3123  NH1 ARG B 149      43.076   7.990   5.707  1.00 51.37      B    N1+
ATOM   3124  NH2 ARG B 149      44.049   6.102   6.388  1.00 49.07      B    N  
ATOM   3125  N   GLY B 150      37.137   2.794   4.305  1.00 93.61      B    N  
ATOM   3126  CA  GLY B 150      36.141   2.529   3.272  1.00 93.24      B    C  
ATOM   3127  C   GLY B 150      34.804   2.085   3.867  1.00 94.09      B    C  
ATOM   3128  O   GLY B 150      33.775   2.628   3.488  1.00 92.31      B    O  
ATOM   3129  N   VAL B 151      34.844   1.173   4.841  1.00 93.77      B    N  
ATOM   3130  CA  VAL B 151      33.625   0.710   5.522  1.00 93.51      B    C  
ATOM   3131  C   VAL B 151      32.958   1.838   6.317  1.00 93.56      B    C  
ATOM   3132  O   VAL B 151      31.743   1.980   6.250  1.00 92.16      B    O  
ATOM   3133  CB  VAL B 151      33.908  -0.491   6.435  1.00 93.09      B    C  
ATOM   3134  CG1 VAL B 151      32.643  -0.957   7.168  1.00 88.89      B    C  
ATOM   3135  CG2 VAL B 151      34.403  -1.694   5.632  1.00 88.91      B    C  
ATOM   3136  N   ASP B 152      33.728   2.658   7.009  1.00 94.07      B    N  
ATOM   3137  CA  ASP B 152      33.213   3.817   7.761  1.00 93.11      B    C  
ATOM   3138  C   ASP B 152      32.469   4.796   6.829  1.00 93.53      B    C  
ATOM   3139  O   ASP B 152      31.313   5.150   7.053  1.00 91.93      B    O  
ATOM   3140  CB  ASP B 152      34.413   4.464   8.475  1.00 91.53      B    C  
ATOM   3141  CG  ASP B 152      34.029   5.330   9.669  1.00 87.64      B    C  
ATOM   3142  OD1 ASP B 152      33.278   4.822  10.535  1.00 79.68      B    O  
ATOM   3143  OD2 ASP B 152      34.607   6.432   9.776  1.00 78.98      B    O1-
ATOM   3144  N   VAL B 153      33.072   5.107   5.668  1.00 93.11      B    N  
ATOM   3145  CA  VAL B 153      32.450   5.936   4.628  1.00 92.89      B    C  
ATOM   3146  C   VAL B 153      31.214   5.270   4.021  1.00 93.23      B    C  
ATOM   3147  O   VAL B 153      30.259   5.964   3.686  1.00 91.55      B    O  
ATOM   3148  CB  VAL B 153      33.479   6.297   3.537  1.00 91.95      B    C  
ATOM   3149  CG1 VAL B 153      32.866   7.030   2.339  1.00 87.67      B    C  
ATOM   3150  CG2 VAL B 153      34.571   7.217   4.102  1.00 88.10      B    C  
ATOM   3151  N   MET B 154      31.176   3.937   3.882  1.00 93.80      B    N  
ATOM   3152  CA  MET B 154      29.977   3.237   3.411  1.00 93.56      B    C  
ATOM   3153  C   MET B 154      28.791   3.455   4.343  1.00 94.02      B    C  
ATOM   3154  O   MET B 154      27.691   3.720   3.862  1.00 92.68      B    O  
ATOM   3155  CB  MET B 154      30.206   1.727   3.283  1.00 92.39      B    C  
ATOM   3156  CG  MET B 154      31.031   1.334   2.058  1.00 87.77      B    C  
ATOM   3157  SD  MET B 154      31.440  -0.441   1.993  1.00 86.28      B    S  
ATOM   3158  CE  MET B 154      29.783  -1.142   1.760  1.00 77.78      B    C  
ATOM   3159  N   VAL B 155      29.006   3.358   5.654  1.00 94.30      B    N  
ATOM   3160  CA  VAL B 155      27.955   3.558   6.658  1.00 94.36      B    C  
ATOM   3161  C   VAL B 155      27.443   4.995   6.620  1.00 94.30      B    C  
ATOM   3162  O   VAL B 155      26.235   5.206   6.516  1.00 93.15      B    O  
ATOM   3163  CB  VAL B 155      28.457   3.178   8.058  1.00 93.79      B    C  
ATOM   3164  CG1 VAL B 155      27.427   3.506   9.141  1.00 90.15      B    C  
ATOM   3165  CG2 VAL B 155      28.748   1.676   8.137  1.00 90.68      B    C  
ATOM   3166  N   ASP B 156      28.351   5.968   6.603  1.00 93.99      B    N  
ATOM   3167  CA  ASP B 156      27.990   7.382   6.538  1.00 93.25      B    C  
ATOM   3168  C   ASP B 156      27.231   7.733   5.247  1.00 93.92      B    C  
ATOM   3169  O   ASP B 156      26.233   8.459   5.294  1.00 92.34      B    O  
ATOM   3170  CB  ASP B 156      29.253   8.251   6.650  1.00 91.67      B    C  
ATOM   3171  CG  ASP B 156      29.762   8.442   8.077  1.00 87.54      B    C  
ATOM   3172  OD1 ASP B 156      28.957   8.321   9.029  1.00 80.84      B    O  
ATOM   3173  OD2 ASP B 156      30.935   8.854   8.194  1.00 81.52      B    O1-
ATOM   3174  N   ASN B 157      27.618   7.188   4.093  1.00 93.81      B    N  
ATOM   3175  CA  ASN B 157      26.925   7.414   2.824  1.00 93.68      B    C  
ATOM   3176  C   ASN B 157      25.520   6.791   2.806  1.00 94.18      B    C  
ATOM   3177  O   ASN B 157      24.584   7.420   2.307  1.00 92.77      B    O  
ATOM   3178  CB  ASN B 157      27.770   6.864   1.671  1.00 92.80      B    C  
ATOM   3179  CG  ASN B 157      28.973   7.722   1.308  1.00 90.39      B    C  
ATOM   3180  ND2 ASN B 157      29.841   7.192   0.481  1.00 83.45      B    N  
ATOM   3181  OD1 ASN B 157      29.133   8.855   1.703  1.00 83.78      B    O  
ATOM   3182  N   LEU B 158      25.347   5.588   3.354  1.00 93.66      B    N  
ATOM   3183  CA  LEU B 158      24.025   4.964   3.487  1.00 93.98      B    C  
ATOM   3184  C   LEU B 158      23.115   5.804   4.385  1.00 94.23      B    C  
ATOM   3185  O   LEU B 158      21.957   6.043   4.038  1.00 93.30      B    O  
ATOM   3186  CB  LEU B 158      24.169   3.530   4.032  1.00 94.19      B    C  
ATOM   3187  CG  LEU B 158      24.722   2.516   3.016  1.00 93.59      B    C  
ATOM   3188  CD1 LEU B 158      25.065   1.199   3.721  1.00 90.91      B    C  
ATOM   3189  CD2 LEU B 158      23.714   2.200   1.908  1.00 90.49      B    C  
ATOM   3190  N   HIS B 159      23.648   6.316   5.502  1.00 94.89      B    N  
ATOM   3191  CA  HIS B 159      22.872   7.189   6.384  1.00 94.84      B    C  
ATOM   3192  C   HIS B 159      22.576   8.556   5.759  1.00 94.87      B    C  
ATOM   3193  O   HIS B 159      21.476   9.091   5.940  1.00 94.07      B    O  
ATOM   3194  CB  HIS B 159      23.592   7.342   7.724  1.00 94.54      B    C  
ATOM   3195  CG  HIS B 159      22.742   8.118   8.692  1.00 94.42      B    C  
ATOM   3196  CD2 HIS B 159      22.998   9.366   9.209  1.00 86.44      B    C  
ATOM   3197  ND1 HIS B 159      21.466   7.761   9.101  1.00 85.46      B    N  
ATOM   3198  CE1 HIS B 159      20.986   8.759   9.855  1.00 88.08      B    C  
ATOM   3199  NE2 HIS B 159      21.878   9.752   9.942  1.00 89.28      B    N  
ATOM   3200  N   ALA B 160      23.496   9.128   4.983  1.00 93.98      B    N  
ATOM   3201  CA  ALA B 160      23.263  10.365   4.251  1.00 93.41      B    C  
ATOM   3202  C   ALA B 160      22.099  10.217   3.259  1.00 93.70      B    C  
ATOM   3203  O   ALA B 160      21.215  11.068   3.229  1.00 92.59      B    O  
ATOM   3204  CB  ALA B 160      24.563  10.788   3.562  1.00 92.55      B    C  
ATOM   3205  N   SER B 161      22.030   9.098   2.533  1.00 94.43      B    N  
ATOM   3206  CA  SER B 161      20.911   8.766   1.647  1.00 94.50      B    C  
ATOM   3207  C   SER B 161      19.590   8.607   2.414  1.00 95.00      B    C  
ATOM   3208  O   SER B 161      18.564   9.153   2.002  1.00 93.88      B    O  
ATOM   3209  CB  SER B 161      21.242   7.502   0.861  1.00 93.91      B    C  
ATOM   3210  OG  SER B 161      20.219   7.232  -0.082  1.00 86.30      B    O  
ATOM   3211  N   GLN B 162      19.592   7.962   3.590  1.00 94.86      B    N  
ATOM   3212  CA  GLN B 162      18.420   7.884   4.468  1.00 94.77      B    C  
ATOM   3213  C   GLN B 162      17.917   9.277   4.887  1.00 95.17      B    C  
ATOM   3214  O   GLN B 162      16.720   9.542   4.846  1.00 94.19      B    O  
ATOM   3215  CB  GLN B 162      18.751   7.084   5.742  1.00 93.92      B    C  
ATOM   3216  CG  GLN B 162      18.915   5.583   5.526  1.00 92.60      B    C  
ATOM   3217  CD  GLN B 162      19.325   4.855   6.821  1.00 94.29      B    C  
ATOM   3218  NE2 GLN B 162      19.131   3.568   6.901  1.00 85.90      B    N  
ATOM   3219  OE1 GLN B 162      19.808   5.429   7.775  1.00 86.51      B    O  
ATOM   3220  N   ARG B 163      18.825  10.173   5.278  1.00 94.70      B    N  
ATOM   3221  CA  ARG B 163      18.467  11.545   5.670  1.00 94.16      B    C  
ATOM   3222  C   ARG B 163      17.889  12.351   4.521  1.00 94.47      B    C  
ATOM   3223  O   ARG B 163      16.959  13.112   4.745  1.00 93.69      B    O  
ATOM   3224  CB  ARG B 163      19.706  12.271   6.204  1.00 93.05      B    C  
ATOM   3225  CG  ARG B 163      20.017  11.887   7.652  1.00 84.46      B    C  
ATOM   3226  CD  ARG B 163      21.245  12.646   8.153  1.00 81.95      B    C  
ATOM   3227  NE  ARG B 163      21.042  14.103   8.050  1.00 72.23      B    N  
ATOM   3228  CZ  ARG B 163      21.361  15.018   8.956  1.00 64.68      B    C  
ATOM   3229  NH1 ARG B 163      21.971  14.695  10.054  1.00 57.89      B    N1+
ATOM   3230  NH2 ARG B 163      21.075  16.273   8.759  1.00 55.66      B    N  
ATOM   3231  N   GLU B 164      18.438  12.197   3.323  1.00 94.61      B    N  
ATOM   3232  CA  GLU B 164      17.944  12.902   2.149  1.00 94.48      B    C  
ATOM   3233  C   GLU B 164      16.548  12.407   1.768  1.00 94.98      B    C  
ATOM   3234  O   GLU B 164      15.623  13.209   1.632  1.00 94.16      B    O  
ATOM   3235  CB  GLU B 164      18.962  12.781   1.003  1.00 93.88      B    C  
ATOM   3236  CG  GLU B 164      18.671  13.755  -0.147  1.00 84.12      B    C  
ATOM   3237  CD  GLU B 164      18.604  15.227   0.282  1.00 80.30      B    C  
ATOM   3238  OE1 GLU B 164      17.839  15.975  -0.344  1.00 70.50      B    O  
ATOM   3239  OE2 GLU B 164      19.271  15.603   1.284  1.00 71.88      B    O1-
ATOM   3240  N   ALA B 165      16.335  11.085   1.738  1.00 95.34      B    N  
ATOM   3241  CA  ALA B 165      15.017  10.487   1.526  1.00 95.34      B    C  
ATOM   3242  C   ALA B 165      13.994  10.968   2.575  1.00 95.87      B    C  
ATOM   3243  O   ALA B 165      12.861  11.304   2.229  1.00 94.66      B    O  
ATOM   3244  CB  ALA B 165      15.168   8.957   1.559  1.00 95.03      B    C  
ATOM   3245  N   HIS B 166      14.402  11.083   3.841  1.00 95.78      B    N  
ATOM   3246  CA  HIS B 166      13.536  11.605   4.903  1.00 95.89      B    C  
ATOM   3247  C   HIS B 166      13.169  13.063   4.673  1.00 95.94      B    C  
ATOM   3248  O   HIS B 166      12.000  13.437   4.782  1.00 95.03      B    O  
ATOM   3249  CB  HIS B 166      14.214  11.429   6.263  1.00 95.59      B    C  
ATOM   3250  CG  HIS B 166      13.243  11.595   7.392  1.00 95.96      B    C  
ATOM   3251  CD2 HIS B 166      12.915  12.757   8.044  1.00 87.05      B    C  
ATOM   3252  ND1 HIS B 166      12.464  10.585   7.932  1.00 86.35      B    N  
ATOM   3253  CE1 HIS B 166      11.682  11.126   8.875  1.00 88.86      B    C  
ATOM   3254  NE2 HIS B 166      11.938  12.437   8.976  1.00 90.29      B    N  
ATOM   3255  N   THR B 167      14.142  13.900   4.305  1.00 95.74      B    N  
ATOM   3256  CA  THR B 167      13.951  15.338   4.078  1.00 95.17      B    C  
ATOM   3257  C   THR B 167      13.002  15.591   2.910  1.00 95.31      B    C  
ATOM   3258  O   THR B 167      12.079  16.401   3.028  1.00 93.73      B    O  
ATOM   3259  CB  THR B 167      15.304  16.027   3.820  1.00 93.95      B    C  
ATOM   3260  CG2 THR B 167      15.166  17.544   3.678  1.00 79.80      B    C  
ATOM   3261  OG1 THR B 167      16.163  15.791   4.911  1.00 83.37      B    O  
ATOM   3262  N   GLN B 168      13.167  14.865   1.804  1.00 96.03      B    N  
ATOM   3263  CA  GLN B 168      12.316  15.021   0.620  1.00 95.87      B    C  
ATOM   3264  C   GLN B 168      10.902  14.458   0.850  1.00 96.04      B    C  
ATOM   3265  O   GLN B 168       9.924  15.064   0.418  1.00 94.67      B    O  
ATOM   3266  CB  GLN B 168      12.998  14.371  -0.588  1.00 95.23      B    C  
ATOM   3267  CG  GLN B 168      14.312  15.104  -0.922  1.00 92.21      B    C  
ATOM   3268  CD  GLN B 168      14.924  14.683  -2.246  1.00 86.88      B    C  
ATOM   3269  NE2 GLN B 168      16.203  14.879  -2.418  1.00 73.35      B    N  
ATOM   3270  OE1 GLN B 168      14.251  14.218  -3.145  1.00 76.89      B    O  
ATOM   3271  N   THR B 169      10.764  13.367   1.603  1.00 96.23      B    N  
ATOM   3272  CA  THR B 169       9.457  12.847   2.017  1.00 96.23      B    C  
ATOM   3273  C   THR B 169       8.736  13.836   2.927  1.00 96.29      B    C  
ATOM   3274  O   THR B 169       7.564  14.131   2.692  1.00 95.01      B    O  
ATOM   3275  CB  THR B 169       9.568  11.491   2.718  1.00 95.83      B    C  
ATOM   3276  CG2 THR B 169       8.200  10.880   3.019  1.00 88.43      B    C  
ATOM   3277  OG1 THR B 169      10.231  10.565   1.892  1.00 88.20      B    O  
ATOM   3278  N   LEU B 170       9.421  14.425   3.915  1.00 96.11      B    N  
ATOM   3279  CA  LEU B 170       8.860  15.469   4.771  1.00 95.76      B    C  
ATOM   3280  C   LEU B 170       8.343  16.654   3.962  1.00 95.64      B    C  
ATOM   3281  O   LEU B 170       7.252  17.146   4.234  1.00 93.96      B    O  
ATOM   3282  CB  LEU B 170       9.920  15.966   5.769  1.00 94.59      B    C  
ATOM   3283  CG  LEU B 170      10.038  15.129   7.051  1.00 90.49      B    C  
ATOM   3284  CD1 LEU B 170      11.237  15.652   7.847  1.00 85.90      B    C  
ATOM   3285  CD2 LEU B 170       8.805  15.258   7.923  1.00 85.86      B    C  
ATOM   3286  N   GLN B 171       9.096  17.098   2.957  1.00 95.64      B    N  
ATOM   3287  CA  GLN B 171       8.666  18.191   2.088  1.00 95.03      B    C  
ATOM   3288  C   GLN B 171       7.365  17.839   1.352  1.00 95.08      B    C  
ATOM   3289  O   GLN B 171       6.425  18.633   1.351  1.00 93.35      B    O  
ATOM   3290  CB  GLN B 171       9.807  18.537   1.125  1.00 94.17      B    C  
ATOM   3291  CG  GLN B 171       9.509  19.845   0.378  1.00 84.71      B    C  
ATOM   3292  CD  GLN B 171      10.623  20.242  -0.602  1.00 79.37      B    C  
ATOM   3293  NE2 GLN B 171      10.518  21.403  -1.198  1.00 67.79      B    N  
ATOM   3294  OE1 GLN B 171      11.572  19.528  -0.849  1.00 71.21      B    O  
ATOM   3295  N   ALA B 172       7.282  16.627   0.785  1.00 95.52      B    N  
ATOM   3296  CA  ALA B 172       6.116  16.172   0.043  1.00 95.02      B    C  
ATOM   3297  C   ALA B 172       4.854  16.071   0.917  1.00 95.29      B    C  
ATOM   3298  O   ALA B 172       3.785  16.521   0.514  1.00 93.19      B    O  
ATOM   3299  CB  ALA B 172       6.458  14.823  -0.603  1.00 94.33      B    C  
ATOM   3300  N   ILE B 173       4.954  15.542   2.136  1.00 95.51      B    N  
ATOM   3301  CA  ILE B 173       3.800  15.388   3.037  1.00 94.98      B    C  
ATOM   3302  C   ILE B 173       3.394  16.690   3.738  1.00 95.10      B    C  
ATOM   3303  O   ILE B 173       2.276  16.804   4.225  1.00 92.95      B    O  
ATOM   3304  CB  ILE B 173       4.029  14.256   4.058  1.00 93.64      B    C  
ATOM   3305  CG1 ILE B 173       5.109  14.645   5.083  1.00 87.92      B    C  
ATOM   3306  CG2 ILE B 173       4.320  12.932   3.339  1.00 86.45      B    C  
ATOM   3307  CD1 ILE B 173       5.427  13.577   6.118  1.00 83.64      B    C  
ATOM   3308  N   GLN B 174       4.295  17.685   3.801  1.00 95.12      B    N  
ATOM   3309  CA  GLN B 174       3.996  19.001   4.364  1.00 94.61      B    C  
ATOM   3310  C   GLN B 174       3.208  19.884   3.397  1.00 94.39      B    C  
ATOM   3311  O   GLN B 174       2.328  20.620   3.839  1.00 90.83      B    O  
ATOM   3312  CB  GLN B 174       5.287  19.727   4.761  1.00 93.53      B    C  
ATOM   3313  CG  GLN B 174       5.794  19.266   6.126  1.00 87.52      B    C  
ATOM   3314  CD  GLN B 174       7.097  19.955   6.543  1.00 87.08      B    C  
ATOM   3315  NE2 GLN B 174       7.686  19.556   7.644  1.00 75.18      B    N  
ATOM   3316  OE1 GLN B 174       7.596  20.874   5.918  1.00 77.39      B    O  
ATOM   3317  N   ASP B 175       3.525  19.841   2.100  1.00 93.66      B    N  
ATOM   3318  CA  ASP B 175       2.886  20.707   1.111  1.00 92.57      B    C  
ATOM   3319  C   ASP B 175       1.859  19.984   0.224  1.00 92.80      B    C  
ATOM   3320  O   ASP B 175       1.023  20.640  -0.398  1.00 86.11      B    O  
ATOM   3321  CB  ASP B 175       3.956  21.480   0.319  1.00 89.56      B    C  
ATOM   3322  CG  ASP B 175       4.812  20.663  -0.642  1.00 86.70      B    C  
ATOM   3323  OD1 ASP B 175       4.416  19.557  -1.049  1.00 77.49      B    O  
ATOM   3324  OD2 ASP B 175       5.844  21.211  -1.085  1.00 79.83      B    O1-
ATOM   3325  N   GLY B 176       1.901  18.656   0.175  1.00 91.96      B    N  
ATOM   3326  CA  GLY B 176       0.999  17.828  -0.624  1.00 91.59      B    C  
ATOM   3327  C   GLY B 176       1.155  17.990  -2.143  1.00 92.41      B    C  
ATOM   3328  O   GLY B 176       0.261  17.587  -2.889  1.00 87.98      B    O  
ATOM   3329  N   ARG B 177       2.240  18.594  -2.631  1.00 92.21      B    N  
ATOM   3330  CA  ARG B 177       2.455  18.891  -4.061  1.00 91.41      B    C  
ATOM   3331  C   ARG B 177       3.872  18.619  -4.564  1.00 91.64      B    C  
ATOM   3332  O   ARG B 177       4.050  18.436  -5.763  1.00 86.49      B    O  
ATOM   3333  CB  ARG B 177       2.046  20.346  -4.349  1.00 88.18      B    C  
ATOM   3334  CG  ARG B 177       3.029  21.362  -3.725  1.00 80.96      B    C  
ATOM   3335  CD  ARG B 177       2.703  22.796  -4.087  1.00 79.37      B    C  
ATOM   3336  NE  ARG B 177       3.820  23.659  -3.662  1.00 68.50      B    N  
ATOM   3337  CZ  ARG B 177       4.003  24.925  -3.978  1.00 61.65      B    C  
ATOM   3338  NH1 ARG B 177       3.123  25.578  -4.686  1.00 55.61      B    N1+
ATOM   3339  NH2 ARG B 177       5.074  25.543  -3.588  1.00 53.56      B    N  
ATOM   3340  N   SER B 178       4.857  18.670  -3.683  1.00 92.30      B    N  
ATOM   3341  CA  SER B 178       6.252  18.434  -4.035  1.00 92.15      B    C  
ATOM   3342  C   SER B 178       6.502  16.968  -4.410  1.00 92.77      B    C  
ATOM   3343  O   SER B 178       5.644  16.106  -4.210  1.00 88.15      B    O  
ATOM   3344  CB  SER B 178       7.172  18.887  -2.896  1.00 89.25      B    C  
ATOM   3345  OG  SER B 178       7.174  20.295  -2.851  1.00 80.23      B    O  
ATOM   3346  N   GLN B 179       7.654  16.685  -4.990  1.00 91.64      B    N  
ATOM   3347  CA  GLN B 179       8.067  15.337  -5.404  1.00 91.97      B    C  
ATOM   3348  C   GLN B 179       7.079  14.649  -6.374  1.00 92.95      B    C  
ATOM   3349  O   GLN B 179       6.917  13.426  -6.356  1.00 87.54      B    O  
ATOM   3350  CB  GLN B 179       8.415  14.478  -4.166  1.00 90.74      B    C  
ATOM   3351  CG  GLN B 179       9.437  15.145  -3.216  1.00 89.66      B    C  
ATOM   3352  CD  GLN B 179      10.774  15.441  -3.882  1.00 88.33      B    C  
ATOM   3353  NE2 GLN B 179      11.589  16.284  -3.296  1.00 77.23      B    N  
ATOM   3354  OE1 GLN B 179      11.120  14.927  -4.928  1.00 79.24      B    O  
ATOM   3355  N   GLY B 180       6.399  15.440  -7.206  1.00 91.82      B    N  
ATOM   3356  CA  GLY B 180       5.457  14.956  -8.218  1.00 92.12      B    C  
ATOM   3357  C   GLY B 180       4.008  14.791  -7.744  1.00 93.91      B    C  
ATOM   3358  O   GLY B 180       3.136  14.555  -8.571  1.00 90.31      B    O  
ATOM   3359  N   LEU B 181       3.694  14.984  -6.456  1.00 92.81      B    N  
ATOM   3360  CA  LEU B 181       2.312  14.890  -5.951  1.00 92.71      B    C  
ATOM   3361  C   LEU B 181       1.348  15.895  -6.612  1.00 93.14      B    C  
ATOM   3362  O   LEU B 181       0.141  15.677  -6.612  1.00 90.33      B    O  
ATOM   3363  CB  LEU B 181       2.291  15.080  -4.430  1.00 91.79      B    C  
ATOM   3364  CG  LEU B 181       2.908  13.931  -3.611  1.00 92.24      B    C  
ATOM   3365  CD1 LEU B 181       2.861  14.307  -2.133  1.00 89.47      B    C  
ATOM   3366  CD2 LEU B 181       2.145  12.616  -3.792  1.00 89.08      B    C  
ATOM   3367  N   ASN B 182       1.861  16.956  -7.212  1.00 93.67      B    N  
ATOM   3368  CA  ASN B 182       1.062  17.894  -7.995  1.00 92.72      B    C  
ATOM   3369  C   ASN B 182       0.358  17.239  -9.199  1.00 93.49      B    C  
ATOM   3370  O   ASN B 182      -0.688  17.732  -9.619  1.00 90.95      B    O  
ATOM   3371  CB  ASN B 182       1.954  19.066  -8.447  1.00 90.73      B    C  
ATOM   3372  CG  ASN B 182       3.046  18.618  -9.405  1.00 85.91      B    C  
ATOM   3373  ND2 ASN B 182       3.139  19.223 -10.572  1.00 75.75      B    N  
ATOM   3374  OD1 ASN B 182       3.819  17.725  -9.132  1.00 72.62      B    O  
ATOM   3375  N   HIS B 183       0.867  16.121  -9.732  1.00 93.44      B    N  
ATOM   3376  CA  HIS B 183       0.229  15.385 -10.824  1.00 93.31      B    C  
ATOM   3377  C   HIS B 183      -1.125  14.788 -10.425  1.00 93.65      B    C  
ATOM   3378  O   HIS B 183      -2.039  14.755 -11.241  1.00 91.10      B    O  
ATOM   3379  CB  HIS B 183       1.172  14.284 -11.338  1.00 92.51      B    C  
ATOM   3380  CG  HIS B 183       2.369  14.830 -12.065  1.00 93.18      B    C  
ATOM   3381  CD2 HIS B 183       3.657  14.894 -11.605  1.00 81.49      B    C  
ATOM   3382  ND1 HIS B 183       2.376  15.352 -13.340  1.00 81.27      B    N  
ATOM   3383  CE1 HIS B 183       3.634  15.706 -13.640  1.00 83.20      B    C  
ATOM   3384  NE2 HIS B 183       4.442  15.461 -12.606  1.00 85.82      B    N  
ATOM   3385  N   LEU B 184      -1.313  14.424  -9.153  1.00 93.15      B    N  
ATOM   3386  CA  LEU B 184      -2.599  13.931  -8.644  1.00 92.32      B    C  
ATOM   3387  C   LEU B 184      -3.709  14.980  -8.793  1.00 92.11      B    C  
ATOM   3388  O   LEU B 184      -4.795  14.683  -9.289  1.00 89.06      B    O  
ATOM   3389  CB  LEU B 184      -2.450  13.561  -7.156  1.00 91.88      B    C  
ATOM   3390  CG  LEU B 184      -1.502  12.388  -6.875  1.00 91.87      B    C  
ATOM   3391  CD1 LEU B 184      -1.063  12.435  -5.413  1.00 84.93      B    C  
ATOM   3392  CD2 LEU B 184      -2.191  11.051  -7.111  1.00 84.28      B    C  
ATOM   3393  N   ALA B 185      -3.434  16.218  -8.390  1.00 92.30      B    N  
ATOM   3394  CA  ALA B 185      -4.373  17.316  -8.518  1.00 91.22      B    C  
ATOM   3395  C   ALA B 185      -4.617  17.680  -9.985  1.00 91.44      B    C  
ATOM   3396  O   ALA B 185      -5.761  17.914 -10.376  1.00 88.37      B    O  
ATOM   3397  CB  ALA B 185      -3.853  18.514  -7.719  1.00 89.10      B    C  
ATOM   3398  N   ALA B 186      -3.573  17.679 -10.816  1.00 91.33      B    N  
ATOM   3399  CA  ALA B 186      -3.669  18.024 -12.226  1.00 90.48      B    C  
ATOM   3400  C   ALA B 186      -4.602  17.076 -13.002  1.00 90.64      B    C  
ATOM   3401  O   ALA B 186      -5.348  17.536 -13.866  1.00 87.22      B    O  
ATOM   3402  CB  ALA B 186      -2.259  18.033 -12.827  1.00 89.44      B    C  
ATOM   3403  N   GLU B 187      -4.607  15.779 -12.666  1.00 91.29      B    N  
ATOM   3404  CA  GLU B 187      -5.484  14.787 -13.299  1.00 90.62      B    C  
ATOM   3405  C   GLU B 187      -6.911  14.826 -12.729  1.00 91.38      B    C  
ATOM   3406  O   GLU B 187      -7.887  14.889 -13.476  1.00 87.77      B    O  
ATOM   3407  CB  GLU B 187      -4.887  13.380 -13.152  1.00 88.52      B    C  
ATOM   3408  CG  GLU B 187      -3.624  13.150 -13.997  1.00 83.32      B    C  
ATOM   3409  CD  GLU B 187      -3.859  13.257 -15.511  1.00 82.81      B    C  
ATOM   3410  OE1 GLU B 187      -2.922  13.667 -16.235  1.00 75.13      B    O  
ATOM   3411  OE2 GLU B 187      -4.981  12.955 -15.983  1.00 75.96      B    O1-
ATOM   3412  N   THR B 188      -7.056  14.809 -11.403  1.00 89.71      B    N  
ATOM   3413  CA  THR B 188      -8.359  14.560 -10.769  1.00 88.63      B    C  
ATOM   3414  C   THR B 188      -9.157  15.833 -10.494  1.00 88.96      B    C  
ATOM   3415  O   THR B 188     -10.374  15.863 -10.668  1.00 84.28      B    O  
ATOM   3416  CB  THR B 188      -8.184  13.788  -9.449  1.00 86.77      B    C  
ATOM   3417  CG2 THR B 188      -9.503  13.193  -8.964  1.00 78.48      B    C  
ATOM   3418  OG1 THR B 188      -7.268  12.727  -9.599  1.00 78.29      B    O  
ATOM   3419  N   ALA B 189      -8.497  16.869  -9.998  1.00 88.29      B    N  
ATOM   3420  CA  ALA B 189      -9.143  18.072  -9.495  1.00 87.55      B    C  
ATOM   3421  C   ALA B 189      -8.213  19.302  -9.629  1.00 89.07      B    C  
ATOM   3422  O   ALA B 189      -7.710  19.808  -8.632  1.00 84.62      B    O  
ATOM   3423  CB  ALA B 189      -9.587  17.812  -8.046  1.00 83.88      B    C  
ATOM   3424  N   PRO B 190      -7.991  19.822 -10.851  1.00 89.43      B    N  
ATOM   3425  CA  PRO B 190      -7.003  20.885 -11.092  1.00 88.35      B    C  
ATOM   3426  C   PRO B 190      -7.310  22.211 -10.386  1.00 89.26      B    C  
ATOM   3427  O   PRO B 190      -6.423  23.043 -10.217  1.00 83.26      B    O  
ATOM   3428  CB  PRO B 190      -6.984  21.057 -12.618  1.00 85.62      B    C  
ATOM   3429  CG  PRO B 190      -8.342  20.531 -13.069  1.00 84.73      B    C  
ATOM   3430  CD  PRO B 190      -8.622  19.396 -12.086  1.00 87.86      B    C  
ATOM   3431  N   ASP B 191      -8.556  22.414  -9.960  1.00 88.57      B    N  
ATOM   3432  CA  ASP B 191      -9.039  23.588  -9.233  1.00 87.72      B    C  
ATOM   3433  C   ASP B 191      -9.055  23.395  -7.708  1.00 88.80      B    C  
ATOM   3434  O   ASP B 191      -9.659  24.187  -6.987  1.00 82.91      B    O  
ATOM   3435  CB  ASP B 191     -10.416  23.998  -9.801  1.00 83.37      B    C  
ATOM   3436  CG  ASP B 191     -11.495  22.909  -9.701  1.00 77.40      B    C  
ATOM   3437  OD1 ASP B 191     -11.208  21.721  -9.952  1.00 67.45      B    O  
ATOM   3438  OD2 ASP B 191     -12.669  23.240  -9.432  1.00 71.86      B    O1-
ATOM   3439  N   VAL B 192      -8.400  22.343  -7.201  1.00 89.63      B    N  
ATOM   3440  CA  VAL B 192      -8.327  22.075  -5.767  1.00 89.79      B    C  
ATOM   3441  C   VAL B 192      -7.425  23.087  -5.052  1.00 89.96      B    C  
ATOM   3442  O   VAL B 192      -6.420  23.559  -5.593  1.00 86.40      B    O  
ATOM   3443  CB  VAL B 192      -7.901  20.614  -5.515  1.00 87.81      B    C  
ATOM   3444  CG1 VAL B 192      -6.396  20.372  -5.680  1.00 79.08      B    C  
ATOM   3445  CG2 VAL B 192      -8.323  20.149  -4.131  1.00 80.53      B    C  
ATOM   3446  N   GLY B 193      -7.782  23.418  -3.811  1.00 88.22      B    N  
ATOM   3447  CA  GLY B 193      -6.933  24.214  -2.934  1.00 87.63      B    C  
ATOM   3448  C   GLY B 193      -5.670  23.454  -2.508  1.00 89.78      B    C  
ATOM   3449  O   GLY B 193      -5.622  22.228  -2.528  1.00 85.63      B    O  
ATOM   3450  N   ALA B 194      -4.653  24.195  -2.074  1.00 89.38      B    N  
ATOM   3451  CA  ALA B 194      -3.454  23.603  -1.516  1.00 89.63      B    C  
ATOM   3452  C   ALA B 194      -3.734  22.972  -0.135  1.00 90.72      B    C  
ATOM   3453  O   ALA B 194      -4.602  23.439   0.603  1.00 86.80      B    O  
ATOM   3454  CB  ALA B 194      -2.358  24.665  -1.437  1.00 86.23      B    C  
ATOM   3455  N   LEU B 195      -2.950  21.967   0.224  1.00 90.07      B    N  
ATOM   3456  CA  LEU B 195      -2.961  21.403   1.575  1.00 90.64      B    C  
ATOM   3457  C   LEU B 195      -2.578  22.497   2.591  1.00 91.63      B    C  
ATOM   3458  O   LEU B 195      -1.533  23.127   2.432  1.00 89.54      B    O  
ATOM   3459  CB  LEU B 195      -1.994  20.208   1.620  1.00 89.72      B    C  
ATOM   3460  CG  LEU B 195      -2.012  19.445   2.964  1.00 90.52      B    C  
ATOM   3461  CD1 LEU B 195      -3.294  18.635   3.134  1.00 86.86      B    C  
ATOM   3462  CD2 LEU B 195      -0.837  18.476   3.021  1.00 86.70      B    C  
ATOM   3463  N   PRO B 196      -3.384  22.745   3.641  1.00 91.61      B    N  
ATOM   3464  CA  PRO B 196      -3.052  23.738   4.646  1.00 90.81      B    C  
ATOM   3465  C   PRO B 196      -1.746  23.381   5.370  1.00 92.08      B    C  
ATOM   3466  O   PRO B 196      -1.575  22.256   5.828  1.00 89.84      B    O  
ATOM   3467  CB  PRO B 196      -4.236  23.770   5.619  1.00 88.64      B    C  
ATOM   3468  CG  PRO B 196      -5.389  23.218   4.793  1.00 88.13      B    C  
ATOM   3469  CD  PRO B 196      -4.708  22.209   3.872  1.00 90.37      B    C  
ATOM   3470  N   GLY B 197      -0.855  24.356   5.548  1.00 90.81      B    N  
ATOM   3471  CA  GLY B 197       0.453  24.120   6.168  1.00 90.99      B    C  
ATOM   3472  C   GLY B 197       0.388  23.550   7.591  1.00 92.42      B    C  
ATOM   3473  O   GLY B 197       1.271  22.794   7.982  1.00 89.63      B    O  
ATOM   3474  N   ALA B 198      -0.669  23.852   8.353  1.00 91.85      B    N  
ATOM   3475  CA  ALA B 198      -0.866  23.276   9.679  1.00 91.37      B    C  
ATOM   3476  C   ALA B 198      -1.211  21.776   9.627  1.00 92.44      B    C  
ATOM   3477  O   ALA B 198      -0.737  21.016  10.464  1.00 89.78      B    O  
ATOM   3478  CB  ALA B 198      -1.936  24.090  10.407  1.00 90.13      B    C  
ATOM   3479  N   VAL B 199      -1.970  21.343   8.617  1.00 92.73      B    N  
ATOM   3480  CA  VAL B 199      -2.261  19.917   8.380  1.00 92.99      B    C  
ATOM   3481  C   VAL B 199      -0.993  19.199   7.900  1.00 93.70      B    C  
ATOM   3482  O   VAL B 199      -0.673  18.132   8.414  1.00 92.25      B    O  
ATOM   3483  CB  VAL B 199      -3.406  19.727   7.371  1.00 92.05      B    C  
ATOM   3484  CG1 VAL B 199      -3.715  18.249   7.123  1.00 87.60      B    C  
ATOM   3485  CG2 VAL B 199      -4.692  20.388   7.879  1.00 88.33      B    C  
ATOM   3486  N   GLY B 200      -0.229  19.817   7.005  1.00 93.43      B    N  
ATOM   3487  CA  GLY B 200       1.086  19.321   6.624  1.00 93.33      B    C  
ATOM   3488  C   GLY B 200       2.053  19.209   7.809  1.00 94.47      B    C  
ATOM   3489  O   GLY B 200       2.839  18.271   7.895  1.00 92.67      B    O  
ATOM   3490  N   GLY B 201       1.948  20.117   8.778  1.00 94.17      B    N  
ATOM   3491  CA  GLY B 201       2.689  20.055  10.034  1.00 94.06      B    C  
ATOM   3492  C   GLY B 201       2.317  18.849  10.907  1.00 94.93      B    C  
ATOM   3493  O   GLY B 201       3.204  18.268  11.539  1.00 93.10      B    O  
ATOM   3494  N   LEU B 202       1.037  18.450  10.922  1.00 94.84      B    N  
ATOM   3495  CA  LEU B 202       0.609  17.213  11.585  1.00 94.43      B    C  
ATOM   3496  C   LEU B 202       1.211  15.985  10.901  1.00 95.14      B    C  
ATOM   3497  O   LEU B 202       1.789  15.141  11.586  1.00 93.43      B    O  
ATOM   3498  CB  LEU B 202      -0.929  17.102  11.616  1.00 93.50      B    C  
ATOM   3499  CG  LEU B 202      -1.656  18.157  12.479  1.00 90.61      B    C  
ATOM   3500  CD1 LEU B 202      -3.169  18.027  12.288  1.00 85.08      B    C  
ATOM   3501  CD2 LEU B 202      -1.355  17.987  13.968  1.00 84.84      B    C  
ATOM   3502  N   ASN B 203       1.175  15.926   9.570  1.00 95.66      B    N  
ATOM   3503  CA  ASN B 203       1.776  14.832   8.803  1.00 95.70      B    C  
ATOM   3504  C   ASN B 203       3.282  14.714   9.058  1.00 96.18      B    C  
ATOM   3505  O   ASN B 203       3.801  13.625   9.297  1.00 94.24      B    O  
ATOM   3506  CB  ASN B 203       1.515  15.059   7.301  1.00 95.08      B    C  
ATOM   3507  CG  ASN B 203       0.056  14.998   6.903  1.00 95.13      B    C  
ATOM   3508  ND2 ASN B 203      -0.258  15.455   5.708  1.00 87.77      B    N  
ATOM   3509  OD1 ASN B 203      -0.812  14.536   7.620  1.00 88.56      B    O  
ATOM   3510  N   ALA B 204       3.989  15.847   9.067  1.00 95.88      B    N  
ATOM   3511  CA  ALA B 204       5.413  15.884   9.351  1.00 95.78      B    C  
ATOM   3512  C   ALA B 204       5.735  15.420  10.774  1.00 95.94      B    C  
ATOM   3513  O   ALA B 204       6.716  14.709  10.992  1.00 94.30      B    O  
ATOM   3514  CB  ALA B 204       5.912  17.315   9.120  1.00 95.01      B    C  
ATOM   3515  N   ASN B 205       4.909  15.807  11.763  1.00 95.86      B    N  
ATOM   3516  CA  ASN B 205       5.088  15.340  13.131  1.00 95.66      B    C  
ATOM   3517  C   ASN B 205       4.866  13.825  13.246  1.00 96.18      B    C  
ATOM   3518  O   ASN B 205       5.674  13.163  13.889  1.00 94.68      B    O  
ATOM   3519  CB  ASN B 205       4.169  16.124  14.076  1.00 94.98      B    C  
ATOM   3520  CG  ASN B 205       4.348  15.671  15.515  1.00 94.11      B    C  
ATOM   3521  ND2 ASN B 205       3.420  14.898  16.028  1.00 85.42      B    N  
ATOM   3522  OD1 ASN B 205       5.317  15.983  16.180  1.00 85.39      B    O  
ATOM   3523  N   GLU B 206       3.827  13.264  12.608  1.00 96.27      B    N  
ATOM   3524  CA  GLU B 206       3.570  11.819  12.621  1.00 96.19      B    C  
ATOM   3525  C   GLU B 206       4.718  11.038  11.962  1.00 96.44      B    C  
ATOM   3526  O   GLU B 206       5.185  10.047  12.527  1.00 94.81      B    O  
ATOM   3527  CB  GLU B 206       2.237  11.518  11.929  1.00 95.20      B    C  
ATOM   3528  CG  GLU B 206       0.999  11.911  12.760  1.00 90.98      B    C  
ATOM   3529  CD  GLU B 206       0.766  11.017  13.995  1.00 90.29      B    C  
ATOM   3530  OE1 GLU B 206       0.340  11.520  15.058  1.00 82.19      B    O  
ATOM   3531  OE2 GLU B 206       0.980   9.785  13.923  1.00 83.70      B    O1-
ATOM   3532  N   PHE B 207       5.261  11.521  10.833  1.00 96.29      B    N  
ATOM   3533  CA  PHE B 207       6.390  10.874  10.162  1.00 96.46      B    C  
ATOM   3534  C   PHE B 207       7.692  10.966  10.973  1.00 96.46      B    C  
ATOM   3535  O   PHE B 207       8.384   9.964  11.149  1.00 94.63      B    O  
ATOM   3536  CB  PHE B 207       6.558  11.480   8.768  1.00 96.18      B    C  
ATOM   3537  CG  PHE B 207       7.554  10.733   7.900  1.00 96.95      B    C  
ATOM   3538  CD1 PHE B 207       8.630  11.409   7.305  1.00 94.65      B    C  
ATOM   3539  CD2 PHE B 207       7.392   9.350   7.678  1.00 94.89      B    C  
ATOM   3540  CE1 PHE B 207       9.540  10.716   6.484  1.00 94.25      B    C  
ATOM   3541  CE2 PHE B 207       8.308   8.656   6.861  1.00 94.29      B    C  
ATOM   3542  CZ  PHE B 207       9.374   9.340   6.266  1.00 95.15      B    C  
ATOM   3543  N   ASN B 208       7.983  12.118  11.571  1.00 96.15      B    N  
ATOM   3544  CA  ASN B 208       9.113  12.254  12.485  1.00 95.84      B    C  
ATOM   3545  C   ASN B 208       8.957  11.385  13.741  1.00 95.77      B    C  
ATOM   3546  O   ASN B 208       9.942  10.896  14.289  1.00 92.94      B    O  
ATOM   3547  CB  ASN B 208       9.272  13.726  12.889  1.00 94.92      B    C  
ATOM   3548  CG  ASN B 208       9.867  14.597  11.798  1.00 93.98      B    C  
ATOM   3549  ND2 ASN B 208       9.615  15.891  11.849  1.00 85.67      B    N  
ATOM   3550  OD1 ASN B 208      10.594  14.163  10.940  1.00 86.89      B    O  
ATOM   3551  N   CYS B 209       7.716  11.162  14.191  1.00 95.68      B    N  
ATOM   3552  CA  CYS B 209       7.445  10.275  15.320  1.00 95.21      B    C  
ATOM   3553  C   CYS B 209       7.740   8.800  15.007  1.00 95.39      B    C  
ATOM   3554  O   CYS B 209       7.965   8.047  15.947  1.00 91.84      B    O  
ATOM   3555  CB  CYS B 209       6.002  10.450  15.804  1.00 93.89      B    C  
ATOM   3556  SG  CYS B 209       5.712  11.991  16.715  1.00 90.46      B    S  
ATOM   3557  N   ALA B 210       7.775   8.402  13.738  1.00 95.22      B    N  
ATOM   3558  CA  ALA B 210       8.139   7.042  13.356  1.00 95.12      B    C  
ATOM   3559  C   ALA B 210       9.645   6.756  13.513  1.00 95.29      B    C  
ATOM   3560  O   ALA B 210      10.026   5.600  13.703  1.00 92.53      B    O  
ATOM   3561  CB  ALA B 210       7.679   6.795  11.919  1.00 94.38      B    C  
ATOM   3562  N   VAL B 211      10.503   7.781  13.473  1.00 95.38      B    N  
ATOM   3563  CA  VAL B 211      11.958   7.632  13.551  1.00 95.09      B    C  
ATOM   3564  C   VAL B 211      12.476   8.107  14.904  1.00 94.86      B    C  
ATOM   3565  O   VAL B 211      12.270   9.254  15.304  1.00 92.12      B    O  
ATOM   3566  CB  VAL B 211      12.659   8.345  12.387  1.00 94.04      B    C  
ATOM   3567  CG1 VAL B 211      14.165   8.098  12.428  1.00 90.27      B    C  
ATOM   3568  CG2 VAL B 211      12.145   7.833  11.032  1.00 90.63      B    C  
ATOM   3569  N   ASP B 212      13.171   7.232  15.610  1.00 93.35      B    N  
ATOM   3570  CA  ASP B 212      13.779   7.554  16.893  1.00 92.36      B    C  
ATOM   3571  C   ASP B 212      14.934   8.560  16.736  1.00 91.32      B    C  
ATOM   3572  O   ASP B 212      15.684   8.529  15.762  1.00 84.08      B    O  
ATOM   3573  CB  ASP B 212      14.229   6.258  17.589  1.00 90.56      B    C  
ATOM   3574  CG  ASP B 212      14.118   6.329  19.111  1.00 90.17      B    C  
ATOM   3575  OD1 ASP B 212      14.098   7.459  19.644  1.00 83.44      B    O  
ATOM   3576  OD2 ASP B 212      14.008   5.250  19.733  1.00 82.91      B    O1-
ATOM   3577  N   GLY B 213      15.043   9.502  17.663  1.00 90.84      B    N  
ATOM   3578  CA  GLY B 213      16.001  10.609  17.579  1.00 90.26      B    C  
ATOM   3579  C   GLY B 213      15.499  11.858  16.847  1.00 91.56      B    C  
ATOM   3580  O   GLY B 213      16.131  12.917  16.946  1.00 86.77      B    O  
ATOM   3581  N   MET B 214      14.367  11.800  16.151  1.00 91.74      B    N  
ATOM   3582  CA  MET B 214      13.751  12.971  15.521  1.00 91.64      B    C  
ATOM   3583  C   MET B 214      12.814  13.735  16.462  1.00 91.84      B    C  
ATOM   3584  O   MET B 214      12.337  13.212  17.466  1.00 88.68      B    O  
ATOM   3585  CB  MET B 214      13.040  12.590  14.222  1.00 91.00      B    C  
ATOM   3586  CG  MET B 214      14.041  12.056  13.190  1.00 88.07      B    C  
ATOM   3587  SD  MET B 214      13.423  12.154  11.509  1.00 84.78      B    S  
ATOM   3588  CE  MET B 214      14.842  11.468  10.627  1.00 74.59      B    C  
ATOM   3589  N   SER B 215      12.540  15.003  16.126  1.00 91.75      B    N  
ATOM   3590  CA  SER B 215      11.600  15.823  16.895  1.00 91.57      B    C  
ATOM   3591  C   SER B 215      10.174  15.295  16.744  1.00 92.50      B    C  
ATOM   3592  O   SER B 215       9.600  15.370  15.672  1.00 88.47      B    O  
ATOM   3593  CB  SER B 215      11.669  17.279  16.431  1.00 88.20      B    C  
ATOM   3594  OG  SER B 215      10.746  18.067  17.160  1.00 73.93      B    O  
ATOM   3595  N   CYS B 216       9.597  14.823  17.838  1.00 90.84      B    N  
ATOM   3596  CA  CYS B 216       8.259  14.260  17.877  1.00 91.32      B    C  
ATOM   3597  C   CYS B 216       7.460  14.829  19.052  1.00 92.19      B    C  
ATOM   3598  O   CYS B 216       7.998  15.033  20.137  1.00 87.86      B    O  
ATOM   3599  CB  CYS B 216       8.382  12.734  17.964  1.00 88.76      B    C  
ATOM   3600  SG  CYS B 216       6.839  11.889  18.395  1.00 86.36      B    S  
ATOM   3601  N   ARG B 217       6.149  15.060  18.843  1.00 92.15      B    N  
ATOM   3602  CA  ARG B 217       5.206  15.454  19.893  1.00 91.44      B    C  
ATOM   3603  C   ARG B 217       4.085  14.431  20.005  1.00 91.17      B    C  
ATOM   3604  O   ARG B 217       3.559  13.981  18.997  1.00 85.19      B    O  
ATOM   3605  CB  ARG B 217       4.626  16.837  19.597  1.00 89.49      B    C  
ATOM   3606  CG  ARG B 217       5.692  17.934  19.629  1.00 79.98      B    C  
ATOM   3607  CD  ARG B 217       5.046  19.298  19.395  1.00 77.40      B    C  
ATOM   3608  NE  ARG B 217       6.046  20.372  19.326  1.00 65.42      B    N  
ATOM   3609  CZ  ARG B 217       5.793  21.654  19.130  1.00 56.59      B    C  
ATOM   3610  NH1 ARG B 217       4.574  22.099  18.994  1.00 51.48      B    N1+
ATOM   3611  NH2 ARG B 217       6.777  22.508  19.049  1.00 49.43      B    N  
ATOM   3612  N   GLY B 218       3.699  14.105  21.232  1.00 89.07      B    N  
ATOM   3613  CA  GLY B 218       2.566  13.217  21.502  1.00 89.01      B    C  
ATOM   3614  C   GLY B 218       2.841  11.725  21.294  1.00 90.54      B    C  
ATOM   3615  O   GLY B 218       1.898  10.953  21.169  1.00 83.18      B    O  
ATOM   3616  N   SER B 219       4.100  11.313  21.264  1.00 89.81      B    N  
ATOM   3617  CA  SER B 219       4.513   9.903  21.305  1.00 90.87      B    C  
ATOM   3618  C   SER B 219       5.518   9.674  22.433  1.00 91.72      B    C  
ATOM   3619  O   SER B 219       5.689  10.530  23.296  1.00 85.86      B    O  
ATOM   3620  CB  SER B 219       5.054   9.475  19.933  1.00 88.30      B    C  
ATOM   3621  OG  SER B 219       5.096   8.064  19.851  1.00 83.73      B    O  
ATOM   3622  N   VAL B 220       6.167   8.509  22.421  1.00 90.42      B    N  
ATOM   3623  CA  VAL B 220       7.232   8.175  23.372  1.00 90.69      B    C  
ATOM   3624  C   VAL B 220       8.438   9.098  23.158  1.00 91.05      B    C  
ATOM   3625  O   VAL B 220       8.689   9.558  22.045  1.00 87.09      B    O  
ATOM   3626  CB  VAL B 220       7.663   6.702  23.266  1.00 88.46      B    C  
ATOM   3627  CG1 VAL B 220       8.153   6.189  24.624  1.00 79.56      B    C  
ATOM   3628  CG2 VAL B 220       6.537   5.762  22.823  1.00 80.52      B    C  
ATOM   3629  N   GLU B 221       9.197   9.364  24.218  1.00 90.33      B    N  
ATOM   3630  CA  GLU B 221      10.453  10.109  24.123  1.00 90.06      B    C  
ATOM   3631  C   GLU B 221      11.497   9.360  23.280  1.00 91.28      B    C  
ATOM   3632  O   GLU B 221      11.426   8.143  23.103  1.00 88.36      B    O  
ATOM   3633  CB  GLU B 221      10.999  10.439  25.522  1.00 87.13      B    C  
ATOM   3634  CG  GLU B 221      10.082  11.421  26.268  1.00 76.11      B    C  
ATOM   3635  CD  GLU B 221      10.679  11.949  27.576  1.00 65.44      B    C  
ATOM   3636  OE1 GLU B 221      10.138  12.965  28.082  1.00 55.75      B    O  
ATOM   3637  OE2 GLU B 221      11.664  11.372  28.074  1.00 57.51      B    O1-
ATOM   3638  N   ASN B 222      12.468  10.106  22.759  1.00 91.64      B    N  
ATOM   3639  CA  ASN B 222      13.595   9.530  22.049  1.00 91.36      B    C  
ATOM   3640  C   ASN B 222      14.420   8.653  22.989  1.00 92.00      B    C  
ATOM   3641  O   ASN B 222      14.692   9.041  24.122  1.00 88.75      B    O  
ATOM   3642  CB  ASN B 222      14.473  10.647  21.463  1.00 89.03      B    C  
ATOM   3643  CG  ASN B 222      13.829  11.378  20.300  1.00 88.44      B    C  
ATOM   3644  ND2 ASN B 222      14.123  12.646  20.123  1.00 81.08      B    N  
ATOM   3645  OD1 ASN B 222      13.084  10.842  19.516  1.00 80.92      B    O  
ATOM   3646  N   ALA B 223      14.865   7.507  22.487  1.00 90.35      B    N  
ATOM   3647  CA  ALA B 223      15.882   6.729  23.163  1.00 90.00      B    C  
ATOM   3648  C   ALA B 223      17.231   7.478  23.160  1.00 91.18      B    C  
ATOM   3649  O   ALA B 223      17.493   8.348  22.325  1.00 87.93      B    O  
ATOM   3650  CB  ALA B 223      15.962   5.347  22.504  1.00 88.37      B    C  
ATOM   3651  N   SER B 224      18.096   7.125  24.099  1.00 90.69      B    N  
ATOM   3652  CA  SER B 224      19.449   7.660  24.127  1.00 90.54      B    C  
ATOM   3653  C   SER B 224      20.270   7.177  22.918  1.00 91.52      B    C  
ATOM   3654  O   SER B 224      20.037   6.074  22.413  1.00 89.29      B    O  
ATOM   3655  CB  SER B 224      20.132   7.291  25.452  1.00 88.95      B    C  
ATOM   3656  OG  SER B 224      20.243   5.890  25.598  1.00 84.30      B    O  
ATOM   3657  N   PRO B 225      21.263   7.949  22.450  1.00 90.48      B    N  
ATOM   3658  CA  PRO B 225      22.178   7.496  21.398  1.00 89.94      B    C  
ATOM   3659  C   PRO B 225      22.857   6.167  21.735  1.00 91.35      B    C  
ATOM   3660  O   PRO B 225      23.078   5.341  20.850  1.00 89.04      B    O  
ATOM   3661  CB  PRO B 225      23.206   8.623  21.233  1.00 88.44      B    C  
ATOM   3662  CG  PRO B 225      22.461   9.859  21.720  1.00 87.34      B    C  
ATOM   3663  CD  PRO B 225      21.572   9.318  22.837  1.00 90.30      B    C  
ATOM   3664  N   GLU B 226      23.121   5.914  23.014  1.00 90.93      B    N  
ATOM   3665  CA  GLU B 226      23.697   4.675  23.526  1.00 90.26      B    C  
ATOM   3666  C   GLU B 226      22.734   3.486  23.375  1.00 91.28      B    C  
ATOM   3667  O   GLU B 226      23.175   2.378  23.068  1.00 89.65      B    O  
ATOM   3668  CB  GLU B 226      24.069   4.835  25.011  1.00 89.56      B    C  
ATOM   3669  CG  GLU B 226      25.126   5.915  25.327  1.00 82.51      B    C  
ATOM   3670  CD  GLU B 226      24.615   7.359  25.303  1.00 75.40      B    C  
ATOM   3671  OE1 GLU B 226      25.472   8.272  25.320  1.00 66.06      B    O  
ATOM   3672  OE2 GLU B 226      23.380   7.564  25.244  1.00 68.81      B    O1-
ATOM   3673  N   ALA B 227      21.419   3.699  23.555  1.00 91.91      B    N  
ATOM   3674  CA  ALA B 227      20.415   2.667  23.321  1.00 91.60      B    C  
ATOM   3675  C   ALA B 227      20.333   2.306  21.837  1.00 92.84      B    C  
ATOM   3676  O   ALA B 227      20.346   1.125  21.484  1.00 91.15      B    O  
ATOM   3677  CB  ALA B 227      19.069   3.146  23.871  1.00 90.95      B    C  
ATOM   3678  N   LEU B 228      20.362   3.306  20.952  1.00 91.73      B    N  
ATOM   3679  CA  LEU B 228      20.406   3.102  19.504  1.00 91.82      B    C  
ATOM   3680  C   LEU B 228      21.668   2.327  19.085  1.00 92.52      B    C  
ATOM   3681  O   LEU B 228      21.579   1.363  18.327  1.00 91.22      B    O  
ATOM   3682  CB  LEU B 228      20.361   4.473  18.799  1.00 91.52      B    C  
ATOM   3683  CG  LEU B 228      19.054   5.265  19.007  1.00 90.64      B    C  
ATOM   3684  CD1 LEU B 228      19.214   6.689  18.483  1.00 82.41      B    C  
ATOM   3685  CD2 LEU B 228      17.892   4.647  18.251  1.00 82.39      B    C  
ATOM   3686  N   ALA B 229      22.817   2.695  19.623  1.00 92.91      B    N  
ATOM   3687  CA  ALA B 229      24.088   2.025  19.369  1.00 92.75      B    C  
ATOM   3688  C   ALA B 229      24.047   0.548  19.787  1.00 93.43      B    C  
ATOM   3689  O   ALA B 229      24.491  -0.321  19.032  1.00 91.85      B    O  
ATOM   3690  CB  ALA B 229      25.195   2.781  20.099  1.00 92.17      B    C  
ATOM   3691  N   ARG B 230      23.469   0.233  20.955  1.00 93.75      B    N  
ATOM   3692  CA  ARG B 230      23.295  -1.144  21.434  1.00 93.23      B    C  
ATOM   3693  C   ARG B 230      22.447  -1.983  20.477  1.00 93.73      B    C  
ATOM   3694  O   ARG B 230      22.838  -3.107  20.179  1.00 92.35      B    O  
ATOM   3695  CB  ARG B 230      22.686  -1.147  22.843  1.00 92.64      B    C  
ATOM   3696  CG  ARG B 230      23.742  -0.804  23.907  1.00 89.38      B    C  
ATOM   3697  CD  ARG B 230      23.165  -0.784  25.324  1.00 89.80      B    C  
ATOM   3698  NE  ARG B 230      22.285   0.381  25.538  1.00 85.31      B    N  
ATOM   3699  CZ  ARG B 230      21.872   0.853  26.701  1.00 84.95      B    C  
ATOM   3700  NH1 ARG B 230      22.205   0.307  27.831  1.00 74.65      B    N1+
ATOM   3701  NH2 ARG B 230      21.101   1.901  26.760  1.00 77.70      B    N  
ATOM   3702  N   VAL B 231      21.356  -1.428  19.948  1.00 94.16      B    N  
ATOM   3703  CA  VAL B 231      20.476  -2.136  19.002  1.00 94.00      B    C  
ATOM   3704  C   VAL B 231      21.220  -2.494  17.718  1.00 94.45      B    C  
ATOM   3705  O   VAL B 231      21.237  -3.660  17.332  1.00 92.92      B    O  
ATOM   3706  CB  VAL B 231      19.212  -1.301  18.695  1.00 93.61      B    C  
ATOM   3707  CG1 VAL B 231      18.362  -1.912  17.572  1.00 89.79      B    C  
ATOM   3708  CG2 VAL B 231      18.324  -1.194  19.932  1.00 90.29      B    C  
ATOM   3709  N   MET B 232      21.882  -1.529  17.075  1.00 94.94      B    N  
ATOM   3710  CA  MET B 232      22.635  -1.809  15.845  1.00 95.15      B    C  
ATOM   3711  C   MET B 232      23.810  -2.759  16.103  1.00 95.47      B    C  
ATOM   3712  O   MET B 232      24.093  -3.631  15.279  1.00 93.96      B    O  
ATOM   3713  CB  MET B 232      23.097  -0.498  15.212  1.00 94.53      B    C  
ATOM   3714  CG  MET B 232      23.890  -0.715  13.907  1.00 93.52      B    C  
ATOM   3715  SD  MET B 232      23.034  -1.603  12.568  1.00 92.13      B    S  
ATOM   3716  CE  MET B 232      22.024  -0.269  11.895  1.00 84.89      B    C  
ATOM   3717  N   THR B 233      24.483  -2.636  17.240  1.00 94.88      B    N  
ATOM   3718  CA  THR B 233      25.601  -3.510  17.617  1.00 94.61      B    C  
ATOM   3719  C   THR B 233      25.140  -4.953  17.791  1.00 94.75      B    C  
ATOM   3720  O   THR B 233      25.794  -5.862  17.284  1.00 92.94      B    O  
ATOM   3721  CB  THR B 233      26.279  -3.017  18.897  1.00 93.98      B    C  
ATOM   3722  CG2 THR B 233      27.477  -3.881  19.289  1.00 85.76      B    C  
ATOM   3723  OG1 THR B 233      26.770  -1.715  18.707  1.00 85.66      B    O  
ATOM   3724  N   GLU B 234      24.017  -5.172  18.440  1.00 94.66      B    N  
ATOM   3725  CA  GLU B 234      23.446  -6.508  18.614  1.00 94.65      B    C  
ATOM   3726  C   GLU B 234      23.077  -7.134  17.267  1.00 95.26      B    C  
ATOM   3727  O   GLU B 234      23.481  -8.254  16.962  1.00 93.98      B    O  
ATOM   3728  CB  GLU B 234      22.227  -6.407  19.549  1.00 93.97      B    C  
ATOM   3729  CG  GLU B 234      21.578  -7.766  19.864  1.00 91.09      B    C  
ATOM   3730  CD  GLU B 234      22.402  -8.700  20.763  1.00 91.18      B    C  
ATOM   3731  OE1 GLU B 234      21.912  -9.818  21.013  1.00 83.03      B    O  
ATOM   3732  OE2 GLU B 234      23.498  -8.321  21.224  1.00 84.26      B    O1-
ATOM   3733  N   ILE B 235      22.387  -6.380  16.402  1.00 95.02      B    N  
ATOM   3734  CA  ILE B 235      21.975  -6.863  15.075  1.00 94.95      B    C  
ATOM   3735  C   ILE B 235      23.192  -7.145  14.184  1.00 94.84      B    C  
ATOM   3736  O   ILE B 235      23.245  -8.183  13.525  1.00 93.16      B    O  
ATOM   3737  CB  ILE B 235      21.006  -5.859  14.409  1.00 94.98      B    C  
ATOM   3738  CG1 ILE B 235      19.691  -5.778  15.225  1.00 93.54      B    C  
ATOM   3739  CG2 ILE B 235      20.700  -6.271  12.955  1.00 93.67      B    C  
ATOM   3740  CD1 ILE B 235      18.793  -4.600  14.826  1.00 90.81      B    C  
ATOM   3741  N   SER B 236      24.202  -6.273  14.183  1.00 95.27      B    N  
ATOM   3742  CA  SER B 236      25.419  -6.501  13.407  1.00 94.68      B    C  
ATOM   3743  C   SER B 236      26.188  -7.726  13.904  1.00 94.76      B    C  
ATOM   3744  O   SER B 236      26.634  -8.543  13.094  1.00 92.37      B    O  
ATOM   3745  CB  SER B 236      26.310  -5.249  13.394  1.00 93.25      B    C  
ATOM   3746  OG  SER B 236      26.863  -4.977  14.658  1.00 79.24      B    O  
ATOM   3747  N   ASN B 237      26.264  -7.939  15.214  1.00 94.50      B    N  
ATOM   3748  CA  ASN B 237      26.887  -9.121  15.790  1.00 93.91      B    C  
ATOM   3749  C   ASN B 237      26.102 -10.408  15.491  1.00 93.91      B    C  
ATOM   3750  O   ASN B 237      26.724 -11.451  15.276  1.00 91.00      B    O  
ATOM   3751  CB  ASN B 237      27.075  -8.918  17.299  1.00 93.33      B    C  
ATOM   3752  CG  ASN B 237      28.226  -7.972  17.638  1.00 93.31      B    C  
ATOM   3753  ND2 ASN B 237      28.202  -7.402  18.812  1.00 86.34      B    N  
ATOM   3754  OD1 ASN B 237      29.173  -7.787  16.895  1.00 86.45      B    O  
ATOM   3755  N   ALA B 238      24.764 -10.340  15.408  1.00 94.11      B    N  
ATOM   3756  CA  ALA B 238      23.921 -11.449  14.970  1.00 93.46      B    C  
ATOM   3757  C   ALA B 238      24.114 -11.794  13.482  1.00 93.66      B    C  
ATOM   3758  O   ALA B 238      23.923 -12.935  13.077  1.00 90.80      B    O  
ATOM   3759  CB  ALA B 238      22.450 -11.068  15.228  1.00 92.96      B    C  
ATOM   3760  N   THR B 239      24.514 -10.808  12.675  1.00 94.01      B    N  
ATOM   3761  CA  THR B 239      24.654 -10.926  11.217  1.00 93.68      B    C  
ATOM   3762  C   THR B 239      26.026 -11.478  10.791  1.00 93.62      B    C  
ATOM   3763  O   THR B 239      26.266 -11.712   9.607  1.00 89.69      B    O  
ATOM   3764  CB  THR B 239      24.348  -9.565  10.563  1.00 92.56      B    C  
ATOM   3765  CG2 THR B 239      24.176  -9.622   9.052  1.00 84.56      B    C  
ATOM   3766  OG1 THR B 239      23.129  -9.041  11.036  1.00 85.21      B    O  
ATOM   3767  N   ARG B 240      26.943 -11.715  11.728  1.00 92.66      B    N  
ATOM   3768  CA  ARG B 240      28.295 -12.195  11.416  1.00 92.39      B    C  
ATOM   3769  C   ARG B 240      28.267 -13.558  10.730  1.00 92.48      B    C  
ATOM   3770  O   ARG B 240      27.651 -14.492  11.225  1.00 89.18      B    O  
ATOM   3771  CB  ARG B 240      29.157 -12.260  12.682  1.00 90.34      B    C  
ATOM   3772  CG  ARG B 240      29.488 -10.867  13.231  1.00 88.58      B    C  
ATOM   3773  CD  ARG B 240      30.350 -10.963  14.487  1.00 89.22      B    C  
ATOM   3774  NE  ARG B 240      29.616 -11.582  15.592  1.00 86.88      B    N  
ATOM   3775  CZ  ARG B 240      30.117 -12.319  16.578  1.00 89.79      B    C  
ATOM   3776  NH1 ARG B 240      31.399 -12.539  16.701  1.00 78.29      B    N1+
ATOM   3777  NH2 ARG B 240      29.329 -12.841  17.464  1.00 80.44      B    N  
ATOM   3778  N   SER B 241      29.012 -13.682   9.640  1.00 91.57      B    N  
ATOM   3779  CA  SER B 241      29.255 -14.947   8.961  1.00 90.58      B    C  
ATOM   3780  C   SER B 241      30.228 -15.837   9.763  1.00 90.82      B    C  
ATOM   3781  O   SER B 241      30.745 -15.455  10.816  1.00 86.65      B    O  
ATOM   3782  CB  SER B 241      29.763 -14.673   7.545  1.00 88.08      B    C  
ATOM   3783  OG  SER B 241      31.085 -14.195   7.610  1.00 82.79      B    O  
ATOM   3784  N   GLY B 242      30.476 -17.045   9.283  1.00 88.25      B    N  
ATOM   3785  CA  GLY B 242      31.315 -18.005   9.995  1.00 87.54      B    C  
ATOM   3786  C   GLY B 242      32.775 -17.579  10.169  1.00 88.86      B    C  
ATOM   3787  O   GLY B 242      33.401 -17.936  11.164  1.00 85.54      B    O  
ATOM   3788  N   TRP B 243      33.331 -16.783   9.240  1.00 89.84      B    N  
ATOM   3789  CA  TRP B 243      34.726 -16.334   9.316  1.00 89.78      B    C  
ATOM   3790  C   TRP B 243      34.989 -15.340  10.449  1.00 90.28      B    C  
ATOM   3791  O   TRP B 243      35.828 -15.654  11.308  1.00 86.67      B    O  
ATOM   3792  CB  TRP B 243      35.197 -15.823   7.950  1.00 88.33      B    C  
ATOM   3793  CG  TRP B 243      36.545 -15.187   7.974  1.00 89.97      B    C  
ATOM   3794  CD1 TRP B 243      36.807 -13.865   7.888  1.00 87.32      B    C  
ATOM   3795  CD2 TRP B 243      37.846 -15.850   8.135  1.00 90.49      B    C  
ATOM   3796  CE2 TRP B 243      38.844 -14.839   8.119  1.00 89.55      B    C  
ATOM   3797  CE3 TRP B 243      38.247 -17.189   8.271  1.00 88.42      B    C  
ATOM   3798  NE1 TRP B 243      38.174 -13.655   7.964  1.00 87.30      B    N  
ATOM   3799  CZ2 TRP B 243      40.218 -15.157   8.256  1.00 88.84      B    C  
ATOM   3800  CZ3 TRP B 243      39.623 -17.501   8.408  1.00 85.96      B    C  
ATOM   3801  CH2 TRP B 243      40.579 -16.487   8.408  1.00 86.78      B    C  
ATOM   3802  N   PRO B 244      34.308 -14.203  10.550  1.00 89.83      B    N  
ATOM   3803  CA  PRO B 244      34.509 -13.305  11.688  1.00 88.70      B    C  
ATOM   3804  C   PRO B 244      34.061 -13.929  13.018  1.00 89.56      B    C  
ATOM   3805  O   PRO B 244      34.702 -13.692  14.042  1.00 85.72      B    O  
ATOM   3806  CB  PRO B 244      33.705 -12.033  11.362  1.00 86.76      B    C  
ATOM   3807  CG  PRO B 244      32.654 -12.506  10.371  1.00 88.86      B    C  
ATOM   3808  CD  PRO B 244      33.376 -13.612   9.609  1.00 91.69      B    C  
ATOM   3809  N   ALA B 245      33.033 -14.756  13.021  1.00 88.25      B    N  
ATOM   3810  CA  ALA B 245      32.494 -15.323  14.254  1.00 86.34      B    C  
ATOM   3811  C   ALA B 245      33.370 -16.445  14.853  1.00 86.98      B    C  
ATOM   3812  O   ALA B 245      33.585 -16.464  16.065  1.00 83.67      B    O  
ATOM   3813  CB  ALA B 245      31.074 -15.816  13.980  1.00 85.01      B    C  
ATOM   3814  N   ALA B 246      33.849 -17.370  14.010  1.00 86.56      B    N  
ATOM   3815  CA  ALA B 246      34.524 -18.588  14.459  1.00 84.88      B    C  
ATOM   3816  C   ALA B 246      35.678 -19.041  13.536  1.00 85.05      B    C  
ATOM   3817  O   ALA B 246      36.086 -20.206  13.564  1.00 78.89      B    O  
ATOM   3818  CB  ALA B 246      33.468 -19.689  14.633  1.00 82.18      B    C  
ATOM   3819  N   ARG B 247      36.188 -18.141  12.684  1.00 87.00      B    N  
ATOM   3820  CA  ARG B 247      37.257 -18.439  11.713  1.00 86.54      B    C  
ATOM   3821  C   ARG B 247      36.950 -19.619  10.782  1.00 87.89      B    C  
ATOM   3822  O   ARG B 247      37.858 -20.341  10.372  1.00 83.71      B    O  
ATOM   3823  CB  ARG B 247      38.616 -18.575  12.422  1.00 82.18      B    C  
ATOM   3824  CG  ARG B 247      39.031 -17.349  13.240  1.00 83.78      B    C  
ATOM   3825  CD  ARG B 247      39.331 -16.139  12.359  1.00 82.50      B    C  
ATOM   3826  NE  ARG B 247      39.772 -15.017  13.191  1.00 84.04      B    N  
ATOM   3827  CZ  ARG B 247      39.017 -14.045  13.674  1.00 84.65      B    C  
ATOM   3828  NH1 ARG B 247      37.768 -13.896  13.344  1.00 75.22      B    N1+
ATOM   3829  NH2 ARG B 247      39.520 -13.205  14.510  1.00 80.42      B    N  
ATOM   3830  N   LYS B 248      35.690 -19.812  10.401  1.00 83.38      B    N  
ATOM   3831  CA  LYS B 248      35.309 -20.821   9.408  1.00 81.58      B    C  
ATOM   3832  C   LYS B 248      35.870 -20.445   8.036  1.00 81.22      B    C  
ATOM   3833  O   LYS B 248      35.620 -19.356   7.532  1.00 76.84      B    O  
ATOM   3834  CB  LYS B 248      33.797 -21.000   9.343  1.00 79.10      B    C  
ATOM   3835  CG  LYS B 248      33.304 -21.734  10.594  1.00 77.65      B    C  
ATOM   3836  CD  LYS B 248      31.860 -22.192  10.415  1.00 71.88      B    C  
ATOM   3837  CE  LYS B 248      31.562 -23.096  11.599  1.00 63.92      B    C  
ATOM   3838  NZ  LYS B 248      30.211 -23.665  11.544  1.00 55.89      B    N1+
ATOM   3839  N   ALA B 249      36.603 -21.363   7.438  1.00 83.31      B    N  
ATOM   3840  CA  ALA B 249      37.347 -21.136   6.204  1.00 81.71      B    C  
ATOM   3841  C   ALA B 249      37.177 -22.299   5.213  1.00 81.30      B    C  
ATOM   3842  O   ALA B 249      38.150 -22.808   4.658  1.00 73.88      B    O  
ATOM   3843  CB  ALA B 249      38.807 -20.842   6.572  1.00 78.19      B    C  
ATOM   3844  N   GLY B 250      35.951 -22.774   5.008  1.00 77.17      B    N  
ATOM   3845  CA  GLY B 250      35.624 -23.746   3.957  1.00 73.28      B    C  
ATOM   3846  C   GLY B 250      36.414 -25.060   4.014  1.00 72.23      B    C  
ATOM   3847  O   GLY B 250      36.892 -25.547   2.988  1.00 63.90      B    O  
ATOM   3848  N   GLY B 251      36.595 -25.616   5.202  1.00 72.35      B    N  
ATOM   3849  CA  GLY B 251      37.356 -26.864   5.412  1.00 71.05      B    C  
ATOM   3850  C   GLY B 251      38.876 -26.680   5.539  1.00 72.24      B    C  
ATOM   3851  O   GLY B 251      39.586 -27.648   5.827  1.00 65.92      B    O  
ATOM   3852  N   LEU B 252      39.397 -25.453   5.374  1.00 74.98      B    N  
ATOM   3853  CA  LEU B 252      40.767 -25.100   5.769  1.00 73.24      B    C  
ATOM   3854  C   LEU B 252      40.914 -25.000   7.293  1.00 72.99      B    C  
ATOM   3855  O   LEU B 252      42.033 -25.030   7.801  1.00 66.07      B    O  
ATOM   3856  CB  LEU B 252      41.188 -23.779   5.122  1.00 70.22      B    C  
ATOM   3857  CG  LEU B 252      41.300 -23.834   3.590  1.00 68.59      B    C  
ATOM   3858  CD1 LEU B 252      41.500 -22.421   3.053  1.00 64.62      B    C  
ATOM   3859  CD2 LEU B 252      42.484 -24.695   3.148  1.00 64.56      B    C  
ATOM   3860  N   GLU B 253      39.806 -24.911   7.986  1.00 70.46      B    N  
ATOM   3861  CA  GLU B 253      39.749 -25.070   9.434  1.00 67.19      B    C  
ATOM   3862  C   GLU B 253      40.465 -26.372   9.787  1.00 66.90      B    C  
ATOM   3863  O   GLU B 253      40.020 -27.476   9.448  1.00 59.96      B    O  
ATOM   3864  CB  GLU B 253      38.290 -25.117   9.916  1.00 61.77      B    C  
ATOM   3865  CG  GLU B 253      37.525 -23.825   9.638  1.00 58.16      B    C  
ATOM   3866  CD  GLU B 253      36.002 -24.009   9.801  1.00 54.15      B    C  
ATOM   3867  OE1 GLU B 253      35.261 -23.354   9.052  1.00 49.15      B    O  
ATOM   3868  OE2 GLU B 253      35.574 -24.848  10.617  1.00 49.01      B    O1-
ATOM   3869  N   GLY B 254      41.616 -26.257  10.422  1.00 60.91      B    N  
ATOM   3870  CA  GLY B 254      42.112 -27.400  11.146  1.00 57.55      B    C  
ATOM   3871  C   GLY B 254      41.045 -27.735  12.176  1.00 58.60      B    C  
ATOM   3872  O   GLY B 254      40.408 -26.836  12.715  1.00 52.48      B    O  
ATOM   3873  N   GLY B 255      40.875 -29.019  12.465  1.00 54.29      B    N  
ATOM   3874  CA  GLY B 255      40.246 -29.357  13.731  1.00 51.71      B    C  
ATOM   3875  C   GLY B 255      40.965 -28.620  14.869  1.00 53.69      B    C  
ATOM   3876  O   GLY B 255      41.931 -27.904  14.627  1.00 48.97      B    O  
ATOM   3877  N   ILE B 256      40.575 -28.879  16.093  1.00 63.88      B    N  
ATOM   3878  CA  ILE B 256      41.030 -28.261  17.371  1.00 62.69      B    C  
ATOM   3879  C   ILE B 256      42.523 -27.818  17.446  1.00 65.93      B    C  
ATOM   3880  O   ILE B 256      42.912 -27.086  18.350  1.00 58.55      B    O  
ATOM   3881  CB  ILE B 256      40.736 -29.284  18.503  1.00 55.29      B    C  
ATOM   3882  CG1 ILE B 256      39.248 -29.740  18.516  1.00 50.07      B    C  
ATOM   3883  CG2 ILE B 256      41.103 -28.776  19.910  1.00 47.92      B    C  
ATOM   3884  CD1 ILE B 256      38.959 -30.960  19.399  1.00 43.55      B    C  
ATOM   3885  N   ARG B 257      43.386 -28.239  16.515  1.00 67.86      B    N  
ATOM   3886  CA  ARG B 257      44.836 -28.143  16.631  1.00 69.27      B    C  
ATOM   3887  C   ARG B 257      45.495 -27.130  15.696  1.00 73.62      B    C  
ATOM   3888  O   ARG B 257      45.803 -26.046  16.157  1.00 68.89      B    O  
ATOM   3889  CB  ARG B 257      45.469 -29.540  16.591  1.00 60.72      B    C  
ATOM   3890  CG  ARG B 257      44.950 -30.411  17.744  1.00 52.64      B    C  
ATOM   3891  CD  ARG B 257      45.704 -31.736  17.827  1.00 48.80      B    C  
ATOM   3892  NE  ARG B 257      45.183 -32.548  18.922  1.00 43.18      B    N  
ATOM   3893  CZ  ARG B 257      45.603 -33.765  19.281  1.00 37.76      B    C  
ATOM   3894  NH1 ARG B 257      46.577 -34.350  18.641  1.00 36.89      B    N1+
ATOM   3895  NH2 ARG B 257      45.047 -34.389  20.268  1.00 33.28      B    N  
ATOM   3896  N   LYS B 258      45.803 -27.398  14.451  1.00 78.44      B    N  
ATOM   3897  CA  LYS B 258      46.570 -26.452  13.617  1.00 80.32      B    C  
ATOM   3898  C   LYS B 258      45.643 -25.571  12.777  1.00 82.82      B    C  
ATOM   3899  O   LYS B 258      44.854 -26.123  12.010  1.00 79.21      B    O  
ATOM   3900  CB  LYS B 258      47.601 -27.177  12.732  1.00 76.46      B    C  
ATOM   3901  CG  LYS B 258      48.789 -27.740  13.534  1.00 73.78      B    C  
ATOM   3902  CD  LYS B 258      49.863 -28.363  12.628  1.00 72.32      B    C  
ATOM   3903  CE  LYS B 258      51.011 -28.912  13.477  1.00 66.43      B    C  
ATOM   3904  NZ  LYS B 258      52.112 -29.522  12.674  1.00 61.60      B    N1+
ATOM   3905  N   PRO B 259      45.768 -24.235  12.843  1.00 84.74      B    N  
ATOM   3906  CA  PRO B 259      44.968 -23.324  12.018  1.00 85.24      B    C  
ATOM   3907  C   PRO B 259      45.457 -23.354  10.562  1.00 86.95      B    C  
ATOM   3908  O   PRO B 259      46.406 -22.665  10.184  1.00 83.51      B    O  
ATOM   3909  CB  PRO B 259      45.116 -21.952  12.690  1.00 81.82      B    C  
ATOM   3910  CG  PRO B 259      46.509 -22.004  13.324  1.00 80.58      B    C  
ATOM   3911  CD  PRO B 259      46.647 -23.478  13.718  1.00 83.72      B    C  
ATOM   3912  N   LYS B 260      44.849 -24.167   9.721  1.00 84.33      B    N  
ATOM   3913  CA  LYS B 260      45.257 -24.372   8.325  1.00 83.61      B    C  
ATOM   3914  C   LYS B 260      44.989 -23.178   7.407  1.00 85.73      B    C  
ATOM   3915  O   LYS B 260      45.469 -23.174   6.277  1.00 82.01      B    O  
ATOM   3916  CB  LYS B 260      44.578 -25.614   7.742  1.00 79.78      B    C  
ATOM   3917  CG  LYS B 260      45.023 -26.925   8.389  1.00 75.88      B    C  
ATOM   3918  CD  LYS B 260      44.368 -28.076   7.622  1.00 68.18      B    C  
ATOM   3919  CE  LYS B 260      44.704 -29.437   8.223  1.00 61.37      B    C  
ATOM   3920  NZ  LYS B 260      43.946 -30.500   7.519  1.00 53.09      B    N1+
ATOM   3921  N   TYR B 261      44.243 -22.182   7.882  1.00 87.72      B    N  
ATOM   3922  CA  TYR B 261      44.056 -20.932   7.145  1.00 87.73      B    C  
ATOM   3923  C   TYR B 261      45.279 -20.018   7.188  1.00 89.46      B    C  
ATOM   3924  O   TYR B 261      45.380 -19.080   6.397  1.00 86.86      B    O  
ATOM   3925  CB  TYR B 261      42.799 -20.218   7.653  1.00 85.13      B    C  
ATOM   3926  CG  TYR B 261      42.771 -19.976   9.142  1.00 87.20      B    C  
ATOM   3927  CD1 TYR B 261      41.984 -20.800   9.974  1.00 83.76      B    C  
ATOM   3928  CD2 TYR B 261      43.494 -18.909   9.714  1.00 84.67      B    C  
ATOM   3929  CE1 TYR B 261      41.897 -20.546  11.347  1.00 83.00      B    C  
ATOM   3930  CE2 TYR B 261      43.417 -18.649  11.089  1.00 82.89      B    C  
ATOM   3931  CZ  TYR B 261      42.603 -19.462  11.897  1.00 84.33      B    C  
ATOM   3932  OH  TYR B 261      42.481 -19.192  13.231  1.00 82.38      B    O  
ATOM   3933  N   LEU B 262      46.245 -20.297   8.049  1.00 87.44      B    N  
ATOM   3934  CA  LEU B 262      47.557 -19.665   7.984  1.00 87.01      B    C  
ATOM   3935  C   LEU B 262      48.382 -20.250   6.831  1.00 88.27      B    C  
ATOM   3936  O   LEU B 262      48.154 -21.381   6.391  1.00 85.92      B    O  
ATOM   3937  CB  LEU B 262      48.284 -19.802   9.339  1.00 85.76      B    C  
ATOM   3938  CG  LEU B 262      47.580 -19.098  10.512  1.00 88.70      B    C  
ATOM   3939  CD1 LEU B 262      48.364 -19.332  11.803  1.00 84.96      B    C  
ATOM   3940  CD2 LEU B 262      47.472 -17.585  10.304  1.00 85.11      B    C  
ATOM   3941  N   HIS B 263      49.353 -19.483   6.329  1.00 89.73      B    N  
ATOM   3942  CA  HIS B 263      50.184 -19.908   5.207  1.00 89.16      B    C  
ATOM   3943  C   HIS B 263      50.981 -21.174   5.550  1.00 90.29      B    C  
ATOM   3944  O   HIS B 263      51.579 -21.287   6.616  1.00 88.06      B    O  
ATOM   3945  CB  HIS B 263      51.111 -18.773   4.772  1.00 87.11      B    C  
ATOM   3946  CG  HIS B 263      51.681 -18.998   3.405  1.00 90.18      B    C  
ATOM   3947  CD2 HIS B 263      51.148 -18.568   2.208  1.00 80.46      B    C  
ATOM   3948  ND1 HIS B 263      52.807 -19.715   3.073  1.00 79.17      B    N  
ATOM   3949  CE1 HIS B 263      52.944 -19.715   1.733  1.00 81.69      B    C  
ATOM   3950  NE2 HIS B 263      51.951 -19.032   1.173  1.00 84.60      B    N  
ATOM   3951  N   GLN B 264      51.046 -22.118   4.625  1.00 91.18      B    N  
ATOM   3952  CA  GLN B 264      51.693 -23.408   4.860  1.00 89.97      B    C  
ATOM   3953  C   GLN B 264      53.196 -23.269   5.151  1.00 90.78      B    C  
ATOM   3954  O   GLN B 264      53.729 -24.011   5.976  1.00 87.90      B    O  
ATOM   3955  CB  GLN B 264      51.426 -24.316   3.648  1.00 87.69      B    C  
ATOM   3956  CG  GLN B 264      51.742 -25.791   3.932  1.00 77.61      B    C  
ATOM   3957  CD  GLN B 264      50.830 -26.427   4.999  1.00 67.74      B    C  
ATOM   3958  NE2 GLN B 264      51.165 -27.593   5.485  1.00 56.34      B    N  
ATOM   3959  OE1 GLN B 264      49.819 -25.885   5.405  1.00 58.96      B    O  
ATOM   3960  N   ASP B 265      53.858 -22.272   4.557  1.00 91.99      B    N  
ATOM   3961  CA  ASP B 265      55.269 -21.990   4.822  1.00 91.24      B    C  
ATOM   3962  C   ASP B 265      55.506 -21.583   6.281  1.00 92.07      B    C  
ATOM   3963  O   ASP B 265      56.476 -22.030   6.882  1.00 88.97      B    O  
ATOM   3964  CB  ASP B 265      55.801 -20.888   3.896  1.00 90.04      B    C  
ATOM   3965  CG  ASP B 265      55.872 -21.280   2.421  1.00 86.05      B    C  
ATOM   3966  OD1 ASP B 265      55.749 -22.484   2.112  1.00 79.58      B    O  
ATOM   3967  OD2 ASP B 265      56.051 -20.346   1.607  1.00 80.15      B    O1-
ATOM   3968  N   PHE B 266      54.591 -20.798   6.882  1.00 92.72      B    N  
ATOM   3969  CA  PHE B 266      54.664 -20.428   8.295  1.00 92.06      B    C  
ATOM   3970  C   PHE B 266      54.526 -21.649   9.211  1.00 92.91      B    C  
ATOM   3971  O   PHE B 266      55.335 -21.841  10.121  1.00 91.27      B    O  
ATOM   3972  CB  PHE B 266      53.576 -19.385   8.611  1.00 91.51      B    C  
ATOM   3973  CG  PHE B 266      53.312 -19.221  10.085  1.00 92.83      B    C  
ATOM   3974  CD1 PHE B 266      52.212 -19.858  10.691  1.00 88.58      B    C  
ATOM   3975  CD2 PHE B 266      54.205 -18.485  10.884  1.00 90.07      B    C  
ATOM   3976  CE1 PHE B 266      52.004 -19.751  12.081  1.00 89.21      B    C  
ATOM   3977  CE2 PHE B 266      54.001 -18.378  12.267  1.00 89.13      B    C  
ATOM   3978  CZ  PHE B 266      52.901 -19.009  12.867  1.00 90.99      B    C  
ATOM   3979  N   LEU B 267      53.553 -22.520   8.927  1.00 91.53      B    N  
ATOM   3980  CA  LEU B 267      53.347 -23.743   9.700  1.00 90.33      B    C  
ATOM   3981  C   LEU B 267      54.546 -24.695   9.581  1.00 90.91      B    C  
ATOM   3982  O   LEU B 267      54.907 -25.367  10.540  1.00 89.13      B    O  
ATOM   3983  CB  LEU B 267      52.066 -24.443   9.214  1.00 89.00      B    C  
ATOM   3984  CG  LEU B 267      50.759 -23.667   9.465  1.00 88.31      B    C  
ATOM   3985  CD1 LEU B 267      49.582 -24.421   8.833  1.00 83.49      B    C  
ATOM   3986  CD2 LEU B 267      50.462 -23.507  10.957  1.00 83.31      B    C  
ATOM   3987  N   THR B 268      55.198 -24.712   8.408  1.00 92.19      B    N  
ATOM   3988  CA  THR B 268      56.392 -25.517   8.152  1.00 91.26      B    C  
ATOM   3989  C   THR B 268      57.632 -24.899   8.806  1.00 91.60      B    C  
ATOM   3990  O   THR B 268      58.484 -25.619   9.310  1.00 88.32      B    O  
ATOM   3991  CB  THR B 268      56.634 -25.693   6.643  1.00 89.92      B    C  
ATOM   3992  CG2 THR B 268      57.618 -26.819   6.343  1.00 76.64      B    C  
ATOM   3993  OG1 THR B 268      55.457 -26.030   5.959  1.00 79.54      B    O  
ATOM   3994  N   GLU B 269      57.748 -23.572   8.844  1.00 91.74      B    N  
ATOM   3995  CA  GLU B 269      58.856 -22.848   9.463  1.00 90.99      B    C  
ATOM   3996  C   GLU B 269      58.893 -23.057  10.980  1.00 91.86      B    C  
ATOM   3997  O   GLU B 269      59.958 -23.325  11.533  1.00 89.53      B    O  
ATOM   3998  CB  GLU B 269      58.795 -21.363   9.066  1.00 89.75      B    C  
ATOM   3999  CG  GLU B 269      60.058 -20.593   9.462  1.00 83.84      B    C  
ATOM   4000  CD  GLU B 269      60.146 -19.180   8.853  1.00 80.96      B    C  
ATOM   4001  OE1 GLU B 269      61.269 -18.620   8.841  1.00 71.54      B    O  
ATOM   4002  OE2 GLU B 269      59.123 -18.649   8.376  1.00 74.39      B    O1-
ATOM   4003  N   LEU B 270      57.731 -23.068  11.650  1.00 92.08      B    N  
ATOM   4004  CA  LEU B 270      57.608 -23.431  13.066  1.00 90.77      B    C  
ATOM   4005  C   LEU B 270      58.203 -24.812  13.364  1.00 91.24      B    C  
ATOM   4006  O   LEU B 270      58.894 -24.995  14.365  1.00 88.63      B    O  
ATOM   4007  CB  LEU B 270      56.112 -23.429  13.465  1.00 89.23      B    C  
ATOM   4008  CG  LEU B 270      55.594 -22.060  13.940  1.00 88.60      B    C  
ATOM   4009  CD1 LEU B 270      54.064 -22.074  13.956  1.00 82.53      B    C  
ATOM   4010  CD2 LEU B 270      56.067 -21.769  15.367  1.00 83.12      B    C  
ATOM   4011  N   GLU B 271      57.978 -25.792  12.488  1.00 92.00      B    N  
ATOM   4012  CA  GLU B 271      58.529 -27.141  12.622  1.00 90.46      B    C  
ATOM   4013  C   GLU B 271      60.031 -27.180  12.298  1.00 90.76      B    C  
ATOM   4014  O   GLU B 271      60.812 -27.826  13.000  1.00 86.86      B    O  
ATOM   4015  CB  GLU B 271      57.717 -28.080  11.722  1.00 87.98      B    C  
ATOM   4016  CG  GLU B 271      58.045 -29.553  11.974  1.00 80.41      B    C  
ATOM   4017  CD  GLU B 271      57.082 -30.504  11.238  1.00 77.05      B    C  
ATOM   4018  OE1 GLU B 271      56.977 -31.660  11.690  1.00 68.94      B    O  
ATOM   4019  OE2 GLU B 271      56.447 -30.070  10.260  1.00 70.01      B    O1-
ATOM   4020  N   LYS B 272      60.463 -26.422  11.271  1.00 91.78      B    N  
ATOM   4021  CA  LYS B 272      61.859 -26.363  10.828  1.00 91.42      B    C  
ATOM   4022  C   LYS B 272      62.780 -25.750  11.872  1.00 91.86      B    C  
ATOM   4023  O   LYS B 272      63.864 -26.282  12.094  1.00 88.29      B    O  
ATOM   4024  CB  LYS B 272      61.953 -25.574   9.519  1.00 90.33      B    C  
ATOM   4025  CG  LYS B 272      62.562 -26.385   8.385  1.00 79.53      B    C  
ATOM   4026  CD  LYS B 272      62.607 -25.531   7.121  1.00 75.61      B    C  
ATOM   4027  CE  LYS B 272      63.175 -26.321   5.940  1.00 63.05      B    C  
ATOM   4028  NZ  LYS B 272      63.153 -25.508   4.691  1.00 55.58      B    N1+
ATOM   4029  N   ILE B 273      62.357 -24.651  12.519  1.00 91.59      B    N  
ATOM   4030  CA  ILE B 273      63.140 -23.982  13.563  1.00 90.26      B    C  
ATOM   4031  C   ILE B 273      63.255 -24.884  14.797  1.00 90.97      B    C  
ATOM   4032  O   ILE B 273      64.350 -25.062  15.331  1.00 87.05      B    O  
ATOM   4033  CB  ILE B 273      62.536 -22.606  13.909  1.00 89.71      B    C  
ATOM   4034  CG1 ILE B 273      62.623 -21.647  12.697  1.00 87.31      B    C  
ATOM   4035  CG2 ILE B 273      63.276 -21.975  15.100  1.00 86.77      B    C  
ATOM   4036  CD1 ILE B 273      61.817 -20.354  12.859  1.00 82.77      B    C  
ATOM   4037  N   ALA B 274      62.158 -25.525  15.198  1.00 91.43      B    N  
ATOM   4038  CA  ALA B 274      62.156 -26.445  16.335  1.00 89.15      B    C  
ATOM   4039  C   ALA B 274      62.888 -27.771  16.059  1.00 89.32      B    C  
ATOM   4040  O   ALA B 274      63.271 -28.476  16.998  1.00 83.75      B    O  
ATOM   4041  CB  ALA B 274      60.699 -26.700  16.735  1.00 86.62      B    C  
ATOM   4042  N   LYS B 275      63.079 -28.134  14.784  1.00 89.61      B    N  
ATOM   4043  CA  LYS B 275      63.584 -29.450  14.324  1.00 88.46      B    C  
ATOM   4044  C   LYS B 275      62.781 -30.643  14.850  1.00 88.97      B    C  
ATOM   4045  O   LYS B 275      63.282 -31.767  14.896  1.00 82.25      B    O  
ATOM   4046  CB  LYS B 275      65.092 -29.588  14.597  1.00 86.04      B    C  
ATOM   4047  CG  LYS B 275      65.939 -28.492  13.957  1.00 82.18      B    C  
ATOM   4048  CD  LYS B 275      67.412 -28.677  14.348  1.00 77.11      B    C  
ATOM   4049  CE  LYS B 275      68.250 -27.551  13.755  1.00 69.40      B    C  
ATOM   4050  NZ  LYS B 275      69.631 -27.551  14.288  1.00 60.41      B    N1+
ATOM   4051  N   ARG B 276      61.553 -30.406  15.302  1.00 89.11      B    N  
ATOM   4052  CA  ARG B 276      60.629 -31.396  15.867  1.00 88.38      B    C  
ATOM   4053  C   ARG B 276      59.193 -30.985  15.551  1.00 89.89      B    C  
ATOM   4054  O   ARG B 276      58.914 -29.800  15.420  1.00 85.33      B    O  
ATOM   4055  CB  ARG B 276      60.834 -31.484  17.389  1.00 83.68      B    C  
ATOM   4056  CG  ARG B 276      61.989 -32.415  17.830  1.00 76.63      B    C  
ATOM   4057  CD  ARG B 276      61.540 -33.875  17.929  1.00 73.09      B    C  
ATOM   4058  NE  ARG B 276      62.637 -34.724  18.422  1.00 66.98      B    N  
ATOM   4059  CZ  ARG B 276      62.538 -35.995  18.773  1.00 60.69      B    C  
ATOM   4060  NH1 ARG B 276      61.403 -36.651  18.722  1.00 53.97      B    N1+
ATOM   4061  NH2 ARG B 276      63.600 -36.645  19.176  1.00 54.68      B    N  
ATOM   4062  N   GLU B 277      58.332 -31.955  15.498  1.00 88.23      B    N  
ATOM   4063  CA  GLU B 277      56.899 -31.700  15.431  1.00 87.10      B    C  
ATOM   4064  C   GLU B 277      56.417 -30.904  16.643  1.00 88.89      B    C  
ATOM   4065  O   GLU B 277      56.835 -31.151  17.784  1.00 83.95      B    O  
ATOM   4066  CB  GLU B 277      56.113 -33.019  15.318  1.00 82.72      B    C  
ATOM   4067  CG  GLU B 277      55.509 -33.237  13.928  1.00 70.44      B    C  
ATOM   4068  CD  GLU B 277      54.564 -34.456  13.874  1.00 63.00      B    C  
ATOM   4069  OE1 GLU B 277      53.769 -34.517  12.915  1.00 55.26      B    O  
ATOM   4070  OE2 GLU B 277      54.605 -35.276  14.819  1.00 56.01      B    O1-
ATOM   4071  N   TYR B 278      55.548 -29.981  16.408  1.00 89.47      B    N  
ATOM   4072  CA  TYR B 278      54.823 -29.236  17.425  1.00 89.60      B    C  
ATOM   4073  C   TYR B 278      53.333 -29.566  17.367  1.00 90.37      B    C  
ATOM   4074  O   TYR B 278      52.804 -30.071  16.372  1.00 87.16      B    O  
ATOM   4075  CB  TYR B 278      55.088 -27.731  17.269  1.00 87.91      B    C  
ATOM   4076  CG  TYR B 278      54.488 -27.117  16.023  1.00 89.95      B    C  
ATOM   4077  CD1 TYR B 278      55.179 -27.197  14.794  1.00 86.22      B    C  
ATOM   4078  CD2 TYR B 278      53.236 -26.470  16.068  1.00 87.17      B    C  
ATOM   4079  CE1 TYR B 278      54.627 -26.649  13.637  1.00 86.07      B    C  
ATOM   4080  CE2 TYR B 278      52.676 -25.921  14.915  1.00 86.42      B    C  
ATOM   4081  CZ  TYR B 278      53.370 -26.004  13.685  1.00 88.07      B    C  
ATOM   4082  OH  TYR B 278      52.827 -25.470  12.555  1.00 87.39      B    O  
ATOM   4083  N   ARG B 279      52.616 -29.265  18.438  1.00 87.95      B    N  
ATOM   4084  CA  ARG B 279      51.156 -29.346  18.509  1.00 87.97      B    C  
ATOM   4085  C   ARG B 279      50.582 -28.000  18.910  1.00 89.03      B    C  
ATOM   4086  O   ARG B 279      51.057 -27.390  19.855  1.00 86.13      B    O  
ATOM   4087  CB  ARG B 279      50.719 -30.453  19.477  1.00 85.71      B    C  
ATOM   4088  CG  ARG B 279      50.893 -31.840  18.852  1.00 77.89      B    C  
ATOM   4089  CD  ARG B 279      50.377 -32.930  19.795  1.00 75.49      B    C  
ATOM   4090  NE  ARG B 279      50.377 -34.241  19.140  1.00 64.20      B    N  
ATOM   4091  CZ  ARG B 279      49.970 -35.392  19.672  1.00 56.92      B    C  
ATOM   4092  NH1 ARG B 279      49.536 -35.450  20.901  1.00 52.22      B    N1+
ATOM   4093  NH2 ARG B 279      50.003 -36.483  18.969  1.00 48.12      B    N  
ATOM   4094  N   VAL B 280      49.542 -27.609  18.232  1.00 86.73      B    N  
ATOM   4095  CA  VAL B 280      48.633 -26.566  18.716  1.00 86.16      B    C  
ATOM   4096  C   VAL B 280      47.507 -27.284  19.447  1.00 86.53      B    C  
ATOM   4097  O   VAL B 280      46.849 -28.143  18.858  1.00 84.27      B    O  
ATOM   4098  CB  VAL B 280      48.134 -25.688  17.555  1.00 84.42      B    C  
ATOM   4099  CG1 VAL B 280      47.174 -24.611  18.041  1.00 80.62      B    C  
ATOM   4100  CG2 VAL B 280      49.320 -24.995  16.866  1.00 82.88      B    C  
ATOM   4101  N   THR B 281      47.360 -27.040  20.742  1.00 87.84      B    N  
ATOM   4102  CA  THR B 281      46.398 -27.754  21.592  1.00 86.15      B    C  
ATOM   4103  C   THR B 281      45.031 -27.091  21.608  1.00 85.67      B    C  
ATOM   4104  O   THR B 281      44.022 -27.795  21.647  1.00 80.67      B    O  
ATOM   4105  CB  THR B 281      46.914 -27.913  23.025  1.00 84.85      B    C  
ATOM   4106  CG2 THR B 281      48.043 -28.941  23.106  1.00 75.66      B    C  
ATOM   4107  OG1 THR B 281      47.446 -26.707  23.514  1.00 76.58      B    O  
ATOM   4108  N   SER B 282      44.998 -25.768  21.519  1.00 86.41      B    N  
ATOM   4109  CA  SER B 282      43.801 -24.974  21.265  1.00 86.12      B    C  
ATOM   4110  C   SER B 282      44.148 -23.845  20.313  1.00 86.99      B    C  
ATOM   4111  O   SER B 282      45.278 -23.357  20.317  1.00 84.39      B    O  
ATOM   4112  CB  SER B 282      43.210 -24.427  22.575  1.00 83.62      B    C  
ATOM   4113  OG  SER B 282      44.106 -23.543  23.207  1.00 73.26      B    O  
ATOM   4114  N   HIS B 283      43.213 -23.464  19.477  1.00 87.57      B    N  
ATOM   4115  CA  HIS B 283      43.307 -22.266  18.649  1.00 87.22      B    C  
ATOM   4116  C   HIS B 283      41.898 -21.812  18.315  1.00 87.05      B    C  
ATOM   4117  O   HIS B 283      41.171 -22.521  17.627  1.00 84.30      B    O  
ATOM   4118  CB  HIS B 283      44.112 -22.558  17.385  1.00 86.14      B    C  
ATOM   4119  CG  HIS B 283      44.406 -21.318  16.588  1.00 87.53      B    C  
ATOM   4120  CD2 HIS B 283      43.575 -20.681  15.716  1.00 80.42      B    C  
ATOM   4121  ND1 HIS B 283      45.580 -20.583  16.637  1.00 80.27      B    N  
ATOM   4122  CE1 HIS B 283      45.444 -19.543  15.826  1.00 82.00      B    C  
ATOM   4123  NE2 HIS B 283      44.244 -19.569  15.244  1.00 83.21      B    N  
ATOM   4124  N   GLU B 284      41.544 -20.643  18.790  1.00 86.80      B    N  
ATOM   4125  CA  GLU B 284      40.250 -20.029  18.551  1.00 86.13      B    C  
ATOM   4126  C   GLU B 284      40.429 -18.572  18.132  1.00 86.97      B    C  
ATOM   4127  O   GLU B 284      41.419 -17.917  18.463  1.00 84.43      B    O  
ATOM   4128  CB  GLU B 284      39.330 -20.149  19.772  1.00 83.59      B    C  
ATOM   4129  CG  GLU B 284      39.018 -21.619  20.104  1.00 75.47      B    C  
ATOM   4130  CD  GLU B 284      37.687 -21.840  20.824  1.00 69.44      B    C  
ATOM   4131  OE1 GLU B 284      37.398 -23.016  21.153  1.00 59.81      B    O  
ATOM   4132  OE2 GLU B 284      36.919 -20.865  20.984  1.00 60.78      B    O1-
ATOM   4133  N   GLY B 285      39.461 -18.064  17.379  1.00 87.79      B    N  
ATOM   4134  CA  GLY B 285      39.443 -16.686  16.952  1.00 87.65      B    C  
ATOM   4135  C   GLY B 285      38.023 -16.190  16.770  1.00 88.80      B    C  
ATOM   4136  O   GLY B 285      37.138 -16.903  16.287  1.00 86.14      B    O  
ATOM   4137  N   THR B 286      37.809 -14.938  17.136  1.00 89.22      B    N  
ATOM   4138  CA  THR B 286      36.534 -14.257  16.925  1.00 89.33      B    C  
ATOM   4139  C   THR B 286      36.770 -12.773  16.660  1.00 89.99      B    C  
ATOM   4140  O   THR B 286      37.795 -12.208  17.037  1.00 87.34      B    O  
ATOM   4141  CB  THR B 286      35.566 -14.512  18.089  1.00 87.41      B    C  
ATOM   4142  CG2 THR B 286      35.988 -13.886  19.404  1.00 78.98      B    C  
ATOM   4143  OG1 THR B 286      34.283 -14.030  17.767  1.00 77.76      B    O  
ATOM   4144  N   SER B 287      35.830 -12.157  15.954  1.00 91.72      B    N  
ATOM   4145  CA  SER B 287      35.832 -10.720  15.688  1.00 91.32      B    C  
ATOM   4146  C   SER B 287      34.406 -10.203  15.777  1.00 91.57      B    C  
ATOM   4147  O   SER B 287      33.498 -10.817  15.218  1.00 89.48      B    O  
ATOM   4148  CB  SER B 287      36.429 -10.441  14.311  1.00 90.29      B    C  
ATOM   4149  OG  SER B 287      36.525  -9.061  14.093  1.00 79.50      B    O  
ATOM   4150  N   LYS B 288      34.205  -9.090  16.484  1.00 92.82      B    N  
ATOM   4151  CA  LYS B 288      32.893  -8.461  16.619  1.00 92.72      B    C  
ATOM   4152  C   LYS B 288      32.992  -7.001  17.060  1.00 93.75      B    C  
ATOM   4153  O   LYS B 288      34.064  -6.531  17.446  1.00 91.05      B    O  
ATOM   4154  CB  LYS B 288      31.993  -9.292  17.563  1.00 89.48      B    C  
ATOM   4155  CG  LYS B 288      32.384  -9.251  19.040  1.00 86.27      B    C  
ATOM   4156  CD  LYS B 288      31.387 -10.100  19.848  1.00 86.69      B    C  
ATOM   4157  CE  LYS B 288      31.507  -9.834  21.341  1.00 82.63      B    C  
ATOM   4158  NZ  LYS B 288      30.553 -10.636  22.118  1.00 78.40      B    N1+
ATOM   4159  N   SER B 289      31.859  -6.315  17.013  1.00 92.02      B    N  
ATOM   4160  CA  SER B 289      31.699  -4.999  17.629  1.00 91.47      B    C  
ATOM   4161  C   SER B 289      31.471  -5.161  19.130  1.00 91.47      B    C  
ATOM   4162  O   SER B 289      30.635  -5.952  19.555  1.00 89.05      B    O  
ATOM   4163  CB  SER B 289      30.535  -4.245  16.971  1.00 90.87      B    C  
ATOM   4164  OG  SER B 289      30.706  -4.213  15.568  1.00 83.42      B    O  
ATOM   4165  N   VAL B 290      32.245  -4.442  19.933  1.00 92.42      B    N  
ATOM   4166  CA  VAL B 290      32.306  -4.574  21.395  1.00 91.69      B    C  
ATOM   4167  C   VAL B 290      32.400  -3.206  22.073  1.00 91.56      B    C  
ATOM   4168  O   VAL B 290      32.767  -2.210  21.448  1.00 88.30      B    O  
ATOM   4169  CB  VAL B 290      33.491  -5.461  21.839  1.00 89.69      B    C  
ATOM   4170  CG1 VAL B 290      33.295  -6.906  21.399  1.00 83.17      B    C  
ATOM   4171  CG2 VAL B 290      34.846  -4.974  21.322  1.00 84.39      B    C  
ATOM   4172  N   GLN B 291      32.093  -3.173  23.348  1.00 91.52      B    N  
ATOM   4173  CA  GLN B 291      32.314  -1.994  24.190  1.00 90.00      B    C  
ATOM   4174  C   GLN B 291      33.797  -1.790  24.496  1.00 90.54      B    C  
ATOM   4175  O   GLN B 291      34.299  -0.666  24.470  1.00 85.57      B    O  
ATOM   4176  CB  GLN B 291      31.518  -2.164  25.495  1.00 88.47      B    C  
ATOM   4177  CG  GLN B 291      31.550  -0.898  26.376  1.00 86.64      B    C  
ATOM   4178  CD  GLN B 291      30.821   0.278  25.732  1.00 86.17      B    C  
ATOM   4179  NE2 GLN B 291      31.186   1.491  26.035  1.00 75.62      B    N  
ATOM   4180  OE1 GLN B 291      29.914   0.109  24.943  1.00 78.79      B    O  
ATOM   4181  N   ASP B 292      34.494  -2.879  24.781  1.00 89.73      B    N  
ATOM   4182  CA  ASP B 292      35.920  -2.898  25.058  1.00 88.38      B    C  
ATOM   4183  C   ASP B 292      36.543  -4.155  24.427  1.00 88.67      B    C  
ATOM   4184  O   ASP B 292      35.912  -5.204  24.367  1.00 83.88      B    O  
ATOM   4185  CB  ASP B 292      36.148  -2.842  26.576  1.00 85.55      B    C  
ATOM   4186  CG  ASP B 292      37.541  -2.350  26.976  1.00 77.46      B    C  
ATOM   4187  OD1 ASP B 292      38.461  -2.421  26.131  1.00 69.07      B    O  
ATOM   4188  OD2 ASP B 292      37.687  -1.927  28.146  1.00 68.64      B    O1-
ATOM   4189  N   LYS B 293      37.784  -4.052  23.964  1.00 88.54      B    N  
ATOM   4190  CA  LYS B 293      38.469  -5.133  23.246  1.00 87.06      B    C  
ATOM   4191  C   LYS B 293      38.558  -6.443  24.026  1.00 87.68      B    C  
ATOM   4192  O   LYS B 293      38.628  -7.513  23.433  1.00 83.20      B    O  
ATOM   4193  CB  LYS B 293      39.858  -4.655  22.801  1.00 84.08      B    C  
ATOM   4194  CG  LYS B 293      40.789  -4.354  23.990  1.00 81.58      B    C  
ATOM   4195  CD  LYS B 293      42.184  -4.024  23.486  1.00 79.23      B    C  
ATOM   4196  CE  LYS B 293      43.172  -4.017  24.650  1.00 73.66      B    C  
ATOM   4197  NZ  LYS B 293      44.529  -4.298  24.161  1.00 67.00      B    N1+
ATOM   4198  N   GLY B 294      38.528  -6.374  25.354  1.00 85.92      B    N  
ATOM   4199  CA  GLY B 294      38.535  -7.542  26.230  1.00 84.91      B    C  
ATOM   4200  C   GLY B 294      37.228  -8.344  26.216  1.00 86.99      B    C  
ATOM   4201  O   GLY B 294      37.217  -9.486  26.665  1.00 81.97      B    O  
ATOM   4202  N   GLN B 295      36.149  -7.794  25.676  1.00 86.86      B    N  
ATOM   4203  CA  GLN B 295      34.810  -8.382  25.686  1.00 86.71      B    C  
ATOM   4204  C   GLN B 295      34.455  -9.113  24.377  1.00 88.15      B    C  
ATOM   4205  O   GLN B 295      33.303  -9.456  24.135  1.00 83.85      B    O  
ATOM   4206  CB  GLN B 295      33.781  -7.290  26.019  1.00 85.11      B    C  
ATOM   4207  CG  GLN B 295      34.002  -6.693  27.416  1.00 83.85      B    C  
ATOM   4208  CD  GLN B 295      32.981  -5.607  27.750  1.00 79.54      B    C  
ATOM   4209  NE2 GLN B 295      32.696  -5.404  29.008  1.00 69.56      B    N  
ATOM   4210  OE1 GLN B 295      32.449  -4.915  26.896  1.00 71.51      B    O  
ATOM   4211  N   VAL B 296      35.439  -9.379  23.520  1.00 88.80      B    N  
ATOM   4212  CA  VAL B 296      35.230 -10.045  22.219  1.00 88.03      B    C  
ATOM   4213  C   VAL B 296      34.575 -11.421  22.368  1.00 88.37      B    C  
ATOM   4214  O   VAL B 296      33.778 -11.821  21.513  1.00 83.21      B    O  
ATOM   4215  CB  VAL B 296      36.581 -10.132  21.472  1.00 86.14      B    C  
ATOM   4216  CG1 VAL B 296      36.597 -11.122  20.313  1.00 77.87      B    C  
ATOM   4217  CG2 VAL B 296      36.925  -8.768  20.895  1.00 79.74      B    C  
ATOM   4218  N   ASN B 297      34.852 -12.138  23.444  1.00 89.31      B    N  
ATOM   4219  CA  ASN B 297      34.329 -13.481  23.684  1.00 87.59      B    C  
ATOM   4220  C   ASN B 297      32.987 -13.507  24.440  1.00 87.75      B    C  
ATOM   4221  O   ASN B 297      32.435 -14.585  24.665  1.00 82.07      B    O  
ATOM   4222  CB  ASN B 297      35.430 -14.314  24.364  1.00 84.83      B    C  
ATOM   4223  CG  ASN B 297      36.601 -14.593  23.423  1.00 81.84      B    C  
ATOM   4224  ND2 ASN B 297      37.785 -14.797  23.952  1.00 73.00      B    N  
ATOM   4225  OD1 ASN B 297      36.460 -14.651  22.214  1.00 72.98      B    O  
ATOM   4226  N   ASP B 298      32.446 -12.353  24.816  1.00 88.77      B    N  
ATOM   4227  CA  ASP B 298      31.164 -12.284  25.510  1.00 87.53      B    C  
ATOM   4228  C   ASP B 298      30.004 -12.733  24.598  1.00 87.10      B    C  
ATOM   4229  O   ASP B 298      30.111 -12.766  23.369  1.00 80.03      B    O  
ATOM   4230  CB  ASP B 298      30.917 -10.868  26.064  1.00 85.08      B    C  
ATOM   4231  CG  ASP B 298      31.821 -10.490  27.236  1.00 81.82      B    C  
ATOM   4232  OD1 ASP B 298      32.600 -11.347  27.704  1.00 75.60      B    O  
ATOM   4233  OD2 ASP B 298      31.692  -9.327  27.681  1.00 76.86      B    O1-
ATOM   4234  N   GLY B 299      28.869 -13.086  25.201  1.00 87.82      B    N  
ATOM   4235  CA  GLY B 299      27.653 -13.464  24.497  1.00 87.77      B    C  
ATOM   4236  C   GLY B 299      26.845 -12.271  23.979  1.00 89.43      B    C  
ATOM   4237  O   GLY B 299      27.138 -11.110  24.271  1.00 82.99      B    O  
ATOM   4238  N   GLY B 300      25.818 -12.580  23.223  1.00 88.13      B    N  
ATOM   4239  CA  GLY B 300      24.770 -11.637  22.853  1.00 88.50      B    C  
ATOM   4240  C   GLY B 300      23.639 -11.589  23.883  1.00 90.22      B    C  
ATOM   4241  O   GLY B 300      23.712 -12.232  24.936  1.00 85.47      B    O  
ATOM   4242  N   LYS B 301      22.590 -10.841  23.558  1.00 87.48      B    N  
ATOM   4243  CA  LYS B 301      21.427 -10.608  24.432  1.00 88.11      B    C  
ATOM   4244  C   LYS B 301      21.801  -9.963  25.776  1.00 88.91      B    C  
ATOM   4245  O   LYS B 301      21.107 -10.160  26.774  1.00 83.73      B    O  
ATOM   4246  CB  LYS B 301      20.587 -11.884  24.626  1.00 86.81      B    C  
ATOM   4247  CG  LYS B 301      20.221 -12.610  23.334  1.00 86.83      B    C  
ATOM   4248  CD  LYS B 301      19.374 -13.839  23.683  1.00 84.55      B    C  
ATOM   4249  CE  LYS B 301      19.045 -14.605  22.431  1.00 78.39      B    C  
ATOM   4250  NZ  LYS B 301      18.191 -15.776  22.724  1.00 71.88      B    N1+
ATOM   4251  N   GLN B 302      22.892  -9.223  25.792  1.00 89.75      B    N  
ATOM   4252  CA  GLN B 302      23.408  -8.558  26.981  1.00 87.99      B    C  
ATOM   4253  C   GLN B 302      23.506  -7.052  26.739  1.00 88.83      B    C  
ATOM   4254  O   GLN B 302      23.963  -6.601  25.693  1.00 82.83      B    O  
ATOM   4255  CB  GLN B 302      24.773  -9.144  27.377  1.00 83.40      B    C  
ATOM   4256  CG  GLN B 302      24.680 -10.629  27.756  1.00 76.67      B    C  
ATOM   4257  CD  GLN B 302      26.012 -11.203  28.242  1.00 72.40      B    C  
ATOM   4258  NE2 GLN B 302      26.143 -12.509  28.292  1.00 62.04      B    N  
ATOM   4259  OE1 GLN B 302      26.942 -10.509  28.597  1.00 64.65      B    O  
ATOM   4260  N   GLY B 303      23.098  -6.274  27.727  1.00 86.98      B    N  
ATOM   4261  CA  GLY B 303      23.270  -4.827  27.722  1.00 85.76      B    C  
ATOM   4262  C   GLY B 303      24.733  -4.411  27.902  1.00 86.57      B    C  
ATOM   4263  O   GLY B 303      25.599  -5.212  28.242  1.00 77.73      B    O  
ATOM   4264  N   GLY B 304      24.996  -3.118  27.692  1.00 86.13      B    N  
ATOM   4265  CA  GLY B 304      26.315  -2.531  27.916  1.00 86.90      B    C  
ATOM   4266  C   GLY B 304      27.252  -2.558  26.706  1.00 89.85      B    C  
ATOM   4267  O   GLY B 304      28.297  -1.916  26.761  1.00 82.94      B    O  
ATOM   4268  N   ASN B 305      26.903  -3.220  25.612  1.00 89.46      B    N  
ATOM   4269  CA  ASN B 305      27.696  -3.207  24.385  1.00 90.99      B    C  
ATOM   4270  C   ASN B 305      27.147  -2.178  23.382  1.00 91.76      B    C  
ATOM   4271  O   ASN B 305      26.213  -2.471  22.637  1.00 87.74      B    O  
ATOM   4272  CB  ASN B 305      27.784  -4.631  23.811  1.00 88.96      B    C  
ATOM   4273  CG  ASN B 305      28.715  -4.702  22.612  1.00 90.16      B    C  
ATOM   4274  ND2 ASN B 305      28.805  -5.858  21.986  1.00 84.31      B    N  
ATOM   4275  OD1 ASN B 305      29.376  -3.759  22.233  1.00 85.76      B    O  
ATOM   4276  N   GLN B 306      27.763  -1.017  23.335  1.00 90.65      B    N  
ATOM   4277  CA  GLN B 306      27.413   0.083  22.419  1.00 90.27      B    C  
ATOM   4278  C   GLN B 306      28.182   0.029  21.087  1.00 91.17      B    C  
ATOM   4279  O   GLN B 306      28.013   0.911  20.251  1.00 85.87      B    O  
ATOM   4280  CB  GLN B 306      27.649   1.428  23.116  1.00 88.15      B    C  
ATOM   4281  CG  GLN B 306      26.820   1.603  24.401  1.00 84.46      B    C  
ATOM   4282  CD  GLN B 306      27.214   2.855  25.182  1.00 81.44      B    C  
ATOM   4283  NE2 GLN B 306      26.684   3.038  26.367  1.00 69.46      B    N  
ATOM   4284  OE1 GLN B 306      28.024   3.671  24.778  1.00 71.82      B    O  
ATOM   4285  N   GLY B 307      29.062  -0.950  20.883  1.00 90.28      B    N  
ATOM   4286  CA  GLY B 307      29.867  -1.057  19.663  1.00 90.26      B    C  
ATOM   4287  C   GLY B 307      30.849   0.102  19.471  1.00 92.07      B    C  
ATOM   4288  O   GLY B 307      31.072   0.539  18.343  1.00 87.29      B    O  
ATOM   4289  N   THR B 308      31.446   0.601  20.549  1.00 91.21      B    N  
ATOM   4290  CA  THR B 308      32.447   1.678  20.493  1.00 90.18      B    C  
ATOM   4291  C   THR B 308      33.748   1.245  19.819  1.00 91.18      B    C  
ATOM   4292  O   THR B 308      34.517   2.076  19.341  1.00 87.18      B    O  
ATOM   4293  CB  THR B 308      32.788   2.188  21.894  1.00 89.18      B    C  
ATOM   4294  CG2 THR B 308      31.581   2.839  22.572  1.00 78.98      B    C  
ATOM   4295  OG1 THR B 308      33.215   1.120  22.710  1.00 79.66      B    O  
ATOM   4296  N   THR B 309      33.995  -0.062  19.774  1.00 91.30      B    N  
ATOM   4297  CA  THR B 309      35.220  -0.667  19.261  1.00 90.87      B    C  
ATOM   4298  C   THR B 309      34.860  -1.866  18.400  1.00 91.54      B    C  
ATOM   4299  O   THR B 309      34.014  -2.670  18.782  1.00 88.23      B    O  
ATOM   4300  CB  THR B 309      36.125  -1.083  20.434  1.00 89.28      B    C  
ATOM   4301  CG2 THR B 309      37.481  -1.617  20.002  1.00 81.73      B    C  
ATOM   4302  OG1 THR B 309      36.377   0.012  21.278  1.00 80.73      B    O  
ATOM   4303  N   VAL B 310      35.530  -2.026  17.259  1.00 92.99      B    N  
ATOM   4304  CA  VAL B 310      35.543  -3.302  16.535  1.00 92.97      B    C  
ATOM   4305  C   VAL B 310      36.852  -4.001  16.868  1.00 92.89      B    C  
ATOM   4306  O   VAL B 310      37.916  -3.428  16.666  1.00 90.86      B    O  
ATOM   4307  CB  VAL B 310      35.366  -3.110  15.028  1.00 92.15      B    C  
ATOM   4308  CG1 VAL B 310      35.483  -4.438  14.273  1.00 87.85      B    C  
ATOM   4309  CG2 VAL B 310      33.975  -2.536  14.736  1.00 88.48      B    C  
ATOM   4310  N   ALA B 311      36.784  -5.218  17.377  1.00 92.98      B    N  
ATOM   4311  CA  ALA B 311      37.956  -5.975  17.775  1.00 92.50      B    C  
ATOM   4312  C   ALA B 311      37.949  -7.375  17.161  1.00 93.03      B    C  
ATOM   4313  O   ALA B 311      36.909  -8.036  17.063  1.00 90.43      B    O  
ATOM   4314  CB  ALA B 311      38.053  -5.997  19.300  1.00 90.85      B    C  
ATOM   4315  N   GLY B 312      39.132  -7.831  16.765  1.00 91.87      B    N  
ATOM   4316  CA  GLY B 312      39.421  -9.201  16.391  1.00 90.90      B    C  
ATOM   4317  C   GLY B 312      40.484  -9.780  17.315  1.00 91.64      B    C  
ATOM   4318  O   GLY B 312      41.463  -9.103  17.633  1.00 89.32      B    O  
ATOM   4319  N   ARG B 313      40.303 -11.024  17.734  1.00 91.54      B    N  
ATOM   4320  CA  ARG B 313      41.231 -11.746  18.599  1.00 90.91      B    C  
ATOM   4321  C   ARG B 313      41.467 -13.149  18.061  1.00 90.88      B    C  
ATOM   4322  O   ARG B 313      40.549 -13.806  17.595  1.00 87.88      B    O  
ATOM   4323  CB  ARG B 313      40.683 -11.745  20.033  1.00 89.03      B    C  
ATOM   4324  CG  ARG B 313      41.646 -12.358  21.054  1.00 83.57      B    C  
ATOM   4325  CD  ARG B 313      41.096 -12.143  22.462  1.00 81.63      B    C  
ATOM   4326  NE  ARG B 313      41.979 -12.734  23.473  1.00 73.75      B    N  
ATOM   4327  CZ  ARG B 313      41.847 -12.650  24.782  1.00 67.29      B    C  
ATOM   4328  NH1 ARG B 313      40.875 -11.990  25.333  1.00 60.09      B    N1+
ATOM   4329  NH2 ARG B 313      42.696 -13.251  25.539  1.00 58.51      B    N  
ATOM   4330  N   GLU B 314      42.730 -13.584  18.116  1.00 90.95      B    N  
ATOM   4331  CA  GLU B 314      43.160 -14.964  17.900  1.00 90.28      B    C  
ATOM   4332  C   GLU B 314      43.940 -15.398  19.129  1.00 90.77      B    C  
ATOM   4333  O   GLU B 314      44.903 -14.734  19.521  1.00 88.41      B    O  
ATOM   4334  CB  GLU B 314      44.078 -15.057  16.680  1.00 88.19      B    C  
ATOM   4335  CG  GLU B 314      43.370 -14.888  15.335  1.00 81.75      B    C  
ATOM   4336  CD  GLU B 314      42.801 -16.194  14.752  1.00 81.88      B    C  
ATOM   4337  OE1 GLU B 314      42.003 -16.083  13.804  1.00 74.81      B    O  
ATOM   4338  OE2 GLU B 314      43.185 -17.288  15.184  1.00 75.27      B    O1-
ATOM   4339  N   GLU B 315      43.551 -16.507  19.732  1.00 89.56      B    N  
ATOM   4340  CA  GLU B 315      44.192 -17.034  20.930  1.00 88.84      B    C  
ATOM   4341  C   GLU B 315      44.363 -18.549  20.844  1.00 89.07      B    C  
ATOM   4342  O   GLU B 315      43.613 -19.257  20.175  1.00 86.13      B    O  
ATOM   4343  CB  GLU B 315      43.435 -16.582  22.192  1.00 86.27      B    C  
ATOM   4344  CG  GLU B 315      41.984 -17.083  22.292  1.00 77.64      B    C  
ATOM   4345  CD  GLU B 315      41.212 -16.455  23.472  1.00 77.80      B    C  
ATOM   4346  OE1 GLU B 315      39.962 -16.529  23.477  1.00 68.93      B    O  
ATOM   4347  OE2 GLU B 315      41.849 -15.850  24.361  1.00 71.01      B    O1-
ATOM   4348  N   GLY B 316      45.389 -19.042  21.495  1.00 89.25      B    N  
ATOM   4349  CA  GLY B 316      45.653 -20.465  21.507  1.00 89.29      B    C  
ATOM   4350  C   GLY B 316      46.855 -20.851  22.351  1.00 90.60      B    C  
ATOM   4351  O   GLY B 316      47.512 -20.028  22.986  1.00 89.11      B    O  
ATOM   4352  N   THR B 317      47.137 -22.139  22.317  1.00 88.74      B    N  
ATOM   4353  CA  THR B 317      48.255 -22.721  23.047  1.00 88.32      B    C  
ATOM   4354  C   THR B 317      49.099 -23.566  22.099  1.00 88.60      B    C  
ATOM   4355  O   THR B 317      48.596 -24.485  21.452  1.00 87.23      B    O  
ATOM   4356  CB  THR B 317      47.762 -23.565  24.228  1.00 87.47      B    C  
ATOM   4357  CG2 THR B 317      48.905 -23.959  25.158  1.00 78.09      B    C  
ATOM   4358  OG1 THR B 317      46.818 -22.886  25.013  1.00 77.62      B    O  
ATOM   4359  N   ILE B 318      50.412 -23.290  22.041  1.00 91.69      B    N  
ATOM   4360  CA  ILE B 318      51.375 -24.077  21.289  1.00 91.54      B    C  
ATOM   4361  C   ILE B 318      52.244 -24.912  22.238  1.00 91.92      B    C  
ATOM   4362  O   ILE B 318      52.805 -24.406  23.208  1.00 90.08      B    O  
ATOM   4363  CB  ILE B 318      52.181 -23.205  20.304  1.00 90.05      B    C  
ATOM   4364  CG1 ILE B 318      52.945 -24.088  19.294  1.00 87.55      B    C  
ATOM   4365  CG2 ILE B 318      53.123 -22.226  21.027  1.00 86.78      B    C  
ATOM   4366  CD1 ILE B 318      53.522 -23.304  18.105  1.00 82.16      B    C  
ATOM   4367  N   GLN B 319      52.335 -26.192  21.938  1.00 91.28      B    N  
ATOM   4368  CA  GLN B 319      53.199 -27.130  22.643  1.00 90.14      B    C  
ATOM   4369  C   GLN B 319      54.367 -27.527  21.739  1.00 90.65      B    C  
ATOM   4370  O   GLN B 319      54.176 -28.219  20.737  1.00 87.82      B    O  
ATOM   4371  CB  GLN B 319      52.383 -28.329  23.118  1.00 88.86      B    C  
ATOM   4372  CG  GLN B 319      53.252 -29.329  23.897  1.00 86.84      B    C  
ATOM   4373  CD  GLN B 319      52.418 -30.470  24.473  1.00 85.86      B    C  
ATOM   4374  NE2 GLN B 319      52.071 -30.399  25.735  1.00 75.55      B    N  
ATOM   4375  OE1 GLN B 319      52.088 -31.447  23.814  1.00 77.33      B    O  
ATOM   4376  N   ASN B 320      55.591 -27.157  22.146  1.00 91.02      B    N  
ATOM   4377  CA  ASN B 320      56.819 -27.613  21.517  1.00 90.62      B    C  
ATOM   4378  C   ASN B 320      57.396 -28.818  22.262  1.00 91.00      B    C  
ATOM   4379  O   ASN B 320      57.269 -28.960  23.481  1.00 87.59      B    O  
ATOM   4380  CB  ASN B 320      57.814 -26.446  21.420  1.00 88.90      B    C  
ATOM   4381  CG  ASN B 320      57.419 -25.476  20.312  1.00 89.73      B    C  
ATOM   4382  ND2 ASN B 320      57.393 -24.195  20.587  1.00 79.50      B    N  
ATOM   4383  OD1 ASN B 320      57.141 -25.859  19.205  1.00 78.53      B    O  
ATOM   4384  N   THR B 321      58.043 -29.690  21.514  1.00 91.96      B    N  
ATOM   4385  CA  THR B 321      58.765 -30.839  22.048  1.00 90.74      B    C  
ATOM   4386  C   THR B 321      60.261 -30.625  21.907  1.00 91.14      B    C  
ATOM   4387  O   THR B 321      60.749 -30.333  20.820  1.00 86.33      B    O  
ATOM   4388  CB  THR B 321      58.352 -32.173  21.389  1.00 87.84      B    C  
ATOM   4389  CG2 THR B 321      57.376 -32.950  22.250  1.00 74.16      B    C  
ATOM   4390  OG1 THR B 321      57.723 -32.003  20.135  1.00 75.16      B    O  
ATOM   4391  N   TRP B 322      61.009 -30.798  23.001  1.00 90.28      B    N  
ATOM   4392  CA  TRP B 322      62.460 -30.768  22.980  1.00 89.37      B    C  
ATOM   4393  C   TRP B 322      62.998 -32.090  22.445  1.00 89.34      B    C  
ATOM   4394  O   TRP B 322      62.484 -33.167  22.754  1.00 83.58      B    O  
ATOM   4395  CB  TRP B 322      62.991 -30.446  24.379  1.00 87.22      B    C  
ATOM   4396  CG  TRP B 322      64.461 -30.124  24.457  1.00 87.61      B    C  
ATOM   4397  CD1 TRP B 322      65.329 -30.592  25.378  1.00 82.34      B    C  
ATOM   4398  CD2 TRP B 322      65.231 -29.209  23.611  1.00 87.34      B    C  
ATOM   4399  CE2 TRP B 322      66.570 -29.191  24.103  1.00 86.18      B    C  
ATOM   4400  CE3 TRP B 322      64.937 -28.412  22.487  1.00 85.21      B    C  
ATOM   4401  NE1 TRP B 322      66.577 -30.036  25.174  1.00 81.52      B    N  
ATOM   4402  CZ2 TRP B 322      67.571 -28.409  23.496  1.00 86.02      B    C  
ATOM   4403  CZ3 TRP B 322      65.939 -27.639  21.890  1.00 80.92      B    C  
ATOM   4404  CH2 TRP B 322      67.237 -27.642  22.391  1.00 82.24      B    C  
ATOM   4405  N   ARG B 323      64.041 -32.030  21.598  1.00 89.27      B    N  
ATOM   4406  CA  ARG B 323      64.580 -33.232  20.942  1.00 87.16      B    C  
ATOM   4407  C   ARG B 323      65.311 -34.170  21.898  1.00 88.24      B    C  
ATOM   4408  O   ARG B 323      65.495 -35.349  21.574  1.00 82.13      B    O  
ATOM   4409  CB  ARG B 323      65.444 -32.831  19.740  1.00 81.88      B    C  
ATOM   4410  CG  ARG B 323      66.791 -32.210  20.135  1.00 72.52      B    C  
ATOM   4411  CD  ARG B 323      67.549 -31.765  18.883  1.00 70.44      B    C  
ATOM   4412  NE  ARG B 323      68.931 -31.414  19.206  1.00 63.63      B    N  
ATOM   4413  CZ  ARG B 323      69.871 -31.074  18.342  1.00 58.78      B    C  
ATOM   4414  NH1 ARG B 323      69.626 -30.926  17.075  1.00 55.37      B    N1+
ATOM   4415  NH2 ARG B 323      71.082 -30.884  18.735  1.00 51.85      B    N  
ATOM   4416  N   TYR B 324      65.735 -33.649  23.043  1.00 87.27      B    N  
ATOM   4417  CA  TYR B 324      66.426 -34.381  24.097  1.00 85.38      B    C  
ATOM   4418  C   TYR B 324      65.503 -34.577  25.306  1.00 84.78      B    C  
ATOM   4419  O   TYR B 324      64.601 -33.788  25.559  1.00 76.26      B    O  
ATOM   4420  CB  TYR B 324      67.708 -33.642  24.487  1.00 82.31      B    C  
ATOM   4421  CG  TYR B 324      68.652 -33.360  23.337  1.00 82.48      B    C  
ATOM   4422  CD1 TYR B 324      69.334 -34.411  22.683  1.00 75.57      B    C  
ATOM   4423  CD2 TYR B 324      68.870 -32.034  22.914  1.00 76.10      B    C  
ATOM   4424  CE1 TYR B 324      70.238 -34.139  21.652  1.00 72.10      B    C  
ATOM   4425  CE2 TYR B 324      69.775 -31.758  21.876  1.00 72.46      B    C  
ATOM   4426  CZ  TYR B 324      70.469 -32.807  21.255  1.00 75.39      B    C  
ATOM   4427  OH  TYR B 324      71.372 -32.547  20.267  1.00 73.49      B    O  
ATOM   4428  N   HIS B 325      65.712 -35.643  26.056  1.00 84.91      B    N  
ATOM   4429  CA  HIS B 325      65.043 -35.942  27.331  1.00 83.03      B    C  
ATOM   4430  C   HIS B 325      63.504 -35.989  27.305  1.00 84.44      B    C  
ATOM   4431  O   HIS B 325      62.870 -36.101  28.358  1.00 76.70      B    O  
ATOM   4432  CB  HIS B 325      65.580 -35.016  28.433  1.00 78.90      B    C  
ATOM   4433  CG  HIS B 325      67.081 -34.958  28.456  1.00 77.06      B    C  
ATOM   4434  CD2 HIS B 325      67.847 -33.869  28.127  1.00 65.37      B    C  
ATOM   4435  ND1 HIS B 325      67.934 -36.023  28.694  1.00 67.22      B    N  
ATOM   4436  CE1 HIS B 325      69.185 -35.578  28.527  1.00 63.04      B    C  
ATOM   4437  NE2 HIS B 325      69.162 -34.291  28.179  1.00 63.61      B    N  
ATOM   4438  N   GLY B 326      62.846 -35.913  26.122  1.00 85.65      B    N  
ATOM   4439  CA  GLY B 326      61.393 -35.965  25.978  1.00 85.14      B    C  
ATOM   4440  C   GLY B 326      60.644 -34.792  26.623  1.00 87.02      B    C  
ATOM   4441  O   GLY B 326      59.445 -34.904  26.880  1.00 81.65      B    O  
ATOM   4442  N   LEU B 327      61.350 -33.689  26.898  1.00 87.44      B    N  
ATOM   4443  CA  LEU B 327      60.749 -32.507  27.513  1.00 87.97      B    C  
ATOM   4444  C   LEU B 327      59.722 -31.884  26.579  1.00 89.79      B    C  
ATOM   4445  O   LEU B 327      59.909 -31.809  25.368  1.00 85.87      B    O  
ATOM   4446  CB  LEU B 327      61.853 -31.493  27.886  1.00 84.44      B    C  
ATOM   4447  CG  LEU B 327      62.723 -31.934  29.074  1.00 79.57      B    C  
ATOM   4448  CD1 LEU B 327      63.987 -31.082  29.139  1.00 72.47      B    C  
ATOM   4449  CD2 LEU B 327      61.974 -31.783  30.395  1.00 72.38      B    C  
ATOM   4450  N   ARG B 328      58.636 -31.394  27.168  1.00 90.17      B    N  
ATOM   4451  CA  ARG B 328      57.593 -30.631  26.479  1.00 90.56      B    C  
ATOM   4452  C   ARG B 328      57.308 -29.361  27.265  1.00 91.48      B    C  
ATOM   4453  O   ARG B 328      57.337 -29.391  28.490  1.00 86.97      B    O  
ATOM   4454  CB  ARG B 328      56.315 -31.463  26.310  1.00 88.05      B    C  
ATOM   4455  CG  ARG B 328      56.539 -32.685  25.401  1.00 82.26      B    C  
ATOM   4456  CD  ARG B 328      55.225 -33.429  25.167  1.00 80.42      B    C  
ATOM   4457  NE  ARG B 328      55.451 -34.647  24.372  1.00 70.84      B    N  
ATOM   4458  CZ  ARG B 328      54.518 -35.509  23.991  1.00 64.13      B    C  
ATOM   4459  NH1 ARG B 328      53.263 -35.330  24.295  1.00 57.90      B    N1+
ATOM   4460  NH2 ARG B 328      54.847 -36.560  23.316  1.00 56.24      B    N  
ATOM   4461  N   SER B 329      57.046 -28.297  26.574  1.00 90.68      B    N  
ATOM   4462  CA  SER B 329      56.603 -27.042  27.166  1.00 91.27      B    C  
ATOM   4463  C   SER B 329      55.451 -26.484  26.336  1.00 92.10      B    C  
ATOM   4464  O   SER B 329      55.470 -26.588  25.108  1.00 89.08      B    O  
ATOM   4465  CB  SER B 329      57.751 -26.041  27.234  1.00 89.47      B    C  
ATOM   4466  OG  SER B 329      57.329 -24.850  27.867  1.00 81.12      B    O  
ATOM   4467  N   SER B 330      54.463 -25.931  27.024  1.00 91.96      B    N  
ATOM   4468  CA  SER B 330      53.320 -25.269  26.409  1.00 91.42      B    C  
ATOM   4469  C   SER B 330      53.296 -23.815  26.863  1.00 92.09      B    C  
ATOM   4470  O   SER B 330      53.518 -23.530  28.030  1.00 86.89      B    O  
ATOM   4471  CB  SER B 330      52.003 -25.965  26.776  1.00 88.17      B    C  
ATOM   4472  OG  SER B 330      52.020 -27.322  26.365  1.00 77.26      B    O  
ATOM   4473  N   ASN B 331      53.033 -22.907  25.947  1.00 91.22      B    N  
ATOM   4474  CA  ASN B 331      52.771 -21.504  26.244  1.00 90.94      B    C  
ATOM   4475  C   ASN B 331      51.591 -21.017  25.412  1.00 91.70      B    C  
ATOM   4476  O   ASN B 331      51.406 -21.450  24.271  1.00 88.70      B    O  
ATOM   4477  CB  ASN B 331      54.020 -20.640  25.979  1.00 89.73      B    C  
ATOM   4478  CG  ASN B 331      54.844 -20.449  27.231  1.00 88.07      B    C  
ATOM   4479  ND2 ASN B 331      55.978 -21.099  27.326  1.00 78.82      B    N  
ATOM   4480  OD1 ASN B 331      54.511 -19.702  28.139  1.00 78.89      B    O  
ATOM   4481  N   ASP B 332      50.839 -20.096  25.988  1.00 91.99      B    N  
ATOM   4482  CA  ASP B 332      49.732 -19.455  25.316  1.00 91.51      B    C  
ATOM   4483  C   ASP B 332      50.231 -18.311  24.428  1.00 91.50      B    C  
ATOM   4484  O   ASP B 332      51.284 -17.711  24.675  1.00 87.45      B    O  
ATOM   4485  CB  ASP B 332      48.682 -18.987  26.348  1.00 89.33      B    C  
ATOM   4486  CG  ASP B 332      48.189 -20.148  27.224  1.00 86.63      B    C  
ATOM   4487  OD1 ASP B 332      48.121 -21.291  26.717  1.00 77.96      B    O  
ATOM   4488  OD2 ASP B 332      47.968 -19.905  28.429  1.00 79.70      B    O1-
ATOM   4489  N   TYR B 333      49.495 -18.053  23.377  1.00 92.53      B    N  
ATOM   4490  CA  TYR B 333      49.678 -16.905  22.500  1.00 92.06      B    C  
ATOM   4491  C   TYR B 333      48.342 -16.210  22.292  1.00 92.34      B    C  
ATOM   4492  O   TYR B 333      47.293 -16.846  22.311  1.00 89.34      B    O  
ATOM   4493  CB  TYR B 333      50.326 -17.323  21.176  1.00 90.12      B    C  
ATOM   4494  CG  TYR B 333      49.564 -18.371  20.399  1.00 91.49      B    C  
ATOM   4495  CD1 TYR B 333      49.924 -19.736  20.507  1.00 87.86      B    C  
ATOM   4496  CD2 TYR B 333      48.488 -18.014  19.566  1.00 88.38      B    C  
ATOM   4497  CE1 TYR B 333      49.217 -20.713  19.796  1.00 86.94      B    C  
ATOM   4498  CE2 TYR B 333      47.770 -18.988  18.861  1.00 86.96      B    C  
ATOM   4499  CZ  TYR B 333      48.130 -20.335  18.969  1.00 88.50      B    C  
ATOM   4500  OH  TYR B 333      47.435 -21.292  18.279  1.00 86.98      B    O  
ATOM   4501  N   ASP B 334      48.431 -14.915  22.095  1.00 91.66      B    N  
ATOM   4502  CA  ASP B 334      47.272 -14.048  21.913  1.00 91.01      B    C  
ATOM   4503  C   ASP B 334      47.652 -12.905  20.977  1.00 91.59      B    C  
ATOM   4504  O   ASP B 334      48.709 -12.283  21.133  1.00 87.59      B    O  
ATOM   4505  CB  ASP B 334      46.834 -13.554  23.301  1.00 87.41      B    C  
ATOM   4506  CG  ASP B 334      45.524 -12.771  23.298  1.00 78.75      B    C  
ATOM   4507  OD1 ASP B 334      44.937 -12.559  22.219  1.00 69.40      B    O  
ATOM   4508  OD2 ASP B 334      45.101 -12.378  24.405  1.00 70.22      B    O1-
ATOM   4509  N   ALA B 335      46.818 -12.645  19.965  1.00 90.92      B    N  
ATOM   4510  CA  ALA B 335      46.924 -11.509  19.073  1.00 90.42      B    C  
ATOM   4511  C   ALA B 335      45.583 -10.796  18.981  1.00 91.14      B    C  
ATOM   4512  O   ALA B 335      44.554 -11.408  18.702  1.00 88.62      B    O  
ATOM   4513  CB  ALA B 335      47.430 -11.970  17.701  1.00 88.87      B    C  
ATOM   4514  N   GLU B 336      45.621  -9.492  19.168  1.00 90.10      B    N  
ATOM   4515  CA  GLU B 336      44.455  -8.626  19.100  1.00 89.91      B    C  
ATOM   4516  C   GLU B 336      44.678  -7.514  18.071  1.00 90.47      B    C  
ATOM   4517  O   GLU B 336      45.761  -6.939  17.961  1.00 88.14      B    O  
ATOM   4518  CB  GLU B 336      44.130  -8.012  20.470  1.00 87.82      B    C  
ATOM   4519  CG  GLU B 336      43.817  -9.033  21.573  1.00 78.94      B    C  
ATOM   4520  CD  GLU B 336      43.543  -8.346  22.932  1.00 78.30      B    C  
ATOM   4521  OE1 GLU B 336      42.704  -8.832  23.707  1.00 69.39      B    O  
ATOM   4522  OE2 GLU B 336      44.162  -7.280  23.217  1.00 71.62      B    O1-
ATOM   4523  N   VAL B 337      43.627  -7.190  17.346  1.00 91.66      B    N  
ATOM   4524  CA  VAL B 337      43.542  -6.010  16.484  1.00 91.65      B    C  
ATOM   4525  C   VAL B 337      42.230  -5.311  16.817  1.00 91.82      B    C  
ATOM   4526  O   VAL B 337      41.187  -5.953  16.800  1.00 89.77      B    O  
ATOM   4527  CB  VAL B 337      43.582  -6.384  14.996  1.00 90.36      B    C  
ATOM   4528  CG1 VAL B 337      43.546  -5.136  14.108  1.00 85.33      B    C  
ATOM   4529  CG2 VAL B 337      44.849  -7.168  14.646  1.00 86.59      B    C  
ATOM   4530  N   TRP B 338      42.264  -4.023  17.109  1.00 93.06      B    N  
ATOM   4531  CA  TRP B 338      41.055  -3.257  17.398  1.00 92.84      B    C  
ATOM   4532  C   TRP B 338      41.085  -1.888  16.733  1.00 92.70      B    C  
ATOM   4533  O   TRP B 338      42.135  -1.258  16.619  1.00 89.07      B    O  
ATOM   4534  CB  TRP B 338      40.823  -3.150  18.911  1.00 91.27      B    C  
ATOM   4535  CG  TRP B 338      41.839  -2.336  19.644  1.00 91.89      B    C  
ATOM   4536  CD1 TRP B 338      41.735  -1.023  19.951  1.00 87.13      B    C  
ATOM   4537  CD2 TRP B 338      43.157  -2.761  20.139  1.00 89.38      B    C  
ATOM   4538  CE2 TRP B 338      43.787  -1.629  20.727  1.00 88.45      B    C  
ATOM   4539  CE3 TRP B 338      43.863  -3.977  20.134  1.00 84.27      B    C  
ATOM   4540  NE1 TRP B 338      42.889  -0.599  20.597  1.00 85.86      B    N  
ATOM   4541  CZ2 TRP B 338      45.096  -1.696  21.286  1.00 86.95      B    C  
ATOM   4542  CZ3 TRP B 338      45.164  -4.046  20.690  1.00 81.71      B    C  
ATOM   4543  CH2 TRP B 338      45.761  -2.919  21.244  1.00 83.01      B    C  
ATOM   4544  N   SER B 339      39.922  -1.431  16.322  1.00 92.27      B    N  
ATOM   4545  CA  SER B 339      39.684  -0.087  15.795  1.00 90.96      B    C  
ATOM   4546  C   SER B 339      38.731   0.649  16.732  1.00 90.69      B    C  
ATOM   4547  O   SER B 339      37.660   0.134  17.046  1.00 87.88      B    O  
ATOM   4548  CB  SER B 339      39.096  -0.149  14.387  1.00 89.99      B    C  
ATOM   4549  OG  SER B 339      39.999  -0.797  13.502  1.00 84.44      B    O  
ATOM   4550  N   ASP B 340      39.134   1.821  17.179  1.00 90.72      B    N  
ATOM   4551  CA  ASP B 340      38.360   2.671  18.082  1.00 89.53      B    C  
ATOM   4552  C   ASP B 340      38.527   4.157  17.714  1.00 89.58      B    C  
ATOM   4553  O   ASP B 340      39.244   4.520  16.773  1.00 83.56      B    O  
ATOM   4554  CB  ASP B 340      38.746   2.364  19.546  1.00 85.63      B    C  
ATOM   4555  CG  ASP B 340      40.177   2.735  19.946  1.00 84.13      B    C  
ATOM   4556  OD1 ASP B 340      40.852   3.488  19.208  1.00 75.20      B    O  
ATOM   4557  OD2 ASP B 340      40.607   2.310  21.041  1.00 79.51      B    O1-
ATOM   4558  N   ALA B 341      37.892   5.033  18.472  1.00 88.22      B    N  
ATOM   4559  CA  ALA B 341      37.974   6.476  18.269  1.00 86.31      B    C  
ATOM   4560  C   ALA B 341      39.388   7.057  18.487  1.00 86.88      B    C  
ATOM   4561  O   ALA B 341      39.679   8.163  18.039  1.00 81.82      B    O  
ATOM   4562  CB  ALA B 341      36.949   7.137  19.197  1.00 84.67      B    C  
ATOM   4563  N   ASN B 342      40.286   6.323  19.138  1.00 87.55      B    N  
ATOM   4564  CA  ASN B 342      41.661   6.743  19.414  1.00 86.39      B    C  
ATOM   4565  C   ASN B 342      42.650   6.333  18.311  1.00 86.13      B    C  
ATOM   4566  O   ASN B 342      43.857   6.509  18.467  1.00 78.10      B    O  
ATOM   4567  CB  ASN B 342      42.076   6.212  20.795  1.00 84.78      B    C  
ATOM   4568  CG  ASN B 342      41.180   6.712  21.909  1.00 81.30      B    C  
ATOM   4569  ND2 ASN B 342      40.706   5.814  22.742  1.00 70.97      B    N  
ATOM   4570  OD1 ASN B 342      40.912   7.890  22.052  1.00 71.81      B    O  
ATOM   4571  N   GLY B 343      42.170   5.783  17.197  1.00 85.89      B    N  
ATOM   4572  CA  GLY B 343      43.000   5.340  16.072  1.00 84.10      B    C  
ATOM   4573  C   GLY B 343      43.364   3.857  16.098  1.00 86.09      B    C  
ATOM   4574  O   GLY B 343      44.150   3.421  15.260  1.00 78.31      B    O  
ATOM   4575  N   GLY B 344      42.802   3.107  17.029  1.00 86.75      B    N  
ATOM   4576  CA  GLY B 344      42.964   1.665  17.149  1.00 86.47      B    C  
ATOM   4577  C   GLY B 344      44.340   1.239  17.645  1.00 88.16      B    C  
ATOM   4578  O   GLY B 344      45.158   2.035  18.099  1.00 82.15      B    O  
ATOM   4579  N   GLY B 345      44.592  -0.064  17.551  1.00 86.33      B    N  
ATOM   4580  CA  GLY B 345      45.859  -0.647  17.961  1.00 86.34      B    C  
ATOM   4581  C   GLY B 345      45.974  -2.124  17.639  1.00 88.39      B    C  
ATOM   4582  O   GLY B 345      45.027  -2.778  17.190  1.00 84.80      B    O  
ATOM   4583  N   HIS B 346      47.171  -2.642  17.894  1.00 90.02      B    N  
ATOM   4584  CA  HIS B 346      47.511  -4.040  17.706  1.00 89.09      B    C  
ATOM   4585  C   HIS B 346      48.229  -4.583  18.941  1.00 89.12      B    C  
ATOM   4586  O   HIS B 346      49.066  -3.910  19.547  1.00 84.61      B    O  
ATOM   4587  CB  HIS B 346      48.417  -4.209  16.476  1.00 86.52      B    C  
ATOM   4588  CG  HIS B 346      47.758  -3.903  15.170  1.00 87.13      B    C  
ATOM   4589  CD2 HIS B 346      47.353  -2.683  14.733  1.00 78.19      B    C  
ATOM   4590  ND1 HIS B 346      47.483  -4.819  14.164  1.00 77.31      B    N  
ATOM   4591  CE1 HIS B 346      46.931  -4.150  13.152  1.00 78.77      B    C  
ATOM   4592  NE2 HIS B 346      46.832  -2.855  13.463  1.00 81.24      B    N  
ATOM   4593  N   THR B 347      47.981  -5.842  19.254  1.00 87.14      B    N  
ATOM   4594  CA  THR B 347      48.847  -6.675  20.088  1.00 85.33      B    C  
ATOM   4595  C   THR B 347      49.246  -7.875  19.234  1.00 85.09      B    C  
ATOM   4596  O   THR B 347      48.392  -8.674  18.877  1.00 79.20      B    O  
ATOM   4597  CB  THR B 347      48.143  -7.106  21.381  1.00 83.04      B    C  
ATOM   4598  CG2 THR B 347      49.090  -7.820  22.339  1.00 71.28      B    C  
ATOM   4599  OG1 THR B 347      47.673  -5.966  22.067  1.00 72.93      B    O  
ATOM   4600  N   PRO B 348      50.509  -8.015  18.810  1.00 86.14      B    N  
ATOM   4601  CA  PRO B 348      51.712  -7.255  19.151  1.00 84.28      B    C  
ATOM   4602  C   PRO B 348      51.750  -5.844  18.551  1.00 84.79      B    C  
ATOM   4603  O   PRO B 348      51.533  -5.651  17.356  1.00 77.31      B    O  
ATOM   4604  CB  PRO B 348      52.857  -8.121  18.626  1.00 80.47      B    C  
ATOM   4605  CG  PRO B 348      52.258  -8.825  17.415  1.00 78.14      B    C  
ATOM   4606  CD  PRO B 348      50.819  -9.071  17.857  1.00 81.87      B    C  
ATOM   4607  N   GLY B 349      52.097  -4.861  19.351  1.00 81.11      B    N  
ATOM   4608  CA  GLY B 349      52.088  -3.445  18.955  1.00 77.47      B    C  
ATOM   4609  C   GLY B 349      53.108  -3.057  17.877  1.00 77.02      B    C  
ATOM   4610  O   GLY B 349      53.000  -1.996  17.272  1.00 67.03      B    O  
ATOM   4611  N   GLY B 350      54.095  -3.899  17.590  1.00 76.75      B    N  
ATOM   4612  CA  GLY B 350      55.113  -3.637  16.569  1.00 74.49      B    C  
ATOM   4613  C   GLY B 350      54.580  -3.571  15.135  1.00 76.50      B    C  
ATOM   4614  O   GLY B 350      55.254  -2.996  14.272  1.00 68.81      B    O  
ATOM   4615  N   ALA B 351      53.416  -4.121  14.876  1.00 77.80      B    N  
ATOM   4616  CA  ALA B 351      52.775  -4.128  13.566  1.00 77.09      B    C  
ATOM   4617  C   ALA B 351      51.968  -2.854  13.270  1.00 79.75      B    C  
ATOM   4618  O   ALA B 351      51.772  -2.522  12.096  1.00 72.66      B    O  
ATOM   4619  CB  ALA B 351      51.893  -5.377  13.477  1.00 71.39      B    C  
ATOM   4620  N   HIS B 352      51.546  -2.128  14.295  1.00 80.18      B    N  
ATOM   4621  CA  HIS B 352      50.712  -0.938  14.131  1.00 79.55      B    C  
ATOM   4622  C   HIS B 352      51.452   0.204  13.425  1.00 81.56      B    C  
ATOM   4623  O   HIS B 352      52.608   0.516  13.731  1.00 77.75      B    O  
ATOM   4624  CB  HIS B 352      50.165  -0.509  15.498  1.00 76.67      B    C  
ATOM   4625  CG  HIS B 352      49.106   0.552  15.406  1.00 76.89      B    C  
ATOM   4626  CD2 HIS B 352      49.179   1.830  15.903  1.00 64.59      B    C  
ATOM   4627  ND1 HIS B 352      47.869   0.441  14.817  1.00 69.55      B    N  
ATOM   4628  CE1 HIS B 352      47.223   1.607  14.968  1.00 66.38      B    C  
ATOM   4629  NE2 HIS B 352      47.984   2.475  15.623  1.00 67.79      B    N  
ATOM   4630  N   SER B 353      50.805   0.810  12.430  1.00 80.61      B    N  
ATOM   4631  CA  SER B 353      51.352   1.906  11.636  1.00 79.55      B    C  
ATOM   4632  C   SER B 353      50.233   2.786  11.087  1.00 80.58      B    C  
ATOM   4633  O   SER B 353      49.420   2.324  10.291  1.00 70.96      B    O  
ATOM   4634  CB  SER B 353      52.182   1.349  10.479  1.00 74.37      B    C  
ATOM   4635  OG  SER B 353      52.456   2.344   9.514  1.00 67.12      B    O  
ATOM   4636  N   GLY B 354      50.253   4.063  11.417  1.00 80.01      B    N  
ATOM   4637  CA  GLY B 354      49.166   4.986  11.080  1.00 79.89      B    C  
ATOM   4638  C   GLY B 354      47.998   4.835  12.055  1.00 82.92      B    C  
ATOM   4639  O   GLY B 354      48.223   4.728  13.257  1.00 75.38      B    O  
ATOM   4640  N   SER B 355      46.783   4.861  11.540  1.00 84.78      B    N  
ATOM   4641  CA  SER B 355      45.574   4.728  12.342  1.00 86.07      B    C  
ATOM   4642  C   SER B 355      44.451   4.086  11.544  1.00 88.59      B    C  
ATOM   4643  O   SER B 355      44.271   4.410  10.363  1.00 81.93      B    O  
ATOM   4644  CB  SER B 355      45.117   6.096  12.868  1.00 80.73      B    C  
ATOM   4645  OG  SER B 355      44.857   6.994  11.802  1.00 72.46      B    O  
ATOM   4646  N   HIS B 356      43.660   3.252  12.191  1.00 88.44      B    N  
ATOM   4647  CA  HIS B 356      42.393   2.726  11.708  1.00 88.44      B    C  
ATOM   4648  C   HIS B 356      41.298   3.159  12.685  1.00 89.27      B    C  
ATOM   4649  O   HIS B 356      40.862   2.431  13.562  1.00 84.34      B    O  
ATOM   4650  CB  HIS B 356      42.499   1.205  11.468  1.00 86.49      B    C  
ATOM   4651  CG  HIS B 356      43.197   0.458  12.561  1.00 88.71      B    C  
ATOM   4652  CD2 HIS B 356      44.517   0.079  12.557  1.00 81.18      B    C  
ATOM   4653  ND1 HIS B 356      42.658   0.025  13.749  1.00 81.58      B    N  
ATOM   4654  CE1 HIS B 356      43.615  -0.607  14.431  1.00 82.53      B    C  
ATOM   4655  NE2 HIS B 356      44.763  -0.586  13.746  1.00 84.01      B    N  
ATOM   4656  N   THR B 357      40.936   4.425  12.564  1.00 87.33      B    N  
ATOM   4657  CA  THR B 357      39.957   5.060  13.456  1.00 86.87      B    C  
ATOM   4658  C   THR B 357      38.560   4.556  13.137  1.00 87.94      B    C  
ATOM   4659  O   THR B 357      38.157   4.533  11.977  1.00 84.41      B    O  
ATOM   4660  CB  THR B 357      40.011   6.587  13.336  1.00 83.24      B    C  
ATOM   4661  CG2 THR B 357      39.280   7.283  14.467  1.00 75.81      B    C  
ATOM   4662  OG1 THR B 357      41.351   7.035  13.377  1.00 76.06      B    O  
ATOM   4663  N   PHE B 358      37.830   4.196  14.163  1.00 89.40      B    N  
ATOM   4664  CA  PHE B 358      36.416   3.905  14.122  1.00 89.27      B    C  
ATOM   4665  C   PHE B 358      35.745   4.674  15.259  1.00 89.96      B    C  
ATOM   4666  O   PHE B 358      36.046   4.448  16.426  1.00 86.39      B    O  
ATOM   4667  CB  PHE B 358      36.197   2.389  14.248  1.00 87.80      B    C  
ATOM   4668  CG  PHE B 358      34.737   1.995  14.308  1.00 90.99      B    C  
ATOM   4669  CD1 PHE B 358      34.236   1.324  15.435  1.00 88.80      B    C  
ATOM   4670  CD2 PHE B 358      33.880   2.295  13.240  1.00 88.95      B    C  
ATOM   4671  CE1 PHE B 358      32.889   0.952  15.492  1.00 88.54      B    C  
ATOM   4672  CE2 PHE B 358      32.530   1.934  13.297  1.00 89.03      B    C  
ATOM   4673  CZ  PHE B 358      32.023   1.262  14.417  1.00 89.78      B    C  
ATOM   4674  N   GLU B 359      34.861   5.602  14.903  1.00 88.99      B    N  
ATOM   4675  CA  GLU B 359      34.205   6.480  15.889  1.00 86.88      B    C  
ATOM   4676  C   GLU B 359      33.157   5.755  16.762  1.00 88.29      B    C  
ATOM   4677  O   GLU B 359      32.733   6.286  17.786  1.00 84.09      B    O  
ATOM   4678  CB  GLU B 359      33.667   7.723  15.182  1.00 84.51      B    C  
ATOM   4679  CG  GLU B 359      32.690   7.439  14.031  1.00 75.28      B    C  
ATOM   4680  CD  GLU B 359      32.394   8.690  13.175  1.00 69.35      B    C  
ATOM   4681  OE1 GLU B 359      31.944   8.523  12.024  1.00 60.53      B    O  
ATOM   4682  OE2 GLU B 359      32.623   9.825  13.652  1.00 63.08      B    O1-
ATOM   4683  N   GLY B 360      32.813   4.531  16.410  1.00 87.47      B    N  
ATOM   4684  CA  GLY B 360      31.807   3.730  17.093  1.00 87.24      B    C  
ATOM   4685  C   GLY B 360      30.487   3.667  16.323  1.00 89.55      B    C  
ATOM   4686  O   GLY B 360      30.222   4.456  15.418  1.00 84.50      B    O  
ATOM   4687  N   VAL B 361      29.640   2.708  16.675  1.00 89.77      B    N  
ATOM   4688  CA  VAL B 361      28.283   2.578  16.136  1.00 89.17      B    C  
ATOM   4689  C   VAL B 361      27.418   3.686  16.717  1.00 89.61      B    C  
ATOM   4690  O   VAL B 361      27.337   3.823  17.935  1.00 86.03      B    O  
ATOM   4691  CB  VAL B 361      27.691   1.198  16.472  1.00 87.91      B    C  
ATOM   4692  CG1 VAL B 361      26.253   1.060  15.973  1.00 85.00      B    C  
ATOM   4693  CG2 VAL B 361      28.518   0.069  15.847  1.00 87.22      B    C  
ATOM   4694  N   ASN B 362      26.761   4.456  15.859  1.00 88.63      B    N  
ATOM   4695  CA  ASN B 362      25.855   5.533  16.273  1.00 88.68      B    C  
ATOM   4696  C   ASN B 362      26.478   6.462  17.341  1.00 89.32      B    C  
ATOM   4697  O   ASN B 362      25.895   6.711  18.393  1.00 83.59      B    O  
ATOM   4698  CB  ASN B 362      24.500   4.920  16.670  1.00 86.81      B    C  
ATOM   4699  CG  ASN B 362      23.406   5.961  16.776  1.00 89.34      B    C  
ATOM   4700  ND2 ASN B 362      23.025   6.342  17.966  1.00 82.03      B    N  
ATOM   4701  OD1 ASN B 362      22.880   6.427  15.788  1.00 81.11      B    O  
ATOM   4702  N   ALA B 363      27.692   6.945  17.062  1.00 87.95      B    N  
ATOM   4703  CA  ALA B 363      28.478   7.724  18.011  1.00 85.67      B    C  
ATOM   4704  C   ALA B 363      27.851   9.085  18.361  1.00 86.71      B    C  
ATOM   4705  O   ALA B 363      28.100   9.620  19.446  1.00 80.01      B    O  
ATOM   4706  CB  ALA B 363      29.883   7.894  17.429  1.00 82.63      B    C  
ATOM   4707  N   ASN B 364      27.039   9.624  17.460  1.00 86.76      B    N  
ATOM   4708  CA  ASN B 364      26.383  10.920  17.622  1.00 86.52      B    C  
ATOM   4709  C   ASN B 364      24.861  10.767  17.725  1.00 88.13      B    C  
ATOM   4710  O   ASN B 364      24.269   9.815  17.209  1.00 83.14      B    O  
ATOM   4711  CB  ASN B 364      26.810  11.844  16.472  1.00 82.74      B    C  
ATOM   4712  CG  ASN B 364      28.284  12.207  16.516  1.00 80.56      B    C  
ATOM   4713  ND2 ASN B 364      28.917  12.347  15.371  1.00 73.39      B    N  
ATOM   4714  OD1 ASN B 364      28.869  12.403  17.559  1.00 72.68      B    O  
ATOM   4715  N   ALA B 365      24.211  11.741  18.341  1.00 85.94      B    N  
ATOM   4716  CA  ALA B 365      22.767  11.874  18.239  1.00 84.70      B    C  
ATOM   4717  C   ALA B 365      22.365  12.156  16.784  1.00 86.05      B    C  
ATOM   4718  O   ALA B 365      23.086  12.859  16.064  1.00 82.72      B    O  
ATOM   4719  CB  ALA B 365      22.298  12.988  19.176  1.00 82.30      B    C  
ATOM   4720  N   LEU B 366      21.199  11.700  16.354  1.00 85.59      B    N  
ATOM   4721  CA  LEU B 366      20.724  11.807  14.961  1.00 84.61      B    C  
ATOM   4722  C   LEU B 366      20.774  13.243  14.405  1.00 85.41      B    C  
ATOM   4723  O   LEU B 366      21.108  13.458  13.241  1.00 81.31      B    O  
ATOM   4724  CB  LEU B 366      19.289  11.241  14.915  1.00 82.94      B    C  
ATOM   4725  CG  LEU B 366      18.769  11.015  13.485  1.00 83.52      B    C  
ATOM   4726  CD1 LEU B 366      19.441   9.821  12.820  1.00 79.65      B    C  
ATOM   4727  CD2 LEU B 366      17.262  10.744  13.513  1.00 80.68      B    C  
ATOM   4728  N   SER B 367      20.508  14.244  15.245  1.00 84.84      B    N  
ATOM   4729  CA  SER B 367      20.605  15.663  14.884  1.00 81.79      B    C  
ATOM   4730  C   SER B 367      22.032  16.125  14.557  1.00 82.64      B    C  
ATOM   4731  O   SER B 367      22.206  17.056  13.779  1.00 77.99      B    O  
ATOM   4732  CB  SER B 367      20.041  16.509  16.034  1.00 80.72      B    C  
ATOM   4733  OG  SER B 367      20.718  16.228  17.248  1.00 74.13      B    O  
ATOM   4734  N   GLY B 368      23.035  15.476  15.124  1.00 82.66      B    N  
ATOM   4735  CA  GLY B 368      24.448  15.749  14.895  1.00 81.40      B    C  
ATOM   4736  C   GLY B 368      25.077  14.906  13.782  1.00 82.99      B    C  
ATOM   4737  O   GLY B 368      26.208  15.172  13.381  1.00 76.42      B    O  
ATOM   4738  N   CYS B 369      24.360  13.920  13.250  1.00 84.25      B    N  
ATOM   4739  CA  CYS B 369      24.868  12.925  12.312  1.00 83.40      B    C  
ATOM   4740  C   CYS B 369      24.819  13.369  10.837  1.00 84.28      B    C  
ATOM   4741  O   CYS B 369      24.453  12.599   9.953  1.00 76.58      B    O  
ATOM   4742  CB  CYS B 369      24.152  11.603  12.576  1.00 80.43      B    C  
ATOM   4743  SG  CYS B 369      25.313  10.329  13.129  1.00 75.93      B    S  
ATOM   4744  N   ALA B 370      25.152  14.615  10.534  1.00 80.55      B    N  
ATOM   4745  CA  ALA B 370      25.012  15.152   9.184  1.00 77.29      B    C  
ATOM   4746  C   ALA B 370      26.048  14.618   8.179  1.00 77.71      B    C  
ATOM   4747  O   ALA B 370      25.760  14.589   6.981  1.00 71.14      B    O  
ATOM   4748  CB  ALA B 370      25.054  16.687   9.253  1.00 72.39      B    C  
ATOM   4749  N   ARG B 371      27.255  14.275   8.626  1.00 77.73      B    N  
ATOM   4750  CA  ARG B 371      28.378  13.848   7.765  1.00 77.65      B    C  
ATOM   4751  C   ARG B 371      29.172  12.675   8.314  1.00 80.13      B    C  
ATOM   4752  O   ARG B 371      29.829  11.996   7.536  1.00 73.75      B    O  
ATOM   4753  CB  ARG B 371      29.347  15.019   7.543  1.00 72.18      B    C  
ATOM   4754  CG  ARG B 371      28.771  16.125   6.655  1.00 63.73      B    C  
ATOM   4755  CD  ARG B 371      29.878  17.131   6.345  1.00 59.46      B    C  
ATOM   4756  NE  ARG B 371      29.392  18.209   5.468  1.00 51.54      B    N  
ATOM   4757  CZ  ARG B 371      30.117  19.216   4.986  1.00 45.07      B    C  
ATOM   4758  NH1 ARG B 371      31.383  19.339   5.283  1.00 41.13      B    N1+
ATOM   4759  NH2 ARG B 371      29.571  20.097   4.209  1.00 39.18      B    N  
ATOM   4760  N   SER B 372      29.185  12.509   9.621  1.00 80.18      B    N  
ATOM   4761  CA  SER B 372      29.888  11.442  10.315  1.00 80.59      B    C  
ATOM   4762  C   SER B 372      29.146  11.111  11.598  1.00 82.24      B    C  
ATOM   4763  O   SER B 372      28.366  11.939  12.096  1.00 72.50      B    O  
ATOM   4764  CB  SER B 372      31.339  11.855  10.622  1.00 75.63      B    C  
ATOM   4765  OG  SER B 372      31.393  12.884  11.591  1.00 68.23      B    O  
ATOM   4766  N   GLY B 373      29.384   9.927  12.136  1.00 83.96      B    N  
ATOM   4767  CA  GLY B 373      28.784   9.453  13.376  1.00 84.19      B    C  
ATOM   4768  C   GLY B 373      28.140   8.079  13.261  1.00 87.65      B    C  
ATOM   4769  O   GLY B 373      27.578   7.596  14.240  1.00 80.29      B    O  
ATOM   4770  N   ASN B 374      28.212   7.454  12.083  1.00 88.85      B    N  
ATOM   4771  CA  ASN B 374      27.729   6.089  11.853  1.00 90.54      B    C  
ATOM   4772  C   ASN B 374      26.281   5.862  12.314  1.00 92.09      B    C  
ATOM   4773  O   ASN B 374      25.941   4.817  12.872  1.00 85.42      B    O  
ATOM   4774  CB  ASN B 374      28.753   5.100  12.452  1.00 87.11      B    C  
ATOM   4775  CG  ASN B 374      30.072   5.114  11.690  1.00 87.25      B    C  
ATOM   4776  ND2 ASN B 374      31.187   4.938  12.369  1.00 78.55      B    N  
ATOM   4777  OD1 ASN B 374      30.098   5.267  10.495  1.00 77.79      B    O  
ATOM   4778  N   CYS B 375      25.429   6.861  12.107  1.00 91.29      B    N  
ATOM   4779  CA  CYS B 375      24.037   6.784  12.515  1.00 92.13      B    C  
ATOM   4780  C   CYS B 375      23.200   5.910  11.568  1.00 93.46      B    C  
ATOM   4781  O   CYS B 375      23.601   5.562  10.468  1.00 89.87      B    O  
ATOM   4782  CB  CYS B 375      23.454   8.191  12.655  1.00 89.35      B    C  
ATOM   4783  SG  CYS B 375      24.104   9.156  14.040  1.00 86.77      B    S  
ATOM   4784  N   PHE B 376      22.014   5.565  12.024  1.00 94.05      B    N  
ATOM   4785  CA  PHE B 376      21.011   4.822  11.265  1.00 94.43      B    C  
ATOM   4786  C   PHE B 376      19.605   5.270  11.676  1.00 94.87      B    C  
ATOM   4787  O   PHE B 376      19.433   5.997  12.652  1.00 92.68      B    O  
ATOM   4788  CB  PHE B 376      21.217   3.317  11.478  1.00 93.42      B    C  
ATOM   4789  CG  PHE B 376      20.850   2.815  12.856  1.00 95.45      B    C  
ATOM   4790  CD1 PHE B 376      21.704   3.046  13.955  1.00 93.39      B    C  
ATOM   4791  CD2 PHE B 376      19.654   2.109  13.057  1.00 93.54      B    C  
ATOM   4792  CE1 PHE B 376      21.362   2.582  15.230  1.00 92.61      B    C  
ATOM   4793  CE2 PHE B 376      19.308   1.642  14.331  1.00 92.84      B    C  
ATOM   4794  CZ  PHE B 376      20.157   1.876  15.422  1.00 93.50      B    C  
ATOM   4795  N   MET B 377      18.587   4.835  10.931  1.00 94.11      B    N  
ATOM   4796  CA  MET B 377      17.188   5.136  11.235  1.00 94.49      B    C  
ATOM   4797  C   MET B 377      16.577   3.991  12.050  1.00 95.08      B    C  
ATOM   4798  O   MET B 377      16.247   2.938  11.505  1.00 92.51      B    O  
ATOM   4799  CB  MET B 377      16.413   5.375   9.943  1.00 93.33      B    C  
ATOM   4800  CG  MET B 377      16.906   6.590   9.147  1.00 90.83      B    C  
ATOM   4801  SD  MET B 377      16.725   8.187   9.982  1.00 89.03      B    S  
ATOM   4802  CE  MET B 377      17.064   9.293   8.600  1.00 79.56      B    C  
ATOM   4803  N   LYS B 378      16.396   4.186  13.360  1.00 94.27      B    N  
ATOM   4804  CA  LYS B 378      15.674   3.250  14.221  1.00 94.27      B    C  
ATOM   4805  C   LYS B 378      14.203   3.623  14.309  1.00 94.47      B    C  
ATOM   4806  O   LYS B 378      13.857   4.794  14.361  1.00 91.80      B    O  
ATOM   4807  CB  LYS B 378      16.328   3.183  15.604  1.00 92.64      B    C  
ATOM   4808  CG  LYS B 378      15.692   2.093  16.477  1.00 90.17      B    C  
ATOM   4809  CD  LYS B 378      16.215   2.112  17.912  1.00 85.67      B    C  
ATOM   4810  CE  LYS B 378      15.364   1.190  18.804  1.00 84.38      B    C  
ATOM   4811  NZ  LYS B 378      13.974   1.702  18.983  1.00 78.18      B    N1+
ATOM   4812  N   PHE B 379      13.317   2.630  14.386  1.00 95.10      B    N  
ATOM   4813  CA  PHE B 379      11.892   2.858  14.621  1.00 95.24      B    C  
ATOM   4814  C   PHE B 379      11.628   3.306  16.063  1.00 95.45      B    C  
ATOM   4815  O   PHE B 379      12.105   2.693  17.022  1.00 93.64      B    O  
ATOM   4816  CB  PHE B 379      11.096   1.599  14.287  1.00 94.89      B    C  
ATOM   4817  CG  PHE B 379       9.603   1.778  14.422  1.00 96.26      B    C  
ATOM   4818  CD1 PHE B 379       8.880   1.041  15.382  1.00 94.52      B    C  
ATOM   4819  CD2 PHE B 379       8.925   2.690  13.598  1.00 94.76      B    C  
ATOM   4820  CE1 PHE B 379       7.498   1.217  15.516  1.00 93.95      B    C  
ATOM   4821  CE2 PHE B 379       7.535   2.870  13.734  1.00 94.00      B    C  
ATOM   4822  CZ  PHE B 379       6.824   2.138  14.687  1.00 94.61      B    C  
ATOM   4823  N   ARG B 380      10.819   4.353  16.233  1.00 95.30      B    N  
ATOM   4824  CA  ARG B 380      10.301   4.762  17.536  1.00 94.94      B    C  
ATOM   4825  C   ARG B 380       9.093   3.891  17.901  1.00 94.91      B    C  
ATOM   4826  O   ARG B 380       7.947   4.277  17.694  1.00 92.09      B    O  
ATOM   4827  CB  ARG B 380       9.952   6.256  17.505  1.00 93.77      B    C  
ATOM   4828  CG  ARG B 380       9.651   6.783  18.915  1.00 92.74      B    C  
ATOM   4829  CD  ARG B 380       9.001   8.156  18.844  1.00 91.20      B    C  
ATOM   4830  NE  ARG B 380       9.846   9.107  18.107  1.00 88.39      B    N  
ATOM   4831  CZ  ARG B 380      10.454  10.172  18.578  1.00 89.32      B    C  
ATOM   4832  NH1 ARG B 380      10.319  10.559  19.798  1.00 80.03      B    N1+
ATOM   4833  NH2 ARG B 380      11.223  10.866  17.799  1.00 82.97      B    N  
ATOM   4834  N   ALA B 381       9.353   2.717  18.437  1.00 94.19      B    N  
ATOM   4835  CA  ALA B 381       8.301   1.810  18.877  1.00 93.80      B    C  
ATOM   4836  C   ALA B 381       7.466   2.434  20.003  1.00 94.14      B    C  
ATOM   4837  O   ALA B 381       8.002   2.916  20.999  1.00 90.48      B    O  
ATOM   4838  CB  ALA B 381       8.922   0.478  19.291  1.00 92.11      B    C  
ATOM   4839  N   ASN B 382       6.141   2.379  19.865  1.00 94.04      B    N  
ATOM   4840  CA  ASN B 382       5.198   2.803  20.892  1.00 94.02      B    C  
ATOM   4841  C   ASN B 382       4.286   1.620  21.264  1.00 94.12      B    C  
ATOM   4842  O   ASN B 382       3.514   1.173  20.428  1.00 90.65      B    O  
ATOM   4843  CB  ASN B 382       4.416   4.027  20.389  1.00 92.59      B    C  
ATOM   4844  CG  ASN B 382       3.548   4.653  21.472  1.00 93.50      B    C  
ATOM   4845  ND2 ASN B 382       3.145   5.894  21.279  1.00 87.22      B    N  
ATOM   4846  OD1 ASN B 382       3.241   4.073  22.493  1.00 87.73      B    O  
ATOM   4847  N   PRO B 383       4.324   1.126  22.510  1.00 94.01      B    N  
ATOM   4848  CA  PRO B 383       3.513  -0.014  22.931  1.00 93.32      B    C  
ATOM   4849  C   PRO B 383       2.025   0.315  23.165  1.00 93.21      B    C  
ATOM   4850  O   PRO B 383       1.297  -0.503  23.710  1.00 87.96      B    O  
ATOM   4851  CB  PRO B 383       4.217  -0.530  24.202  1.00 91.33      B    C  
ATOM   4852  CG  PRO B 383       4.803   0.738  24.807  1.00 90.42      B    C  
ATOM   4853  CD  PRO B 383       5.218   1.547  23.580  1.00 93.23      B    C  
ATOM   4854  N   SER B 384       1.563   1.509  22.786  1.00 93.09      B    N  
ATOM   4855  CA  SER B 384       0.161   1.910  22.914  1.00 92.48      B    C  
ATOM   4856  C   SER B 384      -0.604   1.708  21.606  1.00 92.57      B    C  
ATOM   4857  O   SER B 384      -0.237   2.269  20.573  1.00 89.31      B    O  
ATOM   4858  CB  SER B 384       0.066   3.374  23.353  1.00 90.33      B    C  
ATOM   4859  OG  SER B 384      -1.289   3.740  23.507  1.00 80.08      B    O  
ATOM   4860  N   SER B 385      -1.714   0.969  21.669  1.00 92.99      B    N  
ATOM   4861  CA  SER B 385      -2.649   0.827  20.546  1.00 92.20      B    C  
ATOM   4862  C   SER B 385      -3.326   2.143  20.168  1.00 92.67      B    C  
ATOM   4863  O   SER B 385      -3.616   2.352  19.001  1.00 88.95      B    O  
ATOM   4864  CB  SER B 385      -3.723  -0.213  20.884  1.00 90.03      B    C  
ATOM   4865  OG  SER B 385      -4.393   0.119  22.086  1.00 81.71      B    O  
ATOM   4866  N   ASP B 386      -3.507   3.064  21.113  1.00 92.12      B    N  
ATOM   4867  CA  ASP B 386      -4.145   4.366  20.864  1.00 91.43      B    C  
ATOM   4868  C   ASP B 386      -3.303   5.270  19.947  1.00 92.11      B    C  
ATOM   4869  O   ASP B 386      -3.812   6.194  19.307  1.00 88.88      B    O  
ATOM   4870  CB  ASP B 386      -4.365   5.100  22.196  1.00 89.55      B    C  
ATOM   4871  CG  ASP B 386      -5.230   4.340  23.204  1.00 82.00      B    C  
ATOM   4872  OD1 ASP B 386      -6.011   3.450  22.784  1.00 73.89      B    O  
ATOM   4873  OD2 ASP B 386      -5.073   4.639  24.408  1.00 73.97      B    O1-
ATOM   4874  N   ARG B 387      -2.007   5.017  19.865  1.00 92.54      B    N  
ATOM   4875  CA  ARG B 387      -1.063   5.660  18.944  1.00 92.89      B    C  
ATOM   4876  C   ARG B 387      -0.775   4.796  17.716  1.00 93.72      B    C  
ATOM   4877  O   ARG B 387       0.241   5.029  17.060  1.00 90.01      B    O  
ATOM   4878  CB  ARG B 387       0.215   6.061  19.702  1.00 90.57      B    C  
ATOM   4879  CG  ARG B 387       0.055   7.323  20.573  1.00 83.92      B    C  
ATOM   4880  CD  ARG B 387      -0.044   8.626  19.760  1.00 81.10      B    C  
ATOM   4881  NE  ARG B 387       1.172   8.905  18.968  1.00 77.60      B    N  
ATOM   4882  CZ  ARG B 387       1.397   9.969  18.193  1.00 73.31      B    C  
ATOM   4883  NH1 ARG B 387       0.601  10.985  18.157  1.00 65.15      B    N1+
ATOM   4884  NH2 ARG B 387       2.441  10.010  17.425  1.00 66.55      B    N  
ATOM   4885  N   ASP B 388      -1.608   3.809  17.416  1.00 92.87      B    N  
ATOM   4886  CA  ASP B 388      -1.416   2.860  16.319  1.00 93.20      B    C  
ATOM   4887  C   ASP B 388      -0.012   2.219  16.343  1.00 94.18      B    C  
ATOM   4888  O   ASP B 388       0.617   2.026  15.310  1.00 89.80      B    O  
ATOM   4889  CB  ASP B 388      -1.778   3.519  14.972  1.00 91.41      B    C  
ATOM   4890  CG  ASP B 388      -3.244   3.963  14.886  1.00 89.58      B    C  
ATOM   4891  OD1 ASP B 388      -4.119   3.131  15.199  1.00 83.38      B    O  
ATOM   4892  OD2 ASP B 388      -3.488   5.119  14.471  1.00 83.33      B    O1-
ATOM   4893  N   TRP B 389       0.505   1.908  17.536  1.00 94.83      B    N  
ATOM   4894  CA  TRP B 389       1.835   1.327  17.759  1.00 94.89      B    C  
ATOM   4895  C   TRP B 389       3.015   2.183  17.261  1.00 94.92      B    C  
ATOM   4896  O   TRP B 389       4.100   1.669  16.985  1.00 90.01      B    O  
ATOM   4897  CB  TRP B 389       1.870  -0.097  17.202  1.00 94.07      B    C  
ATOM   4898  CG  TRP B 389       0.646  -0.910  17.496  1.00 94.62      B    C  
ATOM   4899  CD1 TRP B 389      -0.411  -1.088  16.674  1.00 90.24      B    C  
ATOM   4900  CD2 TRP B 389       0.318  -1.607  18.739  1.00 93.62      B    C  
ATOM   4901  CE2 TRP B 389      -0.957  -2.213  18.573  1.00 92.97      B    C  
ATOM   4902  CE3 TRP B 389       1.004  -1.787  19.960  1.00 91.25      B    C  
ATOM   4903  NE1 TRP B 389      -1.375  -1.870  17.310  1.00 91.03      B    N  
ATOM   4904  CZ2 TRP B 389      -1.544  -2.984  19.597  1.00 91.56      B    C  
ATOM   4905  CZ3 TRP B 389       0.415  -2.560  20.976  1.00 86.09      B    C  
ATOM   4906  CH2 TRP B 389      -0.840  -3.146  20.794  1.00 87.87      B    C  
ATOM   4907  N   GLY B 390       2.806   3.503  17.144  1.00 93.63      B    N  
ATOM   4908  CA  GLY B 390       3.798   4.434  16.593  1.00 93.80      B    C  
ATOM   4909  C   GLY B 390       3.842   4.473  15.059  1.00 95.21      B    C  
ATOM   4910  O   GLY B 390       4.695   5.149  14.495  1.00 91.61      B    O  
ATOM   4911  N   GLN B 391       2.930   3.769  14.392  1.00 95.70      B    N  
ATOM   4912  CA  GLN B 391       2.797   3.812  12.939  1.00 95.84      B    C  
ATOM   4913  C   GLN B 391       2.303   5.205  12.500  1.00 95.94      B    C  
ATOM   4914  O   GLN B 391       1.363   5.729  13.102  1.00 93.29      B    O  
ATOM   4915  CB  GLN B 391       1.848   2.706  12.463  1.00 94.71      B    C  
ATOM   4916  CG  GLN B 391       2.408   1.305  12.741  1.00 93.63      B    C  
ATOM   4917  CD  GLN B 391       1.388   0.199  12.493  1.00 94.42      B    C  
ATOM   4918  NE2 GLN B 391       0.354   0.115  13.295  1.00 83.72      B    N  
ATOM   4919  OE1 GLN B 391       1.521  -0.608  11.598  1.00 84.81      B    O  
ATOM   4920  N   PRO B 392       2.921   5.809  11.463  1.00 96.65      B    N  
ATOM   4921  CA  PRO B 392       2.579   7.166  11.066  1.00 96.78      B    C  
ATOM   4922  C   PRO B 392       1.206   7.238  10.400  1.00 96.97      B    C  
ATOM   4923  O   PRO B 392       0.840   6.418   9.558  1.00 94.95      B    O  
ATOM   4924  CB  PRO B 392       3.716   7.634  10.151  1.00 95.27      B    C  
ATOM   4925  CG  PRO B 392       4.268   6.340   9.571  1.00 93.20      B    C  
ATOM   4926  CD  PRO B 392       4.043   5.323  10.673  1.00 95.59      B    C  
ATOM   4927  N   ARG B 393       0.464   8.278  10.740  1.00 96.42      B    N  
ATOM   4928  CA  ARG B 393      -0.829   8.637  10.167  1.00 96.38      B    C  
ATOM   4929  C   ARG B 393      -0.655   9.838   9.235  1.00 96.55      B    C  
ATOM   4930  O   ARG B 393       0.123  10.742   9.532  1.00 94.42      B    O  
ATOM   4931  CB  ARG B 393      -1.821   8.933  11.298  1.00 94.44      B    C  
ATOM   4932  CG  ARG B 393      -2.048   7.687  12.175  1.00 91.22      B    C  
ATOM   4933  CD  ARG B 393      -2.863   7.996  13.429  1.00 90.08      B    C  
ATOM   4934  NE  ARG B 393      -2.114   8.831  14.374  1.00 84.92      B    N  
ATOM   4935  CZ  ARG B 393      -2.402   9.022  15.649  1.00 83.77      B    C  
ATOM   4936  NH1 ARG B 393      -3.419   8.433  16.228  1.00 74.91      B    N1+
ATOM   4937  NH2 ARG B 393      -1.672   9.807  16.361  1.00 76.46      B    N  
ATOM   4938  N   VAL B 394      -1.380   9.851   8.141  1.00 96.04      B    N
[truncated: 297,046 more chars]
