# Supplementary material for: Tad pili with adaptable tips mediate contact-dependent killing during bacterial predation
Source: Nat Commun. 2025 May 13;16:4425. doi: 10.1038/s41467-025-58967-0 (PMC12075869; doi:10.1038/s41467-025-58967-0)
Supplement: Supplementary file 6 — Supplementary Data 5 [file 41467_2025_58967_MOESM6_ESM.zip › Supplementary Data 5/Tip1_KilK_12xKilP.pdb]

ATOM      1  N   GLN A   1     -40.116  -8.309   2.523  1.00 60.58      A    N  
ATOM      2  CA  GLN A   1     -39.537  -6.961   2.443  1.00 67.21      A    C  
ATOM      3  C   GLN A   1     -38.041  -6.963   2.730  1.00 71.96      A    C  
ATOM      4  O   GLN A   1     -37.238  -6.430   1.954  1.00 70.51      A    O  
ATOM      5  CB  GLN A   1     -40.286  -6.030   3.396  1.00 62.63      A    C  
ATOM      6  CG  GLN A   1     -39.590  -4.713   3.650  1.00 59.45      A    C  
ATOM      7  CD  GLN A   1     -38.770  -4.741   4.924  1.00 53.28      A    C  
ATOM      8  NE2 GLN A   1     -37.774  -3.891   5.010  1.00 42.70      A    N  
ATOM      9  OE1 GLN A   1     -39.029  -5.550   5.802  1.00 48.04      A    O  
ATOM     10  N   ALA A   2     -37.621  -7.575   3.844  1.00 70.41      A    N  
ATOM     11  CA  ALA A   2     -36.201  -7.675   4.132  1.00 73.85      A    C  
ATOM     12  C   ALA A   2     -35.479  -8.492   3.078  1.00 77.83      A    C  
ATOM     13  O   ALA A   2     -34.309  -8.249   2.781  1.00 75.27      A    O  
ATOM     14  CB  ALA A   2     -35.992  -8.280   5.518  1.00 69.82      A    C  
ATOM     15  N   MET A   3     -36.173  -9.457   2.491  1.00 72.99      A    N  
ATOM     16  CA  MET A   3     -35.584 -10.301   1.458  1.00 75.34      A    C  
ATOM     17  C   MET A   3     -35.285  -9.489   0.197  1.00 79.46      A    C  
ATOM     18  O   MET A   3     -34.207  -9.612  -0.396  1.00 78.72      A    O  
ATOM     19  CB  MET A   3     -36.508 -11.474   1.142  1.00 72.74      A    C  
ATOM     20  CG  MET A   3     -35.827 -12.634   0.457  1.00 69.65      A    C  
ATOM     21  SD  MET A   3     -34.648 -13.488   1.506  1.00 65.40      A    S  
ATOM     22  CE  MET A   3     -35.710 -14.166   2.754  1.00 56.21      A    C  
ATOM     23  N   VAL A   4     -36.224  -8.635  -0.232  1.00 77.07      A    N  
ATOM     24  CA  VAL A   4     -36.014  -7.852  -1.439  1.00 77.39      A    C  
ATOM     25  C   VAL A   4     -34.980  -6.760  -1.201  1.00 79.78      A    C  
ATOM     26  O   VAL A   4     -34.170  -6.459  -2.082  1.00 78.13      A    O  
ATOM     27  CB  VAL A   4     -37.353  -7.271  -1.947  1.00 76.36      A    C  
ATOM     28  CG1 VAL A   4     -37.980  -6.360  -0.916  1.00 68.01      A    C  
ATOM     29  CG2 VAL A   4     -37.142  -6.542  -3.260  1.00 71.24      A    C  
ATOM     30  N   GLU A   5     -34.947  -6.155  -0.007  1.00 81.32      A    N  
ATOM     31  CA  GLU A   5     -33.923  -5.164   0.297  1.00 78.37      A    C  
ATOM     32  C   GLU A   5     -32.534  -5.793   0.285  1.00 80.89      A    C  
ATOM     33  O   GLU A   5     -31.580  -5.213  -0.243  1.00 79.12      A    O  
ATOM     34  CB  GLU A   5     -34.194  -4.519   1.653  1.00 75.13      A    C  
ATOM     35  CG  GLU A   5     -35.439  -3.651   1.691  1.00 75.49      A    C  
ATOM     36  CD  GLU A   5     -35.566  -2.883   2.994  1.00 69.54      A    C  
ATOM     37  OE1 GLU A   5     -34.598  -2.899   3.783  1.00 59.29      A    O  
ATOM     38  OE2 GLU A   5     -36.615  -2.274   3.232  1.00 61.81      A    O1-
ATOM     39  N   SER A   6     -32.392  -6.984   0.860  1.00 82.69      A    N  
ATOM     40  CA  SER A   6     -31.108  -7.660   0.882  1.00 82.08      A    C  
ATOM     41  C   SER A   6     -30.668  -8.068  -0.519  1.00 83.98      A    C  
ATOM     42  O   SER A   6     -29.478  -8.004  -0.845  1.00 81.93      A    O  
ATOM     43  CB  SER A   6     -31.176  -8.887   1.789  1.00 80.70      A    C  
ATOM     44  OG  SER A   6     -31.457  -8.510   3.119  1.00 71.94      A    O  
ATOM     45  N   ALA A   7     -31.612  -8.485  -1.362  1.00 81.85      A    N  
ATOM     46  CA  ALA A   7     -31.274  -8.853  -2.728  1.00 79.94      A    C  
ATOM     47  C   ALA A   7     -30.722  -7.665  -3.504  1.00 82.26      A    C  
ATOM     48  O   ALA A   7     -29.893  -7.841  -4.400  1.00 81.22      A    O  
ATOM     49  CB  ALA A   7     -32.500  -9.428  -3.436  1.00 79.36      A    C  
ATOM     50  N   LEU A   8     -31.166  -6.446  -3.174  1.00 82.40      A    N  
ATOM     51  CA  LEU A   8     -30.702  -5.252  -3.860  1.00 82.25      A    C  
ATOM     52  C   LEU A   8     -29.397  -4.702  -3.291  1.00 84.03      A    C  
ATOM     53  O   LEU A   8     -28.637  -4.057  -4.026  1.00 81.88      A    O  
ATOM     54  CB  LEU A   8     -31.787  -4.168  -3.806  1.00 80.27      A    C  
ATOM     55  CG  LEU A   8     -33.096  -4.476  -4.525  1.00 78.06      A    C  
ATOM     56  CD1 LEU A   8     -34.130  -3.411  -4.209  1.00 71.78      A    C  
ATOM     57  CD2 LEU A   8     -32.873  -4.573  -6.020  1.00 72.47      A    C  
ATOM     58  N   THR A   9     -29.111  -4.930  -2.007  1.00 84.59      A    N  
ATOM     59  CA  THR A   9     -27.982  -4.290  -1.340  1.00 85.41      A    C  
ATOM     60  C   THR A   9     -26.796  -5.213  -1.087  1.00 86.73      A    C  
ATOM     61  O   THR A   9     -25.656  -4.738  -1.075  1.00 84.34      A    O  
ATOM     62  CB  THR A   9     -28.422  -3.694  -0.001  1.00 83.01      A    C  
ATOM     63  CG2 THR A   9     -29.476  -2.625  -0.218  1.00 73.71      A    C  
ATOM     64  OG1 THR A   9     -28.953  -4.731   0.833  1.00 73.40      A    O  
ATOM     65  N   LEU A  10     -27.019  -6.505  -0.862  1.00 84.94      A    N  
ATOM     66  CA  LEU A  10     -25.918  -7.391  -0.500  1.00 84.83      A    C  
ATOM     67  C   LEU A  10     -24.854  -7.523  -1.588  1.00 86.40      A    C  
ATOM     68  O   LEU A  10     -23.667  -7.574  -1.256  1.00 84.74      A    O  
ATOM     69  CB  LEU A  10     -26.452  -8.767  -0.105  1.00 82.16      A    C  
ATOM     70  CG  LEU A  10     -27.009  -8.879   1.311  1.00 78.59      A    C  
ATOM     71  CD1 LEU A  10     -27.531 -10.283   1.566  1.00 71.54      A    C  
ATOM     72  CD2 LEU A  10     -25.959  -8.502   2.336  1.00 71.44      A    C  
ATOM     73  N   PRO A  11     -25.196  -7.595  -2.889  1.00 86.45      A    N  
ATOM     74  CA  PRO A  11     -24.121  -7.646  -3.893  1.00 86.26      A    C  
ATOM     75  C   PRO A  11     -23.194  -6.447  -3.823  1.00 87.56      A    C  
ATOM     76  O   PRO A  11     -21.970  -6.590  -3.914  1.00 85.64      A    O  
ATOM     77  CB  PRO A  11     -24.892  -7.696  -5.216  1.00 84.19      A    C  
ATOM     78  CG  PRO A  11     -26.209  -8.268  -4.860  1.00 82.91      A    C  
ATOM     79  CD  PRO A  11     -26.518  -7.761  -3.490  1.00 85.13      A    C  
ATOM     80  N   LEU A  12     -23.746  -5.250  -3.642  1.00 87.93      A    N  
ATOM     81  CA  LEU A  12     -22.917  -4.066  -3.507  1.00 87.74      A    C  
ATOM     82  C   LEU A  12     -22.144  -4.080  -2.195  1.00 88.83      A    C  
ATOM     83  O   LEU A  12     -20.969  -3.703  -2.161  1.00 87.68      A    O  
ATOM     84  CB  LEU A  12     -23.790  -2.810  -3.614  1.00 86.41      A    C  
ATOM     85  CG  LEU A  12     -23.071  -1.467  -3.487  1.00 84.51      A    C  
ATOM     86  CD1 LEU A  12     -21.980  -1.337  -4.530  1.00 77.80      A    C  
ATOM     87  CD2 LEU A  12     -24.072  -0.327  -3.620  1.00 78.42      A    C  
ATOM     88  N   MET A  13     -22.786  -4.523  -1.107  1.00 88.58      A    N  
ATOM     89  CA  MET A  13     -22.117  -4.578   0.190  1.00 88.86      A    C  
ATOM     90  C   MET A  13     -20.890  -5.480   0.154  1.00 90.19      A    C  
ATOM     91  O   MET A  13     -19.826  -5.120   0.674  1.00 88.96      A    O  
ATOM     92  CB  MET A  13     -23.099  -5.063   1.256  1.00 86.91      A    C  
ATOM     93  CG  MET A  13     -23.908  -3.953   1.887  1.00 78.68      A    C  
ATOM     94  SD  MET A  13     -22.904  -2.880   2.930  1.00 74.65      A    S  
ATOM     95  CE  MET A  13     -22.291  -4.049   4.139  1.00 65.28      A    C  
ATOM     96  N   VAL A  14     -21.003  -6.647  -0.459  1.00 88.30      A    N  
ATOM     97  CA  VAL A  14     -19.871  -7.561  -0.538  1.00 88.17      A    C  
ATOM     98  C   VAL A  14     -18.745  -6.939  -1.351  1.00 89.08      A    C  
ATOM     99  O   VAL A  14     -17.562  -7.092  -1.025  1.00 87.93      A    O  
ATOM    100  CB  VAL A  14     -20.314  -8.912  -1.127  1.00 86.52      A    C  
ATOM    101  CG1 VAL A  14     -19.120  -9.820  -1.358  1.00 77.32      A    C  
ATOM    102  CG2 VAL A  14     -21.314  -9.584  -0.202  1.00 78.36      A    C  
ATOM    103  N   PHE A  15     -19.086  -6.218  -2.421  1.00 91.02      A    N  
ATOM    104  CA  PHE A  15     -18.060  -5.552  -3.214  1.00 91.48      A    C  
ATOM    105  C   PHE A  15     -17.412  -4.405  -2.447  1.00 92.00      A    C  
ATOM    106  O   PHE A  15     -16.217  -4.142  -2.628  1.00 90.69      A    O  
ATOM    107  CB  PHE A  15     -18.633  -5.045  -4.529  1.00 90.47      A    C  
ATOM    108  CG  PHE A  15     -17.622  -4.357  -5.400  1.00 90.27      A    C  
ATOM    109  CD1 PHE A  15     -16.712  -5.096  -6.131  1.00 85.85      A    C  
ATOM    110  CD2 PHE A  15     -17.571  -2.987  -5.471  1.00 85.22      A    C  
ATOM    111  CE1 PHE A  15     -15.773  -4.474  -6.923  1.00 83.21      A    C  
ATOM    112  CE2 PHE A  15     -16.630  -2.348  -6.261  1.00 83.14      A    C  
ATOM    113  CZ  PHE A  15     -15.729  -3.094  -6.990  1.00 86.47      A    C  
ATOM    114  N   LEU A  16     -18.174  -3.711  -1.610  1.00 92.00      A    N  
ATOM    115  CA  LEU A  16     -17.592  -2.634  -0.806  1.00 91.32      A    C  
ATOM    116  C   LEU A  16     -16.487  -3.170   0.099  1.00 91.81      A    C  
ATOM    117  O   LEU A  16     -15.420  -2.565   0.223  1.00 90.49      A    O  
ATOM    118  CB  LEU A  16     -18.673  -1.942   0.033  1.00 90.17      A    C  
ATOM    119  CG  LEU A  16     -19.746  -1.136  -0.700  1.00 85.01      A    C  
ATOM    120  CD1 LEU A  16     -20.624  -0.389   0.295  1.00 77.18      A    C  
ATOM    121  CD2 LEU A  16     -19.122  -0.168  -1.694  1.00 77.95      A    C  
ATOM    122  N   ILE A  17     -16.717  -4.327   0.707  1.00 91.87      A    N  
ATOM    123  CA  ILE A  17     -15.743  -4.893   1.635  1.00 91.45      A    C  
ATOM    124  C   ILE A  17     -14.584  -5.521   0.881  1.00 91.99      A    C  
ATOM    125  O   ILE A  17     -13.420  -5.161   1.076  1.00 90.89      A    O  
ATOM    126  CB  ILE A  17     -16.430  -5.917   2.565  1.00 89.98      A    C  
ATOM    127  CG1 ILE A  17     -17.553  -5.242   3.358  1.00 83.83      A    C  
ATOM    128  CG2 ILE A  17     -15.413  -6.547   3.498  1.00 81.05      A    C  
ATOM    129  CD1 ILE A  17     -18.461  -6.208   4.079  1.00 75.24      A    C  
ATOM    130  N   LEU A  18     -14.874  -6.473  -0.006  1.00 92.15      A    N  
ATOM    131  CA  LEU A  18     -13.818  -7.172  -0.721  1.00 91.16      A    C  
ATOM    132  C   LEU A  18     -13.136  -6.285  -1.754  1.00 91.34      A    C  
ATOM    133  O   LEU A  18     -11.927  -6.410  -1.984  1.00 90.03      A    O  
ATOM    134  CB  LEU A  18     -14.384  -8.426  -1.395  1.00 89.65      A    C  
ATOM    135  CG  LEU A  18     -14.944  -9.496  -0.449  1.00 86.12      A    C  
ATOM    136  CD1 LEU A  18     -15.476 -10.673  -1.248  1.00 79.33      A    C  
ATOM    137  CD2 LEU A  18     -13.893  -9.951   0.541  1.00 79.07      A    C  
ATOM    138  N   GLY A  19     -13.876  -5.380  -2.384  1.00 93.12      A    N  
ATOM    139  CA  GLY A  19     -13.278  -4.469  -3.334  1.00 93.06      A    C  
ATOM    140  C   GLY A  19     -12.317  -3.494  -2.676  1.00 93.89      A    C  
ATOM    141  O   GLY A  19     -11.256  -3.187  -3.227  1.00 92.30      A    O  
ATOM    142  N   THR A  20     -12.675  -3.010  -1.488  1.00 94.98      A    N  
ATOM    143  CA  THR A  20     -11.767  -2.134  -0.754  1.00 95.16      A    C  
ATOM    144  C   THR A  20     -10.512  -2.885  -0.335  1.00 95.14      A    C  
ATOM    145  O   THR A  20      -9.402  -2.337  -0.378  1.00 93.55      A    O  
ATOM    146  CB  THR A  20     -12.471  -1.544   0.476  1.00 94.11      A    C  
ATOM    147  CG2 THR A  20     -11.541  -0.608   1.230  1.00 78.04      A    C  
ATOM    148  OG1 THR A  20     -13.630  -0.810   0.053  1.00 76.11      A    O  
ATOM    149  N   LEU A  21     -10.655  -4.139   0.064  1.00 93.72      A    N  
ATOM    150  CA  LEU A  21      -9.492  -4.960   0.395  1.00 93.46      A    C  
ATOM    151  C   LEU A  21      -8.593  -5.148  -0.821  1.00 93.74      A    C  
ATOM    152  O   LEU A  21      -7.371  -4.994  -0.730  1.00 92.52      A    O  
ATOM    153  CB  LEU A  21      -9.951  -6.308   0.943  1.00 92.44      A    C  
ATOM    154  CG  LEU A  21      -8.853  -7.327   1.241  1.00 88.17      A    C  
ATOM    155  CD1 LEU A  21      -7.909  -6.814   2.308  1.00 81.33      A    C  
ATOM    156  CD2 LEU A  21      -9.466  -8.652   1.667  1.00 81.87      A    C  
ATOM    157  N   GLN A  22      -9.179  -5.464  -1.969  1.00 94.96      A    N  
ATOM    158  CA  GLN A  22      -8.391  -5.644  -3.175  1.00 94.13      A    C  
ATOM    159  C   GLN A  22      -7.739  -4.341  -3.610  1.00 94.28      A    C  
ATOM    160  O   GLN A  22      -6.579  -4.323  -4.046  1.00 93.12      A    O  
ATOM    161  CB  GLN A  22      -9.273  -6.194  -4.306  1.00 93.30      A    C  
ATOM    162  CG  GLN A  22      -8.544  -6.465  -5.609  1.00 90.22      A    C  
ATOM    163  CD  GLN A  22      -7.494  -7.546  -5.477  1.00 89.54      A    C  
ATOM    164  NE2 GLN A  22      -6.268  -7.144  -5.183  1.00 78.29      A    N  
ATOM    165  OE1 GLN A  22      -7.780  -8.724  -5.621  1.00 80.73      A    O  
ATOM    166  N   LEU A  23      -8.458  -3.230  -3.493  1.00 94.28      A    N  
ATOM    167  CA  LEU A  23      -7.889  -1.929  -3.834  1.00 94.28      A    C  
ATOM    168  C   LEU A  23      -6.726  -1.581  -2.917  1.00 94.65      A    C  
ATOM    169  O   LEU A  23      -5.720  -1.031  -3.369  1.00 93.35      A    O  
ATOM    170  CB  LEU A  23      -8.976  -0.856  -3.760  1.00 93.17      A    C  
ATOM    171  CG  LEU A  23      -8.551   0.560  -4.138  1.00 90.23      A    C  
ATOM    172  CD1 LEU A  23      -8.082   0.613  -5.584  1.00 84.01      A    C  
ATOM    173  CD2 LEU A  23      -9.699   1.532  -3.918  1.00 83.55      A    C  
ATOM    174  N   PHE A  24      -6.847  -1.898  -1.631  1.00 94.73      A    N  
ATOM    175  CA  PHE A  24      -5.748  -1.705  -0.699  1.00 94.98      A    C  
ATOM    176  C   PHE A  24      -4.512  -2.476  -1.142  1.00 95.38      A    C  
ATOM    177  O   PHE A  24      -3.399  -1.941  -1.161  1.00 94.40      A    O  
ATOM    178  CB  PHE A  24      -6.184  -2.114   0.710  1.00 94.65      A    C  
ATOM    179  CG  PHE A  24      -5.045  -2.348   1.660  1.00 94.14      A    C  
ATOM    180  CD1 PHE A  24      -4.406  -1.282   2.280  1.00 88.98      A    C  
ATOM    181  CD2 PHE A  24      -4.613  -3.628   1.939  1.00 89.95      A    C  
ATOM    182  CE1 PHE A  24      -3.366  -1.495   3.152  1.00 89.08      A    C  
ATOM    183  CE2 PHE A  24      -3.562  -3.851   2.810  1.00 88.98      A    C  
ATOM    184  CZ  PHE A  24      -2.945  -2.787   3.414  1.00 91.28      A    C  
ATOM    185  N   LEU A  25      -4.692  -3.738  -1.521  1.00 95.00      A    N  
ATOM    186  CA  LEU A  25      -3.566  -4.537  -1.992  1.00 94.14      A    C  
ATOM    187  C   LEU A  25      -2.955  -3.954  -3.265  1.00 94.00      A    C  
ATOM    188  O   LEU A  25      -1.727  -3.951  -3.425  1.00 92.55      A    O  
ATOM    189  CB  LEU A  25      -4.014  -5.981  -2.231  1.00 93.48      A    C  
ATOM    190  CG  LEU A  25      -4.532  -6.752  -1.016  1.00 91.32      A    C  
ATOM    191  CD1 LEU A  25      -5.005  -8.134  -1.422  1.00 85.19      A    C  
ATOM    192  CD2 LEU A  25      -3.458  -6.852   0.053  1.00 85.02      A    C  
ATOM    193  N   MET A  26      -3.783  -3.452  -4.166  1.00 95.19      A    N  
ATOM    194  CA  MET A  26      -3.278  -2.839  -5.386  1.00 94.65      A    C  
ATOM    195  C   MET A  26      -2.471  -1.579  -5.082  1.00 94.78      A    C  
ATOM    196  O   MET A  26      -1.423  -1.335  -5.690  1.00 93.21      A    O  
ATOM    197  CB  MET A  26      -4.446  -2.502  -6.318  1.00 93.18      A    C  
ATOM    198  CG  MET A  26      -5.179  -3.721  -6.857  1.00 88.74      A    C  
ATOM    199  SD  MET A  26      -6.827  -3.324  -7.469  1.00 86.40      A    S  
ATOM    200  CE  MET A  26      -6.440  -2.141  -8.755  1.00 74.78      A    C  
ATOM    201  N   LEU A  27      -2.932  -0.780  -4.132  1.00 95.13      A    N  
ATOM    202  CA  LEU A  27      -2.223   0.445  -3.780  1.00 94.92      A    C  
ATOM    203  C   LEU A  27      -0.887   0.141  -3.116  1.00 94.96      A    C  
ATOM    204  O   LEU A  27       0.105   0.838  -3.361  1.00 93.56      A    O  
ATOM    205  CB  LEU A  27      -3.104   1.307  -2.870  1.00 94.56      A    C  
ATOM    206  CG  LEU A  27      -4.360   1.865  -3.534  1.00 92.49      A    C  
ATOM    207  CD1 LEU A  27      -5.350   2.395  -2.505  1.00 86.84      A    C  
ATOM    208  CD2 LEU A  27      -3.989   2.970  -4.524  1.00 87.06      A    C  
ATOM    209  N   GLN A  28      -0.825  -0.899  -2.271  1.00 96.20      A    N  
ATOM    210  CA  GLN A  28       0.450  -1.310  -1.708  1.00 95.51      A    C  
ATOM    211  C   GLN A  28       1.365  -1.873  -2.786  1.00 95.69      A    C  
ATOM    212  O   GLN A  28       2.598  -1.749  -2.695  1.00 94.16      A    O  
ATOM    213  CB  GLN A  28       0.247  -2.341  -0.591  1.00 94.59      A    C  
ATOM    214  CG  GLN A  28      -0.727  -1.919   0.494  1.00 92.64      A    C  
ATOM    215  CD  GLN A  28      -0.559  -0.466   0.904  1.00 92.04      A    C  
ATOM    216  NE2 GLN A  28      -1.665   0.276   0.906  1.00 80.61      A    N  
ATOM    217  OE1 GLN A  28       0.548  -0.004   1.185  1.00 83.22      A    O  
ATOM    218  N   GLY A  29       0.791  -2.493  -3.818  1.00 95.55      A    N  
ATOM    219  CA  GLY A  29       1.590  -2.941  -4.945  1.00 95.22      A    C  
ATOM    220  C   GLY A  29       2.241  -1.786  -5.681  1.00 95.40      A    C  
ATOM    221  O   GLY A  29       3.387  -1.886  -6.118  1.00 93.46      A    O  
ATOM    222  N   ARG A  30       1.515  -0.675  -5.828  1.00 95.43      A    N  
ATOM    223  CA  ARG A  30       2.099   0.520  -6.435  1.00 95.01      A    C  
ATOM    224  C   ARG A  30       3.227   1.079  -5.570  1.00 95.12      A    C  
ATOM    225  O   ARG A  30       4.274   1.484  -6.087  1.00 93.49      A    O  
ATOM    226  CB  ARG A  30       1.031   1.580  -6.665  1.00 93.51      A    C  
ATOM    227  CG  ARG A  30       1.579   2.933  -7.117  1.00 89.92      A    C  
ATOM    228  CD  ARG A  30       2.282   2.830  -8.459  1.00 86.23      A    C  
ATOM    229  NE  ARG A  30       2.947   4.082  -8.828  1.00 84.79      A    N  
ATOM    230  CZ  ARG A  30       2.380   5.054  -9.532  1.00 82.52      A    C  
ATOM    231  NH1 ARG A  30       1.128   4.933  -9.947  1.00 73.92      A    N1+
ATOM    232  NH2 ARG A  30       3.064   6.156  -9.821  1.00 78.23      A    N  
ATOM    233  N   LEU A  31       3.025   1.098  -4.257  1.00 95.53      A    N  
ATOM    234  CA  LEU A  31       4.064   1.577  -3.347  1.00 95.95      A    C  
ATOM    235  C   LEU A  31       5.330   0.739  -3.466  1.00 96.23      A    C  
ATOM    236  O   LEU A  31       6.440   1.279  -3.584  1.00 95.06      A    O  
ATOM    237  CB  LEU A  31       3.541   1.564  -1.916  1.00 95.49      A    C  
ATOM    238  CG  LEU A  31       4.528   1.985  -0.820  1.00 94.70      A    C  
ATOM    239  CD1 LEU A  31       4.904   3.448  -0.980  1.00 90.22      A    C  
ATOM    240  CD2 LEU A  31       3.934   1.727   0.553  1.00 90.52      A    C  
ATOM    241  N   LEU A  32       5.190  -0.589  -3.443  1.00 96.27      A    N  
ATOM    242  CA  LEU A  32       6.355  -1.445  -3.578  1.00 96.30      A    C  
ATOM    243  C   LEU A  32       6.924  -1.439  -4.993  1.00 96.31      A    C  
ATOM    244  O   LEU A  32       8.108  -1.735  -5.172  1.00 94.64      A    O  
ATOM    245  CB  LEU A  32       6.017  -2.882  -3.157  1.00 95.61      A    C  
ATOM    246  CG  LEU A  32       5.856  -3.129  -1.655  1.00 94.03      A    C  
ATOM    247  CD1 LEU A  32       5.739  -4.613  -1.378  1.00 88.91      A    C  
ATOM    248  CD2 LEU A  32       7.023  -2.529  -0.876  1.00 88.79      A    C  
ATOM    249  N   ALA A  33       6.105  -1.125  -5.992  1.00 96.20      A    N  
ATOM    250  CA  ALA A  33       6.623  -1.002  -7.350  1.00 96.18      A    C  
ATOM    251  C   ALA A  33       7.596   0.165  -7.455  1.00 96.02      A    C  
ATOM    252  O   ALA A  33       8.629   0.058  -8.121  1.00 94.46      A    O  
ATOM    253  CB  ALA A  33       5.474  -0.834  -8.342  1.00 95.46      A    C  
ATOM    254  N   GLU A  34       7.275   1.277  -6.805  1.00 96.47      A    N  
ATOM    255  CA  GLU A  34       8.209   2.392  -6.760  1.00 95.96      A    C  
ATOM    256  C   GLU A  34       9.496   1.994  -6.041  1.00 96.01      A    C  
ATOM    257  O   GLU A  34      10.606   2.316  -6.491  1.00 94.44      A    O  
ATOM    258  CB  GLU A  34       7.567   3.596  -6.072  1.00 94.84      A    C  
ATOM    259  CG  GLU A  34       6.330   4.137  -6.762  1.00 90.14      A    C  
ATOM    260  CD  GLU A  34       6.646   4.876  -8.056  1.00 87.93      A    C  
ATOM    261  OE1 GLU A  34       7.842   5.044  -8.365  1.00 80.02      A    O  
ATOM    262  OE2 GLU A  34       5.710   5.290  -8.757  1.00 80.44      A    O1-
ATOM    263  N   TYR A  35       9.363   1.283  -4.929  1.00 96.82      A    N  
ATOM    264  CA  TYR A  35      10.532   0.817  -4.192  1.00 96.90      A    C  
ATOM    265  C   TYR A  35      11.342  -0.185  -5.013  1.00 96.91      A    C  
ATOM    266  O   TYR A  35      12.576  -0.153  -5.004  1.00 95.91      A    O  
ATOM    267  CB  TYR A  35      10.087   0.196  -2.870  1.00 96.64      A    C  
ATOM    268  CG  TYR A  35      11.211  -0.385  -2.040  1.00 96.72      A    C  
ATOM    269  CD1 TYR A  35      12.166   0.429  -1.462  1.00 94.43      A    C  
ATOM    270  CD2 TYR A  35      11.313  -1.748  -1.834  1.00 94.77      A    C  
ATOM    271  CE1 TYR A  35      13.191  -0.092  -0.701  1.00 94.23      A    C  
ATOM    272  CE2 TYR A  35      12.337  -2.281  -1.083  1.00 94.12      A    C  
ATOM    273  CZ  TYR A  35      13.280  -1.455  -0.518  1.00 95.12      A    C  
ATOM    274  OH  TYR A  35      14.299  -1.982   0.237  1.00 93.63      A    O  
ATOM    275  N   ALA A  36      10.660  -1.073  -5.737  1.00 96.78      A    N  
ATOM    276  CA  ALA A  36      11.353  -2.060  -6.558  1.00 96.56      A    C  
ATOM    277  C   ALA A  36      12.077  -1.403  -7.723  1.00 96.72      A    C  
ATOM    278  O   ALA A  36      13.182  -1.813  -8.082  1.00 95.39      A    O  
ATOM    279  CB  ALA A  36      10.363  -3.100  -7.070  1.00 95.87      A    C  
ATOM    280  N   ALA A  37      11.469  -0.391  -8.337  1.00 96.40      A    N  
ATOM    281  CA  ALA A  37      12.141   0.333  -9.403  1.00 96.42      A    C  
ATOM    282  C   ALA A  37      13.387   1.038  -8.880  1.00 96.45      A    C  
ATOM    283  O   ALA A  37      14.434   1.041  -9.542  1.00 94.70      A    O  
ATOM    284  CB  ALA A  37      11.180   1.343 -10.033  1.00 95.62      A    C  
ATOM    285  N   PHE A  38      13.280   1.635  -7.701  1.00 96.64      A    N  
ATOM    286  CA  PHE A  38      14.431   2.256  -7.071  1.00 96.62      A    C  
ATOM    287  C   PHE A  38      15.537   1.233  -6.809  1.00 96.76      A    C  
ATOM    288  O   PHE A  38      16.713   1.470  -7.118  1.00 95.56      A    O  
ATOM    289  CB  PHE A  38      13.994   2.940  -5.769  1.00 96.36      A    C  
ATOM    290  CG  PHE A  38      15.129   3.361  -4.887  1.00 96.21      A    C  
ATOM    291  CD1 PHE A  38      15.824   4.535  -5.142  1.00 92.65      A    C  
ATOM    292  CD2 PHE A  38      15.491   2.607  -3.783  1.00 93.13      A    C  
ATOM    293  CE1 PHE A  38      16.860   4.929  -4.324  1.00 92.05      A    C  
ATOM    294  CE2 PHE A  38      16.530   2.999  -2.962  1.00 92.46      A    C  
ATOM    295  CZ  PHE A  38      17.218   4.159  -3.230  1.00 93.73      A    C  
ATOM    296  N   ARG A  39      15.172   0.078  -6.258  1.00 96.62      A    N  
ATOM    297  CA  ARG A  39      16.152  -0.956  -5.944  1.00 96.41      A    C  
ATOM    298  C   ARG A  39      16.760  -1.544  -7.213  1.00 96.30      A    C  
ATOM    299  O   ARG A  39      17.984  -1.726  -7.293  1.00 95.18      A    O  
ATOM    300  CB  ARG A  39      15.497  -2.059  -5.115  1.00 95.70      A    C  
ATOM    301  CG  ARG A  39      15.380  -1.728  -3.641  1.00 92.03      A    C  
ATOM    302  CD  ARG A  39      16.738  -1.798  -2.967  1.00 91.08      A    C  
ATOM    303  NE  ARG A  39      16.650  -1.562  -1.523  1.00 89.28      A    N  
ATOM    304  CZ  ARG A  39      17.692  -1.637  -0.705  1.00 89.18      A    C  
ATOM    305  NH1 ARG A  39      18.898  -1.926  -1.171  1.00 81.56      A    N1+
ATOM    306  NH2 ARG A  39      17.529  -1.411   0.593  1.00 84.94      A    N  
ATOM    307  N   ALA A  40      15.937  -1.860  -8.205  1.00 96.39      A    N  
ATOM    308  CA  ALA A  40      16.439  -2.458  -9.428  1.00 96.04      A    C  
ATOM    309  C   ALA A  40      17.369  -1.507 -10.167  1.00 96.24      A    C  
ATOM    310  O   ALA A  40      18.411  -1.920 -10.685  1.00 94.88      A    O  
ATOM    311  CB  ALA A  40      15.276  -2.870 -10.331  1.00 95.32      A    C  
ATOM    312  N   THR A  41      17.019  -0.230 -10.224  1.00 96.72      A    N  
ATOM    313  CA  THR A  41      17.872   0.744 -10.889  1.00 96.87      A    C  
ATOM    314  C   THR A  41      19.193   0.906 -10.152  1.00 96.70      A    C  
ATOM    315  O   THR A  41      20.256   1.011 -10.772  1.00 95.06      A    O  
ATOM    316  CB  THR A  41      17.153   2.087 -11.008  1.00 95.92      A    C  
ATOM    317  CG2 THR A  41      18.003   3.079 -11.785  1.00 84.99      A    C  
ATOM    318  OG1 THR A  41      15.902   1.906 -11.686  1.00 85.51      A    O  
ATOM    319  N   ARG A  42      19.147   0.915  -8.816  1.00 96.54      A    N  
ATOM    320  CA  ARG A  42      20.375   1.021  -8.042  1.00 96.47      A    C  
ATOM    321  C   ARG A  42      21.272  -0.193  -8.269  1.00 96.38      A    C  
ATOM    322  O   ARG A  42      22.479  -0.046  -8.466  1.00 94.21      A    O  
ATOM    323  CB  ARG A  42      20.042   1.159  -6.552  1.00 95.49      A    C  
ATOM    324  CG  ARG A  42      21.268   1.361  -5.676  1.00 92.57      A    C  
ATOM    325  CD  ARG A  42      20.921   1.341  -4.195  1.00 91.05      A    C  
ATOM    326  NE  ARG A  42      22.103   1.481  -3.358  1.00 89.64      A    N  
ATOM    327  CZ  ARG A  42      22.931   0.476  -3.068  1.00 90.45      A    C  
ATOM    328  NH1 ARG A  42      22.697  -0.742  -3.526  1.00 80.24      A    N1+
ATOM    329  NH2 ARG A  42      23.996   0.693  -2.310  1.00 86.08      A    N  
ATOM    330  N   VAL A  43      20.684  -1.379  -8.269  1.00 96.54      A    N  
ATOM    331  CA  VAL A  43      21.464  -2.591  -8.511  1.00 96.31      A    C  
ATOM    332  C   VAL A  43      22.063  -2.571  -9.913  1.00 96.13      A    C  
ATOM    333  O   VAL A  43      23.218  -2.953 -10.114  1.00 93.89      A    O  
ATOM    334  CB  VAL A  43      20.588  -3.835  -8.290  1.00 95.19      A    C  
ATOM    335  CG1 VAL A  43      21.272  -5.081  -8.825  1.00 89.27      A    C  
ATOM    336  CG2 VAL A  43      20.274  -3.993  -6.812  1.00 88.61      A    C  
ATOM    337  N   GLY A  44      21.289  -2.116 -10.894  1.00 95.55      A    N  
ATOM    338  CA  GLY A  44      21.811  -2.039 -12.249  1.00 95.23      A    C  
ATOM    339  C   GLY A  44      22.927  -1.027 -12.403  1.00 95.63      A    C  
ATOM    340  O   GLY A  44      23.867  -1.243 -13.172  1.00 93.91      A    O  
ATOM    341  N   SER A  45      22.848   0.080 -11.667  1.00 95.94      A    N  
ATOM    342  CA  SER A  45      23.870   1.114 -11.776  1.00 95.77      A    C  
ATOM    343  C   SER A  45      25.224   0.646 -11.267  1.00 95.62      A    C  
ATOM    344  O   SER A  45      26.260   1.132 -11.725  1.00 92.61      A    O  
ATOM    345  CB  SER A  45      23.433   2.366 -11.011  1.00 94.43      A    C  
ATOM    346  OG  SER A  45      23.448   2.151  -9.611  1.00 81.84      A    O  
ATOM    347  N   VAL A  46      25.244  -0.306 -10.344  1.00 95.78      A    N  
ATOM    348  CA  VAL A  46      26.497  -0.829  -9.810  1.00 95.39      A    C  
ATOM    349  C   VAL A  46      26.841  -2.199 -10.383  1.00 94.80      A    C  
ATOM    350  O   VAL A  46      27.831  -2.806  -9.956  1.00 90.56      A    O  
ATOM    351  CB  VAL A  46      26.464  -0.911  -8.270  1.00 94.05      A    C  
ATOM    352  CG1 VAL A  46      26.262   0.477  -7.676  1.00 87.39      A    C  
ATOM    353  CG2 VAL A  46      25.387  -1.867  -7.803  1.00 87.30      A    C  
ATOM    354  N   ASN A  47      26.070  -2.684 -11.351  1.00 94.52      A    N  
ATOM    355  CA  ASN A  47      26.312  -3.977 -11.978  1.00 94.44      A    C  
ATOM    356  C   ASN A  47      26.293  -3.881 -13.499  1.00 94.56      A    C  
ATOM    357  O   ASN A  47      25.905  -4.834 -14.179  1.00 90.96      A    O  
ATOM    358  CB  ASN A  47      25.294  -5.012 -11.502  1.00 93.33      A    C  
ATOM    359  CG  ASN A  47      25.595  -5.526 -10.118  1.00 91.69      A    C  
ATOM    360  ND2 ASN A  47      24.889  -4.993  -9.132  1.00 84.13      A    N  
ATOM    361  OD1 ASN A  47      26.449  -6.397  -9.924  1.00 84.28      A    O  
ATOM    362  N   HIS A  48      26.706  -2.746 -14.040  1.00 94.32      A    N  
ATOM    363  CA  HIS A  48      26.845  -2.551 -15.476  1.00 94.31      A    C  
ATOM    364  C   HIS A  48      25.526  -2.686 -16.231  1.00 94.15      A    C  
ATOM    365  O   HIS A  48      25.520  -2.907 -17.447  1.00 89.23      A    O  
ATOM    366  CB  HIS A  48      27.868  -3.529 -16.073  1.00 93.56      A    C  
ATOM    367  CG  HIS A  48      29.101  -3.690 -15.247  1.00 93.99      A    C  
ATOM    368  CD2 HIS A  48      29.496  -4.671 -14.403  1.00 84.76      A    C  
ATOM    369  ND1 HIS A  48      30.112  -2.751 -15.231  1.00 85.06      A    N  
ATOM    370  CE1 HIS A  48      31.070  -3.151 -14.420  1.00 85.63      A    C  
ATOM    371  NE2 HIS A  48      30.723  -4.310 -13.910  1.00 87.22      A    N  
ATOM    372  N   GLY A  49      24.395  -2.542 -15.528  1.00 93.48      A    N  
ATOM    373  CA  GLY A  49      23.100  -2.722 -16.147  1.00 93.22      A    C  
ATOM    374  C   GLY A  49      22.663  -4.164 -16.278  1.00 93.99      A    C  
ATOM    375  O   GLY A  49      21.881  -4.487 -17.175  1.00 90.30      A    O  
ATOM    376  N   ASP A  50      23.138  -5.039 -15.389  1.00 94.31      A    N  
ATOM    377  CA  ASP A  50      22.819  -6.461 -15.445  1.00 94.48      A    C  
ATOM    378  C   ASP A  50      21.323  -6.668 -15.242  1.00 94.96      A    C  
ATOM    379  O   ASP A  50      20.783  -6.366 -14.171  1.00 92.30      A    O  
ATOM    380  CB  ASP A  50      23.618  -7.222 -14.393  1.00 92.76      A    C  
ATOM    381  CG  ASP A  50      23.499  -8.725 -14.529  1.00 91.82      A    C  
ATOM    382  OD1 ASP A  50      22.664  -9.196 -15.319  1.00 85.56      A    O  
ATOM    383  OD2 ASP A  50      24.244  -9.444 -13.831  1.00 84.98      A    O1-
ATOM    384  N   CYS A  51      20.649  -7.200 -16.268  1.00 94.79      A    N  
ATOM    385  CA  CYS A  51      19.214  -7.417 -16.184  1.00 95.20      A    C  
ATOM    386  C   CYS A  51      18.855  -8.501 -15.179  1.00 95.77      A    C  
ATOM    387  O   CYS A  51      17.812  -8.425 -14.527  1.00 93.03      A    O  
ATOM    388  CB  CYS A  51      18.655  -7.771 -17.561  1.00 93.37      A    C  
ATOM    389  SG  CYS A  51      18.245  -6.341 -18.589  1.00 89.02      A    S  
ATOM    390  N   GLN A  52      19.704  -9.536 -15.042  1.00 95.23      A    N  
ATOM    391  CA  GLN A  52      19.407 -10.610 -14.112  1.00 95.29      A    C  
ATOM    392  C   GLN A  52      19.426 -10.107 -12.672  1.00 95.65      A    C  
ATOM    393  O   GLN A  52      18.534 -10.429 -11.879  1.00 94.25      A    O  
ATOM    394  CB  GLN A  52      20.397 -11.757 -14.290  1.00 93.94      A    C  
ATOM    395  CG  GLN A  52      20.072 -12.986 -13.456  1.00 86.78      A    C  
ATOM    396  CD  GLN A  52      21.060 -14.119 -13.675  1.00 84.22      A    C  
ATOM    397  NE2 GLN A  52      20.821 -15.243 -13.024  1.00 71.42      A    N  
ATOM    398  OE1 GLN A  52      22.023 -13.976 -14.426  1.00 75.91      A    O  
ATOM    399  N   ALA A  53      20.434  -9.315 -12.331  1.00 95.60      A    N  
ATOM    400  CA  ALA A  53      20.505  -8.757 -10.983  1.00 96.07      A    C  
ATOM    401  C   ALA A  53      19.351  -7.798 -10.725  1.00 96.21      A    C  
ATOM    402  O   ALA A  53      18.759  -7.808  -9.647  1.00 94.57      A    O  
ATOM    403  CB  ALA A  53      21.845  -8.055 -10.777  1.00 95.10      A    C  
ATOM    404  N   MET A  54      19.023  -6.965 -11.714  1.00 96.37      A    N  
ATOM    405  CA  MET A  54      17.909  -6.042 -11.569  1.00 96.31      A    C  
ATOM    406  C   MET A  54      16.594  -6.788 -11.386  1.00 96.52      A    C  
ATOM    407  O   MET A  54      15.756  -6.397 -10.568  1.00 95.39      A    O  
ATOM    408  CB  MET A  54      17.833  -5.117 -12.790  1.00 95.86      A    C  
ATOM    409  CG  MET A  54      19.033  -4.203 -12.951  1.00 94.04      A    C  
ATOM    410  SD  MET A  54      19.029  -3.328 -14.525  1.00 92.05      A    S  
ATOM    411  CE  MET A  54      17.565  -2.315 -14.342  1.00 83.95      A    C  
ATOM    412  N   THR A  55      16.410  -7.866 -12.139  1.00 96.32      A    N  
ATOM    413  CA  THR A  55      15.177  -8.640 -12.043  1.00 96.55      A    C  
ATOM    414  C   THR A  55      15.054  -9.310 -10.679  1.00 96.44      A    C  
ATOM    415  O   THR A  55      13.980  -9.310 -10.072  1.00 94.99      A    O  
ATOM    416  CB  THR A  55      15.112  -9.677 -13.160  1.00 95.62      A    C  
ATOM    417  CG2 THR A  55      13.816 -10.478 -13.073  1.00 82.76      A    C  
ATOM    418  OG1 THR A  55      15.179  -9.021 -14.433  1.00 85.11      A    O  
ATOM    419  N   HIS A  56      16.152  -9.888 -10.190  1.00 96.76      A    N  
ATOM    420  CA  HIS A  56      16.119 -10.517  -8.879  1.00 96.72      A    C  
ATOM    421  C   HIS A  56      15.816  -9.506  -7.776  1.00 96.78      A    C  
ATOM    422  O   HIS A  56      15.057  -9.790  -6.847  1.00 95.16      A    O  
ATOM    423  CB  HIS A  56      17.454 -11.215  -8.595  1.00 96.25      A    C  
ATOM    424  CG  HIS A  56      17.644 -12.481  -9.364  1.00 96.17      A    C  
ATOM    425  CD2 HIS A  56      16.909 -13.053 -10.345  1.00 89.01      A    C  
ATOM    426  ND1 HIS A  56      18.697 -13.342  -9.136  1.00 87.62      A    N  
ATOM    427  CE1 HIS A  56      18.600 -14.371  -9.947  1.00 90.06      A    C  
ATOM    428  NE2 HIS A  56      17.529 -14.221 -10.688  1.00 91.61      A    N  
ATOM    429  N   ALA A  57      16.395  -8.313  -7.883  1.00 96.65      A    N  
ATOM    430  CA  ALA A  57      16.128  -7.281  -6.898  1.00 96.52      A    C  
ATOM    431  C   ALA A  57      14.666  -6.849  -6.929  1.00 96.69      A    C  
ATOM    432  O   ALA A  57      14.039  -6.669  -5.880  1.00 94.87      A    O  
ATOM    433  CB  ALA A  57      17.037  -6.077  -7.137  1.00 95.78      A    C  
ATOM    434  N   ALA A  58      14.116  -6.694  -8.132  1.00 96.56      A    N  
ATOM    435  CA  ALA A  58      12.726  -6.291  -8.254  1.00 96.47      A    C  
ATOM    436  C   ALA A  58      11.782  -7.372  -7.738  1.00 96.50      A    C  
ATOM    437  O   ALA A  58      10.801  -7.073  -7.053  1.00 94.99      A    O  
ATOM    438  CB  ALA A  58      12.398  -5.958  -9.710  1.00 95.58      A    C  
ATOM    439  N   ILE A  59      12.070  -8.636  -8.048  1.00 96.28      A    N  
ATOM    440  CA  ILE A  59      11.228  -9.733  -7.595  1.00 95.75      A    C  
ATOM    441  C   ILE A  59      11.204  -9.802  -6.072  1.00 95.74      A    C  
ATOM    442  O   ILE A  59      10.146  -9.972  -5.462  1.00 93.89      A    O  
ATOM    443  CB  ILE A  59      11.705 -11.063  -8.207  1.00 94.09      A    C  
ATOM    444  CG1 ILE A  59      11.383 -11.101  -9.704  1.00 87.69      A    C  
ATOM    445  CG2 ILE A  59      11.067 -12.251  -7.494  1.00 85.89      A    C  
ATOM    446  CD1 ILE A  59      12.045 -12.248 -10.436  1.00 79.36      A    C  
ATOM    447  N   LEU A  60      12.367  -9.666  -5.447  1.00 96.33      A    N  
ATOM    448  CA  LEU A  60      12.431  -9.747  -3.992  1.00 96.40      A    C  
ATOM    449  C   LEU A  60      11.767  -8.540  -3.344  1.00 96.46      A    C  
ATOM    450  O   LEU A  60      11.087  -8.682  -2.323  1.00 94.96      A    O  
ATOM    451  CB  LEU A  60      13.879  -9.870  -3.528  1.00 95.48      A    C  
ATOM    452  CG  LEU A  60      14.069 -10.297  -2.067  1.00 93.47      A    C  
ATOM    453  CD1 LEU A  60      13.545 -11.709  -1.864  1.00 88.15      A    C  
ATOM    454  CD2 LEU A  60      15.521 -10.197  -1.660  1.00 87.73      A    C  
ATOM    455  N   ALA A  61      11.944  -7.356  -3.922  1.00 96.22      A    N  
ATOM    456  CA  ALA A  61      11.346  -6.155  -3.355  1.00 96.00      A    C  
ATOM    457  C   ALA A  61       9.828  -6.187  -3.443  1.00 96.08      A    C  
ATOM    458  O   ALA A  61       9.142  -5.690  -2.546  1.00 93.62      A    O  
ATOM    459  CB  ALA A  61      11.885  -4.918  -4.061  1.00 95.06      A    C  
ATOM    460  N   LEU A  62       9.287  -6.778  -4.501  1.00 96.16      A    N  
ATOM    461  CA  LEU A  62       7.846  -6.819  -4.698  1.00 95.65      A    C  
ATOM    462  C   LEU A  62       7.182  -7.987  -3.978  1.00 95.36      A    C  
ATOM    463  O   LEU A  62       5.954  -8.028  -3.909  1.00 93.57      A    O  
ATOM    464  CB  LEU A  62       7.514  -6.907  -6.187  1.00 95.12      A    C  
ATOM    465  CG  LEU A  62       7.849  -5.688  -7.037  1.00 94.21      A    C  
ATOM    466  CD1 LEU A  62       7.726  -6.026  -8.517  1.00 89.79      A    C  
ATOM    467  CD2 LEU A  62       6.937  -4.526  -6.680  1.00 89.93      A    C  
ATOM    468  N   MET A  63       7.966  -8.921  -3.448  1.00 95.23      A    N  
ATOM    469  CA  MET A  63       7.404 -10.172  -2.954  1.00 94.72      A    C  
ATOM    470  C   MET A  63       6.292  -9.990  -1.915  1.00 95.00      A    C  
ATOM    471  O   MET A  63       5.262 -10.659  -2.020  1.00 93.36      A    O  
ATOM    472  CB  MET A  63       8.505 -11.058  -2.382  1.00 92.85      A    C  
ATOM    473  CG  MET A  63       8.024 -12.433  -1.963  1.00 87.71      A    C  
ATOM    474  SD  MET A  63       9.383 -13.579  -1.682  1.00 85.50      A    S  
ATOM    475  CE  MET A  63       9.990 -13.769  -3.353  1.00 77.60      A    C  
ATOM    476  N   PRO A  64       6.431  -9.116  -0.907  1.00 94.69      A    N  
ATOM    477  CA  PRO A  64       5.346  -9.003   0.072  1.00 94.28      A    C  
ATOM    478  C   PRO A  64       4.012  -8.581  -0.528  1.00 94.07      A    C  
ATOM    479  O   PRO A  64       2.965  -8.851   0.065  1.00 90.75      A    O  
ATOM    480  CB  PRO A  64       5.857  -7.939   1.052  1.00 93.17      A    C  
ATOM    481  CG  PRO A  64       7.329  -7.954   0.883  1.00 91.86      A    C  
ATOM    482  CD  PRO A  64       7.566  -8.262  -0.553  1.00 94.23      A    C  
ATOM    483  N   SER A  65       4.026  -7.935  -1.693  1.00 93.63      A    N  
ATOM    484  CA  SER A  65       2.791  -7.444  -2.282  1.00 93.36      A    C  
ATOM    485  C   SER A  65       2.021  -8.542  -3.022  1.00 92.98      A    C  
ATOM    486  O   SER A  65       0.797  -8.449  -3.129  1.00 89.14      A    O  
ATOM    487  CB  SER A  65       3.079  -6.290  -3.237  1.00 92.19      A    C  
ATOM    488  OG  SER A  65       3.832  -6.719  -4.350  1.00 85.67      A    O  
ATOM    489  N   TYR A  66       2.696  -9.563  -3.538  1.00 92.47      A    N  
ATOM    490  CA  TYR A  66       2.010 -10.636  -4.244  1.00 91.70      A    C  
ATOM    491  C   TYR A  66       2.049 -11.983  -3.525  1.00 90.95      A    C  
ATOM    492  O   TYR A  66       1.316 -12.888  -3.920  1.00 87.88      A    O  
ATOM    493  CB  TYR A  66       2.562 -10.789  -5.665  1.00 91.61      A    C  
ATOM    494  CG  TYR A  66       4.027 -11.180  -5.761  1.00 93.21      A    C  
ATOM    495  CD1 TYR A  66       4.439 -12.485  -5.583  1.00 89.47      A    C  
ATOM    496  CD2 TYR A  66       4.985 -10.227  -6.072  1.00 90.16      A    C  
ATOM    497  CE1 TYR A  66       5.762 -12.839  -5.683  1.00 89.25      A    C  
ATOM    498  CE2 TYR A  66       6.323 -10.565  -6.176  1.00 89.52      A    C  
ATOM    499  CZ  TYR A  66       6.709 -11.874  -5.980  1.00 92.10      A    C  
ATOM    500  OH  TYR A  66       8.034 -12.218  -6.081  1.00 90.91      A    O  
ATOM    501  N   TYR A  67       2.883 -12.120  -2.490  1.00 91.57      A    N  
ATOM    502  CA  TYR A  67       2.948 -13.377  -1.764  1.00 90.72      A    C  
ATOM    503  C   TYR A  67       3.449 -13.122  -0.345  1.00 90.85      A    C  
ATOM    504  O   TYR A  67       4.580 -12.662  -0.155  1.00 88.56      A    O  
ATOM    505  CB  TYR A  67       3.855 -14.375  -2.472  1.00 89.16      A    C  
ATOM    506  CG  TYR A  67       3.962 -15.708  -1.773  1.00 88.62      A    C  
ATOM    507  CD1 TYR A  67       2.852 -16.517  -1.597  1.00 85.16      A    C  
ATOM    508  CD2 TYR A  67       5.185 -16.161  -1.291  1.00 85.28      A    C  
ATOM    509  CE1 TYR A  67       2.950 -17.728  -0.962  1.00 83.89      A    C  
ATOM    510  CE2 TYR A  67       5.292 -17.387  -0.656  1.00 83.54      A    C  
ATOM    511  CZ  TYR A  67       4.170 -18.165  -0.493  1.00 85.03      A    C  
ATOM    512  OH  TYR A  67       4.262 -19.380   0.144  1.00 82.83      A    O  
ATOM    513  N   SER A  68       2.615 -13.416   0.645  1.00 89.89      A    N  
ATOM    514  CA  SER A  68       3.005 -13.302   2.040  1.00 89.99      A    C  
ATOM    515  C   SER A  68       3.809 -14.542   2.425  1.00 89.71      A    C  
ATOM    516  O   SER A  68       3.259 -15.547   2.888  1.00 85.38      A    O  
ATOM    517  CB  SER A  68       1.775 -13.151   2.935  1.00 88.37      A    C  
ATOM    518  OG  SER A  68       1.030 -12.002   2.579  1.00 79.44      A    O  
ATOM    519  N   PHE A  69       5.122 -14.468   2.244  1.00 91.17      A    N  
ATOM    520  CA  PHE A  69       5.978 -15.634   2.387  1.00 91.05      A    C  
ATOM    521  C   PHE A  69       6.029 -16.160   3.816  1.00 90.40      A    C  
ATOM    522  O   PHE A  69       6.314 -17.344   4.021  1.00 86.50      A    O  
ATOM    523  CB  PHE A  69       7.398 -15.301   1.914  1.00 90.65      A    C  
ATOM    524  CG  PHE A  69       8.053 -14.193   2.687  1.00 92.96      A    C  
ATOM    525  CD1 PHE A  69       7.873 -12.870   2.325  1.00 90.61      A    C  
ATOM    526  CD2 PHE A  69       8.859 -14.478   3.775  1.00 90.29      A    C  
ATOM    527  CE1 PHE A  69       8.465 -11.857   3.034  1.00 89.64      A    C  
ATOM    528  CE2 PHE A  69       9.462 -13.458   4.495  1.00 89.61      A    C  
ATOM    529  CZ  PHE A  69       9.265 -12.146   4.124  1.00 91.68      A    C  
ATOM    530  N   LEU A  70       5.763 -15.324   4.812  1.00 90.79      A    N  
ATOM    531  CA  LEU A  70       5.780 -15.793   6.187  1.00 90.25      A    C  
ATOM    532  C   LEU A  70       4.673 -16.795   6.462  1.00 88.70      A    C  
ATOM    533  O   LEU A  70       4.769 -17.574   7.415  1.00 83.23      A    O  
ATOM    534  CB  LEU A  70       5.675 -14.610   7.157  1.00 90.20      A    C  
ATOM    535  CG  LEU A  70       6.929 -13.750   7.307  1.00 89.31      A    C  
ATOM    536  CD1 LEU A  70       6.684 -12.621   8.294  1.00 85.71      A    C  
ATOM    537  CD2 LEU A  70       8.113 -14.589   7.748  1.00 84.99      A    C  
ATOM    538  N   GLY A  71       3.630 -16.786   5.648  1.00 85.06      A    N  
ATOM    539  CA  GLY A  71       2.583 -17.779   5.785  1.00 81.79      A    C  
ATOM    540  C   GLY A  71       2.952 -19.134   5.225  1.00 80.21      A    C  
ATOM    541  O   GLY A  71       2.233 -20.104   5.446  1.00 73.78      A    O  
ATOM    542  N   GLY A  72       4.063 -19.214   4.498  1.00 78.95      A    N  
ATOM    543  CA  GLY A  72       4.516 -20.472   3.961  1.00 77.38      A    C  
ATOM    544  C   GLY A  72       5.051 -21.404   5.025  1.00 77.81      A    C  
ATOM    545  O   GLY A  72       5.087 -21.090   6.215  1.00 72.93      A    O  
ATOM    546  N   ALA A  73       5.501 -22.574   4.589  1.00 76.52      A    N  
ATOM    547  CA  ALA A  73       5.966 -23.613   5.488  1.00 74.78      A    C  
ATOM    548  C   ALA A  73       7.484 -23.682   5.500  1.00 74.83      A    C  
ATOM    549  O   ALA A  73       8.145 -23.395   4.498  1.00 66.57      A    O  
ATOM    550  CB  ALA A  73       5.391 -24.965   5.085  1.00 68.18      A    C  
ATOM    551  N   GLY A  74       8.031 -24.069   6.645  1.00 76.49      A    N  
ATOM    552  CA  GLY A  74       9.430 -24.431   6.718  1.00 75.76      A    C  
ATOM    553  C   GLY A  74      10.384 -23.328   7.127  1.00 77.62      A    C  
ATOM    554  O   GLY A  74      10.701 -22.445   6.343  1.00 68.36      A    O  
ATOM    555  N   GLY A  75      10.882 -23.383   8.347  1.00 81.32      A    N  
ATOM    556  CA  GLY A  75      12.063 -22.661   8.750  1.00 83.61      A    C  
ATOM    557  C   GLY A  75      11.852 -21.236   9.228  1.00 86.93      A    C  
ATOM    558  O   GLY A  75      10.738 -20.794   9.485  1.00 82.90      A    O  
ATOM    559  N   SER A  76      12.969 -20.539   9.338  1.00 90.22      A    N  
ATOM    560  CA  SER A  76      12.994 -19.168   9.810  1.00 91.39      A    C  
ATOM    561  C   SER A  76      12.431 -18.226   8.749  1.00 92.56      A    C  
ATOM    562  O   SER A  76      12.231 -18.620   7.593  1.00 90.29      A    O  
ATOM    563  CB  SER A  76      14.433 -18.779  10.154  1.00 89.49      A    C  
ATOM    564  OG  SER A  76      15.248 -18.804   9.007  1.00 80.74      A    O  
ATOM    565  N   PRO A  77      12.156 -16.980   9.116  1.00 93.23      A    N  
ATOM    566  CA  PRO A  77      11.692 -16.018   8.110  1.00 93.53      A    C  
ATOM    567  C   PRO A  77      12.640 -15.881   6.927  1.00 93.81      A    C  
ATOM    568  O   PRO A  77      12.194 -15.740   5.789  1.00 91.90      A    O  
ATOM    569  CB  PRO A  77      11.580 -14.718   8.902  1.00 92.31      A    C  
ATOM    570  CG  PRO A  77      11.316 -15.156  10.302  1.00 89.84      A    C  
ATOM    571  CD  PRO A  77      12.096 -16.429  10.476  1.00 91.93      A    C  
ATOM    572  N   GLY A  78      13.956 -15.922   7.171  1.00 93.05      A    N  
ATOM    573  CA  GLY A  78      14.909 -15.850   6.082  1.00 93.30      A    C  
ATOM    574  C   GLY A  78      14.819 -17.044   5.147  1.00 94.09      A    C  
ATOM    575  O   GLY A  78      14.908 -16.901   3.927  1.00 92.06      A    O  
ATOM    576  N   GLN A  79      14.641 -18.241   5.712  1.00 93.51      A    N  
ATOM    577  CA  GLN A  79      14.489 -19.436   4.896  1.00 93.42      A    C  
ATOM    578  C   GLN A  79      13.183 -19.404   4.113  1.00 93.69      A    C  
ATOM    579  O   GLN A  79      13.133 -19.827   2.952  1.00 92.23      A    O  
ATOM    580  CB  GLN A  79      14.557 -20.684   5.772  1.00 92.65      A    C  
ATOM    581  CG  GLN A  79      15.928 -20.934   6.377  1.00 85.06      A    C  
ATOM    582  CD  GLN A  79      15.928 -22.087   7.359  1.00 78.88      A    C  
ATOM    583  NE2 GLN A  79      17.104 -22.663   7.597  1.00 64.79      A    N  
ATOM    584  OE1 GLN A  79      14.887 -22.461   7.898  1.00 68.19      A    O  
ATOM    585  N   LYS A  80      12.116 -18.891   4.724  1.00 93.32      A    N  
ATOM    586  CA  LYS A  80      10.853 -18.763   4.016  1.00 92.93      A    C  
ATOM    587  C   LYS A  80      10.980 -17.785   2.854  1.00 93.12      A    C  
ATOM    588  O   LYS A  80      10.445 -18.025   1.770  1.00 91.96      A    O  
ATOM    589  CB  LYS A  80       9.751 -18.308   4.974  1.00 92.11      A    C  
ATOM    590  CG  LYS A  80       9.379 -19.341   6.018  1.00 90.39      A    C  
ATOM    591  CD  LYS A  80       8.272 -18.828   6.923  1.00 88.71      A    C  
ATOM    592  CE  LYS A  80       7.852 -19.876   7.941  1.00 84.79      A    C  
ATOM    593  NZ  LYS A  80       6.760 -19.380   8.835  1.00 79.26      A    N1+
ATOM    594  N   LEU A  81      11.688 -16.688   3.076  1.00 94.25      A    N  
ATOM    595  CA  LEU A  81      11.912 -15.727   1.999  1.00 94.42      A    C  
ATOM    596  C   LEU A  81      12.726 -16.343   0.871  1.00 94.75      A    C  
ATOM    597  O   LEU A  81      12.427 -16.135  -0.312  1.00 93.76      A    O  
ATOM    598  CB  LEU A  81      12.611 -14.487   2.551  1.00 94.23      A    C  
ATOM    599  CG  LEU A  81      12.948 -13.387   1.536  1.00 93.83      A    C  
ATOM    600  CD1 LEU A  81      11.686 -12.841   0.903  1.00 89.49      A    C  
ATOM    601  CD2 LEU A  81      13.736 -12.276   2.216  1.00 89.31      A    C  
ATOM    602  N   ALA A  82      13.760 -17.111   1.211  1.00 94.55      A    N  
ATOM    603  CA  ALA A  82      14.584 -17.753   0.199  1.00 94.42      A    C  
ATOM    604  C   ALA A  82      13.786 -18.788  -0.593  1.00 94.45      A    C  
ATOM    605  O   ALA A  82      13.944 -18.893  -1.812  1.00 92.93      A    O  
ATOM    606  CB  ALA A  82      15.798 -18.405   0.849  1.00 93.81      A    C  
ATOM    607  N   ASN A  83      12.940 -19.541   0.091  1.00 92.07      A    N  
ATOM    608  CA  ASN A  83      12.108 -20.516  -0.606  1.00 91.43      A    C  
ATOM    609  C   ASN A  83      11.126 -19.834  -1.545  1.00 91.43      A    C  
ATOM    610  O   ASN A  83      10.885 -20.305  -2.660  1.00 89.51      A    O  
ATOM    611  CB  ASN A  83      11.359 -21.384   0.404  1.00 90.35      A    C  
ATOM    612  CG  ASN A  83      12.279 -22.254   1.230  1.00 85.90      A    C  
ATOM    613  ND2 ASN A  83      11.833 -22.639   2.414  1.00 76.97      A    N  
ATOM    614  OD1 ASN A  83      13.393 -22.575   0.806  1.00 77.60      A    O  
ATOM    615  N   ALA A  84      10.552 -18.710  -1.106  1.00 92.19      A    N  
ATOM    616  CA  ALA A  84       9.630 -17.976  -1.958  1.00 91.96      A    C  
ATOM    617  C   ALA A  84      10.343 -17.401  -3.172  1.00 92.59      A    C  
ATOM    618  O   ALA A  84       9.787 -17.389  -4.278  1.00 91.02      A    O  
ATOM    619  CB  ALA A  84       8.953 -16.857  -1.156  1.00 91.15      A    C  
ATOM    620  N   PHE A  85      11.573 -16.923  -2.995  1.00 93.70      A    N  
ATOM    621  CA  PHE A  85      12.338 -16.405  -4.124  1.00 94.07      A    C  
ATOM    622  C   PHE A  85      12.758 -17.519  -5.078  1.00 94.09      A    C  
ATOM    623  O   PHE A  85      12.745 -17.330  -6.297  1.00 93.00      A    O  
ATOM    624  CB  PHE A  85      13.567 -15.651  -3.632  1.00 94.22      A    C  
ATOM    625  CG  PHE A  85      14.522 -15.291  -4.731  1.00 95.00      A    C  
ATOM    626  CD1 PHE A  85      14.280 -14.190  -5.540  1.00 92.86      A    C  
ATOM    627  CD2 PHE A  85      15.647 -16.055  -4.977  1.00 93.06      A    C  
ATOM    628  CE1 PHE A  85      15.143 -13.857  -6.559  1.00 92.38      A    C  
ATOM    629  CE2 PHE A  85      16.519 -15.729  -6.005  1.00 92.57      A    C  
ATOM    630  CZ  PHE A  85      16.263 -14.630  -6.787  1.00 93.87      A    C  
ATOM    631  N   ALA A  86      13.146 -18.672  -4.536  1.00 92.18      A    N  
ATOM    632  CA  ALA A  86      13.590 -19.776  -5.379  1.00 91.73      A    C  
ATOM    633  C   ALA A  86      12.496 -20.209  -6.338  1.00 91.45      A    C  
ATOM    634  O   ALA A  86      12.774 -20.576  -7.485  1.00 89.08      A    O  
ATOM    635  CB  ALA A  86      14.029 -20.951  -4.514  1.00 90.80      A    C  
ATOM    636  N   ALA A  87      11.250 -20.162  -5.895  1.00 90.66      A    N  
ATOM    637  CA  ALA A  87      10.136 -20.558  -6.748  1.00 89.39      A    C  
ATOM    638  C   ALA A  87       9.817 -19.524  -7.815  1.00 89.46      A    C  
ATOM    639  O   ALA A  87       9.049 -19.826  -8.737  1.00 86.18      A    O  
ATOM    640  CB  ALA A  87       8.894 -20.821  -5.901  1.00 87.38      A    C  
ATOM    641  N   ARG A  88      10.380 -18.319  -7.734  1.00 91.23      A    N  
ATOM    642  CA  ARG A  88      10.068 -17.240  -8.660  1.00 91.20      A    C  
ATOM    643  C   ARG A  88      11.310 -16.555  -9.218  1.00 91.38      A    C  
ATOM    644  O   ARG A  88      11.194 -15.460  -9.794  1.00 88.34      A    O  
ATOM    645  CB  ARG A  88       9.180 -16.195  -7.972  1.00 89.65      A    C  
ATOM    646  CG  ARG A  88       7.864 -16.767  -7.469  1.00 87.31      A    C  
ATOM    647  CD  ARG A  88       7.133 -15.787  -6.570  1.00 86.11      A    C  
ATOM    648  NE  ARG A  88       5.880 -16.358  -6.070  1.00 85.50      A    N  
ATOM    649  CZ  ARG A  88       5.792 -17.172  -5.027  1.00 86.19      A    C  
ATOM    650  NH1 ARG A  88       6.881 -17.522  -4.352  1.00 75.74      A    N1+
ATOM    651  NH2 ARG A  88       4.615 -17.641  -4.653  1.00 81.97      A    N  
ATOM    652  N   ARG A  89      12.489 -17.165  -9.080  1.00 91.90      A    N  
ATOM    653  CA  ARG A  89      13.715 -16.526  -9.537  1.00 91.18      A    C  
ATOM    654  C   ARG A  89      13.762 -16.381 -11.058  1.00 90.85      A    C  
ATOM    655  O   ARG A  89      14.574 -15.605 -11.570  1.00 86.64      A    O  
ATOM    656  CB  ARG A  89      14.926 -17.329  -9.042  1.00 88.96      A    C  
ATOM    657  CG  ARG A  89      15.480 -18.353 -10.020  1.00 83.77      A    C  
ATOM    658  CD  ARG A  89      16.443 -19.299  -9.343  1.00 83.63      A    C  
ATOM    659  NE  ARG A  89      15.746 -20.400  -8.682  1.00 79.14      A    N  
ATOM    660  CZ  ARG A  89      16.342 -21.299  -7.893  1.00 76.44      A    C  
ATOM    661  NH1 ARG A  89      17.640 -21.224  -7.648  1.00 67.84      A    N1+
ATOM    662  NH2 ARG A  89      15.630 -22.278  -7.343  1.00 70.72      A    N  
ATOM    663  N   ASP A  90      12.918 -17.110 -11.781  1.00 91.58      A    N  
ATOM    664  CA  ASP A  90      12.833 -16.998 -13.227  1.00 90.71      A    C  
ATOM    665  C   ASP A  90      11.802 -15.971 -13.681  1.00 90.97      A    C  
ATOM    666  O   ASP A  90      11.418 -15.964 -14.856  1.00 84.25      A    O  
ATOM    667  CB  ASP A  90      12.503 -18.364 -13.840  1.00 88.33      A    C  
ATOM    668  CG  ASP A  90      11.205 -18.936 -13.317  1.00 81.80      A    C  
ATOM    669  OD1 ASP A  90      10.749 -18.511 -12.239  1.00 73.12      A    O  
ATOM    670  OD2 ASP A  90      10.632 -19.837 -13.984  1.00 73.52      A    O1-
ATOM    671  N   ASN A  91      11.353 -15.099 -12.779  1.00 91.31      A    N  
ATOM    672  CA  ASN A  91      10.419 -14.030 -13.094  1.00 92.09      A    C  
ATOM    673  C   ASN A  91       9.089 -14.590 -13.612  1.00 92.34      A    C  
ATOM    674  O   ASN A  91       8.513 -14.079 -14.575  1.00 87.68      A    O  
ATOM    675  CB  ASN A  91      11.016 -13.048 -14.091  1.00 90.29      A    C  
ATOM    676  CG  ASN A  91      10.220 -11.758 -14.193  1.00 91.80      A    C  
ATOM    677  ND2 ASN A  91      10.443 -11.011 -15.270  1.00 85.67      A    N  
ATOM    678  OD1 ASN A  91       9.424 -11.436 -13.310  1.00 85.81      A    O  
ATOM    679  N   GLN A  92       8.603 -15.644 -12.967  1.00 90.88      A    N  
ATOM    680  CA  GLN A  92       7.352 -16.282 -13.347  1.00 90.62      A    C  
ATOM    681  C   GLN A  92       6.526 -16.547 -12.098  1.00 91.08      A    C  
ATOM    682  O   GLN A  92       7.045 -17.039 -11.095  1.00 87.03      A    O  
ATOM    683  CB  GLN A  92       7.597 -17.586 -14.096  1.00 87.77      A    C  
ATOM    684  CG  GLN A  92       8.167 -17.413 -15.492  1.00 80.27      A    C  
ATOM    685  CD  GLN A  92       7.127 -16.991 -16.507  1.00 77.18      A    C  
ATOM    686  NE2 GLN A  92       6.121 -17.827 -16.698  1.00 65.21      A    N  
ATOM    687  OE1 GLN A  92       7.237 -15.934 -17.113  1.00 67.97      A    O  
ATOM    688  N   TYR A  93       5.245 -16.223 -12.163  1.00 89.24      A    N  
ATOM    689  CA  TYR A  93       4.338 -16.586 -11.093  1.00 88.85      A    C  
ATOM    690  C   TYR A  93       4.217 -18.107 -11.017  1.00 87.50      A    C  
ATOM    691  O   TYR A  93       4.150 -18.786 -12.044  1.00 82.14      A    O  
ATOM    692  CB  TYR A  93       2.966 -15.961 -11.311  1.00 87.98      A    C  
ATOM    693  CG  TYR A  93       2.896 -14.488 -10.998  1.00 90.20      A    C  
ATOM    694  CD1 TYR A  93       3.116 -14.015  -9.714  1.00 87.13      A    C  
ATOM    695  CD2 TYR A  93       2.594 -13.556 -11.990  1.00 87.19      A    C  
ATOM    696  CE1 TYR A  93       3.053 -12.660  -9.425  1.00 86.47      A    C  
ATOM    697  CE2 TYR A  93       2.525 -12.207 -11.709  1.00 86.73      A    C  
ATOM    698  CZ  TYR A  93       2.754 -11.768 -10.430  1.00 89.64      A    C  
ATOM    699  OH  TYR A  93       2.689 -10.424 -10.142  1.00 87.87      A    O  
ATOM    700  N   ASN A  94       4.213 -18.608  -9.787  1.00 85.06      A    N  
ATOM    701  CA  ASN A  94       4.102 -20.037  -9.505  1.00 82.29      A    C  
ATOM    702  C   ASN A  94       5.267 -20.857 -10.044  1.00 80.68      A    C  
ATOM    703  O   ASN A  94       5.256 -22.077  -9.939  1.00 72.43      A    O  
ATOM    704  CB  ASN A  94       2.773 -20.598 -10.028  1.00 78.47      A    C  
ATOM    705  CG  ASN A  94       1.578 -20.079  -9.260  1.00 76.30      A    C  
ATOM    706  ND2 ASN A  94       0.571 -19.613  -9.984  1.00 69.43      A    N  
ATOM    707  OD1 ASN A  94       1.556 -20.084  -8.029  1.00 69.74      A    O  
ATOM    708  N   GLY A  95       6.278 -20.209 -10.617  1.00 76.35      A    N  
ATOM    709  CA  GLY A  95       7.455 -20.902 -11.082  1.00 72.12      A    C  
ATOM    710  C   GLY A  95       7.157 -21.991 -12.093  1.00 70.49      A    C  
ATOM    711  O   GLY A  95       6.265 -21.868 -12.930  1.00 61.91      A    O  
ATOM    712  N   ALA A  96       7.914 -23.074 -12.005  1.00 61.88      A    N  
ATOM    713  CA  ALA A  96       7.751 -24.186 -12.933  1.00 58.28      A    C  
ATOM    714  C   ALA A  96       6.477 -24.973 -12.681  1.00 58.65      A    C  
ATOM    715  O   ALA A  96       5.962 -25.616 -13.599  1.00 52.82      A    O  
ATOM    716  CB  ALA A  96       8.960 -25.111 -12.850  1.00 51.30      A    C  
ATOM    717  N   THR A  97       5.967 -24.941 -11.454  1.00 64.87      A    N  
ATOM    718  CA  THR A  97       4.763 -25.689 -11.127  1.00 62.16      A    C  
ATOM    719  C   THR A  97       3.484 -24.952 -11.510  1.00 62.33      A    C  
ATOM    720  O   THR A  97       2.391 -25.507 -11.339  1.00 55.31      A    O  
ATOM    721  CB  THR A  97       4.726 -26.000  -9.625  1.00 56.43      A    C  
ATOM    722  CG2 THR A  97       5.930 -26.832  -9.229  1.00 49.88      A    C  
ATOM    723  OG1 THR A  97       4.728 -24.778  -8.871  1.00 51.34      A    O  
ATOM    724  N   GLY A  98       3.589 -23.725 -12.015  1.00 58.37      A    N  
ATOM    725  CA  GLY A  98       2.414 -22.951 -12.345  1.00 57.29      A    C  
ATOM    726  C   GLY A  98       1.655 -23.514 -13.534  1.00 58.60      A    C  
ATOM    727  O   GLY A  98       2.236 -23.998 -14.501  1.00 54.11      A    O  
ATOM    728  N   ARG A  99       0.327 -23.424 -13.456  1.00 59.93      A    N  
ATOM    729  CA  ARG A  99      -0.550 -23.844 -14.531  1.00 59.59      A    C  
ATOM    730  C   ARG A  99      -1.598 -22.769 -14.764  1.00 59.01      A    C  
ATOM    731  O   ARG A  99      -2.117 -22.176 -13.811  1.00 54.75      A    O  
ATOM    732  CB  ARG A  99      -1.230 -25.170 -14.219  1.00 55.89      A    C  
ATOM    733  CG  ARG A  99      -0.289 -26.344 -14.011  1.00 51.53      A    C  
ATOM    734  CD  ARG A  99       0.390 -26.740 -15.303  1.00 48.56      A    C  
ATOM    735  NE  ARG A  99       1.166 -27.970 -15.143  1.00 44.32      A    N  
ATOM    736  CZ  ARG A  99       2.405 -28.016 -14.675  1.00 40.91      A    C  
ATOM    737  NH1 ARG A  99       3.020 -26.905 -14.321  1.00 39.16      A    N1+
ATOM    738  NH2 ARG A  99       3.026 -29.181 -14.564  1.00 36.57      A    N  
ATOM    739  N   ALA A 100      -1.891 -22.509 -16.020  1.00 56.76      A    N  
ATOM    740  CA  ALA A 100      -2.876 -21.497 -16.361  1.00 55.60      A    C  
ATOM    741  C   ALA A 100      -4.262 -21.912 -15.876  1.00 57.84      A    C  
ATOM    742  O   ALA A 100      -4.631 -23.086 -15.938  1.00 54.07      A    O  
ATOM    743  CB  ALA A 100      -2.893 -21.256 -17.868  1.00 51.35      A    C  
ATOM    744  N   ASN A 101      -5.019 -20.921 -15.394  1.00 57.53      A    N  
ATOM    745  CA  ASN A 101      -6.383 -21.118 -14.922  1.00 56.63      A    C  
ATOM    746  C   ASN A 101      -6.457 -22.061 -13.722  1.00 58.02      A    C  
ATOM    747  O   ASN A 101      -7.496 -22.667 -13.478  1.00 53.30      A    O  
ATOM    748  CB  ASN A 101      -7.283 -21.622 -16.052  1.00 50.80      A    C  
ATOM    749  CG  ASN A 101      -7.355 -20.658 -17.209  1.00 45.92      A    C  
ATOM    750  ND2 ASN A 101      -7.220 -21.172 -18.428  1.00 41.89      A    N  
ATOM    751  OD1 ASN A 101      -7.526 -19.454 -17.024  1.00 42.23      A    O  
ATOM    752  N   ARG A 102      -5.371 -22.166 -12.956  1.00 60.36      A    N  
ATOM    753  CA  ARG A 102      -5.348 -22.981 -11.754  1.00 60.56      A    C  
ATOM    754  C   ARG A 102      -5.265 -22.050 -10.547  1.00 61.42      A    C  
ATOM    755  O   ARG A 102      -4.200 -21.494 -10.251  1.00 58.25      A    O  
ATOM    756  CB  ARG A 102      -4.170 -23.959 -11.770  1.00 56.53      A    C  
ATOM    757  CG  ARG A 102      -4.179 -24.935 -10.613  1.00 51.88      A    C  
ATOM    758  CD  ARG A 102      -3.151 -26.041 -10.801  1.00 48.44      A    C  
ATOM    759  NE  ARG A 102      -3.457 -26.876 -11.962  1.00 43.76      A    N  
ATOM    760  CZ  ARG A 102      -2.734 -27.923 -12.333  1.00 39.36      A    C  
ATOM    761  NH1 ARG A 102      -1.658 -28.272 -11.641  1.00 37.47      A    N1+
ATOM    762  NH2 ARG A 102      -3.082 -28.627 -13.397  1.00 34.26      A    N  
ATOM    763  N   VAL A 103      -6.384 -21.882  -9.868  1.00 58.26      A    N  
ATOM    764  CA  VAL A 103      -6.475 -20.933  -8.759  1.00 58.70      A    C  
ATOM    765  C   VAL A 103      -5.874 -21.503  -7.478  1.00 60.96      A    C  
ATOM    766  O   VAL A 103      -5.606 -20.753  -6.534  1.00 57.27      A    O  
ATOM    767  CB  VAL A 103      -7.944 -20.515  -8.529  1.00 54.52      A    C  
ATOM    768  CG1 VAL A 103      -8.038 -19.315  -7.605  1.00 50.22      A    C  
ATOM    769  CG2 VAL A 103      -8.612 -20.208  -9.857  1.00 50.68      A    C  
ATOM    770  N   SER A 104      -5.629 -22.802  -7.415  1.00 62.80      A    N  
ATOM    771  CA  SER A 104      -5.151 -23.445  -6.197  1.00 63.15      A    C  
ATOM    772  C   SER A 104      -3.642 -23.334  -6.016  1.00 65.86      A    C  
ATOM    773  O   SER A 104      -3.087 -24.012  -5.158  1.00 61.08      A    O  
ATOM    774  CB  SER A 104      -5.561 -24.923  -6.198  1.00 56.72      A    C  
ATOM    775  OG  SER A 104      -4.991 -25.605  -7.288  1.00 50.40      A    O  
ATOM    776  N   MET A 105      -2.956 -22.487  -6.801  1.00 73.37      A    N  
ATOM    777  CA  MET A 105      -1.523 -22.306  -6.680  1.00 75.69      A    C  
ATOM    778  C   MET A 105      -1.212 -21.151  -5.724  1.00 78.56      A    C  
ATOM    779  O   MET A 105      -2.088 -20.337  -5.430  1.00 75.82      A    O  
ATOM    780  CB  MET A 105      -0.909 -22.061  -8.056  1.00 71.42      A    C  
ATOM    781  CG  MET A 105      -1.149 -23.188  -9.043  1.00 66.66      A    C  
ATOM    782  SD  MET A 105      -0.494 -24.771  -8.482  1.00 61.33      A    S  
ATOM    783  CE  MET A 105       1.263 -24.416  -8.457  1.00 54.06      A    C  
ATOM    784  N   PRO A 106       0.032 -21.053  -5.227  1.00 75.68      A    N  
ATOM    785  CA  PRO A 106       0.370 -19.960  -4.295  1.00 76.43      A    C  
ATOM    786  C   PRO A 106       0.084 -18.573  -4.855  1.00 78.55      A    C  
ATOM    787  O   PRO A 106      -0.319 -17.679  -4.102  1.00 75.05      A    O  
ATOM    788  CB  PRO A 106       1.862 -20.170  -4.039  1.00 73.60      A    C  
ATOM    789  CG  PRO A 106       2.080 -21.619  -4.290  1.00 72.92      A    C  
ATOM    790  CD  PRO A 106       1.138 -21.992  -5.389  1.00 75.60      A    C  
ATOM    791  N   ASP A 107       0.297 -18.368  -6.149  1.00 81.52      A    N  
ATOM    792  CA  ASP A 107       0.018 -17.097  -6.799  1.00 80.96      A    C  
ATOM    793  C   ASP A 107      -1.307 -17.133  -7.555  1.00 81.05      A    C  
ATOM    794  O   ASP A 107      -1.468 -16.439  -8.568  1.00 75.45      A    O  
ATOM    795  CB  ASP A 107       1.156 -16.709  -7.742  1.00 79.49      A    C  
ATOM    796  CG  ASP A 107       2.482 -16.594  -7.029  1.00 80.03      A    C  
ATOM    797  OD1 ASP A 107       2.487 -16.284  -5.820  1.00 73.93      A    O  
ATOM    798  OD2 ASP A 107       3.526 -16.804  -7.675  1.00 75.16      A    O1-
ATOM    799  N   GLY A 108      -2.250 -17.921  -7.079  1.00 77.29      A    N  
ATOM    800  CA  GLY A 108      -3.506 -18.064  -7.766  1.00 76.22      A    C  
ATOM    801  C   GLY A 108      -3.352 -18.860  -9.052  1.00 77.89      A    C  
ATOM    802  O   GLY A 108      -2.638 -19.857  -9.107  1.00 73.79      A    O  
ATOM    803  N   ASN A 109      -4.023 -18.401 -10.108  1.00 80.97      A    N  
ATOM    804  CA  ASN A 109      -3.939 -19.034 -11.411  1.00 81.16      A    C  
ATOM    805  C   ASN A 109      -2.947 -18.339 -12.338  1.00 82.75      A    C  
ATOM    806  O   ASN A 109      -2.925 -18.633 -13.531  1.00 78.56      A    O  
ATOM    807  CB  ASN A 109      -5.321 -19.057 -12.065  1.00 77.30      A    C  
ATOM    808  CG  ASN A 109      -5.857 -17.670 -12.345  1.00 72.07      A    C  
ATOM    809  ND2 ASN A 109      -6.804 -17.576 -13.269  1.00 67.36      A    N  
ATOM    810  OD1 ASN A 109      -5.430 -16.695 -11.733  1.00 62.42      A    O  
ATOM    811  N   HIS A 110      -2.114 -17.440 -11.822  1.00 85.54      A    N  
ATOM    812  CA  HIS A 110      -1.213 -16.655 -12.644  1.00 86.44      A    C  
ATOM    813  C   HIS A 110       0.024 -17.470 -13.011  1.00 86.44      A    C  
ATOM    814  O   HIS A 110       0.593 -18.175 -12.174  1.00 83.37      A    O  
ATOM    815  CB  HIS A 110      -0.807 -15.373 -11.922  1.00 85.96      A    C  
ATOM    816  CG  HIS A 110      -1.960 -14.479 -11.603  1.00 88.00      A    C  
ATOM    817  CD2 HIS A 110      -2.754 -14.403 -10.511  1.00 77.48      A    C  
ATOM    818  ND1 HIS A 110      -2.421 -13.531 -12.481  1.00 77.46      A    N  
ATOM    819  CE1 HIS A 110      -3.452 -12.892 -11.943  1.00 79.66      A    C  
ATOM    820  NE2 HIS A 110      -3.669 -13.407 -10.751  1.00 81.59      A    N  
ATOM    821  N   THR A 111       0.437 -17.351 -14.276  1.00 87.26      A    N  
ATOM    822  CA  THR A 111       1.611 -18.054 -14.776  1.00 85.90      A    C  
ATOM    823  C   THR A 111       2.537 -17.163 -15.590  1.00 85.46      A    C  
ATOM    824  O   THR A 111       3.596 -17.620 -16.012  1.00 76.40      A    O  
ATOM    825  CB  THR A 111       1.203 -19.250 -15.647  1.00 82.05      A    C  
ATOM    826  CG2 THR A 111       0.462 -20.287 -14.812  1.00 71.51      A    C  
ATOM    827  OG1 THR A 111       0.360 -18.804 -16.716  1.00 72.69      A    O  
ATOM    828  N   GLY A 112       2.171 -15.895 -15.820  1.00 86.17      A    N  
ATOM    829  CA  GLY A 112       2.986 -15.007 -16.609  1.00 86.90      A    C  
ATOM    830  C   GLY A 112       4.123 -14.385 -15.825  1.00 89.04      A    C  
ATOM    831  O   GLY A 112       4.395 -14.742 -14.681  1.00 86.09      A    O  
ATOM    832  N   ALA A 113       4.792 -13.435 -16.468  1.00 91.01      A    N  
ATOM    833  CA  ALA A 113       5.917 -12.756 -15.843  1.00 92.30      A    C  
ATOM    834  C   ALA A 113       5.441 -11.872 -14.695  1.00 93.47      A    C  
ATOM    835  O   ALA A 113       4.336 -11.329 -14.716  1.00 90.93      A    O  
ATOM    836  CB  ALA A 113       6.668 -11.920 -16.870  1.00 90.51      A    C  
ATOM    837  N   ILE A 114       6.301 -11.732 -13.689  1.00 93.71      A    N  
ATOM    838  CA  ILE A 114       5.979 -10.889 -12.549  1.00 94.28      A    C  
ATOM    839  C   ILE A 114       6.192  -9.421 -12.900  1.00 94.69      A    C  
ATOM    840  O   ILE A 114       5.325  -8.580 -12.646  1.00 92.65      A    O  
ATOM    841  CB  ILE A 114       6.819 -11.292 -11.319  1.00 93.24      A    C  
ATOM    842  CG1 ILE A 114       6.550 -12.751 -10.946  1.00 88.37      A    C  
ATOM    843  CG2 ILE A 114       6.509 -10.368 -10.149  1.00 87.12      A    C  
ATOM    844  CD1 ILE A 114       7.479 -13.289  -9.875  1.00 83.02      A    C  
ATOM    845  N   VAL A 115       7.337  -9.108 -13.496  1.00 95.27      A    N  
ATOM    846  CA  VAL A 115       7.679  -7.731 -13.816  1.00 95.48      A    C  
ATOM    847  C   VAL A 115       8.266  -7.662 -15.219  1.00 95.55      A    C  
ATOM    848  O   VAL A 115       8.878  -8.615 -15.704  1.00 93.18      A    O  
ATOM    849  CB  VAL A 115       8.674  -7.116 -12.812  1.00 93.56      A    C  
ATOM    850  CG1 VAL A 115       8.063  -7.043 -11.425  1.00 84.45      A    C  
ATOM    851  CG2 VAL A 115       9.971  -7.912 -12.785  1.00 83.53      A    C  
ATOM    852  N   TRP A 116       8.058  -6.531 -15.860  1.00 96.34      A    N  
ATOM    853  CA  TRP A 116       8.744  -6.159 -17.095  1.00 96.44      A    C  
ATOM    854  C   TRP A 116       9.641  -4.969 -16.785  1.00 96.24      A    C  
ATOM    855  O   TRP A 116       9.155  -3.919 -16.371  1.00 94.05      A    O  
ATOM    856  CB  TRP A 116       7.752  -5.782 -18.190  1.00 95.97      A    C  
ATOM    857  CG  TRP A 116       7.096  -6.958 -18.864  1.00 95.75      A    C  
ATOM    858  CD1 TRP A 116       7.276  -8.273 -18.575  1.00 92.66      A    C  
ATOM    859  CD2 TRP A 116       6.153  -6.917 -19.941  1.00 94.75      A    C  
ATOM    860  CE2 TRP A 116       5.814  -8.241 -20.254  1.00 94.36      A    C  
ATOM    861  CE3 TRP A 116       5.566  -5.873 -20.678  1.00 93.31      A    C  
ATOM    862  NE1 TRP A 116       6.514  -9.056 -19.407  1.00 93.06      A    N  
ATOM    863  CZ2 TRP A 116       4.917  -8.551 -21.271  1.00 92.55      A    C  
ATOM    864  CZ3 TRP A 116       4.670  -6.196 -21.688  1.00 91.15      A    C  
ATOM    865  CH2 TRP A 116       4.357  -7.517 -21.971  1.00 91.36      A    C  
ATOM    866  N   ILE A 117      10.938  -5.131 -16.987  1.00 96.29      A    N  
ATOM    867  CA  ILE A 117      11.898  -4.069 -16.736  1.00 96.42      A    C  
ATOM    868  C   ILE A 117      12.297  -3.477 -18.082  1.00 96.18      A    C  
ATOM    869  O   ILE A 117      12.881  -4.167 -18.925  1.00 94.10      A    O  
ATOM    870  CB  ILE A 117      13.125  -4.585 -15.964  1.00 95.67      A    C  
ATOM    871  CG1 ILE A 117      12.697  -5.086 -14.583  1.00 92.69      A    C  
ATOM    872  CG2 ILE A 117      14.170  -3.494 -15.839  1.00 92.55      A    C  
ATOM    873  CD1 ILE A 117      13.814  -5.671 -13.754  1.00 87.23      A    C  
ATOM    874  N   ILE A 118      11.983  -2.207 -18.280  1.00 95.41      A    N  
ATOM    875  CA  ILE A 118      12.232  -1.502 -19.527  1.00 95.03      A    C  
ATOM    876  C   ILE A 118      13.302  -0.455 -19.272  1.00 94.83      A    C  
ATOM    877  O   ILE A 118      13.135   0.420 -18.421  1.00 92.72      A    O  
ATOM    878  CB  ILE A 118      10.948  -0.851 -20.061  1.00 93.91      A    C  
ATOM    879  CG1 ILE A 118       9.872  -1.919 -20.302  1.00 90.11      A    C  
ATOM    880  CG2 ILE A 118      11.226  -0.072 -21.338  1.00 89.00      A    C  
ATOM    881  CD1 ILE A 118       8.476  -1.365 -20.432  1.00 81.41      A    C  
ATOM    882  N   ARG A 119      14.402  -0.548 -20.002  1.00 95.05      A    N  
ATOM    883  CA  ARG A 119      15.513   0.390 -19.859  1.00 94.58      A    C  
ATOM    884  C   ARG A 119      15.414   1.442 -20.959  1.00 93.90      A    C  
ATOM    885  O   ARG A 119      15.737   1.191 -22.122  1.00 90.93      A    O  
ATOM    886  CB  ARG A 119      16.847  -0.346 -19.927  1.00 92.56      A    C  
ATOM    887  CG  ARG A 119      17.065  -1.309 -18.765  1.00 89.57      A    C  
ATOM    888  CD  ARG A 119      18.386  -2.043 -18.881  1.00 89.96      A    C  
ATOM    889  NE  ARG A 119      18.417  -2.936 -20.031  1.00 88.97      A    N  
ATOM    890  CZ  ARG A 119      19.409  -3.789 -20.284  1.00 91.11      A    C  
ATOM    891  NH1 ARG A 119      20.451  -3.869 -19.466  1.00 82.03      A    N1+
ATOM    892  NH2 ARG A 119      19.356  -4.564 -21.358  1.00 84.16      A    N  
ATOM    893  N   ASP A 120      14.957   2.636 -20.586  1.00 93.97      A    N  
ATOM    894  CA  ASP A 120      14.862   3.725 -21.543  1.00 92.72      A    C  
ATOM    895  C   ASP A 120      16.234   4.270 -21.923  1.00 92.23      A    C  
ATOM    896  O   ASP A 120      16.417   4.743 -23.047  1.00 85.93      A    O  
ATOM    897  CB  ASP A 120      13.992   4.845 -20.982  1.00 90.32      A    C  
ATOM    898  CG  ASP A 120      12.533   4.457 -20.882  1.00 86.20      A    C  
ATOM    899  OD1 ASP A 120      12.132   3.474 -21.538  1.00 78.76      A    O  
ATOM    900  OD2 ASP A 120      11.783   5.137 -20.153  1.00 77.84      A    O1-
ATOM    901  N   SER A 121      17.183   4.219 -21.016  1.00 92.34      A    N  
ATOM    902  CA  SER A 121      18.543   4.658 -21.306  1.00 92.11      A    C  
ATOM    903  C   SER A 121      19.511   3.879 -20.434  1.00 92.85      A    C  
ATOM    904  O   SER A 121      19.157   3.434 -19.339  1.00 88.97      A    O  
ATOM    905  CB  SER A 121      18.691   6.161 -21.065  1.00 88.79      A    C  
ATOM    906  OG  SER A 121      18.589   6.460 -19.686  1.00 77.45      A    O  
ATOM    907  N   PRO A 122      20.759   3.689 -20.910  1.00 92.46      A    N  
ATOM    908  CA  PRO A 122      21.265   4.089 -22.228  1.00 92.78      A    C  
ATOM    909  C   PRO A 122      20.737   3.188 -23.340  1.00 93.08      A    C  
ATOM    910  O   PRO A 122      20.351   2.046 -23.091  1.00 88.80      A    O  
ATOM    911  CB  PRO A 122      22.779   3.934 -22.079  1.00 90.71      A    C  
ATOM    912  CG  PRO A 122      22.939   2.853 -21.068  1.00 87.75      A    C  
ATOM    913  CD  PRO A 122      21.787   3.015 -20.106  1.00 89.96      A    C  
ATOM    914  N   LEU A 123      20.730   3.710 -24.552  1.00 92.55      A    N  
ATOM    915  CA  LEU A 123      20.294   2.930 -25.696  1.00 92.30      A    C  
ATOM    916  C   LEU A 123      21.297   1.820 -25.978  1.00 92.47      A    C  
ATOM    917  O   LEU A 123      22.503   2.043 -26.001  1.00 89.12      A    O  
ATOM    918  CB  LEU A 123      20.135   3.823 -26.924  1.00 90.68      A    C  
ATOM    919  CG  LEU A 123      19.059   4.901 -26.837  1.00 85.26      A    C  
ATOM    920  CD1 LEU A 123      19.057   5.749 -28.094  1.00 77.82      A    C  
ATOM    921  CD2 LEU A 123      17.692   4.286 -26.604  1.00 76.63      A    C  
ATOM    922  N   ALA A 124      20.787   0.613 -26.197  1.00 92.52      A    N  
ATOM    923  CA  ALA A 124      21.660  -0.538 -26.409  1.00 92.39      A    C  
ATOM    924  C   ALA A 124      22.542  -0.357 -27.634  1.00 92.72      A    C  
ATOM    925  O   ALA A 124      23.684  -0.830 -27.659  1.00 89.32      A    O  
ATOM    926  CB  ALA A 124      20.818  -1.809 -26.549  1.00 90.71      A    C  
ATOM    927  N   THR A 125      22.043   0.335 -28.664  1.00 93.64      A    N  
ATOM    928  CA  THR A 125      22.831   0.563 -29.866  1.00 93.09      A    C  
ATOM    929  C   THR A 125      24.000   1.503 -29.621  1.00 92.94      A    C  
ATOM    930  O   THR A 125      24.978   1.473 -30.369  1.00 89.15      A    O  
ATOM    931  CB  THR A 125      21.952   1.132 -30.977  1.00 91.64      A    C  
ATOM    932  CG2 THR A 125      20.883   0.127 -31.379  1.00 78.15      A    C  
ATOM    933  OG1 THR A 125      21.322   2.337 -30.533  1.00 80.68      A    O  
ATOM    934  N   ALA A 126      23.914   2.333 -28.580  1.00 92.13      A    N  
ATOM    935  CA  ALA A 126      24.973   3.280 -28.253  1.00 91.41      A    C  
ATOM    936  C   ALA A 126      25.916   2.763 -27.175  1.00 92.35      A    C  
ATOM    937  O   ALA A 126      26.899   3.438 -26.855  1.00 88.70      A    O  
ATOM    938  CB  ALA A 126      24.372   4.610 -27.806  1.00 88.87      A    C  
ATOM    939  N   VAL A 127      25.641   1.594 -26.598  1.00 92.40      A    N  
ATOM    940  CA  VAL A 127      26.483   1.051 -25.541  1.00 93.01      A    C  
ATOM    941  C   VAL A 127      27.720   0.409 -26.169  1.00 93.24      A    C  
ATOM    942  O   VAL A 127      27.602  -0.501 -26.988  1.00 90.87      A    O  
ATOM    943  CB  VAL A 127      25.713   0.016 -24.700  1.00 91.85      A    C  
ATOM    944  CG1 VAL A 127      26.641  -0.658 -23.709  1.00 84.79      A    C  
ATOM    945  CG2 VAL A 127      24.560   0.691 -23.981  1.00 85.21      A    C  
ATOM    946  N   PRO A 128      28.919   0.855 -25.799  1.00 92.85      A    N  
ATOM    947  CA  PRO A 128      30.132   0.226 -26.316  1.00 92.22      A    C  
ATOM    948  C   PRO A 128      30.410  -1.101 -25.618  1.00 92.86      A    C  
ATOM    949  O   PRO A 128      29.648  -1.548 -24.753  1.00 89.16      A    O  
ATOM    950  CB  PRO A 128      31.221   1.261 -26.016  1.00 90.08      A    C  
ATOM    951  CG  PRO A 128      30.724   1.926 -24.777  1.00 88.12      A    C  
ATOM    952  CD  PRO A 128      29.216   1.960 -24.873  1.00 90.95      A    C  
ATOM    953  N   ASN A 129      31.512  -1.750 -25.995  1.00 93.57      A    N  
ATOM    954  CA  ASN A 129      31.915  -2.970 -25.306  1.00 93.64      A    C  
ATOM    955  C   ASN A 129      32.014  -2.725 -23.804  1.00 93.75      A    C  
ATOM    956  O   ASN A 129      31.525  -3.519 -22.999  1.00 89.65      A    O  
ATOM    957  CB  ASN A 129      33.253  -3.469 -25.855  1.00 92.07      A    C  
ATOM    958  CG  ASN A 129      33.523  -4.906 -25.481  1.00 84.67      A    C  
ATOM    959  ND2 ASN A 129      34.357  -5.573 -26.270  1.00 74.23      A    N  
ATOM    960  OD1 ASN A 129      33.004  -5.416 -24.496  1.00 76.25      A    O  
ATOM    961  N   GLU A 130      32.647  -1.621 -23.438  1.00 93.28      A    N  
ATOM    962  CA  GLU A 130      32.652  -1.134 -22.068  1.00 93.23      A    C  
ATOM    963  C   GLU A 130      32.937   0.359 -22.106  1.00 93.49      A    C  
ATOM    964  O   GLU A 130      33.806   0.813 -22.856  1.00 89.97      A    O  
ATOM    965  CB  GLU A 130      33.690  -1.848 -21.202  1.00 91.28      A    C  
ATOM    966  CG  GLU A 130      33.652  -1.429 -19.744  1.00 88.41      A    C  
ATOM    967  CD  GLU A 130      34.697  -2.143 -18.902  1.00 87.77      A    C  
ATOM    968  OE1 GLU A 130      35.842  -1.671 -18.860  1.00 80.72      A    O  
ATOM    969  OE2 GLU A 130      34.358  -3.176 -18.296  1.00 81.05      A    O1-
ATOM    970  N   ASP A 131      32.201   1.115 -21.321  1.00 92.09      A    N  
ATOM    971  CA  ASP A 131      32.403   2.560 -21.257  1.00 91.14      A    C  
ATOM    972  C   ASP A 131      33.723   2.837 -20.545  1.00 91.55      A    C  
ATOM    973  O   ASP A 131      33.802   2.815 -19.317  1.00 88.04      A    O  
ATOM    974  CB  ASP A 131      31.232   3.221 -20.535  1.00 89.26      A    C  
ATOM    975  CG  ASP A 131      31.301   4.737 -20.581  1.00 87.88      A    C  
ATOM    976  OD1 ASP A 131      32.230   5.284 -21.207  1.00 81.61      A    O  
ATOM    977  OD2 ASP A 131      30.421   5.386 -19.983  1.00 81.86      A    O1-
ATOM    978  N   ALA A 132      34.767   3.097 -21.329  1.00 91.44      A    N  
ATOM    979  CA  ALA A 132      36.093   3.309 -20.763  1.00 91.19      A    C  
ATOM    980  C   ALA A 132      36.224   4.643 -20.049  1.00 91.83      A    C  
ATOM    981  O   ALA A 132      37.188   4.839 -19.304  1.00 87.42      A    O  
ATOM    982  CB  ALA A 132      37.148   3.199 -21.859  1.00 88.36      A    C  
ATOM    983  N   LEU A 133      35.302   5.564 -20.263  1.00 92.59      A    N  
ATOM    984  CA  LEU A 133      35.357   6.900 -19.677  1.00 93.08      A    C  
ATOM    985  C   LEU A 133      34.191   7.158 -18.734  1.00 93.21      A    C  
ATOM    986  O   LEU A 133      33.741   8.303 -18.598  1.00 89.54      A    O  
ATOM    987  CB  LEU A 133      35.382   7.958 -20.787  1.00 91.93      A    C  
ATOM    988  CG  LEU A 133      36.496   7.822 -21.816  1.00 91.14      A    C  
ATOM    989  CD1 LEU A 133      36.363   8.893 -22.887  1.00 84.58      A    C  
ATOM    990  CD2 LEU A 133      37.857   7.901 -21.149  1.00 84.03      A    C  
ATOM    991  N   PHE A 134      33.701   6.103 -18.059  1.00 93.24      A    N  
ATOM    992  CA  PHE A 134      32.528   6.256 -17.209  1.00 92.98      A    C  
ATOM    993  C   PHE A 134      32.792   7.169 -16.018  1.00 92.95      A    C  
ATOM    994  O   PHE A 134      31.857   7.783 -15.500  1.00 89.64      A    O  
ATOM    995  CB  PHE A 134      32.056   4.881 -16.717  1.00 91.89      A    C  
ATOM    996  CG  PHE A 134      32.763   4.403 -15.481  1.00 93.06      A    C  
ATOM    997  CD1 PHE A 134      34.024   3.835 -15.564  1.00 90.14      A    C  
ATOM    998  CD2 PHE A 134      32.169   4.514 -14.241  1.00 90.25      A    C  
ATOM    999  CE1 PHE A 134      34.673   3.400 -14.429  1.00 88.46      A    C  
ATOM   1000  CE2 PHE A 134      32.816   4.076 -13.103  1.00 88.58      A    C  
ATOM   1001  CZ  PHE A 134      34.072   3.517 -13.196  1.00 90.51      A    C  
ATOM   1002  N   ASP A 135      34.041   7.253 -15.575  1.00 93.25      A    N  
ATOM   1003  CA  ASP A 135      34.406   8.076 -14.421  1.00 92.78      A    C  
ATOM   1004  C   ASP A 135      35.095   9.362 -14.817  1.00 92.71      A    C  
ATOM   1005  O   ASP A 135      35.759   9.990 -13.985  1.00 86.99      A    O  
ATOM   1006  CB  ASP A 135      35.295   7.272 -13.466  1.00 90.67      A    C  
ATOM   1007  CG  ASP A 135      36.577   6.797 -14.127  1.00 90.24      A    C  
ATOM   1008  OD1 ASP A 135      36.715   6.950 -15.350  1.00 84.76      A    O  
ATOM   1009  OD2 ASP A 135      37.449   6.265 -13.403  1.00 84.92      A    O1-
ATOM   1010  N   GLN A 136      34.947   9.783 -16.066  1.00 93.67      A    N  
ATOM   1011  CA  GLN A 136      35.571  10.995 -16.561  1.00 93.70      A    C  
ATOM   1012  C   GLN A 136      34.501  12.048 -16.826  1.00 94.18      A    C  
ATOM   1013  O   GLN A 136      33.466  11.751 -17.419  1.00 90.98      A    O  
ATOM   1014  CB  GLN A 136      36.357  10.720 -17.843  1.00 92.73      A    C  
ATOM   1015  CG  GLN A 136      37.347   9.576 -17.717  1.00 90.91      A    C  
ATOM   1016  CD  GLN A 136      38.448   9.876 -16.726  1.00 90.97      A    C  
ATOM   1017  NE2 GLN A 136      38.706   8.935 -15.833  1.00 78.91      A    N  
ATOM   1018  OE1 GLN A 136      39.052  10.945 -16.762  1.00 81.76      A    O  
ATOM   1019  N   PHE A 137      34.772  13.263 -16.385  1.00 93.15      A    N  
ATOM   1020  CA  PHE A 137      33.811  14.341 -16.579  1.00 92.75      A    C  
ATOM   1021  C   PHE A 137      33.666  14.739 -18.041  1.00 92.66      A    C  
ATOM   1022  O   PHE A 137      32.626  15.284 -18.426  1.00 88.50      A    O  
ATOM   1023  CB  PHE A 137      34.212  15.561 -15.741  1.00 91.89      A    C  
ATOM   1024  CG  PHE A 137      35.470  16.236 -16.205  1.00 92.71      A    C  
ATOM   1025  CD1 PHE A 137      35.421  17.240 -17.165  1.00 89.21      A    C  
ATOM   1026  CD2 PHE A 137      36.692  15.885 -15.675  1.00 89.11      A    C  
ATOM   1027  CE1 PHE A 137      36.578  17.862 -17.600  1.00 86.57      A    C  
ATOM   1028  CE2 PHE A 137      37.851  16.505 -16.101  1.00 86.96      A    C  
ATOM   1029  CZ  PHE A 137      37.795  17.491 -17.063  1.00 89.21      A    C  
ATOM   1030  N   ASP A 138      34.680  14.488 -18.841  1.00 92.95      A    N  
ATOM   1031  CA  ASP A 138      34.662  14.833 -20.256  1.00 92.11      A    C  
ATOM   1032  C   ASP A 138      34.311  13.642 -21.134  1.00 92.33      A    C  
ATOM   1033  O   ASP A 138      34.748  13.561 -22.284  1.00 86.28      A    O  
ATOM   1034  CB  ASP A 138      36.014  15.421 -20.674  1.00 89.14      A    C  
ATOM   1035  CG  ASP A 138      37.168  14.473 -20.412  1.00 85.07      A    C  
ATOM   1036  OD1 ASP A 138      36.963  13.442 -19.744  1.00 77.70      A    O  
ATOM   1037  OD2 ASP A 138      38.296  14.766 -20.880  1.00 78.28      A    O1-
ATOM   1038  N   ASN A 139      33.542  12.704 -20.601  1.00 92.01      A    N  
ATOM   1039  CA  ASN A 139      33.071  11.571 -21.384  1.00 91.88      A    C  
ATOM   1040  C   ASN A 139      32.262  12.087 -22.578  1.00 91.71      A    C  
ATOM   1041  O   ASN A 139      31.317  12.856 -22.395  1.00 88.52      A    O  
ATOM   1042  CB  ASN A 139      32.218  10.647 -20.518  1.00 90.53      A    C  
ATOM   1043  CG  ASN A 139      31.874   9.346 -21.203  1.00 90.50      A    C  
ATOM   1044  ND2 ASN A 139      31.409   8.380 -20.421  1.00 84.99      A    N  
ATOM   1045  OD1 ASN A 139      32.009   9.208 -22.413  1.00 84.41      A    O  
ATOM   1046  N   PRO A 140      32.593  11.674 -23.794  1.00 92.16      A    N  
ATOM   1047  CA  PRO A 140      31.813  12.144 -24.950  1.00 91.40      A    C  
ATOM   1048  C   PRO A 140      30.333  11.805 -24.862  1.00 91.10      A    C  
ATOM   1049  O   PRO A 140      29.504  12.530 -25.419  1.00 85.75      A    O  
ATOM   1050  CB  PRO A 140      32.481  11.436 -26.132  1.00 89.74      A    C  
ATOM   1051  CG  PRO A 140      33.863  11.146 -25.659  1.00 87.02      A    C  
ATOM   1052  CD  PRO A 140      33.746  10.863 -24.188  1.00 90.47      A    C  
ATOM   1053  N   ALA A 141      29.990  10.718 -24.177  1.00 90.67      A    N  
ATOM   1054  CA  ALA A 141      28.595  10.341 -23.995  1.00 90.01      A    C  
ATOM   1055  C   ALA A 141      27.909  11.129 -22.880  1.00 90.29      A    C  
ATOM   1056  O   ALA A 141      26.723  10.916 -22.637  1.00 84.98      A    O  
ATOM   1057  CB  ALA A 141      28.487   8.846 -23.708  1.00 87.89      A    C  
ATOM   1058  N   GLY A 142      28.619  12.019 -22.221  1.00 89.99      A    N  
ATOM   1059  CA  GLY A 142      28.048  12.744 -21.111  1.00 90.15      A    C  
ATOM   1060  C   GLY A 142      27.848  11.848 -19.905  1.00 91.68      A    C  
ATOM   1061  O   GLY A 142      28.471  10.798 -19.759  1.00 88.24      A    O  
ATOM   1062  N   ILE A 143      26.960  12.278 -19.023  1.00 92.05      A    N  
ATOM   1063  CA  ILE A 143      26.624  11.473 -17.850  1.00 92.66      A    C  
ATOM   1064  C   ILE A 143      25.679  10.365 -18.286  1.00 93.29      A    C  
ATOM   1065  O   ILE A 143      24.554  10.630 -18.722  1.00 90.38      A    O  
ATOM   1066  CB  ILE A 143      26.000  12.337 -16.750  1.00 90.49      A    C  
ATOM   1067  CG1 ILE A 143      27.036  13.340 -16.214  1.00 84.21      A    C  
ATOM   1068  CG2 ILE A 143      25.453  11.470 -15.631  1.00 82.55      A    C  
ATOM   1069  CD1 ILE A 143      26.500  14.276 -15.162  1.00 76.28      A    C  
ATOM   1070  N   VAL A 144      26.128   9.128 -18.171  1.00 93.74      A    N  
ATOM   1071  CA  VAL A 144      25.330   7.978 -18.549  1.00 94.32      A    C  
ATOM   1072  C   VAL A 144      24.430   7.617 -17.383  1.00 94.61      A    C  
ATOM   1073  O   VAL A 144      24.905   7.309 -16.288  1.00 92.84      A    O  
ATOM   1074  CB  VAL A 144      26.222   6.791 -18.948  1.00 93.39      A    C  
ATOM   1075  CG1 VAL A 144      25.374   5.591 -19.340  1.00 87.34      A    C  
ATOM   1076  CG2 VAL A 144      27.149   7.178 -20.087  1.00 86.27      A    C  
ATOM   1077  N   ARG A 145      23.121   7.651 -17.620  1.00 94.36      A    N  
ATOM   1078  CA  ARG A 145      22.138   7.324 -16.608  1.00 94.49      A    C  
ATOM   1079  C   ARG A 145      21.392   6.058 -16.983  1.00 94.74      A    C  
ATOM   1080  O   ARG A 145      21.088   5.826 -18.162  1.00 92.40      A    O  
ATOM   1081  CB  ARG A 145      21.134   8.463 -16.417  1.00 92.39      A    C  
ATOM   1082  CG  ARG A 145      21.740   9.772 -15.961  1.00 86.57      A    C  
ATOM   1083  CD  ARG A 145      20.660  10.798 -15.709  1.00 86.88      A    C  
ATOM   1084  NE  ARG A 145      21.209  12.115 -15.394  1.00 82.74      A    N  
ATOM   1085  CZ  ARG A 145      21.512  13.040 -16.299  1.00 82.12      A    C  
ATOM   1086  NH1 ARG A 145      21.316  12.797 -17.586  1.00 71.18      A    N1+
ATOM   1087  NH2 ARG A 145      22.014  14.208 -15.922  1.00 75.33      A    N  
ATOM   1088  N   LEU A 146      21.095   5.246 -15.992  1.00 95.13      A    N  
ATOM   1089  CA  LEU A 146      20.252   4.080 -16.177  1.00 95.55      A    C  
ATOM   1090  C   LEU A 146      18.829   4.465 -15.801  1.00 95.69      A    C  
ATOM   1091  O   LEU A 146      18.483   4.548 -14.623  1.00 93.98      A    O  
ATOM   1092  CB  LEU A 146      20.747   2.903 -15.330  1.00 95.25      A    C  
ATOM   1093  CG  LEU A 146      19.924   1.613 -15.424  1.00 94.56      A    C  
ATOM   1094  CD1 LEU A 146      19.947   1.058 -16.841  1.00 90.17      A    C  
ATOM   1095  CD2 LEU A 146      20.443   0.577 -14.435  1.00 90.26      A    C  
ATOM   1096  N   GLU A 147      18.013   4.727 -16.810  1.00 95.03      A    N  
ATOM   1097  CA  GLU A 147      16.620   5.099 -16.607  1.00 94.73      A    C  
ATOM   1098  C   GLU A 147      15.754   3.872 -16.848  1.00 94.82      A    C  
ATOM   1099  O   GLU A 147      15.711   3.336 -17.955  1.00 92.92      A    O  
ATOM   1100  CB  GLU A 147      16.226   6.242 -17.536  1.00 93.33      A    C  
ATOM   1101  CG  GLU A 147      17.042   7.503 -17.319  1.00 89.02      A    C  
ATOM   1102  CD  GLU A 147      16.629   8.641 -18.240  1.00 87.68      A    C  
ATOM   1103  OE1 GLU A 147      15.659   8.469 -19.006  1.00 81.10      A    O  
ATOM   1104  OE2 GLU A 147      17.278   9.707 -18.201  1.00 80.92      A    O1-
ATOM   1105  N   THR A 148      15.074   3.427 -15.806  1.00 95.14      A    N  
ATOM   1106  CA  THR A 148      14.325   2.178 -15.837  1.00 95.24      A    C  
ATOM   1107  C   THR A 148      12.844   2.448 -15.626  1.00 94.96      A    C  
ATOM   1108  O   THR A 148      12.465   3.243 -14.766  1.00 92.48      A    O  
ATOM   1109  CB  THR A 148      14.834   1.211 -14.761  1.00 93.74      A    C  
ATOM   1110  CG2 THR A 148      14.086  -0.116 -14.825  1.00 79.41      A    C  
ATOM   1111  OG1 THR A 148      16.231   0.977 -14.949  1.00 80.02      A    O  
ATOM   1112  N   ARG A 149      12.026   1.786 -16.417  1.00 94.39      A    N  
ATOM   1113  CA  ARG A 149      10.585   1.773 -16.232  1.00 93.79      A    C  
ATOM   1114  C   ARG A 149      10.160   0.348 -15.913  1.00 94.30      A    C  
ATOM   1115  O   ARG A 149      10.463  -0.578 -16.666  1.00 92.59      A    O  
ATOM   1116  CB  ARG A 149       9.859   2.290 -17.474  1.00 90.99      A    C  
ATOM   1117  CG  ARG A 149       8.344   2.263 -17.374  1.00 83.78      A    C  
ATOM   1118  CD  ARG A 149       7.704   3.171 -18.416  1.00 83.22      A    C  
ATOM   1119  NE  ARG A 149       7.974   2.732 -19.777  1.00 80.46      A    N  
ATOM   1120  CZ  ARG A 149       7.099   2.101 -20.549  1.00 79.24      A    C  
ATOM   1121  NH1 ARG A 149       5.881   1.836 -20.104  1.00 71.95      A    N1+
ATOM   1122  NH2 ARG A 149       7.445   1.746 -21.785  1.00 72.87      A    N  
ATOM   1123  N   LEU A 150       9.458   0.183 -14.805  1.00 94.34      A    N  
ATOM   1124  CA  LEU A 150       9.065  -1.127 -14.318  1.00 94.60      A    C  
ATOM   1125  C   LEU A 150       7.560  -1.287 -14.448  1.00 94.68      A    C  
ATOM   1126  O   LEU A 150       6.797  -0.454 -13.961  1.00 92.54      A    O  
ATOM   1127  CB  LEU A 150       9.510  -1.324 -12.863  1.00 93.59      A    C  
ATOM   1128  CG  LEU A 150       9.311  -2.694 -12.221  1.00 91.53      A    C  
ATOM   1129  CD1 LEU A 150      10.451  -2.994 -11.260  1.00 83.16      A    C  
ATOM   1130  CD2 LEU A 150       7.984  -2.778 -11.484  1.00 83.28      A    C  
ATOM   1131  N   VAL A 151       7.138  -2.358 -15.114  1.00 95.28      A    N  
ATOM   1132  CA  VAL A 151       5.727  -2.707 -15.235  1.00 95.32      A    C  
ATOM   1133  C   VAL A 151       5.487  -3.925 -14.360  1.00 95.59      A    C  
ATOM   1134  O   VAL A 151       5.959  -5.020 -14.652  1.00 94.16      A    O  
ATOM   1135  CB  VAL A 151       5.329  -2.995 -16.693  1.00 94.47      A    C  
ATOM   1136  CG1 VAL A 151       3.860  -3.366 -16.767  1.00 88.81      A    C  
ATOM   1137  CG2 VAL A 151       5.629  -1.789 -17.565  1.00 88.80      A    C  
ATOM   1138  N   TYR A 152       4.743  -3.726 -13.287  1.00 95.56      A    N  
ATOM   1139  CA  TYR A 152       4.451  -4.780 -12.324  1.00 95.92      A    C  
ATOM   1140  C   TYR A 152       3.087  -5.366 -12.643  1.00 95.99      A    C  
ATOM   1141  O   TYR A 152       2.063  -4.698 -12.470  1.00 94.25      A    O  
ATOM   1142  CB  TYR A 152       4.505  -4.210 -10.911  1.00 95.52      A    C  
ATOM   1143  CG  TYR A 152       4.134  -5.173  -9.802  1.00 95.98      A    C  
ATOM   1144  CD1 TYR A 152       4.218  -6.548  -9.955  1.00 92.30      A    C  
ATOM   1145  CD2 TYR A 152       3.711  -4.693  -8.566  1.00 93.33      A    C  
ATOM   1146  CE1 TYR A 152       3.886  -7.414  -8.931  1.00 92.72      A    C  
ATOM   1147  CE2 TYR A 152       3.381  -5.541  -7.537  1.00 92.72      A    C  
ATOM   1148  CZ  TYR A 152       3.466  -6.903  -7.721  1.00 94.37      A    C  
ATOM   1149  OH  TYR A 152       3.134  -7.760  -6.699  1.00 93.04      A    O  
ATOM   1150  N   TRP A 153       3.062  -6.612 -13.109  1.00 95.47      A    N  
ATOM   1151  CA  TRP A 153       1.812  -7.296 -13.408  1.00 95.53      A    C  
ATOM   1152  C   TRP A 153       1.195  -7.795 -12.104  1.00 95.28      A    C  
ATOM   1153  O   TRP A 153       1.317  -8.967 -11.739  1.00 93.18      A    O  
ATOM   1154  CB  TRP A 153       2.054  -8.433 -14.389  1.00 95.17      A    C  
ATOM   1155  CG  TRP A 153       2.526  -7.957 -15.724  1.00 95.25      A    C  
ATOM   1156  CD1 TRP A 153       3.807  -7.984 -16.197  1.00 92.00      A    C  
ATOM   1157  CD2 TRP A 153       1.727  -7.367 -16.761  1.00 94.05      A    C  
ATOM   1158  CE2 TRP A 153       2.589  -7.065 -17.826  1.00 93.56      A    C  
ATOM   1159  CE3 TRP A 153       0.365  -7.073 -16.875  1.00 92.69      A    C  
ATOM   1160  NE1 TRP A 153       3.853  -7.450 -17.460  1.00 92.15      A    N  
ATOM   1161  CZ2 TRP A 153       2.129  -6.480 -19.009  1.00 92.78      A    C  
ATOM   1162  CZ3 TRP A 153      -0.084  -6.486 -18.048  1.00 90.45      A    C  
ATOM   1163  CH2 TRP A 153       0.793  -6.199 -19.094  1.00 90.96      A    C  
ATOM   1164  N   PHE A 154       0.533  -6.880 -11.404  1.00 95.09      A    N  
ATOM   1165  CA  PHE A 154       0.001  -7.174 -10.080  1.00 94.97      A    C  
ATOM   1166  C   PHE A 154      -1.163  -8.149 -10.182  1.00 94.59      A    C  
ATOM   1167  O   PHE A 154      -2.128  -7.885 -10.904  1.00 93.25      A    O  
ATOM   1168  CB  PHE A 154      -0.450  -5.891  -9.392  1.00 94.60      A    C  
ATOM   1169  CG  PHE A 154      -0.996  -6.118  -8.012  1.00 94.86      A    C  
ATOM   1170  CD1 PHE A 154      -0.139  -6.258  -6.938  1.00 91.01      A    C  
ATOM   1171  CD2 PHE A 154      -2.351  -6.187  -7.797  1.00 91.12      A    C  
ATOM   1172  CE1 PHE A 154      -0.635  -6.470  -5.666  1.00 89.72      A    C  
ATOM   1173  CE2 PHE A 154      -2.860  -6.403  -6.532  1.00 89.90      A    C  
ATOM   1174  CZ  PHE A 154      -2.000  -6.544  -5.467  1.00 92.08      A    C  
ATOM   1175  N   PRO A 155      -1.109  -9.280  -9.468  1.00 92.87      A    N  
ATOM   1176  CA  PRO A 155      -2.207 -10.246  -9.527  1.00 92.20      A    C  
ATOM   1177  C   PRO A 155      -3.347  -9.870  -8.592  1.00 92.02      A    C  
ATOM   1178  O   PRO A 155      -3.135  -9.559  -7.419  1.00 89.99      A    O  
ATOM   1179  CB  PRO A 155      -1.535 -11.545  -9.077  1.00 90.61      A    C  
ATOM   1180  CG  PRO A 155      -0.467 -11.099  -8.146  1.00 88.36      A    C  
ATOM   1181  CD  PRO A 155       0.016  -9.762  -8.651  1.00 91.09      A    C  
ATOM   1182  N   LEU A 156      -4.568  -9.900  -9.123  1.00 90.86      A    N  
ATOM   1183  CA  LEU A 156      -5.761  -9.679  -8.323  1.00 89.94      A    C  
ATOM   1184  C   LEU A 156      -6.214 -11.029  -7.774  1.00 88.79      A    C  
ATOM   1185  O   LEU A 156      -6.794 -11.838  -8.498  1.00 84.66      A    O  
ATOM   1186  CB  LEU A 156      -6.859  -9.029  -9.158  1.00 89.54      A    C  
ATOM   1187  CG  LEU A 156      -6.478  -7.722  -9.864  1.00 90.12      A    C  
ATOM   1188  CD1 LEU A 156      -7.638  -7.195 -10.692  1.00 84.34      A    C  
ATOM   1189  CD2 LEU A 156      -6.022  -6.680  -8.854  1.00 83.38      A    C  
ATOM   1190  N   LYS A 157      -5.939 -11.257  -6.501  1.00 87.98      A    N  
ATOM   1191  CA  LYS A 157      -6.169 -12.562  -5.891  1.00 86.61      A    C  
ATOM   1192  C   LYS A 157      -7.410 -12.617  -5.015  1.00 86.03      A    C  
ATOM   1193  O   LYS A 157      -7.795 -13.702  -4.579  1.00 81.08      A    O  
ATOM   1194  CB  LYS A 157      -4.948 -12.969  -5.065  1.00 83.79      A    C  
ATOM   1195  CG  LYS A 157      -3.678 -13.136  -5.885  1.00 81.95      A    C  
ATOM   1196  CD  LYS A 157      -2.452 -13.326  -4.999  1.00 77.93      A    C  
ATOM   1197  CE  LYS A 157      -2.497 -14.643  -4.254  1.00 71.73      A    C  
ATOM   1198  NZ  LYS A 157      -1.260 -14.871  -3.473  1.00 67.29      A    N1+
ATOM   1199  N   ILE A 158      -8.049 -11.482  -4.749  1.00 87.29      A    N  
ATOM   1200  CA  ILE A 158      -9.272 -11.481  -3.965  1.00 87.53      A    C  
ATOM   1201  C   ILE A 158     -10.427 -11.891  -4.872  1.00 87.77      A    C  
ATOM   1202  O   ILE A 158     -10.700 -11.216  -5.863  1.00 85.41      A    O  
ATOM   1203  CB  ILE A 158      -9.534 -10.108  -3.329  1.00 87.23      A    C  
ATOM   1204  CG1 ILE A 158      -8.328  -9.671  -2.495  1.00 83.67      A    C  
ATOM   1205  CG2 ILE A 158     -10.799 -10.140  -2.487  1.00 82.45      A    C  
ATOM   1206  CD1 ILE A 158      -7.981 -10.616  -1.363  1.00 76.83      A    C  
ATOM   1207  N   PRO A 159     -11.118 -12.983  -4.575  1.00 85.31      A    N  
ATOM   1208  CA  PRO A 159     -12.182 -13.435  -5.472  1.00 83.59      A    C  
ATOM   1209  C   PRO A 159     -13.330 -12.442  -5.555  1.00 84.13      A    C  
ATOM   1210  O   PRO A 159     -13.515 -11.613  -4.660  1.00 81.12      A    O  
ATOM   1211  CB  PRO A 159     -12.627 -14.762  -4.847  1.00 80.89      A    C  
ATOM   1212  CG  PRO A 159     -12.232 -14.644  -3.411  1.00 79.04      A    C  
ATOM   1213  CD  PRO A 159     -10.967 -13.842  -3.406  1.00 82.32      A    C  
ATOM   1214  N   PHE A 160     -14.084 -12.529  -6.650  1.00 86.69      A    N  
ATOM   1215  CA  PHE A 160     -15.194 -11.648  -6.987  1.00 86.54      A    C  
ATOM   1216  C   PHE A 160     -14.713 -10.231  -7.262  1.00 88.03      A    C  
ATOM   1217  O   PHE A 160     -14.962  -9.684  -8.340  1.00 85.88      A    O  
ATOM   1218  CB  PHE A 160     -16.269 -11.646  -5.897  1.00 85.41      A    C  
ATOM   1219  CG  PHE A 160     -17.367 -10.650  -6.150  1.00 85.49      A    C  
ATOM   1220  CD1 PHE A 160     -18.161 -10.760  -7.269  1.00 79.23      A    C  
ATOM   1221  CD2 PHE A 160     -17.594  -9.616  -5.259  1.00 79.04      A    C  
ATOM   1222  CE1 PHE A 160     -19.168  -9.844  -7.510  1.00 78.92      A    C  
ATOM   1223  CE2 PHE A 160     -18.602  -8.697  -5.492  1.00 78.02      A    C  
ATOM   1224  CZ  PHE A 160     -19.388  -8.817  -6.619  1.00 83.42      A    C  
ATOM   1225  N   ALA A 161     -14.014  -9.614  -6.316  1.00 88.78      A    N  
ATOM   1226  CA  ALA A 161     -13.486  -8.279  -6.528  1.00 89.13      A    C  
ATOM   1227  C   ALA A 161     -12.440  -8.244  -7.631  1.00 89.74      A    C  
ATOM   1228  O   ALA A 161     -12.242  -7.205  -8.265  1.00 87.51      A    O  
ATOM   1229  CB  ALA A 161     -12.890  -7.735  -5.232  1.00 88.65      A    C  
ATOM   1230  N   ASN A 162     -11.766  -9.368  -7.886  1.00 88.36      A    N  
ATOM   1231  CA  ASN A 162     -10.733  -9.389  -8.910  1.00 87.64      A    C  
ATOM   1232  C   ASN A 162     -11.313  -9.182 -10.304  1.00 88.49      A    C  
ATOM   1233  O   ASN A 162     -10.840  -8.323 -11.059  1.00 85.00      A    O  
ATOM   1234  CB  ASN A 162      -9.947 -10.706  -8.840  1.00 84.48      A    C  
ATOM   1235  CG  ASN A 162     -10.824 -11.936  -8.934  1.00 82.86      A    C  
ATOM   1236  ND2 ASN A 162     -10.203 -13.103  -8.952  1.00 76.60      A    N  
ATOM   1237  OD1 ASN A 162     -12.049 -11.839  -8.994  1.00 71.30      A    O  
ATOM   1238  N   TRP A 163     -12.341  -9.939 -10.671  1.00 87.58      A    N  
ATOM   1239  CA  TRP A 163     -12.875  -9.824 -12.019  1.00 87.42      A    C  
ATOM   1240  C   TRP A 163     -13.730  -8.573 -12.174  1.00 88.32      A    C  
ATOM   1241  O   TRP A 163     -13.760  -7.987 -13.267  1.00 86.98      A    O  
ATOM   1242  CB  TRP A 163     -13.660 -11.078 -12.407  1.00 86.63      A    C  
ATOM   1243  CG  TRP A 163     -15.040 -11.211 -11.823  1.00 86.89      A    C  
ATOM   1244  CD1 TRP A 163     -15.402 -11.980 -10.759  1.00 82.73      A    C  
ATOM   1245  CD2 TRP A 163     -16.248 -10.600 -12.313  1.00 85.12      A    C  
ATOM   1246  CE2 TRP A 163     -17.297 -11.042 -11.473  1.00 83.94      A    C  
ATOM   1247  CE3 TRP A 163     -16.537  -9.744 -13.367  1.00 83.34      A    C  
ATOM   1248  NE1 TRP A 163     -16.757 -11.881 -10.540  1.00 81.84      A    N  
ATOM   1249  CZ2 TRP A 163     -18.616 -10.618 -11.667  1.00 83.42      A    C  
ATOM   1250  CZ3 TRP A 163     -17.852  -9.336 -13.551  1.00 80.80      A    C  
ATOM   1251  CH2 TRP A 163     -18.873  -9.770 -12.704  1.00 81.13      A    C  
ATOM   1252  N   VAL A 164     -14.394  -8.132 -11.119  1.00 89.33      A    N  
ATOM   1253  CA  VAL A 164     -15.177  -6.907 -11.214  1.00 89.34      A    C  
ATOM   1254  C   VAL A 164     -14.260  -5.707 -11.441  1.00 89.75      A    C  
ATOM   1255  O   VAL A 164     -14.510  -4.877 -12.318  1.00 88.74      A    O  
ATOM   1256  CB  VAL A 164     -16.050  -6.717  -9.960  1.00 88.86      A    C  
ATOM   1257  CG1 VAL A 164     -16.748  -5.370 -10.004  1.00 80.08      A    C  
ATOM   1258  CG2 VAL A 164     -17.071  -7.841  -9.851  1.00 80.57      A    C  
ATOM   1259  N   ILE A 165     -13.188  -5.611 -10.660  1.00 91.15      A    N  
ATOM   1260  CA  ILE A 165     -12.236  -4.515 -10.836  1.00 91.38      A    C  
ATOM   1261  C   ILE A 165     -11.548  -4.616 -12.192  1.00 91.04      A    C  
ATOM   1262  O   ILE A 165     -11.327  -3.605 -12.869  1.00 89.16      A    O  
ATOM   1263  CB  ILE A 165     -11.216  -4.505  -9.680  1.00 91.19      A    C  
ATOM   1264  CG1 ILE A 165     -11.907  -4.118  -8.373  1.00 87.30      A    C  
ATOM   1265  CG2 ILE A 165     -10.073  -3.550  -9.985  1.00 86.60      A    C  
ATOM   1266  CD1 ILE A 165     -11.032  -4.245  -7.150  1.00 81.19      A    C  
ATOM   1267  N   ALA A 166     -11.200  -5.824 -12.609  1.00 91.07      A    N  
ATOM   1268  CA  ALA A 166     -10.547  -6.001 -13.895  1.00 90.47      A    C  
ATOM   1269  C   ALA A 166     -11.455  -5.580 -15.041  1.00 90.41      A    C  
ATOM   1270  O   ALA A 166     -11.032  -4.856 -15.954  1.00 88.47      A    O  
ATOM   1271  CB  ALA A 166     -10.112  -7.455 -14.068  1.00 89.82      A    C  
ATOM   1272  N   ARG A 167     -12.707  -6.000 -15.014  1.00 89.29      A    N  
ATOM   1273  CA  ARG A 167     -13.626  -5.673 -16.101  1.00 88.85      A    C  
ATOM   1274  C   ARG A 167     -13.962  -4.191 -16.137  1.00 89.07      A    C  
ATOM   1275  O   ARG A 167     -14.061  -3.609 -17.219  1.00 87.19      A    O  
ATOM   1276  CB  ARG A 167     -14.902  -6.513 -16.001  1.00 87.14      A    C  
ATOM   1277  CG  ARG A 167     -14.697  -8.012 -16.232  1.00 82.18      A    C  
ATOM   1278  CD  ARG A 167     -14.053  -8.290 -17.577  1.00 80.59      A    C  
ATOM   1279  NE  ARG A 167     -14.873  -7.844 -18.701  1.00 76.86      A    N  
ATOM   1280  CZ  ARG A 167     -15.782  -8.594 -19.316  1.00 73.47      A    C  
ATOM   1281  NH1 ARG A 167     -15.991  -9.845 -18.929  1.00 65.85      A    N1+
ATOM   1282  NH2 ARG A 167     -16.485  -8.097 -20.329  1.00 65.86      A    N  
ATOM   1283  N   LEU A 168     -14.120  -3.559 -14.970  1.00 87.17      A    N  
ATOM   1284  CA  LEU A 168     -14.430  -2.133 -14.970  1.00 86.33      A    C  
ATOM   1285  C   LEU A 168     -13.229  -1.302 -15.387  1.00 86.94      A    C  
ATOM   1286  O   LEU A 168     -13.394  -0.248 -16.011  1.00 85.44      A    O  
ATOM   1287  CB  LEU A 168     -14.960  -1.705 -13.592  1.00 85.08      A    C  
ATOM   1288  CG  LEU A 168     -14.022  -1.634 -12.380  1.00 82.22      A    C  
ATOM   1289  CD1 LEU A 168     -13.333  -0.284 -12.273  1.00 75.98      A    C  
ATOM   1290  CD2 LEU A 168     -14.786  -1.941 -11.104  1.00 76.43      A    C  
ATOM   1291  N   THR A 169     -12.006  -1.750 -15.072  1.00 89.61      A    N  
ATOM   1292  CA  THR A 169     -10.818  -1.011 -15.488  1.00 89.61      A    C  
ATOM   1293  C   THR A 169     -10.548  -1.187 -16.975  1.00 89.48      A    C  
ATOM   1294  O   THR A 169     -10.191  -0.229 -17.670  1.00 87.04      A    O  
ATOM   1295  CB  THR A 169      -9.592  -1.452 -14.675  1.00 89.18      A    C  
ATOM   1296  CG2 THR A 169      -9.751  -1.046 -13.221  1.00 75.38      A    C  
ATOM   1297  OG1 THR A 169      -9.432  -2.866 -14.765  1.00 74.31      A    O  
ATOM   1298  N   MET A 170     -10.705  -2.409 -17.497  1.00 89.26      A    N  
ATOM   1299  CA  MET A 170     -10.510  -2.620 -18.922  1.00 87.98      A    C  
ATOM   1300  C   MET A 170     -11.556  -1.879 -19.743  1.00 88.38      A    C  
ATOM   1301  O   MET A 170     -11.251  -1.374 -20.825  1.00 85.63      A    O  
ATOM   1302  CB  MET A 170     -10.552  -4.118 -19.248  1.00 86.16      A    C  
ATOM   1303  CG  MET A 170      -9.498  -4.939 -18.520  1.00 80.27      A    C  
ATOM   1304  SD  MET A 170      -7.846  -4.213 -18.614  1.00 74.26      A    S  
ATOM   1305  CE  MET A 170      -7.093  -4.922 -17.143  1.00 63.97      A    C  
ATOM   1306  N   ALA A 171     -12.781  -1.797 -19.239  1.00 87.50      A    N  
ATOM   1307  CA  ALA A 171     -13.792  -0.998 -19.908  1.00 86.49      A    C  
ATOM   1308  C   ALA A 171     -13.452   0.487 -19.834  1.00 86.76      A    C  
ATOM   1309  O   ALA A 171     -13.652   1.221 -20.804  1.00 84.51      A    O  
ATOM   1310  CB  ALA A 171     -15.167  -1.265 -19.300  1.00 85.75      A    C  
ATOM   1311  N   ARG A 172     -12.926   0.926 -18.700  1.00 86.57      A    N  
ATOM   1312  CA  ARG A 172     -12.519   2.319 -18.550  1.00 85.84      A    C  
ATOM   1313  C   ARG A 172     -11.380   2.672 -19.494  1.00 85.94      A    C  
ATOM   1314  O   ARG A 172     -11.325   3.789 -20.013  1.00 83.81      A    O  
ATOM   1315  CB  ARG A 172     -12.121   2.589 -17.097  1.00 84.03      A    C  
ATOM   1316  CG  ARG A 172     -11.682   4.014 -16.816  1.00 81.39      A    C  
ATOM   1317  CD  ARG A 172     -11.218   4.175 -15.377  1.00 79.31      A    C  
ATOM   1318  NE  ARG A 172     -10.693   5.509 -15.122  1.00 76.44      A    N  
ATOM   1319  CZ  ARG A 172     -11.424   6.540 -14.716  1.00 73.79      A    C  
ATOM   1320  NH1 ARG A 172     -12.724   6.394 -14.505  1.00 66.98      A    N1+
ATOM   1321  NH2 ARG A 172     -10.861   7.722 -14.518  1.00 68.63      A    N  
ATOM   1322  N   TRP A 173     -10.461   1.733 -19.733  1.00 88.30      A    N  
ATOM   1323  CA  TRP A 173      -9.343   1.959 -20.638  1.00 87.81      A    C  
ATOM   1324  C   TRP A 173      -9.681   1.668 -22.093  1.00 87.09      A    C  
ATOM   1325  O   TRP A 173      -8.807   1.796 -22.955  1.00 81.47      A    O  
ATOM   1326  CB  TRP A 173      -8.146   1.096 -20.217  1.00 87.42      A    C  
ATOM   1327  CG  TRP A 173      -7.616   1.445 -18.860  1.00 88.14      A    C  
ATOM   1328  CD1 TRP A 173      -7.786   2.615 -18.184  1.00 82.55      A    C  
ATOM   1329  CD2 TRP A 173      -6.810   0.617 -18.002  1.00 87.12      A    C  
ATOM   1330  CE2 TRP A 173      -6.535   1.346 -16.838  1.00 86.22      A    C  
ATOM   1331  CE3 TRP A 173      -6.285  -0.676 -18.134  1.00 83.25      A    C  
ATOM   1332  NE1 TRP A 173      -7.153   2.562 -16.975  1.00 83.00      A    N  
ATOM   1333  CZ2 TRP A 173      -5.766   0.828 -15.803  1.00 85.08      A    C  
ATOM   1334  CZ3 TRP A 173      -5.517  -1.183 -17.100  1.00 80.50      A    C  
ATOM   1335  CH2 TRP A 173      -5.269  -0.436 -15.950  1.00 82.30      A    C  
ATOM   1336  N   GLY A 174     -10.923   1.286 -22.384  1.00 85.82      A    N  
ATOM   1337  CA  GLY A 174     -11.335   1.017 -23.741  1.00 85.06      A    C  
ATOM   1338  C   GLY A 174     -10.785  -0.270 -24.327  1.00 86.07      A    C  
ATOM   1339  O   GLY A 174     -10.726  -0.403 -25.552  1.00 80.89      A    O  
ATOM   1340  N   TRP A 175     -10.384  -1.215 -23.482  1.00 87.72      A    N  
ATOM   1341  CA  TRP A 175      -9.824  -2.479 -23.944  1.00 86.84      A    C  
ATOM   1342  C   TRP A 175     -10.892  -3.539 -24.160  1.00 86.06      A    C  
ATOM   1343  O   TRP A 175     -10.831  -4.289 -25.133  1.00 80.61      A    O  
ATOM   1344  CB  TRP A 175      -8.793  -2.998 -22.944  1.00 85.93      A    C  
ATOM   1345  CG  TRP A 175      -7.561  -2.158 -22.853  1.00 86.55      A    C  
ATOM   1346  CD1 TRP A 175      -7.268  -1.034 -23.564  1.00 80.09      A    C  
ATOM   1347  CD2 TRP A 175      -6.429  -2.379 -21.991  1.00 85.44      A    C  
ATOM   1348  CE2 TRP A 175      -5.505  -1.347 -22.244  1.00 84.65      A    C  
ATOM   1349  CE3 TRP A 175      -6.118  -3.355 -21.040  1.00 82.27      A    C  
ATOM   1350  NE1 TRP A 175      -6.044  -0.539 -23.208  1.00 81.22      A    N  
ATOM   1351  CZ2 TRP A 175      -4.290  -1.266 -21.570  1.00 83.35      A    C  
ATOM   1352  CZ3 TRP A 175      -4.908  -3.268 -20.374  1.00 78.94      A    C  
ATOM   1353  CH2 TRP A 175      -4.012  -2.234 -20.644  1.00 80.74      A    C  
ATOM   1354  N   ARG A 176     -11.863  -3.606 -23.260  1.00 83.54      A    N  
ATOM   1355  CA  ARG A 176     -12.923  -4.599 -23.359  1.00 83.43      A    C  
ATOM   1356  C   ARG A 176     -14.189  -4.043 -22.723  1.00 83.82      A    C  
ATOM   1357  O   ARG A 176     -14.157  -3.521 -21.611  1.00 79.54      A    O  
ATOM   1358  CB  ARG A 176     -12.521  -5.909 -22.678  1.00 80.63      A    C  
ATOM   1359  CG  ARG A 176     -13.555  -7.014 -22.802  1.00 75.53      A    C  
ATOM   1360  CD  ARG A 176     -13.007  -8.330 -22.283  1.00 73.61      A    C  
ATOM   1361  NE  ARG A 176     -11.922  -8.834 -23.128  1.00 67.47      A    N  
ATOM   1362  CZ  ARG A 176     -11.224  -9.941 -22.874  1.00 63.18      A    C  
ATOM   1363  NH1 ARG A 176     -11.494 -10.673 -21.795  1.00 58.89      A    N1+
ATOM   1364  NH2 ARG A 176     -10.261 -10.313 -23.696  1.00 56.56      A    N  
ATOM   1365  N   ASP A 177     -15.305  -4.161 -23.450  1.00 84.22      A    N  
ATOM   1366  CA  ASP A 177     -16.577  -3.674 -22.955  1.00 83.50      A    C  
ATOM   1367  C   ASP A 177     -17.199  -4.674 -21.986  1.00 84.12      A    C  
ATOM   1368  O   ASP A 177     -16.902  -5.867 -22.015  1.00 78.62      A    O  
ATOM   1369  CB  ASP A 177     -17.539  -3.411 -24.111  1.00 79.36      A    C  
ATOM   1370  CG  ASP A 177     -17.025  -2.353 -25.068  1.00 74.32      A    C  
ATOM   1371  OD1 ASP A 177     -16.132  -1.583 -24.679  1.00 65.16      A    O  
ATOM   1372  OD2 ASP A 177     -17.523  -2.293 -26.209  1.00 67.71      A    O1-
ATOM   1373  N   TYR A 178     -18.072  -4.167 -21.134  1.00 83.41      A    N  
ATOM   1374  CA  TYR A 178     -18.853  -5.002 -20.235  1.00 83.19      A    C  
ATOM   1375  C   TYR A 178     -20.297  -4.525 -20.278  1.00 82.83      A    C  
ATOM   1376  O   TYR A 178     -20.621  -3.455 -19.752  1.00 79.29      A    O  
ATOM   1377  CB  TYR A 178     -18.310  -4.965 -18.805  1.00 82.32      A    C  
ATOM   1378  CG  TYR A 178     -19.015  -5.934 -17.886  1.00 83.57      A    C  
ATOM   1379  CD1 TYR A 178     -18.630  -7.258 -17.817  1.00 80.22      A    C  
ATOM   1380  CD2 TYR A 178     -20.072  -5.521 -17.079  1.00 80.03      A    C  
ATOM   1381  CE1 TYR A 178     -19.268  -8.155 -16.977  1.00 78.69      A    C  
ATOM   1382  CE2 TYR A 178     -20.721  -6.401 -16.245  1.00 79.21      A    C  
ATOM   1383  CZ  TYR A 178     -20.321  -7.724 -16.193  1.00 82.14      A    C  
ATOM   1384  OH  TYR A 178     -20.961  -8.604 -15.360  1.00 79.83      A    O  
ATOM   1385  N   THR A 179     -21.156  -5.314 -20.903  1.00 81.57      A    N  
ATOM   1386  CA  THR A 179     -22.562  -4.978 -21.059  1.00 79.64      A    C  
ATOM   1387  C   THR A 179     -23.471  -6.063 -20.491  1.00 79.13      A    C  
ATOM   1388  O   THR A 179     -24.656  -6.107 -20.832  1.00 73.12      A    O  
ATOM   1389  CB  THR A 179     -22.905  -4.747 -22.532  1.00 77.29      A    C  
ATOM   1390  CG2 THR A 179     -22.150  -3.541 -23.062  1.00 68.73      A    C  
ATOM   1391  OG1 THR A 179     -22.550  -5.901 -23.296  1.00 70.93      A    O  
ATOM   1392  N   ASN A 180     -22.930  -6.932 -19.625  1.00 80.17      A    N  
ATOM   1393  CA  ASN A 180     -23.734  -7.969 -19.003  1.00 79.92      A    C  
ATOM   1394  C   ASN A 180     -24.407  -7.410 -17.745  1.00 80.72      A    C  
ATOM   1395  O   ASN A 180     -24.462  -6.196 -17.531  1.00 76.22      A    O  
ATOM   1396  CB  ASN A 180     -22.861  -9.178 -18.683  1.00 76.91      A    C  
ATOM   1397  CG  ASN A 180     -22.260  -9.795 -19.927  1.00 74.28      A    C  
ATOM   1398  ND2 ASN A 180     -20.974 -10.106 -19.868  1.00 66.12      A    N  
ATOM   1399  OD1 ASN A 180     -22.940  -9.981 -20.934  1.00 66.57      A    O  
ATOM   1400  N   GLN A 181     -24.939  -8.301 -16.923  1.00 77.11      A    N  
ATOM   1401  CA  GLN A 181     -25.628  -7.885 -15.708  1.00 77.65      A    C  
ATOM   1402  C   GLN A 181     -24.666  -7.131 -14.789  1.00 80.79      A    C  
ATOM   1403  O   GLN A 181     -23.520  -7.545 -14.594  1.00 77.04      A    O  
ATOM   1404  CB  GLN A 181     -26.207  -9.096 -14.984  1.00 73.92      A    C  
ATOM   1405  CG  GLN A 181     -27.278  -8.746 -13.963  1.00 70.02      A    C  
ATOM   1406  CD  GLN A 181     -28.572  -8.299 -14.612  1.00 63.95      A    C  
ATOM   1407  NE2 GLN A 181     -29.363  -7.536 -13.881  1.00 56.59      A    N  
ATOM   1408  OE1 GLN A 181     -28.856  -8.640 -15.760  1.00 58.04      A    O  
ATOM   1409  N   ASN A 182     -25.134  -6.023 -14.240  1.00 81.75      A    N  
ATOM   1410  CA  ASN A 182     -24.320  -5.226 -13.336  1.00 82.06      A    C  
ATOM   1411  C   ASN A 182     -24.109  -5.991 -12.034  1.00 83.51      A    C  
ATOM   1412  O   ASN A 182     -25.067  -6.234 -11.299  1.00 80.80      A    O  
ATOM   1413  CB  ASN A 182     -24.996  -3.885 -13.064  1.00 80.58      A    C  
ATOM   1414  CG  ASN A 182     -24.122  -2.932 -12.283  1.00 80.67      A    C  
ATOM   1415  ND2 ASN A 182     -24.571  -1.688 -12.165  1.00 75.22      A    N  
ATOM   1416  OD1 ASN A 182     -23.056  -3.292 -11.790  1.00 73.42      A    O  
ATOM   1417  N   PRO A 183     -22.869  -6.372 -11.702  1.00 83.13      A    N  
ATOM   1418  CA  PRO A 183     -22.659  -7.129 -10.461  1.00 82.24      A    C  
ATOM   1419  C   PRO A 183     -22.925  -6.316  -9.211  1.00 83.81      A    C  
ATOM   1420  O   PRO A 183     -23.156  -6.901  -8.151  1.00 80.09      A    O  
ATOM   1421  CB  PRO A 183     -21.183  -7.545 -10.549  1.00 80.18      A    C  
ATOM   1422  CG  PRO A 183     -20.563  -6.510 -11.412  1.00 80.23      A    C  
ATOM   1423  CD  PRO A 183     -21.613  -6.114 -12.423  1.00 83.08      A    C  
ATOM   1424  N   LEU A 184     -22.906  -4.986  -9.300  1.00 83.34      A    N  
ATOM   1425  CA  LEU A 184     -23.182  -4.134  -8.157  1.00 83.30      A    C  
ATOM   1426  C   LEU A 184     -24.668  -3.847  -7.986  1.00 84.51      A    C  
ATOM   1427  O   LEU A 184     -25.092  -3.484  -6.884  1.00 80.28      A    O  
ATOM   1428  CB  LEU A 184     -22.412  -2.820  -8.274  1.00 81.46      A    C  
ATOM   1429  CG  LEU A 184     -20.912  -2.944  -8.546  1.00 82.80      A    C  
ATOM   1430  CD1 LEU A 184     -20.257  -1.569  -8.555  1.00 76.60      A    C  
ATOM   1431  CD2 LEU A 184     -20.254  -3.847  -7.522  1.00 75.91      A    C  
ATOM   1432  N   MET A 185     -25.445  -3.989  -9.036  1.00 81.93      A    N  
ATOM   1433  CA  MET A 185     -26.895  -3.803  -8.987  1.00 82.19      A    C  
ATOM   1434  C   MET A 185     -27.518  -4.769  -9.983  1.00 82.71      A    C  
ATOM   1435  O   MET A 185     -27.573  -4.498 -11.177  1.00 77.43      A    O  
ATOM   1436  CB  MET A 185     -27.274  -2.361  -9.302  1.00 78.74      A    C  
ATOM   1437  CG  MET A 185     -28.777  -2.098  -9.336  1.00 76.04      A    C  
ATOM   1438  SD  MET A 185     -29.641  -2.669  -7.857  1.00 71.63      A    S  
ATOM   1439  CE  MET A 185     -28.904  -1.617  -6.611  1.00 63.26      A    C  
ATOM   1440  N   GLN A 186     -27.979  -5.907  -9.472  1.00 78.90      A    N  
ATOM   1441  CA  GLN A 186     -28.431  -6.994 -10.328  1.00 78.88      A    C  
ATOM   1442  C   GLN A 186     -29.724  -6.686 -11.070  1.00 80.26      A    C  
ATOM   1443  O   GLN A 186     -30.101  -7.446 -11.964  1.00 74.38      A    O  
ATOM   1444  CB  GLN A 186     -28.608  -8.273  -9.498  1.00 75.84      A    C  
ATOM   1445  CG  GLN A 186     -27.318  -8.801  -8.888  1.00 74.96      A    C  
ATOM   1446  CD  GLN A 186     -26.383  -9.378  -9.929  1.00 71.46      A    C  
ATOM   1447  NE2 GLN A 186     -25.158  -9.676  -9.520  1.00 62.43      A    N  
ATOM   1448  OE1 GLN A 186     -26.755  -9.563 -11.085  1.00 62.24      A    O  
ATOM   1449  N   THR A 187     -30.420  -5.592 -10.729  1.00 77.30      A    N  
ATOM   1450  CA  THR A 187     -31.675  -5.274 -11.388  1.00 75.64      A    C  
ATOM   1451  C   THR A 187     -31.481  -4.666 -12.767  1.00 76.66      A    C  
ATOM   1452  O   THR A 187     -32.429  -4.629 -13.550  1.00 71.62      A    O  
ATOM   1453  CB  THR A 187     -32.502  -4.316 -10.534  1.00 74.01      A    C  
ATOM   1454  CG2 THR A 187     -32.840  -4.953  -9.196  1.00 67.37      A    C  
ATOM   1455  OG1 THR A 187     -31.770  -3.108 -10.320  1.00 66.31      A    O  
ATOM   1456  N   GLN A 188     -30.275  -4.192 -13.097  1.00 75.70      A    N  
ATOM   1457  CA  GLN A 188     -30.046  -3.514 -14.358  1.00 75.65      A    C  
ATOM   1458  C   GLN A 188     -28.821  -4.089 -15.050  1.00 77.32      A    C  
ATOM   1459  O   GLN A 188     -27.935  -4.660 -14.416  1.00 73.57      A    O  
ATOM   1460  CB  GLN A 188     -29.858  -2.008 -14.150  1.00 71.40      A    C  
ATOM   1461  CG  GLN A 188     -28.666  -1.644 -13.282  1.00 65.75      A    C  
ATOM   1462  CD  GLN A 188     -27.661  -0.780 -13.997  1.00 62.08      A    C  
ATOM   1463  NE2 GLN A 188     -26.663  -0.305 -13.272  1.00 54.16      A    N  
ATOM   1464  OE1 GLN A 188     -27.783  -0.541 -15.192  1.00 54.90      A    O  
ATOM   1465  N   ARG A 189     -28.784  -3.929 -16.374  1.00 73.12      A    N  
ATOM   1466  CA  ARG A 189     -27.664  -4.377 -17.182  1.00 74.06      A    C  
ATOM   1467  C   ARG A 189     -26.579  -3.312 -17.200  1.00 75.57      A    C  
ATOM   1468  O   ARG A 189     -26.856  -2.116 -17.326  1.00 71.93      A    O  
ATOM   1469  CB  ARG A 189     -28.124  -4.701 -18.601  1.00 71.56      A    C  
ATOM   1470  CG  ARG A 189     -27.076  -5.375 -19.464  1.00 66.32      A    C  
ATOM   1471  CD  ARG A 189     -27.700  -5.935 -20.731  1.00 63.94      A    C  
ATOM   1472  NE  ARG A 189     -28.640  -7.023 -20.440  1.00 56.92      A    N  
ATOM   1473  CZ  ARG A 189     -28.294  -8.301 -20.350  1.00 51.28      A    C  
ATOM   1474  NH1 ARG A 189     -27.042  -8.677 -20.544  1.00 47.68      A    N1+
ATOM   1475  NH2 ARG A 189     -29.211  -9.208 -20.067  1.00 46.48      A    N  
ATOM   1476  N   ALA A 190     -25.329  -3.737 -17.082  1.00 77.96      A    N  
ATOM   1477  CA  ALA A 190     -24.220  -2.806 -16.993  1.00 76.22      A    C  
ATOM   1478  C   ALA A 190     -23.972  -2.123 -18.329  1.00 77.00      A    C  
ATOM   1479  O   ALA A 190     -24.099  -2.732 -19.395  1.00 73.16      A    O  
ATOM   1480  CB  ALA A 190     -22.953  -3.528 -16.534  1.00 73.48      A    C  
ATOM   1481  N   ARG A 191     -23.609  -0.846 -18.268  1.00 76.79      A    N  
ATOM   1482  CA  ARG A 191     -23.212  -0.063 -19.432  1.00 77.11      A    C  
ATOM   1483  C   ARG A 191     -21.912   0.660 -19.100  1.00 78.93      A    C  
ATOM   1484  O   ARG A 191     -21.879   1.885 -18.942  1.00 73.51      A    O  
ATOM   1485  CB  ARG A 191     -24.309   0.925 -19.831  1.00 72.61      A    C  
ATOM   1486  CG  ARG A 191     -25.579   0.272 -20.344  1.00 65.26      A    C  
ATOM   1487  CD  ARG A 191     -26.602   1.325 -20.717  1.00 60.18      A    C  
ATOM   1488  NE  ARG A 191     -26.123   2.190 -21.781  1.00 52.65      A    N  
ATOM   1489  CZ  ARG A 191     -26.724   3.320 -22.168  1.00 46.99      A    C  
ATOM   1490  NH1 ARG A 191     -27.830   3.716 -21.572  1.00 43.87      A    N1+
ATOM   1491  NH2 ARG A 191     -26.204   4.045 -23.146  1.00 41.25      A    N  
ATOM   1492  N   TRP A 192     -20.821  -0.112 -18.975  1.00 80.97      A    N  
ATOM   1493  CA  TRP A 192     -19.522   0.440 -18.600  1.00 79.96      A    C  
ATOM   1494  C   TRP A 192     -18.735   0.928 -19.803  1.00 79.04      A    C  
ATOM   1495  O   TRP A 192     -17.500   0.929 -19.792  1.00 74.89      A    O  
ATOM   1496  CB  TRP A 192     -18.716  -0.608 -17.833  1.00 79.96      A    C  
ATOM   1497  CG  TRP A 192     -19.362  -1.024 -16.550  1.00 81.13      A    C  
ATOM   1498  CD1 TRP A 192     -20.470  -0.487 -15.970  1.00 76.16      A    C  
ATOM   1499  CD2 TRP A 192     -18.934  -2.081 -15.665  1.00 81.17      A    C  
ATOM   1500  CE2 TRP A 192     -19.836  -2.117 -14.592  1.00 81.68      A    C  
ATOM   1501  CE3 TRP A 192     -17.870  -2.988 -15.702  1.00 79.97      A    C  
ATOM   1502  NE1 TRP A 192     -20.761  -1.139 -14.802  1.00 77.97      A    N  
ATOM   1503  CZ2 TRP A 192     -19.697  -3.031 -13.545  1.00 81.43      A    C  
ATOM   1504  CZ3 TRP A 192     -17.736  -3.884 -14.662  1.00 78.15      A    C  
ATOM   1505  CH2 TRP A 192     -18.640  -3.901 -13.604  1.00 79.04      A    C  
ATOM   1506  N   THR A 193     -19.423   1.351 -20.850  1.00 78.24      A    N  
ATOM   1507  CA  THR A 193     -18.798   1.873 -22.056  1.00 75.67      A    C  
ATOM   1508  C   THR A 193     -19.355   3.237 -22.443  1.00 76.42      A    C  
ATOM   1509  O   THR A 193     -19.145   3.689 -23.574  1.00 69.38      A    O  
ATOM   1510  CB  THR A 193     -18.981   0.907 -23.225  1.00 69.50      A    C  
ATOM   1511  CG2 THR A 193     -18.363  -0.442 -22.896  1.00 60.69      A    C  
ATOM   1512  OG1 THR A 193     -20.373   0.729 -23.494  1.00 62.77      A    O  
ATOM   1513  N   GLN A 194     -20.063   3.913 -21.534  1.00 70.11      A    N  
ATOM   1514  CA  GLN A 194     -20.676   5.185 -21.864  1.00 66.05      A    C  
ATOM   1515  C   GLN A 194     -19.644   6.274 -22.088  1.00 67.54      A    C  
ATOM   1516  O   GLN A 194     -19.806   7.113 -22.982  1.00 60.63      A    O  
ATOM   1517  CB  GLN A 194     -21.646   5.597 -20.756  1.00 59.12      A    C  
ATOM   1518  CG  GLN A 194     -22.839   4.678 -20.593  1.00 52.67      A    C  
ATOM   1519  CD  GLN A 194     -23.746   5.091 -19.453  1.00 45.86      A    C  
ATOM   1520  NE2 GLN A 194     -24.888   4.441 -19.335  1.00 39.74      A    N  
ATOM   1521  OE1 GLN A 194     -23.408   5.990 -18.680  1.00 41.40      A    O  
ATOM   1522  N   GLY A 195     -18.556   6.272 -21.290  1.00 66.69      A    N  
ATOM   1523  CA  GLY A 195     -17.542   7.301 -21.401  1.00 65.76      A    C  
ATOM   1524  C   GLY A 195     -16.379   6.892 -22.282  1.00 69.32      A    C  
ATOM   1525  O   GLY A 195     -16.140   5.705 -22.511  1.00 63.88      A    O  
ATOM   1526  N   PRO A 196     -15.626   7.869 -22.796  1.00 70.79      A    N  
ATOM   1527  CA  PRO A 196     -14.456   7.548 -23.610  1.00 71.19      A    C  
ATOM   1528  C   PRO A 196     -13.343   6.950 -22.753  1.00 73.43      A    C  
ATOM   1529  O   PRO A 196     -13.384   7.042 -21.524  1.00 67.72      A    O  
ATOM   1530  CB  PRO A 196     -14.042   8.904 -24.190  1.00 66.11      A    C  
ATOM   1531  CG  PRO A 196     -14.522   9.890 -23.187  1.00 62.98      A    C  
ATOM   1532  CD  PRO A 196     -15.799   9.315 -22.626  1.00 64.82      A    C  
ATOM   1533  N   PRO A 197     -12.331   6.323 -23.378  1.00 72.79      A    N  
ATOM   1534  CA  PRO A 197     -11.222   5.764 -22.609  1.00 73.91      A    C  
ATOM   1535  C   PRO A 197     -10.525   6.839 -21.779  1.00 76.04      A    C  
ATOM   1536  O   PRO A 197     -10.231   7.928 -22.272  1.00 70.73      A    O  
ATOM   1537  CB  PRO A 197     -10.296   5.174 -23.674  1.00 69.86      A    C  
ATOM   1538  CG  PRO A 197     -11.181   4.924 -24.842  1.00 67.42      A    C  
ATOM   1539  CD  PRO A 197     -12.220   6.011 -24.809  1.00 69.81      A    C  
ATOM   1540  N   SER A 198     -10.249   6.512 -20.506  1.00 72.32      A    N  
ATOM   1541  CA  SER A 198      -9.630   7.463 -19.600  1.00 71.38      A    C  
ATOM   1542  C   SER A 198      -8.151   7.655 -19.885  1.00 72.71      A    C  
ATOM   1543  O   SER A 198      -7.598   8.730 -19.625  1.00 67.10      A    O  
ATOM   1544  CB  SER A 198      -9.824   7.009 -18.153  1.00 66.98      A    C  
ATOM   1545  OG  SER A 198      -9.193   5.765 -17.921  1.00 63.32      A    O  
ATOM   1546  N   MET A 199      -7.473   6.639 -20.427  1.00 76.25      A    N  
ATOM   1547  CA  MET A 199      -6.057   6.722 -20.718  1.00 76.42      A    C  
ATOM   1548  C   MET A 199      -5.707   5.743 -21.824  1.00 77.43      A    C  
ATOM   1549  O   MET A 199      -6.520   4.910 -22.227  1.00 71.94      A    O  
ATOM   1550  CB  MET A 199      -5.219   6.422 -19.462  1.00 71.41      A    C  
ATOM   1551  CG  MET A 199      -5.330   4.982 -18.979  1.00 69.20      A    C  
ATOM   1552  SD  MET A 199      -4.252   4.617 -17.581  1.00 64.58      A    S  
ATOM   1553  CE  MET A 199      -2.652   4.859 -18.318  1.00 55.83      A    C  
ATOM   1554  N   GLY A 200      -4.469   5.850 -22.321  1.00 72.91      A    N  
ATOM   1555  CA  GLY A 200      -3.962   4.957 -23.337  1.00 73.81      A    C  
ATOM   1556  C   GLY A 200      -2.620   4.373 -22.928  1.00 76.92      A    C  
ATOM   1557  O   GLY A 200      -1.709   5.108 -22.551  1.00 70.88      A    O  
ATOM   1558  N   LEU A 201      -2.507   3.046 -22.991  1.00 80.45      A    N  
ATOM   1559  CA  LEU A 201      -1.280   2.341 -22.684  1.00 81.42      A    C  
ATOM   1560  C   LEU A 201      -0.696   1.746 -23.959  1.00 82.99      A    C  
ATOM   1561  O   LEU A 201      -1.366   1.643 -24.980  1.00 78.81      A    O  
ATOM   1562  CB  LEU A 201      -1.529   1.244 -21.644  1.00 78.36      A    C  
ATOM   1563  CG  LEU A 201      -1.925   1.712 -20.253  1.00 76.63      A    C  
ATOM   1564  CD1 LEU A 201      -2.347   0.538 -19.385  1.00 71.43      A    C  
ATOM   1565  CD2 LEU A 201      -0.780   2.468 -19.599  1.00 71.12      A    C  
ATOM   1566  N   GLU A 202       0.579   1.348 -23.887  1.00 83.26      A    N  
ATOM   1567  CA  GLU A 202       1.251   0.765 -25.032  1.00 82.95      A    C  
ATOM   1568  C   GLU A 202       0.497  -0.465 -25.527  1.00 85.23      A    C  
ATOM   1569  O   GLU A 202      -0.104  -1.212 -24.749  1.00 81.60      A    O  
ATOM   1570  CB  GLU A 202       2.688   0.401 -24.689  1.00 79.53      A    C  
ATOM   1571  CG  GLU A 202       3.603   1.585 -24.420  1.00 73.69      A    C  
ATOM   1572  CD  GLU A 202       3.564   2.046 -22.978  1.00 69.43      A    C  
ATOM   1573  OE1 GLU A 202       2.613   1.691 -22.259  1.00 61.65      A    O  
ATOM   1574  OE2 GLU A 202       4.498   2.755 -22.561  1.00 63.24      A    O1-
ATOM   1575  N   GLY A 203       0.531  -0.683 -26.829  1.00 84.85      A    N  
ATOM   1576  CA  GLY A 203      -0.182  -1.810 -27.413  1.00 85.91      A    C  
ATOM   1577  C   GLY A 203       0.298  -3.155 -26.903  1.00 88.37      A    C  
ATOM   1578  O   GLY A 203      -0.498  -4.076 -26.729  1.00 84.74      A    O  
ATOM   1579  N   LEU A 204       1.601  -3.274 -26.644  1.00 89.96      A    N  
ATOM   1580  CA  LEU A 204       2.134  -4.530 -26.130  1.00 90.78      A    C  
ATOM   1581  C   LEU A 204       1.637  -4.811 -24.718  1.00 91.70      A    C  
ATOM   1582  O   LEU A 204       1.384  -5.963 -24.360  1.00 89.68      A    O  
ATOM   1583  CB  LEU A 204       3.664  -4.507 -26.171  1.00 90.19      A    C  
ATOM   1584  CG  LEU A 204       4.278  -4.500 -27.571  1.00 87.38      A    C  
ATOM   1585  CD1 LEU A 204       5.781  -4.286 -27.493  1.00 79.23      A    C  
ATOM   1586  CD2 LEU A 204       3.964  -5.793 -28.297  1.00 79.49      A    C  
ATOM   1587  N   ILE A 205       1.492  -3.767 -23.900  1.00 91.19      A    N  
ATOM   1588  CA  ILE A 205       0.935  -3.939 -22.568  1.00 90.97      A    C  
ATOM   1589  C   ILE A 205      -0.532  -4.332 -22.663  1.00 91.44      A    C  
ATOM   1590  O   ILE A 205      -1.011  -5.193 -21.926  1.00 89.25      A    O  
ATOM   1591  CB  ILE A 205       1.123  -2.665 -21.728  1.00 90.21      A    C  
ATOM   1592  CG1 ILE A 205       2.619  -2.410 -21.485  1.00 86.56      A    C  
ATOM   1593  CG2 ILE A 205       0.375  -2.773 -20.407  1.00 84.88      A    C  
ATOM   1594  CD1 ILE A 205       2.910  -1.137 -20.747  1.00 76.94      A    C  
ATOM   1595  N   ARG A 206      -1.248  -3.704 -23.597  1.00 90.82      A    N  
ATOM   1596  CA  ARG A 206      -2.643  -4.055 -23.809  1.00 90.25      A    C  
ATOM   1597  C   ARG A 206      -2.791  -5.501 -24.261  1.00 90.70      A    C  
ATOM   1598  O   ARG A 206      -3.671  -6.224 -23.778  1.00 89.58      A    O  
ATOM   1599  CB  ARG A 206      -3.272  -3.108 -24.841  1.00 88.91      A    C  
ATOM   1600  CG  ARG A 206      -4.698  -3.440 -25.219  1.00 84.44      A    C  
ATOM   1601  CD  ARG A 206      -5.240  -2.462 -26.243  1.00 82.15      A    C  
ATOM   1602  NE  ARG A 206      -6.607  -2.775 -26.654  1.00 73.91      A    N  
ATOM   1603  CZ  ARG A 206      -6.926  -3.632 -27.624  1.00 68.45      A    C  
ATOM   1604  NH1 ARG A 206      -5.972  -4.268 -28.285  1.00 60.85      A    N1+
ATOM   1605  NH2 ARG A 206      -8.188  -3.852 -27.921  1.00 60.07      A    N  
ATOM   1606  N   GLU A 207      -1.934  -5.946 -25.184  1.00 91.98      A    N  
ATOM   1607  CA  GLU A 207      -1.999  -7.326 -25.660  1.00 92.29      A    C  
ATOM   1608  C   GLU A 207      -1.703  -8.315 -24.543  1.00 92.66      A    C  
ATOM   1609  O   GLU A 207      -2.390  -9.338 -24.414  1.00 90.82      A    O  
ATOM   1610  CB  GLU A 207      -1.019  -7.525 -26.819  1.00 91.48      A    C  
ATOM   1611  CG  GLU A 207      -1.404  -6.792 -28.093  1.00 80.26      A    C  
ATOM   1612  CD  GLU A 207      -0.379  -6.965 -29.196  1.00 73.64      A    C  
ATOM   1613  OE1 GLU A 207       0.569  -7.745 -29.002  1.00 64.08      A    O  
ATOM   1614  OE2 GLU A 207      -0.521  -6.315 -30.247  1.00 65.14      A    O1-
ATOM   1615  N   GLU A 208      -0.699  -8.029 -23.719  1.00 92.26      A    N  
ATOM   1616  CA  GLU A 208      -0.369  -8.933 -22.624  1.00 92.15      A    C  
ATOM   1617  C   GLU A 208      -1.483  -8.988 -21.590  1.00 92.74      A    C  
ATOM   1618  O   GLU A 208      -1.830 -10.065 -21.101  1.00 91.42      A    O  
ATOM   1619  CB  GLU A 208       0.944  -8.492 -21.967  1.00 91.58      A    C  
ATOM   1620  CG  GLU A 208       1.361  -9.329 -20.756  1.00 87.59      A    C  
ATOM   1621  CD  GLU A 208       1.719 -10.752 -21.123  1.00 85.55      A    C  
ATOM   1622  OE1 GLU A 208       1.891 -11.049 -22.317  1.00 77.72      A    O  
ATOM   1623  OE2 GLU A 208       1.829 -11.594 -20.197  1.00 77.53      A    O1-
ATOM   1624  N   ALA A 209      -2.067  -7.839 -21.266  1.00 92.40      A    N  
ATOM   1625  CA  ALA A 209      -3.159  -7.818 -20.303  1.00 91.91      A    C  
ATOM   1626  C   ALA A 209      -4.364  -8.591 -20.817  1.00 92.10      A    C  
ATOM   1627  O   ALA A 209      -4.964  -9.384 -20.084  1.00 90.39      A    O  
ATOM   1628  CB  ALA A 209      -3.547  -6.371 -19.984  1.00 91.06      A    C  
ATOM   1629  N   LEU A 210      -4.721  -8.390 -22.086  1.00 92.11      A    N  
ATOM   1630  CA  LEU A 210      -5.848  -9.111 -22.653  1.00 91.66      A    C  
ATOM   1631  C   LEU A 210      -5.558 -10.598 -22.769  1.00 91.56      A    C  
ATOM   1632  O   LEU A 210      -6.452 -11.423 -22.584  1.00 89.76      A    O  
ATOM   1633  CB  LEU A 210      -6.211  -8.535 -24.021  1.00 91.03      A    C  
ATOM   1634  CG  LEU A 210      -6.771  -7.106 -24.025  1.00 87.41      A    C  
ATOM   1635  CD1 LEU A 210      -6.997  -6.633 -25.442  1.00 80.61      A    C  
ATOM   1636  CD2 LEU A 210      -8.061  -7.038 -23.225  1.00 80.46      A    C  
ATOM   1637  N   ARG A 211      -4.308 -10.964 -23.064  1.00 91.77      A    N  
ATOM   1638  CA  ARG A 211      -3.940 -12.371 -23.142  1.00 91.10      A    C  
ATOM   1639  C   ARG A 211      -4.134 -13.060 -21.795  1.00 91.11      A    C  
ATOM   1640  O   ARG A 211      -4.646 -14.182 -21.731  1.00 89.39      A    O  
ATOM   1641  CB  ARG A 211      -2.494 -12.521 -23.605  1.00 90.26      A    C  
ATOM   1642  CG  ARG A 211      -2.065 -13.955 -23.848  1.00 81.68      A    C  
ATOM   1643  CD  ARG A 211      -0.569 -14.061 -24.047  1.00 79.26      A    C  
ATOM   1644  NE  ARG A 211       0.173 -13.706 -22.834  1.00 71.68      A    N  
ATOM   1645  CZ  ARG A 211       0.347 -14.518 -21.791  1.00 66.60      A    C  
ATOM   1646  NH1 ARG A 211      -0.171 -15.744 -21.800  1.00 58.47      A    N1+
ATOM   1647  NH2 ARG A 211       1.026 -14.100 -20.733  1.00 60.79      A    N  
ATOM   1648  N   ARG A 212      -3.739 -12.394 -20.717  1.00 91.55      A    N  
ATOM   1649  CA  ARG A 212      -3.934 -12.970 -19.387  1.00 90.98      A    C  
ATOM   1650  C   ARG A 212      -5.404 -12.987 -18.996  1.00 90.52      A    C  
ATOM   1651  O   ARG A 212      -5.870 -13.938 -18.358  1.00 88.24      A    O  
ATOM   1652  CB  ARG A 212      -3.116 -12.191 -18.355  1.00 90.36      A    C  
ATOM   1653  CG  ARG A 212      -1.624 -12.191 -18.622  1.00 88.76      A    C  
ATOM   1654  CD  ARG A 212      -0.838 -11.699 -17.429  1.00 88.15      A    C  
ATOM   1655  NE  ARG A 212       0.572 -11.521 -17.733  1.00 87.08      A    N  
ATOM   1656  CZ  ARG A 212       1.537 -11.431 -16.819  1.00 87.57      A    C  
ATOM   1657  NH1 ARG A 212       1.248 -11.508 -15.528  1.00 80.31      A    N1+
ATOM   1658  NH2 ARG A 212       2.794 -11.259 -17.195  1.00 82.88      A    N  
ATOM   1659  N   MET A 213      -6.148 -11.956 -19.385  1.00 90.09      A    N  
ATOM   1660  CA  MET A 213      -7.569 -11.929 -19.081  1.00 88.26      A    C  
ATOM   1661  C   MET A 213      -8.325 -13.029 -19.808  1.00 88.32      A    C  
ATOM   1662  O   MET A 213      -9.308 -13.558 -19.279  1.00 85.15      A    O  
ATOM   1663  CB  MET A 213      -8.162 -10.567 -19.438  1.00 86.13      A    C  
ATOM   1664  CG  MET A 213      -7.800  -9.458 -18.465  1.00 78.70      A    C  
ATOM   1665  SD  MET A 213      -8.569  -7.895 -18.903  1.00 72.13      A    S  
ATOM   1666  CE  MET A 213     -10.296  -8.320 -18.756  1.00 63.66      A    C  
ATOM   1667  N   ASN A 214      -7.887 -13.395 -21.004  1.00 88.02      A    N  
ATOM   1668  CA  ASN A 214      -8.554 -14.460 -21.739  1.00 86.80      A    C  
ATOM   1669  C   ASN A 214      -8.450 -15.794 -21.009  1.00 86.09      A    C  
ATOM   1670  O   ASN A 214      -9.333 -16.645 -21.142  1.00 82.32      A    O  
ATOM   1671  CB  ASN A 214      -7.965 -14.581 -23.145  1.00 86.67      A    C  
ATOM   1672  CG  ASN A 214      -8.304 -13.395 -24.020  1.00 83.02      A    C  
ATOM   1673  ND2 ASN A 214      -7.505 -13.180 -25.049  1.00 73.63      A    N  
ATOM   1674  OD1 ASN A 214      -9.281 -12.684 -23.780  1.00 74.88      A    O  
ATOM   1675  N   SER A 215      -7.385 -15.989 -20.229  1.00 86.02      A    N  
ATOM   1676  CA  SER A 215      -7.232 -17.172 -19.393  1.00 84.20      A    C  
ATOM   1677  C   SER A 215      -7.658 -16.908 -17.951  1.00 83.33      A    C  
ATOM   1678  O   SER A 215      -7.275 -17.658 -17.054  1.00 78.16      A    O  
ATOM   1679  CB  SER A 215      -5.787 -17.667 -19.428  1.00 82.73      A    C  
ATOM   1680  OG  SER A 215      -4.892 -16.665 -18.998  1.00 72.22      A    O  
ATOM   1681  N   GLU A 216      -8.438 -15.849 -17.733  1.00 82.64      A    N  
ATOM   1682  CA  GLU A 216      -8.983 -15.487 -16.423  1.00 82.36      A    C  
ATOM   1683  C   GLU A 216      -7.891 -15.204 -15.397  1.00 83.59      A    C  
ATOM   1684  O   GLU A 216      -8.087 -15.410 -14.196  1.00 79.58      A    O  
ATOM   1685  CB  GLU A 216      -9.933 -16.572 -15.910  1.00 79.44      A    C  
ATOM   1686  CG  GLU A 216     -11.141 -16.790 -16.798  1.00 73.69      A    C  
ATOM   1687  CD  GLU A 216     -12.118 -17.814 -16.217  1.00 67.95      A    C  
ATOM   1688  OE1 GLU A 216     -12.339 -18.852 -16.861  1.00 60.77      A    O  
ATOM   1689  OE2 GLU A 216     -12.643 -17.555 -15.127  1.00 62.00      A    O1-
ATOM   1690  N   GLN A 217      -6.744 -14.718 -15.867  1.00 87.69      A    N  
ATOM   1691  CA  GLN A 217      -5.678 -14.271 -14.984  1.00 87.85      A    C  
ATOM   1692  C   GLN A 217      -5.753 -12.748 -14.898  1.00 88.52      A    C  
ATOM   1693  O   GLN A 217      -5.120 -12.024 -15.664  1.00 85.74      A    O  
ATOM   1694  CB  GLN A 217      -4.311 -14.722 -15.500  1.00 86.61      A    C  
ATOM   1695  CG  GLN A 217      -4.171 -16.227 -15.640  1.00 84.02      A    C  
ATOM   1696  CD  GLN A 217      -2.793 -16.634 -16.114  1.00 82.21      A    C  
ATOM   1697  NE2 GLN A 217      -2.737 -17.640 -16.975  1.00 73.15      A    N  
ATOM   1698  OE1 GLN A 217      -1.783 -16.054 -15.705  1.00 75.43      A    O  
ATOM   1699  N   TYR A 218      -6.559 -12.265 -13.956  1.00 89.62      A    N  
ATOM   1700  CA  TYR A 218      -6.824 -10.843 -13.849  1.00 89.98      A    C  
ATOM   1701  C   TYR A 218      -5.640 -10.130 -13.216  1.00 90.72      A    C  
ATOM   1702  O   TYR A 218      -5.220 -10.456 -12.103  1.00 88.49      A    O  
ATOM   1703  CB  TYR A 218      -8.092 -10.610 -13.037  1.00 88.59      A    C  
ATOM   1704  CG  TYR A 218      -9.291 -11.322 -13.608  1.00 88.67      A    C  
ATOM   1705  CD1 TYR A 218      -9.866 -10.894 -14.797  1.00 83.89      A    C  
ATOM   1706  CD2 TYR A 218      -9.841 -12.428 -12.975  1.00 83.64      A    C  
ATOM   1707  CE1 TYR A 218     -10.961 -11.552 -15.332  1.00 81.42      A    C  
ATOM   1708  CE2 TYR A 218     -10.935 -13.084 -13.503  1.00 81.39      A    C  
ATOM   1709  CZ  TYR A 218     -11.486 -12.635 -14.683  1.00 83.79      A    C  
ATOM   1710  OH  TYR A 218     -12.582 -13.294 -15.211  1.00 81.48      A    O  
ATOM   1711  N   VAL A 219      -5.094  -9.148 -13.932  1.00 91.20      A    N  
ATOM   1712  CA  VAL A 219      -3.919  -8.402 -13.501  1.00 91.57      A    C  
ATOM   1713  C   VAL A 219      -4.136  -6.924 -13.787  1.00 91.76      A    C  
ATOM   1714  O   VAL A 219      -4.951  -6.544 -14.630  1.00 89.63      A    O  
ATOM   1715  CB  VAL A 219      -2.628  -8.894 -14.192  1.00 90.33      A    C  
ATOM   1716  CG1 VAL A 219      -2.318 -10.328 -13.803  1.00 81.87      A    C  
ATOM   1717  CG2 VAL A 219      -2.761  -8.760 -15.703  1.00 82.19      A    C  
ATOM   1718  N   ILE A 220      -3.384  -6.094 -13.077  1.00 92.21      A    N  
ATOM   1719  CA  ILE A 220      -3.347  -4.656 -13.321  1.00 92.21      A    C  
ATOM   1720  C   ILE A 220      -1.889  -4.273 -13.563  1.00 92.86      A    C  
ATOM   1721  O   ILE A 220      -1.040  -4.524 -12.701  1.00 91.50      A    O  
ATOM   1722  CB  ILE A 220      -3.925  -3.862 -12.138  1.00 90.41      A    C  
ATOM   1723  CG1 ILE A 220      -5.420  -4.152 -11.985  1.00 81.97      A    C  
ATOM   1724  CG2 ILE A 220      -3.682  -2.374 -12.318  1.00 80.72      A    C  
ATOM   1725  CD1 ILE A 220      -6.269  -3.645 -13.136  1.00 73.42      A    C  
ATOM   1726  N   PRO A 221      -1.564  -3.676 -14.713  1.00 93.27      A    N  
ATOM   1727  CA  PRO A 221      -0.175  -3.277 -14.966  1.00 92.92      A    C  
ATOM   1728  C   PRO A 221       0.179  -2.007 -14.191  1.00 92.81      A    C  
ATOM   1729  O   PRO A 221      -0.179  -0.905 -14.592  1.00 89.80      A    O  
ATOM   1730  CB  PRO A 221      -0.152  -3.052 -16.485  1.00 91.27      A    C  
ATOM   1731  CG  PRO A 221      -1.551  -2.679 -16.823  1.00 89.32      A    C  
ATOM   1732  CD  PRO A 221      -2.436  -3.434 -15.867  1.00 91.84      A    C  
ATOM   1733  N   ILE A 222       0.892  -2.179 -13.094  1.00 93.66      A    N  
ATOM   1734  CA  ILE A 222       1.315  -1.058 -12.269  1.00 93.74      A    C  
ATOM   1735  C   ILE A 222       2.647  -0.541 -12.800  1.00 93.37      A    C  
ATOM   1736  O   ILE A 222       3.583  -1.320 -13.009  1.00 91.45      A    O  
ATOM   1737  CB  ILE A 222       1.429  -1.468 -10.790  1.00 93.16      A    C  
ATOM   1738  CG1 ILE A 222       0.061  -1.905 -10.259  1.00 88.74      A    C  
ATOM   1739  CG2 ILE A 222       1.997  -0.331  -9.960  1.00 88.25      A    C  
ATOM   1740  CD1 ILE A 222       0.078  -2.422  -8.843  1.00 85.71      A    C  
ATOM   1741  N   HIS A 223       2.739   0.769 -12.992  1.00 93.41      A    N  
ATOM   1742  CA  HIS A 223       3.918   1.387 -13.570  1.00 92.42      A    C  
ATOM   1743  C   HIS A 223       4.708   2.136 -12.507  1.00 92.26      A    C  
ATOM   1744  O   HIS A 223       4.139   2.788 -11.625  1.00 90.22      A    O  
ATOM   1745  CB  HIS A 223       3.536   2.347 -14.699  1.00 90.43      A    C  
ATOM   1746  CG  HIS A 223       2.982   1.663 -15.908  1.00 86.41      A    C  
ATOM   1747  CD2 HIS A 223       1.842   0.971 -16.094  1.00 73.48      A    C  
ATOM   1748  ND1 HIS A 223       3.638   1.644 -17.120  1.00 73.16      A    N  
ATOM   1749  CE1 HIS A 223       2.924   0.976 -17.997  1.00 71.99      A    C  
ATOM   1750  NE2 HIS A 223       1.822   0.555 -17.406  1.00 73.16      A    N  
ATOM   1751  N   ALA A 224       6.029   2.054 -12.601  1.00 93.29      A    N  
ATOM   1752  CA  ALA A 224       6.940   2.786 -11.749  1.00 93.22      A    C  
ATOM   1753  C   ALA A 224       8.236   3.022 -12.512  1.00 93.32      A    C  
ATOM   1754  O   ALA A 224       8.532   2.322 -13.487  1.00 90.39      A    O  
ATOM   1755  CB  ALA A 224       7.209   2.043 -10.440  1.00 92.19      A    C  
ATOM   1756  N   SER A 225       9.017   4.005 -12.074  1.00 93.69      A    N  
ATOM   1757  CA  SER A 225      10.240   4.352 -12.774  1.00 93.44      A    C  
ATOM   1758  C   SER A 225      11.272   4.884 -11.793  1.00 93.86      A    C  
ATOM   1759  O   SER A 225      10.944   5.323 -10.685  1.00 90.39      A    O  
ATOM   1760  CB  SER A 225       9.975   5.386 -13.868  1.00 90.61      A    C  
ATOM   1761  OG  SER A 225       9.485   6.588 -13.315  1.00 79.00      A    O  
ATOM   1762  N   ALA A 226      12.534   4.833 -12.210  1.00 94.41      A    N  
ATOM   1763  CA  ALA A 226      13.644   5.358 -11.437  1.00 94.76      A    C  
ATOM   1764  C   ALA A 226      14.829   5.576 -12.368  1.00 95.03      A    C  
ATOM   1765  O   ALA A 226      14.917   4.973 -13.440  1.00 92.75      A    O  
ATOM   1766  CB  ALA A 226      14.031   4.420 -10.291  1.00 93.57      A    C  
ATOM   1767  N   SER A 227      15.740   6.440 -11.956  1.00 94.96      A    N  
ATOM   1768  CA  SER A 227      16.916   6.732 -12.753  1.00 94.83      A    C  
ATOM   1769  C   SER A 227      18.086   7.058 -11.838  1.00 95.11      A    C  
ATOM   1770  O   SER A 227      17.930   7.752 -10.831  1.00 91.74      A    O  
ATOM   1771  CB  SER A 227      16.664   7.897 -13.717  1.00 91.89      A    C  
ATOM   1772  OG  SER A 227      16.447   9.100 -13.008  1.00 79.76      A    O  
ATOM   1773  N   LEU A 228      19.269   6.543 -12.199  1.00 95.29      A    N  
ATOM   1774  CA  LEU A 228      20.495   6.785 -11.459  1.00 95.60      A    C  
ATOM   1775  C   LEU A 228      21.666   6.854 -12.427  1.00 95.84      A    C  
ATOM   1776  O   LEU A 228      21.668   6.192 -13.469  1.00 94.03      A    O  
ATOM   1777  CB  LEU A 228      20.758   5.702 -10.411  1.00 94.64      A    C  
ATOM   1778  CG  LEU A 228      19.917   5.708  -9.136  1.00 92.02      A    C  
ATOM   1779  CD1 LEU A 228      20.249   4.499  -8.281  1.00 86.74      A    C  
ATOM   1780  CD2 LEU A 228      20.140   6.986  -8.347  1.00 87.03      A    C  
ATOM   1781  N   ARG A 229      22.675   7.656 -12.077  1.00 95.50      A    N  
ATOM   1782  CA  ARG A 229      23.901   7.677 -12.850  1.00 95.49      A    C  
ATOM   1783  C   ARG A 229      24.611   6.340 -12.733  1.00 95.83      A    C  
ATOM   1784  O   ARG A 229      24.628   5.718 -11.663  1.00 93.99      A    O  
ATOM   1785  CB  ARG A 229      24.823   8.797 -12.373  1.00 93.98      A    C  
ATOM   1786  CG  ARG A 229      26.103   8.934 -13.162  1.00 91.53      A    C  
ATOM   1787  CD  ARG A 229      26.999  10.026 -12.595  1.00 90.45      A    C  
ATOM   1788  NE  ARG A 229      27.534   9.670 -11.291  1.00 88.15      A    N  
ATOM   1789  CZ  ARG A 229      28.658   8.984 -11.100  1.00 88.81      A    C  
ATOM   1790  NH1 ARG A 229      29.379   8.570 -12.139  1.00 79.10      A    N1+
ATOM   1791  NH2 ARG A 229      29.069   8.705  -9.875  1.00 83.70      A    N  
ATOM   1792  N   MET A 230      25.184   5.879 -13.830  1.00 95.27      A    N  
ATOM   1793  CA  MET A 230      25.930   4.627 -13.816  1.00 95.47      A    C  
ATOM   1794  C   MET A 230      27.179   4.793 -12.961  1.00 95.67      A    C  
ATOM   1795  O   MET A 230      28.044   5.625 -13.238  1.00 93.76      A    O  
ATOM   1796  CB  MET A 230      26.303   4.207 -15.233  1.00 94.37      A    C  
ATOM   1797  CG  MET A 230      25.113   3.776 -16.080  1.00 90.60      A    C  
ATOM   1798  SD  MET A 230      24.271   2.324 -15.433  1.00 89.72      A    S  
ATOM   1799  CE  MET A 230      25.564   1.099 -15.489  1.00 83.38      A    C  
ATOM   1800  N   LEU A 231      27.264   3.998 -11.900  1.00 95.25      A    N  
ATOM   1801  CA  LEU A 231      28.426   3.993 -11.028  1.00 95.46      A    C  
ATOM   1802  C   LEU A 231      29.468   2.978 -11.464  1.00 95.33      A    C  
ATOM   1803  O   LEU A 231      30.580   2.977 -10.930  1.00 91.62      A    O  
ATOM   1804  CB  LEU A 231      27.988   3.713  -9.588  1.00 95.03      A    C  
ATOM   1805  CG  LEU A 231      27.033   4.752  -9.003  1.00 94.35      A    C  
ATOM   1806  CD1 LEU A 231      26.397   4.243  -7.715  1.00 89.13      A    C  
ATOM   1807  CD2 LEU A 231      27.761   6.060  -8.752  1.00 88.42      A    C  
ATOM   1808  N   THR A 232      29.124   2.121 -12.408  1.00 95.88      A    N  
ATOM   1809  CA  THR A 232      30.047   1.215 -13.060  1.00 95.79      A    C  
ATOM   1810  C   THR A 232      29.844   1.344 -14.565  1.00 95.46      A    C  
ATOM   1811  O   THR A 232      28.750   1.704 -15.019  1.00 92.31      A    O  
ATOM   1812  CB  THR A 232      29.823  -0.245 -12.623  1.00 94.46      A    C  
ATOM   1813  CG2 THR A 232      30.142  -0.410 -11.147  1.00 85.96      A    C  
ATOM   1814  OG1 THR A 232      28.462  -0.621 -12.870  1.00 84.77      A    O  
ATOM   1815  N   PRO A 233      30.876   1.074 -15.369  1.00 95.45      A    N  
ATOM   1816  CA  PRO A 233      30.736   1.273 -16.813  1.00 95.26      A    C  
ATOM   1817  C   PRO A 233      29.714   0.313 -17.423  1.00 95.15      A    C  
ATOM   1818  O   PRO A 233      29.663  -0.864 -17.069  1.00 91.63      A    O  
ATOM   1819  CB  PRO A 233      32.143   0.994 -17.346  1.00 93.87      A    C  
ATOM   1820  CG  PRO A 233      32.778   0.141 -16.310  1.00 92.14      A    C  
ATOM   1821  CD  PRO A 233      32.219   0.610 -15.001  1.00 94.44      A    C  
ATOM   1822  N   VAL A 234      28.902   0.838 -18.324  1.00 94.74      A    N  
ATOM   1823  CA  VAL A 234      27.969  -0.012 -19.052  1.00 94.73      A    C  
ATOM   1824  C   VAL A 234      28.748  -0.964 -19.953  1.00 94.62      A    C  
ATOM   1825  O   VAL A 234      29.808  -0.621 -20.486  1.00 92.11      A    O  
ATOM   1826  CB  VAL A 234      26.972   0.835 -19.866  1.00 93.24      A    C  
ATOM   1827  CG1 VAL A 234      26.069   1.628 -18.945  1.00 83.34      A    C  
ATOM   1828  CG2 VAL A 234      27.697   1.765 -20.824  1.00 83.48      A    C  
ATOM   1829  N   GLN A 235      28.222  -2.177 -20.115  1.00 94.50      A    N  
ATOM   1830  CA  GLN A 235      28.883  -3.204 -20.894  1.00 94.53      A    C  
ATOM   1831  C   GLN A 235      27.912  -3.768 -21.925  1.00 94.78      A    C  
ATOM   1832  O   GLN A 235      26.740  -3.977 -21.638  1.00 92.54      A    O  
ATOM   1833  CB  GLN A 235      29.423  -4.323 -20.003  1.00 93.22      A    C  
ATOM   1834  CG  GLN A 235      30.529  -3.872 -19.058  1.00 90.90      A    C  
ATOM   1835  CD  GLN A 235      31.004  -4.982 -18.148  1.00 91.23      A    C  
ATOM   1836  NE2 GLN A 235      32.101  -4.733 -17.441  1.00 82.76      A    N  
ATOM   1837  OE1 GLN A 235      30.401  -6.049 -18.072  1.00 84.80      A    O  
ATOM   1838  N   ARG A 236      28.425  -4.022 -23.123  1.00 94.67      A    N  
ATOM   1839  CA  ARG A 236      27.602  -4.524 -24.214  1.00 94.54      A    C  
ATOM   1840  C   ARG A 236      26.952  -5.862 -23.880  1.00 94.71      A    C  
ATOM   1841  O   ARG A 236      25.823  -6.122 -24.301  1.00 92.20      A    O  
ATOM   1842  CB  ARG A 236      28.442  -4.657 -25.483  1.00 93.00      A    C  
ATOM   1843  CG  ARG A 236      27.726  -5.258 -26.676  1.00 86.08      A    C  
ATOM   1844  CD  ARG A 236      26.903  -4.222 -27.422  1.00 83.63      A    C  
ATOM   1845  NE  ARG A 236      27.751  -3.246 -28.096  1.00 76.43      A    N  
ATOM   1846  CZ  ARG A 236      27.289  -2.244 -28.836  1.00 71.38      A    C  
ATOM   1847  NH1 ARG A 236      25.995  -2.081 -29.002  1.00 63.59      A    N1+
ATOM   1848  NH2 ARG A 236      28.141  -1.404 -29.411  1.00 64.68      A    N  
ATOM   1849  N   ARG A 237      27.644  -6.715 -23.105  1.00 94.63      A    N  
ATOM   1850  CA  ARG A 237      27.120  -8.044 -22.807  1.00 94.08      A    C  
ATOM   1851  C   ARG A 237      25.810  -7.987 -22.033  1.00 94.70      A    C  
ATOM   1852  O   ARG A 237      24.999  -8.905 -22.138  1.00 92.51      A    O  
ATOM   1853  CB  ARG A 237      28.147  -8.858 -22.026  1.00 91.92      A    C  
ATOM   1854  CG  ARG A 237      28.610  -8.208 -20.735  1.00 86.11      A    C  
ATOM   1855  CD  ARG A 237      29.386  -9.183 -19.884  1.00 85.32      A    C  
ATOM   1856  NE  ARG A 237      29.983  -8.541 -18.715  1.00 81.63      A    N  
ATOM   1857  CZ  ARG A 237      30.533  -9.191 -17.692  1.00 79.62      A    C  
ATOM   1858  NH1 ARG A 237      30.559 -10.511 -17.700  1.00 71.63      A    N1+
ATOM   1859  NH2 ARG A 237      31.051  -8.518 -16.681  1.00 74.70      A    N  
ATOM   1860  N   PHE A 238      25.590  -6.916 -21.268  1.00 94.13      A    N  
ATOM   1861  CA  PHE A 238      24.351  -6.754 -20.532  1.00 94.48      A    C  
ATOM   1862  C   PHE A 238      23.305  -5.953 -21.294  1.00 94.44      A    C  
ATOM   1863  O   PHE A 238      22.200  -5.749 -20.780  1.00 90.80      A    O  
ATOM   1864  CB  PHE A 238      24.622  -6.077 -19.185  1.00 94.03      A    C  
ATOM   1865  CG  PHE A 238      25.510  -6.881 -18.277  1.00 94.56      A    C  
ATOM   1866  CD1 PHE A 238      25.132  -8.144 -17.850  1.00 90.23      A    C  
ATOM   1867  CD2 PHE A 238      26.725  -6.374 -17.856  1.00 90.34      A    C  
ATOM   1868  CE1 PHE A 238      25.946  -8.880 -17.026  1.00 88.88      A    C  
ATOM   1869  CE2 PHE A 238      27.541  -7.108 -17.023  1.00 89.35      A    C  
ATOM   1870  CZ  PHE A 238      27.151  -8.365 -16.612  1.00 91.26      A    C  
ATOM   1871  N   PHE A 239      23.622  -5.509 -22.487  1.00 93.53      A    N  
ATOM   1872  CA  PHE A 239      22.703  -4.747 -23.323  1.00 93.70      A    C  
ATOM   1873  C   PHE A 239      22.525  -5.409 -24.681  1.00 93.45      A    C  
ATOM   1874  O   PHE A 239      22.372  -4.728 -25.697  1.00 88.54      A    O  
ATOM   1875  CB  PHE A 239      23.196  -3.308 -23.482  1.00 93.00      A    C  
ATOM   1876  CG  PHE A 239      22.941  -2.458 -22.282  1.00 94.29      A    C  
ATOM   1877  CD1 PHE A 239      23.810  -2.481 -21.203  1.00 90.08      A    C  
ATOM   1878  CD2 PHE A 239      21.840  -1.629 -22.226  1.00 90.16      A    C  
ATOM   1879  CE1 PHE A 239      23.572  -1.704 -20.091  1.00 88.75      A    C  
ATOM   1880  CE2 PHE A 239      21.599  -0.834 -21.114  1.00 89.19      A    C  
ATOM   1881  CZ  PHE A 239      22.471  -0.877 -20.046  1.00 91.70      A    C  
ATOM   1882  N   GLN A 240      22.549  -6.746 -24.709  1.00 94.24      A    N  
ATOM   1883  CA  GLN A 240      22.217  -7.456 -25.937  1.00 93.73      A    C  
ATOM   1884  C   GLN A 240      20.799  -7.135 -26.388  1.00 93.95      A    C  
ATOM   1885  O   GLN A 240      20.518  -7.093 -27.588  1.00 89.37      A    O  
ATOM   1886  CB  GLN A 240      22.370  -8.959 -25.738  1.00 92.23      A    C  
ATOM   1887  CG  GLN A 240      23.796  -9.394 -25.418  1.00 87.07      A    C  
ATOM   1888  CD  GLN A 240      24.744  -9.172 -26.577  1.00 80.31      A    C  
ATOM   1889  NE2 GLN A 240      25.977  -8.812 -26.274  1.00 66.82      A    N  
ATOM   1890  OE1 GLN A 240      24.359  -9.310 -27.744  1.00 69.19      A    O  
ATOM   1891  N   THR A 241      19.911  -6.904 -25.450  1.00 93.44      A    N  
ATOM   1892  CA  THR A 241      18.574  -6.409 -25.705  1.00 93.21      A    C  
ATOM   1893  C   THR A 241      18.390  -5.093 -24.968  1.00 93.68      A    C  
ATOM   1894  O   THR A 241      19.001  -4.862 -23.924  1.00 90.10      A    O  
ATOM   1895  CB  THR A 241      17.507  -7.426 -25.269  1.00 91.33      A    C  
ATOM   1896  CG2 THR A 241      17.636  -8.710 -26.065  1.00 79.40      A    C  
ATOM   1897  OG1 THR A 241      17.657  -7.704 -23.871  1.00 80.35      A    O  
ATOM   1898  N   GLN A 242      17.548  -4.222 -25.516  1.00 93.66      A    N  
ATOM   1899  CA  GLN A 242      17.306  -2.943 -24.881  1.00 93.92      A    C  
ATOM   1900  C   GLN A 242      16.603  -3.115 -23.538  1.00 94.35      A    C  
ATOM   1901  O   GLN A 242      16.966  -2.470 -22.550  1.00 90.86      A    O  
ATOM   1902  CB  GLN A 242      16.475  -2.042 -25.798  1.00 92.38      A    C  
ATOM   1903  CG  GLN A 242      16.191  -0.656 -25.217  1.00 89.56      A    C  
ATOM   1904  CD  GLN A 242      17.457   0.145 -24.983  1.00 90.46      A    C  
ATOM   1905  NE2 GLN A 242      17.616   0.650 -23.766  1.00 80.59      A    N  
ATOM   1906  OE1 GLN A 242      18.281   0.294 -25.878  1.00 83.03      A    O  
ATOM   1907  N   ASN A 243      15.614  -3.989 -23.487  1.00 94.39      A    N  
ATOM   1908  CA  ASN A 243      14.858  -4.252 -22.278  1.00 94.18      A    C  
ATOM   1909  C   ASN A 243      15.223  -5.611 -21.710  1.00 93.93      A    C  
ATOM   1910  O   ASN A 243      15.715  -6.490 -22.419  1.00 88.30      A    O  
ATOM   1911  CB  ASN A 243      13.359  -4.172 -22.555  1.00 92.51      A    C  
ATOM   1912  CG  ASN A 243      12.939  -2.837 -23.120  1.00 92.34      A    C  
ATOM   1913  ND2 ASN A 243      11.954  -2.853 -24.004  1.00 83.89      A    N  
ATOM   1914  OD1 ASN A 243      13.505  -1.803 -22.772  1.00 84.55      A    O  
ATOM   1915  N   CYS A 244      14.977  -5.784 -20.431  1.00 93.29      A    N  
ATOM   1916  CA  CYS A 244      15.242  -7.041 -19.764  1.00 92.64      A    C  
ATOM   1917  C   CYS A 244      14.161  -8.049 -20.133  1.00 92.55      A    C  
ATOM   1918  O   CYS A 244      12.970  -7.778 -19.987  1.00 86.95      A    O  
ATOM   1919  CB  CYS A 244      15.308  -6.853 -18.257  1.00 91.47      A    C  
ATOM   1920  SG  CYS A 244      16.588  -5.695 -17.697  1.00 88.76      A    S  
ATOM   1921  N   ALA A 245      14.576  -9.211 -20.604  1.00 90.70      A    N  
ATOM   1922  CA  ALA A 245      13.625 -10.259 -20.930  1.00 89.52      A    C  
ATOM   1923  C   ALA A 245      12.786 -10.597 -19.706  1.00 89.33      A    C  
ATOM   1924  O   ALA A 245      13.288 -10.581 -18.581  1.00 81.72      A    O  
ATOM   1925  CB  ALA A 245      14.366 -11.494 -21.429  1.00 86.22      A    C  
ATOM   1926  N   PRO A 246      11.498 -10.909 -19.882  1.00 90.32      A    N  
ATOM   1927  CA  PRO A 246      10.784 -11.079 -21.154  1.00 90.04      A    C  
ATOM   1928  C   PRO A 246      10.101  -9.813 -21.667  1.00 90.84      A    C  
ATOM   1929  O   PRO A 246       9.175  -9.913 -22.462  1.00 83.72      A    O  
ATOM   1930  CB  PRO A 246       9.737 -12.135 -20.797  1.00 86.63      A    C  
ATOM   1931  CG  PRO A 246       9.388 -11.816 -19.384  1.00 83.60      A    C  
ATOM   1932  CD  PRO A 246      10.658 -11.301 -18.738  1.00 85.53      A    C  
ATOM   1933  N   ALA A 247      10.539  -8.636 -21.228  1.00 90.25      A    N  
ATOM   1934  CA  ALA A 247       9.924  -7.405 -21.691  1.00 90.25      A    C  
ATOM   1935  C   ALA A 247      10.152  -7.233 -23.189  1.00 90.89      A    C  
ATOM   1936  O   ALA A 247      11.274  -7.393 -23.668  1.00 86.49      A    O  
ATOM   1937  CB  ALA A 247      10.485  -6.207 -20.931  1.00 88.38      A    C  
ATOM   1938  N   PRO A 248       9.110  -6.896 -23.958  1.00 90.87      A    N  
ATOM   1939  CA  PRO A 248       9.298  -6.714 -25.398  1.00 90.36      A    C  
ATOM   1940  C   PRO A 248      10.260  -5.578 -25.709  1.00 90.46      A    C  
ATOM   1941  O   PRO A 248      10.346  -4.594 -24.982  1.00 85.30      A    O  
ATOM   1942  CB  PRO A 248       7.891  -6.405 -25.907  1.00 87.59      A    C  
ATOM   1943  CG  PRO A 248       6.979  -6.957 -24.869  1.00 87.24      A    C  
ATOM   1944  CD  PRO A 248       7.702  -6.786 -23.565  1.00 89.53      A    C  
ATOM   1945  N   GLU A 249      10.977  -5.733 -26.822  1.00 90.44      A    N  
ATOM   1946  CA  GLU A 249      11.944  -4.727 -27.230  1.00 88.85      A    C  
ATOM   1947  C   GLU A 249      11.286  -3.462 -27.774  1.00 88.59      A    C  
ATOM   1948  O   GLU A 249      11.891  -2.391 -27.745  1.00 81.75      A    O  
ATOM   1949  CB  GLU A 249      12.897  -5.309 -28.271  1.00 85.90      A    C  
ATOM   1950  CG  GLU A 249      13.907  -6.287 -27.711  1.00 81.47      A    C  
ATOM   1951  CD  GLU A 249      14.937  -5.597 -26.835  1.00 78.70      A    C  
ATOM   1952  OE1 GLU A 249      15.868  -4.991 -27.387  1.00 70.31      A    O  
ATOM   1953  OE2 GLU A 249      14.791  -5.646 -25.595  1.00 70.85      A    O1-
ATOM   1954  N   ALA A 250      10.069  -3.579 -28.284  1.00 84.54      A    N  
ATOM   1955  CA  ALA A 250       9.394  -2.435 -28.889  1.00 82.13      A    C  
ATOM   1956  C   ALA A 250       8.942  -1.400 -27.864  1.00 81.63      A    C  
ATOM   1957  O   ALA A 250       8.607  -0.281 -28.245  1.00 72.82      A    O  
ATOM   1958  CB  ALA A 250       8.198  -2.907 -29.703  1.00 78.17      A    C  
ATOM   1959  N   LEU A 251       8.928  -1.760 -26.583  1.00 83.11      A    N  
ATOM   1960  CA  LEU A 251       8.502  -0.820 -25.560  1.00 82.02      A    C  
ATOM   1961  C   LEU A 251       9.567   0.253 -25.318  1.00 78.93      A    C  
ATOM   1962  O   LEU A 251      10.756   0.006 -25.471  1.00 72.08      A    O  
ATOM   1963  CB  LEU A 251       8.197  -1.557 -24.249  1.00 76.87      A    C  
ATOM   1964  CG  LEU A 251       6.944  -2.431 -24.243  1.00 75.17      A    C  
ATOM   1965  CD1 LEU A 251       6.845  -3.221 -22.951  1.00 70.46      A    C  
ATOM   1966  CD2 LEU A 251       5.702  -1.594 -24.456  1.00 68.70      A    C  
ATOM   1967  OXT LEU A 251       9.194   1.379 -24.965  1.00 67.23      A    O1-
TER   
ATOM   1968  N   GLN B   1     -29.301  -6.547   8.958  1.00 60.35      B    N  
ATOM   1969  CA  GLN B   1     -28.466  -7.549   8.278  1.00 68.96      B    C  
ATOM   1970  C   GLN B   1     -27.210  -6.933   7.675  1.00 74.50      B    C  
ATOM   1971  O   GLN B   1     -26.091  -7.399   7.914  1.00 72.98      B    O  
ATOM   1972  CB  GLN B   1     -29.314  -8.297   7.256  1.00 63.87      B    C  
ATOM   1973  CG  GLN B   1     -28.569  -8.775   6.043  1.00 59.77      B    C  
ATOM   1974  CD  GLN B   1     -28.633  -7.798   4.912  1.00 54.84      B    C  
ATOM   1975  NE2 GLN B   1     -27.671  -7.867   4.013  1.00 42.98      B    N  
ATOM   1976  OE1 GLN B   1     -29.525  -6.968   4.855  1.00 48.30      B    O  
ATOM   1977  N   THR B   2     -27.344  -5.863   6.888  1.00 72.81      B    N  
ATOM   1978  CA  THR B   2     -26.158  -5.159   6.403  1.00 78.44      B    C  
ATOM   1979  C   THR B   2     -25.402  -4.501   7.536  1.00 82.85      B    C  
ATOM   1980  O   THR B   2     -24.184  -4.341   7.475  1.00 79.78      B    O  
ATOM   1981  CB  THR B   2     -26.546  -4.115   5.357  1.00 74.95      B    C  
ATOM   1982  CG2 THR B   2     -27.154  -4.786   4.138  1.00 69.01      B    C  
ATOM   1983  OG1 THR B   2     -27.475  -3.190   5.917  1.00 67.21      B    O  
ATOM   1984  N   LEU B   3     -26.117  -4.121   8.598  1.00 80.12      B    N  
ATOM   1985  CA  LEU B   3     -25.457  -3.554   9.760  1.00 81.56      B    C  
ATOM   1986  C   LEU B   3     -24.605  -4.592  10.478  1.00 84.33      B    C  
ATOM   1987  O   LEU B   3     -23.589  -4.249  11.090  1.00 82.37      B    O  
ATOM   1988  CB  LEU B   3     -26.490  -2.961  10.723  1.00 78.55      B    C  
ATOM   1989  CG  LEU B   3     -26.000  -1.858  11.654  1.00 76.07      B    C  
ATOM   1990  CD1 LEU B   3     -25.527  -0.658  10.856  1.00 70.78      B    C  
ATOM   1991  CD2 LEU B   3     -27.099  -1.457  12.618  1.00 70.50      B    C  
ATOM   1992  N   VAL B   4     -24.982  -5.863  10.392  1.00 80.45      B    N  
ATOM   1993  CA  VAL B   4     -24.158  -6.930  10.953  1.00 80.68      B    C  
ATOM   1994  C   VAL B   4     -22.837  -7.028  10.182  1.00 82.70      B    C  
ATOM   1995  O   VAL B   4     -21.765  -7.177  10.782  1.00 80.91      B    O  
ATOM   1996  CB  VAL B   4     -24.910  -8.266  10.937  1.00 77.85      B    C  
ATOM   1997  CG1 VAL B   4     -24.009  -9.403  11.370  1.00 70.07      B    C  
ATOM   1998  CG2 VAL B   4     -26.136  -8.185  11.831  1.00 71.65      B    C  
ATOM   1999  N   LEU B   5     -22.891  -6.936   8.853  1.00 81.71      B    N  
ATOM   2000  CA  LEU B   5     -21.677  -6.949   8.048  1.00 82.65      B    C  
ATOM   2001  C   LEU B   5     -20.776  -5.767   8.389  1.00 84.89      B    C  
ATOM   2002  O   LEU B   5     -19.553  -5.924   8.534  1.00 83.64      B    O  
ATOM   2003  CB  LEU B   5     -22.024  -6.938   6.563  1.00 79.86      B    C  
ATOM   2004  CG  LEU B   5     -22.571  -8.231   5.967  1.00 76.27      B    C  
ATOM   2005  CD1 LEU B   5     -22.975  -8.014   4.520  1.00 70.38      B    C  
ATOM   2006  CD2 LEU B   5     -21.541  -9.334   6.069  1.00 70.37      B    C  
ATOM   2007  N   PHE B   6     -21.344  -4.579   8.516  1.00 84.06      B    N  
ATOM   2008  CA  PHE B   6     -20.560  -3.404   8.872  1.00 86.17      B    C  
ATOM   2009  C   PHE B   6     -19.954  -3.538  10.268  1.00 87.58      B    C  
ATOM   2010  O   PHE B   6     -18.792  -3.193  10.483  1.00 85.25      B    O  
ATOM   2011  CB  PHE B   6     -21.428  -2.150   8.788  1.00 84.61      B    C  
ATOM   2012  CG  PHE B   6     -21.549  -1.587   7.397  1.00 86.16      B    C  
ATOM   2013  CD1 PHE B   6     -20.438  -1.472   6.585  1.00 79.93      B    C  
ATOM   2014  CD2 PHE B   6     -22.768  -1.153   6.925  1.00 78.60      B    C  
ATOM   2015  CE1 PHE B   6     -20.549  -0.947   5.313  1.00 76.15      B    C  
ATOM   2016  CE2 PHE B   6     -22.884  -0.619   5.660  1.00 75.55      B    C  
ATOM   2017  CZ  PHE B   6     -21.774  -0.511   4.845  1.00 79.52      B    C  
ATOM   2018  N   ALA B   7     -20.722  -4.039  11.226  1.00 83.76      B    N  
ATOM   2019  CA  ALA B   7     -20.226  -4.179  12.583  1.00 82.45      B    C  
ATOM   2020  C   ALA B   7     -19.045  -5.144  12.648  1.00 83.87      B    C  
ATOM   2021  O   ALA B   7     -18.140  -4.968  13.466  1.00 81.68      B    O  
ATOM   2022  CB  ALA B   7     -21.342  -4.654  13.513  1.00 81.02      B    C  
ATOM   2023  N   LEU B   8     -19.025  -6.163  11.785  1.00 83.24      B    N  
ATOM   2024  CA  LEU B   8     -17.961  -7.155  11.795  1.00 81.75      B    C  
ATOM   2025  C   LEU B   8     -16.754  -6.746  10.959  1.00 83.54      B    C  
ATOM   2026  O   LEU B   8     -15.644  -7.195  11.251  1.00 81.36      B    O  
ATOM   2027  CB  LEU B   8     -18.494  -8.499  11.296  1.00 79.20      B    C  
ATOM   2028  CG  LEU B   8     -19.536  -9.192  12.173  1.00 76.14      B    C  
ATOM   2029  CD1 LEU B   8     -20.136 -10.385  11.441  1.00 69.92      B    C  
ATOM   2030  CD2 LEU B   8     -18.925  -9.625  13.491  1.00 70.34      B    C  
ATOM   2031  N   THR B   9     -16.934  -5.906   9.937  1.00 87.05      B    N  
ATOM   2032  CA  THR B   9     -15.875  -5.633   8.978  1.00 88.11      B    C  
ATOM   2033  C   THR B   9     -15.402  -4.180   8.937  1.00 89.10      B    C  
ATOM   2034  O   THR B   9     -14.314  -3.923   8.423  1.00 86.93      B    O  
ATOM   2035  CB  THR B   9     -16.322  -6.018   7.563  1.00 86.12      B    C  
ATOM   2036  CG2 THR B   9     -16.664  -7.493   7.496  1.00 77.28      B    C  
ATOM   2037  OG1 THR B   9     -17.467  -5.241   7.199  1.00 76.73      B    O  
ATOM   2038  N   LEU B  10     -16.186  -3.229   9.456  1.00 88.33      B    N  
ATOM   2039  CA  LEU B  10     -15.821  -1.824   9.318  1.00 88.40      B    C  
ATOM   2040  C   LEU B  10     -14.519  -1.501  10.051  1.00 89.49      B    C  
ATOM   2041  O   LEU B  10     -13.712  -0.700   9.573  1.00 87.14      B    O  
ATOM   2042  CB  LEU B  10     -16.959  -0.934   9.820  1.00 85.76      B    C  
ATOM   2043  CG  LEU B  10     -17.112   0.436   9.152  1.00 81.63      B    C  
ATOM   2044  CD1 LEU B  10     -17.246   0.282   7.646  1.00 75.39      B    C  
ATOM   2045  CD2 LEU B  10     -18.320   1.154   9.714  1.00 75.11      B    C  
ATOM   2046  N   LEU B  11     -14.289  -2.121  11.209  1.00 88.08      B    N  
ATOM   2047  CA  LEU B  11     -13.015  -1.932  11.899  1.00 86.93      B    C  
ATOM   2048  C   LEU B  11     -11.864  -2.508  11.081  1.00 88.35      B    C  
ATOM   2049  O   LEU B  11     -10.788  -1.902  10.990  1.00 87.51      B    O  
ATOM   2050  CB  LEU B  11     -13.060  -2.580  13.282  1.00 85.23      B    C  
ATOM   2051  CG  LEU B  11     -11.745  -2.566  14.071  1.00 82.75      B    C  
ATOM   2052  CD1 LEU B  11     -11.309  -1.138  14.349  1.00 75.78      B    C  
ATOM   2053  CD2 LEU B  11     -11.883  -3.352  15.362  1.00 76.80      B    C  
ATOM   2054  N   LEU B  12     -12.067  -3.675  10.476  1.00 90.18      B    N  
ATOM   2055  CA  LEU B  12     -11.027  -4.289   9.654  1.00 89.64      B    C  
ATOM   2056  C   LEU B  12     -10.677  -3.409   8.463  1.00 90.39      B    C  
ATOM   2057  O   LEU B  12      -9.507  -3.299   8.089  1.00 88.69      B    O  
ATOM   2058  CB  LEU B  12     -11.481  -5.667   9.188  1.00 88.04      B    C  
ATOM   2059  CG  LEU B  12     -11.788  -6.685  10.290  1.00 83.84      B    C  
ATOM   2060  CD1 LEU B  12     -12.353  -7.972   9.696  1.00 76.49      B    C  
ATOM   2061  CD2 LEU B  12     -10.547  -6.976  11.115  1.00 77.05      B    C  
ATOM   2062  N   LEU B  13     -11.681  -2.766   7.853  1.00 91.95      B    N  
ATOM   2063  CA  LEU B  13     -11.410  -1.857   6.751  1.00 92.21      B    C  
ATOM   2064  C   LEU B  13     -10.679  -0.607   7.224  1.00 92.90      B    C  
ATOM   2065  O   LEU B  13      -9.825  -0.077   6.503  1.00 91.25      B    O  
ATOM   2066  CB  LEU B  13     -12.721  -1.476   6.062  1.00 91.07      B    C  
ATOM   2067  CG  LEU B  13     -13.496  -2.610   5.386  1.00 88.65      B    C  
ATOM   2068  CD1 LEU B  13     -14.784  -2.085   4.781  1.00 81.96      B    C  
ATOM   2069  CD2 LEU B  13     -12.644  -3.288   4.320  1.00 81.69      B    C  
ATOM   2070  N   THR B  14     -10.995  -0.122   8.414  1.00 92.25      B    N  
ATOM   2071  CA  THR B  14     -10.294   1.037   8.951  1.00 92.20      B    C  
ATOM   2072  C   THR B  14      -8.824   0.731   9.206  1.00 92.62      B    C  
ATOM   2073  O   THR B  14      -7.953   1.582   9.001  1.00 90.76      B    O  
ATOM   2074  CB  THR B  14     -10.970   1.519  10.239  1.00 91.26      B    C  
ATOM   2075  CG2 THR B  14     -10.313   2.789  10.748  1.00 75.22      B    C  
ATOM   2076  OG1 THR B  14     -12.360   1.774   9.986  1.00 72.39      B    O  
ATOM   2077  N   LEU B  15      -8.529  -0.489   9.660  1.00 92.34      B    N  
ATOM   2078  CA  LEU B  15      -7.147  -0.872   9.889  1.00 92.02      B    C  
ATOM   2079  C   LEU B  15      -6.338  -0.895   8.595  1.00 92.45      B    C  
ATOM   2080  O   LEU B  15      -5.114  -0.720   8.630  1.00 90.76      B    O  
ATOM   2081  CB  LEU B  15      -7.080  -2.239  10.570  1.00 90.73      B    C  
ATOM   2082  CG  LEU B  15      -7.679  -2.308  11.982  1.00 87.87      B    C  
ATOM   2083  CD1 LEU B  15      -7.612  -3.730  12.522  1.00 80.98      B    C  
ATOM   2084  CD2 LEU B  15      -6.962  -1.350  12.918  1.00 81.16      B    C  
ATOM   2085  N   LEU B  16      -6.982  -1.103   7.459  1.00 93.40      B    N  
ATOM   2086  CA  LEU B  16      -6.278  -1.045   6.183  1.00 93.50      B    C  
ATOM   2087  C   LEU B  16      -5.702   0.343   5.937  1.00 94.16      B    C  
ATOM   2088  O   LEU B  16      -4.625   0.482   5.354  1.00 92.32      B    O  
ATOM   2089  CB  LEU B  16      -7.213  -1.429   5.038  1.00 92.42      B    C  
ATOM   2090  CG  LEU B  16      -7.768  -2.858   5.055  1.00 90.37      B    C  
ATOM   2091  CD1 LEU B  16      -8.739  -3.065   3.902  1.00 84.32      B    C  
ATOM   2092  CD2 LEU B  16      -6.632  -3.872   4.977  1.00 84.36      B    C  
ATOM   2093  N   VAL B  17      -6.400   1.380   6.381  1.00 93.66      B    N  
ATOM   2094  CA  VAL B  17      -5.895   2.737   6.219  1.00 93.46      B    C  
ATOM   2095  C   VAL B  17      -4.655   2.952   7.077  1.00 93.60      B    C  
ATOM   2096  O   VAL B  17      -3.679   3.572   6.643  1.00 92.24      B    O  
ATOM   2097  CB  VAL B  17      -6.989   3.764   6.564  1.00 92.56      B    C  
ATOM   2098  CG1 VAL B  17      -6.488   5.173   6.303  1.00 83.98      B    C  
ATOM   2099  CG2 VAL B  17      -8.247   3.494   5.762  1.00 85.32      B    C  
ATOM   2100  N   THR B  18      -4.677   2.437   8.306  1.00 94.58      B    N  
ATOM   2101  CA  THR B  18      -3.504   2.557   9.164  1.00 94.04      B    C  
ATOM   2102  C   THR B  18      -2.322   1.781   8.600  1.00 93.95      B    C  
ATOM   2103  O   THR B  18      -1.171   2.227   8.697  1.00 91.78      B    O  
ATOM   2104  CB  THR B  18      -3.834   2.076  10.585  1.00 92.67      B    C  
ATOM   2105  CG2 THR B  18      -4.995   2.865  11.164  1.00 80.39      B    C  
ATOM   2106  OG1 THR B  18      -4.170   0.682  10.563  1.00 80.10      B    O  
ATOM   2107  N   LEU B  19      -2.576   0.621   8.001  1.00 94.52      B    N  
ATOM   2108  CA  LEU B  19      -1.505  -0.130   7.358  1.00 94.51      B    C  
ATOM   2109  C   LEU B  19      -0.956   0.615   6.144  1.00 94.89      B    C  
ATOM   2110  O   LEU B  19       0.245   0.563   5.878  1.00 93.40      B    O  
ATOM   2111  CB  LEU B  19      -1.998  -1.510   6.945  1.00 93.86      B    C  
ATOM   2112  CG  LEU B  19      -2.227  -2.517   8.078  1.00 91.20      B    C  
ATOM   2113  CD1 LEU B  19      -2.802  -3.814   7.528  1.00 85.93      B    C  
ATOM   2114  CD2 LEU B  19      -0.938  -2.776   8.831  1.00 85.91      B    C  
ATOM   2115  N   THR B  20      -1.819   1.312   5.408  1.00 95.85      B    N  
ATOM   2116  CA  THR B  20      -1.367   2.115   4.283  1.00 95.70      B    C  
ATOM   2117  C   THR B  20      -0.375   3.179   4.743  1.00 95.53      B    C  
ATOM   2118  O   THR B  20       0.681   3.382   4.136  1.00 93.62      B    O  
ATOM   2119  CB  THR B  20      -2.560   2.762   3.585  1.00 95.04      B    C  
ATOM   2120  CG2 THR B  20      -2.094   3.667   2.452  1.00 82.30      B    C  
ATOM   2121  OG1 THR B  20      -3.419   1.748   3.063  1.00 81.15      B    O  
ATOM   2122  N   LEU B  21      -0.702   3.861   5.838  1.00 94.97      B    N  
ATOM   2123  CA  LEU B  21       0.193   4.877   6.373  1.00 94.22      B    C  
ATOM   2124  C   LEU B  21       1.476   4.256   6.915  1.00 94.20      B    C  
ATOM   2125  O   LEU B  21       2.571   4.802   6.725  1.00 92.51      B    O  
ATOM   2126  CB  LEU B  21      -0.518   5.678   7.467  1.00 93.15      B    C  
ATOM   2127  CG  LEU B  21      -1.690   6.536   6.989  1.00 90.61      B    C  
ATOM   2128  CD1 LEU B  21      -2.586   6.917   8.154  1.00 84.01      B    C  
ATOM   2129  CD2 LEU B  21      -1.177   7.772   6.288  1.00 83.38      B    C  
ATOM   2130  N   SER B  22       1.363   3.113   7.579  1.00 95.03      B    N  
ATOM   2131  CA  SER B  22       2.534   2.455   8.146  1.00 94.57      B    C  
ATOM   2132  C   SER B  22       3.495   2.000   7.050  1.00 94.71      B    C  
ATOM   2133  O   SER B  22       4.710   2.212   7.142  1.00 93.14      B    O  
ATOM   2134  CB  SER B  22       2.106   1.276   9.010  1.00 93.34      B    C  
ATOM   2135  OG  SER B  22       3.228   0.615   9.561  1.00 82.00      B    O  
ATOM   2136  N   PHE B  23       2.967   1.375   5.999  1.00 95.32      B    N  
ATOM   2137  CA  PHE B  23       3.806   0.899   4.913  1.00 95.65      B    C  
ATOM   2138  C   PHE B  23       4.453   2.065   4.168  1.00 95.62      B    C  
ATOM   2139  O   PHE B  23       5.630   2.008   3.814  1.00 94.04      B    O  
ATOM   2140  CB  PHE B  23       2.993   0.047   3.935  1.00 95.24      B    C  
ATOM   2141  CG  PHE B  23       2.505  -1.256   4.525  1.00 95.69      B    C  
ATOM   2142  CD1 PHE B  23       3.046  -1.763   5.687  1.00 89.81      B    C  
ATOM   2143  CD2 PHE B  23       1.501  -1.978   3.890  1.00 89.73      B    C  
ATOM   2144  CE1 PHE B  23       2.596  -2.956   6.215  1.00 89.37      B    C  
ATOM   2145  CE2 PHE B  23       1.056  -3.165   4.413  1.00 88.94      B    C  
ATOM   2146  CZ  PHE B  23       1.598  -3.657   5.581  1.00 93.15      B    C  
ATOM   2147  N   GLY B  24       3.685   3.136   3.917  1.00 94.96      B    N  
ATOM   2148  CA  GLY B  24       4.240   4.274   3.231  1.00 94.64      B    C  
ATOM   2149  C   GLY B  24       5.400   4.904   3.979  1.00 95.06      B    C  
ATOM   2150  O   GLY B  24       6.440   5.229   3.394  1.00 93.20      B    O  
ATOM   2151  N   SER B  25       5.239   5.064   5.289  1.00 94.54      B    N  
ATOM   2152  CA  SER B  25       6.315   5.626   6.094  1.00 94.02      B    C  
ATOM   2153  C   SER B  25       7.516   4.693   6.137  1.00 94.21      B    C  
ATOM   2154  O   SER B  25       8.663   5.139   6.062  1.00 92.23      B    O  
ATOM   2155  CB  SER B  25       5.811   5.914   7.509  1.00 92.19      B    C  
ATOM   2156  OG  SER B  25       4.749   6.851   7.489  1.00 78.28      B    O  
ATOM   2157  N   LYS B  26       7.276   3.387   6.256  1.00 95.52      B    N  
ATOM   2158  CA  LYS B  26       8.370   2.426   6.349  1.00 95.32      B    C  
ATOM   2159  C   LYS B  26       9.180   2.387   5.065  1.00 95.63      B    C  
ATOM   2160  O   LYS B  26      10.424   2.361   5.102  1.00 94.20      B    O  
ATOM   2161  CB  LYS B  26       7.806   1.032   6.653  1.00 94.15      B    C  
ATOM   2162  CG  LYS B  26       8.818   0.064   7.228  1.00 89.83      B    C  
ATOM   2163  CD  LYS B  26       8.681  -0.050   8.725  1.00 85.99      B    C  
ATOM   2164  CE  LYS B  26       9.683  -1.025   9.312  1.00 82.88      B    C  
ATOM   2165  NZ  LYS B  26       9.615  -1.095  10.785  1.00 76.87      B    N1+
ATOM   2166  N   VAL B  27       8.511   2.390   3.910  1.00 96.25      B    N  
ATOM   2167  CA  VAL B  27       9.213   2.353   2.638  1.00 96.50      B    C  
ATOM   2168  C   VAL B  27      10.034   3.617   2.442  1.00 96.51      B    C  
ATOM   2169  O   VAL B  27      11.198   3.564   2.029  1.00 95.40      B    O  
ATOM   2170  CB  VAL B  27       8.220   2.154   1.474  1.00 95.97      B    C  
ATOM   2171  CG1 VAL B  27       8.903   2.347   0.141  1.00 91.22      B    C  
ATOM   2172  CG2 VAL B  27       7.595   0.770   1.552  1.00 91.43      B    C  
ATOM   2173  N   LYS B  28       9.449   4.763   2.742  1.00 96.23      B    N  
ATOM   2174  CA  LYS B  28      10.176   6.017   2.577  1.00 95.90      B    C  
ATOM   2175  C   LYS B  28      11.389   6.083   3.499  1.00 96.01      B    C  
ATOM   2176  O   LYS B  28      12.475   6.500   3.082  1.00 95.04      B    O  
ATOM   2177  CB  LYS B  28       9.250   7.205   2.834  1.00 95.03      B    C  
ATOM   2178  CG  LYS B  28       9.891   8.554   2.579  1.00 92.88      B    C  
ATOM   2179  CD  LYS B  28       8.873   9.684   2.694  1.00 89.96      B    C  
ATOM   2180  CE  LYS B  28       9.493  11.016   2.322  1.00 87.92      B    C  
ATOM   2181  NZ  LYS B  28      10.569  11.426   3.253  1.00 82.98      B    N1+
ATOM   2182  N   GLU B  29      11.227   5.663   4.750  1.00 95.90      B    N  
ATOM   2183  CA  GLU B  29      12.343   5.682   5.684  1.00 95.54      B    C  
ATOM   2184  C   GLU B  29      13.435   4.697   5.275  1.00 95.74      B    C  
ATOM   2185  O   GLU B  29      14.625   4.958   5.481  1.00 94.29      B    O  
ATOM   2186  CB  GLU B  29      11.841   5.376   7.100  1.00 94.51      B    C  
ATOM   2187  CG  GLU B  29      11.009   6.501   7.693  1.00 91.99      B    C  
ATOM   2188  CD  GLU B  29      10.256   6.079   8.954  1.00 90.42      B    C  
ATOM   2189  OE1 GLU B  29      10.297   4.880   9.290  1.00 84.18      B    O  
ATOM   2190  OE2 GLU B  29       9.631   6.944   9.589  1.00 84.11      B    O1-
ATOM   2191  N   LYS B  30      13.052   3.561   4.674  1.00 96.69      B    N  
ATOM   2192  CA  LYS B  30      14.045   2.626   4.166  1.00 96.89      B    C  
ATOM   2193  C   LYS B  30      14.854   3.249   3.032  1.00 97.06      B    C  
ATOM   2194  O   LYS B  30      16.075   3.097   2.972  1.00 95.91      B    O  
ATOM   2195  CB  LYS B  30      13.373   1.334   3.699  1.00 96.13      B    C  
ATOM   2196  CG  LYS B  30      14.310   0.337   3.031  1.00 94.13      B    C  
ATOM   2197  CD  LYS B  30      15.423  -0.082   3.956  1.00 91.56      B    C  
ATOM   2198  CE  LYS B  30      16.370  -1.060   3.268  1.00 89.60      B    C  
ATOM   2199  NZ  LYS B  30      15.691  -2.312   2.892  1.00 85.12      B    N1+
ATOM   2200  N   MET B  31      14.179   3.959   2.136  1.00 96.64      B    N  
ATOM   2201  CA  MET B  31      14.889   4.631   1.059  1.00 96.59      B    C  
ATOM   2202  C   MET B  31      15.787   5.745   1.593  1.00 96.77      B    C  
ATOM   2203  O   MET B  31      16.855   6.012   1.028  1.00 95.46      B    O  
ATOM   2204  CB  MET B  31      13.895   5.180   0.042  1.00 95.86      B    C  
ATOM   2205  CG  MET B  31      13.148   4.083  -0.715  1.00 92.43      B    C  
ATOM   2206  SD  MET B  31      11.886   4.714  -1.839  1.00 90.28      B    S  
ATOM   2207  CE  MET B  31      12.876   5.659  -2.984  1.00 82.74      B    C  
ATOM   2208  N   GLU B  32      15.373   6.389   2.681  1.00 96.63      B    N  
ATOM   2209  CA  GLU B  32      16.203   7.421   3.290  1.00 96.34      B    C  
ATOM   2210  C   GLU B  32      17.504   6.845   3.840  1.00 96.47      B    C  
ATOM   2211  O   GLU B  32      18.580   7.389   3.609  1.00 95.04      B    O  
ATOM   2212  CB  GLU B  32      15.423   8.145   4.395  1.00 95.16      B    C  
ATOM   2213  CG  GLU B  32      14.277   8.998   3.891  1.00 91.47      B    C  
ATOM   2214  CD  GLU B  32      13.487   9.637   5.030  1.00 91.22      B    C  
ATOM   2215  OE1 GLU B  32      13.958   9.577   6.182  1.00 85.64      B    O  
ATOM   2216  OE2 GLU B  32      12.404  10.178   4.769  1.00 86.81      B    O1-
ATOM   2217  N   VAL B  33      17.413   5.738   4.574  1.00 96.55      B    N  
ATOM   2218  CA  VAL B  33      18.625   5.147   5.135  1.00 96.52      B    C  
ATOM   2219  C   VAL B  33      19.488   4.533   4.037  1.00 96.54      B    C  
ATOM   2220  O   VAL B  33      20.720   4.502   4.162  1.00 94.93      B    O  
ATOM   2221  CB  VAL B  33      18.299   4.103   6.224  1.00 95.37      B    C  
ATOM   2222  CG1 VAL B  33      17.544   4.765   7.383  1.00 89.20      B    C  
ATOM   2223  CG2 VAL B  33      17.488   2.945   5.666  1.00 86.62      B    C  
ATOM   2224  N   GLN B  34      18.869   4.063   2.956  1.00 97.07      B    N  
ATOM   2225  CA  GLN B  34      19.653   3.549   1.837  1.00 97.17      B    C  
ATOM   2226  C   GLN B  34      20.425   4.675   1.158  1.00 97.27      B    C  
ATOM   2227  O   GLN B  34      21.585   4.509   0.776  1.00 96.38      B    O  
ATOM   2228  CB  GLN B  34      18.746   2.844   0.829  1.00 96.70      B    C  
ATOM   2229  CG  GLN B  34      19.497   2.225  -0.337  1.00 95.24      B    C  
ATOM   2230  CD  GLN B  34      20.466   1.152   0.114  1.00 94.37      B    C  
ATOM   2231  NE2 GLN B  34      21.751   1.430  -0.021  1.00 83.30      B    N  
ATOM   2232  OE1 GLN B  34      20.057   0.091   0.583  1.00 86.67      B    O  
ATOM   2233  N   ALA B  35      19.780   5.826   0.994  1.00 96.96      B    N  
ATOM   2234  CA  ALA B  35      20.474   6.974   0.432  1.00 96.77      B    C  
ATOM   2235  C   ALA B  35      21.613   7.434   1.339  1.00 96.83      B    C  
ATOM   2236  O   ALA B  35      22.695   7.790   0.868  1.00 95.37      B    O  
ATOM   2237  CB  ALA B  35      19.484   8.113   0.197  1.00 96.08      B    C  
ATOM   2238  N   ALA B  36      21.376   7.418   2.652  1.00 96.63      B    N  
ATOM   2239  CA  ALA B  36      22.429   7.778   3.592  1.00 96.50      B    C  
ATOM   2240  C   ALA B  36      23.581   6.786   3.544  1.00 96.52      B    C  
ATOM   2241  O   ALA B  36      24.749   7.169   3.652  1.00 94.96      B    O  
ATOM   2242  CB  ALA B  36      21.858   7.881   5.004  1.00 95.85      B    C  
ATOM   2243  N   ALA B  37      23.271   5.494   3.389  1.00 96.88      B    N  
ATOM   2244  CA  ALA B  37      24.312   4.485   3.292  1.00 96.65      B    C  
ATOM   2245  C   ALA B  37      25.137   4.666   2.030  1.00 96.62      B    C  
ATOM   2246  O   ALA B  37      26.368   4.524   2.056  1.00 95.29      B    O  
ATOM   2247  CB  ALA B  37      23.693   3.084   3.330  1.00 95.89      B    C  
ATOM   2248  N   ASP B  38      24.490   4.980   0.912  1.00 97.15      B    N  
ATOM   2249  CA  ASP B  38      25.227   5.245  -0.322  1.00 97.04      B    C  
ATOM   2250  C   ASP B  38      26.134   6.458  -0.165  1.00 97.10      B    C  
ATOM   2251  O   ASP B  38      27.288   6.449  -0.609  1.00 96.00      B    O  
ATOM   2252  CB  ASP B  38      24.253   5.458  -1.487  1.00 96.58      B    C  
ATOM   2253  CG  ASP B  38      23.523   4.184  -1.872  1.00 95.43      B    C  
ATOM   2254  OD1 ASP B  38      23.993   3.088  -1.518  1.00 90.71      B    O  
ATOM   2255  OD2 ASP B  38      22.481   4.287  -2.548  1.00 90.65      B    O1-
ATOM   2256  N   ALA B  39      25.635   7.515   0.466  1.00 96.78      B    N  
ATOM   2257  CA  ALA B  39      26.443   8.704   0.678  1.00 96.65      B    C  
ATOM   2258  C   ALA B  39      27.624   8.412   1.599  1.00 96.63      B    C  
ATOM   2259  O   ALA B  39      28.739   8.889   1.369  1.00 95.34      B    O  
ATOM   2260  CB  ALA B  39      25.585   9.822   1.258  1.00 96.03      B    C  
ATOM   2261  N   ALA B  40      27.392   7.618   2.649  1.00 96.80      B    N  
ATOM   2262  CA  ALA B  40      28.459   7.294   3.584  1.00 96.51      B    C  
ATOM   2263  C   ALA B  40      29.515   6.408   2.926  1.00 96.52      B    C  
ATOM   2264  O   ALA B  40      30.720   6.613   3.139  1.00 95.29      B    O  
ATOM   2265  CB  ALA B  40      27.883   6.613   4.817  1.00 95.96      B    C  
ATOM   2266  N   ALA B  41      29.078   5.428   2.135  1.00 96.76      B    N  
ATOM   2267  CA  ALA B  41      30.022   4.543   1.468  1.00 96.54      B    C  
ATOM   2268  C   ALA B  41      30.879   5.310   0.478  1.00 96.61      B    C  
ATOM   2269  O   ALA B  41      32.095   5.109   0.410  1.00 95.30      B    O  
ATOM   2270  CB  ALA B  41      29.275   3.414   0.768  1.00 95.85      B    C  
ATOM   2271  N   TYR B  42      30.276   6.198  -0.302  1.00 96.96      B    N  
ATOM   2272  CA  TYR B  42      31.052   7.009  -1.231  1.00 97.00      B    C  
ATOM   2273  C   TYR B  42      32.004   7.945  -0.489  1.00 96.90      B    C  
ATOM   2274  O   TYR B  42      33.129   8.172  -0.933  1.00 96.13      B    O  
ATOM   2275  CB  TYR B  42      30.132   7.812  -2.148  1.00 96.78      B    C  
ATOM   2276  CG  TYR B  42      30.887   8.640  -3.164  1.00 96.28      B    C  
ATOM   2277  CD1 TYR B  42      31.310   8.082  -4.360  1.00 93.13      B    C  
ATOM   2278  CD2 TYR B  42      31.186   9.966  -2.919  1.00 93.14      B    C  
ATOM   2279  CE1 TYR B  42      32.007   8.831  -5.291  1.00 92.09      B    C  
ATOM   2280  CE2 TYR B  42      31.890  10.730  -3.839  1.00 92.28      B    C  
ATOM   2281  CZ  TYR B  42      32.291  10.151  -5.024  1.00 93.48      B    C  
ATOM   2282  OH  TYR B  42      32.989  10.895  -5.939  1.00 92.07      B    O  
ATOM   2283  N   SER B  43      31.550   8.489   0.641  1.00 96.87      B    N  
ATOM   2284  CA  SER B  43      32.398   9.392   1.400  1.00 96.76      B    C  
ATOM   2285  C   SER B  43      33.622   8.667   1.953  1.00 96.75      B    C  
ATOM   2286  O   SER B  43      34.732   9.205   1.923  1.00 95.27      B    O  
ATOM   2287  CB  SER B  43      31.601  10.029   2.542  1.00 96.06      B    C  
ATOM   2288  OG  SER B  43      30.531  10.808   2.036  1.00 87.57      B    O  
ATOM   2289  N   GLN B  44      33.445   7.460   2.463  1.00 96.93      B    N  
ATOM   2290  CA  GLN B  44      34.574   6.700   2.975  1.00 96.51      B    C  
ATOM   2291  C   GLN B  44      35.519   6.280   1.854  1.00 96.79      B    C  
ATOM   2292  O   GLN B  44      36.742   6.293   2.024  1.00 95.90      B    O  
ATOM   2293  CB  GLN B  44      34.071   5.478   3.755  1.00 95.63      B    C  
ATOM   2294  CG  GLN B  44      33.285   5.854   5.005  1.00 93.16      B    C  
ATOM   2295  CD  GLN B  44      32.843   4.660   5.818  1.00 91.86      B    C  
ATOM   2296  NE2 GLN B  44      32.751   3.502   5.193  1.00 82.48      B    N  
ATOM   2297  OE1 GLN B  44      32.573   4.782   7.015  1.00 85.09      B    O  
ATOM   2298  N   ALA B  45      34.964   5.916   0.697  1.00 96.88      B    N  
ATOM   2299  CA  ALA B  45      35.810   5.603  -0.443  1.00 96.85      B    C  
ATOM   2300  C   ALA B  45      36.570   6.830  -0.925  1.00 96.91      B    C  
ATOM   2301  O   ALA B  45      37.737   6.742  -1.316  1.00 95.93      B    O  
ATOM   2302  CB  ALA B  45      34.970   5.019  -1.571  1.00 96.22      B    C  
ATOM   2303  N   ALA B  46      35.917   7.987  -0.895  1.00 96.56      B    N  
ATOM   2304  CA  ALA B  46      36.579   9.215  -1.284  1.00 96.57      B    C  
ATOM   2305  C   ALA B  46      37.693   9.581  -0.309  1.00 96.61      B    C  
ATOM   2306  O   ALA B  46      38.757  10.041  -0.719  1.00 95.36      B    O  
ATOM   2307  CB  ALA B  46      35.564  10.350  -1.381  1.00 95.84      B    C  
ATOM   2308  N   THR B  47      37.468   9.373   0.990  1.00 96.75      B    N  
ATOM   2309  CA  THR B  47      38.505   9.625   1.981  1.00 96.89      B    C  
ATOM   2310  C   THR B  47      39.730   8.749   1.715  1.00 96.92      B    C  
ATOM   2311  O   THR B  47      40.873   9.228   1.747  1.00 95.69      B    O  
ATOM   2312  CB  THR B  47      37.958   9.377   3.387  1.00 95.79      B    C  
ATOM   2313  CG2 THR B  47      39.058   9.540   4.423  1.00 84.24      B    C  
ATOM   2314  OG1 THR B  47      36.889  10.289   3.667  1.00 84.91      B    O  
ATOM   2315  N   THR B  48      39.501   7.466   1.442  1.00 97.07      B    N  
ATOM   2316  CA  THR B  48      40.601   6.558   1.157  1.00 97.03      B    C  
ATOM   2317  C   THR B  48      41.344   6.980  -0.112  1.00 97.13      B    C  
ATOM   2318  O   THR B  48      42.581   6.991  -0.151  1.00 96.11      B    O  
ATOM   2319  CB  THR B  48      40.084   5.130   1.022  1.00 96.08      B    C  
ATOM   2320  CG2 THR B  48      41.227   4.171   0.763  1.00 85.50      B    C  
ATOM   2321  OG1 THR B  48      39.401   4.753   2.222  1.00 85.89      B    O  
ATOM   2322  N   ALA B  49      40.589   7.335  -1.159  1.00 97.23      B    N  
ATOM   2323  CA  ALA B  49      41.212   7.741  -2.406  1.00 97.17      B    C  
ATOM   2324  C   ALA B  49      42.017   9.027  -2.230  1.00 97.37      B    C  
ATOM   2325  O   ALA B  49      43.116   9.163  -2.787  1.00 96.23      B    O  
ATOM   2326  CB  ALA B  49      40.150   7.920  -3.488  1.00 96.45      B    C  
ATOM   2327  N   ARG B  50      41.497   9.967  -1.454  1.00 97.56      B    N  
ATOM   2328  CA  ARG B  50      42.207  11.215  -1.214  1.00 97.30      B    C  
ATOM   2329  C   ARG B  50      43.553  10.954  -0.549  1.00 97.33      B    C  
ATOM   2330  O   ARG B  50      44.589  11.488  -0.972  1.00 96.32      B    O  
ATOM   2331  CB  ARG B  50      41.369  12.155  -0.349  1.00 96.60      B    C  
ATOM   2332  CG  ARG B  50      40.177  12.762  -1.057  1.00 95.07      B    C  
ATOM   2333  CD  ARG B  50      39.412  13.676  -0.131  1.00 94.51      B    C  
ATOM   2334  NE  ARG B  50      38.253  14.290  -0.785  1.00 93.63      B    N  
ATOM   2335  CZ  ARG B  50      37.516  15.256  -0.256  1.00 93.51      B    C  
ATOM   2336  NH1 ARG B  50      37.792  15.734   0.952  1.00 89.16      B    N1+
ATOM   2337  NH2 ARG B  50      36.495  15.742  -0.924  1.00 89.99      B    N  
ATOM   2338  N   VAL B  51      43.570  10.127   0.490  1.00 97.34      B    N  
ATOM   2339  CA  VAL B  51      44.805   9.859   1.214  1.00 97.30      B    C  
ATOM   2340  C   VAL B  51      45.798   9.111   0.327  1.00 97.49      B    C  
ATOM   2341  O   VAL B  51      47.001   9.406   0.337  1.00 96.27      B    O  
ATOM   2342  CB  VAL B  51      44.513   9.091   2.509  1.00 96.63      B    C  
ATOM   2343  CG1 VAL B  51      45.800   8.637   3.172  1.00 91.78      B    C  
ATOM   2344  CG2 VAL B  51      43.704   9.957   3.452  1.00 91.04      B    C  
ATOM   2345  N   PHE B  52      45.304   8.146  -0.455  1.00 97.56      B    N  
ATOM   2346  CA  PHE B  52      46.199   7.419  -1.351  1.00 97.79      B    C  
ATOM   2347  C   PHE B  52      46.822   8.347  -2.385  1.00 97.56      B    C  
ATOM   2348  O   PHE B  52      47.999   8.202  -2.737  1.00 96.06      B    O  
ATOM   2349  CB  PHE B  52      45.441   6.291  -2.045  1.00 97.45      B    C  
ATOM   2350  CG  PHE B  52      45.220   5.082  -1.178  1.00 97.47      B    C  
ATOM   2351  CD1 PHE B  52      45.542   5.083   0.168  1.00 94.49      B    C  
ATOM   2352  CD2 PHE B  52      44.686   3.917  -1.723  1.00 94.54      B    C  
ATOM   2353  CE1 PHE B  52      45.336   3.969   0.954  1.00 93.77      B    C  
ATOM   2354  CE2 PHE B  52      44.480   2.807  -0.940  1.00 94.22      B    C  
ATOM   2355  CZ  PHE B  52      44.805   2.837   0.394  1.00 95.73      B    C  
ATOM   2356  N   ASN B  53      46.073   9.310  -2.880  1.00 97.42      B    N  
ATOM   2357  CA  ASN B  53      46.635  10.288  -3.795  1.00 97.35      B    C  
ATOM   2358  C   ASN B  53      47.679  11.162  -3.113  1.00 97.24      B    C  
ATOM   2359  O   ASN B  53      48.682  11.539  -3.726  1.00 96.13      B    O  
ATOM   2360  CB  ASN B  53      45.521  11.147  -4.395  1.00 97.06      B    C  
ATOM   2361  CG  ASN B  53      44.644  10.362  -5.346  1.00 96.63      B    C  
ATOM   2362  ND2 ASN B  53      43.374  10.728  -5.419  1.00 90.04      B    N  
ATOM   2363  OD1 ASN B  53      45.101   9.435  -6.014  1.00 90.24      B    O  
ATOM   2364  N   GLU B  54      47.443  11.476  -1.841  1.00 97.34      B    N  
ATOM   2365  CA  GLU B  54      48.447  12.229  -1.096  1.00 96.83      B    C  
ATOM   2366  C   GLU B  54      49.714  11.399  -0.898  1.00 96.90      B    C  
ATOM   2367  O   GLU B  54      50.824  11.941  -0.958  1.00 95.99      B    O  
ATOM   2368  CB  GLU B  54      47.888  12.675   0.258  1.00 95.65      B    C  
ATOM   2369  CG  GLU B  54      46.771  13.700   0.163  1.00 92.35      B    C  
ATOM   2370  CD  GLU B  54      46.333  14.193   1.521  1.00 92.51      B    C  
ATOM   2371  OE1 GLU B  54      47.045  15.024   2.104  1.00 86.02      B    O  
ATOM   2372  OE2 GLU B  54      45.293  13.729   2.017  1.00 86.14      B    O1-
ATOM   2373  N   MET B  55      49.569  10.091  -0.646  1.00 96.40      B    N  
ATOM   2374  CA  MET B  55      50.733   9.232  -0.520  1.00 96.38      B    C  
ATOM   2375  C   MET B  55      51.580   9.273  -1.786  1.00 96.75      B    C  
ATOM   2376  O   MET B  55      52.812   9.283  -1.721  1.00 95.64      B    O  
ATOM   2377  CB  MET B  55      50.318   7.784  -0.242  1.00 95.15      B    C  
ATOM   2378  CG  MET B  55      49.541   7.551   1.036  1.00 91.58      B    C  
ATOM   2379  SD  MET B  55      50.406   8.030   2.538  1.00 90.55      B    S  
ATOM   2380  CE  MET B  55      49.580   9.559   2.932  1.00 83.61      B    C  
ATOM   2381  N   ALA B  56      50.937   9.306  -2.942  1.00 96.94      B    N  
ATOM   2382  CA  ALA B  56      51.665   9.323  -4.202  1.00 96.90      B    C  
ATOM   2383  C   ALA B  56      52.492  10.583  -4.352  1.00 97.22      B    C  
ATOM   2384  O   ALA B  56      53.673  10.525  -4.727  1.00 96.06      B    O  
ATOM   2385  CB  ALA B  56      50.685   9.174  -5.361  1.00 96.25      B    C  
ATOM   2386  N   LEU B  57      51.900  11.735  -4.060  1.00 97.08      B    N  
ATOM   2387  CA  LEU B  57      52.639  12.979  -4.183  1.00 97.05      B    C  
ATOM   2388  C   LEU B  57      53.796  13.057  -3.194  1.00 97.07      B    C  
ATOM   2389  O   LEU B  57      54.879  13.553  -3.529  1.00 95.79      B    O  
ATOM   2390  CB  LEU B  57      51.703  14.178  -3.991  1.00 96.40      B    C  
ATOM   2391  CG  LEU B  57      50.606  14.357  -5.042  1.00 95.19      B    C  
ATOM   2392  CD1 LEU B  57      49.825  15.635  -4.762  1.00 90.80      B    C  
ATOM   2393  CD2 LEU B  57      51.192  14.401  -6.447  1.00 90.40      B    C  
ATOM   2394  N   MET B  58      53.595  12.552  -1.983  1.00 97.06      B    N  
ATOM   2395  CA  MET B  58      54.673  12.555  -1.003  1.00 97.00      B    C  
ATOM   2396  C   MET B  58      55.793  11.613  -1.408  1.00 97.11      B    C  
ATOM   2397  O   MET B  58      56.971  11.917  -1.188  1.00 95.93      B    O  
ATOM   2398  CB  MET B  58      54.137  12.179   0.381  1.00 96.34      B    C  
ATOM   2399  CG  MET B  58      53.177  13.193   0.968  1.00 94.31      B    C  
ATOM   2400  SD  MET B  58      52.582  12.722   2.605  1.00 92.84      B    S  
ATOM   2401  CE  MET B  58      51.311  13.954   2.871  1.00 84.41      B    C  
ATOM   2402  N   SER B  59      55.463  10.481  -2.000  1.00 96.75      B    N  
ATOM   2403  CA  SER B  59      56.487   9.568  -2.484  1.00 96.75      B    C  
ATOM   2404  C   SER B  59      57.277  10.188  -3.632  1.00 97.02      B    C  
ATOM   2405  O   SER B  59      58.496  10.009  -3.725  1.00 95.62      B    O  
ATOM   2406  CB  SER B  59      55.863   8.248  -2.926  1.00 95.80      B    C  
ATOM   2407  OG  SER B  59      55.343   7.535  -1.819  1.00 88.14      B    O  
ATOM   2408  N   ARG B  60      56.616  10.919  -4.502  1.00 97.03      B    N  
ATOM   2409  CA  ARG B  60      57.329  11.616  -5.572  1.00 97.13      B    C  
ATOM   2410  C   ARG B  60      58.250  12.693  -5.001  1.00 97.19      B    C  
ATOM   2411  O   ARG B  60      59.340  12.922  -5.528  1.00 96.09      B    O  
ATOM   2412  CB  ARG B  60      56.336  12.228  -6.552  1.00 96.61      B    C  
ATOM   2413  CG  ARG B  60      55.564  11.196  -7.375  1.00 94.70      B    C  
ATOM   2414  CD  ARG B  60      56.478  10.410  -8.286  1.00 93.87      B    C  
ATOM   2415  NE  ARG B  60      55.750   9.437  -9.093  1.00 92.63      B    N  
ATOM   2416  CZ  ARG B  60      56.315   8.567  -9.926  1.00 93.87      B    C  
ATOM   2417  NH1 ARG B  60      57.639   8.542 -10.078  1.00 85.45      B    N1+
ATOM   2418  NH2 ARG B  60      55.572   7.719 -10.614  1.00 88.60      B    N  
ATOM   2419  N   ALA B  61      57.837  13.340  -3.921  1.00 97.05      B    N  
ATOM   2420  CA  ALA B  61      58.714  14.301  -3.268  1.00 96.88      B    C  
ATOM   2421  C   ALA B  61      59.924  13.608  -2.653  1.00 96.90      B    C  
ATOM   2422  O   ALA B  61      61.035  14.140  -2.695  1.00 95.63      B    O  
ATOM   2423  CB  ALA B  61      57.939  15.076  -2.202  1.00 96.17      B    C  
ATOM   2424  N   GLN B  62      59.718  12.417  -2.085  1.00 97.04      B    N  
ATOM   2425  CA  GLN B  62      60.839  11.635  -1.579  1.00 96.90      B    C  
ATOM   2426  C   GLN B  62      61.830  11.332  -2.691  1.00 97.08      B    C  
ATOM   2427  O   GLN B  62      63.047  11.486  -2.526  1.00 96.16      B    O  
ATOM   2428  CB  GLN B  62      60.349  10.338  -0.949  1.00 96.00      B    C  
ATOM   2429  CG  GLN B  62      59.679  10.493   0.402  1.00 93.35      B    C  
ATOM   2430  CD  GLN B  62      59.279   9.161   0.992  1.00 93.45      B    C  
ATOM   2431  NE2 GLN B  62      59.591   8.957   2.257  1.00 83.16      B    N  
ATOM   2432  OE1 GLN B  62      58.712   8.317   0.304  1.00 84.67      B    O  
ATOM   2433  N   ILE B  63      61.313  10.904  -3.843  1.00 97.14      B    N  
ATOM   2434  CA  ILE B  63      62.180  10.610  -4.972  1.00 97.13      B    C  
ATOM   2435  C   ILE B  63      62.928  11.860  -5.410  1.00 97.16      B    C  
ATOM   2436  O   ILE B  63      64.104  11.795  -5.782  1.00 96.18      B    O  
ATOM   2437  CB  ILE B  63      61.357  10.001  -6.127  1.00 96.66      B    C  
ATOM   2438  CG1 ILE B  63      60.850   8.610  -5.735  1.00 94.09      B    C  
ATOM   2439  CG2 ILE B  63      62.178   9.940  -7.406  1.00 94.18      B    C  
ATOM   2440  CD1 ILE B  63      59.847   8.025  -6.700  1.00 89.20      B    C  
ATOM   2441  N   GLY B  64      62.260  13.001  -5.355  1.00 96.69      B    N  
ATOM   2442  CA  GLY B  64      62.936  14.244  -5.689  1.00 96.30      B    C  
ATOM   2443  C   GLY B  64      64.127  14.521  -4.795  1.00 96.61      B    C  
ATOM   2444  O   GLY B  64      65.190  14.942  -5.261  1.00 95.13      B    O  
ATOM   2445  N   HIS B  65      63.965  14.281  -3.487  1.00 97.32      B    N  
ATOM   2446  CA  HIS B  65      65.078  14.465  -2.570  1.00 97.35      B    C  
ATOM   2447  C   HIS B  65      66.205  13.482  -2.845  1.00 97.25      B    C  
ATOM   2448  O   HIS B  65      67.394  13.826  -2.764  1.00 96.40      B    O  
ATOM   2449  CB  HIS B  65      64.601  14.323  -1.122  1.00 97.04      B    C  
ATOM   2450  CG  HIS B  65      63.714  15.436  -0.664  1.00 96.95      B    C  
ATOM   2451  CD2 HIS B  65      62.563  15.414   0.041  1.00 90.55      B    C  
ATOM   2452  ND1 HIS B  65      63.983  16.756  -0.920  1.00 90.96      B    N  
ATOM   2453  CE1 HIS B  65      63.032  17.512  -0.396  1.00 91.17      B    C  
ATOM   2454  NE2 HIS B  65      62.158  16.723   0.194  1.00 92.28      B    N  
ATOM   2455  N   LEU B  66      65.858  12.235  -3.176  1.00 96.87      B    N  
ATOM   2456  CA  LEU B  66      66.884  11.236  -3.446  1.00 96.84      B    C  
ATOM   2457  C   LEU B  66      67.630  11.545  -4.738  1.00 96.92      B    C  
ATOM   2458  O   LEU B  66      68.847  11.323  -4.823  1.00 95.55      B    O  
ATOM   2459  CB  LEU B  66      66.251   9.850  -3.516  1.00 96.33      B    C  
ATOM   2460  CG  LEU B  66      65.610   9.367  -2.209  1.00 95.17      B    C  
ATOM   2461  CD1 LEU B  66      64.777   8.124  -2.440  1.00 90.28      B    C  
ATOM   2462  CD2 LEU B  66      66.679   9.106  -1.159  1.00 89.83      B    C  
ATOM   2463  N   VAL B  67      66.915  12.055  -5.736  1.00 96.80      B    N  
ATOM   2464  CA  VAL B  67      67.582  12.459  -6.963  1.00 96.70      B    C  
ATOM   2465  C   VAL B  67      68.499  13.646  -6.699  1.00 96.66      B    C  
ATOM   2466  O   VAL B  67      69.612  13.733  -7.238  1.00 95.47      B    O  
ATOM   2467  CB  VAL B  67      66.555  12.779  -8.055  1.00 95.98      B    C  
ATOM   2468  CG1 VAL B  67      67.209  13.425  -9.263  1.00 90.84      B    C  
ATOM   2469  CG2 VAL B  67      65.818  11.511  -8.463  1.00 90.42      B    C  
ATOM   2470  N   SER B  68      68.055  14.552  -5.852  1.00 96.72      B    N  
ATOM   2471  CA  SER B  68      68.904  15.674  -5.472  1.00 96.64      B    C  
ATOM   2472  C   SER B  68      70.150  15.187  -4.742  1.00 96.64      B    C  
ATOM   2473  O   SER B  68      71.256  15.701  -4.956  1.00 95.28      B    O  
ATOM   2474  CB  SER B  68      68.110  16.648  -4.605  1.00 95.70      B    C  
ATOM   2475  OG  SER B  68      68.900  17.741  -4.207  1.00 83.25      B    O  
ATOM   2476  N   LYS B  69      69.999  14.197  -3.876  1.00 96.61      B    N  
ATOM   2477  CA  LYS B  69      71.154  13.624  -3.194  1.00 96.58      B    C  
ATOM   2478  C   LYS B  69      72.118  12.986  -4.178  1.00 96.62      B    C  
ATOM   2479  O   LYS B  69      73.344  13.075  -4.009  1.00 95.75      B    O  
ATOM   2480  CB  LYS B  69      70.700  12.601  -2.155  1.00 95.33      B    C  
ATOM   2481  CG  LYS B  69      71.843  11.961  -1.386  1.00 93.54      B    C  
ATOM   2482  CD  LYS B  69      71.313  11.011  -0.316  1.00 91.23      B    C  
ATOM   2483  CE  LYS B  69      70.702   9.770  -0.919  1.00 86.06      B    C  
ATOM   2484  NZ  LYS B  69      70.267   8.798   0.101  1.00 81.49      B    N1+
ATOM   2485  N   ALA B  70      71.587  12.329  -5.205  1.00 96.27      B    N  
ATOM   2486  CA  ALA B  70      72.446  11.745  -6.222  1.00 96.15      B    C  
ATOM   2487  C   ALA B  70      73.246  12.823  -6.941  1.00 96.17      B    C  
ATOM   2488  O   ALA B  70      74.417  12.620  -7.269  1.00 94.64      B    O  
ATOM   2489  CB  ALA B  70      71.612  10.939  -7.214  1.00 95.39      B    C  
ATOM   2490  N   ALA B  71      72.618  13.965  -7.190  1.00 96.50      B    N  
ATOM   2491  CA  ALA B  71      73.344  15.065  -7.816  1.00 96.41      B    C  
ATOM   2492  C   ALA B  71      74.430  15.601  -6.898  1.00 96.45      B    C  
ATOM   2493  O   ALA B  71      75.527  15.952  -7.356  1.00 94.95      B    O  
ATOM   2494  CB  ALA B  71      72.373  16.171  -8.196  1.00 95.75      B    C  
ATOM   2495  N   VAL B  72      74.155  15.675  -5.599  1.00 96.66      B    N  
ATOM   2496  CA  VAL B  72      75.160  16.135  -4.647  1.00 96.63      B    C  
ATOM   2497  C   VAL B  72      76.346  15.177  -4.634  1.00 96.52      B    C  
ATOM   2498  O   VAL B  72      77.506  15.592  -4.698  1.00 95.42      B    O  
ATOM   2499  CB  VAL B  72      74.552  16.285  -3.249  1.00 96.05      B    C  
ATOM   2500  CG1 VAL B  72      75.627  16.501  -2.201  1.00 90.86      B    C  
ATOM   2501  CG2 VAL B  72      73.555  17.426  -3.234  1.00 90.48      B    C  
ATOM   2502  N   ASN B  73      76.053  13.872  -4.552  1.00 96.35      B    N  
ATOM   2503  CA  ASN B  73      77.136  12.899  -4.562  1.00 96.27      B    C  
ATOM   2504  C   ASN B  73      77.887  12.905  -5.888  1.00 96.16      B    C  
ATOM   2505  O   ASN B  73      79.090  12.624  -5.919  1.00 94.63      B    O  
ATOM   2506  CB  ASN B  73      76.592  11.501  -4.271  1.00 95.69      B    C  
ATOM   2507  CG  ASN B  73      76.180  11.327  -2.815  1.00 94.90      B    C  
ATOM   2508  ND2 ASN B  73      75.355  10.325  -2.558  1.00 87.32      B    N  
ATOM   2509  OD1 ASN B  73      76.609  12.075  -1.945  1.00 87.74      B    O  
ATOM   2510  N   SER B  74      77.208  13.210  -6.986  1.00 96.35      B    N  
ATOM   2511  CA  SER B  74      77.876  13.304  -8.278  1.00 96.03      B    C  
ATOM   2512  C   SER B  74      78.916  14.419  -8.270  1.00 96.09      B    C  
ATOM   2513  O   SER B  74      80.028  14.244  -8.770  1.00 94.28      B    O  
ATOM   2514  CB  SER B  74      76.855  13.543  -9.384  1.00 94.94      B    C  
ATOM   2515  OG  SER B  74      75.937  12.469  -9.482  1.00 83.07      B    O  
ATOM   2516  N   LEU B  75      78.541  15.552  -7.684  1.00 96.41      B    N  
ATOM   2517  CA  LEU B  75      79.485  16.657  -7.628  1.00 96.32      B    C  
ATOM   2518  C   LEU B  75      80.652  16.348  -6.698  1.00 96.25      B    C  
ATOM   2519  O   LEU B  75      81.790  16.733  -6.979  1.00 95.01      B    O  
ATOM   2520  CB  LEU B  75      78.773  17.930  -7.185  1.00 96.02      B    C  
ATOM   2521  CG  LEU B  75      77.741  18.489  -8.167  1.00 95.02      B    C  
ATOM   2522  CD1 LEU B  75      76.910  19.586  -7.519  1.00 89.77      B    C  
ATOM   2523  CD2 LEU B  75      78.439  19.011  -9.409  1.00 89.36      B    C  
ATOM   2524  N   ILE B  76      80.372  15.648  -5.592  1.00 96.16      B    N  
ATOM   2525  CA  ILE B  76      81.444  15.273  -4.679  1.00 95.95      B    C  
ATOM   2526  C   ILE B  76      82.419  14.339  -5.373  1.00 95.86      B    C  
ATOM   2527  O   ILE B  76      83.637  14.540  -5.331  1.00 94.64      B    O  
ATOM   2528  CB  ILE B  76      80.874  14.639  -3.403  1.00 95.60      B    C  
ATOM   2529  CG1 ILE B  76      80.047  15.660  -2.616  1.00 93.16      B    C  
ATOM   2530  CG2 ILE B  76      81.998  14.080  -2.541  1.00 93.15      B    C  
ATOM   2531  CD1 ILE B  76      79.290  15.060  -1.448  1.00 88.72      B    C  
ATOM   2532  N   ASP B  77      81.890  13.311  -6.014  1.00 95.67      B    N  
ATOM   2533  CA  ASP B  77      82.754  12.335  -6.656  1.00 95.49      B    C  
ATOM   2534  C   ASP B  77      83.469  12.937  -7.855  1.00 95.79      B    C  
ATOM   2535  O   ASP B  77      84.633  12.611  -8.120  1.00 94.18      B    O  
ATOM   2536  CB  ASP B  77      81.951  11.107  -7.084  1.00 94.55      B    C  
ATOM   2537  CG  ASP B  77      82.823   9.948  -7.515  1.00 92.64      B    C  
ATOM   2538  OD1 ASP B  77      83.557   9.403  -6.663  1.00 85.13      B    O  
ATOM   2539  OD2 ASP B  77      82.791   9.583  -8.710  1.00 84.79      B    O1-
ATOM   2540  N   TRP B  78      82.784  13.822  -8.582  1.00 95.61      B    N  
ATOM   2541  CA  TRP B  78      83.426  14.457  -9.722  1.00 95.74      B    C  
ATOM   2542  C   TRP B  78      84.556  15.367  -9.286  1.00 95.78      B    C  
ATOM   2543  O   TRP B  78      85.577  15.473  -9.973  1.00 94.56      B    O  
ATOM   2544  CB  TRP B  78      82.394  15.232 -10.538  1.00 95.43      B    C  
ATOM   2545  CG  TRP B  78      82.896  15.746 -11.853  1.00 95.31      B    C  
ATOM   2546  CD1 TRP B  78      83.319  14.996 -12.904  1.00 92.79      B    C  
ATOM   2547  CD2 TRP B  78      83.003  17.115 -12.253  1.00 94.02      B    C  
ATOM   2548  CE2 TRP B  78      83.508  17.118 -13.565  1.00 93.65      B    C  
ATOM   2549  CE3 TRP B  78      82.722  18.332 -11.628  1.00 93.05      B    C  
ATOM   2550  NE1 TRP B  78      83.696  15.822 -13.941  1.00 92.37      B    N  
ATOM   2551  CZ2 TRP B  78      83.745  18.297 -14.268  1.00 92.91      B    C  
ATOM   2552  CZ3 TRP B  78      82.952  19.496 -12.329  1.00 90.94      B    C  
ATOM   2553  CH2 TRP B  78      83.458  19.470 -13.632  1.00 90.99      B    C  
ATOM   2554  N   SER B  79      84.416  16.003  -8.134  1.00 95.61      B    N  
ATOM   2555  CA  SER B  79      85.487  16.840  -7.610  1.00 95.43      B    C  
ATOM   2556  C   SER B  79      86.689  15.999  -7.217  1.00 95.22      B    C  
ATOM   2557  O   SER B  79      87.840  16.369  -7.486  1.00 93.41      B    O  
ATOM   2558  CB  SER B  79      84.991  17.656  -6.422  1.00 94.61      B    C  
ATOM   2559  OG  SER B  79      83.927  18.506  -6.798  1.00 83.45      B    O  
ATOM   2560  N   SER B  80      86.450  14.849  -6.559  1.00 95.17      B    N  
ATOM   2561  CA  SER B  80      87.554  13.968  -6.237  1.00 94.94      B    C  
ATOM   2562  C   SER B  80      88.134  13.315  -7.484  1.00 95.15      B    C  
ATOM   2563  O   SER B  80      89.337  13.025  -7.533  1.00 92.76      B    O  
ATOM   2564  CB  SER B  80      87.098  12.902  -5.242  1.00 93.23      B    C  
ATOM   2565  OG  SER B  80      86.092  12.072  -5.794  1.00 82.83      B    O  
ATOM   2566  N   TYR B  81      87.283  13.101  -8.486  1.00 95.09      B    N  
ATOM   2567  CA  TYR B  81      87.779  12.601  -9.761  1.00 95.23      B    C  
ATOM   2568  C   TYR B  81      88.726  13.595 -10.412  1.00 95.56      B    C  
ATOM   2569  O   TYR B  81      89.708  13.206 -11.053  1.00 94.50      B    O  
ATOM   2570  CB  TYR B  81      86.604  12.281 -10.688  1.00 94.87      B    C  
ATOM   2571  CG  TYR B  81      86.985  12.049 -12.137  1.00 94.71      B    C  
ATOM   2572  CD1 TYR B  81      87.543  10.851 -12.544  1.00 90.52      B    C  
ATOM   2573  CD2 TYR B  81      86.762  13.025 -13.089  1.00 90.88      B    C  
ATOM   2574  CE1 TYR B  81      87.885  10.641 -13.865  1.00 89.63      B    C  
ATOM   2575  CE2 TYR B  81      87.099  12.821 -14.411  1.00 90.07      B    C  
ATOM   2576  CZ  TYR B  81      87.660  11.626 -14.794  1.00 92.19      B    C  
ATOM   2577  OH  TYR B  81      88.007  11.429 -16.106  1.00 90.80      B    O  
ATOM   2578  N   TYR B  82      88.460  14.882 -10.259  1.00 94.93      B    N  
ATOM   2579  CA  TYR B  82      89.374  15.896 -10.750  1.00 95.11      B    C  
ATOM   2580  C   TYR B  82      90.735  15.769 -10.088  1.00 95.35      B    C  
ATOM   2581  O   TYR B  82      91.775  15.880 -10.750  1.00 94.26      B    O  
ATOM   2582  CB  TYR B  82      88.790  17.288 -10.528  1.00 95.15      B    C  
ATOM   2583  CG  TYR B  82      89.702  18.419 -10.928  1.00 95.09      B    C  
ATOM   2584  CD1 TYR B  82      89.844  18.771 -12.261  1.00 89.45      B    C  
ATOM   2585  CD2 TYR B  82      90.412  19.132  -9.979  1.00 90.10      B    C  
ATOM   2586  CE1 TYR B  82      90.679  19.805 -12.632  1.00 89.06      B    C  
ATOM   2587  CE2 TYR B  82      91.246  20.162 -10.345  1.00 89.82      B    C  
ATOM   2588  CZ  TYR B  82      91.383  20.497 -11.666  1.00 92.85      B    C  
ATOM   2589  OH  TYR B  82      92.210  21.521 -12.025  1.00 91.60      B    O  
ATOM   2590  N   ARG B  83      90.729  15.513  -8.783  1.00 94.80      B    N  
ATOM   2591  CA  ARG B  83      91.996  15.306  -8.092  1.00 94.83      B    C  
ATOM   2592  C   ARG B  83      92.681  14.038  -8.580  1.00 94.80      B    C  
ATOM   2593  O   ARG B  83      93.911  13.988  -8.683  1.00 92.77      B    O  
ATOM   2594  CB  ARG B  83      91.766  15.239  -6.582  1.00 94.08      B    C  
ATOM   2595  CG  ARG B  83      91.142  16.492  -5.998  1.00 91.82      B    C  
ATOM   2596  CD  ARG B  83      91.123  16.435  -4.473  1.00 90.34      B    C  
ATOM   2597  NE  ARG B  83      92.471  16.432  -3.925  1.00 88.79      B    N  
ATOM   2598  CZ  ARG B  83      92.748  16.343  -2.619  1.00 88.48      B    C  
ATOM   2599  NH1 ARG B  83      91.765  16.247  -1.737  1.00 81.07      B    N1+
ATOM   2600  NH2 ARG B  83      94.007  16.345  -2.207  1.00 84.53      B    N  
ATOM   2601  N   ALA B  84      91.909  13.007  -8.893  1.00 95.37      B    N  
ATOM   2602  CA  ALA B  84      92.485  11.793  -9.446  1.00 95.29      B    C  
ATOM   2603  C   ALA B  84      93.093  12.044 -10.819  1.00 95.42      B    C  
ATOM   2604  O   ALA B  84      94.120  11.461 -11.165  1.00 93.59      B    O  
ATOM   2605  CB  ALA B  84      91.429  10.689  -9.515  1.00 94.57      B    C  
ATOM   2606  N   GLN B  85      92.454  12.902 -11.601  1.00 95.12      B    N  
ATOM   2607  CA  GLN B  85      92.998  13.223 -12.907  1.00 95.24      B    C  
ATOM   2608  C   GLN B  85      94.308  13.992 -12.797  1.00 95.38      B    C  
ATOM   2609  O   GLN B  85      95.163  13.869 -13.674  1.00 93.77      B    O  
ATOM   2610  CB  GLN B  85      91.991  14.019 -13.726  1.00 94.74      B    C  
ATOM   2611  CG  GLN B  85      90.830  13.193 -14.279  1.00 91.35      B    C  
ATOM   2612  CD  GLN B  85      91.252  12.263 -15.396  1.00 91.10      B    C  
ATOM   2613  NE2 GLN B  85      90.278  11.598 -16.012  1.00 79.23      B    N  
ATOM   2614  OE1 GLN B  85      92.433  12.134 -15.709  1.00 82.79      B    O  
ATOM   2615  N   ILE B  86      94.483  14.762 -11.736  1.00 94.93      B    N  
ATOM   2616  CA  ILE B  86      95.769  15.421 -11.520  1.00 94.74      B    C  
ATOM   2617  C   ILE B  86      96.856  14.381 -11.326  1.00 94.58      B    C  
ATOM   2618  O   ILE B  86      97.948  14.469 -11.901  1.00 93.01      B    O  
ATOM   2619  CB  ILE B  86      95.693  16.378 -10.323  1.00 94.31      B    C  
ATOM   2620  CG1 ILE B  86      94.689  17.501 -10.591  1.00 91.00      B    C  
ATOM   2621  CG2 ILE B  86      97.067  16.957 -10.019  1.00 90.84      B    C  
ATOM   2622  CD1 ILE B  86      94.390  18.359  -9.388  1.00 85.22      B    C  
ATOM   2623  N   GLY B  87      96.553  13.363 -10.520  1.00 94.21      B    N  
ATOM   2624  CA  GLY B  87      97.511  12.281 -10.345  1.00 93.94      B    C  
ATOM   2625  C   GLY B  87      97.717  11.462 -11.593  1.00 94.59      B    C  
ATOM   2626  O   GLY B  87      98.832  11.019 -11.884  1.00 92.17      B    O  
ATOM   2627  N   ALA B  88      96.617  11.254 -12.356  1.00 94.75      B    N  
ATOM   2628  CA  ALA B  88      96.741  10.511 -13.605  1.00 94.79      B    C  
ATOM   2629  C   ALA B  88      97.598  11.261 -14.603  1.00 94.98      B    C  
ATOM   2630  O   ALA B  88      98.368  10.654 -15.354  1.00 92.98      B    O  
ATOM   2631  CB  ALA B  88      95.360  10.226 -14.186  1.00 94.14      B    C  
ATOM   2632  N   THR B  89      97.469  12.584 -14.628  1.00 95.04      B    N  
ATOM   2633  CA  THR B  89      98.319  13.372 -15.503  1.00 94.77      B    C  
ATOM   2634  C   THR B  89      99.773  13.254 -15.090  1.00 94.74      B    C  
ATOM   2635  O   THR B  89     100.669  13.176 -15.936  1.00 92.94      B    O  
ATOM   2636  CB  THR B  89      97.874  14.834 -15.484  1.00 94.23      B    C  
ATOM   2637  CG2 THR B  89      98.710  15.669 -16.444  1.00 81.93      B    C  
ATOM   2638  OG1 THR B  89      96.494  14.929 -15.857  1.00 82.14      B    O  
ATOM   2639  N   ARG B  90     100.022  13.214 -13.773  1.00 94.33      B    N  
ATOM   2640  CA  ARG B  90     101.380  13.028 -13.293  1.00 93.98      B    C  
ATOM   2641  C   ARG B  90     101.935  11.678 -13.713  1.00 94.43      B    C  
ATOM   2642  O   ARG B  90     103.092  11.571 -14.134  1.00 92.79      B    O  
ATOM   2643  CB  ARG B  90     101.423  13.173 -11.772  1.00 92.97      B    C  
ATOM   2644  CG  ARG B  90     102.829  13.151 -11.184  1.00 89.75      B    C  
ATOM   2645  CD  ARG B  90     102.803  13.197  -9.665  1.00 86.70      B    C  
ATOM   2646  NE  ARG B  90     104.137  13.247  -9.088  1.00 82.71      B    N  
ATOM   2647  CZ  ARG B  90     104.908  12.186  -8.893  1.00 78.62      B    C  
ATOM   2648  NH1 ARG B  90     104.471  10.977  -9.220  1.00 69.72      B    N1+
ATOM   2649  NH2 ARG B  90     106.106  12.325  -8.365  1.00 74.52      B    N  
ATOM   2650  N   ASN B  91     101.119  10.638 -13.610  1.00 94.48      B    N  
ATOM   2651  CA  ASN B  91     101.557   9.315 -14.036  1.00 94.65      B    C  
ATOM   2652  C   ASN B  91     101.762   9.263 -15.544  1.00 94.84      B    C  
ATOM   2653  O   ASN B  91     102.656   8.563 -16.025  1.00 92.15      B    O  
ATOM   2654  CB  ASN B  91     100.548   8.259 -13.603  1.00 93.75      B    C  
ATOM   2655  CG  ASN B  91     100.530   8.055 -12.099  1.00 92.12      B    C  
ATOM   2656  ND2 ASN B  91      99.482   7.412 -11.607  1.00 83.63      B    N  
ATOM   2657  OD1 ASN B  91     101.447   8.463 -11.395  1.00 84.00      B    O  
ATOM   2658  N   ALA B  92     100.941   9.997 -16.295  1.00 94.56      B    N  
ATOM   2659  CA  ALA B  92     101.127  10.044 -17.735  1.00 94.32      B    C  
ATOM   2660  C   ALA B  92     102.455  10.692 -18.089  1.00 94.44      B    C  
ATOM   2661  O   ALA B  92     103.111  10.282 -19.056  1.00 92.17      B    O  
ATOM   2662  CB  ALA B  92      99.971  10.794 -18.385  1.00 93.70      B    C  
ATOM   2663  N   TYR B  93     102.883  11.677 -17.309  1.00 93.95      B    N  
ATOM   2664  CA  TYR B  93     104.189  12.269 -17.520  1.00 93.98      B    C  
ATOM   2665  C   TYR B  93     105.301  11.258 -17.267  1.00 93.82      B    C  
ATOM   2666  O   TYR B  93     106.345  11.309 -17.914  1.00 91.88      B    O  
ATOM   2667  CB  TYR B  93     104.374  13.492 -16.620  1.00 93.39      B    C  
ATOM   2668  CG  TYR B  93     104.035  14.806 -17.280  1.00 93.20      B    C  
ATOM   2669  CD1 TYR B  93     104.748  15.254 -18.382  1.00 86.59      B    C  
ATOM   2670  CD2 TYR B  93     103.009  15.606 -16.801  1.00 86.79      B    C  
ATOM   2671  CE1 TYR B  93     104.443  16.458 -18.984  1.00 84.56      B    C  
ATOM   2672  CE2 TYR B  93     102.702  16.808 -17.395  1.00 84.95      B    C  
ATOM   2673  CZ  TYR B  93     103.421  17.232 -18.483  1.00 89.59      B    C  
ATOM   2674  OH  TYR B  93     103.122  18.429 -19.079  1.00 87.92      B    O  
ATOM   2675  N   THR B  94     105.088  10.329 -16.344  1.00 94.01      B    N  
ATOM   2676  CA  THR B  94     106.086   9.294 -16.110  1.00 94.05      B    C  
ATOM   2677  C   THR B  94     106.276   8.435 -17.349  1.00 94.12      B    C  
ATOM   2678  O   THR B  94     107.404   8.090 -17.708  1.00 91.52      B    O  
ATOM   2679  CB  THR B  94     105.680   8.431 -14.923  1.00 93.00      B    C  
ATOM   2680  CG2 THR B  94     106.718   7.346 -14.659  1.00 79.01      B    C  
ATOM   2681  OG1 THR B  94     105.542   9.242 -13.754  1.00 81.26      B    O  
ATOM   2682  N   ILE B  95     105.155   8.104 -18.015  1.00 94.10      B    N  
ATOM   2683  CA  ILE B  95     105.251   7.326 -19.234  1.00 93.89      B    C  
ATOM   2684  C   ILE B  95     105.920   8.141 -20.328  1.00 93.72      B    C  
ATOM   2685  O   ILE B  95     106.738   7.618 -21.096  1.00 91.27      B    O  
ATOM   2686  CB  ILE B  95     103.868   6.840 -19.671  1.00 92.90      B    C  
ATOM   2687  CG1 ILE B  95     103.271   5.919 -18.605  1.00 88.01      B    C  
ATOM   2688  CG2 ILE B  95     103.941   6.127 -21.016  1.00 86.00      B    C  
ATOM   2689  CD1 ILE B  95     101.848   5.497 -18.866  1.00 75.54      B    C  
ATOM   2690  N   ALA B  96     105.609   9.409 -20.403  1.00 93.02      B    N  
ATOM   2691  CA  ALA B  96     106.204  10.260 -21.413  1.00 92.26      B    C  
ATOM   2692  C   ALA B  96     107.686  10.493 -21.169  1.00 92.37      B    C  
ATOM   2693  O   ALA B  96     108.389  10.934 -22.077  1.00 89.33      B    O  
ATOM   2694  CB  ALA B  96     105.479  11.596 -21.474  1.00 91.15      B    C  
ATOM   2695  N   MET B  97     108.155  10.212 -19.957  1.00 92.80      B    N  
ATOM   2696  CA  MET B  97     109.551  10.403 -19.623  1.00 92.51      B    C  
ATOM   2697  C   MET B  97     110.415   9.195 -19.981  1.00 92.95      B    C  
ATOM   2698  O   MET B  97     111.644   9.309 -19.993  1.00 90.19      B    O  
ATOM   2699  CB  MET B  97     109.694  10.717 -18.136  1.00 90.28      B    C  
ATOM   2700  CG  MET B  97     111.068  11.152 -17.678  1.00 84.57      B    C  
ATOM   2701  SD  MET B  97     111.077  11.704 -15.971  1.00 82.72      B    S  
ATOM   2702  CE  MET B  97     110.608  10.200 -15.125  1.00 73.17      B    C  
ATOM   2703  N   LEU B  98     109.816   8.054 -20.267  1.00 92.06      B    N  
ATOM   2704  CA  LEU B  98     110.555   6.824 -20.509  1.00 92.38      B    C  
ATOM   2705  C   LEU B  98     111.545   6.931 -21.670  1.00 92.33      B    C  
ATOM   2706  O   LEU B  98     112.665   6.431 -21.545  1.00 90.13      B    O  
ATOM   2707  CB  LEU B  98     109.593   5.667 -20.752  1.00 91.86      B    C  
ATOM   2708  CG  LEU B  98     108.740   5.248 -19.557  1.00 88.17      B    C  
ATOM   2709  CD1 LEU B  98     107.745   4.167 -19.953  1.00 80.30      B    C  
ATOM   2710  CD2 LEU B  98     109.610   4.773 -18.409  1.00 79.34      B    C  
ATOM   2711  N   PRO B  99     111.184   7.548 -22.805  1.00 90.87      B    N  
ATOM   2712  CA  PRO B  99     112.179   7.648 -23.884  1.00 90.09      B    C  
ATOM   2713  C   PRO B  99     113.436   8.407 -23.469  1.00 90.48      B    C  
ATOM   2714  O   PRO B  99     114.537   8.077 -23.920  1.00 87.12      B    O  
ATOM   2715  CB  PRO B  99     111.434   8.376 -24.998  1.00 88.13      B    C  
ATOM   2716  CG  PRO B  99     109.988   8.115 -24.711  1.00 85.99      B    C  
ATOM   2717  CD  PRO B  99     109.880   8.065 -23.222  1.00 89.57      B    C  
ATOM   2718  N   TYR B 100     113.266   9.393 -22.606  1.00 91.31      B    N  
ATOM   2719  CA  TYR B 100     114.428  10.148 -22.156  1.00 90.90      B    C  
ATOM   2720  C   TYR B 100     115.235   9.369 -21.124  1.00 91.32      B    C  
ATOM   2721  O   TYR B 100     116.461   9.454 -21.105  1.00 88.79      B    O  
ATOM   2722  CB  TYR B 100     113.996  11.494 -21.600  1.00 89.95      B    C  
ATOM   2723  CG  TYR B 100     113.173  12.313 -22.567  1.00 89.53      B    C  
ATOM   2724  CD1 TYR B 100     113.752  12.962 -23.636  1.00 83.09      B    C  
ATOM   2725  CD2 TYR B 100     111.798  12.415 -22.408  1.00 83.61      B    C  
ATOM   2726  CE1 TYR B 100     112.989  13.700 -24.529  1.00 80.40      B    C  
ATOM   2727  CE2 TYR B 100     111.030  13.147 -23.301  1.00 80.70      B    C  
ATOM   2728  CZ  TYR B 100     111.631  13.789 -24.346  1.00 85.31      B    C  
ATOM   2729  OH  TYR B 100     110.874  14.522 -25.228  1.00 84.50      B    O  
ATOM   2730  N   ILE B 101     114.556   8.589 -20.259  1.00 91.20      B    N  
ATOM   2731  CA  ILE B 101     115.261   7.758 -19.302  1.00 91.10      B    C  
ATOM   2732  C   ILE B 101     116.078   6.699 -20.019  1.00 90.96      B    C  
ATOM   2733  O   ILE B 101     117.190   6.362 -19.597  1.00 88.06      B    O  
ATOM   2734  CB  ILE B 101     114.275   7.112 -18.312  1.00 90.39      B    C  
ATOM   2735  CG1 ILE B 101     113.608   8.182 -17.448  1.00 83.49      B    C  
ATOM   2736  CG2 ILE B 101     114.993   6.097 -17.427  1.00 82.44      B    C  
ATOM   2737  CD1 ILE B 101     112.523   7.655 -16.536  1.00 74.97      B    C  
ATOM   2738  N   ALA B 102     115.559   6.180 -21.125  1.00 89.78      B    N  
ATOM   2739  CA  ALA B 102     116.266   5.158 -21.881  1.00 89.37      B    C  
ATOM   2740  C   ALA B 102     117.525   5.690 -22.537  1.00 89.39      B    C  
ATOM   2741  O   ALA B 102     118.407   4.903 -22.896  1.00 85.91      B    O  
ATOM   2742  CB  ALA B 102     115.344   4.562 -22.943  1.00 87.92      B    C  
ATOM   2743  N   LEU B 103     117.626   6.985 -22.711  1.00 88.60      B    N  
ATOM   2744  CA  LEU B 103     118.791   7.593 -23.327  1.00 87.80      B    C  
ATOM   2745  C   LEU B 103     119.812   8.086 -22.309  1.00 88.41      B    C  
ATOM   2746  O   LEU B 103     120.876   8.588 -22.712  1.00 84.73      B    O  
ATOM   2747  CB  LEU B 103     118.371   8.739 -24.235  1.00 85.66      B    C  
ATOM   2748  CG  LEU B 103     117.542   8.367 -25.460  1.00 83.66      B    C  
ATOM   2749  CD1 LEU B 103     116.979   9.614 -26.144  1.00 75.78      B    C  
ATOM   2750  CD2 LEU B 103     118.367   7.553 -26.442  1.00 76.56      B    C  
ATOM   2751  N   LEU B 104     119.535   7.947 -21.013  1.00 88.11      B    N  
ATOM   2752  CA  LEU B 104     120.482   8.393 -19.994  1.00 87.85      B    C  
ATOM   2753  C   LEU B 104     121.795   7.620 -20.026  1.00 88.56      B    C  
ATOM   2754  O   LEU B 104     122.843   8.218 -19.749  1.00 84.45      B    O  
ATOM   2755  CB  LEU B 104     119.853   8.291 -18.614  1.00 86.23      B    C  
ATOM   2756  CG  LEU B 104     118.758   9.306 -18.307  1.00 83.59      B    C  
ATOM   2757  CD1 LEU B 104     118.130   9.031 -16.954  1.00 76.70      B    C  
ATOM   2758  CD2 LEU B 104     119.298  10.725 -18.365  1.00 76.49      B    C  
ATOM   2759  N   PRO B 105     121.833   6.326 -20.347  1.00 87.33      B    N  
ATOM   2760  CA  PRO B 105     123.115   5.619 -20.436  1.00 86.71      B    C  
ATOM   2761  C   PRO B 105     124.055   6.196 -21.487  1.00 86.56      B    C  
ATOM   2762  O   PRO B 105     125.251   5.893 -21.460  1.00 80.98      B    O  
ATOM   2763  CB  PRO B 105     122.721   4.187 -20.778  1.00 85.06      B    C  
ATOM   2764  CG  PRO B 105     121.329   4.050 -20.255  1.00 82.71      B    C  
ATOM   2765  CD  PRO B 105     120.697   5.399 -20.457  1.00 86.92      B    C  
ATOM   2766  N   CYS B 106     123.538   7.015 -22.411  1.00 86.83      B    N  
ATOM   2767  CA  CYS B 106     124.396   7.657 -23.396  1.00 84.87      B    C  
ATOM   2768  C   CYS B 106     125.354   8.658 -22.754  1.00 85.69      B    C  
ATOM   2769  O   CYS B 106     126.288   9.122 -23.426  1.00 78.79      B    O  
ATOM   2770  CB  CYS B 106     123.542   8.345 -24.454  1.00 81.99      B    C  
ATOM   2771  SG  CYS B 106     122.553   7.214 -25.459  1.00 75.77      B    S  
ATOM   2772  N   CYS B 107     125.173   8.990 -21.501  1.00 86.01      B    N  
ATOM   2773  CA  CYS B 107     126.082   9.878 -20.797  1.00 84.51      B    C  
ATOM   2774  C   CYS B 107     127.355   9.164 -20.339  1.00 85.75      B    C  
ATOM   2775  O   CYS B 107     128.297   9.829 -19.889  1.00 79.09      B    O  
ATOM   2776  CB  CYS B 107     125.365  10.517 -19.611  1.00 81.35      B    C  
ATOM   2777  SG  CYS B 107     123.960  11.552 -20.066  1.00 76.06      B    S  
ATOM   2778  N   ILE B 108     127.420   7.842 -20.423  1.00 87.38      B    N  
ATOM   2779  CA  ILE B 108     128.622   7.084 -20.062  1.00 87.52      B    C  
ATOM   2780  C   ILE B 108     129.688   7.287 -21.141  1.00 87.48      B    C  
ATOM   2781  O   ILE B 108     129.382   7.251 -22.335  1.00 82.82      B    O  
ATOM   2782  CB  ILE B 108     128.291   5.596 -19.900  1.00 84.71      B    C  
ATOM   2783  CG1 ILE B 108     127.233   5.403 -18.804  1.00 76.60      B    C  
ATOM   2784  CG2 ILE B 108     129.552   4.805 -19.560  1.00 74.22      B    C  
ATOM   2785  CD1 ILE B 108     126.706   3.993 -18.714  1.00 66.26      B    C  
ATOM   2786  N   PRO B 109     131.029   7.494 -20.775  1.00 82.89      B    N  
ATOM   2787  CA  PRO B 109     132.074   7.700 -21.794  1.00 82.29      B    C  
ATOM   2788  C   PRO B 109     132.172   6.522 -22.760  1.00 82.62      B    C  
ATOM   2789  O   PRO B 109     132.064   5.362 -22.352  1.00 75.62      B    O  
ATOM   2790  CB  PRO B 109     133.352   7.860 -20.985  1.00 78.98      B    C  
ATOM   2791  CG  PRO B 109     132.896   8.302 -19.644  1.00 76.22      B    C  
ATOM   2792  CD  PRO B 109     131.577   7.642 -19.411  1.00 79.72      B    C  
ATOM   2793  N   TYR B 110     132.422   6.863 -24.018  1.00 83.15      B    N  
ATOM   2794  CA  TYR B 110     132.571   5.892 -25.103  1.00 83.13      B    C  
ATOM   2795  C   TYR B 110     131.306   5.058 -25.311  1.00 84.08      B    C  
ATOM   2796  O   TYR B 110     131.367   3.911 -25.747  1.00 74.24      B    O  
ATOM   2797  CB  TYR B 110     133.780   4.985 -24.873  1.00 78.44      B    C  
ATOM   2798  CG  TYR B 110     135.076   5.727 -24.617  1.00 74.01      B    C  
ATOM   2799  CD1 TYR B 110     135.753   6.372 -25.643  1.00 67.57      B    C  
ATOM   2800  CD2 TYR B 110     135.620   5.782 -23.340  1.00 64.08      B    C  
ATOM   2801  CE1 TYR B 110     136.922   7.052 -25.410  1.00 58.13      B    C  
ATOM   2802  CE2 TYR B 110     136.789   6.468 -23.104  1.00 59.00      B    C  
ATOM   2803  CZ  TYR B 110     137.445   7.096 -24.131  1.00 59.40      B    C  
ATOM   2804  OH  TYR B 110     138.611   7.774 -23.898  1.00 57.12      B    O  
ATOM   2805  N   SER B 111     130.118   5.645 -25.013  1.00 79.05      B    N  
ATOM   2806  CA  SER B 111     128.848   4.952 -25.209  1.00 78.25      B    C  
ATOM   2807  C   SER B 111     128.439   4.904 -26.676  1.00 79.25      B    C  
ATOM   2808  O   SER B 111     127.582   4.098 -27.055  1.00 69.89      B    O  
ATOM   2809  CB  SER B 111     127.735   5.625 -24.414  1.00 74.18      B    C  
ATOM   2810  OG  SER B 111     127.534   6.960 -24.835  1.00 67.79      B    O  
ATOM   2811  N   GLY B 112     128.920   5.752 -27.487  1.00 77.78      B    N  
ATOM   2812  CA  GLY B 112     128.564   5.825 -28.885  1.00 77.60      B    C  
ATOM   2813  C   GLY B 112     127.351   6.662 -29.185  1.00 79.47      B    C  
ATOM   2814  O   GLY B 112     126.981   6.826 -30.351  1.00 70.27      B    O  
ATOM   2815  N   CYS B 113     126.718   7.204 -28.159  1.00 80.78      B    N  
ATOM   2816  CA  CYS B 113     125.529   8.031 -28.325  1.00 80.87      B    C  
ATOM   2817  C   CYS B 113     125.578   9.248 -27.416  1.00 82.74      B    C  
ATOM   2818  O   CYS B 113     124.548   9.718 -26.936  1.00 73.68      B    O  
ATOM   2819  CB  CYS B 113     124.269   7.218 -28.058  1.00 75.37      B    C  
ATOM   2820  SG  CYS B 113     124.186   6.516 -26.399  1.00 69.57      B    S  
ATOM   2821  N   SER B 114     126.794   9.772 -27.187  1.00 81.35      B    N  
ATOM   2822  CA  SER B 114     126.963  10.878 -26.243  1.00 81.15      B    C  
ATOM   2823  C   SER B 114     126.207  12.132 -26.659  1.00 82.32      B    C  
ATOM   2824  O   SER B 114     125.940  12.998 -25.815  1.00 76.15      B    O  
ATOM   2825  CB  SER B 114     128.447  11.197 -26.107  1.00 76.69      B    C  
ATOM   2826  OG  SER B 114     129.020  11.530 -27.350  1.00 68.06      B    O  
ATOM   2827  N   SER B 115     125.798  12.243 -27.915  1.00 83.74      B    N  
ATOM   2828  CA  SER B 115     125.060  13.408 -28.366  1.00 84.17      B    C  
ATOM   2829  C   SER B 115     123.665  13.483 -27.763  1.00 85.30      B    C  
ATOM   2830  O   SER B 115     123.065  14.567 -27.710  1.00 79.65      B    O  
ATOM   2831  CB  SER B 115     124.958  13.414 -29.887  1.00 80.22      B    C  
ATOM   2832  OG  SER B 115     124.272  12.270 -30.374  1.00 71.08      B    O  
ATOM   2833  N   PHE B 116     123.086  12.357 -27.302  1.00 86.76      B    N  
ATOM   2834  CA  PHE B 116     121.754  12.328 -26.701  1.00 86.77      B    C  
ATOM   2835  C   PHE B 116     121.777  12.622 -25.211  1.00 87.63      B    C  
ATOM   2836  O   PHE B 116     120.711  12.762 -24.605  1.00 82.68      B    O  
ATOM   2837  CB  PHE B 116     121.102  10.977 -26.952  1.00 84.41      B    C  
ATOM   2838  CG  PHE B 116     120.831  10.677 -28.393  1.00 82.99      B    C  
ATOM   2839  CD1 PHE B 116     119.670  11.123 -29.014  1.00 75.58      B    C  
ATOM   2840  CD2 PHE B 116     121.734   9.949 -29.143  1.00 75.04      B    C  
ATOM   2841  CE1 PHE B 116     119.419  10.848 -30.336  1.00 72.16      B    C  
ATOM   2842  CE2 PHE B 116     121.481   9.674 -30.474  1.00 72.45      B    C  
ATOM   2843  CZ  PHE B 116     120.334  10.124 -31.067  1.00 76.14      B    C  
ATOM   2844  N   CYS B 117     122.908  12.701 -24.591  1.00 87.28      B    N  
ATOM   2845  CA  CYS B 117     122.988  12.815 -23.134  1.00 86.60      B    C  
ATOM   2846  C   CYS B 117     122.371  14.115 -22.637  1.00 87.99      B    C  
ATOM   2847  O   CYS B 117     121.549  14.112 -21.716  1.00 82.80      B    O  
ATOM   2848  CB  CYS B 117     124.440  12.707 -22.677  1.00 83.30      B    C  
ATOM   2849  SG  CYS B 117     124.670  12.878 -20.905  1.00 75.21      B    S  
ATOM   2850  N   ARG B 118     122.744  15.215 -23.230  1.00 87.03      B    N  
ATOM   2851  CA  ARG B 118     122.282  16.514 -22.741  1.00 87.24      B    C  
ATOM   2852  C   ARG B 118     120.783  16.683 -22.937  1.00 88.16      B    C  
ATOM   2853  O   ARG B 118     120.087  17.178 -22.038  1.00 84.46      B    O  
ATOM   2854  CB  ARG B 118     123.051  17.633 -23.435  1.00 84.52      B    C  
ATOM   2855  CG  ARG B 118     124.495  17.755 -22.973  1.00 75.29      B    C  
ATOM   2856  CD  ARG B 118     125.251  18.871 -23.696  1.00 72.39      B    C  
ATOM   2857  NE  ARG B 118     125.471  18.555 -25.095  1.00 61.93      B    N  
ATOM   2858  CZ  ARG B 118     126.419  19.132 -25.843  1.00 56.15      B    C  
ATOM   2859  NH1 ARG B 118     127.226  20.020 -25.329  1.00 51.81      B    N1+
ATOM   2860  NH2 ARG B 118     126.532  18.802 -27.126  1.00 49.86      B    N  
ATOM   2861  N   CYS B 119     120.233  16.290 -24.076  1.00 88.43      B    N  
ATOM   2862  CA  CYS B 119     118.802  16.425 -24.303  1.00 87.90      B    C  
ATOM   2863  C   CYS B 119     118.007  15.421 -23.482  1.00 89.39      B    C  
ATOM   2864  O   CYS B 119     116.875  15.710 -23.084  1.00 85.30      B    O  
ATOM   2865  CB  CYS B 119     118.479  16.272 -25.788  1.00 84.46      B    C  
ATOM   2866  SG  CYS B 119     118.980  14.723 -26.545  1.00 76.24      B    S  
ATOM   2867  N   ALA B 120     118.577  14.265 -23.196  1.00 89.87      B    N  
ATOM   2868  CA  ALA B 120     117.888  13.297 -22.346  1.00 89.52      B    C  
ATOM   2869  C   ALA B 120     117.794  13.815 -20.922  1.00 90.68      B    C  
ATOM   2870  O   ALA B 120     116.735  13.699 -20.280  1.00 88.47      B    O  
ATOM   2871  CB  ALA B 120     118.620  11.958 -22.385  1.00 88.31      B    C  
ATOM   2872  N   ILE B 121     118.882  14.377 -20.407  1.00 91.10      B    N  
ATOM   2873  CA  ILE B 121     118.854  14.924 -19.050  1.00 91.08      B    C  
ATOM   2874  C   ILE B 121     117.862  16.082 -18.977  1.00 91.22      B    C  
ATOM   2875  O   ILE B 121     117.088  16.188 -18.015  1.00 89.02      B    O  
ATOM   2876  CB  ILE B 121     120.257  15.375 -18.619  1.00 89.57      B    C  
ATOM   2877  CG1 ILE B 121     121.186  14.169 -18.490  1.00 82.60      B    C  
ATOM   2878  CG2 ILE B 121     120.191  16.144 -17.305  1.00 81.23      B    C  
ATOM   2879  CD1 ILE B 121     122.638  14.533 -18.278  1.00 73.63      B    C  
ATOM   2880  N   GLN B 122     117.819  16.918 -19.968  1.00 90.54      B    N  
ATOM   2881  CA  GLN B 122     116.896  18.052 -19.968  1.00 89.91      B    C  
ATOM   2882  C   GLN B 122     115.451  17.594 -20.045  1.00 90.59      B    C  
ATOM   2883  O   GLN B 122     114.577  18.167 -19.386  1.00 88.34      B    O  
ATOM   2884  CB  GLN B 122     117.225  18.991 -21.122  1.00 88.46      B    C  
ATOM   2885  CG  GLN B 122     116.410  20.271 -21.115  1.00 80.69      B    C  
ATOM   2886  CD  GLN B 122     116.668  21.097 -19.866  1.00 75.66      B    C  
ATOM   2887  NE2 GLN B 122     115.593  21.604 -19.264  1.00 63.39      B    N  
ATOM   2888  OE1 GLN B 122     117.801  21.260 -19.442  1.00 67.24      B    O  
ATOM   2889  N   GLY B 123     115.165  16.570 -20.834  1.00 90.43      B    N  
ATOM   2890  CA  GLY B 123     113.813  16.052 -20.921  1.00 89.81      B    C  
ATOM   2891  C   GLY B 123     113.335  15.488 -19.603  1.00 91.05      B    C  
ATOM   2892  O   GLY B 123     112.184  15.726 -19.191  1.00 88.92      B    O  
ATOM   2893  N   VAL B 124     114.210  14.752 -18.904  1.00 92.25      B    N  
ATOM   2894  CA  VAL B 124     113.837  14.210 -17.607  1.00 92.30      B    C  
ATOM   2895  C   VAL B 124     113.605  15.341 -16.614  1.00 92.96      B    C  
ATOM   2896  O   VAL B 124     112.650  15.305 -15.827  1.00 90.89      B    O  
ATOM   2897  CB  VAL B 124     114.915  13.241 -17.096  1.00 91.51      B    C  
ATOM   2898  CG1 VAL B 124     114.634  12.814 -15.665  1.00 82.81      B    C  
ATOM   2899  CG2 VAL B 124     114.995  12.018 -18.001  1.00 83.55      B    C  
ATOM   2900  N   ARG B 125     114.446  16.358 -16.637  1.00 91.72      B    N  
ATOM   2901  CA  ARG B 125     114.280  17.479 -15.725  1.00 91.99      B    C  
ATOM   2902  C   ARG B 125     112.971  18.219 -15.984  1.00 92.45      B    C  
ATOM   2903  O   ARG B 125     112.254  18.579 -15.039  1.00 90.27      B    O  
ATOM   2904  CB  ARG B 125     115.468  18.442 -15.849  1.00 90.36      B    C  
ATOM   2905  CG  ARG B 125     116.779  17.915 -15.263  1.00 80.40      B    C  
ATOM   2906  CD  ARG B 125     117.937  18.857 -15.562  1.00 79.42      B    C  
ATOM   2907  NE  ARG B 125     119.191  18.384 -14.981  1.00 69.34      B    N  
ATOM   2908  CZ  ARG B 125     120.384  18.902 -15.254  1.00 64.19      B    C  
ATOM   2909  NH1 ARG B 125     120.496  19.910 -16.109  1.00 58.31      B    N1+
ATOM   2910  NH2 ARG B 125     121.470  18.412 -14.685  1.00 55.86      B    N  
ATOM   2911  N   ASP B 126     112.615  18.451 -17.232  1.00 92.61      B    N  
ATOM   2912  CA  ASP B 126     111.403  19.195 -17.564  1.00 92.17      B    C  
ATOM   2913  C   ASP B 126     110.162  18.420 -17.152  1.00 92.60      B    C  
ATOM   2914  O   ASP B 126     109.201  18.999 -16.610  1.00 90.18      B    O  
ATOM   2915  CB  ASP B 126     111.360  19.506 -19.056  1.00 90.57      B    C  
ATOM   2916  CG  ASP B 126     112.412  20.518 -19.469  1.00 87.17      B    C  
ATOM   2917  OD1 ASP B 126     112.923  21.241 -18.591  1.00 80.00      B    O  
ATOM   2918  OD2 ASP B 126     112.723  20.592 -20.676  1.00 79.51      B    O1-
ATOM   2919  N   ILE B 127     110.147  17.122 -17.405  1.00 93.12      B    N  
ATOM   2920  CA  ILE B 127     108.995  16.321 -17.024  1.00 93.13      B    C  
ATOM   2921  C   ILE B 127     108.904  16.233 -15.511  1.00 93.50      B    C  
ATOM   2922  O   ILE B 127     107.801  16.311 -14.939  1.00 92.02      B    O  
ATOM   2923  CB  ILE B 127     109.066  14.931 -17.675  1.00 92.43      B    C  
ATOM   2924  CG1 ILE B 127     108.908  15.043 -19.196  1.00 88.25      B    C  
ATOM   2925  CG2 ILE B 127     108.001  14.004 -17.099  1.00 87.98      B    C  
ATOM   2926  CD1 ILE B 127     109.078  13.740 -19.937  1.00 83.58      B    C  
ATOM   2927  N   THR B 128     110.013  16.103 -14.815  1.00 93.81      B    N  
ATOM   2928  CA  THR B 128     109.994  16.027 -13.362  1.00 93.88      B    C  
ATOM   2929  C   THR B 128     109.466  17.329 -12.761  1.00 94.00      B    C  
ATOM   2930  O   THR B 128     108.703  17.309 -11.790  1.00 92.16      B    O  
ATOM   2931  CB  THR B 128     111.394  15.725 -12.825  1.00 93.18      B    C  
ATOM   2932  CG2 THR B 128     111.374  15.614 -11.306  1.00 77.32      B    C  
ATOM   2933  OG1 THR B 128     111.871  14.492 -13.379  1.00 80.66      B    O  
ATOM   2934  N   ARG B 129     109.857  18.453 -13.337  1.00 93.06      B    N  
ATOM   2935  CA  ARG B 129     109.335  19.726 -12.869  1.00 92.69      B    C  
ATOM   2936  C   ARG B 129     107.826  19.808 -13.059  1.00 92.89      B    C  
ATOM   2937  O   ARG B 129     107.109  20.308 -12.179  1.00 90.49      B    O  
ATOM   2938  CB  ARG B 129     110.022  20.887 -13.601  1.00 91.16      B    C  
ATOM   2939  CG  ARG B 129     111.474  21.099 -13.208  1.00 82.13      B    C  
ATOM   2940  CD  ARG B 129     112.158  22.089 -14.136  1.00 79.68      B    C  
ATOM   2941  NE  ARG B 129     113.576  22.262 -13.823  1.00 69.41      B    N  
ATOM   2942  CZ  ARG B 129     114.444  22.900 -14.600  1.00 64.35      B    C  
ATOM   2943  NH1 ARG B 129     114.051  23.437 -15.745  1.00 58.08      B    N1+
ATOM   2944  NH2 ARG B 129     115.713  23.004 -14.230  1.00 56.30      B    N  
ATOM   2945  N   SER B 130     107.326  19.319 -14.172  1.00 93.21      B    N  
ATOM   2946  CA  SER B 130     105.887  19.323 -14.405  1.00 92.77      B    C  
ATOM   2947  C   SER B 130     105.185  18.400 -13.431  1.00 93.16      B    C  
ATOM   2948  O   SER B 130     104.104  18.731 -12.912  1.00 91.07      B    O  
ATOM   2949  CB  SER B 130     105.580  18.904 -15.844  1.00 91.53      B    C  
ATOM   2950  OG  SER B 130     106.119  19.833 -16.773  1.00 81.70      B    O  
ATOM   2951  N   GLN B 131     105.724  17.232 -13.146  1.00 93.68      B    N  
ATOM   2952  CA  GLN B 131     105.133  16.329 -12.179  1.00 93.89      B    C  
ATOM   2953  C   GLN B 131     105.114  16.944 -10.786  1.00 94.23      B    C  
ATOM   2954  O   GLN B 131     104.121  16.813 -10.054  1.00 92.53      B    O  
ATOM   2955  CB  GLN B 131     105.881  14.991 -12.159  1.00 93.22      B    C  
ATOM   2956  CG  GLN B 131     105.665  14.140 -13.395  1.00 91.57      B    C  
ATOM   2957  CD  GLN B 131     106.405  12.818 -13.332  1.00 90.94      B    C  
ATOM   2958  NE2 GLN B 131     105.730  11.744 -13.726  1.00 81.06      B    N  
ATOM   2959  OE1 GLN B 131     107.560  12.767 -12.935  1.00 83.30      B    O  
ATOM   2960  N   ASN B 132     106.205  17.617 -10.404  1.00 94.22      B    N  
ATOM   2961  CA  ASN B 132     106.245  18.263  -9.101  1.00 94.26      B    C  
ATOM   2962  C   ASN B 132     105.249  19.408  -9.026  1.00 94.30      B    C  
ATOM   2963  O   ASN B 132     104.637  19.640  -7.980  1.00 92.18      B    O  
ATOM   2964  CB  ASN B 132     107.651  18.776  -8.810  1.00 93.71      B    C  
ATOM   2965  CG  ASN B 132     108.656  17.657  -8.607  1.00 90.84      B    C  
ATOM   2966  ND2 ASN B 132     109.926  17.966  -8.788  1.00 81.30      B    N  
ATOM   2967  OD1 ASN B 132     108.294  16.530  -8.281  1.00 82.40      B    O  
ATOM   2968  N   ALA B 133     105.038  20.125 -10.128  1.00 93.63      B    N  
ATOM   2969  CA  ALA B 133     104.045  21.195 -10.143  1.00 93.22      B    C  
ATOM   2970  C   ALA B 133     102.650  20.633  -9.952  1.00 93.69      B    C  
ATOM   2971  O   ALA B 133     101.835  21.215  -9.222  1.00 91.22      B    O  
ATOM   2972  CB  ALA B 133     104.131  21.965 -11.452  1.00 91.87      B    C  
ATOM   2973  N   LEU B 134     102.329  19.512 -10.574  1.00 93.49      B    N  
ATOM   2974  CA  LEU B 134     101.040  18.882 -10.379  1.00 93.30      B    C  
ATOM   2975  C   LEU B 134     100.887  18.382  -8.950  1.00 93.80      B    C  
ATOM   2976  O   LEU B 134      99.804  18.500  -8.363  1.00 91.89      B    O  
ATOM   2977  CB  LEU B 134     100.856  17.734 -11.366  1.00 92.82      B    C  
ATOM   2978  CG  LEU B 134     100.711  18.122 -12.847  1.00 92.02      B    C  
ATOM   2979  CD1 LEU B 134     100.788  16.896 -13.738  1.00 84.73      B    C  
ATOM   2980  CD2 LEU B 134      99.397  18.864 -13.068  1.00 84.43      B    C  
ATOM   2981  N   SER B 135     101.932  17.833  -8.374  1.00 94.26      B    N  
ATOM   2982  CA  SER B 135     101.863  17.381  -6.988  1.00 94.11      B    C  
ATOM   2983  C   SER B 135     101.643  18.544  -6.043  1.00 94.23      B    C  
ATOM   2984  O   SER B 135     100.831  18.458  -5.116  1.00 91.57      B    O  
ATOM   2985  CB  SER B 135     103.140  16.626  -6.624  1.00 92.97      B    C  
ATOM   2986  OG  SER B 135     103.289  15.453  -7.412  1.00 81.66      B    O  
ATOM   2987  N   ARG B 136     102.341  19.630  -6.260  1.00 93.80      B    N  
ATOM   2988  CA  ARG B 136     102.145  20.813  -5.427  1.00 93.72      B    C  
ATOM   2989  C   ARG B 136     100.739  21.367  -5.582  1.00 94.03      B    C  
ATOM   2990  O   ARG B 136     100.142  21.829  -4.603  1.00 91.38      B    O  
ATOM   2991  CB  ARG B 136     103.168  21.889  -5.785  1.00 92.20      B    C  
ATOM   2992  CG  ARG B 136     104.589  21.616  -5.329  1.00 82.14      B    C  
ATOM   2993  CD  ARG B 136     105.465  22.849  -5.461  1.00 80.31      B    C  
ATOM   2994  NE  ARG B 136     105.576  23.305  -6.837  1.00 70.04      B    N  
ATOM   2995  CZ  ARG B 136     106.522  22.905  -7.692  1.00 64.09      B    C  
ATOM   2996  NH1 ARG B 136     107.440  22.032  -7.320  1.00 57.32      B    N1+
ATOM   2997  NH2 ARG B 136     106.539  23.377  -8.936  1.00 55.79      B    N  
ATOM   2998  N   TYR B 137     100.204  21.338  -6.798  1.00 93.51      B    N  
ATOM   2999  CA  TYR B 137      98.868  21.859  -7.038  1.00 93.41      B    C  
ATOM   3000  C   TYR B 137      97.835  21.125  -6.201  1.00 93.74      B    C  
ATOM   3001  O   TYR B 137      96.991  21.749  -5.550  1.00 91.61      B    O  
ATOM   3002  CB  TYR B 137      98.544  21.753  -8.528  1.00 92.92      B    C  
ATOM   3003  CG  TYR B 137      97.127  22.131  -8.892  1.00 93.09      B    C  
ATOM   3004  CD1 TYR B 137      96.584  23.336  -8.506  1.00 86.15      B    C  
ATOM   3005  CD2 TYR B 137      96.343  21.271  -9.648  1.00 87.05      B    C  
ATOM   3006  CE1 TYR B 137      95.292  23.677  -8.842  1.00 86.28      B    C  
ATOM   3007  CE2 TYR B 137      95.051  21.606  -9.991  1.00 86.50      B    C  
ATOM   3008  CZ  TYR B 137      94.523  22.810  -9.580  1.00 90.04      B    C  
ATOM   3009  OH  TYR B 137      93.239  23.151  -9.912  1.00 88.82      B    O  
ATOM   3010  N   ASP B 138      97.903  19.815  -6.158  1.00 93.24      B    N  
ATOM   3011  CA  ASP B 138      96.939  19.040  -5.396  1.00 92.74      B    C  
ATOM   3012  C   ASP B 138      97.199  19.140  -3.901  1.00 92.87      B    C  
ATOM   3013  O   ASP B 138      96.248  19.188  -3.111  1.00 89.86      B    O  
ATOM   3014  CB  ASP B 138      96.951  17.580  -5.840  1.00 91.60      B    C  
ATOM   3015  CG  ASP B 138      95.849  16.761  -5.207  1.00 89.93      B    C  
ATOM   3016  OD1 ASP B 138      94.670  17.078  -5.428  1.00 81.64      B    O  
ATOM   3017  OD2 ASP B 138      96.161  15.794  -4.483  1.00 80.91      B    O1-
ATOM   3018  N   ARG B 139      98.433  19.189  -3.490  1.00 93.40      B    N  
ATOM   3019  CA  ARG B 139      98.778  19.150  -2.066  1.00 93.49      B    C  
ATOM   3020  C   ARG B 139      98.666  20.508  -1.389  1.00 93.35      B    C  
ATOM   3021  O   ARG B 139      98.360  20.569  -0.196  1.00 89.54      B    O  
ATOM   3022  CB  ARG B 139     100.198  18.612  -1.877  1.00 92.05      B    C  
ATOM   3023  CG  ARG B 139     100.368  17.151  -2.259  1.00 86.82      B    C  
ATOM   3024  CD  ARG B 139     101.829  16.742  -2.253  1.00 86.23      B    C  
ATOM   3025  NE  ARG B 139     102.017  15.353  -2.681  1.00 78.88      B    N  
ATOM   3026  CZ  ARG B 139     103.204  14.794  -2.928  1.00 73.48      B    C  
ATOM   3027  NH1 ARG B 139     104.312  15.495  -2.776  1.00 66.66      B    N1+
ATOM   3028  NH2 ARG B 139     103.274  13.537  -3.321  1.00 66.16      B    N  
ATOM   3029  N   THR B 140      98.902  21.585  -2.112  1.00 93.69      B    N  
ATOM   3030  CA  THR B 140      98.959  22.905  -1.502  1.00 93.05      B    C  
ATOM   3031  C   THR B 140      97.776  23.786  -1.881  1.00 93.09      B    C  
ATOM   3032  O   THR B 140      97.430  24.684  -1.100  1.00 88.09      B    O  
ATOM   3033  CB  THR B 140     100.251  23.626  -1.881  1.00 91.12      B    C  
ATOM   3034  CG2 THR B 140     101.463  22.802  -1.472  1.00 77.97      B    C  
ATOM   3035  OG1 THR B 140     100.283  23.855  -3.298  1.00 80.06      B    O  
ATOM   3036  N   GLU B 141      97.160  23.572  -3.027  1.00 92.07      B    N  
ATOM   3037  CA  GLU B 141      96.048  24.407  -3.460  1.00 91.08      B    C  
ATOM   3038  C   GLU B 141      94.698  23.753  -3.224  1.00 91.58      B    C  
ATOM   3039  O   GLU B 141      93.725  24.448  -2.900  1.00 87.76      B    O  
ATOM   3040  CB  GLU B 141      96.193  24.780  -4.928  1.00 88.88      B    C  
ATOM   3041  CG  GLU B 141      97.469  25.551  -5.256  1.00 80.99      B    C  
ATOM   3042  CD  GLU B 141      97.511  26.033  -6.691  1.00 76.70      B    C  
ATOM   3043  OE1 GLU B 141      96.437  26.291  -7.263  1.00 68.91      B    O  
ATOM   3044  OE2 GLU B 141      98.616  26.147  -7.240  1.00 68.93      B    O1-
ATOM   3045  N   ILE B 142      94.605  22.451  -3.372  1.00 92.07      B    N  
ATOM   3046  CA  ILE B 142      93.335  21.752  -3.270  1.00 92.17      B    C  
ATOM   3047  C   ILE B 142      93.179  21.119  -1.886  1.00 92.35      B    C  
ATOM   3048  O   ILE B 142      92.139  21.299  -1.239  1.00 89.66      B    O  
ATOM   3049  CB  ILE B 142      93.204  20.686  -4.375  1.00 91.19      B    C  
ATOM   3050  CG1 ILE B 142      93.216  21.350  -5.757  1.00 85.60      B    C  
ATOM   3051  CG2 ILE B 142      91.922  19.874  -4.177  1.00 84.26      B    C  
ATOM   3052  CD1 ILE B 142      93.146  20.369  -6.914  1.00 79.44      B    C  
ATOM   3053  N   ALA B 143      94.149  20.395  -1.427  1.00 91.94      B    N  
ATOM   3054  CA  ALA B 143      94.022  19.643  -0.179  1.00 91.56      B    C  
ATOM   3055  C   ALA B 143      93.692  20.522   1.023  1.00 92.03      B    C  
ATOM   3056  O   ALA B 143      92.850  20.125   1.836  1.00 88.67      B    O  
ATOM   3057  CB  ALA B 143      95.291  18.840   0.085  1.00 90.05      B    C  
ATOM   3058  N   PRO B 144      94.261  21.693   1.198  1.00 92.31      B    N  
ATOM   3059  CA  PRO B 144      93.957  22.476   2.410  1.00 91.52      B    C  
ATOM   3060  C   PRO B 144      92.506  22.921   2.506  1.00 91.80      B    C  
ATOM   3061  O   PRO B 144      91.981  23.067   3.611  1.00 87.60      B    O  
ATOM   3062  CB  PRO B 144      94.905  23.667   2.305  1.00 89.97      B    C  
ATOM   3063  CG  PRO B 144      96.004  23.202   1.422  1.00 87.43      B    C  
ATOM   3064  CD  PRO B 144      95.354  22.285   0.434  1.00 90.74      B    C  
ATOM   3065  N   GLN B 145      91.871  23.155   1.393  1.00 92.80      B    N  
ATOM   3066  CA  GLN B 145      90.494  23.609   1.381  1.00 92.22      B    C  
ATOM   3067  C   GLN B 145      89.508  22.499   1.035  1.00 93.33      B    C  
ATOM   3068  O   GLN B 145      88.314  22.778   0.897  1.00 90.82      B    O  
ATOM   3069  CB  GLN B 145      90.326  24.767   0.390  1.00 89.44      B    C  
ATOM   3070  CG  GLN B 145      90.660  24.403  -1.052  1.00 81.78      B    C  
ATOM   3071  CD  GLN B 145      90.497  25.570  -2.011  1.00 80.40      B    C  
ATOM   3072  NE2 GLN B 145      90.973  25.385  -3.227  1.00 70.07      B    N  
ATOM   3073  OE1 GLN B 145      89.954  26.611  -1.657  1.00 71.84      B    O  
ATOM   3074  N   TRP B 146      89.959  21.270   0.885  1.00 93.43      B    N  
ATOM   3075  CA  TRP B 146      89.090  20.194   0.450  1.00 93.96      B    C  
ATOM   3076  C   TRP B 146      88.055  19.843   1.505  1.00 94.08      B    C  
ATOM   3077  O   TRP B 146      86.866  19.721   1.199  1.00 91.60      B    O  
ATOM   3078  CB  TRP B 146      89.918  18.959   0.092  1.00 93.40      B    C  
ATOM   3079  CG  TRP B 146      89.087  17.755  -0.209  1.00 93.78      B    C  
ATOM   3080  CD1 TRP B 146      88.786  16.731   0.627  1.00 89.49      B    C  
ATOM   3081  CD2 TRP B 146      88.431  17.456  -1.454  1.00 92.29      B    C  
ATOM   3082  CE2 TRP B 146      87.759  16.226  -1.292  1.00 91.88      B    C  
ATOM   3083  CE3 TRP B 146      88.361  18.118  -2.679  1.00 91.54      B    C  
ATOM   3084  NE1 TRP B 146      87.991  15.805  -0.008  1.00 90.25      B    N  
ATOM   3085  CZ2 TRP B 146      87.013  15.639  -2.313  1.00 91.65      B    C  
ATOM   3086  CZ3 TRP B 146      87.619  17.529  -3.699  1.00 88.08      B    C  
ATOM   3087  CH2 TRP B 146      86.968  16.320  -3.495  1.00 88.77      B    C  
ATOM   3088  N   ASP B 147      88.467  19.692   2.736  1.00 92.39      B    N  
ATOM   3089  CA  ASP B 147      87.565  19.211   3.775  1.00 91.65      B    C  
ATOM   3090  C   ASP B 147      86.455  20.211   4.049  1.00 92.17      B    C  
ATOM   3091  O   ASP B 147      85.284  19.831   4.170  1.00 88.42      B    O  
ATOM   3092  CB  ASP B 147      88.342  18.921   5.058  1.00 89.68      B    C  
ATOM   3093  CG  ASP B 147      87.474  18.293   6.123  1.00 86.63      B    C  
ATOM   3094  OD1 ASP B 147      87.191  17.086   6.030  1.00 77.57      B    O  
ATOM   3095  OD2 ASP B 147      87.071  19.008   7.063  1.00 76.48      B    O1-
ATOM   3096  N   GLN B 148      86.806  21.499   4.137  1.00 93.16      B    N  
ATOM   3097  CA  GLN B 148      85.805  22.510   4.423  1.00 92.89      B    C  
ATOM   3098  C   GLN B 148      84.844  22.715   3.264  1.00 93.53      B    C  
ATOM   3099  O   GLN B 148      83.763  23.287   3.465  1.00 90.81      B    O  
ATOM   3100  CB  GLN B 148      86.483  23.833   4.794  1.00 91.07      B    C  
ATOM   3101  CG  GLN B 148      87.478  24.330   3.768  1.00 81.04      B    C  
ATOM   3102  CD  GLN B 148      88.262  25.545   4.253  1.00 76.10      B    C  
ATOM   3103  NE2 GLN B 148      89.299  25.905   3.522  1.00 63.03      B    N  
ATOM   3104  OE1 GLN B 148      87.938  26.138   5.281  1.00 65.66      B    O  
ATOM   3105  N   LEU B 149      85.216  22.293   2.075  1.00 93.45      B    N  
ATOM   3106  CA  LEU B 149      84.311  22.348   0.940  1.00 93.67      B    C  
ATOM   3107  C   LEU B 149      83.516  21.057   0.788  1.00 94.08      B    C  
ATOM   3108  O   LEU B 149      82.329  21.101   0.443  1.00 91.74      B    O  
ATOM   3109  CB  LEU B 149      85.095  22.616  -0.347  1.00 93.27      B    C  
ATOM   3110  CG  LEU B 149      85.727  24.001  -0.497  1.00 92.29      B    C  
ATOM   3111  CD1 LEU B 149      86.678  24.028  -1.694  1.00 85.64      B    C  
ATOM   3112  CD2 LEU B 149      84.658  25.065  -0.646  1.00 85.20      B    C  
ATOM   3113  N   GLU B 150      84.135  19.921   1.047  1.00 93.27      B    N  
ATOM   3114  CA  GLU B 150      83.480  18.629   0.865  1.00 92.69      B    C  
ATOM   3115  C   GLU B 150      82.580  18.276   2.038  1.00 93.14      B    C  
ATOM   3116  O   GLU B 150      81.559  17.608   1.840  1.00 91.45      B    O  
ATOM   3117  CB  GLU B 150      84.529  17.549   0.657  1.00 90.82      B    C  
ATOM   3118  CG  GLU B 150      83.976  16.187   0.250  1.00 86.66      B    C  
ATOM   3119  CD  GLU B 150      83.794  15.266   1.442  1.00 84.42      B    C  
ATOM   3120  OE1 GLU B 150      84.116  15.675   2.574  1.00 76.30      B    O  
ATOM   3121  OE2 GLU B 150      83.329  14.131   1.238  1.00 77.10      B    O1-
ATOM   3122  N   ARG B 151      82.907  18.706   3.239  1.00 93.83      B    N  
ATOM   3123  CA  ARG B 151      82.109  18.361   4.411  1.00 93.73      B    C  
ATOM   3124  C   ARG B 151      80.678  18.893   4.317  1.00 94.17      B    C  
ATOM   3125  O   ARG B 151      79.736  18.125   4.545  1.00 92.39      B    O  
ATOM   3126  CB  ARG B 151      82.793  18.862   5.679  1.00 92.22      B    C  
ATOM   3127  CG  ARG B 151      82.029  18.564   6.960  1.00 86.19      B    C  
ATOM   3128  CD  ARG B 151      82.867  18.943   8.189  1.00 84.05      B    C  
ATOM   3129  NE  ARG B 151      83.291  20.347   8.142  1.00 74.90      B    N  
ATOM   3130  CZ  ARG B 151      84.212  20.872   8.946  1.00 69.61      B    C  
ATOM   3131  NH1 ARG B 151      84.814  20.132   9.856  1.00 62.60      B    N1+
ATOM   3132  NH2 ARG B 151      84.538  22.153   8.821  1.00 61.24      B    N  
ATOM   3133  N   PRO B 152      80.451  20.172   4.011  1.00 94.01      B    N  
ATOM   3134  CA  PRO B 152      79.056  20.626   3.896  1.00 94.07      B    C  
ATOM   3135  C   PRO B 152      78.313  19.939   2.761  1.00 94.74      B    C  
ATOM   3136  O   PRO B 152      77.097  19.749   2.857  1.00 92.52      B    O  
ATOM   3137  CB  PRO B 152      79.184  22.130   3.661  1.00 92.49      B    C  
ATOM   3138  CG  PRO B 152      80.558  22.314   3.135  1.00 89.43      B    C  
ATOM   3139  CD  PRO B 152      81.394  21.272   3.818  1.00 92.57      B    C  
ATOM   3140  N   ALA B 153      79.028  19.578   1.689  1.00 94.35      B    N  
ATOM   3141  CA  ALA B 153      78.365  18.855   0.616  1.00 94.30      B    C  
ATOM   3142  C   ALA B 153      77.937  17.469   1.077  1.00 94.89      B    C  
ATOM   3143  O   ALA B 153      76.832  17.023   0.765  1.00 93.02      B    O  
ATOM   3144  CB  ALA B 153      79.280  18.755  -0.599  1.00 93.53      B    C  
ATOM   3145  N   ALA B 154      78.793  16.780   1.828  1.00 94.65      B    N  
ATOM   3146  CA  ALA B 154      78.421  15.478   2.361  1.00 94.45      B    C  
ATOM   3147  C   ALA B 154      77.301  15.605   3.381  1.00 94.78      B    C  
ATOM   3148  O   ALA B 154      76.415  14.747   3.456  1.00 92.89      B    O  
ATOM   3149  CB  ALA B 154      79.641  14.803   2.984  1.00 93.50      B    C  
ATOM   3150  N   GLN B 155      77.311  16.673   4.182  1.00 94.98      B    N  
ATOM   3151  CA  GLN B 155      76.238  16.907   5.131  1.00 94.89      B    C  
ATOM   3152  C   GLN B 155      74.922  17.182   4.413  1.00 95.20      B    C  
ATOM   3153  O   GLN B 155      73.851  16.822   4.909  1.00 93.72      B    O  
ATOM   3154  CB  GLN B 155      76.592  18.066   6.054  1.00 93.91      B    C  
ATOM   3155  CG  GLN B 155      77.717  17.766   7.031  1.00 88.36      B    C  
ATOM   3156  CD  GLN B 155      78.117  18.971   7.854  1.00 84.44      B    C  
ATOM   3157  NE2 GLN B 155      78.868  18.730   8.923  1.00 71.11      B    N  
ATOM   3158  OE1 GLN B 155      77.765  20.106   7.529  1.00 75.35      B    O  
ATOM   3159  N   ARG B 156      74.970  17.821   3.257  1.00 95.74      B    N  
ATOM   3160  CA  ARG B 156      73.772  18.050   2.457  1.00 96.07      B    C  
ATOM   3161  C   ARG B 156      73.177  16.738   1.984  1.00 96.25      B    C  
ATOM   3162  O   ARG B 156      71.956  16.566   1.999  1.00 95.25      B    O  
ATOM   3163  CB  ARG B 156      74.107  18.952   1.272  1.00 95.67      B    C  
ATOM   3164  CG  ARG B 156      72.945  19.171   0.308  1.00 94.17      B    C  
ATOM   3165  CD  ARG B 156      71.763  19.852   0.977  1.00 91.97      B    C  
ATOM   3166  NE  ARG B 156      70.703  20.150   0.019  1.00 89.96      B    N  
ATOM   3167  CZ  ARG B 156      69.554  20.737   0.343  1.00 87.89      B    C  
ATOM   3168  NH1 ARG B 156      69.299  21.074   1.607  1.00 81.19      B    N1+
ATOM   3169  NH2 ARG B 156      68.652  20.966  -0.591  1.00 85.72      B    N  
ATOM   3170  N   ALA B 157      74.052  15.803   1.570  1.00 95.50      B    N  
ATOM   3171  CA  ALA B 157      73.552  14.501   1.146  1.00 95.16      B    C  
ATOM   3172  C   ALA B 157      72.853  13.792   2.300  1.00 95.31      B    C  
ATOM   3173  O   ALA B 157      71.787  13.192   2.112  1.00 93.78      B    O  
ATOM   3174  CB  ALA B 157      74.695  13.650   0.613  1.00 94.48      B    C  
ATOM   3175  N   LEU B 158      73.406  13.849   3.493  1.00 95.10      B    N  
ATOM   3176  CA  LEU B 158      72.760  13.256   4.663  1.00 95.17      B    C  
ATOM   3177  C   LEU B 158      71.448  13.952   4.968  1.00 95.37      B    C  
ATOM   3178  O   LEU B 158      70.446  13.300   5.304  1.00 94.10      B    O  
ATOM   3179  CB  LEU B 158      73.698  13.320   5.860  1.00 94.60      B    C  
ATOM   3180  CG  LEU B 158      73.112  12.902   7.214  1.00 93.34      B    C  
ATOM   3181  CD1 LEU B 158      72.660  11.457   7.184  1.00 85.08      B    C  
ATOM   3182  CD2 LEU B 158      74.128  13.124   8.324  1.00 84.91      B    C  
ATOM   3183  N   ARG B 159      71.419  15.273   4.859  1.00 95.65      B    N  
ATOM   3184  CA  ARG B 159      70.201  16.021   5.140  1.00 95.73      B    C  
ATOM   3185  C   ARG B 159      69.098  15.672   4.157  1.00 95.98      B    C  
ATOM   3186  O   ARG B 159      67.926  15.615   4.533  1.00 94.47      B    O  
ATOM   3187  CB  ARG B 159      70.484  17.518   5.110  1.00 94.82      B    C  
ATOM   3188  CG  ARG B 159      69.275  18.388   5.402  1.00 86.04      B    C  
ATOM   3189  CD  ARG B 159      69.691  19.847   5.557  1.00 83.67      B    C  
ATOM   3190  NE  ARG B 159      70.536  20.041   6.737  1.00 75.58      B    N  
ATOM   3191  CZ  ARG B 159      71.153  21.190   7.040  1.00 70.07      B    C  
ATOM   3192  NH1 ARG B 159      71.027  22.234   6.242  1.00 61.71      B    N1+
ATOM   3193  NH2 ARG B 159      71.899  21.276   8.126  1.00 63.94      B    N  
ATOM   3194  N   LEU B 160      69.452  15.439   2.907  1.00 96.18      B    N  
ATOM   3195  CA  LEU B 160      68.454  15.052   1.923  1.00 96.03      B    C  
ATOM   3196  C   LEU B 160      67.897  13.675   2.215  1.00 95.90      B    C  
ATOM   3197  O   LEU B 160      66.698  13.433   2.027  1.00 94.70      B    O  
ATOM   3198  CB  LEU B 160      69.057  15.117   0.517  1.00 95.89      B    C  
ATOM   3199  CG  LEU B 160      69.361  16.517  -0.009  1.00 95.40      B    C  
ATOM   3200  CD1 LEU B 160      70.196  16.446  -1.271  1.00 90.09      B    C  
ATOM   3201  CD2 LEU B 160      68.075  17.287  -0.251  1.00 89.77      B    C  
ATOM   3202  N   SER B 161      68.751  12.755   2.672  1.00 95.60      B    N  
ATOM   3203  CA  SER B 161      68.246  11.450   3.094  1.00 95.07      B    C  
ATOM   3204  C   SER B 161      67.296  11.592   4.273  1.00 95.28      B    C  
ATOM   3205  O   SER B 161      66.242  10.952   4.319  1.00 93.54      B    O  
ATOM   3206  CB  SER B 161      69.403  10.528   3.452  1.00 93.84      B    C  
ATOM   3207  OG  SER B 161      70.191  10.224   2.318  1.00 80.19      B    O  
ATOM   3208  N   GLN B 162      67.652  12.442   5.230  1.00 95.30      B    N  
ATOM   3209  CA  GLN B 162      66.783  12.676   6.369  1.00 95.20      B    C  
ATOM   3210  C   GLN B 162      65.502  13.383   5.955  1.00 95.45      B    C  
ATOM   3211  O   GLN B 162      64.439  13.128   6.529  1.00 94.19      B    O  
ATOM   3212  CB  GLN B 162      67.523  13.487   7.432  1.00 94.63      B    C  
ATOM   3213  CG  GLN B 162      68.684  12.750   8.081  1.00 91.83      B    C  
ATOM   3214  CD  GLN B 162      69.519  13.640   8.984  1.00 90.35      B    C  
ATOM   3215  NE2 GLN B 162      70.255  13.021   9.901  1.00 80.84      B    N  
ATOM   3216  OE1 GLN B 162      69.505  14.857   8.844  1.00 84.28      B    O  
ATOM   3217  N   ALA B 163      65.563  14.256   4.958  1.00 95.98      B    N  
ATOM   3218  CA  ALA B 163      64.371  14.933   4.473  1.00 95.97      B    C  
ATOM   3219  C   ALA B 163      63.402  13.942   3.839  1.00 96.13      B    C  
ATOM   3220  O   ALA B 163      62.189  14.038   4.031  1.00 94.56      B    O  
ATOM   3221  CB  ALA B 163      64.754  16.015   3.465  1.00 95.33      B    C  
ATOM   3222  N   ALA B 164      63.929  12.988   3.085  1.00 95.66      B    N  
ATOM   3223  CA  ALA B 164      63.069  11.959   2.511  1.00 95.39      B    C  
ATOM   3224  C   ALA B 164      62.424  11.117   3.598  1.00 95.49      B    C  
ATOM   3225  O   ALA B 164      61.244  10.761   3.497  1.00 93.63      B    O  
ATOM   3226  CB  ALA B 164      63.875  11.079   1.556  1.00 94.68      B    C  
ATOM   3227  N   GLN B 165      63.169  10.792   4.647  1.00 95.28      B    N  
ATOM   3228  CA  GLN B 165      62.598  10.041   5.760  1.00 94.96      B    C  
ATOM   3229  C   GLN B 165      61.583  10.869   6.527  1.00 95.20      B    C  
ATOM   3230  O   GLN B 165      60.556  10.341   6.970  1.00 94.16      B    O  
ATOM   3231  CB  GLN B 165      63.707   9.561   6.691  1.00 94.04      B    C  
ATOM   3232  CG  GLN B 165      63.219   8.772   7.904  1.00 90.75      B    C  
ATOM   3233  CD  GLN B 165      62.544   7.463   7.534  1.00 89.30      B    C  
ATOM   3234  NE2 GLN B 165      61.772   6.916   8.469  1.00 77.87      B    N  
ATOM   3235  OE1 GLN B 165      62.708   6.954   6.430  1.00 81.73      B    O  
ATOM   3236  N   GLN B 166      61.822  12.166   6.690  1.00 95.73      B    N  
ATOM   3237  CA  GLN B 166      60.879  13.032   7.382  1.00 95.62      B    C  
ATOM   3238  C   GLN B 166      59.558  13.124   6.632  1.00 95.93      B    C  
ATOM   3239  O   GLN B 166      58.492  13.202   7.255  1.00 94.33      B    O  
ATOM   3240  CB  GLN B 166      61.482  14.426   7.564  1.00 94.63      B    C  
ATOM   3241  CG  GLN B 166      62.442  14.536   8.725  1.00 87.96      B    C  
ATOM   3242  CD  GLN B 166      61.756  14.387  10.069  1.00 82.46      B    C  
ATOM   3243  NE2 GLN B 166      61.136  15.458  10.530  1.00 68.53      B    N  
ATOM   3244  OE1 GLN B 166      61.767  13.319  10.660  1.00 72.88      B    O  
ATOM   3245  N   MET B 167      59.599  13.109   5.309  1.00 95.93      B    N  
ATOM   3246  CA  MET B 167      58.365  13.101   4.525  1.00 96.02      B    C  
ATOM   3247  C   MET B 167      57.515  11.886   4.872  1.00 96.11      B    C  
ATOM   3248  O   MET B 167      56.286  11.971   4.897  1.00 94.50      B    O  
ATOM   3249  CB  MET B 167      58.686  13.122   3.037  1.00 95.33      B    C  
ATOM   3250  CG  MET B 167      57.470  13.047   2.131  1.00 90.94      B    C  
ATOM   3251  SD  MET B 167      56.348  14.436   2.367  1.00 88.34      B    S  
ATOM   3252  CE  MET B 167      57.245  15.734   1.541  1.00 80.69      B    C  
ATOM   3253  N   PHE B 168      58.140  10.759   5.157  1.00 95.66      B    N  
ATOM   3254  CA  PHE B 168      57.393   9.574   5.562  1.00 95.52      B    C  
ATOM   3255  C   PHE B 168      56.845   9.711   6.976  1.00 95.77      B    C  
ATOM   3256  O   PHE B 168      55.685   9.379   7.231  1.00 94.58      B    O  
ATOM   3257  CB  PHE B 168      58.286   8.334   5.456  1.00 95.14      B    C  
ATOM   3258  CG  PHE B 168      57.753   7.130   6.175  1.00 95.26      B    C  
ATOM   3259  CD1 PHE B 168      56.736   6.374   5.633  1.00 91.26      B    C  
ATOM   3260  CD2 PHE B 168      58.276   6.752   7.404  1.00 91.93      B    C  
ATOM   3261  CE1 PHE B 168      56.240   5.265   6.292  1.00 91.20      B    C  
ATOM   3262  CE2 PHE B 168      57.788   5.647   8.073  1.00 91.29      B    C  
ATOM   3263  CZ  PHE B 168      56.770   4.903   7.519  1.00 93.06      B    C  
ATOM   3264  N   VAL B 169      57.668  10.219   7.896  1.00 95.80      B    N  
ATOM   3265  CA  VAL B 169      57.281  10.237   9.298  1.00 95.69      B    C  
ATOM   3266  C   VAL B 169      56.212  11.293   9.556  1.00 95.85      B    C  
ATOM   3267  O   VAL B 169      55.134  10.992  10.080  1.00 93.55      B    O  
ATOM   3268  CB  VAL B 169      58.506  10.454  10.205  1.00 94.18      B    C  
ATOM   3269  CG1 VAL B 169      58.081  10.619  11.658  1.00 85.64      B    C  
ATOM   3270  CG2 VAL B 169      59.475   9.294  10.070  1.00 84.39      B    C  
ATOM   3271  N   VAL B 170      56.487  12.538   9.205  1.00 96.06      B    N  
ATOM   3272  CA  VAL B 170      55.580  13.636   9.522  1.00 95.99      B    C  
ATOM   3273  C   VAL B 170      54.591  13.912   8.404  1.00 95.92      B    C  
ATOM   3274  O   VAL B 170      53.679  14.721   8.589  1.00 91.88      B    O  
ATOM   3275  CB  VAL B 170      56.354  14.927   9.863  1.00 94.36      B    C  
ATOM   3276  CG1 VAL B 170      57.366  14.664  10.967  1.00 85.17      B    C  
ATOM   3277  CG2 VAL B 170      57.044  15.489   8.626  1.00 83.92      B    C  
ATOM   3278  N   GLY B 171      54.774  13.268   7.272  1.00 95.17      B    N  
ATOM   3279  CA  GLY B 171      53.861  13.465   6.165  1.00 95.26      B    C  
ATOM   3280  C   GLY B 171      52.949  12.282   5.933  1.00 96.03      B    C  
ATOM   3281  O   GLY B 171      51.749  12.339   6.205  1.00 93.85      B    O  
ATOM   3282  N   GLN B 172      53.523  11.191   5.440  1.00 96.25      B    N  
ATOM   3283  CA  GLN B 172      52.714  10.033   5.072  1.00 96.33      B    C  
ATOM   3284  C   GLN B 172      52.081   9.370   6.282  1.00 96.56      B    C  
ATOM   3285  O   GLN B 172      50.887   9.069   6.280  1.00 95.42      B    O  
ATOM   3286  CB  GLN B 172      53.565   9.034   4.289  1.00 95.74      B    C  
ATOM   3287  CG  GLN B 172      54.012   9.526   2.927  1.00 94.49      B    C  
ATOM   3288  CD  GLN B 172      54.745   8.454   2.134  1.00 94.51      B    C  
ATOM   3289  NE2 GLN B 172      54.560   8.460   0.829  1.00 85.54      B    N  
ATOM   3290  OE1 GLN B 172      55.463   7.633   2.702  1.00 87.19      B    O  
ATOM   3291  N   VAL B 173      52.850   9.115   7.330  1.00 96.33      B    N  
ATOM   3292  CA  VAL B 173      52.325   8.411   8.491  1.00 96.20      B    C  
ATOM   3293  C   VAL B 173      51.247   9.232   9.185  1.00 96.41      B    C  
ATOM   3294  O   VAL B 173      50.223   8.693   9.626  1.00 94.93      B    O  
ATOM   3295  CB  VAL B 173      53.465   8.059   9.474  1.00 95.06      B    C  
ATOM   3296  CG1 VAL B 173      52.915   7.533  10.791  1.00 88.00      B    C  
ATOM   3297  CG2 VAL B 173      54.398   7.033   8.844  1.00 87.37      B    C  
ATOM   3298  N   VAL B 174      51.429  10.529   9.278  1.00 96.65      B    N  
ATOM   3299  CA  VAL B 174      50.448  11.391   9.932  1.00 96.58      B    C  
ATOM   3300  C   VAL B 174      49.137  11.377   9.161  1.00 96.48      B    C  
ATOM   3301  O   VAL B 174      48.059  11.232   9.742  1.00 94.85      B    O  
ATOM   3302  CB  VAL B 174      50.999  12.818  10.083  1.00 95.72      B    C  
ATOM   3303  CG1 VAL B 174      49.907  13.772  10.527  1.00 88.44      B    C  
ATOM   3304  CG2 VAL B 174      52.142  12.826  11.076  1.00 87.42      B    C  
ATOM   3305  N   GLN B 175      49.223  11.527   7.853  1.00 96.06      B    N  
ATOM   3306  CA  GLN B 175      48.005  11.546   7.055  1.00 96.02      B    C  
ATOM   3307  C   GLN B 175      47.333  10.174   7.031  1.00 96.30      B    C  
ATOM   3308  O   GLN B 175      46.102  10.083   7.049  1.00 95.27      B    O  
ATOM   3309  CB  GLN B 175      48.308  12.016   5.635  1.00 95.24      B    C  
ATOM   3310  CG  GLN B 175      47.086  12.391   4.819  1.00 91.31      B    C  
ATOM   3311  CD  GLN B 175      46.376  13.635   5.352  1.00 91.55      B    C  
ATOM   3312  NE2 GLN B 175      45.349  14.071   4.643  1.00 80.73      B    N  
ATOM   3313  OE1 GLN B 175      46.745  14.184   6.389  1.00 83.96      B    O  
ATOM   3314  N   TYR B 176      48.106   9.103   6.989  1.00 96.51      B    N  
ATOM   3315  CA  TYR B 176      47.535   7.766   7.084  1.00 96.65      B    C  
ATOM   3316  C   TYR B 176      46.832   7.564   8.424  1.00 96.52      B    C  
ATOM   3317  O   TYR B 176      45.759   6.956   8.487  1.00 95.58      B    O  
ATOM   3318  CB  TYR B 176      48.628   6.716   6.884  1.00 96.40      B    C  
ATOM   3319  CG  TYR B 176      48.143   5.299   7.059  1.00 96.31      B    C  
ATOM   3320  CD1 TYR B 176      47.553   4.606   6.004  1.00 92.95      B    C  
ATOM   3321  CD2 TYR B 176      48.277   4.636   8.272  1.00 92.97      B    C  
ATOM   3322  CE1 TYR B 176      47.107   3.305   6.154  1.00 92.34      B    C  
ATOM   3323  CE2 TYR B 176      47.833   3.344   8.431  1.00 92.45      B    C  
ATOM   3324  CZ  TYR B 176      47.250   2.687   7.373  1.00 93.82      B    C  
ATOM   3325  OH  TYR B 176      46.807   1.393   7.531  1.00 92.44      B    O  
ATOM   3326  N   GLY B 177      47.424   8.078   9.491  1.00 96.10      B    N  
ATOM   3327  CA  GLY B 177      46.791   7.989  10.791  1.00 95.83      B    C  
ATOM   3328  C   GLY B 177      45.487   8.751  10.852  1.00 96.02      B    C  
ATOM   3329  O   GLY B 177      44.514   8.290  11.450  1.00 94.53      B    O  
ATOM   3330  N   ARG B 178      45.446   9.915  10.217  1.00 96.48      B    N  
ATOM   3331  CA  ARG B 178      44.203  10.682  10.149  1.00 96.07      B    C  
ATOM   3332  C   ARG B 178      43.128   9.913   9.393  1.00 95.90      B    C  
ATOM   3333  O   ARG B 178      41.957   9.926   9.791  1.00 94.43      B    O  
ATOM   3334  CB  ARG B 178      44.450  12.041   9.499  1.00 94.81      B    C  
ATOM   3335  CG  ARG B 178      45.282  12.990  10.348  1.00 88.68      B    C  
ATOM   3336  CD  ARG B 178      45.439  14.341   9.659  1.00 87.99      B    C  
ATOM   3337  NE  ARG B 178      44.143  14.979   9.422  1.00 83.92      B    N  
ATOM   3338  CZ  ARG B 178      43.753  15.473   8.256  1.00 82.41      B    C  
ATOM   3339  NH1 ARG B 178      44.538  15.413   7.193  1.00 73.31      B    N1+
ATOM   3340  NH2 ARG B 178      42.545  16.026   8.134  1.00 75.64      B    N  
ATOM   3341  N   MET B 179      43.518   9.247   8.315  1.00 95.82      B    N  
ATOM   3342  CA  MET B 179      42.565   8.440   7.564  1.00 95.45      B    C  
ATOM   3343  C   MET B 179      42.043   7.284   8.407  1.00 95.62      B    C  
ATOM   3344  O   MET B 179      40.839   7.031   8.438  1.00 94.23      B    O  
ATOM   3345  CB  MET B 179      43.212   7.897   6.285  1.00 94.48      B    C  
ATOM   3346  CG  MET B 179      42.298   6.998   5.465  1.00 93.11      B    C  
ATOM   3347  SD  MET B 179      43.175   6.078   4.190  1.00 91.16      B    S  
ATOM   3348  CE  MET B 179      44.117   4.936   5.192  1.00 83.41      B    C  
ATOM   3349  N   MET B 180      42.940   6.576   9.090  1.00 95.85      B    N  
ATOM   3350  CA  MET B 180      42.527   5.457   9.923  1.00 95.45      B    C  
ATOM   3351  C   MET B 180      41.595   5.924  11.033  1.00 95.54      B    C  
ATOM   3352  O   MET B 180      40.616   5.247  11.351  1.00 93.84      B    O  
ATOM   3353  CB  MET B 180      43.749   4.749  10.508  1.00 94.48      B    C  
ATOM   3354  CG  MET B 180      44.572   3.998   9.479  1.00 88.16      B    C  
ATOM   3355  SD  MET B 180      43.661   2.658   8.692  1.00 85.19      B    S  
ATOM   3356  CE  MET B 180      43.398   1.556  10.079  1.00 75.70      B    C  
ATOM   3357  N   LEU B 181      41.874   7.073  11.623  1.00 95.20      B    N  
ATOM   3358  CA  LEU B 181      41.001   7.609  12.662  1.00 95.19      B    C  
ATOM   3359  C   LEU B 181      39.642   7.983  12.091  1.00 94.77      B    C  
ATOM   3360  O   LEU B 181      38.609   7.706  12.704  1.00 92.91      B    O  
ATOM   3361  CB  LEU B 181      41.663   8.822  13.318  1.00 94.82      B    C  
ATOM   3362  CG  LEU B 181      40.946   9.421  14.527  1.00 88.03      B    C  
ATOM   3363  CD1 LEU B 181      40.922   8.436  15.690  1.00 79.73      B    C  
ATOM   3364  CD2 LEU B 181      41.620  10.717  14.953  1.00 79.31      B    C  
ATOM   3365  N   GLU B 182      39.614   8.605  10.916  1.00 94.93      B    N  
ATOM   3366  CA  GLU B 182      38.361   9.002  10.288  1.00 94.12      B    C  
ATOM   3367  C   GLU B 182      37.505   7.789   9.946  1.00 94.40      B    C  
ATOM   3368  O   GLU B 182      36.306   7.770  10.223  1.00 92.26      B    O  
ATOM   3369  CB  GLU B 182      38.647   9.815   9.029  1.00 92.82      B    C  
ATOM   3370  CG  GLU B 182      37.406  10.370   8.340  1.00 83.91      B    C  
ATOM   3371  CD  GLU B 182      36.892  11.640   8.991  1.00 78.55      B    C  
ATOM   3372  OE1 GLU B 182      37.527  12.116   9.953  1.00 70.41      B    O  
ATOM   3373  OE2 GLU B 182      35.857  12.171   8.536  1.00 69.89      B    O1-
ATOM   3374  N   LEU B 183      38.122   6.763   9.356  1.00 94.77      B    N  
ATOM   3375  CA  LEU B 183      37.372   5.577   8.969  1.00 94.43      B    C  
ATOM   3376  C   LEU B 183      36.966   4.752  10.180  1.00 94.12      B    C  
ATOM   3377  O   LEU B 183      35.866   4.187  10.207  1.00 91.91      B    O  
ATOM   3378  CB  LEU B 183      38.202   4.728   8.005  1.00 94.20      B    C  
ATOM   3379  CG  LEU B 183      38.542   5.371   6.657  1.00 93.61      B    C  
ATOM   3380  CD1 LEU B 183      39.403   4.436   5.826  1.00 89.03      B    C  
ATOM   3381  CD2 LEU B 183      37.280   5.755   5.904  1.00 88.92      B    C  
ATOM   3382  N   ASN B 184      37.833   4.661  11.181  1.00 94.54      B    N  
ATOM   3383  CA  ASN B 184      37.514   3.869  12.362  1.00 93.75      B    C  
ATOM   3384  C   ASN B 184      36.379   4.481  13.162  1.00 93.67      B    C  
ATOM   3385  O   ASN B 184      35.553   3.763  13.726  1.00 90.15      B    O  
ATOM   3386  CB  ASN B 184      38.760   3.708  13.238  1.00 92.66      B    C  
ATOM   3387  CG  ASN B 184      38.551   2.726  14.376  1.00 89.08      B    C  
ATOM   3388  ND2 ASN B 184      38.256   3.248  15.552  1.00 76.86      B    N  
ATOM   3389  OD1 ASN B 184      38.661   1.514  14.195  1.00 78.34      B    O  
ATOM   3390  N   ASN B 185      36.310   5.810  13.211  1.00 94.08      B    N  
ATOM   3391  CA  ASN B 185      35.245   6.494  13.924  1.00 93.65      B    C  
ATOM   3392  C   ASN B 185      34.004   6.720  13.080  1.00 93.68      B    C  
ATOM   3393  O   ASN B 185      32.998   7.215  13.602  1.00 89.31      B    O  
ATOM   3394  CB  ASN B 185      35.741   7.840  14.455  1.00 92.22      B    C  
ATOM   3395  CG  ASN B 185      36.812   7.688  15.513  1.00 88.10      B    C  
ATOM   3396  ND2 ASN B 185      37.588   8.742  15.723  1.00 77.88      B    N  
ATOM   3397  OD1 ASN B 185      36.940   6.646  16.149  1.00 78.85      B    O  
ATOM   3398  N   GLN B 186      34.039   6.366  11.787  1.00 93.76      B    N  
ATOM   3399  CA  GLN B 186      32.915   6.595  10.888  1.00 93.82      B    C  
ATOM   3400  C   GLN B 186      32.456   8.047  10.960  1.00 94.74      B    C  
ATOM   3401  O   GLN B 186      31.269   8.348  11.068  1.00 92.36      B    O  
ATOM   3402  CB  GLN B 186      31.760   5.641  11.215  1.00 92.15      B    C  
ATOM   3403  CG  GLN B 186      32.124   4.164  11.190  1.00 89.25      B    C  
ATOM   3404  CD  GLN B 186      32.127   3.574   9.791  1.00 84.51      B    C  
ATOM   3405  NE2 GLN B 186      32.097   2.255   9.701  1.00 73.44      B    N  
ATOM   3406  OE1 GLN B 186      32.150   4.303   8.804  1.00 76.91      B    O  
ATOM   3407  N   SER B 187      33.415   8.962  10.907  1.00 94.09      B    N  
ATOM   3408  CA  SER B 187      33.108  10.375  11.096  1.00 94.19      B    C  
ATOM   3409  C   SER B 187      32.215  10.905   9.981  1.00 94.71      B    C  
ATOM   3410  O   SER B 187      31.243  11.620  10.239  1.00 91.67      B    O  
ATOM   3411  CB  SER B 187      34.399  11.186  11.167  1.00 92.13      B    C  
ATOM   3412  OG  SER B 187      35.218  10.729  12.234  1.00 78.15      B    O  
ATOM   3413  N   ALA B 188      32.531  10.558   8.734  1.00 94.07      B    N  
ATOM   3414  CA  ALA B 188      31.726  11.029   7.617  1.00 94.23      B    C  
ATOM   3415  C   ALA B 188      30.312  10.483   7.688  1.00 94.95      B    C  
ATOM   3416  O   ALA B 188      29.341  11.213   7.468  1.00 92.69      B    O  
ATOM   3417  CB  ALA B 188      32.391  10.646   6.295  1.00 92.96      B    C  
ATOM   3418  N   ALA B 189      30.168   9.195   8.010  1.00 95.12      B    N  
ATOM   3419  CA  ALA B 189      28.846   8.597   8.114  1.00 95.26      B    C  
ATOM   3420  C   ALA B 189      28.043   9.204   9.254  1.00 95.58      B    C  
ATOM   3421  O   ALA B 189      26.835   9.428   9.127  1.00 93.75      B    O  
ATOM   3422  CB  ALA B 189      28.972   7.081   8.294  1.00 94.44      B    C  
ATOM   3423  N   ASN B 190      28.705   9.488  10.378  1.00 95.50      B    N  
ATOM   3424  CA  ASN B 190      28.023  10.120  11.494  1.00 95.34      B    C  
ATOM   3425  C   ASN B 190      27.542  11.515  11.126  1.00 95.63      B    C  
ATOM   3426  O   ASN B 190      26.436  11.922  11.498  1.00 93.68      B    O  
ATOM   3427  CB  ASN B 190      28.943  10.163  12.715  1.00 94.67      B    C  
ATOM   3428  CG  ASN B 190      29.000   8.841  13.445  1.00 92.31      B    C  
ATOM   3429  ND2 ASN B 190      30.206   8.311  13.607  1.00 80.19      B    N  
ATOM   3430  OD1 ASN B 190      27.985   8.295  13.858  1.00 81.10      B    O  
ATOM   3431  N   ASP B 191      28.354  12.256  10.390  1.00 95.11      B    N  
ATOM   3432  CA  ASP B 191      27.943  13.584   9.953  1.00 94.99      B    C  
ATOM   3433  C   ASP B 191      26.761  13.501   8.989  1.00 95.38      B    C  
ATOM   3434  O   ASP B 191      25.865  14.354   9.015  1.00 93.31      B    O  
ATOM   3435  CB  ASP B 191      29.115  14.308   9.304  1.00 93.82      B    C  
ATOM   3436  CG  ASP B 191      28.799  15.751   8.968  1.00 86.60      B    C  
ATOM   3437  OD1 ASP B 191      28.767  16.579   9.893  1.00 77.80      B    O  
ATOM   3438  OD2 ASP B 191      28.598  16.048   7.775  1.00 76.33      B    O1-
ATOM   3439  N   ILE B 192      26.744  12.469   8.148  1.00 95.88      B    N  
ATOM   3440  CA  ILE B 192      25.651  12.309   7.189  1.00 95.80      B    C  
ATOM   3441  C   ILE B 192      24.342  12.005   7.900  1.00 95.77      B    C  
ATOM   3442  O   ILE B 192      23.301  12.587   7.577  1.00 94.11      B    O  
ATOM   3443  CB  ILE B 192      26.003  11.217   6.160  1.00 95.75      B    C  
ATOM   3444  CG1 ILE B 192      27.120  11.701   5.234  1.00 93.83      B    C  
ATOM   3445  CG2 ILE B 192      24.779  10.819   5.354  1.00 94.03      B    C  
ATOM   3446  CD1 ILE B 192      27.761  10.607   4.416  1.00 88.73      B    C  
ATOM   3447  N   ILE B 193      24.368  11.100   8.869  1.00 95.69      B    N  
ATOM   3448  CA  ILE B 193      23.129  10.763   9.566  1.00 95.00      B    C  
ATOM   3449  C   ILE B 193      22.681  11.904  10.467  1.00 94.91      B    C  
ATOM   3450  O   ILE B 193      21.483  12.052  10.711  1.00 92.73      B    O  
ATOM   3451  CB  ILE B 193      23.277   9.455  10.377  1.00 93.35      B    C  
ATOM   3452  CG1 ILE B 193      24.327   9.601  11.486  1.00 84.33      B    C  
ATOM   3453  CG2 ILE B 193      23.621   8.299   9.450  1.00 82.70      B    C  
ATOM   3454  CD1 ILE B 193      24.322   8.457  12.480  1.00 77.93      B    C  
ATOM   3455  N   ASP B 194      23.616  12.712  10.957  1.00 94.68      B    N  
ATOM   3456  CA  ASP B 194      23.220  13.879  11.738  1.00 93.96      B    C  
ATOM   3457  C   ASP B 194      22.466  14.877  10.875  1.00 93.89      B    C  
ATOM   3458  O   ASP B 194      21.470  15.459  11.313  1.00 90.93      B    O  
ATOM   3459  CB  ASP B 194      24.445  14.535  12.372  1.00 92.64      B    C  
ATOM   3460  CG  ASP B 194      25.039  13.703  13.497  1.00 87.04      B    C  
ATOM   3461  OD1 ASP B 194      24.334  12.827  14.032  1.00 79.55      B    O  
ATOM   3462  OD2 ASP B 194      26.210  13.942  13.846  1.00 78.97      B    O1-
ATOM   3463  N   SER B 195      22.922  15.071   9.640  1.00 94.37      B    N  
ATOM   3464  CA  SER B 195      22.218  15.969   8.728  1.00 93.97      B    C  
ATOM   3465  C   SER B 195      20.894  15.371   8.278  1.00 93.66      B    C  
ATOM   3466  O   SER B 195      19.900  16.090   8.136  1.00 90.12      B    O  
ATOM   3467  CB  SER B 195      23.093  16.283   7.522  1.00 92.85      B    C  
ATOM   3468  OG  SER B 195      24.270  16.956   7.917  1.00 79.45      B    O  
ATOM   3469  N   ALA B 196      20.875  14.057   8.048  1.00 93.80      B    N  
ATOM   3470  CA  ALA B 196      19.650  13.412   7.605  1.00 93.15      B    C  
ATOM   3471  C   ALA B 196      18.580  13.419   8.690  1.00 92.93      B    C  
ATOM   3472  O   ALA B 196      17.386  13.547   8.390  1.00 89.36      B    O  
ATOM   3473  CB  ALA B 196      19.944  11.976   7.159  1.00 92.58      B    C  
ATOM   3474  N   GLY B 197      18.984  13.270   9.939  1.00 90.87      B    N  
ATOM   3475  CA  GLY B 197      18.048  13.248  11.046  1.00 89.63      B    C  
ATOM   3476  C   GLY B 197      17.843  14.587  11.725  1.00 89.75      B    C  
ATOM   3477  O   GLY B 197      17.331  14.627  12.847  1.00 85.18      B    O  
ATOM   3478  N   ALA B 198      18.219  15.671  11.076  1.00 89.60      B    N  
ATOM   3479  CA  ALA B 198      18.059  16.991  11.662  1.00 88.26      B    C  
ATOM   3480  C   ALA B 198      16.582  17.304  11.852  1.00 86.92      B    C  
ATOM   3481  O   ALA B 198      15.784  17.185  10.921  1.00 78.10      B    O  
ATOM   3482  CB  ALA B 198      18.721  18.043  10.779  1.00 85.99      B    C  
ATOM   3483  N   GLY B 199      16.225  17.706  13.061  1.00 82.66      B    N  
ATOM   3484  CA  GLY B 199      14.852  18.020  13.369  1.00 80.79      B    C  
ATOM   3485  C   GLY B 199      13.961  16.828  13.651  1.00 82.02      B    C  
ATOM   3486  O   GLY B 199      12.762  17.006  13.855  1.00 75.67      B    O  
ATOM   3487  N   SER B 200      14.529  15.619  13.674  1.00 83.66      B    N  
ATOM   3488  CA  SER B 200      13.727  14.437  13.925  1.00 83.89      B    C  
ATOM   3489  C   SER B 200      13.220  14.427  15.362  1.00 84.89      B    C  
ATOM   3490  O   SER B 200      13.919  14.838  16.290  1.00 81.31      B    O  
ATOM   3491  CB  SER B 200      14.537  13.171  13.652  1.00 80.88      B    C  
ATOM   3492  OG  SER B 200      13.783  12.015  13.950  1.00 71.33      B    O  
ATOM   3493  N   ARG B 201      11.998  13.953  15.522  1.00 83.02      B    N  
ATOM   3494  CA  ARG B 201      11.428  13.849  16.855  1.00 82.83      B    C  
ATOM   3495  C   ARG B 201      12.118  12.769  17.684  1.00 84.28      B    C  
ATOM   3496  O   ARG B 201      12.235  12.907  18.910  1.00 80.81      B    O  
ATOM   3497  CB  ARG B 201       9.930  13.556  16.763  1.00 79.00      B    C  
ATOM   3498  CG  ARG B 201       9.237  13.392  18.105  1.00 71.39      B    C  
ATOM   3499  CD  ARG B 201       7.777  13.038  17.940  1.00 68.55      B    C  
ATOM   3500  NE  ARG B 201       7.129  12.781  19.223  1.00 62.69      B    N  
ATOM   3501  CZ  ARG B 201       5.852  12.433  19.377  1.00 58.36      B    C  
ATOM   3502  NH1 ARG B 201       5.076  12.289  18.314  1.00 55.21      B    N1+
ATOM   3503  NH2 ARG B 201       5.353  12.217  20.586  1.00 51.57      B    N  
ATOM   3504  N   TRP B 202      12.602  11.708  17.044  1.00 85.44      B    N  
ATOM   3505  CA  TRP B 202      13.220  10.585  17.731  1.00 85.56      B    C  
ATOM   3506  C   TRP B 202      14.736  10.685  17.582  1.00 86.06      B    C  
ATOM   3507  O   TRP B 202      15.337  10.158  16.638  1.00 82.34      B    O  
ATOM   3508  CB  TRP B 202      12.699   9.262  17.171  1.00 84.11      B    C  
ATOM   3509  CG  TRP B 202      11.201   9.200  17.165  1.00 84.50      B    C  
ATOM   3510  CD1 TRP B 202      10.389   8.882  18.214  1.00 76.91      B    C  
ATOM   3511  CD2 TRP B 202      10.328   9.497  16.056  1.00 82.04      B    C  
ATOM   3512  CE2 TRP B 202       9.008   9.317  16.513  1.00 80.84      B    C  
ATOM   3513  CE3 TRP B 202      10.560   9.874  14.733  1.00 78.16      B    C  
ATOM   3514  NE1 TRP B 202       9.074   8.942  17.820  1.00 77.92      B    N  
ATOM   3515  CZ2 TRP B 202       7.903   9.518  15.670  1.00 78.90      B    C  
ATOM   3516  CZ3 TRP B 202       9.448  10.071  13.908  1.00 72.66      B    C  
ATOM   3517  CH2 TRP B 202       8.148   9.892  14.380  1.00 74.71      B    C  
ATOM   3518  N   ALA B 203      15.360  11.378  18.549  1.00 85.11      B    N  
ATOM   3519  CA  ALA B 203      16.791  11.563  18.515  1.00 84.73      B    C  
ATOM   3520  C   ALA B 203      17.512  10.247  18.784  1.00 85.11      B    C  
ATOM   3521  O   ALA B 203      17.146   9.500  19.698  1.00 76.01      B    O  
ATOM   3522  CB  ALA B 203      17.213  12.614  19.538  1.00 79.99      B    C  
ATOM   3523  N   GLY B 204      18.526   9.969  17.994  1.00 84.95      B    N  
ATOM   3524  CA  GLY B 204      19.327   8.775  18.170  1.00 86.32      B    C  
ATOM   3525  C   GLY B 204      18.806   7.537  17.487  1.00 88.49      B    C  
ATOM   3526  O   GLY B 204      19.372   6.454  17.683  1.00 82.68      B    O  
ATOM   3527  N   GLU B 205      17.760   7.666  16.686  1.00 90.50      B    N  
ATOM   3528  CA  GLU B 205      17.249   6.497  15.987  1.00 90.40      B    C  
ATOM   3529  C   GLU B 205      18.182   6.051  14.869  1.00 92.03      B    C  
ATOM   3530  O   GLU B 205      18.232   4.856  14.547  1.00 89.91      B    O  
ATOM   3531  CB  GLU B 205      15.851   6.773  15.426  1.00 87.00      B    C  
ATOM   3532  CG  GLU B 205      15.798   7.811  14.327  1.00 80.08      B    C  
ATOM   3533  CD  GLU B 205      14.428   7.904  13.666  1.00 79.91      B    C  
ATOM   3534  OE1 GLU B 205      13.555   7.077  13.992  1.00 73.41      B    O  
ATOM   3535  OE2 GLU B 205      14.237   8.794  12.820  1.00 76.10      B    O1-
ATOM   3536  N   LEU B 206      18.930   6.976  14.282  1.00 93.17      B    N  
ATOM   3537  CA  LEU B 206      19.894   6.639  13.244  1.00 93.85      B    C  
ATOM   3538  C   LEU B 206      21.248   6.376  13.874  1.00 93.83      B    C  
ATOM   3539  O   LEU B 206      21.724   7.144  14.705  1.00 91.44      B    O  
ATOM   3540  CB  LEU B 206      20.000   7.770  12.216  1.00 93.56      B    C  
ATOM   3541  CG  LEU B 206      18.766   8.039  11.357  1.00 92.90      B    C  
ATOM   3542  CD1 LEU B 206      18.968   9.268  10.487  1.00 87.56      B    C  
ATOM   3543  CD2 LEU B 206      18.438   6.821  10.502  1.00 87.16      B    C  
ATOM   3544  N   ARG B 207      21.875   5.279  13.474  1.00 94.45      B    N  
ATOM   3545  CA  ARG B 207      23.173   4.888  13.994  1.00 93.99      B    C  
ATOM   3546  C   ARG B 207      24.013   4.290  12.879  1.00 94.57      B    C  
ATOM   3547  O   ARG B 207      23.485   3.793  11.878  1.00 91.83      B    O  
ATOM   3548  CB  ARG B 207      23.026   3.887  15.151  1.00 90.65      B    C  
ATOM   3549  CG  ARG B 207      22.290   2.612  14.794  1.00 80.57      B    C  
ATOM   3550  CD  ARG B 207      22.022   1.767  16.029  1.00 79.88      B    C  
ATOM   3551  NE  ARG B 207      23.246   1.322  16.678  1.00 71.60      B    N  
ATOM   3552  CZ  ARG B 207      23.878   0.182  16.391  1.00 65.39      B    C  
ATOM   3553  NH1 ARG B 207      23.398  -0.634  15.462  1.00 58.88      B    N1+
ATOM   3554  NH2 ARG B 207      24.991  -0.132  17.030  1.00 57.10      B    N  
ATOM   3555  N   VAL B 208      25.334   4.346  13.066  1.00 94.01      B    N  
ATOM   3556  CA  VAL B 208      26.295   3.861  12.085  1.00 94.12      B    C  
ATOM   3557  C   VAL B 208      27.009   2.653  12.663  1.00 93.49      B    C  
ATOM   3558  O   VAL B 208      27.301   2.596  13.859  1.00 89.12      B    O  
ATOM   3559  CB  VAL B 208      27.308   4.958  11.694  1.00 92.51      B    C  
ATOM   3560  CG1 VAL B 208      28.237   4.469  10.591  1.00 83.64      B    C  
ATOM   3561  CG2 VAL B 208      26.581   6.215  11.255  1.00 83.85      B    C  
ATOM   3562  N   ASP B 209      27.303   1.685  11.811  1.00 90.19      B    N  
ATOM   3563  CA  ASP B 209      28.030   0.490  12.202  1.00 88.05      B    C  
ATOM   3564  C   ASP B 209      28.795  -0.037  10.993  1.00 86.24      B    C  
ATOM   3565  O   ASP B 209      28.807   0.588   9.932  1.00 72.65      B    O  
ATOM   3566  CB  ASP B 209      27.070  -0.573  12.753  1.00 83.80      B    C  
ATOM   3567  CG  ASP B 209      27.738  -1.500  13.754  1.00 80.24      B    C  
ATOM   3568  OD1 ASP B 209      28.953  -1.732  13.626  1.00 71.68      B    O  
ATOM   3569  OD2 ASP B 209      27.050  -1.997  14.664  1.00 71.59      B    O1-
ATOM   3570  N   GLY B 210      29.461  -1.170  11.161  1.00 85.69      B    N  
ATOM   3571  CA  GLY B 210      30.159  -1.803  10.061  1.00 85.06      B    C  
ATOM   3572  C   GLY B 210      31.524  -1.200   9.783  1.00 86.96      B    C  
ATOM   3573  O   GLY B 210      31.786  -0.709   8.684  1.00 79.14      B    O  
ATOM   3574  N   VAL B 211      32.419  -1.256  10.777  1.00 89.92      B    N  
ATOM   3575  CA  VAL B 211      33.757  -0.690  10.637  1.00 90.88      B    C  
ATOM   3576  C   VAL B 211      34.826  -1.759  10.472  1.00 91.86      B    C  
ATOM   3577  O   VAL B 211      35.957  -1.446  10.108  1.00 86.89      B    O  
ATOM   3578  CB  VAL B 211      34.092   0.211  11.852  1.00 87.35      B    C  
ATOM   3579  CG1 VAL B 211      34.316  -0.639  13.099  1.00 76.16      B    C  
ATOM   3580  CG2 VAL B 211      35.301   1.080  11.560  1.00 76.91      B    C  
ATOM   3581  N   SER B 212      34.510  -3.024  10.728  1.00 92.00      B    N  
ATOM   3582  CA  SER B 212      35.522  -4.076  10.719  1.00 92.26      B    C  
ATOM   3583  C   SER B 212      36.133  -4.245   9.335  1.00 92.94      B    C  
ATOM   3584  O   SER B 212      37.363  -4.196   9.179  1.00 88.95      B    O  
ATOM   3585  CB  SER B 212      34.917  -5.394  11.205  1.00 89.93      B    C  
ATOM   3586  OG  SER B 212      34.461  -5.275  12.535  1.00 78.63      B    O  
ATOM   3587  N   THR B 213      35.310  -4.448   8.321  1.00 92.96      B    N  
ATOM   3588  CA  THR B 213      35.822  -4.638   6.976  1.00 93.21      B    C  
ATOM   3589  C   THR B 213      36.496  -3.373   6.457  1.00 93.89      B    C  
ATOM   3590  O   THR B 213      37.558  -3.437   5.828  1.00 91.33      B    O  
ATOM   3591  CB  THR B 213      34.701  -5.080   6.034  1.00 92.00      B    C  
ATOM   3592  CG2 THR B 213      35.226  -5.286   4.628  1.00 78.84      B    C  
ATOM   3593  OG1 THR B 213      34.123  -6.300   6.512  1.00 78.98      B    O  
ATOM   3594  N   THR B 214      35.888  -2.215   6.727  1.00 94.03      B    N  
ATOM   3595  CA  THR B 214      36.466  -0.949   6.274  1.00 94.19      B    C  
ATOM   3596  C   THR B 214      37.866  -0.752   6.847  1.00 94.35      B    C  
ATOM   3597  O   THR B 214      38.785  -0.343   6.137  1.00 92.03      B    O  
ATOM   3598  CB  THR B 214      35.551   0.203   6.675  1.00 93.23      B    C  
ATOM   3599  CG2 THR B 214      36.135   1.531   6.202  1.00 81.15      B    C  
ATOM   3600  OG1 THR B 214      34.255   0.026   6.104  1.00 81.98      B    O  
ATOM   3601  N   ARG B 215      38.030  -1.055   8.129  1.00 94.32      B    N  
ATOM   3602  CA  ARG B 215      39.339  -0.914   8.754  1.00 93.94      B    C  
ATOM   3603  C   ARG B 215      40.329  -1.950   8.214  1.00 94.30      B    C  
ATOM   3604  O   ARG B 215      41.501  -1.631   7.998  1.00 92.24      B    O  
ATOM   3605  CB  ARG B 215      39.207  -1.039  10.270  1.00 92.10      B    C  
ATOM   3606  CG  ARG B 215      40.502  -0.858  11.025  1.00 84.28      B    C  
ATOM   3607  CD  ARG B 215      40.306  -1.003  12.526  1.00 84.08      B    C  
ATOM   3608  NE  ARG B 215      39.842  -2.337  12.900  1.00 76.80      B    N  
ATOM   3609  CZ  ARG B 215      38.625  -2.628  13.344  1.00 72.72      B    C  
ATOM   3610  NH1 ARG B 215      37.725  -1.670  13.478  1.00 64.33      B    N1+
ATOM   3611  NH2 ARG B 215      38.303  -3.870  13.654  1.00 65.00      B    N  
ATOM   3612  N   ARG B 216      39.877  -3.165   7.999  1.00 94.18      B    N  
ATOM   3613  CA  ARG B 216      40.766  -4.220   7.519  1.00 94.12      B    C  
ATOM   3614  C   ARG B 216      41.280  -3.940   6.115  1.00 94.48      B    C  
ATOM   3615  O   ARG B 216      42.422  -4.254   5.797  1.00 92.36      B    O  
ATOM   3616  CB  ARG B 216      40.037  -5.568   7.549  1.00 92.97      B    C  
ATOM   3617  CG  ARG B 216      40.897  -6.767   7.213  1.00 89.43      B    C  
ATOM   3618  CD  ARG B 216      40.023  -7.953   6.837  1.00 88.31      B    C  
ATOM   3619  NE  ARG B 216      39.418  -7.772   5.529  1.00 84.15      B    N  
ATOM   3620  CZ  ARG B 216      38.252  -8.298   5.155  1.00 82.51      B    C  
ATOM   3621  NH1 ARG B 216      37.552  -9.030   6.000  1.00 72.20      B    N1+
ATOM   3622  NH2 ARG B 216      37.791  -8.078   3.938  1.00 77.57      B    N  
ATOM   3623  N   GLU B 217      40.442  -3.353   5.265  1.00 94.11      B    N  
ATOM   3624  CA  GLU B 217      40.813  -3.142   3.872  1.00 93.72      B    C  
ATOM   3625  C   GLU B 217      41.923  -2.109   3.698  1.00 94.14      B    C  
ATOM   3626  O   GLU B 217      42.539  -2.058   2.631  1.00 91.35      B    O  
ATOM   3627  CB  GLU B 217      39.587  -2.726   3.056  1.00 92.90      B    C  
ATOM   3628  CG  GLU B 217      38.565  -3.845   2.879  1.00 90.54      B    C  
ATOM   3629  CD  GLU B 217      39.018  -4.894   1.884  1.00 89.32      B    C  
ATOM   3630  OE1 GLU B 217      39.600  -4.519   0.847  1.00 82.13      B    O  
ATOM   3631  OE2 GLU B 217      38.796  -6.089   2.134  1.00 81.85      B    O1-
ATOM   3632  N   VAL B 218      42.175  -1.292   4.708  1.00 94.47      B    N  
ATOM   3633  CA  VAL B 218      43.243  -0.292   4.641  1.00 94.69      B    C  
ATOM   3634  C   VAL B 218      44.295  -0.493   5.723  1.00 94.90      B    C  
ATOM   3635  O   VAL B 218      45.208   0.329   5.856  1.00 91.63      B    O  
ATOM   3636  CB  VAL B 218      42.674   1.141   4.719  1.00 93.23      B    C  
ATOM   3637  CG1 VAL B 218      41.845   1.456   3.480  1.00 84.61      B    C  
ATOM   3638  CG2 VAL B 218      41.839   1.312   5.988  1.00 83.59      B    C  
ATOM   3639  N   ALA B 219      44.206  -1.578   6.486  1.00 94.46      B    N  
ATOM   3640  CA  ALA B 219      45.199  -1.856   7.504  1.00 94.55      B    C  
ATOM   3641  C   ALA B 219      46.507  -2.302   6.851  1.00 94.76      B    C  
ATOM   3642  O   ALA B 219      46.499  -2.873   5.758  1.00 91.99      B    O  
ATOM   3643  CB  ALA B 219      44.696  -2.929   8.468  1.00 93.25      B    C  
ATOM   3644  N   PRO B 220      47.659  -2.062   7.500  1.00 94.89      B    N  
ATOM   3645  CA  PRO B 220      48.932  -2.489   6.915  1.00 94.62      B    C  
ATOM   3646  C   PRO B 220      48.996  -4.006   6.746  1.00 94.64      B    C  
ATOM   3647  O   PRO B 220      48.706  -4.758   7.675  1.00 90.23      B    O  
ATOM   3648  CB  PRO B 220      49.972  -1.993   7.923  1.00 92.85      B    C  
ATOM   3649  CG  PRO B 220      49.287  -0.892   8.667  1.00 90.23      B    C  
ATOM   3650  CD  PRO B 220      47.840  -1.290   8.737  1.00 92.74      B    C  
ATOM   3651  N   TYR B 221      49.386  -4.424   5.538  1.00 93.65      B    N  
ATOM   3652  CA  TYR B 221      49.573  -5.819   5.150  1.00 93.83      B    C  
ATOM   3653  C   TYR B 221      48.273  -6.618   5.124  1.00 93.88      B    C  
ATOM   3654  O   TYR B 221      48.105  -7.479   4.260  1.00 89.20      B    O  
ATOM   3655  CB  TYR B 221      50.589  -6.510   6.058  1.00 92.22      B    C  
ATOM   3656  CG  TYR B 221      51.954  -5.874   5.995  1.00 90.65      B    C  
ATOM   3657  CD1 TYR B 221      52.769  -6.067   4.888  1.00 83.87      B    C  
ATOM   3658  CD2 TYR B 221      52.413  -5.069   7.021  1.00 83.65      B    C  
ATOM   3659  CE1 TYR B 221      54.020  -5.479   4.817  1.00 80.78      B    C  
ATOM   3660  CE2 TYR B 221      53.660  -4.475   6.954  1.00 81.53      B    C  
ATOM   3661  CZ  TYR B 221      54.454  -4.686   5.856  1.00 83.05      B    C  
ATOM   3662  OH  TYR B 221      55.698  -4.099   5.787  1.00 80.81      B    O  
ATOM   3663  N   LEU B 222      47.335  -6.355   6.038  1.00 93.92      B    N  
ATOM   3664  CA  LEU B 222      46.014  -6.960   5.937  1.00 93.74      B    C  
ATOM   3665  C   LEU B 222      45.184  -6.343   4.821  1.00 93.46      B    C  
ATOM   3666  O   LEU B 222      44.326  -7.013   4.248  1.00 88.19      B    O  
ATOM   3667  CB  LEU B 222      45.267  -6.835   7.266  1.00 92.61      B    C  
ATOM   3668  CG  LEU B 222      45.879  -7.552   8.471  1.00 89.86      B    C  
ATOM   3669  CD1 LEU B 222      45.078  -7.251   9.726  1.00 83.05      B    C  
ATOM   3670  CD2 LEU B 222      45.958  -9.047   8.228  1.00 81.69      B    C  
ATOM   3671  N   GLY B 223      45.434  -5.082   4.519  1.00 92.85      B    N  
ATOM   3672  CA  GLY B 223      44.685  -4.375   3.507  1.00 93.10      B    C  
ATOM   3673  C   GLY B 223      45.544  -3.936   2.336  1.00 94.26      B    C  
ATOM   3674  O   GLY B 223      46.467  -4.646   1.913  1.00 91.59      B    O  
ATOM   3675  N   ALA B 224      45.228  -2.758   1.825  1.00 93.67      B    N  
ATOM   3676  CA  ALA B 224      45.840  -2.280   0.596  1.00 93.88      B    C  
ATOM   3677  C   ALA B 224      47.234  -1.704   0.791  1.00 94.70      B    C  
ATOM   3678  O   ALA B 224      48.018  -1.675  -0.165  1.00 91.93      B    O  
ATOM   3679  CB  ALA B 224      44.948  -1.235  -0.060  1.00 92.38      B    C  
ATOM   3680  N   VAL B 225      47.574  -1.241   1.989  1.00 94.81      B    N  
ATOM   3681  CA  VAL B 225      48.846  -0.572   2.219  1.00 95.10      B    C  
ATOM   3682  C   VAL B 225      49.836  -1.535   2.859  1.00 95.15      B    C  
ATOM   3683  O   VAL B 225      49.459  -2.569   3.428  1.00 92.67      B    O  
ATOM   3684  CB  VAL B 225      48.677   0.690   3.089  1.00 93.81      B    C  
ATOM   3685  CG1 VAL B 225      47.702   1.661   2.439  1.00 84.37      B    C  
ATOM   3686  CG2 VAL B 225      48.206   0.317   4.490  1.00 83.33      B    C  
ATOM   3687  N   ALA B 226      51.114  -1.197   2.748  1.00 92.96      B    N  
ATOM   3688  CA  ALA B 226      52.187  -2.007   3.317  1.00 92.53      B    C  
ATOM   3689  C   ALA B 226      53.257  -1.075   3.865  1.00 92.57      B    C  
ATOM   3690  O   ALA B 226      54.125  -0.608   3.121  1.00 88.23      B    O  
ATOM   3691  CB  ALA B 226      52.771  -2.959   2.279  1.00 90.48      B    C  
ATOM   3692  N   TRP B 227      53.200  -0.797   5.161  1.00 91.98      B    N  
ATOM   3693  CA  TRP B 227      54.263  -0.058   5.818  1.00 91.88      B    C  
ATOM   3694  C   TRP B 227      54.352  -0.515   7.266  1.00 90.90      B    C  
ATOM   3695  O   TRP B 227      53.332  -0.785   7.915  1.00 85.51      B    O  
ATOM   3696  CB  TRP B 227      54.032   1.452   5.736  1.00 90.14      B    C  
ATOM   3697  CG  TRP B 227      52.923   1.953   6.607  1.00 90.54      B    C  
ATOM   3698  CD1 TRP B 227      51.605   2.060   6.270  1.00 85.58      B    C  
ATOM   3699  CD2 TRP B 227      53.038   2.434   7.960  1.00 88.93      B    C  
ATOM   3700  CE2 TRP B 227      51.748   2.820   8.371  1.00 87.30      B    C  
ATOM   3701  CE3 TRP B 227      54.107   2.573   8.848  1.00 84.36      B    C  
ATOM   3702  NE1 TRP B 227      50.886   2.579   7.321  1.00 83.34      B    N  
ATOM   3703  CZ2 TRP B 227      51.497   3.332   9.644  1.00 87.06      B    C  
ATOM   3704  CZ3 TRP B 227      53.854   3.082  10.110  1.00 82.84      B    C  
ATOM   3705  CH2 TRP B 227      52.565   3.454  10.491  1.00 84.36      B    C  
ATOM   3706  N   PRO B 228      55.584  -0.640   7.783  1.00 89.90      B    N  
ATOM   3707  CA  PRO B 228      56.873  -0.401   7.114  1.00 89.23      B    C  
ATOM   3708  C   PRO B 228      57.028  -1.265   5.873  1.00 89.64      B    C  
ATOM   3709  O   PRO B 228      56.736  -2.458   5.899  1.00 84.26      B    O  
ATOM   3710  CB  PRO B 228      57.896  -0.787   8.180  1.00 86.13      B    C  
ATOM   3711  CG  PRO B 228      57.177  -0.631   9.478  1.00 82.17      B    C  
ATOM   3712  CD  PRO B 228      55.762  -1.017   9.186  1.00 86.04      B    C  
ATOM   3713  N   ASN B 229      57.502  -0.655   4.811  1.00 88.27      B    N  
ATOM   3714  CA  ASN B 229      57.535  -1.321   3.522  1.00 87.65      B    C  
ATOM   3715  C   ASN B 229      58.555  -2.454   3.513  1.00 87.32      B    C  
ATOM   3716  O   ASN B 229      59.682  -2.312   3.996  1.00 82.69      B    O  
ATOM   3717  CB  ASN B 229      57.866  -0.316   2.409  1.00 84.73      B    C  
ATOM   3718  CG  ASN B 229      59.167   0.431   2.668  1.00 83.63      B    C  
ATOM   3719  ND2 ASN B 229      60.190   0.111   1.898  1.00 76.38      B    N  
ATOM   3720  OD1 ASN B 229      59.238   1.281   3.548  1.00 74.46      B    O  
ATOM   3721  N   LEU B 230      58.154  -3.598   2.973  1.00 89.32      B    N  
ATOM   3722  CA  LEU B 230      59.035  -4.741   2.823  1.00 88.35      B    C  
ATOM   3723  C   LEU B 230      59.733  -4.767   1.477  1.00 88.40      B    C  
ATOM   3724  O   LEU B 230      60.787  -5.393   1.353  1.00 83.84      B    O  
ATOM   3725  CB  LEU B 230      58.255  -6.040   3.017  1.00 85.90      B    C  
ATOM   3726  CG  LEU B 230      57.601  -6.233   4.391  1.00 80.27      B    C  
ATOM   3727  CD1 LEU B 230      56.801  -7.522   4.418  1.00 73.98      B    C  
ATOM   3728  CD2 LEU B 230      58.648  -6.216   5.494  1.00 72.47      B    C  
ATOM   3729  N   ILE B 231      59.182  -4.125   0.479  1.00 89.14      B    N  
ATOM   3730  CA  ILE B 231      59.796  -4.016  -0.833  1.00 89.61      B    C  
ATOM   3731  C   ILE B 231      59.922  -2.540  -1.180  1.00 90.34      B    C  
ATOM   3732  O   ILE B 231      59.106  -1.711  -0.771  1.00 87.87      B    O  
ATOM   3733  CB  ILE B 231      58.990  -4.767  -1.911  1.00 87.70      B    C  
ATOM   3734  CG1 ILE B 231      57.591  -4.171  -2.063  1.00 79.68      B    C  
ATOM   3735  CG2 ILE B 231      58.895  -6.247  -1.558  1.00 76.78      B    C  
ATOM   3736  CD1 ILE B 231      56.809  -4.749  -3.221  1.00 72.76      B    C  
ATOM   3737  N   ASN B 232      60.976  -2.215  -1.905  1.00 90.04      B    N  
ATOM   3738  CA  ASN B 232      61.189  -0.846  -2.351  1.00 90.79      B    C  
ATOM   3739  C   ASN B 232      61.794  -0.770  -3.742  1.00 91.85      B    C  
ATOM   3740  O   ASN B 232      62.207   0.311  -4.166  1.00 88.18      B    O  
ATOM   3741  CB  ASN B 232      62.080  -0.093  -1.353  1.00 87.61      B    C  
ATOM   3742  CG  ASN B 232      63.425  -0.775  -1.130  1.00 86.57      B    C  
ATOM   3743  ND2 ASN B 232      64.084  -0.424  -0.038  1.00 80.04      B    N  
ATOM   3744  OD1 ASN B 232      63.850  -1.605  -1.925  1.00 77.23      B    O  
ATOM   3745  N   GLY B 233      61.866  -1.897  -4.452  1.00 90.89      B    N  
ATOM   3746  CA  GLY B 233      62.509  -1.900  -5.749  1.00 91.44      B    C  
ATOM   3747  C   GLY B 233      61.888  -0.918  -6.721  1.00 92.81      B    C  
ATOM   3748  O   GLY B 233      62.593  -0.187  -7.423  1.00 90.83      B    O  
ATOM   3749  N   HIS B 234      60.570  -0.883  -6.771  1.00 94.09      B    N  
ATOM   3750  CA  HIS B 234      59.894   0.048  -7.671  1.00 94.13      B    C  
ATOM   3751  C   HIS B 234      60.170   1.491  -7.299  1.00 94.61      B    C  
ATOM   3752  O   HIS B 234      60.279   2.360  -8.180  1.00 92.82      B    O  
ATOM   3753  CB  HIS B 234      58.387  -0.222  -7.675  1.00 93.22      B    C  
ATOM   3754  CG  HIS B 234      57.767  -0.178  -6.311  1.00 93.41      B    C  
ATOM   3755  CD2 HIS B 234      56.935   0.725  -5.742  1.00 84.58      B    C  
ATOM   3756  ND1 HIS B 234      57.965  -1.160  -5.360  1.00 84.90      B    N  
ATOM   3757  CE1 HIS B 234      57.295  -0.861  -4.259  1.00 86.03      B    C  
ATOM   3758  NE2 HIS B 234      56.666   0.284  -4.473  1.00 87.70      B    N  
ATOM   3759  N   HIS B 235      60.316   1.777  -6.009  1.00 94.82      B    N  
ATOM   3760  CA  HIS B 235      60.666   3.108  -5.562  1.00 95.10      B    C  
ATOM   3761  C   HIS B 235      62.091   3.473  -5.973  1.00 95.38      B    C  
ATOM   3762  O   HIS B 235      62.361   4.594  -6.412  1.00 94.04      B    O  
ATOM   3763  CB  HIS B 235      60.497   3.200  -4.045  1.00 94.98      B    C  
ATOM   3764  CG  HIS B 235      60.114   4.557  -3.545  1.00 95.17      B    C  
ATOM   3765  CD2 HIS B 235      58.908   5.115  -3.314  1.00 85.62      B    C  
ATOM   3766  ND1 HIS B 235      61.042   5.510  -3.200  1.00 86.15      B    N  
ATOM   3767  CE1 HIS B 235      60.422   6.604  -2.780  1.00 87.10      B    C  
ATOM   3768  NE2 HIS B 235      59.119   6.385  -2.844  1.00 89.17      B    N  
ATOM   3769  N   VAL B 236      63.021   2.517  -5.847  1.00 94.67      B    N  
ATOM   3770  CA  VAL B 236      64.414   2.753  -6.219  1.00 94.78      B    C  
ATOM   3771  C   VAL B 236      64.544   2.966  -7.721  1.00 94.92      B    C  
ATOM   3772  O   VAL B 236      65.211   3.894  -8.180  1.00 93.64      B    O  
ATOM   3773  CB  VAL B 236      65.301   1.589  -5.745  1.00 93.90      B    C  
ATOM   3774  CG1 VAL B 236      66.724   1.769  -6.235  1.00 87.00      B    C  
ATOM   3775  CG2 VAL B 236      65.268   1.477  -4.236  1.00 86.04      B    C  
ATOM   3776  N   TYR B 237      63.926   2.106  -8.498  1.00 94.50      B    N  
ATOM   3777  CA  TYR B 237      64.024   2.223  -9.949  1.00 94.63      B    C  
ATOM   3778  C   TYR B 237      63.349   3.497 -10.456  1.00 94.88      B    C  
ATOM   3779  O   TYR B 237      63.804   4.084 -11.440  1.00 93.23      B    O  
ATOM   3780  CB  TYR B 237      63.416   0.994 -10.614  1.00 94.26      B    C  
ATOM   3781  CG  TYR B 237      64.376  -0.161 -10.735  1.00 94.02      B    C  
ATOM   3782  CD1 TYR B 237      64.849  -0.829  -9.614  1.00 87.85      B    C  
ATOM   3783  CD2 TYR B 237      64.825  -0.606 -11.978  1.00 88.07      B    C  
ATOM   3784  CE1 TYR B 237      65.737  -1.882  -9.717  1.00 86.71      B    C  
ATOM   3785  CE2 TYR B 237      65.707  -1.653 -12.098  1.00 87.35      B    C  
ATOM   3786  CZ  TYR B 237      66.153  -2.288 -10.957  1.00 90.90      B    C  
ATOM   3787  OH  TYR B 237      67.041  -3.341 -11.066  1.00 89.29      B    O  
ATOM   3788  N   ALA B 238      62.273   3.932  -9.779  1.00 95.49      B    N  
ATOM   3789  CA  ALA B 238      61.660   5.204 -10.143  1.00 95.55      B    C  
ATOM   3790  C   ALA B 238      62.619   6.355  -9.891  1.00 95.51      B    C  
ATOM   3791  O   ALA B 238      62.678   7.301 -10.677  1.00 93.66      B    O  
ATOM   3792  CB  ALA B 238      60.360   5.399  -9.368  1.00 95.08      B    C  
ATOM   3793  N   ALA B 239      63.368   6.282  -8.801  1.00 95.83      B    N  
ATOM   3794  CA  ALA B 239      64.373   7.301  -8.537  1.00 95.86      B    C  
ATOM   3795  C   ALA B 239      65.499   7.242  -9.554  1.00 95.74      B    C  
ATOM   3796  O   ALA B 239      66.004   8.276  -9.996  1.00 94.10      B    O  
ATOM   3797  CB  ALA B 239      64.922   7.139  -7.122  1.00 95.35      B    C  
ATOM   3798  N   MET B 240      65.902   6.034  -9.940  1.00 94.80      B    N  
ATOM   3799  CA  MET B 240      66.935   5.890 -10.961  1.00 94.45      B    C  
ATOM   3800  C   MET B 240      66.495   6.515 -12.273  1.00 94.42      B    C  
ATOM   3801  O   MET B 240      67.288   7.180 -12.945  1.00 92.54      B    O  
ATOM   3802  CB  MET B 240      67.272   4.412 -11.165  1.00 93.40      B    C  
ATOM   3803  CG  MET B 240      68.058   3.796 -10.021  1.00 88.87      B    C  
ATOM   3804  SD  MET B 240      69.760   4.400  -9.941  1.00 86.36      B    S  
ATOM   3805  CE  MET B 240      70.465   3.656 -11.412  1.00 79.29      B    C  
ATOM   3806  N   GLY B 241      65.229   6.318 -12.642  1.00 94.39      B    N  
ATOM   3807  CA  GLY B 241      64.702   6.903 -13.857  1.00 93.90      B    C  
ATOM   3808  C   GLY B 241      64.403   8.387 -13.753  1.00 94.32      B    C  
ATOM   3809  O   GLY B 241      64.137   9.020 -14.774  1.00 91.83      B    O  
ATOM   3810  N   SER B 242      64.437   8.947 -12.548  1.00 94.88      B    N  
ATOM   3811  CA  SER B 242      64.176  10.364 -12.341  1.00 94.89      B    C  
ATOM   3812  C   SER B 242      65.453  11.194 -12.291  1.00 94.85      B    C  
ATOM   3813  O   SER B 242      65.385  12.390 -12.003  1.00 91.26      B    O  
ATOM   3814  CB  SER B 242      63.375  10.566 -11.055  1.00 93.97      B    C  
ATOM   3815  OG  SER B 242      62.113   9.926 -11.135  1.00 86.15      B    O  
ATOM   3816  N   ARG B 243      66.609  10.592 -12.569  1.00 94.37      B    N  
ATOM   3817  CA  ARG B 243      67.851  11.349 -12.636  1.00 93.98      B    C  
ATOM   3818  C   ARG B 243      67.861  12.155 -13.934  1.00 93.96      B    C  
ATOM   3819  O   ARG B 243      68.456  11.771 -14.942  1.00 90.40      B    O  
ATOM   3820  CB  ARG B 243      69.049  10.407 -12.573  1.00 92.23      B    C  
ATOM   3821  CG  ARG B 243      69.135   9.591 -11.289  1.00 90.08      B    C  
ATOM   3822  CD  ARG B 243      70.242   8.554 -11.399  1.00 89.89      B    C  
ATOM   3823  NE  ARG B 243      69.971   7.586 -12.453  1.00 87.42      B    N  
ATOM   3824  CZ  ARG B 243      70.892   6.759 -12.973  1.00 88.72      B    C  
ATOM   3825  NH1 ARG B 243      72.139   6.791 -12.536  1.00 78.91      B    N1+
ATOM   3826  NH2 ARG B 243      70.554   5.913 -13.934  1.00 82.73      B    N  
ATOM   3827  N   GLY B 244      67.149  13.261 -13.913  1.00 92.86      B    N  
ATOM   3828  CA  GLY B 244      66.930  14.013 -15.131  1.00 92.59      B    C  
ATOM   3829  C   GLY B 244      68.174  14.666 -15.697  1.00 93.16      B    C  
ATOM   3830  O   GLY B 244      68.279  14.844 -16.918  1.00 88.76      B    O  
ATOM   3831  N   HIS B 245      69.139  15.027 -14.846  1.00 93.30      B    N  
ATOM   3832  CA  HIS B 245      70.336  15.684 -15.332  1.00 93.17      B    C  
ATOM   3833  C   HIS B 245      71.310  14.639 -15.876  1.00 93.24      B    C  
ATOM   3834  O   HIS B 245      71.649  13.669 -15.200  1.00 91.25      B    O  
ATOM   3835  CB  HIS B 245      70.982  16.509 -14.226  1.00 92.09      B    C  
ATOM   3836  CG  HIS B 245      71.701  17.715 -14.738  1.00 89.87      B    C  
ATOM   3837  CD2 HIS B 245      71.510  19.032 -14.522  1.00 78.31      B    C  
ATOM   3838  ND1 HIS B 245      72.763  17.640 -15.608  1.00 78.17      B    N  
ATOM   3839  CE1 HIS B 245      73.186  18.853 -15.904  1.00 78.81      B    C  
ATOM   3840  NE2 HIS B 245      72.438  19.712 -15.248  1.00 80.80      B    N  
ATOM   3841  N   SER B 246      71.766  14.836 -17.099  1.00 91.72      B    N  
ATOM   3842  CA  SER B 246      72.685  13.889 -17.717  1.00 91.57      B    C  
ATOM   3843  C   SER B 246      73.999  13.798 -16.957  1.00 91.64      B    C  
ATOM   3844  O   SER B 246      74.664  12.759 -17.013  1.00 87.89      B    O  
ATOM   3845  CB  SER B 246      72.952  14.299 -19.165  1.00 89.59      B    C  
ATOM   3846  OG  SER B 246      73.539  15.578 -19.229  1.00 77.86      B    O  
ATOM   3847  N   PHE B 247      74.384  14.855 -16.243  1.00 92.29      B    N  
ATOM   3848  CA  PHE B 247      75.587  14.812 -15.427  1.00 92.21      B    C  
ATOM   3849  C   PHE B 247      75.495  13.748 -14.342  1.00 92.41      B    C  
ATOM   3850  O   PHE B 247      76.517  13.180 -13.939  1.00 89.88      B    O  
ATOM   3851  CB  PHE B 247      75.841  16.183 -14.808  1.00 91.81      B    C  
ATOM   3852  CG  PHE B 247      77.037  16.232 -13.908  1.00 92.51      B    C  
ATOM   3853  CD1 PHE B 247      78.313  16.234 -14.423  1.00 86.03      B    C  
ATOM   3854  CD2 PHE B 247      76.882  16.277 -12.528  1.00 86.39      B    C  
ATOM   3855  CE1 PHE B 247      79.419  16.287 -13.594  1.00 85.07      B    C  
ATOM   3856  CE2 PHE B 247      77.978  16.318 -11.692  1.00 85.24      B    C  
ATOM   3857  CZ  PHE B 247      79.243  16.327 -12.233  1.00 90.23      B    C  
ATOM   3858  N   VAL B 248      74.292  13.455 -13.868  1.00 93.28      B    N  
ATOM   3859  CA  VAL B 248      74.094  12.439 -12.843  1.00 93.10      B    C  
ATOM   3860  C   VAL B 248      73.989  11.057 -13.466  1.00 92.85      B    C  
ATOM   3861  O   VAL B 248      74.568  10.091 -12.958  1.00 90.38      B    O  
ATOM   3862  CB  VAL B 248      72.845  12.747 -11.997  1.00 92.73      B    C  
ATOM   3863  CG1 VAL B 248      72.622  11.674 -10.944  1.00 85.22      B    C  
ATOM   3864  CG2 VAL B 248      72.966  14.112 -11.355  1.00 85.49      B    C  
ATOM   3865  N   ALA B 249      73.252  10.946 -14.559  1.00 91.18      B    N  
ATOM   3866  CA  ALA B 249      73.044   9.647 -15.188  1.00 90.48      B    C  
ATOM   3867  C   ALA B 249      74.267   9.191 -15.975  1.00 90.08      B    C  
ATOM   3868  O   ALA B 249      74.633   8.014 -15.940  1.00 86.04      B    O  
ATOM   3869  CB  ALA B 249      71.823   9.690 -16.102  1.00 89.39      B    C  
ATOM   3870  N   ASN B 250      74.902  10.100 -16.702  1.00 89.50      B    N  
ATOM   3871  CA  ASN B 250      76.084   9.792 -17.501  1.00 89.50      B    C  
ATOM   3872  C   ASN B 250      76.842  11.086 -17.744  1.00 89.91      B    C  
ATOM   3873  O   ASN B 250      76.441  11.898 -18.577  1.00 85.33      B    O  
ATOM   3874  CB  ASN B 250      75.692   9.124 -18.814  1.00 86.70      B    C  
ATOM   3875  CG  ASN B 250      76.883   8.685 -19.641  1.00 83.84      B    C  
ATOM   3876  ND2 ASN B 250      76.613   8.015 -20.757  1.00 75.62      B    N  
ATOM   3877  OD1 ASN B 250      78.033   8.936 -19.288  1.00 75.21      B    O  
ATOM   3878  N   ARG B 251      77.937  11.283 -16.995  1.00 88.95      B    N  
ATOM   3879  CA  ARG B 251      78.679  12.531 -17.079  1.00 87.83      B    C  
ATOM   3880  C   ARG B 251      79.423  12.698 -18.396  1.00 86.72      B    C  
ATOM   3881  O   ARG B 251      79.835  13.816 -18.723  1.00 79.44      B    O  
ATOM   3882  CB  ARG B 251      79.668  12.619 -15.911  1.00 86.23      B    C  
ATOM   3883  CG  ARG B 251      78.984  12.896 -14.586  1.00 83.56      B    C  
ATOM   3884  CD  ARG B 251      79.955  13.083 -13.445  1.00 84.45      B    C  
ATOM   3885  NE  ARG B 251      80.328  11.836 -12.794  1.00 83.93      B    N  
ATOM   3886  CZ  ARG B 251      79.543  11.196 -11.924  1.00 85.09      B    C  
ATOM   3887  NH1 ARG B 251      78.334  11.666 -11.611  1.00 74.69      B    N1+
ATOM   3888  NH2 ARG B 251      79.957  10.072 -11.356  1.00 80.51      B    N  
ATOM   3889  N   GLY B 252      79.565  11.629 -19.167  1.00 83.93      B    N  
ATOM   3890  CA  GLY B 252      80.257  11.716 -20.439  1.00 83.07      B    C  
ATOM   3891  C   GLY B 252      79.375  12.020 -21.627  1.00 84.01      B    C  
ATOM   3892  O   GLY B 252      79.870  12.032 -22.753  1.00 79.02      B    O  
ATOM   3893  N   ILE B 253      78.081  12.269 -21.390  1.00 85.15      B    N  
ATOM   3894  CA  ILE B 253      77.190  12.529 -22.513  1.00 84.82      B    C  
ATOM   3895  C   ILE B 253      77.529  13.851 -23.184  1.00 85.44      B    C  
ATOM   3896  O   ILE B 253      77.331  14.004 -24.394  1.00 81.45      B    O  
ATOM   3897  CB  ILE B 253      75.718  12.500 -22.056  1.00 82.05      B    C  
ATOM   3898  CG1 ILE B 253      74.782  12.384 -23.252  1.00 73.55      B    C  
ATOM   3899  CG2 ILE B 253      75.397  13.737 -21.225  1.00 70.96      B    C  
ATOM   3900  CD1 ILE B 253      74.833  11.047 -23.935  1.00 66.07      B    C  
ATOM   3901  N   PHE B 254      78.026  14.814 -22.417  1.00 87.52      B    N  
ATOM   3902  CA  PHE B 254      78.496  16.076 -22.953  1.00 87.73      B    C  
ATOM   3903  C   PHE B 254      79.983  16.212 -22.668  1.00 87.95      B    C  
ATOM   3904  O   PHE B 254      80.467  15.742 -21.632  1.00 84.17      B    O  
ATOM   3905  CB  PHE B 254      77.731  17.252 -22.361  1.00 86.25      B    C  
ATOM   3906  CG  PHE B 254      76.303  17.324 -22.789  1.00 85.49      B    C  
ATOM   3907  CD1 PHE B 254      75.964  17.767 -24.050  1.00 78.88      B    C  
ATOM   3908  CD2 PHE B 254      75.290  16.944 -21.922  1.00 77.93      B    C  
ATOM   3909  CE1 PHE B 254      74.645  17.835 -24.447  1.00 75.12      B    C  
ATOM   3910  CE2 PHE B 254      73.968  17.008 -22.312  1.00 75.88      B    C  
ATOM   3911  CZ  PHE B 254      73.652  17.456 -23.577  1.00 79.46      B    C  
ATOM   3912  N   PRO B 255      80.718  16.848 -23.573  1.00 88.48      B    N  
ATOM   3913  CA  PRO B 255      82.164  16.992 -23.352  1.00 88.85      B    C  
ATOM   3914  C   PRO B 255      82.531  18.105 -22.383  1.00 89.77      B    C  
ATOM   3915  O   PRO B 255      83.720  18.326 -22.142  1.00 85.54      B    O  
ATOM   3916  CB  PRO B 255      82.686  17.293 -24.762  1.00 86.29      B    C  
ATOM   3917  CG  PRO B 255      81.558  18.029 -25.402  1.00 83.44      B    C  
ATOM   3918  CD  PRO B 255      80.295  17.418 -24.848  1.00 87.02      B    C  
ATOM   3919  N   THR B 256      81.572  18.791 -21.834  1.00 91.03      B    N  
ATOM   3920  CA  THR B 256      81.870  19.936 -20.986  1.00 91.28      B    C  
ATOM   3921  C   THR B 256      82.615  19.542 -19.725  1.00 91.51      B    C  
ATOM   3922  O   THR B 256      83.465  20.300 -19.238  1.00 87.81      B    O  
ATOM   3923  CB  THR B 256      80.589  20.671 -20.625  1.00 89.51      B    C  
ATOM   3924  CG2 THR B 256      79.984  21.320 -21.859  1.00 77.47      B    C  
ATOM   3925  OG1 THR B 256      79.646  19.748 -20.062  1.00 76.97      B    O  
ATOM   3926  N   ASP B 257      82.288  18.369 -19.171  1.00 90.52      B    N  
ATOM   3927  CA  ASP B 257      82.989  17.939 -17.967  1.00 90.25      B    C  
ATOM   3928  C   ASP B 257      84.454  17.632 -18.258  1.00 91.43      B    C  
ATOM   3929  O   ASP B 257      85.347  18.056 -17.513  1.00 88.08      B    O  
ATOM   3930  CB  ASP B 257      82.297  16.728 -17.347  1.00 86.80      B    C  
ATOM   3931  CG  ASP B 257      82.228  15.546 -18.299  1.00 79.25      B    C  
ATOM   3932  OD1 ASP B 257      82.304  15.768 -19.520  1.00 70.88      B    O  
ATOM   3933  OD2 ASP B 257      82.102  14.404 -17.820  1.00 69.58      B    O1-
ATOM   3934  N   ASP B 258      84.746  16.923 -19.341  1.00 91.90      B    N  
ATOM   3935  CA  ASP B 258      86.129  16.650 -19.712  1.00 92.17      B    C  
ATOM   3936  C   ASP B 258      86.869  17.925 -20.075  1.00 92.82      B    C  
ATOM   3937  O   ASP B 258      88.044  18.079 -19.739  1.00 89.85      B    O  
ATOM   3938  CB  ASP B 258      86.181  15.667 -20.882  1.00 90.08      B    C  
ATOM   3939  CG  ASP B 258      85.825  14.253 -20.465  1.00 87.11      B    C  
ATOM   3940  OD1 ASP B 258      85.875  13.949 -19.264  1.00 79.11      B    O  
ATOM   3941  OD2 ASP B 258      85.507  13.435 -21.353  1.00 79.27      B    O1-
ATOM   3942  N   TRP B 259      86.169  18.834 -20.782  1.00 93.15      B    N  
ATOM   3943  CA  TRP B 259      86.805  20.099 -21.132  1.00 93.44      B    C  
ATOM   3944  C   TRP B 259      87.190  20.888 -19.887  1.00 93.37      B    C  
ATOM   3945  O   TRP B 259      88.264  21.486 -19.824  1.00 91.06      B    O  
ATOM   3946  CB  TRP B 259      85.878  20.943 -22.014  1.00 91.94      B    C  
ATOM   3947  CG  TRP B 259      85.656  20.391 -23.375  1.00 85.93      B    C  
ATOM   3948  CD1 TRP B 259      86.349  19.404 -23.991  1.00 78.50      B    C  
ATOM   3949  CD2 TRP B 259      84.655  20.820 -24.314  1.00 81.55      B    C  
ATOM   3950  CE2 TRP B 259      84.809  20.050 -25.474  1.00 80.05      B    C  
ATOM   3951  CE3 TRP B 259      83.647  21.786 -24.278  1.00 73.23      B    C  
ATOM   3952  NE1 TRP B 259      85.857  19.179 -25.250  1.00 74.02      B    N  
ATOM   3953  CZ2 TRP B 259      83.998  20.210 -26.585  1.00 77.44      B    C  
ATOM   3954  CZ3 TRP B 259      82.845  21.954 -25.392  1.00 71.36      B    C  
ATOM   3955  CH2 TRP B 259      83.018  21.164 -26.528  1.00 71.60      B    C  
ATOM   3956  N   LEU B 260      86.305  20.870 -18.875  1.00 93.73      B    N  
ATOM   3957  CA  LEU B 260      86.575  21.629 -17.656  1.00 93.80      B    C  
ATOM   3958  C   LEU B 260      87.742  21.032 -16.887  1.00 93.93      B    C  
ATOM   3959  O   LEU B 260      88.613  21.765 -16.396  1.00 91.72      B    O  
ATOM   3960  CB  LEU B 260      85.322  21.685 -16.788  1.00 93.26      B    C  
ATOM   3961  CG  LEU B 260      85.271  22.777 -15.719  1.00 91.03      B    C  
ATOM   3962  CD1 LEU B 260      85.311  24.151 -16.360  1.00 82.29      B    C  
ATOM   3963  CD2 LEU B 260      84.010  22.622 -14.890  1.00 81.41      B    C  
ATOM   3964  N   VAL B 261      87.773  19.716 -16.760  1.00 93.87      B    N  
ATOM   3965  CA  VAL B 261      88.886  19.065 -16.086  1.00 93.68      B    C  
ATOM   3966  C   VAL B 261      90.174  19.289 -16.867  1.00 93.63      B    C  
ATOM   3967  O   VAL B 261      91.233  19.542 -16.290  1.00 91.55      B    O  
ATOM   3968  CB  VAL B 261      88.601  17.569 -15.903  1.00 92.92      B    C  
ATOM   3969  CG1 VAL B 261      89.813  16.849 -15.334  1.00 84.74      B    C  
ATOM   3970  CG2 VAL B 261      87.394  17.363 -14.980  1.00 84.26      B    C  
ATOM   3971  N   THR B 262      90.109  19.205 -18.195  1.00 93.94      B    N  
ATOM   3972  CA  THR B 262      91.296  19.417 -19.024  1.00 93.86      B    C  
ATOM   3973  C   THR B 262      91.828  20.833 -18.854  1.00 93.95      B    C  
ATOM   3974  O   THR B 262      93.038  21.030 -18.708  1.00 91.72      B    O  
ATOM   3975  CB  THR B 262      90.973  19.144 -20.490  1.00 92.92      B    C  
ATOM   3976  CG2 THR B 262      92.183  19.401 -21.363  1.00 78.72      B    C  
ATOM   3977  OG1 THR B 262      90.547  17.785 -20.644  1.00 80.39      B    O  
ATOM   3978  N   ALA B 263      90.920  21.815 -18.865  1.00 93.41      B    N  
ATOM   3979  CA  ALA B 263      91.357  23.196 -18.745  1.00 93.17      B    C  
ATOM   3980  C   ALA B 263      91.991  23.454 -17.385  1.00 93.26      B    C  
ATOM   3981  O   ALA B 263      92.988  24.175 -17.281  1.00 90.49      B    O  
ATOM   3982  CB  ALA B 263      90.178  24.136 -18.967  1.00 92.13      B    C  
ATOM   3983  N   GLY B 264      91.417  22.872 -16.326  1.00 92.65      B    N  
ATOM   3984  CA  GLY B 264      91.965  23.082 -14.996  1.00 92.18      B    C  
ATOM   3985  C   GLY B 264      93.363  22.531 -14.847  1.00 92.88      B    C  
ATOM   3986  O   GLY B 264      94.220  23.152 -14.204  1.00 89.77      B    O  
ATOM   3987  N   ILE B 265      93.605  21.378 -15.439  1.00 92.82      B    N  
ATOM   3988  CA  ILE B 265      94.925  20.781 -15.351  1.00 92.87      B    C  
ATOM   3989  C   ILE B 265      95.880  21.415 -16.358  1.00 92.82      B    C  
ATOM   3990  O   ILE B 265      97.067  21.585 -16.071  1.00 90.21      B    O  
ATOM   3991  CB  ILE B 265      94.840  19.258 -15.550  1.00 92.22      B    C  
ATOM   3992  CG1 ILE B 265      93.963  18.636 -14.453  1.00 88.30      B    C  
ATOM   3993  CG2 ILE B 265      96.220  18.629 -15.551  1.00 87.57      B    C  
ATOM   3994  CD1 ILE B 265      93.694  17.157 -14.638  1.00 82.78      B    C  
ATOM   3995  N   GLN B 266      95.352  21.791 -17.528  1.00 92.20      B    N  
ATOM   3996  CA  GLN B 266      96.194  22.377 -18.559  1.00 92.03      B    C  
ATOM   3997  C   GLN B 266      96.850  23.667 -18.082  1.00 92.14      B    C  
ATOM   3998  O   GLN B 266      97.992  23.961 -18.451  1.00 89.73      B    O  
ATOM   3999  CB  GLN B 266      95.371  22.642 -19.824  1.00 91.23      B    C  
ATOM   4000  CG  GLN B 266      96.159  23.221 -20.986  1.00 87.63      B    C  
ATOM   4001  CD  GLN B 266      97.204  22.254 -21.518  1.00 85.39      B    C  
ATOM   4002  NE2 GLN B 266      98.429  22.730 -21.624  1.00 73.03      B    N  
ATOM   4003  OE1 GLN B 266      96.891  21.110 -21.810  1.00 76.64      B    O  
ATOM   4004  N   ARG B 267      96.142  24.412 -17.236  1.00 91.09      B    N  
ATOM   4005  CA  ARG B 267      96.715  25.642 -16.708  1.00 90.52      B    C  
ATOM   4006  C   ARG B 267      97.927  25.383 -15.821  1.00 90.50      B    C  
ATOM   4007  O   ARG B 267      98.722  26.302 -15.588  1.00 86.72      B    O  
ATOM   4008  CB  ARG B 267      95.660  26.420 -15.922  1.00 89.00      B    C  
ATOM   4009  CG  ARG B 267      94.586  27.064 -16.769  1.00 80.03      B    C  
ATOM   4010  CD  ARG B 267      93.746  28.033 -15.957  1.00 78.60      B    C  
ATOM   4011  NE  ARG B 267      93.012  27.381 -14.887  1.00 69.68      B    N  
ATOM   4012  CZ  ARG B 267      91.777  26.891 -15.014  1.00 64.51      B    C  
ATOM   4013  NH1 ARG B 267      91.135  26.970 -16.166  1.00 57.99      B    N1+
ATOM   4014  NH2 ARG B 267      91.189  26.309 -13.981  1.00 57.40      B    N  
ATOM   4015  N   ARG B 268      98.097  24.169 -15.325  1.00 89.76      B    N  
ATOM   4016  CA  ARG B 268      99.239  23.829 -14.472  1.00 88.45      B    C  
ATOM   4017  C   ARG B 268     100.382  23.212 -15.259  1.00 88.93      B    C  
ATOM   4018  O   ARG B 268     101.402  22.852 -14.667  1.00 83.77      B    O  
ATOM   4019  CB  ARG B 268      98.812  22.893 -13.353  1.00 86.55      B    C  
ATOM   4020  CG  ARG B 268      98.252  23.621 -12.135  1.00 83.52      B    C  
ATOM   4021  CD  ARG B 268      96.872  24.232 -12.401  1.00 80.31      B    C  
ATOM   4022  NE  ARG B 268      96.395  25.011 -11.271  1.00 77.98      B    N  
ATOM   4023  CZ  ARG B 268      95.229  25.643 -11.230  1.00 74.01      B    C  
ATOM   4024  NH1 ARG B 268      94.400  25.608 -12.266  1.00 64.90      B    N1+
ATOM   4025  NH2 ARG B 268      94.871  26.331 -10.167  1.00 71.11      B    N  
ATOM   4026  N   LEU B 269     100.261  23.078 -16.574  1.00 89.07      B    N  
ATOM   4027  CA  LEU B 269     101.306  22.511 -17.404  1.00 88.61      B    C  
ATOM   4028  C   LEU B 269     102.147  23.621 -18.022  1.00 89.00      B    C  
ATOM   4029  O   LEU B 269     101.717  24.768 -18.140  1.00 84.24      B    O  
ATOM   4030  CB  LEU B 269     100.710  21.628 -18.500  1.00 86.32      B    C  
ATOM   4031  CG  LEU B 269      99.839  20.457 -18.040  1.00 83.86      B    C  
ATOM   4032  CD1 LEU B 269      99.355  19.664 -19.238  1.00 75.13      B    C  
ATOM   4033  CD2 LEU B 269     100.585  19.571 -17.068  1.00 76.14      B    C  
ATOM   4034  N   THR B 270     103.320  23.246 -18.425  1.00 87.73      B    N  
ATOM   4035  CA  THR B 270     104.230  24.178 -19.078  1.00 87.02      B    C  
ATOM   4036  C   THR B 270     104.025  24.107 -20.584  1.00 87.79      B    C  
ATOM   4037  O   THR B 270     104.072  23.029 -21.175  1.00 81.45      B    O  
ATOM   4038  CB  THR B 270     105.678  23.867 -18.717  1.00 83.15      B    C  
ATOM   4039  CG2 THR B 270     106.613  24.903 -19.315  1.00 69.81      B    C  
ATOM   4040  OG1 THR B 270     105.820  23.850 -17.297  1.00 71.16      B    O  
ATOM   4041  N   THR B 271     103.773  25.251 -21.182  1.00 86.70      B    N  
ATOM   4042  CA  THR B 271     103.610  25.289 -22.624  1.00 86.59      B    C  
ATOM   4043  C   THR B 271     104.897  24.859 -23.315  1.00 86.91      B    C  
ATOM   4044  O   THR B 271     105.993  25.118 -22.830  1.00 79.57      B    O  
ATOM   4045  CB  THR B 271     103.239  26.703 -23.079  1.00 82.32      B    C  
ATOM   4046  CG2 THR B 271     101.876  27.096 -22.542  1.00 67.62      B    C  
ATOM   4047  OG1 THR B 271     104.223  27.628 -22.613  1.00 69.67      B    O  
ATOM   4048  N   PRO B 272     104.793  24.182 -24.454  1.00 86.77      B    N  
ATOM   4049  CA  PRO B 272     103.578  23.839 -25.203  1.00 87.04      B    C  
ATOM   4050  C   PRO B 272     103.016  22.457 -24.881  1.00 88.45      B    C  
ATOM   4051  O   PRO B 272     102.318  21.888 -25.725  1.00 80.81      B    O  
ATOM   4052  CB  PRO B 272     104.065  23.887 -26.650  1.00 82.77      B    C  
ATOM   4053  CG  PRO B 272     105.457  23.364 -26.562  1.00 77.42      B    C  
ATOM   4054  CD  PRO B 272     105.989  23.838 -25.218  1.00 80.85      B    C  
ATOM   4055  N   ASP B 273     103.258  21.900 -23.678  1.00 90.22      B    N  
ATOM   4056  CA  ASP B 273     102.680  20.620 -23.303  1.00 90.30      B    C  
ATOM   4057  C   ASP B 273     101.166  20.724 -23.259  1.00 91.23      B    C  
ATOM   4058  O   ASP B 273     100.593  21.763 -22.924  1.00 87.49      B    O  
ATOM   4059  CB  ASP B 273     103.206  20.154 -21.945  1.00 87.53      B    C  
ATOM   4060  CG  ASP B 273     104.677  19.838 -21.965  1.00 84.15      B    C  
ATOM   4061  OD1 ASP B 273     105.329  20.057 -23.004  1.00 77.01      B    O  
ATOM   4062  OD2 ASP B 273     105.191  19.367 -20.928  1.00 78.75      B    O1-
ATOM   4063  N   THR B 274     100.537  19.633 -23.596  1.00 91.89      B    N  
ATOM   4064  CA  THR B 274      99.079  19.581 -23.599  1.00 92.10      B    C  
ATOM   4065  C   THR B 274      98.621  18.341 -22.865  1.00 92.40      B    C  
ATOM   4066  O   THR B 274      99.344  17.353 -22.734  1.00 88.62      B    O  
ATOM   4067  CB  THR B 274      98.500  19.584 -25.021  1.00 89.88      B    C  
ATOM   4068  CG2 THR B 274      98.898  20.855 -25.753  1.00 76.01      B    C  
ATOM   4069  OG1 THR B 274      98.987  18.446 -25.747  1.00 75.84      B    O  
ATOM   4070  N   VAL B 275      97.342  18.402 -22.384  1.00 92.51      B    N  
ATOM   4071  CA  VAL B 275      96.706  17.280 -21.725  1.00 92.52      B    C  
ATOM   4072  C   VAL B 275      95.268  17.224 -22.210  1.00 92.56      B    C  
ATOM   4073  O   VAL B 275      94.630  18.256 -22.437  1.00 89.94      B    O  
ATOM   4074  CB  VAL B 275      96.764  17.390 -20.184  1.00 91.17      B    C  
ATOM   4075  CG1 VAL B 275      96.018  18.622 -19.701  1.00 78.55      B    C  
ATOM   4076  CG2 VAL B 275      96.195  16.125 -19.538  1.00 79.59      B    C  
ATOM   4077  N   MET B 276      94.792  16.009 -22.395  1.00 92.42      B    N  
ATOM   4078  CA  MET B 276      93.405  15.788 -22.796  1.00 92.06      B    C  
ATOM   4079  C   MET B 276      92.812  14.743 -21.884  1.00 92.30      B    C  
ATOM   4080  O   MET B 276      93.349  13.645 -21.733  1.00 89.21      B    O  
ATOM   4081  CB  MET B 276      93.302  15.344 -24.254  1.00 89.83      B    C  
ATOM   4082  CG  MET B 276      91.882  15.117 -24.724  1.00 79.86      B    C  
ATOM   4083  SD  MET B 276      91.773  14.608 -26.452  1.00 73.51      B    S  
ATOM   4084  CE  MET B 276      92.419  16.056 -27.271  1.00 62.66      B    C  
ATOM   4085  N   ILE B 277      91.636  15.091 -21.266  1.00 91.52      B    N  
ATOM   4086  CA  ILE B 277      90.959  14.206 -20.338  1.00 91.16      B    C  
ATOM   4087  C   ILE B 277      89.785  13.561 -21.055  1.00 90.84      B    C  
ATOM   4088  O   ILE B 277      88.988  14.247 -21.694  1.00 87.60      B    O  
ATOM   4089  CB  ILE B 277      90.483  14.940 -19.078  1.00 90.11      B    C  
ATOM   4090  CG1 ILE B 277      91.663  15.663 -18.404  1.00 85.00      B    C  
ATOM   4091  CG2 ILE B 277      89.810  13.987 -18.113  1.00 82.87      B    C  
ATOM   4092  CD1 ILE B 277      92.766  14.741 -17.963  1.00 75.89      B    C  
ATOM   4093  N   GLN B 278      89.683  12.257 -20.955  1.00 90.53      B    N  
ATOM   4094  CA  GLN B 278      88.560  11.499 -21.483  1.00 89.84      B    C  
ATOM   4095  C   GLN B 278      88.017  10.635 -20.363  1.00 90.19      B    C  
ATOM   4096  O   GLN B 278      88.700   9.727 -19.882  1.00 85.64      B    O  
ATOM   4097  CB  GLN B 278      88.969  10.637 -22.668  1.00 86.48      B    C  
ATOM   4098  CG  GLN B 278      89.361  11.425 -23.897  1.00 76.09      B    C  
ATOM   4099  CD  GLN B 278      88.160  12.108 -24.543  1.00 72.46      B    C  
ATOM   4100  NE2 GLN B 278      88.414  13.144 -25.313  1.00 60.02      B    N  
ATOM   4101  OE1 GLN B 278      87.013  11.703 -24.343  1.00 63.32      B    O  
ATOM   4102  N   GLY B 279      86.794  10.926 -19.924  1.00 87.79      B    N  
ATOM   4103  CA  GLY B 279      86.235  10.224 -18.790  1.00 87.51      B    C  
ATOM   4104  C   GLY B 279      84.744  10.015 -18.907  1.00 88.21      B    C  
ATOM   4105  O   GLY B 279      84.083  10.492 -19.832  1.00 84.06      B    O  
ATOM   4106  N   ASP B 280      84.246   9.283 -17.950  1.00 88.35      B    N  
ATOM   4107  CA  ASP B 280      82.831   9.005 -17.844  1.00 88.21      B    C  
ATOM   4108  C   ASP B 280      82.509   8.766 -16.383  1.00 88.82      B    C  
ATOM   4109  O   ASP B 280      83.398   8.642 -15.542  1.00 84.21      B    O  
ATOM   4110  CB  ASP B 280      82.439   7.797 -18.699  1.00 84.72      B    C  
ATOM   4111  CG  ASP B 280      80.952   7.772 -19.042  1.00 79.03      B    C  
ATOM   4112  OD1 ASP B 280      80.197   8.584 -18.472  1.00 72.92      B    O  
ATOM   4113  OD2 ASP B 280      80.553   6.943 -19.875  1.00 72.06      B    O1-
ATOM   4114  N   GLY B 281      81.215   8.721 -16.063  1.00 89.29      B    N  
ATOM   4115  CA  GLY B 281      80.822   8.511 -14.691  1.00 89.61      B    C  
ATOM   4116  C   GLY B 281      79.315   8.474 -14.551  1.00 90.55      B    C  
ATOM   4117  O   GLY B 281      78.569   8.886 -15.436  1.00 87.74      B    O  
ATOM   4118  N   SER B 282      78.878   7.966 -13.410  1.00 90.96      B    N  
ATOM   4119  CA  SER B 282      77.454   7.841 -13.141  1.00 91.59      B    C  
ATOM   4120  C   SER B 282      77.245   7.763 -11.643  1.00 92.54      B    C  
ATOM   4121  O   SER B 282      78.111   7.308 -10.898  1.00 90.53      B    O  
ATOM   4122  CB  SER B 282      76.866   6.614 -13.831  1.00 89.27      B    C  
ATOM   4123  OG  SER B 282      75.489   6.481 -13.558  1.00 77.36      B    O  
ATOM   4124  N   THR B 283      76.037   8.203 -11.216  1.00 93.40      B    N  
ATOM   4125  CA  THR B 283      75.621   8.103  -9.826  1.00 94.13      B    C  
ATOM   4126  C   THR B 283      74.348   7.270  -9.778  1.00 94.39      B    C  
ATOM   4127  O   THR B 283      73.390   7.542 -10.506  1.00 92.45      B    O  
ATOM   4128  CB  THR B 283      75.388   9.481  -9.213  1.00 93.69      B    C  
ATOM   4129  CG2 THR B 283      75.059   9.359  -7.739  1.00 81.21      B    C  
ATOM   4130  OG1 THR B 283      76.564  10.278  -9.375  1.00 80.37      B    O  
ATOM   4131  N   TYR B 284      74.344   6.275  -8.921  1.00 92.81      B    N  
ATOM   4132  CA  TYR B 284      73.280   5.286  -8.916  1.00 93.03      B    C  
ATOM   4133  C   TYR B 284      73.181   4.652  -7.537  1.00 93.49      B    C  
ATOM   4134  O   TYR B 284      73.946   4.978  -6.625  1.00 91.89      B    O  
ATOM   4135  CB  TYR B 284      73.530   4.223  -9.988  1.00 92.08      B    C  
ATOM   4136  CG  TYR B 284      74.914   3.621  -9.931  1.00 92.39      B    C  
ATOM   4137  CD1 TYR B 284      75.983   4.224 -10.589  1.00 86.79      B    C  
ATOM   4138  CD2 TYR B 284      75.163   2.447  -9.232  1.00 86.28      B    C  
ATOM   4139  CE1 TYR B 284      77.259   3.683 -10.535  1.00 85.10      B    C  
ATOM   4140  CE2 TYR B 284      76.427   1.909  -9.170  1.00 85.07      B    C  
ATOM   4141  CZ  TYR B 284      77.470   2.518  -9.823  1.00 89.22      B    C  
ATOM   4142  OH  TYR B 284      78.735   1.980  -9.776  1.00 87.90      B    O  
ATOM   4143  N   TRP B 285      72.227   3.771  -7.393  1.00 93.55      B    N  
ATOM   4144  CA  TRP B 285      72.021   3.014  -6.167  1.00 94.01      B    C  
ATOM   4145  C   TRP B 285      72.200   1.533  -6.465  1.00 93.54      B    C  
ATOM   4146  O   TRP B 285      71.520   0.966  -7.318  1.00 91.04      B    O  
ATOM   4147  CB  TRP B 285      70.631   3.273  -5.583  1.00 94.11      B    C  
ATOM   4148  CG  TRP B 285      70.451   4.662  -5.066  1.00 94.26      B    C  
ATOM   4149  CD1 TRP B 285      70.766   5.130  -3.832  1.00 90.16      B    C  
ATOM   4150  CD2 TRP B 285      69.912   5.774  -5.784  1.00 92.16      B    C  
ATOM   4151  CE2 TRP B 285      69.931   6.889  -4.921  1.00 92.19      B    C  
ATOM   4152  CE3 TRP B 285      69.409   5.937  -7.079  1.00 91.32      B    C  
ATOM   4153  NE1 TRP B 285      70.457   6.460  -3.733  1.00 90.40      B    N  
ATOM   4154  CZ2 TRP B 285      69.468   8.142  -5.301  1.00 92.19      B    C  
ATOM   4155  CZ3 TRP B 285      68.953   7.186  -7.458  1.00 87.68      B    C  
ATOM   4156  CH2 TRP B 285      68.991   8.264  -6.580  1.00 88.75      B    C  
ATOM   4157  N   ALA B 286      73.159   0.922  -5.770  1.00 92.21      B    N  
ATOM   4158  CA  ALA B 286      73.455  -0.482  -5.999  1.00 91.62      B    C  
ATOM   4159  C   ALA B 286      74.266  -1.010  -4.830  1.00 91.98      B    C  
ATOM   4160  O   ALA B 286      74.733  -0.260  -3.970  1.00 89.48      B    O  
ATOM   4161  CB  ALA B 286      74.225  -0.673  -7.311  1.00 89.77      B    C  
ATOM   4162  N   ARG B 287      74.408  -2.336  -4.806  1.00 90.30      B    N  
ATOM   4163  CA  ARG B 287      75.266  -2.966  -3.812  1.00 89.81      B    C  
ATOM   4164  C   ARG B 287      76.720  -3.015  -4.257  1.00 90.25      B    C  
ATOM   4165  O   ARG B 287      77.627  -2.966  -3.423  1.00 86.23      B    O  
ATOM   4166  CB  ARG B 287      74.774  -4.376  -3.511  1.00 87.64      B    C  
ATOM   4167  CG  ARG B 287      75.542  -5.100  -2.424  1.00 80.29      B    C  
ATOM   4168  CD  ARG B 287      75.018  -6.512  -2.216  1.00 77.99      B    C  
ATOM   4169  NE  ARG B 287      75.789  -7.243  -1.198  1.00 69.29      B    N  
ATOM   4170  CZ  ARG B 287      75.573  -8.502  -0.862  1.00 63.61      B    C  
ATOM   4171  NH1 ARG B 287      74.625  -9.202  -1.445  1.00 57.46      B    N1+
ATOM   4172  NH2 ARG B 287      76.326  -9.069   0.064  1.00 56.88      B    N  
ATOM   4173  N   THR B 288      76.950  -3.106  -5.553  1.00 89.07      B    N  
ATOM   4174  CA  THR B 288      78.283  -3.192  -6.127  1.00 88.75      B    C  
ATOM   4175  C   THR B 288      78.425  -2.103  -7.179  1.00 89.25      B    C  
ATOM   4176  O   THR B 288      77.482  -1.846  -7.937  1.00 84.16      B    O  
ATOM   4177  CB  THR B 288      78.521  -4.567  -6.749  1.00 86.06      B    C  
ATOM   4178  CG2 THR B 288      79.945  -4.711  -7.249  1.00 73.36      B    C  
ATOM   4179  OG1 THR B 288      78.253  -5.587  -5.772  1.00 74.34      B    O  
ATOM   4180  N   PRO B 289      79.586  -1.448  -7.242  1.00 87.93      B    N  
ATOM   4181  CA  PRO B 289      79.743  -0.394  -8.249  1.00 87.49      B    C  
ATOM   4182  C   PRO B 289      79.832  -0.977  -9.657  1.00 87.04      B    C  
ATOM   4183  O   PRO B 289      80.915  -1.276 -10.164  1.00 80.08      B    O  
ATOM   4184  CB  PRO B 289      81.057   0.283  -7.829  1.00 85.16      B    C  
ATOM   4185  CG  PRO B 289      81.791  -0.759  -7.066  1.00 82.20      B    C  
ATOM   4186  CD  PRO B 289      80.744  -1.570  -6.356  1.00 86.09      B    C  
ATOM   4187  N   LEU B 290      78.696  -1.123 -10.279  1.00 84.80      B    N  
ATOM   4188  CA  LEU B 290      78.587  -1.671 -11.619  1.00 83.92      B    C  
ATOM   4189  C   LEU B 290      78.162  -0.628 -12.635  1.00 84.05      B    C  
ATOM   4190  O   LEU B 290      77.564  -0.959 -13.663  1.00 75.29      B    O  
ATOM   4191  CB  LEU B 290      77.611  -2.841 -11.634  1.00 79.79      B    C  
ATOM   4192  CG  LEU B 290      78.012  -4.055 -10.789  1.00 74.07      B    C  
ATOM   4193  CD1 LEU B 290      76.907  -5.100 -10.794  1.00 67.87      B    C  
ATOM   4194  CD2 LEU B 290      79.315  -4.644 -11.288  1.00 66.79      B    C  
ATOM   4195  N   HIS B 291      78.456   0.622 -12.367  1.00 85.25      B    N  
ATOM   4196  CA  HIS B 291      78.233   1.703 -13.317  1.00 85.27      B    C  
ATOM   4197  C   HIS B 291      76.757   1.866 -13.687  1.00 85.44      B    C  
ATOM   4198  O   HIS B 291      76.414   2.174 -14.834  1.00 80.37      B    O  
ATOM   4199  CB  HIS B 291      79.080   1.517 -14.575  1.00 83.84      B    C  
ATOM   4200  CG  HIS B 291      80.521   1.228 -14.290  1.00 83.79      B    C  
ATOM   4201  CD2 HIS B 291      81.243   0.088 -14.399  1.00 74.86      B    C  
ATOM   4202  ND1 HIS B 291      81.394   2.181 -13.816  1.00 76.38      B    N  
ATOM   4203  CE1 HIS B 291      82.593   1.644 -13.659  1.00 75.21      B    C  
ATOM   4204  NE2 HIS B 291      82.520   0.375 -14.000  1.00 76.67      B    N  
ATOM   4205  N   GLY B 292      75.856   1.679 -12.722  1.00 84.25      B    N  
ATOM   4206  CA  GLY B 292      74.440   1.896 -12.946  1.00 84.49      B    C  
ATOM   4207  C   GLY B 292      73.763   0.816 -13.765  1.00 85.98      B    C  
ATOM   4208  O   GLY B 292      72.822   1.103 -14.507  1.00 80.61      B    O  
ATOM   4209  N   THR B 293      74.223  -0.424 -13.643  1.00 84.40      B    N  
ATOM   4210  CA  THR B 293      73.590  -1.513 -14.365  1.00 84.77      B    C  
ATOM   4211  C   THR B 293      72.144  -1.680 -13.914  1.00 86.12      B    C  
ATOM   4212  O   THR B 293      71.828  -1.577 -12.728  1.00 83.06      B    O  
ATOM   4213  CB  THR B 293      74.362  -2.817 -14.155  1.00 81.52      B    C  
ATOM   4214  CG2 THR B 293      73.715  -3.955 -14.920  1.00 71.68      B    C  
ATOM   4215  OG1 THR B 293      75.712  -2.646 -14.607  1.00 70.81      B    O  
ATOM   4216  N   TYR B 294      71.256  -1.943 -14.867  1.00 86.56      B    N  
ATOM   4217  CA  TYR B 294      69.833  -2.072 -14.562  1.00 87.33      B    C  
ATOM   4218  C   TYR B 294      69.574  -3.187 -13.558  1.00 87.88      B    C  
ATOM   4219  O   TYR B 294      68.866  -2.992 -12.565  1.00 85.52      B    O  
ATOM   4220  CB  TYR B 294      69.052  -2.330 -15.853  1.00 86.61      B    C  
ATOM   4221  CG  TYR B 294      67.557  -2.458 -15.654  1.00 87.23      B    C  
ATOM   4222  CD1 TYR B 294      66.984  -3.679 -15.320  1.00 81.77      B    C  
ATOM   4223  CD2 TYR B 294      66.723  -1.368 -15.823  1.00 82.38      B    C  
ATOM   4224  CE1 TYR B 294      65.617  -3.804 -15.142  1.00 79.96      B    C  
ATOM   4225  CE2 TYR B 294      65.349  -1.490 -15.649  1.00 80.64      B    C  
ATOM   4226  CZ  TYR B 294      64.800  -2.706 -15.312  1.00 85.49      B    C  
ATOM   4227  OH  TYR B 294      63.457  -2.826 -15.135  1.00 83.05      B    O  
ATOM   4228  N   LEU B 295      70.149  -4.347 -13.792  1.00 85.93      B    N  
ATOM   4229  CA  LEU B 295      69.903  -5.492 -12.928  1.00 85.33      B    C  
ATOM   4230  C   LEU B 295      70.618  -5.395 -11.588  1.00 85.28      B    C  
ATOM   4231  O   LEU B 295      70.241  -6.086 -10.641  1.00 80.27      B    O  
ATOM   4232  CB  LEU B 295      70.317  -6.781 -13.636  1.00 83.23      B    C  
ATOM   4233  CG  LEU B 295      69.600  -7.090 -14.955  1.00 79.31      B    C  
ATOM   4234  CD1 LEU B 295      70.138  -8.369 -15.572  1.00 73.48      B    C  
ATOM   4235  CD2 LEU B 295      68.103  -7.171 -14.757  1.00 71.95      B    C  
ATOM   4236  N   GLY B 296      71.623  -4.562 -11.499  1.00 84.82      B    N  
ATOM   4237  CA  GLY B 296      72.355  -4.400 -10.254  1.00 85.16      B    C  
ATOM   4238  C   GLY B 296      71.827  -3.298  -9.354  1.00 86.96      B    C  
ATOM   4239  O   GLY B 296      72.368  -3.088  -8.265  1.00 83.63      B    O  
ATOM   4240  N   THR B 297      70.799  -2.603  -9.792  1.00 88.91      B    N  
ATOM   4241  CA  THR B 297      70.274  -1.487  -9.023  1.00 89.85      B    C  
ATOM   4242  C   THR B 297      69.541  -1.994  -7.790  1.00 89.85      B    C  
ATOM   4243  O   THR B 297      68.625  -2.825  -7.892  1.00 87.28      B    O  
ATOM   4244  CB  THR B 297      69.332  -0.647  -9.895  1.00 89.48      B    C  
ATOM   4245  CG2 THR B 297      68.694   0.468  -9.075  1.00 77.60      B    C  
ATOM   4246  OG1 THR B 297      70.059  -0.088 -10.990  1.00 76.35      B    O  
ATOM   4247  N   THR B 298      69.951  -1.523  -6.627  1.00 90.01      B    N  
ATOM   4248  CA  THR B 298      69.317  -1.872  -5.367  1.00 89.86      B    C  
ATOM   4249  C   THR B 298      69.321  -0.642  -4.464  1.00 90.39      B    C  
ATOM   4250  O   THR B 298      69.901   0.400  -4.794  1.00 87.09      B    O  
ATOM   4251  CB  THR B 298      70.023  -3.045  -4.664  1.00 87.78      B    C  
ATOM   4252  CG2 THR B 298      70.011  -4.297  -5.523  1.00 76.45      B    C  
ATOM   4253  OG1 THR B 298      71.379  -2.673  -4.378  1.00 74.71      B    O  
ATOM   4254  N   ASP B 299      68.681  -0.773  -3.313  1.00 91.77      B    N  
ATOM   4255  CA  ASP B 299      68.624   0.290  -2.324  1.00 90.90      B    C  
ATOM   4256  C   ASP B 299      69.810   0.271  -1.371  1.00 91.45      B    C  
ATOM   4257  O   ASP B 299      69.822   1.039  -0.405  1.00 86.40      B    O  
ATOM   4258  CB  ASP B 299      67.328   0.180  -1.511  1.00 88.50      B    C  
ATOM   4259  CG  ASP B 299      67.291  -1.071  -0.657  1.00 85.61      B    C  
ATOM   4260  OD1 ASP B 299      67.643  -2.155  -1.161  1.00 79.40      B    O  
ATOM   4261  OD2 ASP B 299      66.919  -0.984   0.534  1.00 80.45      B    O1-
ATOM   4262  N   THR B 300      70.811  -0.573  -1.624  1.00 91.43      B    N  
ATOM   4263  CA  THR B 300      71.854  -0.826  -0.637  1.00 91.33      B    C  
ATOM   4264  C   THR B 300      72.713   0.418  -0.400  1.00 91.70      B    C  
ATOM   4265  O   THR B 300      72.782   0.925   0.727  1.00 88.53      B    O  
ATOM   4266  CB  THR B 300      72.721  -2.004  -1.087  1.00 90.00      B    C  
ATOM   4267  CG2 THR B 300      73.682  -2.397   0.025  1.00 77.09      B    C  
ATOM   4268  OG1 THR B 300      71.892  -3.120  -1.415  1.00 76.39      B    O  
ATOM   4269  N   TYR B 301      73.407   0.888  -1.423  1.00 92.64      B    N  
ATOM   4270  CA  TYR B 301      74.331   2.002  -1.299  1.00 93.38      B    C  
ATOM   4271  C   TYR B 301      74.029   3.063  -2.341  1.00 93.62      B    C  
ATOM   4272  O   TYR B 301      73.545   2.767  -3.433  1.00 91.58      B    O  
ATOM   4273  CB  TYR B 301      75.786   1.551  -1.462  1.00 92.78      B    C  
ATOM   4274  CG  TYR B 301      76.197   0.411  -0.567  1.00 92.57      B    C  
ATOM   4275  CD1 TYR B 301      76.004   0.463   0.797  1.00 86.91      B    C  
ATOM   4276  CD2 TYR B 301      76.793  -0.729  -1.100  1.00 87.40      B    C  
ATOM   4277  CE1 TYR B 301      76.383  -0.580   1.621  1.00 85.48      B    C  
ATOM   4278  CE2 TYR B 301      77.173  -1.777  -0.287  1.00 86.39      B    C  
ATOM   4279  CZ  TYR B 301      76.969  -1.701   1.072  1.00 88.93      B    C  
ATOM   4280  OH  TYR B 301      77.342  -2.732   1.878  1.00 87.33      B    O  
ATOM   4281  N   SER B 302      74.359   4.302  -1.985  1.00 94.07      B    N  
ATOM   4282  CA  SER B 302      74.371   5.397  -2.950  1.00 94.06      B    C  
ATOM   4283  C   SER B 302      75.783   5.507  -3.495  1.00 94.48      B    C  
ATOM   4284  O   SER B 302      76.709   5.890  -2.773  1.00 92.53      B    O  
ATOM   4285  CB  SER B 302      73.927   6.703  -2.299  1.00 93.05      B    C  
ATOM   4286  OG  SER B 302      73.948   7.764  -3.218  1.00 82.41      B    O  
ATOM   4287  N   ILE B 303      75.960   5.142  -4.762  1.00 94.54      B    N  
ATOM   4288  CA  ILE B 303      77.275   5.017  -5.370  1.00 94.71      B    C  
ATOM   4289  C   ILE B 303      77.438   6.075  -6.452  1.00 94.69      B    C  
ATOM   4290  O   ILE B 303      76.525   6.319  -7.246  1.00 92.93      B    O  
ATOM   4291  CB  ILE B 303      77.496   3.612  -5.953  1.00 93.91      B    C  
ATOM   4292  CG1 ILE B 303      77.307   2.546  -4.864  1.00 89.37      B    C  
ATOM   4293  CG2 ILE B 303      78.874   3.497  -6.592  1.00 89.37      B    C  
ATOM   4294  CD1 ILE B 303      77.424   1.126  -5.356  1.00 85.02      B    C  
ATOM   4295  N   ALA B 304      78.610   6.694  -6.455  1.00 94.64      B    N  
ATOM   4296  CA  ALA B 304      79.014   7.596  -7.528  1.00 94.44      B    C  
ATOM   4297  C   ALA B 304      80.423   7.212  -7.939  1.00 94.34      B    C  
ATOM   4298  O   ALA B 304      81.342   7.242  -7.120  1.00 92.29      B    O  
ATOM   4299  CB  ALA B 304      78.953   9.049  -7.085  1.00 93.87      B    C  
ATOM   4300  N   ASP B 305      80.605   6.846  -9.186  1.00 92.96      B    N  
ATOM   4301  CA  ASP B 305      81.904   6.431  -9.679  1.00 92.03      B    C  
ATOM   4302  C   ASP B 305      82.230   7.186 -10.956  1.00 92.54      B    C  
ATOM   4303  O   ASP B 305      81.384   7.339 -11.846  1.00 88.56      B    O  
ATOM   4304  CB  ASP B 305      81.971   4.918  -9.919  1.00 88.19      B    C  
ATOM   4305  CG  ASP B 305      81.176   4.480 -11.129  1.00 82.08      B    C  
ATOM   4306  OD1 ASP B 305      79.943   4.614 -11.098  1.00 75.61      B    O  
ATOM   4307  OD2 ASP B 305      81.793   4.003 -12.101  1.00 74.94      B    O1-
ATOM   4308  N   ASP B 306      83.467   7.676 -11.030  1.00 92.77      B    N  
ATOM   4309  CA  ASP B 306      83.988   8.371 -12.195  1.00 92.77      B    C  
ATOM   4310  C   ASP B 306      85.284   7.701 -12.610  1.00 92.91      B    C  
ATOM   4311  O   ASP B 306      86.093   7.316 -11.766  1.00 89.99      B    O  
ATOM   4312  CB  ASP B 306      84.224   9.859 -11.911  1.00 91.86      B    C  
ATOM   4313  CG  ASP B 306      82.939  10.610 -11.651  1.00 90.57      B    C  
ATOM   4314  OD1 ASP B 306      82.263  10.308 -10.644  1.00 81.52      B    O  
ATOM   4315  OD2 ASP B 306      82.605  11.503 -12.449  1.00 80.65      B    O1-
ATOM   4316  N   HIS B 307      85.493   7.588 -13.906  1.00 92.13      B    N  
ATOM   4317  CA  HIS B 307      86.656   6.911 -14.442  1.00 91.11      B    C  
ATOM   4318  C   HIS B 307      87.024   7.545 -15.774  1.00 90.85      B    C  
ATOM   4319  O   HIS B 307      86.168   7.932 -16.556  1.00 87.28      B    O  
ATOM   4320  CB  HIS B 307      86.398   5.419 -14.613  1.00 88.85      B    C  
ATOM   4321  CG  HIS B 307      85.070   5.110 -15.223  1.00 86.69      B    C  
ATOM   4322  CD2 HIS B 307      83.863   4.870 -14.656  1.00 77.27      B    C  
ATOM   4323  ND1 HIS B 307      84.863   5.032 -16.577  1.00 79.14      B    N  
ATOM   4324  CE1 HIS B 307      83.599   4.758 -16.821  1.00 77.70      B    C  
ATOM   4325  NE2 HIS B 307      82.966   4.653 -15.677  1.00 79.34      B    N  
ATOM   4326  N   GLY B 308      88.306   7.654 -15.991  1.00 91.86      B    N  
ATOM   4327  CA  GLY B 308      88.766   8.277 -17.215  1.00 91.53      B    C  
ATOM   4328  C   GLY B 308      90.246   8.098 -17.435  1.00 92.41      B    C  
ATOM   4329  O   GLY B 308      90.946   7.444 -16.661  1.00 89.92      B    O  
ATOM   4330  N   LEU B 309      90.732   8.704 -18.518  1.00 92.98      B    N  
ATOM   4331  CA  LEU B 309      92.120   8.645 -18.922  1.00 93.27      B    C  
ATOM   4332  C   LEU B 309      92.652  10.060 -19.115  1.00 93.51      B    C  
ATOM   4333  O   LEU B 309      91.913  10.974 -19.476  1.00 91.01      B    O  
ATOM   4334  CB  LEU B 309      92.298   7.851 -20.219  1.00 91.67      B    C  
ATOM   4335  CG  LEU B 309      91.817   6.400 -20.210  1.00 88.55      B    C  
ATOM   4336  CD1 LEU B 309      91.896   5.810 -21.610  1.00 79.33      B    C  
ATOM   4337  CD2 LEU B 309      92.623   5.579 -19.236  1.00 78.58      B    C  
ATOM   4338  N   ALA B 310      93.937  10.203 -18.862  1.00 93.22      B    N  
ATOM   4339  CA  ALA B 310      94.625  11.467 -19.084  1.00 93.29      B    C  
ATOM   4340  C   ALA B 310      95.704  11.243 -20.121  1.00 93.69      B    C  
ATOM   4341  O   ALA B 310      96.635  10.467 -19.900  1.00 90.86      B    O  
ATOM   4342  CB  ALA B 310      95.222  12.002 -17.786  1.00 92.06      B    C  
ATOM   4343  N   PHE B 311      95.610  11.922 -21.265  1.00 93.78      B    N  
ATOM   4344  CA  PHE B 311      96.586  11.832 -22.337  1.00 93.79      B    C  
ATOM   4345  C   PHE B 311      97.449  13.086 -22.309  1.00 93.69      B    C  
ATOM   4346  O   PHE B 311      96.969  14.188 -22.553  1.00 90.87      B    O  
ATOM   4347  CB  PHE B 311      95.901  11.676 -23.693  1.00 92.96      B    C  
ATOM   4348  CG  PHE B 311      95.033  10.462 -23.807  1.00 91.48      B    C  
ATOM   4349  CD1 PHE B 311      95.559   9.242 -24.155  1.00 82.54      B    C  
ATOM   4350  CD2 PHE B 311      93.673  10.544 -23.542  1.00 82.62      B    C  
ATOM   4351  CE1 PHE B 311      94.757   8.120 -24.259  1.00 80.43      B    C  
ATOM   4352  CE2 PHE B 311      92.858   9.425 -23.633  1.00 80.26      B    C  
ATOM   4353  CZ  PHE B 311      93.413   8.216 -23.995  1.00 84.40      B    C  
ATOM   4354  N   VAL B 312      98.729  12.897 -22.023  1.00 93.69      B    N  
ATOM   4355  CA  VAL B 312      99.664  14.010 -21.908  1.00 93.56      B    C  
ATOM   4356  C   VAL B 312     100.600  13.970 -23.100  1.00 93.58      B    C  
ATOM   4357  O   VAL B 312     101.126  12.918 -23.459  1.00 90.99      B    O  
ATOM   4358  CB  VAL B 312     100.459  13.950 -20.594  1.00 92.02      B    C  
ATOM   4359  CG1 VAL B 312     101.539  15.008 -20.568  1.00 77.84      B    C  
ATOM   4360  CG2 VAL B 312      99.518  14.117 -19.411  1.00 78.13      B    C  
ATOM   4361  N   THR B 313     100.844  15.142 -23.692  1.00 92.92      B    N  
ATOM   4362  CA  THR B 313     101.799  15.297 -24.775  1.00 92.54      B    C  
ATOM   4363  C   THR B 313     102.905  16.225 -24.295  1.00 92.57      B    C  
ATOM   4364  O   THR B 313     102.682  17.420 -24.097  1.00 89.28      B    O  
ATOM   4365  CB  THR B 313     101.133  15.859 -26.036  1.00 91.08      B    C  
ATOM   4366  CG2 THR B 313     102.147  15.969 -27.163  1.00 75.23      B    C  
ATOM   4367  OG1 THR B 313     100.055  14.999 -26.436  1.00 76.91      B    O  
ATOM   4368  N   PHE B 314     104.104  15.656 -24.107  1.00 92.23      B    N  
ATOM   4369  CA  PHE B 314     105.270  16.450 -23.749  1.00 91.50      B    C  
ATOM   4370  C   PHE B 314     105.928  16.919 -25.031  1.00 91.71      B    C  
ATOM   4371  O   PHE B 314     106.462  16.113 -25.798  1.00 88.75      B    O  
ATOM   4372  CB  PHE B 314     106.236  15.632 -22.897  1.00 90.23      B    C  
ATOM   4373  CG  PHE B 314     107.509  16.349 -22.562  1.00 89.68      B    C  
ATOM   4374  CD1 PHE B 314     107.536  17.317 -21.588  1.00 82.08      B    C  
ATOM   4375  CD2 PHE B 314     108.682  16.043 -23.222  1.00 82.07      B    C  
ATOM   4376  CE1 PHE B 314     108.709  17.979 -21.284  1.00 80.23      B    C  
ATOM   4377  CE2 PHE B 314     109.856  16.702 -22.928  1.00 79.89      B    C  
ATOM   4378  CZ  PHE B 314     109.860  17.669 -21.954  1.00 85.58      B    C  
ATOM   4379  N   ALA B 315     105.920  18.236 -25.273  1.00 89.11      B    N  
ATOM   4380  CA  ALA B 315     106.374  18.819 -26.523  1.00 88.92      B    C  
ATOM   4381  C   ALA B 315     107.542  19.760 -26.318  1.00 89.21      B    C  
ATOM   4382  O   ALA B 315     107.687  20.743 -27.067  1.00 82.49      B    O  
ATOM   4383  CB  ALA B 315     105.227  19.551 -27.218  1.00 86.07      B    C  
ATOM   4384  N   ARG B 316     108.365  19.490 -25.328  1.00 87.39      B    N  
ATOM   4385  CA  ARG B 316     109.513  20.342 -25.047  1.00 87.05      B    C  
ATOM   4386  C   ARG B 316     110.839  19.614 -25.244  1.00 87.24      B    C  
ATOM   4387  O   ARG B 316     111.870  20.097 -24.770  1.00 81.26      B    O  
ATOM   4388  CB  ARG B 316     109.426  20.891 -23.628  1.00 84.00      B    C  
ATOM   4389  CG  ARG B 316     108.321  21.901 -23.416  1.00 80.63      B    C  
ATOM   4390  CD  ARG B 316     108.273  22.339 -21.951  1.00 79.61      B    C  
ATOM   4391  NE  ARG B 316     107.773  21.288 -21.074  1.00 75.88      B    N  
ATOM   4392  CZ  ARG B 316     108.012  21.216 -19.759  1.00 74.70      B    C  
ATOM   4393  NH1 ARG B 316     108.765  22.123 -19.178  1.00 67.87      B    N1+
ATOM   4394  NH2 ARG B 316     107.506  20.235 -19.047  1.00 69.65      B    N  
ATOM   4395  N   GLY B 317     110.893  18.492 -25.975  1.00 85.72      B    N  
ATOM   4396  CA  GLY B 317     112.132  17.778 -26.233  1.00 84.76      B    C  
ATOM   4397  C   GLY B 317     113.027  18.516 -27.207  1.00 85.84      B    C  
ATOM   4398  O   GLY B 317     112.564  19.291 -28.043  1.00 81.07      B    O  
ATOM   4399  N   ARG B 318     114.338  18.251 -27.090  1.00 85.60      B    N  
ATOM   4400  CA  ARG B 318     115.326  18.916 -27.935  1.00 85.53      B    C  
ATOM   4401  C   ARG B 318     116.049  17.890 -28.792  1.00 86.42      B    C  
ATOM   4402  O   ARG B 318     116.301  16.764 -28.381  1.00 80.28      B    O  
ATOM   4403  CB  ARG B 318     116.338  19.692 -27.103  1.00 81.16      B    C  
ATOM   4404  CG  ARG B 318     115.724  20.769 -26.221  1.00 74.39      B    C  
ATOM   4405  CD  ARG B 318     116.782  21.518 -25.422  1.00 70.80      B    C  
ATOM   4406  NE  ARG B 318     116.195  22.516 -24.533  1.00 62.21      B    N  
ATOM   4407  CZ  ARG B 318     116.882  23.306 -23.728  1.00 56.81      B    C  
ATOM   4408  NH1 ARG B 318     118.204  23.221 -23.681  1.00 52.70      B    N1+
ATOM   4409  NH2 ARG B 318     116.264  24.187 -22.953  1.00 50.07      B    N  
ATOM   4410  N   SER B 319     116.403  18.307 -29.988  1.00 85.46      B    N  
ATOM   4411  CA  SER B 319     117.137  17.450 -30.907  1.00 85.12      B    C  
ATOM   4412  C   SER B 319     118.539  17.188 -30.363  1.00 85.26      B    C  
ATOM   4413  O   SER B 319     119.130  18.073 -29.738  1.00 77.37      B    O  
ATOM   4414  CB  SER B 319     117.223  18.114 -32.279  1.00 81.26      B    C  
ATOM   4415  OG  SER B 319     117.818  17.270 -33.226  1.00 70.06      B    O  
ATOM   4416  N   PRO B 320     119.070  16.005 -30.564  1.00 84.18      B    N  
ATOM   4417  CA  PRO B 320     118.542  14.875 -31.338  1.00 83.69      B    C  
ATOM   4418  C   PRO B 320     117.606  13.959 -30.553  1.00 85.48      B    C  
ATOM   4419  O   PRO B 320     117.211  12.910 -31.076  1.00 78.15      B    O  
ATOM   4420  CB  PRO B 320     119.804  14.116 -31.743  1.00 79.29      B    C  
ATOM   4421  CG  PRO B 320     120.726  14.327 -30.588  1.00 75.18      B    C  
ATOM   4422  CD  PRO B 320     120.427  15.731 -30.087  1.00 77.83      B    C  
ATOM   4423  N   CYS B 321     117.217  14.311 -29.299  1.00 85.51      B    N  
ATOM   4424  CA  CYS B 321     116.239  13.526 -28.562  1.00 85.02      B    C  
ATOM   4425  C   CYS B 321     114.857  13.719 -29.176  1.00 87.02      B    C  
ATOM   4426  O   CYS B 321     114.605  14.672 -29.901  1.00 82.69      B    O  
ATOM   4427  CB  CYS B 321     116.241  13.919 -27.092  1.00 82.26      B    C  
ATOM   4428  SG  CYS B 321     117.777  13.556 -26.238  1.00 76.34      B    S  
ATOM   4429  N   PRO B 322     113.918  12.833 -28.871  1.00 86.53      B    N  
ATOM   4430  CA  PRO B 322     112.555  13.023 -29.379  1.00 86.53      B    C  
ATOM   4431  C   PRO B 322     111.997  14.369 -28.938  1.00 87.40      B    C  
ATOM   4432  O   PRO B 322     112.008  14.711 -27.756  1.00 83.12      B    O  
ATOM   4433  CB  PRO B 322     111.778  11.855 -28.779  1.00 83.89      B    C  
ATOM   4434  CG  PRO B 322     112.805  10.825 -28.490  1.00 80.92      B    C  
ATOM   4435  CD  PRO B 322     114.046  11.587 -28.116  1.00 84.17      B    C  
ATOM   4436  N   THR B 323     111.470  15.119 -29.885  1.00 89.66      B    N  
ATOM   4437  CA  THR B 323     110.903  16.428 -29.582  1.00 89.54      B    C  
ATOM   4438  C   THR B 323     109.524  16.322 -28.955  1.00 89.99      B    C  
ATOM   4439  O   THR B 323     109.087  17.261 -28.275  1.00 84.47      B    O  
ATOM   4440  CB  THR B 323     110.812  17.265 -30.847  1.00 86.92      B    C  
ATOM   4441  CG2 THR B 323     112.203  17.527 -31.402  1.00 75.40      B    C  
ATOM   4442  OG1 THR B 323     110.032  16.574 -31.835  1.00 76.57      B    O  
ATOM   4443  N   GLN B 324     108.787  15.213 -29.142  1.00 90.04      B    N  
ATOM   4444  CA  GLN B 324     107.474  15.007 -28.564  1.00 90.38      B    C  
ATOM   4445  C   GLN B 324     107.380  13.585 -28.054  1.00 91.10      B    C  
ATOM   4446  O   GLN B 324     107.756  12.642 -28.739  1.00 87.12      B    O  
ATOM   4447  CB  GLN B 324     106.356  15.275 -29.574  1.00 87.62      B    C  
ATOM   4448  CG  GLN B 324     106.181  16.737 -29.948  1.00 80.75      B    C  
ATOM   4449  CD  GLN B 324     105.003  16.943 -30.880  1.00 79.25      B    C  
ATOM   4450  NE2 GLN B 324     104.643  18.200 -31.091  1.00 67.52      B    N  
ATOM   4451  OE1 GLN B 324     104.422  15.983 -31.394  1.00 70.50      B    O  
ATOM   4452  N   THR B 325     106.884  13.434 -26.844  1.00 91.87      B    N  
ATOM   4453  CA  THR B 325     106.605  12.130 -26.265  1.00 91.82      B    C  
ATOM   4454  C   THR B 325     105.195  12.135 -25.699  1.00 92.17      B    C  
ATOM   4455  O   THR B 325     104.643  13.186 -25.367  1.00 88.77      B    O  
ATOM   4456  CB  THR B 325     107.598  11.761 -25.157  1.00 89.64      B    C  
ATOM   4457  CG2 THR B 325     109.003  11.635 -25.717  1.00 78.00      B    C  
ATOM   4458  OG1 THR B 325     107.571  12.759 -24.134  1.00 77.16      B    O  
ATOM   4459  N   PHE B 326     104.589  10.954 -25.571  1.00 91.73      B    N  
ATOM   4460  CA  PHE B 326     103.206  10.814 -25.156  1.00 92.05      B    C  
ATOM   4461  C   PHE B 326     103.113   9.878 -23.965  1.00 92.30      B    C  
ATOM   4462  O   PHE B 326     103.854   8.897 -23.863  1.00 88.52      B    O  
ATOM   4463  CB  PHE B 326     102.337  10.304 -26.304  1.00 89.61      B    C  
ATOM   4464  CG  PHE B 326     102.464  11.106 -27.566  1.00 82.78      B    C  
ATOM   4465  CD1 PHE B 326     101.720  12.252 -27.759  1.00 73.73      B    C  
ATOM   4466  CD2 PHE B 326     103.341  10.707 -28.565  1.00 70.24      B    C  
ATOM   4467  CE1 PHE B 326     101.844  12.985 -28.909  1.00 64.46      B    C  
ATOM   4468  CE2 PHE B 326     103.467  11.439 -29.718  1.00 63.09      B    C  
ATOM   4469  CZ  PHE B 326     102.720  12.580 -29.896  1.00 65.89      B    C  
ATOM   4470  N   GLY B 327     102.221  10.217 -23.071  1.00 91.86      B    N  
ATOM   4471  CA  GLY B 327     101.966   9.387 -21.922  1.00 91.56      B    C  
ATOM   4472  C   GLY B 327     100.487   9.302 -21.641  1.00 92.50      B    C  
ATOM   4473  O   GLY B 327      99.709  10.183 -22.026  1.00 89.67      B    O  
ATOM   4474  N   ILE B 328     100.094   8.258 -20.968  1.00 94.14      B    N  
ATOM   4475  CA  ILE B 328      98.704   8.028 -20.632  1.00 94.31      B    C  
ATOM   4476  C   ILE B 328      98.625   7.654 -19.166  1.00 94.28      B    C  
ATOM   4477  O   ILE B 328      99.471   6.925 -18.642  1.00 91.79      B    O  
ATOM   4478  CB  ILE B 328      98.065   6.951 -21.525  1.00 92.46      B    C  
ATOM   4479  CG1 ILE B 328      96.576   6.794 -21.196  1.00 80.72      B    C  
ATOM   4480  CG2 ILE B 328      98.800   5.619 -21.363  1.00 79.53      B    C  
ATOM   4481  CD1 ILE B 328      95.824   5.894 -22.143  1.00 71.91      B    C  
ATOM   4482  N   GLY B 329      97.577   8.180 -18.494  1.00 92.94      B    N  
ATOM   4483  CA  GLY B 329      97.344   7.865 -17.101  1.00 92.63      B    C  
ATOM   4484  C   GLY B 329      95.897   7.505 -16.881  1.00 93.43      B    C  
ATOM   4485  O   GLY B 329      95.008   7.930 -17.618  1.00 90.30      B    O  
ATOM   4486  N   VAL B 330      95.659   6.695 -15.862  1.00 93.81      B    N  
ATOM   4487  CA  VAL B 330      94.317   6.237 -15.522  1.00 93.90      B    C  
ATOM   4488  C   VAL B 330      93.889   6.935 -14.240  1.00 94.05      B    C  
ATOM   4489  O   VAL B 330      94.637   6.977 -13.261  1.00 91.04      B    O  
ATOM   4490  CB  VAL B 330      94.268   4.707 -15.354  1.00 91.80      B    C  
ATOM   4491  CG1 VAL B 330      92.861   4.249 -15.004  1.00 79.12      B    C  
ATOM   4492  CG2 VAL B 330      94.768   4.025 -16.616  1.00 78.85      B    C  
ATOM   4493  N   ALA B 331      92.631   7.467 -14.243  1.00 93.41      B    N  
ATOM   4494  CA  ALA B 331      92.072   8.127 -13.081  1.00 93.31      B    C  
ATOM   4495  C   ALA B 331      90.770   7.450 -12.711  1.00 93.29      B    C  
ATOM   4496  O   ALA B 331      89.936   7.170 -13.573  1.00 90.49      B    O  
ATOM   4497  CB  ALA B 331      91.836   9.610 -13.345  1.00 92.11      B    C  
ATOM   4498  N   GLU B 332      90.588   7.191 -11.433  1.00 93.48      B    N  
ATOM   4499  CA  GLU B 332      89.382   6.556 -10.934  1.00 93.01      B    C  
ATOM   4500  C   GLU B 332      88.967   7.233  -9.640  1.00 93.59      B    C  
ATOM   4501  O   GLU B 332      89.804   7.621  -8.828  1.00 90.86      B    O  
ATOM   4502  CB  GLU B 332      89.583   5.057 -10.691  1.00 89.61      B    C  
ATOM   4503  CG  GLU B 332      89.819   4.234 -11.946  1.00 77.71      B    C  
ATOM   4504  CD  GLU B 332      90.072   2.769 -11.650  1.00 74.76      B    C  
ATOM   4505  OE1 GLU B 332      90.321   2.438 -10.476  1.00 65.66      B    O  
ATOM   4506  OE2 GLU B 332      90.020   1.963 -12.583  1.00 64.97      B    O1-
ATOM   4507  N   SER B 333      87.651   7.377  -9.473  1.00 93.65      B    N  
ATOM   4508  CA  SER B 333      87.089   7.916  -8.246  1.00 93.95      B    C  
ATOM   4509  C   SER B 333      85.833   7.136  -7.918  1.00 94.15      B    C  
ATOM   4510  O   SER B 333      85.016   6.844  -8.803  1.00 91.67      B    O  
ATOM   4511  CB  SER B 333      86.764   9.402  -8.378  1.00 92.80      B    C  
ATOM   4512  OG  SER B 333      86.258   9.924  -7.165  1.00 83.36      B    O  
ATOM   4513  N   LEU B 334      85.663   6.799  -6.652  1.00 94.19      B    N  
ATOM   4514  CA  LEU B 334      84.532   6.005  -6.207  1.00 94.44      B    C  
ATOM   4515  C   LEU B 334      84.035   6.542  -4.883  1.00 94.79      B    C  
ATOM   4516  O   LEU B 334      84.812   6.727  -3.942  1.00 92.25      B    O  
ATOM   4517  CB  LEU B 334      84.923   4.532  -6.067  1.00 93.25      B    C  
ATOM   4518  CG  LEU B 334      83.823   3.578  -5.573  1.00 90.96      B    C  
ATOM   4519  CD1 LEU B 334      82.665   3.535  -6.545  1.00 81.56      B    C  
ATOM   4520  CD2 LEU B 334      84.391   2.185  -5.344  1.00 81.40      B    C  
ATOM   4521  N   LEU B 335      82.701   6.794  -4.815  1.00 94.73      B    N  
ATOM   4522  CA  LEU B 335      82.053   7.240  -3.597  1.00 94.88      B    C  
ATOM   4523  C   LEU B 335      80.914   6.280  -3.293  1.00 94.93      B    C  
ATOM   4524  O   LEU B 335      79.980   6.142  -4.085  1.00 93.37      B    O  
ATOM   4525  CB  LEU B 335      81.527   8.670  -3.745  1.00 94.35      B    C  
ATOM   4526  CG  LEU B 335      80.625   9.180  -2.615  1.00 93.48      B    C  
ATOM   4527  CD1 LEU B 335      81.355   9.176  -1.284  1.00 84.02      B    C  
ATOM   4528  CD2 LEU B 335      80.109  10.575  -2.938  1.00 84.00      B    C  
ATOM   4529  N   ILE B 336      81.006   5.605  -2.161  1.00 94.69      B    N  
ATOM   4530  CA  ILE B 336      79.968   4.685  -1.703  1.00 94.52      B    C  
ATOM   4531  C   ILE B 336      79.464   5.216  -0.376  1.00 94.44      B    C  
ATOM   4532  O   ILE B 336      80.196   5.238   0.617  1.00 92.02      B    O  
ATOM   4533  CB  ILE B 336      80.489   3.250  -1.557  1.00 93.93      B    C  
ATOM   4534  CG1 ILE B 336      81.033   2.732  -2.901  1.00 90.17      B    C  
ATOM   4535  CG2 ILE B 336      79.386   2.340  -1.040  1.00 90.21      B    C  
ATOM   4536  CD1 ILE B 336      81.646   1.350  -2.823  1.00 84.02      B    C  
ATOM   4537  N   ALA B 337      78.208   5.653  -0.359  1.00 93.98      B    N  
ATOM   4538  CA  ALA B 337      77.568   6.156   0.850  1.00 93.47      B    C  
ATOM   4539  C   ALA B 337      76.604   5.105   1.366  1.00 93.36      B    C  
ATOM   4540  O   ALA B 337      75.736   4.627   0.633  1.00 90.43      B    O  
ATOM   4541  CB  ALA B 337      76.828   7.460   0.573  1.00 92.53      B    C  
ATOM   4542  N   SER B 338      76.762   4.750   2.620  1.00 92.61      B    N  
ATOM   4543  CA  SER B 338      75.968   3.705   3.242  1.00 91.83      B    C  
ATOM   4544  C   SER B 338      75.280   4.238   4.492  1.00 91.78      B    C  
ATOM   4545  O   SER B 338      75.483   5.378   4.895  1.00 85.82      B    O  
ATOM   4546  CB  SER B 338      76.843   2.488   3.585  1.00 89.21      B    C  
ATOM   4547  OG  SER B 338      76.062   1.422   4.089  1.00 75.79      B    O  
ATOM   4548  N   ASP B 339      74.458   3.385   5.087  1.00 91.34      B    N  
ATOM   4549  CA  ASP B 339      73.759   3.766   6.304  1.00 90.56      B    C  
ATOM   4550  C   ASP B 339      74.705   3.778   7.495  1.00 90.77      B    C  
ATOM   4551  O   ASP B 339      75.853   3.331   7.419  1.00 86.02      B    O  
ATOM   4552  CB  ASP B 339      72.584   2.830   6.563  1.00 88.11      B    C  
ATOM   4553  CG  ASP B 339      73.037   1.412   6.809  1.00 85.37      B    C  
ATOM   4554  OD1 ASP B 339      73.445   1.101   7.945  1.00 77.91      B    O  
ATOM   4555  OD2 ASP B 339      72.978   0.585   5.871  1.00 79.13      B    O1-
ATOM   4556  N   SER B 340      74.248   4.302   8.614  1.00 90.20      B    N  
ATOM   4557  CA  SER B 340      75.091   4.490   9.784  1.00 89.51      B    C  
ATOM   4558  C   SER B 340      75.546   3.176  10.396  1.00 89.58      B    C  
ATOM   4559  O   SER B 340      76.547   3.152  11.116  1.00 83.10      B    O  
ATOM   4560  CB  SER B 340      74.344   5.308  10.840  1.00 87.51      B    C  
ATOM   4561  OG  SER B 340      73.155   4.666  11.228  1.00 76.45      B    O  
ATOM   4562  N   SER B 341      74.865   2.074  10.150  1.00 88.29      B    N  
ATOM   4563  CA  SER B 341      75.222   0.787  10.725  1.00 86.82      B    C  
ATOM   4564  C   SER B 341      76.171  -0.016   9.852  1.00 87.56      B    C  
ATOM   4565  O   SER B 341      76.708  -1.025  10.313  1.00 80.67      B    O  
ATOM   4566  CB  SER B 341      73.967  -0.038  10.983  1.00 83.51      B    C  
ATOM   4567  OG  SER B 341      73.333  -0.402   9.779  1.00 74.69      B    O  
ATOM   4568  N   ASP B 342      76.412   0.418   8.630  1.00 87.02      B    N  
ATOM   4569  CA  ASP B 342      77.263  -0.316   7.701  1.00 86.74      B    C  
ATOM   4570  C   ASP B 342      78.595   0.420   7.545  1.00 87.89      B    C  
ATOM   4571  O   ASP B 342      78.611   1.596   7.182  1.00 83.85      B    O  
ATOM   4572  CB  ASP B 342      76.572  -0.458   6.346  1.00 83.95      B    C  
ATOM   4573  CG  ASP B 342      77.269  -1.449   5.438  1.00 80.90      B    C  
ATOM   4574  OD1 ASP B 342      78.391  -1.152   4.983  1.00 73.43      B    O  
ATOM   4575  OD2 ASP B 342      76.706  -2.528   5.183  1.00 72.98      B    O1-
ATOM   4576  N   PRO B 343      79.715  -0.258   7.801  1.00 87.98      B    N  
ATOM   4577  CA  PRO B 343      81.022   0.403   7.716  1.00 87.95      B    C  
ATOM   4578  C   PRO B 343      81.674   0.324   6.344  1.00 89.07      B    C  
ATOM   4579  O   PRO B 343      82.881   0.526   6.242  1.00 82.61      B    O  
ATOM   4580  CB  PRO B 343      81.844  -0.374   8.748  1.00 85.46      B    C  
ATOM   4581  CG  PRO B 343      81.308  -1.766   8.632  1.00 83.62      B    C  
ATOM   4582  CD  PRO B 343      79.840  -1.638   8.301  1.00 87.32      B    C  
ATOM   4583  N   ARG B 344      80.942   0.049   5.321  1.00 88.74      B    N  
ATOM   4584  CA  ARG B 344      81.517  -0.115   3.991  1.00 89.43      B    C  
ATOM   4585  C   ARG B 344      81.494   1.166   3.165  1.00 90.63      B    C  
ATOM   4586  O   ARG B 344      81.649   1.105   1.940  1.00 85.97      B    O  
ATOM   4587  CB  ARG B 344      80.800  -1.238   3.250  1.00 86.48      B    C  
ATOM   4588  CG  ARG B 344      81.193  -2.625   3.737  1.00 77.94      B    C  
ATOM   4589  CD  ARG B 344      80.289  -3.714   3.182  1.00 72.85      B    C  
ATOM   4590  NE  ARG B 344      78.985  -3.709   3.826  1.00 63.55      B    N  
ATOM   4591  CZ  ARG B 344      78.076  -4.676   3.679  1.00 57.70      B    C  
ATOM   4592  NH1 ARG B 344      78.326  -5.715   2.890  1.00 52.90      B    N1+
ATOM   4593  NH2 ARG B 344      76.916  -4.592   4.309  1.00 51.03      B    N  
ATOM   4594  N   ASP B 345      81.318   2.309   3.811  1.00 91.74      B    N  
ATOM   4595  CA  ASP B 345      81.392   3.572   3.097  1.00 91.65      B    C  
ATOM   4596  C   ASP B 345      82.794   3.765   2.525  1.00 92.02      B    C  
ATOM   4597  O   ASP B 345      83.798   3.488   3.186  1.00 88.07      B    O  
ATOM   4598  CB  ASP B 345      81.040   4.738   4.016  1.00 89.66      B    C  
ATOM   4599  CG  ASP B 345      79.625   4.647   4.546  1.00 87.56      B    C  
ATOM   4600  OD1 ASP B 345      79.310   3.670   5.245  1.00 76.38      B    O  
ATOM   4601  OD2 ASP B 345      78.830   5.562   4.252  1.00 77.89      B    O1-
ATOM   4602  N   ARG B 346      82.869   4.244   1.313  1.00 91.71      B    N  
ATOM   4603  CA  ARG B 346      84.148   4.442   0.654  1.00 92.08      B    C  
ATOM   4604  C   ARG B 346      84.145   5.757  -0.095  1.00 93.00      B    C  
ATOM   4605  O   ARG B 346      83.160   6.119  -0.741  1.00 89.24      B    O  
ATOM   4606  CB  ARG B 346      84.466   3.309  -0.324  1.00 88.52      B    C  
ATOM   4607  CG  ARG B 346      84.617   1.932   0.322  1.00 78.75      B    C  
ATOM   4608  CD  ARG B 346      85.886   1.825   1.130  1.00 77.38      B    C  
ATOM   4609  NE  ARG B 346      86.096   0.470   1.663  1.00 68.55      B    N  
ATOM   4610  CZ  ARG B 346      85.594   0.037   2.822  1.00 62.39      B    C  
ATOM   4611  NH1 ARG B 346      84.864   0.836   3.573  1.00 56.32      B    N1+
ATOM   4612  NH2 ARG B 346      85.826  -1.209   3.219  1.00 54.89      B    N  
ATOM   4613  N   HIS B 347      85.244   6.479  -0.015  1.00 92.64      B    N  
ATOM   4614  CA  HIS B 347      85.491   7.643  -0.846  1.00 92.71      B    C  
ATOM   4615  C   HIS B 347      86.968   7.634  -1.203  1.00 92.67      B    C  
ATOM   4616  O   HIS B 347      87.799   8.163  -0.463  1.00 88.92      B    O  
ATOM   4617  CB  HIS B 347      85.093   8.936  -0.145  1.00 91.77      B    C  
ATOM   4618  CG  HIS B 347      85.141  10.140  -1.034  1.00 92.78      B    C  
ATOM   4619  CD2 HIS B 347      85.148  10.247  -2.388  1.00 84.33      B    C  
ATOM   4620  ND1 HIS B 347      85.192  11.435  -0.561  1.00 84.05      B    N  
ATOM   4621  CE1 HIS B 347      85.219  12.271  -1.569  1.00 85.57      B    C  
ATOM   4622  NE2 HIS B 347      85.203  11.572  -2.680  1.00 87.27      B    N  
ATOM   4623  N   ARG B 348      87.296   7.012  -2.303  1.00 92.96      B    N  
ATOM   4624  CA  ARG B 348      88.671   6.825  -2.726  1.00 92.87      B    C  
ATOM   4625  C   ARG B 348      88.826   7.287  -4.160  1.00 93.56      B    C  
ATOM   4626  O   ARG B 348      87.936   7.091  -4.992  1.00 89.46      B    O  
ATOM   4627  CB  ARG B 348      89.084   5.358  -2.618  1.00 89.54      B    C  
ATOM   4628  CG  ARG B 348      89.023   4.795  -1.203  1.00 77.33      B    C  
ATOM   4629  CD  ARG B 348      90.092   5.384  -0.318  1.00 75.35      B    C  
ATOM   4630  NE  ARG B 348      90.122   4.770   1.015  1.00 63.77      B    N  
ATOM   4631  CZ  ARG B 348      89.406   5.198   2.048  1.00 56.68      B    C  
ATOM   4632  NH1 ARG B 348      88.604   6.240   1.929  1.00 52.04      B    N1+
ATOM   4633  NH2 ARG B 348      89.489   4.574   3.209  1.00 48.17      B    N  
ATOM   4634  N   TRP B 349      89.983   7.909  -4.415  1.00 93.89      B    N  
ATOM   4635  CA  TRP B 349      90.315   8.291  -5.775  1.00 94.05      B    C  
ATOM   4636  C   TRP B 349      91.787   8.010  -6.018  1.00 93.86      B    C  
ATOM   4637  O   TRP B 349      92.628   8.198  -5.139  1.00 90.46      B    O  
ATOM   4638  CB  TRP B 349      89.991   9.753  -6.061  1.00 92.73      B    C  
ATOM   4639  CG  TRP B 349      90.719  10.750  -5.212  1.00 92.72      B    C  
ATOM   4640  CD1 TRP B 349      91.893  11.366  -5.485  1.00 88.48      B    C  
ATOM   4641  CD2 TRP B 349      90.280  11.273  -3.942  1.00 90.12      B    C  
ATOM   4642  CE2 TRP B 349      91.247  12.191  -3.518  1.00 89.11      B    C  
ATOM   4643  CE3 TRP B 349      89.162  11.039  -3.133  1.00 86.36      B    C  
ATOM   4644  NE1 TRP B 349      92.226  12.233  -4.476  1.00 86.86      B    N  
ATOM   4645  CZ2 TRP B 349      91.144  12.885  -2.317  1.00 88.96      B    C  
ATOM   4646  CZ3 TRP B 349      89.050  11.726  -1.951  1.00 85.69      B    C  
ATOM   4647  CH2 TRP B 349      90.034  12.630  -1.551  1.00 86.20      B    C  
ATOM   4648  N   SER B 350      92.110   7.552  -7.200  1.00 91.59      B    N  
ATOM   4649  CA  SER B 350      93.456   7.136  -7.551  1.00 91.39      B    C  
ATOM   4650  C   SER B 350      93.778   7.618  -8.954  1.00 91.43      B    C  
ATOM   4651  O   SER B 350      92.935   7.517  -9.844  1.00 84.45      B    O  
ATOM   4652  CB  SER B 350      93.588   5.616  -7.485  1.00 87.77      B    C  
ATOM   4653  OG  SER B 350      94.878   5.194  -7.868  1.00 74.80      B    O  
ATOM   4654  N   PRO B 351      94.979   8.147  -9.170  1.00 91.36      B    N  
ATOM   4655  CA  PRO B 351      96.051   8.307  -8.186  1.00 91.39      B    C  
ATOM   4656  C   PRO B 351      95.778   9.453  -7.221  1.00 91.84      B    C  
ATOM   4657  O   PRO B 351      95.261  10.490  -7.619  1.00 86.06      B    O  
ATOM   4658  CB  PRO B 351      97.285   8.607  -9.046  1.00 88.33      B    C  
ATOM   4659  CG  PRO B 351      96.902   8.232 -10.433  1.00 84.55      B    C  
ATOM   4660  CD  PRO B 351      95.425   8.462 -10.522  1.00 87.39      B    C  
ATOM   4661  N   ARG B 352      96.129   9.260  -5.959  1.00 89.86      B    N  
ATOM   4662  CA  ARG B 352      95.922  10.245  -4.903  1.00 89.81      B    C  
ATOM   4663  C   ARG B 352      97.259  10.889  -4.553  1.00 90.44      B    C  
ATOM   4664  O   ARG B 352      98.214  10.196  -4.211  1.00 84.47      B    O  
ATOM   4665  CB  ARG B 352      95.302   9.605  -3.672  1.00 86.16      B    C  
ATOM   4666  CG  ARG B 352      95.107  10.564  -2.501  1.00 81.13      B    C  
ATOM   4667  CD  ARG B 352      94.370   9.891  -1.349  1.00 79.65      B    C  
ATOM   4668  NE  ARG B 352      94.291  10.757  -0.176  1.00 74.41      B    N  
ATOM   4669  CZ  ARG B 352      93.638  10.435   0.945  1.00 69.89      B    C  
ATOM   4670  NH1 ARG B 352      93.015   9.268   1.039  1.00 64.01      B    N1+
ATOM   4671  NH2 ARG B 352      93.618  11.280   1.951  1.00 63.98      B    N  
ATOM   4672  N   LEU B 353      97.306  12.214  -4.636  1.00 90.31      B    N  
ATOM   4673  CA  LEU B 353      98.523  12.954  -4.343  1.00 89.68      B    C  
ATOM   4674  C   LEU B 353      98.461  13.653  -2.992  1.00 89.73      B    C  
ATOM   4675  O   LEU B 353      99.366  13.511  -2.172  1.00 80.80      B    O  
ATOM   4676  CB  LEU B 353      98.785  13.982  -5.450  1.00 86.79      B    C  
ATOM   4677  CG  LEU B 353      98.874  13.431  -6.880  1.00 85.18      B    C  
ATOM   4678  CD1 LEU B 353      99.101  14.556  -7.863  1.00 78.33      B    C  
ATOM   4679  CD2 LEU B 353      99.963  12.382  -6.984  1.00 78.23      B    C  
ATOM   4680  N   GLY B 354      97.406  14.419  -2.752  1.00 86.61      B    N  
ATOM   4681  CA  GLY B 354      97.251  15.144  -1.512  1.00 86.28      B    C  
ATOM   4682  C   GLY B 354      96.280  14.480  -0.568  1.00 88.05      B    C  
ATOM   4683  O   GLY B 354      95.740  13.406  -0.837  1.00 81.70      B    O  
ATOM   4684  N   THR B 355      96.076  15.132   0.565  1.00 88.19      B    N  
ATOM   4685  CA  THR B 355      95.157  14.598   1.557  1.00 88.46      B    C  
ATOM   4686  C   THR B 355      93.717  14.816   1.116  1.00 88.80      B    C  
ATOM   4687  O   THR B 355      93.407  15.705   0.326  1.00 81.20      B    O  
ATOM   4688  CB  THR B 355      95.382  15.268   2.917  1.00 85.08      B    C  
ATOM   4689  CG2 THR B 355      96.778  14.962   3.434  1.00 72.16      B    C  
ATOM   4690  OG1 THR B 355      95.217  16.685   2.787  1.00 73.03      B    O  
ATOM   4691  N   GLY B 356      92.854  13.992   1.652  1.00 85.45      B    N  
ATOM   4692  CA  GLY B 356      91.451  14.057   1.314  1.00 84.60      B    C  
ATOM   4693  C   GLY B 356      90.597  14.391   2.512  1.00 86.97      B    C  
ATOM   4694  O   GLY B 356      90.853  15.356   3.237  1.00 80.22      B    O  
ATOM   4695  N   ASP B 357      89.557  13.593   2.743  1.00 87.40      B    N  
ATOM   4696  CA  ASP B 357      88.657  13.822   3.861  1.00 86.46      B    C  
ATOM   4697  C   ASP B 357      89.402  13.666   5.179  1.00 87.67      B    C  
ATOM   4698  O   ASP B 357      90.206  12.746   5.351  1.00 82.06      B    O  
ATOM   4699  CB  ASP B 357      87.475  12.865   3.805  1.00 82.32      B    C  
ATOM   4700  CG  ASP B 357      86.701  12.960   2.506  1.00 78.65      B    C  
ATOM   4701  OD1 ASP B 357      86.920  13.925   1.745  1.00 72.26      B    O  
ATOM   4702  OD2 ASP B 357      85.876  12.062   2.237  1.00 73.02      B    O1-
ATOM   4703  N   LEU B 358      89.106  14.546   6.116  1.00 88.16      B    N  
ATOM   4704  CA  LEU B 358      89.743  14.500   7.422  1.00 88.73      B    C  
ATOM   4705  C   LEU B 358      89.049  13.561   8.387  1.00 89.61      B    C  
ATOM   4706  O   LEU B 358      89.497  13.424   9.532  1.00 82.61      B    O  
ATOM   4707  CB  LEU B 358      89.803  15.905   8.020  1.00 85.87      B    C  
ATOM   4708  CG  LEU B 358      90.601  16.937   7.225  1.00 81.50      B    C  
ATOM   4709  CD1 LEU B 358      90.569  18.292   7.912  1.00 74.88      B    C  
ATOM   4710  CD2 LEU B 358      92.028  16.467   7.010  1.00 74.05      B    C  
ATOM   4711  N   GLU B 359      87.960  12.923   7.964  1.00 89.14      B    N  
ATOM   4712  CA  GLU B 359      87.253  11.965   8.788  1.00 88.62      B    C  
ATOM   4713  C   GLU B 359      86.919  10.746   7.950  1.00 89.31      B    C  
ATOM   4714  O   GLU B 359      86.859  10.827   6.721  1.00 84.92      B    O  
ATOM   4715  CB  GLU B 359      85.988  12.572   9.398  1.00 85.84      B    C  
ATOM   4716  CG  GLU B 359      85.007  13.105   8.379  1.00 78.99      B    C  
ATOM   4717  CD  GLU B 359      83.833  13.831   9.019  1.00 78.22      B    C  
ATOM   4718  OE1 GLU B 359      82.808  14.001   8.350  1.00 68.81      B    O  
ATOM   4719  OE2 GLU B 359      83.966  14.236  10.187  1.00 71.51      B    O1-
ATOM   4720  N   PRO B 360      86.728   9.591   8.576  1.00 88.99      B    N  
ATOM   4721  CA  PRO B 360      86.459   8.383   7.803  1.00 88.69      B    C  
ATOM   4722  C   PRO B 360      85.204   8.519   6.957  1.00 89.43      B    C  
ATOM   4723  O   PRO B 360      84.274   9.255   7.302  1.00 84.36      B    O  
ATOM   4724  CB  PRO B 360      86.305   7.296   8.865  1.00 86.12      B    C  
ATOM   4725  CG  PRO B 360      86.993   7.836  10.063  1.00 83.64      B    C  
ATOM   4726  CD  PRO B 360      86.804   9.321  10.017  1.00 86.95      B    C  
ATOM   4727  N   ALA B 361      85.200   7.808   5.852  1.00 89.47      B    N  
ATOM   4728  CA  ALA B 361      84.036   7.815   4.985  1.00 89.29      B    C  
ATOM   4729  C   ALA B 361      82.804   7.277   5.696  1.00 90.36      B    C  
ATOM   4730  O   ALA B 361      81.685   7.667   5.367  1.00 85.93      B    O  
ATOM   4731  CB  ALA B 361      84.314   6.993   3.729  1.00 86.64      B    C  
ATOM   4732  N   GLN B 362      82.973   6.395   6.681  1.00 90.46      B    N  
ATOM   4733  CA  GLN B 362      81.864   5.869   7.444  1.00 89.76      B    C  
ATOM   4734  C   GLN B 362      81.154   6.960   8.232  1.00 90.66      B    C  
ATOM   4735  O   GLN B 362      79.983   6.805   8.579  1.00 86.75      B    O  
ATOM   4736  CB  GLN B 362      82.340   4.775   8.399  1.00 88.74      B    C  
ATOM   4737  CG  GLN B 362      82.815   3.491   7.729  1.00 83.88      B    C  
ATOM   4738  CD  GLN B 362      84.218   3.613   7.155  1.00 79.80      B    C  
ATOM   4739  NE2 GLN B 362      84.673   2.562   6.494  1.00 66.21      B    N  
ATOM   4740  OE1 GLN B 362      84.876   4.639   7.292  1.00 69.19      B    O  
ATOM   4741  N   THR B 363      81.869   8.063   8.516  1.00 91.00      B    N  
ATOM   4742  CA  THR B 363      81.270   9.192   9.202  1.00 90.48      B    C  
ATOM   4743  C   THR B 363      80.906  10.303   8.228  1.00 90.99      B    C  
ATOM   4744  O   THR B 363      79.828  10.894   8.337  1.00 86.24      B    O  
ATOM   4745  CB  THR B 363      82.224   9.729  10.271  1.00 88.90      B    C  
ATOM   4746  CG2 THR B 363      81.595  10.880  11.025  1.00 75.32      B    C  
ATOM   4747  OG1 THR B 363      82.568   8.683  11.174  1.00 76.74      B    O  
ATOM   4748  N   ARG B 364      81.776  10.589   7.289  1.00 91.60      B    N  
ATOM   4749  CA  ARG B 364      81.581  11.699   6.371  1.00 91.86      B    C  
ATOM   4750  C   ARG B 364      80.411  11.446   5.436  1.00 92.50      B    C  
ATOM   4751  O   ARG B 364      79.601  12.349   5.191  1.00 88.53      B    O  
ATOM   4752  CB  ARG B 364      82.866  11.945   5.580  1.00 89.73      B    C  
ATOM   4753  CG  ARG B 364      82.744  12.981   4.456  1.00 86.64      B    C  
ATOM   4754  CD  ARG B 364      82.311  14.332   4.976  1.00 84.35      B    C  
ATOM   4755  NE  ARG B 364      83.155  14.826   6.055  1.00 83.14      B    N  
ATOM   4756  CZ  ARG B 364      84.309  15.463   5.882  1.00 82.19      B    C  
ATOM   4757  NH1 ARG B 364      84.780  15.687   4.668  1.00 74.03      B    N1+
ATOM   4758  NH2 ARG B 364      84.998  15.875   6.938  1.00 79.00      B    N  
ATOM   4759  N   HIS B 365      80.279  10.253   4.902  1.00 92.26      B    N  
ATOM   4760  CA  HIS B 365      79.255   9.931   3.923  1.00 92.22      B    C  
ATOM   4761  C   HIS B 365      78.169   9.030   4.507  1.00 92.20      B    C  
ATOM   4762  O   HIS B 365      77.576   8.221   3.783  1.00 87.18      B    O  
ATOM   4763  CB  HIS B 365      79.886   9.294   2.691  1.00 91.47      B    C  
ATOM   4764  CG  HIS B 365      80.886  10.187   2.030  1.00 92.87      B    C  
ATOM   4765  CD2 HIS B 365      82.239  10.133   1.962  1.00 84.53      B    C  
ATOM   4766  ND1 HIS B 365      80.529  11.335   1.347  1.00 84.71      B    N  
ATOM   4767  CE1 HIS B 365      81.616  11.924   0.887  1.00 85.34      B    C  
ATOM   4768  NE2 HIS B 365      82.650  11.214   1.250  1.00 86.98      B    N  
ATOM   4769  N   ASN B 366      77.917   9.174   5.786  1.00 91.25      B    N  
ATOM   4770  CA  ASN B 366      76.852   8.432   6.444  1.00 91.05      B    C  
ATOM   4771  C   ASN B 366      75.498   8.934   5.960  1.00 91.58      B    C  
ATOM   4772  O   ASN B 366      75.213  10.130   6.007  1.00 85.43      B    O  
ATOM   4773  CB  ASN B 366      76.982   8.597   7.955  1.00 87.98      B    C  
ATOM   4774  CG  ASN B 366      75.989   7.760   8.734  1.00 86.15      B    C  
ATOM   4775  ND2 ASN B 366      76.136   7.762  10.046  1.00 76.65      B    N  
ATOM   4776  OD1 ASN B 366      75.102   7.121   8.180  1.00 75.60      B    O  
ATOM   4777  N   MET B 367      74.638   8.015   5.489  1.00 90.59      B    N  
ATOM   4778  CA  MET B 367      73.317   8.356   4.979  1.00 89.86      B    C  
ATOM   4779  C   MET B 367      72.226   8.231   6.033  1.00 90.14      B    C  
ATOM   4780  O   MET B 367      71.038   8.289   5.680  1.00 84.20      B    O  
ATOM   4781  CB  MET B 367      72.978   7.489   3.772  1.00 87.52      B    C  
ATOM   4782  CG  MET B 367      73.871   7.706   2.570  1.00 85.03      B    C  
ATOM   4783  SD  MET B 367      73.676   9.326   1.807  1.00 79.97      B    S  
ATOM   4784  CE  MET B 367      75.062  10.206   2.485  1.00 70.21      B    C  
ATOM   4785  N   GLY B 368      72.585   8.075   7.278  1.00 89.15      B    N  
ATOM   4786  CA  GLY B 368      71.605   8.014   8.340  1.00 89.10      B    C  
ATOM   4787  C   GLY B 368      71.239   6.600   8.736  1.00 90.60      B    C  
ATOM   4788  O   GLY B 368      71.869   5.622   8.333  1.00 85.60      B    O  
ATOM   4789  N   THR B 369      70.186   6.517   9.544  1.00 89.90      B    N  
ATOM   4790  CA  THR B 369      69.731   5.224  10.036  1.00 89.98      B    C  
ATOM   4791  C   THR B 369      69.228   4.364   8.890  1.00 90.68      B    C  
ATOM   4792  O   THR B 369      68.636   4.859   7.932  1.00 85.61      B    O  
ATOM   4793  CB  THR B 369      68.630   5.413  11.064  1.00 87.46      B    C  
ATOM   4794  CG2 THR B 369      68.209   4.081  11.676  1.00 74.10      B    C  
ATOM   4795  OG1 THR B 369      69.091   6.285  12.110  1.00 75.22      B    O  
ATOM   4796  N   CYS B 370      69.498   3.076   9.006  1.00 89.22      B    N  
ATOM   4797  CA  CYS B 370      69.020   2.130   8.007  1.00 89.30      B    C  
ATOM   4798  C   CYS B 370      67.573   1.781   8.291  1.00 90.17      B    C  
ATOM   4799  O   CYS B 370      67.257   1.223   9.345  1.00 85.55      B    O  
ATOM   4800  CB  CYS B 370      69.886   0.871   8.002  1.00 86.64      B    C  
ATOM   4801  SG  CYS B 370      69.287  -0.426   6.892  1.00 81.15      B    S  
ATOM   4802  N   TYR B 371      66.686   2.087   7.361  1.00 88.29      B    N  
ATOM   4803  CA  TYR B 371      65.284   1.728   7.441  1.00 86.99      B    C  
ATOM   4804  C   TYR B 371      64.885   0.700   6.385  1.00 86.33      B    C  
ATOM   4805  O   TYR B 371      63.698   0.471   6.176  1.00 78.93      B    O  
ATOM   4806  CB  TYR B 371      64.411   2.972   7.289  1.00 85.10      B    C  
ATOM   4807  CG  TYR B 371      64.726   4.075   8.268  1.00 84.34      B    C  
ATOM   4808  CD1 TYR B 371      64.265   4.019   9.575  1.00 78.41      B    C  
ATOM   4809  CD2 TYR B 371      65.470   5.175   7.882  1.00 78.23      B    C  
ATOM   4810  CE1 TYR B 371      64.546   5.027  10.473  1.00 75.09      B    C  
ATOM   4811  CE2 TYR B 371      65.756   6.186   8.779  1.00 75.33      B    C  
ATOM   4812  CZ  TYR B 371      65.293   6.110  10.070  1.00 78.37      B    C  
ATOM   4813  OH  TYR B 371      65.584   7.111  10.961  1.00 76.24      B    O  
ATOM   4814  N   GLY B 372      65.868   0.085   5.734  1.00 81.22      B    N  
ATOM   4815  CA  GLY B 372      65.581  -0.792   4.614  1.00 78.53      B    C  
ATOM   4816  C   GLY B 372      64.691  -1.960   4.987  1.00 80.01      B    C  
ATOM   4817  O   GLY B 372      65.100  -2.833   5.746  1.00 73.07      B    O  
ATOM   4818  N   ARG B 373      63.495  -1.966   4.427  1.00 79.28      B    N  
ATOM   4819  CA  ARG B 373      62.537  -3.053   4.626  1.00 77.12      B    C  
ATOM   4820  C   ARG B 373      62.360  -3.366   6.106  1.00 76.90      B    C  
ATOM   4821  O   ARG B 373      62.506  -4.501   6.552  1.00 69.12      B    O  
ATOM   4822  CB  ARG B 373      62.966  -4.293   3.845  1.00 73.02      B    C  
ATOM   4823  CG  ARG B 373      63.034  -4.072   2.351  1.00 70.17      B    C  
ATOM   4824  CD  ARG B 373      63.296  -5.371   1.612  1.00 68.62      B    C  
ATOM   4825  NE  ARG B 373      64.599  -5.944   1.946  1.00 65.82      B    N  
ATOM   4826  CZ  ARG B 373      65.753  -5.552   1.406  1.00 63.46      B    C  
ATOM   4827  NH1 ARG B 373      65.772  -4.580   0.503  1.00 57.77      B    N1+
ATOM   4828  NH2 ARG B 373      66.888  -6.133   1.771  1.00 59.62      B    N  
ATOM   4829  N   ASN B 374      62.059  -2.316   6.877  1.00 72.83      B    N  
ATOM   4830  CA  ASN B 374      61.886  -2.439   8.320  1.00 71.03      B    C  
ATOM   4831  C   ASN B 374      63.130  -3.037   8.985  1.00 73.71      B    C  
ATOM   4832  O   ASN B 374      63.040  -3.934   9.821  1.00 66.27      B    O  
ATOM   4833  CB  ASN B 374      60.646  -3.268   8.654  1.00 64.50      B    C  
ATOM   4834  CG  ASN B 374      60.190  -3.094  10.082  1.00 61.58      B    C  
ATOM   4835  ND2 ASN B 374      59.456  -4.074  10.589  1.00 56.48      B    N  
ATOM   4836  OD1 ASN B 374      60.485  -2.088  10.721  1.00 56.66      B    O  
ATOM   4837  N   ARG B 375      64.300  -2.537   8.574  1.00 72.84      B    N  
ATOM   4838  CA  ARG B 375      65.607  -2.931   9.093  1.00 72.70      B    C  
ATOM   4839  C   ARG B 375      66.004  -4.352   8.732  1.00 75.01      B    C  
ATOM   4840  O   ARG B 375      67.097  -4.789   9.101  1.00 67.50      B    O  
ATOM   4841  CB  ARG B 375      65.674  -2.755  10.604  1.00 68.08      B    C  
ATOM   4842  CG  ARG B 375      65.471  -1.324  11.066  1.00 64.72      B    C  
ATOM   4843  CD  ARG B 375      65.587  -1.204  12.567  1.00 61.07      B    C  
ATOM   4844  NE  ARG B 375      65.365   0.159  13.020  1.00 54.72      B    N  
ATOM   4845  CZ  ARG B 375      65.370   0.546  14.293  1.00 48.65      B    C  
ATOM   4846  NH1 ARG B 375      65.587  -0.336  15.255  1.00 45.41      B    N1+
ATOM   4847  NH2 ARG B 375      65.160   1.812  14.604  1.00 44.70      B    N  
ATOM   4848  N   MET B 376      65.165  -5.075   8.009  1.00 77.55      B    N  
ATOM   4849  CA  MET B 376      65.525  -6.408   7.558  1.00 76.95      B    C  
ATOM   4850  C   MET B 376      66.324  -6.391   6.264  1.00 79.55      B    C  
ATOM   4851  O   MET B 376      66.962  -7.395   5.937  1.00 70.80      B    O  
ATOM   4852  CB  MET B 376      64.274  -7.258   7.370  1.00 72.84      B    C  
ATOM   4853  CG  MET B 376      63.518  -7.533   8.656  1.00 67.68      B    C  
ATOM   4854  SD  MET B 376      62.154  -8.693   8.439  1.00 59.51      B    S  
ATOM   4855  CE  MET B 376      61.062  -7.728   7.405  1.00 52.45      B    C  
ATOM   4856  N   GLY B 377      66.304  -5.287   5.525  1.00 79.31      B    N  
ATOM   4857  CA  GLY B 377      67.044  -5.157   4.284  1.00 80.40      B    C  
ATOM   4858  C   GLY B 377      68.340  -4.389   4.409  1.00 84.09      B    C  
ATOM   4859  O   GLY B 377      68.901  -3.982   3.392  1.00 78.08      B    O  
ATOM   4860  N   CYS B 378      68.826  -4.183   5.620  1.00 85.12      B    N  
ATOM   4861  CA  CYS B 378      70.074  -3.462   5.802  1.00 85.75      B    C  
ATOM   4862  C   CYS B 378      71.247  -4.293   5.300  1.00 87.49      B    C  
ATOM   4863  O   CYS B 378      71.260  -5.514   5.422  1.00 81.81      B    O  
ATOM   4864  CB  CYS B 378      70.268  -3.109   7.282  1.00 83.09      B    C  
ATOM   4865  SG  CYS B 378      69.015  -1.989   7.934  1.00 78.55      B    S  
ATOM   4866  N   PRO B 379      72.260  -3.642   4.747  1.00 87.61      B    N  
ATOM   4867  CA  PRO B 379      72.392  -2.181   4.635  1.00 88.66      B    C  
ATOM   4868  C   PRO B 379      71.495  -1.586   3.562  1.00 89.49      B    C  
ATOM   4869  O   PRO B 379      71.278  -2.183   2.517  1.00 84.06      B    O  
ATOM   4870  CB  PRO B 379      73.857  -2.003   4.261  1.00 85.82      B    C  
ATOM   4871  CG  PRO B 379      74.204  -3.258   3.546  1.00 81.00      B    C  
ATOM   4872  CD  PRO B 379      73.409  -4.346   4.215  1.00 84.52      B    C  
ATOM   4873  N   SER B 380      70.979  -0.412   3.840  1.00 90.47      B    N  
ATOM   4874  CA  SER B 380      70.108   0.285   2.910  1.00 91.19      B    C  
ATOM   4875  C   SER B 380      70.154   1.778   3.210  1.00 91.74      B    C  
ATOM   4876  O   SER B 380      70.131   2.191   4.369  1.00 88.89      B    O  
ATOM   4877  CB  SER B 380      68.671  -0.221   2.997  1.00 89.21      B    C  
ATOM   4878  OG  SER B 380      67.817   0.532   2.171  1.00 78.86      B    O  
ATOM   4879  N   VAL B 381      70.209   2.571   2.148  1.00 92.69      B    N  
ATOM   4880  CA  VAL B 381      70.167   4.020   2.265  1.00 92.99      B    C  
ATOM   4881  C   VAL B 381      68.800   4.567   1.901  1.00 93.29      B    C  
ATOM   4882  O   VAL B 381      68.639   5.787   1.778  1.00 89.66      B    O  
ATOM   4883  CB  VAL B 381      71.244   4.684   1.387  1.00 91.58      B    C  
ATOM   4884  CG1 VAL B 381      72.632   4.230   1.813  1.00 82.96      B    C  
ATOM   4885  CG2 VAL B 381      70.997   4.372  -0.078  1.00 82.78      B    C  
ATOM   4886  N   TRP B 382      67.803   3.702   1.741  1.00 93.26      B    N  
ATOM   4887  CA  TRP B 382      66.500   4.123   1.266  1.00 93.96      B    C  
ATOM   4888  C   TRP B 382      65.589   4.452   2.436  1.00 93.93      B    C  
ATOM   4889  O   TRP B 382      65.597   3.767   3.453  1.00 91.67      B    O  
ATOM   4890  CB  TRP B 382      65.869   3.020   0.411  1.00 93.50      B    C  
ATOM   4891  CG  TRP B 382      65.005   3.564  -0.673  1.00 93.46      B    C  
ATOM   4892  CD1 TRP B 382      63.647   3.580  -0.724  1.00 90.75      B    C  
ATOM   4893  CD2 TRP B 382      65.460   4.198  -1.870  1.00 93.28      B    C  
ATOM   4894  CE2 TRP B 382      64.317   4.570  -2.601  1.00 92.82      B    C  
ATOM   4895  CE3 TRP B 382      66.722   4.493  -2.395  1.00 92.11      B    C  
ATOM   4896  NE1 TRP B 382      63.225   4.175  -1.881  1.00 91.37      B    N  
ATOM   4897  CZ2 TRP B 382      64.404   5.213  -3.831  1.00 92.58      B    C  
ATOM   4898  CZ3 TRP B 382      66.801   5.133  -3.615  1.00 90.71      B    C  
ATOM   4899  CH2 TRP B 382      65.645   5.488  -4.316  1.00 91.33      B    C  
ATOM   4900  N   PRO B 383      64.779   5.502   2.319  1.00 93.66      B    N  
ATOM   4901  CA  PRO B 383      63.840   5.838   3.384  1.00 93.39      B    C  
ATOM   4902  C   PRO B 383      62.627   4.927   3.368  1.00 93.35      B    C  
ATOM   4903  O   PRO B 383      62.366   4.207   2.398  1.00 90.67      B    O  
ATOM   4904  CB  PRO B 383      63.452   7.276   3.062  1.00 92.26      B    C  
ATOM   4905  CG  PRO B 383      63.542   7.344   1.582  1.00 91.20      B    C  
ATOM   4906  CD  PRO B 383      64.707   6.452   1.209  1.00 93.33      B    C  
ATOM   4907  N   MET B 384      61.877   4.953   4.458  1.00 93.64      B    N  
ATOM   4908  CA  MET B 384      60.594   4.276   4.487  1.00 93.78      B    C  
ATOM   4909  C   MET B 384      59.545   5.113   3.777  1.00 94.43      B    C  
ATOM   4910  O   MET B 384      59.656   6.338   3.662  1.00 92.61      B    O  
ATOM   4911  CB  MET B 384      60.153   3.984   5.921  1.00 91.98      B    C  
ATOM   4912  CG  MET B 384      60.901   2.843   6.584  1.00 85.41      B    C  
ATOM   4913  SD  MET B 384      60.134   2.308   8.123  1.00 80.49      B    S  
ATOM   4914  CE  MET B 384      60.466   3.717   9.168  1.00 70.31      B    C  
ATOM   4915  N   PHE B 385      58.499   4.444   3.294  1.00 94.29      B    N  
ATOM   4916  CA  PHE B 385      57.408   5.107   2.608  1.00 94.43      B    C  
ATOM   4917  C   PHE B 385      56.181   4.216   2.679  1.00 94.65      B    C  
ATOM   4918  O   PHE B 385      56.284   2.989   2.783  1.00 92.60      B    O  
ATOM   4919  CB  PHE B 385      57.771   5.425   1.158  1.00 93.79      B    C  
ATOM   4920  CG  PHE B 385      58.161   4.222   0.347  1.00 94.31      B    C  
ATOM   4921  CD1 PHE B 385      59.460   3.751   0.370  1.00 89.93      B    C  
ATOM   4922  CD2 PHE B 385      57.236   3.566  -0.445  1.00 89.55      B    C  
ATOM   4923  CE1 PHE B 385      59.827   2.643  -0.373  1.00 88.86      B    C  
ATOM   4924  CE2 PHE B 385      57.591   2.466  -1.194  1.00 89.11      B    C  
ATOM   4925  CZ  PHE B 385      58.888   1.995  -1.154  1.00 91.44      B    C  
ATOM   4926  N   VAL B 386      55.004   4.827   2.640  1.00 95.05      B    N  
ATOM   4927  CA  VAL B 386      53.759   4.079   2.617  1.00 95.45      B    C  
ATOM   4928  C   VAL B 386      53.604   3.478   1.225  1.00 95.43      B    C  
ATOM   4929  O   VAL B 386      53.432   4.202   0.238  1.00 93.41      B    O  
ATOM   4930  CB  VAL B 386      52.567   4.972   2.977  1.00 94.84      B    C  
ATOM   4931  CG1 VAL B 386      51.263   4.201   2.843  1.00 88.77      B    C  
ATOM   4932  CG2 VAL B 386      52.724   5.510   4.394  1.00 87.59      B    C  
ATOM   4933  N   ASP B 387      53.685   2.168   1.160  1.00 94.54      B    N  
ATOM   4934  CA  ASP B 387      53.659   1.459  -0.105  1.00 94.54      B    C  
ATOM   4935  C   ASP B 387      52.354   0.700  -0.251  1.00 95.16      B    C  
ATOM   4936  O   ASP B 387      51.603   0.512   0.707  1.00 92.80      B    O  
ATOM   4937  CB  ASP B 387      54.854   0.504  -0.212  1.00 92.65      B    C  
ATOM   4938  CG  ASP B 387      55.083   0.010  -1.635  1.00 90.84      B    C
[truncated: 839,918 more chars]
