# Supplementary material for: Tad pili with adaptable tips mediate contact-dependent killing during bacterial predation
Source: Nat Commun. 2025 May 13;16:4425. doi: 10.1038/s41467-025-58967-0 (PMC12075869; doi:10.1038/s41467-025-58967-0)
Supplement: Supplementary file 6 — Supplementary Data 5 [file 41467_2025_58967_MOESM6_ESM.zip › Supplementary Data 5/DN745_14000_13995_13990.pdb]

ATOM      1  N   GLN A   1       0.949 -76.941  17.110  1.00 41.03      A    N  
ATOM      2  CA  GLN A   1       2.413 -77.010  16.887  1.00 47.33      A    C  
ATOM      3  C   GLN A   1       3.085 -76.035  17.841  1.00 50.25      A    C  
ATOM      4  O   GLN A   1       2.621 -74.912  17.973  1.00 46.67      A    O  
ATOM      5  CB  GLN A   1       2.737 -76.683  15.423  1.00 44.77      A    C  
ATOM      6  CG  GLN A   1       2.453 -77.876  14.502  1.00 40.35      A    C  
ATOM      7  CD  GLN A   1       2.553 -77.523  13.016  1.00 36.96      A    C  
ATOM      8  NE2 GLN A   1       2.727 -78.486  12.133  1.00 32.74      A    N  
ATOM      9  OE1 GLN A   1       2.443 -76.390  12.637  1.00 35.19      A    O  
ATOM     10  N   ARG A   2       4.128 -76.423  18.583  1.00 51.42      A    N  
ATOM     11  CA  ARG A   2       4.823 -75.500  19.498  1.00 53.61      A    C  
ATOM     12  C   ARG A   2       5.627 -74.486  18.689  1.00 55.83      A    C  
ATOM     13  O   ARG A   2       6.384 -74.883  17.812  1.00 51.65      A    O  
ATOM     14  CB  ARG A   2       5.742 -76.266  20.464  1.00 49.62      A    C  
ATOM     15  CG  ARG A   2       5.000 -76.827  21.673  1.00 45.22      A    C  
ATOM     16  CD  ARG A   2       5.985 -77.524  22.620  1.00 43.18      A    C  
ATOM     17  NE  ARG A   2       5.336 -77.943  23.874  1.00 40.62      A    N  
ATOM     18  CZ  ARG A   2       5.900 -78.644  24.859  1.00 37.12      A    C  
ATOM     19  NH1 ARG A   2       7.131 -79.066  24.769  1.00 36.23      A    N1+
ATOM     20  NH2 ARG A   2       5.233 -78.926  25.932  1.00 34.94      A    N  
ATOM     21  N   GLY A   3       5.485 -73.190  18.990  1.00 61.49      A    N  
ATOM     22  CA  GLY A   3       6.252 -72.114  18.363  1.00 63.21      A    C  
ATOM     23  C   GLY A   3       5.671 -71.552  17.064  1.00 66.52      A    C  
ATOM     24  O   GLY A   3       6.252 -70.604  16.537  1.00 62.04      A    O  
ATOM     25  N   SER A   4       4.546 -72.061  16.557  1.00 67.21      A    N  
ATOM     26  CA  SER A   4       3.861 -71.513  15.368  1.00 70.79      A    C  
ATOM     27  C   SER A   4       3.522 -70.037  15.542  1.00 74.51      A    C  
ATOM     28  O   SER A   4       3.949 -69.208  14.731  1.00 69.49      A    O  
ATOM     29  CB  SER A   4       2.578 -72.304  15.098  1.00 65.05      A    C  
ATOM     30  OG  SER A   4       1.765 -72.267  16.250  1.00 57.55      A    O  
ATOM     31  N   VAL A   5       2.891 -69.662  16.647  1.00 72.50      A    N  
ATOM     32  CA  VAL A   5       2.527 -68.277  16.992  1.00 73.40      A    C  
ATOM     33  C   VAL A   5       3.764 -67.369  17.031  1.00 75.85      A    C  
ATOM     34  O   VAL A   5       3.722 -66.233  16.553  1.00 72.81      A    O  
ATOM     35  CB  VAL A   5       1.815 -68.234  18.358  1.00 69.59      A    C  
ATOM     36  CG1 VAL A   5       1.397 -66.811  18.750  1.00 63.54      A    C  
ATOM     37  CG2 VAL A   5       0.551 -69.102  18.361  1.00 64.14      A    C  
ATOM     38  N   MET A   6       4.891 -67.861  17.528  1.00 79.11      A    N  
ATOM     39  CA  MET A   6       6.124 -67.086  17.601  1.00 79.08      A    C  
ATOM     40  C   MET A   6       6.720 -66.848  16.208  1.00 80.77      A    C  
ATOM     41  O   MET A   6       7.181 -65.750  15.902  1.00 78.29      A    O  
ATOM     42  CB  MET A   6       7.121 -67.815  18.517  1.00 75.42      A    C  
ATOM     43  CG  MET A   6       8.129 -66.857  19.135  1.00 69.17      A    C  
ATOM     44  SD  MET A   6       9.284 -67.678  20.267  1.00 60.67      A    S  
ATOM     45  CE  MET A   6       9.700 -66.305  21.361  1.00 54.40      A    C  
ATOM     46  N   THR A   7       6.657 -67.865  15.350  1.00 80.25      A    N  
ATOM     47  CA  THR A   7       7.126 -67.788  13.960  1.00 80.34      A    C  
ATOM     48  C   THR A   7       6.248 -66.842  13.134  1.00 81.49      A    C  
ATOM     49  O   THR A   7       6.772 -65.983  12.429  1.00 78.51      A    O  
ATOM     50  CB  THR A   7       7.168 -69.182  13.322  1.00 77.94      A    C  
ATOM     51  CG2 THR A   7       7.909 -69.178  11.985  1.00 67.42      A    C  
ATOM     52  OG1 THR A   7       7.855 -70.089  14.153  1.00 69.23      A    O  
ATOM     53  N   GLU A   8       4.927 -66.944  13.267  1.00 82.00      A    N  
ATOM     54  CA  GLU A   8       3.997 -66.020  12.619  1.00 79.34      A    C  
ATOM     55  C   GLU A   8       4.185 -64.582  13.088  1.00 80.55      A    C  
ATOM     56  O   GLU A   8       4.233 -63.668  12.268  1.00 78.48      A    O  
ATOM     57  CB  GLU A   8       2.555 -66.447  12.899  1.00 76.28      A    C  
ATOM     58  CG  GLU A   8       2.182 -67.694  12.110  1.00 73.13      A    C  
ATOM     59  CD  GLU A   8       0.727 -68.089  12.311  1.00 66.81      A    C  
ATOM     60  OE1 GLU A   8       0.348 -69.159  11.799  1.00 59.91      A    O  
ATOM     61  OE2 GLU A   8      -0.020 -67.323  12.964  1.00 61.68      A    O1-
ATOM     62  N   THR A   9       4.389 -64.361  14.380  1.00 81.86      A    N  
ATOM     63  CA  THR A   9       4.667 -63.023  14.931  1.00 81.07      A    C  
ATOM     64  C   THR A   9       5.953 -62.428  14.338  1.00 82.52      A    C  
ATOM     65  O   THR A   9       5.966 -61.255  13.969  1.00 80.11      A    O  
ATOM     66  CB  THR A   9       4.765 -63.067  16.462  1.00 78.35      A    C  
ATOM     67  CG2 THR A   9       4.901 -61.684  17.080  1.00 68.12      A    C  
ATOM     68  OG1 THR A   9       3.606 -63.628  17.038  1.00 69.78      A    O  
ATOM     69  N   LEU A  10       7.009 -63.251  14.157  1.00 83.55      A    N  
ATOM     70  CA  LEU A  10       8.260 -62.813  13.520  1.00 82.33      A    C  
ATOM     71  C   LEU A  10       8.091 -62.456  12.033  1.00 83.18      A    C  
ATOM     72  O   LEU A  10       8.833 -61.615  11.536  1.00 81.61      A    O  
ATOM     73  CB  LEU A  10       9.324 -63.915  13.667  1.00 81.09      A    C  
ATOM     74  CG  LEU A  10      10.017 -63.922  15.041  1.00 75.17      A    C  
ATOM     75  CD1 LEU A  10      10.755 -65.250  15.235  1.00 67.82      A    C  
ATOM     76  CD2 LEU A  10      11.038 -62.798  15.155  1.00 68.70      A    C  
ATOM     77  N   ILE A  11       7.141 -63.072  11.327  1.00 84.08      A    N  
ATOM     78  CA  ILE A  11       6.832 -62.753   9.927  1.00 83.25      A    C  
ATOM     79  C   ILE A  11       5.968 -61.486   9.834  1.00 84.33      A    C  
ATOM     80  O   ILE A  11       6.184 -60.660   8.947  1.00 82.57      A    O  
ATOM     81  CB  ILE A  11       6.158 -63.961   9.242  1.00 81.62      A    C  
ATOM     82  CG1 ILE A  11       7.141 -65.152   9.161  1.00 75.27      A    C  
ATOM     83  CG2 ILE A  11       5.667 -63.597   7.837  1.00 71.31      A    C  
ATOM     84  CD1 ILE A  11       6.456 -66.489   8.825  1.00 65.43      A    C  
ATOM     85  N   VAL A  12       5.013 -61.324  10.733  1.00 84.51      A    N  
ATOM     86  CA  VAL A  12       4.084 -60.189  10.732  1.00 84.19      A    C  
ATOM     87  C   VAL A  12       4.753 -58.884  11.171  1.00 85.52      A    C  
ATOM     88  O   VAL A  12       4.476 -57.843  10.579  1.00 83.61      A    O  
ATOM     89  CB  VAL A  12       2.851 -60.515  11.600  1.00 81.55      A    C  
ATOM     90  CG1 VAL A  12       1.938 -59.305  11.822  1.00 74.33      A    C  
ATOM     91  CG2 VAL A  12       1.995 -61.593  10.931  1.00 74.72      A    C  
ATOM     92  N   LEU A  13       5.644 -58.909  12.157  1.00 85.76      A    N  
ATOM     93  CA  LEU A  13       6.294 -57.710  12.701  1.00 84.89      A    C  
ATOM     94  C   LEU A  13       6.993 -56.822  11.643  1.00 86.34      A    C  
ATOM     95  O   LEU A  13       6.734 -55.617  11.644  1.00 84.68      A    O  
ATOM     96  CB  LEU A  13       7.263 -58.098  13.835  1.00 82.65      A    C  
ATOM     97  CG  LEU A  13       6.601 -58.203  15.222  1.00 76.20      A    C  
ATOM     98  CD1 LEU A  13       7.568 -58.869  16.197  1.00 70.03      A    C  
ATOM     99  CD2 LEU A  13       6.238 -56.829  15.782  1.00 69.89      A    C  
ATOM    100  N   PRO A  14       7.822 -57.360  10.710  1.00 86.58      A    N  
ATOM    101  CA  PRO A  14       8.434 -56.535   9.663  1.00 85.66      A    C  
ATOM    102  C   PRO A  14       7.412 -55.840   8.764  1.00 86.58      A    C  
ATOM    103  O   PRO A  14       7.574 -54.661   8.442  1.00 84.34      A    O  
ATOM    104  CB  PRO A  14       9.312 -57.489   8.847  1.00 84.05      A    C  
ATOM    105  CG  PRO A  14       9.615 -58.625   9.826  1.00 83.20      A    C  
ATOM    106  CD  PRO A  14       8.350 -58.709  10.663  1.00 85.86      A    C  
ATOM    107  N   VAL A  15       6.339 -56.553   8.385  1.00 87.18      A    N  
ATOM    108  CA  VAL A  15       5.275 -55.991   7.552  1.00 86.65      A    C  
ATOM    109  C   VAL A  15       4.520 -54.904   8.311  1.00 87.49      A    C  
ATOM    110  O   VAL A  15       4.259 -53.828   7.760  1.00 85.92      A    O  
ATOM    111  CB  VAL A  15       4.308 -57.086   7.069  1.00 85.17      A    C  
ATOM    112  CG1 VAL A  15       3.202 -56.525   6.174  1.00 76.94      A    C  
ATOM    113  CG2 VAL A  15       5.046 -58.162   6.265  1.00 76.77      A    C  
ATOM    114  N   PHE A  16       4.221 -55.154   9.573  1.00 86.70      A    N  
ATOM    115  CA  PHE A  16       3.578 -54.183  10.456  1.00 85.81      A    C  
ATOM    116  C   PHE A  16       4.403 -52.893  10.594  1.00 87.18      A    C  
ATOM    117  O   PHE A  16       3.873 -51.807  10.384  1.00 86.16      A    O  
ATOM    118  CB  PHE A  16       3.334 -54.834  11.825  1.00 84.26      A    C  
ATOM    119  CG  PHE A  16       2.902 -53.843  12.871  1.00 84.65      A    C  
ATOM    120  CD1 PHE A  16       3.831 -53.341  13.807  1.00 79.30      A    C  
ATOM    121  CD2 PHE A  16       1.589 -53.356  12.878  1.00 79.50      A    C  
ATOM    122  CE1 PHE A  16       3.443 -52.380  14.741  1.00 76.72      A    C  
ATOM    123  CE2 PHE A  16       1.196 -52.399  13.810  1.00 77.03      A    C  
ATOM    124  CZ  PHE A  16       2.115 -51.902  14.744  1.00 78.70      A    C  
ATOM    125  N   PHE A  17       5.708 -52.987  10.877  1.00 88.05      A    N  
ATOM    126  CA  PHE A  17       6.571 -51.816  10.990  1.00 87.28      A    C  
ATOM    127  C   PHE A  17       6.723 -51.085   9.652  1.00 88.05      A    C  
ATOM    128  O   PHE A  17       6.720 -49.859   9.635  1.00 86.29      A    O  
ATOM    129  CB  PHE A  17       7.944 -52.209  11.550  1.00 85.90      A    C  
ATOM    130  CG  PHE A  17       7.950 -52.514  13.027  1.00 84.69      A    C  
ATOM    131  CD1 PHE A  17       7.455 -51.575  13.952  1.00 79.19      A    C  
ATOM    132  CD2 PHE A  17       8.478 -53.720  13.500  1.00 78.25      A    C  
ATOM    133  CE1 PHE A  17       7.465 -51.850  15.327  1.00 74.32      A    C  
ATOM    134  CE2 PHE A  17       8.495 -54.001  14.875  1.00 74.92      A    C  
ATOM    135  CZ  PHE A  17       7.983 -53.076  15.790  1.00 75.57      A    C  
ATOM    136  N   LEU A  18       6.800 -51.820   8.521  1.00 89.09      A    N  
ATOM    137  CA  LEU A  18       6.866 -51.207   7.205  1.00 88.38      A    C  
ATOM    138  C   LEU A  18       5.613 -50.374   6.906  1.00 88.98      A    C  
ATOM    139  O   LEU A  18       5.731 -49.241   6.448  1.00 87.80      A    O  
ATOM    140  CB  LEU A  18       7.057 -52.306   6.144  1.00 87.33      A    C  
ATOM    141  CG  LEU A  18       7.345 -51.741   4.743  1.00 80.70      A    C  
ATOM    142  CD1 LEU A  18       8.800 -51.279   4.630  1.00 75.41      A    C  
ATOM    143  CD2 LEU A  18       7.096 -52.813   3.681  1.00 74.78      A    C  
ATOM    144  N   LEU A  19       4.427 -50.888   7.192  1.00 89.32      A    N  
ATOM    145  CA  LEU A  19       3.171 -50.163   7.000  1.00 88.27      A    C  
ATOM    146  C   LEU A  19       3.052 -48.966   7.940  1.00 89.01      A    C  
ATOM    147  O   LEU A  19       2.758 -47.860   7.489  1.00 87.96      A    O  
ATOM    148  CB  LEU A  19       1.983 -51.126   7.193  1.00 86.93      A    C  
ATOM    149  CG  LEU A  19       1.817 -52.172   6.075  1.00 83.16      A    C  
ATOM    150  CD1 LEU A  19       0.744 -53.188   6.483  1.00 77.29      A    C  
ATOM    151  CD2 LEU A  19       1.379 -51.538   4.755  1.00 77.00      A    C  
ATOM    152  N   CYS A  20       3.337 -49.157   9.213  1.00 90.25      A    N  
ATOM    153  CA  CYS A  20       3.227 -48.105  10.224  1.00 89.57      A    C  
ATOM    154  C   CYS A  20       4.190 -46.944   9.936  1.00 90.21      A    C  
ATOM    155  O   CYS A  20       3.763 -45.808   9.755  1.00 88.46      A    O  
ATOM    156  CB  CYS A  20       3.467 -48.732  11.609  1.00 87.40      A    C  
ATOM    157  SG  CYS A  20       3.192 -47.495  12.908  1.00 75.73      A    S  
ATOM    158  N   PHE A  21       5.483 -47.220   9.809  1.00 89.83      A    N  
ATOM    159  CA  PHE A  21       6.481 -46.186   9.535  1.00 89.46      A    C  
ATOM    160  C   PHE A  21       6.383 -45.635   8.108  1.00 90.13      A    C  
ATOM    161  O   PHE A  21       6.639 -44.457   7.900  1.00 88.48      A    O  
ATOM    162  CB  PHE A  21       7.889 -46.724   9.812  1.00 88.46      A    C  
ATOM    163  CG  PHE A  21       8.159 -47.154  11.234  1.00 87.80      A    C  
ATOM    164  CD1 PHE A  21       7.759 -46.353  12.317  1.00 82.63      A    C  
ATOM    165  CD2 PHE A  21       8.859 -48.344  11.491  1.00 82.38      A    C  
ATOM    166  CE1 PHE A  21       8.033 -46.746  13.636  1.00 79.95      A    C  
ATOM    167  CE2 PHE A  21       9.135 -48.744  12.803  1.00 80.56      A    C  
ATOM    168  CZ  PHE A  21       8.720 -47.945  13.881  1.00 81.37      A    C  
ATOM    169  N   GLY A  22       5.989 -46.468   7.128  1.00 90.22      A    N  
ATOM    170  CA  GLY A  22       5.782 -46.042   5.752  1.00 89.22      A    C  
ATOM    171  C   GLY A  22       4.661 -45.011   5.631  1.00 90.51      A    C  
ATOM    172  O   GLY A  22       4.869 -43.962   5.033  1.00 89.30      A    O  
ATOM    173  N   MET A  23       3.517 -45.269   6.252  1.00 91.30      A    N  
ATOM    174  CA  MET A  23       2.411 -44.304   6.261  1.00 91.10      A    C  
ATOM    175  C   MET A  23       2.720 -43.067   7.107  1.00 91.45      A    C  
ATOM    176  O   MET A  23       2.371 -41.972   6.692  1.00 90.04      A    O  
ATOM    177  CB  MET A  23       1.124 -44.970   6.738  1.00 90.03      A    C  
ATOM    178  CG  MET A  23       0.578 -45.913   5.670  1.00 84.90      A    C  
ATOM    179  SD  MET A  23      -1.079 -46.557   6.022  1.00 80.81      A    S  
ATOM    180  CE  MET A  23      -0.702 -47.517   7.491  1.00 69.54      A    C  
ATOM    181  N   ALA A  24       3.419 -43.212   8.222  1.00 91.25      A    N  
ATOM    182  CA  ALA A  24       3.849 -42.074   9.023  1.00 90.19      A    C  
ATOM    183  C   ALA A  24       4.803 -41.155   8.237  1.00 91.03      A    C  
ATOM    184  O   ALA A  24       4.609 -39.939   8.199  1.00 89.61      A    O  
ATOM    185  CB  ALA A  24       4.503 -42.601  10.314  1.00 89.19      A    C  
ATOM    186  N   GLN A  25       5.770 -41.734   7.520  1.00 91.14      A    N  
ATOM    187  CA  GLN A  25       6.675 -40.965   6.664  1.00 90.17      A    C  
ATOM    188  C   GLN A  25       5.939 -40.320   5.487  1.00 90.95      A    C  
ATOM    189  O   GLN A  25       6.211 -39.171   5.152  1.00 89.91      A    O  
ATOM    190  CB  GLN A  25       7.809 -41.874   6.174  1.00 89.39      A    C  
ATOM    191  CG  GLN A  25       8.933 -41.101   5.468  1.00 85.57      A    C  
ATOM    192  CD  GLN A  25       9.667 -40.167   6.431  1.00 84.46      A    C  
ATOM    193  NE2 GLN A  25       9.463 -38.884   6.342  1.00 72.35      A    N  
ATOM    194  OE1 GLN A  25      10.426 -40.606   7.275  1.00 75.75      A    O  
ATOM    195  N   LEU A  26       4.981 -41.019   4.882  1.00 92.47      A    N  
ATOM    196  CA  LEU A  26       4.154 -40.485   3.807  1.00 91.99      A    C  
ATOM    197  C   LEU A  26       3.312 -39.292   4.276  1.00 92.71      A    C  
ATOM    198  O   LEU A  26       3.199 -38.311   3.541  1.00 92.08      A    O  
ATOM    199  CB  LEU A  26       3.271 -41.615   3.254  1.00 91.42      A    C  
ATOM    200  CG  LEU A  26       2.425 -41.211   2.030  1.00 85.51      A    C  
ATOM    201  CD1 LEU A  26       3.293 -40.955   0.799  1.00 80.80      A    C  
ATOM    202  CD2 LEU A  26       1.452 -42.332   1.705  1.00 80.86      A    C  
ATOM    203  N   ALA A  27       2.767 -39.336   5.481  1.00 92.66      A    N  
ATOM    204  CA  ALA A  27       2.045 -38.220   6.075  1.00 92.25      A    C  
ATOM    205  C   ALA A  27       2.951 -36.995   6.245  1.00 93.07      A    C  
ATOM    206  O   ALA A  27       2.628 -35.918   5.750  1.00 91.50      A    O  
ATOM    207  CB  ALA A  27       1.421 -38.676   7.402  1.00 91.75      A    C  
ATOM    208  N   VAL A  28       4.136 -37.163   6.824  1.00 92.86      A    N  
ATOM    209  CA  VAL A  28       5.120 -36.084   6.973  1.00 92.33      A    C  
ATOM    210  C   VAL A  28       5.542 -35.506   5.616  1.00 92.82      A    C  
ATOM    211  O   VAL A  28       5.617 -34.290   5.459  1.00 91.60      A    O  
ATOM    212  CB  VAL A  28       6.349 -36.567   7.761  1.00 91.07      A    C  
ATOM    213  CG1 VAL A  28       7.462 -35.519   7.844  1.00 86.50      A    C  
ATOM    214  CG2 VAL A  28       5.972 -36.918   9.207  1.00 86.61      A    C  
ATOM    215  N   ASN A  29       5.759 -36.365   4.611  1.00 93.86      A    N  
ATOM    216  CA  ASN A  29       6.137 -35.917   3.274  1.00 93.59      A    C  
ATOM    217  C   ASN A  29       5.014 -35.138   2.578  1.00 94.15      A    C  
ATOM    218  O   ASN A  29       5.299 -34.172   1.874  1.00 92.19      A    O  
ATOM    219  CB  ASN A  29       6.568 -37.125   2.429  1.00 92.19      A    C  
ATOM    220  CG  ASN A  29       7.897 -37.727   2.861  1.00 90.41      A    C  
ATOM    221  ND2 ASN A  29       8.335 -38.765   2.169  1.00 82.48      A    N  
ATOM    222  OD1 ASN A  29       8.579 -37.293   3.764  1.00 81.41      A    O  
ATOM    223  N   ASN A  30       3.748 -35.498   2.781  1.00 94.00      A    N  
ATOM    224  CA  ASN A  30       2.619 -34.729   2.260  1.00 93.82      A    C  
ATOM    225  C   ASN A  30       2.480 -33.362   2.952  1.00 94.50      A    C  
ATOM    226  O   ASN A  30       2.286 -32.370   2.262  1.00 93.20      A    O  
ATOM    227  CB  ASN A  30       1.325 -35.547   2.370  1.00 93.44      A    C  
ATOM    228  CG  ASN A  30       1.198 -36.555   1.248  1.00 91.14      A    C  
ATOM    229  ND2 ASN A  30       1.221 -37.829   1.552  1.00 80.86      A    N  
ATOM    230  OD1 ASN A  30       1.087 -36.225   0.083  1.00 80.77      A    O  
ATOM    231  N   ILE A  31       2.678 -33.294   4.263  1.00 94.37      A    N  
ATOM    232  CA  ILE A  31       2.744 -32.012   4.992  1.00 93.87      A    C  
ATOM    233  C   ILE A  31       3.870 -31.143   4.419  1.00 94.46      A    C  
ATOM    234  O   ILE A  31       3.651 -29.977   4.119  1.00 93.33      A    O  
ATOM    235  CB  ILE A  31       2.927 -32.247   6.503  1.00 93.01      A    C  
ATOM    236  CG1 ILE A  31       1.706 -32.961   7.118  1.00 90.19      A    C  
ATOM    237  CG2 ILE A  31       3.153 -30.914   7.237  1.00 89.89      A    C  
ATOM    238  CD1 ILE A  31       1.957 -33.549   8.512  1.00 83.51      A    C  
ATOM    239  N   GLY A  32       5.045 -31.715   4.177  1.00 93.97      A    N  
ATOM    240  CA  GLY A  32       6.154 -31.032   3.528  1.00 93.85      A    C  
ATOM    241  C   GLY A  32       5.815 -30.499   2.138  1.00 94.77      A    C  
ATOM    242  O   GLY A  32       6.196 -29.380   1.803  1.00 92.84      A    O  
ATOM    243  N   GLY A  33       5.054 -31.259   1.344  1.00 94.35      A    N  
ATOM    244  CA  GLY A  33       4.580 -30.836   0.027  1.00 94.12      A    C  
ATOM    245  C   GLY A  33       3.624 -29.643   0.076  1.00 95.18      A    C  
ATOM    246  O   GLY A  33       3.779 -28.711  -0.710  1.00 93.25      A    O  
ATOM    247  N   ILE A  34       2.697 -29.634   1.026  1.00 95.30      A    N  
ATOM    248  CA  ILE A  34       1.772 -28.517   1.252  1.00 95.22      A    C  
ATOM    249  C   ILE A  34       2.541 -27.267   1.694  1.00 95.52      A    C  
ATOM    250  O   ILE A  34       2.407 -26.207   1.097  1.00 94.32      A    O  
ATOM    251  CB  ILE A  34       0.688 -28.900   2.291  1.00 94.47      A    C  
ATOM    252  CG1 ILE A  34      -0.195 -30.066   1.784  1.00 91.00      A    C  
ATOM    253  CG2 ILE A  34      -0.200 -27.680   2.618  1.00 90.37      A    C  
ATOM    254  CD1 ILE A  34      -1.016 -30.744   2.894  1.00 86.26      A    C  
ATOM    255  N   LEU A  35       3.394 -27.405   2.695  1.00 96.03      A    N  
ATOM    256  CA  LEU A  35       4.178 -26.287   3.216  1.00 95.54      A    C  
ATOM    257  C   LEU A  35       5.172 -25.743   2.182  1.00 95.78      A    C  
ATOM    258  O   LEU A  35       5.432 -24.545   2.189  1.00 94.33      A    O  
ATOM    259  CB  LEU A  35       4.902 -26.695   4.507  1.00 94.35      A    C  
ATOM    260  CG  LEU A  35       3.975 -26.983   5.713  1.00 92.22      A    C  
ATOM    261  CD1 LEU A  35       4.841 -27.353   6.915  1.00 87.63      A    C  
ATOM    262  CD2 LEU A  35       3.122 -25.780   6.097  1.00 87.00      A    C  
ATOM    263  N   ALA A  36       5.686 -26.566   1.267  1.00 95.16      A    N  
ATOM    264  CA  ALA A  36       6.575 -26.108   0.203  1.00 94.90      A    C  
ATOM    265  C   ALA A  36       5.887 -25.124  -0.763  1.00 95.38      A    C  
ATOM    266  O   ALA A  36       6.529 -24.193  -1.222  1.00 93.15      A    O  
ATOM    267  CB  ALA A  36       7.149 -27.324  -0.535  1.00 93.94      A    C  
ATOM    268  N   ASN A  37       4.580 -25.287  -1.025  1.00 95.74      A    N  
ATOM    269  CA  ASN A  37       3.820 -24.315  -1.819  1.00 95.56      A    C  
ATOM    270  C   ASN A  37       3.675 -22.984  -1.077  1.00 96.08      A    C  
ATOM    271  O   ASN A  37       3.907 -21.924  -1.657  1.00 94.31      A    O  
ATOM    272  CB  ASN A  37       2.438 -24.892  -2.178  1.00 94.35      A    C  
ATOM    273  CG  ASN A  37       2.473 -26.066  -3.142  1.00 92.75      A    C  
ATOM    274  ND2 ASN A  37       1.344 -26.721  -3.312  1.00 84.02      A    N  
ATOM    275  OD1 ASN A  37       3.469 -26.401  -3.759  1.00 83.93      A    O  
ATOM    276  N   VAL A  38       3.370 -23.023   0.211  1.00 95.97      A    N  
ATOM    277  CA  VAL A  38       3.299 -21.802   1.037  1.00 95.71      A    C  
ATOM    278  C   VAL A  38       4.674 -21.137   1.164  1.00 96.10      A    C  
ATOM    279  O   VAL A  38       4.787 -19.916   1.094  1.00 94.88      A    O  
ATOM    280  CB  VAL A  38       2.715 -22.105   2.426  1.00 94.81      A    C  
ATOM    281  CG1 VAL A  38       2.482 -20.824   3.229  1.00 91.34      A    C  
ATOM    282  CG2 VAL A  38       1.377 -22.848   2.348  1.00 91.16      A    C  
ATOM    283  N   ALA A  39       5.731 -21.928   1.317  1.00 95.95      A    N  
ATOM    284  CA  ALA A  39       7.098 -21.439   1.463  1.00 95.62      A    C  
ATOM    285  C   ALA A  39       7.604 -20.736   0.203  1.00 95.99      A    C  
ATOM    286  O   ALA A  39       8.186 -19.660   0.312  1.00 94.38      A    O  
ATOM    287  CB  ALA A  39       8.006 -22.609   1.845  1.00 94.81      A    C  
ATOM    288  N   VAL A  40       7.364 -21.297  -0.995  1.00 95.93      A    N  
ATOM    289  CA  VAL A  40       7.783 -20.647  -2.237  1.00 95.79      A    C  
ATOM    290  C   VAL A  40       7.019 -19.351  -2.481  1.00 95.71      A    C  
ATOM    291  O   VAL A  40       7.611 -18.385  -2.939  1.00 94.30      A    O  
ATOM    292  CB  VAL A  40       7.707 -21.598  -3.447  1.00 94.60      A    C  
ATOM    293  CG1 VAL A  40       6.292 -21.895  -3.949  1.00 87.59      A    C  
ATOM    294  CG2 VAL A  40       8.538 -21.042  -4.608  1.00 87.39      A    C  
ATOM    295  N   TYR A  41       5.754 -19.294  -2.092  1.00 95.91      A    N  
ATOM    296  CA  TYR A  41       4.975 -18.066  -2.152  1.00 95.82      A    C  
ATOM    297  C   TYR A  41       5.551 -16.973  -1.238  1.00 96.13      A    C  
ATOM    298  O   TYR A  41       5.830 -15.877  -1.708  1.00 94.74      A    O  
ATOM    299  CB  TYR A  41       3.513 -18.367  -1.813  1.00 95.20      A    C  
ATOM    300  CG  TYR A  41       2.695 -17.122  -1.566  1.00 95.02      A    C  
ATOM    301  CD1 TYR A  41       2.285 -16.788  -0.258  1.00 91.68      A    C  
ATOM    302  CD2 TYR A  41       2.419 -16.243  -2.626  1.00 91.88      A    C  
ATOM    303  CE1 TYR A  41       1.607 -15.593  -0.009  1.00 90.83      A    C  
ATOM    304  CE2 TYR A  41       1.743 -15.041  -2.382  1.00 90.80      A    C  
ATOM    305  CZ  TYR A  41       1.342 -14.713  -1.076  1.00 91.73      A    C  
ATOM    306  OH  TYR A  41       0.708 -13.531  -0.839  1.00 90.04      A    O  
ATOM    307  N   GLN A  42       5.805 -17.283   0.022  1.00 96.14      A    N  
ATOM    308  CA  GLN A  42       6.394 -16.323   0.957  1.00 95.73      A    C  
ATOM    309  C   GLN A  42       7.810 -15.897   0.541  1.00 96.07      A    C  
ATOM    310  O   GLN A  42       8.173 -14.733   0.672  1.00 94.74      A    O  
ATOM    311  CB  GLN A  42       6.411 -16.908   2.378  1.00 94.95      A    C  
ATOM    312  CG  GLN A  42       5.003 -17.073   2.977  1.00 91.98      A    C  
ATOM    313  CD  GLN A  42       4.285 -15.766   3.294  1.00 88.84      A    C  
ATOM    314  NE2 GLN A  42       2.990 -15.802   3.473  1.00 77.47      A    N  
ATOM    315  OE1 GLN A  42       4.852 -14.699   3.407  1.00 80.99      A    O  
ATOM    316  N   ALA A  43       8.595 -16.826  -0.016  1.00 95.99      A    N  
ATOM    317  CA  ALA A  43       9.929 -16.533  -0.531  1.00 95.76      A    C  
ATOM    318  C   ALA A  43       9.880 -15.613  -1.763  1.00 95.92      A    C  
ATOM    319  O   ALA A  43      10.594 -14.620  -1.816  1.00 94.44      A    O  
ATOM    320  CB  ALA A  43      10.629 -17.859  -0.840  1.00 95.04      A    C  
ATOM    321  N   ALA A  44       9.006 -15.908  -2.720  1.00 96.39      A    N  
ATOM    322  CA  ALA A  44       8.833 -15.088  -3.902  1.00 96.07      A    C  
ATOM    323  C   ALA A  44       8.303 -13.689  -3.552  1.00 96.19      A    C  
ATOM    324  O   ALA A  44       8.795 -12.701  -4.082  1.00 94.63      A    O  
ATOM    325  CB  ALA A  44       7.906 -15.807  -4.885  1.00 95.30      A    C  
ATOM    326  N   ARG A  45       7.374 -13.589  -2.595  1.00 95.85      A    N  
ATOM    327  CA  ARG A  45       6.893 -12.316  -2.064  1.00 95.41      A    C  
ATOM    328  C   ARG A  45       8.019 -11.521  -1.403  1.00 95.68      A    C  
ATOM    329  O   ARG A  45       8.163 -10.346  -1.683  1.00 93.94      A    O  
ATOM    330  CB  ARG A  45       5.751 -12.591  -1.077  1.00 94.37      A    C  
ATOM    331  CG  ARG A  45       5.129 -11.283  -0.564  1.00 91.86      A    C  
ATOM    332  CD  ARG A  45       4.181 -11.559   0.590  1.00 90.43      A    C  
ATOM    333  NE  ARG A  45       3.739 -10.295   1.192  1.00 87.93      A    N  
ATOM    334  CZ  ARG A  45       4.428  -9.524   2.030  1.00 88.93      A    C  
ATOM    335  NH1 ARG A  45       5.548  -9.886   2.570  1.00 77.04      A    N1+
ATOM    336  NH2 ARG A  45       3.967  -8.358   2.323  1.00 83.32      A    N  
ATOM    337  N   ALA A  46       8.836 -12.158  -0.577  1.00 95.44      A    N  
ATOM    338  CA  ALA A  46       9.986 -11.516   0.038  1.00 95.22      A    C  
ATOM    339  C   ALA A  46      10.974 -11.011  -1.030  1.00 95.37      A    C  
ATOM    340  O   ALA A  46      11.371  -9.851  -0.988  1.00 93.41      A    O  
ATOM    341  CB  ALA A  46      10.639 -12.472   1.031  1.00 94.62      A    C  
ATOM    342  N   ALA A  47      11.291 -11.819  -2.039  1.00 95.61      A    N  
ATOM    343  CA  ALA A  47      12.132 -11.386  -3.152  1.00 95.30      A    C  
ATOM    344  C   ALA A  47      11.526 -10.189  -3.906  1.00 95.27      A    C  
ATOM    345  O   ALA A  47      12.219  -9.217  -4.172  1.00 93.34      A    O  
ATOM    346  CB  ALA A  47      12.359 -12.562  -4.097  1.00 94.59      A    C  
ATOM    347  N   TRP A  48      10.227 -10.241  -4.178  1.00 95.56      A    N  
ATOM    348  CA  TRP A  48       9.503  -9.202  -4.900  1.00 95.18      A    C  
ATOM    349  C   TRP A  48       9.523  -7.838  -4.200  1.00 94.97      A    C  
ATOM    350  O   TRP A  48       9.608  -6.803  -4.875  1.00 92.80      A    O  
ATOM    351  CB  TRP A  48       8.079  -9.689  -5.115  1.00 94.45      A    C  
ATOM    352  CG  TRP A  48       7.144  -8.736  -5.761  1.00 94.75      A    C  
ATOM    353  CD1 TRP A  48       7.242  -8.272  -7.026  1.00 91.96      A    C  
ATOM    354  CD2 TRP A  48       5.934  -8.148  -5.192  1.00 93.72      A    C  
ATOM    355  CE2 TRP A  48       5.331  -7.357  -6.206  1.00 93.19      A    C  
ATOM    356  CE3 TRP A  48       5.289  -8.247  -3.940  1.00 91.90      A    C  
ATOM    357  NE1 TRP A  48       6.164  -7.445  -7.298  1.00 91.87      A    N  
ATOM    358  CZ2 TRP A  48       4.099  -6.692  -5.990  1.00 92.09      A    C  
ATOM    359  CZ3 TRP A  48       4.077  -7.582  -3.734  1.00 90.04      A    C  
ATOM    360  CH2 TRP A  48       3.488  -6.818  -4.745  1.00 90.82      A    C  
ATOM    361  N   VAL A  49       9.498  -7.796  -2.865  1.00 95.17      A    N  
ATOM    362  CA  VAL A  49       9.582  -6.530  -2.109  1.00 94.48      A    C  
ATOM    363  C   VAL A  49      11.026  -6.100  -1.813  1.00 93.61      A    C  
ATOM    364  O   VAL A  49      11.284  -4.904  -1.736  1.00 90.56      A    O  
ATOM    365  CB  VAL A  49       8.742  -6.550  -0.814  1.00 93.17      A    C  
ATOM    366  CG1 VAL A  49       7.260  -6.789  -1.124  1.00 86.75      A    C  
ATOM    367  CG2 VAL A  49       9.211  -7.574   0.213  1.00 85.30      A    C  
ATOM    368  N   TRP A  50      11.957  -7.032  -1.665  1.00 94.92      A    N  
ATOM    369  CA  TRP A  50      13.351  -6.730  -1.315  1.00 94.38      A    C  
ATOM    370  C   TRP A  50      14.250  -6.463  -2.525  1.00 93.88      A    C  
ATOM    371  O   TRP A  50      15.161  -5.648  -2.426  1.00 91.11      A    O  
ATOM    372  CB  TRP A  50      13.923  -7.860  -0.448  1.00 93.99      A    C  
ATOM    373  CG  TRP A  50      13.526  -7.779   0.999  1.00 94.23      A    C  
ATOM    374  CD1 TRP A  50      12.526  -8.460   1.596  1.00 91.04      A    C  
ATOM    375  CD2 TRP A  50      14.095  -6.906   2.025  1.00 92.63      A    C  
ATOM    376  CE2 TRP A  50      13.345  -7.092   3.219  1.00 92.39      A    C  
ATOM    377  CE3 TRP A  50      15.143  -5.955   2.032  1.00 91.47      A    C  
ATOM    378  NE1 TRP A  50      12.420  -8.064   2.924  1.00 91.09      A    N  
ATOM    379  CZ2 TRP A  50      13.596  -6.318   4.374  1.00 91.56      A    C  
ATOM    380  CZ3 TRP A  50      15.393  -5.205   3.190  1.00 88.37      A    C  
ATOM    381  CH2 TRP A  50      14.620  -5.368   4.334  1.00 89.63      A    C  
ATOM    382  N   GLN A  51      14.012  -7.103  -3.657  1.00 93.07      A    N  
ATOM    383  CA  GLN A  51      14.878  -6.945  -4.832  1.00 92.26      A    C  
ATOM    384  C   GLN A  51      14.930  -5.503  -5.368  1.00 91.78      A    C  
ATOM    385  O   GLN A  51      16.024  -5.063  -5.722  1.00 89.29      A    O  
ATOM    386  CB  GLN A  51      14.457  -7.972  -5.891  1.00 91.54      A    C  
ATOM    387  CG  GLN A  51      15.410  -7.997  -7.085  1.00 86.53      A    C  
ATOM    388  CD  GLN A  51      14.897  -8.924  -8.183  1.00 84.86      A    C  
ATOM    389  NE2 GLN A  51      15.638  -9.070  -9.247  1.00 73.06      A    N  
ATOM    390  OE1 GLN A  51      13.829  -9.500  -8.113  1.00 75.98      A    O  
ATOM    391  N   PRO A  52      13.839  -4.714  -5.390  1.00 92.02      A    N  
ATOM    392  CA  PRO A  52      13.908  -3.306  -5.774  1.00 90.76      A    C  
ATOM    393  C   PRO A  52      14.739  -2.424  -4.826  1.00 90.02      A    C  
ATOM    394  O   PRO A  52      15.117  -1.326  -5.208  1.00 85.71      A    O  
ATOM    395  CB  PRO A  52      12.451  -2.819  -5.810  1.00 89.50      A    C  
ATOM    396  CG  PRO A  52      11.644  -4.097  -6.011  1.00 88.27      A    C  
ATOM    397  CD  PRO A  52      12.461  -5.119  -5.221  1.00 91.49      A    C  
ATOM    398  N   GLU A  53      15.008  -2.882  -3.610  1.00 90.40      A    N  
ATOM    399  CA  GLU A  53      15.800  -2.163  -2.613  1.00 88.93      A    C  
ATOM    400  C   GLU A  53      17.309  -2.489  -2.700  1.00 89.01      A    C  
ATOM    401  O   GLU A  53      18.117  -1.847  -2.031  1.00 85.70      A    O  
ATOM    402  CB  GLU A  53      15.266  -2.468  -1.198  1.00 87.88      A    C  
ATOM    403  CG  GLU A  53      13.768  -2.201  -0.994  1.00 85.17      A    C  
ATOM    404  CD  GLU A  53      13.341  -0.725  -1.074  1.00 85.02      A    C  
ATOM    405  OE1 GLU A  53      12.130  -0.461  -1.244  1.00 78.67      A    O  
ATOM    406  OE2 GLU A  53      14.180   0.181  -0.905  1.00 78.71      A    O1-
ATOM    407  N   VAL A  54      17.693  -3.469  -3.499  1.00 89.13      A    N  
ATOM    408  CA  VAL A  54      19.099  -3.851  -3.672  1.00 88.94      A    C  
ATOM    409  C   VAL A  54      19.868  -2.742  -4.390  1.00 87.86      A    C  
ATOM    410  O   VAL A  54      19.457  -2.269  -5.440  1.00 83.41      A    O  
ATOM    411  CB  VAL A  54      19.234  -5.185  -4.429  1.00 88.84      A    C  
ATOM    412  CG1 VAL A  54      20.697  -5.548  -4.696  1.00 82.89      A    C  
ATOM    413  CG2 VAL A  54      18.626  -6.334  -3.612  1.00 84.14      A    C  
ATOM    414  N   GLY A  55      20.996  -2.342  -3.815  1.00 86.51      A    N  
ATOM    415  CA  GLY A  55      21.817  -1.241  -4.327  1.00 85.01      A    C  
ATOM    416  C   GLY A  55      21.258   0.153  -4.031  1.00 85.21      A    C  
ATOM    417  O   GLY A  55      21.759   1.142  -4.557  1.00 79.79      A    O  
ATOM    418  N   VAL A  56      20.210   0.232  -3.216  1.00 84.05      A    N  
ATOM    419  CA  VAL A  56      19.524   1.483  -2.897  1.00 82.73      A    C  
ATOM    420  C   VAL A  56      19.762   1.855  -1.435  1.00 83.11      A    C  
ATOM    421  O   VAL A  56      19.506   1.082  -0.523  1.00 79.96      A    O  
ATOM    422  CB  VAL A  56      18.024   1.364  -3.202  1.00 80.69      A    C  
ATOM    423  CG1 VAL A  56      17.269   2.624  -2.830  1.00 73.10      A    C  
ATOM    424  CG2 VAL A  56      17.782   1.090  -4.699  1.00 73.82      A    C  
ATOM    425  N   THR A  57      20.213   3.089  -1.199  1.00 81.50      A    N  
ATOM    426  CA  THR A  57      20.321   3.664   0.146  1.00 81.07      A    C  
ATOM    427  C   THR A  57      19.148   4.609   0.380  1.00 81.86      A    C  
ATOM    428  O   THR A  57      19.080   5.666  -0.226  1.00 77.41      A    O  
ATOM    429  CB  THR A  57      21.647   4.409   0.324  1.00 78.41      A    C  
ATOM    430  CG2 THR A  57      21.854   4.859   1.765  1.00 67.91      A    C  
ATOM    431  OG1 THR A  57      22.731   3.573  -0.014  1.00 69.33      A    O  
ATOM    432  N   ARG A  58      18.227   4.234   1.281  1.00 83.20      A    N  
ATOM    433  CA  ARG A  58      17.026   5.041   1.579  1.00 83.25      A    C  
ATOM    434  C   ARG A  58      17.115   5.843   2.877  1.00 83.48      A    C  
ATOM    435  O   ARG A  58      16.458   6.880   2.985  1.00 79.49      A    O  
ATOM    436  CB  ARG A  58      15.784   4.147   1.589  1.00 82.16      A    C  
ATOM    437  CG  ARG A  58      15.498   3.561   0.199  1.00 80.39      A    C  
ATOM    438  CD  ARG A  58      14.165   2.803   0.154  1.00 78.69      A    C  
ATOM    439  NE  ARG A  58      13.025   3.707   0.348  1.00 78.13      A    N  
ATOM    440  CZ  ARG A  58      11.749   3.380   0.262  1.00 78.41      A    C  
ATOM    441  NH1 ARG A  58      11.348   2.166   0.014  1.00 73.12      A    N1+
ATOM    442  NH2 ARG A  58      10.826   4.274   0.417  1.00 73.68      A    N  
ATOM    443  N   VAL A  59      17.896   5.381   3.826  1.00 83.06      A    N  
ATOM    444  CA  VAL A  59      18.144   6.078   5.100  1.00 82.43      A    C  
ATOM    445  C   VAL A  59      19.633   6.354   5.247  1.00 81.89      A    C  
ATOM    446  O   VAL A  59      20.065   7.484   5.042  1.00 75.10      A    O  
ATOM    447  CB  VAL A  59      17.554   5.317   6.299  1.00 81.00      A    C  
ATOM    448  CG1 VAL A  59      17.728   6.121   7.596  1.00 74.16      A    C  
ATOM    449  CG2 VAL A  59      16.055   5.045   6.120  1.00 75.51      A    C  
ATOM    450  N   SER A  60      20.425   5.333   5.564  1.00 81.43      A    N  
ATOM    451  CA  SER A  60      21.877   5.456   5.736  1.00 80.96      A    C  
ATOM    452  C   SER A  60      22.656   4.262   5.214  1.00 81.51      A    C  
ATOM    453  O   SER A  60      23.785   4.420   4.758  1.00 75.82      A    O  
ATOM    454  CB  SER A  60      22.217   5.674   7.215  1.00 77.49      A    C  
ATOM    455  OG  SER A  60      21.497   4.788   8.031  1.00 69.09      A    O  
ATOM    456  N   THR A  61      22.044   3.069   5.235  1.00 83.03      A    N  
ATOM    457  CA  THR A  61      22.675   1.807   4.852  1.00 83.45      A    C  
ATOM    458  C   THR A  61      22.064   1.271   3.555  1.00 84.64      A    C  
ATOM    459  O   THR A  61      20.859   1.289   3.352  1.00 80.48      A    O  
ATOM    460  CB  THR A  61      22.579   0.797   5.996  1.00 80.66      A    C  
ATOM    461  CG2 THR A  61      23.308  -0.506   5.705  1.00 67.78      A    C  
ATOM    462  OG1 THR A  61      23.213   1.343   7.138  1.00 68.49      A    O  
ATOM    463  N   GLU A  62      22.926   0.783   2.670  1.00 84.61      A    N  
ATOM    464  CA  GLU A  62      22.556   0.124   1.421  1.00 85.11      A    C  
ATOM    465  C   GLU A  62      22.178  -1.343   1.663  1.00 86.36      A    C  
ATOM    466  O   GLU A  62      22.846  -2.051   2.427  1.00 83.49      A    O  
ATOM    467  CB  GLU A  62      23.729   0.240   0.434  1.00 82.48      A    C  
ATOM    468  CG  GLU A  62      23.396  -0.256  -0.977  1.00 73.93      A    C  
ATOM    469  CD  GLU A  62      24.615  -0.257  -1.918  1.00 69.79      A    C  
ATOM    470  OE1 GLU A  62      24.573  -1.001  -2.925  1.00 62.82      A    O  
ATOM    471  OE2 GLU A  62      25.601   0.448  -1.626  1.00 64.87      A    O1-
ATOM    472  N   VAL A  63      21.130  -1.824   0.999  1.00 87.84      A    N  
ATOM    473  CA  VAL A  63      20.752  -3.242   0.999  1.00 88.29      A    C  
ATOM    474  C   VAL A  63      21.548  -3.974  -0.073  1.00 88.76      A    C  
ATOM    475  O   VAL A  63      21.467  -3.665  -1.259  1.00 86.32      A    O  
ATOM    476  CB  VAL A  63      19.241  -3.424   0.784  1.00 87.22      A    C  
ATOM    477  CG1 VAL A  63      18.846  -4.904   0.782  1.00 81.47      A    C  
ATOM    478  CG2 VAL A  63      18.438  -2.735   1.893  1.00 82.42      A    C  
ATOM    479  N   THR A  64      22.273  -5.014   0.326  1.00 89.92      A    N  
ATOM    480  CA  THR A  64      23.036  -5.846  -0.612  1.00 89.85      A    C  
ATOM    481  C   THR A  64      22.183  -6.989  -1.184  1.00 90.75      A    C  
ATOM    482  O   THR A  64      21.207  -7.451  -0.592  1.00 88.41      A    O  
ATOM    483  CB  THR A  64      24.310  -6.407   0.026  1.00 88.41      A    C  
ATOM    484  CG2 THR A  64      25.197  -5.317   0.635  1.00 75.36      A    C  
ATOM    485  OG1 THR A  64      24.000  -7.344   1.013  1.00 77.36      A    O  
ATOM    486  N   ALA A  65      22.573  -7.506  -2.349  1.00 91.30      A    N  
ATOM    487  CA  ALA A  65      21.924  -8.668  -2.952  1.00 91.67      A    C  
ATOM    488  C   ALA A  65      21.994  -9.919  -2.063  1.00 92.60      A    C  
ATOM    489  O   ALA A  65      21.082 -10.743  -2.054  1.00 89.89      A    O  
ATOM    490  CB  ALA A  65      22.577  -8.928  -4.314  1.00 90.07      A    C  
ATOM    491  N   GLU A  66      23.076 -10.062  -1.286  1.00 91.41      A    N  
ATOM    492  CA  GLU A  66      23.248 -11.179  -0.359  1.00 91.11      A    C  
ATOM    493  C   GLU A  66      22.279 -11.092   0.827  1.00 92.27      A    C  
ATOM    494  O   GLU A  66      21.664 -12.087   1.200  1.00 90.30      A    O  
ATOM    495  CB  GLU A  66      24.717 -11.237   0.087  1.00 89.86      A    C  
ATOM    496  CG  GLU A  66      25.017 -12.530   0.858  1.00 77.37      A    C  
ATOM    497  CD  GLU A  66      26.504 -12.741   1.158  1.00 67.79      A    C  
ATOM    498  OE1 GLU A  66      26.830 -13.861   1.616  1.00 58.73      A    O  
ATOM    499  OE2 GLU A  66      27.317 -11.830   0.899  1.00 58.78      A    O1-
ATOM    500  N   GLU A  67      22.057  -9.894   1.368  1.00 91.55      A    N  
ATOM    501  CA  GLU A  67      21.074  -9.660   2.432  1.00 91.18      A    C  
ATOM    502  C   GLU A  67      19.644  -9.918   1.941  1.00 92.30      A    C  
ATOM    503  O   GLU A  67      18.885 -10.610   2.618  1.00 91.01      A    O  
ATOM    504  CB  GLU A  67      21.175  -8.221   2.941  1.00 89.42      A    C  
ATOM    505  CG  GLU A  67      22.432  -8.010   3.786  1.00 80.16      A    C  
ATOM    506  CD  GLU A  67      22.749  -6.533   4.009  1.00 72.13      A    C  
ATOM    507  OE1 GLU A  67      23.334  -6.223   5.063  1.00 65.03      A    O  
ATOM    508  OE2 GLU A  67      22.456  -5.745   3.082  1.00 66.25      A    O1-
ATOM    509  N   ALA A  68      19.297  -9.466   0.749  1.00 92.50      A    N  
ATOM    510  CA  ALA A  68      18.007  -9.748   0.150  1.00 92.98      A    C  
ATOM    511  C   ALA A  68      17.784 -11.264  -0.016  1.00 93.86      A    C  
ATOM    512  O   ALA A  68      16.777 -11.804   0.437  1.00 92.21      A    O  
ATOM    513  CB  ALA A  68      17.901  -9.006  -1.186  1.00 92.05      A    C  
ATOM    514  N   LYS A  69      18.770 -11.982  -0.563  1.00 93.15      A    N  
ATOM    515  CA  LYS A  69      18.720 -13.445  -0.706  1.00 93.64      A    C  
ATOM    516  C   LYS A  69      18.588 -14.155   0.645  1.00 93.90      A    C  
ATOM    517  O   LYS A  69      17.843 -15.127   0.767  1.00 92.08      A    O  
ATOM    518  CB  LYS A  69      19.957 -13.919  -1.485  1.00 92.58      A    C  
ATOM    519  CG  LYS A  69      19.881 -15.409  -1.854  1.00 88.75      A    C  
ATOM    520  CD  LYS A  69      21.050 -15.819  -2.770  1.00 87.18      A    C  
ATOM    521  CE  LYS A  69      20.905 -17.276  -3.207  1.00 79.30      A    C  
ATOM    522  NZ  LYS A  69      21.871 -17.661  -4.274  1.00 72.74      A    N1+
ATOM    523  N   ASN A  70      19.282 -13.672   1.663  1.00 94.06      A    N  
ATOM    524  CA  ASN A  70      19.188 -14.225   3.008  1.00 93.72      A    C  
ATOM    525  C   ASN A  70      17.794 -14.035   3.620  1.00 94.50      A    C  
ATOM    526  O   ASN A  70      17.248 -14.977   4.194  1.00 92.90      A    O  
ATOM    527  CB  ASN A  70      20.279 -13.597   3.882  1.00 92.15      A    C  
ATOM    528  CG  ASN A  70      20.255 -14.194   5.268  1.00 90.42      A    C  
ATOM    529  ND2 ASN A  70      20.206 -13.357   6.288  1.00 82.34      A    N  
ATOM    530  OD1 ASN A  70      20.271 -15.404   5.455  1.00 81.86      A    O  
ATOM    531  N   ARG A  71      17.169 -12.881   3.443  1.00 94.38      A    N  
ATOM    532  CA  ARG A  71      15.797 -12.633   3.910  1.00 94.59      A    C  
ATOM    533  C   ARG A  71      14.780 -13.525   3.195  1.00 95.02      A    C  
ATOM    534  O   ARG A  71      13.916 -14.102   3.848  1.00 93.32      A    O  
ATOM    535  CB  ARG A  71      15.448 -11.153   3.750  1.00 93.26      A    C  
ATOM    536  CG  ARG A  71      16.253 -10.281   4.725  1.00 89.92      A    C  
ATOM    537  CD  ARG A  71      16.000  -8.811   4.435  1.00 86.45      A    C  
ATOM    538  NE  ARG A  71      16.941  -7.941   5.154  1.00 82.93      A    N  
ATOM    539  CZ  ARG A  71      16.668  -7.087   6.128  1.00 80.13      A    C  
ATOM    540  NH1 ARG A  71      15.486  -6.966   6.644  1.00 72.34      A    N1+
ATOM    541  NH2 ARG A  71      17.602  -6.322   6.588  1.00 76.87      A    N  
ATOM    542  N   VAL A  72      14.940 -13.753   1.900  1.00 95.06      A    N  
ATOM    543  CA  VAL A  72      14.125 -14.716   1.145  1.00 95.22      A    C  
ATOM    544  C   VAL A  72      14.286 -16.138   1.703  1.00 95.49      A    C  
ATOM    545  O   VAL A  72      13.297 -16.851   1.886  1.00 94.14      A    O  
ATOM    546  CB  VAL A  72      14.490 -14.676  -0.351  1.00 94.86      A    C  
ATOM    547  CG1 VAL A  72      13.742 -15.730  -1.166  1.00 91.40      A    C  
ATOM    548  CG2 VAL A  72      14.146 -13.312  -0.949  1.00 91.64      A    C  
ATOM    549  N   ARG A  73      15.512 -16.531   2.038  1.00 95.14      A    N  
ATOM    550  CA  ARG A  73      15.781 -17.827   2.672  1.00 94.81      A    C  
ATOM    551  C   ARG A  73      15.124 -17.941   4.046  1.00 95.07      A    C  
ATOM    552  O   ARG A  73      14.546 -18.989   4.347  1.00 92.93      A    O  
ATOM    553  CB  ARG A  73      17.301 -18.053   2.725  1.00 92.95      A    C  
ATOM    554  CG  ARG A  73      17.665 -19.417   3.331  1.00 90.09      A    C  
ATOM    555  CD  ARG A  73      19.180 -19.605   3.322  1.00 88.62      A    C  
ATOM    556  NE  ARG A  73      19.566 -20.869   3.974  1.00 85.65      A    N  
ATOM    557  CZ  ARG A  73      20.789 -21.248   4.292  1.00 84.97      A    C  
ATOM    558  NH1 ARG A  73      21.837 -20.536   3.994  1.00 77.57      A    N1+
ATOM    559  NH2 ARG A  73      20.978 -22.369   4.921  1.00 79.69      A    N  
ATOM    560  N   ILE A  74      15.171 -16.905   4.866  1.00 94.62      A    N  
ATOM    561  CA  ILE A  74      14.515 -16.860   6.177  1.00 94.26      A    C  
ATOM    562  C   ILE A  74      12.993 -16.976   6.024  1.00 94.55      A    C  
ATOM    563  O   ILE A  74      12.379 -17.774   6.720  1.00 93.40      A    O  
ATOM    564  CB  ILE A  74      14.921 -15.587   6.950  1.00 93.26      A    C  
ATOM    565  CG1 ILE A  74      16.408 -15.667   7.370  1.00 90.70      A    C  
ATOM    566  CG2 ILE A  74      14.049 -15.394   8.204  1.00 90.42      A    C  
ATOM    567  CD1 ILE A  74      16.998 -14.317   7.798  1.00 84.41      A    C  
ATOM    568  N   ALA A  75      12.391 -16.258   5.082  1.00 94.89      A    N  
ATOM    569  CA  ALA A  75      10.956 -16.317   4.815  1.00 94.54      A    C  
ATOM    570  C   ALA A  75      10.489 -17.741   4.466  1.00 94.88      A    C  
ATOM    571  O   ALA A  75       9.515 -18.240   5.039  1.00 93.29      A    O  
ATOM    572  CB  ALA A  75      10.612 -15.333   3.693  1.00 94.16      A    C  
ATOM    573  N   ALA A  76      11.220 -18.431   3.593  1.00 95.41      A    N  
ATOM    574  CA  ALA A  76      10.941 -19.825   3.270  1.00 95.32      A    C  
ATOM    575  C   ALA A  76      11.147 -20.757   4.473  1.00 95.52      A    C  
ATOM    576  O   ALA A  76      10.302 -21.617   4.754  1.00 93.75      A    O  
ATOM    577  CB  ALA A  76      11.830 -20.233   2.087  1.00 94.70      A    C  
ATOM    578  N   ALA A  77      12.240 -20.588   5.217  1.00 94.85      A    N  
ATOM    579  CA  ALA A  77      12.572 -21.422   6.369  1.00 94.02      A    C  
ATOM    580  C   ALA A  77      11.539 -21.310   7.501  1.00 94.26      A    C  
ATOM    581  O   ALA A  77      11.198 -22.327   8.111  1.00 92.30      A    O  
ATOM    582  CB  ALA A  77      13.973 -21.053   6.854  1.00 92.93      A    C  
ATOM    583  N   LEU A  78      10.989 -20.129   7.751  1.00 94.49      A    N  
ATOM    584  CA  LEU A  78       9.922 -19.911   8.724  1.00 93.57      A    C  
ATOM    585  C   LEU A  78       8.678 -20.744   8.394  1.00 93.53      A    C  
ATOM    586  O   LEU A  78       8.126 -21.401   9.277  1.00 91.75      A    O  
ATOM    587  CB  LEU A  78       9.559 -18.417   8.776  1.00 92.46      A    C  
ATOM    588  CG  LEU A  78      10.554 -17.551   9.568  1.00 89.52      A    C  
ATOM    589  CD1 LEU A  78      10.247 -16.067   9.334  1.00 85.32      A    C  
ATOM    590  CD2 LEU A  78      10.460 -17.814  11.072  1.00 84.53      A    C  
ATOM    591  N   VAL A  79       8.281 -20.797   7.126  1.00 94.57      A    N  
ATOM    592  CA  VAL A  79       7.125 -21.602   6.701  1.00 94.46      A    C  
ATOM    593  C   VAL A  79       7.409 -23.098   6.800  1.00 94.37      A    C  
ATOM    594  O   VAL A  79       6.538 -23.871   7.208  1.00 92.46      A    O  
ATOM    595  CB  VAL A  79       6.690 -21.222   5.274  1.00 93.88      A    C  
ATOM    596  CG1 VAL A  79       5.492 -22.064   4.821  1.00 89.70      A    C  
ATOM    597  CG2 VAL A  79       6.276 -19.758   5.198  1.00 90.00      A    C  
ATOM    598  N   MET A  80       8.628 -23.542   6.482  1.00 94.51      A    N  
ATOM    599  CA  MET A  80       9.018 -24.958   6.550  1.00 94.07      A    C  
ATOM    600  C   MET A  80       9.316 -25.445   7.977  1.00 93.67      A    C  
ATOM    601  O   MET A  80       9.450 -26.648   8.194  1.00 91.62      A    O  
ATOM    602  CB  MET A  80      10.204 -25.204   5.608  1.00 93.63      A    C  
ATOM    603  CG  MET A  80       9.848 -24.982   4.133  1.00 91.27      A    C  
ATOM    604  SD  MET A  80       8.446 -25.946   3.477  1.00 89.32      A    S  
ATOM    605  CE  MET A  80       9.109 -27.621   3.543  1.00 79.80      A    C  
ATOM    606  N   THR A  81       9.368 -24.561   8.955  1.00 92.61      A    N  
ATOM    607  CA  THR A  81       9.658 -24.880  10.361  1.00 91.80      A    C  
ATOM    608  C   THR A  81       8.788 -25.997  10.956  1.00 91.55      A    C  
ATOM    609  O   THR A  81       9.359 -26.888  11.604  1.00 88.54      A    O  
ATOM    610  CB  THR A  81       9.591 -23.617  11.229  1.00 90.60      A    C  
ATOM    611  CG2 THR A  81       9.823 -23.881  12.715  1.00 80.22      A    C  
ATOM    612  OG1 THR A  81      10.583 -22.710  10.822  1.00 79.51      A    O  
ATOM    613  N   PRO A  82       7.465 -26.074  10.731  1.00 91.98      A    N  
ATOM    614  CA  PRO A  82       6.641 -27.121  11.343  1.00 90.57      A    C  
ATOM    615  C   PRO A  82       6.998 -28.543  10.907  1.00 90.27      A    C  
ATOM    616  O   PRO A  82       6.847 -29.475  11.694  1.00 85.63      A    O  
ATOM    617  CB  PRO A  82       5.195 -26.780  10.949  1.00 89.12      A    C  
ATOM    618  CG  PRO A  82       5.244 -25.277  10.666  1.00 87.90      A    C  
ATOM    619  CD  PRO A  82       6.622 -25.110  10.055  1.00 91.03      A    C  
ATOM    620  N   VAL A  83       7.495 -28.734   9.674  1.00 91.20      A    N  
ATOM    621  CA  VAL A  83       7.795 -30.071   9.137  1.00 90.73      A    C  
ATOM    622  C   VAL A  83       9.243 -30.500   9.376  1.00 90.02      A    C  
ATOM    623  O   VAL A  83       9.550 -31.691   9.353  1.00 85.62      A    O  
ATOM    624  CB  VAL A  83       7.397 -30.139   7.654  1.00 90.01      A    C  
ATOM    625  CG1 VAL A  83       8.378 -29.459   6.698  1.00 82.61      A    C  
ATOM    626  CG2 VAL A  83       7.198 -31.592   7.207  1.00 83.42      A    C  
ATOM    627  N   ALA A  84      10.141 -29.553   9.634  1.00 89.28      A    N  
ATOM    628  CA  ALA A  84      11.549 -29.840   9.847  1.00 87.97      A    C  
ATOM    629  C   ALA A  84      11.771 -30.652  11.137  1.00 87.79      A    C  
ATOM    630  O   ALA A  84      11.257 -30.275  12.188  1.00 83.59      A    O  
ATOM    631  CB  ALA A  84      12.321 -28.520   9.863  1.00 86.85      A    C  
ATOM    632  N   PRO A  85      12.554 -31.747  11.111  1.00 86.25      A    N  
ATOM    633  CA  PRO A  85      12.794 -32.554  12.308  1.00 84.14      A    C  
ATOM    634  C   PRO A  85      13.822 -31.890  13.234  1.00 83.39      A    C  
ATOM    635  O   PRO A  85      15.031 -31.967  13.007  1.00 75.80      A    O  
ATOM    636  CB  PRO A  85      13.233 -33.921  11.772  1.00 81.77      A    C  
ATOM    637  CG  PRO A  85      13.905 -33.585  10.444  1.00 80.53      A    C  
ATOM    638  CD  PRO A  85      13.131 -32.366   9.939  1.00 84.40      A    C  
ATOM    639  N   GLY A  86      13.355 -31.258  14.291  1.00 78.67      A    N  
ATOM    640  CA  GLY A  86      14.155 -30.391  15.159  1.00 76.81      A    C  
ATOM    641  C   GLY A  86      15.318 -31.059  15.890  1.00 77.78      A    C  
ATOM    642  O   GLY A  86      16.340 -30.420  16.145  1.00 72.12      A    O  
ATOM    643  N   ASP A  87      15.252 -32.372  16.187  1.00 78.02      A    N  
ATOM    644  CA  ASP A  87      16.333 -33.070  16.898  1.00 76.24      A    C  
ATOM    645  C   ASP A  87      17.576 -33.326  16.025  1.00 77.19      A    C  
ATOM    646  O   ASP A  87      18.657 -33.633  16.536  1.00 70.73      A    O  
ATOM    647  CB  ASP A  87      15.799 -34.377  17.496  1.00 72.18      A    C  
ATOM    648  CG  ASP A  87      14.986 -34.196  18.779  1.00 67.91      A    C  
ATOM    649  OD1 ASP A  87      15.103 -33.130  19.422  1.00 61.00      A    O  
ATOM    650  OD2 ASP A  87      14.337 -35.193  19.172  1.00 61.54      A    O1-
ATOM    651  N   PHE A  88      17.457 -33.185  14.705  1.00 76.04      A    N  
ATOM    652  CA  PHE A  88      18.514 -33.464  13.742  1.00 75.67      A    C  
ATOM    653  C   PHE A  88      19.142 -32.173  13.211  1.00 74.81      A    C  
ATOM    654  O   PHE A  88      18.958 -31.821  12.047  1.00 69.31      A    O  
ATOM    655  CB  PHE A  88      17.973 -34.345  12.610  1.00 74.60      A    C  
ATOM    656  CG  PHE A  88      17.447 -35.681  13.061  1.00 77.74      A    C  
ATOM    657  CD1 PHE A  88      18.283 -36.811  13.089  1.00 72.77      A    C  
ATOM    658  CD2 PHE A  88      16.101 -35.811  13.459  1.00 72.94      A    C  
ATOM    659  CE1 PHE A  88      17.793 -38.050  13.502  1.00 71.56      A    C  
ATOM    660  CE2 PHE A  88      15.605 -37.045  13.884  1.00 72.74      A    C  
ATOM    661  CZ  PHE A  88      16.447 -38.165  13.914  1.00 76.45      A    C  
ATOM    662  N   LEU A  89      19.901 -31.460  14.040  1.00 70.63      A    N  
ATOM    663  CA  LEU A  89      20.559 -30.218  13.638  1.00 68.54      A    C  
ATOM    664  C   LEU A  89      22.050 -30.211  13.978  1.00 70.53      A    C  
ATOM    665  O   LEU A  89      22.529 -30.975  14.825  1.00 65.28      A    O  
ATOM    666  CB  LEU A  89      19.772 -29.012  14.195  1.00 61.57      A    C  
ATOM    667  CG  LEU A  89      19.797 -28.873  15.728  1.00 57.40      A    C  
ATOM    668  CD1 LEU A  89      20.933 -27.974  16.197  1.00 54.79      A    C  
ATOM    669  CD2 LEU A  89      18.490 -28.273  16.228  1.00 53.16      A    C  
ATOM    670  N   LYS A  90      22.793 -29.338  13.301  1.00 66.38      A    N  
ATOM    671  CA  LYS A  90      24.199 -29.036  13.581  1.00 63.70      A    C  
ATOM    672  C   LYS A  90      24.326 -27.541  13.879  1.00 64.97      A    C  
ATOM    673  O   LYS A  90      23.639 -26.743  13.249  1.00 57.78      A    O  
ATOM    674  CB  LYS A  90      25.034 -29.473  12.373  1.00 57.09      A    C  
ATOM    675  CG  LYS A  90      26.539 -29.362  12.625  1.00 51.97      A    C  
ATOM    676  CD  LYS A  90      27.296 -29.720  11.352  1.00 47.46      A    C  
ATOM    677  CE  LYS A  90      28.780 -29.394  11.506  1.00 41.91      A    C  
ATOM    678  NZ  LYS A  90      29.457 -29.417  10.200  1.00 37.96      A    N1+
ATOM    679  N   ASP A  91      25.206 -27.170  14.807  1.00 63.53      A    N  
ATOM    680  CA  ASP A  91      25.553 -25.755  14.948  1.00 61.30      A    C  
ATOM    681  C   ASP A  91      26.386 -25.329  13.761  1.00 63.05      A    C  
ATOM    682  O   ASP A  91      27.436 -25.918  13.487  1.00 56.75      A    O  
ATOM    683  CB  ASP A  91      26.313 -25.447  16.247  1.00 54.39      A    C  
ATOM    684  CG  ASP A  91      25.390 -25.316  17.438  1.00 48.92      A    C  
ATOM    685  OD1 ASP A  91      24.209 -24.961  17.259  1.00 44.44      A    O  
ATOM    686  OD2 ASP A  91      25.808 -25.749  18.539  1.00 43.70      A    O1-
ATOM    687  N   THR A  92      25.902 -24.304  13.076  1.00 63.00      A    N  
ATOM    688  CA  THR A  92      26.610 -23.688  11.966  1.00 61.63      A    C  
ATOM    689  C   THR A  92      26.658 -22.184  12.161  1.00 63.15      A    C  
ATOM    690  O   THR A  92      25.885 -21.617  12.941  1.00 56.40      A    O  
ATOM    691  CB  THR A  92      25.996 -24.064  10.616  1.00 55.18      A    C  
ATOM    692  CG2 THR A  92      26.443 -25.493  10.278  1.00 46.64      A    C  
ATOM    693  OG1 THR A  92      24.586 -24.055  10.615  1.00 49.16      A    O  
ATOM    694  N   GLU A  93      27.602 -21.568  11.492  1.00 58.34      A    N  
ATOM    695  CA  GLU A  93      27.665 -20.117  11.472  1.00 57.86      A    C  
ATOM    696  C   GLU A  93      26.375 -19.554  10.884  1.00 61.15      A    C  
ATOM    697  O   GLU A  93      25.830 -20.069   9.906  1.00 54.32      A    O  
ATOM    698  CB  GLU A  93      28.895 -19.624  10.708  1.00 50.45      A    C  
ATOM    699  CG  GLU A  93      30.181 -19.931  11.494  1.00 44.52      A    C  
ATOM    700  CD  GLU A  93      31.457 -19.389  10.842  1.00 39.20      A    C  
ATOM    701  OE1 GLU A  93      32.510 -19.467  11.508  1.00 34.78      A    O  
ATOM    702  OE2 GLU A  93      31.380 -18.940   9.683  1.00 36.30      A    O1-
ATOM    703  N   SER A  94      25.883 -18.506  11.517  1.00 70.99      A    N  
ATOM    704  CA  SER A  94      24.661 -17.826  11.120  1.00 71.81      A    C  
ATOM    705  C   SER A  94      24.898 -16.326  11.048  1.00 76.07      A    C  
ATOM    706  O   SER A  94      25.715 -15.774  11.789  1.00 70.06      A    O  
ATOM    707  CB  SER A  94      23.521 -18.184  12.078  1.00 63.84      A    C  
ATOM    708  OG  SER A  94      23.831 -17.843  13.417  1.00 55.95      A    O  
ATOM    709  N   ASN A  95      24.185 -15.672  10.144  1.00 80.76      A    N  
ATOM    710  CA  ASN A  95      24.204 -14.221   9.989  1.00 81.89      A    C  
ATOM    711  C   ASN A  95      23.350 -13.529  11.068  1.00 84.04      A    C  
ATOM    712  O   ASN A  95      22.636 -14.193  11.821  1.00 80.54      A    O  
ATOM    713  CB  ASN A  95      23.773 -13.873   8.553  1.00 78.62      A    C  
ATOM    714  CG  ASN A  95      22.445 -14.509   8.189  1.00 75.83      A    C  
ATOM    715  ND2 ASN A  95      22.417 -15.267   7.119  1.00 69.56      A    N  
ATOM    716  OD1 ASN A  95      21.446 -14.396   8.872  1.00 64.69      A    O  
ATOM    717  N   SER A  96      23.424 -12.209  11.131  1.00 83.73      A    N  
ATOM    718  CA  SER A  96      22.669 -11.384  12.076  1.00 84.67      A    C  
ATOM    719  C   SER A  96      21.165 -11.549  11.895  1.00 86.57      A    C  
ATOM    720  O   SER A  96      20.500 -11.977  12.831  1.00 83.01      A    O  
ATOM    721  CB  SER A  96      23.061  -9.908  11.936  1.00 81.55      A    C  
ATOM    722  OG  SER A  96      22.977  -9.501  10.590  1.00 71.72      A    O  
ATOM    723  N   ALA A  97      20.644 -11.374  10.687  1.00 85.34      A    N  
ATOM    724  CA  ALA A  97      19.205 -11.460  10.426  1.00 85.89      A    C  
ATOM    725  C   ALA A  97      18.586 -12.810  10.840  1.00 87.96      A    C  
ATOM    726  O   ALA A  97      17.472 -12.867  11.355  1.00 86.05      A    O  
ATOM    727  CB  ALA A  97      18.979 -11.186   8.935  1.00 84.50      A    C  
ATOM    728  N   PHE A  98      19.314 -13.918  10.648  1.00 86.48      A    N  
ATOM    729  CA  PHE A  98      18.867 -15.228  11.123  1.00 85.94      A    C  
ATOM    730  C   PHE A  98      18.853 -15.301  12.653  1.00 86.92      A    C  
ATOM    731  O   PHE A  98      17.901 -15.832  13.222  1.00 85.80      A    O  
ATOM    732  CB  PHE A  98      19.766 -16.323  10.536  1.00 85.01      A    C  
ATOM    733  CG  PHE A  98      19.540 -17.686  11.164  1.00 85.61      A    C  
ATOM    734  CD1 PHE A  98      20.444 -18.174  12.123  1.00 81.77      A    C  
ATOM    735  CD2 PHE A  98      18.403 -18.432  10.844  1.00 82.55      A    C  
ATOM    736  CE1 PHE A  98      20.210 -19.414  12.745  1.00 80.80      A    C  
ATOM    737  CE2 PHE A  98      18.163 -19.662  11.459  1.00 81.00      A    C  
ATOM    738  CZ  PHE A  98      19.062 -20.161  12.417  1.00 82.37      A    C  
ATOM    739  N   LYS A  99      19.879 -14.775  13.323  1.00 86.33      A    N  
ATOM    740  CA  LYS A  99      19.948 -14.749  14.792  1.00 84.61      A    C  
ATOM    741  C   LYS A  99      18.814 -13.912  15.364  1.00 85.10      A    C  
ATOM    742  O   LYS A  99      18.097 -14.421  16.210  1.00 82.84      A    O  
ATOM    743  CB  LYS A  99      21.294 -14.219  15.285  1.00 82.57      A    C  
ATOM    744  CG  LYS A  99      22.428 -15.223  15.065  1.00 73.24      A    C  
ATOM    745  CD  LYS A  99      23.734 -14.575  15.509  1.00 68.87      A    C  
ATOM    746  CE  LYS A  99      24.900 -15.532  15.279  1.00 59.01      A    C  
ATOM    747  NZ  LYS A  99      26.184 -14.877  15.583  1.00 51.63      A    N1+
ATOM    748  N   ASP A 100      18.594 -12.730  14.842  1.00 85.44      A    N  
ATOM    749  CA  ASP A 100      17.556 -11.819  15.312  1.00 84.71      A    C  
ATOM    750  C   ASP A 100      16.160 -12.446  15.154  1.00 85.45      A    C  
ATOM    751  O   ASP A 100      15.360 -12.446  16.087  1.00 84.06      A    O  
ATOM    752  CB  ASP A 100      17.641 -10.490  14.536  1.00 84.15      A    C  
ATOM    753  CG  ASP A 100      18.993  -9.804  14.713  1.00 81.73      A    C  
ATOM    754  OD1 ASP A 100      19.613  -9.989  15.786  1.00 75.44      A    O  
ATOM    755  OD2 ASP A 100      19.435  -9.177  13.728  1.00 77.27      A    O1-
ATOM    756  N   THR A 101      15.894 -13.087  14.020  1.00 86.13      A    N  
ATOM    757  CA  THR A 101      14.628 -13.804  13.795  1.00 86.55      A    C  
ATOM    758  C   THR A 101      14.461 -14.981  14.764  1.00 86.41      A    C  
ATOM    759  O   THR A 101      13.380 -15.187  15.318  1.00 84.56      A    O  
ATOM    760  CB  THR A 101      14.535 -14.324  12.354  1.00 87.43      A    C  
ATOM    761  CG2 THR A 101      13.171 -14.934  12.050  1.00 78.42      A    C  
ATOM    762  OG1 THR A 101      14.704 -13.295  11.415  1.00 77.81      A    O  
ATOM    763  N   ARG A 102      15.516 -15.764  14.989  1.00 85.80      A    N  
ATOM    764  CA  ARG A 102      15.487 -16.897  15.922  1.00 84.21      A    C  
ATOM    765  C   ARG A 102      15.302 -16.435  17.364  1.00 83.80      A    C  
ATOM    766  O   ARG A 102      14.551 -17.055  18.115  1.00 81.17      A    O  
ATOM    767  CB  ARG A 102      16.787 -17.702  15.766  1.00 82.75      A    C  
ATOM    768  CG  ARG A 102      16.783 -18.992  16.613  1.00 78.88      A    C  
ATOM    769  CD  ARG A 102      18.166 -19.630  16.639  1.00 78.56      A    C  
ATOM    770  NE  ARG A 102      19.109 -18.781  17.362  1.00 74.79      A    N  
ATOM    771  CZ  ARG A 102      20.407 -18.965  17.507  1.00 73.06      A    C  
ATOM    772  NH1 ARG A 102      21.008 -20.021  17.017  1.00 67.56      A    N1+
ATOM    773  NH2 ARG A 102      21.110 -18.068  18.160  1.00 66.70      A    N  
ATOM    774  N   ASP A 103      15.967 -15.354  17.744  1.00 83.81      A    N  
ATOM    775  CA  ASP A 103      15.925 -14.795  19.084  1.00 81.87      A    C  
ATOM    776  C   ASP A 103      14.563 -14.158  19.376  1.00 81.58      A    C  
ATOM    777  O   ASP A 103      13.993 -14.378  20.450  1.00 79.03      A    O  
ATOM    778  CB  ASP A 103      17.076 -13.789  19.234  1.00 80.55      A    C  
ATOM    779  CG  ASP A 103      18.470 -14.444  19.266  1.00 74.24      A    C  
ATOM    780  OD1 ASP A 103      18.567 -15.694  19.207  1.00 68.58      A    O  
ATOM    781  OD2 ASP A 103      19.452 -13.693  19.395  1.00 68.56      A    O1-
ATOM    782  N   ALA A 104      13.966 -13.478  18.399  1.00 83.59      A    N  
ATOM    783  CA  ALA A 104      12.589 -13.008  18.472  1.00 82.23      A    C  
ATOM    784  C   ALA A 104      11.598 -14.174  18.607  1.00 81.70      A    C  
ATOM    785  O   ALA A 104      10.714 -14.143  19.460  1.00 79.22      A    O  
ATOM    786  CB  ALA A 104      12.307 -12.158  17.233  1.00 82.44      A    C  
ATOM    787  N   MET A 105      11.789 -15.251  17.844  1.00 82.93      A    N  
ATOM    788  CA  MET A 105      10.970 -16.463  17.949  1.00 82.16      A    C  
ATOM    789  C   MET A 105      11.063 -17.116  19.337  1.00 81.65      A    C  
ATOM    790  O   MET A 105      10.050 -17.567  19.867  1.00 79.47      A    O  
ATOM    791  CB  MET A 105      11.388 -17.442  16.845  1.00 82.34      A    C  
ATOM    792  CG  MET A 105      10.492 -18.676  16.800  1.00 78.19      A    C  
ATOM    793  SD  MET A 105      11.010 -19.897  15.574  1.00 76.21      A    S  
ATOM    794  CE  MET A 105       9.572 -20.965  15.604  1.00 69.04      A    C  
ATOM    795  N   ALA A 106      12.247 -17.171  19.933  1.00 80.98      A    N  
ATOM    796  CA  ALA A 106      12.436 -17.697  21.278  1.00 78.56      A    C  
ATOM    797  C   ALA A 106      11.782 -16.795  22.335  1.00 78.16      A    C  
ATOM    798  O   ALA A 106      11.000 -17.268  23.159  1.00 74.39      A    O  
ATOM    799  CB  ALA A 106      13.944 -17.868  21.535  1.00 76.90      A    C  
ATOM    800  N   SER A 107      12.025 -15.492  22.266  1.00 77.10      A    N  
ATOM    801  CA  SER A 107      11.508 -14.515  23.228  1.00 75.32      A    C  
ATOM    802  C   SER A 107       9.995 -14.380  23.195  1.00 75.38      A    C  
ATOM    803  O   SER A 107       9.381 -14.213  24.240  1.00 71.45      A    O  
ATOM    804  CB  SER A 107      12.127 -13.149  22.974  1.00 73.57      A    C  
ATOM    805  OG  SER A 107      13.524 -13.227  23.128  1.00 64.62      A    O  
ATOM    806  N   SER A 108       9.379 -14.527  22.034  1.00 75.71      A    N  
ATOM    807  CA  SER A 108       7.920 -14.476  21.889  1.00 74.27      A    C  
ATOM    808  C   SER A 108       7.178 -15.618  22.592  1.00 74.24      A    C  
ATOM    809  O   SER A 108       5.966 -15.548  22.799  1.00 71.26      A    O  
ATOM    810  CB  SER A 108       7.541 -14.463  20.406  1.00 73.69      A    C  
ATOM    811  OG  SER A 108       7.784 -15.709  19.796  1.00 67.11      A    O  
ATOM    812  N   GLN A 109       7.889 -16.671  22.969  1.00 73.43      A    N  
ATOM    813  CA  GLN A 109       7.336 -17.843  23.651  1.00 71.71      A    C  
ATOM    814  C   GLN A 109       7.588 -17.841  25.163  1.00 70.43      A    C  
ATOM    815  O   GLN A 109       6.985 -18.637  25.881  1.00 64.94      A    O  
ATOM    816  CB  GLN A 109       7.892 -19.117  23.015  1.00 70.16      A    C  
ATOM    817  CG  GLN A 109       7.495 -19.217  21.537  1.00 69.09      A    C  
ATOM    818  CD  GLN A 109       8.001 -20.499  20.885  1.00 67.30      A    C  
ATOM    819  NE2 GLN A 109       8.263 -20.474  19.610  1.00 62.41      A    N  
ATOM    820  OE1 GLN A 109       8.147 -21.530  21.505  1.00 63.12      A    O  
ATOM    821  N   ASP A 110       8.445 -16.943  25.651  1.00 69.09      A    N  
ATOM    822  CA  ASP A 110       8.712 -16.778  27.080  1.00 67.36      A    C  
ATOM    823  C   ASP A 110       8.532 -15.315  27.505  1.00 68.39      A    C  
ATOM    824  O   ASP A 110       9.209 -14.415  27.038  1.00 64.28      A    O  
ATOM    825  CB  ASP A 110      10.109 -17.303  27.434  1.00 62.38      A    C  
ATOM    826  CG  ASP A 110      10.366 -17.330  28.946  1.00 58.19      A    C  
ATOM    827  OD1 ASP A 110       9.472 -16.927  29.721  1.00 53.11      A    O  
ATOM    828  OD2 ASP A 110      11.475 -17.752  29.346  1.00 52.75      A    O1-
ATOM    829  N   ILE A 111       7.632 -15.096  28.463  1.00 62.40      A    N  
ATOM    830  CA  ILE A 111       7.376 -13.766  29.034  1.00 60.55      A    C  
ATOM    831  C   ILE A 111       8.640 -13.163  29.647  1.00 60.35      A    C  
ATOM    832  O   ILE A 111       8.882 -11.970  29.491  1.00 56.28      A    O  
ATOM    833  CB  ILE A 111       6.232 -13.859  30.068  1.00 56.70      A    C  
ATOM    834  CG1 ILE A 111       4.909 -14.031  29.295  1.00 52.27      A    C  
ATOM    835  CG2 ILE A 111       6.172 -12.630  30.979  1.00 51.22      A    C  
ATOM    836  CD1 ILE A 111       3.690 -14.139  30.200  1.00 47.60      A    C  
ATOM    837  N   LEU A 112       9.458 -13.968  30.310  1.00 54.75      A    N  
ATOM    838  CA  LEU A 112      10.727 -13.498  30.876  1.00 53.57      A    C  
ATOM    839  C   LEU A 112      11.681 -13.029  29.779  1.00 54.90      A    C  
ATOM    840  O   LEU A 112      12.326 -11.996  29.942  1.00 51.45      A    O  
ATOM    841  CB  LEU A 112      11.365 -14.623  31.710  1.00 49.43      A    C  
ATOM    842  CG  LEU A 112      10.913 -14.589  33.176  1.00 45.56      A    C  
ATOM    843  CD1 LEU A 112      11.051 -15.965  33.814  1.00 42.83      A    C  
ATOM    844  CD2 LEU A 112      11.772 -13.621  33.984  1.00 42.90      A    C  
ATOM    845  N   GLY A 113      11.738 -13.733  28.663  1.00 52.70      A    N  
ATOM    846  CA  GLY A 113      12.522 -13.329  27.501  1.00 50.85      A    C  
ATOM    847  C   GLY A 113      12.050 -12.011  26.898  1.00 51.35      A    C  
ATOM    848  O   GLY A 113      12.876 -11.155  26.585  1.00 48.70      A    O  
ATOM    849  N   THR A 114      10.747 -11.821  26.822  1.00 54.41      A    N  
ATOM    850  CA  THR A 114      10.151 -10.587  26.299  1.00 53.02      A    C  
ATOM    851  C   THR A 114      10.402  -9.392  27.232  1.00 52.40      A    C  
ATOM    852  O   THR A 114      10.813  -8.337  26.769  1.00 50.18      A    O  
ATOM    853  CB  THR A 114       8.640 -10.760  26.068  1.00 50.05      A    C  
ATOM    854  CG2 THR A 114       8.019  -9.576  25.334  1.00 46.94      A    C  
ATOM    855  OG1 THR A 114       8.402 -11.899  25.279  1.00 47.22      A    O  
ATOM    856  N   ILE A 115      10.202  -9.560  28.532  1.00 54.21      A    N  
ATOM    857  CA  ILE A 115      10.372  -8.476  29.517  1.00 53.21      A    C  
ATOM    858  C   ILE A 115      11.843  -8.090  29.697  1.00 53.57      A    C  
ATOM    859  O   ILE A 115      12.175  -6.911  29.760  1.00 50.57      A    O  
ATOM    860  CB  ILE A 115       9.743  -8.864  30.873  1.00 50.25      A    C  
ATOM    861  CG1 ILE A 115       8.203  -9.010  30.743  1.00 46.54      A    C  
ATOM    862  CG2 ILE A 115      10.071  -7.828  31.968  1.00 46.21      A    C  
ATOM    863  CD1 ILE A 115       7.547  -9.615  31.978  1.00 43.53      A    C  
ATOM    864  N   LEU A 116      12.727  -9.079  29.806  1.00 51.91      A    N  
ATOM    865  CA  LEU A 116      14.143  -8.844  30.062  1.00 51.96      A    C  
ATOM    866  C   LEU A 116      14.945  -8.579  28.773  1.00 53.09      A    C  
ATOM    867  O   LEU A 116      16.101  -8.188  28.864  1.00 49.06      A    O  
ATOM    868  CB  LEU A 116      14.745 -10.013  30.855  1.00 48.18      A    C  
ATOM    869  CG  LEU A 116      14.130 -10.235  32.247  1.00 44.66      A    C  
ATOM    870  CD1 LEU A 116      14.750 -11.473  32.887  1.00 41.78      A    C  
ATOM    871  CD2 LEU A 116      14.387  -9.052  33.189  1.00 43.33      A    C  
ATOM    872  N   ASN A 117      14.354  -8.824  27.620  1.00 54.01      A    N  
ATOM    873  CA  ASN A 117      14.993  -8.713  26.311  1.00 53.16      A    C  
ATOM    874  C   ASN A 117      16.319  -9.500  26.233  1.00 53.30      A    C  
ATOM    875  O   ASN A 117      17.353  -8.979  25.813  1.00 49.60      A    O  
ATOM    876  CB  ASN A 117      15.069  -7.232  25.900  1.00 48.72      A    C  
ATOM    877  CG  ASN A 117      15.280  -7.072  24.407  1.00 44.31      A    C  
ATOM    878  ND2 ASN A 117      15.699  -5.903  23.960  1.00 41.20      A    N  
ATOM    879  OD1 ASN A 117      15.052  -7.969  23.607  1.00 41.13      A    O  
ATOM    880  N   ILE A 118      16.292 -10.766  26.643  1.00 53.70      A    N  
ATOM    881  CA  ILE A 118      17.444 -11.684  26.655  1.00 53.85      A    C  
ATOM    882  C   ILE A 118      17.279 -12.862  25.671  1.00 55.01      A    C  
ATOM    883  O   ILE A 118      17.516 -14.018  26.039  1.00 51.11      A    O  
ATOM    884  CB  ILE A 118      17.800 -12.127  28.095  1.00 50.08      A    C  
ATOM    885  CG1 ILE A 118      16.580 -12.712  28.837  1.00 46.24      A    C  
ATOM    886  CG2 ILE A 118      18.422 -10.949  28.858  1.00 45.79      A    C  
ATOM    887  CD1 ILE A 118      16.948 -13.436  30.135  1.00 43.66      A    C  
ATOM    888  N   PRO A 119      16.866 -12.613  24.416  1.00 54.80      A    N  
ATOM    889  CA  PRO A 119      16.570 -13.675  23.455  1.00 53.82      A    C  
ATOM    890  C   PRO A 119      17.775 -14.551  23.137  1.00 55.80      A    C  
ATOM    891  O   PRO A 119      17.632 -15.767  23.029  1.00 53.41      A    O  
ATOM    892  CB  PRO A 119      16.075 -12.942  22.201  1.00 50.76      A    C  
ATOM    893  CG  PRO A 119      16.726 -11.577  22.285  1.00 48.83      A    C  
ATOM    894  CD  PRO A 119      16.704 -11.317  23.793  1.00 51.10      A    C  
ATOM    895  N   ASP A 120      18.975 -13.981  23.059  1.00 53.04      A    N  
ATOM    896  CA  ASP A 120      20.202 -14.715  22.731  1.00 51.94      A    C  
ATOM    897  C   ASP A 120      20.545 -15.781  23.782  1.00 52.39      A    C  
ATOM    898  O   ASP A 120      20.955 -16.896  23.452  1.00 49.55      A    O  
ATOM    899  CB  ASP A 120      21.351 -13.709  22.550  1.00 48.26      A    C  
ATOM    900  CG  ASP A 120      22.619 -14.344  21.988  1.00 44.73      A    C  
ATOM    901  OD1 ASP A 120      22.519 -15.221  21.097  1.00 41.02      A    O  
ATOM    902  OD2 ASP A 120      23.725 -13.979  22.467  1.00 42.26      A    O1-
ATOM    903  N   ILE A 121      20.278 -15.493  25.049  1.00 55.44      A    N  
ATOM    904  CA  ILE A 121      20.500 -16.456  26.137  1.00 55.66      A    C  
ATOM    905  C   ILE A 121      19.521 -17.624  26.021  1.00 57.09      A    C  
ATOM    906  O   ILE A 121      19.917 -18.785  26.158  1.00 54.16      A    O  
ATOM    907  CB  ILE A 121      20.393 -15.758  27.516  1.00 52.40      A    C  
ATOM    908  CG1 ILE A 121      21.451 -14.639  27.636  1.00 48.00      A    C  
ATOM    909  CG2 ILE A 121      20.546 -16.783  28.657  1.00 47.29      A    C  
ATOM    910  CD1 ILE A 121      21.392 -13.832  28.941  1.00 44.25      A    C  
ATOM    911  N   LEU A 122      18.260 -17.344  25.737  1.00 55.82      A    N  
ATOM    912  CA  LEU A 122      17.219 -18.357  25.624  1.00 56.39      A    C  
ATOM    913  C   LEU A 122      17.415 -19.225  24.368  1.00 58.23      A    C  
ATOM    914  O   LEU A 122      17.430 -20.450  24.458  1.00 56.17      A    O  
ATOM    915  CB  LEU A 122      15.840 -17.675  25.609  1.00 53.83      A    C  
ATOM    916  CG  LEU A 122      15.466 -16.971  26.924  1.00 49.88      A    C  
ATOM    917  CD1 LEU A 122      14.171 -16.193  26.724  1.00 46.71      A    C  
ATOM    918  CD2 LEU A 122      15.249 -17.952  28.073  1.00 48.34      A    C  
ATOM    919  N   SER A 123      17.632 -18.598  23.218  1.00 59.72      A    N  
ATOM    920  CA  SER A 123      17.862 -19.304  21.952  1.00 58.76      A    C  
ATOM    921  C   SER A 123      19.154 -20.126  21.990  1.00 58.91      A    C  
ATOM    922  O   SER A 123      19.170 -21.280  21.567  1.00 55.87      A    O  
ATOM    923  CB  SER A 123      17.870 -18.314  20.784  1.00 56.69      A    C  
ATOM    924  OG  SER A 123      19.021 -17.519  20.826  1.00 53.18      A    O  
ATOM    925  N   GLY A 124      20.214 -19.591  22.574  1.00 55.71      A    N  
ATOM    926  CA  GLY A 124      21.478 -20.283  22.783  1.00 55.05      A    C  
ATOM    927  C   GLY A 124      21.339 -21.500  23.696  1.00 55.23      A    C  
ATOM    928  O   GLY A 124      21.884 -22.564  23.391  1.00 52.43      A    O  
ATOM    929  N   PHE A 125      20.545 -21.394  24.760  1.00 55.19      A    N  
ATOM    930  CA  PHE A 125      20.255 -22.532  25.635  1.00 54.22      A    C  
ATOM    931  C   PHE A 125      19.466 -23.629  24.909  1.00 55.33      A    C  
ATOM    932  O   PHE A 125      19.803 -24.816  25.018  1.00 51.59      A    O  
ATOM    933  CB  PHE A 125      19.502 -22.022  26.872  1.00 50.42      A    C  
ATOM    934  CG  PHE A 125      19.207 -23.116  27.873  1.00 47.55      A    C  
ATOM    935  CD1 PHE A 125      17.946 -23.736  27.891  1.00 44.07      A    C  
ATOM    936  CD2 PHE A 125      20.206 -23.546  28.762  1.00 43.74      A    C  
ATOM    937  CE1 PHE A 125      17.684 -24.768  28.801  1.00 38.93      A    C  
ATOM    938  CE2 PHE A 125      19.944 -24.578  29.672  1.00 39.08      A    C  
ATOM    939  CZ  PHE A 125      18.686 -25.194  29.696  1.00 38.98      A    C  
ATOM    940  N   GLU A 126      18.469 -23.272  24.116  1.00 56.29      A    N  
ATOM    941  CA  GLU A 126      17.585 -24.225  23.445  1.00 55.04      A    C  
ATOM    942  C   GLU A 126      18.218 -24.892  22.217  1.00 56.57      A    C  
ATOM    943  O   GLU A 126      17.886 -26.041  21.885  1.00 52.33      A    O  
ATOM    944  CB  GLU A 126      16.268 -23.523  23.062  1.00 49.83      A    C  
ATOM    945  CG  GLU A 126      15.429 -23.097  24.277  1.00 45.85      A    C  
ATOM    946  CD  GLU A 126      15.028 -24.271  25.191  1.00 42.45      A    C  
ATOM    947  OE1 GLU A 126      14.553 -24.029  26.316  1.00 39.19      A    O  
ATOM    948  OE2 GLU A 126      15.169 -25.442  24.766  1.00 38.89      A    O1-
ATOM    949  N   THR A 127      19.152 -24.230  21.559  1.00 56.99      A    N  
ATOM    950  CA  THR A 127      19.879 -24.787  20.402  1.00 55.74      A    C  
ATOM    951  C   THR A 127      21.162 -25.508  20.786  1.00 54.40      A    C  
ATOM    952  O   THR A 127      21.639 -26.369  20.041  1.00 49.15      A    O  
ATOM    953  CB  THR A 127      20.190 -23.710  19.355  1.00 52.27      A    C  
ATOM    954  CG2 THR A 127      18.919 -23.129  18.753  1.00 47.80      A    C  
ATOM    955  OG1 THR A 127      20.936 -22.650  19.902  1.00 48.50      A    O  
ATOM    956  N   GLY A 128      21.722 -25.193  21.929  1.00 52.66      A    N  
ATOM    957  CA  GLY A 128      22.996 -25.700  22.387  1.00 51.79      A    C  
ATOM    958  C   GLY A 128      23.003 -27.183  22.766  1.00 51.75      A    C  
ATOM    959  O   GLY A 128      21.992 -27.886  22.831  1.00 47.56      A    O  
ATOM    960  N   GLY A 129      24.201 -27.682  23.013  1.00 49.22      A    N  
ATOM    961  CA  GLY A 129      24.456 -29.035  23.480  1.00 48.14      A    C  
ATOM    962  C   GLY A 129      24.925 -30.004  22.389  1.00 48.58      A    C  
ATOM    963  O   GLY A 129      24.611 -29.893  21.215  1.00 45.19      A    O  
ATOM    964  N   ASN A 130      25.681 -31.024  22.834  1.00 48.83      A    N  
ATOM    965  CA  ASN A 130      26.263 -32.052  21.960  1.00 47.85      A    C  
ATOM    966  C   ASN A 130      25.377 -33.311  21.834  1.00 49.08      A    C  
ATOM    967  O   ASN A 130      25.785 -34.299  21.233  1.00 44.80      A    O  
ATOM    968  CB  ASN A 130      27.671 -32.398  22.472  1.00 42.60      A    C  
ATOM    969  CG  ASN A 130      28.653 -31.249  22.297  1.00 38.07      A    C  
ATOM    970  ND2 ASN A 130      29.698 -31.216  23.089  1.00 35.59      A    N  
ATOM    971  OD1 ASN A 130      28.511 -30.391  21.457  1.00 35.98      A    O  
ATOM    972  N   THR A 131      24.182 -33.295  22.400  1.00 53.64      A    N  
ATOM    973  CA  THR A 131      23.257 -34.439  22.453  1.00 53.65      A    C  
ATOM    974  C   THR A 131      22.360 -34.536  21.221  1.00 56.17      A    C  
ATOM    975  O   THR A 131      21.181 -34.876  21.308  1.00 50.83      A    O  
ATOM    976  CB  THR A 131      22.443 -34.414  23.753  1.00 48.10      A    C  
ATOM    977  CG2 THR A 131      23.327 -34.616  24.975  1.00 44.22      A    C  
ATOM    978  OG1 THR A 131      21.797 -33.162  23.887  1.00 44.23      A    O  
ATOM    979  N   ARG A 132      22.884 -34.210  20.042  1.00 58.07      A    N  
ATOM    980  CA  ARG A 132      22.115 -34.183  18.796  1.00 59.83      A    C  
ATOM    981  C   ARG A 132      21.908 -35.583  18.236  1.00 62.54      A    C  
ATOM    982  O   ARG A 132      22.806 -36.426  18.284  1.00 58.22      A    O  
ATOM    983  CB  ARG A 132      22.782 -33.270  17.770  1.00 55.93      A    C  
ATOM    984  CG  ARG A 132      22.734 -31.834  18.298  1.00 51.41      A    C  
ATOM    985  CD  ARG A 132      23.347 -30.866  17.312  1.00 48.85      A    C  
ATOM    986  NE  ARG A 132      23.237 -29.526  17.894  1.00 44.42      A    N  
ATOM    987  CZ  ARG A 132      24.012 -28.497  17.657  1.00 41.21      A    C  
ATOM    988  NH1 ARG A 132      24.930 -28.503  16.738  1.00 38.81      A    N1+
ATOM    989  NH2 ARG A 132      23.862 -27.443  18.383  1.00 36.11      A    N  
ATOM    990  N   ALA A 133      20.742 -35.822  17.682  1.00 64.46      A    N  
ATOM    991  CA  ALA A 133      20.433 -37.076  17.025  1.00 64.93      A    C  
ATOM    992  C   ALA A 133      21.211 -37.223  15.712  1.00 65.81      A    C  
ATOM    993  O   ALA A 133      21.486 -36.264  14.991  1.00 62.85      A    O  
ATOM    994  CB  ALA A 133      18.923 -37.174  16.818  1.00 62.77      A    C  
ATOM    995  N   THR A 134      21.542 -38.472  15.384  1.00 65.90      A    N  
ATOM    996  CA  THR A 134      22.182 -38.848  14.124  1.00 66.68      A    C  
ATOM    997  C   THR A 134      21.299 -39.837  13.373  1.00 68.04      A    C  
ATOM    998  O   THR A 134      20.357 -40.402  13.932  1.00 64.08      A    O  
ATOM    999  CB  THR A 134      23.572 -39.463  14.362  1.00 64.18      A    C  
ATOM   1000  CG2 THR A 134      24.496 -38.566  15.198  1.00 59.37      A    C  
ATOM   1001  OG1 THR A 134      23.452 -40.703  15.013  1.00 59.03      A    O  
ATOM   1002  N   ARG A 135      21.627 -40.120  12.119  1.00 69.59      A    N  
ATOM   1003  CA  ARG A 135      20.907 -41.113  11.301  1.00 69.59      A    C  
ATOM   1004  C   ARG A 135      20.868 -42.534  11.896  1.00 70.36      A    C  
ATOM   1005  O   ARG A 135      20.084 -43.349  11.435  1.00 65.10      A    O  
ATOM   1006  CB  ARG A 135      21.485 -41.142   9.887  1.00 66.92      A    C  
ATOM   1007  CG  ARG A 135      22.932 -41.684   9.821  1.00 64.68      A    C  
ATOM   1008  CD  ARG A 135      23.387 -41.817   8.367  1.00 61.23      A    C  
ATOM   1009  NE  ARG A 135      24.785 -42.288   8.274  1.00 56.50      A    N  
ATOM   1010  CZ  ARG A 135      25.405 -42.695   7.180  1.00 51.00      A    C  
ATOM   1011  NH1 ARG A 135      24.778 -42.845   6.059  1.00 49.61      A    N1+
ATOM   1012  NH2 ARG A 135      26.674 -42.939   7.198  1.00 48.59      A    N  
ATOM   1013  N   SER A 136      21.729 -42.853  12.868  1.00 67.76      A    N  
ATOM   1014  CA  SER A 136      21.730 -44.133  13.577  1.00 66.90      A    C  
ATOM   1015  C   SER A 136      20.760 -44.179  14.761  1.00 68.92      A    C  
ATOM   1016  O   SER A 136      20.418 -45.264  15.217  1.00 63.59      A    O  
ATOM   1017  CB  SER A 136      23.145 -44.470  14.049  1.00 63.95      A    C  
ATOM   1018  OG  SER A 136      23.726 -43.387  14.738  1.00 59.30      A    O  
ATOM   1019  N   ASN A 137      20.299 -43.036  15.241  1.00 70.32      A    N  
ATOM   1020  CA  ASN A 137      19.464 -42.920  16.438  1.00 69.83      A    C  
ATOM   1021  C   ASN A 137      18.008 -42.591  16.088  1.00 71.96      A    C  
ATOM   1022  O   ASN A 137      17.417 -41.665  16.641  1.00 66.09      A    O  
ATOM   1023  CB  ASN A 137      20.095 -41.891  17.396  1.00 66.45      A    C  
ATOM   1024  CG  ASN A 137      21.451 -42.310  17.936  1.00 61.91      A    C  
ATOM   1025  ND2 ASN A 137      22.100 -41.442  18.682  1.00 58.00      A    N  
ATOM   1026  OD1 ASN A 137      21.942 -43.391  17.723  1.00 55.94      A    O  
ATOM   1027  N   LEU A 138      17.428 -43.327  15.135  1.00 70.54      A    N  
ATOM   1028  CA  LEU A 138      16.059 -43.096  14.680  1.00 72.06      A    C  
ATOM   1029  C   LEU A 138      15.038 -43.748  15.614  1.00 75.09      A    C  
ATOM   1030  O   LEU A 138      15.164 -44.912  15.985  1.00 71.18      A    O  
ATOM   1031  CB  LEU A 138      15.889 -43.596  13.238  1.00 69.16      A    C  
ATOM   1032  CG  LEU A 138      16.813 -42.927  12.208  1.00 68.28      A    C  
ATOM   1033  CD1 LEU A 138      16.599 -43.569  10.833  1.00 64.47      A    C  
ATOM   1034  CD2 LEU A 138      16.559 -41.425  12.082  1.00 64.94      A    C  
ATOM   1035  N   SER A 139      13.999 -43.002  15.958  1.00 74.65      A    N  
ATOM   1036  CA  SER A 139      12.800 -43.497  16.633  1.00 74.64      A    C  
ATOM   1037  C   SER A 139      11.591 -42.673  16.211  1.00 75.66      A    C  
ATOM   1038  O   SER A 139      11.746 -41.532  15.775  1.00 72.62      A    O  
ATOM   1039  CB  SER A 139      12.975 -43.457  18.153  1.00 73.20      A    C  
ATOM   1040  OG  SER A 139      13.074 -42.132  18.637  1.00 67.33      A    O  
ATOM   1041  N   ILE A 140      10.389 -43.225  16.348  1.00 74.82      A    N  
ATOM   1042  CA  ILE A 140       9.163 -42.496  16.020  1.00 73.79      A    C  
ATOM   1043  C   ILE A 140       8.928 -41.323  16.975  1.00 75.47      A    C  
ATOM   1044  O   ILE A 140       8.505 -40.260  16.530  1.00 71.45      A    O  
ATOM   1045  CB  ILE A 140       7.968 -43.454  15.932  1.00 71.49      A    C  
ATOM   1046  CG1 ILE A 140       6.786 -42.772  15.223  1.00 68.14      A    C  
ATOM   1047  CG2 ILE A 140       7.558 -43.998  17.313  1.00 66.09      A    C  
ATOM   1048  CD1 ILE A 140       5.686 -43.743  14.774  1.00 61.46      A    C  
ATOM   1049  N   SER A 141       9.269 -41.490  18.248  1.00 75.91      A    N  
ATOM   1050  CA  SER A 141       9.159 -40.417  19.241  1.00 74.02      A    C  
ATOM   1051  C   SER A 141      10.044 -39.226  18.882  1.00 74.89      A    C  
ATOM   1052  O   SER A 141       9.567 -38.099  18.817  1.00 71.81      A    O  
ATOM   1053  CB  SER A 141       9.509 -40.948  20.634  1.00 72.63      A    C  
ATOM   1054  OG  SER A 141      10.801 -41.513  20.681  1.00 66.05      A    O  
ATOM   1055  N   ARG A 142      11.298 -39.472  18.511  1.00 74.31      A    N  
ATOM   1056  CA  ARG A 142      12.226 -38.429  18.062  1.00 73.84      A    C  
ATOM   1057  C   ARG A 142      11.810 -37.806  16.720  1.00 74.57      A    C  
ATOM   1058  O   ARG A 142      12.021 -36.623  16.522  1.00 70.75      A    O  
ATOM   1059  CB  ARG A 142      13.639 -39.023  17.989  1.00 72.86      A    C  
ATOM   1060  CG  ARG A 142      14.674 -37.934  17.723  1.00 70.02      A    C  
ATOM   1061  CD  ARG A 142      16.085 -38.512  17.764  1.00 67.28      A    C  
ATOM   1062  NE  ARG A 142      16.454 -38.957  19.119  1.00 63.59      A    N  
ATOM   1063  CZ  ARG A 142      17.214 -39.979  19.425  1.00 58.60      A    C  
ATOM   1064  NH1 ARG A 142      17.743 -40.732  18.517  1.00 55.62      A    N1+
ATOM   1065  NH2 ARG A 142      17.454 -40.260  20.672  1.00 54.64      A    N  
ATOM   1066  N   ALA A 143      11.217 -38.586  15.823  1.00 77.04      A    N  
ATOM   1067  CA  ALA A 143      10.711 -38.069  14.556  1.00 73.69      A    C  
ATOM   1068  C   ALA A 143       9.500 -37.136  14.726  1.00 75.30      A    C  
ATOM   1069  O   ALA A 143       9.281 -36.278  13.871  1.00 72.19      A    O  
ATOM   1070  CB  ALA A 143      10.370 -39.253  13.647  1.00 71.53      A    C  
ATOM   1071  N   LEU A 144       8.747 -37.300  15.808  1.00 74.18      A    N  
ATOM   1072  CA  LEU A 144       7.595 -36.472  16.165  1.00 72.24      A    C  
ATOM   1073  C   LEU A 144       7.934 -35.362  17.173  1.00 73.11      A    C  
ATOM   1074  O   LEU A 144       7.027 -34.681  17.643  1.00 67.35      A    O  
ATOM   1075  CB  LEU A 144       6.455 -37.379  16.679  1.00 70.32      A    C  
ATOM   1076  CG  LEU A 144       5.905 -38.374  15.644  1.00 70.04      A    C  
ATOM   1077  CD1 LEU A 144       4.851 -39.270  16.298  1.00 65.63      A    C  
ATOM   1078  CD2 LEU A 144       5.247 -37.674  14.450  1.00 67.35      A    C  
ATOM   1079  N   ASP A 145       9.205 -35.156  17.492  1.00 72.74      A    N  
ATOM   1080  CA  ASP A 145       9.726 -34.114  18.386  1.00 70.94      A    C  
ATOM   1081  C   ASP A 145       9.009 -34.044  19.752  1.00 72.20      A    C  
ATOM   1082  O   ASP A 145       8.139 -33.203  19.988  1.00 66.73      A    O  
ATOM   1083  CB  ASP A 145       9.710 -32.755  17.675  1.00 66.79      A    C  
ATOM   1084  CG  ASP A 145      10.480 -32.739  16.351  1.00 66.92      A    C  
ATOM   1085  OD1 ASP A 145      11.693 -33.005  16.365  1.00 60.39      A    O  
ATOM   1086  OD2 ASP A 145       9.861 -32.377  15.324  1.00 63.36      A    O1-
ATOM   1087  N   GLU A 146       9.404 -34.899  20.681  1.00 66.02      A    N  
ATOM   1088  CA  GLU A 146       8.854 -34.914  22.055  1.00 65.35      A    C  
ATOM   1089  C   GLU A 146       9.387 -33.795  22.962  1.00 67.57      A    C  
ATOM   1090  O   GLU A 146       9.005 -33.701  24.136  1.00 60.67      A    O  
ATOM   1091  CB  GLU A 146       9.136 -36.271  22.715  1.00 59.47      A    C  
ATOM   1092  CG  GLU A 146       8.308 -37.418  22.129  1.00 55.40      A    C  
ATOM   1093  CD  GLU A 146       8.528 -38.744  22.868  1.00 52.06      A    C  
ATOM   1094  OE1 GLU A 146       7.646 -39.618  22.794  1.00 45.38      A    O  
ATOM   1095  OE2 GLU A 146       9.606 -38.929  23.477  1.00 46.18      A    O1-
ATOM   1096  N   SER A 147      10.306 -32.966  22.477  1.00 68.38      A    N  
ATOM   1097  CA  SER A 147      10.886 -31.863  23.242  1.00 68.44      A    C  
ATOM   1098  C   SER A 147       9.840 -30.807  23.622  1.00 70.55      A    C  
ATOM   1099  O   SER A 147       8.736 -30.769  23.078  1.00 66.11      A    O  
ATOM   1100  CB  SER A 147      12.071 -31.257  22.483  1.00 64.96      A    C  
ATOM   1101  OG  SER A 147      11.725 -30.866  21.182  1.00 60.34      A    O  
ATOM   1102  N   SER A 148      10.202 -29.927  24.566  1.00 68.40      A    N  
ATOM   1103  CA  SER A 148       9.318 -28.834  24.979  1.00 68.68      A    C  
ATOM   1104  C   SER A 148       8.935 -27.944  23.794  1.00 71.23      A    C  
ATOM   1105  O   SER A 148       9.667 -27.865  22.808  1.00 68.01      A    O  
ATOM   1106  CB  SER A 148       9.957 -27.998  26.096  1.00 64.24      A    C  
ATOM   1107  OG  SER A 148      10.899 -27.087  25.591  1.00 58.17      A    O  
ATOM   1108  N   PHE A 149       7.811 -27.254  23.883  1.00 71.64      A    N  
ATOM   1109  CA  PHE A 149       7.321 -26.415  22.785  1.00 72.11      A    C  
ATOM   1110  C   PHE A 149       8.354 -25.380  22.318  1.00 74.23      A    C  
ATOM   1111  O   PHE A 149       8.615 -25.270  21.121  1.00 71.78      A    O  
ATOM   1112  CB  PHE A 149       6.018 -25.735  23.232  1.00 69.09      A    C  
ATOM   1113  CG  PHE A 149       5.402 -24.859  22.163  1.00 68.34      A    C  
ATOM   1114  CD1 PHE A 149       5.619 -23.472  22.191  1.00 64.61      A    C  
ATOM   1115  CD2 PHE A 149       4.649 -25.433  21.141  1.00 63.83      A    C  
ATOM   1116  CE1 PHE A 149       5.065 -22.658  21.190  1.00 60.60      A    C  
ATOM   1117  CE2 PHE A 149       4.091 -24.628  20.140  1.00 61.20      A    C  
ATOM   1118  CZ  PHE A 149       4.299 -23.237  20.161  1.00 61.42      A    C  
ATOM   1119  N   MET A 150       8.981 -24.681  23.250  1.00 72.34      A    N  
ATOM   1120  CA  MET A 150       9.994 -23.669  22.955  1.00 72.96      A    C  
ATOM   1121  C   MET A 150      11.245 -24.289  22.318  1.00 75.64      A    C  
ATOM   1122  O   MET A 150      11.620 -23.921  21.207  1.00 73.08      A    O  
ATOM   1123  CB  MET A 150      10.316 -22.914  24.248  1.00 68.62      A    C  
ATOM   1124  CG  MET A 150      11.285 -21.776  24.020  1.00 61.87      A    C  
ATOM   1125  SD  MET A 150      11.630 -20.851  25.526  1.00 56.78      A    S  
ATOM   1126  CE  MET A 150      12.869 -19.734  24.875  1.00 51.20      A    C  
ATOM   1127  N   THR A 151      11.815 -25.316  22.952  1.00 74.39      A    N  
ATOM   1128  CA  THR A 151      12.971 -26.063  22.430  1.00 74.98      A    C  
ATOM   1129  C   THR A 151      12.707 -26.599  21.029  1.00 77.69      A    C  
ATOM   1130  O   THR A 151      13.525 -26.468  20.123  1.00 76.30      A    O  
ATOM   1131  CB  THR A 151      13.275 -27.262  23.344  1.00 72.19      A    C  
ATOM   1132  CG2 THR A 151      14.552 -27.998  22.948  1.00 63.99      A    C  
ATOM   1133  OG1 THR A 151      13.407 -26.917  24.694  1.00 65.41      A    O  
ATOM   1134  N   ARG A 152      11.543 -27.195  20.839  1.00 78.78      A    N  
ATOM   1135  CA  ARG A 152      11.132 -27.773  19.558  1.00 79.16      A    C  
ATOM   1136  C   ARG A 152      11.045 -26.720  18.463  1.00 81.29      A    C  
ATOM   1137  O   ARG A 152      11.576 -26.944  17.382  1.00 79.10      A    O  
ATOM   1138  CB  ARG A 152       9.789 -28.510  19.757  1.00 76.77      A    C  
ATOM   1139  CG  ARG A 152       9.314 -29.210  18.481  1.00 72.58      A    C  
ATOM   1140  CD  ARG A 152       8.052 -30.035  18.723  1.00 71.05      A    C  
ATOM   1141  NE  ARG A 152       6.874 -29.186  18.940  1.00 66.48      A    N  
ATOM   1142  CZ  ARG A 152       5.760 -29.558  19.524  1.00 62.47      A    C  
ATOM   1143  NH1 ARG A 152       5.568 -30.760  19.962  1.00 58.78      A    N1+
ATOM   1144  NH2 ARG A 152       4.784 -28.712  19.699  1.00 56.54      A    N  
ATOM   1145  N   SER A 153      10.400 -25.596  18.721  1.00 80.86      A    N  
ATOM   1146  CA  SER A 153      10.213 -24.550  17.715  1.00 81.88      A    C  
ATOM   1147  C   SER A 153      11.539 -23.942  17.257  1.00 83.84      A    C  
ATOM   1148  O   SER A 153      11.791 -23.876  16.056  1.00 82.42      A    O  
ATOM   1149  CB  SER A 153       9.245 -23.478  18.220  1.00 80.04      A    C  
ATOM   1150  OG  SER A 153       9.757 -22.802  19.337  1.00 70.12      A    O  
ATOM   1151  N   VAL A 154      12.434 -23.604  18.181  1.00 82.04      A    N  
ATOM   1152  CA  VAL A 154      13.742 -23.017  17.858  1.00 82.23      A    C  
ATOM   1153  C   VAL A 154      14.632 -24.008  17.096  1.00 83.59      A    C  
ATOM   1154  O   VAL A 154      15.232 -23.661  16.075  1.00 82.79      A    O  
ATOM   1155  CB  VAL A 154      14.440 -22.521  19.139  1.00 80.76      A    C  
ATOM   1156  CG1 VAL A 154      15.815 -21.930  18.838  1.00 73.57      A    C  
ATOM   1157  CG2 VAL A 154      13.619 -21.425  19.824  1.00 74.17      A    C  
ATOM   1158  N   ARG A 155      14.672 -25.277  17.533  1.00 83.32      A    N  
ATOM   1159  CA  ARG A 155      15.441 -26.323  16.844  1.00 83.69      A    C  
ATOM   1160  C   ARG A 155      14.891 -26.626  15.445  1.00 85.31      A    C  
ATOM   1161  O   ARG A 155      15.678 -26.773  14.510  1.00 84.37      A    O  
ATOM   1162  CB  ARG A 155      15.468 -27.599  17.688  1.00 81.60      A    C  
ATOM   1163  CG  ARG A 155      16.370 -27.445  18.910  1.00 76.93      A    C  
ATOM   1164  CD  ARG A 155      16.387 -28.749  19.699  1.00 74.09      A    C  
ATOM   1165  NE  ARG A 155      17.255 -28.645  20.871  1.00 69.12      A    N  
ATOM   1166  CZ  ARG A 155      17.472 -29.588  21.765  1.00 64.73      A    C  
ATOM   1167  NH1 ARG A 155      16.954 -30.780  21.649  1.00 62.34      A    N1+
ATOM   1168  NH2 ARG A 155      18.216 -29.333  22.800  1.00 58.54      A    N  
ATOM   1169  N   LYS A 156      13.579 -26.680  15.290  1.00 86.47      A    N  
ATOM   1170  CA  LYS A 156      12.931 -26.842  13.984  1.00 87.49      A    C  
ATOM   1171  C   LYS A 156      13.273 -25.702  13.042  1.00 89.07      A    C  
ATOM   1172  O   LYS A 156      13.636 -25.962  11.897  1.00 88.22      A    O  
ATOM   1173  CB  LYS A 156      11.408 -26.949  14.137  1.00 86.73      A    C  
ATOM   1174  CG  LYS A 156      10.947 -28.328  14.608  1.00 85.67      A    C  
ATOM   1175  CD  LYS A 156       9.428 -28.299  14.794  1.00 83.56      A    C  
ATOM   1176  CE  LYS A 156       8.848 -29.682  15.059  1.00 81.10      A    C  
ATOM   1177  NZ  LYS A 156       8.869 -30.552  13.885  1.00 76.06      A    N1+
ATOM   1178  N   PHE A 157      13.239 -24.470  13.499  1.00 87.61      A    N  
ATOM   1179  CA  PHE A 157      13.601 -23.315  12.687  1.00 88.53      A    C  
ATOM   1180  C   PHE A 157      15.065 -23.364  12.242  1.00 88.87      A    C  
ATOM   1181  O   PHE A 157      15.359 -23.210  11.059  1.00 88.15      A    O  
ATOM   1182  CB  PHE A 157      13.299 -22.025  13.452  1.00 89.04      A    C  
ATOM   1183  CG  PHE A 157      13.691 -20.784  12.681  1.00 89.95      A    C  
ATOM   1184  CD1 PHE A 157      14.632 -19.881  13.215  1.00 87.11      A    C  
ATOM   1185  CD2 PHE A 157      13.162 -20.543  11.405  1.00 87.16      A    C  
ATOM   1186  CE1 PHE A 157      15.012 -18.749  12.483  1.00 86.79      A    C  
ATOM   1187  CE2 PHE A 157      13.547 -19.414  10.668  1.00 86.66      A    C  
ATOM   1188  CZ  PHE A 157      14.477 -18.516  11.206  1.00 88.38      A    C  
ATOM   1189  N   THR A 158      15.977 -23.688  13.139  1.00 87.58      A    N  
ATOM   1190  CA  THR A 158      17.395 -23.838  12.811  1.00 86.62      A    C  
ATOM   1191  C   THR A 158      17.609 -24.936  11.755  1.00 87.41      A    C  
ATOM   1192  O   THR A 158      18.323 -24.728  10.776  1.00 86.39      A    O  
ATOM   1193  CB  THR A 158      18.226 -24.144  14.069  1.00 85.01      A    C  
ATOM   1194  CG2 THR A 158      19.725 -24.148  13.789  1.00 75.92      A    C  
ATOM   1195  OG1 THR A 158      18.002 -23.167  15.056  1.00 76.55      A    O  
ATOM   1196  N   HIS A 159      16.950 -26.082  11.907  1.00 87.56      A    N  
ATOM   1197  CA  HIS A 159      17.010 -27.158  10.920  1.00 87.80      A    C  
ATOM   1198  C   HIS A 159      16.429 -26.736   9.566  1.00 88.77      A    C  
ATOM   1199  O   HIS A 159      17.032 -27.014   8.524  1.00 87.69      A    O  
ATOM   1200  CB  HIS A 159      16.273 -28.386  11.458  1.00 87.31      A    C  
ATOM   1201  CG  HIS A 159      16.407 -29.596  10.579  1.00 86.67      A    C  
ATOM   1202  CD2 HIS A 159      15.882 -29.818   9.332  1.00 76.62      A    C  
ATOM   1203  ND1 HIS A 159      17.127 -30.736  10.897  1.00 75.99      A    N  
ATOM   1204  CE1 HIS A 159      17.023 -31.599   9.872  1.00 77.84      A    C  
ATOM   1205  NE2 HIS A 159      16.284 -31.074   8.907  1.00 78.99      A    N  
ATOM   1206  N   ALA A 160      15.287 -26.064   9.562  1.00 89.95      A    N  
ATOM   1207  CA  ALA A 160      14.634 -25.595   8.349  1.00 90.32      A    C  
ATOM   1208  C   ALA A 160      15.509 -24.597   7.588  1.00 91.24      A    C  
ATOM   1209  O   ALA A 160      15.672 -24.733   6.374  1.00 89.81      A    O  
ATOM   1210  CB  ALA A 160      13.274 -24.991   8.715  1.00 90.23      A    C  
ATOM   1211  N   TYR A 161      16.140 -23.668   8.282  1.00 90.37      A    N  
ATOM   1212  CA  TYR A 161      17.066 -22.709   7.687  1.00 90.24      A    C  
ATOM   1213  C   TYR A 161      18.263 -23.401   7.011  1.00 90.29      A    C  
ATOM   1214  O   TYR A 161      18.589 -23.102   5.867  1.00 88.76      A    O  
ATOM   1215  CB  TYR A 161      17.532 -21.714   8.752  1.00 90.12      A    C  
ATOM   1216  CG  TYR A 161      18.454 -20.651   8.190  1.00 90.87      A    C  
ATOM   1217  CD1 TYR A 161      19.848 -20.732   8.381  1.00 88.37      A    C  
ATOM   1218  CD2 TYR A 161      17.927 -19.582   7.447  1.00 88.66      A    C  
ATOM   1219  CE1 TYR A 161      20.697 -19.759   7.855  1.00 87.80      A    C  
ATOM   1220  CE2 TYR A 161      18.765 -18.598   6.910  1.00 87.72      A    C  
ATOM   1221  CZ  TYR A 161      20.151 -18.684   7.111  1.00 89.00      A    C  
ATOM   1222  OH  TYR A 161      20.976 -17.725   6.593  1.00 87.66      A    O  
ATOM   1223  N   GLN A 162      18.857 -24.380   7.673  1.00 89.23      A    N  
ATOM   1224  CA  GLN A 162      19.963 -25.168   7.108  1.00 88.02      A    C  
ATOM   1225  C   GLN A 162      19.543 -25.985   5.873  1.00 88.37      A    C  
ATOM   1226  O   GLN A 162      20.326 -26.137   4.941  1.00 85.41      A    O  
ATOM   1227  CB  GLN A 162      20.496 -26.113   8.194  1.00 85.88      A    C  
ATOM   1228  CG  GLN A 162      21.244 -25.362   9.301  1.00 81.82      A    C  
ATOM   1229  CD  GLN A 162      21.595 -26.244  10.494  1.00 79.15      A    C  
ATOM   1230  NE2 GLN A 162      22.394 -25.739  11.399  1.00 70.17      A    N  
ATOM   1231  OE1 GLN A 162      21.168 -27.386  10.646  1.00 72.15      A    O  
ATOM   1232  N   ALA A 163      18.312 -26.488   5.860  1.00 90.60      A    N  
ATOM   1233  CA  ALA A 163      17.786 -27.320   4.784  1.00 90.46      A    C  
ATOM   1234  C   ALA A 163      17.219 -26.521   3.589  1.00 91.59      A    C  
ATOM   1235  O   ALA A 163      16.896 -27.120   2.559  1.00 88.61      A    O  
ATOM   1236  CB  ALA A 163      16.738 -28.253   5.391  1.00 88.98      A    C  
ATOM   1237  N   THR A 164      17.085 -25.212   3.713  1.00 92.53      A    N  
ATOM   1238  CA  THR A 164      16.500 -24.342   2.694  1.00 92.64      A    C  
ATOM   1239  C   THR A 164      17.581 -23.710   1.827  1.00 92.84      A    C  
ATOM   1240  O   THR A 164      18.562 -23.163   2.328  1.00 90.35      A    O  
ATOM   1241  CB  THR A 164      15.612 -23.262   3.324  1.00 91.90      A    C  
ATOM   1242  CG2 THR A 164      14.890 -22.406   2.290  1.00 80.49      A    C  
ATOM   1243  OG1 THR A 164      14.602 -23.873   4.105  1.00 79.01      A    O  
ATOM   1244  N   SER A 165      17.380 -23.757   0.517  1.00 93.12      A    N  
ATOM   1245  CA  SER A 165      18.170 -23.023  -0.477  1.00 92.91      A    C  
ATOM   1246  C   SER A 165      17.226 -22.275  -1.410  1.00 93.75      A    C  
ATOM   1247  O   SER A 165      16.195 -22.818  -1.800  1.00 90.39      A    O  
ATOM   1248  CB  SER A 165      19.058 -23.991  -1.263  1.00 90.01      A    C  
ATOM   1249  OG  SER A 165      19.877 -23.279  -2.162  1.00 74.63      A    O  
ATOM   1250  N   VAL A 166      17.568 -21.037  -1.740  1.00 94.71      A    N  
ATOM   1251  CA  VAL A 166      16.791 -20.192  -2.649  1.00 94.65      A    C  
ATOM   1252  C   VAL A 166      17.707 -19.568  -3.697  1.00 94.66      A    C  
ATOM   1253  O   VAL A 166      18.826 -19.162  -3.380  1.00 91.59      A    O  
ATOM   1254  CB  VAL A 166      15.982 -19.106  -1.913  1.00 92.76      A    C  
ATOM   1255  CG1 VAL A 166      14.918 -19.735  -1.006  1.00 83.94      A    C  
ATOM   1256  CG2 VAL A 166      16.849 -18.176  -1.055  1.00 83.85      A    C  
ATOM   1257  N   GLU A 167      17.214 -19.492  -4.929  1.00 94.70      A    N  
ATOM   1258  CA  GLU A 167      17.832 -18.705  -5.991  1.00 94.56      A    C  
ATOM   1259  C   GLU A 167      16.823 -17.673  -6.499  1.00 94.94      A    C  
ATOM   1260  O   GLU A 167      15.668 -18.004  -6.745  1.00 92.40      A    O  
ATOM   1261  CB  GLU A 167      18.331 -19.602  -7.129  1.00 93.23      A    C  
ATOM   1262  CG  GLU A 167      19.560 -20.446  -6.754  1.00 81.98      A    C  
ATOM   1263  CD  GLU A 167      20.766 -19.595  -6.308  1.00 72.76      A    C  
ATOM   1264  OE1 GLU A 167      21.589 -20.078  -5.501  1.00 63.10      A    O  
ATOM   1265  OE2 GLU A 167      20.864 -18.406  -6.669  1.00 62.55      A    O1-
ATOM   1266  N   ILE A 168      17.267 -16.438  -6.631  1.00 94.31      A    N  
ATOM   1267  CA  ILE A 168      16.469 -15.331  -7.152  1.00 94.29      A    C  
ATOM   1268  C   ILE A 168      16.966 -15.036  -8.566  1.00 94.03      A    C  
ATOM   1269  O   ILE A 168      18.168 -14.938  -8.785  1.00 91.24      A    O  
ATOM   1270  CB  ILE A 168      16.550 -14.081  -6.252  1.00 93.06      A    C  
ATOM   1271  CG1 ILE A 168      16.221 -14.413  -4.775  1.00 89.56      A    C  
ATOM   1272  CG2 ILE A 168      15.596 -12.988  -6.787  1.00 88.71      A    C  
ATOM   1273  CD1 ILE A 168      16.500 -13.245  -3.812  1.00 84.36      A    C  
ATOM   1274  N   SER A 169      16.038 -14.897  -9.507  1.00 94.42      A    N  
ATOM   1275  CA  SER A 169      16.354 -14.558 -10.889  1.00 93.56      A    C  
ATOM   1276  C   SER A 169      15.327 -13.596 -11.462  1.00 93.55      A    C  
ATOM   1277  O   SER A 169      14.133 -13.730 -11.210  1.00 90.07      A    O  
ATOM   1278  CB  SER A 169      16.453 -15.832 -11.738  1.00 90.82      A    C  
ATOM   1279  OG  SER A 169      15.282 -16.628 -11.660  1.00 80.16      A    O  
ATOM   1280  N   GLU A 170      15.785 -12.659 -12.277  1.00 91.24      A    N  
ATOM   1281  CA  GLU A 170      14.935 -11.878 -13.162  1.00 89.48      A    C  
ATOM   1282  C   GLU A 170      14.709 -12.677 -14.448  1.00 89.31      A    C  
ATOM   1283  O   GLU A 170      15.678 -13.049 -15.126  1.00 83.73      A    O  
ATOM   1284  CB  GLU A 170      15.606 -10.536 -13.481  1.00 85.95      A    C  
ATOM   1285  CG  GLU A 170      15.492  -9.492 -12.360  1.00 74.19      A    C  
ATOM   1286  CD  GLU A 170      14.171  -8.708 -12.410  1.00 66.60      A    C  
ATOM   1287  OE1 GLU A 170      13.675  -8.362 -11.326  1.00 58.71      A    O  
ATOM   1288  OE2 GLU A 170      13.641  -8.470 -13.513  1.00 57.16      A    O1-
ATOM   1289  N   ASP A 171      13.461 -12.955 -14.782  1.00 87.70      A    N  
ATOM   1290  CA  ASP A 171      13.102 -13.664 -16.006  1.00 86.11      A    C  
ATOM   1291  C   ASP A 171      11.942 -12.960 -16.703  1.00 87.66      A    C  
ATOM   1292  O   ASP A 171      10.824 -12.909 -16.185  1.00 80.94      A    O  
ATOM   1293  CB  ASP A 171      12.787 -15.132 -15.693  1.00 80.68      A    C  
ATOM   1294  CG  ASP A 171      12.603 -15.985 -16.944  1.00 72.27      A    C  
ATOM   1295  OD1 ASP A 171      12.962 -15.519 -18.056  1.00 64.14      A    O  
ATOM   1296  OD2 ASP A 171      12.114 -17.130 -16.795  1.00 65.75      A    O1-
ATOM   1297  N   SER A 172      12.210 -12.390 -17.893  1.00 86.65      A    N  
ATOM   1298  CA  SER A 172      11.220 -11.688 -18.715  1.00 86.79      A    C  
ATOM   1299  C   SER A 172      10.325 -10.679 -17.955  1.00 88.00      A    C  
ATOM   1300  O   SER A 172       9.108 -10.678 -18.108  1.00 80.82      A    O  
ATOM   1301  CB  SER A 172      10.424 -12.697 -19.569  1.00 83.45      A    C  
ATOM   1302  OG  SER A 172       9.951 -13.814 -18.842  1.00 73.55      A    O  
ATOM   1303  N   GLY A 173      10.925  -9.836 -17.105  1.00 86.72      A    N  
ATOM   1304  CA  GLY A 173      10.202  -8.842 -16.303  1.00 87.33      A    C  
ATOM   1305  C   GLY A 173       9.460  -9.429 -15.096  1.00 89.96      A    C  
ATOM   1306  O   GLY A 173       8.544  -8.801 -14.568  1.00 85.50      A    O  
ATOM   1307  N   ARG A 174       9.837 -10.628 -14.662  1.00 88.92      A    N  
ATOM   1308  CA  ARG A 174       9.321 -11.277 -13.455  1.00 89.94      A    C  
ATOM   1309  C   ARG A 174      10.440 -11.551 -12.462  1.00 90.98      A    C  
ATOM   1310  O   ARG A 174      11.491 -12.073 -12.830  1.00 88.06      A    O  
ATOM   1311  CB  ARG A 174       8.566 -12.570 -13.794  1.00 87.83      A    C  
ATOM   1312  CG  ARG A 174       7.471 -12.389 -14.862  1.00 83.38      A    C  
ATOM   1313  CD  ARG A 174       6.669 -13.668 -15.070  1.00 82.23      A    C  
ATOM   1314  NE  ARG A 174       5.698 -13.903 -13.986  1.00 80.45      A    N  
ATOM   1315  CZ  ARG A 174       4.454 -13.434 -13.933  1.00 79.95      A    C  
ATOM   1316  NH1 ARG A 174       3.923 -12.743 -14.904  1.00 69.93      A    N1+
ATOM   1317  NH2 ARG A 174       3.709 -13.638 -12.905  1.00 74.54      A    N  
ATOM   1318  N   THR A 175      10.179 -11.264 -11.195  1.00 93.47      A    N  
ATOM   1319  CA  THR A 175      11.034 -11.687 -10.085  1.00 93.56      A    C  
ATOM   1320  C   THR A 175      10.682 -13.126  -9.732  1.00 94.16      A    C  
ATOM   1321  O   THR A 175       9.643 -13.397  -9.138  1.00 91.90      A    O  
ATOM   1322  CB  THR A 175      10.838 -10.777  -8.875  1.00 92.28      A    C  
ATOM   1323  CG2 THR A 175      11.815 -11.125  -7.748  1.00 82.57      A    C  
ATOM   1324  OG1 THR A 175      11.059  -9.434  -9.223  1.00 83.12      A    O  
ATOM   1325  N   LYS A 176      11.537 -14.050 -10.118  1.00 94.25      A    N  
ATOM   1326  CA  LYS A 176      11.354 -15.482  -9.951  1.00 94.58      A    C  
ATOM   1327  C   LYS A 176      12.205 -16.004  -8.794  1.00 94.68      A    C  
ATOM   1328  O   LYS A 176      13.357 -15.624  -8.646  1.00 92.50      A    O  
ATOM   1329  CB  LYS A 176      11.683 -16.165 -11.284  1.00 92.58      A    C  
ATOM   1330  CG  LYS A 176      11.499 -17.682 -11.249  1.00 86.38      A    C  
ATOM   1331  CD  LYS A 176      12.001 -18.314 -12.552  1.00 85.57      A    C  
ATOM   1332  CE  LYS A 176      12.067 -19.818 -12.345  1.00 75.39      A    C  
ATOM   1333  NZ  LYS A 176      13.042 -20.476 -13.220  1.00 68.15      A    N1+
ATOM   1334  N   VAL A 177      11.639 -16.922  -8.001  1.00 94.87      A    N  
ATOM   1335  CA  VAL A 177      12.356 -17.652  -6.951  1.00 95.08      A    C  
ATOM   1336  C   VAL A 177      12.261 -19.145  -7.213  1.00 95.17      A    C  
ATOM   1337  O   VAL A 177      11.166 -19.703  -7.296  1.00 92.86      A    O  
ATOM   1338  CB  VAL A 177      11.840 -17.293  -5.550  1.00 93.69      A    C  
ATOM   1339  CG1 VAL A 177      12.508 -18.132  -4.459  1.00 87.23      A    C  
ATOM   1340  CG2 VAL A 177      12.142 -15.827  -5.246  1.00 87.87      A    C  
ATOM   1341  N   ASP A 178      13.422 -19.798  -7.280  1.00 94.87      A    N  
ATOM   1342  CA  ASP A 178      13.554 -21.245  -7.231  1.00 94.60      A    C  
ATOM   1343  C   ASP A 178      13.903 -21.667  -5.804  1.00 94.88      A    C  
ATOM   1344  O   ASP A 178      14.976 -21.360  -5.286  1.00 92.05      A    O  
ATOM   1345  CB  ASP A 178      14.590 -21.718  -8.271  1.00 93.31      A    C  
ATOM   1346  CG  ASP A 178      14.121 -21.514  -9.717  1.00 87.14      A    C  
ATOM   1347  OD1 ASP A 178      13.014 -21.968 -10.067  1.00 76.77      A    O  
ATOM   1348  OD2 ASP A 178      14.856 -20.912 -10.525  1.00 77.80      A    O1-
ATOM   1349  N   LEU A 179      12.979 -22.357  -5.143  1.00 94.70      A    N  
ATOM   1350  CA  LEU A 179      13.132 -22.892  -3.793  1.00 94.67      A    C  
ATOM   1351  C   LEU A 179      13.506 -24.368  -3.860  1.00 95.00      A    C  
ATOM   1352  O   LEU A 179      12.800 -25.175  -4.467  1.00 92.57      A    O  
ATOM   1353  CB  LEU A 179      11.824 -22.672  -3.011  1.00 93.16      A    C  
ATOM   1354  CG  LEU A 179      11.772 -23.369  -1.634  1.00 92.32      A    C  
ATOM   1355  CD1 LEU A 179      12.757 -22.761  -0.639  1.00 85.43      A    C  
ATOM   1356  CD2 LEU A 179      10.374 -23.248  -1.030  1.00 86.13      A    C  
ATOM   1357  N   THR A 180      14.559 -24.747  -3.138  1.00 94.52      A    N  
ATOM   1358  CA  THR A 180      14.918 -26.134  -2.860  1.00 94.17      A    C  
ATOM   1359  C   THR A 180      14.897 -26.362  -1.356  1.00 94.07      A    C  
ATOM   1360  O   THR A 180      15.674 -25.754  -0.619  1.00 90.96      A    O  
ATOM   1361  CB  THR A 180      16.293 -26.477  -3.447  1.00 92.58      A    C  
ATOM   1362  CG2 THR A 180      16.638 -27.952  -3.287  1.00 76.77      A    C  
ATOM   1363  OG1 THR A 180      16.329 -26.201  -4.816  1.00 78.19      A    O  
ATOM   1364  N   PHE A 181      14.037 -27.264  -0.878  1.00 94.17      A    N  
ATOM   1365  CA  PHE A 181      14.005 -27.679   0.512  1.00 93.73      A    C  
ATOM   1366  C   PHE A 181      14.310 -29.173   0.640  1.00 93.88      A    C  
ATOM   1367  O   PHE A 181      13.683 -30.006  -0.016  1.00 91.95      A    O  
ATOM   1368  CB  PHE A 181      12.660 -27.317   1.143  1.00 92.79      A    C  
ATOM   1369  CG  PHE A 181      12.614 -27.630   2.620  1.00 93.43      A    C  
ATOM   1370  CD1 PHE A 181      12.070 -28.851   3.075  1.00 89.98      A    C  
ATOM   1371  CD2 PHE A 181      13.141 -26.723   3.551  1.00 90.14      A    C  
ATOM   1372  CE1 PHE A 181      12.056 -29.144   4.443  1.00 88.99      A    C  
ATOM   1373  CE2 PHE A 181      13.119 -27.016   4.920  1.00 88.92      A    C  
ATOM   1374  CZ  PHE A 181      12.580 -28.225   5.374  1.00 89.90      A    C  
ATOM   1375  N   LYS A 182      15.253 -29.535   1.511  1.00 92.19      A    N  
ATOM   1376  CA  LYS A 182      15.686 -30.914   1.742  1.00 91.24      A    C  
ATOM   1377  C   LYS A 182      15.119 -31.453   3.052  1.00 90.77      A    C  
ATOM   1378  O   LYS A 182      15.721 -31.311   4.113  1.00 87.55      A    O  
ATOM   1379  CB  LYS A 182      17.216 -31.006   1.680  1.00 90.25      A    C  
ATOM   1380  CG  LYS A 182      17.742 -30.623   0.283  1.00 88.45      A    C  
ATOM   1381  CD  LYS A 182      19.264 -30.785   0.223  1.00 85.05      A    C  
ATOM   1382  CE  LYS A 182      19.747 -30.287  -1.135  1.00 79.46      A    C  
ATOM   1383  NZ  LYS A 182      21.209 -30.469  -1.292  1.00 70.57      A    N1+
ATOM   1384  N   LEU A 183      13.955 -32.098   2.976  1.00 90.22      A    N  
ATOM   1385  CA  LEU A 183      13.320 -32.706   4.146  1.00 89.68      A    C  
ATOM   1386  C   LEU A 183      14.023 -34.011   4.526  1.00 89.69      A    C  
ATOM   1387  O   LEU A 183      13.997 -34.985   3.773  1.00 86.32      A    O  
ATOM   1388  CB  LEU A 183      11.826 -32.916   3.861  1.00 88.24      A    C  
ATOM   1389  CG  LEU A 183      11.056 -33.542   5.033  1.00 86.34      A    C  
ATOM   1390  CD1 LEU A 183      11.087 -32.669   6.290  1.00 80.45      A    C  
ATOM   1391  CD2 LEU A 183       9.590 -33.753   4.646  1.00 80.86      A    C  
ATOM   1392  N   GLN A 184      14.606 -34.057   5.718  1.00 86.66      A    N  
ATOM   1393  CA  GLN A 184      15.225 -35.275   6.226  1.00 85.65      A    C  
ATOM   1394  C   GLN A 184      14.166 -36.336   6.535  1.00 86.02      A    C  
ATOM   1395  O   GLN A 184      13.198 -36.089   7.246  1.00 81.69      A    O  
ATOM   1396  CB  GLN A 184      16.119 -34.961   7.430  1.00 83.27      A    C  
ATOM   1397  CG  GLN A 184      16.953 -36.173   7.828  1.00 78.65      A    C  
ATOM   1398  CD  GLN A 184      18.028 -35.886   8.879  1.00 75.03      A    C  
ATOM   1399  NE2 GLN A 184      18.665 -36.910   9.398  1.00 67.96      A    N  
ATOM   1400  OE1 GLN A 184      18.335 -34.764   9.227  1.00 68.83      A    O  
ATOM   1401  N   GLN A 185      14.384 -37.552   6.033  1.00 87.24      A    N  
ATOM   1402  CA  GLN A 185      13.529 -38.704   6.288  1.00 86.75      A    C  
ATOM   1403  C   GLN A 185      14.001 -39.402   7.571  1.00 86.93      A    C  
ATOM   1404  O   GLN A 185      15.051 -40.048   7.579  1.00 81.97      A    O  
ATOM   1405  CB  GLN A 185      13.558 -39.647   5.080  1.00 85.72      A    C  
ATOM   1406  CG  GLN A 185      13.212 -38.965   3.748  1.00 83.99      A    C  
ATOM   1407  CD  GLN A 185      11.784 -38.444   3.727  1.00 83.23      A    C  
ATOM   1408  NE2 GLN A 185      11.589 -37.147   3.668  1.00 70.48      A    N  
ATOM   1409  OE1 GLN A 185      10.842 -39.202   3.753  1.00 72.67      A    O  
ATOM   1410  N   VAL A 186      13.231 -39.251   8.641  1.00 85.42      A    N  
ATOM   1411  CA  VAL A 186      13.640 -39.654   9.997  1.00 84.33      A    C  
ATOM   1412  C   VAL A 186      12.845 -40.827  10.571  1.00 84.79      A    C  
ATOM   1413  O   VAL A 186      13.177 -41.326  11.650  1.00 78.99      A    O  
ATOM   1414  CB  VAL A 186      13.633 -38.456  10.963  1.00 81.65      A    C  
ATOM   1415  CG1 VAL A 186      14.695 -37.423  10.548  1.00 74.47      A    C  
ATOM   1416  CG2 VAL A 186      12.269 -37.765  11.032  1.00 75.24      A    C  
ATOM   1417  N   MET A 187      11.828 -41.303   9.854  1.00 84.98      A    N  
ATOM   1418  CA  MET A 187      11.099 -42.504  10.267  1.00 84.43      A    C  
ATOM   1419  C   MET A 187      11.981 -43.755  10.083  1.00 85.44      A    C  
ATOM   1420  O   MET A 187      12.596 -43.925   9.017  1.00 81.61      A    O  
ATOM   1421  CB  MET A 187       9.780 -42.635   9.498  1.00 82.92      A    C  
ATOM   1422  CG  MET A 187       8.778 -41.555   9.907  1.00 80.18      A    C  
ATOM   1423  SD  MET A 187       8.195 -41.697  11.615  1.00 76.10      A    S  
ATOM   1424  CE  MET A 187       7.152 -40.228  11.697  1.00 67.61      A    C  
ATOM   1425  N   PRO A 188      12.045 -44.650  11.078  1.00 83.24      A    N  
ATOM   1426  CA  PRO A 188      12.795 -45.894  10.958  1.00 80.97      A    C  
ATOM   1427  C   PRO A 188      12.317 -46.742   9.775  1.00 82.04      A    C  
ATOM   1428  O   PRO A 188      11.127 -46.794   9.478  1.00 77.06      A    O  
ATOM   1429  CB  PRO A 188      12.601 -46.632  12.290  1.00 77.57      A    C  
ATOM   1430  CG  PRO A 188      12.216 -45.519  13.267  1.00 78.19      A    C  
ATOM   1431  CD  PRO A 188      11.468 -44.524  12.393  1.00 81.20      A    C  
ATOM   1432  N   PHE A 189      13.235 -47.440   9.120  1.00 83.69      A    N  
ATOM   1433  CA  PHE A 189      12.980 -48.289   7.940  1.00 82.92      A    C  
ATOM   1434  C   PHE A 189      12.426 -47.551   6.715  1.00 83.81      A    C  
ATOM   1435  O   PHE A 189      13.020 -47.657   5.634  1.00 77.34      A    O  
ATOM   1436  CB  PHE A 189      12.097 -49.499   8.307  1.00 79.74      A    C  
ATOM   1437  CG  PHE A 189      12.554 -50.260   9.521  1.00 77.45      A    C  
ATOM   1438  CD1 PHE A 189      13.640 -51.151   9.423  1.00 70.75      A    C  
ATOM   1439  CD2 PHE A 189      11.914 -50.088  10.760  1.00 69.90      A    C  
ATOM   1440  CE1 PHE A 189      14.082 -51.851  10.546  1.00 64.59      A    C  
ATOM   1441  CE2 PHE A 189      12.361 -50.787  11.885  1.00 65.07      A    C  
ATOM   1442  CZ  PHE A 189      13.439 -51.672  11.790  1.00 65.80      A    C  
ATOM   1443  N   ALA A 190      11.348 -46.821   6.851  1.00 81.88      A    N  
ATOM   1444  CA  ALA A 190      10.665 -46.125   5.764  1.00 79.84      A    C  
ATOM   1445  C   ALA A 190      11.500 -44.986   5.150  1.00 82.00      A    C  
ATOM   1446  O   ALA A 190      11.361 -44.693   3.965  1.00 74.90      A    O  
ATOM   1447  CB  ALA A 190       9.348 -45.589   6.301  1.00 76.19      A    C  
ATOM   1448  N   ASN A 191      12.434 -44.421   5.884  1.00 82.24      A    N  
ATOM   1449  CA  ASN A 191      13.379 -43.424   5.387  1.00 80.24      A    C  
ATOM   1450  C   ASN A 191      14.166 -43.897   4.148  1.00 81.61      A    C  
ATOM   1451  O   ASN A 191      14.489 -43.094   3.280  1.00 75.56      A    O  
ATOM   1452  CB  ASN A 191      14.318 -43.006   6.523  1.00 75.49      A    C  
ATOM   1453  CG  ASN A 191      15.242 -44.088   7.044  1.00 74.19      A    C  
ATOM   1454  ND2 ASN A 191      16.312 -43.693   7.717  1.00 69.42      A    N  
ATOM   1455  OD1 ASN A 191      15.062 -45.268   6.867  1.00 61.78      A    O  
ATOM   1456  N   ARG A 192      14.452 -45.187   4.020  1.00 84.35      A    N  
ATOM   1457  CA  ARG A 192      15.139 -45.764   2.859  1.00 83.64      A    C  
ATOM   1458  C   ARG A 192      14.267 -45.838   1.603  1.00 84.31      A    C  
ATOM   1459  O   ARG A 192      14.818 -45.987   0.516  1.00 79.10      A    O  
ATOM   1460  CB  ARG A 192      15.657 -47.171   3.193  1.00 81.14      A    C  
ATOM   1461  CG  ARG A 192      16.678 -47.157   4.331  1.00 75.52      A    C  
ATOM   1462  CD  ARG A 192      17.225 -48.567   4.545  1.00 72.06      A    C  
ATOM   1463  NE  ARG A 192      18.197 -48.596   5.645  1.00 64.21      A    N  
ATOM   1464  CZ  ARG A 192      18.920 -49.635   6.010  1.00 57.82      A    C  
ATOM   1465  NH1 ARG A 192      18.834 -50.787   5.396  1.00 53.05      A    N1+
ATOM   1466  NH2 ARG A 192      19.754 -49.538   7.017  1.00 51.13      A    N  
ATOM   1467  N   ILE A 193      12.951 -45.789   1.754  1.00 85.95      A    N  
ATOM   1468  CA  ILE A 193      11.992 -45.849   0.645  1.00 84.71      A    C  
ATOM   1469  C   ILE A 193      11.872 -44.477  -0.017  1.00 85.56      A    C  
ATOM   1470  O   ILE A 193      11.895 -44.386  -1.248  1.00 81.14      A    O  
ATOM   1471  CB  ILE A 193      10.614 -46.362   1.140  1.00 82.63      A    C  
ATOM   1472  CG1 ILE A 193      10.756 -47.742   1.813  1.00 77.42      A    C  
ATOM   1473  CG2 ILE A 193       9.615 -46.422  -0.029  1.00 74.04      A    C  
ATOM   1474  CD1 ILE A 193       9.463 -48.258   2.457  1.00 69.46      A    C  
ATOM   1475  N   PHE A 194      11.783 -43.426   0.776  1.00 87.16      A    N  
ATOM   1476  CA  PHE A 194      11.495 -42.072   0.312  1.00 85.77      A    C  
ATOM   1477  C   PHE A 194      12.731 -41.176   0.175  1.00 86.06      A    C  
ATOM   1478  O   PHE A 194      12.716 -40.219  -0.594  1.00 79.03      A    O  
ATOM   1479  CB  PHE A 194      10.472 -41.445   1.260  1.00 83.50      A    C  
ATOM   1480  CG  PHE A 194       9.167 -42.204   1.349  1.00 85.00      A    C  
ATOM   1481  CD1 PHE A 194       8.282 -42.197   0.258  1.00 79.13      A    C  
ATOM   1482  CD2 PHE A 194       8.835 -42.914   2.504  1.00 79.77      A    C  
ATOM   1483  CE1 PHE A 194       7.070 -42.891   0.326  1.00 76.93      A    C  
ATOM   1484  CE2 PHE A 194       7.619 -43.615   2.580  1.00 77.44      A    C  
ATOM   1485  CZ  PHE A 194       6.736 -43.604   1.494  1.00 79.27      A    C  
ATOM   1486  N   GLY A 195      13.794 -41.449   0.928  1.00 85.34      A    N  
ATOM   1487  CA  GLY A 195      14.964 -40.587   1.009  1.00 84.92      A    C  
ATOM   1488  C   GLY A 195      16.162 -41.089   0.210  1.00 86.82      A    C  
ATOM   1489  O   GLY A 195      16.494 -42.273   0.218  1.00 82.33      A    O  
ATOM   1490  N   LYS A 196      16.883 -40.157  -0.418  1.00 85.51      A    N  
ATOM   1491  CA  LYS A 196      18.208 -40.380  -0.995  1.00 85.60      A    C  
ATOM   1492  C   LYS A 196      19.286 -39.909  -0.027  1.00 86.26      A    C  
ATOM   1493  O   LYS A 196      19.083 -38.966   0.727  1.00 82.55      A    O  
ATOM   1494  CB  LYS A 196      18.330 -39.676  -2.351  1.00 82.70      A    C  
ATOM   1495  CG  LYS A 196      17.416 -40.319  -3.408  1.00 73.97      A    C  
ATOM   1496  CD  LYS A 196      17.591 -39.607  -4.750  1.00 69.72      A    C  
ATOM   1497  CE  LYS A 196      16.663 -40.219  -5.807  1.00 58.04      A    C  
ATOM   1498  NZ  LYS A 196      16.734 -39.479  -7.092  1.00 49.73      A    N1+
ATOM   1499  N   PHE A 197      20.447 -40.563  -0.062  1.00 85.68      A    N  
ATOM   1500  CA  PHE A 197      21.574 -40.142   0.757  1.00 84.63      A    C  
ATOM   1501  C   PHE A 197      22.107 -38.795   0.262  1.00 85.05      A    C  
ATOM   1502  O   PHE A 197      22.457 -38.653  -0.911  1.00 80.33      A    O  
ATOM   1503  CB  PHE A 197      22.667 -41.214   0.742  1.00 81.53      A    C  
ATOM   1504  CG  PHE A 197      23.857 -40.834   1.588  1.00 81.26      A    C  
ATOM   1505  CD1 PHE A 197      24.991 -40.234   1.001  1.00 75.14      A    C  
ATOM   1506  CD2 PHE A 197      23.824 -41.013   2.982  1.00 76.64      A    C  
ATOM   1507  CE1 PHE A 197      26.074 -39.824   1.797  1.00 73.88      A    C  
ATOM   1508  CE2 PHE A 197      24.901 -40.602   3.782  1.00 74.15      A    C  
ATOM   1509  CZ  PHE A 197      26.025 -40.006   3.191  1.00 76.31      A    C  
ATOM   1510  N   GLU A 198      22.207 -37.856   1.176  1.00 85.33      A    N  
ATOM   1511  CA  GLU A 198      22.761 -36.538   0.923  1.00 84.64      A    C  
ATOM   1512  C   GLU A 198      23.368 -35.959   2.207  1.00 85.10      A    C  
ATOM   1513  O   GLU A 198      23.146 -36.468   3.308  1.00 81.82      A    O  
ATOM   1514  CB  GLU A 198      21.658 -35.641   0.336  1.00 82.39      A    C  
ATOM   1515  CG  GLU A 198      22.235 -34.434  -0.402  1.00 75.25      A    C  
ATOM   1516  CD  GLU A 198      21.206 -33.711  -1.277  1.00 71.96      A    C  
ATOM   1517  OE1 GLU A 198      21.638 -32.798  -2.008  1.00 63.99      A    O  
ATOM   1518  OE2 GLU A 198      20.004 -34.028  -1.216  1.00 66.23      A    O1-
ATOM   1519  N   VAL A 199      24.176 -34.931   2.065  1.00 81.79      A    N  
ATOM   1520  CA  VAL A 199      24.758 -34.197   3.182  1.00 80.86      A    C  
ATOM   1521  C   VAL A 199      24.244 -32.765   3.132  1.00 80.75      A    C  
ATOM   1522  O   VAL A 199      24.493 -32.050   2.167  1.00 77.95      A    O  
ATOM   1523  CB  VAL A 199      26.298 -34.246   3.168  1.00 79.46      A    C  
ATOM   1524  CG1 VAL A 199      26.878 -33.573   4.407  1.00 72.27      A    C  
ATOM   1525  CG2 VAL A 199      26.809 -35.687   3.140  1.00 74.16      A    C  
ATOM   1526  N   VAL A 200      23.526 -32.358   4.166  1.00 81.96      A    N  
ATOM   1527  CA  VAL A 200      23.000 -31.002   4.319  1.00 79.98      A    C  
ATOM   1528  C   VAL A 200      23.699 -30.338   5.488  1.00 79.16      A    C  
ATOM   1529  O   VAL A 200      23.620 -30.835   6.616  1.00 74.11      A    O  
ATOM   1530  CB  VAL A 200      21.471 -31.008   4.513  1.00 78.57      A    C  
ATOM   1531  CG1 VAL A 200      20.925 -29.590   4.722  1.00 72.32      A    C  
ATOM   1532  CG2 VAL A 200      20.778 -31.599   3.283  1.00 74.59      A    C  
ATOM   1533  N   ASP A 201      24.413 -29.272   5.219  1.00 78.38      A    N  
ATOM   1534  CA  ASP A 201      25.156 -28.499   6.218  1.00 76.47      A    C  
ATOM   1535  C   ASP A 201      26.059 -29.379   7.125  1.00 76.51      A    C  
ATOM   1536  O   ASP A 201      26.093 -29.269   8.349  1.00 69.88      A    O  
ATOM   1537  CB  ASP A 201      24.170 -27.579   6.950  1.00 72.58      A    C  
ATOM   1538  CG  ASP A 201      24.842 -26.339   7.532  1.00 67.33      A    C  
ATOM   1539  OD1 ASP A 201      25.961 -26.019   7.079  1.00 62.28      A    O  
ATOM   1540  OD2 ASP A 201      24.223 -25.716   8.417  1.00 62.09      A    O1-
ATOM   1541  N   GLY A 202      26.727 -30.358   6.495  1.00 76.68      A    N  
ATOM   1542  CA  GLY A 202      27.594 -31.324   7.175  1.00 75.18      A    C  
ATOM   1543  C   GLY A 202      26.872 -32.412   7.971  1.00 76.40      A    C  
ATOM   1544  O   GLY A 202      27.537 -33.214   8.644  1.00 71.11      A    O  
ATOM   1545  N   ARG A 203      25.548 -32.494   7.913  1.00 79.42      A    N  
ATOM   1546  CA  ARG A 203      24.728 -33.556   8.494  1.00 78.90      A    C  
ATOM   1547  C   ARG A 203      24.405 -34.601   7.439  1.00 80.75      A    C  
ATOM   1548  O   ARG A 203      23.703 -34.332   6.479  1.00 77.40      A    O  
ATOM   1549  CB  ARG A 203      23.474 -32.949   9.127  1.00 76.04      A    C  
ATOM   1550  CG  ARG A 203      22.643 -33.989   9.891  1.00 70.41      A    C  
ATOM   1551  CD  ARG A 203      21.451 -33.349  10.601  1.00 68.17      A    C  
ATOM   1552  NE  ARG A 203      20.493 -32.755   9.657  1.00 62.60      A    N  
ATOM   1553  CZ  ARG A 203      20.211 -31.468   9.496  1.00 58.20      A    C  
ATOM   1554  NH1 ARG A 203      20.741 -30.544  10.230  1.00 54.89      A    N1+
ATOM   1555  NH2 ARG A 203      19.376 -31.092   8.591  1.00 51.38      A    N  
ATOM   1556  N   GLU A 204      24.887 -35.817   7.632  1.00 79.10      A    N  
ATOM   1557  CA  GLU A 204      24.549 -36.942   6.769  1.00 78.25      A    C  
ATOM   1558  C   GLU A 204      23.149 -37.480   7.085  1.00 79.15      A    C  
ATOM   1559  O   GLU A 204      22.817 -37.745   8.242  1.00 74.17      A    O  
ATOM   1560  CB  GLU A 204      25.558 -38.083   6.934  1.00 76.00      A    C  
ATOM   1561  CG  GLU A 204      26.998 -37.722   6.555  1.00 69.96      A    C  
ATOM   1562  CD  GLU A 204      27.936 -38.933   6.649  1.00 65.44      A    C  
ATOM   1563  OE1 GLU A 204      29.106 -38.807   6.267  1.00 58.21      A    O  
ATOM   1564  OE2 GLU A 204      27.484 -40.030   7.101  1.00 62.08      A    O1-
ATOM   1565  N   GLY A 205      22.358 -37.737   6.045  1.00 82.78      A    N  
ATOM   1566  CA  GLY A 205      21.026 -38.297   6.194  1.00 82.94      A    C  
ATOM   1567  C   GLY A 205      20.435 -38.814   4.891  1.00 85.48      A    C  
ATOM   1568  O   GLY A 205      21.089 -38.842   3.847  1.00 82.23      A    O  
ATOM   1569  N   LEU A 206      19.192 -39.246   4.972  1.00 84.53      A    N  
ATOM   1570  CA  LEU A 206      18.362 -39.521   3.804  1.00 85.18      A    C  
ATOM   1571  C   LEU A 206      17.363 -38.382   3.670  1.00 86.79      A    C  
ATOM   1572  O   LEU A 206      16.635 -38.106   4.612  1.00 83.38      A    O  
ATOM   1573  CB  LEU A 206      17.657 -40.875   3.970  1.00 82.89      A    C  
ATOM   1574  CG  LEU A 206      18.606 -42.084   4.020  1.00 81.11      A    C  
ATOM   1575  CD1 LEU A 206      17.831 -43.345   4.372  1.00 74.45      A    C  
ATOM   1576  CD2 LEU A 206      19.293 -42.338   2.683  1.00 74.17      A    C  
ATOM   1577  N   PHE A 207      17.336 -37.733   2.505  1.00 88.40      A    N  
ATOM   1578  CA  PHE A 207      16.539 -36.546   2.265  1.00 88.71      A    C  
ATOM   1579  C   PHE A 207      15.569 -36.755   1.099  1.00 89.41      A    C  
ATOM   1580  O   PHE A 207      15.900 -37.411   0.106  1.00 85.47      A    O  
ATOM   1581  CB  PHE A 207      17.450 -35.337   2.036  1.00 86.46      A    C  
ATOM   1582  CG  PHE A 207      18.310 -34.995   3.230  1.00 87.95      A    C  
ATOM   1583  CD1 PHE A 207      17.847 -34.085   4.197  1.00 82.64      A    C  
ATOM   1584  CD2 PHE A 207      19.566 -35.598   3.402  1.00 82.85      A    C  
ATOM   1585  CE1 PHE A 207      18.632 -33.766   5.314  1.00 81.32      A    C  
ATOM   1586  CE2 PHE A 207      20.358 -35.285   4.519  1.00 81.62      A    C  
ATOM   1587  CZ  PHE A 207      19.893 -34.373   5.475  1.00 83.46      A    C  
ATOM   1588  N   SER A 208      14.375 -36.195   1.226  1.00 90.38      A    N  
ATOM   1589  CA  SER A 208      13.442 -35.968   0.131  1.00 90.37      A    C  
ATOM   1590  C   SER A 208      13.534 -34.501  -0.267  1.00 91.48      A    C  
ATOM   1591  O   SER A 208      13.410 -33.626   0.591  1.00 88.51      A    O  
ATOM   1592  CB  SER A 208      12.022 -36.338   0.555  1.00 88.26      A    C  
ATOM   1593  OG  SER A 208      11.155 -36.253  -0.536  1.00 74.62      A    O  
ATOM   1594  N   VAL A 209      13.790 -34.232  -1.541  1.00 91.93      A    N  
ATOM   1595  CA  VAL A 209      13.979 -32.872  -2.046  1.00 92.16      A    C  
ATOM   1596  C   VAL A 209      12.657 -32.352  -2.592  1.00 92.49      A    C  
ATOM   1597  O   VAL A 209      12.026 -33.002  -3.427  1.00 89.48      A    O  
ATOM   1598  CB  VAL A 209      15.101 -32.805  -3.092  1.00 90.21      A    C  
ATOM   1599  CG1 VAL A 209      15.374 -31.358  -3.513  1.00 81.88      A    C  
ATOM   1600  CG2 VAL A 209      16.412 -33.382  -2.534  1.00 82.45      A    C  
ATOM   1601  N   TYR A 210      12.243 -31.178  -2.129  1.00 93.97      A    N  
ATOM   1602  CA  TYR A 210      11.121 -30.413  -2.660  1.00 94.23      A    C  
ATOM   1603  C   TYR A 210      11.668 -29.253  -3.475  1.00 94.64      A    C  
ATOM   1604  O   TYR A 210      12.365 -28.402  -2.939  1.00 91.95      A    O  
ATOM   1605  CB  TYR A 210      10.225 -29.912  -1.524  1.00 93.09      A    C  
ATOM   1606  CG  TYR A 210       9.595 -31.023  -0.724  1.00 93.49      A    C  
ATOM   1607  CD1 TYR A 210       8.334 -31.541  -1.090  1.00 88.43      A    C  
ATOM   1608  CD2 TYR A 210      10.280 -31.582   0.377  1.00 88.25      A    C  
ATOM   1609  CE1 TYR A 210       7.765 -32.606  -0.382  1.00 86.25      A    C  
ATOM   1610  CE2 TYR A 210       9.717 -32.657   1.092  1.00 86.69      A    C  
ATOM   1611  CZ  TYR A 210       8.469 -33.160   0.701  1.00 88.57      A    C  
ATOM   1612  OH  TYR A 210       7.936 -34.226   1.378  1.00 87.04      A    O  
ATOM   1613  N   GLU A 211      11.325 -29.224  -4.756  1.00 93.56      A    N  
ATOM   1614  CA  GLU A 211      11.634 -28.122  -5.657  1.00 93.54      A    C  
ATOM   1615  C   GLU A 211      10.334 -27.404  -6.005  1.00 93.60      A    C  
ATOM   1616  O   GLU A 211       9.338 -28.026  -6.373  1.00 89.53      A    O  
ATOM   1617  CB  GLU A 211      12.365 -28.630  -6.905  1.00 91.35      A    C  
ATOM   1618  CG  GLU A 211      13.773 -29.135  -6.549  1.00 82.49      A    C  
ATOM   1619  CD  GLU A 211      14.525 -29.771  -7.717  1.00 76.69      A    C  
ATOM   1620  OE1 GLU A 211      15.671 -30.200  -7.477  1.00 67.87      A    O  
ATOM   1621  OE2 GLU A 211      13.944 -29.900  -8.813  1.00 69.73      A    O1-
ATOM   1622  N   ARG A 212      10.335 -26.093  -5.843  1.00 94.24      A    N  
ATOM   1623  CA  ARG A 212       9.215 -25.220  -6.176  1.00 93.88      A    C  
ATOM   1624  C   ARG A 212       9.740 -23.967  -6.857  1.00 94.60      A    C  
ATOM   1625  O   ARG A 212      10.772 -23.429  -6.446  1.00 92.13      A    O  
ATOM   1626  CB  ARG A 212       8.418 -24.838  -4.918  1.00 91.94      A    C  
ATOM   1627  CG  ARG A 212       7.721 -26.004  -4.221  1.00 89.32      A    C  
ATOM   1628  CD  ARG A 212       6.572 -26.578  -5.055  1.00 87.58      A    C  
ATOM   1629  NE  ARG A 212       5.900 -27.678  -4.356  1.00 86.11      A    N  
ATOM   1630  CZ  ARG A 212       6.210 -28.974  -4.426  1.00 85.46      A    C  
ATOM   1631  NH1 ARG A 212       7.182 -29.415  -5.178  1.00 78.13      A    N1+
ATOM   1632  NH2 ARG A 212       5.537 -29.830  -3.727  1.00 80.85      A    N  
ATOM   1633  N   THR A 213       9.001 -23.510  -7.851  1.00 93.63      A    N  
ATOM   1634  CA  THR A 213       9.284 -22.252  -8.542  1.00 93.77      A    C  
ATOM   1635  C   THR A 213       8.027 -21.397  -8.508  1.00 93.79      A    C  
ATOM   1636  O   THR A 213       6.940 -21.893  -8.789  1.00 89.37      A    O  
ATOM   1637  CB  THR A 213       9.740 -22.500  -9.982  1.00 91.42      A    C  
ATOM   1638  CG2 THR A 213      10.037 -21.210 -10.717  1.00 73.82      A    C  
ATOM   1639  OG1 THR A 213      10.919 -23.277  -9.998  1.00 74.67      A    O  
ATOM   1640  N   TYR A 214       8.199 -20.132  -8.167  1.00 94.83      A    N  
ATOM   1641  CA  TYR A 214       7.125 -19.145  -8.233  1.00 95.09      A    C  
ATOM   1642  C   TYR A 214       7.697 -17.781  -8.622  1.00 95.12      A    C  
ATOM   1643  O   TYR A 214       8.876 -17.503  -8.391  1.00 92.95      A    O  
ATOM   1644  CB  TYR A 214       6.390 -19.100  -6.893  1.00 94.36      A    C  
ATOM   1645  CG  TYR A 214       5.072 -18.370  -6.953  1.00 95.15      A    C  
ATOM   1646  CD1 TYR A 214       4.912 -17.116  -6.321  1.00 91.66      A    C  
ATOM   1647  CD2 TYR A 214       3.992 -18.930  -7.659  1.00 91.98      A    C  
ATOM   1648  CE1 TYR A 214       3.689 -16.436  -6.385  1.00 91.01      A    C  
ATOM   1649  CE2 TYR A 214       2.763 -18.250  -7.742  1.00 91.27      A    C  
ATOM   1650  CZ  TYR A 214       2.618 -17.006  -7.099  1.00 92.37      A    C  
ATOM   1651  OH  TYR A 214       1.429 -16.344  -7.174  1.00 91.15      A    O  
ATOM   1652  N   SER A 215       6.873 -16.941  -9.251  1.00 93.96      A    N  
ATOM   1653  CA  SER A 215       7.307 -15.617  -9.684  1.00 93.68      A    C  
ATOM   1654  C   SER A 215       6.197 -14.592  -9.570  1.00 93.92      A    C  
ATOM   1655  O   SER A 215       5.044 -14.881  -9.890  1.00 90.53      A    O  
ATOM   1656  CB  SER A 215       7.810 -15.660 -11.134  1.00 90.21      A    C  
ATOM   1657  OG  SER A 215       6.775 -16.002 -12.028  1.00 81.10      A    O  
ATOM   1658  N   PHE A 216       6.574 -13.369  -9.224  1.00 94.08      A    N  
ATOM   1659  CA  PHE A 216       5.741 -12.186  -9.369  1.00 94.03      A    C  
ATOM   1660  C   PHE A 216       6.210 -11.370 -10.571  1.00 93.98      A    C  
ATOM   1661  O   PHE A 216       7.387 -11.412 -10.932  1.00 91.31      A    O  
ATOM   1662  CB  PHE A 216       5.796 -11.352  -8.094  1.00 93.15      A    C  
ATOM   1663  CG  PHE A 216       5.044 -11.974  -6.934  1.00 94.55      A    C  
ATOM   1664  CD1 PHE A 216       3.712 -11.590  -6.686  1.00 91.11      A    C  
ATOM   1665  CD2 PHE A 216       5.665 -12.911  -6.107  1.00 90.97      A    C  
ATOM   1666  CE1 PHE A 216       3.016 -12.138  -5.615  1.00 89.20      A    C  
ATOM   1667  CE2 PHE A 216       4.963 -13.471  -5.029  1.00 89.62      A    C  
ATOM   1668  CZ  PHE A 216       3.633 -13.085  -4.775  1.00 91.39      A    C  
ATOM   1669  N   ARG A 217       5.320 -10.583 -11.170  1.00 92.83      A    N  
ATOM   1670  CA  ARG A 217       5.748  -9.505 -12.069  1.00 92.14      A    C  
ATOM   1671  C   ARG A 217       6.560  -8.501 -11.257  1.00 92.35      A    C  
ATOM   1672  O   ARG A 217       6.115  -8.076 -10.196  1.00 89.50      A    O  
ATOM   1673  CB  ARG A 217       4.521  -8.863 -12.736  1.00 89.66      A    C  
ATOM   1674  CG  ARG A 217       4.900  -7.786 -13.760  1.00 85.12      A    C  
ATOM   1675  CD  ARG A 217       3.637  -7.259 -14.444  1.00 81.49      A    C  
ATOM   1676  NE  ARG A 217       3.913  -6.231 -15.470  1.00 77.55      A    N  
ATOM   1677  CZ  ARG A 217       3.042  -5.837 -16.390  1.00 73.25      A    C  
ATOM   1678  NH1 ARG A 217       1.844  -6.326 -16.462  1.00 69.17      A    N1+
ATOM   1679  NH2 ARG A 217       3.340  -4.934 -17.278  1.00 67.43      A    N  
ATOM   1680  N   THR A 218       7.747  -8.140 -11.752  1.00 91.22      A    N  
ATOM   1681  CA  THR A 218       8.608  -7.166 -11.079  1.00 90.79      A    C  
ATOM   1682  C   THR A 218       7.871  -5.843 -10.916  1.00 90.75      A    C  
ATOM   1683  O   THR A 218       7.156  -5.421 -11.826  1.00 87.36      A    O  
ATOM   1684  CB  THR A 218       9.922  -6.976 -11.851  1.00 89.07      A    C  
ATOM   1685  CG2 THR A 218      10.898  -6.042 -11.152  1.00 75.13      A    C  
ATOM   1686  OG1 THR A 218      10.561  -8.231 -11.971  1.00 75.92      A    O  
ATOM   1687  N   GLN A 219       8.011  -5.196  -9.766  1.00 90.50      A    N  
ATOM   1688  CA  GLN A 219       7.343  -3.920  -9.517  1.00 90.11      A    C  
ATOM   1689  C   GLN A 219       7.805  -2.864 -10.529  1.00 90.53      A    C  
ATOM   1690  O   GLN A 219       9.010  -2.604 -10.629  1.00 87.33      A    O  
ATOM   1691  CB  GLN A 219       7.596  -3.436  -8.079  1.00 88.86      A    C  
ATOM   1692  CG  GLN A 219       6.898  -4.335  -7.055  1.00 86.87      A    C  
ATOM   1693  CD  GLN A 219       6.895  -3.706  -5.667  1.00 87.21      A    C  
ATOM   1694  NE2 GLN A 219       7.658  -4.222  -4.745  1.00 77.15      A    N  
ATOM   1695  OE1 GLN A 219       6.205  -2.731  -5.419  1.00 79.39      A    O  
ATOM   1696  N   PRO A 220       6.875  -2.226 -11.263  1.00 89.90      A    N  
ATOM   1697  CA  PRO A 220       7.240  -1.261 -12.294  1.00 87.97      A    C  
ATOM   1698  C   PRO A 220       7.724   0.072 -11.718  1.00 87.91      A    C  
ATOM   1699  O   PRO A 220       8.417   0.821 -12.402  1.00 83.29      A    O  
ATOM   1700  CB  PRO A 220       5.961  -1.094 -13.125  1.00 85.51      A    C  
ATOM   1701  CG  PRO A 220       4.841  -1.355 -12.122  1.00 83.93      A    C  
ATOM   1702  CD  PRO A 220       5.432  -2.435 -11.220  1.00 87.26      A    C  
ATOM   1703  N   PHE A 221       7.378   0.371 -10.474  1.00 88.90      A    N  
ATOM   1704  CA  PHE A 221       7.659   1.653  -9.836  1.00 88.78      A    C  
ATOM   1705  C   PHE A 221       8.811   1.528  -8.830  1.00 88.07      A    C  
ATOM   1706  O   PHE A 221       8.845   0.625  -7.995  1.00 84.26      A    O  
ATOM   1707  CB  PHE A 221       6.391   2.191  -9.183  1.00 88.00      A    C  
ATOM   1708  CG  PHE A 221       5.218   2.235 -10.127  1.00 89.48      A    C  
ATOM   1709  CD1 PHE A 221       5.283   2.979 -11.318  1.00 85.70      A    C  
ATOM   1710  CD2 PHE A 221       4.058   1.485  -9.847  1.00 85.94      A    C  
ATOM   1711  CE1 PHE A 221       4.217   2.972 -12.225  1.00 83.67      A    C  
ATOM   1712  CE2 PHE A 221       2.984   1.481 -10.747  1.00 84.23      A    C  
ATOM   1713  CZ  PHE A 221       3.054   2.216 -11.944  1.00 85.82      A    C  
ATOM   1714  N   LYS A 222       9.719   2.483  -8.888  1.00 86.17      A    N  
ATOM   1715  CA  LYS A 222      10.839   2.584  -7.948  1.00 85.30      A    C  
ATOM   1716  C   LYS A 222      10.420   3.381  -6.703  1.00 86.50      A    C  
ATOM   1717  O   LYS A 222       9.447   4.145  -6.762  1.00 82.99      A    O  
ATOM   1718  CB  LYS A 222      12.077   3.151  -8.654  1.00 80.96      A    C  
ATOM   1719  CG  LYS A 222      12.572   2.196  -9.759  1.00 71.73      A    C  
ATOM   1720  CD  LYS A 222      13.999   2.511 -10.221  1.00 64.73      A    C  
ATOM   1721  CE  LYS A 222      14.464   1.459 -11.228  1.00 55.99      A    C  
ATOM   1722  NZ  LYS A 222      15.943   1.421 -11.414  1.00 47.57      A    N1+
ATOM   1723  N   PRO A 223      11.128   3.215  -5.573  1.00 86.08      A    N  
ATOM   1724  CA  PRO A 223      10.941   4.086  -4.416  1.00 84.63      A    C  
ATOM   1725  C   PRO A 223      11.307   5.537  -4.745  1.00 84.99      A    C  
ATOM   1726  O   PRO A 223      11.977   5.807  -5.745  1.00 80.57      A    O  
ATOM   1727  CB  PRO A 223      11.844   3.498  -3.322  1.00 82.36      A    C  
ATOM   1728  CG  PRO A 223      12.914   2.729  -4.092  1.00 80.41      A    C  
ATOM   1729  CD  PRO A 223      12.172   2.241  -5.331  1.00 83.23      A    C  
ATOM   1730  N   ASN A 224      10.885   6.471  -3.897  1.00 82.58      A    N  
ATOM   1731  CA  ASN A 224      11.223   7.888  -4.036  1.00 80.71      A    C  
ATOM   1732  C   ASN A 224      12.742   8.073  -4.125  1.00 80.22      A    C  
ATOM   1733  O   ASN A 224      13.464   7.629  -3.231  1.00 75.57      A    O  
ATOM   1734  CB  ASN A 224      10.658   8.677  -2.839  1.00 79.32      A    C  
ATOM   1735  CG  ASN A 224       9.151   8.718  -2.830  1.00 77.77      A    C  
ATOM   1736  ND2 ASN A 224       8.529   8.374  -1.714  1.00 70.91      A    N  
ATOM   1737  OD1 ASN A 224       8.507   9.043  -3.799  1.00 69.90      A    O  
ATOM   1738  N   ALA A 225      13.219   8.732  -5.174  1.00 75.13      A    N  
ATOM   1739  CA  ALA A 225      14.647   8.944  -5.391  1.00 72.73      A    C  
ATOM   1740  C   ALA A 225      15.253   9.935  -4.394  1.00 74.44      A    C  
ATOM   1741  O   ALA A 225      16.423   9.810  -4.022  1.00 69.71      A    O  
ATOM   1742  CB  ALA A 225      14.847   9.417  -6.838  1.00 67.62      A    C  
ATOM   1743  N   GLN A 226      14.451  10.904  -3.957  1.00 75.97      A    N  
ATOM   1744  CA  GLN A 226      14.849  11.945  -3.024  1.00 76.28      A    C  
ATOM   1745  C   GLN A 226      13.776  12.129  -1.944  1.00 78.25      A    C  
ATOM   1746  O   GLN A 226      12.611  11.787  -2.143  1.00 75.52      A    O  
ATOM   1747  CB  GLN A 226      15.113  13.259  -3.779  1.00 72.79      A    C  
ATOM   1748  CG  GLN A 226      16.237  13.130  -4.815  1.00 67.41      A    C  
ATOM   1749  CD  GLN A 226      16.571  14.462  -5.492  1.00 63.70      A    C  
ATOM   1750  NE2 GLN A 226      17.366  14.446  -6.541  1.00 55.90      A    N  
ATOM   1751  OE1 GLN A 226      16.128  15.518  -5.103  1.00 58.63      A    O  
ATOM   1752  N   THR A 227      14.174  12.697  -0.812  1.00 77.72      A    N  
ATOM   1753  CA  THR A 227      13.254  13.118   0.246  1.00 77.70      A    C  
ATOM   1754  C   THR A 227      12.840  14.576   0.056  1.00 79.59      A    C  
ATOM   1755  O   THR A 227      13.612  15.371  -0.468  1.00 75.15      A    O  
ATOM   1756  CB  THR A 227      13.869  12.904   1.633  1.00 73.77      A    C  
ATOM   1757  CG2 THR A 227      13.963  11.411   1.956  1.00 64.18      A    C  
ATOM   1758  OG1 THR A 227      15.163  13.427   1.682  1.00 65.43      A    O  
ATOM   1759  N   PRO A 228      11.610  14.971   0.485  1.00 76.59      A    N  
ATOM   1760  CA  PRO A 228      11.129  16.346   0.340  1.00 74.72      A    C  
ATOM   1761  C   PRO A 228      11.682  17.317   1.394  1.00 73.78      A    C  
ATOM   1762  O   PRO A 228      11.380  18.502   1.347  1.00 66.75      A    O  
ATOM   1763  CB  PRO A 228       9.602  16.211   0.434  1.00 72.42      A    C  
ATOM   1764  CG  PRO A 228       9.421  15.046   1.397  1.00 70.99      A    C  
ATOM   1765  CD  PRO A 228      10.581  14.117   1.026  1.00 74.21      A    C  
ATOM   1766  N   ASP A 229      12.471  16.832   2.342  1.00 57.80      A    N  
ATOM   1767  CA  ASP A 229      13.030  17.607   3.464  1.00 53.46      A    C  
ATOM   1768  C   ASP A 229      14.092  18.642   3.040  1.00 52.86      A    C  
ATOM   1769  O   ASP A 229      14.482  19.505   3.832  1.00 47.36      A    O  
ATOM   1770  CB  ASP A 229      13.582  16.634   4.518  1.00 47.12      A    C  
ATOM   1771  CG  ASP A 229      14.654  15.668   3.997  1.00 43.60      A    C  
ATOM   1772  OD1 ASP A 229      15.041  15.787   2.817  1.00 40.62      A    O  
ATOM   1773  OD2 ASP A 229      15.031  14.768   4.773  1.00 40.56      A    O1-
ATOM   1774  N   GLY A 230      14.532  18.596   1.794  1.00 52.75      A    N  
ATOM   1775  CA  GLY A 230      15.572  19.481   1.267  1.00 49.85      A    C  
ATOM   1776  C   GLY A 230      16.989  19.086   1.687  1.00 49.59      A    C  
ATOM   1777  O   GLY A 230      17.944  19.747   1.285  1.00 45.48      A    O  
ATOM   1778  N   VAL A 231      17.141  18.005   2.451  1.00 41.97      A    N  
ATOM   1779  CA  VAL A 231      18.456  17.445   2.755  1.00 39.74      A    C  
ATOM   1780  C   VAL A 231      18.954  16.721   1.508  1.00 39.83      A    C  
ATOM   1781  O   VAL A 231      18.713  15.538   1.320  1.00 37.91      A    O  
ATOM   1782  CB  VAL A 231      18.439  16.544   4.007  1.00 36.47      A    C  
ATOM   1783  CG1 VAL A 231      19.854  16.122   4.378  1.00 34.29      A    C  
ATOM   1784  CG2 VAL A 231      17.848  17.279   5.215  1.00 34.28      A    C  
ATOM   1785  N   GLY A 232      19.671  17.428   0.650  1.00 36.45      A    N  
ATOM   1786  CA  GLY A 232      20.179  16.923  -0.630  1.00 35.74      A    C  
ATOM   1787  C   GLY A 232      21.178  15.759  -0.555  1.00 36.66      A    C  
ATOM   1788  O   GLY A 232      21.721  15.351  -1.577  1.00 35.13      A    O  
ATOM   1789  N   ASN A 233      21.436  15.229   0.642  1.00 37.17      A    N  
ATOM   1790  CA  ASN A 233      22.329  14.090   0.867  1.00 36.98      A    C  
ATOM   1791  C   ASN A 233      21.666  12.732   0.650  1.00 37.54      A    C  
ATOM   1792  O   ASN A 233      22.352  11.727   0.803  1.00 35.46      A    O  
ATOM   1793  CB  ASN A 233      22.923  14.181   2.278  1.00 32.96      A    C  
ATOM   1794  CG  ASN A 233      24.061  15.165   2.405  1.00 30.30      A    C  
ATOM   1795  ND2 ASN A 233      24.443  15.478   3.621  1.00 27.19      A    N  
ATOM   1796  OD1 ASN A 233      24.645  15.641   1.462  1.00 27.54      A    O  
ATOM   1797  N   VAL A 234      20.380  12.668   0.319  1.00 39.31      A    N  
ATOM   1798  CA  VAL A 234      19.813  11.383  -0.102  1.00 39.59      A    C  
ATOM   1799  C   VAL A 234      20.452  11.061  -1.444  1.00 39.74      A    C  
ATOM   1800  O   VAL A 234      20.262  11.828  -2.392  1.00 38.22      A    O  
ATOM   1801  CB  VAL A 234      18.284  11.386  -0.187  1.00 37.12      A    C  
ATOM   1802  CG1 VAL A 234      17.761   9.978  -0.499  1.00 34.68      A    C  
ATOM   1803  CG2 VAL A 234      17.683  11.823   1.153  1.00 35.04      A    C  
ATOM   1804  N   PRO A 235      21.246   9.984  -1.548  1.00 37.20      A    N  
ATOM   1805  CA  PRO A 235      21.892   9.644  -2.795  1.00 37.39      A    C  
ATOM   1806  C   PRO A 235      20.819   9.500  -3.867  1.00 38.37      A    C  
ATOM   1807  O   PRO A 235      19.812   8.835  -3.631  1.00 37.32      A    O  
ATOM   1808  CB  PRO A 235      22.647   8.334  -2.555  1.00 34.41      A    C  
ATOM   1809  CG  PRO A 235      22.754   8.239  -1.036  1.00 34.14      A    C  
ATOM   1810  CD  PRO A 235      21.527   8.994  -0.533  1.00 35.40      A    C  
ATOM   1811  N   GLU A 236      21.030  10.084  -5.039  1.00 35.44      A    N  
ATOM   1812  CA  GLU A 236      20.210   9.767  -6.198  1.00 35.46      A    C  
ATOM   1813  C   GLU A 236      20.201   8.250  -6.355  1.00 35.94      A    C  
ATOM   1814  O   GLU A 236      21.252   7.633  -6.602  1.00 34.61      A    O  
ATOM   1815  CB  GLU A 236      20.744  10.400  -7.484  1.00 33.29      A    C  
ATOM   1816  CG  GLU A 236      20.387  11.884  -7.647  1.00 30.12      A    C  
ATOM   1817  CD  GLU A 236      20.859  12.451  -9.003  1.00 27.69      A    C  
ATOM   1818  OE1 GLU A 236      20.286  13.466  -9.447  1.00 26.71      A    O  
ATOM   1819  OE2 GLU A 236      21.790  11.866  -9.600  1.00 26.56      A    O1-
ATOM   1820  N   GLN A 237      19.042   7.647  -6.219  1.00 36.39      A    N  
ATOM   1821  CA  GLN A 237      18.861   6.264  -6.601  1.00 36.11      A    C  
ATOM   1822  C   GLN A 237      19.086   6.204  -8.105  1.00 36.00      A    C  
ATOM   1823  O   GLN A 237      18.200   6.538  -8.892  1.00 34.67      A    O  
ATOM   1824  CB  GLN A 237      17.459   5.779  -6.231  1.00 33.82      A    C  
ATOM   1825  CG  GLN A 237      17.247   5.681  -4.719  1.00 30.95      A    C  
ATOM   1826  CD  GLN A 237      15.871   5.134  -4.349  1.00 28.60      A    C  
ATOM   1827  NE2 GLN A 237      15.562   5.081  -3.079  1.00 26.29      A    N  
ATOM   1828  OE1 GLN A 237      15.070   4.741  -5.174  1.00 28.90      A    O  
ATOM   1829  N   GLN A 238      20.291   5.837  -8.512  1.00 31.98      A    N  
ATOM   1830  CA  GLN A 238      20.567   5.679  -9.927  1.00 31.56      A    C  
ATOM   1831  C   GLN A 238      19.697   4.539 -10.436  1.00 31.76      A    C  
ATOM   1832  O   GLN A 238      19.859   3.404  -9.979  1.00 30.13      A    O  
ATOM   1833  CB  GLN A 238      22.058   5.437 -10.201  1.00 28.65      A    C  
ATOM   1834  CG  GLN A 238      22.883   6.701  -9.922  1.00 25.43      A    C  
ATOM   1835  CD  GLN A 238      24.312   6.648 -10.477  1.00 23.50      A    C  
ATOM   1836  NE2 GLN A 238      25.106   7.639 -10.176  1.00 21.69      A    N  
ATOM   1837  OE1 GLN A 238      24.731   5.769 -11.212  1.00 23.20      A    O  
ATOM   1838  N   PRO A 239      18.772   4.801 -11.356  1.00 32.21      A    N  
ATOM   1839  CA  PRO A 239      18.164   3.711 -12.082  1.00 32.14      A    C  
ATOM   1840  C   PRO A 239      19.283   2.973 -12.830  1.00 32.76      A    C  
ATOM   1841  O   PRO A 239      20.142   3.614 -13.426  1.00 31.22      A    O  
ATOM   1842  CB  PRO A 239      17.126   4.363 -13.003  1.00 28.98      A    C  
ATOM   1843  CG  PRO A 239      17.611   5.792 -13.182  1.00 28.34      A    C  
ATOM   1844  CD  PRO A 239      18.352   6.088 -11.884  1.00 29.21      A    C  
ATOM   1845  N   ASP A 240      19.252   1.650 -12.848  1.00 29.33      A    N  
ATOM   1846  CA  ASP A 240      20.195   0.829 -13.629  1.00 28.98      A    C  
ATOM   1847  C   ASP A 240      20.208   1.173 -15.126  1.00 29.27      A    C  
ATOM   1848  O   ASP A 240      21.189   0.924 -15.832  1.00 27.52      A    O  
ATOM   1849  CB  ASP A 240      19.788  -0.655 -13.517  1.00 26.17      A    C  
ATOM   1850  CG  ASP A 240      20.327  -1.400 -12.294  1.00 23.68      A    C  
ATOM   1851  OD1 ASP A 240      21.376  -0.987 -11.767  1.00 21.62      A    O  
ATOM   1852  OD2 ASP A 240      19.689  -2.413 -11.944  1.00 22.36      A    O1-
ATOM   1853  N   GLY A 241      19.102   1.722 -15.635  1.00 27.44      A    N  
ATOM   1854  CA  GLY A 241      19.038   2.248 -16.993  1.00 27.15      A    C  
ATOM   1855  C   GLY A 241      19.947   3.468 -17.176  1.00 28.21      A    C  
ATOM   1856  O   GLY A 241      20.350   4.112 -16.214  1.00 27.14      A    O  
ATOM   1857  N   GLY A 242      20.259   3.785 -18.434  1.00 26.21      A    N  
ATOM   1858  CA  GLY A 242      21.097   4.934 -18.763  1.00 26.81      A    C  
ATOM   1859  C   GLY A 242      20.606   6.198 -18.057  1.00 27.70      A    C  
ATOM   1860  O   GLY A 242      19.408   6.442 -18.006  1.00 26.32      A    O  
ATOM   1861  N   LYS A 243      21.556   6.987 -17.547  1.00 27.85      A    N  
ATOM   1862  CA  LYS A 243      21.274   8.283 -16.925  1.00 28.12      A    C  
ATOM   1863  C   LYS A 243      20.334   9.063 -17.843  1.00 28.53      A    C  
ATOM   1864  O   LYS A 243      20.734   9.321 -18.981  1.00 27.53      A    O  
ATOM   1865  CB  LYS A 243      22.569   9.095 -16.725  1.00 26.75      A    C  
ATOM   1866  CG  LYS A 243      23.438   8.568 -15.583  1.00 24.44      A    C  
ATOM   1867  CD  LYS A 243      24.657   9.488 -15.395  1.00 23.01      A    C  
ATOM   1868  CE  LYS A 243      25.440   9.059 -14.158  1.00 21.57      A    C  
ATOM   1869  NZ  LYS A 243      26.499  10.034 -13.819  1.00 19.75      A    N1+
ATOM   1870  N   PRO A 244      19.117   9.431 -17.403  1.00 28.45      A    N  
ATOM   1871  CA  PRO A 244      18.449  10.533 -18.059  1.00 28.76      A    C  
ATOM   1872  C   PRO A 244      19.412  11.715 -17.971  1.00 29.19      A    C  
ATOM   1873  O   PRO A 244      19.968  11.974 -16.897  1.00 28.61      A    O  
ATOM   1874  CB  PRO A 244      17.134  10.744 -17.291  1.00 27.14      A    C  
ATOM   1875  CG  PRO A 244      17.418  10.174 -15.905  1.00 26.42      A    C  
ATOM   1876  CD  PRO A 244      18.475   9.088 -16.152  1.00 26.98      A    C  
ATOM   1877  N   ASP A 245      19.681  12.365 -19.102  1.00 25.73      A    N  
ATOM   1878  CA  ASP A 245      20.495  13.576 -19.100  1.00 26.24      A    C  
ATOM   1879  C   ASP A 245      19.749  14.629 -18.277  1.00 26.56      A    C  
ATOM   1880  O   ASP A 245      18.883  15.355 -18.761  1.00 25.39      A    O  
ATOM   1881  CB  ASP A 245      20.799  14.046 -20.545  1.00 24.12      A    C  
ATOM   1882  CG  ASP A 245      21.994  13.354 -21.208  1.00 21.63      A    C  
ATOM   1883  OD1 ASP A 245      22.951  12.982 -20.488  1.00 20.16      A    O  
ATOM   1884  OD2 ASP A 245      21.974  13.198 -22.450  1.00 20.24      A    O1-
ATOM   1885  N   LEU A 246      20.085  14.682 -17.007  1.00 27.68      A    N  
ATOM   1886  CA  LEU A 246      19.691  15.733 -16.086  1.00 28.33      A    C  
ATOM   1887  C   LEU A 246      20.487  17.001 -16.432  1.00 28.52      A    C  
ATOM   1888  O   LEU A 246      21.252  17.500 -15.623  1.00 27.61      A    O  
ATOM   1889  CB  LEU A 246      19.919  15.266 -14.626  1.00 27.18      A    C  
ATOM   1890  CG  LEU A 246      18.942  14.202 -14.096  1.00 25.21      A    C  
ATOM   1891  CD1 LEU A 246      19.499  13.569 -12.817  1.00 23.42      A    C  
ATOM   1892  CD2 LEU A 246      17.573  14.811 -13.742  1.00 24.35      A    C  
ATOM   1893  N   GLU A 247      20.329  17.517 -17.648  1.00 27.96      A    N  
ATOM   1894  CA  GLU A 247      20.877  18.841 -17.976  1.00 28.19      A    C  
ATOM   1895  C   GLU A 247      20.233  19.926 -17.110  1.00 28.62      A    C  
ATOM   1896  O   GLU A 247      20.917  20.816 -16.618  1.00 27.73      A    O  
ATOM   1897  CB  GLU A 247      20.651  19.208 -19.454  1.00 26.09      A    C  
ATOM   1898  CG  GLU A 247      21.680  18.600 -20.424  1.00 23.09      A    C  
ATOM   1899  CD  GLU A 247      21.637  19.249 -21.821  1.00 20.87      A    C  
ATOM   1900  OE1 GLU A 247      22.675  19.201 -22.516  1.00 20.06      A    O  
ATOM   1901  OE2 GLU A 247      20.584  19.828 -22.189  1.00 20.72      A    O1-
ATOM   1902  N   GLY A 248      18.923  19.829 -16.906  1.00 29.00      A    N  
ATOM   1903  CA  GLY A 248      18.176  20.778 -16.078  1.00 29.25      A    C  
ATOM   1904  C   GLY A 248      18.329  20.540 -14.576  1.00 29.90      A    C  
ATOM   1905  O   GLY A 248      17.386  20.819 -13.838  1.00 29.18      A    O  
ATOM   1906  N   GLY A 249      19.452  19.998 -14.142  1.00 28.12      A    N  
ATOM   1907  CA  GLY A 249      19.781  19.887 -12.731  1.00 28.23      A    C  
ATOM   1908  C   GLY A 249      19.659  21.265 -12.093  1.00 28.63      A    C  
ATOM   1909  O   GLY A 249      20.316  22.216 -12.506  1.00 27.66      A    O  
ATOM   1910  N   VAL A 250      18.788  21.372 -11.111  1.00 29.37      A    N  
ATOM   1911  CA  VAL A 250      18.736  22.572 -10.292  1.00 29.63      A    C  
ATOM   1912  C   VAL A 250      20.022  22.573  -9.493  1.00 29.88      A    C  
ATOM   1913  O   VAL A 250      20.176  21.767  -8.585  1.00 28.89      A    O  
ATOM   1914  CB  VAL A 250      17.519  22.560  -9.353  1.00 28.06      A    C  
ATOM   1915  CG1 VAL A 250      17.337  23.953  -8.734  1.00 25.79      A    C  
ATOM   1916  CG2 VAL A 250      16.257  22.125 -10.098  1.00 25.79      A    C  
ATOM   1917  N   ASP A 251      20.943  23.469  -9.849  1.00 26.42      A    N  
ATOM   1918  CA  ASP A 251      22.100  23.749  -9.012  1.00 27.42      A    C  
ATOM   1919  C   ASP A 251      21.598  24.399  -7.723  1.00 27.52      A    C  
ATOM   1920  O   ASP A 251      21.507  25.617  -7.601  1.00 26.38      A    O  
ATOM   1921  CB  ASP A 251      23.126  24.628  -9.755  1.00 25.67      A    C  
ATOM   1922  CG  ASP A 251      24.090  23.864 -10.671  1.00 22.94      A    C  
ATOM   1923  OD1 ASP A 251      24.314  22.657 -10.444  1.00 21.54      A    O  
ATOM   1924  OD2 ASP A 251      24.631  24.528 -11.597  1.00 21.84      A    O1-
ATOM   1925  N   TRP A 252      21.263  23.572  -6.748  1.00 26.70      A    N  
ATOM   1926  CA  TRP A 252      21.034  24.016  -5.375  1.00 26.96      A    C  
ATOM   1927  C   TRP A 252      22.321  24.537  -4.723  1.00 26.90      A    C  
ATOM   1928  O   TRP A 252      22.252  25.133  -3.658  1.00 25.49      A    O  
ATOM   1929  CB  TRP A 252      20.422  22.873  -4.542  1.00 25.68      A    C  
ATOM   1930  CG  TRP A 252      18.989  22.534  -4.824  1.00 23.83      A    C  
ATOM   1931  CD1 TRP A 252      18.550  21.778  -5.853  1.00 21.28      A    C  
ATOM   1932  CD2 TRP A 252      17.793  22.924  -4.057  1.00 21.35      A    C  
ATOM   1933  CE2 TRP A 252      16.669  22.354  -4.701  1.00 20.18      A    C  
ATOM   1934  CE3 TRP A 252      17.591  23.692  -2.895  1.00 21.06      A    C  
ATOM   1935  NE1 TRP A 252      17.157  21.663  -5.782  1.00 19.86      A    N  
ATOM   1936  CZ2 TRP A 252      15.348  22.539  -4.202  1.00 19.59      A    C  
ATOM   1937  CZ3 TRP A 252      16.283  23.874  -2.403  1.00 20.26      A    C  
ATOM   1938  CH2 TRP A 252      15.183  23.306  -3.050  1.00 19.81      A    C  
ATOM   1939  N   GLU A 253      23.484  24.340  -5.347  1.00 28.12      A    N  
ATOM   1940  CA  GLU A 253      24.780  24.767  -4.794  1.00 28.65      A    C  
ATOM   1941  C   GLU A 253      24.854  26.276  -4.510  1.00 28.97      A    C  
ATOM   1942  O   GLU A 253      25.609  26.695  -3.628  1.00 27.93      A    O  
ATOM   1943  CB  GLU A 253      25.935  24.430  -5.767  1.00 26.68      A    C  
ATOM   1944  CG  GLU A 253      26.285  22.935  -5.855  1.00 23.74      A    C  
ATOM   1945  CD  GLU A 253      27.633  22.683  -6.563  1.00 21.77      A    C  
ATOM   1946  OE1 GLU A 253      28.229  21.606  -6.310  1.00 20.85      A    O  
ATOM   1947  OE2 GLU A 253      28.114  23.573  -7.306  1.00 21.98      A    O1-
ATOM   1948  N   GLY A 254      24.130  27.089  -5.256  1.00 27.09      A    N  
ATOM   1949  CA  GLY A 254      24.428  28.518  -5.309  1.00 27.47      A    C  
ATOM   1950  C   GLY A 254      23.978  29.368  -4.123  1.00 28.38      A    C  
ATOM   1951  O   GLY A 254      24.571  30.425  -3.893  1.00 27.28      A    O  
ATOM   1952  N   SER A 255      22.942  28.987  -3.385  1.00 28.10      A    N  
ATOM   1953  CA  SER A 255      22.516  29.777  -2.228  1.00 28.82      A    C  
ATOM   1954  C   SER A 255      23.287  29.332  -0.985  1.00 29.21      A    C  
ATOM   1955  O   SER A 255      23.102  28.210  -0.536  1.00 28.08      A    O  
ATOM   1956  CB  SER A 255      20.996  29.716  -2.022  1.00 26.60      A    C  
ATOM   1957  OG  SER A 255      20.545  28.408  -1.801  1.00 24.70      A    O  
ATOM   1958  N   GLU A 256      24.094  30.202  -0.406  1.00 28.71      A    N  
ATOM   1959  CA  GLU A 256      24.851  29.955   0.838  1.00 30.47      A    C  
ATOM   1960  C   GLU A 256      23.961  29.452   1.983  1.00 31.14      A    C  
ATOM   1961  O   GLU A 256      24.289  28.471   2.646  1.00 29.46      A    O  
ATOM   1962  CB  GLU A 256      25.545  31.252   1.321  1.00 28.06      A    C  
ATOM   1963  CG  GLU A 256      26.773  31.674   0.498  1.00 25.04      A    C  
ATOM   1964  CD  GLU A 256      27.512  32.894   1.087  1.00 22.90      A    C  
ATOM   1965  OE1 GLU A 256      28.723  33.030   0.813  1.00 21.42      A    O  
ATOM   1966  OE2 GLU A 256      26.881  33.708   1.794  1.00 23.15      A    O1-
ATOM   1967  N   ASP A 257      22.835  30.127   2.195  1.00 31.33      A    N  
ATOM   1968  CA  ASP A 257      21.787  29.663   3.084  1.00 32.69      A    C  
ATOM   1969  C   ASP A 257      20.953  28.642   2.320  1.00 33.18      A    C  
ATOM   1970  O   ASP A 257      20.108  29.048   1.528  1.00 31.17      A    O  
ATOM   1971  CB  ASP A 257      20.933  30.855   3.554  1.00 29.42      A    C  
ATOM   1972  CG  ASP A 257      21.662  31.833   4.476  1.00 25.83      A    C  
ATOM   1973  OD1 ASP A 257      22.584  31.399   5.207  1.00 23.65      A    O  
ATOM   1974  OD2 ASP A 257      21.249  33.017   4.498  1.00 24.46      A    O1-
ATOM   1975  N   GLY A 258      21.171  27.346   2.526  1.00 31.92      A    N  
ATOM   1976  CA  GLY A 258      20.580  26.213   1.790  1.00 33.15      A    C  
ATOM   1977  C   GLY A 258      19.037  26.120   1.722  1.00 34.32      A    C  
ATOM   1978  O   GLY A 258      18.479  25.025   1.615  1.00 33.13      A    O  
ATOM   1979  N   GLY A 259      18.350  27.246   1.802  1.00 33.40      A    N  
ATOM   1980  CA  GLY A 259      16.947  27.422   1.525  1.00 34.59      A    C  
ATOM   1981  C   GLY A 259      16.657  27.470   0.026  1.00 35.49      A    C  
ATOM   1982  O   GLY A 259      17.508  27.767  -0.803  1.00 34.51      A    O  
ATOM   1983  N   TYR A 260      15.397  27.215  -0.313  1.00 33.50      A    N  
ATOM   1984  CA  TYR A 260      14.859  27.424  -1.649  1.00 34.78      A    C  
ATOM   1985  C   TYR A 260      15.044  28.901  -2.037  1.00 35.00      A    C  
ATOM   1986  O   TYR A 260      14.495  29.771  -1.367  1.00 34.01      A    O  
ATOM   1987  CB  TYR A 260      13.377  27.020  -1.613  1.00 34.00      A    C  
ATOM   1988  CG  TYR A 260      12.634  27.150  -2.918  1.00 31.53      A    C  
ATOM   1989  CD1 TYR A 260      11.859  28.297  -3.191  1.00 29.06      A    C  
ATOM   1990  CD2 TYR A 260      12.671  26.105  -3.854  1.00 29.62      A    C  
ATOM   1991  CE1 TYR A 260      11.129  28.390  -4.384  1.00 26.88      A    C  
ATOM   1992  CE2 TYR A 260      11.950  26.189  -5.047  1.00 28.10      A    C  
ATOM   1993  CZ  TYR A 260      11.177  27.333  -5.313  1.00 27.39      A    C  
ATOM   1994  OH  TYR A 260      10.455  27.415  -6.473  1.00 26.35      A    O  
ATOM   1995  N   ASP A 261      15.802  29.184  -3.101  1.00 38.25      A    N  
ATOM   1996  CA  ASP A 261      15.845  30.537  -3.653  1.00 40.23      A    C  
ATOM   1997  C   ASP A 261      14.574  30.770  -4.478  1.00 39.12      A    C  
ATOM   1998  O   ASP A 261      14.466  30.268  -5.602  1.00 38.65      A    O  
ATOM   1999  CB  ASP A 261      17.123  30.807  -4.457  1.00 39.39      A    C  
ATOM   2000  CG  ASP A 261      17.169  32.232  -5.051  1.00 35.23      A    C  
ATOM   2001  OD1 ASP A 261      16.249  33.047  -4.790  1.00 32.85      A    O  
ATOM   2002  OD2 ASP A 261      18.095  32.520  -5.829  1.00 33.73      A    O1-
ATOM   2003  N   PRO A 262      13.596  31.544  -3.970  1.00 38.61      A    N  
ATOM   2004  CA  PRO A 262      12.340  31.752  -4.670  1.00 38.63      A    C  
ATOM   2005  C   PRO A 262      12.513  32.565  -5.951  1.00 40.04      A    C  
ATOM   2006  O   PRO A 262      11.615  32.604  -6.781  1.00 37.80      A    O  
ATOM   2007  CB  PRO A 262      11.445  32.469  -3.649  1.00 35.75      A    C  
ATOM   2008  CG  PRO A 262      12.434  33.229  -2.775  1.00 35.29      A    C  
ATOM   2009  CD  PRO A 262      13.630  32.273  -2.722  1.00 37.72      A    C  
ATOM   2010  N   ASN A 263      13.659  33.230  -6.141  1.00 37.06      A    N  
ATOM   2011  CA  ASN A 263      13.942  34.004  -7.345  1.00 38.17      A    C  
ATOM   2012  C   ASN A 263      14.467  33.142  -8.493  1.00 38.08      A    C  
ATOM   2013  O   ASN A 263      14.256  33.510  -9.645  1.00 35.94      A    O  
ATOM   2014  CB  ASN A 263      14.907  35.135  -7.019  1.00 36.53      A    C  
ATOM   2015  CG  ASN A 263      14.317  36.073  -5.993  1.00 34.10      A    C  
ATOM   2016  ND2 ASN A 263      14.982  36.224  -4.881  1.00 32.85      A    N  
ATOM   2017  OD1 ASN A 263      13.258  36.660  -6.187  1.00 31.43      A    O  
ATOM   2018  N   ASN A 264      15.092  32.013  -8.174  1.00 39.23      A    N  
ATOM   2019  CA  ASN A 264      15.547  31.021  -9.139  1.00 42.18      A    C  
ATOM   2020  C   ASN A 264      14.784  29.706  -8.918  1.00 41.85      A    C  
ATOM   2021  O   ASN A 264      15.356  28.732  -8.452  1.00 40.25      A    O  
ATOM   2022  CB  ASN A 264      17.080  30.886  -9.048  1.00 41.06      A    C  
ATOM   2023  CG  ASN A 264      17.815  31.316 -10.294  1.00 37.79      A    C  
ATOM   2024  ND2 ASN A 264      19.131  31.344 -10.208  1.00 36.54      A    N  
ATOM   2025  OD1 ASN A 264      17.274  31.620 -11.338  1.00 35.13      A    O  
ATOM   2026  N   PRO A 265      13.461  29.677  -9.213  1.00 38.69      A    N  
ATOM   2027  CA  PRO A 265      12.762  28.406  -9.227  1.00 39.55      A    C  
ATOM   2028  C   PRO A 265      13.528  27.482 -10.167  1.00 41.11      A    C  
ATOM   2029  O   PRO A 265      14.012  27.956 -11.201  1.00 39.15      A    O  
ATOM   2030  CB  PRO A 265      11.347  28.696  -9.730  1.00 36.79      A    C  
ATOM   2031  CG  PRO A 265      11.517  29.952 -10.574  1.00 35.59      A    C  
ATOM   2032  CD  PRO A 265      12.664  30.691  -9.860  1.00 38.10      A    C  
ATOM   2033  N   PRO A 266      13.637  26.190  -9.833  1.00 39.37      A    N  
ATOM   2034  CA  PRO A 266      14.270  25.223 -10.712  1.00 40.60      A    C  
ATOM   2035  C   PRO A 266      13.723  25.404 -12.120  1.00 41.44      A    C  
ATOM   2036  O   PRO A 266      12.522  25.252 -12.347  1.00 39.83      A    O  
ATOM   2037  CB  PRO A 266      13.927  23.844 -10.125  1.00 38.90      A    C  
ATOM   2038  CG  PRO A 266      12.846  24.086  -9.087  1.00 37.76      A    C  
ATOM   2039  CD  PRO A 266      13.070  25.543  -8.678  1.00 39.62      A    C  
ATOM   2040  N   SER A 267      14.588  25.823 -13.035  1.00 34.47      A    N  
ATOM   2041  CA  SER A 267      14.163  26.001 -14.412  1.00 35.25      A    C  
ATOM   2042  C   SER A 267      13.721  24.640 -14.886  1.00 35.19      A    C  
ATOM   2043  O   SER A 267      14.546  23.725 -15.011  1.00 33.31      A    O  
ATOM   2044  CB  SER A 267      15.276  26.583 -15.289  1.00 32.54      A    C  
ATOM   2045  OG  SER A 267      16.419  25.759 -15.282  1.00 30.18      A    O  
ATOM   2046  N   SER A 268      12.429  24.472 -15.124  1.00 32.66      A    N  
ATOM   2047  CA  SER A 268      11.885  23.311 -15.794  1.00 32.91      A    C  
ATOM   2048  C   SER A 268      12.302  23.374 -17.268  1.00 32.65      A    C  
ATOM   2049  O   SER A 268      11.466  23.585 -18.137  1.00 30.53      A    O  
ATOM   2050  CB  SER A 268      10.367  23.240 -15.572  1.00 29.78      A    C  
ATOM   2051  OG  SER A 268       9.734  24.386 -16.073  1.00 28.10      A    O  
ATOM   2052  N   GLY A 269      13.611  23.262 -17.508  1.00 30.94      A    N  
ATOM   2053  CA  GLY A 269      14.148  23.020 -18.835  1.00 28.57      A    C  
ATOM   2054  C   GLY A 269      13.587  21.737 -19.417  1.00 27.60      A    C  
ATOM   2055  O   GLY A 269      13.357  20.785 -18.633  1.00 24.15      A    O  
ATOM   2056  OXT GLY A 269      13.351  21.718 -20.658  1.00 25.77      A    O1-
TER   
ATOM   2057  N   ALA B   1      -2.861 -60.449  21.217  1.00 62.21      B    N  
ATOM   2058  CA  ALA B   1      -1.785 -59.475  21.463  1.00 67.20      B    C  
ATOM   2059  C   ALA B   1      -1.531 -58.593  20.243  1.00 71.26      B    C  
ATOM   2060  O   ALA B   1      -1.565 -57.378  20.380  1.00 66.84      B    O  
ATOM   2061  CB  ALA B   1      -0.513 -60.199  21.917  1.00 60.91      B    C  
ATOM   2062  N   ILE B   2      -1.316 -59.196  19.051  1.00 74.31      B    N  
ATOM   2063  CA  ILE B   2      -1.004 -58.425  17.841  1.00 76.40      B    C  
ATOM   2064  C   ILE B   2      -2.134 -57.481  17.439  1.00 79.47      B    C  
ATOM   2065  O   ILE B   2      -1.855 -56.351  17.081  1.00 77.37      B    O  
ATOM   2066  CB  ILE B   2      -0.532 -59.367  16.703  1.00 71.55      B    C  
ATOM   2067  CG1 ILE B   2       0.940 -59.045  16.395  1.00 65.62      B    C  
ATOM   2068  CG2 ILE B   2      -1.390 -59.322  15.441  1.00 62.40      B    C  
ATOM   2069  CD1 ILE B   2       1.647 -60.090  15.575  1.00 57.55      B    C  
ATOM   2070  N   ILE B   3      -3.386 -57.859  17.559  1.00 80.07      B    N  
ATOM   2071  CA  ILE B   3      -4.533 -57.007  17.199  1.00 81.37      B    C  
ATOM   2072  C   ILE B   3      -4.579 -55.708  18.014  1.00 83.63      B    C  
ATOM   2073  O   ILE B   3      -4.892 -54.655  17.479  1.00 82.49      B    O  
ATOM   2074  CB  ILE B   3      -5.849 -57.800  17.284  1.00 78.17      B    C  
ATOM   2075  CG1 ILE B   3      -6.948 -57.117  16.454  1.00 70.07      B    C  
ATOM   2076  CG2 ILE B   3      -6.302 -58.012  18.742  1.00 66.42      B    C  
ATOM   2077  CD1 ILE B   3      -8.154 -58.008  16.160  1.00 60.50      B    C  
ATOM   2078  N   LEU B   4      -4.185 -55.739  19.283  1.00 83.61      B    N  
ATOM   2079  CA  LEU B   4      -4.082 -54.544  20.133  1.00 83.48      B    C  
ATOM   2080  C   LEU B   4      -2.943 -53.627  19.674  1.00 84.87      B    C  
ATOM   2081  O   LEU B   4      -3.099 -52.409  19.667  1.00 83.60      B    O  
ATOM   2082  CB  LEU B   4      -3.861 -54.963  21.594  1.00 81.52      B    C  
ATOM   2083  CG  LEU B   4      -5.085 -55.614  22.267  1.00 75.54      B    C  
ATOM   2084  CD1 LEU B   4      -4.667 -56.204  23.617  1.00 69.93      B    C  
ATOM   2085  CD2 LEU B   4      -6.206 -54.610  22.517  1.00 69.57      B    C  
ATOM   2086  N   LEU B   5      -1.816 -54.209  19.237  1.00 83.63      B    N  
ATOM   2087  CA  LEU B   5      -0.682 -53.455  18.705  1.00 83.20      B    C  
ATOM   2088  C   LEU B   5      -1.053 -52.775  17.381  1.00 85.25      B    C  
ATOM   2089  O   LEU B   5      -0.750 -51.599  17.178  1.00 84.22      B    O  
ATOM   2090  CB  LEU B   5       0.506 -54.413  18.518  1.00 80.92      B    C  
ATOM   2091  CG  LEU B   5       1.850 -53.668  18.424  1.00 73.09      B    C  
ATOM   2092  CD1 LEU B   5       2.523 -53.589  19.791  1.00 67.72      B    C  
ATOM   2093  CD2 LEU B   5       2.809 -54.390  17.477  1.00 66.61      B    C  
ATOM   2094  N   VAL B   6      -1.760 -53.499  16.502  1.00 84.89      B    N  
ATOM   2095  CA  VAL B   6      -2.266 -52.980  15.223  1.00 85.26      B    C  
ATOM   2096  C   VAL B   6      -3.292 -51.872  15.446  1.00 86.63      B    C  
ATOM   2097  O   VAL B   6      -3.196 -50.837  14.801  1.00 86.26      B    O  
ATOM   2098  CB  VAL B   6      -2.846 -54.115  14.367  1.00 83.82      B    C  
ATOM   2099  CG1 VAL B   6      -3.538 -53.604  13.104  1.00 75.73      B    C  
ATOM   2100  CG2 VAL B   6      -1.739 -55.075  13.900  1.00 76.71      B    C  
ATOM   2101  N   LEU B   7      -4.212 -52.019  16.387  1.00 86.52      B    N  
ATOM   2102  CA  LEU B   7      -5.170 -50.973  16.751  1.00 85.59      B    C  
ATOM   2103  C   LEU B   7      -4.479 -49.705  17.263  1.00 86.54      B    C  
ATOM   2104  O   LEU B   7      -4.822 -48.613  16.812  1.00 86.52      B    O  
ATOM   2105  CB  LEU B   7      -6.151 -51.526  17.810  1.00 84.47      B    C  
ATOM   2106  CG  LEU B   7      -7.400 -52.164  17.174  1.00 75.99      B    C  
ATOM   2107  CD1 LEU B   7      -8.029 -53.165  18.131  1.00 69.05      B    C  
ATOM   2108  CD2 LEU B   7      -8.438 -51.103  16.846  1.00 69.25      B    C  
ATOM   2109  N   ALA B   8      -3.485 -49.847  18.134  1.00 86.41      B    N  
ATOM   2110  CA  ALA B   8      -2.718 -48.702  18.628  1.00 85.33      B    C  
ATOM   2111  C   ALA B   8      -1.974 -47.984  17.487  1.00 86.53      B    C  
ATOM   2112  O   ALA B   8      -1.996 -46.755  17.404  1.00 84.94      B    O  
ATOM   2113  CB  ALA B   8      -1.755 -49.198  19.715  1.00 83.65      B    C  
ATOM   2114  N   ALA B   9      -1.363 -48.736  16.559  1.00 87.48      B    N  
ATOM   2115  CA  ALA B   9      -0.698 -48.164  15.399  1.00 86.63      B    C  
ATOM   2116  C   ALA B   9      -1.676 -47.483  14.431  1.00 88.07      B    C  
ATOM   2117  O   ALA B   9      -1.382 -46.407  13.924  1.00 86.69      B    O  
ATOM   2118  CB  ALA B   9       0.087 -49.269  14.700  1.00 85.14      B    C  
ATOM   2119  N   LEU B  10      -2.846 -48.057  14.204  1.00 87.23      B    N  
ATOM   2120  CA  LEU B  10      -3.894 -47.461  13.373  1.00 87.01      B    C  
ATOM   2121  C   LEU B  10      -4.398 -46.140  13.958  1.00 88.23      B    C  
ATOM   2122  O   LEU B  10      -4.583 -45.195  13.198  1.00 87.20      B    O  
ATOM   2123  CB  LEU B  10      -5.059 -48.445  13.194  1.00 86.00      B    C  
ATOM   2124  CG  LEU B  10      -4.791 -49.542  12.152  1.00 81.76      B    C  
ATOM   2125  CD1 LEU B  10      -5.886 -50.615  12.242  1.00 76.42      B    C  
ATOM   2126  CD2 LEU B  10      -4.803 -48.982  10.727  1.00 77.35      B    C  
ATOM   2127  N   ILE B  11      -4.575 -46.048  15.265  1.00 89.18      B    N  
ATOM   2128  CA  ILE B  11      -4.930 -44.789  15.937  1.00 88.19      B    C  
ATOM   2129  C   ILE B  11      -3.832 -43.746  15.713  1.00 88.49      B    C  
ATOM   2130  O   ILE B  11      -4.134 -42.611  15.339  1.00 87.32      B    O  
ATOM   2131  CB  ILE B  11      -5.215 -45.020  17.437  1.00 86.80      B    C  
ATOM   2132  CG1 ILE B  11      -6.500 -45.855  17.614  1.00 79.92      B    C  
ATOM   2133  CG2 ILE B  11      -5.344 -43.689  18.196  1.00 77.17      B    C  
ATOM   2134  CD1 ILE B  11      -6.671 -46.445  19.028  1.00 70.19      B    C  
ATOM   2135  N   MET B  12      -2.564 -44.117  15.869  1.00 89.00      B    N  
ATOM   2136  CA  MET B  12      -1.445 -43.201  15.650  1.00 87.39      B    C  
ATOM   2137  C   MET B  12      -1.391 -42.688  14.203  1.00 88.82      B    C  
ATOM   2138  O   MET B  12      -1.282 -41.483  13.979  1.00 87.55      B    O  
ATOM   2139  CB  MET B  12      -0.152 -43.926  16.039  1.00 84.50      B    C  
ATOM   2140  CG  MET B  12       1.058 -42.988  16.070  1.00 71.99      B    C  
ATOM   2141  SD  MET B  12       2.620 -43.832  16.431  1.00 64.79      B    S  
ATOM   2142  CE  MET B  12       2.330 -44.375  18.130  1.00 56.32      B    C  
ATOM   2143  N   VAL B  13      -1.528 -43.580  13.225  1.00 88.21      B    N  
ATOM   2144  CA  VAL B  13      -1.544 -43.182  11.804  1.00 88.46      B    C  
ATOM   2145  C   VAL B  13      -2.789 -42.355  11.460  1.00 89.37      B    C  
ATOM   2146  O   VAL B  13      -2.691 -41.424  10.670  1.00 88.28      B    O  
ATOM   2147  CB  VAL B  13      -1.414 -44.418  10.898  1.00 87.49      B    C  
ATOM   2148  CG1 VAL B  13      -1.487 -44.046   9.419  1.00 80.52      B    C  
ATOM   2149  CG2 VAL B  13      -0.069 -45.134  11.097  1.00 81.65      B    C  
ATOM   2150  N   PHE B  14      -3.922 -42.631  12.078  1.00 89.68      B    N  
ATOM   2151  CA  PHE B  14      -5.128 -41.818  11.927  1.00 89.01      B    C  
ATOM   2152  C   PHE B  14      -4.929 -40.398  12.459  1.00 89.57      B    C  
ATOM   2153  O   PHE B  14      -5.285 -39.433  11.783  1.00 88.50      B    O  
ATOM   2154  CB  PHE B  14      -6.304 -42.514  12.606  1.00 88.23      B    C  
ATOM   2155  CG  PHE B  14      -7.609 -41.757  12.462  1.00 86.67      B    C  
ATOM   2156  CD1 PHE B  14      -8.125 -41.011  13.540  1.00 81.09      B    C  
ATOM   2157  CD2 PHE B  14      -8.292 -41.762  11.243  1.00 80.06      B    C  
ATOM   2158  CE1 PHE B  14      -9.317 -40.290  13.392  1.00 77.90      B    C  
ATOM   2159  CE2 PHE B  14      -9.480 -41.046  11.089  1.00 77.75      B    C  
ATOM   2160  CZ  PHE B  14     -10.001 -40.305  12.163  1.00 79.19      B    C  
ATOM   2161  N   MET B  15      -4.294 -40.233  13.614  1.00 88.83      B    N  
ATOM   2162  CA  MET B  15      -3.925 -38.916  14.138  1.00 87.52      B    C  
ATOM   2163  C   MET B  15      -2.978 -38.172  13.182  1.00 88.40      B    C  
ATOM   2164  O   MET B  15      -3.189 -36.992  12.924  1.00 87.43      B    O  
ATOM   2165  CB  MET B  15      -3.294 -39.047  15.524  1.00 85.90      B    C  
ATOM   2166  CG  MET B  15      -4.307 -39.484  16.589  1.00 80.43      B    C  
ATOM   2167  SD  MET B  15      -3.593 -39.799  18.226  1.00 74.34      B    S  
ATOM   2168  CE  MET B  15      -3.178 -38.110  18.722  1.00 65.20      B    C  
ATOM   2169  N   MET B  16      -2.019 -38.857  12.580  1.00 89.18      B    N  
ATOM   2170  CA  MET B  16      -1.155 -38.247  11.566  1.00 88.71      B    C  
ATOM   2171  C   MET B  16      -1.935 -37.820  10.310  1.00 90.20      B    C  
ATOM   2172  O   MET B  16      -1.650 -36.763   9.758  1.00 89.37      B    O  
ATOM   2173  CB  MET B  16      -0.007 -39.182  11.184  1.00 87.40      B    C  
ATOM   2174  CG  MET B  16       0.970 -39.396  12.340  1.00 81.75      B    C  
ATOM   2175  SD  MET B  16       2.496 -40.264  11.886  1.00 75.57      B    S  
ATOM   2176  CE  MET B  16       3.360 -38.912  11.031  1.00 65.10      B    C  
ATOM   2177  N   ALA B  17      -2.917 -38.595   9.876  1.00 90.40      B    N  
ATOM   2178  CA  ALA B  17      -3.784 -38.208   8.767  1.00 90.01      B    C  
ATOM   2179  C   ALA B  17      -4.604 -36.941   9.085  1.00 90.84      B    C  
ATOM   2180  O   ALA B  17      -4.747 -36.077   8.229  1.00 89.20      B    O  
ATOM   2181  CB  ALA B  17      -4.682 -39.390   8.393  1.00 89.68      B    C  
ATOM   2182  N   LEU B  18      -5.077 -36.795  10.318  1.00 90.88      B    N  
ATOM   2183  CA  LEU B  18      -5.725 -35.556  10.774  1.00 89.99      B    C  
ATOM   2184  C   LEU B  18      -4.761 -34.368  10.732  1.00 90.22      B    C  
ATOM   2185  O   LEU B  18      -5.143 -33.301  10.273  1.00 88.77      B    O  
ATOM   2186  CB  LEU B  18      -6.297 -35.736  12.193  1.00 89.09      B    C  
ATOM   2187  CG  LEU B  18      -7.463 -36.735  12.321  1.00 85.18      B    C  
ATOM   2188  CD1 LEU B  18      -7.844 -36.879  13.789  1.00 80.63      B    C  
ATOM   2189  CD2 LEU B  18      -8.703 -36.284  11.544  1.00 79.21      B    C  
ATOM   2190  N   VAL B  19      -3.498 -34.547  11.104  1.00 90.07      B    N  
ATOM   2191  CA  VAL B  19      -2.480 -33.486  10.998  1.00 89.55      B    C  
ATOM   2192  C   VAL B  19      -2.223 -33.084   9.539  1.00 90.50      B    C  
ATOM   2193  O   VAL B  19      -2.007 -31.903   9.276  1.00 89.70      B    O  
ATOM   2194  CB  VAL B  19      -1.173 -33.894  11.707  1.00 88.19      B    C  
ATOM   2195  CG1 VAL B  19      -0.082 -32.825  11.567  1.00 83.06      B    C  
ATOM   2196  CG2 VAL B  19      -1.392 -34.097  13.200  1.00 83.53      B    C  
ATOM   2197  N   VAL B  20      -2.278 -34.017   8.582  1.00 91.84      B    N  
ATOM   2198  CA  VAL B  20      -2.189 -33.669   7.149  1.00 91.85      B    C  
ATOM   2199  C   VAL B  20      -3.359 -32.783   6.724  1.00 92.04      B    C  
ATOM   2200  O   VAL B  20      -3.153 -31.821   5.982  1.00 90.53      B    O  
ATOM   2201  CB  VAL B  20      -2.123 -34.916   6.248  1.00 91.48      B    C  
ATOM   2202  CG1 VAL B  20      -2.063 -34.569   4.755  1.00 86.81      B    C  
ATOM   2203  CG2 VAL B  20      -0.874 -35.766   6.528  1.00 87.33      B    C  
ATOM   2204  N   PHE B  21      -4.558 -33.065   7.188  1.00 91.83      B    N  
ATOM   2205  CA  PHE B  21      -5.734 -32.238   6.925  1.00 90.44      B    C  
ATOM   2206  C   PHE B  21      -5.577 -30.829   7.521  1.00 90.65      B    C  
ATOM   2207  O   PHE B  21      -5.715 -29.837   6.803  1.00 89.09      B    O  
ATOM   2208  CB  PHE B  21      -6.992 -32.948   7.458  1.00 89.19      B    C  
ATOM   2209  CG  PHE B  21      -8.257 -32.125   7.304  1.00 87.54      B    C  
ATOM   2210  CD1 PHE B  21      -8.718 -31.349   8.382  1.00 82.42      B    C  
ATOM   2211  CD2 PHE B  21      -8.940 -32.106   6.082  1.00 81.95      B    C  
ATOM   2212  CE1 PHE B  21      -9.865 -30.551   8.230  1.00 79.99      B    C  
ATOM   2213  CE2 PHE B  21     -10.081 -31.322   5.929  1.00 79.78      B    C  
ATOM   2214  CZ  PHE B  21     -10.546 -30.540   7.002  1.00 80.57      B    C  
ATOM   2215  N   ASP B  22      -5.173 -30.744   8.778  1.00 91.18      B    N  
ATOM   2216  CA  ASP B  22      -4.972 -29.485   9.488  1.00 90.21      B    C  
ATOM   2217  C   ASP B  22      -3.844 -28.653   8.854  1.00 91.19      B    C  
ATOM   2218  O   ASP B  22      -3.945 -27.432   8.765  1.00 89.05      B    O  
ATOM   2219  CB  ASP B  22      -4.676 -29.771  10.971  1.00 88.15      B    C  
ATOM   2220  CG  ASP B  22      -5.818 -30.444  11.744  1.00 83.40      B    C  
ATOM   2221  OD1 ASP B  22      -6.984 -30.450  11.299  1.00 76.81      B    O  
ATOM   2222  OD2 ASP B  22      -5.560 -30.992  12.848  1.00 77.72      B    O1-
ATOM   2223  N   ALA B  23      -2.792 -29.289   8.328  1.00 91.77      B    N  
ATOM   2224  CA  ALA B  23      -1.735 -28.601   7.589  1.00 91.62      B    C  
ATOM   2225  C   ALA B  23      -2.238 -27.979   6.277  1.00 92.35      B    C  
ATOM   2226  O   ALA B  23      -1.800 -26.887   5.906  1.00 90.07      B    O  
ATOM   2227  CB  ALA B  23      -0.595 -29.595   7.320  1.00 90.82      B    C  
ATOM   2228  N   GLY B  24      -3.157 -28.638   5.583  1.00 92.38      B    N  
ATOM   2229  CA  GLY B  24      -3.800 -28.084   4.390  1.00 91.80      B    C  
ATOM   2230  C   GLY B  24      -4.638 -26.843   4.713  1.00 92.78      B    C  
ATOM   2231  O   GLY B  24      -4.550 -25.843   4.008  1.00 91.19      B    O  
ATOM   2232  N   GLU B  25      -5.395 -26.894   5.791  1.00 90.88      B    N  
ATOM   2233  CA  GLU B  25      -6.195 -25.763   6.273  1.00 90.20      B    C  
ATOM   2234  C   GLU B  25      -5.306 -24.588   6.710  1.00 91.10      B    C  
ATOM   2235  O   GLU B  25      -5.464 -23.474   6.204  1.00 89.72      B    O  
ATOM   2236  CB  GLU B  25      -7.092 -26.270   7.407  1.00 88.01      B    C  
ATOM   2237  CG  GLU B  25      -8.098 -25.208   7.859  1.00 78.91      B    C  
ATOM   2238  CD  GLU B  25      -9.125 -25.774   8.858  1.00 75.40      B    C  
ATOM   2239  OE1 GLU B  25     -10.169 -25.129   9.014  1.00 67.86      B    O  
ATOM   2240  OE2 GLU B  25      -8.870 -26.872   9.401  1.00 68.81      B    O1-
ATOM   2241  N   ALA B  26      -4.293 -24.859   7.523  1.00 91.85      B    N  
ATOM   2242  CA  ALA B  26      -3.332 -23.856   7.973  1.00 91.64      B    C  
ATOM   2243  C   ALA B  26      -2.577 -23.194   6.806  1.00 92.78      B    C  
ATOM   2244  O   ALA B  26      -2.338 -21.985   6.814  1.00 91.05      B    O  
ATOM   2245  CB  ALA B  26      -2.362 -24.548   8.936  1.00 90.25      B    C  
ATOM   2246  N   GLY B  27      -2.215 -23.971   5.778  1.00 92.79      B    N  
ATOM   2247  CA  GLY B  27      -1.569 -23.471   4.569  1.00 92.70      B    C  
ATOM   2248  C   GLY B  27      -2.460 -22.504   3.790  1.00 93.73      B    C  
ATOM   2249  O   GLY B  27      -2.021 -21.406   3.446  1.00 92.30      B    O  
ATOM   2250  N   ARG B  28      -3.725 -22.869   3.568  1.00 92.57      B    N  
ATOM   2251  CA  ARG B  28      -4.705 -22.009   2.894  1.00 92.06      B    C  
ATOM   2252  C   ARG B  28      -4.952 -20.709   3.660  1.00 92.43      B    C  
ATOM   2253  O   ARG B  28      -4.913 -19.649   3.058  1.00 90.72      B    O  
ATOM   2254  CB  ARG B  28      -6.031 -22.753   2.697  1.00 90.41      B    C  
ATOM   2255  CG  ARG B  28      -5.938 -23.855   1.629  1.00 87.27      B    C  
ATOM   2256  CD  ARG B  28      -7.312 -24.455   1.325  1.00 86.38      B    C  
ATOM   2257  NE  ARG B  28      -7.916 -25.129   2.481  1.00 81.66      B    N  
ATOM   2258  CZ  ARG B  28      -7.781 -26.405   2.832  1.00 79.85      B    C  
ATOM   2259  NH1 ARG B  28      -7.043 -27.237   2.157  1.00 70.55      B    N1+
ATOM   2260  NH2 ARG B  28      -8.413 -26.871   3.874  1.00 73.81      B    N  
ATOM   2261  N   ASP B  29      -5.126 -20.804   4.971  1.00 92.68      B    N  
ATOM   2262  CA  ASP B  29      -5.351 -19.623   5.807  1.00 92.00      B    C  
ATOM   2263  C   ASP B  29      -4.157 -18.676   5.800  1.00 93.04      B    C  
ATOM   2264  O   ASP B  29      -4.333 -17.469   5.673  1.00 91.55      B    O  
ATOM   2265  CB  ASP B  29      -5.660 -20.059   7.240  1.00 90.01      B    C  
ATOM   2266  CG  ASP B  29      -7.052 -20.637   7.428  1.00 86.15      B    C  
ATOM   2267  OD1 ASP B  29      -7.880 -20.555   6.492  1.00 80.42      B    O  
ATOM   2268  OD2 ASP B  29      -7.295 -21.118   8.563  1.00 80.84      B    O1-
ATOM   2269  N   LYS B  30      -2.933 -19.198   5.854  1.00 93.96      B    N  
ATOM   2270  CA  LYS B  30      -1.738 -18.359   5.816  1.00 94.06      B    C  
ATOM   2271  C   LYS B  30      -1.595 -17.598   4.501  1.00 94.68      B    C  
ATOM   2272  O   LYS B  30      -1.270 -16.414   4.532  1.00 93.39      B    O  
ATOM   2273  CB  LYS B  30      -0.487 -19.196   6.135  1.00 93.13      B    C  
ATOM   2274  CG  LYS B  30       0.804 -18.355   6.253  1.00 88.53      B    C  
ATOM   2275  CD  LYS B  30       0.708 -17.307   7.361  1.00 83.93      B    C  
ATOM   2276  CE  LYS B  30       2.011 -16.525   7.507  1.00 79.52      B    C  
ATOM   2277  NZ  LYS B  30       1.883 -15.451   8.534  1.00 71.80      B    N1+
ATOM   2278  N   ILE B  31      -1.844 -18.249   3.365  1.00 94.75      B    N  
ATOM   2279  CA  ILE B  31      -1.823 -17.591   2.051  1.00 94.89      B    C  
ATOM   2280  C   ILE B  31      -2.931 -16.540   1.979  1.00 95.07      B    C  
ATOM   2281  O   ILE B  31      -2.667 -15.405   1.591  1.00 93.92      B    O  
ATOM   2282  CB  ILE B  31      -1.945 -18.618   0.910  1.00 94.57      B    C  
ATOM   2283  CG1 ILE B  31      -0.709 -19.543   0.872  1.00 92.20      B    C  
ATOM   2284  CG2 ILE B  31      -2.098 -17.911  -0.453  1.00 92.27      B    C  
ATOM   2285  CD1 ILE B  31      -0.894 -20.773  -0.014  1.00 86.74      B    C  
ATOM   2286  N   ARG B  32      -4.128 -16.860   2.422  1.00 94.08      B    N  
ATOM   2287  CA  ARG B  32      -5.288 -15.953   2.402  1.00 93.30      B    C  
ATOM   2288  C   ARG B  32      -5.056 -14.701   3.254  1.00 93.89      B    C  
ATOM   2289  O   ARG B  32      -5.337 -13.605   2.801  1.00 92.20      B    O  
ATOM   2290  CB  ARG B  32      -6.521 -16.746   2.859  1.00 90.94      B    C  
ATOM   2291  CG  ARG B  32      -7.802 -15.961   2.638  1.00 83.15      B    C  
ATOM   2292  CD  ARG B  32      -9.013 -16.721   3.205  1.00 81.23      B    C  
ATOM   2293  NE  ARG B  32      -9.277 -17.975   2.483  1.00 74.91      B    N  
ATOM   2294  CZ  ARG B  32      -9.974 -18.997   2.946  1.00 69.42      B    C  
ATOM   2295  NH1 ARG B  32     -10.510 -18.988   4.127  1.00 64.52      B    N1+
ATOM   2296  NH2 ARG B  32     -10.145 -20.057   2.212  1.00 61.38      B    N  
ATOM   2297  N   VAL B  33      -4.508 -14.851   4.455  1.00 93.65      B    N  
ATOM   2298  CA  VAL B  33      -4.217 -13.706   5.334  1.00 93.50      B    C  
ATOM   2299  C   VAL B  33      -3.075 -12.852   4.778  1.00 94.00      B    C  
ATOM   2300  O   VAL B  33      -3.120 -11.629   4.881  1.00 92.28      B    O  
ATOM   2301  CB  VAL B  33      -3.925 -14.175   6.762  1.00 91.92      B    C  
ATOM   2302  CG1 VAL B  33      -3.540 -13.024   7.691  1.00 84.35      B    C  
ATOM   2303  CG2 VAL B  33      -5.165 -14.811   7.384  1.00 83.92      B    C  
ATOM   2304  N   GLN B  34      -2.072 -13.462   4.149  1.00 94.70      B    N  
ATOM   2305  CA  GLN B  34      -1.014 -12.691   3.498  1.00 95.08      B    C  
ATOM   2306  C   GLN B  34      -1.543 -11.917   2.287  1.00 95.69      B    C  
ATOM   2307  O   GLN B  34      -1.205 -10.749   2.137  1.00 94.46      B    O  
ATOM   2308  CB  GLN B  34       0.147 -13.620   3.119  1.00 94.76      B    C  
ATOM   2309  CG  GLN B  34       1.368 -12.848   2.626  1.00 92.50      B    C  
ATOM   2310  CD  GLN B  34       1.945 -11.932   3.713  1.00 91.04      B    C  
ATOM   2311  NE2 GLN B  34       1.835 -10.643   3.564  1.00 78.93      B    N  
ATOM   2312  OE1 GLN B  34       2.496 -12.376   4.709  1.00 81.55      B    O  
ATOM   2313  N   GLN B  35      -2.400 -12.517   1.482  1.00 95.15      B    N  
ATOM   2314  CA  GLN B  35      -3.098 -11.847   0.389  1.00 94.90      B    C  
ATOM   2315  C   GLN B  35      -3.941 -10.675   0.902  1.00 95.44      B    C  
ATOM   2316  O   GLN B  35      -3.876  -9.591   0.327  1.00 94.42      B    O  
ATOM   2317  CB  GLN B  35      -3.978 -12.887  -0.319  1.00 93.85      B    C  
ATOM   2318  CG  GLN B  35      -4.849 -12.301  -1.428  1.00 89.19      B    C  
ATOM   2319  CD  GLN B  35      -5.803 -13.352  -2.002  1.00 86.69      B    C  
ATOM   2320  NE2 GLN B  35      -7.040 -13.011  -2.239  1.00 76.85      B    N  
ATOM   2321  OE1 GLN B  35      -5.453 -14.497  -2.211  1.00 79.47      B    O  
ATOM   2322  N   ALA B  36      -4.670 -10.856   1.986  1.00 95.07      B    N  
ATOM   2323  CA  ALA B  36      -5.461  -9.803   2.593  1.00 94.66      B    C  
ATOM   2324  C   ALA B  36      -4.593  -8.615   3.039  1.00 95.32      B    C  
ATOM   2325  O   ALA B  36      -4.929  -7.472   2.747  1.00 94.18      B    O  
ATOM   2326  CB  ALA B  36      -6.250 -10.394   3.763  1.00 93.43      B    C  
ATOM   2327  N   ALA B  37      -3.451  -8.875   3.677  1.00 95.78      B    N  
ATOM   2328  CA  ALA B  37      -2.521  -7.829   4.080  1.00 95.79      B    C  
ATOM   2329  C   ALA B  37      -1.931  -7.080   2.882  1.00 96.14      B    C  
ATOM   2330  O   ALA B  37      -1.894  -5.847   2.878  1.00 94.66      B    O  
ATOM   2331  CB  ALA B  37      -1.422  -8.450   4.950  1.00 94.85      B    C  
ATOM   2332  N   ASP B  38      -1.508  -7.798   1.835  1.00 96.20      B    N  
ATOM   2333  CA  ASP B  38      -0.889  -7.206   0.648  1.00 96.16      B    C  
ATOM   2334  C   ASP B  38      -1.879  -6.348  -0.147  1.00 96.55      B    C  
ATOM   2335  O   ASP B  38      -1.568  -5.216  -0.519  1.00 95.13      B    O  
ATOM   2336  CB  ASP B  38      -0.298  -8.315  -0.241  1.00 95.22      B    C  
ATOM   2337  CG  ASP B  38       0.918  -9.004   0.379  1.00 93.66      B    C  
ATOM   2338  OD1 ASP B  38       1.533  -8.432   1.299  1.00 88.11      B    O  
ATOM   2339  OD2 ASP B  38       1.311 -10.102  -0.061  1.00 87.97      B    O1-
ATOM   2340  N   THR B  39      -3.088  -6.845  -0.364  1.00 96.29      B    N  
ATOM   2341  CA  THR B  39      -4.126  -6.122  -1.100  1.00 96.12      B    C  
ATOM   2342  C   THR B  39      -4.658  -4.920  -0.324  1.00 96.28      B    C  
ATOM   2343  O   THR B  39      -4.905  -3.879  -0.922  1.00 94.37      B    O  
ATOM   2344  CB  THR B  39      -5.293  -7.039  -1.488  1.00 94.84      B    C  
ATOM   2345  CG2 THR B  39      -4.880  -8.105  -2.509  1.00 85.23      B    C  
ATOM   2346  OG1 THR B  39      -5.816  -7.702  -0.370  1.00 84.61      B    O  
ATOM   2347  N   ALA B  40      -4.781  -5.019   0.999  1.00 96.37      B    N  
ATOM   2348  CA  ALA B  40      -5.176  -3.900   1.842  1.00 96.06      B    C  
ATOM   2349  C   ALA B  40      -4.115  -2.792   1.837  1.00 96.32      B    C  
ATOM   2350  O   ALA B  40      -4.436  -1.640   1.557  1.00 94.83      B    O  
ATOM   2351  CB  ALA B  40      -5.455  -4.419   3.258  1.00 95.05      B    C  
ATOM   2352  N   ALA B  41      -2.842  -3.139   2.049  1.00 96.44      B    N  
ATOM   2353  CA  ALA B  41      -1.752  -2.177   2.044  1.00 96.24      B    C  
ATOM   2354  C   ALA B  41      -1.630  -1.452   0.691  1.00 96.57      B    C  
ATOM   2355  O   ALA B  41      -1.547  -0.224   0.644  1.00 95.02      B    O  
ATOM   2356  CB  ALA B  41      -0.455  -2.909   2.402  1.00 95.36      B    C  
ATOM   2357  N   TRP B  42      -1.683  -2.206  -0.411  1.00 96.74      B    N  
ATOM   2358  CA  TRP B  42      -1.662  -1.623  -1.756  1.00 96.85      B    C  
ATOM   2359  C   TRP B  42      -2.837  -0.674  -1.991  1.00 96.82      B    C  
ATOM   2360  O   TRP B  42      -2.641   0.432  -2.473  1.00 95.31      B    O  
ATOM   2361  CB  TRP B  42      -1.674  -2.741  -2.797  1.00 95.90      B    C  
ATOM   2362  CG  TRP B  42      -1.752  -2.241  -4.209  1.00 96.06      B    C  
ATOM   2363  CD1 TRP B  42      -2.886  -1.907  -4.875  1.00 92.20      B    C  
ATOM   2364  CD2 TRP B  42      -0.649  -1.939  -5.122  1.00 93.97      B    C  
ATOM   2365  CE2 TRP B  42      -1.203  -1.442  -6.337  1.00 93.40      B    C  
ATOM   2366  CE3 TRP B  42       0.751  -2.060  -5.025  1.00 92.56      B    C  
ATOM   2367  NE1 TRP B  42      -2.560  -1.434  -6.140  1.00 92.05      B    N  
ATOM   2368  CZ2 TRP B  42      -0.387  -1.065  -7.432  1.00 92.35      B    C  
ATOM   2369  CZ3 TRP B  42       1.556  -1.695  -6.114  1.00 87.06      B    C  
ATOM   2370  CH2 TRP B  42       0.996  -1.201  -7.301  1.00 88.85      B    C  
ATOM   2371  N   SER B  43      -4.042  -1.086  -1.640  1.00 96.46      B    N  
ATOM   2372  CA  SER B  43      -5.257  -0.301  -1.877  1.00 96.18      B    C  
ATOM   2373  C   SER B  43      -5.272   0.998  -1.074  1.00 96.34      B    C  
ATOM   2374  O   SER B  43      -5.647   2.036  -1.603  1.00 94.50      B    O  
ATOM   2375  CB  SER B  43      -6.505  -1.130  -1.562  1.00 94.98      B    C  
ATOM   2376  OG  SER B  43      -6.533  -2.293  -2.360  1.00 86.23      B    O  
ATOM   2377  N   GLU B  44      -4.770   0.990   0.152  1.00 96.59      B    N  
ATOM   2378  CA  GLU B  44      -4.613   2.216   0.944  1.00 96.19      B    C  
ATOM   2379  C   GLU B  44      -3.624   3.198   0.317  1.00 96.43      B    C  
ATOM   2380  O   GLU B  44      -3.912   4.390   0.203  1.00 95.20      B    O  
ATOM   2381  CB  GLU B  44      -4.123   1.882   2.351  1.00 94.93      B    C  
ATOM   2382  CG  GLU B  44      -5.219   1.261   3.204  1.00 88.99      B    C  
ATOM   2383  CD  GLU B  44      -4.820   1.221   4.671  1.00 86.77      B    C  
ATOM   2384  OE1 GLU B  44      -5.429   0.440   5.437  1.00 77.65      B    O  
ATOM   2385  OE2 GLU B  44      -3.932   1.989   5.078  1.00 78.94      B    O1-
ATOM   2386  N   SER B  45      -2.476   2.710  -0.124  1.00 96.47      B    N  
ATOM   2387  CA  SER B  45      -1.510   3.562  -0.818  1.00 96.37      B    C  
ATOM   2388  C   SER B  45      -2.032   4.042  -2.178  1.00 96.36      B    C  
ATOM   2389  O   SER B  45      -1.737   5.168  -2.566  1.00 94.77      B    O  
ATOM   2390  CB  SER B  45      -0.167   2.855  -0.962  1.00 95.29      B    C  
ATOM   2391  OG  SER B  45       0.464   2.782   0.301  1.00 87.50      B    O  
ATOM   2392  N   ALA B  46      -2.858   3.255  -2.873  1.00 96.31      B    N  
ATOM   2393  CA  ALA B  46      -3.523   3.688  -4.096  1.00 95.92      B    C  
ATOM   2394  C   ALA B  46      -4.497   4.849  -3.839  1.00 96.04      B    C  
ATOM   2395  O   ALA B  46      -4.483   5.834  -4.573  1.00 94.50      B    O  
ATOM   2396  CB  ALA B  46      -4.224   2.486  -4.746  1.00 95.26      B    C  
ATOM   2397  N   VAL B  47      -5.280   4.787  -2.762  1.00 96.32      B    N  
ATOM   2398  CA  VAL B  47      -6.155   5.889  -2.334  1.00 96.38      B    C  
ATOM   2399  C   VAL B  47      -5.338   7.143  -1.993  1.00 96.25      B    C  
ATOM   2400  O   VAL B  47      -5.619   8.221  -2.524  1.00 95.09      B    O  
ATOM   2401  CB  VAL B  47      -7.039   5.462  -1.144  1.00 95.52      B    C  
ATOM   2402  CG1 VAL B  47      -7.765   6.647  -0.501  1.00 91.85      B    C  
ATOM   2403  CG2 VAL B  47      -8.110   4.464  -1.596  1.00 91.55      B    C  
ATOM   2404  N   LYS B  48      -4.290   7.010  -1.188  1.00 96.69      B    N  
ATOM   2405  CA  LYS B  48      -3.405   8.133  -0.839  1.00 96.46      B    C  
ATOM   2406  C   LYS B  48      -2.767   8.758  -2.086  1.00 96.17      B    C  
ATOM   2407  O   LYS B  48      -2.797   9.973  -2.241  1.00 94.92      B    O  
ATOM   2408  CB  LYS B  48      -2.321   7.676   0.161  1.00 95.77      B    C  
ATOM   2409  CG  LYS B  48      -2.899   7.373   1.554  1.00 93.98      B    C  
ATOM   2410  CD  LYS B  48      -1.822   6.825   2.496  1.00 92.54      B    C  
ATOM   2411  CE  LYS B  48      -2.429   6.454   3.858  1.00 88.00      B    C  
ATOM   2412  NZ  LYS B  48      -1.455   5.836   4.771  1.00 82.14      B    N1+
ATOM   2413  N   ALA B  49      -2.278   7.945  -3.023  1.00 96.23      B    N  
ATOM   2414  CA  ALA B  49      -1.687   8.421  -4.267  1.00 95.81      B    C  
ATOM   2415  C   ALA B  49      -2.702   9.148  -5.159  1.00 96.02      B    C  
ATOM   2416  O   ALA B  49      -2.376  10.182  -5.742  1.00 94.64      B    O  
ATOM   2417  CB  ALA B  49      -1.059   7.231  -4.996  1.00 95.16      B    C  
ATOM   2418  N   ARG B  50      -3.940   8.680  -5.240  1.00 96.42      B    N  
ATOM   2419  CA  ARG B  50      -5.024   9.382  -5.946  1.00 95.86      B    C  
ATOM   2420  C   ARG B  50      -5.270  10.766  -5.363  1.00 96.04      B    C  
ATOM   2421  O   ARG B  50      -5.329  11.733  -6.118  1.00 94.59      B    O  
ATOM   2422  CB  ARG B  50      -6.330   8.564  -5.912  1.00 94.35      B    C  
ATOM   2423  CG  ARG B  50      -6.308   7.394  -6.910  1.00 89.37      B    C  
ATOM   2424  CD  ARG B  50      -7.485   6.442  -6.723  1.00 89.64      B    C  
ATOM   2425  NE  ARG B  50      -8.777   7.101  -6.967  1.00 87.76      B    N  
ATOM   2426  CZ  ARG B  50      -9.974   6.565  -6.755  1.00 89.56      B    C  
ATOM   2427  NH1 ARG B  50     -10.126   5.337  -6.348  1.00 80.64      B    N1+
ATOM   2428  NH2 ARG B  50     -11.054   7.242  -6.935  1.00 82.78      B    N  
ATOM   2429  N   SER B  51      -5.348  10.886  -4.047  1.00 96.31      B    N  
ATOM   2430  CA  SER B  51      -5.533  12.171  -3.391  1.00 96.18      B    C  
ATOM   2431  C   SER B  51      -4.332  13.104  -3.576  1.00 96.21      B    C  
ATOM   2432  O   SER B  51      -4.535  14.274  -3.878  1.00 94.44      B    O  
ATOM   2433  CB  SER B  51      -5.822  11.979  -1.905  1.00 95.20      B    C  
ATOM   2434  OG  SER B  51      -7.035  11.272  -1.773  1.00 85.06      B    O  
ATOM   2435  N   MET B  52      -3.108  12.592  -3.510  1.00 95.95      B    N  
ATOM   2436  CA  MET B  52      -1.904  13.382  -3.800  1.00 95.55      B    C  
ATOM   2437  C   MET B  52      -1.927  13.954  -5.220  1.00 95.93      B    C  
ATOM   2438  O   MET B  52      -1.690  15.143  -5.411  1.00 94.75      B    O  
ATOM   2439  CB  MET B  52      -0.647  12.525  -3.597  1.00 94.52      B    C  
ATOM   2440  CG  MET B  52      -0.390  12.162  -2.136  1.00 91.58      B    C  
ATOM   2441  SD  MET B  52       0.050  13.540  -1.036  1.00 88.83      B    S  
ATOM   2442  CE  MET B  52       1.737  13.863  -1.592  1.00 82.24      B    C  
ATOM   2443  N   ASN B  53      -2.290  13.133  -6.213  1.00 96.18      B    N  
ATOM   2444  CA  ASN B  53      -2.400  13.588  -7.597  1.00 95.62      B    C  
ATOM   2445  C   ASN B  53      -3.524  14.614  -7.797  1.00 95.81      B    C  
ATOM   2446  O   ASN B  53      -3.337  15.577  -8.535  1.00 93.84      B    O  
ATOM   2447  CB  ASN B  53      -2.605  12.371  -8.513  1.00 94.92      B    C  
ATOM   2448  CG  ASN B  53      -1.336  11.560  -8.728  1.00 94.31      B    C  
ATOM   2449  ND2 ASN B  53      -1.460  10.417  -9.361  1.00 86.37      B    N  
ATOM   2450  OD1 ASN B  53      -0.235  11.945  -8.386  1.00 86.22      B    O  
ATOM   2451  N   MET B  54      -4.670  14.456  -7.122  1.00 96.07      B    N  
ATOM   2452  CA  MET B  54      -5.770  15.421  -7.213  1.00 95.63      B    C  
ATOM   2453  C   MET B  54      -5.436  16.753  -6.523  1.00 96.08      B    C  
ATOM   2454  O   MET B  54      -5.785  17.806  -7.048  1.00 94.73      B    O  
ATOM   2455  CB  MET B  54      -7.055  14.813  -6.643  1.00 94.66      B    C  
ATOM   2456  CG  MET B  54      -7.656  13.746  -7.565  1.00 88.63      B    C  
ATOM   2457  SD  MET B  54      -8.026  14.279  -9.268  1.00 79.46      B    S  
ATOM   2458  CE  MET B  54      -9.246  15.577  -8.976  1.00 70.51      B    C  
ATOM   2459  N   ILE B  55      -4.722  16.718  -5.403  1.00 95.74      B    N  
ATOM   2460  CA  ILE B  55      -4.226  17.934  -4.749  1.00 95.82      B    C  
ATOM   2461  C   ILE B  55      -3.185  18.632  -5.636  1.00 95.97      B    C  
ATOM   2462  O   ILE B  55      -3.261  19.844  -5.819  1.00 94.77      B    O  
ATOM   2463  CB  ILE B  55      -3.675  17.600  -3.339  1.00 95.50      B    C  
ATOM   2464  CG1 ILE B  55      -4.837  17.196  -2.402  1.00 93.67      B    C  
ATOM   2465  CG2 ILE B  55      -2.921  18.799  -2.738  1.00 93.58      B    C  
ATOM   2466  CD1 ILE B  55      -4.388  16.535  -1.098  1.00 88.54      B    C  
ATOM   2467  N   ALA B  56      -2.287  17.878  -6.263  1.00 95.44      B    N  
ATOM   2468  CA  ALA B  56      -1.325  18.416  -7.218  1.00 95.13      B    C  
ATOM   2469  C   ALA B  56      -2.022  19.044  -8.438  1.00 95.45      B    C  
ATOM   2470  O   ALA B  56      -1.700  20.161  -8.834  1.00 94.30      B    O  
ATOM   2471  CB  ALA B  56      -0.366  17.296  -7.635  1.00 94.34      B    C  
ATOM   2472  N   PHE B  57      -3.035  18.374  -8.988  1.00 95.67      B    N  
ATOM   2473  CA  PHE B  57      -3.820  18.894 -10.093  1.00 95.64      B    C  
ATOM   2474  C   PHE B  57      -4.580  20.179  -9.718  1.00 95.68      B    C  
ATOM   2475  O   PHE B  57      -4.607  21.135 -10.499  1.00 94.10      B    O  
ATOM   2476  CB  PHE B  57      -4.771  17.802 -10.587  1.00 94.98      B    C  
ATOM   2477  CG  PHE B  57      -5.447  18.129 -11.897  1.00 95.31      B    C  
ATOM   2478  CD1 PHE B  57      -6.841  18.297 -11.963  1.00 91.96      B    C  
ATOM   2479  CD2 PHE B  57      -4.678  18.247 -13.070  1.00 92.20      B    C  
ATOM   2480  CE1 PHE B  57      -7.464  18.578 -13.189  1.00 91.15      B    C  
ATOM   2481  CE2 PHE B  57      -5.293  18.532 -14.286  1.00 91.06      B    C  
ATOM   2482  CZ  PHE B  57      -6.686  18.694 -14.351  1.00 92.48      B    C  
ATOM   2483  N   SER B  58      -5.106  20.248  -8.491  1.00 95.98      B    N  
ATOM   2484  CA  SER B  58      -5.753  21.440  -7.949  1.00 95.86      B    C  
ATOM   2485  C   SER B  58      -4.763  22.588  -7.697  1.00 95.94      B    C  
ATOM   2486  O   SER B  58      -5.104  23.747  -7.927  1.00 94.04      B    O  
ATOM   2487  CB  SER B  58      -6.508  21.099  -6.665  1.00 94.86      B    C  
ATOM   2488  OG  SER B  58      -7.446  20.081  -6.907  1.00 85.03      B    O  
ATOM   2489  N   ASN B  59      -3.524  22.295  -7.306  1.00 94.99      B    N  
ATOM   2490  CA  ASN B  59      -2.461  23.307  -7.258  1.00 94.37      B    C  
ATOM   2491  C   ASN B  59      -2.170  23.894  -8.642  1.00 94.95      B    C  
ATOM   2492  O   ASN B  59      -2.024  25.107  -8.787  1.00 93.61      B    O  
ATOM   2493  CB  ASN B  59      -1.175  22.711  -6.671  1.00 93.40      B    C  
ATOM   2494  CG  ASN B  59      -1.070  22.789  -5.164  1.00 92.02      B    C  
ATOM   2495  ND2 ASN B  59      -0.149  22.045  -4.603  1.00 83.83      B    N  
ATOM   2496  OD1 ASN B  59      -1.732  23.551  -4.488  1.00 83.82      B    O  
ATOM   2497  N   VAL B  60      -2.127  23.060  -9.679  1.00 94.79      B    N  
ATOM   2498  CA  VAL B  60      -1.970  23.529 -11.056  1.00 94.62      B    C  
ATOM   2499  C   VAL B  60      -3.183  24.360 -11.498  1.00 94.60      B    C  
ATOM   2500  O   VAL B  60      -3.004  25.374 -12.160  1.00 93.77      B    O  
ATOM   2501  CB  VAL B  60      -1.696  22.364 -12.023  1.00 94.08      B    C  
ATOM   2502  CG1 VAL B  60      -1.559  22.852 -13.473  1.00 89.35      B    C  
ATOM   2503  CG2 VAL B  60      -0.391  21.649 -11.676  1.00 89.85      B    C  
ATOM   2504  N   ALA B  61      -4.396  24.009 -11.068  1.00 95.75      B    N  
ATOM   2505  CA  ALA B  61      -5.579  24.799 -11.326  1.00 95.55      B    C  
ATOM   2506  C   ALA B  61      -5.511  26.193 -10.677  1.00 95.72      B    C  
ATOM   2507  O   ALA B  61      -5.706  27.204 -11.363  1.00 94.33      B    O  
ATOM   2508  CB  ALA B  61      -6.819  24.011 -10.876  1.00 94.97      B    C  
ATOM   2509  N   LYS B  62      -5.118  26.284  -9.407  1.00 95.41      B    N  
ATOM   2510  CA  LYS B  62      -4.844  27.572  -8.739  1.00 94.95      B    C  
ATOM   2511  C   LYS B  62      -3.795  28.388  -9.498  1.00 95.26      B    C  
ATOM   2512  O   LYS B  62      -3.994  29.576  -9.746  1.00 94.08      B    O  
ATOM   2513  CB  LYS B  62      -4.334  27.360  -7.303  1.00 93.29      B    C  
ATOM   2514  CG  LYS B  62      -5.418  26.911  -6.310  1.00 90.15      B    C  
ATOM   2515  CD  LYS B  62      -4.795  26.854  -4.905  1.00 90.93      B    C  
ATOM   2516  CE  LYS B  62      -5.845  26.487  -3.855  1.00 88.15      B    C  
ATOM   2517  NZ  LYS B  62      -5.279  26.500  -2.492  1.00 86.48      B    N1+
ATOM   2518  N   ARG B  63      -2.705  27.743  -9.914  1.00 93.91      B    N  
ATOM   2519  CA  ARG B  63      -1.646  28.383 -10.696  1.00 93.57      B    C  
ATOM   2520  C   ARG B  63      -2.163  28.941 -12.017  1.00 94.07      B    C  
ATOM   2521  O   ARG B  63      -1.734  30.023 -12.403  1.00 92.41      B    O  
ATOM   2522  CB  ARG B  63      -0.520  27.363 -10.903  1.00 91.96      B    C  
ATOM   2523  CG  ARG B  63       0.544  27.798 -11.910  1.00 88.44      B    C  
ATOM   2524  CD  ARG B  63       1.614  26.713 -11.984  1.00 87.61      B    C  
ATOM   2525  NE  ARG B  63       2.407  26.789 -13.214  1.00 84.36      B    N  
ATOM   2526  CZ  ARG B  63       3.107  25.795 -13.741  1.00 84.57      B    C  
ATOM   2527  NH1 ARG B  63       3.251  24.663 -13.140  1.00 76.07      B    N1+
ATOM   2528  NH2 ARG B  63       3.649  25.914 -14.896  1.00 77.48      B    N  
ATOM   2529  N   VAL B  64      -3.089  28.255 -12.689  1.00 95.12      B    N  
ATOM   2530  CA  VAL B  64      -3.713  28.758 -13.920  1.00 95.08      B    C  
ATOM   2531  C   VAL B  64      -4.551  30.003 -13.639  1.00 94.92      B    C  
ATOM   2532  O   VAL B  64      -4.332  31.018 -14.286  1.00 93.69      B    O  
ATOM   2533  CB  VAL B  64      -4.531  27.664 -14.629  1.00 94.45      B    C  
ATOM   2534  CG1 VAL B  64      -5.426  28.217 -15.738  1.00 89.11      B    C  
ATOM   2535  CG2 VAL B  64      -3.583  26.651 -15.283  1.00 88.76      B    C  
ATOM   2536  N   THR B  65      -5.434  29.980 -12.643  1.00 95.00      B    N  
ATOM   2537  CA  THR B  65      -6.279  31.143 -12.299  1.00 94.93      B    C  
ATOM   2538  C   THR B  65      -5.430  32.353 -11.891  1.00 94.99      B    C  
ATOM   2539  O   THR B  65      -5.600  33.451 -12.436  1.00 93.34      B    O  
ATOM   2540  CB  THR B  65      -7.262  30.790 -11.172  1.00 94.08      B    C  
ATOM   2541  CG2 THR B  65      -8.227  31.926 -10.856  1.00 85.49      B    C  
ATOM   2542  OG1 THR B  65      -8.033  29.682 -11.557  1.00 85.22      B    O  
ATOM   2543  N   ILE B  66      -4.483  32.152 -10.993  1.00 94.87      B    N  
ATOM   2544  CA  ILE B  66      -3.585  33.222 -10.532  1.00 94.56      B    C  
ATOM   2545  C   ILE B  66      -2.691  33.709 -11.676  1.00 94.35      B    C  
ATOM   2546  O   ILE B  66      -2.490  34.908 -11.839  1.00 92.71      B    O  
ATOM   2547  CB  ILE B  66      -2.754  32.737  -9.322  1.00 94.16      B    C  
ATOM   2548  CG1 ILE B  66      -3.687  32.440  -8.118  1.00 92.40      B    C  
ATOM   2549  CG2 ILE B  66      -1.700  33.776  -8.918  1.00 92.06      B    C  
ATOM   2550  CD1 ILE B  66      -3.012  31.678  -6.976  1.00 88.01      B    C  
ATOM   2551  N   GLY B  67      -2.202  32.805 -12.514  1.00 94.04      B    N  
ATOM   2552  CA  GLY B  67      -1.384  33.121 -13.668  1.00 93.77      B    C  
ATOM   2553  C   GLY B  67      -2.122  33.960 -14.706  1.00 94.46      B    C  
ATOM   2554  O   GLY B  67      -1.622  34.992 -15.140  1.00 92.71      B    O  
ATOM   2555  N   MET B  68      -3.352  33.584 -15.062  1.00 93.93      B    N  
ATOM   2556  CA  MET B  68      -4.170  34.322 -16.030  1.00 93.64      B    C  
ATOM   2557  C   MET B  68      -4.535  35.718 -15.529  1.00 93.77      B    C  
ATOM   2558  O   MET B  68      -4.368  36.692 -16.268  1.00 92.32      B    O  
ATOM   2559  CB  MET B  68      -5.445  33.536 -16.353  1.00 92.93      B    C  
ATOM   2560  CG  MET B  68      -5.166  32.309 -17.204  1.00 89.92      B    C  
ATOM   2561  SD  MET B  68      -6.651  31.367 -17.685  1.00 87.18      B    S  
ATOM   2562  CE  MET B  68      -7.384  32.500 -18.885  1.00 78.52      B    C  
ATOM   2563  N   THR B  69      -4.967  35.837 -14.279  1.00 94.26      B    N  
ATOM   2564  CA  THR B  69      -5.289  37.150 -13.703  1.00 94.01      B    C  
ATOM   2565  C   THR B  69      -4.048  38.028 -13.542  1.00 94.04      B    C  
ATOM   2566  O   THR B  69      -4.104  39.233 -13.782  1.00 92.13      B    O  
ATOM   2567  CB  THR B  69      -5.994  37.013 -12.347  1.00 93.18      B    C  
ATOM   2568  CG2 THR B  69      -7.374  36.379 -12.470  1.00 81.78      B    C  
ATOM   2569  OG1 THR B  69      -5.243  36.210 -11.466  1.00 80.57      B    O  
ATOM   2570  N   SER B  70      -2.905  37.438 -13.230  1.00 94.20      B    N  
ATOM   2571  CA  SER B  70      -1.629  38.152 -13.179  1.00 93.94      B    C  
ATOM   2572  C   SER B  70      -1.172  38.601 -14.564  1.00 94.05      B    C  
ATOM   2573  O   SER B  70      -0.662  39.709 -14.702  1.00 91.98      B    O  
ATOM   2574  CB  SER B  70      -0.540  37.273 -12.561  1.00 93.19      B    C  
ATOM   2575  OG  SER B  70      -0.894  36.899 -11.251  1.00 82.35      B    O  
ATOM   2576  N   PHE B  71      -1.397  37.766 -15.585  1.00 93.01      B    N  
ATOM   2577  CA  PHE B  71      -1.099  38.118 -16.972  1.00 93.17      B    C  
ATOM   2578  C   PHE B  71      -1.976  39.280 -17.450  1.00 93.43      B    C  
ATOM   2579  O   PHE B  71      -1.456  40.228 -18.017  1.00 92.14      B    O  
ATOM   2580  CB  PHE B  71      -1.262  36.883 -17.863  1.00 92.77      B    C  
ATOM   2581  CG  PHE B  71      -0.788  37.099 -19.281  1.00 93.47      B    C  
ATOM   2582  CD1 PHE B  71      -1.688  37.481 -20.295  1.00 89.30      B    C  
ATOM   2583  CD2 PHE B  71       0.572  36.933 -19.605  1.00 89.52      B    C  
ATOM   2584  CE1 PHE B  71      -1.234  37.691 -21.615  1.00 88.41      B    C  
ATOM   2585  CE2 PHE B  71       1.030  37.136 -20.913  1.00 88.36      B    C  
ATOM   2586  CZ  PHE B  71       0.126  37.514 -21.913  1.00 90.38      B    C  
ATOM   2587  N   TYR B  72      -3.275  39.261 -17.144  1.00 92.53      B    N  
ATOM   2588  CA  TYR B  72      -4.178  40.368 -17.471  1.00 92.38      B    C  
ATOM   2589  C   TYR B  72      -3.784  41.668 -16.752  1.00 92.71      B    C  
ATOM   2590  O   TYR B  72      -3.721  42.736 -17.369  1.00 91.53      B    O  
ATOM   2591  CB  TYR B  72      -5.610  39.960 -17.128  1.00 91.71      B    C  
ATOM   2592  CG  TYR B  72      -6.619  41.022 -17.502  1.00 92.34      B    C  
ATOM   2593  CD1 TYR B  72      -7.193  41.853 -16.518  1.00 89.06      B    C  
ATOM   2594  CD2 TYR B  72      -6.967  41.214 -18.852  1.00 89.38      B    C  
ATOM   2595  CE1 TYR B  72      -8.109  42.848 -16.877  1.00 88.66      B    C  
ATOM   2596  CE2 TYR B  72      -7.883  42.206 -19.217  1.00 88.24      B    C  
ATOM   2597  CZ  TYR B  72      -8.454  43.027 -18.229  1.00 89.66      B    C  
ATOM   2598  OH  TYR B  72      -9.349  44.008 -18.581  1.00 88.60      B    O  
ATOM   2599  N   ALA B  73      -3.420  41.591 -15.484  1.00 92.79      B    N  
ATOM   2600  CA  ALA B  73      -2.902  42.755 -14.766  1.00 92.35      B    C  
ATOM   2601  C   ALA B  73      -1.575  43.265 -15.371  1.00 92.84      B    C  
ATOM   2602  O   ALA B  73      -1.372  44.475 -15.498  1.00 91.10      B    O  
ATOM   2603  CB  ALA B  73      -2.745  42.373 -13.284  1.00 91.63      B    C  
ATOM   2604  N   ALA B  74      -0.704  42.362 -15.811  1.00 92.36      B    N  
ATOM   2605  CA  ALA B  74       0.544  42.709 -16.492  1.00 92.14      B    C  
ATOM   2606  C   ALA B  74       0.305  43.304 -17.888  1.00 92.89      B    C  
ATOM   2607  O   ALA B  74       1.074  44.170 -18.304  1.00 90.71      B    O  
ATOM   2608  CB  ALA B  74       1.434  41.464 -16.550  1.00 91.48      B    C  
ATOM   2609  N   LEU B  75      -0.777  42.908 -18.591  1.00 92.28      B    N  
ATOM   2610  CA  LEU B  75      -1.176  43.532 -19.858  1.00 91.95      B    C  
ATOM   2611  C   LEU B  75      -1.472  45.015 -19.665  1.00 92.63      B    C  
ATOM   2612  O   LEU B  75      -0.929  45.825 -20.410  1.00 91.35      B    O  
ATOM   2613  CB  LEU B  75      -2.387  42.815 -20.484  1.00 91.28      B    C  
ATOM   2614  CG  LEU B  75      -2.046  41.500 -21.210  1.00 89.44      B    C  
ATOM   2615  CD1 LEU B  75      -3.335  40.762 -21.578  1.00 84.20      B    C  
ATOM   2616  CD2 LEU B  75      -1.273  41.763 -22.500  1.00 84.07      B    C  
ATOM   2617  N   TRP B  76      -2.232  45.387 -18.639  1.00 92.00      B    N  
ATOM   2618  CA  TRP B  76      -2.498  46.798 -18.347  1.00 91.65      B    C  
ATOM   2619  C   TRP B  76      -1.219  47.611 -18.121  1.00 92.00      B    C  
ATOM   2620  O   TRP B  76      -1.078  48.717 -18.642  1.00 89.52      B    O  
ATOM   2621  CB  TRP B  76      -3.432  46.905 -17.142  1.00 90.47      B    C  
ATOM   2622  CG  TRP B  76      -4.870  46.769 -17.505  1.00 90.00      B    C  
ATOM   2623  CD1 TRP B  76      -5.666  45.700 -17.286  1.00 83.95      B    C  
ATOM   2624  CD2 TRP B  76      -5.685  47.747 -18.209  1.00 86.72      B    C  
ATOM   2625  CE2 TRP B  76      -6.980  47.194 -18.397  1.00 85.07      B    C  
ATOM   2626  CE3 TRP B  76      -5.441  49.046 -18.723  1.00 82.05      B    C  
ATOM   2627  NE1 TRP B  76      -6.927  45.950 -17.812  1.00 82.30      B    N  
ATOM   2628  CZ2 TRP B  76      -7.999  47.893 -19.073  1.00 83.88      B    C  
ATOM   2629  CZ3 TRP B  76      -6.462  49.750 -19.394  1.00 78.87      B    C  
ATOM   2630  CH2 TRP B  76      -7.721  49.173 -19.574  1.00 80.17      B    C  
ATOM   2631  N   VAL B  77      -0.263  47.051 -17.395  1.00 92.78      B    N  
ATOM   2632  CA  VAL B  77       1.050  47.687 -17.196  1.00 91.90      B    C  
ATOM   2633  C   VAL B  77       1.810  47.781 -18.522  1.00 92.41      B    C  
ATOM   2634  O   VAL B  77       2.337  48.843 -18.850  1.00 91.03      B    O  
ATOM   2635  CB  VAL B  77       1.872  46.925 -16.135  1.00 91.17      B    C  
ATOM   2636  CG1 VAL B  77       3.258  47.536 -15.931  1.00 83.73      B    C  
ATOM   2637  CG2 VAL B  77       1.161  46.954 -14.778  1.00 84.00      B    C  
ATOM   2638  N   SER B  78       1.783  46.718 -19.330  1.00 92.50      B    N  
ATOM   2639  CA  SER B  78       2.477  46.657 -20.622  1.00 91.80      B    C  
ATOM   2640  C   SER B  78       1.911  47.652 -21.639  1.00 92.41      B    C  
ATOM   2641  O   SER B  78       2.667  48.310 -22.354  1.00 90.05      B    O  
ATOM   2642  CB  SER B  78       2.390  45.244 -21.193  1.00 90.87      B    C  
ATOM   2643  OG  SER B  78       2.930  44.310 -20.296  1.00 76.93      B    O  
ATOM   2644  N   PHE B  79       0.589  47.822 -21.681  1.00 90.97      B    N  
ATOM   2645  CA  PHE B  79      -0.056  48.843 -22.511  1.00 90.42      B    C  
ATOM   2646  C   PHE B  79       0.293  50.266 -22.045  1.00 90.83      B    C  
ATOM   2647  O   PHE B  79       0.540  51.137 -22.881  1.00 88.37      B    O  
ATOM   2648  CB  PHE B  79      -1.574  48.610 -22.530  1.00 89.07      B    C  
ATOM   2649  CG  PHE B  79      -2.026  47.700 -23.648  1.00 89.41      B    C  
ATOM   2650  CD1 PHE B  79      -2.310  48.228 -24.920  1.00 84.08      B    C  
ATOM   2651  CD2 PHE B  79      -2.179  46.322 -23.436  1.00 84.43      B    C  
ATOM   2652  CE1 PHE B  79      -2.736  47.394 -25.963  1.00 83.12      B    C  
ATOM   2653  CE2 PHE B  79      -2.597  45.474 -24.475  1.00 82.75      B    C  
ATOM   2654  CZ  PHE B  79      -2.882  46.006 -25.741  1.00 85.31      B    C  
ATOM   2655  N   ALA B  80       0.372  50.479 -20.738  1.00 91.80      B    N  
ATOM   2656  CA  ALA B  80       0.792  51.775 -20.205  1.00 90.96      B    C  
ATOM   2657  C   ALA B  80       2.259  52.092 -20.553  1.00 91.46      B    C  
ATOM   2658  O   ALA B  80       2.569  53.211 -20.976  1.00 89.67      B    O  
ATOM   2659  CB  ALA B  80       0.546  51.783 -18.687  1.00 90.25      B    C  
ATOM   2660  N   GLU B  81       3.149  51.109 -20.440  1.00 90.93      B    N  
ATOM   2661  CA  GLU B  81       4.558  51.250 -20.818  1.00 89.77      B    C  
ATOM   2662  C   GLU B  81       4.731  51.493 -22.322  1.00 90.30      B    C  
ATOM   2663  O   GLU B  81       5.432  52.424 -22.725  1.00 88.99      B    O  
ATOM   2664  CB  GLU B  81       5.337  49.986 -20.422  1.00 88.62      B    C  
ATOM   2665  CG  GLU B  81       5.552  49.883 -18.906  1.00 82.80      B    C  
ATOM   2666  CD  GLU B  81       6.237  48.574 -18.489  1.00 80.57      B    C  
ATOM   2667  OE1 GLU B  81       6.612  48.468 -17.304  1.00 71.55      B    O  
ATOM   2668  OE2 GLU B  81       6.377  47.663 -19.330  1.00 74.56      B    O1-
ATOM   2669  N   LEU B  82       4.025  50.705 -23.154  1.00 89.25      B    N  
ATOM   2670  CA  LEU B  82       4.042  50.893 -24.605  1.00 88.53      B    C  
ATOM   2671  C   LEU B  82       3.464  52.255 -24.995  1.00 89.32      B    C  
ATOM   2672  O   LEU B  82       4.005  52.917 -25.878  1.00 87.76      B    O  
ATOM   2673  CB  LEU B  82       3.289  49.728 -25.272  1.00 87.49      B    C  
ATOM   2674  CG  LEU B  82       3.370  49.760 -26.812  1.00 85.46      B    C  
ATOM   2675  CD1 LEU B  82       4.802  49.614 -27.328  1.00 78.65      B    C  
ATOM   2676  CD2 LEU B  82       2.545  48.628 -27.411  1.00 80.14      B    C  
ATOM   2677  N   GLY B  83       2.422  52.704 -24.309  1.00 90.89      B    N  
ATOM   2678  CA  GLY B  83       1.843  54.029 -24.481  1.00 89.74      B    C  
ATOM   2679  C   GLY B  83       2.844  55.144 -24.191  1.00 90.85      B    C  
ATOM   2680  O   GLY B  83       3.021  56.053 -25.009  1.00 88.90      B    O  
ATOM   2681  N   ALA B  84       3.569  55.041 -23.079  1.00 90.85      B    N  
ATOM   2682  CA  ALA B  84       4.601  56.010 -22.708  1.00 90.44      B    C  
ATOM   2683  C   ALA B  84       5.765  56.024 -23.721  1.00 91.10      B    C  
ATOM   2684  O   ALA B  84       6.175  57.092 -24.183  1.00 89.02      B    O  
ATOM   2685  CB  ALA B  84       5.081  55.693 -21.285  1.00 89.60      B    C  
ATOM   2686  N   LEU B  85       6.246  54.827 -24.125  1.00 90.23      B    N  
ATOM   2687  CA  LEU B  85       7.291  54.692 -25.143  1.00 88.85      B    C  
ATOM   2688  C   LEU B  85       6.843  55.258 -26.498  1.00 89.74      B    C  
ATOM   2689  O   LEU B  85       7.592  56.007 -27.125  1.00 88.71      B    O  
ATOM   2690  CB  LEU B  85       7.666  53.203 -25.280  1.00 87.76      B    C  
ATOM   2691  CG  LEU B  85       8.666  52.727 -24.207  1.00 78.36      B    C  
ATOM   2692  CD1 LEU B  85       8.646  51.208 -24.113  1.00 70.87      B    C  
ATOM   2693  CD2 LEU B  85      10.083  53.164 -24.547  1.00 71.50      B    C  
ATOM   2694  N   THR B  86       5.616  54.947 -26.913  1.00 89.50      B    N  
ATOM   2695  CA  THR B  86       5.046  55.420 -28.183  1.00 88.71      B    C  
ATOM   2696  C   THR B  86       4.868  56.932 -28.178  1.00 89.56      B    C  
ATOM   2697  O   THR B  86       5.203  57.587 -29.164  1.00 87.51      B    O  
ATOM   2698  CB  THR B  86       3.714  54.724 -28.480  1.00 88.07      B    C  
ATOM   2699  CG2 THR B  86       3.143  55.113 -29.842  1.00 75.48      B    C  
ATOM   2700  OG1 THR B  86       3.902  53.335 -28.525  1.00 74.15      B    O  
ATOM   2701  N   ALA B  87       4.427  57.514 -27.074  1.00 89.73      B    N  
ATOM   2702  CA  ALA B  87       4.308  58.962 -26.936  1.00 88.74      B    C  
ATOM   2703  C   ALA B  87       5.674  59.662 -27.086  1.00 89.78      B    C  
ATOM   2704  O   ALA B  87       5.800  60.593 -27.877  1.00 87.86      B    O  
ATOM   2705  CB  ALA B  87       3.648  59.276 -25.586  1.00 87.44      B    C  
ATOM   2706  N   VAL B  88       6.695  59.157 -26.390  1.00 89.64      B    N  
ATOM   2707  CA  VAL B  88       8.056  59.706 -26.491  1.00 88.81      B    C  
ATOM   2708  C   VAL B  88       8.613  59.546 -27.905  1.00 89.25      B    C  
ATOM   2709  O   VAL B  88       9.142  60.505 -28.478  1.00 88.63      B    O  
ATOM   2710  CB  VAL B  88       8.992  59.062 -25.454  1.00 88.59      B    C  
ATOM   2711  CG1 VAL B  88      10.446  59.501 -25.626  1.00 79.21      B    C  
ATOM   2712  CG2 VAL B  88       8.577  59.458 -24.032  1.00 80.33      B    C  
ATOM   2713  N   ALA B  89       8.461  58.364 -28.517  1.00 88.43      B    N  
ATOM   2714  CA  ALA B  89       8.941  58.084 -29.864  1.00 87.55      B    C  
ATOM   2715  C   ALA B  89       8.220  58.935 -30.927  1.00 88.22      B    C  
ATOM   2716  O   ALA B  89       8.861  59.442 -31.842  1.00 86.58      B    O  
ATOM   2717  CB  ALA B  89       8.787  56.588 -30.136  1.00 86.15      B    C  
ATOM   2718  N   THR B  90       6.917  59.139 -30.778  1.00 88.85      B    N  
ATOM   2719  CA  THR B  90       6.118  59.987 -31.675  1.00 87.51      B    C  
ATOM   2720  C   THR B  90       6.568  61.439 -31.611  1.00 88.52      B    C  
ATOM   2721  O   THR B  90       6.817  62.060 -32.644  1.00 87.09      B    O  
ATOM   2722  CB  THR B  90       4.620  59.880 -31.346  1.00 86.70      B    C  
ATOM   2723  CG2 THR B  90       3.750  60.659 -32.332  1.00 75.45      B    C  
ATOM   2724  OG1 THR B  90       4.210  58.548 -31.426  1.00 76.04      B    O  
ATOM   2725  N   VAL B  91       6.751  61.978 -30.409  1.00 88.08      B    N  
ATOM   2726  CA  VAL B  91       7.277  63.340 -30.229  1.00 86.79      B    C  
ATOM   2727  C   VAL B  91       8.670  63.466 -30.833  1.00 87.28      B    C  
ATOM   2728  O   VAL B  91       8.919  64.405 -31.594  1.00 86.76      B    O  
ATOM   2729  CB  VAL B  91       7.267  63.742 -28.743  1.00 86.37      B    C  
ATOM   2730  CG1 VAL B  91       7.971  65.077 -28.497  1.00 78.84      B    C  
ATOM   2731  CG2 VAL B  91       5.830  63.892 -28.228  1.00 80.16      B    C  
ATOM   2732  N   ALA B  92       9.562  62.505 -30.592  1.00 87.35      B    N  
ATOM   2733  CA  ALA B  92      10.909  62.510 -31.149  1.00 86.31      B    C  
ATOM   2734  C   ALA B  92      10.910  62.445 -32.686  1.00 86.96      B    C  
ATOM   2735  O   ALA B  92      11.609  63.218 -33.338  1.00 85.42      B    O  
ATOM   2736  CB  ALA B  92      11.698  61.351 -30.533  1.00 85.65      B    C  
ATOM   2737  N   ALA B  93      10.085  61.565 -33.279  1.00 87.22      B    N  
ATOM   2738  CA  ALA B  93       9.955  61.433 -34.729  1.00 85.64      B    C  
ATOM   2739  C   ALA B  93       9.395  62.700 -35.384  1.00 86.24      B    C  
ATOM   2740  O   ALA B  93       9.893  63.128 -36.425  1.00 83.20      B    O  
ATOM   2741  CB  ALA B  93       9.080  60.213 -35.027  1.00 84.45      B    C  
ATOM   2742  N   CYS B  94       8.409  63.335 -34.761  1.00 86.99      B    N  
ATOM   2743  CA  CYS B  94       7.835  64.574 -35.276  1.00 84.76      B    C  
ATOM   2744  C   CYS B  94       8.795  65.764 -35.137  1.00 85.94      B    C  
ATOM   2745  O   CYS B  94       8.897  66.578 -36.056  1.00 81.81      B    O  
ATOM   2746  CB  CYS B  94       6.486  64.823 -34.607  1.00 82.73      B    C  
ATOM   2747  SG  CYS B  94       5.266  63.541 -35.043  1.00 76.86      B    S  
ATOM   2748  N   VAL B  95       9.566  65.846 -34.054  1.00 86.75      B    N  
ATOM   2749  CA  VAL B  95      10.632  66.846 -33.922  1.00 85.95      B    C  
ATOM   2750  C   VAL B  95      11.712  66.630 -34.987  1.00 86.23      B    C  
ATOM   2751  O   VAL B  95      12.103  67.581 -35.661  1.00 85.43      B    O  
ATOM   2752  CB  VAL B  95      11.235  66.838 -32.506  1.00 85.43      B    C  
ATOM   2753  CG1 VAL B  95      12.490  67.704 -32.394  1.00 77.95      B    C  
ATOM   2754  CG2 VAL B  95      10.225  67.383 -31.492  1.00 79.00      B    C  
ATOM   2755  N   LEU B  96      12.139  65.380 -35.234  1.00 85.90      B    N  
ATOM   2756  CA  LEU B  96      13.089  65.042 -36.298  1.00 84.59      B    C  
ATOM   2757  C   LEU B  96      12.548  65.387 -37.692  1.00 85.23      B    C  
ATOM   2758  O   LEU B  96      13.303  65.872 -38.529  1.00 83.84      B    O  
ATOM   2759  CB  LEU B  96      13.456  63.549 -36.205  1.00 83.23      B    C  
ATOM   2760  CG  LEU B  96      14.611  63.271 -35.230  1.00 75.96      B    C  
ATOM   2761  CD1 LEU B  96      14.606  61.805 -34.802  1.00 69.30      B    C  
ATOM   2762  CD2 LEU B  96      15.963  63.565 -35.873  1.00 69.92      B    C  
ATOM   2763  N   ALA B  97      11.253  65.156 -37.952  1.00 86.06      B    N  
ATOM   2764  CA  ALA B  97      10.616  65.518 -39.209  1.00 84.09      B    C  
ATOM   2765  C   ALA B  97      10.662  67.029 -39.477  1.00 84.78      B    C  
ATOM   2766  O   ALA B  97      10.967  67.450 -40.590  1.00 81.57      B    O  
ATOM   2767  CB  ALA B  97       9.177  65.005 -39.208  1.00 82.00      B    C  
ATOM   2768  N   VAL B  98      10.422  67.818 -38.438  1.00 85.65      B    N  
ATOM   2769  CA  VAL B  98      10.534  69.275 -38.519  1.00 84.15      B    C  
ATOM   2770  C   VAL B  98      11.986  69.698 -38.763  1.00 84.03      B    C  
ATOM   2771  O   VAL B  98      12.251  70.505 -39.650  1.00 80.95      B    O  
ATOM   2772  CB  VAL B  98       9.966  69.955 -37.265  1.00 82.38      B    C  
ATOM   2773  CG1 VAL B  98      10.179  71.469 -37.269  1.00 73.66      B    C  
ATOM   2774  CG2 VAL B  98       8.453  69.717 -37.156  1.00 74.03      B    C  
ATOM   2775  N   VAL B  99      12.943  69.123 -38.033  1.00 84.20      B    N  
ATOM   2776  CA  VAL B  99      14.376  69.453 -38.181  1.00 83.44      B    C  
ATOM   2777  C   VAL B  99      14.926  69.016 -39.542  1.00 83.25      B    C  
ATOM   2778  O   VAL B  99      15.771  69.706 -40.117  1.00 79.07      B    O  
ATOM   2779  CB  VAL B  99      15.195  68.823 -37.029  1.00 81.75      B    C  
ATOM   2780  CG1 VAL B  99      16.698  69.023 -37.190  1.00 72.76      B    C  
ATOM   2781  CG2 VAL B  99      14.817  69.454 -35.683  1.00 72.91      B    C  
ATOM   2782  N   SER B 100      14.428  67.920 -40.108  1.00 82.12      B    N  
ATOM   2783  CA  SER B 100      14.840  67.396 -41.419  1.00 81.02      B    C  
ATOM   2784  C   SER B 100      14.091  68.015 -42.607  1.00 81.51      B    C  
ATOM   2785  O   SER B 100      14.129  67.469 -43.716  1.00 75.60      B    O  
ATOM   2786  CB  SER B 100      14.759  65.873 -41.432  1.00 77.77      B    C  
ATOM   2787  OG  SER B 100      13.433  65.418 -41.289  1.00 69.08      B    O  
ATOM   2788  N   PHE B 101      13.416  69.138 -42.436  1.00 81.00      B    N  
ATOM   2789  CA  PHE B 101      12.594  69.812 -43.452  1.00 80.07      B    C  
ATOM   2790  C   PHE B 101      11.549  68.892 -44.110  1.00 81.04      B    C  
ATOM   2791  O   PHE B 101      11.291  68.973 -45.310  1.00 72.92      B    O  
ATOM   2792  CB  PHE B 101      13.487  70.541 -44.463  1.00 76.21      B    C  
ATOM   2793  CG  PHE B 101      14.313  71.665 -43.876  1.00 71.64      B    C  
ATOM   2794  CD1 PHE B 101      13.755  72.951 -43.769  1.00 65.85      B    C  
ATOM   2795  CD2 PHE B 101      15.619  71.446 -43.444  1.00 63.18      B    C  
ATOM   2796  CE1 PHE B 101      14.495  74.004 -43.222  1.00 57.30      B    C  
ATOM   2797  CE2 PHE B 101      16.368  72.493 -42.890  1.00 56.33      B    C  
ATOM   2798  CZ  PHE B 101      15.807  73.772 -42.778  1.00 57.43      B    C  
ATOM   2799  N   GLY B 102      10.940  67.964 -43.333  1.00 73.97      B    N  
ATOM   2800  CA  GLY B 102       9.874  67.063 -43.780  1.00 72.62      B    C  
ATOM   2801  C   GLY B 102      10.339  65.746 -44.400  1.00 74.46      B    C  
ATOM   2802  O   GLY B 102       9.495  64.927 -44.746  1.00 66.95      B    O  
ATOM   2803  N   SER B 103      11.621  65.452 -44.501  1.00 74.21      B    N  
ATOM   2804  CA  SER B 103      12.111  64.175 -45.053  1.00 73.78      B    C  
ATOM   2805  C   SER B 103      11.688  62.947 -44.236  1.00 73.81      B    C  
ATOM   2806  O   SER B 103      11.495  61.869 -44.787  1.00 67.50      B    O  
ATOM   2807  CB  SER B 103      13.634  64.195 -45.183  1.00 70.77      B    C  
ATOM   2808  OG  SER B 103      14.271  64.250 -43.937  1.00 63.49      B    O  
ATOM   2809  N   LEU B 104      11.485  63.114 -42.933  1.00 77.15      B    N  
ATOM   2810  CA  LEU B 104      11.022  62.082 -41.996  1.00 77.00      B    C  
ATOM   2811  C   LEU B 104       9.535  62.249 -41.628  1.00 79.28      B    C  
ATOM   2812  O   LEU B 104       9.073  61.614 -40.678  1.00 73.90      B    O  
ATOM   2813  CB  LEU B 104      11.951  62.076 -40.769  1.00 72.55      B    C  
ATOM   2814  CG  LEU B 104      13.389  61.617 -41.067  1.00 67.32      B    C  
ATOM   2815  CD1 LEU B 104      14.287  61.895 -39.866  1.00 61.46      B    C  
ATOM   2816  CD2 LEU B 104      13.467  60.121 -41.379  1.00 62.66      B    C  
ATOM   2817  N   ALA B 105       8.769  63.042 -42.353  1.00 79.42      B    N  
ATOM   2818  CA  ALA B 105       7.364  63.296 -42.056  1.00 78.97      B    C  
ATOM   2819  C   ALA B 105       6.512  62.028 -42.092  1.00 80.81      B    C  
ATOM   2820  O   ALA B 105       5.663  61.831 -41.227  1.00 76.78      B    O  
ATOM   2821  CB  ALA B 105       6.826  64.336 -43.046  1.00 75.38      B    C  
ATOM   2822  N   THR B 106       6.787  61.103 -43.025  1.00 83.23      B    N  
ATOM   2823  CA  THR B 106       6.108  59.806 -43.120  1.00 83.68      B    C  
ATOM   2824  C   THR B 106       6.305  58.916 -41.891  1.00 85.44      B    C  
ATOM   2825  O   THR B 106       5.436  58.120 -41.578  1.00 81.17      B    O  
ATOM   2826  CB  THR B 106       6.582  59.011 -44.343  1.00 80.41      B    C  
ATOM   2827  CG2 THR B 106       5.784  59.365 -45.589  1.00 66.81      B    C  
ATOM   2828  OG1 THR B 106       7.935  59.272 -44.636  1.00 68.89      B    O  
ATOM   2829  N   ILE B 107       7.421  59.036 -41.201  1.00 83.71      B    N  
ATOM   2830  CA  ILE B 107       7.660  58.299 -39.956  1.00 83.76      B    C  
ATOM   2831  C   ILE B 107       6.824  58.914 -38.833  1.00 85.13      B    C  
ATOM   2832  O   ILE B 107       6.177  58.180 -38.101  1.00 83.00      B    O  
ATOM   2833  CB  ILE B 107       9.158  58.245 -39.601  1.00 82.10      B    C  
ATOM   2834  CG1 ILE B 107       9.955  57.562 -40.736  1.00 76.26      B    C  
ATOM   2835  CG2 ILE B 107       9.369  57.503 -38.269  1.00 73.30      B    C  
ATOM   2836  CD1 ILE B 107      11.467  57.499 -40.496  1.00 67.52      B    C  
ATOM   2837  N   CYS B 108       6.783  60.215 -38.725  1.00 85.84      B    N  
ATOM   2838  CA  CYS B 108       5.932  60.923 -37.757  1.00 84.66      B    C  
ATOM   2839  C   CYS B 108       4.454  60.569 -37.954  1.00 85.74      B    C  
ATOM   2840  O   CYS B 108       3.771  60.246 -36.992  1.00 81.97      B    O  
ATOM   2841  CB  CYS B 108       6.197  62.431 -37.879  1.00 82.21      B    C  
ATOM   2842  SG  CYS B 108       5.126  63.550 -36.923  1.00 73.46      B    S  
ATOM   2843  N   GLU B 109       3.962  60.542 -39.208  1.00 86.67      B    N  
ATOM   2844  CA  GLU B 109       2.569  60.223 -39.540  1.00 85.78      B    C  
ATOM   2845  C   GLU B 109       2.214  58.777 -39.155  1.00 87.00      B    C  
ATOM   2846  O   GLU B 109       1.222  58.552 -38.467  1.00 84.98      B    O  
ATOM   2847  CB  GLU B 109       2.368  60.506 -41.031  1.00 83.84      B    C  
ATOM   2848  CG  GLU B 109       0.906  60.713 -41.443  1.00 74.69      B    C  
ATOM   2849  CD  GLU B 109       0.791  61.197 -42.895  1.00 68.63      B    C  
ATOM   2850  OE1 GLU B 109      -0.203  61.889 -43.206  1.00 60.49      B    O  
ATOM   2851  OE2 GLU B 109       1.715  60.923 -43.688  1.00 61.17      B    O1-
ATOM   2852  N   LYS B 110       3.068  57.805 -39.464  1.00 86.46      B    N  
ATOM   2853  CA  LYS B 110       2.885  56.409 -39.049  1.00 85.75      B    C  
ATOM   2854  C   LYS B 110       2.936  56.219 -37.531  1.00 87.69      B    C  
ATOM   2855  O   LYS B 110       2.205  55.393 -37.006  1.00 85.81      B    O  
ATOM   2856  CB  LYS B 110       3.928  55.507 -39.710  1.00 84.46      B    C  
ATOM   2857  CG  LYS B 110       3.609  55.262 -41.182  1.00 81.02      B    C  
ATOM   2858  CD  LYS B 110       4.601  54.254 -41.755  1.00 74.62      B    C  
ATOM   2859  CE  LYS B 110       4.220  53.946 -43.200  1.00 68.38      B    C  
ATOM   2860  NZ  LYS B 110       4.984  52.796 -43.737  1.00 59.12      B    N1+
ATOM   2861  N   MET B 111       3.769  56.974 -36.846  1.00 85.63      B    N  
ATOM   2862  CA  MET B 111       3.828  56.941 -35.385  1.00 85.43      B    C  
ATOM   2863  C   MET B 111       2.565  57.533 -34.753  1.00 87.35      B    C  
ATOM   2864  O   MET B 111       2.110  57.023 -33.741  1.00 87.23      B    O  
ATOM   2865  CB  MET B 111       5.073  57.678 -34.885  1.00 84.94      B    C  
ATOM   2866  CG  MET B 111       6.373  56.891 -35.123  1.00 79.17      B    C  
ATOM   2867  SD  MET B 111       6.509  55.279 -34.305  1.00 73.29      B    S  
ATOM   2868  CE  MET B 111       6.357  55.739 -32.574  1.00 62.76      B    C  
ATOM   2869  N   ILE B 112       1.964  58.544 -35.355  1.00 88.39      B    N  
ATOM   2870  CA  ILE B 112       0.678  59.101 -34.917  1.00 86.92      B    C  
ATOM   2871  C   ILE B 112      -0.448  58.090 -35.134  1.00 87.60      B    C  
ATOM   2872  O   ILE B 112      -1.244  57.880 -34.222  1.00 86.15      B    O  
ATOM   2873  CB  ILE B 112       0.392  60.446 -35.617  1.00 86.16      B    C  
ATOM   2874  CG1 ILE B 112       1.392  61.523 -35.135  1.00 81.79      B    C  
ATOM   2875  CG2 ILE B 112      -1.051  60.920 -35.345  1.00 80.52      B    C  
ATOM   2876  CD1 ILE B 112       1.400  62.782 -36.003  1.00 73.77      B    C  
ATOM   2877  N   GLU B 113      -0.503  57.424 -36.293  1.00 88.89      B    N  
ATOM   2878  CA  GLU B 113      -1.474  56.351 -36.534  1.00 87.64      B    C  
ATOM   2879  C   GLU B 113      -1.318  55.191 -35.545  1.00 88.87      B    C  
ATOM   2880  O   GLU B 113      -2.310  54.679 -35.045  1.00 86.43      B    O  
ATOM   2881  CB  GLU B 113      -1.323  55.776 -37.945  1.00 85.62      B    C  
ATOM   2882  CG  GLU B 113      -1.893  56.652 -39.065  1.00 76.77      B    C  
ATOM   2883  CD  GLU B 113      -1.843  55.937 -40.429  1.00 73.31      B    C  
ATOM   2884  OE1 GLU B 113      -2.379  56.501 -41.402  1.00 64.86      B    O  
ATOM   2885  OE2 GLU B 113      -1.289  54.808 -40.491  1.00 67.43      B    O1-
ATOM   2886  N   PHE B 114      -0.081  54.793 -35.240  1.00 86.54      B    N  
ATOM   2887  CA  PHE B 114       0.197  53.744 -34.264  1.00 86.30      B    C  
ATOM   2888  C   PHE B 114      -0.245  54.146 -32.852  1.00 87.64      B    C  
ATOM   2889  O   PHE B 114      -0.857  53.353 -32.147  1.00 85.90      B    O  
ATOM   2890  CB  PHE B 114       1.692  53.415 -34.314  1.00 85.36      B    C  
ATOM   2891  CG  PHE B 114       2.077  52.243 -33.450  1.00 85.86      B    C  
ATOM   2892  CD1 PHE B 114       2.482  52.434 -32.118  1.00 80.64      B    C  
ATOM   2893  CD2 PHE B 114       2.018  50.932 -33.967  1.00 81.47      B    C  
ATOM   2894  CE1 PHE B 114       2.840  51.337 -31.319  1.00 81.22      B    C  
ATOM   2895  CE2 PHE B 114       2.375  49.836 -33.177  1.00 80.26      B    C  
ATOM   2896  CZ  PHE B 114       2.794  50.034 -31.850  1.00 82.42      B    C  
ATOM   2897  N   ALA B 115       0.010  55.380 -32.456  1.00 88.78      B    N  
ATOM   2898  CA  ALA B 115      -0.432  55.908 -31.172  1.00 86.83      B    C  
ATOM   2899  C   ALA B 115      -1.963  56.004 -31.089  1.00 87.67      B    C  
ATOM   2900  O   ALA B 115      -2.524  55.711 -30.033  1.00 86.86      B    O  
ATOM   2901  CB  ALA B 115       0.222  57.277 -30.948  1.00 86.54      B    C  
ATOM   2902  N   ALA B 116      -2.645  56.356 -32.177  1.00 89.54      B    N  
ATOM   2903  CA  ALA B 116      -4.101  56.396 -32.233  1.00 87.99      B    C  
ATOM   2904  C   ALA B 116      -4.715  55.000 -32.060  1.00 88.33      B    C  
ATOM   2905  O   ALA B 116      -5.604  54.834 -31.238  1.00 86.11      B    O  
ATOM   2906  CB  ALA B 116      -4.543  57.060 -33.543  1.00 87.02      B    C  
ATOM   2907  N   GLU B 117      -4.190  53.978 -32.754  1.00 87.42      B    N  
ATOM   2908  CA  GLU B 117      -4.631  52.578 -32.617  1.00 86.08      B    C  
ATOM   2909  C   GLU B 117      -4.415  52.045 -31.201  1.00 87.32      B    C  
ATOM   2910  O   GLU B 117      -5.284  51.399 -30.629  1.00 85.52      B    O  
ATOM   2911  CB  GLU B 117      -3.834  51.724 -33.608  1.00 84.43      B    C  
ATOM   2912  CG  GLU B 117      -4.478  50.350 -33.880  1.00 79.42      B    C  
ATOM   2913  CD  GLU B 117      -5.023  50.187 -35.310  1.00 75.73      B    C  
ATOM   2914  OE1 GLU B 117      -5.476  49.082 -35.665  1.00 66.94      B    O  
ATOM   2915  OE2 GLU B 117      -4.907  51.127 -36.139  1.00 68.08      B    O1-
ATOM   2916  N   LEU B 118      -3.277  52.340 -30.598  1.00 87.27      B    N  
ATOM   2917  CA  LEU B 118      -2.989  51.951 -29.218  1.00 86.56      B    C  
ATOM   2918  C   LEU B 118      -3.983  52.577 -28.227  1.00 87.33      B    C  
ATOM   2919  O   LEU B 118      -4.441  51.912 -27.306  1.00 87.10      B    O  
ATOM   2920  CB  LEU B 118      -1.549  52.381 -28.888  1.00 86.41      B    C  
ATOM   2921  CG  LEU B 118      -1.059  51.788 -27.550  1.00 84.53      B    C  
ATOM   2922  CD1 LEU B 118      -0.290  50.499 -27.778  1.00 77.10      B    C  
ATOM   2923  CD2 LEU B 118      -0.134  52.770 -26.845  1.00 78.78      B    C  
ATOM   2924  N   VAL B 119      -4.331  53.847 -28.417  1.00 89.71      B    N  
ATOM   2925  CA  VAL B 119      -5.309  54.540 -27.575  1.00 87.89      B    C  
ATOM   2926  C   VAL B 119      -6.704  53.957 -27.770  1.00 88.41      B    C  
ATOM   2927  O   VAL B 119      -7.420  53.811 -26.782  1.00 87.82      B    O  
ATOM   2928  CB  VAL B 119      -5.286  56.052 -27.834  1.00 87.57      B    C  
ATOM   2929  CG1 VAL B 119      -6.441  56.806 -27.170  1.00 81.22      B    C  
ATOM   2930  CG2 VAL B 119      -3.994  56.675 -27.288  1.00 82.69      B    C  
ATOM   2931  N   GLU B 120      -7.079  53.591 -28.994  1.00 88.21      B    N  
ATOM   2932  CA  GLU B 120      -8.367  52.959 -29.293  1.00 86.19      B    C  
ATOM   2933  C   GLU B 120      -8.512  51.620 -28.561  1.00 86.42      B    C  
ATOM   2934  O   GLU B 120      -9.450  51.463 -27.786  1.00 84.47      B    O  
ATOM   2935  CB  GLU B 120      -8.505  52.845 -30.824  1.00 84.46      B    C  
ATOM   2936  CG  GLU B 120      -9.913  52.436 -31.292  1.00 74.76      B    C  
ATOM   2937  CD  GLU B 120     -10.090  52.586 -32.821  1.00 70.78      B    C  
ATOM   2938  OE1 GLU B 120     -11.252  52.628 -33.279  1.00 61.22      B    O  
ATOM   2939  OE2 GLU B 120      -9.074  52.729 -33.545  1.00 61.58      B    O1-
ATOM   2940  N   ILE B 121      -7.522  50.739 -28.657  1.00 87.05      B    N  
ATOM   2941  CA  ILE B 121      -7.514  49.454 -27.946  1.00 85.83      B    C  
ATOM   2942  C   ILE B 121      -7.629  49.646 -26.421  1.00 86.89      B    C  
ATOM   2943  O   ILE B 121      -8.376  48.944 -25.750  1.00 85.20      B    O  
ATOM   2944  CB  ILE B 121      -6.242  48.649 -28.302  1.00 85.00      B    C  
ATOM   2945  CG1 ILE B 121      -6.245  48.245 -29.798  1.00 82.92      B    C  
ATOM   2946  CG2 ILE B 121      -6.097  47.388 -27.432  1.00 81.93      B    C  
ATOM   2947  CD1 ILE B 121      -4.880  47.754 -30.308  1.00 77.98      B    C  
ATOM   2948  N   VAL B 122      -6.895  50.581 -25.849  1.00 87.91      B    N  
ATOM   2949  CA  VAL B 122      -6.948  50.856 -24.401  1.00 86.46      B    C  
ATOM   2950  C   VAL B 122      -8.310  51.423 -23.987  1.00 86.54      B    C  
ATOM   2951  O   VAL B 122      -8.779  51.116 -22.892  1.00 86.14      B    O  
ATOM   2952  CB  VAL B 122      -5.806  51.797 -23.980  1.00 86.81      B    C  
ATOM   2953  CG1 VAL B 122      -5.917  52.295 -22.539  1.00 80.72      B    C  
ATOM   2954  CG2 VAL B 122      -4.452  51.072 -24.085  1.00 82.67      B    C  
ATOM   2955  N   LEU B 123      -8.953  52.255 -24.816  1.00 88.59      B    N  
ATOM   2956  CA  LEU B 123     -10.276  52.809 -24.531  1.00 86.57      B    C  
ATOM   2957  C   LEU B 123     -11.371  51.735 -24.596  1.00 86.64      B    C  
ATOM   2958  O   LEU B 123     -12.242  51.750 -23.730  1.00 85.40      B    O  
ATOM   2959  CB  LEU B 123     -10.585  53.955 -25.503  1.00 86.67      B    C  
ATOM   2960  CG  LEU B 123      -9.857  55.272 -25.171  1.00 81.89      B    C  
ATOM   2961  CD1 LEU B 123     -10.051  56.265 -26.323  1.00 76.20      B    C  
ATOM   2962  CD2 LEU B 123     -10.381  55.935 -23.902  1.00 76.77      B    C  
ATOM   2963  N   ASP B 124     -11.283  50.809 -25.551  1.00 85.61      B    N  
ATOM   2964  CA  ASP B 124     -12.228  49.697 -25.669  1.00 83.22      B    C  
ATOM   2965  C   ASP B 124     -12.144  48.759 -24.457  1.00 83.62      B    C  
ATOM   2966  O   ASP B 124     -13.179  48.368 -23.903  1.00 79.36      B    O  
ATOM   2967  CB  ASP B 124     -11.976  48.947 -26.989  1.00 80.67      B    C  
ATOM   2968  CG  ASP B 124     -12.413  49.727 -28.246  1.00 74.79      B    C  
ATOM   2969  OD1 ASP B 124     -13.198  50.692 -28.098  1.00 68.44      B    O  
ATOM   2970  OD2 ASP B 124     -11.996  49.308 -29.341  1.00 68.41      B    O1-
ATOM   2971  N   GLU B 125     -10.951  48.484 -23.956  1.00 86.52      B    N  
ATOM   2972  CA  GLU B 125     -10.751  47.646 -22.766  1.00 85.88      B    C  
ATOM   2973  C   GLU B 125     -10.962  48.404 -21.429  1.00 86.03      B    C  
ATOM   2974  O   GLU B 125     -10.974  47.805 -20.355  1.00 83.08      B    O  
ATOM   2975  CB  GLU B 125      -9.358  47.013 -22.839  1.00 84.29      B    C  
ATOM   2976  CG  GLU B 125      -9.142  45.833 -21.877  1.00 80.75      B    C  
ATOM   2977  CD  GLU B 125      -9.939  44.552 -22.212  1.00 81.65      B    C  
ATOM   2978  OE1 GLU B 125     -10.004  43.656 -21.342  1.00 72.43      B    O  
ATOM   2979  OE2 GLU B 125     -10.439  44.412 -23.339  1.00 74.65      B    O1-
ATOM   2980  N   ALA B 126     -11.105  49.713 -21.431  1.00 86.86      B    N  
ATOM   2981  CA  ALA B 126     -11.145  50.500 -20.196  1.00 85.54      B    C  
ATOM   2982  C   ALA B 126     -12.334  50.141 -19.295  1.00 86.06      B    C  
ATOM   2983  O   ALA B 126     -12.203  50.148 -18.065  1.00 83.69      B    O  
ATOM   2984  CB  ALA B 126     -11.163  51.991 -20.547  1.00 84.42      B    C  
ATOM   2985  N   GLN B 127     -13.487  49.824 -19.890  1.00 85.73      B    N  
ATOM   2986  CA  GLN B 127     -14.675  49.422 -19.144  1.00 84.15      B    C  
ATOM   2987  C   GLN B 127     -14.501  48.034 -18.524  1.00 84.82      B    C  
ATOM   2988  O   GLN B 127     -14.800  47.851 -17.337  1.00 80.43      B    O  
ATOM   2989  CB  GLN B 127     -15.898  49.500 -20.066  1.00 81.45      B    C  
ATOM   2990  CG  GLN B 127     -17.190  49.178 -19.297  1.00 71.69      B    C  
ATOM   2991  CD  GLN B 127     -18.463  49.403 -20.126  1.00 66.56      B    C  
ATOM   2992  NE2 GLN B 127     -19.586  48.954 -19.634  1.00 55.37      B    N  
ATOM   2993  OE1 GLN B 127     -18.480  50.005 -21.182  1.00 59.03      B    O  
ATOM   2994  N   ASP B 128     -13.942  47.098 -19.271  1.00 85.16      B    N  
ATOM   2995  CA  ASP B 128     -13.672  45.737 -18.808  1.00 83.76      B    C  
ATOM   2996  C   ASP B 128     -12.594  45.723 -17.724  1.00 84.61      B    C  
ATOM   2997  O   ASP B 128     -12.761  45.080 -16.690  1.00 79.81      B    O  
ATOM   2998  CB  ASP B 128     -13.265  44.868 -20.006  1.00 80.21      B    C  
ATOM   2999  CG  ASP B 128     -14.412  44.659 -20.994  1.00 77.59      B    C  
ATOM   3000  OD1 ASP B 128     -15.581  44.775 -20.580  1.00 70.21      B    O  
ATOM   3001  OD2 ASP B 128     -14.119  44.351 -22.172  1.00 71.92      B    O1-
ATOM   3002  N   GLY B 129     -11.554  46.510 -17.854  1.00 85.92      B    N  
ATOM   3003  CA  GLY B 129     -10.551  46.697 -16.816  1.00 84.55      B    C  
ATOM   3004  C   GLY B 129     -11.117  47.291 -15.521  1.00 85.71      B    C  
ATOM   3005  O   GLY B 129     -10.695  46.928 -14.425  1.00 82.77      B    O  
ATOM   3006  N   GLY B 130     -12.107  48.169 -15.642  1.00 86.53      B    N  
ATOM   3007  CA  GLY B 130     -12.870  48.678 -14.504  1.00 85.37      B    C  
ATOM   3008  C   GLY B 130     -13.659  47.573 -13.805  1.00 86.94      B    C  
ATOM   3009  O   GLY B 130     -13.566  47.439 -12.585  1.00 84.46      B    O  
ATOM   3010  N   THR B 131     -14.360  46.749 -14.575  1.00 87.29      B    N  
ATOM   3011  CA  THR B 131     -15.159  45.618 -14.071  1.00 86.45      B    C  
ATOM   3012  C   THR B 131     -14.277  44.558 -13.407  1.00 87.83      B    C  
ATOM   3013  O   THR B 131     -14.584  44.105 -12.308  1.00 85.63      B    O  
ATOM   3014  CB  THR B 131     -15.981  44.995 -15.207  1.00 84.34      B    C  
ATOM   3015  CG2 THR B 131     -16.980  43.954 -14.711  1.00 73.50      B    C  
ATOM   3016  OG1 THR B 131     -16.735  46.003 -15.845  1.00 74.12      B    O  
ATOM   3017  N   PHE B 132     -13.135  44.239 -14.006  1.00 87.85      B    N  
ATOM   3018  CA  PHE B 132     -12.143  43.328 -13.429  1.00 87.24      B    C  
ATOM   3019  C   PHE B 132     -11.674  43.814 -12.049  1.00 87.76      B    C  
ATOM   3020  O   PHE B 132     -11.673  43.050 -11.087  1.00 85.65      B    O  
ATOM   3021  CB  PHE B 132     -10.944  43.220 -14.377  1.00 86.63      B    C  
ATOM   3022  CG  PHE B 132      -9.843  42.321 -13.864  1.00 88.45      B    C  
ATOM   3023  CD1 PHE B 132      -8.731  42.862 -13.205  1.00 85.96      B    C  
ATOM   3024  CD2 PHE B 132      -9.936  40.928 -14.030  1.00 86.15      B    C  
ATOM   3025  CE1 PHE B 132      -7.706  42.021 -12.732  1.00 85.67      B    C  
ATOM   3026  CE2 PHE B 132      -8.927  40.082 -13.561  1.00 85.80      B    C  
ATOM   3027  CZ  PHE B 132      -7.807  40.632 -12.915  1.00 86.86      B    C  
ATOM   3028  N   LYS B 133     -11.325  45.069 -11.943  1.00 88.34      B    N  
ATOM   3029  CA  LYS B 133     -10.803  45.628 -10.697  1.00 86.59      B    C  
ATOM   3030  C   LYS B 133     -11.871  45.772  -9.608  1.00 86.32      B    C  
ATOM   3031  O   LYS B 133     -11.532  45.686  -8.430  1.00 82.73      B    O  
ATOM   3032  CB  LYS B 133     -10.122  46.960 -11.006  1.00 84.61      B    C  
ATOM   3033  CG  LYS B 133      -9.352  47.495  -9.797  1.00 75.55      B    C  
ATOM   3034  CD  LYS B 133      -8.604  48.779 -10.169  1.00 71.17      B    C  
ATOM   3035  CE  LYS B 133      -7.840  49.265  -8.939  1.00 61.26      B    C  
ATOM   3036  NZ  LYS B 133      -7.068  50.493  -9.231  1.00 52.54      B    N1+
ATOM   3037  N   SER B 134     -13.123  46.026  -9.973  1.00 86.29      B    N  
ATOM   3038  CA  SER B 134     -14.192  46.304  -9.018  1.00 84.53      B    C  
ATOM   3039  C   SER B 134     -14.914  45.059  -8.515  1.00 84.84      B    C  
ATOM   3040  O   SER B 134     -15.361  45.064  -7.374  1.00 78.65      B    O  
ATOM   3041  CB  SER B 134     -15.216  47.274  -9.618  1.00 82.99      B    C  
ATOM   3042  OG  SER B 134     -15.839  46.727 -10.766  1.00 74.33      B    O  
ATOM   3043  N   SER B 135     -15.048  44.020  -9.334  1.00 87.11      B    N  
ATOM   3044  CA  SER B 135     -15.859  42.848  -9.004  1.00 86.58      B    C  
ATOM   3045  C   SER B 135     -15.164  41.526  -9.303  1.00 87.73      B    C  
ATOM   3046  O   SER B 135     -15.026  40.694  -8.409  1.00 82.09      B    O  
ATOM   3047  CB  SER B 135     -17.217  42.920  -9.716  1.00 83.04      B    C  
ATOM   3048  OG  SER B 135     -17.049  42.999 -11.116  1.00 71.51      B    O  
ATOM   3049  N   LEU B 136     -14.669  41.306 -10.516  1.00 87.27      B    N  
ATOM   3050  CA  LEU B 136     -14.225  39.985 -10.953  1.00 87.19      B    C  
ATOM   3051  C   LEU B 136     -12.942  39.517 -10.267  1.00 88.52      B    C  
ATOM   3052  O   LEU B 136     -12.835  38.356  -9.887  1.00 84.91      B    O  
ATOM   3053  CB  LEU B 136     -14.059  39.981 -12.481  1.00 84.99      B    C  
ATOM   3054  CG  LEU B 136     -15.380  40.221 -13.243  1.00 82.89      B    C  
ATOM   3055  CD1 LEU B 136     -15.090  40.540 -14.695  1.00 77.29      B    C  
ATOM   3056  CD2 LEU B 136     -16.291  39.001 -13.199  1.00 77.47      B    C  
ATOM   3057  N   ASN B 137     -11.980  40.387 -10.060  1.00 87.95      B    N  
ATOM   3058  CA  ASN B 137     -10.702  39.988  -9.468  1.00 86.87      B    C  
ATOM   3059  C   ASN B 137     -10.837  39.567  -7.999  1.00 87.21      B    C  
ATOM   3060  O   ASN B 137     -10.265  38.566  -7.579  1.00 82.46      B    O  
ATOM   3061  CB  ASN B 137      -9.704  41.144  -9.627  1.00 84.74      B    C  
ATOM   3062  CG  ASN B 137      -8.271  40.732  -9.364  1.00 83.74      B    C  
ATOM   3063  ND2 ASN B 137      -7.440  41.663  -8.938  1.00 79.15      B    N  
ATOM   3064  OD1 ASN B 137      -7.850  39.616  -9.568  1.00 76.87      B    O  
ATOM   3065  N   GLY B 138     -11.585  40.331  -7.216  1.00 88.28      B    N  
ATOM   3066  CA  GLY B 138     -11.805  40.063  -5.795  1.00 86.82      B    C  
ATOM   3067  C   GLY B 138     -13.029  39.190  -5.490  1.00 88.09      B    C  
ATOM   3068  O   GLY B 138     -13.129  38.694  -4.371  1.00 80.03      B    O  
ATOM   3069  N   GLY B 139     -13.940  39.025  -6.437  1.00 88.22      B    N  
ATOM   3070  CA  GLY B 139     -15.092  38.138  -6.389  1.00 88.49      B    C  
ATOM   3071  C   GLY B 139     -14.822  36.869  -7.194  1.00 90.67      B    C  
ATOM   3072  O   GLY B 139     -14.047  36.028  -6.755  1.00 85.95      B    O  
ATOM   3073  N   TYR B 140     -15.354  36.775  -8.404  1.00 89.88      B    N  
ATOM   3074  CA  TYR B 140     -15.364  35.589  -9.269  1.00 90.16      B    C  
ATOM   3075  C   TYR B 140     -14.055  34.770  -9.283  1.00 91.64      B    C  
ATOM   3076  O   TYR B 140     -14.060  33.579  -8.998  1.00 89.28      B    O  
ATOM   3077  CB  TYR B 140     -15.709  36.058 -10.687  1.00 88.40      B    C  
ATOM   3078  CG  TYR B 140     -15.870  34.937 -11.685  1.00 88.83      B    C  
ATOM   3079  CD1 TYR B 140     -14.761  34.458 -12.402  1.00 85.27      B    C  
ATOM   3080  CD2 TYR B 140     -17.141  34.366 -11.906  1.00 85.36      B    C  
ATOM   3081  CE1 TYR B 140     -14.909  33.412 -13.328  1.00 83.96      B    C  
ATOM   3082  CE2 TYR B 140     -17.302  33.326 -12.826  1.00 83.93      B    C  
ATOM   3083  CZ  TYR B 140     -16.177  32.848 -13.539  1.00 84.56      B    C  
ATOM   3084  OH  TYR B 140     -16.329  31.829 -14.446  1.00 83.38      B    O  
ATOM   3085  N   PHE B 141     -12.921  35.390  -9.588  1.00 91.18      B    N  
ATOM   3086  CA  PHE B 141     -11.651  34.654  -9.661  1.00 92.05      B    C  
ATOM   3087  C   PHE B 141     -11.096  34.269  -8.290  1.00 92.85      B    C  
ATOM   3088  O   PHE B 141     -10.398  33.264  -8.173  1.00 90.53      B    O  
ATOM   3089  CB  PHE B 141     -10.610  35.481 -10.425  1.00 91.07      B    C  
ATOM   3090  CG  PHE B 141     -10.961  35.736 -11.866  1.00 92.13      B    C  
ATOM   3091  CD1 PHE B 141     -11.117  34.652 -12.760  1.00 88.21      B    C  
ATOM   3092  CD2 PHE B 141     -11.133  37.046 -12.339  1.00 88.35      B    C  
ATOM   3093  CE1 PHE B 141     -11.455  34.885 -14.103  1.00 86.79      B    C  
ATOM   3094  CE2 PHE B 141     -11.469  37.280 -13.679  1.00 87.22      B    C  
ATOM   3095  CZ  PHE B 141     -11.636  36.200 -14.553  1.00 88.73      B    C  
ATOM   3096  N   LYS B 142     -11.393  35.049  -7.259  1.00 92.40      B    N  
ATOM   3097  CA  LYS B 142     -11.029  34.699  -5.884  1.00 92.91      B    C  
ATOM   3098  C   LYS B 142     -11.863  33.521  -5.399  1.00 93.41      B    C  
ATOM   3099  O   LYS B 142     -11.306  32.617  -4.785  1.00 91.25      B    O  
ATOM   3100  CB  LYS B 142     -11.158  35.925  -4.977  1.00 91.71      B    C  
ATOM   3101  CG  LYS B 142     -10.700  35.622  -3.551  1.00 90.08      B    C  
ATOM   3102  CD  LYS B 142     -10.882  36.839  -2.635  1.00 86.99      B    C  
ATOM   3103  CE  LYS B 142     -10.529  36.440  -1.207  1.00 82.26      B    C  
ATOM   3104  NZ  LYS B 142     -10.864  37.493  -0.237  1.00 74.82      B    N1+
ATOM   3105  N   ASP B 143     -13.160  33.497  -5.721  1.00 93.00      B    N  
ATOM   3106  CA  ASP B 143     -14.068  32.412  -5.347  1.00 93.09      B    C  
ATOM   3107  C   ASP B 143     -13.646  31.092  -5.990  1.00 93.77      B    C  
ATOM   3108  O   ASP B 143     -13.611  30.070  -5.311  1.00 90.60      B    O  
ATOM   3109  CB  ASP B 143     -15.512  32.780  -5.727  1.00 90.96      B    C  
ATOM   3110  CG  ASP B 143     -16.055  33.990  -4.960  1.00 86.55      B    C  
ATOM   3111  OD1 ASP B 143     -15.466  34.356  -3.916  1.00 78.37      B    O  
ATOM   3112  OD2 ASP B 143     -17.041  34.578  -5.463  1.00 80.05      B    O1-
ATOM   3113  N   ASP B 144     -13.181  31.114  -7.242  1.00 94.19      B    N  
ATOM   3114  CA  ASP B 144     -12.599  29.926  -7.881  1.00 94.15      B    C  
ATOM   3115  C   ASP B 144     -11.362  29.399  -7.143  1.00 95.08      B    C  
ATOM   3116  O   ASP B 144     -11.190  28.191  -6.967  1.00 92.83      B    O  
ATOM   3117  CB  ASP B 144     -12.222  30.245  -9.343  1.00 92.27      B    C  
ATOM   3118  CG  ASP B 144     -13.404  30.211 -10.318  1.00 89.71      B    C  
ATOM   3119  OD1 ASP B 144     -14.548  29.973  -9.909  1.00 83.49      B    O  
ATOM   3120  OD2 ASP B 144     -13.148  30.349 -11.542  1.00 84.04      B    O1-
ATOM   3121  N   VAL B 145     -10.503  30.290  -6.667  1.00 94.48      B    N  
ATOM   3122  CA  VAL B 145      -9.325  29.898  -5.885  1.00 94.88      B    C  
ATOM   3123  C   VAL B 145      -9.731  29.361  -4.506  1.00 95.00      B    C  
ATOM   3124  O   VAL B 145      -9.139  28.382  -4.048  1.00 93.55      B    O  
ATOM   3125  CB  VAL B 145      -8.319  31.058  -5.776  1.00 94.12      B    C  
ATOM   3126  CG1 VAL B 145      -7.139  30.737  -4.849  1.00 89.88      B    C  
ATOM   3127  CG2 VAL B 145      -7.719  31.374  -7.146  1.00 89.68      B    C  
ATOM   3128  N   ILE B 146     -10.747  29.946  -3.870  1.00 94.89      B    N  
ATOM   3129  CA  ILE B 146     -11.303  29.469  -2.602  1.00 94.79      B    C  
ATOM   3130  C   ILE B 146     -11.921  28.079  -2.782  1.00 94.84      B    C  
ATOM   3131  O   ILE B 146     -11.631  27.182  -1.996  1.00 93.37      B    O  
ATOM   3132  CB  ILE B 146     -12.329  30.477  -2.032  1.00 94.18      B    C  
ATOM   3133  CG1 ILE B 146     -11.621  31.772  -1.576  1.00 90.95      B    C  
ATOM   3134  CG2 ILE B 146     -13.108  29.873  -0.841  1.00 90.20      B    C  
ATOM   3135  CD1 ILE B 146     -12.582  32.944  -1.319  1.00 84.77      B    C  
ATOM   3136  N   ALA B 147     -12.695  27.860  -3.845  1.00 95.17      B    N  
ATOM   3137  CA  ALA B 147     -13.284  26.569  -4.156  1.00 94.79      B    C  
ATOM   3138  C   ALA B 147     -12.223  25.470  -4.323  1.00 95.36      B    C  
ATOM   3139  O   ALA B 147     -12.335  24.380  -3.743  1.00 93.96      B    O  
ATOM   3140  CB  ALA B 147     -14.118  26.727  -5.436  1.00 93.76      B    C  
ATOM   3141  N   LEU B 148     -11.150  25.758  -5.048  1.00 94.77      B    N  
ATOM   3142  CA  LEU B 148     -10.025  24.831  -5.205  1.00 94.71      B    C  
ATOM   3143  C   LEU B 148      -9.315  24.558  -3.876  1.00 94.93      B    C  
ATOM   3144  O   LEU B 148      -8.899  23.426  -3.633  1.00 93.67      B    O  
ATOM   3145  CB  LEU B 148      -9.036  25.404  -6.235  1.00 94.16      B    C  
ATOM   3146  CG  LEU B 148      -9.569  25.431  -7.685  1.00 93.79      B    C  
ATOM   3147  CD1 LEU B 148      -8.626  26.268  -8.550  1.00 90.06      B    C  
ATOM   3148  CD2 LEU B 148      -9.658  24.026  -8.279  1.00 89.74      B    C  
ATOM   3149  N   ASP B 149      -9.182  25.560  -3.009  1.00 95.28      B    N  
ATOM   3150  CA  ASP B 149      -8.556  25.391  -1.696  1.00 95.09      B    C  
ATOM   3151  C   ASP B 149      -9.426  24.570  -0.744  1.00 95.38      B    C  
ATOM   3152  O   ASP B 149      -8.908  23.684  -0.060  1.00 94.10      B    O  
ATOM   3153  CB  ASP B 149      -8.227  26.756  -1.096  1.00 94.12      B    C  
ATOM   3154  CG  ASP B 149      -7.262  26.601   0.069  1.00 92.88      B    C  
ATOM   3155  OD1 ASP B 149      -6.064  26.293  -0.168  1.00 85.71      B    O  
ATOM   3156  OD2 ASP B 149      -7.656  26.840   1.230  1.00 86.21      B    O1-
ATOM   3157  N   ASN B 150     -10.736  24.781  -0.761  1.00 95.15      B    N  
ATOM   3158  CA  ASN B 150     -11.702  23.993   0.001  1.00 94.85      B    C  
ATOM   3159  C   ASN B 150     -11.661  22.517  -0.414  1.00 95.24      B    C  
ATOM   3160  O   ASN B 150     -11.615  21.644   0.443  1.00 93.68      B    O  
ATOM   3161  CB  ASN B 150     -13.106  24.579  -0.199  1.00 94.00      B    C  
ATOM   3162  CG  ASN B 150     -13.319  25.909   0.504  1.00 91.93      B    C  
ATOM   3163  ND2 ASN B 150     -14.403  26.597   0.177  1.00 83.02      B    N  
ATOM   3164  OD1 ASN B 150     -12.564  26.334   1.364  1.00 83.39      B    O  
ATOM   3165  N   TYR B 151     -11.567  22.244  -1.715  1.00 95.11      B    N  
ATOM   3166  CA  TYR B 151     -11.388  20.878  -2.208  1.00 95.25      B    C  
ATOM   3167  C   TYR B 151     -10.073  20.253  -1.727  1.00 95.59      B    C  
ATOM   3168  O   TYR B 151     -10.070  19.122  -1.245  1.00 94.54      B    O  
ATOM   3169  CB  TYR B 151     -11.458  20.867  -3.735  1.00 94.90      B    C  
ATOM   3170  CG  TYR B 151     -11.208  19.489  -4.309  1.00 95.17      B    C  
ATOM   3171  CD1 TYR B 151      -9.924  19.127  -4.796  1.00 92.99      B    C  
ATOM   3172  CD2 TYR B 151     -12.241  18.531  -4.324  1.00 93.22      B    C  
ATOM   3173  CE1 TYR B 151      -9.693  17.842  -5.305  1.00 92.24      B    C  
ATOM   3174  CE2 TYR B 151     -12.022  17.243  -4.833  1.00 92.25      B    C  
ATOM   3175  CZ  TYR B 151     -10.749  16.910  -5.323  1.00 92.82      B    C  
ATOM   3176  OH  TYR B 151     -10.529  15.643  -5.834  1.00 91.51      B    O  
ATOM   3177  N   GLN B 152      -8.963  20.965  -1.804  1.00 95.16      B    N  
ATOM   3178  CA  GLN B 152      -7.669  20.466  -1.326  1.00 94.96      B    C  
ATOM   3179  C   GLN B 152      -7.692  20.159   0.168  1.00 95.00      B    C  
ATOM   3180  O   GLN B 152      -7.204  19.114   0.589  1.00 93.51      B    O  
ATOM   3181  CB  GLN B 152      -6.579  21.495  -1.629  1.00 94.13      B    C  
ATOM   3182  CG  GLN B 152      -6.213  21.533  -3.118  1.00 93.41      B    C  
ATOM   3183  CD  GLN B 152      -5.201  22.628  -3.438  1.00 93.75      B    C  
ATOM   3184  NE2 GLN B 152      -4.221  22.336  -4.254  1.00 82.15      B    N  
ATOM   3185  OE1 GLN B 152      -5.268  23.761  -2.989  1.00 84.54      B    O  
ATOM   3186  N   LYS B 153      -8.308  21.039   0.964  1.00 95.41      B    N  
ATOM   3187  CA  LYS B 153      -8.466  20.853   2.404  1.00 94.90      B    C  
ATOM   3188  C   LYS B 153      -9.342  19.641   2.708  1.00 94.74      B    C  
ATOM   3189  O   LYS B 153      -8.928  18.778   3.475  1.00 92.98      B    O  
ATOM   3190  CB  LYS B 153      -9.033  22.143   3.007  1.00 93.95      B    C  
ATOM   3191  CG  LYS B 153      -9.081  22.042   4.532  1.00 87.42      B    C  
ATOM   3192  CD  LYS B 153      -9.676  23.302   5.149  1.00 83.40      B    C  
ATOM   3193  CE  LYS B 153      -9.792  23.030   6.642  1.00 72.45      B    C  
ATOM   3194  NZ  LYS B 153     -10.576  24.062   7.339  1.00 64.82      B    N1+
ATOM   3195  N   TYR B 154     -10.502  19.537   2.062  1.00 94.90      B    N  
ATOM   3196  CA  TYR B 154     -11.405  18.398   2.213  1.00 94.76      B    C  
ATOM   3197  C   TYR B 154     -10.710  17.066   1.901  1.00 94.91      B    C  
ATOM   3198  O   TYR B 154     -10.765  16.139   2.697  1.00 93.58      B    O  
ATOM   3199  CB  TYR B 154     -12.620  18.610   1.306  1.00 94.43      B    C  
ATOM   3200  CG  TYR B 154     -13.572  17.436   1.313  1.00 95.01      B    C  
ATOM   3201  CD1 TYR B 154     -13.569  16.496   0.256  1.00 92.67      B    C  
ATOM   3202  CD2 TYR B 154     -14.462  17.256   2.393  1.00 93.06      B    C  
ATOM   3203  CE1 TYR B 154     -14.454  15.407   0.271  1.00 92.15      B    C  
ATOM   3204  CE2 TYR B 154     -15.350  16.175   2.415  1.00 92.18      B    C  
ATOM   3205  CZ  TYR B 154     -15.339  15.257   1.352  1.00 92.80      B    C  
ATOM   3206  OH  TYR B 154     -16.221  14.193   1.368  1.00 91.72      B    O  
ATOM   3207  N   MET B 155      -9.986  16.983   0.788  1.00 95.10      B    N  
ATOM   3208  CA  MET B 155      -9.265  15.771   0.414  1.00 94.83      B    C  
ATOM   3209  C   MET B 155      -8.118  15.447   1.384  1.00 94.93      B    C  
ATOM   3210  O   MET B 155      -7.896  14.276   1.679  1.00 93.89      B    O  
ATOM   3211  CB  MET B 155      -8.748  15.883  -1.022  1.00 94.26      B    C  
ATOM   3212  CG  MET B 155      -9.885  15.858  -2.059  1.00 90.98      B    C  
ATOM   3213  SD  MET B 155     -10.948  14.378  -2.042  1.00 87.69      B    S  
ATOM   3214  CE  MET B 155      -9.783  13.124  -2.609  1.00 78.90      B    C  
ATOM   3215  N   ALA B 156      -7.415  16.443   1.900  1.00 94.92      B    N  
ATOM   3216  CA  ALA B 156      -6.349  16.244   2.870  1.00 94.63      B    C  
ATOM   3217  C   ALA B 156      -6.881  15.688   4.203  1.00 94.53      B    C  
ATOM   3218  O   ALA B 156      -6.277  14.775   4.761  1.00 92.42      B    O  
ATOM   3219  CB  ALA B 156      -5.611  17.570   3.072  1.00 94.07      B    C  
ATOM   3220  N   GLU B 157      -8.026  16.178   4.672  1.00 94.22      B    N  
ATOM   3221  CA  GLU B 157      -8.659  15.721   5.916  1.00 93.55      B    C  
ATOM   3222  C   GLU B 157      -9.348  14.357   5.757  1.00 93.84      B    C  
ATOM   3223  O   GLU B 157      -9.264  13.504   6.636  1.00 91.95      B    O  
ATOM   3224  CB  GLU B 157      -9.657  16.788   6.396  1.00 92.32      B    C  
ATOM   3225  CG  GLU B 157      -8.979  18.078   6.899  1.00 85.03      B    C  
ATOM   3226  CD  GLU B 157      -9.962  19.208   7.259  1.00 80.95      B    C  
ATOM   3227  OE1 GLU B 157      -9.478  20.318   7.617  1.00 73.75      B    O  
ATOM   3228  OE2 GLU B 157     -11.193  19.013   7.162  1.00 74.10      B    O1-
ATOM   3229  N   LEU B 158     -10.003  14.124   4.614  1.00 94.50      B    N  
ATOM   3230  CA  LEU B 158     -10.752  12.890   4.359  1.00 94.44      B    C  
ATOM   3231  C   LEU B 158      -9.853  11.688   4.045  1.00 94.91      B    C  
ATOM   3232  O   LEU B 158     -10.152  10.567   4.452  1.00 93.47      B    O  
ATOM   3233  CB  LEU B 158     -11.733  13.150   3.209  1.00 93.33      B    C  
ATOM   3234  CG  LEU B 158     -12.588  11.922   2.814  1.00 90.99      B    C  
ATOM   3235  CD1 LEU B 158     -13.511  11.480   3.948  1.00 85.52      B    C  
ATOM   3236  CD2 LEU B 158     -13.436  12.261   1.595  1.00 85.72      B    C  
ATOM   3237  N   THR B 159      -8.770  11.893   3.304  1.00 94.99      B    N  
ATOM   3238  CA  THR B 159      -7.974  10.802   2.739  1.00 95.18      B    C  
ATOM   3239  C   THR B 159      -7.425   9.814   3.772  1.00 95.38      B    C  
ATOM   3240  O   THR B 159      -7.481   8.617   3.487  1.00 93.89      B    O  
ATOM   3241  CB  THR B 159      -6.838  11.316   1.844  1.00 94.49      B    C  
ATOM   3242  CG2 THR B 159      -5.953  10.198   1.288  1.00 85.03      B    C  
ATOM   3243  OG1 THR B 159      -7.398  11.964   0.735  1.00 84.62      B    O  
ATOM   3244  N   PRO B 160      -6.941  10.228   4.955  1.00 94.69      B    N  
ATOM   3245  CA  PRO B 160      -6.523   9.277   5.984  1.00 94.32      B    C  
ATOM   3246  C   PRO B 160      -7.632   8.307   6.377  1.00 94.59      B    C  
ATOM   3247  O   PRO B 160      -7.399   7.098   6.442  1.00 92.35      B    O  
ATOM   3248  CB  PRO B 160      -6.078  10.143   7.176  1.00 92.93      B    C  
ATOM   3249  CG  PRO B 160      -5.656  11.455   6.525  1.00 91.22      B    C  
ATOM   3250  CD  PRO B 160      -6.643  11.591   5.376  1.00 93.93      B    C  
ATOM   3251  N   TRP B 161      -8.857   8.803   6.544  1.00 94.72      B    N  
ATOM   3252  CA  TRP B 161     -10.024   7.988   6.883  1.00 94.51      B    C  
ATOM   3253  C   TRP B 161     -10.498   7.121   5.719  1.00 94.85      B    C  
ATOM   3254  O   TRP B 161     -10.842   5.957   5.914  1.00 92.92      B    O  
ATOM   3255  CB  TRP B 161     -11.142   8.918   7.354  1.00 93.47      B    C  
ATOM   3256  CG  TRP B 161     -10.922   9.448   8.728  1.00 92.83      B    C  
ATOM   3257  CD1 TRP B 161     -10.551  10.706   9.066  1.00 88.87      B    C  
ATOM   3258  CD2 TRP B 161     -11.056   8.713   9.981  1.00 90.30      B    C  
ATOM   3259  CE2 TRP B 161     -10.773   9.607  11.044  1.00 89.24      B    C  
ATOM   3260  CE3 TRP B 161     -11.418   7.386  10.297  1.00 86.53      B    C  
ATOM   3261  NE1 TRP B 161     -10.464  10.810  10.449  1.00 87.67      B    N  
ATOM   3262  CZ2 TRP B 161     -10.848   9.201  12.394  1.00 86.98      B    C  
ATOM   3263  CZ3 TRP B 161     -11.486   6.978  11.639  1.00 83.03      B    C  
ATOM   3264  CH2 TRP B 161     -11.208   7.880  12.675  1.00 84.19      B    C  
ATOM   3265  N   TRP B 162     -10.483   7.663   4.519  1.00 95.35      B    N  
ATOM   3266  CA  TRP B 162     -10.848   6.913   3.315  1.00 95.78      B    C  
ATOM   3267  C   TRP B 162      -9.872   5.759   3.059  1.00 95.83      B    C  
ATOM   3268  O   TRP B 162     -10.310   4.627   2.855  1.00 94.43      B    O  
ATOM   3269  CB  TRP B 162     -10.935   7.873   2.132  1.00 95.31      B    C  
ATOM   3270  CG  TRP B 162     -11.220   7.223   0.803  1.00 95.64      B    C  
ATOM   3271  CD1 TRP B 162     -11.804   6.021   0.589  1.00 92.63      B    C  
ATOM   3272  CD2 TRP B 162     -10.891   7.728  -0.538  1.00 94.66      B    C  
ATOM   3273  CE2 TRP B 162     -11.287   6.759  -1.484  1.00 94.31      B    C  
ATOM   3274  CE3 TRP B 162     -10.288   8.917  -1.010  1.00 92.98      B    C  
ATOM   3275  NE1 TRP B 162     -11.843   5.733  -0.774  1.00 93.06      B    N  
ATOM   3276  CZ2 TRP B 162     -11.081   6.928  -2.871  1.00 93.32      B    C  
ATOM   3277  CZ3 TRP B 162     -10.097   9.095  -2.383  1.00 90.74      B    C  
ATOM   3278  CH2 TRP B 162     -10.475   8.106  -3.293  1.00 91.29      B    C  
ATOM   3279  N   ALA B 163      -8.575   6.014   3.134  1.00 95.39      B    N  
ATOM   3280  CA  ALA B 163      -7.554   4.985   2.986  1.00 95.29      B    C  
ATOM   3281  C   ALA B 163      -7.686   3.917   4.076  1.00 95.13      B    C  
ATOM   3282  O   ALA B 163      -7.688   2.721   3.778  1.00 93.65      B    O  
ATOM   3283  CB  ALA B 163      -6.168   5.652   3.009  1.00 94.69      B    C  
ATOM   3284  N   PHE B 164      -7.884   4.323   5.318  1.00 94.53      B    N  
ATOM   3285  CA  PHE B 164      -8.070   3.404   6.441  1.00 93.67      B    C  
ATOM   3286  C   PHE B 164      -9.305   2.502   6.268  1.00 93.78      B    C  
ATOM   3287  O   PHE B 164      -9.217   1.290   6.451  1.00 92.34      B    O  
ATOM   3288  CB  PHE B 164      -8.177   4.256   7.711  1.00 92.34      B    C  
ATOM   3289  CG  PHE B 164      -8.262   3.440   8.967  1.00 91.91      B    C  
ATOM   3290  CD1 PHE B 164      -9.469   3.371   9.694  1.00 87.93      B    C  
ATOM   3291  CD2 PHE B 164      -7.121   2.768   9.438  1.00 87.53      B    C  
ATOM   3292  CE1 PHE B 164      -9.518   2.652  10.892  1.00 86.34      B    C  
ATOM   3293  CE2 PHE B 164      -7.163   2.050  10.631  1.00 86.00      B    C  
ATOM   3294  CZ  PHE B 164      -8.366   2.001  11.358  1.00 87.34      B    C  
ATOM   3295  N   ALA B 165     -10.430   3.081   5.849  1.00 93.61      B    N  
ATOM   3296  CA  ALA B 165     -11.643   2.328   5.563  1.00 93.19      B    C  
ATOM   3297  C   ALA B 165     -11.469   1.370   4.375  1.00 93.36      B    C  
ATOM   3298  O   ALA B 165     -11.945   0.226   4.428  1.00 91.97      B    O  
ATOM   3299  CB  ALA B 165     -12.776   3.325   5.295  1.00 92.28      B    C  
ATOM   3300  N   GLU B 166     -10.769   1.800   3.334  1.00 94.11      B    N  
ATOM   3301  CA  GLU B 166     -10.423   0.969   2.184  1.00 94.14      B    C  
ATOM   3302  C   GLU B 166      -9.587  -0.238   2.615  1.00 94.56      B    C  
ATOM   3303  O   GLU B 166      -9.917  -1.361   2.260  1.00 93.31      B    O  
ATOM   3304  CB  GLU B 166      -9.683   1.821   1.134  1.00 93.66      B    C  
ATOM   3305  CG  GLU B 166      -9.190   1.034  -0.093  1.00 90.35      B    C  
ATOM   3306  CD  GLU B 166     -10.308   0.376  -0.920  1.00 89.48      B    C  
ATOM   3307  OE1 GLU B 166     -10.056  -0.661  -1.564  1.00 79.45      B    O  
ATOM   3308  OE2 GLU B 166     -11.440   0.884  -0.937  1.00 80.17      B    O1-
ATOM   3309  N   GLY B 167      -8.552  -0.036   3.428  1.00 93.88      B    N  
ATOM   3310  CA  GLY B 167      -7.702  -1.112   3.927  1.00 93.51      B    C  
ATOM   3311  C   GLY B 167      -8.460  -2.144   4.757  1.00 94.02      B    C  
ATOM   3312  O   GLY B 167      -8.315  -3.349   4.533  1.00 92.25      B    O  
ATOM   3313  N   ILE B 168      -9.342  -1.703   5.649  1.00 93.20      B    N  
ATOM   3314  CA  ILE B 168     -10.198  -2.599   6.441  1.00 92.27      B    C  
ATOM   3315  C   ILE B 168     -11.092  -3.447   5.526  1.00 92.14      B    C  
ATOM   3316  O   ILE B 168     -11.075  -4.672   5.590  1.00 90.83      B    O  
ATOM   3317  CB  ILE B 168     -11.033  -1.799   7.475  1.00 90.99      B    C  
ATOM   3318  CG1 ILE B 168     -10.108  -1.221   8.575  1.00 88.11      B    C  
ATOM   3319  CG2 ILE B 168     -12.120  -2.684   8.117  1.00 88.50      B    C  
ATOM   3320  CD1 ILE B 168     -10.815  -0.243   9.515  1.00 83.03      B    C  
ATOM   3321  N   GLN B 169     -11.846  -2.797   4.640  1.00 92.04      B    N  
ATOM   3322  CA  GLN B 169     -12.794  -3.485   3.770  1.00 91.50      B    C  
ATOM   3323  C   GLN B 169     -12.084  -4.405   2.772  1.00 92.03      B    C  
ATOM   3324  O   GLN B 169     -12.511  -5.539   2.552  1.00 90.52      B    O  
ATOM   3325  CB  GLN B 169     -13.663  -2.464   3.037  1.00 90.47      B    C  
ATOM   3326  CG  GLN B 169     -14.598  -1.711   3.987  1.00 87.05      B    C  
ATOM   3327  CD  GLN B 169     -15.459  -0.675   3.273  1.00 86.42      B    C  
ATOM   3328  NE2 GLN B 169     -15.773   0.418   3.913  1.00 75.11      B    N  
ATOM   3329  OE1 GLN B 169     -15.871  -0.847   2.136  1.00 77.78      B    O  
ATOM   3330  N   ARG B 170     -10.968  -3.952   2.199  1.00 93.42      B    N  
ATOM   3331  CA  ARG B 170     -10.164  -4.729   1.256  1.00 93.72      B    C  
ATOM   3332  C   ARG B 170      -9.568  -5.969   1.907  1.00 93.94      B    C  
ATOM   3333  O   ARG B 170      -9.619  -7.041   1.317  1.00 91.52      B    O  
ATOM   3334  CB  ARG B 170      -9.058  -3.836   0.683  1.00 93.23      B    C  
ATOM   3335  CG  ARG B 170      -8.343  -4.457  -0.525  1.00 89.67      B    C  
ATOM   3336  CD  ARG B 170      -9.267  -4.655  -1.727  1.00 89.01      B    C  
ATOM   3337  NE  ARG B 170      -9.892  -3.382  -2.086  1.00 87.48      B    N  
ATOM   3338  CZ  ARG B 170     -10.813  -3.167  -2.997  1.00 89.03      B    C  
ATOM   3339  NH1 ARG B 170     -11.252  -4.106  -3.778  1.00 78.19      B    N1+
ATOM   3340  NH2 ARG B 170     -11.303  -1.979  -3.141  1.00 82.89      B    N  
ATOM   3341  N   GLY B 171      -9.040  -5.829   3.119  1.00 92.44      B    N  
ATOM   3342  CA  GLY B 171      -8.516  -6.952   3.888  1.00 92.19      B    C  
ATOM   3343  C   GLY B 171      -9.587  -8.014   4.157  1.00 92.40      B    C  
ATOM   3344  O   GLY B 171      -9.364  -9.189   3.868  1.00 90.91      B    O  
ATOM   3345  N   ILE B 172     -10.771  -7.609   4.608  1.00 91.98      B    N  
ATOM   3346  CA  ILE B 172     -11.889  -8.520   4.868  1.00 90.76      B    C  
ATOM   3347  C   ILE B 172     -12.339  -9.220   3.571  1.00 90.64      B    C  
ATOM   3348  O   ILE B 172     -12.453 -10.443   3.541  1.00 88.52      B    O  
ATOM   3349  CB  ILE B 172     -13.051  -7.789   5.573  1.00 89.38      B    C  
ATOM   3350  CG1 ILE B 172     -12.611  -7.277   6.965  1.00 86.04      B    C  
ATOM   3351  CG2 ILE B 172     -14.255  -8.734   5.731  1.00 86.03      B    C  
ATOM   3352  CD1 ILE B 172     -13.597  -6.290   7.605  1.00 80.93      B    C  
ATOM   3353  N   ARG B 173     -12.496  -8.475   2.473  1.00 91.24      B    N  
ATOM   3354  CA  ARG B 173     -12.887  -9.031   1.168  1.00 90.74      B    C  
ATOM   3355  C   ARG B 173     -11.882 -10.024   0.589  1.00 90.43      B    C  
ATOM   3356  O   ARG B 173     -12.266 -10.887  -0.186  1.00 86.31      B    O  
ATOM   3357  CB  ARG B 173     -13.111  -7.900   0.156  1.00 89.97      B    C  
ATOM   3358  CG  ARG B 173     -14.400  -7.122   0.432  1.00 87.08      B    C  
ATOM   3359  CD  ARG B 173     -14.597  -6.015  -0.602  1.00 85.62      B    C  
ATOM   3360  NE  ARG B 173     -14.878  -6.585  -1.939  1.00 83.30      B    N  
ATOM   3361  CZ  ARG B 173     -14.508  -6.083  -3.108  1.00 82.42      B    C  
ATOM   3362  NH1 ARG B 173     -13.860  -4.960  -3.222  1.00 75.23      B    N1+
ATOM   3363  NH2 ARG B 173     -14.794  -6.707  -4.205  1.00 76.35      B    N  
ATOM   3364  N   ASN B 174     -10.607  -9.943   0.973  1.00 91.65      B    N  
ATOM   3365  CA  ASN B 174      -9.558 -10.865   0.555  1.00 90.74      B    C  
ATOM   3366  C   ASN B 174      -9.282 -11.996   1.566  1.00 89.69      B    C  
ATOM   3367  O   ASN B 174      -8.334 -12.755   1.381  1.00 82.12      B    O  
ATOM   3368  CB  ASN B 174      -8.311 -10.075   0.151  1.00 90.25      B    C  
ATOM   3369  CG  ASN B 174      -8.498  -9.389  -1.183  1.00 91.39      B    C  
ATOM   3370  ND2 ASN B 174      -8.844  -8.130  -1.176  1.00 80.54      B    N  
ATOM   3371  OD1 ASN B 174      -8.357  -9.988  -2.234  1.00 80.42      B    O  
ATOM   3372  N   GLY B 175     -10.118 -12.139   2.589  1.00 88.18      B    N  
ATOM   3373  CA  GLY B 175     -10.110 -13.303   3.467  1.00 87.42      B    C  
ATOM   3374  C   GLY B 175      -9.537 -13.106   4.867  1.00 88.06      B    C  
ATOM   3375  O   GLY B 175      -9.402 -14.091   5.592  1.00 83.07      B    O  
ATOM   3376  N   ALA B 176      -9.226 -11.876   5.287  1.00 88.73      B    N  
ATOM   3377  CA  ALA B 176      -9.040 -11.578   6.699  1.00 88.56      B    C  
ATOM   3378  C   ALA B 176     -10.406 -11.457   7.395  1.00 88.56      B    C  
ATOM   3379  O   ALA B 176     -11.384 -11.036   6.787  1.00 86.03      B    O  
ATOM   3380  CB  ALA B 176      -8.207 -10.306   6.856  1.00 88.12      B    C  
ATOM   3381  N   HIS B 177     -10.472 -11.792   8.676  1.00 87.34      B    N  
ATOM   3382  CA  HIS B 177     -11.616 -11.419   9.512  1.00 86.16      B    C  
ATOM   3383  C   HIS B 177     -11.563  -9.937   9.875  1.00 86.40      B    C  
ATOM   3384  O   HIS B 177     -12.587  -9.268   9.915  1.00 83.22      B    O  
ATOM   3385  CB  HIS B 177     -11.650 -12.273  10.776  1.00 83.99      B    C  
ATOM   3386  CG  HIS B 177     -11.997 -13.714  10.546  1.00 81.14      B    C  
ATOM   3387  CD2 HIS B 177     -12.556 -14.288   9.436  1.00 71.45      B    C  
ATOM   3388  ND1 HIS B 177     -11.841 -14.735  11.460  1.00 71.60      B    N  
ATOM   3389  CE1 HIS B 177     -12.296 -15.875  10.915  1.00 70.40      B    C  
ATOM   3390  NE2 HIS B 177     -12.729 -15.645   9.679  1.00 72.29      B    N  
ATOM   3391  N   MET B 178     -10.354  -9.417  10.083  1.00 87.72      B    N  
ATOM   3392  CA  MET B 178     -10.125  -7.989  10.240  1.00 88.01      B    C  
ATOM   3393  C   MET B 178      -8.780  -7.588   9.650  1.00 89.48      B    C  
ATOM   3394  O   MET B 178      -7.812  -8.349   9.683  1.00 88.33      B    O  
ATOM   3395  CB  MET B 178     -10.231  -7.614  11.723  1.00 85.88      B    C  
ATOM   3396  CG  MET B 178     -10.401  -6.108  11.936  1.00 79.92      B    C  
ATOM   3397  SD  MET B 178     -11.887  -5.416  11.184  1.00 77.96      B    S  
ATOM   3398  CE  MET B 178     -11.789  -3.724  11.819  1.00 68.55      B    C  
ATOM   3399  N   SER B 179      -8.726  -6.377   9.135  1.00 89.93      B    N  
ATOM   3400  CA  SER B 179      -7.493  -5.719   8.732  1.00 90.33      B    C  
ATOM   3401  C   SER B 179      -7.470  -4.318   9.325  1.00 90.77      B    C  
ATOM   3402  O   SER B 179      -8.517  -3.692   9.457  1.00 88.20      B    O  
ATOM   3403  CB  SER B 179      -7.398  -5.660   7.202  1.00 89.20      B    C  
ATOM   3404  OG  SER B 179      -6.150  -5.154   6.819  1.00 78.00      B    O  
ATOM   3405  N   ALA B 180      -6.293  -3.845   9.704  1.00 91.21      B    N  
ATOM   3406  CA  ALA B 180      -6.090  -2.472  10.139  1.00 90.99      B    C  
ATOM   3407  C   ALA B 180      -4.677  -2.019   9.783  1.00 92.10      B    C  
ATOM   3408  O   ALA B 180      -3.741  -2.821   9.783  1.00 89.85      B    O  
ATOM   3409  CB  ALA B 180      -6.363  -2.369  11.642  1.00 88.67      B    C  
ATOM   3410  N   SER B 181      -4.528  -0.743   9.503  1.00 92.86      B    N  
ATOM   3411  CA  SER B 181      -3.256  -0.145   9.116  1.00 92.75      B    C  
ATOM   3412  C   SER B 181      -2.700   0.778  10.193  1.00 92.79      B    C  
ATOM   3413  O   SER B 181      -3.434   1.372  10.981  1.00 89.06      B    O  
ATOM   3414  CB  SER B 181      -3.408   0.604   7.809  1.00 90.55      B    C  
ATOM   3415  OG  SER B 181      -4.468   1.515   7.887  1.00 76.97      B    O  
ATOM   3416  N   PHE B 182      -1.387   0.908  10.180  1.00 92.21      B    N  
ATOM   3417  CA  PHE B 182      -0.636   1.889  10.938  1.00 91.92      B    C  
ATOM   3418  C   PHE B 182       0.088   2.854   9.979  1.00 91.93      B    C  
ATOM   3419  O   PHE B 182       0.664   2.403   8.987  1.00 88.02      B    O  
ATOM   3420  CB  PHE B 182       0.349   1.162  11.858  1.00 90.53      B    C  
ATOM   3421  CG  PHE B 182       1.327   2.103  12.538  1.00 91.74      B    C  
ATOM   3422  CD1 PHE B 182       2.600   2.309  11.978  1.00 87.61      B    C  
ATOM   3423  CD2 PHE B 182       0.935   2.837  13.664  1.00 87.98      B    C  
ATOM   3424  CE1 PHE B 182       3.475   3.244  12.556  1.00 86.56      B    C  
ATOM   3425  CE2 PHE B 182       1.808   3.774  14.239  1.00 86.70      B    C  
ATOM   3426  CZ  PHE B 182       3.078   3.979  13.685  1.00 87.92      B    C  
ATOM   3427  N   PRO B 183       0.107   4.171  10.270  1.00 91.57      B    N  
ATOM   3428  CA  PRO B 183      -0.544   4.828  11.402  1.00 91.22      B    C  
ATOM   3429  C   PRO B 183      -2.077   4.856  11.274  1.00 91.62      B    C  
ATOM   3430  O   PRO B 183      -2.625   4.797  10.169  1.00 86.87      B    O  
ATOM   3431  CB  PRO B 183       0.079   6.227  11.459  1.00 88.09      B    C  
ATOM   3432  CG  PRO B 183       0.502   6.486  10.013  1.00 85.65      B    C  
ATOM   3433  CD  PRO B 183       0.893   5.108   9.503  1.00 88.17      B    C  
ATOM   3434  N   VAL B 184      -2.773   4.920  12.416  1.00 89.27      B    N  
ATOM   3435  CA  VAL B 184      -4.231   5.053  12.509  1.00 88.64      B    C  
ATOM   3436  C   VAL B 184      -4.585   6.539  12.454  1.00 88.57      B    C  
ATOM   3437  O   VAL B 184      -3.859   7.337  13.039  1.00 84.83      B    O  
ATOM   3438  CB  VAL B 184      -4.765   4.392  13.792  1.00 86.55      B    C  
ATOM   3439  CG1 VAL B 184      -6.288   4.420  13.878  1.00 80.05      B    C  
ATOM   3440  CG2 VAL B 184      -4.350   2.916  13.869  1.00 81.66      B    C  
ATOM   3441  N   PRO B 185      -5.671   6.942  11.768  1.00 89.92      B    N  
ATOM   3442  CA  PRO B 185      -6.125   8.326  11.800  1.00 88.97      B    C  
ATOM   3443  C   PRO B 185      -6.421   8.800  13.225  1.00 89.06      B    C  
ATOM   3444  O   PRO B 185      -6.842   8.006  14.061  1.00 83.70      B    O  
ATOM   3445  CB  PRO B 185      -7.387   8.375  10.932  1.00 86.18      B    C  
ATOM   3446  CG  PRO B 185      -7.243   7.167  10.026  1.00 85.89      B    C  
ATOM   3447  CD  PRO B 185      -6.499   6.157  10.893  1.00 89.31      B    C  
ATOM   3448  N   GLU B 186      -6.241  10.090  13.480  1.00 85.85      B    N  
ATOM   3449  CA  GLU B 186      -6.574  10.720  14.763  1.00 84.63      B    C  
ATOM   3450  C   GLU B 186      -8.008  10.389  15.172  1.00 84.74      B    C  
ATOM   3451  O   GLU B 186      -8.943  10.563  14.384  1.00 78.32      B    O  
ATOM   3452  CB  GLU B 186      -6.344  12.232  14.646  1.00 80.96      B    C  
ATOM   3453  CG  GLU B 186      -6.487  12.980  15.982  1.00 71.44      B    C  
ATOM   3454  CD  GLU B 186      -6.126  14.477  15.875  1.00 65.79      B    C  
ATOM   3455  OE1 GLU B 186      -6.380  15.209  16.856  1.00 58.07      B    O  
ATOM   3456  OE2 GLU B 186      -5.572  14.903  14.831  1.00 59.95      B    O1-
ATOM   3457  N   ASN B 187      -8.193   9.837  16.372  1.00 84.27      B    N  
ATOM   3458  CA  ASN B 187      -9.473   9.299  16.804  1.00 82.34      B    C  
ATOM   3459  C   ASN B 187      -9.618   9.307  18.331  1.00 81.71      B    C  
ATOM   3460  O   ASN B 187      -8.642   9.253  19.075  1.00 75.25      B    O  
ATOM   3461  CB  ASN B 187      -9.634   7.872  16.254  1.00 78.44      B    C  
ATOM   3462  CG  ASN B 187      -8.685   6.874  16.890  1.00 76.08      B    C  
ATOM   3463  ND2 ASN B 187      -7.546   6.616  16.286  1.00 70.71      B    N  
ATOM   3464  OD1 ASN B 187      -8.949   6.314  17.940  1.00 65.48      B    O  
ATOM   3465  N   ASP B 188     -10.875   9.240  18.773  1.00 79.50      B    N  
ATOM   3466  CA  ASP B 188     -11.271   9.080  20.172  1.00 77.39      B    C  
ATOM   3467  C   ASP B 188     -11.804   7.659  20.448  1.00 77.08      B    C  
ATOM   3468  O   ASP B 188     -12.734   7.458  21.243  1.00 70.73      B    O  
ATOM   3469  CB  ASP B 188     -12.286  10.164  20.552  1.00 74.34      B    C  
ATOM   3470  CG  ASP B 188     -11.719  11.577  20.589  1.00 69.76      B    C  
ATOM   3471  OD1 ASP B 188     -10.563  11.728  21.049  1.00 62.64      B    O  
ATOM   3472  OD2 ASP B 188     -12.489  12.498  20.249  1.00 64.81      B    O1-
ATOM   3473  N   PHE B 189     -11.274   6.641  19.759  1.00 76.34      B    N  
ATOM   3474  CA  PHE B 189     -11.730   5.271  19.972  1.00 74.95      B    C  
ATOM   3475  C   PHE B 189     -11.454   4.816  21.411  1.00 73.33      B    C  
ATOM   3476  O   PHE B 189     -10.352   5.014  21.935  1.00 68.56      B    O  
ATOM   3477  CB  PHE B 189     -11.115   4.287  18.973  1.00 73.65      B    C  
ATOM   3478  CG  PHE B 189     -11.520   4.469  17.526  1.00 74.26      B    C  
ATOM   3479  CD1 PHE B 189     -12.811   4.887  17.164  1.00 71.17      B    C  
ATOM   3480  CD2 PHE B 189     -10.579   4.190  16.505  1.00 72.04      B    C  
ATOM   3481  CE1 PHE B 189     -13.156   5.058  15.815  1.00 69.65      B    C  
ATOM   3482  CE2 PHE B 189     -10.925   4.355  15.153  1.00 70.10      B    C  
ATOM   3483  CZ  PHE B 189     -12.211   4.800  14.803  1.00 70.75      B    C  
ATOM   3484  N   PRO B 190     -12.419   4.153  22.067  1.00 68.32      B    N  
ATOM   3485  CA  PRO B 190     -12.214   3.639  23.406  1.00 65.58      B    C  
ATOM   3486  C   PRO B 190     -11.093   2.603  23.389  1.00 64.85      B    C  
ATOM   3487  O   PRO B 190     -11.186   1.588  22.699  1.00 59.28      B    O  
ATOM   3488  CB  PRO B 190     -13.565   3.067  23.835  1.00 62.56      B    C  
ATOM   3489  CG  PRO B 190     -14.261   2.732  22.514  1.00 61.40      B    C  
ATOM   3490  CD  PRO B 190     -13.735   3.808  21.566  1.00 64.23      B    C  
ATOM   3491  N   GLY B 191     -10.054   2.826  24.181  1.00 63.15      B    N  
ATOM   3492  CA  GLY B 191      -8.941   1.894  24.324  1.00 60.28      B    C  
ATOM   3493  C   GLY B 191      -9.397   0.499  24.774  1.00 59.33      B    C  
ATOM   3494  O   GLY B 191     -10.384   0.352  25.489  1.00 55.47      B    O  
ATOM   3495  N   ILE B 192      -8.647  -0.539  24.386  1.00 55.28      B    N  
ATOM   3496  CA  ILE B 192      -8.913  -1.885  24.895  1.00 54.10      B    C  
ATOM   3497  C   ILE B 192      -8.574  -1.905  26.376  1.00 54.55      B    C  
ATOM   3498  O   ILE B 192      -7.411  -1.958  26.768  1.00 50.66      B    O  
ATOM   3499  CB  ILE B 192      -8.142  -3.010  24.174  1.00 50.53      B    C  
ATOM   3500  CG1 ILE B 192      -8.407  -3.014  22.655  1.00 46.81      B    C  
ATOM   3501  CG2 ILE B 192      -8.560  -4.370  24.755  1.00 45.62      B    C  
ATOM   3502  CD1 ILE B 192      -7.574  -4.078  21.928  1.00 42.68      B    C  
ATOM   3503  N   ASN B 193      -9.597  -1.972  27.194  1.00 46.46      B    N  
ATOM   3504  CA  ASN B 193      -9.422  -2.369  28.570  1.00 45.79      B    C  
ATOM   3505  C   ASN B 193      -9.220  -3.889  28.607  1.00 45.99      B    C  
ATOM   3506  O   ASN B 193     -10.176  -4.654  28.742  1.00 43.62      B    O  
ATOM   3507  CB  ASN B 193     -10.614  -1.836  29.399  1.00 41.29      B    C  
ATOM   3508  CG  ASN B 193     -10.185  -1.167  30.689  1.00 37.26      B    C  
ATOM   3509  ND2 ASN B 193     -11.081  -0.428  31.311  1.00 34.68      B    N  
ATOM   3510  OD1 ASN B 193      -9.083  -1.289  31.175  1.00 34.89      B    O  
ATOM   3511  N   LEU B 194      -7.978  -4.340  28.409  1.00 50.55      B    N  
ATOM   3512  CA  LEU B 194      -7.652  -5.756  28.564  1.00 50.84      B    C  
ATOM   3513  C   LEU B 194      -7.950  -6.164  30.017  1.00 51.44      B    C  
ATOM   3514  O   LEU B 194      -7.352  -5.603  30.933  1.00 48.49      B    O  
ATOM   3515  CB  LEU B 194      -6.178  -6.028  28.200  1.00 47.38      B    C  
ATOM   3516  CG  LEU B 194      -5.920  -6.211  26.699  1.00 44.43      B    C  
ATOM   3517  CD1 LEU B 194      -4.417  -6.287  26.445  1.00 41.80      B    C  
ATOM   3518  CD2 LEU B 194      -6.530  -7.505  26.147  1.00 40.70      B    C  
ATOM   3519  N   PRO B 195      -8.820  -7.140  30.252  1.00 46.80      B    N  
ATOM   3520  CA  PRO B 195      -9.148  -7.578  31.602  1.00 46.26      B    C  
ATOM   3521  C   PRO B 195      -7.953  -8.214  32.316  1.00 46.72      B    C  
ATOM   3522  O   PRO B 195      -7.933  -8.326  33.533  1.00 44.59      B    O  
ATOM   3523  CB  PRO B 195     -10.315  -8.557  31.429  1.00 42.65      B    C  
ATOM   3524  CG  PRO B 195     -10.133  -9.095  30.008  1.00 41.72      B    C  
ATOM   3525  CD  PRO B 195      -9.542  -7.898  29.265  1.00 43.72      B    C  
ATOM   3526  N   ILE B 196      -6.941  -8.629  31.546  1.00 46.36      B    N  
ATOM   3527  CA  ILE B 196      -5.726  -9.264  32.045  1.00 46.45      B    C  
ATOM   3528  C   ILE B 196      -4.588  -8.246  31.937  1.00 46.97      B    C  
ATOM   3529  O   ILE B 196      -3.998  -8.064  30.876  1.00 44.28      B    O  
ATOM   3530  CB  ILE B 196      -5.432 -10.585  31.306  1.00 43.68      B    C  
ATOM   3531  CG1 ILE B 196      -6.686 -11.506  31.289  1.00 40.16      B    C  
ATOM   3532  CG2 ILE B 196      -4.252 -11.295  31.994  1.00 39.56      B    C  
ATOM   3533  CD1 ILE B 196      -6.491 -12.758  30.438  1.00 37.38      B    C  
ATOM   3534  N   SER B 197      -4.254  -7.614  33.047  1.00 44.44      B    N  
ATOM   3535  CA  SER B 197      -3.004  -6.880  33.196  1.00 43.90      B    C  
ATOM   3536  C   SER B 197      -1.847  -7.882  33.195  1.00 44.30      B    C  
ATOM   3537  O   SER B 197      -1.522  -8.472  34.228  1.00 41.58      B    O  
ATOM   3538  CB  SER B 197      -3.058  -6.009  34.464  1.00 39.91      B    C  
ATOM   3539  OG  SER B 197      -1.840  -5.982  35.184  1.00 36.79      B    O  
ATOM   3540  N   ILE B 198      -1.239  -8.116  32.045  1.00 49.72      B    N  
ATOM   3541  CA  ILE B 198       0.003  -8.883  31.981  1.00 49.68      B    C  
ATOM   3542  C   ILE B 198       1.126  -7.924  32.359  1.00 49.72      B    C  
ATOM   3543  O   ILE B 198       1.504  -7.055  31.583  1.00 46.90      B    O  
ATOM   3544  CB  ILE B 198       0.201  -9.575  30.618  1.00 47.11      B    C  
ATOM   3545  CG1 ILE B 198      -1.030 -10.436  30.236  1.00 44.65      B    C  
ATOM   3546  CG2 ILE B 198       1.455 -10.455  30.703  1.00 44.01      B    C  
ATOM   3547  CD1 ILE B 198      -0.934 -11.098  28.857  1.00 41.23      B    C  
ATOM   3548  N   ASN B 199       1.641  -8.065  33.571  1.00 44.53      B    N  
ATOM   3549  CA  ASN B 199       2.752  -7.256  34.032  1.00 44.45      B    C  
ATOM   3550  C   ASN B 199       3.948  -7.387  33.084  1.00 45.49      B    C  
ATOM   3551  O   ASN B 199       4.368  -8.503  32.774  1.00 42.93      B    O  
ATOM   3552  CB  ASN B 199       3.161  -7.679  35.465  1.00 39.71      B    C  
ATOM   3553  CG  ASN B 199       2.378  -6.973  36.562  1.00 35.57      B    C  
ATOM   3554  ND2 ASN B 199       2.443  -7.493  37.774  1.00 32.30      B    N  
ATOM   3555  OD1 ASN B 199       1.751  -5.955  36.387  1.00 33.08      B    O  
ATOM   3556  N   GLY B 200       4.503  -6.257  32.679  1.00 49.13      B    N  
ATOM   3557  CA  GLY B 200       5.699  -6.174  31.843  1.00 48.80      B    C  
ATOM   3558  C   GLY B 200       5.443  -6.042  30.341  1.00 51.15      B    C  
ATOM   3559  O   GLY B 200       6.382  -5.738  29.612  1.00 48.44      B    O  
ATOM   3560  N   LEU B 201       4.203  -6.199  29.884  1.00 59.02      B    N  
ATOM   3561  CA  LEU B 201       3.850  -5.847  28.512  1.00 59.62      B    C  
ATOM   3562  C   LEU B 201       3.549  -4.351  28.422  1.00 61.70      B    C  
ATOM   3563  O   LEU B 201       2.736  -3.826  29.183  1.00 59.13      B    O  
ATOM   3564  CB  LEU B 201       2.667  -6.692  28.025  1.00 56.48      B    C  
ATOM   3565  CG  LEU B 201       2.993  -8.193  27.877  1.00 53.36      B    C  
ATOM   3566  CD1 LEU B 201       1.729  -8.956  27.479  1.00 50.31      B    C  
ATOM   3567  CD2 LEU B 201       4.046  -8.478  26.802  1.00 49.31      B    C  
ATOM   3568  N   ASN B 202       4.195  -3.682  27.474  1.00 64.75      B    N  
ATOM   3569  CA  ASN B 202       3.933  -2.283  27.199  1.00 66.15      B    C  
ATOM   3570  C   ASN B 202       2.715  -2.154  26.283  1.00 68.03      B    C  
ATOM   3571  O   ASN B 202       2.734  -2.622  25.151  1.00 65.70      B    O  
ATOM   3572  CB  ASN B 202       5.196  -1.635  26.616  1.00 61.82      B    C  
ATOM   3573  CG  ASN B 202       5.047  -0.130  26.505  1.00 56.01      B    C  
ATOM   3574  ND2 ASN B 202       5.994   0.536  25.894  1.00 53.11      B    N  
ATOM   3575  OD1 ASN B 202       4.094   0.452  26.982  1.00 51.06      B    O  
ATOM   3576  N   MET B 203       1.666  -1.514  26.774  1.00 71.66      B    N  
ATOM   3577  CA  MET B 203       0.421  -1.266  26.034  1.00 71.64      B    C  
ATOM   3578  C   MET B 203       0.330   0.164  25.479  1.00 74.20      B    C  
ATOM   3579  O   MET B 203      -0.739   0.582  25.068  1.00 69.80      B    O  
ATOM   3580  CB  MET B 203      -0.780  -1.581  26.946  1.00 66.80      B    C  
ATOM   3581  CG  MET B 203      -0.914  -3.071  27.273  1.00 60.86      B    C  
ATOM   3582  SD  MET B 203      -1.227  -4.168  25.872  1.00 56.85      B    S  
ATOM   3583  CE  MET B 203      -2.797  -3.516  25.251  1.00 50.55      B    C  
ATOM   3584  N   ASN B 204       1.411   0.906  25.513  1.00 72.11      B    N  
ATOM   3585  CA  ASN B 204       1.418   2.274  25.012  1.00 73.64      B    C  
ATOM   3586  C   ASN B 204       1.364   2.262  23.483  1.00 76.35      B    C  
ATOM   3587  O   ASN B 204       2.047   1.463  22.834  1.00 72.53      B    O  
ATOM   3588  CB  ASN B 204       2.643   3.027  25.535  1.00 69.28      B    C  
ATOM   3589  CG  ASN B 204       2.649   3.228  27.043  1.00 63.06      B    C  
ATOM   3590  ND2 ASN B 204       3.738   3.742  27.576  1.00 58.56      B    N  
ATOM   3591  OD1 ASN B 204       1.719   2.947  27.766  1.00 56.08      B    O  
ATOM   3592  N   GLY B 205       0.573   3.178  22.933  1.00 75.96      B    N  
ATOM   3593  CA  GLY B 205       0.534   3.450  21.511  1.00 76.88      B    C  
ATOM   3594  C   GLY B 205       1.785   4.176  21.003  1.00 78.74      B    C  
ATOM   3595  O   GLY B 205       2.669   4.550  21.783  1.00 74.27      B    O  
ATOM   3596  N   SER B 206       1.843   4.380  19.700  1.00 80.22      B    N  
ATOM   3597  CA  SER B 206       2.927   5.127  19.052  1.00 79.38      B    C  
ATOM   3598  C   SER B 206       2.831   6.635  19.271  1.00 79.12      B    C  
ATOM   3599  O   SER B 206       3.844   7.328  19.235  1.00 71.85      B    O  
ATOM   3600  CB  SER B 206       2.913   4.820  17.552  1.00 77.37      B    C  
ATOM   3601  OG  SER B 206       1.785   5.393  16.933  1.00 69.40      B    O  
ATOM   3602  N   GLY B 207       1.615   7.153  19.469  1.00 80.60      B    N  
ATOM   3603  CA  GLY B 207       1.334   8.586  19.495  1.00 80.47      B    C  
ATOM   3604  C   GLY B 207       1.393   9.260  18.119  1.00 82.50      B    C  
ATOM   3605  O   GLY B 207       1.466  10.481  18.043  1.00 77.04      B    O  
ATOM   3606  N   ILE B 208       1.396   8.482  17.035  1.00 85.24      B    N  
ATOM   3607  CA  ILE B 208       1.428   8.984  15.659  1.00 86.04      B    C  
ATOM   3608  C   ILE B 208       0.080   8.748  14.995  1.00 87.28      B    C  
ATOM   3609  O   ILE B 208      -0.385   7.612  14.914  1.00 83.64      B    O  
ATOM   3610  CB  ILE B 208       2.587   8.364  14.856  1.00 83.52      B    C  
ATOM   3611  CG1 ILE B 208       3.913   8.800  15.513  1.00 78.14      B    C  
ATOM   3612  CG2 ILE B 208       2.531   8.782  13.377  1.00 73.79      B    C  
ATOM   3613  CD1 ILE B 208       5.166   8.312  14.792  1.00 69.06      B    C  
ATOM   3614  N   ASP B 209      -0.490   9.816  14.447  1.00 85.71      B    N  
ATOM   3615  CA  ASP B 209      -1.723   9.779  13.688  1.00 86.26      B    C  
ATOM   3616  C   ASP B 209      -1.450   9.737  12.184  1.00 87.88      B    C  
ATOM   3617  O   ASP B 209      -0.522  10.372  11.672  1.00 83.64      B    O  
ATOM   3618  CB  ASP B 209      -2.609  10.966  14.057  1.00 82.08      B    C  
ATOM   3619  CG  ASP B 209      -2.921  10.986  15.547  1.00 76.71      B    C  
ATOM   3620  OD1 ASP B 209      -3.313   9.922  16.073  1.00 67.74      B    O  
ATOM   3621  OD2 ASP B 209      -2.718  12.064  16.152  1.00 71.31      B    O1-
ATOM   3622  N   ALA B 210      -2.286   9.012  11.450  1.00 88.11      B    N  
ATOM   3623  CA  ALA B 210      -2.242   9.008  10.002  1.00 87.95      B    C  
ATOM   3624  C   ALA B 210      -2.653  10.380   9.466  1.00 89.42      B    C  
ATOM   3625  O   ALA B 210      -3.782  10.818   9.627  1.00 86.00      B    O  
ATOM   3626  CB  ALA B 210      -3.153   7.913   9.444  1.00 84.13      B    C  
ATOM   3627  N   LYS B 211      -1.736  11.012   8.733  1.00 88.28      B    N  
ATOM   3628  CA  LYS B 211      -1.990  12.231   7.988  1.00 88.27      B    C  
ATOM   3629  C   LYS B 211      -1.501  12.056   6.557  1.00 89.85      B    C  
ATOM   3630  O   LYS B 211      -0.529  11.335   6.305  1.00 85.49      B    O  
ATOM   3631  CB  LYS B 211      -1.378  13.449   8.717  1.00 84.65      B    C  
ATOM   3632  CG  LYS B 211      -2.045  13.632  10.096  1.00 77.53      B    C  
ATOM   3633  CD  LYS B 211      -1.570  14.848  10.912  1.00 73.69      B    C  
ATOM   3634  CE  LYS B 211      -2.339  14.749  12.247  1.00 63.41      B    C  
ATOM   3635  NZ  LYS B 211      -2.061  15.834  13.209  1.00 54.78      B    N1+
ATOM   3636  N   LEU B 212      -2.178  12.693   5.618  1.00 90.19      B    N  
ATOM   3637  CA  LEU B 212      -1.620  12.808   4.283  1.00 90.47      B    C  
ATOM   3638  C   LEU B 212      -0.425  13.773   4.353  1.00 91.66      B    C  
ATOM   3639  O   LEU B 212      -0.544  14.796   5.029  1.00 89.13      B    O  
ATOM   3640  CB  LEU B 212      -2.727  13.281   3.315  1.00 89.00      B    C  
ATOM   3641  CG  LEU B 212      -2.417  12.936   1.848  1.00 88.55      B    C  
ATOM   3642  CD1 LEU B 212      -2.591  11.450   1.555  1.00 85.19      B    C  
ATOM   3643  CD2 LEU B 212      -3.380  13.685   0.930  1.00 85.85      B    C  
ATOM   3644  N   PRO B 213       0.723  13.484   3.710  1.00 91.67      B    N  
ATOM   3645  CA  PRO B 213       1.909  14.333   3.800  1.00 90.58      B    C  
ATOM   3646  C   PRO B 213       1.761  15.618   2.971  1.00 91.25      B    C  
ATOM   3647  O   PRO B 213       2.470  15.840   1.998  1.00 87.21      B    O  
ATOM   3648  CB  PRO B 213       3.067  13.430   3.364  1.00 87.75      B    C  
ATOM   3649  CG  PRO B 213       2.406  12.515   2.346  1.00 87.25      B    C  
ATOM   3650  CD  PRO B 213       1.017  12.299   2.939  1.00 90.27      B    C  
ATOM   3651  N   VAL B 214       0.770  16.439   3.340  1.00 91.25      B    N  
ATOM   3652  CA  VAL B 214       0.437  17.697   2.673  1.00 91.00      B    C  
ATOM   3653  C   VAL B 214       0.111  18.767   3.713  1.00 90.75      B    C  
ATOM   3654  O   VAL B 214      -0.518  18.494   4.728  1.00 88.06      B    O  
ATOM   3655  CB  VAL B 214      -0.731  17.545   1.673  1.00 90.21      B    C  
ATOM   3656  CG1 VAL B 214      -0.423  16.493   0.602  1.00 84.69      B    C  
ATOM   3657  CG2 VAL B 214      -2.062  17.165   2.318  1.00 85.60      B    C  
ATOM   3658  N   GLU B 215       0.501  20.003   3.428  1.00 90.94      B    N  
ATOM   3659  CA  GLU B 215       0.121  21.175   4.200  1.00 89.89      B    C  
ATOM   3660  C   GLU B 215      -0.078  22.375   3.268  1.00 90.55      B    C  
ATOM   3661  O   GLU B 215       0.519  22.453   2.196  1.00 88.12      B    O  
ATOM   3662  CB  GLU B 215       1.170  21.485   5.284  1.00 86.65      B    C  
ATOM   3663  CG  GLU B 215       2.550  21.861   4.737  1.00 78.75      B    C  
ATOM   3664  CD  GLU B 215       3.573  22.277   5.798  1.00 78.48      B    C  
ATOM   3665  OE1 GLU B 215       4.559  22.956   5.408  1.00 71.31      B    O  
ATOM   3666  OE2 GLU B 215       3.394  21.941   6.978  1.00 73.88      B    O1-
ATOM   3667  N   ARG B 216      -0.900  23.335   3.684  1.00 91.08      B    N  
ATOM   3668  CA  ARG B 216      -0.933  24.632   3.017  1.00 91.22      B    C  
ATOM   3669  C   ARG B 216       0.366  25.385   3.321  1.00 90.88      B    C  
ATOM   3670  O   ARG B 216       0.799  25.445   4.468  1.00 87.52      B    O  
ATOM   3671  CB  ARG B 216      -2.189  25.415   3.430  1.00 90.27      B    C  
ATOM   3672  CG  ARG B 216      -2.421  26.613   2.492  1.00 86.23      B    C  
ATOM   3673  CD  ARG B 216      -3.546  27.540   2.984  1.00 85.81      B    C  
ATOM   3674  NE  ARG B 216      -4.889  26.944   2.932  1.00 81.62      B    N  
ATOM   3675  CZ  ARG B 216      -5.861  27.121   3.821  1.00 80.53      B    C  
ATOM   3676  NH1 ARG B 216      -5.681  27.783   4.916  1.00 72.32      B    N1+
ATOM   3677  NH2 ARG B 216      -7.044  26.642   3.614  1.00 73.42      B    N  
ATOM   3678  N   ALA B 217       0.990  25.958   2.301  1.00 90.11      B    N  
ATOM   3679  CA  ALA B 217       2.214  26.725   2.477  1.00 89.27      B    C  
ATOM   3680  C   ALA B 217       2.020  27.899   3.457  1.00 89.35      B    C  
ATOM   3681  O   ALA B 217       0.938  28.489   3.533  1.00 86.11      B    O  
ATOM   3682  CB  ALA B 217       2.718  27.197   1.111  1.00 87.51      B    C  
ATOM   3683  N   SER B 218       3.075  28.237   4.172  1.00 88.74      B    N  
ATOM   3684  CA  SER B 218       3.068  29.352   5.118  1.00 87.75      B    C  
ATOM   3685  C   SER B 218       2.807  30.690   4.418  1.00 88.52      B    C  
ATOM   3686  O   SER B 218       2.882  30.813   3.192  1.00 84.36      B    O  
ATOM   3687  CB  SER B 218       4.397  29.392   5.891  1.00 84.14      B    C  
ATOM   3688  OG  SER B 218       5.419  29.860   5.049  1.00 73.68      B    O  
ATOM   3689  N   GLU B 219       2.509  31.710   5.194  1.00 87.71      B    N  
ATOM   3690  CA  GLU B 219       2.326  33.061   4.653  1.00 87.25      B    C  
ATOM   3691  C   GLU B 219       3.598  33.608   3.993  1.00 87.61      B    C  
ATOM   3692  O   GLU B 219       3.521  34.200   2.916  1.00 82.72      B    O  
ATOM   3693  CB  GLU B 219       1.853  34.001   5.776  1.00 84.92      B    C  
ATOM   3694  CG  GLU B 219       1.436  35.358   5.225  1.00 75.19      B    C  
ATOM   3695  CD  GLU B 219       0.525  36.158   6.160  1.00 70.76      B    C  
ATOM   3696  OE1 GLU B 219       0.319  37.366   5.880  1.00 63.22      B    O  
ATOM   3697  OE2 GLU B 219      -0.096  35.525   7.045  1.00 65.58      B    O1-
ATOM   3698  N   ASP B 220       4.739  33.347   4.608  1.00 85.87      B    N  
ATOM   3699  CA  ASP B 220       6.031  33.852   4.150  1.00 84.13      B    C  
ATOM   3700  C   ASP B 220       6.478  33.171   2.855  1.00 85.39      B    C  
ATOM   3701  O   ASP B 220       6.907  33.836   1.910  1.00 79.69      B    O  
ATOM   3702  CB  ASP B 220       7.072  33.651   5.259  1.00 80.70      B    C  
ATOM   3703  CG  ASP B 220       6.749  34.424   6.542  1.00 72.42      B    C  
ATOM   3704  OD1 ASP B 220       6.153  35.517   6.451  1.00 63.23      B    O  
ATOM   3705  OD2 ASP B 220       7.123  33.917   7.626  1.00 65.09      B    O1-
ATOM   3706  N   ASP B 221       6.310  31.844   2.762  1.00 85.55      B    N  
ATOM   3707  CA  ASP B 221       6.765  31.070   1.608  1.00 84.84      B    C  
ATOM   3708  C   ASP B 221       5.720  30.986   0.491  1.00 86.84      B    C  
ATOM   3709  O   ASP B 221       6.063  30.848  -0.686  1.00 81.22      B    O  
ATOM   3710  CB  ASP B 221       7.131  29.641   2.042  1.00 79.39      B    C  
ATOM   3711  CG  ASP B 221       8.197  29.535   3.128  1.00 71.62      B    C  
ATOM   3712  OD1 ASP B 221       9.130  30.355   3.136  1.00 61.52      B    O  
ATOM   3713  OD2 ASP B 221       8.058  28.569   3.917  1.00 64.99      B    O1-
ATOM   3714  N   GLY B 222       4.428  31.023   0.833  1.00 85.72      B    N  
ATOM   3715  CA  GLY B 222       3.348  30.672  -0.086  1.00 86.26      B    C  
ATOM   3716  C   GLY B 222       3.274  31.549  -1.336  1.00 87.91      B    C  
ATOM   3717  O   GLY B 222       3.077  31.050  -2.445  1.00 84.97      B    O  
ATOM   3718  N   THR B 223       3.501  32.861  -1.177  1.00 89.22      B    N  
ATOM   3719  CA  THR B 223       3.532  33.808  -2.299  1.00 89.43      B    C  
ATOM   3720  C   THR B 223       4.714  33.544  -3.223  1.00 89.83      B    C  
ATOM   3721  O   THR B 223       4.555  33.535  -4.443  1.00 86.85      B    O  
ATOM   3722  CB  THR B 223       3.576  35.253  -1.784  1.00 88.06      B    C  
ATOM   3723  CG2 THR B 223       3.625  36.279  -2.913  1.00 75.64      B    C  
ATOM   3724  OG1 THR B 223       2.402  35.520  -1.047  1.00 76.83      B    O  
ATOM   3725  N   ASP B 224       5.889  33.277  -2.669  1.00 87.27      B    N  
ATOM   3726  CA  ASP B 224       7.094  33.056  -3.459  1.00 86.09      B    C  
ATOM   3727  C   ASP B 224       7.058  31.713  -4.191  1.00 86.87      B    C  
ATOM   3728  O   ASP B 224       7.402  31.652  -5.370  1.00 84.24      B    O  
ATOM   3729  CB  ASP B 224       8.337  33.214  -2.579  1.00 83.84      B    C  
ATOM   3730  CG  ASP B 224       8.703  34.677  -2.309  1.00 76.67      B    C  
ATOM   3731  OD1 ASP B 224       8.368  35.562  -3.138  1.00 67.61      B    O  
ATOM   3732  OD2 ASP B 224       9.414  34.929  -1.314  1.00 68.72      B    O1-
ATOM   3733  N   ILE B 225       6.538  30.656  -3.560  1.00 88.05      B    N  
ATOM   3734  CA  ILE B 225       6.359  29.351  -4.195  1.00 87.48      B    C  
ATOM   3735  C   ILE B 225       5.368  29.459  -5.356  1.00 88.18      B    C  
ATOM   3736  O   ILE B 225       5.684  29.050  -6.479  1.00 86.23      B    O  
ATOM   3737  CB  ILE B 225       5.899  28.292  -3.164  1.00 85.90      B    C  
ATOM   3738  CG1 ILE B 225       6.996  28.037  -2.101  1.00 81.15      B    C  
ATOM   3739  CG2 ILE B 225       5.553  26.967  -3.863  1.00 79.99      B    C  
ATOM   3740  CD1 ILE B 225       6.493  27.272  -0.877  1.00 75.94      B    C  
ATOM   3741  N   MET B 226       4.193  30.046  -5.128  1.00 88.90      B    N  
ATOM   3742  CA  MET B 226       3.172  30.180  -6.173  1.00 89.66      B    C  
ATOM   3743  C   MET B 226       3.668  31.056  -7.329  1.00 90.07      B    C  
ATOM   3744  O   MET B 226       3.579  30.655  -8.490  1.00 88.43      B    O  
ATOM   3745  CB  MET B 226       1.870  30.728  -5.571  1.00 89.71      B    C  
ATOM   3746  CG  MET B 226       0.760  30.852  -6.622  1.00 87.88      B    C  
ATOM   3747  SD  MET B 226       0.299  29.315  -7.470  1.00 86.45      B    S  
ATOM   3748  CE  MET B 226      -0.737  28.557  -6.206  1.00 78.35      B    C  
ATOM   3749  N   CYS B 227       4.240  32.214  -7.047  1.00 87.81      B    N  
ATOM   3750  CA  CYS B 227       4.713  33.116  -8.094  1.00 87.12      B    C  
ATOM   3751  C   CYS B 227       5.972  32.610  -8.806  1.00 87.45      B    C  
ATOM   3752  O   CYS B 227       6.167  32.938  -9.982  1.00 82.78      B    O  
ATOM   3753  CB  CYS B 227       4.891  34.522  -7.511  1.00 85.69      B    C  
ATOM   3754  SG  CYS B 227       3.303  35.233  -6.990  1.00 82.78      B    S  
ATOM   3755  N   GLY B 228       6.766  31.781  -8.156  1.00 87.70      B    N  
ATOM   3756  CA  GLY B 228       7.843  31.030  -8.794  1.00 86.56      B    C  
ATOM   3757  C   GLY B 228       7.310  30.068  -9.865  1.00 87.33      B    C  
ATOM   3758  O   GLY B 228       7.831  30.049 -10.980  1.00 84.39      B    O  
ATOM   3759  N   ARG B 229       6.234  29.348  -9.560  1.00 87.75      B    N  
ATOM   3760  CA  ARG B 229       5.590  28.427 -10.510  1.00 87.63      B    C  
ATOM   3761  C   ARG B 229       4.803  29.157 -11.606  1.00 88.34      B    C  
ATOM   3762  O   ARG B 229       4.914  28.771 -12.766  1.00 85.69      B    O  
ATOM   3763  CB  ARG B 229       4.702  27.428  -9.756  1.00 86.22      B    C  
ATOM   3764  CG  ARG B 229       5.513  26.436  -8.897  1.00 82.20      B    C  
ATOM   3765  CD  ARG B 229       6.297  25.424  -9.745  1.00 78.23      B    C  
ATOM   3766  NE  ARG B 229       7.027  24.476  -8.897  1.00 73.21      B    N  
ATOM   3767  CZ  ARG B 229       7.554  23.311  -9.273  1.00 67.78      B    C  
ATOM   3768  NH1 ARG B 229       7.489  22.889 -10.499  1.00 61.98      B    N1+
ATOM   3769  NH2 ARG B 229       8.157  22.553  -8.403  1.00 61.81      B    N  
ATOM   3770  N   VAL B 230       4.085  30.223 -11.274  1.00 89.42      B    N  
ATOM   3771  CA  VAL B 230       3.403  31.096 -12.252  1.00 89.24      B    C  
ATOM   3772  C   VAL B 230       4.400  31.712 -13.242  1.00 88.73      B    C  
ATOM   3773  O   VAL B 230       4.089  31.878 -14.418  1.00 84.81      B    O  
ATOM   3774  CB  VAL B 230       2.608  32.191 -11.519  1.00 89.13      B    C  
ATOM   3775  CG1 VAL B 230       2.108  33.316 -12.432  1.00 83.39      B    C  
ATOM   3776  CG2 VAL B 230       1.381  31.579 -10.838  1.00 84.70      B    C  
ATOM   3777  N   GLY B 231       5.606  31.996 -12.784  1.00 87.16      B    N  
ATOM   3778  CA  GLY B 231       6.696  32.497 -13.612  1.00 86.12      B    C  
ATOM   3779  C   GLY B 231       7.497  31.423 -14.354  1.00 87.13      B    C  
ATOM   3780  O   GLY B 231       8.635  31.693 -14.744  1.00 81.42      B    O  
ATOM   3781  N   SER B 232       6.968  30.211 -14.525  1.00 86.38      B    N  
ATOM   3782  CA  SER B 232       7.681  29.144 -15.225  1.00 86.36      B    C  
ATOM   3783  C   SER B 232       7.620  29.310 -16.750  1.00 87.71      B    C  
ATOM   3784  O   SER B 232       6.746  29.973 -17.303  1.00 84.36      B    O  
ATOM   3785  CB  SER B 232       7.177  27.763 -14.789  1.00 83.12      B    C  
ATOM   3786  OG  SER B 232       6.082  27.326 -15.544  1.00 72.68      B    O  
ATOM   3787  N   THR B 233       8.533  28.655 -17.456  1.00 86.61      B    N  
ATOM   3788  CA  THR B 233       8.576  28.685 -18.929  1.00 86.73      B    C  
ATOM   3789  C   THR B 233       7.291  28.142 -19.564  1.00 88.47      B    C  
ATOM   3790  O   THR B 233       6.856  28.655 -20.591  1.00 86.33      B    O  
ATOM   3791  CB  THR B 233       9.772  27.859 -19.431  1.00 84.12      B    C  
ATOM   3792  CG2 THR B 233      10.037  28.047 -20.922  1.00 69.92      B    C  
ATOM   3793  OG1 THR B 233      10.937  28.249 -18.751  1.00 72.08      B    O  
ATOM   3794  N   VAL B 234       6.663  27.139 -18.953  1.00 89.22      B    N  
ATOM   3795  CA  VAL B 234       5.398  26.550 -19.420  1.00 89.72      B    C  
ATOM   3796  C   VAL B 234       4.280  27.597 -19.417  1.00 90.79      B    C  
ATOM   3797  O   VAL B 234       3.558  27.734 -20.404  1.00 88.89      B    O  
ATOM   3798  CB  VAL B 234       5.017  25.338 -18.548  1.00 88.12      B    C  
ATOM   3799  CG1 VAL B 234       3.671  24.728 -18.947  1.00 79.87      B    C  
ATOM   3800  CG2 VAL B 234       6.073  24.234 -18.647  1.00 79.88      B    C  
ATOM   3801  N   ASP B 235       4.172  28.375 -18.337  1.00 90.30      B    N  
ATOM   3802  CA  ASP B 235       3.161  29.418 -18.182  1.00 90.11      B    C  
ATOM   3803  C   ASP B 235       3.392  30.550 -19.178  1.00 91.15      B    C  
ATOM   3804  O   ASP B 235       2.475  30.915 -19.910  1.00 88.89      B    O  
ATOM   3805  CB  ASP B 235       3.162  29.984 -16.751  1.00 88.12      B    C  
ATOM   3806  CG  ASP B 235       2.942  28.894 -15.707  1.00 86.48      B    C  
ATOM   3807  OD1 ASP B 235       3.732  27.946 -15.725  1.00 75.98      B    O  
ATOM   3808  OD2 ASP B 235       2.035  28.989 -14.857  1.00 77.09      B    O1-
ATOM   3809  N   TYR B 236       4.620  31.034 -19.283  1.00 91.15      B    N  
ATOM   3810  CA  TYR B 236       4.960  32.113 -20.214  1.00 90.86      B    C  
ATOM   3811  C   TYR B 236       4.612  31.760 -21.657  1.00 91.83      B    C  
ATOM   3812  O   TYR B 236       3.948  32.538 -22.332  1.00 90.24      B    O  
ATOM   3813  CB  TYR B 236       6.458  32.448 -20.127  1.00 88.16      B    C  
ATOM   3814  CG  TYR B 236       6.920  33.084 -18.843  1.00 81.03      B    C  
ATOM   3815  CD1 TYR B 236       6.157  34.077 -18.204  1.00 74.33      B    C  
ATOM   3816  CD2 TYR B 236       8.170  32.725 -18.292  1.00 72.82      B    C  
ATOM   3817  CE1 TYR B 236       6.615  34.692 -17.033  1.00 65.29      B    C  
ATOM   3818  CE2 TYR B 236       8.641  33.338 -17.123  1.00 65.64      B    C  
ATOM   3819  CZ  TYR B 236       7.864  34.322 -16.493  1.00 63.73      B    C  
ATOM   3820  OH  TYR B 236       8.314  34.930 -15.348  1.00 60.59      B    O  
ATOM   3821  N   ILE B 237       5.005  30.574 -22.112  1.00 90.94      B    N  
ATOM   3822  CA  ILE B 237       4.722  30.127 -23.477  1.00 90.74      B    C  
ATOM   3823  C   ILE B 237       3.220  30.002 -23.694  1.00 91.46      B    C  
ATOM   3824  O   ILE B 237       2.704  30.470 -24.702  1.00 90.65      B    O  
ATOM   3825  CB  ILE B 237       5.461  28.805 -23.787  1.00 89.81      B    C  
ATOM   3826  CG1 ILE B 237       6.987  29.066 -23.855  1.00 83.98      B    C  
ATOM   3827  CG2 ILE B 237       4.979  28.186 -25.108  1.00 83.27      B    C  
ATOM   3828  CD1 ILE B 237       7.834  27.781 -23.911  1.00 75.01      B    C  
ATOM   3829  N   THR B 238       2.497  29.389 -22.746  1.00 92.36      B    N  
ATOM   3830  CA  THR B 238       1.067  29.099 -22.918  1.00 92.39      B    C  
ATOM   3831  C   THR B 238       0.226  30.370 -22.864  1.00 92.46      B    C  
ATOM   3832  O   THR B 238      -0.621  30.564 -23.729  1.00 90.73      B    O  
ATOM   3833  CB  THR B 238       0.573  28.077 -21.881  1.00 91.56      B    C  
ATOM   3834  CG2 THR B 238      -0.849  27.596 -22.206  1.00 78.73      B    C  
ATOM   3835  OG1 THR B 238       1.393  26.943 -21.891  1.00 78.56      B    O  
ATOM   3836  N   HIS B 239       0.460  31.253 -21.902  1.00 92.64      B    N  
ATOM   3837  CA  HIS B 239      -0.271  32.514 -21.807  1.00 92.17      B    C  
ATOM   3838  C   HIS B 239       0.016  33.435 -23.001  1.00 92.23      B    C  
ATOM   3839  O   HIS B 239      -0.910  33.983 -23.576  1.00 90.63      B    O  
ATOM   3840  CB  HIS B 239       0.048  33.228 -20.488  1.00 91.45      B    C  
ATOM   3841  CG  HIS B 239      -0.459  32.506 -19.270  1.00 91.97      B    C  
ATOM   3842  CD2 HIS B 239       0.228  32.287 -18.104  1.00 82.36      B    C  
ATOM   3843  ND1 HIS B 239      -1.711  31.938 -19.099  1.00 81.79      B    N  
ATOM   3844  CE1 HIS B 239      -1.754  31.391 -17.889  1.00 84.14      B    C  
ATOM   3845  NE2 HIS B 239      -0.602  31.585 -17.251  1.00 85.79      B    N  
ATOM   3846  N   PHE B 240       1.271  33.532 -23.412  1.00 91.83      B    N  
ATOM   3847  CA  PHE B 240       1.645  34.306 -24.587  1.00 91.46      B    C  
ATOM   3848  C   PHE B 240       1.008  33.735 -25.859  1.00 91.50      B    C  
ATOM   3849  O   PHE B 240       0.399  34.479 -26.620  1.00 90.48      B    O  
ATOM   3850  CB  PHE B 240       3.173  34.352 -24.699  1.00 90.76      B    C  
ATOM   3851  CG  PHE B 240       3.665  35.127 -25.902  1.00 91.04      B    C  
ATOM   3852  CD1 PHE B 240       4.025  34.457 -27.092  1.00 86.26      B    C  
ATOM   3853  CD2 PHE B 240       3.716  36.531 -25.859  1.00 86.64      B    C  
ATOM   3854  CE1 PHE B 240       4.419  35.186 -28.221  1.00 84.96      B    C  
ATOM   3855  CE2 PHE B 240       4.122  37.259 -26.982  1.00 84.76      B    C  
ATOM   3856  CZ  PHE B 240       4.475  36.594 -28.162  1.00 86.91      B    C  
ATOM   3857  N   ALA B 241       1.074  32.428 -26.071  1.00 91.13      B    N  
ATOM   3858  CA  ALA B 241       0.504  31.790 -27.248  1.00 90.25      B    C  
ATOM   3859  C   ALA B 241      -1.019  31.960 -27.316  1.00 90.03      B    C  
ATOM   3860  O   ALA B 241      -1.539  32.255 -28.387  1.00 88.83      B    O  
ATOM   3861  CB  ALA B 241       0.898  30.311 -27.260  1.00 89.96      B    C  
ATOM   3862  N   ASP B 242      -1.735  31.819 -26.184  1.00 91.44      B    N  
ATOM   3863  CA  ASP B 242      -3.187  32.001 -26.140  1.00 90.00      B    C  
ATOM   3864  C   ASP B 242      -3.589  33.458 -26.406  1.00 89.85      B    C  
ATOM   3865  O   ASP B 242      -4.490  33.723 -27.201  1.00 87.55      B    O  
ATOM   3866  CB  ASP B 242      -3.704  31.497 -24.782  1.00 88.30      B    C  
ATOM   3867  CG  ASP B 242      -5.235  31.384 -24.698  1.00 85.29      B    C  
ATOM   3868  OD1 ASP B 242      -5.880  31.142 -25.730  1.00 79.51      B    O  
ATOM   3869  OD2 ASP B 242      -5.757  31.483 -23.560  1.00 78.83      B    O1-
ATOM   3870  N   TYR B 243      -2.873  34.409 -25.825  1.00 90.37      B    N  
ATOM   3871  CA  TYR B 243      -3.086  35.832 -26.065  1.00 90.18      B    C  
ATOM   3872  C   TYR B 243      -2.891  36.209 -27.536  1.00 90.09      B    C  
ATOM   3873  O   TYR B 243      -3.749  36.846 -28.137  1.00 88.23      B    O  
ATOM   3874  CB  TYR B 243      -2.139  36.639 -25.168  1.00 89.93      B    C  
ATOM   3875  CG  TYR B 243      -2.225  38.127 -25.378  1.00 91.29      B    C  
ATOM   3876  CD1 TYR B 243      -1.184  38.834 -26.032  1.00 88.24      B    C  
ATOM   3877  CD2 TYR B 243      -3.353  38.837 -24.928  1.00 89.04      B    C  
ATOM   3878  CE1 TYR B 243      -1.274  40.217 -26.219  1.00 88.27      B    C  
ATOM   3879  CE2 TYR B 243      -3.448  40.224 -25.117  1.00 88.14      B    C  
ATOM   3880  CZ  TYR B 243      -2.404  40.916 -25.758  1.00 89.67      B    C  
ATOM   3881  OH  TYR B 243      -2.497  42.277 -25.935  1.00 88.94      B    O  
ATOM   3882  N   GLU B 244      -1.802  35.768 -28.144  1.00 89.07      B    N  
ATOM   3883  CA  GLU B 244      -1.536  36.024 -29.562  1.00 88.14      B    C  
ATOM   3884  C   GLU B 244      -2.552  35.324 -30.464  1.00 88.04      B    C  
ATOM   3885  O   GLU B 244      -3.039  35.915 -31.427  1.00 86.42      B    O  
ATOM   3886  CB  GLU B 244      -0.107  35.576 -29.919  1.00 87.63      B    C  
ATOM   3887  CG  GLU B 244       0.993  36.441 -29.287  1.00 83.96      B    C  
ATOM   3888  CD  GLU B 244       0.948  37.920 -29.680  1.00 81.04      B    C  
ATOM   3889  OE1 GLU B 244       1.376  38.765 -28.867  1.00 70.91      B    O  
ATOM   3890  OE2 GLU B 244       0.522  38.230 -30.810  1.00 72.14      B    O1-
ATOM   3891  N   LEU B 245      -2.947  34.079 -30.152  1.00 88.21      B    N  
ATOM   3892  CA  LEU B 245      -3.919  33.326 -30.933  1.00 86.32      B    C  
ATOM   3893  C   LEU B 245      -5.291  34.015 -30.944  1.00 85.61      B    C  
ATOM   3894  O   LEU B 245      -5.898  34.160 -32.007  1.00 83.33      B    O  
ATOM   3895  CB  LEU B 245      -4.021  31.899 -30.366  1.00 85.76      B    C  
ATOM   3896  CG  LEU B 245      -4.679  30.913 -31.347  1.00 79.98      B    C  
ATOM   3897  CD1 LEU B 245      -3.638  30.296 -32.283  1.00 75.08      B    C  
ATOM   3898  CD2 LEU B 245      -5.362  29.771 -30.601  1.00 73.54      B    C  
ATOM   3899  N   GLN B 246      -5.771  34.473 -29.791  1.00 86.80      B    N  
ATOM   3900  CA  GLN B 246      -7.071  35.144 -29.697  1.00 85.49      B    C  
ATOM   3901  C   GLN B 246      -7.068  36.510 -30.372  1.00 84.61      B    C  
ATOM   3902  O   GLN B 246      -8.001  36.826 -31.104  1.00 78.58      B    O  
ATOM   3903  CB  GLN B 246      -7.520  35.239 -28.230  1.00 84.12      B    C  
ATOM   3904  CG  GLN B 246      -7.843  33.865 -27.646  1.00 81.61      B    C  
ATOM   3905  CD  GLN B 246      -8.722  33.939 -26.402  1.00 80.08      B    C  
ATOM   3906  NE2 GLN B 246      -8.446  33.162 -25.387  1.00 69.82      B    N  
ATOM   3907  OE1 GLN B 246      -9.694  34.670 -26.344  1.00 72.84      B    O  
ATOM   3908  N   ASN B 247      -6.030  37.303 -30.193  1.00 86.96      B    N  
ATOM   3909  CA  ASN B 247      -6.015  38.665 -30.717  1.00 85.63      B    C  
ATOM   3910  C   ASN B 247      -5.593  38.765 -32.192  1.00 84.79      B    C  
ATOM   3911  O   ASN B 247      -6.105  39.619 -32.911  1.00 79.30      B    O  
ATOM   3912  CB  ASN B 247      -5.144  39.548 -29.819  1.00 84.46      B    C  
ATOM   3913  CG  ASN B 247      -5.781  39.738 -28.457  1.00 84.10      B    C  
ATOM   3914  ND2 ASN B 247      -5.200  39.166 -27.427  1.00 75.65      B    N  
ATOM   3915  OD1 ASN B 247      -6.799  40.379 -28.298  1.00 74.26      B    O  
ATOM   3916  N   LEU B 248      -4.701  37.891 -32.681  1.00 84.82      B    N  
ATOM   3917  CA  LEU B 248      -4.224  37.954 -34.070  1.00 83.46      B    C  
ATOM   3918  C   LEU B 248      -5.141  37.232 -35.059  1.00 82.64      B    C  
ATOM   3919  O   LEU B 248      -5.176  37.615 -36.222  1.00 77.71      B    O  
ATOM   3920  CB  LEU B 248      -2.795  37.394 -34.179  1.00 82.42      B    C  
ATOM   3921  CG  LEU B 248      -1.721  38.152 -33.389  1.00 79.96      B    C  
ATOM   3922  CD1 LEU B 248      -0.368  37.474 -33.624  1.00 74.04      B    C  
ATOM   3923  CD2 LEU B 248      -1.603  39.607 -33.834  1.00 74.03      B    C  
ATOM   3924  N   ILE B 249      -5.858  36.182 -34.630  1.00 82.31      B    N  
ATOM   3925  CA  ILE B 249      -6.681  35.376 -35.542  1.00 79.33      B    C  
ATOM   3926  C   ILE B 249      -8.154  35.789 -35.494  1.00 76.93      B    C  
ATOM   3927  O   ILE B 249      -8.834  35.730 -36.513  1.00 69.33      B    O  
ATOM   3928  CB  ILE B 249      -6.481  33.865 -35.276  1.00 77.14      B    C  
ATOM   3929  CG1 ILE B 249      -4.975  33.503 -35.396  1.00 72.12      B    C  
ATOM   3930  CG2 ILE B 249      -7.323  33.016 -36.238  1.00 69.07      B    C  
ATOM   3931  CD1 ILE B 249      -4.652  32.017 -35.237  1.00 64.17      B    C  
ATOM   3932  N   ASN B 250      -8.669  36.209 -34.339  1.00 71.11      B    N  
ATOM   3933  CA  ASN B 250     -10.097  36.471 -34.154  1.00 67.42      B    C  
ATOM   3934  C   ASN B 250     -10.526  37.896 -34.537  1.00 67.06      B    C  
ATOM   3935  O   ASN B 250     -11.705  38.129 -34.808  1.00 59.45      B    O  
ATOM   3936  CB  ASN B 250     -10.455  36.128 -32.699  1.00 60.73      B    C  
ATOM   3937  CG  ASN B 250     -11.896  35.697 -32.506  1.00 55.16      B    C  
ATOM   3938  ND2 ASN B 250     -12.378  35.736 -31.283  1.00 50.15      B    N  
ATOM   3939  OD1 ASN B 250     -12.590  35.262 -33.402  1.00 50.64      B    O  
ATOM   3940  N   SER B 251      -9.592  38.841 -34.545  1.00 66.35      B    N  
ATOM   3941  CA  SER B 251      -9.886  40.239 -34.843  1.00 63.54      B    C  
ATOM   3942  C   SER B 251      -9.388  40.661 -36.230  1.00 64.73      B    C  
ATOM   3943  O   SER B 251      -8.474  40.058 -36.795  1.00 58.36      B    O  
ATOM   3944  CB  SER B 251      -9.343  41.148 -33.732  1.00 57.70      B    C  
ATOM   3945  OG  SER B 251      -7.942  41.073 -33.641  1.00 52.52      B    O  
ATOM   3946  N   ASP B 252      -9.960  41.741 -36.790  1.00 70.39      B    N  
ATOM   3947  CA  ASP B 252      -9.449  42.405 -37.989  1.00 69.61      B    C  
ATOM   3948  C   ASP B 252      -8.098  43.063 -37.674  1.00 72.46      B    C  
ATOM   3949  O   ASP B 252      -7.984  44.260 -37.405  1.00 65.54      B    O  
ATOM   3950  CB  ASP B 252     -10.471  43.411 -38.547  1.00 62.69      B    C  
ATOM   3951  CG  ASP B 252     -11.405  42.862 -39.638  1.00 56.11      B    C  
ATOM   3952  OD1 ASP B 252     -10.994  41.917 -40.349  1.00 49.55      B    O  
ATOM   3953  OD2 ASP B 252     -12.481  43.464 -39.834  1.00 49.48      B    O1-
ATOM   3954  N   THR B 253      -7.059  42.261 -37.683  1.00 74.08      B    N  
ATOM   3955  CA  THR B 253      -5.707  42.699 -37.357  1.00 74.96      B    C  
ATOM   3956  C   THR B 253      -5.057  43.426 -38.530  1.00 77.77      B    C  
ATOM   3957  O   THR B 253      -4.977  42.931 -39.653  1.00 72.25      B    O  
ATOM   3958  CB  THR B 253      -4.827  41.551 -36.862  1.00 69.51      B    C  
ATOM   3959  CG2 THR B 253      -5.255  41.087 -35.478  1.00 59.89      B    C  
ATOM   3960  OG1 THR B 253      -4.880  40.440 -37.725  1.00 61.19      B    O  
ATOM   3961  N   ASN B 254      -4.550  44.602 -38.245  1.00 79.89      B    N  
ATOM   3962  CA  ASN B 254      -3.678  45.333 -39.157  1.00 81.09      B    C  
ATOM   3963  C   ASN B 254      -2.214  45.241 -38.689  1.00 83.80      B    C  
ATOM   3964  O   ASN B 254      -1.906  44.714 -37.623  1.00 79.48      B    O  
ATOM   3965  CB  ASN B 254      -4.232  46.764 -39.321  1.00 76.68      B    C  
ATOM   3966  CG  ASN B 254      -4.184  47.563 -38.043  1.00 70.67      B    C  
ATOM   3967  ND2 ASN B 254      -5.222  48.312 -37.728  1.00 63.97      B    N  
ATOM   3968  OD1 ASN B 254      -3.197  47.562 -37.341  1.00 61.43      B    O  
ATOM   3969  N   TRP B 255      -1.298  45.760 -39.483  1.00 82.38      B    N  
ATOM   3970  CA  TRP B 255       0.124  45.704 -39.131  1.00 82.51      B    C  
ATOM   3971  C   TRP B 255       0.453  46.404 -37.798  1.00 84.82      B    C  
ATOM   3972  O   TRP B 255       1.426  46.041 -37.143  1.00 81.65      B    O  
ATOM   3973  CB  TRP B 255       0.958  46.314 -40.270  1.00 79.44      B    C  
ATOM   3974  CG  TRP B 255       0.863  47.798 -40.403  1.00 76.90      B    C  
ATOM   3975  CD1 TRP B 255      -0.044  48.477 -41.128  1.00 69.76      B    C  
ATOM   3976  CD2 TRP B 255       1.701  48.806 -39.739  1.00 73.63      B    C  
ATOM   3977  CE2 TRP B 255       1.204  50.082 -40.110  1.00 69.10      B    C  
ATOM   3978  CE3 TRP B 255       2.802  48.752 -38.866  1.00 65.52      B    C  
ATOM   3979  NE1 TRP B 255       0.155  49.851 -40.962  1.00 65.47      B    N  
ATOM   3980  CZ2 TRP B 255       1.772  51.282 -39.604  1.00 69.17      B    C  
ATOM   3981  CZ3 TRP B 255       3.370  49.933 -38.370  1.00 64.56      B    C  
ATOM   3982  CH2 TRP B 255       2.850  51.189 -38.727  1.00 65.30      B    C  
ATOM   3983  N   LYS B 256      -0.361  47.401 -37.413  1.00 84.07      B    N  
ATOM   3984  CA  LYS B 256      -0.178  48.159 -36.171  1.00 83.78      B    C  
ATOM   3985  C   LYS B 256      -0.632  47.324 -34.979  1.00 85.45      B    C  
ATOM   3986  O   LYS B 256       0.156  47.155 -34.046  1.00 83.48      B    O  
ATOM   3987  CB  LYS B 256      -0.951  49.485 -36.227  1.00 81.25      B    C  
ATOM   3988  CG  LYS B 256      -0.455  50.429 -37.345  1.00 78.44      B    C  
ATOM   3989  CD  LYS B 256      -1.337  51.675 -37.503  1.00 76.25      B    C  
ATOM   3990  CE  LYS B 256      -2.666  51.322 -38.159  1.00 68.71      B    C  
ATOM   3991  NZ  LYS B 256      -3.573  52.487 -38.291  1.00 62.01      B    N1+
ATOM   3992  N   SER B 257      -1.818  46.740 -35.042  1.00 85.98      B    N  
ATOM   3993  CA  SER B 257      -2.334  45.880 -33.988  1.00 85.77      B    C  
ATOM   3994  C   SER B 257      -1.477  44.627 -33.798  1.00 87.69      B    C  
ATOM   3995  O   SER B 257      -1.158  44.292 -32.667  1.00 84.92      B    O  
ATOM   3996  CB  SER B 257      -3.806  45.513 -34.226  1.00 82.66      B    C  
ATOM   3997  OG  SER B 257      -4.007  44.891 -35.474  1.00 72.09      B    O  
ATOM   3998  N   ILE B 258      -0.969  44.018 -34.869  1.00 86.90      B    N  
ATOM   3999  CA  ILE B 258      -0.019  42.893 -34.768  1.00 86.75      B    C  
ATOM   4000  C   ILE B 258       1.221  43.275 -33.948  1.00 88.29      B    C  
ATOM   4001  O   ILE B 258       1.629  42.532 -33.060  1.00 87.21      B    O  
ATOM   4002  CB  ILE B 258       0.377  42.382 -36.171  1.00 85.32      B    C  
ATOM   4003  CG1 ILE B 258      -0.829  41.720 -36.877  1.00 80.47      B    C  
ATOM   4004  CG2 ILE B 258       1.549  41.387 -36.104  1.00 79.21      B    C  
ATOM   4005  CD1 ILE B 258      -0.626  41.480 -38.373  1.00 72.70      B    C  
ATOM   4006  N   ILE B 259       1.817  44.426 -34.223  1.00 87.16      B    N  
ATOM   4007  CA  ILE B 259       2.989  44.894 -33.467  1.00 86.97      B    C  
ATOM   4008  C   ILE B 259       2.613  45.183 -32.013  1.00 88.21      B    C  
ATOM   4009  O   ILE B 259       3.361  44.810 -31.112  1.00 88.07      B    O  
ATOM   4010  CB  ILE B 259       3.639  46.114 -34.148  1.00 86.17      B    C  
ATOM   4011  CG1 ILE B 259       4.256  45.702 -35.511  1.00 82.03      B    C  
ATOM   4012  CG2 ILE B 259       4.731  46.739 -33.254  1.00 80.85      B    C  
ATOM   4013  CD1 ILE B 259       4.671  46.891 -36.383  1.00 72.89      B    C  
ATOM   4014  N   ILE B 260       1.469  45.816 -31.782  1.00 88.68      B    N  
ATOM   4015  CA  ILE B 260       0.982  46.135 -30.435  1.00 87.83      B    C  
ATOM   4016  C   ILE B 260       0.812  44.853 -29.631  1.00 89.35      B    C  
ATOM   4017  O   ILE B 260       1.407  44.741 -28.554  1.00 88.34      B    O  
ATOM   4018  CB  ILE B 260      -0.309  46.978 -30.494  1.00 86.82      B    C  
ATOM   4019  CG1 ILE B 260      -0.001  48.393 -31.024  1.00 84.46      B    C  
ATOM   4020  CG2 ILE B 260      -0.968  47.083 -29.103  1.00 84.20      B    C  
ATOM   4021  CD1 ILE B 260      -1.244  49.172 -31.481  1.00 79.07      B    C  
ATOM   4022  N   TYR B 261       0.080  43.860 -30.158  1.00 88.33      B    N  
ATOM   4023  CA  TYR B 261      -0.178  42.613 -29.443  1.00 88.01      B    C  
ATOM   4024  C   TYR B 261       1.097  41.787 -29.206  1.00 89.26      B    C  
ATOM   4025  O   TYR B 261       1.307  41.327 -28.086  1.00 88.11      B    O  
ATOM   4026  CB  TYR B 261      -1.252  41.809 -30.183  1.00 86.97      B    C  
ATOM   4027  CG  TYR B 261      -2.634  42.421 -30.134  1.00 87.55      B    C  
ATOM   4028  CD1 TYR B 261      -3.223  42.770 -28.901  1.00 83.46      B    C  
ATOM   4029  CD2 TYR B 261      -3.364  42.634 -31.320  1.00 84.53      B    C  
ATOM   4030  CE1 TYR B 261      -4.503  43.327 -28.852  1.00 81.53      B    C  
ATOM   4031  CE2 TYR B 261      -4.657  43.186 -31.279  1.00 81.75      B    C  
ATOM   4032  CZ  TYR B 261      -5.225  43.537 -30.045  1.00 82.87      B    C  
ATOM   4033  OH  TYR B 261      -6.485  44.083 -29.995  1.00 81.16      B    O  
ATOM   4034  N   LEU B 262       2.003  41.691 -30.184  1.00 87.29      B    N  
ATOM   4035  CA  LEU B 262       3.281  41.001 -29.983  1.00 86.75      B    C  
ATOM   4036  C   LEU B 262       4.132  41.647 -28.878  1.00 87.79      B    C  
ATOM   4037  O   LEU B 262       4.691  40.960 -28.023  1.00 88.49      B    O  
ATOM   4038  CB  LEU B 262       4.069  40.972 -31.300  1.00 87.12      B    C  
ATOM   4039  CG  LEU B 262       3.569  39.925 -32.318  1.00 83.39      B    C  
ATOM   4040  CD1 LEU B 262       4.218  40.185 -33.676  1.00 77.41      B    C  
ATOM   4041  CD2 LEU B 262       3.935  38.502 -31.895  1.00 77.89      B    C  
ATOM   4042  N   VAL B 263       4.233  42.972 -28.882  1.00 90.25      B    N  
ATOM   4043  CA  VAL B 263       5.058  43.685 -27.902  1.00 89.65      B    C  
ATOM   4044  C   VAL B 263       4.417  43.655 -26.518  1.00 90.31      B    C  
ATOM   4045  O   VAL B 263       5.109  43.372 -25.534  1.00 90.07      B    O  
ATOM   4046  CB  VAL B 263       5.344  45.125 -28.363  1.00 89.14      B    C  
ATOM   4047  CG1 VAL B 263       6.077  45.940 -27.304  1.00 81.62      B    C  
ATOM   4048  CG2 VAL B 263       6.239  45.126 -29.615  1.00 82.53      B    C  
ATOM   4049  N   THR B 264       3.111  43.897 -26.419  1.00 92.02      B    N  
ATOM   4050  CA  THR B 264       2.402  43.891 -25.133  1.00 91.35      B    C  
ATOM   4051  C   THR B 264       2.322  42.489 -24.537  1.00 91.74      B    C  
ATOM   4052  O   THR B 264       2.564  42.350 -23.348  1.00 89.25      B    O  
ATOM   4053  CB  THR B 264       0.993  44.479 -25.236  1.00 89.94      B    C  
ATOM   4054  CG2 THR B 264       1.028  45.988 -25.500  1.00 79.31      B    C  
ATOM   4055  OG1 THR B 264       0.253  43.877 -26.266  1.00 78.12      B    O  
ATOM   4056  N   GLY B 265       2.103  41.459 -25.340  1.00 91.07      B    N  
ATOM   4057  CA  GLY B 265       2.130  40.074 -24.888  1.00 90.06      B    C  
ATOM   4058  C   GLY B 265       3.498  39.667 -24.330  1.00 91.25      B    C  
ATOM   4059  O   GLY B 265       3.584  39.099 -23.243  1.00 88.62      B    O  
ATOM   4060  N   GLY B 266       4.573  40.038 -25.011  1.00 91.75      B    N  
ATOM   4061  CA  GLY B 266       5.937  39.802 -24.533  1.00 90.99      B    C  
ATOM   4062  C   GLY B 266       6.255  40.539 -23.228  1.00 91.83      B    C  
ATOM   4063  O   GLY B 266       6.813  39.941 -22.301  1.00 90.33      B    O  
ATOM   4064  N   LEU B 267       5.868  41.805 -23.117  1.00 91.18      B    N  
ATOM   4065  CA  LEU B 267       6.052  42.589 -21.894  1.00 90.58      B    C  
ATOM   4066  C   LEU B 267       5.203  42.051 -20.737  1.00 91.03      B    C  
ATOM   4067  O   LEU B 267       5.705  41.946 -19.615  1.00 89.56      B    O  
ATOM   4068  CB  LEU B 267       5.708  44.065 -22.170  1.00 90.32      B    C  
ATOM   4069  CG  LEU B 267       6.747  44.837 -23.015  1.00 87.11      B    C  
ATOM   4070  CD1 LEU B 267       6.180  46.214 -23.367  1.00 80.33      B    C  
ATOM   4071  CD2 LEU B 267       8.055  45.049 -22.262  1.00 81.13      B    C  
ATOM   4072  N   ALA B 268       3.950  41.654 -20.996  1.00 92.03      B    N  
ATOM   4073  CA  ALA B 268       3.064  41.086 -20.000  1.00 91.14      B    C  
ATOM   4074  C   ALA B 268       3.597  39.756 -19.463  1.00 91.61      B    C  
ATOM   4075  O   ALA B 268       3.649  39.559 -18.248  1.00 89.52      B    O  
ATOM   4076  CB  ALA B 268       1.665  40.932 -20.597  1.00 90.23      B    C  
ATOM   4077  N   ALA B 269       4.090  38.880 -20.339  1.00 91.63      B    N  
ATOM   4078  CA  ALA B 269       4.728  37.644 -19.924  1.00 90.43      B    C  
ATOM   4079  C   ALA B 269       5.943  37.918 -19.017  1.00 90.62      B    C  
ATOM   4080  O   ALA B 269       6.059  37.331 -17.941  1.00 88.57      B    O  
ATOM   4081  CB  ALA B 269       5.103  36.836 -21.176  1.00 89.57      B    C  
ATOM   4082  N   ALA B 270       6.794  38.853 -19.375  1.00 90.99      B    N  
ATOM   4083  CA  ALA B 270       7.970  39.207 -18.578  1.00 89.96      B    C  
ATOM   4084  C   ALA B 270       7.615  39.796 -17.198  1.00 90.39      B    C  
ATOM   4085  O   ALA B 270       8.336  39.572 -16.223  1.00 87.75      B    O  
ATOM   4086  CB  ALA B 270       8.827  40.176 -19.397  1.00 88.77      B    C  
ATOM   4087  N   GLN B 271       6.499  40.519 -17.093  1.00 90.38      B    N  
ATOM   4088  CA  GLN B 271       6.068  41.191 -15.857  1.00 90.10      B    C  
ATOM   4089  C   GLN B 271       5.053  40.394 -15.030  1.00 90.65      B    C  
ATOM   4090  O   GLN B 271       4.750  40.761 -13.892  1.00 87.58      B    O  
ATOM   4091  CB  GLN B 271       5.537  42.593 -16.193  1.00 88.69      B    C  
ATOM   4092  CG  GLN B 271       6.649  43.485 -16.762  1.00 86.13      B    C  
ATOM   4093  CD  GLN B 271       6.181  44.912 -17.016  1.00 82.50      B    C  
ATOM   4094  NE2 GLN B 271       6.663  45.539 -18.062  1.00 71.01      B    N  
ATOM   4095  OE1 GLN B 271       5.420  45.501 -16.277  1.00 74.55      B    O  
ATOM   4096  N   MET B 272       4.564  39.257 -15.545  1.00 91.46      B    N  
ATOM   4097  CA  MET B 272       3.545  38.427 -14.901  1.00 91.03      B    C  
ATOM   4098  C   MET B 272       3.945  37.996 -13.486  1.00 91.56      B    C  
ATOM   4099  O   MET B 272       3.138  38.071 -12.565  1.00 89.43      B    O  
ATOM   4100  CB  MET B 272       3.279  37.209 -15.795  1.00 88.88      B    C  
ATOM   4101  CG  MET B 272       2.099  36.370 -15.315  1.00 83.89      B    C  
ATOM   4102  SD  MET B 272       1.682  34.992 -16.420  1.00 82.84      B    S  
ATOM   4103  CE  MET B 272       3.070  33.879 -16.129  1.00 74.08      B    C  
ATOM   4104  N   LYS B 273       5.204  37.627 -13.265  1.00 90.36      B    N  
ATOM   4105  CA  LYS B 273       5.720  37.236 -11.943  1.00 89.70      B    C  
ATOM   4106  C   LYS B 273       5.628  38.376 -10.917  1.00 90.09      B    C  
ATOM   4107  O   LYS B 273       5.317  38.144  -9.755  1.00 87.44      B    O  
ATOM   4108  CB  LYS B 273       7.157  36.709 -12.096  1.00 87.64      B    C  
ATOM   4109  CG  LYS B 273       7.687  36.043 -10.813  1.00 80.43      B    C  
ATOM   4110  CD  LYS B 273       9.092  35.442 -11.034  1.00 77.93      B    C  
ATOM   4111  CE  LYS B 273       9.589  34.745  -9.772  1.00 69.02      B    C  
ATOM   4112  NZ  LYS B 273      10.925  34.095  -9.949  1.00 61.57      B    N1+
ATOM   4113  N   MET B 274       5.872  39.606 -11.334  1.00 91.45      B    N  
ATOM   4114  CA  MET B 274       5.762  40.778 -10.464  1.00 91.07      B    C  
ATOM   4115  C   MET B 274       4.296  41.066 -10.110  1.00 91.58      B    C  
ATOM   4116  O   MET B 274       3.980  41.325  -8.949  1.00 89.45      B    O  
ATOM   4117  CB  MET B 274       6.426  41.982 -11.138  1.00 89.52      B    C  
ATOM   4118  CG  MET B 274       6.495  43.186 -10.195  1.00 78.73      B    C  
ATOM   4119  SD  MET B 274       7.253  44.679 -10.905  1.00 72.28      B    S  
ATOM   4120  CE  MET B 274       5.939  45.198 -12.039  1.00 62.33      B    C  
ATOM   4121  N   MET B 275       3.396  40.966 -11.081  1.00 91.03      B    N  
ATOM   4122  CA  MET B 275       1.963  41.139 -10.848  1.00 91.24      B    C  
ATOM   4123  C   MET B 275       1.390  40.021  -9.980  1.00 91.89      B    C  
ATOM   4124  O   MET B 275       0.575  40.299  -9.105  1.00 89.63      B    O  
ATOM   4125  CB  MET B 275       1.208  41.237 -12.178  1.00 90.81      B    C  
ATOM   4126  CG  MET B 275       1.516  42.532 -12.935  1.00 85.99      B    C  
ATOM   4127  SD  MET B 275       1.128  44.061 -12.013  1.00 81.21      B    S  
ATOM   4128  CE  MET B 275       2.780  44.703 -11.731  1.00 69.74      B    C  
ATOM   4129  N   CYS B 276       1.885  38.802 -10.124  1.00 89.84      B    N  
ATOM   4130  CA  CYS B 276       1.511  37.680  -9.267  1.00 89.61      B    C  
ATOM   4131  C   CYS B 276       1.753  37.977  -7.786  1.00 90.68      B    C  
ATOM   4132  O   CYS B 276       0.864  37.771  -6.971  1.00 88.15      B    O  
ATOM   4133  CB  CYS B 276       2.278  36.430  -9.708  1.00 88.08      B    C  
ATOM   4134  SG  CYS B 276       2.029  35.005  -8.596  1.00 83.48      B    S  
ATOM   4135  N   LYS B 277       2.896  38.567  -7.414  1.00 91.83      B    N  
ATOM   4136  CA  LYS B 277       3.165  38.933  -6.017  1.00 91.35      B    C  
ATOM   4137  C   LYS B 277       2.142  39.935  -5.481  1.00 91.48      B    C  
ATOM   4138  O   LYS B 277       1.685  39.812  -4.345  1.00 88.98      B    O  
ATOM   4139  CB  LYS B 277       4.599  39.473  -5.839  1.00 90.32      B    C  
ATOM   4140  CG  LYS B 277       5.674  38.409  -6.105  1.00 83.86      B    C  
ATOM   4141  CD  LYS B 277       7.066  38.840  -5.615  1.00 79.06      B    C  
ATOM   4142  CE  LYS B 277       8.060  37.691  -5.813  1.00 69.65      B    C  
ATOM   4143  NZ  LYS B 277       9.211  37.716  -4.865  1.00 60.39      B    N1+
ATOM   4144  N   SER B 278       1.730  40.877  -6.307  1.00 91.22      B    N  
ATOM   4145  CA  SER B 278       0.695  41.841  -5.936  1.00 90.70      B    C  
ATOM   4146  C   SER B 278      -0.679  41.176  -5.799  1.00 91.25      B    C  
ATOM   4147  O   SER B 278      -1.390  41.461  -4.842  1.00 88.54      B    O  
ATOM   4148  CB  SER B 278       0.628  42.974  -6.960  1.00 89.87      B    C  
ATOM   4149  OG  SER B 278      -0.246  43.985  -6.505  1.00 77.73      B    O  
ATOM   4150  N   GLN B 279      -1.049  40.298  -6.717  1.00 90.68      B    N  
ATOM   4151  CA  GLN B 279      -2.307  39.548  -6.682  1.00 89.93      B    C  
ATOM   4152  C   GLN B 279      -2.398  38.657  -5.433  1.00 90.91      B    C  
ATOM   4153  O   GLN B 279      -3.378  38.728  -4.700  1.00 88.77      B    O  
ATOM   4154  CB  GLN B 279      -2.433  38.693  -7.960  1.00 89.62      B    C  
ATOM   4155  CG  GLN B 279      -2.780  39.500  -9.226  1.00 86.45      B    C  
ATOM   4156  CD  GLN B 279      -4.235  39.952  -9.280  1.00 86.04      B    C  
ATOM   4157  NE2 GLN B 279      -4.635  40.652 -10.308  1.00 74.01      B    N  
ATOM   4158  OE1 GLN B 279      -5.039  39.692  -8.409  1.00 77.15      B    O  
ATOM   4159  N   MET B 280      -1.343  37.883  -5.151  1.00 91.15      B    N  
ATOM   4160  CA  MET B 280      -1.291  36.996  -3.991  1.00 90.97      B    C  
ATOM   4161  C   MET B 280      -1.436  37.763  -2.669  1.00 91.33      B    C  
ATOM   4162  O   MET B 280      -2.243  37.386  -1.825  1.00 88.73      B    O  
ATOM   4163  CB  MET B 280       0.023  36.212  -4.013  1.00 90.32      B    C  
ATOM   4164  CG  MET B 280       0.032  35.100  -5.073  1.00 86.95      B    C  
ATOM   4165  SD  MET B 280      -1.149  33.753  -4.770  1.00 85.40      B    S  
ATOM   4166  CE  MET B 280      -0.416  33.007  -3.296  1.00 76.53      B    C  
ATOM   4167  N   ASN B 281      -0.717  38.841  -2.505  1.00 91.93      B    N  
ATOM   4168  CA  ASN B 281      -0.696  39.585  -1.247  1.00 90.67      B    C  
ATOM   4169  C   ASN B 281      -1.947  40.444  -1.014  1.00 90.90      B    C  
ATOM   4170  O   ASN B 281      -2.340  40.658   0.127  1.00 86.08      B    O  
ATOM   4171  CB  ASN B 281       0.573  40.455  -1.207  1.00 89.33      B    C  
ATOM   4172  CG  ASN B 281       1.846  39.638  -1.086  1.00 85.40      B    C  
ATOM   4173  ND2 ASN B 281       2.987  40.247  -1.292  1.00 76.12      B    N  
ATOM   4174  OD1 ASN B 281       1.850  38.460  -0.793  1.00 75.51      B    O  
ATOM   4175  N   ASN B 282      -2.569  40.951  -2.072  1.00 90.56      B    N  
ATOM   4176  CA  ASN B 282      -3.664  41.918  -1.960  1.00 89.50      B    C  
ATOM   4177  C   ASN B 282      -5.045  41.330  -2.257  1.00 89.97      B    C  
ATOM   4178  O   ASN B 282      -6.036  41.893  -1.789  1.00 85.09      B    O  
ATOM   4179  CB  ASN B 282      -3.382  43.120  -2.878  1.00 88.38      B    C  
ATOM   4180  CG  ASN B 282      -2.107  43.853  -2.496  1.00 84.73      B    C  
ATOM   4181  ND2 ASN B 282      -1.201  44.021  -3.434  1.00 74.48      B    N  
ATOM   4182  OD1 ASN B 282      -1.908  44.293  -1.382  1.00 74.20      B    O  
ATOM   4183  N   VAL B 283      -5.129  40.265  -3.043  1.00 91.18      B    N  
ATOM   4184  CA  VAL B 283      -6.400  39.702  -3.519  1.00 90.62      B    C  
ATOM   4185  C   VAL B 283      -6.621  38.305  -2.960  1.00 91.17      B    C  
ATOM   4186  O   VAL B 283      -7.548  38.117  -2.176  1.00 86.74      B    O  
ATOM   4187  CB  VAL B 283      -6.502  39.719  -5.056  1.00 89.23      B    C  
ATOM   4188  CG1 VAL B 283      -7.889  39.265  -5.522  1.00 81.21      B    C  
ATOM   4189  CG2 VAL B 283      -6.239  41.126  -5.614  1.00 82.41      B    C  
ATOM   4190  N   TYR B 284      -5.781  37.341  -3.328  1.00 91.67      B    N  
ATOM   4191  CA  TYR B 284      -6.004  35.933  -2.993  1.00 91.56      B    C  
ATOM   4192  C   TYR B 284      -5.653  35.597  -1.542  1.00 91.29      B    C  
ATOM   4193  O   TYR B 284      -6.392  34.860  -0.899  1.00 84.40      B    O  
ATOM   4194  CB  TYR B 284      -5.241  35.050  -3.983  1.00 90.35      B    C  
ATOM   4195  CG  TYR B 284      -5.682  35.233  -5.417  1.00 91.72      B    C  
ATOM   4196  CD1 TYR B 284      -7.001  34.914  -5.787  1.00 87.76      B    C  
ATOM   4197  CD2 TYR B 284      -4.794  35.749  -6.381  1.00 88.71      B    C  
ATOM   4198  CE1 TYR B 284      -7.431  35.102  -7.111  1.00 86.71      B    C  
ATOM   4199  CE2 TYR B 284      -5.218  35.940  -7.704  1.00 87.29      B    C  
ATOM   4200  CZ  TYR B 284      -6.536  35.621  -8.067  1.00 88.17      B    C  
ATOM   4201  OH  TYR B 284      -6.963  35.818  -9.350  1.00 86.91      B    O  
ATOM   4202  N   LYS B 285      -4.590  36.137  -1.012  1.00 89.38      B    N  
ATOM   4203  CA  LYS B 285      -4.128  35.907   0.367  1.00 89.48      B    C  
ATOM   4204  C   LYS B 285      -3.999  34.411   0.689  1.00 90.27      B    C  
ATOM   4205  O   LYS B 285      -3.360  33.677  -0.067  1.00 83.88      B    O  
ATOM   4206  CB  LYS B 285      -5.033  36.674   1.365  1.00 86.75      B    C  
ATOM   4207  CG  LYS B 285      -5.138  38.180   1.101  1.00 85.22      B    C  
ATOM   4208  CD  LYS B 285      -6.034  38.801   2.169  1.00 80.03      B    C  
ATOM   4209  CE  LYS B 285      -6.190  40.307   1.958  1.00 74.00      B    C  
ATOM   4210  NZ  LYS B 285      -7.073  40.885   2.992  1.00 63.00      B    N1+
ATOM   4211  N   GLU B 286      -4.575  33.969   1.792  1.00 90.59      B    N  
ATOM   4212  CA  GLU B 286      -4.438  32.604   2.295  1.00 90.61      B    C  
ATOM   4213  C   GLU B 286      -4.930  31.511   1.321  1.00 91.58      B    C  
ATOM   4214  O   GLU B 286      -4.139  30.606   1.038  1.00 88.23      B    O  
ATOM   4215  CB  GLU B 286      -5.106  32.517   3.670  1.00 88.52      B    C  
ATOM   4216  CG  GLU B 286      -4.884  31.157   4.311  1.00 80.10      B    C  
ATOM   4217  CD  GLU B 286      -5.509  31.018   5.697  1.00 75.88      B    C  
ATOM   4218  OE1 GLU B 286      -5.340  29.901   6.251  1.00 67.77      B    O  
ATOM   4219  OE2 GLU B 286      -6.125  31.996   6.164  1.00 71.19      B    O1-
ATOM   4220  N   PRO B 287      -6.132  31.579   0.719  1.00 92.65      B    N  
ATOM   4221  CA  PRO B 287      -6.593  30.555  -0.218  1.00 92.06      B    C  
ATOM   4222  C   PRO B 287      -5.712  30.420  -1.467  1.00 92.78      B    C  
ATOM   4223  O   PRO B 287      -5.652  29.351  -2.083  1.00 88.52      B    O  
ATOM   4224  CB  PRO B 287      -8.013  30.979  -0.616  1.00 90.05      B    C  
ATOM   4225  CG  PRO B 287      -8.470  31.852   0.540  1.00 87.76      B    C  
ATOM   4226  CD  PRO B 287      -7.184  32.545   0.966  1.00 91.07      B    C  
ATOM   4227  N   GLY B 288      -5.006  31.454  -1.830  1.00 91.89      B    N  
ATOM   4228  CA  GLY B 288      -4.072  31.444  -2.949  1.00 91.56      B    C  
ATOM   4229  C   GLY B 288      -2.781  30.677  -2.689  1.00 92.72      B    C  
ATOM   4230  O   GLY B 288      -2.083  30.309  -3.636  1.00 89.21      B    O  
ATOM   4231  N   ARG B 289      -2.442  30.401  -1.420  1.00 92.39      B    N  
ATOM   4232  CA  ARG B 289      -1.215  29.685  -1.072  1.00 92.55      B    C  
ATOM   4233  C   ARG B 289      -1.307  28.231  -1.553  1.00 92.99      B    C  
ATOM   4234  O   ARG B 289      -2.317  27.577  -1.315  1.00 90.60      B    O  
ATOM   4235  CB  ARG B 289      -0.945  29.753   0.441  1.00 90.96      B    C  
ATOM   4236  CG  ARG B 289      -0.768  31.183   0.957  1.00 86.64      B    C  
ATOM   4237  CD  ARG B 289      -0.564  31.196   2.473  1.00 85.35      B    C  
ATOM   4238  NE  ARG B 289      -0.740  32.537   3.038  1.00 80.92      B    N  
ATOM   4239  CZ  ARG B 289      -0.959  32.828   4.313  1.00 78.87      B    C  
ATOM   4240  NH1 ARG B 289      -0.955  31.927   5.242  1.00 71.79      B    N1+
ATOM   4241  NH2 ARG B 289      -1.202  34.044   4.669  1.00 70.45      B    N  
ATOM   4242  N   PRO B 290      -0.277  27.709  -2.225  1.00 92.64      B    N  
ATOM   4243  CA  PRO B 290      -0.303  26.340  -2.704  1.00 92.26      B    C  
ATOM   4244  C   PRO B 290      -0.197  25.354  -1.537  1.00 92.79      B    C  
ATOM   4245  O   PRO B 290       0.321  25.670  -0.466  1.00 90.15      B    O  
ATOM   4246  CB  PRO B 290       0.885  26.222  -3.658  1.00 90.21      B    C  
ATOM   4247  CG  PRO B 290       1.890  27.209  -3.070  1.00 87.74      B    C  
ATOM   4248  CD  PRO B 290       0.996  28.327  -2.521  1.00 90.29      B    C  
ATOM   4249  N   TRP B 291      -0.653  24.121  -1.771  1.00 92.60      B    N  
ATOM   4250  CA  TRP B 291      -0.337  23.006  -0.893  1.00 92.89      B    C  
ATOM   4251  C   TRP B 291       1.044  22.458  -1.246  1.00 92.41      B    C  
ATOM   4252  O   TRP B 291       1.422  22.385  -2.417  1.00 89.82      B    O  
ATOM   4253  CB  TRP B 291      -1.438  21.953  -0.975  1.00 93.05      B    C  
ATOM   4254  CG  TRP B 291      -2.730  22.394  -0.350  1.00 93.73      B    C  
ATOM   4255  CD1 TRP B 291      -3.567  23.332  -0.854  1.00 89.69      B    C  
ATOM   4256  CD2 TRP B 291      -3.319  21.961   0.911  1.00 92.70      B    C  
ATOM   4257  CE2 TRP B 291      -4.518  22.682   1.112  1.00 92.36      B    C  
ATOM   4258  CE3 TRP B 291      -2.937  21.018   1.894  1.00 91.65      B    C  
ATOM   4259  NE1 TRP B 291      -4.639  23.508   0.018  1.00 90.08      B    N  
ATOM   4260  CZ2 TRP B 291      -5.321  22.495   2.260  1.00 92.74      B    C  
ATOM   4261  CZ3 TRP B 291      -3.739  20.829   3.036  1.00 87.99      B    C  
ATOM   4262  CH2 TRP B 291      -4.912  21.562   3.214  1.00 89.69      B    C  
ATOM   4263  N   ARG B 292       1.813  22.073  -0.231  1.00 91.02      B    N  
ATOM   4264  CA  ARG B 292       3.166  21.523  -0.353  1.00 89.99      B    C  
ATOM   4265  C   ARG B 292       3.317  20.281   0.515  1.00 90.27      B    C  
ATOM   4266  O   ARG B 292       2.472  20.001   1.361  1.00 88.23      B    O  
ATOM   4267  CB  ARG B 292       4.210  22.607  -0.018  1.00 86.31      B    C  
ATOM   4268  CG  ARG B 292       4.197  23.030   1.458  1.00 78.70      B    C  
ATOM   4269  CD  ARG B 292       5.307  24.050   1.750  1.00 76.53      B    C  
ATOM   4270  NE  ARG B 292       5.336  24.407   3.168  1.00 71.53      B    N  
ATOM   4271  CZ  ARG B 292       6.065  25.361   3.734  1.00 66.19      B    C  
ATOM   4272  NH1 ARG B 292       6.889  26.092   3.034  1.00 63.46      B    N1+
ATOM   4273  NH2 ARG B 292       5.958  25.581   5.002  1.00 59.33      B    N  
ATOM   4274  N   ILE B 293       4.393  19.561   0.320  1.00 89.52      B    N  
ATOM   4275  CA  ILE B 293       4.804  18.508   1.247  1.00 89.14      B    C  
ATOM   4276  C   ILE B 293       5.494  19.174   2.448  1.00 88.66      B    C  
ATOM   4277  O   ILE B 293       6.342  20.045   2.241  1.00 86.54      B    O  
ATOM   4278  CB  ILE B 293       5.693  17.468   0.538  1.00 88.65      B    C  
ATOM   4279  CG1 ILE B 293       4.940  16.856  -0.671  1.00 85.66      B    C  
ATOM   4280  CG2 ILE B 293       6.106  16.365   1.517  1.00 84.77      B    C  
ATOM   4281  CD1 ILE B 293       5.788  15.916  -1.520  1.00 79.69      B    C  
ATOM   4282  N   PRO B 294       5.140  18.799   3.697  1.00 87.68      B    N  
ATOM   4283  CA  PRO B 294       5.833  19.274   4.884  1.00 86.68      B    C  
ATOM   4284  C   PRO B 294       7.315  18.909   4.846  1.00 85.87      B    C  
ATOM   4285  O   PRO B 294       7.715  17.902   4.252  1.00 83.31      B    O  
ATOM   4286  CB  PRO B 294       5.137  18.622   6.081  1.00 85.67      B    C  
ATOM   4287  CG  PRO B 294       3.773  18.209   5.543  1.00 84.50      B    C  
ATOM   4288  CD  PRO B 294       4.041  17.927   4.067  1.00 86.60      B    C  
ATOM   4289  N   LYS B 295       8.138  19.692   5.528  1.00 83.64      B    N  
ATOM   4290  CA  LYS B 295       9.524  19.314   5.790  1.00 82.03      B    C  
ATOM   4291  C   LYS B 295       9.561  18.346   6.969  1.00 83.10      B    C  
ATOM   4292  O   LYS B 295       8.896  18.585   7.978  1.00 80.11      B    O  
ATOM   4293  CB  LYS B 295      10.405  20.541   6.057  1.00 77.86      B    C  
ATOM   4294  CG  LYS B 295      10.564  21.397   4.785  1.00 67.55      B    C  
ATOM   4295  CD  LYS B 295      11.556  22.536   5.040  1.00 61.65      B    C  
ATOM   4296  CE  LYS B 295      11.755  23.346   3.766  1.00 54.93      B    C  
ATOM   4297  NZ  LYS B 295      12.784  24.398   3.942  1.00 47.13      B    N1+
ATOM   4298  N   TYR B 296      10.343  17.285   6.835  1.00 82.36      B    N  
ATOM   4299  CA  TYR B 296      10.589  16.302   7.885  1.00 82.63      B    C  
ATOM   4300  C   TYR B 296      12.037  16.396   8.352  1.00 81.49      B    C  
ATOM   4301  O   TYR B 296      12.925  16.740   7.574  1.00 77.69      B    O  
ATOM   4302  CB  TYR B 296      10.238  14.907   7.368  1.00 83.94      B    C  
ATOM   4303  CG  TYR B 296       8.776  14.738   7.016  1.00 85.41      B    C  
ATOM   4304  CD1 TYR B 296       7.832  14.472   8.024  1.00 83.47      B    C  
ATOM   4305  CD2 TYR B 296       8.351  14.877   5.685  1.00 84.13      B    C  
ATOM   4306  CE1 TYR B 296       6.473  14.348   7.709  1.00 83.36      B    C  
ATOM   4307  CE2 TYR B 296       6.984  14.753   5.357  1.00 84.08      B    C  
ATOM   4308  CZ  TYR B 296       6.050  14.492   6.371  1.00 84.93      B    C  
ATOM   4309  OH  TYR B 296       4.715  14.384   6.060  1.00 83.91      B    O  
ATOM   4310  N   ASP B 297      12.276  16.060   9.620  1.00 80.39      B    N  
ATOM   4311  CA  ASP B 297      13.610  16.189  10.216  1.00 79.02      B    C  
ATOM   4312  C   ASP B 297      14.593  15.131   9.697  1.00 79.81      B    C  
ATOM   4313  O   ASP B 297      15.805  15.366   9.635  1.00 75.31      B    O  
ATOM   4314  CB  ASP B 297      13.491  16.081  11.749  1.00 75.99      B    C  
ATOM   4315  CG  ASP B 297      12.815  17.289  12.411  1.00 69.31      B    C  
ATOM   4316  OD1 ASP B 297      12.827  18.384  11.804  1.00 62.51      B    O  
ATOM   4317  OD2 ASP B 297      12.345  17.143  13.570  1.00 62.90      B    O1-
ATOM   4318  N   ASN B 298      14.079  13.963   9.299  1.00 82.10      B    N  
ATOM   4319  CA  ASN B 298      14.896  12.878   8.774  1.00 82.46      B    C  
ATOM   4320  C   ASN B 298      14.139  12.046   7.712  1.00 83.90      B    C  
ATOM   4321  O   ASN B 298      12.906  12.048   7.665  1.00 81.99      B    O  
ATOM   4322  CB  ASN B 298      15.412  12.042   9.961  1.00 79.41      B    C  
ATOM   4323  CG  ASN B 298      14.304  11.313  10.685  1.00 74.37      B    C  
ATOM   4324  ND2 ASN B 298      13.971  11.713  11.896  1.00 68.88      B    N  
ATOM   4325  OD1 ASN B 298      13.741  10.386  10.149  1.00 64.18      B    O  
ATOM   4326  N   PRO B 299      14.860  11.276   6.880  1.00 83.89      B    N  
ATOM   4327  CA  PRO B 299      14.253  10.418   5.868  1.00 84.10      B    C  
ATOM   4328  C   PRO B 299      13.284   9.369   6.433  1.00 85.80      B    C  
ATOM   4329  O   PRO B 299      12.291   9.048   5.779  1.00 84.31      B    O  
ATOM   4330  CB  PRO B 299      15.429   9.741   5.148  1.00 82.02      B    C  
ATOM   4331  CG  PRO B 299      16.578  10.723   5.340  1.00 79.31      B    C  
ATOM   4332  CD  PRO B 299      16.303  11.298   6.729  1.00 81.84      B    C  
ATOM   4333  N   ALA B 300      13.534   8.854   7.642  1.00 86.79      B    N  
ATOM   4334  CA  ALA B 300      12.693   7.832   8.251  1.00 87.12      B    C  
ATOM   4335  C   ALA B 300      11.298   8.369   8.629  1.00 88.16      B    C  
ATOM   4336  O   ALA B 300      10.303   7.672   8.427  1.00 86.38      B    O  
ATOM   4337  CB  ALA B 300      13.417   7.239   9.460  1.00 86.35      B    C  
ATOM   4338  N   GLU B 301      11.195   9.607   9.082  1.00 86.96      B    N  
ATOM   4339  CA  GLU B 301       9.912  10.271   9.343  1.00 87.01      B    C  
ATOM   4340  C   GLU B 301       9.117  10.514   8.061  1.00 88.08      B    C  
ATOM   4341  O   GLU B 301       7.917  10.265   8.020  1.00 86.61      B    O  
ATOM   4342  CB  GLU B 301      10.128  11.615  10.039  1.00 85.74      B    C  
ATOM   4343  CG  GLU B 301      10.501  11.448  11.504  1.00 77.24      B    C  
ATOM   4344  CD  GLU B 301      10.714  12.781  12.225  1.00 72.43      B    C  
ATOM   4345  OE1 GLU B 301      11.137  12.725  13.394  1.00 64.84      B    O  
ATOM   4346  OE2 GLU B 301      10.443  13.838  11.605  1.00 64.86      B    O1-
ATOM   4347  N   TRP B 302       9.789  10.942   6.988  1.00 88.42      B    N  
ATOM   4348  CA  TRP B 302       9.157  11.043   5.676  1.00 88.92      B    C  
ATOM   4349  C   TRP B 302       8.616   9.692   5.221  1.00 89.67      B    C  
ATOM   4350  O   TRP B 302       7.445   9.574   4.860  1.00 88.41      B    O  
ATOM   4351  CB  TRP B 302      10.158  11.593   4.657  1.00 88.20      B    C  
ATOM   4352  CG  TRP B 302       9.778  11.317   3.232  1.00 89.00      B    C  
ATOM   4353  CD1 TRP B 302      10.493  10.563   2.364  1.00 86.37      B    C  
ATOM   4354  CD2 TRP B 302       8.571  11.731   2.514  1.00 88.36      B    C  
ATOM   4355  CE2 TRP B 302       8.633  11.183   1.203  1.00 87.78      B    C  
ATOM   4356  CE3 TRP B 302       7.446  12.508   2.863  1.00 86.33      B    C  
ATOM   4357  NE1 TRP B 302       9.818  10.486   1.151  1.00 86.47      B    N  
ATOM   4358  CZ2 TRP B 302       7.599  11.394   0.252  1.00 86.44      B    C  
ATOM   4359  CZ3 TRP B 302       6.426  12.720   1.913  1.00 82.89      B    C  
ATOM   4360  CH2 TRP B 302       6.501  12.170   0.628  1.00 83.98      B    C  
ATOM   4361  N   MET B 303       9.427   8.642   5.302  1.00 89.96      B    N  
ATOM   4362  CA  MET B 303       9.038   7.295   4.903  1.00 90.00      B    C  
ATOM   4363  C   MET B 303       7.897   6.732   5.758  1.00 90.80      B    C  
ATOM   4364  O   MET B 303       7.058   6.004   5.240  1.00 89.37      B    O  
ATOM   4365  CB  MET B 303      10.260   6.377   4.975  1.00 88.70      B    C  
ATOM   4366  CG  MET B 303      11.260   6.665   3.850  1.00 84.61      B    C  
ATOM   4367  SD  MET B 303      12.897   5.895   4.046  1.00 81.21      B    S  
ATOM   4368  CE  MET B 303      12.433   4.163   4.111  1.00 70.98      B    C  
ATOM   4369  N   LEU B 304       7.831   7.075   7.042  1.00 89.93      B    N  
ATOM   4370  CA  LEU B 304       6.733   6.708   7.926  1.00 89.83      B    C  
ATOM   4371  C   LEU B 304       5.417   7.344   7.459  1.00 90.36      B    C  
ATOM   4372  O   LEU B 304       4.424   6.643   7.302  1.00 88.53      B    O  
ATOM   4373  CB  LEU B 304       7.097   7.108   9.363  1.00 88.93      B    C  
ATOM   4374  CG  LEU B 304       6.008   6.762  10.404  1.00 87.02      B    C  
ATOM   4375  CD1 LEU B 304       5.804   5.254  10.539  1.00 81.50      B    C  
ATOM   4376  CD2 LEU B 304       6.435   7.316  11.763  1.00 80.68      B    C  
ATOM   4377  N   ASN B 305       5.414   8.643   7.179  1.00 90.87      B    N  
ATOM   4378  CA  ASN B 305       4.227   9.366   6.719  1.00 90.51      B    C  
ATOM   4379  C   ASN B 305       3.803   8.991   5.292  1.00 90.96      B    C  
ATOM   4380  O   ASN B 305       2.616   9.009   4.972  1.00 87.68      B    O  
ATOM   4381  CB  ASN B 305       4.499  10.872   6.839  1.00 89.06      B    C  
ATOM   4382  CG  ASN B 305       4.412  11.341   8.276  1.00 86.64      B    C  
ATOM   4383  ND2 ASN B 305       5.530  11.504   8.946  1.00 76.11      B    N  
ATOM   4384  OD1 ASN B 305       3.343  11.556   8.806  1.00 76.00      B    O  
ATOM   4385  N   ALA B 306       4.755   8.615   4.437  1.00 92.09      B    N  
ATOM   4386  CA  ALA B 306       4.484   8.188   3.067  1.00 91.81      B    C  
ATOM   4387  C   ALA B 306       4.102   6.707   2.940  1.00 92.37      B    C  
ATOM   4388  O   ALA B 306       3.707   6.270   1.867  1.00 88.71      B    O  
ATOM   4389  CB  ALA B 306       5.711   8.536   2.210  1.00 90.40      B    C  
ATOM   4390  N   SER B 307       4.222   5.921   4.016  1.00 93.63      B    N  
ATOM   4391  CA  SER B 307       3.967   4.486   3.998  1.00 93.42      B    C  
ATOM   4392  C   SER B 307       2.743   4.073   4.809  1.00 94.03      B    C  
ATOM   4393  O   SER B 307       2.219   4.821   5.629  1.00 90.55      B    O  
ATOM   4394  CB  SER B 307       5.214   3.694   4.411  1.00 90.98      B    C  
ATOM   4395  OG  SER B 307       5.534   3.880   5.772  1.00 81.85      B    O  
ATOM   4396  N   THR B 308       2.281   2.850   4.563  1.00 94.08      B    N  
ATOM   4397  CA  THR B 308       1.173   2.224   5.283  1.00 94.48      B    C  
ATOM   4398  C   THR B 308       1.576   0.810   5.667  1.00 94.76      B    C  
ATOM   4399  O   THR B 308       1.850  -0.012   4.791  1.00 91.16      B    O  
ATOM   4400  CB  THR B 308      -0.085   2.210   4.406  1.00 92.66      B    C  
ATOM   4401  CG2 THR B 308      -1.290   1.669   5.150  1.00 79.04      B    C  
ATOM   4402  OG1 THR B 308      -0.415   3.519   3.985  1.00 80.44      B    O  
ATOM   4403  N   LEU B 309       1.608   0.521   6.954  1.00 94.34      B    N  
ATOM   4404  CA  LEU B 309       1.854  -0.810   7.490  1.00 94.12      B    C  
ATOM   4405  C   LEU B 309       0.519  -1.459   7.844  1.00 94.15      B    C  
ATOM   4406  O   LEU B 309      -0.138  -1.033   8.787  1.00 91.68      B    O  
ATOM   4407  CB  LEU B 309       2.794  -0.694   8.703  1.00 92.94      B    C  
ATOM   4408  CG  LEU B 309       2.999  -2.016   9.479  1.00 92.18      B    C  
ATOM   4409  CD1 LEU B 309       3.659  -3.090   8.621  1.00 86.59      B    C  
ATOM   4410  CD2 LEU B 309       3.898  -1.766  10.688  1.00 86.39      B    C  
ATOM   4411  N   THR B 310       0.139  -2.503   7.120  1.00 95.11      B    N  
ATOM   4412  CA  THR B 310      -1.127  -3.195   7.332  1.00 95.19      B    C  
ATOM   4413  C   THR B 310      -0.924  -4.500   8.085  1.00 94.89      B    C  
ATOM   4414  O   THR B 310      -0.063  -5.308   7.740  1.00 92.56      B    O  
ATOM   4415  CB  THR B 310      -1.856  -3.425   6.002  1.00 94.12      B    C  
ATOM   4416  CG2 THR B 310      -3.230  -4.051   6.189  1.00 83.21      B    C  
ATOM   4417  OG1 THR B 310      -2.054  -2.189   5.366  1.00 83.42      B    O  
ATOM   4418  N   PHE B 311      -1.756  -4.719   9.091  1.00 93.80      B    N  
ATOM   4419  CA  PHE B 311      -1.910  -5.970   9.815  1.00 93.20      B    C  
ATOM   4420  C   PHE B 311      -3.235  -6.609   9.402  1.00 92.83      B    C  
ATOM   4421  O   PHE B 311      -4.294  -6.013   9.587  1.00 90.55      B    O  
ATOM   4422  CB  PHE B 311      -1.879  -5.707  11.319  1.00 92.36      B    C  
ATOM   4423  CG  PHE B 311      -0.584  -5.105  11.824  1.00 92.96      B    C  
ATOM   4424  CD1 PHE B 311       0.434  -5.935  12.327  1.00 88.78      B    C  
ATOM   4425  CD2 PHE B 311      -0.397  -3.717  11.812  1.00 88.62      B    C  
ATOM   4426  CE1 PHE B 311       1.626  -5.381  12.822  1.00 87.49      B    C  
ATOM   4427  CE2 PHE B 311       0.796  -3.161  12.300  1.00 87.79      B    C  
ATOM   4428  CZ  PHE B 311       1.800  -3.987  12.808  1.00 89.63      B    C  
ATOM   4429  N   ALA B 312      -3.187  -7.824   8.871  1.00 92.53      B    N  
ATOM   4430  CA  ALA B 312      -4.368  -8.618   8.580  1.00 92.43      B    C  
ATOM   4431  C   ALA B 312      -4.441  -9.803   9.543  1.00 92.20      B    C  
ATOM   4432  O   ALA B 312      -3.447 -10.494   9.769  1.00 90.50      B    O  
ATOM   4433  CB  ALA B 312      -4.351  -9.054   7.123  1.00 92.22      B    C  
ATOM   4434  N   TYR B 313      -5.615 -10.041  10.099  1.00 89.89      B    N  
ATOM   4435  CA  TYR B 313      -5.860 -11.061  11.100  1.00 88.75      B    C  
ATOM   4436  C   TYR B 313      -7.020 -11.970  10.687  1.00 88.70      B    C  
ATOM   4437  O   TYR B 313      -8.062 -11.510  10.238  1.00 86.82      B    O  
ATOM   4438  CB  TYR B 313      -6.112 -10.378  12.448  1.00 86.90      B    C  
ATOM   4439  CG  TYR B 313      -6.546 -11.330  13.533  1.00 86.05      B    C  
ATOM   4440  CD1 TYR B 313      -7.871 -11.305  13.998  1.00 82.64      B    C  
ATOM   4441  CD2 TYR B 313      -5.636 -12.259  14.060  1.00 81.79      B    C  
ATOM   4442  CE1 TYR B 313      -8.287 -12.205  14.986  1.00 80.29      B    C  
ATOM   4443  CE2 TYR B 313      -6.047 -13.173  15.051  1.00 79.97      B    C  
ATOM   4444  CZ  TYR B 313      -7.375 -13.142  15.511  1.00 80.26      B    C  
ATOM   4445  OH  TYR B 313      -7.798 -14.026  16.463  1.00 78.61      B    O  
ATOM   4446  N   ARG B 314      -6.817 -13.276  10.868  1.00 87.21      B    N  
ATOM   4447  CA  ARG B 314      -7.851 -14.297  10.696  1.00 86.73      B    C  
ATOM   4448  C   ARG B 314      -7.903 -15.171  11.934  1.00 86.22      B    C  
ATOM   4449  O   ARG B 314      -6.922 -15.846  12.249  1.00 83.16      B    O  
ATOM   4450  CB  ARG B 314      -7.587 -15.094   9.414  1.00 85.79      B    C  
ATOM   4451  CG  ARG B 314      -8.712 -16.094   9.132  1.00 82.51      B    C  
ATOM   4452  CD  ARG B 314      -8.484 -16.850   7.831  1.00 80.69      B    C  
ATOM   4453  NE  ARG B 314      -9.583 -17.794   7.583  1.00 77.61      B    N  
ATOM   4454  CZ  ARG B 314     -10.745 -17.526   6.979  1.00 74.60      B    C  
ATOM   4455  NH1 ARG B 314     -10.976 -16.393   6.378  1.00 68.09      B    N1+
ATOM   4456  NH2 ARG B 314     -11.695 -18.397   6.993  1.00 69.84      B    N  
ATOM   4457  N   ALA B 315      -9.044 -15.169  12.599  1.00 83.45      B    N  
ATOM   4458  CA  ALA B 315      -9.301 -16.019  13.751  1.00 81.52      B    C  
ATOM   4459  C   ALA B 315      -9.569 -17.467  13.322  1.00 81.67      B    C  
ATOM   4460  O   ALA B 315     -10.126 -17.729  12.263  1.00 76.46      B    O  
ATOM   4461  CB  ALA B 315     -10.481 -15.440  14.540  1.00 78.22      B    C  
ATOM   4462  N   ASP B 316      -9.175 -18.410  14.170  1.00 79.07      B    N  
ATOM   4463  CA  ASP B 316      -9.614 -19.803  14.094  1.00 78.51      B    C  
ATOM   4464  C   ASP B 316      -9.663 -20.395  15.508  1.00 78.73      B    C  
ATOM   4465  O   ASP B 316      -8.681 -20.926  16.041  1.00 73.74      B    O  
ATOM   4466  CB  ASP B 316      -8.713 -20.596  13.148  1.00 75.50      B    C  
ATOM   4467  CG  ASP B 316      -9.156 -22.052  12.969  1.00 72.35      B    C  
ATOM   4468  OD1 ASP B 316     -10.068 -22.508  13.683  1.00 67.14      B    O  
ATOM   4469  OD2 ASP B 316      -8.497 -22.742  12.160  1.00 67.96      B    O1-
ATOM   4470  N   ALA B 317     -10.829 -20.297  16.136  1.00 75.63      B    N  
ATOM   4471  CA  ALA B 317     -11.056 -20.826  17.471  1.00 73.50      B    C  
ATOM   4472  C   ALA B 317     -11.089 -22.365  17.495  1.00 74.12      B    C  
ATOM   4473  O   ALA B 317     -10.723 -22.982  18.493  1.00 68.60      B    O  
ATOM   4474  CB  ALA B 317     -12.365 -20.232  18.002  1.00 69.49      B    C  
ATOM   4475  N   GLU B 318     -11.492 -22.997  16.386  1.00 75.39      B    N  
ATOM   4476  CA  GLU B 318     -11.620 -24.452  16.308  1.00 75.14      B    C  
ATOM   4477  C   GLU B 318     -10.261 -25.150  16.302  1.00 76.51      B    C  
ATOM   4478  O   GLU B 318     -10.119 -26.223  16.897  1.00 71.92      B    O  
ATOM   4479  CB  GLU B 318     -12.428 -24.873  15.085  1.00 72.12      B    C  
ATOM   4480  CG  GLU B 318     -13.879 -24.397  15.140  1.00 64.58      B    C  
ATOM   4481  CD  GLU B 318     -14.803 -25.159  14.179  1.00 59.81      B    C  
ATOM   4482  OE1 GLU B 318     -16.025 -25.083  14.413  1.00 52.39      B    O  
ATOM   4483  OE2 GLU B 318     -14.290 -25.896  13.305  1.00 52.52      B    O1-
ATOM   4484  N   ARG B 319      -9.234 -24.528  15.720  1.00 79.40      B    N  
ATOM   4485  CA  ARG B 319      -7.890 -25.104  15.594  1.00 79.73      B    C  
ATOM   4486  C   ARG B 319      -7.299 -25.517  16.939  1.00 79.68      B    C  
ATOM   4487  O   ARG B 319      -6.773 -26.626  17.076  1.00 75.63      B    O  
ATOM   4488  CB  ARG B 319      -6.989 -24.096  14.859  1.00 78.31      B    C  
ATOM   4489  CG  ARG B 319      -5.601 -24.655  14.564  1.00 76.21      B    C  
ATOM   4490  CD  ARG B 319      -4.776 -23.693  13.697  1.00 74.75      B    C  
ATOM   4491  NE  ARG B 319      -5.294 -23.618  12.319  1.00 71.45      B    N  
ATOM   4492  CZ  ARG B 319      -5.584 -22.543  11.601  1.00 69.37      B    C  
ATOM   4493  NH1 ARG B 319      -5.336 -21.343  12.015  1.00 63.85      B    N1+
ATOM   4494  NH2 ARG B 319      -6.144 -22.667  10.441  1.00 65.00      B    N  
ATOM   4495  N   MET B 320      -7.402 -24.663  17.957  1.00 78.17      B    N  
ATOM   4496  CA  MET B 320      -6.841 -24.915  19.289  1.00 76.66      B    C  
ATOM   4497  C   MET B 320      -7.837 -25.522  20.285  1.00 75.83      B    C  
ATOM   4498  O   MET B 320      -7.418 -25.977  21.361  1.00 69.25      B    O  
ATOM   4499  CB  MET B 320      -6.204 -23.635  19.830  1.00 74.05      B    C  
ATOM   4500  CG  MET B 320      -4.992 -23.208  18.994  1.00 71.25      B    C  
ATOM   4501  SD  MET B 320      -3.644 -24.434  18.900  1.00 66.16      B    S  
ATOM   4502  CE  MET B 320      -3.029 -24.391  20.593  1.00 61.83      B    C  
ATOM   4503  N   ASN B 321      -9.112 -25.575  19.944  1.00 73.92      B    N  
ATOM   4504  CA  ASN B 321     -10.151 -26.256  20.702  1.00 73.67      B    C  
ATOM   4505  C   ASN B 321     -10.426 -27.635  20.093  1.00 74.88      B    C  
ATOM   4506  O   ASN B 321      -9.710 -28.590  20.404  1.00 68.96      B    O  
ATOM   4507  CB  ASN B 321     -11.386 -25.349  20.847  1.00 69.75      B    C  
ATOM   4508  CG  ASN B 321     -11.151 -24.168  21.773  1.00 66.36      B    C  
ATOM   4509  ND2 ASN B 321     -11.845 -23.076  21.547  1.00 61.50      B    N  
ATOM   4510  OD1 ASN B 321     -10.391 -24.233  22.725  1.00 61.30      B    O  
ATOM   4511  N   GLN B 322     -11.409 -27.756  19.207  1.00 74.77      B    N  
ATOM   4512  CA  GLN B 322     -11.806 -29.044  18.646  1.00 73.59      B    C  
ATOM   4513  C   GLN B 322     -10.684 -29.696  17.831  1.00 75.05      B    C  
ATOM   4514  O   GLN B 322     -10.442 -30.893  17.970  1.00 69.37      B    O  
ATOM   4515  CB  GLN B 322     -13.059 -28.887  17.771  1.00 70.20      B    C  
ATOM   4516  CG  GLN B 322     -14.271 -28.335  18.533  1.00 64.11      B    C  
ATOM   4517  CD  GLN B 322     -15.540 -28.401  17.694  1.00 58.57      B    C  
ATOM   4518  NE2 GLN B 322     -16.583 -27.720  18.069  1.00 49.65      B    N  
ATOM   4519  OE1 GLN B 322     -15.614 -29.101  16.698  1.00 53.04      B    O  
ATOM   4520  N   GLY B 323      -9.957 -28.926  17.040  1.00 73.36      B    N  
ATOM   4521  CA  GLY B 323      -8.826 -29.409  16.263  1.00 71.63      B    C  
ATOM   4522  C   GLY B 323      -7.721 -29.994  17.139  1.00 74.02      B    C  
ATOM   4523  O   GLY B 323      -7.301 -31.134  16.931  1.00 70.19      B    O  
ATOM   4524  N   ARG B 324      -7.310 -29.281  18.188  1.00 76.66      B    N  
ATOM   4525  CA  ARG B 324      -6.287 -29.766  19.123  1.00 75.21      B    C  
ATOM   4526  C   ARG B 324      -6.780 -30.928  19.986  1.00 75.54      B    C  
ATOM   4527  O   ARG B 324      -6.010 -31.860  20.227  1.00 69.97      B    O  
ATOM   4528  CB  ARG B 324      -5.780 -28.599  19.985  1.00 71.71      B    C  
ATOM   4529  CG  ARG B 324      -4.619 -28.992  20.912  1.00 66.60      B    C  
ATOM   4530  CD  ARG B 324      -3.366 -29.453  20.157  1.00 64.14      B    C  
ATOM   4531  NE  ARG B 324      -2.273 -29.874  21.049  1.00 58.20      B    N  
ATOM   4532  CZ  ARG B 324      -2.081 -31.076  21.546  1.00 54.39      B    C  
ATOM   4533  NH1 ARG B 324      -2.911 -32.051  21.327  1.00 50.97      B    N1+
ATOM   4534  NH2 ARG B 324      -1.029 -31.334  22.276  1.00 47.78      B    N  
ATOM   4535  N   ASN B 325      -8.048 -30.921  20.410  1.00 74.61      B    N  
ATOM   4536  CA  ASN B 325      -8.628 -31.956  21.260  1.00 73.73      B    C  
ATOM   4537  C   ASN B 325      -8.683 -33.324  20.569  1.00 74.52      B    C  
ATOM   4538  O   ASN B 325      -8.591 -34.350  21.240  1.00 70.12      B    O  
ATOM   4539  CB  ASN B 325     -10.022 -31.522  21.723  1.00 70.56      B    C  
ATOM   4540  CG  ASN B 325     -10.004 -30.375  22.724  1.00 66.42      B    C  
ATOM   4541  ND2 ASN B 325     -11.152 -29.796  22.987  1.00 62.13      B    N  
ATOM   4542  OD1 ASN B 325      -9.000 -29.992  23.288  1.00 60.73      B    O  
ATOM   4543  N   ARG B 326      -8.740 -33.384  19.225  1.00 75.40      B    N  
ATOM   4544  CA  ARG B 326      -8.596 -34.648  18.480  1.00 74.62      B    C  
ATOM   4545  C   ARG B 326      -7.238 -35.325  18.706  1.00 74.59      B    C  
ATOM   4546  O   ARG B 326      -7.128 -36.533  18.516  1.00 69.77      B    O  
ATOM   4547  CB  ARG B 326      -8.808 -34.389  16.978  1.00 71.96      B    C  
ATOM   4548  CG  ARG B 326     -10.258 -34.016  16.642  1.00 70.83      B    C  
ATOM   4549  CD  ARG B 326     -10.446 -33.719  15.141  1.00 68.94      B    C  
ATOM   4550  NE  ARG B 326      -9.711 -32.515  14.730  1.00 65.11      B    N  
ATOM   4551  CZ  ARG B 326      -9.341 -32.161  13.504  1.00 61.08      B    C  
ATOM   4552  NH1 ARG B 326      -9.677 -32.822  12.442  1.00 58.46      B    N1+
ATOM   4553  NH2 ARG B 326      -8.593 -31.111  13.325  1.00 56.36      B    N  
ATOM   4554  N   LEU B 327      -6.229 -34.582  19.129  1.00 74.98      B    N  
ATOM   4555  CA  LEU B 327      -4.865 -35.038  19.372  1.00 72.74      B    C  
ATOM   4556  C   LEU B 327      -4.518 -35.103  20.874  1.00 72.17      B    C  
ATOM   4557  O   LEU B 327      -3.343 -35.254  21.220  1.00 66.32      B    O  
ATOM   4558  CB  LEU B 327      -3.888 -34.132  18.592  1.00 70.75      B    C  
ATOM   4559  CG  LEU B 327      -4.158 -34.026  17.081  1.00 69.45      B    C  
ATOM   4560  CD1 LEU B 327      -3.202 -33.010  16.468  1.00 65.59      B    C  
ATOM   4561  CD2 LEU B 327      -3.967 -35.357  16.361  1.00 66.61      B    C  
ATOM   4562  N   ASP B 328      -5.503 -34.998  21.747  1.00 68.27      B    N  
ATOM   4563  CA  ASP B 328      -5.303 -34.870  23.211  1.00 66.40      B    C  
ATOM   4564  C   ASP B 328      -4.625 -36.087  23.864  1.00 68.35      B    C  
ATOM   4565  O   ASP B 328      -4.119 -36.013  24.983  1.00 62.60      B    O  
ATOM   4566  CB  ASP B 328      -6.656 -34.567  23.865  1.00 59.49      B    C  
ATOM   4567  CG  ASP B 328      -6.549 -33.945  25.258  1.00 54.70      B    C  
ATOM   4568  OD1 ASP B 328      -5.592 -33.182  25.479  1.00 49.69      B    O  
ATOM   4569  OD2 ASP B 328      -7.448 -34.227  26.083  1.00 49.37      B    O1-
ATOM   4570  N   LEU B 329      -4.493 -37.194  23.133  1.00 68.29      B    N  
ATOM   4571  CA  LEU B 329      -3.722 -38.357  23.573  1.00 66.39      B    C  
ATOM   4572  C   LEU B 329      -2.253 -38.005  23.884  1.00 66.57      B    C  
ATOM   4573  O   LEU B 329      -1.633 -38.655  24.723  1.00 61.55      B    O  
ATOM   4574  CB  LEU B 329      -3.799 -39.434  22.474  1.00 62.79      B    C  
ATOM   4575  CG  LEU B 329      -3.298 -40.814  22.949  1.00 58.64      B    C  
ATOM   4576  CD1 LEU B 329      -4.329 -41.520  23.821  1.00 54.51      B    C  
ATOM   4577  CD2 LEU B 329      -3.007 -41.718  21.745  1.00 54.28      B    C  
ATOM   4578  N   MET B 330      -1.686 -36.992  23.238  1.00 65.60      B    N  
ATOM   4579  CA  MET B 330      -0.320 -36.518  23.486  1.00 63.26      B    C  
ATOM   4580  C   MET B 330      -0.211 -35.599  24.710  1.00 63.67      B    C  
ATOM   4581  O   MET B 330       0.898 -35.263  25.126  1.00 57.81      B    O  
ATOM   4582  CB  MET B 330       0.216 -35.817  22.230  1.00 58.63      B    C  
ATOM   4583  CG  MET B 330       0.402 -36.793  21.070  1.00 53.70      B    C  
ATOM   4584  SD  MET B 330       1.086 -36.025  19.586  1.00 48.84      B    S  
ATOM   4585  CE  MET B 330       1.627 -37.495  18.685  1.00 45.46      B    C  
ATOM   4586  N   GLY B 331      -1.316 -35.191  25.299  1.00 60.60      B    N  
ATOM   4587  CA  GLY B 331      -1.345 -34.191  26.361  1.00 60.35      B    C  
ATOM   4588  C   GLY B 331      -0.929 -32.803  25.883  1.00 61.87      B    C  
ATOM   4589  O   GLY B 331      -0.894 -32.507  24.685  1.00 56.85      B    O  
ATOM   4590  N   ASP B 332      -0.614 -31.944  26.835  1.00 59.69      B    N  
ATOM   4591  CA  ASP B 332      -0.252 -30.564  26.533  1.00 59.08      B    C  
ATOM   4592  C   ASP B 332       1.271 -30.362  26.514  1.00 59.89      B    C  
ATOM   4593  O   ASP B 332       1.955 -30.661  27.494  1.00 55.06      B    O  
ATOM   4594  CB  ASP B 332      -0.877 -29.635  27.552  1.00 54.38      B    C  
ATOM   4595  CG  ASP B 332      -2.391 -29.522  27.450  1.00 50.90      B    C  
ATOM   4596  OD1 ASP B 332      -2.893 -29.245  26.362  1.00 48.60      B    O  
ATOM   4597  OD2 ASP B 332      -3.034 -29.464  28.528  1.00 47.62      B    O1-
ATOM   4598  N   ASP B 333       1.770 -29.753  25.459  1.00 59.99      B    N  
ATOM   4599  CA  ASP B 333       3.197 -29.447  25.288  1.00 58.85      B    C  
ATOM   4600  C   ASP B 333       3.702 -28.356  26.244  1.00 59.85      B    C  
ATOM   4601  O   ASP B 333       4.878 -28.314  26.623  1.00 55.47      B    O  
ATOM   4602  CB  ASP B 333       3.436 -28.984  23.844  1.00 53.98      B    C  
ATOM   4603  CG  ASP B 333       3.256 -30.067  22.785  1.00 51.07      B    C  
ATOM   4604  OD1 ASP B 333       3.410 -31.258  23.098  1.00 47.55      B    O  
ATOM   4605  OD2 ASP B 333       3.022 -29.688  21.609  1.00 47.52      B    O1-
ATOM   4606  N   VAL B 334       2.811 -27.440  26.635  1.00 58.59      B    N  
ATOM   4607  CA  VAL B 334       3.163 -26.261  27.430  1.00 57.59      B    C  
ATOM   4608  C   VAL B 334       2.821 -26.489  28.896  1.00 57.88      B    C  
ATOM   4609  O   VAL B 334       1.707 -26.868  29.244  1.00 54.36      B    O  
ATOM   4610  CB  VAL B 334       2.475 -25.007  26.883  1.00 54.17      B    C  
ATOM   4611  CG1 VAL B 334       2.925 -23.767  27.654  1.00 50.31      B    C  
ATOM   4612  CG2 VAL B 334       2.801 -24.794  25.402  1.00 50.41      B    C  
ATOM   4613  N   LYS B 335       3.775 -26.212  29.789  1.00 54.28      B    N  
ATOM   4614  CA  LYS B 335       3.631 -26.388  31.242  1.00 53.23      B    C  
ATOM   4615  C   LYS B 335       3.360 -25.094  32.020  1.00 53.75      B    C  
ATOM   4616  O   LYS B 335       3.071 -25.170  33.209  1.00 49.32      B    O  
ATOM   4617  CB  LYS B 335       4.845 -27.127  31.809  1.00 48.59      B    C  
ATOM   4618  CG  LYS B 335       4.946 -28.569  31.273  1.00 44.33      B    C  
ATOM   4619  CD  LYS B 335       6.094 -29.313  31.955  1.00 41.39      B    C  
ATOM   4620  CE  LYS B 335       6.180 -30.727  31.390  1.00 36.73      B    C  
ATOM   4621  NZ  LYS B 335       7.310 -31.487  31.972  1.00 33.11      B    N1+
ATOM   4622  N   PHE B 336       3.423 -23.927  31.389  1.00 52.59      B    N  
ATOM   4623  CA  PHE B 336       3.147 -22.648  32.047  1.00 52.01      B    C  
ATOM   4624  C   PHE B 336       1.674 -22.555  32.458  1.00 53.27      B    C  
ATOM   4625  O   PHE B 336       0.789 -22.456  31.623  1.00 48.93      B    O  
ATOM   4626  CB  PHE B 336       3.558 -21.492  31.135  1.00 47.47      B    C  
ATOM   4627  CG  PHE B 336       5.052 -21.329  31.007  1.00 44.35      B    C  
ATOM   4628  CD1 PHE B 336       5.786 -20.746  32.054  1.00 41.37      B    C  
ATOM   4629  CD2 PHE B 336       5.724 -21.754  29.848  1.00 40.22      B    C  
ATOM   4630  CE1 PHE B 336       7.171 -20.579  31.938  1.00 36.89      B    C  
ATOM   4631  CE2 PHE B 336       7.107 -21.589  29.733  1.00 36.32      B    C  
ATOM   4632  CZ  PHE B 336       7.834 -21.004  30.774  1.00 35.94      B    C  
ATOM   4633  N   GLY B 337       1.402 -22.616  33.761  1.00 51.22      B    N  
ATOM   4634  CA  GLY B 337       0.074 -22.828  34.338  1.00 51.14      B    C  
ATOM   4635  C   GLY B 337      -1.024 -21.893  33.824  1.00 53.28      B    C  
ATOM   4636  O   GLY B 337      -1.803 -22.270  32.958  1.00 49.84      B    O  
ATOM   4637  N   THR B 338      -1.126 -20.682  34.364  1.00 53.17      B    N  
ATOM   4638  CA  THR B 338      -2.188 -19.731  33.992  1.00 53.55      B    C  
ATOM   4639  C   THR B 338      -2.012 -19.174  32.579  1.00 55.74      B    C  
ATOM   4640  O   THR B 338      -2.984 -19.074  31.841  1.00 52.89      B    O  
ATOM   4641  CB  THR B 338      -2.256 -18.576  34.996  1.00 49.13      B    C  
ATOM   4642  CG2 THR B 338      -3.005 -18.970  36.266  1.00 44.51      B    C  
ATOM   4643  OG1 THR B 338      -0.951 -18.199  35.391  1.00 45.42      B    O  
ATOM   4644  N   LEU B 339      -0.786 -18.912  32.170  1.00 56.96      B    N  
ATOM   4645  CA  LEU B 339      -0.456 -18.344  30.869  1.00 56.80      B    C  
ATOM   4646  C   LEU B 339      -0.751 -19.286  29.695  1.00 58.44      B    C  
ATOM   4647  O   LEU B 339      -1.083 -18.843  28.602  1.00 55.72      B    O  
ATOM   4648  CB  LEU B 339       1.029 -17.971  30.870  1.00 53.72      B    C  
ATOM   4649  CG  LEU B 339       1.364 -16.839  31.849  1.00 50.57      B    C  
ATOM   4650  CD1 LEU B 339       2.875 -16.765  32.033  1.00 48.22      B    C  
ATOM   4651  CD2 LEU B 339       0.812 -15.503  31.370  1.00 47.77      B    C  
ATOM   4652  N   LYS B 340      -0.714 -20.589  29.944  1.00 57.32      B    N  
ATOM   4653  CA  LYS B 340      -1.032 -21.619  28.958  1.00 56.66      B    C  
ATOM   4654  C   LYS B 340      -2.372 -21.394  28.265  1.00 59.66      B    C  
ATOM   4655  O   LYS B 340      -2.481 -21.610  27.067  1.00 56.72      B    O  
ATOM   4656  CB  LYS B 340      -1.036 -22.956  29.689  1.00 51.78      B    C  
ATOM   4657  CG  LYS B 340      -1.437 -24.139  28.819  1.00 47.22      B    C  
ATOM   4658  CD  LYS B 340      -1.451 -25.376  29.714  1.00 43.63      B    C  
ATOM   4659  CE  LYS B 340      -1.933 -26.576  28.942  1.00 39.70      B    C  
ATOM   4660  NZ  LYS B 340      -1.966 -27.754  29.821  1.00 35.71      B    N1+
ATOM   4661  N   LYS B 341      -3.403 -21.010  29.007  1.00 59.49      B    N  
ATOM   4662  CA  LYS B 341      -4.754 -20.830  28.470  1.00 59.46      B    C  
ATOM   4663  C   LYS B 341      -4.911 -19.541  27.662  1.00 62.11      B    C  
ATOM   4664  O   LYS B 341      -5.861 -19.449  26.907  1.00 58.48      B    O  
ATOM   4665  CB  LYS B 341      -5.800 -20.882  29.581  1.00 54.41      B    C  
ATOM   4666  CG  LYS B 341      -5.976 -22.299  30.147  1.00 49.98      B    C  
ATOM   4667  CD  LYS B 341      -7.163 -22.307  31.116  1.00 46.78      B    C  
ATOM   4668  CE  LYS B 341      -7.423 -23.704  31.651  1.00 42.25      B    C  
ATOM   4669  NZ  LYS B 341      -8.629 -23.736  32.520  1.00 37.24      B    N1+
ATOM   4670  N   HIS B 342      -4.031 -18.586  27.848  1.00 62.67      B    N  
ATOM   4671  CA  HIS B 342      -4.149 -17.250  27.279  1.00 62.84      B    C  
ATOM   4672  C   HIS B 342      -3.154 -16.989  26.146  1.00 65.00      B    C  
ATOM   4673  O   HIS B 342      -3.505 -16.344  25.171  1.00 61.94      B    O  
ATOM   4674  CB  HIS B 342      -4.009 -16.223  28.403  1.00 58.53      B    C  
ATOM   4675  CG  HIS B 342      -5.151 -16.313  29.382  1.00 56.58      B    C  
ATOM   4676  CD2 HIS B 342      -5.113 -16.719  30.695  1.00 50.68      B    C  
ATOM   4677  ND1 HIS B 342      -6.472 -16.054  29.098  1.00 50.92      B    N  
ATOM   4678  CE1 HIS B 342      -7.200 -16.287  30.208  1.00 46.89      B    C  
ATOM   4679  NE2 HIS B 342      -6.399 -16.700  31.191  1.00 46.85      B    N  
ATOM   4680  N   ILE B 343      -1.938 -17.529  26.238  1.00 65.25      B    N  
ATOM   4681  CA  ILE B 343      -0.879 -17.240  25.262  1.00 65.17      B    C  
ATOM   4682  C   ILE B 343      -0.698 -18.386  24.267  1.00 66.51      B    C  
ATOM   4683  O   ILE B 343      -0.517 -18.160  23.071  1.00 63.33      B    O  
ATOM   4684  CB  ILE B 343       0.431 -16.882  25.995  1.00 62.35      B    C  
ATOM   4685  CG1 ILE B 343       0.188 -15.654  26.904  1.00 58.47      B    C  
ATOM   4686  CG2 ILE B 343       1.562 -16.625  25.000  1.00 57.18      B    C  
ATOM   4687  CD1 ILE B 343       1.398 -15.274  27.736  1.00 54.35      B    C  
ATOM   4688  N   TYR B 344      -0.758 -19.622  24.725  1.00 70.10      B    N  
ATOM   4689  CA  TYR B 344      -0.418 -20.778  23.897  1.00 69.95      B    C  
ATOM   4690  C   TYR B 344      -1.619 -21.463  23.234  1.00 70.99      B    C  
ATOM   4691  O   TYR B 344      -1.448 -22.452  22.532  1.00 66.77      B    O  
ATOM   4692  CB  TYR B 344       0.426 -21.754  24.710  1.00 67.01      B    C  
ATOM   4693  CG  TYR B 344       1.723 -21.163  25.208  1.00 66.99      B    C  
ATOM   4694  CD1 TYR B 344       2.821 -21.030  24.339  1.00 64.29      B    C  
ATOM   4695  CD2 TYR B 344       1.848 -20.734  26.542  1.00 63.58      B    C  
ATOM   4696  CE1 TYR B 344       4.025 -20.509  24.799  1.00 61.29      B    C  
ATOM   4697  CE2 TYR B 344       3.063 -20.208  27.015  1.00 61.58      B    C  
ATOM   4698  CZ  TYR B 344       4.147 -20.108  26.139  1.00 60.67      B    C  
ATOM   4699  OH  TYR B 344       5.334 -19.610  26.605  1.00 55.82      B    O  
ATOM   4700  N   LYS B 345      -2.830 -20.948  23.425  1.00 71.93      B    N  
ATOM   4701  CA  LYS B 345      -4.054 -21.423  22.758  1.00 72.77      B    C  
ATOM   4702  C   LYS B 345      -4.546 -20.485  21.644  1.00 74.72      B    C  
ATOM   4703  O   LYS B 345      -5.707 -20.554  21.268  1.00 69.70      B    O  
ATOM   4704  CB  LYS B 345      -5.159 -21.742  23.768  1.00 68.26      B    C  
ATOM   4705  CG  LYS B 345      -4.851 -22.995  24.596  1.00 64.97      B    C  
ATOM   4706  CD  LYS B 345      -6.148 -23.547  25.195  1.00 62.17      B    C  
ATOM   4707  CE  LYS B 345      -5.926 -24.938  25.773  1.00 56.25      B    C  
ATOM   4708  NZ  LYS B 345      -7.195 -25.704  25.842  1.00 50.82      B    N1+
ATOM   4709  N   SER B 346      -3.673 -19.654  21.100  1.00 74.80      B    N  
ATOM   4710  CA  SER B 346      -4.008 -18.812  19.952  1.00 74.60      B    C  
ATOM   4711  C   SER B 346      -4.050 -19.641  18.668  1.00 75.75      B    C  
ATOM   4712  O   SER B 346      -3.044 -20.272  18.314  1.00 70.57      B    O  
ATOM   4713  CB  SER B 346      -2.989 -17.689  19.832  1.00 70.74      B    C  
ATOM   4714  OG  SER B 346      -1.703 -18.219  19.640  1.00 64.41      B    O  
ATOM   4715  N   GLY B 347      -5.181 -19.627  17.964  1.00 77.56      B    N  
ATOM   4716  CA  GLY B 347      -5.389 -20.340  16.704  1.00 77.88      B    C  
ATOM   4717  C   GLY B 347      -5.313 -19.464  15.458  1.00 79.81      B    C  
ATOM   4718  O   GLY B 347      -5.193 -19.990  14.347  1.00 75.29      B    O  
ATOM   4719  N   GLY B 348      -5.380 -18.156  15.624  1.00 81.64      B    N  
ATOM   4720  CA  GLY B 348      -5.411 -17.194  14.532  1.00 82.59      B    C  
ATOM   4721  C   GLY B 348      -4.095 -17.057  13.775  1.00 84.66      B    C  
ATOM   4722  O   GLY B 348      -3.017 -17.447  14.224  1.00 82.06      B    O  
ATOM   4723  N   TYR B 349      -4.178 -16.460  12.585  1.00 86.79      B    N  
ATOM   4724  CA  TYR B 349      -3.028 -16.051  11.792  1.00 88.38      B    C  
ATOM   4725  C   TYR B 349      -2.978 -14.533  11.673  1.00 89.06      B    C  
ATOM   4726  O   TYR B 349      -3.973 -13.889  11.388  1.00 87.02      B    O  
ATOM   4727  CB  TYR B 349      -3.061 -16.700  10.407  1.00 87.60      B    C  
ATOM   4728  CG  TYR B 349      -2.708 -18.167  10.432  1.00 88.10      B    C  
ATOM   4729  CD1 TYR B 349      -1.358 -18.574  10.403  1.00 84.43      B    C  
ATOM   4730  CD2 TYR B 349      -3.720 -19.137  10.523  1.00 84.61      B    C  
ATOM   4731  CE1 TYR B 349      -1.022 -19.930  10.479  1.00 82.74      B    C  
ATOM   4732  CE2 TYR B 349      -3.396 -20.496  10.604  1.00 82.91      B    C  
ATOM   4733  CZ  TYR B 349      -2.044 -20.891  10.588  1.00 84.07      B    C  
ATOM   4734  OH  TYR B 349      -1.727 -22.213  10.692  1.00 81.60      B    O  
ATOM   4735  N   LEU B 350      -1.774 -13.988  11.830  1.00 89.00      B    N  
ATOM   4736  CA  LEU B 350      -1.456 -12.605  11.501  1.00 88.75      B    C  
ATOM   4737  C   LEU B 350      -0.557 -12.577  10.267  1.00 89.68      B    C  
ATOM   4738  O   LEU B 350       0.363 -13.385  10.130  1.00 87.63      B    O  
ATOM   4739  CB  LEU B 350      -0.801 -11.923  12.712  1.00 86.41      B    C  
ATOM   4740  CG  LEU B 350      -0.653 -10.392  12.571  1.00 82.42      B    C  
ATOM   4741  CD1 LEU B 350      -1.970  -9.671  12.831  1.00 76.43      B    C  
ATOM   4742  CD2 LEU B 350       0.389  -9.863  13.549  1.00 75.64      B    C  
ATOM   4743  N   ALA B 351      -0.796 -11.611   9.382  1.00 91.99      B    N  
ATOM   4744  CA  ALA B 351       0.137 -11.223   8.349  1.00 92.55      B    C  
ATOM   4745  C   ALA B 351       0.386  -9.715   8.401  1.00 93.18      B    C  
ATOM   4746  O   ALA B 351      -0.497  -8.946   8.768  1.00 91.01      B    O  
ATOM   4747  CB  ALA B 351      -0.365 -11.688   6.989  1.00 91.41      B    C  
ATOM   4748  N   MET B 352       1.593  -9.321   8.032  1.00 93.41      B    N  
ATOM   4749  CA  MET B 352       1.975  -7.926   7.870  1.00 93.16      B    C  
ATOM   4750  C   MET B 352       2.363  -7.668   6.425  1.00 93.85      B    C  
ATOM   4751  O   MET B 352       2.927  -8.546   5.765  1.00 91.83      B    O  
ATOM   4752  CB  MET B 352       3.127  -7.547   8.795  1.00 90.48      B    C  
ATOM   4753  CG  MET B 352       2.773  -7.700  10.275  1.00 84.18      B    C  
ATOM   4754  SD  MET B 352       4.093  -7.210  11.418  1.00 82.42      B    S  
ATOM   4755  CE  MET B 352       5.374  -8.418  11.025  1.00 73.08      B    C  
ATOM   4756  N   SER B 353       2.080  -6.465   5.966  1.00 94.76      B    N  
ATOM   4757  CA  SER B 353       2.500  -5.961   4.676  1.00 95.18      B    C  
ATOM   4758  C   SER B 353       2.703  -4.455   4.781  1.00 95.61      B    C  
ATOM   4759  O   SER B 353       2.023  -3.801   5.572  1.00 92.86      B    O  
ATOM   4760  CB  SER B 353       1.436  -6.277   3.632  1.00 93.07      B    C  
ATOM   4761  OG  SER B 353       1.912  -5.882   2.380  1.00 81.13      B    O  
ATOM   4762  N   ARG B 354       3.631  -3.915   4.005  1.00 94.91      B    N  
ATOM   4763  CA  ARG B 354       3.845  -2.467   3.946  1.00 95.10      B    C  
ATOM   4764  C   ARG B 354       3.853  -2.003   2.505  1.00 95.13      B    C  
ATOM   4765  O   ARG B 354       4.461  -2.626   1.639  1.00 91.91      B    O  
ATOM   4766  CB  ARG B 354       5.112  -2.099   4.734  1.00 93.62      B    C  
ATOM   4767  CG  ARG B 354       5.136  -0.619   5.155  1.00 90.19      B    C  
ATOM   4768  CD  ARG B 354       6.300  -0.357   6.110  1.00 89.48      B    C  
ATOM   4769  NE  ARG B 354       6.262   1.020   6.671  1.00 86.95      B    N  
ATOM   4770  CZ  ARG B 354       7.163   1.567   7.465  1.00 86.73      B    C  
ATOM   4771  NH1 ARG B 354       8.235   0.932   7.848  1.00 79.87      B    N1+
ATOM   4772  NH2 ARG B 354       7.003   2.775   7.905  1.00 81.36      B    N  
ATOM   4773  N   SER B 355       3.167  -0.891   2.266  1.00 95.54      B    N  
ATOM   4774  CA  SER B 355       3.159  -0.187   0.997  1.00 95.35      B    C  
ATOM   4775  C   SER B 355       3.583   1.259   1.214  1.00 95.38      B    C  
ATOM   4776  O   SER B 355       3.652   1.728   2.351  1.00 92.78      B    O  
ATOM   4777  CB  SER B 355       1.772  -0.268   0.350  1.00 94.06      B    C  
ATOM   4778  OG  SER B 355       0.826   0.399   1.152  1.00 86.19      B    O  
ATOM   4779  N   GLU B 356       3.858   1.967   0.136  1.00 95.01      B    N  
ATOM   4780  CA  GLU B 356       4.137   3.394   0.178  1.00 94.19      B    C  
ATOM   4781  C   GLU B 356       3.562   4.099  -1.047  1.00 94.75      B    C  
ATOM   4782  O   GLU B 356       3.363   3.495  -2.105  1.00 92.83      B    O  
ATOM   4783  CB  GLU B 356       5.648   3.640   0.322  1.00 91.13      B    C  
ATOM   4784  CG  GLU B 356       6.473   3.194  -0.891  1.00 84.90      B    C  
ATOM   4785  CD  GLU B 356       7.989   3.292  -0.666  1.00 85.43      B    C  
ATOM   4786  OE1 GLU B 356       8.740   2.677  -1.442  1.00 78.02      B    O  
ATOM   4787  OE2 GLU B 356       8.453   3.923   0.299  1.00 79.41      B    O1-
ATOM   4788  N   ILE B 357       3.343   5.393  -0.907  1.00 94.57      B    N  
ATOM   4789  CA  ILE B 357       3.177   6.288  -2.044  1.00 94.00      B    C  
ATOM   4790  C   ILE B 357       4.557   6.675  -2.571  1.00 93.83      B    C  
ATOM   4791  O   ILE B 357       5.478   6.989  -1.806  1.00 91.37      B    O  
ATOM   4792  CB  ILE B 357       2.302   7.509  -1.706  1.00 92.80      B    C  
ATOM   4793  CG1 ILE B 357       2.854   8.334  -0.520  1.00 86.03      B    C  
ATOM   4794  CG2 ILE B 357       0.866   7.042  -1.441  1.00 84.27      B    C  
ATOM   4795  CD1 ILE B 357       2.104   9.658  -0.287  1.00 82.03      B    C  
ATOM   4796  N   THR B 358       4.726   6.651  -3.878  1.00 92.90      B    N  
ATOM   4797  CA  THR B 358       5.995   6.951  -4.529  1.00 92.48      B    C  
ATOM   4798  C   THR B 358       5.797   7.990  -5.620  1.00 92.32      B    C  
ATOM   4799  O   THR B 358       4.844   7.925  -6.393  1.00 90.11      B    O  
ATOM   4800  CB  THR B 358       6.668   5.670  -5.037  1.00 90.84      B    C  
ATOM   4801  CG2 THR B 358       5.870   4.922  -6.092  1.00 79.75      B    C  
ATOM   4802  OG1 THR B 358       7.929   5.974  -5.586  1.00 77.72      B    O  
ATOM   4803  N   TYR B 359       6.707   8.948  -5.658  1.00 91.37      B    N  
ATOM   4804  CA  TYR B 359       6.800   9.971  -6.686  1.00 90.71      B    C  
ATOM   4805  C   TYR B 359       7.732   9.481  -7.802  1.00 90.02      B    C  
ATOM   4806  O   TYR B 359       8.874   9.112  -7.530  1.00 87.01      B    O  
ATOM   4807  CB  TYR B 359       7.290  11.261  -6.050  1.00 89.92      B    C  
ATOM   4808  CG  TYR B 359       7.343  12.430  -7.003  1.00 90.53      B    C  
ATOM   4809  CD1 TYR B 359       8.566  12.822  -7.575  1.00 88.39      B    C  
ATOM   4810  CD2 TYR B 359       6.169  13.150  -7.285  1.00 88.61      B    C  
ATOM   4811  CE1 TYR B 359       8.619  13.938  -8.412  1.00 87.57      B    C  
ATOM   4812  CE2 TYR B 359       6.218  14.273  -8.121  1.00 87.73      B    C  
ATOM   4813  CZ  TYR B 359       7.445  14.676  -8.680  1.00 88.38      B    C  
ATOM   4814  OH  TYR B 359       7.503  15.783  -9.471  1.00 86.82      B    O  
ATOM   4815  N   GLN B 360       7.231   9.442  -9.033  1.00 88.77      B    N  
ATOM   4816  CA  GLN B 360       7.921   8.804 -10.158  1.00 87.38      B    C  
ATOM   4817  C   GLN B 360       8.590   9.799 -11.122  1.00 85.94      B    C  
ATOM   4818  O   GLN B 360       9.276   9.361 -12.042  1.00 78.44      B    O  
ATOM   4819  CB  GLN B 360       6.944   7.897 -10.916  1.00 85.78      B    C  
ATOM   4820  CG  GLN B 360       6.470   6.688 -10.095  1.00 84.18      B    C  
ATOM   4821  CD  GLN B 360       7.623   5.743  -9.751  1.00 84.60      B    C  
ATOM   4822  NE2 GLN B 360       7.920   5.560  -8.489  1.00 75.84      B    N  
ATOM   4823  OE1 GLN B 360       8.281   5.177 -10.605  1.00 77.67      B    O  
ATOM   4824  N   ASP B 361       8.383  11.088 -10.934  1.00 86.35      B    N  
ATOM   4825  CA  ASP B 361       9.101  12.084 -11.724  1.00 84.68      B    C  
ATOM   4826  C   ASP B 361      10.522  12.315 -11.176  1.00 83.59      B    C  
ATOM   4827  O   ASP B 361      10.854  11.930 -10.051  1.00 75.56      B    O  
ATOM   4828  CB  ASP B 361       8.286  13.382 -11.826  1.00 81.96      B    C  
ATOM   4829  CG  ASP B 361       8.664  14.228 -13.047  1.00 79.43      B    C  
ATOM   4830  OD1 ASP B 361       9.434  13.740 -13.910  1.00 72.90      B    O  
ATOM   4831  OD2 ASP B 361       8.166  15.367 -13.146  1.00 74.32      B    O1-
ATOM   4832  N   SER B 362      11.380  12.925 -11.984  1.00 81.06      B    N  
ATOM   4833  CA  SER B 362      12.753  13.205 -11.590  1.00 78.49      B    C  
ATOM   4834  C   SER B 362      12.817  14.292 -10.517  1.00 77.61      B    C  
ATOM   4835  O   SER B 362      12.139  15.317 -10.626  1.00 68.46      B    O  
ATOM   4836  CB  SER B 362      13.576  13.613 -12.814  1.00 73.57      B    C  
ATOM   4837  OG  SER B 362      13.037  14.763 -13.416  1.00 64.40      B    O  
ATOM   4838  N   GLY B 363      13.704  14.128  -9.557  1.00 77.77      B    N  
ATOM   4839  CA  GLY B 363      13.972  15.117  -8.530  1.00 77.38      B    C  
ATOM   4840  C   GLY B 363      13.187  14.910  -7.243  1.00 79.53      B    C  
ATOM   4841  O   GLY B 363      12.755  13.795  -6.921  1.00 75.41      B    O  
ATOM   4842  N   MET B 364      13.030  15.981  -6.482  1.00 82.02      B    N  
ATOM   4843  CA  MET B 364      12.351  15.945  -5.188  1.00 82.00      B    C  
ATOM   4844  C   MET B 364      10.844  15.762  -5.364  1.00 84.10      B    C  
ATOM   4845  O   MET B 364      10.262  16.424  -6.219  1.00 81.59      B    O  
ATOM   4846  CB  MET B 364      12.636  17.223  -4.396  1.00 77.79      B    C  
ATOM   4847  CG  MET B 364      14.111  17.353  -4.011  1.00 68.98      B    C  
ATOM   4848  SD  MET B 364      14.512  18.874  -3.111  1.00 63.98      B    S  
ATOM   4849  CE  MET B 364      13.637  18.564  -1.567  1.00 57.98      B    C  
ATOM   4850  N   PRO B 365      10.203  14.928  -4.537  1.00 86.48      B    N  
ATOM   4851  CA  PRO B 365       8.748  14.822  -4.508  1.00 86.64      B    C  
ATOM   4852  C   PRO B 365       8.089  16.187  -4.283  1.00 87.25      B    C  
ATOM   4853  O   PRO B 365       8.455  16.911  -3.356  1.00 84.18      B    O  
ATOM   4854  CB  PRO B 365       8.434  13.847  -3.369  1.00 84.90      B    C  
ATOM   4855  CG  PRO B 365       9.690  13.002  -3.252  1.00 83.65      B    C  
ATOM   4856  CD  PRO B 365      10.799  13.986  -3.605  1.00 86.03      B    C  
ATOM   4857  N   ASP B 366       7.094  16.522  -5.109  1.00 87.53      B    N  
ATOM   4858  CA  ASP B 366       6.345  17.771  -4.999  1.00 87.41      B    C  
ATOM   4859  C   ASP B 366       4.834  17.567  -5.217  1.00 89.09      B    C  
ATOM   4860  O   ASP B 366       4.354  16.468  -5.522  1.00 86.76      B    O  
ATOM   4861  CB  ASP B 366       6.990  18.846  -5.903  1.00 83.60      B    C  
ATOM   4862  CG  ASP B 366       6.739  18.719  -7.411  1.00 79.20      B    C  
ATOM   4863  OD1 ASP B 366       5.657  18.256  -7.810  1.00 69.13      B    O  
ATOM   4864  OD2 ASP B 366       7.573  19.217  -8.190  1.00 74.06      B    O1-
ATOM   4865  N   LEU B 367       4.061  18.635  -5.027  1.00 89.42      B    N  
ATOM   4866  CA  LEU B 367       2.628  18.707  -5.297  1.00 90.83      B    C  
ATOM   4867  C   LEU B 367       2.314  19.579  -6.526  1.00 91.39      B    C  
ATOM   4868  O   LEU B 367       1.294  20.253  -6.574  1.00 88.75      B    O  
ATOM   4869  CB  LEU B 367       1.880  19.160  -4.035  1.00 90.27      B    C  
ATOM   4870  CG  LEU B 367       1.813  18.087  -2.935  1.00 90.04      B    C  
ATOM   4871  CD1 LEU B 367       1.154  18.689  -1.699  1.00 86.75      B    C  
ATOM   4872  CD2 LEU B 367       0.983  16.884  -3.362  1.00 86.38      B    C  
ATOM   4873  N   TRP B 368       3.192  19.591  -7.520  1.00 90.88      B    N  
ATOM   4874  CA  TRP B 368       3.008  20.286  -8.796  1.00 90.93      B    C  
ATOM   4875  C   TRP B 368       2.866  19.348  -9.983  1.00 91.34      B    C  
ATOM   4876  O   TRP B 368       2.340  19.747 -11.025  1.00 88.03      B    O  
ATOM   4877  CB  TRP B 368       4.167  21.251  -9.020  1.00 89.98      B    C  
ATOM   4878  CG  TRP B 368       4.220  22.353  -8.017  1.00 90.37      B    C  
ATOM   4879  CD1 TRP B 368       5.114  22.484  -7.017  1.00 87.26      B    C  
ATOM   4880  CD2 TRP B 368       3.307  23.495  -7.900  1.00 89.41      B    C  
ATOM   4881  CE2 TRP B 368       3.735  24.284  -6.806  1.00 88.87      B    C  
ATOM   4882  CE3 TRP B 368       2.175  23.918  -8.639  1.00 86.83      B    C  
ATOM   4883  NE1 TRP B 368       4.840  23.638  -6.295  1.00 87.29      B    N  
ATOM   4884  CZ2 TRP B 368       3.062  25.472  -6.439  1.00 87.39      B    C  
ATOM   4885  CZ3 TRP B 368       1.507  25.098  -8.269  1.00 83.73      B    C  
ATOM   4886  CH2 TRP B 368       1.948  25.853  -7.187  1.00 85.18      B    C  
ATOM   4887  N   HIS B 369       3.285  18.101  -9.828  1.00 90.25      B    N  
ATOM   4888  CA  HIS B 369       3.210  17.072 -10.849  1.00 90.27      B    C  
ATOM   4889  C   HIS B 369       2.389  15.887 -10.338  1.00 91.16      B    C  
ATOM   4890  O   HIS B 369       2.669  15.364  -9.254  1.00 88.67      B    O  
ATOM   4891  CB  HIS B 369       4.629  16.652 -11.243  1.00 88.25      B    C  
ATOM   4892  CG  HIS B 369       5.509  17.805 -11.638  1.00 88.02      B    C  
ATOM   4893  CD2 HIS B 369       5.508  18.498 -12.820  1.00 77.60      B    C  
ATOM   4894  ND1 HIS B 369       6.463  18.408 -10.837  1.00 77.01      B    N  
ATOM   4895  CE1 HIS B 369       7.019  19.409 -11.517  1.00 78.13      B    C  
ATOM   4896  NE2 HIS B 369       6.465  19.505 -12.738  1.00 81.30      B    N  
ATOM   4897  N   PRO B 370       1.377  15.405 -11.091  1.00 93.27      B    N  
ATOM   4898  CA  PRO B 370       0.593  14.224 -10.714  1.00 92.99      B    C  
ATOM   4899  C   PRO B 370       1.364  12.927 -11.000  1.00 92.43      B    C  
ATOM   4900  O   PRO B 370       0.953  12.092 -11.796  1.00 87.36      B    O  
ATOM   4901  CB  PRO B 370      -0.718  14.375 -11.500  1.00 91.68      B    C  
ATOM   4902  CG  PRO B 370      -0.251  15.045 -12.778  1.00 90.08      B    C  
ATOM   4903  CD  PRO B 370       0.865  15.977 -12.316  1.00 92.54      B    C  
ATOM   4904  N   SER B 371       2.500  12.783 -10.356  1.00 91.84      B    N  
ATOM   4905  CA  SER B 371       3.462  11.691 -10.553  1.00 91.34      B    C  
ATOM   4906  C   SER B 371       3.445  10.669  -9.415  1.00 91.44      B    C  
ATOM   4907  O   SER B 371       4.379   9.876  -9.279  1.00 87.48      B    O  
ATOM   4908  CB  SER B 371       4.866  12.279 -10.745  1.00 89.39      B    C  
ATOM   4909  OG  SER B 371       4.860  13.225 -11.792  1.00 80.26      B    O  
ATOM   4910  N   TRP B 372       2.397  10.682  -8.591  1.00 94.04      B    N  
ATOM   4911  CA  TRP B 372       2.248   9.806  -7.433  1.00 94.42      B    C  
ATOM   4912  C   TRP B 372       1.556   8.507  -7.809  1.00 94.50      B    C  
ATOM   4913  O   TRP B 372       0.533   8.490  -8.500  1.00 91.96      B    O  
ATOM   4914  CB  TRP B 372       1.505  10.537  -6.324  1.00 94.12      B    C  
ATOM   4915  CG  TRP B 372       2.229  11.731  -5.789  1.00 94.27      B    C  
ATOM   4916  CD1 TRP B 372       2.084  13.009  -6.223  1.00 91.74      B    C  
ATOM   4917  CD2 TRP B 372       3.242  11.767  -4.736  1.00 92.96      B    C  
ATOM   4918  CE2 TRP B 372       3.655  13.109  -4.575  1.00 92.59      B    C  
ATOM   4919  CE3 TRP B 372       3.818  10.778  -3.913  1.00 92.05      B    C  
ATOM   4920  NE1 TRP B 372       2.936  13.841  -5.500  1.00 91.59      B    N  
ATOM   4921  CZ2 TRP B 372       4.621  13.477  -3.605  1.00 91.78      B    C  
ATOM   4922  CZ3 TRP B 372       4.776  11.148  -2.950  1.00 89.56      B    C  
ATOM   4923  CH2 TRP B 372       5.174  12.478  -2.805  1.00 90.13      B    C  
ATOM   4924  N   THR B 373       2.095   7.400  -7.299  1.00 93.70      B    N  
ATOM   4925  CA  THR B 373       1.470   6.076  -7.401  1.00 93.66      B    C  
ATOM   4926  C   THR B 373       1.757   5.258  -6.144  1.00 94.01      B    C  
ATOM   4927  O   THR B 373       2.393   5.748  -5.202  1.00 91.74      B    O  
ATOM   4928  CB  THR B 373       1.913   5.377  -8.692  1.00 91.83      B    C  
ATOM   4929  CG2 THR B 373       3.370   4.932  -8.669  1.00 81.12      B    C  
ATOM   4930  OG1 THR B 373       1.106   4.238  -8.914  1.00 79.73      B    O  
ATOM   4931  N   ALA B 374       1.267   4.030  -6.095  1.00 94.34      B    N  
ATOM   4932  CA  ALA B 374       1.530   3.095  -5.018  1.00 94.27      B    C  
ATOM   4933  C   ALA B 374       2.601   2.072  -5.408  1.00 94.35      B    C  
ATOM   4934  O   ALA B 374       2.735   1.690  -6.571  1.00 92.17      B    O  
ATOM   4935  CB  ALA B 374       0.216   2.420  -4.616  1.00 93.15      B    C  
ATOM   4936  N   ARG B 375       3.333   1.580  -4.421  1.00 94.16      B    N  
ATOM   4937  CA  ARG B 375       4.177   0.388  -4.544  1.00 93.89      B    C  
ATOM   4938  C   ARG B 375       4.224  -0.396  -3.231  1.00 94.42      B    C
[truncated: 228,682 more chars]
