# Supplementary material for: Tad pili with adaptable tips mediate contact-dependent killing during bacterial predation
Source: Nat Commun. 2025 May 13;16:4425. doi: 10.1038/s41467-025-58967-0 (PMC12075869; doi:10.1038/s41467-025-58967-0)
Supplement: Supplementary file 6 — Supplementary Data 5 [file 41467_2025_58967_MOESM6_ESM.zip › Supplementary Data 5/LILAB_05100_05095_05090.pdb]

ATOM      1  N   GLN A   1     -62.300  38.713  14.629  1.00 48.25      A    N  
ATOM      2  CA  GLN A   1     -61.708  38.556  13.288  1.00 56.12      A    C  
ATOM      3  C   GLN A   1     -60.213  38.242  13.367  1.00 58.45      A    C  
ATOM      4  O   GLN A   1     -59.830  37.151  12.971  1.00 54.78      A    O  
ATOM      5  CB  GLN A   1     -62.039  39.780  12.422  1.00 52.86      A    C  
ATOM      6  CG  GLN A   1     -62.136  39.419  10.939  1.00 48.15      A    C  
ATOM      7  CD  GLN A   1     -62.758  40.554  10.118  1.00 44.57      A    C  
ATOM      8  NE2 GLN A   1     -62.852  40.416   8.827  1.00 37.38      A    N  
ATOM      9  OE1 GLN A   1     -63.176  41.564  10.651  1.00 42.79      A    O  
ATOM     10  N   ALA A   2     -59.418  39.094  14.020  1.00 55.18      A    N  
ATOM     11  CA  ALA A   2     -57.983  38.863  14.209  1.00 59.75      A    C  
ATOM     12  C   ALA A   2     -57.643  37.532  14.892  1.00 61.64      A    C  
ATOM     13  O   ALA A   2     -56.697  36.851  14.491  1.00 58.80      A    O  
ATOM     14  CB  ALA A   2     -57.411  40.043  15.010  1.00 56.73      A    C  
ATOM     15  N   ALA A   3     -58.430  37.103  15.901  1.00 55.50      A    N  
ATOM     16  CA  ALA A   3     -58.232  35.808  16.561  1.00 59.22      A    C  
ATOM     17  C   ALA A   3     -58.501  34.614  15.618  1.00 60.95      A    C  
ATOM     18  O   ALA A   3     -57.818  33.595  15.712  1.00 59.32      A    O  
ATOM     19  CB  ALA A   3     -59.132  35.740  17.799  1.00 57.63      A    C  
ATOM     20  N   VAL A   4     -59.456  34.742  14.710  1.00 58.26      A    N  
ATOM     21  CA  VAL A   4     -59.788  33.707  13.720  1.00 60.26      A    C  
ATOM     22  C   VAL A   4     -58.708  33.651  12.635  1.00 61.26      A    C  
ATOM     23  O   VAL A   4     -58.237  32.562  12.319  1.00 59.70      A    O  
ATOM     24  CB  VAL A   4     -61.181  33.936  13.110  1.00 58.75      A    C  
ATOM     25  CG1 VAL A   4     -61.538  32.863  12.074  1.00 52.79      A    C  
ATOM     26  CG2 VAL A   4     -62.264  33.897  14.197  1.00 53.81      A    C  
ATOM     27  N   GLU A   5     -58.256  34.796  12.128  1.00 63.39      A    N  
ATOM     28  CA  GLU A   5     -57.125  34.856  11.188  1.00 60.06      A    C  
ATOM     29  C   GLU A   5     -55.833  34.308  11.804  1.00 59.69      A    C  
ATOM     30  O   GLU A   5     -55.123  33.533  11.161  1.00 59.57      A    O  
ATOM     31  CB  GLU A   5     -56.894  36.304  10.729  1.00 57.00      A    C  
ATOM     32  CG  GLU A   5     -57.905  36.739   9.672  1.00 56.43      A    C  
ATOM     33  CD  GLU A   5     -57.751  38.207   9.248  1.00 51.23      A    C  
ATOM     34  OE1 GLU A   5     -58.262  38.541   8.153  1.00 47.09      A    O  
ATOM     35  OE2 GLU A   5     -57.208  38.989  10.050  1.00 48.28      A    O1-
ATOM     36  N   ALA A   6     -55.566  34.633  13.081  1.00 63.07      A    N  
ATOM     37  CA  ALA A   6     -54.438  34.069  13.802  1.00 63.54      A    C  
ATOM     38  C   ALA A   6     -54.568  32.545  13.950  1.00 65.30      A    C  
ATOM     39  O   ALA A   6     -53.599  31.831  13.712  1.00 63.18      A    O  
ATOM     40  CB  ALA A   6     -54.311  34.761  15.164  1.00 60.44      A    C  
ATOM     41  N   ALA A   7     -55.760  32.026  14.273  1.00 60.36      A    N  
ATOM     42  CA  ALA A   7     -55.990  30.585  14.375  1.00 61.66      A    C  
ATOM     43  C   ALA A   7     -55.842  29.861  13.026  1.00 63.51      A    C  
ATOM     44  O   ALA A   7     -55.363  28.727  12.984  1.00 62.96      A    O  
ATOM     45  CB  ALA A   7     -57.375  30.346  14.984  1.00 59.41      A    C  
ATOM     46  N   ILE A   8     -56.224  30.501  11.915  1.00 62.32      A    N  
ATOM     47  CA  ILE A   8     -56.103  29.936  10.569  1.00 64.19      A    C  
ATOM     48  C   ILE A   8     -54.652  29.954  10.077  1.00 66.51      A    C  
ATOM     49  O   ILE A   8     -54.221  29.020   9.399  1.00 65.05      A    O  
ATOM     50  CB  ILE A   8     -57.047  30.690   9.599  1.00 61.27      A    C  
ATOM     51  CG1 ILE A   8     -58.525  30.429   9.963  1.00 56.87      A    C  
ATOM     52  CG2 ILE A   8     -56.806  30.266   8.145  1.00 53.36      A    C  
ATOM     53  CD1 ILE A   8     -59.493  31.411   9.299  1.00 47.83      A    C  
ATOM     54  N   THR A   9     -53.862  30.975  10.427  1.00 69.92      A    N  
ATOM     55  CA  THR A   9     -52.457  31.123   9.993  1.00 71.09      A    C  
ATOM     56  C   THR A   9     -51.463  30.419  10.922  1.00 74.17      A    C  
ATOM     57  O   THR A   9     -50.372  30.075  10.475  1.00 71.20      A    O  
ATOM     58  CB  THR A   9     -52.073  32.590   9.822  1.00 65.66      A    C  
ATOM     59  CG2 THR A   9     -52.798  33.234   8.642  1.00 57.47      A    C  
ATOM     60  OG1 THR A   9     -52.381  33.329  10.974  1.00 59.38      A    O  
ATOM     61  N   LEU A  10     -51.854  30.133  12.173  1.00 73.21      A    N  
ATOM     62  CA  LEU A  10     -50.996  29.473  13.158  1.00 74.41      A    C  
ATOM     63  C   LEU A  10     -50.395  28.139  12.659  1.00 77.54      A    C  
ATOM     64  O   LEU A  10     -49.188  27.973  12.781  1.00 74.28      A    O  
ATOM     65  CB  LEU A  10     -51.765  29.303  14.480  1.00 70.04      A    C  
ATOM     66  CG  LEU A  10     -50.871  28.948  15.682  1.00 64.22      A    C  
ATOM     67  CD1 LEU A  10     -50.162  30.186  16.216  1.00 59.06      A    C  
ATOM     68  CD2 LEU A  10     -51.722  28.358  16.801  1.00 57.24      A    C  
ATOM     69  N   PRO A  11     -51.166  27.211  12.046  1.00 78.87      A    N  
ATOM     70  CA  PRO A  11     -50.610  25.953  11.539  1.00 80.16      A    C  
ATOM     71  C   PRO A  11     -49.544  26.164  10.469  1.00 80.99      A    C  
ATOM     72  O   PRO A  11     -48.532  25.458  10.459  1.00 78.47      A    O  
ATOM     73  CB  PRO A  11     -51.800  25.168  10.976  1.00 77.02      A    C  
ATOM     74  CG  PRO A  11     -53.015  25.769  11.672  1.00 75.75      A    C  
ATOM     75  CD  PRO A  11     -52.608  27.228  11.848  1.00 78.61      A    C  
ATOM     76  N   LEU A  12     -49.718  27.145   9.592  1.00 79.77      A    N  
ATOM     77  CA  LEU A  12     -48.759  27.470   8.549  1.00 78.89      A    C  
ATOM     78  C   LEU A  12     -47.440  27.991   9.146  1.00 80.09      A    C  
ATOM     79  O   LEU A  12     -46.375  27.533   8.755  1.00 78.41      A    O  
ATOM     80  CB  LEU A  12     -49.387  28.495   7.584  1.00 75.88      A    C  
ATOM     81  CG  LEU A  12     -48.512  28.778   6.345  1.00 69.72      A    C  
ATOM     82  CD1 LEU A  12     -48.560  27.626   5.351  1.00 63.64      A    C  
ATOM     83  CD2 LEU A  12     -48.998  30.039   5.637  1.00 62.99      A    C  
ATOM     84  N   VAL A  13     -47.522  28.910  10.120  1.00 81.15      A    N  
ATOM     85  CA  VAL A  13     -46.337  29.475  10.787  1.00 81.09      A    C  
ATOM     86  C   VAL A  13     -45.598  28.393  11.592  1.00 83.02      A    C  
ATOM     87  O   VAL A  13     -44.374  28.284  11.488  1.00 81.75      A    O  
ATOM     88  CB  VAL A  13     -46.728  30.667  11.685  1.00 78.13      A    C  
ATOM     89  CG1 VAL A  13     -45.520  31.223  12.463  1.00 70.42      A    C  
ATOM     90  CG2 VAL A  13     -47.304  31.816  10.857  1.00 70.24      A    C  
ATOM     91  N   VAL A  14     -46.328  27.571  12.335  1.00 83.12      A    N  
ATOM     92  CA  VAL A  14     -45.741  26.450  13.085  1.00 84.15      A    C  
ATOM     93  C   VAL A  14     -45.069  25.460  12.130  1.00 85.40      A    C  
ATOM     94  O   VAL A  14     -43.950  25.019  12.401  1.00 83.82      A    O  
ATOM     95  CB  VAL A  14     -46.796  25.760  13.964  1.00 82.51      A    C  
ATOM     96  CG1 VAL A  14     -46.274  24.477  14.619  1.00 75.32      A    C  
ATOM     97  CG2 VAL A  14     -47.238  26.683  15.107  1.00 76.19      A    C  
ATOM     98  N   PHE A  15     -45.703  25.145  10.996  1.00 84.74      A    N  
ATOM     99  CA  PHE A  15     -45.093  24.285   9.986  1.00 85.28      A    C  
ATOM    100  C   PHE A  15     -43.857  24.930   9.350  1.00 86.12      A    C  
ATOM    101  O   PHE A  15     -42.889  24.218   9.120  1.00 84.87      A    O  
ATOM    102  CB  PHE A  15     -46.100  23.908   8.906  1.00 83.79      A    C  
ATOM    103  CG  PHE A  15     -45.510  22.975   7.865  1.00 83.29      A    C  
ATOM    104  CD1 PHE A  15     -45.180  23.450   6.583  1.00 79.65      A    C  
ATOM    105  CD2 PHE A  15     -45.215  21.647   8.207  1.00 77.77      A    C  
ATOM    106  CE1 PHE A  15     -44.585  22.595   5.637  1.00 75.18      A    C  
ATOM    107  CE2 PHE A  15     -44.622  20.783   7.265  1.00 74.65      A    C  
ATOM    108  CZ  PHE A  15     -44.316  21.263   5.988  1.00 78.04      A    C  
ATOM    109  N   LEU A  16     -43.849  26.239   9.114  1.00 84.95      A    N  
ATOM    110  CA  LEU A  16     -42.687  26.939   8.572  1.00 84.12      A    C  
ATOM    111  C   LEU A  16     -41.471  26.801   9.491  1.00 85.59      A    C  
ATOM    112  O   LEU A  16     -40.390  26.458   9.019  1.00 83.73      A    O  
ATOM    113  CB  LEU A  16     -43.062  28.419   8.325  1.00 80.97      A    C  
ATOM    114  CG  LEU A  16     -42.999  28.789   6.834  1.00 73.73      A    C  
ATOM    115  CD1 LEU A  16     -44.178  29.670   6.425  1.00 68.44      A    C  
ATOM    116  CD2 LEU A  16     -41.725  29.559   6.528  1.00 66.77      A    C  
ATOM    117  N   VAL A  17     -41.642  26.966  10.795  1.00 87.25      A    N  
ATOM    118  CA  VAL A  17     -40.557  26.824  11.780  1.00 87.58      A    C  
ATOM    119  C   VAL A  17     -40.137  25.357  11.930  1.00 89.24      A    C  
ATOM    120  O   VAL A  17     -38.978  25.013  11.703  1.00 88.41      A    O  
ATOM    121  CB  VAL A  17     -40.966  27.429  13.139  1.00 85.47      A    C  
ATOM    122  CG1 VAL A  17     -39.860  27.266  14.192  1.00 79.41      A    C  
ATOM    123  CG2 VAL A  17     -41.259  28.928  13.023  1.00 79.70      A    C  
ATOM    124  N   LEU A  18     -41.072  24.478  12.276  1.00 89.63      A    N  
ATOM    125  CA  LEU A  18     -40.780  23.069  12.542  1.00 90.25      A    C  
ATOM    126  C   LEU A  18     -40.399  22.295  11.274  1.00 91.30      A    C  
ATOM    127  O   LEU A  18     -39.535  21.424  11.309  1.00 89.99      A    O  
ATOM    128  CB  LEU A  18     -41.985  22.406  13.226  1.00 89.08      A    C  
ATOM    129  CG  LEU A  18     -42.357  22.950  14.621  1.00 86.28      A    C  
ATOM    130  CD1 LEU A  18     -43.566  22.172  15.154  1.00 81.53      A    C  
ATOM    131  CD2 LEU A  18     -41.217  22.802  15.630  1.00 80.68      A    C  
ATOM    132  N   GLY A  19     -41.005  22.632  10.137  1.00 89.61      A    N  
ATOM    133  CA  GLY A  19     -40.717  22.056   8.829  1.00 89.69      A    C  
ATOM    134  C   GLY A  19     -39.332  22.431   8.333  1.00 91.19      A    C  
ATOM    135  O   GLY A  19     -38.628  21.573   7.820  1.00 89.59      A    O  
ATOM    136  N   THR A  20     -38.905  23.678   8.562  1.00 92.68      A    N  
ATOM    137  CA  THR A  20     -37.534  24.100   8.276  1.00 92.27      A    C  
ATOM    138  C   THR A  20     -36.532  23.297   9.101  1.00 92.80      A    C  
ATOM    139  O   THR A  20     -35.586  22.742   8.547  1.00 91.35      A    O  
ATOM    140  CB  THR A  20     -37.347  25.602   8.539  1.00 90.70      A    C  
ATOM    141  CG2 THR A  20     -35.934  26.084   8.229  1.00 79.30      A    C  
ATOM    142  OG1 THR A  20     -38.205  26.338   7.709  1.00 79.49      A    O  
ATOM    143  N   LEU A  21     -36.766  23.146  10.406  1.00 92.61      A    N  
ATOM    144  CA  LEU A  21     -35.908  22.348  11.283  1.00 92.45      A    C  
ATOM    145  C   LEU A  21     -35.813  20.897  10.791  1.00 93.32      A    C  
ATOM    146  O   LEU A  21     -34.712  20.376  10.609  1.00 92.21      A    O  
ATOM    147  CB  LEU A  21     -36.462  22.436  12.723  1.00 90.99      A    C  
ATOM    148  CG  LEU A  21     -35.397  22.087  13.779  1.00 82.22      A    C  
ATOM    149  CD1 LEU A  21     -34.552  23.311  14.128  1.00 78.01      A    C  
ATOM    150  CD2 LEU A  21     -36.045  21.597  15.065  1.00 76.79      A    C  
ATOM    151  N   GLN A  22     -36.953  20.268  10.516  1.00 93.88      A    N  
ATOM    152  CA  GLN A  22     -37.012  18.879  10.036  1.00 94.14      A    C  
ATOM    153  C   GLN A  22     -36.337  18.708   8.666  1.00 94.38      A    C  
ATOM    154  O   GLN A  22     -35.618  17.726   8.466  1.00 93.37      A    O  
ATOM    155  CB  GLN A  22     -38.484  18.432   9.990  1.00 93.65      A    C  
ATOM    156  CG  GLN A  22     -38.678  16.934   9.672  1.00 89.48      A    C  
ATOM    157  CD  GLN A  22     -38.019  16.038  10.723  1.00 90.54      A    C  
ATOM    158  NE2 GLN A  22     -36.839  15.547  10.456  1.00 77.09      A    N  
ATOM    159  OE1 GLN A  22     -38.541  15.800  11.791  1.00 79.30      A    O  
ATOM    160  N   LEU A  23     -36.523  19.650   7.747  1.00 93.98      A    N  
ATOM    161  CA  LEU A  23     -35.897  19.628   6.430  1.00 93.57      A    C  
ATOM    162  C   LEU A  23     -34.375  19.669   6.535  1.00 94.16      A    C  
ATOM    163  O   LEU A  23     -33.705  18.834   5.935  1.00 93.06      A    O  
ATOM    164  CB  LEU A  23     -36.444  20.798   5.591  1.00 92.38      A    C  
ATOM    165  CG  LEU A  23     -35.827  20.901   4.182  1.00 88.96      A    C  
ATOM    166  CD1 LEU A  23     -36.190  19.704   3.305  1.00 84.36      A    C  
ATOM    167  CD2 LEU A  23     -36.315  22.173   3.502  1.00 83.16      A    C  
ATOM    168  N   PHE A  24     -33.815  20.602   7.315  1.00 95.43      A    N  
ATOM    169  CA  PHE A  24     -32.366  20.696   7.484  1.00 95.33      A    C  
ATOM    170  C   PHE A  24     -31.772  19.468   8.188  1.00 95.51      A    C  
ATOM    171  O   PHE A  24     -30.710  18.999   7.774  1.00 94.30      A    O  
ATOM    172  CB  PHE A  24     -31.985  21.989   8.193  1.00 94.77      A    C  
ATOM    173  CG  PHE A  24     -31.919  23.158   7.246  1.00 94.01      A    C  
ATOM    174  CD1 PHE A  24     -30.820  23.293   6.383  1.00 90.42      A    C  
ATOM    175  CD2 PHE A  24     -32.961  24.104   7.197  1.00 89.95      A    C  
ATOM    176  CE1 PHE A  24     -30.770  24.364   5.467  1.00 88.15      A    C  
ATOM    177  CE2 PHE A  24     -32.911  25.168   6.292  1.00 88.08      A    C  
ATOM    178  CZ  PHE A  24     -31.823  25.304   5.418  1.00 89.07      A    C  
ATOM    179  N   MET A  25     -32.473  18.880   9.155  1.00 94.53      A    N  
ATOM    180  CA  MET A  25     -32.058  17.609   9.751  1.00 94.21      A    C  
ATOM    181  C   MET A  25     -32.021  16.476   8.713  1.00 94.64      A    C  
ATOM    182  O   MET A  25     -31.084  15.682   8.700  1.00 93.72      A    O  
ATOM    183  CB  MET A  25     -32.995  17.235  10.906  1.00 93.60      A    C  
ATOM    184  CG  MET A  25     -32.833  18.144  12.123  1.00 89.27      A    C  
ATOM    185  SD  MET A  25     -34.013  17.781  13.464  1.00 85.32      A    S  
ATOM    186  CE  MET A  25     -33.275  16.267  14.120  1.00 72.29      A    C  
ATOM    187  N   MET A  26     -32.980  16.409   7.792  1.00 94.56      A    N  
ATOM    188  CA  MET A  26     -32.977  15.435   6.699  1.00 94.39      A    C  
ATOM    189  C   MET A  26     -31.850  15.680   5.696  1.00 94.91      A    C  
ATOM    190  O   MET A  26     -31.222  14.729   5.236  1.00 93.55      A    O  
ATOM    191  CB  MET A  26     -34.321  15.444   5.953  1.00 93.01      A    C  
ATOM    192  CG  MET A  26     -35.434  14.787   6.763  1.00 83.92      A    C  
ATOM    193  SD  MET A  26     -37.036  14.729   5.914  1.00 81.70      A    S  
ATOM    194  CE  MET A  26     -36.674  13.561   4.588  1.00 70.75      A    C  
ATOM    195  N   LEU A  27     -31.563  16.941   5.368  1.00 94.72      A    N  
ATOM    196  CA  LEU A  27     -30.461  17.303   4.476  1.00 94.54      A    C  
ATOM    197  C   LEU A  27     -29.099  16.922   5.077  1.00 94.96      A    C  
ATOM    198  O   LEU A  27     -28.253  16.359   4.377  1.00 94.25      A    O  
ATOM    199  CB  LEU A  27     -30.534  18.802   4.157  1.00 93.91      A    C  
ATOM    200  CG  LEU A  27     -31.722  19.215   3.264  1.00 91.18      A    C  
ATOM    201  CD1 LEU A  27     -31.799  20.741   3.190  1.00 88.24      A    C  
ATOM    202  CD2 LEU A  27     -31.592  18.669   1.842  1.00 87.66      A    C  
ATOM    203  N   GLN A  28     -28.912  17.152   6.380  1.00 94.83      A    N  
ATOM    204  CA  GLN A  28     -27.720  16.691   7.105  1.00 94.41      A    C  
ATOM    205  C   GLN A  28     -27.631  15.160   7.142  1.00 95.09      A    C  
ATOM    206  O   GLN A  28     -26.567  14.597   6.906  1.00 94.38      A    O  
ATOM    207  CB  GLN A  28     -27.737  17.259   8.534  1.00 93.47      A    C  
ATOM    208  CG  GLN A  28     -27.491  18.773   8.569  1.00 89.91      A    C  
ATOM    209  CD  GLN A  28     -27.669  19.371   9.974  1.00 88.60      A    C  
ATOM    210  NE2 GLN A  28     -27.687  20.669  10.094  1.00 78.63      A    N  
ATOM    211  OE1 GLN A  28     -27.785  18.679  10.974  1.00 80.44      A    O  
ATOM    212  N   ALA A  29     -28.750  14.463   7.349  1.00 95.22      A    N  
ATOM    213  CA  ALA A  29     -28.795  13.003   7.300  1.00 95.37      A    C  
ATOM    214  C   ALA A  29     -28.426  12.461   5.916  1.00 95.58      A    C  
ATOM    215  O   ALA A  29     -27.751  11.441   5.817  1.00 94.58      A    O  
ATOM    216  CB  ALA A  29     -30.185  12.531   7.735  1.00 95.16      A    C  
ATOM    217  N   ARG A  30     -28.803  13.154   4.834  1.00 95.93      A    N  
ATOM    218  CA  ARG A  30     -28.412  12.792   3.469  1.00 95.48      A    C  
ATOM    219  C   ARG A  30     -26.900  12.896   3.255  1.00 96.01      A    C  
ATOM    220  O   ARG A  30     -26.327  12.036   2.596  1.00 95.00      A    O  
ATOM    221  CB  ARG A  30     -29.209  13.653   2.478  1.00 93.87      A    C  
ATOM    222  CG  ARG A  30     -29.123  13.093   1.048  1.00 86.33      A    C  
ATOM    223  CD  ARG A  30     -29.960  13.942   0.099  1.00 80.76      A    C  
ATOM    224  NE  ARG A  30     -29.936  13.406  -1.272  1.00 73.98      A    N  
ATOM    225  CZ  ARG A  30     -30.431  13.996  -2.351  1.00 67.23      A    C  
ATOM    226  NH1 ARG A  30     -31.053  15.154  -2.284  1.00 61.26      A    N1+
ATOM    227  NH2 ARG A  30     -30.325  13.436  -3.513  1.00 61.50      A    N  
ATOM    228  N   ILE A  31     -26.249  13.907   3.835  1.00 94.77      A    N  
ATOM    229  CA  ILE A  31     -24.784  14.035   3.833  1.00 95.12      A    C  
ATOM    230  C   ILE A  31     -24.156  12.877   4.621  1.00 95.35      A    C  
ATOM    231  O   ILE A  31     -23.268  12.194   4.110  1.00 94.87      A    O  
ATOM    232  CB  ILE A  31     -24.347  15.414   4.374  1.00 94.84      A    C  
ATOM    233  CG1 ILE A  31     -24.842  16.556   3.454  1.00 92.18      A    C  
ATOM    234  CG2 ILE A  31     -22.810  15.488   4.513  1.00 92.41      A    C  
ATOM    235  CD1 ILE A  31     -24.679  17.961   4.052  1.00 88.10      A    C  
ATOM    236  N   LEU A  32     -24.653  12.580   5.828  1.00 95.63      A    N  
ATOM    237  CA  LEU A  32     -24.185  11.449   6.631  1.00 95.43      A    C  
ATOM    238  C   LEU A  32     -24.341  10.113   5.922  1.00 96.25      A    C  
ATOM    239  O   LEU A  32     -23.448   9.277   6.022  1.00 95.50      A    O  
ATOM    240  CB  LEU A  32     -24.925  11.386   7.976  1.00 94.05      A    C  
ATOM    241  CG  LEU A  32     -24.323  12.269   9.079  1.00 89.13      A    C  
ATOM    242  CD1 LEU A  32     -25.237  12.199  10.306  1.00 86.27      A    C  
ATOM    243  CD2 LEU A  32     -22.935  11.799   9.498  1.00 85.07      A    C  
ATOM    244  N   ALA A  33     -25.423   9.905   5.180  1.00 95.78      A    N  
ATOM    245  CA  ALA A  33     -25.655   8.680   4.433  1.00 95.84      A    C  
ATOM    246  C   ALA A  33     -24.590   8.443   3.349  1.00 96.16      A    C  
ATOM    247  O   ALA A  33     -24.166   7.312   3.155  1.00 95.21      A    O  
ATOM    248  CB  ALA A  33     -27.071   8.714   3.854  1.00 95.45      A    C  
ATOM    249  N   GLN A  34     -24.101   9.500   2.699  1.00 95.81      A    N  
ATOM    250  CA  GLN A  34     -22.977   9.388   1.759  1.00 95.54      A    C  
ATOM    251  C   GLN A  34     -21.672   8.997   2.474  1.00 96.29      A    C  
ATOM    252  O   GLN A  34     -20.951   8.128   2.004  1.00 95.50      A    O  
ATOM    253  CB  GLN A  34     -22.782  10.707   0.988  1.00 94.42      A    C  
ATOM    254  CG  GLN A  34     -23.904  11.007  -0.023  1.00 87.46      A    C  
ATOM    255  CD  GLN A  34     -23.922  10.064  -1.225  1.00 84.21      A    C  
ATOM    256  NE2 GLN A  34     -24.890  10.191  -2.096  1.00 71.31      A    N  
ATOM    257  OE1 GLN A  34     -23.077   9.217  -1.421  1.00 74.64      A    O  
ATOM    258  N   VAL A  35     -21.394   9.583   3.636  1.00 95.79      A    N  
ATOM    259  CA  VAL A  35     -20.239   9.177   4.470  1.00 95.99      A    C  
ATOM    260  C   VAL A  35     -20.387   7.725   4.927  1.00 96.23      A    C  
ATOM    261  O   VAL A  35     -19.415   6.968   4.927  1.00 95.82      A    O  
ATOM    262  CB  VAL A  35     -20.062  10.099   5.693  1.00 95.61      A    C  
ATOM    263  CG1 VAL A  35     -18.837   9.718   6.526  1.00 93.46      A    C  
ATOM    264  CG2 VAL A  35     -19.888  11.564   5.282  1.00 93.08      A    C  
ATOM    265  N   ALA A  36     -21.599   7.312   5.295  1.00 95.86      A    N  
ATOM    266  CA  ALA A  36     -21.910   5.954   5.708  1.00 95.83      A    C  
ATOM    267  C   ALA A  36     -21.698   4.952   4.565  1.00 96.07      A    C  
ATOM    268  O   ALA A  36     -21.108   3.899   4.794  1.00 95.48      A    O  
ATOM    269  CB  ALA A  36     -23.337   5.911   6.248  1.00 95.72      A    C  
ATOM    270  N   ALA A  37     -22.092   5.286   3.331  1.00 96.79      A    N  
ATOM    271  CA  ALA A  37     -21.842   4.463   2.148  1.00 96.64      A    C  
ATOM    272  C   ALA A  37     -20.344   4.284   1.875  1.00 96.92      A    C  
ATOM    273  O   ALA A  37     -19.882   3.163   1.695  1.00 96.02      A    O  
ATOM    274  CB  ALA A  37     -22.560   5.085   0.946  1.00 95.64      A    C  
ATOM    275  N   TYR A  38     -19.557   5.373   1.947  1.00 96.68      A    N  
ATOM    276  CA  TYR A  38     -18.103   5.312   1.816  1.00 96.88      A    C  
ATOM    277  C   TYR A  38     -17.465   4.427   2.896  1.00 97.02      A    C  
ATOM    278  O   TYR A  38     -16.666   3.546   2.593  1.00 96.69      A    O  
ATOM    279  CB  TYR A  38     -17.525   6.730   1.867  1.00 96.86      A    C  
ATOM    280  CG  TYR A  38     -16.018   6.751   2.054  1.00 96.99      A    C  
ATOM    281  CD1 TYR A  38     -15.457   7.015   3.324  1.00 95.91      A    C  
ATOM    282  CD2 TYR A  38     -15.161   6.433   0.979  1.00 95.99      A    C  
ATOM    283  CE1 TYR A  38     -14.069   6.967   3.516  1.00 95.48      A    C  
ATOM    284  CE2 TYR A  38     -13.775   6.376   1.160  1.00 95.59      A    C  
ATOM    285  CZ  TYR A  38     -13.227   6.648   2.432  1.00 95.90      A    C  
ATOM    286  OH  TYR A  38     -11.868   6.585   2.619  1.00 94.77      A    O  
ATOM    287  N   ARG A  39     -17.853   4.597   4.162  1.00 96.82      A    N  
ATOM    288  CA  ARG A  39     -17.327   3.762   5.250  1.00 96.72      A    C  
ATOM    289  C   ARG A  39     -17.733   2.294   5.114  1.00 96.94      A    C  
ATOM    290  O   ARG A  39     -16.919   1.427   5.400  1.00 96.21      A    O  
ATOM    291  CB  ARG A  39     -17.778   4.312   6.605  1.00 95.74      A    C  
ATOM    292  CG  ARG A  39     -17.006   5.583   6.980  1.00 91.23      A    C  
ATOM    293  CD  ARG A  39     -17.439   6.023   8.372  1.00 89.66      A    C  
ATOM    294  NE  ARG A  39     -16.670   7.195   8.833  1.00 84.57      A    N  
ATOM    295  CZ  ARG A  39     -16.699   7.698  10.053  1.00 81.53      A    C  
ATOM    296  NH1 ARG A  39     -17.478   7.207  10.988  1.00 73.45      A    N1+
ATOM    297  NH2 ARG A  39     -15.948   8.703  10.348  1.00 75.73      A    N  
ATOM    298  N   ALA A  40     -18.951   2.022   4.653  1.00 96.31      A    N  
ATOM    299  CA  ALA A  40     -19.434   0.675   4.434  1.00 96.41      A    C  
ATOM    300  C   ALA A  40     -18.672  -0.020   3.294  1.00 96.77      A    C  
ATOM    301  O   ALA A  40     -18.169  -1.125   3.493  1.00 96.06      A    O  
ATOM    302  CB  ALA A  40     -20.936   0.720   4.161  1.00 95.99      A    C  
ATOM    303  N   VAL A  41     -18.506   0.626   2.139  1.00 97.26      A    N  
ATOM    304  CA  VAL A  41     -17.780   0.023   1.014  1.00 97.29      A    C  
ATOM    305  C   VAL A  41     -16.304  -0.197   1.353  1.00 97.41      A    C  
ATOM    306  O   VAL A  41     -15.764  -1.257   1.063  1.00 96.78      A    O  
ATOM    307  CB  VAL A  41     -17.972   0.819  -0.291  1.00 96.56      A    C  
ATOM    308  CG1 VAL A  41     -17.124   2.088  -0.407  1.00 93.48      A    C  
ATOM    309  CG2 VAL A  41     -17.680  -0.073  -1.503  1.00 93.13      A    C  
ATOM    310  N   ARG A  42     -15.676   0.745   2.066  1.00 96.91      A    N  
ATOM    311  CA  ARG A  42     -14.309   0.583   2.574  1.00 97.05      A    C  
ATOM    312  C   ARG A  42     -14.205  -0.605   3.535  1.00 97.23      A    C  
ATOM    313  O   ARG A  42     -13.339  -1.437   3.358  1.00 96.42      A    O  
ATOM    314  CB  ARG A  42     -13.865   1.888   3.253  1.00 96.43      A    C  
ATOM    315  CG  ARG A  42     -12.414   1.804   3.741  1.00 94.94      A    C  
ATOM    316  CD  ARG A  42     -12.021   3.050   4.532  1.00 94.08      A    C  
ATOM    317  NE  ARG A  42     -10.664   2.929   5.074  1.00 92.22      A    N  
ATOM    318  CZ  ARG A  42     -10.275   2.274   6.172  1.00 93.15      A    C  
ATOM    319  NH1 ARG A  42     -11.112   1.714   6.997  1.00 85.11      A    N1+
ATOM    320  NH2 ARG A  42      -9.014   2.193   6.442  1.00 88.37      A    N  
ATOM    321  N   ALA A  43     -15.113  -0.705   4.498  1.00 96.63      A    N  
ATOM    322  CA  ALA A  43     -15.133  -1.811   5.446  1.00 96.38      A    C  
ATOM    323  C   ALA A  43     -15.318  -3.162   4.742  1.00 96.49      A    C  
ATOM    324  O   ALA A  43     -14.641  -4.118   5.096  1.00 95.39      A    O  
ATOM    325  CB  ALA A  43     -16.227  -1.557   6.487  1.00 95.73      A    C  
ATOM    326  N   GLY A  44     -16.176  -3.242   3.723  1.00 96.87      A    N  
ATOM    327  CA  GLY A  44     -16.350  -4.446   2.915  1.00 96.77      A    C  
ATOM    328  C   GLY A  44     -15.111  -4.805   2.101  1.00 97.12      A    C  
ATOM    329  O   GLY A  44     -14.701  -5.963   2.092  1.00 96.19      A    O  
ATOM    330  N   SER A  45     -14.471  -3.816   1.479  1.00 97.39      A    N  
ATOM    331  CA  SER A  45     -13.249  -4.010   0.688  1.00 97.43      A    C  
ATOM    332  C   SER A  45     -12.100  -4.610   1.498  1.00 97.37      A    C  
ATOM    333  O   SER A  45     -11.391  -5.483   1.006  1.00 96.07      A    O  
ATOM    334  CB  SER A  45     -12.824  -2.668   0.091  1.00 97.23      A    C  
ATOM    335  OG  SER A  45     -11.581  -2.772  -0.581  1.00 93.07      A    O  
ATOM    336  N   ILE A  46     -11.937  -4.189   2.755  1.00 97.32      A    N  
ATOM    337  CA  ILE A  46     -10.845  -4.645   3.627  1.00 96.97      A    C  
ATOM    338  C   ILE A  46     -11.227  -5.810   4.548  1.00 96.54      A    C  
ATOM    339  O   ILE A  46     -10.387  -6.281   5.311  1.00 94.58      A    O  
ATOM    340  CB  ILE A  46     -10.235  -3.463   4.422  1.00 95.88      A    C  
ATOM    341  CG1 ILE A  46     -11.207  -2.944   5.497  1.00 92.20      A    C  
ATOM    342  CG2 ILE A  46      -9.762  -2.358   3.457  1.00 90.69      A    C  
ATOM    343  CD1 ILE A  46     -10.667  -1.781   6.334  1.00 88.87      A    C  
ATOM    344  N   ASN A  47     -12.476  -6.294   4.503  1.00 96.63      A    N  
ATOM    345  CA  ASN A  47     -12.998  -7.403   5.304  1.00 96.15      A    C  
ATOM    346  C   ASN A  47     -13.705  -8.456   4.441  1.00 96.18      A    C  
ATOM    347  O   ASN A  47     -14.777  -8.954   4.788  1.00 94.40      A    O  
ATOM    348  CB  ASN A  47     -13.904  -6.886   6.435  1.00 95.43      A    C  
ATOM    349  CG  ASN A  47     -13.166  -6.107   7.506  1.00 94.43      A    C  
ATOM    350  ND2 ASN A  47     -13.368  -4.816   7.565  1.00 86.10      A    N  
ATOM    351  OD1 ASN A  47     -12.439  -6.657   8.332  1.00 86.88      A    O  
ATOM    352  N   HIS A  48     -13.124  -8.795   3.292  1.00 96.63      A    N  
ATOM    353  CA  HIS A  48     -13.532  -9.929   2.457  1.00 96.51      A    C  
ATOM    354  C   HIS A  48     -14.977  -9.873   1.914  1.00 96.58      A    C  
ATOM    355  O   HIS A  48     -15.546 -10.901   1.543  1.00 94.43      A    O  
ATOM    356  CB  HIS A  48     -13.235 -11.239   3.198  1.00 96.04      A    C  
ATOM    357  CG  HIS A  48     -11.851 -11.287   3.770  1.00 96.02      A    C  
ATOM    358  CD2 HIS A  48     -11.487 -11.122   5.085  1.00 86.71      A    C  
ATOM    359  ND1 HIS A  48     -10.686 -11.450   3.057  1.00 86.50      A    N  
ATOM    360  CE1 HIS A  48      -9.660 -11.395   3.916  1.00 88.20      A    C  
ATOM    361  NE2 HIS A  48     -10.103 -11.193   5.158  1.00 90.08      A    N  
ATOM    362  N   GLY A  49     -15.591  -8.681   1.875  1.00 96.04      A    N  
ATOM    363  CA  GLY A  49     -16.992  -8.501   1.504  1.00 96.07      A    C  
ATOM    364  C   GLY A  49     -17.988  -8.841   2.622  1.00 96.05      A    C  
ATOM    365  O   GLY A  49     -19.193  -8.891   2.359  1.00 93.86      A    O  
ATOM    366  N   ASN A  50     -17.529  -9.030   3.869  1.00 95.79      A    N  
ATOM    367  CA  ASN A  50     -18.372  -9.331   5.017  1.00 95.60      A    C  
ATOM    368  C   ASN A  50     -19.395  -8.211   5.292  1.00 96.08      A    C  
ATOM    369  O   ASN A  50     -19.046  -7.038   5.417  1.00 95.11      A    O  
ATOM    370  CB  ASN A  50     -17.469  -9.622   6.229  1.00 94.28      A    C  
ATOM    371  CG  ASN A  50     -18.218 -10.125   7.450  1.00 93.70      A    C  
ATOM    372  ND2 ASN A  50     -17.516 -10.647   8.429  1.00 87.70      A    N  
ATOM    373  OD1 ASN A  50     -19.428 -10.048   7.562  1.00 88.90      A    O  
ATOM    374  N   CYS A  51     -20.654  -8.590   5.413  1.00 95.12      A    N  
ATOM    375  CA  CYS A  51     -21.753  -7.663   5.682  1.00 95.43      A    C  
ATOM    376  C   CYS A  51     -21.692  -7.021   7.073  1.00 95.86      A    C  
ATOM    377  O   CYS A  51     -22.101  -5.873   7.225  1.00 94.44      A    O  
ATOM    378  CB  CYS A  51     -23.076  -8.399   5.507  1.00 94.36      A    C  
ATOM    379  SG  CYS A  51     -23.540  -8.641   3.767  1.00 91.63      A    S  
ATOM    380  N   LEU A  52     -21.211  -7.739   8.100  1.00 94.88      A    N  
ATOM    381  CA  LEU A  52     -21.250  -7.260   9.481  1.00 94.84      A    C  
ATOM    382  C   LEU A  52     -20.396  -5.993   9.695  1.00 95.40      A    C  
ATOM    383  O   LEU A  52     -20.944  -4.994  10.178  1.00 95.12      A    O  
ATOM    384  CB  LEU A  52     -20.913  -8.424  10.438  1.00 93.72      A    C  
ATOM    385  CG  LEU A  52     -21.004  -8.060  11.929  1.00 90.97      A    C  
ATOM    386  CD1 LEU A  52     -22.457  -7.844  12.364  1.00 87.59      A    C  
ATOM    387  CD2 LEU A  52     -20.409  -9.181  12.780  1.00 86.03      A    C  
ATOM    388  N   PRO A  53     -19.120  -5.941   9.269  1.00 95.06      A    N  
ATOM    389  CA  PRO A  53     -18.320  -4.718   9.318  1.00 95.24      A    C  
ATOM    390  C   PRO A  53     -18.942  -3.571   8.521  1.00 95.68      A    C  
ATOM    391  O   PRO A  53     -18.999  -2.444   9.019  1.00 95.09      A    O  
ATOM    392  CB  PRO A  53     -16.940  -5.094   8.770  1.00 94.21      A    C  
ATOM    393  CG  PRO A  53     -16.844  -6.587   9.038  1.00 92.14      A    C  
ATOM    394  CD  PRO A  53     -18.280  -7.053   8.837  1.00 94.52      A    C  
ATOM    395  N   MET A  54     -19.464  -3.832   7.324  1.00 95.85      A    N  
ATOM    396  CA  MET A  54     -20.122  -2.813   6.496  1.00 96.16      A    C  
ATOM    397  C   MET A  54     -21.320  -2.196   7.209  1.00 96.23      A    C  
ATOM    398  O   MET A  54     -21.454  -0.971   7.275  1.00 95.55      A    O  
ATOM    399  CB  MET A  54     -20.589  -3.412   5.159  1.00 95.78      A    C  
ATOM    400  CG  MET A  54     -19.436  -3.768   4.228  1.00 93.99      A    C  
ATOM    401  SD  MET A  54     -19.966  -4.095   2.522  1.00 93.11      A    S  
ATOM    402  CE  MET A  54     -20.643  -5.750   2.711  1.00 85.54      A    C  
ATOM    403  N   MET A  55     -22.176  -3.041   7.770  1.00 95.70      A    N  
ATOM    404  CA  MET A  55     -23.381  -2.606   8.463  1.00 95.67      A    C  
ATOM    405  C   MET A  55     -23.045  -1.815   9.732  1.00 95.85      A    C  
ATOM    406  O   MET A  55     -23.605  -0.735   9.938  1.00 95.15      A    O  
ATOM    407  CB  MET A  55     -24.243  -3.838   8.760  1.00 94.58      A    C  
ATOM    408  CG  MET A  55     -25.566  -3.449   9.422  1.00 88.01      A    C  
ATOM    409  SD  MET A  55     -26.751  -4.818   9.523  1.00 80.65      A    S  
ATOM    410  CE  MET A  55     -25.804  -6.023  10.459  1.00 67.13      A    C  
ATOM    411  N   HIS A  56     -22.109  -2.289  10.542  1.00 95.06      A    N  
ATOM    412  CA  HIS A  56     -21.695  -1.576  11.756  1.00 94.67      A    C  
ATOM    413  C   HIS A  56     -21.022  -0.238  11.446  1.00 94.86      A    C  
ATOM    414  O   HIS A  56     -21.318   0.759  12.104  1.00 94.21      A    O  
ATOM    415  CB  HIS A  56     -20.773  -2.478  12.599  1.00 93.99      A    C  
ATOM    416  CG  HIS A  56     -21.486  -3.546  13.379  1.00 93.75      A    C  
ATOM    417  CD2 HIS A  56     -22.769  -4.000  13.244  1.00 86.63      A    C  
ATOM    418  ND1 HIS A  56     -20.946  -4.234  14.452  1.00 86.36      A    N  
ATOM    419  CE1 HIS A  56     -21.869  -5.073  14.918  1.00 87.24      A    C  
ATOM    420  NE2 HIS A  56     -22.996  -4.956  14.219  1.00 88.72      A    N  
ATOM    421  N   ALA A  57     -20.168  -0.169  10.412  1.00 94.95      A    N  
ATOM    422  CA  ALA A  57     -19.539   1.078   9.991  1.00 94.64      A    C  
ATOM    423  C   ALA A  57     -20.567   2.117   9.515  1.00 94.99      A    C  
ATOM    424  O   ALA A  57     -20.514   3.288   9.912  1.00 93.93      A    O  
ATOM    425  CB  ALA A  57     -18.515   0.753   8.897  1.00 94.34      A    C  
ATOM    426  N   ALA A  58     -21.551   1.694   8.716  1.00 95.30      A    N  
ATOM    427  CA  ALA A  58     -22.643   2.558   8.276  1.00 95.36      A    C  
ATOM    428  C   ALA A  58     -23.525   3.002   9.455  1.00 95.40      A    C  
ATOM    429  O   ALA A  58     -23.818   4.188   9.604  1.00 94.66      A    O  
ATOM    430  CB  ALA A  58     -23.461   1.811   7.223  1.00 95.09      A    C  
ATOM    431  N   MET A  59     -23.889   2.072  10.341  1.00 95.19      A    N  
ATOM    432  CA  MET A  59     -24.747   2.334  11.491  1.00 94.83      A    C  
ATOM    433  C   MET A  59     -24.137   3.346  12.456  1.00 95.28      A    C  
ATOM    434  O   MET A  59     -24.778   4.339  12.781  1.00 93.90      A    O  
ATOM    435  CB  MET A  59     -25.039   1.010  12.199  1.00 93.24      A    C  
ATOM    436  CG  MET A  59     -26.135   1.154  13.260  1.00 84.84      A    C  
ATOM    437  SD  MET A  59     -26.324  -0.309  14.313  1.00 84.26      A    S  
ATOM    438  CE  MET A  59     -26.555  -1.586  13.064  1.00 74.14      A    C  
ATOM    439  N   VAL A  60     -22.867   3.164  12.851  1.00 94.70      A    N  
ATOM    440  CA  VAL A  60     -22.160   4.119  13.724  1.00 94.33      A    C  
ATOM    441  C   VAL A  60     -22.087   5.504  13.087  1.00 94.25      A    C  
ATOM    442  O   VAL A  60     -22.216   6.511  13.772  1.00 92.70      A    O  
ATOM    443  CB  VAL A  60     -20.757   3.600  14.090  1.00 92.80      A    C  
ATOM    444  CG1 VAL A  60     -19.838   4.670  14.700  1.00 82.91      A    C  
ATOM    445  CG2 VAL A  60     -20.894   2.487  15.123  1.00 82.44      A    C  
ATOM    446  N   THR A  61     -21.938   5.574  11.766  1.00 93.93      A    N  
ATOM    447  CA  THR A  61     -21.934   6.860  11.052  1.00 93.64      A    C  
ATOM    448  C   THR A  61     -23.299   7.550  11.098  1.00 93.62      A    C  
ATOM    449  O   THR A  61     -23.355   8.771  11.193  1.00 92.38      A    O  
ATOM    450  CB  THR A  61     -21.476   6.674   9.599  1.00 93.31      A    C  
ATOM    451  CG2 THR A  61     -21.290   8.006   8.874  1.00 86.39      A    C  
ATOM    452  OG1 THR A  61     -20.223   6.026   9.566  1.00 84.91      A    O  
ATOM    453  N   MET A  62     -24.388   6.790  11.092  1.00 94.80      A    N  
ATOM    454  CA  MET A  62     -25.756   7.317  11.142  1.00 94.64      A    C  
ATOM    455  C   MET A  62     -26.274   7.568  12.564  1.00 94.43      A    C  
ATOM    456  O   MET A  62     -27.240   8.317  12.721  1.00 92.86      A    O  
ATOM    457  CB  MET A  62     -26.697   6.375  10.378  1.00 94.37      A    C  
ATOM    458  CG  MET A  62     -26.409   6.345   8.867  1.00 92.65      A    C  
ATOM    459  SD  MET A  62     -26.528   7.942   7.993  1.00 92.83      A    S  
ATOM    460  CE  MET A  62     -28.263   8.346   8.233  1.00 85.57      A    C  
ATOM    461  N   LEU A  63     -25.641   7.025  13.612  1.00 93.87      A    N  
ATOM    462  CA  LEU A  63     -26.073   7.178  15.015  1.00 93.26      A    C  
ATOM    463  C   LEU A  63     -26.329   8.631  15.470  1.00 92.64      A    C  
ATOM    464  O   LEU A  63     -27.306   8.822  16.189  1.00 90.43      A    O  
ATOM    465  CB  LEU A  63     -25.076   6.522  15.980  1.00 92.31      A    C  
ATOM    466  CG  LEU A  63     -25.187   4.994  16.108  1.00 90.30      A    C  
ATOM    467  CD1 LEU A  63     -24.096   4.509  17.059  1.00 88.04      A    C  
ATOM    468  CD2 LEU A  63     -26.534   4.544  16.659  1.00 87.47      A    C  
ATOM    469  N   PRO A  64     -25.542   9.654  15.054  1.00 93.19      A    N  
ATOM    470  CA  PRO A  64     -25.819  11.040  15.441  1.00 91.33      A    C  
ATOM    471  C   PRO A  64     -27.208  11.548  15.034  1.00 91.33      A    C  
ATOM    472  O   PRO A  64     -27.736  12.462  15.665  1.00 88.50      A    O  
ATOM    473  CB  PRO A  64     -24.717  11.877  14.781  1.00 89.56      A    C  
ATOM    474  CG  PRO A  64     -23.568  10.886  14.620  1.00 88.10      A    C  
ATOM    475  CD  PRO A  64     -24.296   9.584  14.320  1.00 92.11      A    C  
ATOM    476  N   THR A  65     -27.843  10.943  14.034  1.00 92.37      A    N  
ATOM    477  CA  THR A  65     -29.229  11.276  13.650  1.00 91.61      A    C  
ATOM    478  C   THR A  65     -30.277  10.648  14.586  1.00 91.51      A    C  
ATOM    479  O   THR A  65     -31.433  11.063  14.598  1.00 88.19      A    O  
ATOM    480  CB  THR A  65     -29.535  10.855  12.204  1.00 90.89      A    C  
ATOM    481  CG2 THR A  65     -28.505  11.379  11.202  1.00 83.83      A    C  
ATOM    482  OG1 THR A  65     -29.590   9.457  12.069  1.00 82.88      A    O  
ATOM    483  N   VAL A  66     -29.868   9.652  15.382  1.00 92.08      A    N  
ATOM    484  CA  VAL A  66     -30.756   8.806  16.186  1.00 91.36      A    C  
ATOM    485  C   VAL A  66     -30.578   9.042  17.686  1.00 90.98      A    C  
ATOM    486  O   VAL A  66     -31.557   8.972  18.444  1.00 85.56      A    O  
ATOM    487  CB  VAL A  66     -30.513   7.322  15.855  1.00 89.45      A    C  
ATOM    488  CG1 VAL A  66     -31.536   6.416  16.552  1.00 81.69      A    C  
ATOM    489  CG2 VAL A  66     -30.610   7.046  14.347  1.00 82.20      A    C  
ATOM    490  N   ALA A  67     -29.364   9.322  18.141  1.00 90.51      A    N  
ATOM    491  CA  ALA A  67     -29.057   9.489  19.556  1.00 89.66      A    C  
ATOM    492  C   ALA A  67     -27.918  10.500  19.762  1.00 89.90      A    C  
ATOM    493  O   ALA A  67     -27.237  10.901  18.820  1.00 85.56      A    O  
ATOM    494  CB  ALA A  67     -28.713   8.116  20.144  1.00 87.37      A    C  
ATOM    495  N   ARG A  68     -27.700  10.890  21.000  1.00 87.50      A    N  
ATOM    496  CA  ARG A  68     -26.551  11.701  21.395  1.00 87.80      A    C  
ATOM    497  C   ARG A  68     -25.274  10.853  21.346  1.00 88.29      A    C  
ATOM    498  O   ARG A  68     -25.278   9.736  21.850  1.00 84.05      A    O  
ATOM    499  CB  ARG A  68     -26.825  12.299  22.780  1.00 83.46      A    C  
ATOM    500  CG  ARG A  68     -25.912  13.485  23.092  1.00 72.61      A    C  
ATOM    501  CD  ARG A  68     -26.290  14.086  24.442  1.00 68.33      A    C  
ATOM    502  NE  ARG A  68     -25.388  15.203  24.782  1.00 59.19      A    N  
ATOM    503  CZ  ARG A  68     -25.451  16.003  25.819  1.00 51.96      A    C  
ATOM    504  NH1 ARG A  68     -26.396  15.926  26.709  1.00 48.76      A    N1+
ATOM    505  NH2 ARG A  68     -24.528  16.914  25.967  1.00 46.14      A    N  
ATOM    506  N   THR A  69     -24.216  11.374  20.723  1.00 87.00      A    N  
ATOM    507  CA  THR A  69     -22.952  10.647  20.495  1.00 85.84      A    C  
ATOM    508  C   THR A  69     -21.735  11.535  20.757  1.00 84.71      A    C  
ATOM    509  O   THR A  69     -20.739  11.472  20.034  1.00 78.25      A    O  
ATOM    510  CB  THR A  69     -22.888  10.078  19.059  1.00 83.68      A    C  
ATOM    511  CG2 THR A  69     -24.000   9.079  18.768  1.00 76.23      A    C  
ATOM    512  OG1 THR A  69     -22.985  11.123  18.115  1.00 77.15      A    O  
ATOM    513  N   ASP A  70     -21.837  12.421  21.753  1.00 86.00      A    N  
ATOM    514  CA  ASP A  70     -20.841  13.457  22.047  1.00 83.15      A    C  
ATOM    515  C   ASP A  70     -19.735  13.011  23.019  1.00 83.90      A    C  
ATOM    516  O   ASP A  70     -18.783  13.755  23.257  1.00 77.82      A    O  
ATOM    517  CB  ASP A  70     -21.563  14.727  22.538  1.00 78.54      A    C  
ATOM    518  CG  ASP A  70     -22.398  14.542  23.802  1.00 72.67      A    C  
ATOM    519  OD1 ASP A  70     -22.912  13.420  24.066  1.00 63.39      A    O  
ATOM    520  OD2 ASP A  70     -22.683  15.560  24.481  1.00 66.46      A    O1-
ATOM    521  N   SER A  71     -19.812  11.780  23.543  1.00 83.27      A    N  
ATOM    522  CA  SER A  71     -18.759  11.146  24.330  1.00 84.36      A    C  
ATOM    523  C   SER A  71     -18.593   9.675  23.941  1.00 86.59      A    C  
ATOM    524  O   SER A  71     -19.446   9.102  23.257  1.00 84.43      A    O  
ATOM    525  CB  SER A  71     -19.038  11.304  25.830  1.00 81.82      A    C  
ATOM    526  OG  SER A  71     -19.996  10.380  26.297  1.00 77.70      A    O  
ATOM    527  N   ALA A  72     -17.509   9.044  24.392  1.00 84.91      A    N  
ATOM    528  CA  ALA A  72     -17.267   7.621  24.186  1.00 85.87      A    C  
ATOM    529  C   ALA A  72     -18.392   6.766  24.780  1.00 87.85      A    C  
ATOM    530  O   ALA A  72     -18.946   5.905  24.101  1.00 85.86      A    O  
ATOM    531  CB  ALA A  72     -15.903   7.275  24.799  1.00 83.17      A    C  
ATOM    532  N   GLU A  73     -18.802   7.076  26.016  1.00 88.14      A    N  
ATOM    533  CA  GLU A  73     -19.873   6.385  26.728  1.00 88.61      A    C  
ATOM    534  C   GLU A  73     -21.227   6.601  26.048  1.00 90.36      A    C  
ATOM    535  O   GLU A  73     -22.002   5.661  25.888  1.00 88.86      A    O  
ATOM    536  CB  GLU A  73     -19.972   6.870  28.191  1.00 86.79      A    C  
ATOM    537  CG  GLU A  73     -18.702   6.690  29.029  1.00 76.10      A    C  
ATOM    538  CD  GLU A  73     -17.576   7.688  28.713  1.00 66.69      A    C  
ATOM    539  OE1 GLU A  73     -16.430   7.428  29.122  1.00 56.80      A    O  
ATOM    540  OE2 GLU A  73     -17.834   8.713  28.030  1.00 58.30      A    O1-
ATOM    541  N   ALA A  74     -21.507   7.819  25.587  1.00 88.10      A    N  
ATOM    542  CA  ALA A  74     -22.749   8.125  24.889  1.00 88.24      A    C  
ATOM    543  C   ALA A  74     -22.836   7.395  23.541  1.00 89.94      A    C  
ATOM    544  O   ALA A  74     -23.897   6.872  23.186  1.00 88.19      A    O  
ATOM    545  CB  ALA A  74     -22.867   9.645  24.716  1.00 86.40      A    C  
ATOM    546  N   LEU A  75     -21.727   7.312  22.818  1.00 88.93      A    N  
ATOM    547  CA  LEU A  75     -21.648   6.591  21.550  1.00 89.40      A    C  
ATOM    548  C   LEU A  75     -21.842   5.082  21.753  1.00 91.12      A    C  
ATOM    549  O   LEU A  75     -22.652   4.469  21.055  1.00 90.27      A    O  
ATOM    550  CB  LEU A  75     -20.303   6.917  20.874  1.00 88.37      A    C  
ATOM    551  CG  LEU A  75     -20.117   6.263  19.488  1.00 86.31      A    C  
ATOM    552  CD1 LEU A  75     -21.154   6.734  18.473  1.00 81.71      A    C  
ATOM    553  CD2 LEU A  75     -18.742   6.612  18.944  1.00 81.75      A    C  
ATOM    554  N   ALA A  76     -21.163   4.498  22.743  1.00 90.44      A    N  
ATOM    555  CA  ALA A  76     -21.313   3.088  23.089  1.00 90.40      A    C  
ATOM    556  C   ALA A  76     -22.739   2.771  23.560  1.00 91.43      A    C  
ATOM    557  O   ALA A  76     -23.355   1.814  23.077  1.00 90.10      A    O  
ATOM    558  CB  ALA A  76     -20.265   2.742  24.154  1.00 88.90      A    C  
ATOM    559  N   ALA A  77     -23.330   3.613  24.407  1.00 92.63      A    N  
ATOM    560  CA  ALA A  77     -24.710   3.471  24.860  1.00 92.52      A    C  
ATOM    561  C   ALA A  77     -25.722   3.607  23.716  1.00 93.10      A    C  
ATOM    562  O   ALA A  77     -26.751   2.928  23.708  1.00 91.48      A    O  
ATOM    563  CB  ALA A  77     -24.974   4.516  25.953  1.00 91.70      A    C  
ATOM    564  N   ALA A  78     -25.433   4.450  22.723  1.00 91.92      A    N  
ATOM    565  CA  ALA A  78     -26.266   4.580  21.530  1.00 91.70      A    C  
ATOM    566  C   ALA A  78     -26.141   3.358  20.602  1.00 92.85      A    C  
ATOM    567  O   ALA A  78     -27.144   2.957  20.005  1.00 91.12      A    O  
ATOM    568  CB  ALA A  78     -25.895   5.870  20.801  1.00 90.92      A    C  
ATOM    569  N   PHE A  79     -24.952   2.764  20.501  1.00 93.98      A    N  
ATOM    570  CA  PHE A  79     -24.698   1.615  19.635  1.00 94.03      A    C  
ATOM    571  C   PHE A  79     -25.205   0.290  20.229  1.00 94.75      A    C  
ATOM    572  O   PHE A  79     -25.879  -0.462  19.530  1.00 93.93      A    O  
ATOM    573  CB  PHE A  79     -23.200   1.537  19.330  1.00 93.37      A    C  
ATOM    574  CG  PHE A  79     -22.861   0.388  18.405  1.00 93.94      A    C  
ATOM    575  CD1 PHE A  79     -22.333  -0.810  18.929  1.00 91.44      A    C  
ATOM    576  CD2 PHE A  79     -23.130   0.479  17.031  1.00 91.77      A    C  
ATOM    577  CE1 PHE A  79     -22.083  -1.897  18.084  1.00 90.58      A    C  
ATOM    578  CE2 PHE A  79     -22.884  -0.613  16.179  1.00 90.78      A    C  
ATOM    579  CZ  PHE A  79     -22.365  -1.801  16.707  1.00 91.24      A    C  
ATOM    580  N   SER A  80     -24.946   0.038  21.503  1.00 93.34      A    N  
ATOM    581  CA  SER A  80     -25.229  -1.232  22.185  1.00 93.10      A    C  
ATOM    582  C   SER A  80     -26.635  -1.806  21.923  1.00 93.23      A    C  
ATOM    583  O   SER A  80     -26.735  -2.944  21.455  1.00 91.42      A    O  
ATOM    584  CB  SER A  80     -24.953  -1.076  23.683  1.00 92.20      A    C  
ATOM    585  OG  SER A  80     -25.257  -2.264  24.378  1.00 82.75      A    O  
ATOM    586  N   PRO A  81     -27.740  -1.054  22.122  1.00 94.17      A    N  
ATOM    587  CA  PRO A  81     -29.082  -1.582  21.851  1.00 93.05      A    C  
ATOM    588  C   PRO A  81     -29.377  -1.743  20.352  1.00 93.61      A    C  
ATOM    589  O   PRO A  81     -30.359  -2.393  19.993  1.00 90.90      A    O  
ATOM    590  CB  PRO A  81     -30.030  -0.577  22.515  1.00 91.57      A    C  
ATOM    591  CG  PRO A  81     -29.262   0.743  22.443  1.00 90.49      A    C  
ATOM    592  CD  PRO A  81     -27.815   0.293  22.652  1.00 93.89      A    C  
ATOM    593  N   ARG A  82     -28.540  -1.170  19.475  1.00 93.12      A    N  
ATOM    594  CA  ARG A  82     -28.709  -1.133  18.020  1.00 92.80      A    C  
ATOM    595  C   ARG A  82     -27.738  -2.045  17.265  1.00 93.31      A    C  
ATOM    596  O   ARG A  82     -27.808  -2.106  16.050  1.00 90.76      A    O  
ATOM    597  CB  ARG A  82     -28.595   0.317  17.525  1.00 91.78      A    C  
ATOM    598  CG  ARG A  82     -29.690   1.209  18.114  1.00 91.39      A    C  
ATOM    599  CD  ARG A  82     -29.545   2.648  17.638  1.00 90.73      A    C  
ATOM    600  NE  ARG A  82     -30.619   3.492  18.190  1.00 89.79      A    N  
ATOM    601  CZ  ARG A  82     -30.653   4.052  19.405  1.00 91.74      A    C  
ATOM    602  NH1 ARG A  82     -29.650   3.994  20.225  1.00 81.86      A    N1+
ATOM    603  NH2 ARG A  82     -31.718   4.669  19.797  1.00 85.67      A    N  
ATOM    604  N   ARG A  83     -26.881  -2.801  17.974  1.00 93.58      A    N  
ATOM    605  CA  ARG A  83     -25.839  -3.645  17.365  1.00 92.62      A    C  
ATOM    606  C   ARG A  83     -26.369  -4.695  16.375  1.00 92.65      A    C  
ATOM    607  O   ARG A  83     -25.630  -5.143  15.514  1.00 90.04      A    O  
ATOM    608  CB  ARG A  83     -25.008  -4.311  18.471  1.00 90.81      A    C  
ATOM    609  CG  ARG A  83     -25.790  -5.368  19.276  1.00 85.39      A    C  
ATOM    610  CD  ARG A  83     -24.897  -5.989  20.349  1.00 83.86      A    C  
ATOM    611  NE  ARG A  83     -25.630  -6.993  21.133  1.00 76.22      A    N  
ATOM    612  CZ  ARG A  83     -26.013  -6.880  22.397  1.00 71.16      A    C  
ATOM    613  NH1 ARG A  83     -25.791  -5.808  23.100  1.00 62.39      A    N1+
ATOM    614  NH2 ARG A  83     -26.630  -7.859  22.977  1.00 65.06      A    N  
ATOM    615  N   HIS A  84     -27.653  -5.048  16.464  1.00 93.98      A    N  
ATOM    616  CA  HIS A  84     -28.345  -5.952  15.539  1.00 93.30      A    C  
ATOM    617  C   HIS A  84     -29.237  -5.198  14.538  1.00 93.80      A    C  
ATOM    618  O   HIS A  84     -30.282  -5.699  14.123  1.00 89.41      A    O  
ATOM    619  CB  HIS A  84     -29.119  -7.015  16.332  1.00 92.16      A    C  
ATOM    620  CG  HIS A  84     -28.243  -7.872  17.196  1.00 91.35      A    C  
ATOM    621  CD2 HIS A  84     -28.279  -7.985  18.569  1.00 79.36      A    C  
ATOM    622  ND1 HIS A  84     -27.240  -8.699  16.761  1.00 80.21      A    N  
ATOM    623  CE1 HIS A  84     -26.695  -9.296  17.837  1.00 80.89      A    C  
ATOM    624  NE2 HIS A  84     -27.301  -8.884  18.955  1.00 82.87      A    N  
ATOM    625  N   ASN A  85     -28.857  -3.975  14.182  1.00 93.69      A    N  
ATOM    626  CA  ASN A  85     -29.548  -3.140  13.196  1.00 94.08      A    C  
ATOM    627  C   ASN A  85     -31.014  -2.799  13.547  1.00 94.78      A    C  
ATOM    628  O   ASN A  85     -31.808  -2.481  12.667  1.00 90.92      A    O  
ATOM    629  CB  ASN A  85     -29.355  -3.771  11.810  1.00 92.02      A    C  
ATOM    630  CG  ASN A  85     -29.643  -2.841  10.653  1.00 93.35      A    C  
ATOM    631  ND2 ASN A  85     -30.017  -3.402   9.521  1.00 87.72      A    N  
ATOM    632  OD1 ASN A  85     -29.492  -1.635  10.732  1.00 87.64      A    O  
ATOM    633  N   HIS A  86     -31.386  -2.843  14.831  1.00 94.06      A    N  
ATOM    634  CA  HIS A  86     -32.707  -2.408  15.279  1.00 93.50      A    C  
ATOM    635  C   HIS A  86     -32.688  -0.905  15.576  1.00 93.87      A    C  
ATOM    636  O   HIS A  86     -31.844  -0.428  16.332  1.00 91.00      A    O  
ATOM    637  CB  HIS A  86     -33.144  -3.197  16.512  1.00 92.07      A    C  
ATOM    638  CG  HIS A  86     -33.297  -4.668  16.262  1.00 91.61      A    C  
ATOM    639  CD2 HIS A  86     -34.411  -5.306  15.785  1.00 79.90      A    C  
ATOM    640  ND1 HIS A  86     -32.352  -5.635  16.499  1.00 79.15      A    N  
ATOM    641  CE1 HIS A  86     -32.888  -6.819  16.169  1.00 81.16      A    C  
ATOM    642  NE2 HIS A  86     -34.133  -6.661  15.740  1.00 83.68      A    N  
ATOM    643  N   TYR A  87     -33.660  -0.174  15.032  1.00 93.66      A    N  
ATOM    644  CA  TYR A  87     -33.693   1.292  15.131  1.00 93.77      A    C  
ATOM    645  C   TYR A  87     -33.819   1.812  16.577  1.00 93.59      A    C  
ATOM    646  O   TYR A  87     -33.235   2.849  16.912  1.00 86.86      A    O  
ATOM    647  CB  TYR A  87     -34.841   1.812  14.251  1.00 92.06      A    C  
ATOM    648  CG  TYR A  87     -34.511   3.115  13.558  1.00 94.29      A    C  
ATOM    649  CD1 TYR A  87     -34.432   4.319  14.278  1.00 92.28      A    C  
ATOM    650  CD2 TYR A  87     -34.255   3.123  12.172  1.00 92.93      A    C  
ATOM    651  CE1 TYR A  87     -34.078   5.513  13.632  1.00 91.98      A    C  
ATOM    652  CE2 TYR A  87     -33.902   4.305  11.515  1.00 92.22      A    C  
ATOM    653  CZ  TYR A  87     -33.808   5.500  12.250  1.00 93.22      A    C  
ATOM    654  OH  TYR A  87     -33.440   6.657  11.613  1.00 90.90      A    O  
ATOM    655  N   ARG A  88     -34.543   1.094  17.439  1.00 93.55      A    N  
ATOM    656  CA  ARG A  88     -34.709   1.382  18.881  1.00 93.27      A    C  
ATOM    657  C   ARG A  88     -35.090   2.850  19.163  1.00 93.43      A    C  
ATOM    658  O   ARG A  88     -34.421   3.542  19.925  1.00 89.56      A    O  
ATOM    659  CB  ARG A  88     -33.460   0.935  19.661  1.00 91.45      A    C  
ATOM    660  CG  ARG A  88     -33.152  -0.571  19.579  1.00 87.96      A    C  
ATOM    661  CD  ARG A  88     -34.192  -1.397  20.335  1.00 85.16      A    C  
ATOM    662  NE  ARG A  88     -33.773  -2.805  20.427  1.00 81.83      A    N  
ATOM    663  CZ  ARG A  88     -34.422  -3.764  21.051  1.00 78.52      A    C  
ATOM    664  NH1 ARG A  88     -35.560  -3.556  21.666  1.00 68.93      A    N1+
ATOM    665  NH2 ARG A  88     -33.934  -4.971  21.058  1.00 73.05      A    N  
ATOM    666  N   VAL A  89     -36.170   3.315  18.543  1.00 93.18      A    N  
ATOM    667  CA  VAL A  89     -36.713   4.665  18.746  1.00 92.34      A    C  
ATOM    668  C   VAL A  89     -38.182   4.563  19.126  1.00 92.17      A    C  
ATOM    669  O   VAL A  89     -38.893   3.697  18.626  1.00 88.09      A    O  
ATOM    670  CB  VAL A  89     -36.546   5.557  17.500  1.00 90.11      A    C  
ATOM    671  CG1 VAL A  89     -36.787   7.030  17.840  1.00 80.84      A    C  
ATOM    672  CG2 VAL A  89     -35.135   5.479  16.914  1.00 82.26      A    C  
ATOM    673  N   ARG A  90     -38.640   5.467  19.982  1.00 89.95      A    N  
ATOM    674  CA  ARG A  90     -40.071   5.640  20.245  1.00 88.70      A    C  
ATOM    675  C   ARG A  90     -40.641   6.765  19.392  1.00 88.65      A    C  
ATOM    676  O   ARG A  90     -40.035   7.833  19.279  1.00 84.00      A    O  
ATOM    677  CB  ARG A  90     -40.341   5.872  21.737  1.00 85.52      A    C  
ATOM    678  CG  ARG A  90     -40.312   4.535  22.484  1.00 76.34      A    C  
ATOM    679  CD  ARG A  90     -40.677   4.716  23.952  1.00 75.29      A    C  
ATOM    680  NE  ARG A  90     -40.672   3.412  24.629  1.00 66.44      A    N  
ATOM    681  CZ  ARG A  90     -40.957   3.176  25.901  1.00 59.87      A    C  
ATOM    682  NH1 ARG A  90     -41.284   4.140  26.723  1.00 55.13      A    N1+
ATOM    683  NH2 ARG A  90     -40.906   1.962  26.334  1.00 53.60      A    N  
ATOM    684  N   SER A  91     -41.840   6.528  18.844  1.00 88.56      A    N  
ATOM    685  CA  SER A  91     -42.629   7.571  18.199  1.00 87.17      A    C  
ATOM    686  C   SER A  91     -43.152   8.573  19.227  1.00 87.23      A    C  
ATOM    687  O   SER A  91     -43.179   8.318  20.435  1.00 82.03      A    O  
ATOM    688  CB  SER A  91     -43.786   6.938  17.407  1.00 84.20      A    C  
ATOM    689  OG  SER A  91     -44.813   6.504  18.258  1.00 76.99      A    O  
ATOM    690  N   SER A  92     -43.637   9.711  18.744  1.00 84.28      A    N  
ATOM    691  CA  SER A  92     -44.369  10.669  19.573  1.00 81.84      A    C  
ATOM    692  C   SER A  92     -45.657  10.100  20.176  1.00 82.85      A    C  
ATOM    693  O   SER A  92     -46.176  10.647  21.140  1.00 77.02      A    O  
ATOM    694  CB  SER A  92     -44.701  11.916  18.743  1.00 78.10      A    C  
ATOM    695  OG  SER A  92     -45.308  11.555  17.517  1.00 69.34      A    O  
ATOM    696  N   TYR A  93     -46.145   8.969  19.646  1.00 83.64      A    N  
ATOM    697  CA  TYR A  93     -47.307   8.230  20.148  1.00 83.04      A    C  
ATOM    698  C   TYR A  93     -46.934   7.134  21.167  1.00 84.96      A    C  
ATOM    699  O   TYR A  93     -47.804   6.414  21.644  1.00 79.45      A    O  
ATOM    700  CB  TYR A  93     -48.074   7.644  18.955  1.00 79.60      A    C  
ATOM    701  CG  TYR A  93     -48.403   8.653  17.878  1.00 75.48      A    C  
ATOM    702  CD1 TYR A  93     -49.395   9.637  18.102  1.00 69.40      A    C  
ATOM    703  CD2 TYR A  93     -47.711   8.640  16.652  1.00 67.66      A    C  
ATOM    704  CE1 TYR A  93     -49.692  10.580  17.110  1.00 63.07      A    C  
ATOM    705  CE2 TYR A  93     -48.002   9.583  15.653  1.00 62.16      A    C  
ATOM    706  CZ  TYR A  93     -48.991  10.554  15.885  1.00 62.20      A    C  
ATOM    707  OH  TYR A  93     -49.282  11.483  14.911  1.00 59.12      A    O  
ATOM    708  N   GLY A  94     -45.643   6.996  21.504  1.00 85.03      A    N  
ATOM    709  CA  GLY A  94     -45.143   6.017  22.470  1.00 85.58      A    C  
ATOM    710  C   GLY A  94     -44.807   4.632  21.898  1.00 87.73      A    C  
ATOM    711  O   GLY A  94     -44.213   3.827  22.610  1.00 81.93      A    O  
ATOM    712  N   ASN A  95     -45.119   4.367  20.628  1.00 88.48      A    N  
ATOM    713  CA  ASN A  95     -44.826   3.084  19.986  1.00 89.25      A    C  
ATOM    714  C   ASN A  95     -43.334   2.957  19.660  1.00 91.03      A    C  
ATOM    715  O   ASN A  95     -42.722   3.891  19.132  1.00 87.55      A    O  
ATOM    716  CB  ASN A  95     -45.691   2.924  18.729  1.00 85.21      A    C  
ATOM    717  CG  ASN A  95     -47.175   2.817  19.042  1.00 79.26      A    C  
ATOM    718  ND2 ASN A  95     -48.024   3.044  18.056  1.00 69.10      A    N  
ATOM    719  OD1 ASN A  95     -47.591   2.524  20.146  1.00 69.55      A    O  
ATOM    720  N   GLU A  96     -42.735   1.793  19.931  1.00 91.29      A    N  
ATOM    721  CA  GLU A  96     -41.363   1.499  19.535  1.00 91.68      A    C  
ATOM    722  C   GLU A  96     -41.261   1.184  18.040  1.00 92.72      A    C  
ATOM    723  O   GLU A  96     -42.082   0.471  17.465  1.00 89.78      A    O  
ATOM    724  CB  GLU A  96     -40.746   0.358  20.353  1.00 89.17      A    C  
ATOM    725  CG  GLU A  96     -40.378   0.812  21.774  1.00 77.57      A    C  
ATOM    726  CD  GLU A  96     -39.393  -0.133  22.480  1.00 71.09      A    C  
ATOM    727  OE1 GLU A  96     -38.748   0.352  23.449  1.00 61.29      A    O  
ATOM    728  OE2 GLU A  96     -39.236  -1.291  22.050  1.00 63.98      A    O1-
ATOM    729  N   PHE A  97     -40.207   1.697  17.424  1.00 92.66      A    N  
ATOM    730  CA  PHE A  97     -39.778   1.382  16.072  1.00 92.96      A    C  
ATOM    731  C   PHE A  97     -38.454   0.619  16.136  1.00 93.46      A    C  
ATOM    732  O   PHE A  97     -37.424   1.185  16.507  1.00 90.41      A    O  
ATOM    733  CB  PHE A  97     -39.668   2.682  15.274  1.00 91.94      A    C  
ATOM    734  CG  PHE A  97     -39.406   2.456  13.805  1.00 93.86      A    C  
ATOM    735  CD1 PHE A  97     -38.165   2.804  13.243  1.00 91.37      A    C  
ATOM    736  CD2 PHE A  97     -40.418   1.922  12.987  1.00 91.57      A    C  
ATOM    737  CE1 PHE A  97     -37.949   2.628  11.868  1.00 90.64      A    C  
ATOM    738  CE2 PHE A  97     -40.196   1.743  11.614  1.00 91.30      A    C  
ATOM    739  CZ  PHE A  97     -38.964   2.099  11.053  1.00 92.13      A    C  
ATOM    740  N   ASN A  98     -38.501  -0.671  15.818  1.00 93.04      A    N  
ATOM    741  CA  ASN A  98     -37.371  -1.600  15.907  1.00 92.36      A    C  
ATOM    742  C   ASN A  98     -36.978  -2.191  14.547  1.00 92.94      A    C  
ATOM    743  O   ASN A  98     -36.268  -3.188  14.485  1.00 86.28      A    O  
ATOM    744  CB  ASN A  98     -37.685  -2.671  16.970  1.00 89.14      A    C  
ATOM    745  CG  ASN A  98     -37.685  -2.113  18.383  1.00 86.01      A    C  
ATOM    746  ND2 ASN A  98     -38.573  -2.575  19.234  1.00 75.14      A    N  
ATOM    747  OD1 ASN A  98     -36.864  -1.287  18.758  1.00 76.78      A    O  
ATOM    748  N   GLU A  99     -37.439  -1.585  13.464  1.00 92.92      A    N  
ATOM    749  CA  GLU A  99     -37.109  -1.957  12.090  1.00 93.23      A    C  
ATOM    750  C   GLU A  99     -35.636  -1.629  11.760  1.00 94.18      A    C  
ATOM    751  O   GLU A  99     -34.979  -0.912  12.519  1.00 91.23      A    O  
ATOM    752  CB  GLU A  99     -38.088  -1.234  11.156  1.00 91.59      A    C  
ATOM    753  CG  GLU A  99     -39.562  -1.665  11.337  1.00 88.21      A    C  
ATOM    754  CD  GLU A  99     -39.920  -3.011  10.688  1.00 86.16      A    C  
ATOM    755  OE1 GLU A  99     -41.113  -3.404  10.786  1.00 76.39      A    O  
ATOM    756  OE2 GLU A  99     -39.067  -3.626  10.020  1.00 77.50      A    O1-
ATOM    757  N   PRO A 100     -35.086  -2.128  10.645  1.00 95.06      A    N  
ATOM    758  CA  PRO A 100     -33.694  -1.897  10.273  1.00 95.00      A    C  
ATOM    759  C   PRO A 100     -33.351  -0.415  10.093  1.00 95.57      A    C  
ATOM    760  O   PRO A 100     -34.099   0.341   9.483  1.00 93.30      A    O  
ATOM    761  CB  PRO A 100     -33.484  -2.686   8.972  1.00 92.98      A    C  
ATOM    762  CG  PRO A 100     -34.547  -3.777   9.047  1.00 90.69      A    C  
ATOM    763  CD  PRO A 100     -35.704  -3.073   9.732  1.00 93.79      A    C  
ATOM    764  N   MET A 101     -32.170  -0.011  10.575  1.00 95.59      A    N  
ATOM    765  CA  MET A 101     -31.600   1.313  10.299  1.00 95.52      A    C  
ATOM    766  C   MET A 101     -30.952   1.373   8.923  1.00 95.87      A    C  
ATOM    767  O   MET A 101     -31.053   2.385   8.233  1.00 93.98      A    O  
ATOM    768  CB  MET A 101     -30.541   1.668  11.345  1.00 94.20      A    C  
ATOM    769  CG  MET A 101     -31.121   1.906  12.741  1.00 89.42      A    C  
ATOM    770  SD  MET A 101     -29.894   2.448  13.976  1.00 88.33      A    S  
ATOM    771  CE  MET A 101     -29.316   3.997  13.238  1.00 79.95      A    C  
ATOM    772  N   ILE A 102     -30.232   0.311   8.560  1.00 95.89      A    N  
ATOM    773  CA  ILE A 102     -29.395   0.210   7.370  1.00 95.71      A    C  
ATOM    774  C   ILE A 102     -29.754  -1.072   6.627  1.00 95.92      A    C  
ATOM    775  O   ILE A 102     -29.884  -2.138   7.223  1.00 94.11      A    O  
ATOM    776  CB  ILE A 102     -27.895   0.219   7.760  1.00 94.07      A    C  
ATOM    777  CG1 ILE A 102     -27.464   1.483   8.548  1.00 88.43      A    C  
ATOM    778  CG2 ILE A 102     -26.992   0.036   6.535  1.00 88.67      A    C  
ATOM    779  CD1 ILE A 102     -27.532   2.810   7.755  1.00 80.52      A    C  
ATOM    780  N   GLU A 103     -29.865  -0.978   5.302  1.00 96.29      A    N  
ATOM    781  CA  GLU A 103     -29.975  -2.148   4.426  1.00 96.01      A    C  
ATOM    782  C   GLU A 103     -28.918  -2.035   3.337  1.00 96.14      A    C  
ATOM    783  O   GLU A 103     -28.789  -0.988   2.715  1.00 95.05      A    O  
ATOM    784  CB  GLU A 103     -31.375  -2.232   3.813  1.00 95.05      A    C  
ATOM    785  CG  GLU A 103     -32.434  -2.493   4.884  1.00 91.67      A    C  
ATOM    786  CD  GLU A 103     -33.849  -2.425   4.323  1.00 91.27      A    C  
ATOM    787  OE1 GLU A 103     -34.719  -1.846   5.008  1.00 84.53      A    O  
ATOM    788  OE2 GLU A 103     -34.134  -2.949   3.234  1.00 85.83      A    O1-
ATOM    789  N   ILE A 104     -28.170  -3.108   3.110  1.00 95.66      A    N  
ATOM    790  CA  ILE A 104     -27.086  -3.144   2.139  1.00 95.90      A    C  
ATOM    791  C   ILE A 104     -27.322  -4.294   1.167  1.00 95.67      A    C  
ATOM    792  O   ILE A 104     -27.642  -5.406   1.567  1.00 94.33      A    O  
ATOM    793  CB  ILE A 104     -25.706  -3.233   2.834  1.00 95.86      A    C  
ATOM    794  CG1 ILE A 104     -25.468  -2.006   3.754  1.00 94.44      A    C  
ATOM    795  CG2 ILE A 104     -24.571  -3.342   1.791  1.00 94.71      A    C  
ATOM    796  CD1 ILE A 104     -24.229  -2.107   4.647  1.00 91.52      A    C  
ATOM    797  N   VAL A 105     -27.120  -4.016  -0.122  1.00 95.71      A    N  
ATOM    798  CA  VAL A 105     -27.050  -5.029  -1.171  1.00 95.51      A    C  
ATOM    799  C   VAL A 105     -25.730  -4.855  -1.917  1.00 95.42      A    C  
ATOM    800  O   VAL A 105     -25.424  -3.768  -2.389  1.00 94.50      A    O  
ATOM    801  CB  VAL A 105     -28.245  -4.960  -2.128  1.00 94.73      A    C  
ATOM    802  CG1 VAL A 105     -28.170  -6.030  -3.216  1.00 91.90      A    C  
ATOM    803  CG2 VAL A 105     -29.573  -5.138  -1.370  1.00 92.27      A    C  
ATOM    804  N   ARG A 106     -24.963  -5.942  -2.029  1.00 95.50      A    N  
ATOM    805  CA  ARG A 106     -23.731  -6.010  -2.809  1.00 95.21      A    C  
ATOM    806  C   ARG A 106     -24.096  -6.356  -4.255  1.00 94.67      A    C  
ATOM    807  O   ARG A 106     -24.456  -7.495  -4.533  1.00 92.29      A    O  
ATOM    808  CB  ARG A 106     -22.787  -7.040  -2.176  1.00 94.15      A    C  
ATOM    809  CG  ARG A 106     -22.387  -6.686  -0.729  1.00 92.52      A    C  
ATOM    810  CD  ARG A 106     -21.749  -7.869   0.001  1.00 92.65      A    C  
ATOM    811  NE  ARG A 106     -22.718  -8.938   0.234  1.00 90.69      A    N  
ATOM    812  CZ  ARG A 106     -22.494 -10.091   0.854  1.00 93.60      A    C  
ATOM    813  NH1 ARG A 106     -21.342 -10.374   1.399  1.00 83.56      A    N1+
ATOM    814  NH2 ARG A 106     -23.436 -10.981   0.945  1.00 85.80      A    N  
ATOM    815  N   GLU A 107     -24.040  -5.384  -5.158  1.00 94.94      A    N  
ATOM    816  CA  GLU A 107     -24.349  -5.599  -6.582  1.00 93.99      A    C  
ATOM    817  C   GLU A 107     -23.166  -6.230  -7.338  1.00 94.29      A    C  
ATOM    818  O   GLU A 107     -23.360  -6.926  -8.335  1.00 91.29      A    O  
ATOM    819  CB  GLU A 107     -24.751  -4.274  -7.253  1.00 92.28      A    C  
ATOM    820  CG  GLU A 107     -26.071  -3.699  -6.703  1.00 87.74      A    C  
ATOM    821  CD  GLU A 107     -26.596  -2.485  -7.488  1.00 83.98      A    C  
ATOM    822  OE1 GLU A 107     -27.766  -2.082  -7.260  1.00 76.43      A    O  
ATOM    823  OE2 GLU A 107     -25.867  -1.879  -8.301  1.00 77.15      A    O1-
ATOM    824  N   SER A 108     -21.954  -5.998  -6.841  1.00 94.39      A    N  
ATOM    825  CA  SER A 108     -20.726  -6.642  -7.290  1.00 94.66      A    C  
ATOM    826  C   SER A 108     -19.793  -6.794  -6.080  1.00 95.67      A    C  
ATOM    827  O   SER A 108     -19.828  -5.943  -5.195  1.00 94.19      A    O  
ATOM    828  CB  SER A 108     -20.078  -5.800  -8.390  1.00 93.08      A    C  
ATOM    829  OG  SER A 108     -18.835  -6.328  -8.804  1.00 85.78      A    O  
ATOM    830  N   PRO A 109     -18.960  -7.857  -5.975  1.00 95.23      A    N  
ATOM    831  CA  PRO A 109     -18.888  -9.012  -6.868  1.00 95.37      A    C  
ATOM    832  C   PRO A 109     -20.203  -9.801  -6.930  1.00 95.46      A    C  
ATOM    833  O   PRO A 109     -21.032  -9.716  -6.017  1.00 92.67      A    O  
ATOM    834  CB  PRO A 109     -17.736  -9.857  -6.329  1.00 94.01      A    C  
ATOM    835  CG  PRO A 109     -17.719  -9.511  -4.842  1.00 92.16      A    C  
ATOM    836  CD  PRO A 109     -18.083  -8.040  -4.838  1.00 93.87      A    C  
ATOM    837  N   ASP A 110     -20.381 -10.563  -8.006  1.00 94.83      A    N  
ATOM    838  CA  ASP A 110     -21.542 -11.427  -8.167  1.00 94.71      A    C  
ATOM    839  C   ASP A 110     -21.602 -12.499  -7.065  1.00 95.37      A    C  
ATOM    840  O   ASP A 110     -20.596 -13.169  -6.786  1.00 94.19      A    O  
ATOM    841  CB  ASP A 110     -21.550 -12.067  -9.563  1.00 93.40      A    C  
ATOM    842  CG  ASP A 110     -22.778 -12.953  -9.719  1.00 88.96      A    C  
ATOM    843  OD1 ASP A 110     -22.640 -14.181  -9.517  1.00 80.64      A    O  
ATOM    844  OD2 ASP A 110     -23.870 -12.381  -9.929  1.00 79.78      A    O1-
ATOM    845  N   ALA A 111     -22.735 -12.645  -6.417  1.00 94.46      A    N  
ATOM    846  CA  ALA A 111     -22.866 -13.560  -5.288  1.00 94.61      A    C  
ATOM    847  C   ALA A 111     -22.761 -15.029  -5.716  1.00 95.36      A    C  
ATOM    848  O   ALA A 111     -22.213 -15.828  -4.965  1.00 93.41      A    O  
ATOM    849  CB  ALA A 111     -24.195 -13.279  -4.574  1.00 93.01      A    C  
ATOM    850  N   GLY A 112     -23.229 -15.374  -6.910  1.00 94.66      A    N  
ATOM    851  CA  GLY A 112     -23.099 -16.728  -7.455  1.00 95.10      A    C  
ATOM    852  C   GLY A 112     -21.637 -17.091  -7.702  1.00 96.09      A    C  
ATOM    853  O   GLY A 112     -21.169 -18.118  -7.218  1.00 94.34      A    O  
ATOM    854  N   TRP A 113     -20.899 -16.196  -8.341  1.00 95.88      A    N  
ATOM    855  CA  TRP A 113     -19.451 -16.342  -8.509  1.00 96.06      A    C  
ATOM    856  C   TRP A 113     -18.731 -16.481  -7.159  1.00 96.63      A    C  
ATOM    857  O   TRP A 113     -17.913 -17.382  -6.987  1.00 95.81      A    O  
ATOM    858  CB  TRP A 113     -18.906 -15.148  -9.298  1.00 95.42      A    C  
ATOM    859  CG  TRP A 113     -17.413 -15.103  -9.386  1.00 95.36      A    C  
ATOM    860  CD1 TRP A 113     -16.654 -15.805 -10.260  1.00 93.68      A    C  
ATOM    861  CD2 TRP A 113     -16.472 -14.341  -8.554  1.00 95.16      A    C  
ATOM    862  CE2 TRP A 113     -15.157 -14.641  -8.997  1.00 94.29      A    C  
ATOM    863  CE3 TRP A 113     -16.625 -13.433  -7.480  1.00 92.99      A    C  
ATOM    864  NE1 TRP A 113     -15.313 -15.535 -10.036  1.00 93.20      A    N  
ATOM    865  CZ2 TRP A 113     -14.012 -14.055  -8.396  1.00 93.02      A    C  
ATOM    866  CZ3 TRP A 113     -15.491 -12.856  -6.884  1.00 91.88      A    C  
ATOM    867  CH2 TRP A 113     -14.203 -13.165  -7.332  1.00 91.88      A    C  
ATOM    868  N   ALA A 114     -19.066 -15.628  -6.183  1.00 95.75      A    N  
ATOM    869  CA  ALA A 114     -18.452 -15.667  -4.864  1.00 96.00      A    C  
ATOM    870  C   ALA A 114     -18.740 -16.979  -4.101  1.00 96.37      A    C  
ATOM    871  O   ALA A 114     -17.894 -17.438  -3.340  1.00 94.99      A    O  
ATOM    872  CB  ALA A 114     -18.930 -14.449  -4.069  1.00 95.33      A    C  
ATOM    873  N   GLN A 115     -19.913 -17.578  -4.300  1.00 95.67      A    N  
ATOM    874  CA  GLN A 115     -20.300 -18.858  -3.674  1.00 95.30      A    C  
ATOM    875  C   GLN A 115     -19.556 -20.057  -4.267  1.00 95.14      A    C  
ATOM    876  O   GLN A 115     -19.291 -21.015  -3.549  1.00 92.67      A    O  
ATOM    877  CB  GLN A 115     -21.810 -19.051  -3.841  1.00 94.67      A    C  
ATOM    878  CG  GLN A 115     -22.626 -18.141  -2.902  1.00 92.43      A    C  
ATOM    879  CD  GLN A 115     -24.110 -18.068  -3.279  1.00 91.91      A    C  
ATOM    880  NE2 GLN A 115     -24.868 -17.240  -2.596  1.00 81.03      A    N  
ATOM    881  OE1 GLN A 115     -24.615 -18.719  -4.169  1.00 82.79      A    O  
ATOM    882  N   GLU A 116     -19.183 -19.989  -5.548  1.00 95.39      A    N  
ATOM    883  CA  GLU A 116     -18.545 -21.091  -6.287  1.00 94.80      A    C  
ATOM    884  C   GLU A 116     -17.003 -21.010  -6.323  1.00 94.90      A    C  
ATOM    885  O   GLU A 116     -16.352 -21.793  -7.008  1.00 91.56      A    O  
ATOM    886  CB  GLU A 116     -19.141 -21.174  -7.702  1.00 93.40      A    C  
ATOM    887  CG  GLU A 116     -20.624 -21.571  -7.686  1.00 86.71      A    C  
ATOM    888  CD  GLU A 116     -21.223 -21.760  -9.091  1.00 77.65      A    C  
ATOM    889  OE1 GLU A 116     -22.417 -22.142  -9.157  1.00 68.16      A    O  
ATOM    890  OE2 GLU A 116     -20.500 -21.555 -10.098  1.00 70.01      A    O1-
ATOM    891  N   LEU A 117     -16.407 -20.074  -5.573  1.00 94.73      A    N  
ATOM    892  CA  LEU A 117     -14.958 -19.905  -5.545  1.00 94.61      A    C  
ATOM    893  C   LEU A 117     -14.252 -21.174  -5.067  1.00 94.23      A    C  
ATOM    894  O   LEU A 117     -14.518 -21.716  -3.989  1.00 91.47      A    O  
ATOM    895  CB  LEU A 117     -14.574 -18.710  -4.650  1.00 94.10      A    C  
ATOM    896  CG  LEU A 117     -14.878 -17.339  -5.280  1.00 94.54      A    C  
ATOM    897  CD1 LEU A 117     -14.697 -16.235  -4.233  1.00 92.45      A    C  
ATOM    898  CD2 LEU A 117     -13.955 -17.036  -6.462  1.00 92.03      A    C  
ATOM    899  N   THR A 118     -13.269 -21.618  -5.858  1.00 95.03      A    N  
ATOM    900  CA  THR A 118     -12.418 -22.752  -5.495  1.00 94.07      A    C  
ATOM    901  C   THR A 118     -11.657 -22.452  -4.199  1.00 93.60      A    C  
ATOM    902  O   THR A 118     -10.989 -21.432  -4.098  1.00 88.91      A    O  
ATOM    903  CB  THR A 118     -11.423 -23.082  -6.617  1.00 92.30      A    C  
ATOM    904  CG2 THR A 118     -10.623 -24.346  -6.323  1.00 79.75      A    C  
ATOM    905  OG1 THR A 118     -12.121 -23.312  -7.814  1.00 81.08      A    O  
ATOM    906  N   GLY A 119     -11.778 -23.327  -3.207  1.00 92.85      A    N  
ATOM    907  CA  GLY A 119     -11.201 -23.110  -1.876  1.00 92.49      A    C  
ATOM    908  C   GLY A 119     -12.006 -22.149  -0.989  1.00 93.86      A    C  
ATOM    909  O   GLY A 119     -11.570 -21.834   0.110  1.00 89.59      A    O  
ATOM    910  N   GLY A 120     -13.167 -21.690  -1.450  1.00 93.87      A    N  
ATOM    911  CA  GLY A 120     -14.025 -20.777  -0.679  1.00 94.65      A    C  
ATOM    912  C   GLY A 120     -13.500 -19.340  -0.580  1.00 95.69      A    C  
ATOM    913  O   GLY A 120     -13.927 -18.595   0.302  1.00 92.37      A    O  
ATOM    914  N   GLU A 121     -12.578 -18.967  -1.454  1.00 95.31      A    N  
ATOM    915  CA  GLU A 121     -11.884 -17.674  -1.424  1.00 95.50      A    C  
ATOM    916  C   GLU A 121     -11.398 -17.279  -2.827  1.00 96.36      A    C  
ATOM    917  O   GLU A 121     -11.019 -18.147  -3.614  1.00 94.59      A    O  
ATOM    918  CB  GLU A 121     -10.699 -17.822  -0.447  1.00 92.31      A    C  
ATOM    919  CG  GLU A 121      -9.963 -16.516  -0.145  1.00 86.59      A    C  
ATOM    920  CD  GLU A 121      -8.918 -16.705   0.969  1.00 88.91      A    C  
ATOM    921  OE1 GLU A 121      -7.930 -15.965   0.988  1.00 82.83      A    O  
ATOM    922  OE2 GLU A 121      -9.117 -17.569   1.849  1.00 84.11      A    O1-
ATOM    923  N   ASP A 122     -11.366 -15.986  -3.157  1.00 95.99      A    N  
ATOM    924  CA  ASP A 122     -10.721 -15.492  -4.380  1.00 96.09      A    C  
ATOM    925  C   ASP A 122      -9.188 -15.541  -4.217  1.00 96.38      A    C  
ATOM    926  O   ASP A 122      -8.526 -14.530  -4.007  1.00 94.45      A    O  
ATOM    927  CB  ASP A 122     -11.229 -14.091  -4.771  1.00 95.06      A    C  
ATOM    928  CG  ASP A 122     -10.647 -13.567  -6.093  1.00 94.91      A    C  
ATOM    929  OD1 ASP A 122     -10.088 -14.346  -6.905  1.00 91.41      A    O  
ATOM    930  OD2 ASP A 122     -10.758 -12.342  -6.368  1.00 91.25      A    O1-
ATOM    931  N   LEU A 123      -8.635 -16.743  -4.332  1.00 96.25      A    N  
ATOM    932  CA  LEU A 123      -7.213 -17.035  -4.128  1.00 96.14      A    C  
ATOM    933  C   LEU A 123      -6.277 -16.226  -5.040  1.00 96.12      A    C  
ATOM    934  O   LEU A 123      -5.094 -16.109  -4.753  1.00 93.90      A    O  
ATOM    935  CB  LEU A 123      -6.984 -18.546  -4.369  1.00 95.46      A    C  
ATOM    936  CG  LEU A 123      -7.714 -19.487  -3.396  1.00 94.59      A    C  
ATOM    937  CD1 LEU A 123      -7.527 -20.941  -3.845  1.00 91.95      A    C  
ATOM    938  CD2 LEU A 123      -7.172 -19.361  -1.969  1.00 91.43      A    C  
ATOM    939  N   LEU A 124      -6.794 -15.653  -6.129  1.00 95.74      A    N  
ATOM    940  CA  LEU A 124      -6.049 -14.841  -7.093  1.00 95.66      A    C  
ATOM    941  C   LEU A 124      -6.539 -13.386  -7.125  1.00 96.03      A    C  
ATOM    942  O   LEU A 124      -6.449 -12.719  -8.157  1.00 93.09      A    O  
ATOM    943  CB  LEU A 124      -6.095 -15.511  -8.478  1.00 94.21      A    C  
ATOM    944  CG  LEU A 124      -5.448 -16.907  -8.555  1.00 93.09      A    C  
ATOM    945  CD1 LEU A 124      -5.626 -17.458  -9.970  1.00 88.53      A    C  
ATOM    946  CD2 LEU A 124      -3.948 -16.868  -8.251  1.00 88.19      A    C  
ATOM    947  N   PHE A 125      -7.057 -12.863  -5.997  1.00 96.84      A    N  
ATOM    948  CA  PHE A 125      -7.571 -11.482  -5.916  1.00 96.98      A    C  
ATOM    949  C   PHE A 125      -6.512 -10.425  -6.266  1.00 96.87      A    C  
ATOM    950  O   PHE A 125      -6.848  -9.358  -6.778  1.00 95.00      A    O  
ATOM    951  CB  PHE A 125      -8.136 -11.221  -4.508  1.00 96.48      A    C  
ATOM    952  CG  PHE A 125      -7.101 -10.778  -3.496  1.00 97.12      A    C  
ATOM    953  CD1 PHE A 125      -6.242 -11.708  -2.884  1.00 96.31      A    C  
ATOM    954  CD2 PHE A 125      -6.949  -9.412  -3.197  1.00 96.35      A    C  
ATOM    955  CE1 PHE A 125      -5.235 -11.281  -2.007  1.00 95.56      A    C  
ATOM    956  CE2 PHE A 125      -5.950  -8.979  -2.318  1.00 95.43      A    C  
ATOM    957  CZ  PHE A 125      -5.085  -9.912  -1.723  1.00 95.62      A    C  
ATOM    958  N   ASP A 126      -5.239 -10.739  -6.002  1.00 96.95      A    N  
ATOM    959  CA  ASP A 126      -4.078  -9.890  -6.218  1.00 96.59      A    C  
ATOM    960  C   ASP A 126      -3.426 -10.076  -7.597  1.00 96.60      A    C  
ATOM    961  O   ASP A 126      -2.431  -9.415  -7.911  1.00 92.79      A    O  
ATOM    962  CB  ASP A 126      -3.072 -10.127  -5.074  1.00 94.83      A    C  
ATOM    963  CG  ASP A 126      -2.531 -11.559  -4.993  1.00 95.78      A    C  
ATOM    964  OD1 ASP A 126      -3.147 -12.489  -5.567  1.00 92.03      A    O  
ATOM    965  OD2 ASP A 126      -1.512 -11.737  -4.302  1.00 91.05      A    O1-
ATOM    966  N   GLN A 127      -3.987 -10.928  -8.445  1.00 96.51      A    N  
ATOM    967  CA  GLN A 127      -3.550 -11.039  -9.838  1.00 96.10      A    C  
ATOM    968  C   GLN A 127      -3.908  -9.752 -10.596  1.00 96.86      A    C  
ATOM    969  O   GLN A 127      -5.093  -9.438 -10.742  1.00 95.77      A    O  
ATOM    970  CB  GLN A 127      -4.159 -12.292 -10.483  1.00 94.16      A    C  
ATOM    971  CG  GLN A 127      -3.721 -12.419 -11.953  1.00 84.50      A    C  
ATOM    972  CD  GLN A 127      -4.054 -13.764 -12.592  1.00 78.89      A    C  
ATOM    973  NE2 GLN A 127      -4.071 -13.831 -13.904  1.00 67.29      A    N  
ATOM    974  OE1 GLN A 127      -4.259 -14.777 -11.949  1.00 70.27      A    O  
ATOM    975  N   PRO A 128      -2.910  -9.016 -11.123  1.00 96.86      A    N  
ATOM    976  CA  PRO A 128      -3.162  -7.802 -11.880  1.00 96.84      A    C  
ATOM    977  C   PRO A 128      -3.847  -8.108 -13.210  1.00 96.84      A    C  
ATOM    978  O   PRO A 128      -3.608  -9.139 -13.844  1.00 94.66      A    O  
ATOM    979  CB  PRO A 128      -1.793  -7.134 -12.051  1.00 95.65      A    C  
ATOM    980  CG  PRO A 128      -0.824  -8.319 -12.038  1.00 93.18      A    C  
ATOM    981  CD  PRO A 128      -1.479  -9.289 -11.068  1.00 95.90      A    C  
ATOM    982  N   THR A 129      -4.710  -7.196 -13.644  1.00 96.50      A    N  
ATOM    983  CA  THR A 129      -5.429  -7.348 -14.910  1.00 96.56      A    C  
ATOM    984  C   THR A 129      -5.865  -5.999 -15.462  1.00 96.74      A    C  
ATOM    985  O   THR A 129      -6.282  -5.118 -14.720  1.00 95.14      A    O  
ATOM    986  CB  THR A 129      -6.638  -8.289 -14.735  1.00 95.27      A    C  
ATOM    987  CG2 THR A 129      -7.694  -7.780 -13.752  1.00 88.89      A    C  
ATOM    988  OG1 THR A 129      -7.277  -8.508 -15.967  1.00 88.54      A    O  
ATOM    989  N   ASP A 130      -5.844  -5.867 -16.792  1.00 95.66      A    N  
ATOM    990  CA  ASP A 130      -6.434  -4.728 -17.498  1.00 94.91      A    C  
ATOM    991  C   ASP A 130      -7.800  -5.078 -18.126  1.00 95.02      A    C  
ATOM    992  O   ASP A 130      -8.453  -4.247 -18.758  1.00 92.37      A    O  
ATOM    993  CB  ASP A 130      -5.431  -4.197 -18.535  1.00 93.74      A    C  
ATOM    994  CG  ASP A 130      -4.195  -3.585 -17.877  1.00 93.25      A    C  
ATOM    995  OD1 ASP A 130      -4.363  -2.857 -16.868  1.00 88.69      A    O  
ATOM    996  OD2 ASP A 130      -3.079  -3.834 -18.374  1.00 88.55      A    O1-
ATOM    997  N   ASN A 131      -8.274  -6.312 -17.919  1.00 95.06      A    N  
ATOM    998  CA  ASN A 131      -9.571  -6.744 -18.419  1.00 94.84      A    C  
ATOM    999  C   ASN A 131     -10.712  -6.119 -17.591  1.00 95.18      A    C  
ATOM   1000  O   ASN A 131     -10.849  -6.384 -16.396  1.00 93.96      A    O  
ATOM   1001  CB  ASN A 131      -9.621  -8.274 -18.440  1.00 94.02      A    C  
ATOM   1002  CG  ASN A 131     -10.928  -8.779 -19.025  1.00 91.96      A    C  
ATOM   1003  ND2 ASN A 131     -10.898  -9.396 -20.186  1.00 81.80      A    N  
ATOM   1004  OD1 ASN A 131     -11.995  -8.590 -18.479  1.00 81.77      A    O  
ATOM   1005  N   ALA A 132     -11.573  -5.351 -18.253  1.00 93.83      A    N  
ATOM   1006  CA  ALA A 132     -12.663  -4.635 -17.598  1.00 92.72      A    C  
ATOM   1007  C   ALA A 132     -13.634  -5.547 -16.820  1.00 93.35      A    C  
ATOM   1008  O   ALA A 132     -14.096  -5.183 -15.741  1.00 91.70      A    O  
ATOM   1009  CB  ALA A 132     -13.411  -3.829 -18.672  1.00 90.49      A    C  
ATOM   1010  N   ALA A 133     -13.933  -6.750 -17.338  1.00 92.93      A    N  
ATOM   1011  CA  ALA A 133     -14.807  -7.698 -16.657  1.00 92.64      A    C  
ATOM   1012  C   ALA A 133     -14.143  -8.281 -15.395  1.00 93.22      A    C  
ATOM   1013  O   ALA A 133     -14.784  -8.378 -14.346  1.00 92.06      A    O  
ATOM   1014  CB  ALA A 133     -15.230  -8.794 -17.641  1.00 91.74      A    C  
ATOM   1015  N   ALA A 134     -12.858  -8.615 -15.471  1.00 93.86      A    N  
ATOM   1016  CA  ALA A 134     -12.098  -9.116 -14.327  1.00 93.90      A    C  
ATOM   1017  C   ALA A 134     -11.893  -8.041 -13.242  1.00 94.85      A    C  
ATOM   1018  O   ALA A 134     -12.034  -8.325 -12.056  1.00 93.91      A    O  
ATOM   1019  CB  ALA A 134     -10.764  -9.678 -14.832  1.00 93.11      A    C  
ATOM   1020  N   LEU A 135     -11.639  -6.787 -13.648  1.00 93.80      A    N  
ATOM   1021  CA  LEU A 135     -11.599  -5.645 -12.728  1.00 94.46      A    C  
ATOM   1022  C   LEU A 135     -12.947  -5.447 -12.026  1.00 94.96      A    C  
ATOM   1023  O   LEU A 135     -12.986  -5.275 -10.809  1.00 93.97      A    O  
ATOM   1024  CB  LEU A 135     -11.216  -4.367 -13.496  1.00 94.15      A    C  
ATOM   1025  CG  LEU A 135      -9.721  -4.271 -13.860  1.00 92.43      A    C  
ATOM   1026  CD1 LEU A 135      -9.511  -3.132 -14.862  1.00 89.79      A    C  
ATOM   1027  CD2 LEU A 135      -8.863  -3.978 -12.628  1.00 89.10      A    C  
ATOM   1028  N   ARG A 136     -14.051  -5.525 -12.764  1.00 94.00      A    N  
ATOM   1029  CA  ARG A 136     -15.392  -5.413 -12.186  1.00 93.44      A    C  
ATOM   1030  C   ARG A 136     -15.696  -6.540 -11.209  1.00 94.12      A    C  
ATOM   1031  O   ARG A 136     -16.216  -6.259 -10.133  1.00 93.42      A    O  
ATOM   1032  CB  ARG A 136     -16.435  -5.351 -13.303  1.00 91.63      A    C  
ATOM   1033  CG  ARG A 136     -17.820  -5.110 -12.706  1.00 81.40      A    C  
ATOM   1034  CD  ARG A 136     -18.888  -5.028 -13.797  1.00 74.57      A    C  
ATOM   1035  NE  ARG A 136     -20.203  -4.803 -13.192  1.00 66.13      A    N  
ATOM   1036  CZ  ARG A 136     -21.370  -4.857 -13.783  1.00 58.70      A    C  
ATOM   1037  NH1 ARG A 136     -21.475  -5.126 -15.059  1.00 54.47      A    N1+
ATOM   1038  NH2 ARG A 136     -22.446  -4.639 -13.108  1.00 52.46      A    N  
ATOM   1039  N   ALA A 137     -15.342  -7.776 -11.528  1.00 94.76      A    N  
ATOM   1040  CA  ALA A 137     -15.558  -8.928 -10.656  1.00 94.44      A    C  
ATOM   1041  C   ALA A 137     -14.871  -8.770  -9.287  1.00 95.14      A    C  
ATOM   1042  O   ALA A 137     -15.349  -9.291  -8.290  1.00 93.63      A    O  
ATOM   1043  CB  ALA A 137     -15.068 -10.188 -11.375  1.00 93.23      A    C  
ATOM   1044  N   ARG A 138     -13.803  -7.989  -9.219  1.00 95.81      A    N  
ATOM   1045  CA  ARG A 138     -13.065  -7.654  -7.985  1.00 96.23      A    C  
ATOM   1046  C   ARG A 138     -13.339  -6.231  -7.489  1.00 96.88      A    C  
ATOM   1047  O   ARG A 138     -12.543  -5.663  -6.749  1.00 95.48      A    O  
ATOM   1048  CB  ARG A 138     -11.575  -7.923  -8.201  1.00 94.92      A    C  
ATOM   1049  CG  ARG A 138     -11.311  -9.407  -8.452  1.00 91.20      A    C  
ATOM   1050  CD  ARG A 138      -9.817  -9.642  -8.603  1.00 88.83      A    C  
ATOM   1051  NE  ARG A 138      -9.540 -11.080  -8.783  1.00 87.20      A    N  
ATOM   1052  CZ  ARG A 138      -8.854 -11.659  -9.743  1.00 87.06      A    C  
ATOM   1053  NH1 ARG A 138      -8.283 -10.990 -10.718  1.00 78.53      A    N1+
ATOM   1054  NH2 ARG A 138      -8.716 -12.952  -9.725  1.00 82.10      A    N  
ATOM   1055  N   THR A 139     -14.440  -5.627  -7.913  1.00 96.71      A    N  
ATOM   1056  CA  THR A 139     -14.908  -4.336  -7.415  1.00 96.81      A    C  
ATOM   1057  C   THR A 139     -16.139  -4.545  -6.554  1.00 96.74      A    C  
ATOM   1058  O   THR A 139     -17.139  -5.087  -7.023  1.00 95.29      A    O  
ATOM   1059  CB  THR A 139     -15.191  -3.364  -8.567  1.00 95.99      A    C  
ATOM   1060  CG2 THR A 139     -15.601  -1.976  -8.064  1.00 89.53      A    C  
ATOM   1061  OG1 THR A 139     -14.036  -3.184  -9.353  1.00 89.77      A    O  
ATOM   1062  N   LEU A 140     -16.086  -4.115  -5.307  1.00 96.75      A    N  
ATOM   1063  CA  LEU A 140     -17.244  -4.091  -4.434  1.00 96.86      A    C  
ATOM   1064  C   LEU A 140     -18.128  -2.896  -4.810  1.00 96.85      A    C  
ATOM   1065  O   LEU A 140     -17.753  -1.747  -4.595  1.00 95.97      A    O  
ATOM   1066  CB  LEU A 140     -16.773  -4.052  -2.971  1.00 96.96      A    C  
ATOM   1067  CG  LEU A 140     -17.919  -4.073  -1.936  1.00 96.56      A    C  
ATOM   1068  CD1 LEU A 140     -18.710  -5.385  -1.969  1.00 94.97      A    C  
ATOM   1069  CD2 LEU A 140     -17.334  -3.924  -0.534  1.00 94.81      A    C  
ATOM   1070  N   GLU A 141     -19.298  -3.175  -5.352  1.00 96.34      A    N  
ATOM   1071  CA  GLU A 141     -20.335  -2.183  -5.604  1.00 96.06      A    C  
ATOM   1072  C   GLU A 141     -21.484  -2.432  -4.636  1.00 96.08      A    C  
ATOM   1073  O   GLU A 141     -22.081  -3.512  -4.635  1.00 95.10      A    O  
ATOM   1074  CB  GLU A 141     -20.822  -2.244  -7.056  1.00 95.13      A    C  
ATOM   1075  CG  GLU A 141     -19.753  -1.899  -8.104  1.00 90.44      A    C  
ATOM   1076  CD  GLU A 141     -20.255  -2.018  -9.557  1.00 89.66      A    C  
ATOM   1077  OE1 GLU A 141     -19.408  -2.051 -10.487  1.00 82.85      A    O  
ATOM   1078  OE2 GLU A 141     -21.479  -2.078  -9.788  1.00 84.51      A    O1-
ATOM   1079  N   ILE A 142     -21.814  -1.448  -3.819  1.00 95.77      A    N  
ATOM   1080  CA  ILE A 142     -22.933  -1.543  -2.887  1.00 95.53      A    C  
ATOM   1081  C   ILE A 142     -23.991  -0.486  -3.193  1.00 95.14      A    C  
ATOM   1082  O   ILE A 142     -23.686   0.660  -3.523  1.00 94.22      A    O  
ATOM   1083  CB  ILE A 142     -22.490  -1.512  -1.405  1.00 95.38      A    C  
ATOM   1084  CG1 ILE A 142     -21.884  -0.154  -0.986  1.00 90.67      A    C  
ATOM   1085  CG2 ILE A 142     -21.519  -2.677  -1.131  1.00 88.43      A    C  
ATOM   1086  CD1 ILE A 142     -21.653  -0.020   0.528  1.00 89.09      A    C  
ATOM   1087  N   ARG A 143     -25.247  -0.863  -3.002  1.00 95.02      A    N  
ATOM   1088  CA  ARG A 143     -26.331   0.082  -2.778  1.00 94.37      A    C  
ATOM   1089  C   ARG A 143     -26.829  -0.059  -1.352  1.00 95.04      A    C  
ATOM   1090  O   ARG A 143     -26.887  -1.166  -0.819  1.00 94.14      A    O  
ATOM   1091  CB  ARG A 143     -27.435  -0.056  -3.837  1.00 92.51      A    C  
ATOM   1092  CG  ARG A 143     -28.113  -1.427  -3.840  1.00 89.02      A    C  
ATOM   1093  CD  ARG A 143     -29.111  -1.479  -4.990  1.00 88.13      A    C  
ATOM   1094  NE  ARG A 143     -29.725  -2.809  -5.120  1.00 85.98      A    N  
ATOM   1095  CZ  ARG A 143     -30.842  -3.214  -4.560  1.00 86.89      A    C  
ATOM   1096  NH1 ARG A 143     -31.561  -2.457  -3.794  1.00 78.41      A    N1+
ATOM   1097  NH2 ARG A 143     -31.262  -4.428  -4.780  1.00 81.36      A    N  
ATOM   1098  N   MET A 144     -27.154   1.064  -0.721  1.00 94.29      A    N  
ATOM   1099  CA  MET A 144     -27.534   1.107   0.677  1.00 94.62      A    C  
ATOM   1100  C   MET A 144     -28.741   2.024   0.874  1.00 94.67      A    C  
ATOM   1101  O   MET A 144     -28.831   3.092   0.269  1.00 93.41      A    O  
ATOM   1102  CB  MET A 144     -26.320   1.548   1.520  1.00 94.33      A    C  
ATOM   1103  CG  MET A 144     -26.578   1.520   3.021  1.00 91.87      A    C  
ATOM   1104  SD  MET A 144     -25.153   2.006   4.034  1.00 90.15      A    S  
ATOM   1105  CE  MET A 144     -25.215   3.795   3.827  1.00 80.92      A    C  
ATOM   1106  N   VAL A 145     -29.642   1.605   1.742  1.00 94.80      A    N  
ATOM   1107  CA  VAL A 145     -30.689   2.455   2.295  1.00 95.22      A    C  
ATOM   1108  C   VAL A 145     -30.336   2.780   3.731  1.00 95.75      A    C  
ATOM   1109  O   VAL A 145     -30.133   1.873   4.544  1.00 94.76      A    O  
ATOM   1110  CB  VAL A 145     -32.071   1.803   2.177  1.00 93.98      A    C  
ATOM   1111  CG1 VAL A 145     -33.140   2.505   3.008  1.00 87.71      A    C  
ATOM   1112  CG2 VAL A 145     -32.533   1.865   0.723  1.00 86.67      A    C  
ATOM   1113  N   ALA A 146     -30.313   4.069   4.065  1.00 95.67      A    N  
ATOM   1114  CA  ALA A 146     -30.332   4.545   5.432  1.00 95.82      A    C  
ATOM   1115  C   ALA A 146     -31.727   5.109   5.730  1.00 96.06      A    C  
ATOM   1116  O   ALA A 146     -32.132   6.119   5.156  1.00 94.75      A    O  
ATOM   1117  CB  ALA A 146     -29.212   5.584   5.620  1.00 95.41      A    C  
ATOM   1118  N   TRP A 147     -32.472   4.436   6.598  1.00 96.40      A    N  
ATOM   1119  CA  TRP A 147     -33.791   4.899   7.006  1.00 96.66      A    C  
ATOM   1120  C   TRP A 147     -33.664   6.086   7.953  1.00 96.79      A    C  
ATOM   1121  O   TRP A 147     -33.141   5.966   9.060  1.00 95.53      A    O  
ATOM   1122  CB  TRP A 147     -34.579   3.752   7.628  1.00 96.24      A    C  
ATOM   1123  CG  TRP A 147     -35.022   2.716   6.645  1.00 96.06      A    C  
ATOM   1124  CD1 TRP A 147     -34.426   1.518   6.449  1.00 93.71      A    C  
ATOM   1125  CD2 TRP A 147     -36.160   2.771   5.728  1.00 95.22      A    C  
ATOM   1126  CE2 TRP A 147     -36.201   1.545   5.016  1.00 94.63      A    C  
ATOM   1127  CE3 TRP A 147     -37.150   3.738   5.454  1.00 93.94      A    C  
ATOM   1128  NE1 TRP A 147     -35.134   0.810   5.474  1.00 93.54      A    N  
ATOM   1129  CZ2 TRP A 147     -37.215   1.277   4.064  1.00 93.64      A    C  
ATOM   1130  CZ3 TRP A 147     -38.146   3.469   4.500  1.00 92.16      A    C  
ATOM   1131  CH2 TRP A 147     -38.180   2.255   3.816  1.00 92.25      A    C  
ATOM   1132  N   TYR A 148     -34.165   7.259   7.557  1.00 95.94      A    N  
ATOM   1133  CA  TYR A 148     -34.175   8.445   8.398  1.00 95.99      A    C  
ATOM   1134  C   TYR A 148     -35.517   8.573   9.121  1.00 96.03      A    C  
ATOM   1135  O   TYR A 148     -36.569   8.684   8.494  1.00 95.04      A    O  
ATOM   1136  CB  TYR A 148     -33.860   9.688   7.564  1.00 95.50      A    C  
ATOM   1137  CG  TYR A 148     -33.874  10.946   8.404  1.00 95.49      A    C  
ATOM   1138  CD1 TYR A 148     -34.961  11.839   8.349  1.00 93.52      A    C  
ATOM   1139  CD2 TYR A 148     -32.831  11.192   9.313  1.00 93.77      A    C  
ATOM   1140  CE1 TYR A 148     -35.002  12.965   9.181  1.00 92.49      A    C  
ATOM   1141  CE2 TYR A 148     -32.855  12.315  10.149  1.00 92.67      A    C  
ATOM   1142  CZ  TYR A 148     -33.951  13.204  10.089  1.00 92.87      A    C  
ATOM   1143  OH  TYR A 148     -33.981  14.289  10.911  1.00 91.03      A    O  
ATOM   1144  N   TYR A 149     -35.477   8.599  10.454  1.00 95.36      A    N  
ATOM   1145  CA  TYR A 149     -36.663   8.777  11.289  1.00 95.50      A    C  
ATOM   1146  C   TYR A 149     -36.910  10.266  11.558  1.00 95.50      A    C  
ATOM   1147  O   TYR A 149     -36.132  10.927  12.251  1.00 93.43      A    O  
ATOM   1148  CB  TYR A 149     -36.494   7.968  12.575  1.00 94.90      A    C  
ATOM   1149  CG  TYR A 149     -37.797   7.767  13.320  1.00 95.55      A    C  
ATOM   1150  CD1 TYR A 149     -38.292   8.755  14.200  1.00 93.54      A    C  
ATOM   1151  CD2 TYR A 149     -38.528   6.575  13.139  1.00 93.74      A    C  
ATOM   1152  CE1 TYR A 149     -39.506   8.556  14.885  1.00 92.90      A    C  
ATOM   1153  CE2 TYR A 149     -39.733   6.370  13.816  1.00 92.94      A    C  
ATOM   1154  CZ  TYR A 149     -40.220   7.359  14.686  1.00 93.46      A    C  
ATOM   1155  OH  TYR A 149     -41.403   7.156  15.351  1.00 91.83      A    O  
ATOM   1156  N   MET A 150     -38.014  10.798  11.039  1.00 94.90      A    N  
ATOM   1157  CA  MET A 150     -38.413  12.189  11.247  1.00 94.33      A    C  
ATOM   1158  C   MET A 150     -38.954  12.382  12.673  1.00 94.05      A    C  
ATOM   1159  O   MET A 150     -39.979  11.816  13.044  1.00 91.49      A    O  
ATOM   1160  CB  MET A 150     -39.455  12.615  10.204  1.00 93.13      A    C  
ATOM   1161  CG  MET A 150     -38.869  12.677   8.787  1.00 89.96      A    C  
ATOM   1162  SD  MET A 150     -40.060  13.245   7.538  1.00 87.95      A    S  
ATOM   1163  CE  MET A 150     -40.912  11.694   7.206  1.00 75.15      A    C  
ATOM   1164  N   ARG A 151     -38.272  13.203  13.462  1.00 92.49      A    N  
ATOM   1165  CA  ARG A 151     -38.547  13.361  14.899  1.00 91.47      A    C  
ATOM   1166  C   ARG A 151     -39.371  14.587  15.259  1.00 91.82      A    C  
ATOM   1167  O   ARG A 151     -39.985  14.584  16.315  1.00 88.32      A    O  
ATOM   1168  CB  ARG A 151     -37.222  13.413  15.670  1.00 88.18      A    C  
ATOM   1169  CG  ARG A 151     -36.532  12.058  15.647  1.00 81.34      A    C  
ATOM   1170  CD  ARG A 151     -35.248  12.142  16.468  1.00 78.52      A    C  
ATOM   1171  NE  ARG A 151     -34.713  10.800  16.674  1.00 73.67      A    N  
ATOM   1172  CZ  ARG A 151     -34.111  10.364  17.765  1.00 69.50      A    C  
ATOM   1173  NH1 ARG A 151     -33.665  11.175  18.689  1.00 62.80      A    N1+
ATOM   1174  NH2 ARG A 151     -33.980   9.101  17.937  1.00 62.12      A    N  
ATOM   1175  N   ILE A 152     -39.347  15.630  14.438  1.00 91.21      A    N  
ATOM   1176  CA  ILE A 152     -40.016  16.894  14.769  1.00 91.53      A    C  
ATOM   1177  C   ILE A 152     -41.536  16.716  14.663  1.00 92.06      A    C  
ATOM   1178  O   ILE A 152     -42.028  16.452  13.566  1.00 89.46      A    O  
ATOM   1179  CB  ILE A 152     -39.502  18.052  13.891  1.00 90.60      A    C  
ATOM   1180  CG1 ILE A 152     -37.961  18.205  13.931  1.00 87.06      A    C  
ATOM   1181  CG2 ILE A 152     -40.168  19.376  14.304  1.00 86.25      A    C  
ATOM   1182  CD1 ILE A 152     -37.365  18.439  15.325  1.00 78.40      A    C  
ATOM   1183  N   PRO A 153     -42.283  16.845  15.771  1.00 90.91      A    N  
ATOM   1184  CA  PRO A 153     -43.725  16.650  15.753  1.00 90.07      A    C  
ATOM   1185  C   PRO A 153     -44.424  17.587  14.755  1.00 90.22      A    C  
ATOM   1186  O   PRO A 153     -43.913  18.653  14.434  1.00 86.61      A    O  
ATOM   1187  CB  PRO A 153     -44.201  16.925  17.186  1.00 87.51      A    C  
ATOM   1188  CG  PRO A 153     -42.949  16.680  18.026  1.00 86.28      A    C  
ATOM   1189  CD  PRO A 153     -41.835  17.154  17.110  1.00 89.49      A    C  
ATOM   1190  N   PHE A 154     -45.605  17.186  14.289  1.00 87.85      A    N  
ATOM   1191  CA  PHE A 154     -46.393  17.900  13.289  1.00 88.41      A    C  
ATOM   1192  C   PHE A 154     -45.693  18.043  11.922  1.00 89.71      A    C  
ATOM   1193  O   PHE A 154     -46.256  17.604  10.919  1.00 86.73      A    O  
ATOM   1194  CB  PHE A 154     -46.886  19.247  13.857  1.00 85.75      A    C  
ATOM   1195  CG  PHE A 154     -47.767  20.033  12.919  1.00 84.81      A    C  
ATOM   1196  CD1 PHE A 154     -47.279  21.197  12.306  1.00 79.69      A    C  
ATOM   1197  CD2 PHE A 154     -49.072  19.602  12.663  1.00 79.32      A    C  
ATOM   1198  CE1 PHE A 154     -48.104  21.935  11.441  1.00 76.76      A    C  
ATOM   1199  CE2 PHE A 154     -49.899  20.330  11.797  1.00 76.61      A    C  
ATOM   1200  CZ  PHE A 154     -49.418  21.502  11.187  1.00 79.12      A    C  
ATOM   1201  N   ALA A 155     -44.466  18.557  11.875  1.00 89.28      A    N  
ATOM   1202  CA  ALA A 155     -43.686  18.672  10.647  1.00 89.01      A    C  
ATOM   1203  C   ALA A 155     -43.418  17.305  10.003  1.00 90.33      A    C  
ATOM   1204  O   ALA A 155     -43.592  17.156   8.796  1.00 88.14      A    O  
ATOM   1205  CB  ALA A 155     -42.380  19.401  10.949  1.00 87.70      A    C  
ATOM   1206  N   ASN A 156     -43.078  16.298  10.806  1.00 90.55      A    N  
ATOM   1207  CA  ASN A 156     -42.880  14.923  10.344  1.00 90.02      A    C  
ATOM   1208  C   ASN A 156     -44.136  14.345   9.665  1.00 90.98      A    C  
ATOM   1209  O   ASN A 156     -44.041  13.750   8.593  1.00 87.77      A    O  
ATOM   1210  CB  ASN A 156     -42.397  14.044  11.508  1.00 87.18      A    C  
ATOM   1211  CG  ASN A 156     -43.307  13.959  12.729  1.00 86.50      A    C  
ATOM   1212  ND2 ASN A 156     -42.898  13.200  13.723  1.00 80.38      A    N  
ATOM   1213  OD1 ASN A 156     -44.367  14.551  12.814  1.00 76.69      A    O  
ATOM   1214  N   TRP A 157     -45.323  14.565  10.253  1.00 89.17      A    N  
ATOM   1215  CA  TRP A 157     -46.582  14.100   9.692  1.00 88.14      A    C  
ATOM   1216  C   TRP A 157     -46.896  14.788   8.360  1.00 88.73      A    C  
ATOM   1217  O   TRP A 157     -47.184  14.106   7.368  1.00 86.32      A    O  
ATOM   1218  CB  TRP A 157     -47.708  14.303  10.709  1.00 86.34      A    C  
ATOM   1219  CG  TRP A 157     -49.049  13.832  10.225  1.00 82.63      A    C  
ATOM   1220  CD1 TRP A 157     -49.515  12.578  10.342  1.00 73.68      A    C  
ATOM   1221  CD2 TRP A 157     -50.080  14.598   9.531  1.00 78.56      A    C  
ATOM   1222  CE2 TRP A 157     -51.158  13.722   9.256  1.00 75.75      A    C  
ATOM   1223  CE3 TRP A 157     -50.201  15.940   9.114  1.00 71.04      A    C  
ATOM   1224  NE1 TRP A 157     -50.796  12.502   9.761  1.00 71.28      A    N  
ATOM   1225  CZ2 TRP A 157     -52.334  14.150   8.577  1.00 73.95      A    C  
ATOM   1226  CZ3 TRP A 157     -51.361  16.367   8.443  1.00 65.56      A    C  
ATOM   1227  CH2 TRP A 157     -52.409  15.477   8.180  1.00 67.14      A    C  
ATOM   1228  N   VAL A 158     -46.787  16.128   8.294  1.00 89.44      A    N  
ATOM   1229  CA  VAL A 158     -47.052  16.890   7.069  1.00 88.63      A    C  
ATOM   1230  C   VAL A 158     -46.053  16.509   5.967  1.00 89.35      A    C  
ATOM   1231  O   VAL A 158     -46.480  16.197   4.847  1.00 88.84      A    O  
ATOM   1232  CB  VAL A 158     -47.031  18.414   7.315  1.00 87.58      A    C  
ATOM   1233  CG1 VAL A 158     -47.286  19.185   6.013  1.00 81.22      A    C  
ATOM   1234  CG2 VAL A 158     -48.114  18.837   8.314  1.00 83.25      A    C  
ATOM   1235  N   MET A 159     -44.760  16.458   6.282  1.00 90.27      A    N  
ATOM   1236  CA  MET A 159     -43.720  16.060   5.328  1.00 89.95      A    C  
ATOM   1237  C   MET A 159     -43.907  14.619   4.854  1.00 90.47      A    C  
ATOM   1238  O   MET A 159     -43.764  14.359   3.662  1.00 88.91      A    O  
ATOM   1239  CB  MET A 159     -42.329  16.220   5.945  1.00 89.35      A    C  
ATOM   1240  CG  MET A 159     -41.929  17.698   6.082  1.00 83.62      A    C  
ATOM   1241  SD  MET A 159     -40.267  17.961   6.753  1.00 80.14      A    S  
ATOM   1242  CE  MET A 159     -39.258  17.386   5.371  1.00 68.51      A    C  
ATOM   1243  N   ASN A 160     -44.279  13.699   5.732  1.00 90.45      A    N  
ATOM   1244  CA  ASN A 160     -44.578  12.322   5.342  1.00 89.38      A    C  
ATOM   1245  C   ASN A 160     -45.742  12.264   4.343  1.00 89.81      A    C  
ATOM   1246  O   ASN A 160     -45.613  11.607   3.309  1.00 88.63      A    O  
ATOM   1247  CB  ASN A 160     -44.863  11.500   6.606  1.00 88.61      A    C  
ATOM   1248  CG  ASN A 160     -45.170  10.052   6.280  1.00 87.68      A    C  
ATOM   1249  ND2 ASN A 160     -44.165   9.219   6.189  1.00 78.35      A    N  
ATOM   1250  OD1 ASN A 160     -46.308   9.663   6.096  1.00 77.03      A    O  
ATOM   1251  N   ARG A 161     -46.833  13.003   4.579  1.00 88.94      A    N  
ATOM   1252  CA  ARG A 161     -47.957  13.071   3.631  1.00 87.22      A    C  
ATOM   1253  C   ARG A 161     -47.540  13.671   2.285  1.00 87.60      A    C  
ATOM   1254  O   ARG A 161     -47.946  13.150   1.247  1.00 85.12      A    O  
ATOM   1255  CB  ARG A 161     -49.136  13.845   4.230  1.00 85.67      A    C  
ATOM   1256  CG  ARG A 161     -49.789  13.167   5.447  1.00 80.11      A    C  
ATOM   1257  CD  ARG A 161     -50.405  11.808   5.121  1.00 74.94      A    C  
ATOM   1258  NE  ARG A 161     -50.961  11.177   6.329  1.00 69.98      A    N  
ATOM   1259  CZ  ARG A 161     -51.274   9.899   6.470  1.00 64.43      A    C  
ATOM   1260  NH1 ARG A 161     -51.218   9.051   5.471  1.00 56.61      A    N1+
ATOM   1261  NH2 ARG A 161     -51.624   9.426   7.626  1.00 59.26      A    N  
ATOM   1262  N   MET A 162     -46.729  14.715   2.298  1.00 89.38      A    N  
ATOM   1263  CA  MET A 162     -46.171  15.305   1.081  1.00 88.05      A    C  
ATOM   1264  C   MET A 162     -45.284  14.312   0.314  1.00 88.66      A    C  
ATOM   1265  O   MET A 162     -45.445  14.163  -0.892  1.00 86.90      A    O  
ATOM   1266  CB  MET A 162     -45.364  16.574   1.416  1.00 86.86      A    C  
ATOM   1267  CG  MET A 162     -46.246  17.749   1.825  1.00 80.15      A    C  
ATOM   1268  SD  MET A 162     -45.294  19.231   2.267  1.00 74.66      A    S  
ATOM   1269  CE  MET A 162     -46.613  20.429   2.475  1.00 64.05      A    C  
ATOM   1270  N   LEU A 163     -44.399  13.577   1.011  1.00 88.00      A    N  
ATOM   1271  CA  LEU A 163     -43.518  12.579   0.407  1.00 87.48      A    C  
ATOM   1272  C   LEU A 163     -44.306  11.395  -0.175  1.00 87.48      A    C  
ATOM   1273  O   LEU A 163     -44.066  11.007  -1.313  1.00 86.09      A    O  
ATOM   1274  CB  LEU A 163     -42.499  12.096   1.456  1.00 87.50      A    C  
ATOM   1275  CG  LEU A 163     -41.406  13.134   1.804  1.00 86.28      A    C  
ATOM   1276  CD1 LEU A 163     -40.652  12.685   3.054  1.00 81.03      A    C  
ATOM   1277  CD2 LEU A 163     -40.400  13.314   0.670  1.00 82.22      A    C  
ATOM   1278  N   LEU A 164     -45.282  10.874   0.556  1.00 88.67      A    N  
ATOM   1279  CA  LEU A 164     -46.142   9.801   0.058  1.00 87.41      A    C  
ATOM   1280  C   LEU A 164     -46.916  10.214  -1.204  1.00 87.72      A    C  
ATOM   1281  O   LEU A 164     -47.053   9.418  -2.132  1.00 86.09      A    O  
ATOM   1282  CB  LEU A 164     -47.128   9.371   1.160  1.00 87.40      A    C  
ATOM   1283  CG  LEU A 164     -46.508   8.607   2.352  1.00 87.22      A    C  
ATOM   1284  CD1 LEU A 164     -47.602   8.373   3.397  1.00 83.19      A    C  
ATOM   1285  CD2 LEU A 164     -45.939   7.251   1.950  1.00 83.27      A    C  
ATOM   1286  N   ALA A 165     -47.398  11.456  -1.254  1.00 85.98      A    N  
ATOM   1287  CA  ALA A 165     -48.059  11.992  -2.436  1.00 83.50      A    C  
ATOM   1288  C   ALA A 165     -47.071  12.197  -3.596  1.00 83.28      A    C  
ATOM   1289  O   ALA A 165     -47.368  11.821  -4.733  1.00 81.08      A    O  
ATOM   1290  CB  ALA A 165     -48.776  13.295  -2.048  1.00 82.68      A    C  
ATOM   1291  N   HIS A 166     -45.885  12.738  -3.322  1.00 87.18      A    N  
ATOM   1292  CA  HIS A 166     -44.843  12.997  -4.317  1.00 85.04      A    C  
ATOM   1293  C   HIS A 166     -44.369  11.715  -5.011  1.00 84.13      A    C  
ATOM   1294  O   HIS A 166     -44.292  11.677  -6.234  1.00 79.77      A    O  
ATOM   1295  CB  HIS A 166     -43.669  13.727  -3.644  1.00 83.28      A    C  
ATOM   1296  CG  HIS A 166     -42.582  14.080  -4.617  1.00 81.37      A    C  
ATOM   1297  CD2 HIS A 166     -41.342  13.498  -4.721  1.00 71.04      A    C  
ATOM   1298  ND1 HIS A 166     -42.656  15.030  -5.621  1.00 69.36      A    N  
ATOM   1299  CE1 HIS A 166     -41.496  15.021  -6.295  1.00 69.58      A    C  
ATOM   1300  NE2 HIS A 166     -40.667  14.106  -5.778  1.00 71.51      A    N  
ATOM   1301  N   PHE A 167     -44.145  10.656  -4.244  1.00 85.91      A    N  
ATOM   1302  CA  PHE A 167     -43.743   9.347  -4.776  1.00 84.37      A    C  
ATOM   1303  C   PHE A 167     -44.919   8.476  -5.269  1.00 83.48      A    C  
ATOM   1304  O   PHE A 167     -44.739   7.283  -5.517  1.00 78.65      A    O  
ATOM   1305  CB  PHE A 167     -42.875   8.626  -3.742  1.00 83.57      A    C  
ATOM   1306  CG  PHE A 167     -41.554   9.305  -3.482  1.00 85.22      A    C  
ATOM   1307  CD1 PHE A 167     -40.591   9.399  -4.512  1.00 80.43      A    C  
ATOM   1308  CD2 PHE A 167     -41.249   9.854  -2.222  1.00 81.39      A    C  
ATOM   1309  CE1 PHE A 167     -39.369  10.046  -4.295  1.00 78.71      A    C  
ATOM   1310  CE2 PHE A 167     -40.029  10.493  -1.994  1.00 78.77      A    C  
ATOM   1311  CZ  PHE A 167     -39.088  10.591  -3.031  1.00 80.45      A    C  
ATOM   1312  N   ARG A 168     -46.103   9.047  -5.408  1.00 82.34      A    N  
ATOM   1313  CA  ARG A 168     -47.339   8.368  -5.858  1.00 81.42      A    C  
ATOM   1314  C   ARG A 168     -47.717   7.133  -5.019  1.00 81.60      A    C  
ATOM   1315  O   ARG A 168     -48.395   6.233  -5.516  1.00 75.20      A    O  
ATOM   1316  CB  ARG A 168     -47.274   8.057  -7.360  1.00 77.40      A    C  
ATOM   1317  CG  ARG A 168     -47.114   9.307  -8.237  1.00 73.33      A    C  
ATOM   1318  CD  ARG A 168     -47.176   8.904  -9.705  1.00 68.33      A    C  
ATOM   1319  NE  ARG A 168     -47.167  10.089 -10.593  1.00 61.43      A    N  
ATOM   1320  CZ  ARG A 168     -47.011  10.067 -11.911  1.00 55.35      A    C  
ATOM   1321  NH1 ARG A 168     -46.946   8.965 -12.598  1.00 51.24      A    N1+
ATOM   1322  NH2 ARG A 168     -46.892  11.177 -12.562  1.00 49.86      A    N  
ATOM   1323  N   LEU A 169     -47.346   7.106  -3.749  1.00 81.58      A    N  
ATOM   1324  CA  LEU A 169     -47.652   6.009  -2.833  1.00 80.29      A    C  
ATOM   1325  C   LEU A 169     -49.041   6.170  -2.208  1.00 81.19      A    C  
ATOM   1326  O   LEU A 169     -49.773   5.200  -2.049  1.00 76.33      A    O  
ATOM   1327  CB  LEU A 169     -46.571   5.943  -1.742  1.00 78.27      A    C  
ATOM   1328  CG  LEU A 169     -45.151   5.654  -2.266  1.00 78.67      A    C  
ATOM   1329  CD1 LEU A 169     -44.147   5.832  -1.121  1.00 73.68      A    C  
ATOM   1330  CD2 LEU A 169     -45.028   4.231  -2.813  1.00 75.13      A    C  
ATOM   1331  N   ARG A 170     -49.423   7.393  -1.860  1.00 78.68      A    N  
ATOM   1332  CA  ARG A 170     -50.739   7.702  -1.318  1.00 77.83      A    C  
ATOM   1333  C   ARG A 170     -51.181   9.109  -1.703  1.00 77.74      A    C  
ATOM   1334  O   ARG A 170     -50.520  10.093  -1.374  1.00 73.45      A    O  
ATOM   1335  CB  ARG A 170     -50.730   7.488   0.209  1.00 75.18      A    C  
ATOM   1336  CG  ARG A 170     -52.108   7.681   0.853  1.00 71.87      A    C  
ATOM   1337  CD  ARG A 170     -52.055   7.409   2.364  1.00 71.42      A    C  
ATOM   1338  NE  ARG A 170     -51.932   5.971   2.648  1.00 64.67      A    N  
ATOM   1339  CZ  ARG A 170     -51.725   5.427   3.844  1.00 60.89      A    C  
ATOM   1340  NH1 ARG A 170     -51.519   6.138   4.915  1.00 56.52      A    N1+
ATOM   1341  NH2 ARG A 170     -51.722   4.147   3.991  1.00 55.51      A    N  
ATOM   1342  N   ARG A 171     -52.344   9.201  -2.337  1.00 77.64      A    N  
ATOM   1343  CA  ARG A 171     -52.962  10.487  -2.653  1.00 76.02      A    C  
ATOM   1344  C   ARG A 171     -53.500  11.135  -1.380  1.00 75.60      A    C  
ATOM   1345  O   ARG A 171     -54.244  10.507  -0.629  1.00 69.92      A    O  
ATOM   1346  CB  ARG A 171     -54.048  10.273  -3.714  1.00 71.23      A    C  
ATOM   1347  CG  ARG A 171     -54.254  11.527  -4.573  1.00 64.63      A    C  
ATOM   1348  CD  ARG A 171     -55.255  11.258  -5.701  1.00 61.22      A    C  
ATOM   1349  NE  ARG A 171     -55.087  12.221  -6.805  1.00 53.28      A    N  
ATOM   1350  CZ  ARG A 171     -55.789  12.255  -7.929  1.00 47.50      A    C  
ATOM   1351  NH1 ARG A 171     -56.787  11.452  -8.137  1.00 44.74      A    N1+
ATOM   1352  NH2 ARG A 171     -55.476  13.110  -8.859  1.00 42.47      A    N  
ATOM   1353  N   TYR A 172     -53.170  12.392  -1.142  1.00 74.38      A    N  
ATOM   1354  CA  TYR A 172     -53.741  13.153  -0.030  1.00 72.77      A    C  
ATOM   1355  C   TYR A 172     -54.892  14.031  -0.527  1.00 73.41      A    C  
ATOM   1356  O   TYR A 172     -54.692  14.985  -1.272  1.00 68.21      A    O  
ATOM   1357  CB  TYR A 172     -52.645  13.941   0.682  1.00 68.73      A    C  
ATOM   1358  CG  TYR A 172     -53.138  14.554   1.971  1.00 68.66      A    C  
ATOM   1359  CD1 TYR A 172     -53.563  15.898   2.009  1.00 63.97      A    C  
ATOM   1360  CD2 TYR A 172     -53.203  13.774   3.142  1.00 61.68      A    C  
ATOM   1361  CE1 TYR A 172     -54.039  16.457   3.204  1.00 58.22      A    C  
ATOM   1362  CE2 TYR A 172     -53.676  14.322   4.338  1.00 59.82      A    C  
ATOM   1363  CZ  TYR A 172     -54.095  15.669   4.378  1.00 62.08      A    C  
ATOM   1364  OH  TYR A 172     -54.571  16.208   5.546  1.00 61.47      A    O  
ATOM   1365  N   THR A 173     -56.108  13.682  -0.115  1.00 71.86      A    N  
ATOM   1366  CA  THR A 173     -57.355  14.371  -0.502  1.00 69.83      A    C  
ATOM   1367  C   THR A 173     -58.105  14.966   0.684  1.00 69.68      A    C  
ATOM   1368  O   THR A 173     -59.186  15.524   0.511  1.00 62.99      A    O  
ATOM   1369  CB  THR A 173     -58.287  13.432  -1.281  1.00 65.64      A    C  
ATOM   1370  CG2 THR A 173     -57.682  12.977  -2.607  1.00 58.87      A    C  
ATOM   1371  OG1 THR A 173     -58.554  12.271  -0.519  1.00 60.51      A    O  
ATOM   1372  N   ALA A 174     -57.550  14.839   1.887  1.00 70.67      A    N  
ATOM   1373  CA  ALA A 174     -58.144  15.402   3.089  1.00 71.45      A    C  
ATOM   1374  C   ALA A 174     -57.955  16.932   3.144  1.00 72.63      A    C  
ATOM   1375  O   ALA A 174     -57.351  17.538   2.256  1.00 67.85      A    O  
ATOM   1376  CB  ALA A 174     -57.566  14.667   4.311  1.00 67.58      A    C  
ATOM   1377  N   ALA A 175     -58.501  17.563   4.199  1.00 68.00      A    N  
ATOM   1378  CA  ALA A 175     -58.316  18.988   4.420  1.00 67.37      A    C  
ATOM   1379  C   ALA A 175     -56.823  19.334   4.492  1.00 68.67      A    C  
ATOM   1380  O   ALA A 175     -56.044  18.609   5.113  1.00 64.85      A    O  
ATOM   1381  CB  ALA A 175     -59.061  19.410   5.691  1.00 65.41      A    C  
ATOM   1382  N   ASN A 176     -56.429  20.448   3.872  1.00 73.60      A    N  
ATOM   1383  CA  ASN A 176     -55.042  20.893   3.904  1.00 73.12      A    C  
ATOM   1384  C   ASN A 176     -54.645  21.242   5.348  1.00 73.64      A    C  
ATOM   1385  O   ASN A 176     -55.207  22.179   5.911  1.00 69.80      A    O  
ATOM   1386  CB  ASN A 176     -54.876  22.081   2.942  1.00 70.04      A    C  
ATOM   1387  CG  ASN A 176     -53.439  22.571   2.826  1.00 67.64      A    C  
ATOM   1388  ND2 ASN A 176     -53.166  23.422   1.849  1.00 62.04      A    N  
ATOM   1389  OD1 ASN A 176     -52.558  22.213   3.576  1.00 62.19      A    O  
ATOM   1390  N   PRO A 177     -53.676  20.540   5.959  1.00 72.50      A    N  
ATOM   1391  CA  PRO A 177     -53.300  20.784   7.347  1.00 70.94      A    C  
ATOM   1392  C   PRO A 177     -52.672  22.157   7.559  1.00 73.53      A    C  
ATOM   1393  O   PRO A 177     -52.694  22.672   8.672  1.00 69.71      A    O  
ATOM   1394  CB  PRO A 177     -52.325  19.657   7.697  1.00 67.92      A    C  
ATOM   1395  CG  PRO A 177     -51.720  19.270   6.353  1.00 68.94      A    C  
ATOM   1396  CD  PRO A 177     -52.880  19.483   5.379  1.00 72.97      A    C  
ATOM   1397  N   LEU A 178     -52.130  22.775   6.512  1.00 71.00      A    N  
ATOM   1398  CA  LEU A 178     -51.506  24.097   6.566  1.00 71.40      A    C  
ATOM   1399  C   LEU A 178     -52.516  25.231   6.341  1.00 73.90      A    C  
ATOM   1400  O   LEU A 178     -52.348  26.331   6.867  1.00 69.41      A    O  
ATOM   1401  CB  LEU A 178     -50.386  24.172   5.513  1.00 69.01      A    C  
ATOM   1402  CG  LEU A 178     -49.308  23.080   5.643  1.00 68.62      A    C  
ATOM   1403  CD1 LEU A 178     -48.277  23.260   4.538  1.00 64.34      A    C  
ATOM   1404  CD2 LEU A 178     -48.612  23.130   7.004  1.00 65.92      A    C  
ATOM   1405  N   MET A 179     -53.567  24.955   5.574  1.00 70.61      A    N  
ATOM   1406  CA  MET A 179     -54.665  25.881   5.313  1.00 71.32      A    C  
ATOM   1407  C   MET A 179     -55.992  25.162   5.565  1.00 71.21      A    C  
ATOM   1408  O   MET A 179     -56.627  24.688   4.623  1.00 66.29      A    O  
ATOM   1409  CB  MET A 179     -54.585  26.428   3.886  1.00 68.93      A    C  
ATOM   1410  CG  MET A 179     -53.586  27.572   3.754  1.00 63.97      A    C  
ATOM   1411  SD  MET A 179     -53.731  28.408   2.144  1.00 57.99      A    S  
ATOM   1412  CE  MET A 179     -52.674  29.849   2.444  1.00 50.82      A    C  
ATOM   1413  N   PRO A 180     -56.455  25.097   6.834  1.00 67.82      A    N  
ATOM   1414  CA  PRO A 180     -57.665  24.357   7.205  1.00 66.19      A    C  
ATOM   1415  C   PRO A 180     -58.941  24.834   6.484  1.00 67.35      A    C  
ATOM   1416  O   PRO A 180     -59.928  24.107   6.420  1.00 64.12      A    O  
ATOM   1417  CB  PRO A 180     -57.769  24.488   8.736  1.00 62.65      A    C  
ATOM   1418  CG  PRO A 180     -56.871  25.668   9.093  1.00 64.69      A    C  
ATOM   1419  CD  PRO A 180     -55.808  25.659   8.000  1.00 70.11      A    C  
ATOM   1420  N   VAL A 181     -58.908  26.034   5.883  1.00 64.20      A    N  
ATOM   1421  CA  VAL A 181     -59.982  26.556   5.024  1.00 62.54      A    C  
ATOM   1422  C   VAL A 181     -60.129  25.747   3.728  1.00 63.03      A    C  
ATOM   1423  O   VAL A 181     -61.239  25.589   3.212  1.00 58.55      A    O  
ATOM   1424  CB  VAL A 181     -59.767  28.044   4.688  1.00 59.33      A    C  
ATOM   1425  CG1 VAL A 181     -61.109  28.729   4.458  1.00 53.57      A    C  
ATOM   1426  CG2 VAL A 181     -59.023  28.831   5.773  1.00 56.02      A    C  
ATOM   1427  N   GLN A 182     -59.050  25.187   3.211  1.00 68.13      A    N  
ATOM   1428  CA  GLN A 182     -59.105  24.273   2.076  1.00 68.71      A    C  
ATOM   1429  C   GLN A 182     -59.559  22.883   2.541  1.00 67.87      A    C  
ATOM   1430  O   GLN A 182     -58.760  22.044   2.936  1.00 66.40      A    O  
ATOM   1431  CB  GLN A 182     -57.758  24.203   1.347  1.00 67.85      A    C  
ATOM   1432  CG  GLN A 182     -57.513  25.418   0.447  1.00 62.79      A    C  
ATOM   1433  CD  GLN A 182     -56.209  25.284  -0.353  1.00 59.55      A    C  
ATOM   1434  NE2 GLN A 182     -56.017  26.089  -1.368  1.00 52.55      A    N  
ATOM   1435  OE1 GLN A 182     -55.360  24.462  -0.079  1.00 54.39      A    O  
ATOM   1436  N   ARG A 183     -60.867  22.630   2.443  1.00 67.98      A    N  
ATOM   1437  CA  ARG A 183     -61.472  21.344   2.839  1.00 67.81      A    C  
ATOM   1438  C   ARG A 183     -60.996  20.138   2.021  1.00 69.64      A    C  
ATOM   1439  O   ARG A 183     -61.124  19.011   2.485  1.00 63.54      A    O  
ATOM   1440  CB  ARG A 183     -63.003  21.420   2.750  1.00 63.78      A    C  
ATOM   1441  CG  ARG A 183     -63.608  22.357   3.805  1.00 58.49      A    C  
ATOM   1442  CD  ARG A 183     -65.131  22.212   3.780  1.00 54.33      A    C  
ATOM   1443  NE  ARG A 183     -65.770  23.086   4.785  1.00 46.01      A    N  
ATOM   1444  CZ  ARG A 183     -67.066  23.139   5.079  1.00 41.07      A    C  
ATOM   1445  NH1 ARG A 183     -67.932  22.367   4.471  1.00 37.17      A    N1+
ATOM   1446  NH2 ARG A 183     -67.497  23.961   5.980  1.00 35.72      A    N  
ATOM   1447  N   ARG A 184     -60.487  20.344   0.801  1.00 69.05      A    N  
ATOM   1448  CA  ARG A 184     -59.890  19.306  -0.045  1.00 70.28      A    C  
ATOM   1449  C   ARG A 184     -58.565  19.804  -0.600  1.00 71.23      A    C  
ATOM   1450  O   ARG A 184     -58.524  20.852  -1.230  1.00 64.64      A    O  
ATOM   1451  CB  ARG A 184     -60.840  18.889  -1.179  1.00 66.18      A    C  
ATOM   1452  CG  ARG A 184     -61.975  17.977  -0.692  1.00 59.72      A    C  
ATOM   1453  CD  ARG A 184     -62.807  17.487  -1.875  1.00 57.30      A    C  
ATOM   1454  NE  ARG A 184     -63.875  16.568  -1.444  1.00 48.30      A    N  
ATOM   1455  CZ  ARG A 184     -64.793  15.996  -2.226  1.00 42.09      A    C  
ATOM   1456  NH1 ARG A 184     -64.822  16.233  -3.506  1.00 38.48      A    N1+
ATOM   1457  NH2 ARG A 184     -65.684  15.198  -1.721  1.00 36.41      A    N  
ATOM   1458  N   SER A 185     -57.555  19.025  -0.410  1.00 65.83      A    N  
ATOM   1459  CA  SER A 185     -56.280  19.158  -1.097  1.00 65.88      A    C  
ATOM   1460  C   SER A 185     -56.122  18.046  -2.129  1.00 67.47      A    C  
ATOM   1461  O   SER A 185     -56.777  17.005  -2.053  1.00 63.58      A    O  
ATOM   1462  CB  SER A 185     -55.127  19.198  -0.088  1.00 62.26      A    C  
ATOM   1463  OG  SER A 185     -55.178  18.087   0.764  1.00 58.05      A    O  
ATOM   1464  N   ALA A 186     -55.266  18.270  -3.124  1.00 62.95      A    N  
ATOM   1465  CA  ALA A 186     -54.984  17.315  -4.187  1.00 64.26      A    C  
ATOM   1466  C   ALA A 186     -53.469  17.099  -4.292  1.00 67.29      A    C  
ATOM   1467  O   ALA A 186     -52.864  17.354  -5.331  1.00 61.49      A    O  
ATOM   1468  CB  ALA A 186     -55.648  17.790  -5.482  1.00 58.83      A    C  
ATOM   1469  N   TRP A 187     -52.836  16.678  -3.184  1.00 69.70      A    N  
ATOM   1470  CA  TRP A 187     -51.410  16.384  -3.187  1.00 68.33      A    C  
ATOM   1471  C   TRP A 187     -51.177  15.051  -3.889  1.00 66.87      A    C  
ATOM   1472  O   TRP A 187     -51.558  13.987  -3.401  1.00 63.02      A    O  
ATOM   1473  CB  TRP A 187     -50.836  16.387  -1.775  1.00 66.05      A    C  
ATOM   1474  CG  TRP A 187     -50.943  17.678  -1.013  1.00 64.10      A    C  
ATOM   1475  CD1 TRP A 187     -51.427  18.855  -1.468  1.00 56.34      A    C  
ATOM   1476  CD2 TRP A 187     -50.557  17.910   0.380  1.00 61.69      A    C  
ATOM   1477  CE2 TRP A 187     -50.849  19.257   0.693  1.00 60.93      A    C  
ATOM   1478  CE3 TRP A 187     -49.992  17.099   1.392  1.00 57.96      A    C  
ATOM   1479  NE1 TRP A 187     -51.379  19.804  -0.450  1.00 52.71      A    N  
ATOM   1480  CZ2 TRP A 187     -50.613  19.799   1.972  1.00 62.28      A    C  
ATOM   1481  CZ3 TRP A 187     -49.744  17.642   2.669  1.00 58.02      A    C  
ATOM   1482  CH2 TRP A 187     -50.053  18.973   2.949  1.00 59.87      A    C  
ATOM   1483  N   TRP A 188     -50.569  15.116  -5.051  1.00 68.85      A    N  
ATOM   1484  CA  TRP A 188     -50.200  13.969  -5.855  1.00 64.82      A    C  
ATOM   1485  C   TRP A 188     -48.954  14.314  -6.670  1.00 63.44      A    C  
ATOM   1486  O   TRP A 188     -48.764  15.480  -7.020  1.00 57.05      A    O  
ATOM   1487  CB  TRP A 188     -51.371  13.570  -6.752  1.00 59.94      A    C  
ATOM   1488  CG  TRP A 188     -51.198  12.249  -7.421  1.00 57.94      A    C  
ATOM   1489  CD1 TRP A 188     -51.066  12.039  -8.751  1.00 50.95      A    C  
ATOM   1490  CD2 TRP A 188     -51.135  10.927  -6.788  1.00 53.28      A    C  
ATOM   1491  CE2 TRP A 188     -50.981   9.965  -7.822  1.00 49.35      A    C  
ATOM   1492  CE3 TRP A 188     -51.205  10.476  -5.463  1.00 48.50      A    C  
ATOM   1493  NE1 TRP A 188     -50.940  10.677  -8.993  1.00 43.39      A    N  
ATOM   1494  CZ2 TRP A 188     -50.896   8.586  -7.545  1.00 49.43      A    C  
ATOM   1495  CZ3 TRP A 188     -51.119   9.094  -5.182  1.00 46.79      A    C  
ATOM   1496  CH2 TRP A 188     -50.968   8.158  -6.213  1.00 48.69      A    C  
ATOM   1497  N   GLY A 189     -48.115  13.333  -6.952  1.00 60.19      A    N  
ATOM   1498  CA  GLY A 189     -46.903  13.545  -7.723  1.00 58.26      A    C  
ATOM   1499  C   GLY A 189     -47.233  14.004  -9.141  1.00 59.91      A    C  
ATOM   1500  O   GLY A 189     -47.814  13.253  -9.915  1.00 55.51      A    O  
ATOM   1501  N   GLU A 190     -46.838  15.221  -9.470  1.00 59.05      A    N  
ATOM   1502  CA  GLU A 190     -46.881  15.737 -10.838  1.00 58.03      A    C  
ATOM   1503  C   GLU A 190     -45.715  15.200 -11.671  1.00 58.47      A    C  
ATOM   1504  O   GLU A 190     -45.822  15.034 -12.878  1.00 52.82      A    O  
ATOM   1505  CB  GLU A 190     -46.834  17.272 -10.814  1.00 52.71      A    C  
ATOM   1506  CG  GLU A 190     -48.088  17.884 -10.165  1.00 47.68      A    C  
ATOM   1507  CD  GLU A 190     -48.097  19.421 -10.202  1.00 42.80      A    C  
ATOM   1508  OE1 GLU A 190     -49.161  19.981  -9.874  1.00 37.59      A    O  
ATOM   1509  OE2 GLU A 190     -47.046  20.015 -10.534  1.00 40.90      A    O1-
ATOM   1510  N   THR A 191     -44.606  14.861 -11.002  1.00 62.65      A    N  
ATOM   1511  CA  THR A 191     -43.439  14.249 -11.624  1.00 62.01      A    C  
ATOM   1512  C   THR A 191     -43.532  12.723 -11.561  1.00 62.71      A    C  
ATOM   1513  O   THR A 191     -44.133  12.163 -10.649  1.00 56.87      A    O  
ATOM   1514  CB  THR A 191     -42.142  14.743 -10.965  1.00 56.58      A    C  
ATOM   1515  CG2 THR A 191     -41.953  16.243 -11.146  1.00 49.28      A    C  
ATOM   1516  OG1 THR A 191     -42.162  14.495  -9.578  1.00 51.20      A    O  
ATOM   1517  N   ASP A 192     -42.854  12.022 -12.486  1.00 61.50      A    N  
ATOM   1518  CA  ASP A 192     -42.720  10.567 -12.458  1.00 61.73      A    C  
ATOM   1519  C   ASP A 192     -41.665  10.076 -11.444  1.00 62.77      A    C  
ATOM   1520  O   ASP A 192     -40.951   9.102 -11.663  1.00 57.44      A    O  
ATOM   1521  CB  ASP A 192     -42.497  10.017 -13.879  1.00 56.67      A    C  
ATOM   1522  CG  ASP A 192     -43.726  10.180 -14.779  1.00 51.68      A    C  
ATOM   1523  OD1 ASP A 192     -44.865  10.086 -14.255  1.00 45.37      A    O  
ATOM   1524  OD2 ASP A 192     -43.522  10.356 -15.989  1.00 44.98      A    O1-
ATOM   1525  N   ALA A 193     -41.530  10.772 -10.325  1.00 66.03      A    N  
ATOM   1526  CA  ALA A 193     -40.612  10.400  -9.266  1.00 67.76      A    C  
ATOM   1527  C   ALA A 193     -41.140   9.156  -8.547  1.00 70.03      A    C  
ATOM   1528  O   ALA A 193     -42.262   9.124  -8.039  1.00 67.30      A    O  
ATOM   1529  CB  ALA A 193     -40.404  11.587  -8.324  1.00 63.55      A    C  
ATOM   1530  N   THR A 194     -40.308   8.124  -8.474  1.00 71.62      A    N  
ATOM   1531  CA  THR A 194     -40.585   6.910  -7.702  1.00 71.92      A    C  
ATOM   1532  C   THR A 194     -39.391   6.592  -6.807  1.00 73.55      A    C  
ATOM   1533  O   THR A 194     -38.263   7.025  -7.089  1.00 69.89      A    O  
ATOM   1534  CB  THR A 194     -40.920   5.709  -8.604  1.00 67.57      A    C  
ATOM   1535  CG2 THR A 194     -42.124   5.971  -9.516  1.00 60.29      A    C  
ATOM   1536  OG1 THR A 194     -39.835   5.367  -9.432  1.00 61.18      A    O  
ATOM   1537  N   LEU A 195     -39.591   5.802  -5.749  1.00 77.24      A    N  
ATOM   1538  CA  LEU A 195     -38.493   5.311  -4.902  1.00 77.09      A    C  
ATOM   1539  C   LEU A 195     -37.641   4.227  -5.587  1.00 77.51      A    C  
ATOM   1540  O   LEU A 195     -36.708   3.703  -4.999  1.00 70.70      A    O  
ATOM   1541  CB  LEU A 195     -39.075   4.819  -3.558  1.00 74.38      A    C  
ATOM   1542  CG  LEU A 195     -39.587   5.956  -2.650  1.00 73.84      A    C  
ATOM   1543  CD1 LEU A 195     -40.323   5.367  -1.444  1.00 70.02      A    C  
ATOM   1544  CD2 LEU A 195     -38.442   6.824  -2.120  1.00 69.41      A    C  
ATOM   1545  N   GLY A 196     -37.944   3.903  -6.846  1.00 75.93      A    N  
ATOM   1546  CA  GLY A 196     -37.305   2.830  -7.584  1.00 75.27      A    C  
ATOM   1547  C   GLY A 196     -37.971   1.470  -7.341  1.00 76.54      A    C  
ATOM   1548  O   GLY A 196     -38.822   1.311  -6.468  1.00 70.32      A    O  
ATOM   1549  N   ARG A 197     -37.575   0.485  -8.159  1.00 72.58      A    N  
ATOM   1550  CA  ARG A 197     -38.070  -0.909  -8.099  1.00 72.36      A    C  
ATOM   1551  C   ARG A 197     -36.970  -1.885  -7.686  1.00 75.21      A    C  
ATOM   1552  O   ARG A 197     -37.093  -3.075  -7.938  1.00 67.89      A    O  
ATOM   1553  CB  ARG A 197     -38.708  -1.312  -9.436  1.00 64.37      A    C  
ATOM   1554  CG  ARG A 197     -39.972  -0.512  -9.769  1.00 55.50      A    C  
ATOM   1555  CD  ARG A 197     -40.604  -1.094 -11.036  1.00 48.85      A    C  
ATOM   1556  NE  ARG A 197     -41.823  -0.375 -11.413  1.00 40.55      A    N  
ATOM   1557  CZ  ARG A 197     -42.614  -0.673 -12.439  1.00 34.69      A    C  
ATOM   1558  NH1 ARG A 197     -42.353  -1.673 -13.233  1.00 31.99      A    N1+
ATOM   1559  NH2 ARG A 197     -43.676   0.049 -12.680  1.00 28.65      A    N  
ATOM   1560  N   ASP A 198     -35.900  -1.378  -7.112  1.00 78.09      A    N  
ATOM   1561  CA  ASP A 198     -34.798  -2.218  -6.676  1.00 78.66      A    C  
ATOM   1562  C   ASP A 198     -35.256  -3.132  -5.528  1.00 81.63      A    C  
ATOM   1563  O   ASP A 198     -35.942  -2.702  -4.606  1.00 77.16      A    O  
ATOM   1564  CB  ASP A 198     -33.586  -1.352  -6.278  1.00 73.46      A    C  
ATOM   1565  CG  ASP A 198     -32.959  -0.593  -7.454  1.00 70.41      A    C  
ATOM   1566  OD1 ASP A 198     -32.946  -1.131  -8.594  1.00 65.26      A    O  
ATOM   1567  OD2 ASP A 198     -32.471   0.533  -7.217  1.00 64.72      A    O1-
ATOM   1568  N   GLY A 199     -34.867  -4.406  -5.588  1.00 80.86      A    N  
ATOM   1569  CA  GLY A 199     -35.137  -5.364  -4.522  1.00 83.58      A    C  
ATOM   1570  C   GLY A 199     -34.296  -5.054  -3.281  1.00 86.99      A    C  
ATOM   1571  O   GLY A 199     -33.084  -4.897  -3.387  1.00 82.89      A    O  
ATOM   1572  N   TRP A 200     -34.937  -4.996  -2.125  1.00 89.42      A    N  
ATOM   1573  CA  TRP A 200     -34.282  -4.773  -0.840  1.00 90.86      A    C  
ATOM   1574  C   TRP A 200     -34.555  -5.944   0.102  1.00 91.17      A    C  
ATOM   1575  O   TRP A 200     -35.647  -6.514   0.037  1.00 86.71      A    O  
ATOM   1576  CB  TRP A 200     -34.764  -3.451  -0.235  1.00 90.15      A    C  
ATOM   1577  CG  TRP A 200     -34.338  -2.243  -1.018  1.00 91.59      A    C  
ATOM   1578  CD1 TRP A 200     -35.094  -1.591  -1.940  1.00 87.90      A    C  
ATOM   1579  CD2 TRP A 200     -33.045  -1.570  -0.999  1.00 91.54      A    C  
ATOM   1580  CE2 TRP A 200     -33.096  -0.505  -1.940  1.00 91.11      A    C  
ATOM   1581  CE3 TRP A 200     -31.847  -1.767  -0.281  1.00 90.10      A    C  
ATOM   1582  NE1 TRP A 200     -34.364  -0.551  -2.484  1.00 89.01      A    N  
ATOM   1583  CZ2 TRP A 200     -31.984   0.346  -2.177  1.00 90.01      A    C  
ATOM   1584  CZ3 TRP A 200     -30.743  -0.919  -0.509  1.00 88.11      A    C  
ATOM   1585  CH2 TRP A 200     -30.818   0.112  -1.446  1.00 88.68      A    C  
ATOM   1586  N   PRO A 201     -33.630  -6.297   1.007  1.00 91.73      A    N  
ATOM   1587  CA  PRO A 201     -33.810  -7.453   1.905  1.00 90.08      A    C  
ATOM   1588  C   PRO A 201     -35.024  -7.325   2.828  1.00 90.37      A    C  
ATOM   1589  O   PRO A 201     -35.655  -8.325   3.149  1.00 83.73      A    O  
ATOM   1590  CB  PRO A 201     -32.490  -7.546   2.694  1.00 87.55      A    C  
ATOM   1591  CG  PRO A 201     -31.874  -6.158   2.595  1.00 88.33      A    C  
ATOM   1592  CD  PRO A 201     -32.322  -5.691   1.207  1.00 91.77      A    C  
ATOM   1593  N   GLY A 202     -35.425  -6.121   3.193  1.00 88.53      A    N  
ATOM   1594  CA  GLY A 202     -36.643  -5.869   3.979  1.00 87.65      A    C  
ATOM   1595  C   GLY A 202     -37.931  -5.736   3.158  1.00 89.00      A    C  
ATOM   1596  O   GLY A 202     -38.991  -5.478   3.733  1.00 83.46      A    O  
ATOM   1597  N   GLY A 203     -37.870  -5.873   1.830  1.00 88.09      A    N  
ATOM   1598  CA  GLY A 203     -38.996  -5.678   0.914  1.00 88.38      A    C  
ATOM   1599  C   GLY A 203     -39.069  -4.265   0.307  1.00 89.94      A    C  
ATOM   1600  O   GLY A 203     -38.191  -3.430   0.508  1.00 85.63      A    O  
ATOM   1601  N   ASP A 204     -40.142  -3.998  -0.434  1.00 88.91      A    N  
ATOM   1602  CA  ASP A 204     -40.321  -2.737  -1.154  1.00 89.29      A    C  
ATOM   1603  C   ASP A 204     -40.307  -1.503  -0.226  1.00 90.49      A    C  
ATOM   1604  O   ASP A 204     -40.970  -1.470   0.817  1.00 88.49      A    O  
ATOM   1605  CB  ASP A 204     -41.615  -2.780  -1.977  1.00 86.93      A    C  
ATOM   1606  CG  ASP A 204     -41.858  -1.442  -2.667  1.00 80.90      A    C  
ATOM   1607  OD1 ASP A 204     -42.724  -0.686  -2.166  1.00 72.59      A    O  
ATOM   1608  OD2 ASP A 204     -41.109  -1.129  -3.606  1.00 71.55      A    O1-
ATOM   1609  N   LEU A 205     -39.548  -0.483  -0.603  1.00 90.63      A    N  
ATOM   1610  CA  LEU A 205     -39.375   0.738   0.187  1.00 90.92      A    C  
ATOM   1611  C   LEU A 205     -40.691   1.508   0.348  1.00 91.74      A    C  
ATOM   1612  O   LEU A 205     -41.009   1.961   1.444  1.00 89.66      A    O  
ATOM   1613  CB  LEU A 205     -38.335   1.658  -0.482  1.00 89.75      A    C  
ATOM   1614  CG  LEU A 205     -36.907   1.085  -0.589  1.00 89.41      A    C  
ATOM   1615  CD1 LEU A 205     -36.015   2.103  -1.295  1.00 85.86      A    C  
ATOM   1616  CD2 LEU A 205     -36.307   0.766   0.783  1.00 85.65      A    C  
ATOM   1617  N   GLY A 206     -41.457   1.648  -0.734  1.00 88.94      A    N  
ATOM   1618  CA  GLY A 206     -42.717   2.382  -0.735  1.00 88.85      A    C  
ATOM   1619  C   GLY A 206     -43.776   1.704   0.131  1.00 90.28      A    C  
ATOM   1620  O   GLY A 206     -44.414   2.354   0.963  1.00 88.52      A    O  
ATOM   1621  N   THR A 207     -43.883   0.376   0.018  1.00 90.14      A    N  
ATOM   1622  CA  THR A 207     -44.807  -0.438   0.822  1.00 90.30      A    C  
ATOM   1623  C   THR A 207     -44.483  -0.343   2.313  1.00 91.25      A    C  
ATOM   1624  O   THR A 207     -45.378  -0.154   3.130  1.00 89.49      A    O  
ATOM   1625  CB  THR A 207     -44.762  -1.900   0.371  1.00 88.91      A    C  
ATOM   1626  CG2 THR A 207     -45.815  -2.754   1.065  1.00 76.55      A    C  
ATOM   1627  OG1 THR A 207     -45.032  -1.982  -1.010  1.00 78.92      A    O  
ATOM   1628  N   ARG A 208     -43.193  -0.407   2.683  1.00 91.74      A    N  
ATOM   1629  CA  ARG A 208     -42.770  -0.266   4.080  1.00 92.16      A    C  
ATOM   1630  C   ARG A 208     -42.973   1.147   4.612  1.00 93.09      A    C  
ATOM   1631  O   ARG A 208     -43.526   1.297   5.695  1.00 91.48      A    O  
ATOM   1632  CB  ARG A 208     -41.315  -0.709   4.237  1.00 90.58      A    C  
ATOM   1633  CG  ARG A 208     -41.222  -2.236   4.115  1.00 88.23      A    C  
ATOM   1634  CD  ARG A 208     -39.824  -2.721   4.475  1.00 88.26      A    C  
ATOM   1635  NE  ARG A 208     -38.847  -2.345   3.448  1.00 85.09      A    N  
ATOM   1636  CZ  ARG A 208     -37.536  -2.362   3.640  1.00 87.15      A    C  
ATOM   1637  NH1 ARG A 208     -37.021  -2.646   4.789  1.00 76.98      A    N1+
ATOM   1638  NH2 ARG A 208     -36.722  -2.099   2.677  1.00 77.40      A    N  
ATOM   1639  N   MET A 209     -42.647   2.167   3.835  1.00 91.66      A    N  
ATOM   1640  CA  MET A 209     -42.867   3.568   4.202  1.00 91.45      A    C  
ATOM   1641  C   MET A 209     -44.357   3.856   4.461  1.00 92.16      A    C  
ATOM   1642  O   MET A 209     -44.686   4.549   5.433  1.00 90.52      A    O  
ATOM   1643  CB  MET A 209     -42.297   4.458   3.087  1.00 90.38      A    C  
ATOM   1644  CG  MET A 209     -42.348   5.944   3.436  1.00 84.26      A    C  
ATOM   1645  SD  MET A 209     -41.663   7.004   2.130  1.00 82.98      A    S  
ATOM   1646  CE  MET A 209     -42.144   8.621   2.767  1.00 73.93      A    C  
ATOM   1647  N   LEU A 210     -45.247   3.284   3.656  1.00 91.52      A    N  
ATOM   1648  CA  LEU A 210     -46.699   3.343   3.860  1.00 91.14      A    C  
ATOM   1649  C   LEU A 210     -47.121   2.641   5.151  1.00 91.61      A    C  
ATOM   1650  O   LEU A 210     -47.780   3.255   5.988  1.00 89.98      A    O  
ATOM   1651  CB  LEU A 210     -47.402   2.703   2.644  1.00 89.58      A    C  
ATOM   1652  CG  LEU A 210     -47.874   3.754   1.633  1.00 82.62      A    C  
ATOM   1653  CD1 LEU A 210     -48.044   3.133   0.254  1.00 75.28      A    C  
ATOM   1654  CD2 LEU A 210     -49.224   4.314   2.064  1.00 74.56      A    C  
ATOM   1655  N   ARG A 211     -46.707   1.389   5.332  1.00 91.81      A    N  
ATOM   1656  CA  ARG A 211     -47.060   0.567   6.500  1.00 91.73      A    C  
ATOM   1657  C   ARG A 211     -46.614   1.223   7.807  1.00 92.40      A    C  
ATOM   1658  O   ARG A 211     -47.393   1.296   8.750  1.00 91.08      A    O  
ATOM   1659  CB  ARG A 211     -46.437  -0.826   6.325  1.00 90.75      A    C  
ATOM   1660  CG  ARG A 211     -46.854  -1.797   7.440  1.00 82.32      A    C  
ATOM   1661  CD  ARG A 211     -46.211  -3.187   7.240  1.00 80.92      A    C  
ATOM   1662  NE  ARG A 211     -44.769  -3.167   7.492  1.00 72.43      A    N  
ATOM   1663  CZ  ARG A 211     -43.893  -4.116   7.173  1.00 67.77      A    C  
ATOM   1664  NH1 ARG A 211     -44.245  -5.179   6.518  1.00 60.19      A    N1+
ATOM   1665  NH2 ARG A 211     -42.642  -4.007   7.524  1.00 60.28      A    N  
ATOM   1666  N   TRP A 212     -45.391   1.739   7.839  1.00 93.16      A    N  
ATOM   1667  CA  TRP A 212     -44.859   2.410   9.021  1.00 92.98      A    C  
ATOM   1668  C   TRP A 212     -45.515   3.779   9.257  1.00 92.85      A    C  
ATOM   1669  O   TRP A 212     -45.776   4.140  10.402  1.00 90.23      A    O  
ATOM   1670  CB  TRP A 212     -43.345   2.528   8.886  1.00 92.97      A    C  
ATOM   1671  CG  TRP A 212     -42.600   1.232   8.830  1.00 93.60      A    C  
ATOM   1672  CD1 TRP A 212     -42.984   0.048   9.363  1.00 89.34      A    C  
ATOM   1673  CD2 TRP A 212     -41.286   0.982   8.217  1.00 93.03      A    C  
ATOM   1674  CE2 TRP A 212     -40.939  -0.372   8.452  1.00 92.69      A    C  
ATOM   1675  CE3 TRP A 212     -40.374   1.794   7.511  1.00 90.65      A    C  
ATOM   1676  NE1 TRP A 212     -41.993  -0.907   9.141  1.00 90.29      A    N  
ATOM   1677  CZ2 TRP A 212     -39.703  -0.914   8.021  1.00 91.17      A    C  
ATOM   1678  CZ3 TRP A 212     -39.150   1.252   7.079  1.00 88.22      A    C  
ATOM   1679  CH2 TRP A 212     -38.818  -0.082   7.331  1.00 88.87      A    C  
ATOM   1680  N   SER A 213     -45.860   4.506   8.197  1.00 91.86      A    N  
ATOM   1681  CA  SER A 213     -46.647   5.742   8.320  1.00 90.78      A    C  
ATOM   1682  C   SER A 213     -48.016   5.489   8.955  1.00 90.86      A    C  
ATOM   1683  O   SER A 213     -48.451   6.298   9.778  1.00 88.82      A    O  
ATOM   1684  CB  SER A 213     -46.839   6.389   6.949  1.00 89.92      A    C  
ATOM   1685  OG  SER A 213     -47.582   7.598   7.075  1.00 80.73      A    O  
ATOM   1686  N   ASP A 214     -48.658   4.378   8.615  1.00 90.92      A    N  
ATOM   1687  CA  ASP A 214     -49.950   4.006   9.212  1.00 89.80      A    C  
ATOM   1688  C   ASP A 214     -49.817   3.601  10.691  1.00 90.11      A    C  
ATOM   1689  O   ASP A 214     -50.756   3.780  11.470  1.00 87.60      A    O  
ATOM   1690  CB  ASP A 214     -50.593   2.889   8.381  1.00 88.68      A    C  
ATOM   1691  CG  ASP A 214     -51.066   3.393   7.010  1.00 84.46      A    C  
ATOM   1692  OD1 ASP A 214     -51.327   4.607   6.863  1.00 78.29      A    O  
ATOM   1693  OD2 ASP A 214     -51.218   2.607   6.055  1.00 77.94      A    O1-
ATOM   1694  N   GLN A 215     -48.646   3.159  11.113  1.00 91.56      A    N  
ATOM   1695  CA  GLN A 215     -48.301   2.880  12.516  1.00 91.00      A    C  
ATOM   1696  C   GLN A 215     -47.812   4.123  13.290  1.00 91.39      A    C  
ATOM   1697  O   GLN A 215     -47.449   4.031  14.457  1.00 87.88      A    O  
ATOM   1698  CB  GLN A 215     -47.256   1.750  12.549  1.00 90.06      A    C  
ATOM   1699  CG  GLN A 215     -47.818   0.413  12.022  1.00 87.06      A    C  
ATOM   1700  CD  GLN A 215     -46.732  -0.651  11.844  1.00 85.26      A    C  
ATOM   1701  NE2 GLN A 215     -47.109  -1.865  11.519  1.00 75.35      A    N  
ATOM   1702  OE1 GLN A 215     -45.541  -0.421  11.979  1.00 76.54      A    O  
ATOM   1703  N   GLY A 216     -47.767   5.297  12.648  1.00 90.54      A    N  
ATOM   1704  CA  GLY A 216     -47.287   6.544  13.245  1.00 90.40      A    C  
ATOM   1705  C   GLY A 216     -45.771   6.740  13.203  1.00 92.02      A    C  
ATOM   1706  O   GLY A 216     -45.251   7.645  13.867  1.00 88.41      A    O  
ATOM   1707  N   HIS A 217     -45.061   5.928  12.427  1.00 93.34      A    N  
ATOM   1708  CA  HIS A 217     -43.629   6.050  12.189  1.00 93.77      A    C  
ATOM   1709  C   HIS A 217     -43.367   6.746  10.851  1.00 94.27      A    C  
ATOM   1710  O   HIS A 217     -43.532   6.169   9.777  1.00 92.16      A    O  
ATOM   1711  CB  HIS A 217     -42.968   4.677  12.257  1.00 93.05      A    C  
ATOM   1712  CG  HIS A 217     -43.151   4.007  13.583  1.00 94.17      A    C  
ATOM   1713  CD2 HIS A 217     -43.786   2.806  13.827  1.00 86.53      A    C  
ATOM   1714  ND1 HIS A 217     -42.739   4.498  14.816  1.00 85.65      A    N  
ATOM   1715  CE1 HIS A 217     -43.107   3.614  15.753  1.00 87.20      A    C  
ATOM   1716  NE2 HIS A 217     -43.744   2.578  15.181  1.00 89.03      A    N  
ATOM   1717  N   PHE A 218     -42.929   8.001  10.913  1.00 94.28      A    N  
ATOM   1718  CA  PHE A 218     -42.646   8.809   9.736  1.00 94.10      A    C  
ATOM   1719  C   PHE A 218     -41.167   8.693   9.369  1.00 94.39      A    C  
ATOM   1720  O   PHE A 218     -40.318   9.387   9.934  1.00 92.14      A    O  
ATOM   1721  CB  PHE A 218     -43.100  10.253   9.973  1.00 93.26      A    C  
ATOM   1722  CG  PHE A 218     -44.532  10.367  10.450  1.00 93.44      A    C  
ATOM   1723  CD1 PHE A 218     -45.580   9.771   9.723  1.00 89.67      A    C  
ATOM   1724  CD2 PHE A 218     -44.818  11.021  11.661  1.00 89.88      A    C  
ATOM   1725  CE1 PHE A 218     -46.897   9.834  10.199  1.00 88.21      A    C  
ATOM   1726  CE2 PHE A 218     -46.132  11.090  12.140  1.00 88.48      A    C  
ATOM   1727  CZ  PHE A 218     -47.180  10.486  11.418  1.00 89.59      A    C  
ATOM   1728  N   VAL A 219     -40.871   7.798   8.440  1.00 94.34      A    N  
ATOM   1729  CA  VAL A 219     -39.515   7.496   7.983  1.00 94.44      A    C  
ATOM   1730  C   VAL A 219     -39.342   7.822   6.504  1.00 94.02      A    C  
ATOM   1731  O   VAL A 219     -40.306   7.810   5.738  1.00 91.81      A    O  
ATOM   1732  CB  VAL A 219     -39.106   6.041   8.280  1.00 93.02      A    C  
ATOM   1733  CG1 VAL A 219     -38.957   5.824   9.787  1.00 84.74      A    C  
ATOM   1734  CG2 VAL A 219     -40.110   5.022   7.731  1.00 84.72      A    C  
ATOM   1735  N   PHE A 220     -38.115   8.106   6.101  1.00 94.37      A    N  
ATOM   1736  CA  PHE A 220     -37.751   8.321   4.708  1.00 94.12      A    C  
ATOM   1737  C   PHE A 220     -36.520   7.473   4.349  1.00 94.70      A    C  
ATOM   1738  O   PHE A 220     -35.514   7.556   5.050  1.00 93.92      A    O  
ATOM   1739  CB  PHE A 220     -37.507   9.813   4.467  1.00 92.57      A    C  
ATOM   1740  CG  PHE A 220     -37.129  10.121   3.029  1.00 91.50      A    C  
ATOM   1741  CD1 PHE A 220     -35.802  10.481   2.705  1.00 87.46      A    C  
ATOM   1742  CD2 PHE A 220     -38.081  10.007   2.012  1.00 86.78      A    C  
ATOM   1743  CE1 PHE A 220     -35.444  10.720   1.371  1.00 84.30      A    C  
ATOM   1744  CE2 PHE A 220     -37.731  10.242   0.676  1.00 83.94      A    C  
ATOM   1745  CZ  PHE A 220     -36.410  10.595   0.349  1.00 84.58      A    C  
ATOM   1746  N   PRO A 221     -36.561   6.672   3.275  1.00 94.28      A    N  
ATOM   1747  CA  PRO A 221     -35.418   5.894   2.826  1.00 93.80      A    C  
ATOM   1748  C   PRO A 221     -34.432   6.774   2.047  1.00 93.82      A    C  
ATOM   1749  O   PRO A 221     -34.712   7.183   0.921  1.00 91.85      A    O  
ATOM   1750  CB  PRO A 221     -36.021   4.771   1.977  1.00 92.41      A    C  
ATOM   1751  CG  PRO A 221     -37.277   5.405   1.375  1.00 90.65      A    C  
ATOM   1752  CD  PRO A 221     -37.730   6.388   2.449  1.00 93.12      A    C  
ATOM   1753  N   ILE A 222     -33.284   7.048   2.626  1.00 94.20      A    N  
ATOM   1754  CA  ILE A 222     -32.181   7.704   1.919  1.00 94.17      A    C  
ATOM   1755  C   ILE A 222     -31.409   6.627   1.154  1.00 94.08      A    C  
ATOM   1756  O   ILE A 222     -30.723   5.811   1.764  1.00 93.02      A    O  
ATOM   1757  CB  ILE A 222     -31.279   8.511   2.870  1.00 94.14      A    C  
ATOM   1758  CG1 ILE A 222     -32.096   9.522   3.714  1.00 92.66      A    C  
ATOM   1759  CG2 ILE A 222     -30.203   9.243   2.048  1.00 92.37      A    C  
ATOM   1760  CD1 ILE A 222     -31.272  10.240   4.792  1.00 89.39      A    C  
ATOM   1761  N   GLN A 223     -31.520   6.622  -0.165  1.00 93.82      A    N  
ATOM   1762  CA  GLN A 223     -30.817   5.693  -1.038  1.00 93.33      A    C  
ATOM   1763  C   GLN A 223     -29.448   6.267  -1.421  1.00 93.73      A    C  
ATOM   1764  O   GLN A 223     -29.354   7.387  -1.913  1.00 92.56      A    O  
ATOM   1765  CB  GLN A 223     -31.660   5.370  -2.278  1.00 92.20      A    C  
ATOM   1766  CG  GLN A 223     -32.978   4.681  -1.899  1.00 89.13      A    C  
ATOM   1767  CD  GLN A 223     -33.802   4.313  -3.138  1.00 88.01      A    C  
ATOM   1768  NE2 GLN A 223     -34.997   4.833  -3.267  1.00 76.65      A    N  
ATOM   1769  OE1 GLN A 223     -33.378   3.569  -3.998  1.00 79.09      A    O  
ATOM   1770  N   VAL A 224     -28.402   5.482  -1.191  1.00 93.30      A    N  
ATOM   1771  CA  VAL A 224     -27.012   5.817  -1.510  1.00 93.81      A    C  
ATOM   1772  C   VAL A 224     -26.308   4.597  -2.089  1.00 93.99      A    C  
ATOM   1773  O   VAL A 224     -26.761   3.466  -1.938  1.00 92.96      A    O  
ATOM   1774  CB  VAL A 224     -26.254   6.367  -0.277  1.00 93.53      A    C  
ATOM   1775  CG1 VAL A 224     -26.759   7.752   0.116  1.00 88.70      A    C  
ATOM   1776  CG2 VAL A 224     -26.382   5.443   0.946  1.00 89.26      A    C  
ATOM   1777  N   ASN A 225     -25.193   4.821  -2.765  1.00 93.61      A    N  
ATOM   1778  CA  ASN A 225     -24.361   3.773  -3.340  1.00 93.59      A    C  
ATOM   1779  C   ASN A 225     -22.886   4.181  -3.256  1.00 94.61      A    C  
ATOM   1780  O   ASN A 225     -22.564   5.356  -3.087  1.00 93.13      A    O  
ATOM   1781  CB  ASN A 225     -24.831   3.489  -4.779  1.00 91.30      A    C  
ATOM   1782  CG  ASN A 225     -25.014   4.742  -5.621  1.00 89.03      A    C  
ATOM   1783  ND2 ASN A 225     -26.039   4.770  -6.452  1.00 79.59      A    N  
ATOM   1784  OD1 ASN A 225     -24.296   5.706  -5.529  1.00 77.56      A    O  
ATOM   1785  N   ALA A 226     -22.010   3.188  -3.343  1.00 94.70      A    N  
ATOM   1786  CA  ALA A 226     -20.574   3.384  -3.385  1.00 95.34      A    C  
ATOM   1787  C   ALA A 226     -19.905   2.202  -4.090  1.00 95.79      A    C  
ATOM   1788  O   ALA A 226     -20.443   1.092  -4.104  1.00 94.90      A    O  
ATOM   1789  CB  ALA A 226     -20.050   3.572  -1.956  1.00 95.07      A    C  
ATOM   1790  N   ALA A 227     -18.732   2.445  -4.662  1.00 96.02      A    N  
ATOM   1791  CA  ALA A 227     -17.917   1.421  -5.301  1.00 96.27      A    C  
ATOM   1792  C   ALA A 227     -16.443   1.589  -4.903  1.00 96.72      A    C  
ATOM   1793  O   ALA A 227     -15.920   2.695  -4.827  1.00 95.80      A    O  
ATOM   1794  CB  ALA A 227     -18.118   1.496  -6.824  1.00 95.23      A    C  
ATOM   1795  N   MET A 228     -15.769   0.463  -4.641  1.00 96.47      A    N  
ATOM   1796  CA  MET A 228     -14.351   0.403  -4.317  1.00 96.99      A    C  
ATOM   1797  C   MET A 228     -13.817  -0.983  -4.669  1.00 97.37      A    C  
ATOM   1798  O   MET A 228     -14.501  -1.981  -4.458  1.00 96.22      A    O  
ATOM   1799  CB  MET A 228     -14.163   0.723  -2.824  1.00 96.42      A    C  
ATOM   1800  CG  MET A 228     -12.704   0.681  -2.366  1.00 95.53      A    C  
ATOM   1801  SD  MET A 228     -12.467   1.251  -0.662  1.00 94.44      A    S  
ATOM   1802  CE  MET A 228     -10.729   0.842  -0.453  1.00 89.65      A    C  
ATOM   1803  N   ARG A 229     -12.581  -1.068  -5.177  1.00 97.45      A    N  
ATOM   1804  CA  ARG A 229     -11.931  -2.357  -5.429  1.00 97.62      A    C  
ATOM   1805  C   ARG A 229     -11.857  -3.194  -4.141  1.00 97.85      A    C  
ATOM   1806  O   ARG A 229     -11.598  -2.658  -3.074  1.00 96.92      A    O  
ATOM   1807  CB  ARG A 229     -10.537  -2.113  -6.024  1.00 97.01      A    C  
ATOM   1808  CG  ARG A 229      -9.814  -3.419  -6.329  1.00 93.98      A    C  
ATOM   1809  CD  ARG A 229      -8.408  -3.196  -6.867  1.00 90.50      A    C  
ATOM   1810  NE  ARG A 229      -7.680  -4.472  -6.971  1.00 87.14      A    N  
ATOM   1811  CZ  ARG A 229      -7.806  -5.371  -7.933  1.00 83.52      A    C  
ATOM   1812  NH1 ARG A 229      -8.565  -5.174  -8.981  1.00 74.59      A    N1+
ATOM   1813  NH2 ARG A 229      -7.158  -6.485  -7.858  1.00 79.73      A    N  
ATOM   1814  N   MET A 230     -12.027  -4.512  -4.272  1.00 97.54      A    N  
ATOM   1815  CA  MET A 230     -11.700  -5.447  -3.196  1.00 97.78      A    C  
ATOM   1816  C   MET A 230     -10.186  -5.456  -2.977  1.00 97.93      A    C  
ATOM   1817  O   MET A 230      -9.425  -5.832  -3.867  1.00 96.87      A    O  
ATOM   1818  CB  MET A 230     -12.198  -6.863  -3.535  1.00 97.02      A    C  
ATOM   1819  CG  MET A 230     -13.722  -6.980  -3.485  1.00 94.16      A    C  
ATOM   1820  SD  MET A 230     -14.489  -6.661  -1.863  1.00 94.33      A    S  
ATOM   1821  CE  MET A 230     -13.725  -7.948  -0.862  1.00 89.11      A    C  
ATOM   1822  N   MET A 231      -9.753  -5.037  -1.786  1.00 97.70      A    N  
ATOM   1823  CA  MET A 231      -8.346  -5.037  -1.380  1.00 97.82      A    C  
ATOM   1824  C   MET A 231      -7.963  -6.293  -0.592  1.00 97.77      A    C  
ATOM   1825  O   MET A 231      -6.783  -6.542  -0.353  1.00 95.85      A    O  
ATOM   1826  CB  MET A 231      -8.036  -3.759  -0.584  1.00 97.53      A    C  
ATOM   1827  CG  MET A 231      -8.268  -2.481  -1.401  1.00 96.75      A    C  
ATOM   1828  SD  MET A 231      -7.361  -2.380  -2.982  1.00 96.07      A    S  
ATOM   1829  CE  MET A 231      -5.659  -2.383  -2.390  1.00 90.30      A    C  
ATOM   1830  N   THR A 232      -8.940  -7.114  -0.233  1.00 97.42      A    N  
ATOM   1831  CA  THR A 232      -8.774  -8.438   0.369  1.00 97.34      A    C  
ATOM   1832  C   THR A 232      -9.563  -9.466  -0.461  1.00 97.35      A    C  
ATOM   1833  O   THR A 232     -10.534  -9.085  -1.130  1.00 95.37      A    O  
ATOM   1834  CB  THR A 232      -9.261  -8.456   1.828  1.00 96.18      A    C  
ATOM   1835  CG2 THR A 232      -8.393  -7.584   2.727  1.00 90.29      A    C  
ATOM   1836  OG1 THR A 232     -10.592  -7.998   1.942  1.00 89.77      A    O  
ATOM   1837  N   PRO A 233      -9.180 -10.753  -0.457  1.00 97.69      A    N  
ATOM   1838  CA  PRO A 233      -9.879 -11.769  -1.234  1.00 97.35      A    C  
ATOM   1839  C   PRO A 233     -11.345 -11.889  -0.802  1.00 97.38      A    C  
ATOM   1840  O   PRO A 233     -11.649 -11.918   0.385  1.00 95.56      A    O  
ATOM   1841  CB  PRO A 233      -9.106 -13.073  -1.008  1.00 96.41      A    C  
ATOM   1842  CG  PRO A 233      -8.385 -12.847   0.319  1.00 95.17      A    C  
ATOM   1843  CD  PRO A 233      -8.088 -11.346   0.290  1.00 97.00      A    C  
ATOM   1844  N   VAL A 234     -12.242 -11.981  -1.774  1.00 97.05      A    N  
ATOM   1845  CA  VAL A 234     -13.648 -12.314  -1.516  1.00 97.04      A    C  
ATOM   1846  C   VAL A 234     -13.701 -13.695  -0.871  1.00 96.75      A    C  
ATOM   1847  O   VAL A 234     -13.038 -14.621  -1.337  1.00 95.58      A    O  
ATOM   1848  CB  VAL A 234     -14.470 -12.292  -2.813  1.00 96.38      A    C  
ATOM   1849  CG1 VAL A 234     -15.908 -12.777  -2.607  1.00 92.55      A    C  
ATOM   1850  CG2 VAL A 234     -14.539 -10.871  -3.375  1.00 92.66      A    C  
ATOM   1851  N   MET A 235     -14.523 -13.849   0.159  1.00 96.21      A    N  
ATOM   1852  CA  MET A 235     -14.714 -15.113   0.862  1.00 95.90      A    C  
ATOM   1853  C   MET A 235     -16.148 -15.619   0.673  1.00 96.08      A    C  
ATOM   1854  O   MET A 235     -17.096 -14.901   0.990  1.00 94.63      A    O  
ATOM   1855  CB  MET A 235     -14.372 -14.947   2.342  1.00 94.89      A    C  
ATOM   1856  CG  MET A 235     -12.892 -14.648   2.563  1.00 91.29      A    C  
ATOM   1857  SD  MET A 235     -12.374 -14.658   4.307  1.00 89.11      A    S  
ATOM   1858  CE  MET A 235     -10.580 -14.613   4.103  1.00 78.94      A    C  
ATOM   1859  N   SER A 236     -16.294 -16.848   0.182  1.00 96.11      A    N  
ATOM   1860  CA  SER A 236     -17.600 -17.447  -0.122  1.00 95.99      A    C  
ATOM   1861  C   SER A 236     -18.548 -17.475   1.079  1.00 95.64      A    C  
ATOM   1862  O   SER A 236     -19.733 -17.210   0.921  1.00 93.81      A    O  
ATOM   1863  CB  SER A 236     -17.423 -18.878  -0.638  1.00 95.31      A    C  
ATOM   1864  OG  SER A 236     -16.627 -18.895  -1.804  1.00 87.33      A    O  
ATOM   1865  N   GLU A 237     -18.033 -17.719   2.290  1.00 95.63      A    N  
ATOM   1866  CA  GLU A 237     -18.839 -17.791   3.521  1.00 94.91      A    C  
ATOM   1867  C   GLU A 237     -19.673 -16.522   3.768  1.00 95.29      A    C  
ATOM   1868  O   GLU A 237     -20.798 -16.597   4.251  1.00 93.55      A    O  
ATOM   1869  CB  GLU A 237     -17.938 -18.117   4.724  1.00 92.90      A    C  
ATOM   1870  CG  GLU A 237     -16.945 -17.005   5.084  1.00 85.39      A    C  
ATOM   1871  CD  GLU A 237     -16.067 -17.344   6.306  1.00 83.27      A    C  
ATOM   1872  OE1 GLU A 237     -15.804 -16.417   7.092  1.00 75.13      A    O  
ATOM   1873  OE2 GLU A 237     -15.663 -18.519   6.437  1.00 78.12      A    O1-
ATOM   1874  N   TYR A 238     -19.171 -15.347   3.358  1.00 95.41      A    N  
ATOM   1875  CA  TYR A 238     -19.875 -14.080   3.527  1.00 95.29      A    C  
ATOM   1876  C   TYR A 238     -20.917 -13.806   2.428  1.00 95.08      A    C  
ATOM   1877  O   TYR A 238     -21.649 -12.820   2.513  1.00 92.97      A    O  
ATOM   1878  CB  TYR A 238     -18.857 -12.942   3.631  1.00 94.89      A    C  
ATOM   1879  CG  TYR A 238     -17.849 -13.108   4.751  1.00 94.79      A    C  
ATOM   1880  CD1 TYR A 238     -18.271 -13.406   6.066  1.00 93.03      A    C  
ATOM   1881  CD2 TYR A 238     -16.476 -12.979   4.484  1.00 93.02      A    C  
ATOM   1882  CE1 TYR A 238     -17.325 -13.592   7.095  1.00 91.83      A    C  
ATOM   1883  CE2 TYR A 238     -15.530 -13.160   5.504  1.00 91.98      A    C  
ATOM   1884  CZ  TYR A 238     -15.957 -13.478   6.810  1.00 92.42      A    C  
ATOM   1885  OH  TYR A 238     -15.035 -13.685   7.796  1.00 90.90      A    O  
ATOM   1886  N   PHE A 239     -21.007 -14.657   1.417  1.00 95.45      A    N  
ATOM   1887  CA  PHE A 239     -21.944 -14.525   0.298  1.00 95.63      A    C  
ATOM   1888  C   PHE A 239     -22.989 -15.652   0.242  1.00 95.17      A    C  
ATOM   1889  O   PHE A 239     -23.863 -15.609  -0.620  1.00 92.01      A    O  
ATOM   1890  CB  PHE A 239     -21.157 -14.380  -1.011  1.00 95.58      A    C  
ATOM   1891  CG  PHE A 239     -20.490 -13.031  -1.174  1.00 96.49      A    C  
ATOM   1892  CD1 PHE A 239     -21.094 -12.027  -1.960  1.00 95.09      A    C  
ATOM   1893  CD2 PHE A 239     -19.261 -12.766  -0.554  1.00 95.18      A    C  
ATOM   1894  CE1 PHE A 239     -20.467 -10.785  -2.134  1.00 94.39      A    C  
ATOM   1895  CE2 PHE A 239     -18.630 -11.519  -0.715  1.00 94.69      A    C  
ATOM   1896  CZ  PHE A 239     -19.232 -10.531  -1.506  1.00 95.29      A    C  
ATOM   1897  N   MET A 240     -22.970 -16.600   1.184  1.00 94.81      A    N  
ATOM   1898  CA  MET A 240     -23.910 -17.725   1.210  1.00 93.98      A    C  
ATOM   1899  C   MET A 240     -25.381 -17.298   1.321  1.00 93.10      A    C  
ATOM   1900  O   MET A 240     -26.270 -17.985   0.817  1.00 88.45      A    O  
ATOM   1901  CB  MET A 240     -23.561 -18.671   2.370  1.00 93.10      A    C  
ATOM   1902  CG  MET A 240     -22.181 -19.342   2.215  1.00 90.04      A    C  
ATOM   1903  SD  MET A 240     -21.904 -20.223   0.658  1.00 86.70      A    S  
ATOM   1904  CE  MET A 240     -23.051 -21.599   0.832  1.00 73.45      A    C  
ATOM   1905  N   GLY A 241     -25.647 -16.138   1.910  1.00 91.66      A    N  
ATOM   1906  CA  GLY A 241     -26.977 -15.515   1.962  1.00 90.94      A    C  
ATOM   1907  C   GLY A 241     -27.390 -14.763   0.683  1.00 91.69      A    C  
ATOM   1908  O   GLY A 241     -28.439 -14.124   0.663  1.00 86.15      A    O  
ATOM   1909  N   GLY A 242     -26.577 -14.796  -0.368  1.00 91.53      A    N  
ATOM   1910  CA  GLY A 242     -26.790 -14.051  -1.601  1.00 92.53      A    C  
ATOM   1911  C   GLY A 242     -26.228 -12.613  -1.575  1.00 94.27      A    C  
ATOM   1912  O   GLY A 242     -25.401 -12.276  -0.723  1.00 91.78      A    O  
ATOM   1913  N   PRO A 243     -26.663 -11.745  -2.520  1.00 93.28      A    N  
ATOM   1914  CA  PRO A 243     -26.120 -10.394  -2.632  1.00 93.30      A    C  
ATOM   1915  C   PRO A 243     -26.552  -9.463  -1.498  1.00 94.15      A    C  
ATOM   1916  O   PRO A 243     -25.808  -8.558  -1.120  1.00 91.84      A    O  
ATOM   1917  CB  PRO A 243     -26.617  -9.890  -4.001  1.00 91.52      A    C  
ATOM   1918  CG  PRO A 243     -27.903 -10.669  -4.229  1.00 89.33      A    C  
ATOM   1919  CD  PRO A 243     -27.610 -12.024  -3.577  1.00 92.57      A    C  
ATOM   1920  N   ALA A 244     -27.738  -9.676  -0.942  1.00 93.95      A    N  
ATOM   1921  CA  ALA A 244     -28.267  -8.863   0.142  1.00 94.06      A    C  
ATOM   1922  C   ALA A 244     -27.616  -9.233   1.477  1.00 94.33      A    C  
ATOM   1923  O   ALA A 244     -27.465 -10.403   1.807  1.00 92.02      A    O  
ATOM   1924  CB  ALA A 244     -29.787  -9.008   0.190  1.00 92.54      A    C  
ATOM   1925  N   CYS A 245     -27.266  -8.227   2.274  1.00 93.07      A    N  
ATOM   1926  CA  CYS A 245     -26.851  -8.440   3.650  1.00 92.97      A    C  
ATOM   1927  C   CYS A 245     -28.063  -8.763   4.529  1.00 92.73      A    C  
ATOM   1928  O   CYS A 245     -29.127  -8.160   4.372  1.00 88.11      A    O  
ATOM   1929  CB  CYS A 245     -26.097  -7.212   4.159  1.00 92.17      A    C  
ATOM   1930  SG  CYS A 245     -24.489  -6.940   3.342  1.00 91.31      A    S  
ATOM   1931  N   ASN A 246     -27.881  -9.669   5.493  1.00 92.56      A    N  
ATOM   1932  CA  ASN A 246     -28.916  -9.975   6.474  1.00 91.78      A    C  
ATOM   1933  C   ASN A 246     -29.321  -8.711   7.240  1.00 92.74      A    C  
ATOM   1934  O   ASN A 246     -28.465  -7.944   7.687  1.00 89.76      A    O  
ATOM   1935  CB  ASN A 246     -28.415 -11.070   7.430  1.00 87.98      A    C  
ATOM   1936  CG  ASN A 246     -28.426 -12.447   6.791  1.00 78.40      A    C  
ATOM   1937  ND2 ASN A 246     -27.656 -13.379   7.320  1.00 68.01      A    N  
ATOM   1938  OD1 ASN A 246     -29.138 -12.710   5.841  1.00 66.66      A    O  
ATOM   1939  N   LEU A 247     -30.626  -8.504   7.417  1.00 90.17      A    N  
ATOM   1940  CA  LEU A 247     -31.171  -7.290   8.032  1.00 90.07      A    C  
ATOM   1941  C   LEU A 247     -30.670  -7.052   9.458  1.00 89.83      A    C  
ATOM   1942  O   LEU A 247     -30.434  -5.910   9.831  1.00 83.25      A    O  
ATOM   1943  CB  LEU A 247     -32.707  -7.377   8.054  1.00 87.18      A    C  
ATOM   1944  CG  LEU A 247     -33.369  -7.157   6.683  1.00 86.17      A    C  
ATOM   1945  CD1 LEU A 247     -34.864  -7.441   6.795  1.00 81.57      A    C  
ATOM   1946  CD2 LEU A 247     -33.185  -5.722   6.187  1.00 82.08      A    C  
ATOM   1947  N   HIS A 248     -30.518  -8.110  10.246  1.00 90.18      A    N  
ATOM   1948  CA  HIS A 248     -30.196  -8.014  11.675  1.00 88.05      A    C  
ATOM   1949  C   HIS A 248     -28.797  -8.534  12.041  1.00 85.51      A    C  
ATOM   1950  O   HIS A 248     -28.496  -8.766  13.212  1.00 75.02      A    O  
ATOM   1951  CB  HIS A 248     -31.324  -8.650  12.489  1.00 85.62      A    C  
ATOM   1952  CG  HIS A 248     -32.623  -7.907  12.312  1.00 86.62      A    C  
ATOM   1953  CD2 HIS A 248     -33.811  -8.392  11.822  1.00 75.24      A    C  
ATOM   1954  ND1 HIS A 248     -32.816  -6.562  12.559  1.00 76.86      A    N  
ATOM   1955  CE1 HIS A 248     -34.068  -6.251  12.235  1.00 77.05      A    C  
ATOM   1956  NE2 HIS A 248     -34.715  -7.338  11.773  1.00 78.75      A    N  
ATOM   1957  N   GLY A 249     -27.904  -8.657  11.052  1.00 80.25      A    N  
ATOM   1958  CA  GLY A 249     -26.604  -9.301  11.168  1.00 74.48      A    C  
ATOM   1959  C   GLY A 249     -26.692 -10.806  10.894  1.00 72.08      A    C  
ATOM   1960  O   GLY A 249     -27.764 -11.403  10.940  1.00 61.57      A    O  
ATOM   1961  N   SER A 250     -25.549 -11.374  10.552  1.00 62.97      A    N  
ATOM   1962  CA  SER A 250     -25.351 -12.818  10.425  1.00 58.87      A    C  
ATOM   1963  C   SER A 250     -24.868 -13.406  11.733  1.00 55.04      A    C  
ATOM   1964  O   SER A 250     -23.973 -12.770  12.347  1.00 48.94      A    O  
ATOM   1965  CB  SER A 250     -24.335 -13.106   9.322  1.00 52.42      A    C  
ATOM   1966  OG  SER A 250     -23.150 -12.420   9.663  1.00 47.87      A    O  
ATOM   1967  OXT SER A 250     -25.391 -14.520  12.104  1.00 46.62      A    O1-
TER   
ATOM   1968  N   GLN B   1     -45.379  41.532  18.202  1.00 63.43      B    N  
ATOM   1969  CA  GLN B   1     -45.236  40.071  18.392  1.00 68.13      B    C  
ATOM   1970  C   GLN B   1     -44.911  39.338  17.089  1.00 70.07      B    C  
ATOM   1971  O   GLN B   1     -43.906  38.645  17.051  1.00 65.99      B    O  
ATOM   1972  CB  GLN B   1     -46.475  39.468  19.068  1.00 62.81      B    C  
ATOM   1973  CG  GLN B   1     -46.387  39.590  20.594  1.00 56.69      B    C  
ATOM   1974  CD  GLN B   1     -47.639  39.054  21.294  1.00 52.29      B    C  
ATOM   1975  NE2 GLN B   1     -47.566  38.705  22.545  1.00 43.10      B    N  
ATOM   1976  OE1 GLN B   1     -48.696  38.991  20.714  1.00 47.22      B    O  
ATOM   1977  N   ALA B   2     -45.704  39.527  16.023  1.00 71.07      B    N  
ATOM   1978  CA  ALA B   2     -45.467  38.855  14.742  1.00 73.51      B    C  
ATOM   1979  C   ALA B   2     -44.077  39.140  14.163  1.00 75.82      B    C  
ATOM   1980  O   ALA B   2     -43.392  38.221  13.718  1.00 72.72      B    O  
ATOM   1981  CB  ALA B   2     -46.573  39.277  13.764  1.00 68.36      B    C  
ATOM   1982  N   LEU B   3     -43.608  40.389  14.254  1.00 77.78      B    N  
ATOM   1983  CA  LEU B   3     -42.275  40.786  13.782  1.00 78.85      B    C  
ATOM   1984  C   LEU B   3     -41.147  40.091  14.558  1.00 80.50      B    C  
ATOM   1985  O   LEU B   3     -40.171  39.654  13.964  1.00 78.19      B    O  
ATOM   1986  CB  LEU B   3     -42.143  42.320  13.890  1.00 75.39      B    C  
ATOM   1987  CG  LEU B   3     -41.173  42.894  12.843  1.00 67.65      B    C  
ATOM   1988  CD1 LEU B   3     -41.948  43.408  11.635  1.00 62.73      B    C  
ATOM   1989  CD2 LEU B   3     -40.357  44.048  13.423  1.00 61.11      B    C  
ATOM   1990  N   VAL B   4     -41.296  39.939  15.879  1.00 83.46      B    N  
ATOM   1991  CA  VAL B   4     -40.333  39.235  16.739  1.00 84.15      B    C  
ATOM   1992  C   VAL B   4     -40.294  37.744  16.409  1.00 84.31      B    C  
ATOM   1993  O   VAL B   4     -39.218  37.165  16.283  1.00 81.95      B    O  
ATOM   1994  CB  VAL B   4     -40.657  39.451  18.234  1.00 82.69      B    C  
ATOM   1995  CG1 VAL B   4     -39.703  38.680  19.160  1.00 73.51      B    C  
ATOM   1996  CG2 VAL B   4     -40.567  40.931  18.611  1.00 74.66      B    C  
ATOM   1997  N   LEU B   5     -41.458  37.130  16.207  1.00 81.43      B    N  
ATOM   1998  CA  LEU B   5     -41.574  35.727  15.798  1.00 80.59      B    C  
ATOM   1999  C   LEU B   5     -40.932  35.486  14.429  1.00 81.67      B    C  
ATOM   2000  O   LEU B   5     -40.213  34.508  14.248  1.00 79.90      B    O  
ATOM   2001  CB  LEU B   5     -43.064  35.339  15.796  1.00 77.10      B    C  
ATOM   2002  CG  LEU B   5     -43.381  34.240  16.829  1.00 68.91      B    C  
ATOM   2003  CD1 LEU B   5     -44.702  34.524  17.535  1.00 63.14      B    C  
ATOM   2004  CD2 LEU B   5     -43.480  32.875  16.156  1.00 61.78      B    C  
ATOM   2005  N   PHE B   6     -41.142  36.426  13.496  1.00 81.38      B    N  
ATOM   2006  CA  PHE B   6     -40.528  36.361  12.175  1.00 82.18      B    C  
ATOM   2007  C   PHE B   6     -38.997  36.519  12.239  1.00 84.18      B    C  
ATOM   2008  O   PHE B   6     -38.276  35.729  11.630  1.00 83.26      B    O  
ATOM   2009  CB  PHE B   6     -41.178  37.420  11.283  1.00 79.17      B    C  
ATOM   2010  CG  PHE B   6     -40.745  37.285   9.847  1.00 74.72      B    C  
ATOM   2011  CD1 PHE B   6     -39.750  38.126   9.323  1.00 69.59      B    C  
ATOM   2012  CD2 PHE B   6     -41.269  36.239   9.070  1.00 67.10      B    C  
ATOM   2013  CE1 PHE B   6     -39.272  37.910   8.020  1.00 62.72      B    C  
ATOM   2014  CE2 PHE B   6     -40.788  36.013   7.766  1.00 62.17      B    C  
ATOM   2015  CZ  PHE B   6     -39.789  36.843   7.259  1.00 63.14      B    C  
ATOM   2016  N   ALA B   7     -38.505  37.465  13.051  1.00 86.46      B    N  
ATOM   2017  CA  ALA B   7     -37.071  37.656  13.266  1.00 87.09      B    C  
ATOM   2018  C   ALA B   7     -36.414  36.415  13.903  1.00 87.95      B    C  
ATOM   2019  O   ALA B   7     -35.367  35.978  13.442  1.00 86.12      B    O  
ATOM   2020  CB  ALA B   7     -36.858  38.906  14.122  1.00 85.41      B    C  
ATOM   2021  N   LEU B   8     -37.064  35.804  14.901  1.00 86.60      B    N  
ATOM   2022  CA  LEU B   8     -36.606  34.546  15.499  1.00 87.08      B    C  
ATOM   2023  C   LEU B   8     -36.591  33.396  14.486  1.00 87.84      B    C  
ATOM   2024  O   LEU B   8     -35.668  32.593  14.482  1.00 86.77      B    O  
ATOM   2025  CB  LEU B   8     -37.521  34.193  16.694  1.00 85.79      B    C  
ATOM   2026  CG  LEU B   8     -37.144  34.936  17.993  1.00 78.11      B    C  
ATOM   2027  CD1 LEU B   8     -38.305  34.881  18.990  1.00 72.10      B    C  
ATOM   2028  CD2 LEU B   8     -35.920  34.295  18.658  1.00 71.63      B    C  
ATOM   2029  N   THR B   9     -37.585  33.317  13.602  1.00 87.19      B    N  
ATOM   2030  CA  THR B   9     -37.660  32.285  12.553  1.00 86.74      B    C  
ATOM   2031  C   THR B   9     -36.540  32.459  11.526  1.00 88.10      B    C  
ATOM   2032  O   THR B   9     -35.904  31.482  11.135  1.00 86.57      B    O  
ATOM   2033  CB  THR B   9     -39.026  32.317  11.844  1.00 84.29      B    C  
ATOM   2034  CG2 THR B   9     -39.210  31.131  10.912  1.00 72.31      B    C  
ATOM   2035  OG1 THR B   9     -40.078  32.248  12.780  1.00 72.81      B    O  
ATOM   2036  N   LEU B  10     -36.261  33.712  11.129  1.00 88.53      B    N  
ATOM   2037  CA  LEU B  10     -35.138  34.043  10.252  1.00 88.82      B    C  
ATOM   2038  C   LEU B  10     -33.785  33.715  10.893  1.00 89.86      B    C  
ATOM   2039  O   LEU B  10     -32.912  33.167  10.226  1.00 88.50      B    O  
ATOM   2040  CB  LEU B  10     -35.222  35.544   9.891  1.00 87.04      B    C  
ATOM   2041  CG  LEU B  10     -35.736  35.760   8.456  1.00 79.25      B    C  
ATOM   2042  CD1 LEU B  10     -36.389  37.132   8.322  1.00 74.51      B    C  
ATOM   2043  CD2 LEU B  10     -34.591  35.682   7.458  1.00 73.74      B    C  
ATOM   2044  N   LEU B  11     -33.624  34.011  12.193  1.00 90.78      B    N  
ATOM   2045  CA  LEU B  11     -32.419  33.679  12.943  1.00 90.43      B    C  
ATOM   2046  C   LEU B  11     -32.214  32.158  13.007  1.00 90.89      B    C  
ATOM   2047  O   LEU B  11     -31.120  31.673  12.733  1.00 89.94      B    O  
ATOM   2048  CB  LEU B  11     -32.529  34.286  14.353  1.00 89.86      B    C  
ATOM   2049  CG  LEU B  11     -31.183  34.231  15.121  1.00 81.99      B    C  
ATOM   2050  CD1 LEU B  11     -30.269  35.378  14.717  1.00 75.33      B    C  
ATOM   2051  CD2 LEU B  11     -31.429  34.313  16.619  1.00 74.24      B    C  
ATOM   2052  N   LEU B  12     -33.278  31.397  13.303  1.00 90.09      B    N  
ATOM   2053  CA  LEU B  12     -33.245  29.937  13.303  1.00 89.62      B    C  
ATOM   2054  C   LEU B  12     -32.853  29.390  11.928  1.00 90.58      B    C  
ATOM   2055  O   LEU B  12     -31.981  28.529  11.837  1.00 89.78      B    O  
ATOM   2056  CB  LEU B  12     -34.622  29.399  13.737  1.00 88.77      B    C  
ATOM   2057  CG  LEU B  12     -34.698  27.856  13.806  1.00 82.92      B    C  
ATOM   2058  CD1 LEU B  12     -33.900  27.306  14.988  1.00 76.61      B    C  
ATOM   2059  CD2 LEU B  12     -36.143  27.414  13.954  1.00 75.94      B    C  
ATOM   2060  N   LEU B  13     -33.456  29.918  10.861  1.00 91.18      B    N  
ATOM   2061  CA  LEU B  13     -33.140  29.512   9.495  1.00 91.11      B    C  
ATOM   2062  C   LEU B  13     -31.664  29.774   9.160  1.00 92.03      B    C  
ATOM   2063  O   LEU B  13     -30.981  28.877   8.673  1.00 91.09      B    O  
ATOM   2064  CB  LEU B  13     -34.087  30.246   8.531  1.00 90.04      B    C  
ATOM   2065  CG  LEU B  13     -33.819  29.950   7.045  1.00 85.86      B    C  
ATOM   2066  CD1 LEU B  13     -34.064  28.487   6.687  1.00 82.48      B    C  
ATOM   2067  CD2 LEU B  13     -34.734  30.805   6.182  1.00 82.06      B    C  
ATOM   2068  N   ALA B  14     -31.154  30.976   9.458  1.00 92.41      B    N  
ATOM   2069  CA  ALA B  14     -29.752  31.321   9.238  1.00 92.10      B    C  
ATOM   2070  C   ALA B  14     -28.810  30.393  10.016  1.00 92.28      B    C  
ATOM   2071  O   ALA B  14     -27.830  29.898   9.463  1.00 90.43      B    O  
ATOM   2072  CB  ALA B  14     -29.550  32.794   9.612  1.00 91.12      B    C  
ATOM   2073  N   LEU B  15     -29.138  30.081  11.282  1.00 92.68      B    N  
ATOM   2074  CA  LEU B  15     -28.379  29.159  12.114  1.00 91.89      B    C  
ATOM   2075  C   LEU B  15     -28.359  27.746  11.517  1.00 92.17      B    C  
ATOM   2076  O   LEU B  15     -27.302  27.123  11.450  1.00 90.95      B    O  
ATOM   2077  CB  LEU B  15     -28.979  29.158  13.538  1.00 90.97      B    C  
ATOM   2078  CG  LEU B  15     -27.919  28.794  14.600  1.00 79.59      B    C  
ATOM   2079  CD1 LEU B  15     -27.456  30.049  15.339  1.00 74.51      B    C  
ATOM   2080  CD2 LEU B  15     -28.472  27.810  15.614  1.00 72.90      B    C  
ATOM   2081  N   MET B  16     -29.499  27.254  11.021  1.00 92.17      B    N  
ATOM   2082  CA  MET B  16     -29.602  25.944  10.376  1.00 91.86      B    C  
ATOM   2083  C   MET B  16     -28.792  25.868   9.078  1.00 92.39      B    C  
ATOM   2084  O   MET B  16     -28.139  24.853   8.829  1.00 91.45      B    O  
ATOM   2085  CB  MET B  16     -31.080  25.604  10.106  1.00 91.43      B    C  
ATOM   2086  CG  MET B  16     -31.861  25.273  11.387  1.00 85.02      B    C  
ATOM   2087  SD  MET B  16     -31.243  23.867  12.356  1.00 80.85      B    S  
ATOM   2088  CE  MET B  16     -31.449  22.511  11.188  1.00 67.28      B    C  
ATOM   2089  N   VAL B  17     -28.775  26.928   8.273  1.00 93.04      B    N  
ATOM   2090  CA  VAL B  17     -27.954  27.010   7.053  1.00 92.77      B    C  
ATOM   2091  C   VAL B  17     -26.464  26.947   7.400  1.00 92.99      B    C  
ATOM   2092  O   VAL B  17     -25.734  26.150   6.811  1.00 91.87      B    O  
ATOM   2093  CB  VAL B  17     -28.280  28.284   6.250  1.00 91.93      B    C  
ATOM   2094  CG1 VAL B  17     -27.331  28.487   5.069  1.00 86.32      B    C  
ATOM   2095  CG2 VAL B  17     -29.700  28.220   5.663  1.00 87.69      B    C  
ATOM   2096  N   LEU B  18     -26.020  27.717   8.389  1.00 93.41      B    N  
ATOM   2097  CA  LEU B  18     -24.625  27.734   8.833  1.00 92.80      B    C  
ATOM   2098  C   LEU B  18     -24.193  26.389   9.436  1.00 92.73      B    C  
ATOM   2099  O   LEU B  18     -23.124  25.881   9.095  1.00 91.03      B    O  
ATOM   2100  CB  LEU B  18     -24.431  28.880   9.851  1.00 92.16      B    C  
ATOM   2101  CG  LEU B  18     -24.498  30.281   9.224  1.00 87.56      B    C  
ATOM   2102  CD1 LEU B  18     -24.588  31.342  10.323  1.00 82.43      B    C  
ATOM   2103  CD2 LEU B  18     -23.263  30.594   8.375  1.00 81.27      B    C  
ATOM   2104  N   MET B  19     -25.040  25.767  10.256  1.00 92.82      B    N  
ATOM   2105  CA  MET B  19     -24.772  24.422  10.775  1.00 91.95      B    C  
ATOM   2106  C   MET B  19     -24.675  23.386   9.652  1.00 92.65      B    C  
ATOM   2107  O   MET B  19     -23.812  22.520   9.713  1.00 91.38      B    O  
ATOM   2108  CB  MET B  19     -25.833  23.996  11.788  1.00 90.65      B    C  
ATOM   2109  CG  MET B  19     -25.657  24.679  13.141  1.00 81.82      B    C  
ATOM   2110  SD  MET B  19     -26.396  23.773  14.538  1.00 75.79      B    S  
ATOM   2111  CE  MET B  19     -28.139  23.800  14.094  1.00 63.33      B    C  
ATOM   2112  N   THR B  20     -25.508  23.488   8.621  1.00 92.56      B    N  
ATOM   2113  CA  THR B  20     -25.476  22.558   7.479  1.00 92.81      B    C  
ATOM   2114  C   THR B  20     -24.201  22.723   6.653  1.00 93.20      B    C  
ATOM   2115  O   THR B  20     -23.602  21.729   6.256  1.00 91.53      B    O  
ATOM   2116  CB  THR B  20     -26.720  22.729   6.599  1.00 92.30      B    C  
ATOM   2117  CG2 THR B  20     -26.799  21.684   5.500  1.00 84.61      B    C  
ATOM   2118  OG1 THR B  20     -27.880  22.560   7.381  1.00 83.62      B    O  
ATOM   2119  N   LEU B  21     -23.738  23.956   6.461  1.00 92.93      B    N  
ATOM   2120  CA  LEU B  21     -22.441  24.254   5.838  1.00 92.29      B    C  
ATOM   2121  C   LEU B  21     -21.276  23.648   6.621  1.00 92.64      B    C  
ATOM   2122  O   LEU B  21     -20.456  22.934   6.049  1.00 91.32      B    O  
ATOM   2123  CB  LEU B  21     -22.286  25.787   5.727  1.00 90.78      B    C  
ATOM   2124  CG  LEU B  21     -22.699  26.336   4.353  1.00 82.05      B    C  
ATOM   2125  CD1 LEU B  21     -23.031  27.818   4.451  1.00 76.72      B    C  
ATOM   2126  CD2 LEU B  21     -21.548  26.155   3.357  1.00 75.51      B    C  
ATOM   2127  N   GLY B  22     -21.228  23.886   7.937  1.00 91.01      B    N  
ATOM   2128  CA  GLY B  22     -20.204  23.324   8.815  1.00 90.20      B    C  
ATOM   2129  C   GLY B  22     -20.223  21.793   8.823  1.00 91.22      B    C  
ATOM   2130  O   GLY B  22     -19.176  21.149   8.752  1.00 89.92      B    O  
ATOM   2131  N   PHE B  23     -21.413  21.201   8.812  1.00 92.52      B    N  
ATOM   2132  CA  PHE B  23     -21.594  19.757   8.759  1.00 93.11      B    C  
ATOM   2133  C   PHE B  23     -21.084  19.152   7.440  1.00 94.11      B    C  
ATOM   2134  O   PHE B  23     -20.359  18.162   7.462  1.00 93.04      B    O  
ATOM   2135  CB  PHE B  23     -23.078  19.454   8.978  1.00 91.89      B    C  
ATOM   2136  CG  PHE B  23     -23.323  18.003   9.269  1.00 91.61      B    C  
ATOM   2137  CD1 PHE B  23     -23.538  17.092   8.215  1.00 87.69      B    C  
ATOM   2138  CD2 PHE B  23     -23.277  17.549  10.598  1.00 87.19      B    C  
ATOM   2139  CE1 PHE B  23     -23.692  15.731   8.502  1.00 85.54      B    C  
ATOM   2140  CE2 PHE B  23     -23.429  16.200  10.887  1.00 84.22      B    C  
ATOM   2141  CZ  PHE B  23     -23.626  15.283   9.839  1.00 85.96      B    C  
ATOM   2142  N   GLY B  24     -21.403  19.761   6.312  1.00 92.04      B    N  
ATOM   2143  CA  GLY B  24     -20.913  19.342   4.999  1.00 92.41      B    C  
ATOM   2144  C   GLY B  24     -19.383  19.385   4.906  1.00 93.53      B    C  
ATOM   2145  O   GLY B  24     -18.765  18.432   4.435  1.00 92.53      B    O  
ATOM   2146  N   MET B  25     -18.761  20.434   5.436  1.00 93.36      B    N  
ATOM   2147  CA  MET B  25     -17.304  20.541   5.483  1.00 92.52      B    C  
ATOM   2148  C   MET B  25     -16.666  19.494   6.385  1.00 93.20      B    C  
ATOM   2149  O   MET B  25     -15.732  18.827   5.958  1.00 92.25      B    O  
ATOM   2150  CB  MET B  25     -16.893  21.953   5.903  1.00 90.59      B    C  
ATOM   2151  CG  MET B  25     -17.012  22.944   4.740  1.00 78.90      B    C  
ATOM   2152  SD  MET B  25     -16.033  22.572   3.257  1.00 70.99      B    S  
ATOM   2153  CE  MET B  25     -14.366  22.581   3.949  1.00 60.08      B    C  
ATOM   2154  N   ARG B  26     -17.199  19.265   7.592  1.00 92.27      B    N  
ATOM   2155  CA  ARG B  26     -16.688  18.204   8.480  1.00 92.44      B    C  
ATOM   2156  C   ARG B  26     -16.833  16.809   7.876  1.00 93.87      B    C  
ATOM   2157  O   ARG B  26     -15.938  15.983   8.049  1.00 92.91      B    O  
ATOM   2158  CB  ARG B  26     -17.385  18.262   9.839  1.00 90.34      B    C  
ATOM   2159  CG  ARG B  26     -16.763  19.330  10.746  1.00 81.66      B    C  
ATOM   2160  CD  ARG B  26     -17.364  19.229  12.148  1.00 77.68      B    C  
ATOM   2161  NE  ARG B  26     -16.609  20.048  13.117  1.00 72.36      B    N  
ATOM   2162  CZ  ARG B  26     -16.680  19.975  14.435  1.00 67.04      B    C  
ATOM   2163  NH1 ARG B  26     -17.533  19.196  15.048  1.00 60.46      B    N1+
ATOM   2164  NH2 ARG B  26     -15.889  20.681  15.163  1.00 60.90      B    N  
ATOM   2165  N   ALA B  27     -17.915  16.540   7.164  1.00 93.47      B    N  
ATOM   2166  CA  ALA B  27     -18.108  15.284   6.455  1.00 94.53      B    C  
ATOM   2167  C   ALA B  27     -17.053  15.098   5.353  1.00 95.43      B    C  
ATOM   2168  O   ALA B  27     -16.417  14.050   5.282  1.00 94.59      B    O  
ATOM   2169  CB  ALA B  27     -19.536  15.246   5.898  1.00 94.14      B    C  
ATOM   2170  N   LYS B  28     -16.808  16.145   4.564  1.00 95.35      B    N  
ATOM   2171  CA  LYS B  28     -15.743  16.147   3.554  1.00 95.72      B    C  
ATOM   2172  C   LYS B  28     -14.379  15.881   4.175  1.00 95.95      B    C  
ATOM   2173  O   LYS B  28     -13.665  14.992   3.725  1.00 95.44      B    O  
ATOM   2174  CB  LYS B  28     -15.747  17.487   2.793  1.00 95.09      B    C  
ATOM   2175  CG  LYS B  28     -14.672  17.475   1.706  1.00 93.10      B    C  
ATOM   2176  CD  LYS B  28     -14.432  18.838   1.066  1.00 90.55      B    C  
ATOM   2177  CE  LYS B  28     -13.240  18.639   0.133  1.00 86.05      B    C  
ATOM   2178  NZ  LYS B  28     -12.774  19.888  -0.491  1.00 80.56      B    N1+
ATOM   2179  N   GLU B  29     -14.022  16.605   5.226  1.00 95.63      B    N  
ATOM   2180  CA  GLU B  29     -12.749  16.471   5.930  1.00 95.22      B    C  
ATOM   2181  C   GLU B  29     -12.573  15.068   6.541  1.00 95.79      B    C  
ATOM   2182  O   GLU B  29     -11.467  14.529   6.544  1.00 94.85      B    O  
ATOM   2183  CB  GLU B  29     -12.675  17.527   7.029  1.00 94.23      B    C  
ATOM   2184  CG  GLU B  29     -12.477  18.953   6.489  1.00 91.71      B    C  
ATOM   2185  CD  GLU B  29     -12.550  20.035   7.577  1.00 90.60      B    C  
ATOM   2186  OE1 GLU B  29     -12.188  21.196   7.276  1.00 84.23      B    O  
ATOM   2187  OE2 GLU B  29     -12.965  19.746   8.714  1.00 85.11      B    O1-
ATOM   2188  N   ARG B  30     -13.658  14.441   7.016  1.00 95.52      B    N  
ATOM   2189  CA  ARG B  30     -13.622  13.076   7.557  1.00 95.40      B    C  
ATOM   2190  C   ARG B  30     -13.324  12.026   6.483  1.00 96.06      B    C  
ATOM   2191  O   ARG B  30     -12.625  11.071   6.772  1.00 95.22      B    O  
ATOM   2192  CB  ARG B  30     -14.941  12.786   8.298  1.00 94.19      B    C  
ATOM   2193  CG  ARG B  30     -15.010  11.364   8.869  1.00 87.74      B    C  
ATOM   2194  CD  ARG B  30     -13.916  11.037   9.908  1.00 83.12      B    C  
ATOM   2195  NE  ARG B  30     -14.348  11.331  11.288  1.00 79.06      B    N  
ATOM   2196  CZ  ARG B  30     -13.604  11.132  12.367  1.00 74.23      B    C  
ATOM   2197  NH1 ARG B  30     -12.352  10.760  12.300  1.00 65.27      B    N1+
ATOM   2198  NH2 ARG B  30     -14.104  11.291  13.555  1.00 68.17      B    N  
ATOM   2199  N   VAL B  31     -13.855  12.188   5.277  1.00 95.87      B    N  
ATOM   2200  CA  VAL B  31     -13.544  11.294   4.149  1.00 96.30      B    C  
ATOM   2201  C   VAL B  31     -12.128  11.570   3.639  1.00 96.75      B    C  
ATOM   2202  O   VAL B  31     -11.374  10.620   3.442  1.00 96.36      B    O  
ATOM   2203  CB  VAL B  31     -14.599  11.412   3.034  1.00 96.15      B    C  
ATOM   2204  CG1 VAL B  31     -14.231  10.585   1.805  1.00 93.94      B    C  
ATOM   2205  CG2 VAL B  31     -15.953  10.904   3.538  1.00 94.19      B    C  
ATOM   2206  N   GLU B  32     -11.733  12.828   3.519  1.00 97.01      B    N  
ATOM   2207  CA  GLU B  32     -10.402  13.250   3.070  1.00 97.15      B    C  
ATOM   2208  C   GLU B  32      -9.281  12.649   3.934  1.00 97.44      B    C  
ATOM   2209  O   GLU B  32      -8.353  12.050   3.400  1.00 96.87      B    O  
ATOM   2210  CB  GLU B  32     -10.337  14.786   3.081  1.00 96.24      B    C  
ATOM   2211  CG  GLU B  32      -9.041  15.368   2.504  1.00 94.03      B    C  
ATOM   2212  CD  GLU B  32      -9.078  16.906   2.589  1.00 93.37      B    C  
ATOM   2213  OE1 GLU B  32      -8.492  17.474   3.540  1.00 86.28      B    O  
ATOM   2214  OE2 GLU B  32      -9.739  17.541   1.746  1.00 87.83      B    O1-
ATOM   2215  N   ILE B  33      -9.388  12.743   5.265  1.00 96.57      B    N  
ATOM   2216  CA  ILE B  33      -8.370  12.195   6.170  1.00 96.82      B    C  
ATOM   2217  C   ILE B  33      -8.299  10.668   6.094  1.00 97.07      B    C  
ATOM   2218  O   ILE B  33      -7.210  10.109   6.191  1.00 96.51      B    O  
ATOM   2219  CB  ILE B  33      -8.571  12.702   7.614  1.00 96.15      B    C  
ATOM   2220  CG1 ILE B  33      -7.347  12.347   8.478  1.00 94.45      B    C  
ATOM   2221  CG2 ILE B  33      -9.868  12.180   8.252  1.00 93.61      B    C  
ATOM   2222  CD1 ILE B  33      -7.375  12.946   9.886  1.00 91.95      B    C  
ATOM   2223  N   GLN B  34      -9.433   9.978   5.900  1.00 96.52      B    N  
ATOM   2224  CA  GLN B  34      -9.432   8.526   5.770  1.00 96.89      B    C  
ATOM   2225  C   GLN B  34      -8.808   8.087   4.446  1.00 97.19      B    C  
ATOM   2226  O   GLN B  34      -7.990   7.179   4.449  1.00 96.84      B    O  
ATOM   2227  CB  GLN B  34     -10.861   7.979   5.939  1.00 96.51      B    C  
ATOM   2228  CG  GLN B  34     -10.884   6.445   6.020  1.00 94.56      B    C  
ATOM   2229  CD  GLN B  34     -10.141   5.926   7.249  1.00 94.55      B    C  
ATOM   2230  NE2 GLN B  34      -9.051   5.225   7.084  1.00 84.29      B    N  
ATOM   2231  OE1 GLN B  34     -10.536   6.171   8.376  1.00 86.16      B    O  
ATOM   2232  N   MET B  35      -9.117   8.762   3.342  1.00 97.49      B    N  
ATOM   2233  CA  MET B  35      -8.490   8.509   2.044  1.00 97.57      B    C  
ATOM   2234  C   MET B  35      -6.970   8.749   2.090  1.00 97.77      B    C  
ATOM   2235  O   MET B  35      -6.209   7.961   1.549  1.00 97.45      B    O  
ATOM   2236  CB  MET B  35      -9.110   9.413   0.975  1.00 97.44      B    C  
ATOM   2237  CG  MET B  35     -10.548   9.038   0.618  1.00 96.34      B    C  
ATOM   2238  SD  MET B  35     -11.345  10.182  -0.554  1.00 95.53      B    S  
ATOM   2239  CE  MET B  35     -10.250  10.028  -1.984  1.00 89.72      B    C  
ATOM   2240  N   ALA B  36      -6.530   9.815   2.762  1.00 97.72      B    N  
ATOM   2241  CA  ALA B  36      -5.114  10.107   2.937  1.00 97.82      B    C  
ATOM   2242  C   ALA B  36      -4.402   9.047   3.797  1.00 97.93      B    C  
ATOM   2243  O   ALA B  36      -3.317   8.603   3.442  1.00 97.24      B    O  
ATOM   2244  CB  ALA B  36      -4.980  11.507   3.539  1.00 97.36      B    C  
ATOM   2245  N   ALA B  37      -5.028   8.598   4.896  1.00 97.38      B    N  
ATOM   2246  CA  ALA B  37      -4.486   7.541   5.739  1.00 97.35      B    C  
ATOM   2247  C   ALA B  37      -4.378   6.203   4.991  1.00 97.52      B    C  
ATOM   2248  O   ALA B  37      -3.355   5.541   5.082  1.00 96.86      B    O  
ATOM   2249  CB  ALA B  37      -5.335   7.413   7.003  1.00 96.82      B    C  
ATOM   2250  N   ASP B  38      -5.397   5.848   4.199  1.00 97.95      B    N  
ATOM   2251  CA  ASP B  38      -5.402   4.633   3.385  1.00 97.93      B    C  
ATOM   2252  C   ASP B  38      -4.310   4.673   2.310  1.00 98.10      B    C  
ATOM   2253  O   ASP B  38      -3.545   3.719   2.159  1.00 97.67      B    O  
ATOM   2254  CB  ASP B  38      -6.794   4.436   2.751  1.00 97.66      B    C  
ATOM   2255  CG  ASP B  38      -7.884   4.066   3.758  1.00 97.18      B    C  
ATOM   2256  OD1 ASP B  38      -7.576   3.709   4.901  1.00 94.40      B    O  
ATOM   2257  OD2 ASP B  38      -9.089   4.087   3.410  1.00 94.15      B    O1-
ATOM   2258  N   ALA B  39      -4.158   5.805   1.611  1.00 98.19      B    N  
ATOM   2259  CA  ALA B  39      -3.096   5.994   0.625  1.00 98.16      B    C  
ATOM   2260  C   ALA B  39      -1.700   5.924   1.260  1.00 98.24      B    C  
ATOM   2261  O   ALA B  39      -0.784   5.331   0.682  1.00 97.63      B    O  
ATOM   2262  CB  ALA B  39      -3.318   7.342  -0.069  1.00 97.83      B    C  
ATOM   2263  N   ALA B  40      -1.529   6.466   2.468  1.00 98.13      B    N  
ATOM   2264  CA  ALA B  40      -0.278   6.400   3.202  1.00 98.03      B    C  
ATOM   2265  C   ALA B  40       0.047   4.966   3.656  1.00 98.22      B    C  
ATOM   2266  O   ALA B  40       1.174   4.510   3.459  1.00 97.63      B    O  
ATOM   2267  CB  ALA B  40      -0.346   7.365   4.385  1.00 97.66      B    C  
ATOM   2268  N   ALA B  41      -0.932   4.231   4.198  1.00 98.09      B    N  
ATOM   2269  CA  ALA B  41      -0.765   2.848   4.632  1.00 97.92      B    C  
ATOM   2270  C   ALA B  41      -0.413   1.918   3.463  1.00 98.13      B    C  
ATOM   2271  O   ALA B  41       0.546   1.144   3.548  1.00 97.53      B    O  
ATOM   2272  CB  ALA B  41      -2.052   2.400   5.333  1.00 97.40      B    C  
ATOM   2273  N   TYR B  42      -1.124   2.036   2.339  1.00 98.48      B    N  
ATOM   2274  CA  TYR B  42      -0.810   1.282   1.129  1.00 98.51      B    C  
ATOM   2275  C   TYR B  42       0.576   1.644   0.583  1.00 98.63      B    C  
ATOM   2276  O   TYR B  42       1.341   0.756   0.239  1.00 98.32      B    O  
ATOM   2277  CB  TYR B  42      -1.902   1.518   0.082  1.00 98.46      B    C  
ATOM   2278  CG  TYR B  42      -1.691   0.685  -1.168  1.00 98.58      B    C  
ATOM   2279  CD1 TYR B  42      -1.159   1.267  -2.334  1.00 98.11      B    C  
ATOM   2280  CD2 TYR B  42      -1.992  -0.692  -1.154  1.00 98.16      B    C  
ATOM   2281  CE1 TYR B  42      -0.936   0.483  -3.484  1.00 97.87      B    C  
ATOM   2282  CE2 TYR B  42      -1.767  -1.481  -2.296  1.00 97.85      B    C  
ATOM   2283  CZ  TYR B  42      -1.243  -0.889  -3.458  1.00 98.06      B    C  
ATOM   2284  OH  TYR B  42      -1.013  -1.666  -4.579  1.00 97.25      B    O  
ATOM   2285  N   SER B  43       0.952   2.926   0.588  1.00 98.27      B    N  
ATOM   2286  CA  SER B  43       2.273   3.366   0.131  1.00 98.29      B    C  
ATOM   2287  C   SER B  43       3.410   2.835   1.004  1.00 98.37      B    C  
ATOM   2288  O   SER B  43       4.454   2.464   0.477  1.00 97.66      B    O  
ATOM   2289  CB  SER B  43       2.351   4.889   0.076  1.00 97.72      B    C  
ATOM   2290  OG  SER B  43       1.397   5.405  -0.834  1.00 92.93      B    O  
ATOM   2291  N   GLN B  44       3.221   2.738   2.323  1.00 98.42      B    N  
ATOM   2292  CA  GLN B  44       4.186   2.093   3.221  1.00 98.34      B    C  
ATOM   2293  C   GLN B  44       4.340   0.594   2.903  1.00 98.58      B    C  
ATOM   2294  O   GLN B  44       5.456   0.089   2.838  1.00 98.08      B    O  
ATOM   2295  CB  GLN B  44       3.751   2.261   4.689  1.00 97.73      B    C  
ATOM   2296  CG  GLN B  44       3.966   3.677   5.219  1.00 95.53      B    C  
ATOM   2297  CD  GLN B  44       3.500   3.840   6.663  1.00 95.72      B    C  
ATOM   2298  NE2 GLN B  44       4.079   4.755   7.410  1.00 85.65      B    N  
ATOM   2299  OE1 GLN B  44       2.627   3.156   7.163  1.00 85.52      B    O  
ATOM   2300  N   ALA B  45       3.228  -0.100   2.634  1.00 98.33      B    N  
ATOM   2301  CA  ALA B  45       3.253  -1.495   2.258  1.00 98.33      B    C  
ATOM   2302  C   ALA B  45       3.945  -1.708   0.897  1.00 98.42      B    C  
ATOM   2303  O   ALA B  45       4.787  -2.595   0.778  1.00 97.92      B    O  
ATOM   2304  CB  ALA B  45       1.822  -2.044   2.289  1.00 98.01      B    C  
ATOM   2305  N   VAL B  46       3.679  -0.861  -0.097  1.00 98.40      B    N  
ATOM   2306  CA  VAL B  46       4.354  -0.893  -1.407  1.00 98.40      B    C  
ATOM   2307  C   VAL B  46       5.856  -0.657  -1.263  1.00 98.46      B    C  
ATOM   2308  O   VAL B  46       6.641  -1.419  -1.805  1.00 98.04      B    O  
ATOM   2309  CB  VAL B  46       3.740   0.130  -2.386  1.00 98.07      B    C  
ATOM   2310  CG1 VAL B  46       4.572   0.291  -3.665  1.00 96.56      B    C  
ATOM   2311  CG2 VAL B  46       2.342  -0.294  -2.816  1.00 96.61      B    C  
ATOM   2312  N   ALA B  47       6.275   0.363  -0.504  1.00 98.32      B    N  
ATOM   2313  CA  ALA B  47       7.694   0.635  -0.282  1.00 98.28      B    C  
ATOM   2314  C   ALA B  47       8.394  -0.559   0.387  1.00 98.34      B    C  
ATOM   2315  O   ALA B  47       9.496  -0.947  -0.011  1.00 97.75      B    O  
ATOM   2316  CB  ALA B  47       7.820   1.912   0.556  1.00 97.87      B    C  
ATOM   2317  N   THR B  48       7.736  -1.203   1.353  1.00 98.34      B    N  
ATOM   2318  CA  THR B  48       8.251  -2.385   2.043  1.00 98.46      B    C  
ATOM   2319  C   THR B  48       8.337  -3.588   1.111  1.00 98.51      B    C  
ATOM   2320  O   THR B  48       9.379  -4.240   1.050  1.00 97.99      B    O  
ATOM   2321  CB  THR B  48       7.385  -2.710   3.264  1.00 97.99      B    C  
ATOM   2322  CG2 THR B  48       7.954  -3.871   4.077  1.00 94.19      B    C  
ATOM   2323  OG1 THR B  48       7.326  -1.589   4.110  1.00 93.81      B    O  
ATOM   2324  N   ALA B  49       7.293  -3.867   0.327  1.00 98.41      B    N  
ATOM   2325  CA  ALA B  49       7.289  -4.953  -0.641  1.00 98.37      B    C  
ATOM   2326  C   ALA B  49       8.373  -4.763  -1.712  1.00 98.48      B    C  
ATOM   2327  O   ALA B  49       9.075  -5.717  -2.044  1.00 97.89      B    O  
ATOM   2328  CB  ALA B  49       5.893  -5.057  -1.258  1.00 97.96      B    C  
ATOM   2329  N   ARG B  50       8.607  -3.537  -2.190  1.00 98.59      B    N  
ATOM   2330  CA  ARG B  50       9.721  -3.214  -3.094  1.00 98.50      B    C  
ATOM   2331  C   ARG B  50      11.067  -3.578  -2.475  1.00 98.56      B    C  
ATOM   2332  O   ARG B  50      11.863  -4.245  -3.128  1.00 98.04      B    O  
ATOM   2333  CB  ARG B  50       9.723  -1.724  -3.449  1.00 97.85      B    C  
ATOM   2334  CG  ARG B  50       8.621  -1.334  -4.435  1.00 95.11      B    C  
ATOM   2335  CD  ARG B  50       8.754   0.160  -4.724  1.00 95.81      B    C  
ATOM   2336  NE  ARG B  50       7.670   0.660  -5.573  1.00 95.11      B    N  
ATOM   2337  CZ  ARG B  50       7.534   1.902  -5.966  1.00 96.25      B    C  
ATOM   2338  NH1 ARG B  50       8.405   2.818  -5.666  1.00 91.91      B    N1+
ATOM   2339  NH2 ARG B  50       6.506   2.248  -6.673  1.00 91.79      B    N  
ATOM   2340  N   ALA B  51      11.313  -3.175  -1.236  1.00 98.35      B    N  
ATOM   2341  CA  ALA B  51      12.555  -3.515  -0.547  1.00 98.39      B    C  
ATOM   2342  C   ALA B  51      12.728  -5.034  -0.408  1.00 98.32      B    C  
ATOM   2343  O   ALA B  51      13.796  -5.562  -0.705  1.00 97.75      B    O  
ATOM   2344  CB  ALA B  51      12.584  -2.809   0.814  1.00 97.91      B    C  
ATOM   2345  N   PHE B  52      11.666  -5.761  -0.038  1.00 98.65      B    N  
ATOM   2346  CA  PHE B  52      11.702  -7.213   0.122  1.00 98.63      B    C  
ATOM   2347  C   PHE B  52      11.942  -7.948  -1.204  1.00 98.59      B    C  
ATOM   2348  O   PHE B  52      12.773  -8.853  -1.261  1.00 97.69      B    O  
ATOM   2349  CB  PHE B  52      10.394  -7.678   0.776  1.00 98.43      B    C  
ATOM   2350  CG  PHE B  52      10.214  -7.360   2.245  1.00 98.55      B    C  
ATOM   2351  CD1 PHE B  52      11.130  -6.588   2.990  1.00 97.69      B    C  
ATOM   2352  CD2 PHE B  52       9.089  -7.893   2.908  1.00 97.78      B    C  
ATOM   2353  CE1 PHE B  52      10.948  -6.372   4.364  1.00 97.31      B    C  
ATOM   2354  CE2 PHE B  52       8.902  -7.679   4.283  1.00 97.33      B    C  
ATOM   2355  CZ  PHE B  52       9.829  -6.924   5.013  1.00 97.60      B    C  
ATOM   2356  N   ASN B  53      11.281  -7.521  -2.292  1.00 98.59      B    N  
ATOM   2357  CA  ASN B  53      11.498  -8.105  -3.618  1.00 98.56      B    C  
ATOM   2358  C   ASN B  53      12.898  -7.789  -4.165  1.00 98.45      B    C  
ATOM   2359  O   ASN B  53      13.545  -8.679  -4.723  1.00 97.81      B    O  
ATOM   2360  CB  ASN B  53      10.393  -7.606  -4.560  1.00 98.30      B    C  
ATOM   2361  CG  ASN B  53       9.038  -8.197  -4.210  1.00 98.20      B    C  
ATOM   2362  ND2 ASN B  53       7.984  -7.435  -4.378  1.00 91.71      B    N  
ATOM   2363  OD1 ASN B  53       8.916  -9.334  -3.794  1.00 92.43      B    O  
ATOM   2364  N   ALA B  54      13.398  -6.569  -3.950  1.00 98.48      B    N  
ATOM   2365  CA  ALA B  54      14.763  -6.214  -4.304  1.00 98.40      B    C  
ATOM   2366  C   ALA B  54      15.781  -7.090  -3.567  1.00 98.43      B    C  
ATOM   2367  O   ALA B  54      16.670  -7.660  -4.203  1.00 97.80      B    O  
ATOM   2368  CB  ALA B  54      14.976  -4.725  -4.013  1.00 97.99      B    C  
ATOM   2369  N   ILE B  55      15.612  -7.291  -2.251  1.00 98.37      B    N  
ATOM   2370  CA  ILE B  55      16.446  -8.195  -1.442  1.00 98.31      B    C  
ATOM   2371  C   ILE B  55      16.388  -9.626  -1.991  1.00 98.36      B    C  
ATOM   2372  O   ILE B  55      17.428 -10.249  -2.147  1.00 97.74      B    O  
ATOM   2373  CB  ILE B  55      16.019  -8.134   0.040  1.00 98.00      B    C  
ATOM   2374  CG1 ILE B  55      16.452  -6.789   0.664  1.00 97.00      B    C  
ATOM   2375  CG2 ILE B  55      16.604  -9.297   0.856  1.00 97.24      B    C  
ATOM   2376  CD1 ILE B  55      15.715  -6.444   1.966  1.00 94.05      B    C  
ATOM   2377  N   ALA B  56      15.204 -10.136  -2.332  1.00 98.40      B    N  
ATOM   2378  CA  ALA B  56      15.051 -11.481  -2.856  1.00 98.31      B    C  
ATOM   2379  C   ALA B  56      15.790 -11.689  -4.185  1.00 98.33      B    C  
ATOM   2380  O   ALA B  56      16.526 -12.669  -4.341  1.00 97.72      B    O  
ATOM   2381  CB  ALA B  56      13.553 -11.775  -2.988  1.00 97.90      B    C  
ATOM   2382  N   VAL B  57      15.671 -10.743  -5.120  1.00 98.43      B    N  
ATOM   2383  CA  VAL B  57      16.380 -10.803  -6.409  1.00 98.34      B    C  
ATOM   2384  C   VAL B  57      17.891 -10.651  -6.222  1.00 98.30      B    C  
ATOM   2385  O   VAL B  57      18.657 -11.382  -6.850  1.00 97.42      B    O  
ATOM   2386  CB  VAL B  57      15.823  -9.756  -7.380  1.00 97.42      B    C  
ATOM   2387  CG1 VAL B  57      16.582  -9.724  -8.702  1.00 91.75      B    C  
ATOM   2388  CG2 VAL B  57      14.370 -10.089  -7.734  1.00 90.29      B    C  
ATOM   2389  N   MET B  58      18.341  -9.777  -5.316  1.00 98.37      B    N  
ATOM   2390  CA  MET B  58      19.766  -9.633  -4.992  1.00 98.27      B    C  
ATOM   2391  C   MET B  58      20.336 -10.884  -4.317  1.00 98.25      B    C  
ATOM   2392  O   MET B  58      21.428 -11.310  -4.665  1.00 97.66      B    O  
ATOM   2393  CB  MET B  58      19.993  -8.387  -4.125  1.00 97.88      B    C  
ATOM   2394  CG  MET B  58      19.829  -7.101  -4.933  1.00 96.34      B    C  
ATOM   2395  SD  MET B  58      20.216  -5.575  -4.032  1.00 95.61      B    S  
ATOM   2396  CE  MET B  58      18.878  -5.556  -2.822  1.00 86.24      B    C  
ATOM   2397  N   ASN B  59      19.591 -11.547  -3.431  1.00 98.29      B    N  
ATOM   2398  CA  ASN B  59      19.994 -12.837  -2.854  1.00 98.17      B    C  
ATOM   2399  C   ASN B  59      20.095 -13.928  -3.933  1.00 98.21      B    C  
ATOM   2400  O   ASN B  59      21.023 -14.737  -3.911  1.00 97.44      B    O  
ATOM   2401  CB  ASN B  59      18.992 -13.243  -1.768  1.00 97.80      B    C  
ATOM   2402  CG  ASN B  59      19.155 -12.507  -0.446  1.00 97.05      B    C  
ATOM   2403  ND2 ASN B  59      18.236 -12.713   0.469  1.00 90.99      B    N  
ATOM   2404  OD1 ASN B  59      20.105 -11.798  -0.197  1.00 91.06      B    O  
ATOM   2405  N   ARG B  60      19.198 -13.938  -4.910  1.00 98.24      B    N  
ATOM   2406  CA  ARG B  60      19.277 -14.882  -6.033  1.00 98.25      B    C  
ATOM   2407  C   ARG B  60      20.465 -14.581  -6.962  1.00 98.24      B    C  
ATOM   2408  O   ARG B  60      21.094 -15.510  -7.456  1.00 97.58      B    O  
ATOM   2409  CB  ARG B  60      17.927 -14.883  -6.769  1.00 97.53      B    C  
ATOM   2410  CG  ARG B  60      17.768 -16.072  -7.719  1.00 93.53      B    C  
ATOM   2411  CD  ARG B  60      17.737 -17.433  -7.020  1.00 94.40      B    C  
ATOM   2412  NE  ARG B  60      16.492 -17.623  -6.242  1.00 93.96      B    N  
ATOM   2413  CZ  ARG B  60      16.120 -18.737  -5.624  1.00 95.70      B    C  
ATOM   2414  NH1 ARG B  60      16.876 -19.792  -5.587  1.00 89.36      B    N1+
ATOM   2415  NH2 ARG B  60      14.963 -18.821  -5.043  1.00 89.84      B    N  
ATOM   2416  N   ALA B  61      20.825 -13.302  -7.154  1.00 98.16      B    N  
ATOM   2417  CA  ALA B  61      22.037 -12.902  -7.867  1.00 98.18      B    C  
ATOM   2418  C   ALA B  61      23.311 -13.270  -7.083  1.00 98.11      B    C  
ATOM   2419  O   ALA B  61      24.285 -13.725  -7.683  1.00 97.30      B    O  
ATOM   2420  CB  ALA B  61      21.963 -11.402  -8.158  1.00 97.73      B    C  
ATOM   2421  N   GLN B  62      23.290 -13.176  -5.748  1.00 98.23      B    N  
ATOM   2422  CA  GLN B  62      24.371 -13.652  -4.879  1.00 98.24      B    C  
ATOM   2423  C   GLN B  62      24.623 -15.151  -5.086  1.00 98.26      B    C  
ATOM   2424  O   GLN B  62      25.769 -15.559  -5.273  1.00 97.68      B    O  
ATOM   2425  CB  GLN B  62      24.028 -13.350  -3.407  1.00 97.66      B    C  
ATOM   2426  CG  GLN B  62      25.154 -13.752  -2.447  1.00 96.68      B    C  
ATOM   2427  CD  GLN B  62      24.739 -13.587  -0.987  1.00 96.78      B    C  
ATOM   2428  NE2 GLN B  62      25.187 -12.549  -0.326  1.00 87.11      B    N  
ATOM   2429  OE1 GLN B  62      24.015 -14.395  -0.443  1.00 88.75      B    O  
ATOM   2430  N   VAL B  63      23.577 -15.962  -5.147  1.00 98.19      B    N  
ATOM   2431  CA  VAL B  63      23.678 -17.397  -5.475  1.00 98.05      B    C  
ATOM   2432  C   VAL B  63      24.360 -17.599  -6.833  1.00 98.04      B    C  
ATOM   2433  O   VAL B  63      25.283 -18.402  -6.929  1.00 97.24      B    O  
ATOM   2434  CB  VAL B  63      22.287 -18.063  -5.442  1.00 97.54      B    C  
ATOM   2435  CG1 VAL B  63      22.292 -19.490  -6.005  1.00 95.86      B    C  
ATOM   2436  CG2 VAL B  63      21.751 -18.128  -4.009  1.00 96.03      B    C  
ATOM   2437  N   ALA B  64      23.977 -16.828  -7.862  1.00 98.16      B    N  
ATOM   2438  CA  ALA B  64      24.595 -16.929  -9.182  1.00 98.19      B    C  
ATOM   2439  C   ALA B  64      26.093 -16.575  -9.176  1.00 98.17      B    C  
ATOM   2440  O   ALA B  64      26.881 -17.240  -9.850  1.00 97.14      B    O  
ATOM   2441  CB  ALA B  64      23.800 -16.052 -10.159  1.00 97.66      B    C  
ATOM   2442  N   HIS B  65      26.527 -15.600  -8.375  1.00 98.13      B    N  
ATOM   2443  CA  HIS B  65      27.953 -15.291  -8.191  1.00 98.25      B    C  
ATOM   2444  C   HIS B  65      28.710 -16.439  -7.506  1.00 98.10      B    C  
ATOM   2445  O   HIS B  65      29.843 -16.736  -7.900  1.00 97.47      B    O  
ATOM   2446  CB  HIS B  65      28.120 -13.997  -7.388  1.00 97.95      B    C  
ATOM   2447  CG  HIS B  65      27.747 -12.765  -8.147  1.00 98.09      B    C  
ATOM   2448  CD2 HIS B  65      26.865 -11.777  -7.755  1.00 92.31      B    C  
ATOM   2449  ND1 HIS B  65      28.247 -12.377  -9.388  1.00 93.00      B    N  
ATOM   2450  CE1 HIS B  65      27.664 -11.215  -9.725  1.00 93.11      B    C  
ATOM   2451  NE2 HIS B  65      26.829 -10.828  -8.756  1.00 94.35      B    N  
ATOM   2452  N   MET B  66      28.110 -17.123  -6.540  1.00 98.17      B    N  
ATOM   2453  CA  MET B  66      28.736 -18.275  -5.887  1.00 97.99      B    C  
ATOM   2454  C   MET B  66      28.794 -19.506  -6.810  1.00 97.80      B    C  
ATOM   2455  O   MET B  66      29.777 -20.241  -6.786  1.00 96.83      B    O  
ATOM   2456  CB  MET B  66      28.016 -18.585  -4.569  1.00 97.60      B    C  
ATOM   2457  CG  MET B  66      28.111 -17.430  -3.546  1.00 96.75      B    C  
ATOM   2458  SD  MET B  66      29.795 -16.859  -3.135  1.00 95.87      B    S  
ATOM   2459  CE  MET B  66      30.449 -18.317  -2.293  1.00 90.10      B    C  
ATOM   2460  N   VAL B  67      27.812 -19.691  -7.689  1.00 98.14      B    N  
ATOM   2461  CA  VAL B  67      27.880 -20.704  -8.759  1.00 97.92      B    C  
ATOM   2462  C   VAL B  67      29.025 -20.389  -9.730  1.00 97.85      B    C  
ATOM   2463  O   VAL B  67      29.793 -21.288 -10.078  1.00 97.10      B    O  
ATOM   2464  CB  VAL B  67      26.536 -20.803  -9.508  1.00 97.55      B    C  
ATOM   2465  CG1 VAL B  67      26.608 -21.713 -10.736  1.00 95.65      B    C  
ATOM   2466  CG2 VAL B  67      25.450 -21.371  -8.591  1.00 95.99      B    C  
ATOM   2467  N   ALA B  68      29.211 -19.120 -10.100  1.00 97.99      B    N  
ATOM   2468  CA  ALA B  68      30.335 -18.694 -10.934  1.00 97.80      B    C  
ATOM   2469  C   ALA B  68      31.698 -18.914 -10.229  1.00 97.81      B    C  
ATOM   2470  O   ALA B  68      32.670 -19.278 -10.881  1.00 96.87      B    O  
ATOM   2471  CB  ALA B  68      30.129 -17.230 -11.328  1.00 97.51      B    C  
ATOM   2472  N   MET B  69      31.745 -18.766  -8.893  1.00 97.84      B    N  
ATOM   2473  CA  MET B  69      32.931 -19.118  -8.109  1.00 97.86      B    C  
ATOM   2474  C   MET B  69      33.259 -20.614  -8.221  1.00 97.98      B    C  
ATOM   2475  O   MET B  69      34.395 -20.959  -8.528  1.00 97.32      B    O  
ATOM   2476  CB  MET B  69      32.737 -18.704  -6.643  1.00 97.37      B    C  
ATOM   2477  CG  MET B  69      33.973 -19.005  -5.774  1.00 96.06      B    C  
ATOM   2478  SD  MET B  69      33.751 -18.691  -3.997  1.00 94.90      B    S  
ATOM   2479  CE  MET B  69      33.608 -16.895  -3.994  1.00 88.96      B    C  
ATOM   2480  N   ALA B  70      32.273 -21.504  -8.059  1.00 97.60      B    N  
ATOM   2481  CA  ALA B  70      32.468 -22.947  -8.212  1.00 97.33      B    C  
ATOM   2482  C   ALA B  70      32.933 -23.314  -9.633  1.00 97.46      B    C  
ATOM   2483  O   ALA B  70      33.812 -24.166  -9.803  1.00 96.37      B    O  
ATOM   2484  CB  ALA B  70      31.154 -23.652  -7.842  1.00 96.74      B    C  
ATOM   2485  N   GLY B  71      32.395 -22.636 -10.648  1.00 97.47      B    N  
ATOM   2486  CA  GLY B  71      32.840 -22.771 -12.035  1.00 97.38      B    C  
ATOM   2487  C   GLY B  71      34.303 -22.348 -12.214  1.00 97.68      B    C  
ATOM   2488  O   GLY B  71      35.093 -23.101 -12.781  1.00 96.82      B    O  
ATOM   2489  N   THR B  72      34.693 -21.203 -11.666  1.00 97.64      B    N  
ATOM   2490  CA  THR B  72      36.063 -20.689 -11.753  1.00 97.74      B    C  
ATOM   2491  C   THR B  72      37.060 -21.612 -11.039  1.00 97.80      B    C  
ATOM   2492  O   THR B  72      38.076 -21.969 -11.626  1.00 97.08      B    O  
ATOM   2493  CB  THR B  72      36.162 -19.264 -11.185  1.00 97.45      B    C  
ATOM   2494  CG2 THR B  72      37.523 -18.642 -11.474  1.00 93.99      B    C  
ATOM   2495  OG1 THR B  72      35.202 -18.420 -11.784  1.00 93.43      B    O  
ATOM   2496  N   GLN B  73      36.749 -22.074  -9.838  1.00 97.62      B    N  
ATOM   2497  CA  GLN B  73      37.595 -23.033  -9.106  1.00 97.59      B    C  
ATOM   2498  C   GLN B  73      37.744 -24.359  -9.870  1.00 97.52      B    C  
ATOM   2499  O   GLN B  73      38.836 -24.930  -9.931  1.00 96.52      B    O  
ATOM   2500  CB  GLN B  73      36.999 -23.291  -7.707  1.00 96.80      B    C  
ATOM   2501  CG  GLN B  73      37.078 -22.106  -6.741  1.00 95.24      B    C  
ATOM   2502  CD  GLN B  73      38.480 -21.847  -6.197  1.00 95.17      B    C  
ATOM   2503  NE2 GLN B  73      38.656 -21.852  -4.897  1.00 81.77      B    N  
ATOM   2504  OE1 GLN B  73      39.426 -21.618  -6.920  1.00 84.69      B    O  
ATOM   2505  N   SER B  74      36.677 -24.828 -10.520  1.00 97.74      B    N  
ATOM   2506  CA  SER B  74      36.729 -26.028 -11.356  1.00 97.53      B    C  
ATOM   2507  C   SER B  74      37.646 -25.853 -12.563  1.00 97.54      B    C  
ATOM   2508  O   SER B  74      38.411 -26.760 -12.894  1.00 96.40      B    O  
ATOM   2509  CB  SER B  74      35.334 -26.410 -11.840  1.00 96.93      B    C  
ATOM   2510  OG  SER B  74      34.514 -26.756 -10.742  1.00 91.71      B    O  
ATOM   2511  N   LEU B  75      37.619 -24.686 -13.206  1.00 97.44      B    N  
ATOM   2512  CA  LEU B  75      38.519 -24.343 -14.309  1.00 97.41      B    C  
ATOM   2513  C   LEU B  75      39.970 -24.264 -13.840  1.00 97.39      B    C  
ATOM   2514  O   LEU B  75      40.843 -24.777 -14.536  1.00 96.58      B    O  
ATOM   2515  CB  LEU B  75      38.051 -23.029 -14.952  1.00 97.32      B    C  
ATOM   2516  CG  LEU B  75      36.738 -23.156 -15.743  1.00 96.78      B    C  
ATOM   2517  CD1 LEU B  75      36.134 -21.782 -15.990  1.00 94.99      B    C  
ATOM   2518  CD2 LEU B  75      36.972 -23.820 -17.095  1.00 94.34      B    C  
ATOM   2519  N   ILE B  76      40.232 -23.703 -12.661  1.00 97.28      B    N  
ATOM   2520  CA  ILE B  76      41.573 -23.660 -12.067  1.00 97.22      B    C  
ATOM   2521  C   ILE B  76      42.092 -25.083 -11.831  1.00 97.06      B    C  
ATOM   2522  O   ILE B  76      43.131 -25.442 -12.377  1.00 96.33      B    O  
ATOM   2523  CB  ILE B  76      41.590 -22.817 -10.767  1.00 97.13      B    C  
ATOM   2524  CG1 ILE B  76      41.350 -21.323 -11.093  1.00 96.30      B    C  
ATOM   2525  CG2 ILE B  76      42.942 -22.971 -10.031  1.00 96.34      B    C  
ATOM   2526  CD1 ILE B  76      41.017 -20.471  -9.863  1.00 93.98      B    C  
ATOM   2527  N   SER B  77      41.359 -25.926 -11.108  1.00 96.94      B    N  
ATOM   2528  CA  SER B  77      41.774 -27.294 -10.786  1.00 96.77      B    C  
ATOM   2529  C   SER B  77      42.049 -28.133 -12.043  1.00 96.82      B    C  
ATOM   2530  O   SER B  77      43.140 -28.689 -12.215  1.00 95.69      B    O  
ATOM   2531  CB  SER B  77      40.691 -27.963  -9.928  1.00 96.07      B    C  
ATOM   2532  OG  SER B  77      41.014 -29.316  -9.677  1.00 91.59      B    O  
ATOM   2533  N   HIS B  78      41.104 -28.167 -12.975  1.00 96.88      B    N  
ATOM   2534  CA  HIS B  78      41.224 -28.981 -14.186  1.00 96.66      B    C  
ATOM   2535  C   HIS B  78      42.296 -28.460 -15.151  1.00 96.69      B    C  
ATOM   2536  O   HIS B  78      43.012 -29.243 -15.780  1.00 95.61      B    O  
ATOM   2537  CB  HIS B  78      39.850 -29.038 -14.862  1.00 96.18      B    C  
ATOM   2538  CG  HIS B  78      39.789 -30.034 -15.982  1.00 95.71      B    C  
ATOM   2539  CD2 HIS B  78      39.464 -31.377 -15.885  1.00 85.56      B    C  
ATOM   2540  ND1 HIS B  78      40.017 -29.781 -17.312  1.00 84.04      B    N  
ATOM   2541  CE1 HIS B  78      39.823 -30.927 -17.990  1.00 87.01      B    C  
ATOM   2542  NE2 HIS B  78      39.490 -31.904 -17.156  1.00 89.95      B    N  
ATOM   2543  N   SER B  79      42.476 -27.131 -15.254  1.00 96.69      B    N  
ATOM   2544  CA  SER B  79      43.535 -26.522 -16.055  1.00 96.49      B    C  
ATOM   2545  C   SER B  79      44.908 -26.762 -15.435  1.00 96.23      B    C  
ATOM   2546  O   SER B  79      45.850 -27.045 -16.170  1.00 95.06      B    O  
ATOM   2547  CB  SER B  79      43.318 -25.022 -16.236  1.00 96.14      B    C  
ATOM   2548  OG  SER B  79      42.069 -24.790 -16.846  1.00 91.28      B    O  
ATOM   2549  N   SER B  80      45.011 -26.760 -14.111  1.00 96.30      B    N  
ATOM   2550  CA  SER B  80      46.244 -27.076 -13.375  1.00 96.17      B    C  
ATOM   2551  C   SER B  80      46.678 -28.520 -13.610  1.00 96.01      B    C  
ATOM   2552  O   SER B  80      47.834 -28.775 -13.934  1.00 94.40      B    O  
ATOM   2553  CB  SER B  80      46.042 -26.837 -11.876  1.00 95.59      B    C  
ATOM   2554  OG  SER B  80      45.722 -25.481 -11.648  1.00 90.85      B    O  
ATOM   2555  N   GLN B  81      45.738 -29.464 -13.580  1.00 95.18      B    N  
ATOM   2556  CA  GLN B  81      46.010 -30.861 -13.925  1.00 94.86      B    C  
ATOM   2557  C   GLN B  81      46.463 -31.010 -15.388  1.00 94.97      B    C  
ATOM   2558  O   GLN B  81      47.374 -31.773 -15.701  1.00 93.28      B    O  
ATOM   2559  CB  GLN B  81      44.744 -31.683 -13.654  1.00 94.09      B    C  
ATOM   2560  CG  GLN B  81      45.046 -33.190 -13.620  1.00 92.85      B    C  
ATOM   2561  CD  GLN B  81      43.781 -34.026 -13.445  1.00 93.71      B    C  
ATOM   2562  NE2 GLN B  81      43.799 -35.013 -12.583  1.00 86.08      B    N  
ATOM   2563  OE1 GLN B  81      42.775 -33.819 -14.107  1.00 87.09      B    O  
ATOM   2564  N   THR B  82      45.861 -30.233 -16.291  1.00 95.52      B    N  
ATOM   2565  CA  THR B  82      46.230 -30.233 -17.713  1.00 95.31      B    C  
ATOM   2566  C   THR B  82      47.604 -29.597 -17.951  1.00 95.35      B    C  
ATOM   2567  O   THR B  82      48.391 -30.110 -18.742  1.00 94.00      B    O  
ATOM   2568  CB  THR B  82      45.159 -29.529 -18.559  1.00 94.71      B    C  
ATOM   2569  CG2 THR B  82      45.420 -29.675 -20.053  1.00 87.88      B    C  
ATOM   2570  OG1 THR B  82      43.895 -30.112 -18.329  1.00 88.65      B    O  
ATOM   2571  N   TYR B  83      47.930 -28.515 -17.237  1.00 94.94      B    N  
ATOM   2572  CA  TYR B  83      49.252 -27.887 -17.261  1.00 95.04      B    C  
ATOM   2573  C   TYR B  83      50.338 -28.848 -16.768  1.00 95.11      B    C  
ATOM   2574  O   TYR B  83      51.340 -29.024 -17.457  1.00 94.13      B    O  
ATOM   2575  CB  TYR B  83      49.227 -26.604 -16.426  1.00 95.16      B    C  
ATOM   2576  CG  TYR B  83      50.586 -25.946 -16.318  1.00 95.56      B    C  
ATOM   2577  CD1 TYR B  83      51.348 -26.067 -15.145  1.00 93.43      B    C  
ATOM   2578  CD2 TYR B  83      51.117 -25.248 -17.420  1.00 93.77      B    C  
ATOM   2579  CE1 TYR B  83      52.633 -25.494 -15.067  1.00 93.11      B    C  
ATOM   2580  CE2 TYR B  83      52.393 -24.678 -17.357  1.00 93.28      B    C  
ATOM   2581  CZ  TYR B  83      53.153 -24.803 -16.175  1.00 93.89      B    C  
ATOM   2582  OH  TYR B  83      54.407 -24.253 -16.114  1.00 92.90      B    O  
ATOM   2583  N   ALA B  84      50.096 -29.556 -15.668  1.00 94.38      B    N  
ATOM   2584  CA  ALA B  84      51.018 -30.556 -15.142  1.00 93.86      B    C  
ATOM   2585  C   ALA B  84      51.325 -31.666 -16.159  1.00 93.83      B    C  
ATOM   2586  O   ALA B  84      52.467 -32.091 -16.298  1.00 92.00      B    O  
ATOM   2587  CB  ALA B  84      50.418 -31.134 -13.856  1.00 93.34      B    C  
ATOM   2588  N   ALA B  85      50.331 -32.110 -16.945  1.00 93.77      B    N  
ATOM   2589  CA  ALA B  85      50.533 -33.077 -18.016  1.00 93.17      B    C  
ATOM   2590  C   ALA B  85      51.425 -32.526 -19.144  1.00 93.29      B    C  
ATOM   2591  O   ALA B  85      52.256 -33.261 -19.678  1.00 91.47      B    O  
ATOM   2592  CB  ALA B  85      49.172 -33.519 -18.541  1.00 92.46      B    C  
ATOM   2593  N   HIS B  86      51.280 -31.241 -19.512  1.00 93.27      B    N  
ATOM   2594  CA  HIS B  86      52.151 -30.585 -20.485  1.00 93.16      B    C  
ATOM   2595  C   HIS B  86      53.577 -30.452 -19.967  1.00 92.85      B    C  
ATOM   2596  O   HIS B  86      54.514 -30.715 -20.712  1.00 90.52      B    O  
ATOM   2597  CB  HIS B  86      51.607 -29.204 -20.876  1.00 93.11      B    C  
ATOM   2598  CG  HIS B  86      50.414 -29.265 -21.785  1.00 93.82      B    C  
ATOM   2599  CD2 HIS B  86      50.399 -29.070 -23.147  1.00 86.37      B    C  
ATOM   2600  ND1 HIS B  86      49.126 -29.533 -21.404  1.00 85.53      B    N  
ATOM   2601  CE1 HIS B  86      48.349 -29.505 -22.498  1.00 87.36      B    C  
ATOM   2602  NE2 HIS B  86      49.088 -29.219 -23.571  1.00 89.30      B    N  
ATOM   2603  N   ASP B  87      53.749 -30.118 -18.685  1.00 92.28      B    N  
ATOM   2604  CA  ASP B  87      55.065 -29.942 -18.068  1.00 91.39      B    C  
ATOM   2605  C   ASP B  87      55.857 -31.259 -18.016  1.00 91.75      B    C  
ATOM   2606  O   ASP B  87      57.078 -31.271 -18.169  1.00 88.92      B    O  
ATOM   2607  CB  ASP B  87      54.869 -29.317 -16.680  1.00 89.82      B    C  
ATOM   2608  CG  ASP B  87      56.075 -28.492 -16.239  1.00 83.59      B    C  
ATOM   2609  OD1 ASP B  87      56.610 -27.741 -17.081  1.00 77.28      B    O  
ATOM   2610  OD2 ASP B  87      56.451 -28.600 -15.049  1.00 75.86      B    O1-
ATOM   2611  N   VAL B  88      55.161 -32.408 -17.917  1.00 91.52      B    N  
ATOM   2612  CA  VAL B  88      55.775 -33.739 -18.024  1.00 90.70      B    C  
ATOM   2613  C   VAL B  88      56.062 -34.124 -19.477  1.00 90.96      B    C  
ATOM   2614  O   VAL B  88      57.128 -34.650 -19.772  1.00 87.62      B    O  
ATOM   2615  CB  VAL B  88      54.886 -34.792 -17.340  1.00 89.42      B    C  
ATOM   2616  CG1 VAL B  88      55.396 -36.226 -17.539  1.00 82.50      B    C  
ATOM   2617  CG2 VAL B  88      54.817 -34.559 -15.823  1.00 82.99      B    C  
ATOM   2618  N   ALA B  89      55.113 -33.902 -20.399  1.00 91.46      B    N  
ATOM   2619  CA  ALA B  89      55.219 -34.381 -21.781  1.00 90.89      B    C  
ATOM   2620  C   ALA B  89      56.051 -33.480 -22.699  1.00 91.07      B    C  
ATOM   2621  O   ALA B  89      56.742 -33.973 -23.598  1.00 87.15      B    O  
ATOM   2622  CB  ALA B  89      53.806 -34.557 -22.325  1.00 89.56      B    C  
ATOM   2623  N   CYS B  90      55.978 -32.170 -22.525  1.00 90.37      B    N  
ATOM   2624  CA  CYS B  90      56.633 -31.154 -23.334  1.00 90.42      B    C  
ATOM   2625  C   CYS B  90      56.944 -29.897 -22.492  1.00 91.26      B    C  
ATOM   2626  O   CYS B  90      56.350 -28.835 -22.701  1.00 87.60      B    O  
ATOM   2627  CB  CYS B  90      55.788 -30.867 -24.584  1.00 87.82      B    C  
ATOM   2628  SG  CYS B  90      54.068 -30.364 -24.298  1.00 84.04      B    S  
ATOM   2629  N   PRO B  91      57.863 -29.998 -21.513  1.00 91.40      B    N  
ATOM   2630  CA  PRO B  91      58.160 -28.916 -20.589  1.00 90.63      B    C  
ATOM   2631  C   PRO B  91      58.559 -27.633 -21.330  1.00 90.83      B    C  
ATOM   2632  O   PRO B  91      59.291 -27.665 -22.332  1.00 85.71      B    O  
ATOM   2633  CB  PRO B  91      59.277 -29.433 -19.666  1.00 88.57      B    C  
ATOM   2634  CG  PRO B  91      59.905 -30.574 -20.455  1.00 86.65      B    C  
ATOM   2635  CD  PRO B  91      58.733 -31.131 -21.253  1.00 90.10      B    C  
ATOM   2636  N   GLY B  92      58.074 -26.503 -20.859  1.00 90.19      B    N  
ATOM   2637  CA  GLY B  92      58.320 -25.178 -21.435  1.00 90.21      B    C  
ATOM   2638  C   GLY B  92      57.444 -24.815 -22.635  1.00 91.87      B    C  
ATOM   2639  O   GLY B  92      57.519 -23.682 -23.113  1.00 86.94      B    O  
ATOM   2640  N   THR B  93      56.568 -25.723 -23.129  1.00 92.14      B    N  
ATOM   2641  CA  THR B  93      55.606 -25.408 -24.203  1.00 92.20      B    C  
ATOM   2642  C   THR B  93      54.630 -24.306 -23.788  1.00 93.31      B    C  
ATOM   2643  O   THR B  93      54.329 -23.418 -24.582  1.00 90.44      B    O  
ATOM   2644  CB  THR B  93      54.808 -26.648 -24.610  1.00 89.99      B    C  
ATOM   2645  CG2 THR B  93      53.824 -26.379 -25.759  1.00 76.69      B    C  
ATOM   2646  OG1 THR B  93      55.678 -27.646 -25.073  1.00 77.37      B    O  
ATOM   2647  N   ILE B  94      54.166 -24.366 -22.546  1.00 92.82      B    N  
ATOM   2648  CA  ILE B  94      53.452 -23.269 -21.897  1.00 92.87      B    C  
ATOM   2649  C   ILE B  94      54.480 -22.580 -20.995  1.00 93.35      B    C  
ATOM   2650  O   ILE B  94      54.901 -23.174 -19.998  1.00 91.19      B    O  
ATOM   2651  CB  ILE B  94      52.224 -23.792 -21.116  1.00 92.14      B    C  
ATOM   2652  CG1 ILE B  94      51.264 -24.568 -22.053  1.00 90.08      B    C  
ATOM   2653  CG2 ILE B  94      51.497 -22.607 -20.455  1.00 90.04      B    C  
ATOM   2654  CD1 ILE B  94      50.142 -25.298 -21.322  1.00 85.25      B    C  
ATOM   2655  N   PRO B  95      54.948 -21.367 -21.336  1.00 94.19      B    N  
ATOM   2656  CA  PRO B  95      55.957 -20.692 -20.528  1.00 93.79      B    C  
ATOM   2657  C   PRO B  95      55.457 -20.476 -19.096  1.00 94.23      B    C  
ATOM   2658  O   PRO B  95      54.376 -19.905 -18.934  1.00 92.65      B    O  
ATOM   2659  CB  PRO B  95      56.234 -19.359 -21.239  1.00 92.44      B    C  
ATOM   2660  CG  PRO B  95      55.776 -19.601 -22.671  1.00 90.96      B    C  
ATOM   2661  CD  PRO B  95      54.616 -20.577 -22.508  1.00 93.27      B    C  
ATOM   2662  N   PRO B  96      56.215 -20.853 -18.059  1.00 93.61      B    N  
ATOM   2663  CA  PRO B  96      55.772 -20.730 -16.670  1.00 93.24      B    C  
ATOM   2664  C   PRO B  96      55.272 -19.328 -16.278  1.00 94.10      B    C  
ATOM   2665  O   PRO B  96      54.198 -19.241 -15.694  1.00 92.85      B    O  
ATOM   2666  CB  PRO B  96      56.946 -21.201 -15.801  1.00 91.44      B    C  
ATOM   2667  CG  PRO B  96      57.688 -22.161 -16.726  1.00 89.02      B    C  
ATOM   2668  CD  PRO B  96      57.465 -21.570 -18.118  1.00 92.14      B    C  
ATOM   2669  N   PRO B  97      55.913 -18.219 -16.681  1.00 94.46      B    N  
ATOM   2670  CA  PRO B  97      55.401 -16.879 -16.362  1.00 94.33      B    C  
ATOM   2671  C   PRO B  97      54.010 -16.589 -16.937  1.00 95.03      B    C  
ATOM   2672  O   PRO B  97      53.223 -15.858 -16.339  1.00 93.53      B    O  
ATOM   2673  CB  PRO B  97      56.432 -15.900 -16.931  1.00 93.22      B    C  
ATOM   2674  CG  PRO B  97      57.711 -16.721 -16.995  1.00 90.57      B    C  
ATOM   2675  CD  PRO B  97      57.199 -18.108 -17.342  1.00 93.61      B    C  
ATOM   2676  N   VAL B  98      53.706 -17.170 -18.117  1.00 95.26      B    N  
ATOM   2677  CA  VAL B  98      52.386 -17.011 -18.752  1.00 95.64      B    C  
ATOM   2678  C   VAL B  98      51.336 -17.816 -17.990  1.00 96.17      B    C  
ATOM   2679  O   VAL B  98      50.229 -17.321 -17.783  1.00 94.88      B    O  
ATOM   2680  CB  VAL B  98      52.417 -17.424 -20.233  1.00 94.70      B    C  
ATOM   2681  CG1 VAL B  98      51.058 -17.263 -20.916  1.00 88.65      B    C  
ATOM   2682  CG2 VAL B  98      53.418 -16.575 -21.030  1.00 88.48      B    C  
ATOM   2683  N   TRP B  99      51.674 -19.034 -17.556  1.00 95.79      B    N  
ATOM   2684  CA  TRP B  99      50.822 -19.873 -16.720  1.00 96.03      B    C  
ATOM   2685  C   TRP B  99      50.501 -19.191 -15.390  1.00 96.45      B    C  
ATOM   2686  O   TRP B  99      49.333 -18.986 -15.095  1.00 95.52      B    O  
ATOM   2687  CB  TRP B  99      51.488 -21.238 -16.505  1.00 95.53      B    C  
ATOM   2688  CG  TRP B  99      50.888 -22.023 -15.383  1.00 95.84      B    C  
ATOM   2689  CD1 TRP B  99      51.418 -22.178 -14.147  1.00 93.97      B    C  
ATOM   2690  CD2 TRP B  99      49.581 -22.672 -15.339  1.00 95.42      B    C  
ATOM   2691  CE2 TRP B  99      49.397 -23.197 -14.036  1.00 94.87      B    C  
ATOM   2692  CE3 TRP B  99      48.545 -22.850 -16.279  1.00 94.02      B    C  
ATOM   2693  NE1 TRP B  99      50.539 -22.893 -13.339  1.00 93.83      B    N  
ATOM   2694  CZ2 TRP B  99      48.206 -23.873 -13.658  1.00 93.71      B    C  
ATOM   2695  CZ3 TRP B  99      47.357 -23.528 -15.915  1.00 91.52      B    C  
ATOM   2696  CH2 TRP B  99      47.196 -24.020 -14.613  1.00 91.93      B    C  
ATOM   2697  N   PHE B 100      51.555 -18.747 -14.668  1.00 95.62      B    N  
ATOM   2698  CA  PHE B 100      51.358 -18.118 -13.363  1.00 95.37      B    C  
ATOM   2699  C   PHE B 100      50.537 -16.828 -13.449  1.00 95.74      B    C  
ATOM   2700  O   PHE B 100      49.675 -16.595 -12.606  1.00 94.92      B    O  
ATOM   2701  CB  PHE B 100      52.720 -17.833 -12.712  1.00 94.33      B    C  
ATOM   2702  CG  PHE B 100      53.569 -19.050 -12.396  1.00 91.55      B    C  
ATOM   2703  CD1 PHE B 100      53.011 -20.148 -11.719  1.00 87.30      B    C  
ATOM   2704  CD2 PHE B 100      54.936 -19.083 -12.738  1.00 87.02      B    C  
ATOM   2705  CE1 PHE B 100      53.799 -21.272 -11.397  1.00 84.00      B    C  
ATOM   2706  CE2 PHE B 100      55.727 -20.193 -12.419  1.00 83.98      B    C  
ATOM   2707  CZ  PHE B 100      55.162 -21.294 -11.745  1.00 84.72      B    C  
ATOM   2708  N   ALA B 101      50.719 -16.018 -14.491  1.00 95.89      B    N  
ATOM   2709  CA  ALA B 101      49.911 -14.822 -14.688  1.00 96.00      B    C  
ATOM   2710  C   ALA B 101      48.430 -15.153 -14.963  1.00 96.58      B    C  
ATOM   2711  O   ALA B 101      47.542 -14.460 -14.462  1.00 95.56      B    O  
ATOM   2712  CB  ALA B 101      50.523 -14.006 -15.833  1.00 95.43      B    C  
ATOM   2713  N   ALA B 102      48.144 -16.205 -15.751  1.00 95.89      B    N  
ATOM   2714  CA  ALA B 102      46.788 -16.629 -16.047  1.00 96.16      B    C  
ATOM   2715  C   ALA B 102      46.101 -17.284 -14.841  1.00 96.62      B    C  
ATOM   2716  O   ALA B 102      44.921 -17.031 -14.590  1.00 95.67      B    O  
ATOM   2717  CB  ALA B 102      46.825 -17.561 -17.265  1.00 95.76      B    C  
ATOM   2718  N   ASP B 103      46.852 -18.081 -14.065  1.00 96.16      B    N  
ATOM   2719  CA  ASP B 103      46.395 -18.693 -12.819  1.00 95.91      B    C  
ATOM   2720  C   ASP B 103      46.084 -17.630 -11.752  1.00 96.43      B    C  
ATOM   2721  O   ASP B 103      44.978 -17.591 -11.212  1.00 95.53      B    O  
ATOM   2722  CB  ASP B 103      47.464 -19.688 -12.350  1.00 94.99      B    C  
ATOM   2723  CG  ASP B 103      47.030 -20.422 -11.086  1.00 93.89      B    C  
ATOM   2724  OD1 ASP B 103      45.934 -21.014 -11.115  1.00 87.73      B    O  
ATOM   2725  OD2 ASP B 103      47.792 -20.380 -10.103  1.00 87.69      B    O1-
ATOM   2726  N   ALA B 104      46.984 -16.655 -11.561  1.00 96.35      B    N  
ATOM   2727  CA  ALA B 104      46.759 -15.539 -10.651  1.00 96.26      B    C  
ATOM   2728  C   ALA B 104      45.547 -14.681 -11.047  1.00 96.73      B    C  
ATOM   2729  O   ALA B 104      44.807 -14.192 -10.188  1.00 95.55      B    O  
ATOM   2730  CB  ALA B 104      48.045 -14.697 -10.598  1.00 95.25      B    C  
ATOM   2731  N   ALA B 105      45.285 -14.512 -12.352  1.00 96.54      B    N  
ATOM   2732  CA  ALA B 105      44.092 -13.814 -12.825  1.00 96.72      B    C  
ATOM   2733  C   ALA B 105      42.800 -14.585 -12.490  1.00 97.23      B    C  
ATOM   2734  O   ALA B 105      41.815 -13.977 -12.076  1.00 96.28      B    O  
ATOM   2735  CB  ALA B 105      44.230 -13.553 -14.331  1.00 96.43      B    C  
ATOM   2736  N   ALA B 106      42.825 -15.921 -12.624  1.00 96.64      B    N  
ATOM   2737  CA  ALA B 106      41.694 -16.763 -12.253  1.00 96.70      B    C  
ATOM   2738  C   ALA B 106      41.459 -16.778 -10.731  1.00 97.04      B    C  
ATOM   2739  O   ALA B 106      40.322 -16.622 -10.288  1.00 96.15      B    O  
ATOM   2740  CB  ALA B 106      41.919 -18.169 -12.827  1.00 96.49      B    C  
ATOM   2741  N   ALA B 107      42.529 -16.860  -9.935  1.00 96.95      B    N  
ATOM   2742  CA  ALA B 107      42.457 -16.752  -8.481  1.00 96.76      B    C  
ATOM   2743  C   ALA B 107      41.891 -15.395  -8.027  1.00 96.91      B    C  
ATOM   2744  O   ALA B 107      40.999 -15.318  -7.188  1.00 95.90      B    O  
ATOM   2745  CB  ALA B 107      43.863 -16.996  -7.920  1.00 95.96      B    C  
ATOM   2746  N   THR B 108      42.318 -14.306  -8.662  1.00 97.08      B    N  
ATOM   2747  CA  THR B 108      41.775 -12.957  -8.422  1.00 96.82      B    C  
ATOM   2748  C   THR B 108      40.278 -12.889  -8.745  1.00 97.20      B    C  
ATOM   2749  O   THR B 108      39.518 -12.260  -8.009  1.00 96.20      B    O  
ATOM   2750  CB  THR B 108      42.528 -11.906  -9.253  1.00 96.12      B    C  
ATOM   2751  CG2 THR B 108      42.034 -10.475  -8.973  1.00 86.46      B    C  
ATOM   2752  OG1 THR B 108      43.892 -11.911  -8.954  1.00 88.12      B    O  
ATOM   2753  N   GLN B 109      39.833 -13.565  -9.809  1.00 97.19      B    N  
ATOM   2754  CA  GLN B 109      38.407 -13.639 -10.153  1.00 97.22      B    C  
ATOM   2755  C   GLN B 109      37.592 -14.348  -9.061  1.00 97.51      B    C  
ATOM   2756  O   GLN B 109      36.497 -13.882  -8.749  1.00 96.93      B    O  
ATOM   2757  CB  GLN B 109      38.235 -14.313 -11.517  1.00 96.90      B    C  
ATOM   2758  CG  GLN B 109      36.768 -14.359 -11.974  1.00 96.37      B    C  
ATOM   2759  CD  GLN B 109      36.651 -14.919 -13.389  1.00 97.04      B    C  
ATOM   2760  NE2 GLN B 109      36.212 -16.142 -13.552  1.00 89.14      B    N  
ATOM   2761  OE1 GLN B 109      36.971 -14.252 -14.357  1.00 90.47      B    O  
ATOM   2762  N   VAL B 110      38.108 -15.412  -8.455  1.00 97.52      B    N  
ATOM   2763  CA  VAL B 110      37.451 -16.103  -7.335  1.00 97.47      B    C  
ATOM   2764  C   VAL B 110      37.230 -15.142  -6.163  1.00 97.41      B    C  
ATOM   2765  O   VAL B 110      36.114 -15.030  -5.650  1.00 96.68      B    O  
ATOM   2766  CB  VAL B 110      38.253 -17.343  -6.895  1.00 96.88      B    C  
ATOM   2767  CG1 VAL B 110      37.686 -18.014  -5.653  1.00 94.28      B    C  
ATOM   2768  CG2 VAL B 110      38.264 -18.404  -8.002  1.00 94.57      B    C  
ATOM   2769  N   GLN B 111      38.271 -14.371  -5.802  1.00 97.31      B    N  
ATOM   2770  CA  GLN B 111      38.169 -13.374  -4.734  1.00 96.86      B    C  
ATOM   2771  C   GLN B 111      37.178 -12.241  -5.090  1.00 97.09      B    C  
ATOM   2772  O   GLN B 111      36.361 -11.830  -4.263  1.00 96.21      B    O  
ATOM   2773  CB  GLN B 111      39.576 -12.832  -4.459  1.00 95.40      B    C  
ATOM   2774  CG  GLN B 111      39.660 -12.130  -3.091  1.00 85.10      B    C  
ATOM   2775  CD  GLN B 111      41.045 -11.523  -2.846  1.00 81.98      B    C  
ATOM   2776  NE2 GLN B 111      41.450 -11.375  -1.607  1.00 68.88      B    N  
ATOM   2777  OE1 GLN B 111      41.749 -11.156  -3.757  1.00 73.26      B    O  
ATOM   2778  N   GLN B 112      37.186 -11.784  -6.348  1.00 97.20      B    N  
ATOM   2779  CA  GLN B 112      36.232 -10.788  -6.828  1.00 97.05      B    C  
ATOM   2780  C   GLN B 112      34.790 -11.297  -6.793  1.00 97.16      B    C  
ATOM   2781  O   GLN B 112      33.888 -10.529  -6.464  1.00 96.15      B    O  
ATOM   2782  CB  GLN B 112      36.587 -10.359  -8.254  1.00 96.51      B    C  
ATOM   2783  CG  GLN B 112      37.819  -9.444  -8.313  1.00 93.49      B    C  
ATOM   2784  CD  GLN B 112      38.213  -9.096  -9.758  1.00 91.77      B    C  
ATOM   2785  NE2 GLN B 112      39.235  -8.293  -9.938  1.00 81.91      B    N  
ATOM   2786  OE1 GLN B 112      37.598  -9.525 -10.727  1.00 85.08      B    O  
ATOM   2787  N   LEU B 113      34.545 -12.579  -7.096  1.00 97.39      B    N  
ATOM   2788  CA  LEU B 113      33.216 -13.193  -7.027  1.00 97.31      B    C  
ATOM   2789  C   LEU B 113      32.683 -13.224  -5.591  1.00 97.30      B    C  
ATOM   2790  O   LEU B 113      31.520 -12.892  -5.380  1.00 96.65      B    O  
ATOM   2791  CB  LEU B 113      33.266 -14.598  -7.644  1.00 97.36      B    C  
ATOM   2792  CG  LEU B 113      33.302 -14.572  -9.188  1.00 97.02      B    C  
ATOM   2793  CD1 LEU B 113      33.738 -15.933  -9.723  1.00 95.29      B    C  
ATOM   2794  CD2 LEU B 113      31.923 -14.254  -9.763  1.00 94.93      B    C  
ATOM   2795  N   GLN B 114      33.541 -13.512  -4.604  1.00 97.44      B    N  
ATOM   2796  CA  GLN B 114      33.167 -13.373  -3.193  1.00 97.14      B    C  
ATOM   2797  C   GLN B 114      32.770 -11.923  -2.869  1.00 97.08      B    C  
ATOM   2798  O   GLN B 114      31.747 -11.685  -2.220  1.00 95.83      B    O  
ATOM   2799  CB  GLN B 114      34.331 -13.824  -2.297  1.00 96.68      B    C  
ATOM   2800  CG  GLN B 114      33.880 -13.998  -0.840  1.00 95.73      B    C  
ATOM   2801  CD  GLN B 114      35.045 -14.121   0.146  1.00 95.48      B    C  
ATOM   2802  NE2 GLN B 114      34.846 -14.785   1.260  1.00 88.02      B    N  
ATOM   2803  OE1 GLN B 114      36.123 -13.588  -0.062  1.00 89.94      B    O  
ATOM   2804  N   GLY B 115      33.534 -10.956  -3.374  1.00 96.85      B    N  
ATOM   2805  CA  GLY B 115      33.233  -9.528  -3.216  1.00 96.42      B    C  
ATOM   2806  C   GLY B 115      31.898  -9.125  -3.856  1.00 96.94      B    C  
ATOM   2807  O   GLY B 115      31.118  -8.402  -3.234  1.00 95.85      B    O  
ATOM   2808  N   ARG B 116      31.592  -9.634  -5.056  1.00 97.53      B    N  
ATOM   2809  CA  ARG B 116      30.312  -9.400  -5.751  1.00 97.58      B    C  
ATOM   2810  C   ARG B 116      29.136 -10.003  -4.977  1.00 97.50      B    C  
ATOM   2811  O   ARG B 116      28.123  -9.331  -4.785  1.00 96.67      B    O  
ATOM   2812  CB  ARG B 116      30.362  -9.972  -7.175  1.00 97.12      B    C  
ATOM   2813  CG  ARG B 116      31.308  -9.197  -8.105  1.00 94.74      B    C  
ATOM   2814  CD  ARG B 116      31.498  -9.959  -9.419  1.00 93.78      B    C  
ATOM   2815  NE  ARG B 116      32.661  -9.453 -10.190  1.00 90.45      B    N  
ATOM   2816  CZ  ARG B 116      33.254 -10.077 -11.188  1.00 88.36      B    C  
ATOM   2817  NH1 ARG B 116      32.792 -11.194 -11.690  1.00 81.83      B    N1+
ATOM   2818  NH2 ARG B 116      34.342  -9.591 -11.697  1.00 83.76      B    N  
ATOM   2819  N   ALA B 117      29.302 -11.220  -4.455  1.00 97.64      B    N  
ATOM   2820  CA  ALA B 117      28.302 -11.851  -3.597  1.00 97.49      B    C  
ATOM   2821  C   ALA B 117      28.082 -11.048  -2.299  1.00 97.46      B    C  
ATOM   2822  O   ALA B 117      26.943 -10.809  -1.893  1.00 96.38      B    O  
ATOM   2823  CB  ALA B 117      28.761 -13.290  -3.319  1.00 97.18      B    C  
ATOM   2824  N   GLY B 118      29.164 -10.568  -1.682  1.00 97.12      B    N  
ATOM   2825  CA  GLY B 118      29.093  -9.690  -0.515  1.00 96.61      B    C  
ATOM   2826  C   GLY B 118      28.435  -8.336  -0.805  1.00 97.00      B    C  
ATOM   2827  O   GLY B 118      27.753  -7.786   0.059  1.00 95.96      B    O  
ATOM   2828  N   ASN B 119      28.589  -7.815  -2.026  1.00 96.85      B    N  
ATOM   2829  CA  ASN B 119      27.935  -6.568  -2.421  1.00 97.11      B    C  
ATOM   2830  C   ASN B 119      26.410  -6.691  -2.456  1.00 97.44      B    C  
ATOM   2831  O   ASN B 119      25.734  -5.743  -2.070  1.00 96.87      B    O  
ATOM   2832  CB  ASN B 119      28.479  -6.069  -3.774  1.00 96.76      B    C  
ATOM   2833  CG  ASN B 119      28.039  -4.638  -4.019  1.00 94.99      B    C  
ATOM   2834  ND2 ASN B 119      27.512  -4.319  -5.174  1.00 86.38      B    N  
ATOM   2835  OD1 ASN B 119      28.160  -3.792  -3.145  1.00 87.82      B    O  
ATOM   2836  N   MET B 120      25.860  -7.860  -2.814  1.00 97.63      B    N  
ATOM   2837  CA  MET B 120      24.415  -8.090  -2.776  1.00 97.75      B    C  
ATOM   2838  C   MET B 120      23.854  -8.013  -1.351  1.00 97.71      B    C  
ATOM   2839  O   MET B 120      22.781  -7.447  -1.148  1.00 96.94      B    O  
ATOM   2840  CB  MET B 120      24.076  -9.443  -3.411  1.00 97.43      B    C  
ATOM   2841  CG  MET B 120      24.427  -9.530  -4.903  1.00 96.17      B    C  
ATOM   2842  SD  MET B 120      23.452  -8.456  -6.010  1.00 95.37      B    S  
ATOM   2843  CE  MET B 120      24.326  -6.892  -5.909  1.00 87.97      B    C  
ATOM   2844  N   PHE B 121      24.600  -8.500  -0.356  1.00 97.56      B    N  
ATOM   2845  CA  PHE B 121      24.232  -8.332   1.051  1.00 97.44      B    C  
ATOM   2846  C   PHE B 121      24.241  -6.852   1.468  1.00 97.56      B    C  
ATOM   2847  O   PHE B 121      23.276  -6.371   2.068  1.00 97.09      B    O  
ATOM   2848  CB  PHE B 121      25.186  -9.150   1.921  1.00 97.25      B    C  
ATOM   2849  CG  PHE B 121      24.995  -8.934   3.404  1.00 97.53      B    C  
ATOM   2850  CD1 PHE B 121      26.014  -8.336   4.183  1.00 96.30      B    C  
ATOM   2851  CD2 PHE B 121      23.797  -9.334   4.027  1.00 96.42      B    C  
ATOM   2852  CE1 PHE B 121      25.840  -8.166   5.564  1.00 95.71      B    C  
ATOM   2853  CE2 PHE B 121      23.626  -9.165   5.409  1.00 95.86      B    C  
ATOM   2854  CZ  PHE B 121      24.641  -8.592   6.178  1.00 96.13      B    C  
ATOM   2855  N   ARG B 122      25.280  -6.107   1.092  1.00 97.13      B    N  
ATOM   2856  CA  ARG B 122      25.377  -4.669   1.373  1.00 96.90      B    C  
ATOM   2857  C   ARG B 122      24.235  -3.890   0.726  1.00 97.31      B    C  
ATOM   2858  O   ARG B 122      23.586  -3.103   1.400  1.00 96.64      B    O  
ATOM   2859  CB  ARG B 122      26.744  -4.154   0.908  1.00 95.82      B    C  
ATOM   2860  CG  ARG B 122      26.941  -2.662   1.236  1.00 88.88      B    C  
ATOM   2861  CD  ARG B 122      28.278  -2.132   0.716  1.00 86.09      B    C  
ATOM   2862  NE  ARG B 122      28.312  -2.099  -0.760  1.00 75.88      B    N  
ATOM   2863  CZ  ARG B 122      29.316  -1.640  -1.511  1.00 68.14      B    C  
ATOM   2864  NH1 ARG B 122      30.416  -1.205  -0.971  1.00 60.42      B    N1+
ATOM   2865  NH2 ARG B 122      29.204  -1.624  -2.808  1.00 60.96      B    N  
ATOM   2866  N   ALA B 123      23.973  -4.150  -0.556  1.00 97.54      B    N  
ATOM   2867  CA  ALA B 123      22.920  -3.493  -1.314  1.00 97.65      B    C  
ATOM   2868  C   ALA B 123      21.525  -3.777  -0.724  1.00 97.85      B    C  
ATOM   2869  O   ALA B 123      20.691  -2.882  -0.611  1.00 97.20      B    O  
ATOM   2870  CB  ALA B 123      23.046  -3.953  -2.775  1.00 97.42      B    C  
ATOM   2871  N   GLY B 124      21.291  -5.015  -0.264  1.00 97.59      B    N  
ATOM   2872  CA  GLY B 124      20.072  -5.394   0.436  1.00 97.67      B    C  
ATOM   2873  C   GLY B 124      19.863  -4.615   1.739  1.00 97.98      B    C  
ATOM   2874  O   GLY B 124      18.781  -4.080   1.979  1.00 97.34      B    O  
ATOM   2875  N   LEU B 125      20.917  -4.490   2.556  1.00 97.70      B    N  
ATOM   2876  CA  LEU B 125      20.843  -3.684   3.776  1.00 97.61      B    C  
ATOM   2877  C   LEU B 125      20.690  -2.188   3.480  1.00 97.54      B    C  
ATOM   2878  O   LEU B 125      19.973  -1.508   4.216  1.00 96.61      B    O  
ATOM   2879  CB  LEU B 125      22.077  -3.941   4.655  1.00 97.05      B    C  
ATOM   2880  CG  LEU B 125      22.121  -5.339   5.300  1.00 95.41      B    C  
ATOM   2881  CD1 LEU B 125      23.377  -5.433   6.170  1.00 93.00      B    C  
ATOM   2882  CD2 LEU B 125      20.917  -5.624   6.204  1.00 92.70      B    C  
ATOM   2883  N   ASN B 126      21.279  -1.674   2.400  1.00 97.82      B    N  
ATOM   2884  CA  ASN B 126      21.134  -0.276   2.012  1.00 97.78      B    C  
ATOM   2885  C   ASN B 126      19.674   0.072   1.685  1.00 97.84      B    C  
ATOM   2886  O   ASN B 126      19.144   1.036   2.235  1.00 96.99      B    O  
ATOM   2887  CB  ASN B 126      22.028   0.033   0.799  1.00 97.17      B    C  
ATOM   2888  CG  ASN B 126      23.523   0.061   1.077  1.00 94.40      B    C  
ATOM   2889  ND2 ASN B 126      24.308   0.114   0.014  1.00 84.67      B    N  
ATOM   2890  OD1 ASN B 126      24.007   0.066   2.190  1.00 86.40      B    O  
ATOM   2891  N   ILE B 127      18.993  -0.717   0.839  1.00 97.91      B    N  
ATOM   2892  CA  ILE B 127      17.595  -0.438   0.481  1.00 98.19      B    C  
ATOM   2893  C   ILE B 127      16.660  -0.626   1.677  1.00 98.24      B    C  
ATOM   2894  O   ILE B 127      15.735   0.167   1.870  1.00 97.76      B    O  
ATOM   2895  CB  ILE B 127      17.157  -1.244  -0.763  1.00 97.93      B    C  
ATOM   2896  CG1 ILE B 127      15.826  -0.689  -1.313  1.00 96.80      B    C  
ATOM   2897  CG2 ILE B 127      17.063  -2.754  -0.496  1.00 96.22      B    C  
ATOM   2898  CD1 ILE B 127      15.434  -1.226  -2.693  1.00 94.15      B    C  
ATOM   2899  N   TYR B 128      16.926  -1.611   2.529  1.00 98.26      B    N  
ATOM   2900  CA  TYR B 128      16.165  -1.809   3.758  1.00 98.17      B    C  
ATOM   2901  C   TYR B 128      16.391  -0.675   4.769  1.00 98.28      B    C  
ATOM   2902  O   TYR B 128      15.434  -0.161   5.345  1.00 97.80      B    O  
ATOM   2903  CB  TYR B 128      16.532  -3.172   4.369  1.00 98.01      B    C  
ATOM   2904  CG  TYR B 128      15.760  -3.490   5.625  1.00 98.13      B    C  
ATOM   2905  CD1 TYR B 128      16.425  -3.584   6.867  1.00 97.08      B    C  
ATOM   2906  CD2 TYR B 128      14.359  -3.692   5.565  1.00 97.18      B    C  
ATOM   2907  CE1 TYR B 128      15.700  -3.899   8.028  1.00 96.53      B    C  
ATOM   2908  CE2 TYR B 128      13.640  -3.999   6.725  1.00 96.56      B    C  
ATOM   2909  CZ  TYR B 128      14.311  -4.110   7.954  1.00 96.84      B    C  
ATOM   2910  OH  TYR B 128      13.603  -4.432   9.083  1.00 95.64      B    O  
ATOM   2911  N   GLY B 129      17.624  -0.220   4.912  1.00 97.85      B    N  
ATOM   2912  CA  GLY B 129      17.968   0.927   5.752  1.00 97.79      B    C  
ATOM   2913  C   GLY B 129      17.280   2.214   5.296  1.00 97.86      B    C  
ATOM   2914  O   GLY B 129      16.719   2.941   6.116  1.00 96.91      B    O  
ATOM   2915  N   LYS B 130      17.237   2.458   3.980  1.00 97.86      B    N  
ATOM   2916  CA  LYS B 130      16.486   3.584   3.397  1.00 97.75      B    C  
ATOM   2917  C   LYS B 130      14.981   3.468   3.648  1.00 97.89      B    C  
ATOM   2918  O   LYS B 130      14.373   4.448   4.068  1.00 96.50      B    O  
ATOM   2919  CB  LYS B 130      16.762   3.676   1.902  1.00 96.78      B    C  
ATOM   2920  CG  LYS B 130      18.110   4.339   1.597  1.00 90.41      B    C  
ATOM   2921  CD  LYS B 130      17.916   5.344   0.478  1.00 83.12      B    C  
ATOM   2922  CE  LYS B 130      19.170   6.133   0.165  1.00 76.79      B    C  
ATOM   2923  NZ  LYS B 130      18.791   7.275  -0.710  1.00 67.61      B    N1+
ATOM   2924  N   LEU B 131      14.403   2.280   3.463  1.00 97.82      B    N  
ATOM   2925  CA  LEU B 131      12.993   2.036   3.785  1.00 97.81      B    C  
ATOM   2926  C   LEU B 131      12.686   2.433   5.236  1.00 98.00      B    C  
ATOM   2927  O   LEU B 131      11.756   3.203   5.478  1.00 97.48      B    O  
ATOM   2928  CB  LEU B 131      12.671   0.552   3.535  1.00 97.83      B    C  
ATOM   2929  CG  LEU B 131      11.286   0.118   4.056  1.00 97.69      B    C  
ATOM   2930  CD1 LEU B 131      10.154   0.698   3.213  1.00 96.59      B    C  
ATOM   2931  CD2 LEU B 131      11.180  -1.407   4.063  1.00 96.37      B    C  
ATOM   2932  N   LEU B 132      13.472   1.934   6.190  1.00 97.90      B    N  
ATOM   2933  CA  LEU B 132      13.246   2.200   7.604  1.00 97.67      B    C  
ATOM   2934  C   LEU B 132      13.465   3.678   7.952  1.00 97.50      B    C  
ATOM   2935  O   LEU B 132      12.586   4.298   8.540  1.00 96.53      B    O  
ATOM   2936  CB  LEU B 132      14.147   1.294   8.453  1.00 97.23      B    C  
ATOM   2937  CG  LEU B 132      13.787  -0.210   8.425  1.00 95.91      B    C  
ATOM   2938  CD1 LEU B 132      14.787  -0.954   9.307  1.00 93.59      B    C  
ATOM   2939  CD2 LEU B 132      12.382  -0.483   8.959  1.00 93.07      B    C  
ATOM   2940  N   SER B 133      14.606   4.250   7.568  1.00 97.52      B    N  
ATOM   2941  CA  SER B 133      15.022   5.591   8.000  1.00 97.22      B    C  
ATOM   2942  C   SER B 133      14.305   6.723   7.271  1.00 97.16      B    C  
ATOM   2943  O   SER B 133      13.925   7.717   7.897  1.00 94.96      B    O  
ATOM   2944  CB  SER B 133      16.535   5.749   7.866  1.00 95.96      B    C  
ATOM   2945  OG  SER B 133      16.952   5.585   6.529  1.00 83.57      B    O  
ATOM   2946  N   GLU B 134      14.059   6.597   5.958  1.00 97.53      B    N  
ATOM   2947  CA  GLU B 134      13.488   7.667   5.140  1.00 97.18      B    C  
ATOM   2948  C   GLU B 134      11.971   7.557   4.952  1.00 97.42      B    C  
ATOM   2949  O   GLU B 134      11.325   8.558   4.620  1.00 95.60      B    O  
ATOM   2950  CB  GLU B 134      14.163   7.732   3.756  1.00 96.08      B    C  
ATOM   2951  CG  GLU B 134      15.667   8.021   3.789  1.00 92.32      B    C  
ATOM   2952  CD  GLU B 134      16.268   8.199   2.384  1.00 91.66      B    C  
ATOM   2953  OE1 GLU B 134      17.512   8.255   2.249  1.00 84.75      B    O  
ATOM   2954  OE2 GLU B 134      15.504   8.277   1.381  1.00 87.22      B    O1-
ATOM   2955  N   HIS B 135      11.384   6.359   5.132  1.00 97.60      B    N  
ATOM   2956  CA  HIS B 135       9.975   6.131   4.807  1.00 97.62      B    C  
ATOM   2957  C   HIS B 135       9.128   5.725   6.019  1.00 97.59      B    C  
ATOM   2958  O   HIS B 135       8.065   6.313   6.230  1.00 95.97      B    O  
ATOM   2959  CB  HIS B 135       9.852   5.116   3.658  1.00 97.18      B    C  
ATOM   2960  CG  HIS B 135      10.500   5.563   2.379  1.00 97.17      B    C  
ATOM   2961  CD2 HIS B 135       9.867   6.138   1.292  1.00 86.91      B    C  
ATOM   2962  ND1 HIS B 135      11.844   5.521   2.067  1.00 86.85      B    N  
ATOM   2963  CE1 HIS B 135      12.010   6.060   0.844  1.00 87.94      B    C  
ATOM   2964  NE2 HIS B 135      10.829   6.441   0.340  1.00 90.74      B    N  
ATOM   2965  N   ILE B 136       9.584   4.757   6.821  1.00 97.49      B    N  
ATOM   2966  CA  ILE B 136       8.789   4.201   7.920  1.00 97.37      B    C  
ATOM   2967  C   ILE B 136       8.987   4.986   9.227  1.00 97.16      B    C  
ATOM   2968  O   ILE B 136       7.995   5.404   9.844  1.00 95.63      B    O  
ATOM   2969  CB  ILE B 136       9.075   2.696   8.089  1.00 96.98      B    C  
ATOM   2970  CG1 ILE B 136       8.834   1.886   6.786  1.00 95.10      B    C  
ATOM   2971  CG2 ILE B 136       8.256   2.100   9.245  1.00 95.58      B    C  
ATOM   2972  CD1 ILE B 136       7.417   1.986   6.200  1.00 88.66      B    C  
ATOM   2973  N   ALA B 137      10.222   5.215   9.637  1.00 97.19      B    N  
ATOM   2974  CA  ALA B 137      10.546   5.917  10.866  1.00 96.81      B    C  
ATOM   2975  C   ALA B 137       9.907   7.314  10.900  1.00 96.76      B    C  
ATOM   2976  O   ALA B 137       9.900   8.054   9.914  1.00 94.96      B    O  
ATOM   2977  CB  ALA B 137      12.063   5.983  11.050  1.00 95.84      B    C  
ATOM   2978  N   GLY B 138       9.336   7.666  12.048  1.00 96.27      B    N  
ATOM   2979  CA  GLY B 138       8.669   8.959  12.225  1.00 96.20      B    C  
ATOM   2980  C   GLY B 138       7.440   9.181  11.334  1.00 96.93      B    C  
ATOM   2981  O   GLY B 138       7.006  10.324  11.200  1.00 94.09      B    O  
ATOM   2982  N   GLN B 139       6.899   8.141  10.700  1.00 96.72      B    N  
ATOM   2983  CA  GLN B 139       5.866   8.235   9.660  1.00 97.03      B    C  
ATOM   2984  C   GLN B 139       6.247   9.194   8.503  1.00 97.59      B    C  
ATOM   2985  O   GLN B 139       5.373   9.867   7.952  1.00 96.23      B    O  
ATOM   2986  CB  GLN B 139       4.489   8.565  10.248  1.00 95.94      B    C  
ATOM   2987  CG  GLN B 139       3.934   7.500  11.207  1.00 94.18      B    C  
ATOM   2988  CD  GLN B 139       2.427   7.692  11.362  1.00 95.22      B    C  
ATOM   2989  NE2 GLN B 139       1.995   8.598  12.203  1.00 85.43      B    N  
ATOM   2990  OE1 GLN B 139       1.621   7.074  10.689  1.00 86.59      B    O  
ATOM   2991  N   ALA B 140       7.516   9.266   8.117  1.00 97.35      B    N  
ATOM   2992  CA  ALA B 140       7.987  10.239   7.140  1.00 97.34      B    C  
ATOM   2993  C   ALA B 140       7.274  10.135   5.783  1.00 97.52      B    C  
ATOM   2994  O   ALA B 140       6.847  11.147   5.219  1.00 96.15      B    O  
ATOM   2995  CB  ALA B 140       9.506  10.077   6.998  1.00 96.64      B    C  
ATOM   2996  N   LEU B 141       7.054   8.925   5.271  1.00 97.61      B    N  
ATOM   2997  CA  LEU B 141       6.277   8.691   4.055  1.00 97.73      B    C  
ATOM   2998  C   LEU B 141       4.815   9.122   4.234  1.00 97.83      B    C  
ATOM   2999  O   LEU B 141       4.281   9.849   3.395  1.00 96.95      B    O  
ATOM   3000  CB  LEU B 141       6.431   7.214   3.628  1.00 97.20      B    C  
ATOM   3001  CG  LEU B 141       5.781   6.870   2.264  1.00 95.79      B    C  
ATOM   3002  CD1 LEU B 141       6.440   5.620   1.676  1.00 90.61      B    C  
ATOM   3003  CD2 LEU B 141       4.286   6.562   2.370  1.00 89.91      B    C  
ATOM   3004  N   ALA B 142       4.188   8.748   5.344  1.00 97.69      B    N  
ATOM   3005  CA  ALA B 142       2.810   9.129   5.644  1.00 97.62      B    C  
ATOM   3006  C   ALA B 142       2.642  10.656   5.742  1.00 97.79      B    C  
ATOM   3007  O   ALA B 142       1.664  11.201   5.233  1.00 96.88      B    O  
ATOM   3008  CB  ALA B 142       2.372   8.423   6.932  1.00 97.30      B    C  
ATOM   3009  N   GLN B 143       3.616  11.357   6.314  1.00 97.67      B    N  
ATOM   3010  CA  GLN B 143       3.624  12.815   6.378  1.00 97.56      B    C  
ATOM   3011  C   GLN B 143       3.717  13.452   4.985  1.00 97.52      B    C  
ATOM   3012  O   GLN B 143       3.033  14.440   4.724  1.00 96.71      B    O  
ATOM   3013  CB  GLN B 143       4.767  13.287   7.297  1.00 96.85      B    C  
ATOM   3014  CG  GLN B 143       4.792  14.817   7.496  1.00 92.44      B    C  
ATOM   3015  CD  GLN B 143       3.482  15.361   8.075  1.00 88.21      B    C  
ATOM   3016  NE2 GLN B 143       2.831  16.284   7.408  1.00 74.86      B    N  
ATOM   3017  OE1 GLN B 143       3.022  14.966   9.126  1.00 77.91      B    O  
ATOM   3018  N   ARG B 144       4.511  12.879   4.062  1.00 97.95      B    N  
ATOM   3019  CA  ARG B 144       4.597  13.357   2.677  1.00 97.67      B    C  
ATOM   3020  C   ARG B 144       3.275  13.160   1.918  1.00 97.63      B    C  
ATOM   3021  O   ARG B 144       2.845  14.071   1.211  1.00 96.68      B    O  
ATOM   3022  CB  ARG B 144       5.769  12.676   1.946  1.00 97.07      B    C  
ATOM   3023  CG  ARG B 144       7.138  13.145   2.473  1.00 94.37      B    C  
ATOM   3024  CD  ARG B 144       8.304  12.580   1.659  1.00 93.52      B    C  
ATOM   3025  NE  ARG B 144       8.473  11.115   1.785  1.00 89.75      B    N  
ATOM   3026  CZ  ARG B 144       9.332  10.457   2.544  1.00 90.81      B    C  
ATOM   3027  NH1 ARG B 144      10.133  11.035   3.389  1.00 79.69      B    N1+
ATOM   3028  NH2 ARG B 144       9.442   9.158   2.452  1.00 83.37      B    N  
ATOM   3029  N   VAL B 145       2.610  12.030   2.127  1.00 97.80      B    N  
ATOM   3030  CA  VAL B 145       1.257  11.792   1.576  1.00 97.74      B    C  
ATOM   3031  C   VAL B 145       0.257  12.795   2.151  1.00 97.63      B    C  
ATOM   3032  O   VAL B 145      -0.472  13.434   1.393  1.00 96.71      B    O  
ATOM   3033  CB  VAL B 145       0.788  10.345   1.843  1.00 97.50      B    C  
ATOM   3034  CG1 VAL B 145      -0.660  10.117   1.398  1.00 95.79      B    C  
ATOM   3035  CG2 VAL B 145       1.661   9.329   1.095  1.00 96.09      B    C  
ATOM   3036  N   ALA B 146       0.253  12.990   3.465  1.00 97.66      B    N  
ATOM   3037  CA  ALA B 146      -0.637  13.921   4.139  1.00 97.32      B    C  
ATOM   3038  C   ALA B 146      -0.456  15.371   3.658  1.00 97.22      B    C  
ATOM   3039  O   ALA B 146      -1.433  16.038   3.325  1.00 95.80      B    O  
ATOM   3040  CB  ALA B 146      -0.393  13.807   5.654  1.00 96.60      B    C  
ATOM   3041  N   GLY B 147       0.790  15.822   3.536  1.00 96.77      B    N  
ATOM   3042  CA  GLY B 147       1.125  17.174   3.090  1.00 96.34      B    C  
ATOM   3043  C   GLY B 147       0.678  17.473   1.650  1.00 96.59      B    C  
ATOM   3044  O   GLY B 147       0.287  18.599   1.353  1.00 94.29      B    O  
ATOM   3045  N   ALA B 148       0.660  16.457   0.775  1.00 96.89      B    N  
ATOM   3046  CA  ALA B 148       0.150  16.620  -0.593  1.00 96.58      B    C  
ATOM   3047  C   ALA B 148      -1.385  16.719  -0.667  1.00 96.63      B    C  
ATOM   3048  O   ALA B 148      -1.930  17.251  -1.640  1.00 94.13      B    O  
ATOM   3049  CB  ALA B 148       0.681  15.455  -1.437  1.00 95.78      B    C  
ATOM   3050  N   VAL B 149      -2.094  16.224   0.360  1.00 96.57      B    N  
ATOM   3051  CA  VAL B 149      -3.559  16.292   0.463  1.00 96.44      B    C  
ATOM   3052  C   VAL B 149      -4.011  17.604   1.097  1.00 95.70      B    C  
ATOM   3053  O   VAL B 149      -4.876  18.294   0.564  1.00 92.88      B    O  
ATOM   3054  CB  VAL B 149      -4.100  15.089   1.256  1.00 96.04      B    C  
ATOM   3055  CG1 VAL B 149      -5.623  15.169   1.451  1.00 93.08      B    C  
ATOM   3056  CG2 VAL B 149      -3.796  13.775   0.534  1.00 93.52      B    C  
ATOM   3057  N   SER B 150      -3.435  17.943   2.243  1.00 95.41      B    N  
ATOM   3058  CA  SER B 150      -3.774  19.164   2.972  1.00 94.70      B    C  
ATOM   3059  C   SER B 150      -2.661  19.529   3.951  1.00 95.11      B    C  
ATOM   3060  O   SER B 150      -2.214  18.659   4.697  1.00 92.83      B    O  
ATOM   3061  CB  SER B 150      -5.078  18.963   3.750  1.00 92.51      B    C  
ATOM   3062  OG  SER B 150      -5.392  20.111   4.518  1.00 87.04      B    O  
ATOM   3063  N   PRO B 151      -2.272  20.808   4.053  1.00 94.45      B    N  
ATOM   3064  CA  PRO B 151      -1.298  21.246   5.052  1.00 93.11      B    C  
ATOM   3065  C   PRO B 151      -1.799  21.099   6.499  1.00 93.36      B    C  
ATOM   3066  O   PRO B 151      -0.998  21.095   7.427  1.00 90.02      B    O  
ATOM   3067  CB  PRO B 151      -1.003  22.712   4.699  1.00 91.26      B    C  
ATOM   3068  CG  PRO B 151      -2.298  23.180   4.041  1.00 88.53      B    C  
ATOM   3069  CD  PRO B 151      -2.763  21.940   3.282  1.00 92.36      B    C  
ATOM   3070  N   GLU B 152      -3.101  20.924   6.710  1.00 93.64      B    N  
ATOM   3071  CA  GLU B 152      -3.677  20.689   8.035  1.00 93.01      B    C  
ATOM   3072  C   GLU B 152      -3.455  19.252   8.544  1.00 94.12      B    C  
ATOM   3073  O   GLU B 152      -3.596  18.997   9.745  1.00 92.32      B    O  
ATOM   3074  CB  GLU B 152      -5.185  20.956   8.023  1.00 90.03      B    C  
ATOM   3075  CG  GLU B 152      -5.583  22.395   7.645  1.00 79.80      B    C  
ATOM   3076  CD  GLU B 152      -7.098  22.606   7.811  1.00 79.53      B    C  
ATOM   3077  OE1 GLU B 152      -7.531  23.729   8.138  1.00 71.92      B    O  
ATOM   3078  OE2 GLU B 152      -7.883  21.629   7.687  1.00 74.60      B    O1-
ATOM   3079  N   LEU B 153      -3.176  18.300   7.644  1.00 94.61      B    N  
ATOM   3080  CA  LEU B 153      -2.991  16.900   8.005  1.00 95.34      B    C  
ATOM   3081  C   LEU B 153      -1.566  16.664   8.502  1.00 95.52      B    C  
ATOM   3082  O   LEU B 153      -0.589  17.015   7.847  1.00 93.90      B    O  
ATOM   3083  CB  LEU B 153      -3.323  15.977   6.827  1.00 95.00      B    C  
ATOM   3084  CG  LEU B 153      -4.804  15.975   6.411  1.00 93.73      B    C  
ATOM   3085  CD1 LEU B 153      -5.008  15.029   5.229  1.00 90.57      B    C  
ATOM   3086  CD2 LEU B 153      -5.718  15.494   7.537  1.00 90.36      B    C  
ATOM   3087  N   GLN B 154      -1.473  16.002   9.653  1.00 95.53      B    N  
ATOM   3088  CA  GLN B 154      -0.219  15.684  10.312  1.00 95.10      B    C  
ATOM   3089  C   GLN B 154      -0.132  14.174  10.554  1.00 95.75      B    C  
ATOM   3090  O   GLN B 154      -1.113  13.544  10.972  1.00 94.30      B    O  
ATOM   3091  CB  GLN B 154      -0.140  16.456  11.634  1.00 93.65      B    C  
ATOM   3092  CG  GLN B 154      -0.014  17.984  11.451  1.00 88.07      B    C  
ATOM   3093  CD  GLN B 154       1.408  18.444  11.129  1.00 80.63      B    C  
ATOM   3094  NE2 GLN B 154       1.562  19.566  10.468  1.00 65.30      B    N  
ATOM   3095  OE1 GLN B 154       2.390  17.819  11.481  1.00 68.85      B    O  
ATOM   3096  N   ALA B 155       1.043  13.600  10.336  1.00 96.07      B    N  
ATOM   3097  CA  ALA B 155       1.382  12.232  10.711  1.00 96.24      B    C  
ATOM   3098  C   ALA B 155       2.297  12.272  11.945  1.00 96.14      B    C  
ATOM   3099  O   ALA B 155       3.467  12.630  11.819  1.00 94.15      B    O  
ATOM   3100  CB  ALA B 155       2.029  11.541   9.507  1.00 95.69      B    C  
ATOM   3101  N   PRO B 156       1.800  11.947  13.152  1.00 95.93      B    N  
ATOM   3102  CA  PRO B 156       2.625  12.027  14.358  1.00 95.32      B    C  
ATOM   3103  C   PRO B 156       3.771  11.004  14.299  1.00 95.93      B    C  
ATOM   3104  O   PRO B 156       3.501   9.828  14.043  1.00 94.19      B    O  
ATOM   3105  CB  PRO B 156       1.669  11.760  15.518  1.00 93.69      B    C  
ATOM   3106  CG  PRO B 156       0.563  10.916  14.892  1.00 92.08      B    C  
ATOM   3107  CD  PRO B 156       0.476  11.455  13.467  1.00 94.65      B    C  
ATOM   3108  N   PRO B 157       5.019  11.386  14.619  1.00 95.79      B    N  
ATOM   3109  CA  PRO B 157       6.157  10.461  14.601  1.00 95.69      B    C  
ATOM   3110  C   PRO B 157       5.947   9.212  15.473  1.00 95.74      B    C  
ATOM   3111  O   PRO B 157       6.316   8.113  15.078  1.00 93.42      B    O  
ATOM   3112  CB  PRO B 157       7.355  11.284  15.072  1.00 94.55      B    C  
ATOM   3113  CG  PRO B 157       7.004  12.705  14.640  1.00 92.44      B    C  
ATOM   3114  CD  PRO B 157       5.488  12.754  14.830  1.00 95.19      B    C  
ATOM   3115  N   ALA B 158       5.285   9.353  16.612  1.00 94.67      B    N  
ATOM   3116  CA  ALA B 158       4.965   8.250  17.517  1.00 93.80      B    C  
ATOM   3117  C   ALA B 158       4.024   7.198  16.895  1.00 94.27      B    C  
ATOM   3118  O   ALA B 158       3.989   6.061  17.353  1.00 91.02      B    O  
ATOM   3119  CB  ALA B 158       4.361   8.846  18.792  1.00 92.05      B    C  
ATOM   3120  N   GLY B 159       3.300   7.539  15.834  1.00 94.15      B    N  
ATOM   3121  CA  GLY B 159       2.449   6.608  15.098  1.00 94.13      B    C  
ATOM   3122  C   GLY B 159       3.216   5.563  14.281  1.00 95.06      B    C  
ATOM   3123  O   GLY B 159       2.598   4.603  13.820  1.00 92.54      B    O  
ATOM   3124  N   ALA B 160       4.528   5.714  14.119  1.00 95.53      B    N  
ATOM   3125  CA  ALA B 160       5.367   4.754  13.411  1.00 95.79      B    C  
ATOM   3126  C   ALA B 160       5.738   3.511  14.248  1.00 96.10      B    C  
ATOM   3127  O   ALA B 160       6.307   2.567  13.705  1.00 93.85      B    O  
ATOM   3128  CB  ALA B 160       6.629   5.470  12.923  1.00 94.41      B    C  
ATOM   3129  N   ALA B 161       5.451   3.505  15.559  1.00 95.09      B    N  
ATOM   3130  CA  ALA B 161       5.955   2.497  16.491  1.00 94.91      B    C  
ATOM   3131  C   ALA B 161       5.612   1.061  16.068  1.00 95.32      B    C  
ATOM   3132  O   ALA B 161       6.510   0.228  15.989  1.00 93.17      B    O  
ATOM   3133  CB  ALA B 161       5.417   2.819  17.890  1.00 93.44      B    C  
ATOM   3134  N   LYS B 162       4.344   0.773  15.734  1.00 95.01      B    N  
ATOM   3135  CA  LYS B 162       3.959  -0.554  15.244  1.00 94.93      B    C  
ATOM   3136  C   LYS B 162       4.657  -0.881  13.925  1.00 95.66      B    C  
ATOM   3137  O   LYS B 162       5.310  -1.908  13.839  1.00 93.51      B    O  
ATOM   3138  CB  LYS B 162       2.431  -0.693  15.125  1.00 92.98      B    C  
ATOM   3139  CG  LYS B 162       2.052  -2.090  14.587  1.00 91.01      B    C  
ATOM   3140  CD  LYS B 162       0.546  -2.371  14.634  1.00 87.48      B    C  
ATOM   3141  CE  LYS B 162       0.156  -3.594  13.788  1.00 85.41      B    C  
ATOM   3142  NZ  LYS B 162       0.643  -4.896  14.303  1.00 80.65      B    N1+
ATOM   3143  N   SER B 163       4.588  -0.003  12.936  1.00 96.34      B    N  
ATOM   3144  CA  SER B 163       5.173  -0.237  11.610  1.00 96.41      B    C  
ATOM   3145  C   SER B 163       6.674  -0.534  11.661  1.00 96.72      B    C  
ATOM   3146  O   SER B 163       7.155  -1.402  10.950  1.00 95.07      B    O  
ATOM   3147  CB  SER B 163       4.949   0.976  10.704  1.00 95.42      B    C  
ATOM   3148  OG  SER B 163       3.578   1.331  10.660  1.00 89.43      B    O  
ATOM   3149  N   PHE B 164       7.413   0.176  12.516  1.00 96.57      B    N  
ATOM   3150  CA  PHE B 164       8.833  -0.064  12.709  1.00 96.52      B    C  
ATOM   3151  C   PHE B 164       9.087  -1.400  13.426  1.00 96.35      B    C  
ATOM   3152  O   PHE B 164       9.925  -2.180  12.986  1.00 95.04      B    O  
ATOM   3153  CB  PHE B 164       9.448   1.121  13.465  1.00 96.14      B    C  
ATOM   3154  CG  PHE B 164      10.960   1.161  13.399  1.00 96.62      B    C  
ATOM   3155  CD1 PHE B 164      11.733   0.400  14.292  1.00 94.88      B    C  
ATOM   3156  CD2 PHE B 164      11.601   1.943  12.420  1.00 94.84      B    C  
ATOM   3157  CE1 PHE B 164      13.136   0.421  14.213  1.00 93.95      B    C  
ATOM   3158  CE2 PHE B 164      13.003   1.974  12.340  1.00 93.90      B    C  
ATOM   3159  CZ  PHE B 164      13.771   1.211  13.235  1.00 94.57      B    C  
ATOM   3160  N   SER B 165       8.313  -1.696  14.476  1.00 96.25      B    N  
ATOM   3161  CA  SER B 165       8.422  -2.950  15.231  1.00 95.66      B    C  
ATOM   3162  C   SER B 165       8.111  -4.189  14.383  1.00 95.99      B    C  
ATOM   3163  O   SER B 165       8.826  -5.175  14.486  1.00 93.68      B    O  
ATOM   3164  CB  SER B 165       7.477  -2.903  16.429  1.00 93.81      B    C  
ATOM   3165  OG  SER B 165       7.627  -4.051  17.243  1.00 80.33      B    O  
ATOM   3166  N   GLU B 166       7.101  -4.124  13.506  1.00 95.92      B    N  
ATOM   3167  CA  GLU B 166       6.735  -5.226  12.602  1.00 95.45      B    C  
ATOM   3168  C   GLU B 166       7.880  -5.608  11.648  1.00 95.86      B    C  
ATOM   3169  O   GLU B 166       8.039  -6.767  11.283  1.00 93.63      B    O  
ATOM   3170  CB  GLU B 166       5.532  -4.803  11.742  1.00 94.20      B    C  
ATOM   3171  CG  GLU B 166       4.226  -4.662  12.513  1.00 90.35      B    C  
ATOM   3172  CD  GLU B 166       3.520  -5.974  12.814  1.00 90.23      B    C  
ATOM   3173  OE1 GLU B 166       3.100  -6.130  13.969  1.00 82.51      B    O  
ATOM   3174  OE2 GLU B 166       3.275  -6.739  11.863  1.00 84.21      B    O1-
ATOM   3175  N   LEU B 167       8.687  -4.625  11.245  1.00 96.19      B    N  
ATOM   3176  CA  LEU B 167       9.783  -4.826  10.306  1.00 96.14      B    C  
ATOM   3177  C   LEU B 167      11.107  -5.166  10.997  1.00 95.80      B    C  
ATOM   3178  O   LEU B 167      11.845  -6.023  10.504  1.00 92.85      B    O  
ATOM   3179  CB  LEU B 167       9.936  -3.562   9.441  1.00 96.04      B    C  
ATOM   3180  CG  LEU B 167       8.741  -3.284   8.510  1.00 96.15      B    C  
ATOM   3181  CD1 LEU B 167       8.969  -1.962   7.778  1.00 94.51      B    C  
ATOM   3182  CD2 LEU B 167       8.566  -4.382   7.464  1.00 94.15      B    C  
ATOM   3183  N   ASN B 168      11.424  -4.480  12.088  1.00 95.89      B    N  
ATOM   3184  CA  ASN B 168      12.761  -4.436  12.687  1.00 95.59      B    C  
ATOM   3185  C   ASN B 168      12.766  -4.607  14.215  1.00 95.31      B    C  
ATOM   3186  O   ASN B 168      13.801  -4.418  14.859  1.00 91.04      B    O  
ATOM   3187  CB  ASN B 168      13.393  -3.107  12.247  1.00 94.42      B    C  
ATOM   3188  CG  ASN B 168      14.909  -3.138  12.261  1.00 95.10      B    C  
ATOM   3189  ND2 ASN B 168      15.526  -2.294  13.058  1.00 87.36      B    N  
ATOM   3190  OD1 ASN B 168      15.553  -3.875  11.537  1.00 87.02      B    O  
ATOM   3191  N   GLY B 169      11.625  -4.926  14.821  1.00 94.86      B    N  
ATOM   3192  CA  GLY B 169      11.486  -5.007  16.265  1.00 94.13      B    C  
ATOM   3193  C   GLY B 169      11.842  -3.689  16.952  1.00 94.37      B    C  
ATOM   3194  O   GLY B 169      11.487  -2.600  16.503  1.00 89.04      B    O  
ATOM   3195  N   GLY B 170      12.571  -3.795  18.062  1.00 93.44      B    N  
ATOM   3196  CA  GLY B 170      13.154  -2.659  18.781  1.00 92.94      B    C  
ATOM   3197  C   GLY B 170      14.609  -2.372  18.401  1.00 93.87      B    C  
ATOM   3198  O   GLY B 170      15.270  -1.633  19.119  1.00 89.31      B    O  
ATOM   3199  N   ASN B 171      15.116  -2.974  17.324  1.00 93.77      B    N  
ATOM   3200  CA  ASN B 171      16.518  -2.893  16.928  1.00 93.86      B    C  
ATOM   3201  C   ASN B 171      16.807  -1.601  16.154  1.00 94.74      B    C  
ATOM   3202  O   ASN B 171      15.928  -1.018  15.511  1.00 92.70      B    O  
ATOM   3203  CB  ASN B 171      16.894  -4.152  16.123  1.00 92.86      B    C  
ATOM   3204  CG  ASN B 171      16.679  -5.436  16.916  1.00 92.26      B    C  
ATOM   3205  ND2 ASN B 171      15.869  -6.341  16.409  1.00 82.04      B    N  
ATOM   3206  OD1 ASN B 171      17.216  -5.610  17.992  1.00 82.90      B    O  
ATOM   3207  N   ASP B 172      18.067  -1.184  16.172  1.00 94.36      B    N  
ATOM   3208  CA  ASP B 172      18.541  -0.104  15.316  1.00 94.36      B    C  
ATOM   3209  C   ASP B 172      18.444  -0.484  13.835  1.00 95.27      B    C  
ATOM   3210  O   ASP B 172      18.406  -1.662  13.471  1.00 93.17      B    O  
ATOM   3211  CB  ASP B 172      19.982   0.280  15.703  1.00 92.30      B    C  
ATOM   3212  CG  ASP B 172      20.069   0.989  17.055  1.00 86.32      B    C  
ATOM   3213  OD1 ASP B 172      19.162   1.792  17.355  1.00 79.36      B    O  
ATOM   3214  OD2 ASP B 172      21.072   0.765  17.769  1.00 79.68      B    O1-
ATOM   3215  N   VAL B 173      18.433   0.512  12.951  1.00 95.09      B    N  
ATOM   3216  CA  VAL B 173      18.471   0.278  11.500  1.00 95.33      B    C  
ATOM   3217  C   VAL B 173      19.757  -0.482  11.162  1.00 95.60      B    C  
ATOM   3218  O   VAL B 173      20.845   0.018  11.451  1.00 93.89      B    O  
ATOM   3219  CB  VAL B 173      18.396   1.596  10.714  1.00 94.41      B    C  
ATOM   3220  CG1 VAL B 173      18.486   1.355   9.206  1.00 91.23      B    C  
ATOM   3221  CG2 VAL B 173      17.074   2.322  10.986  1.00 92.29      B    C  
ATOM   3222  N   PRO B 174      19.667  -1.683  10.563  1.00 95.61      B    N  
ATOM   3223  CA  PRO B 174      20.838  -2.514  10.335  1.00 95.27      B    C  
ATOM   3224  C   PRO B 174      21.755  -1.890   9.285  1.00 95.79      B    C  
ATOM   3225  O   PRO B 174      21.349  -1.582   8.163  1.00 94.12      B    O  
ATOM   3226  CB  PRO B 174      20.297  -3.886   9.918  1.00 93.47      B    C  
ATOM   3227  CG  PRO B 174      18.950  -3.559   9.286  1.00 91.91      B    C  
ATOM   3228  CD  PRO B 174      18.466  -2.366  10.116  1.00 94.52      B    C  
ATOM   3229  N   GLU B 175      23.037  -1.777   9.652  1.00 94.89      B    N  
ATOM   3230  CA  GLU B 175      24.119  -1.363   8.765  1.00 94.39      B    C  
ATOM   3231  C   GLU B 175      25.123  -2.518   8.666  1.00 94.83      B    C  
ATOM   3232  O   GLU B 175      25.351  -3.236   9.648  1.00 93.05      B    O  
ATOM   3233  CB  GLU B 175      24.694  -0.047   9.314  1.00 92.40      B    C  
ATOM   3234  CG  GLU B 175      25.466   0.788   8.274  1.00 79.72      B    C  
ATOM   3235  CD  GLU B 175      26.944   0.422   8.150  1.00 73.86      B    C  
ATOM   3236  OE1 GLU B 175      27.482   0.626   7.046  1.00 64.28      B    O  
ATOM   3237  OE2 GLU B 175      27.522  -0.052   9.143  1.00 66.15      B    O1-
ATOM   3238  N   ARG B 176      25.686  -2.757   7.481  1.00 94.71      B    N  
ATOM   3239  CA  ARG B 176      26.487  -3.953   7.172  1.00 94.31      B    C  
ATOM   3240  C   ARG B 176      27.553  -4.243   8.225  1.00 94.84      B    C  
ATOM   3241  O   ARG B 176      27.634  -5.360   8.736  1.00 93.48      B    O  
ATOM   3242  CB  ARG B 176      27.136  -3.775   5.786  1.00 93.11      B    C  
ATOM   3243  CG  ARG B 176      28.074  -4.931   5.425  1.00 90.48      B    C  
ATOM   3244  CD  ARG B 176      28.818  -4.631   4.123  1.00 87.77      B    C  
ATOM   3245  NE  ARG B 176      29.841  -5.650   3.841  1.00 82.44      B    N  
ATOM   3246  CZ  ARG B 176      31.106  -5.637   4.276  1.00 78.15      B    C  
ATOM   3247  NH1 ARG B 176      31.589  -4.662   5.002  1.00 70.19      B    N1+
ATOM   3248  NH2 ARG B 176      31.891  -6.627   3.985  1.00 71.81      B    N  
ATOM   3249  N   ASP B 177      28.382  -3.252   8.531  1.00 95.03      B    N  
ATOM   3250  CA  ASP B 177      29.538  -3.453   9.408  1.00 94.77      B    C  
ATOM   3251  C   ASP B 177      29.084  -3.616  10.862  1.00 95.17      B    C  
ATOM   3252  O   ASP B 177      29.592  -4.490  11.567  1.00 93.69      B    O  
ATOM   3253  CB  ASP B 177      30.545  -2.315   9.218  1.00 93.76      B    C  
ATOM   3254  CG  ASP B 177      31.179  -2.301   7.812  1.00 89.02      B    C  
ATOM   3255  OD1 ASP B 177      31.105  -3.322   7.085  1.00 82.82      B    O  
ATOM   3256  OD2 ASP B 177      31.764  -1.265   7.446  1.00 82.65      B    O1-
ATOM   3257  N   ALA B 178      28.052  -2.894  11.295  1.00 95.31      B    N  
ATOM   3258  CA  ALA B 178      27.451  -3.046  12.616  1.00 95.04      B    C  
ATOM   3259  C   ALA B 178      26.841  -4.449  12.819  1.00 95.53      B    C  
ATOM   3260  O   ALA B 178      27.080  -5.073  13.853  1.00 94.20      B    O  
ATOM   3261  CB  ALA B 178      26.401  -1.946  12.813  1.00 94.09      B    C  
ATOM   3262  N   VAL B 179      26.132  -4.985  11.810  1.00 95.36      B    N  
ATOM   3263  CA  VAL B 179      25.583  -6.352  11.847  1.00 95.41      B    C  
ATOM   3264  C   VAL B 179      26.708  -7.379  11.978  1.00 95.82      B    C  
ATOM   3265  O   VAL B 179      26.665  -8.230  12.864  1.00 94.94      B    O  
ATOM   3266  CB  VAL B 179      24.711  -6.645  10.608  1.00 94.87      B    C  
ATOM   3267  CG1 VAL B 179      24.293  -8.120  10.510  1.00 91.73      B    C  
ATOM   3268  CG2 VAL B 179      23.428  -5.812  10.650  1.00 92.27      B    C  
ATOM   3269  N   ILE B 180      27.762  -7.288  11.162  1.00 95.57      B    N  
ATOM   3270  CA  ILE B 180      28.885  -8.232  11.203  1.00 95.37      B    C  
ATOM   3271  C   ILE B 180      29.623  -8.147  12.547  1.00 95.59      B    C  
ATOM   3272  O   ILE B 180      29.983  -9.179  13.125  1.00 94.23      B    O  
ATOM   3273  CB  ILE B 180      29.818  -8.006   9.996  1.00 94.91      B    C  
ATOM   3274  CG1 ILE B 180      29.084  -8.331   8.671  1.00 93.48      B    C  
ATOM   3275  CG2 ILE B 180      31.069  -8.884  10.111  1.00 93.52      B    C  
ATOM   3276  CD1 ILE B 180      29.843  -7.897   7.414  1.00 89.35      B    C  
ATOM   3277  N   GLN B 181      29.817  -6.947  13.094  1.00 95.35      B    N  
ATOM   3278  CA  GLN B 181      30.420  -6.768  14.416  1.00 95.37      B    C  
ATOM   3279  C   GLN B 181      29.548  -7.342  15.535  1.00 95.58      B    C  
ATOM   3280  O   GLN B 181      30.088  -7.927  16.476  1.00 94.61      B    O  
ATOM   3281  CB  GLN B 181      30.722  -5.289  14.677  1.00 95.09      B    C  
ATOM   3282  CG  GLN B 181      31.868  -4.727  13.815  1.00 89.48      B    C  
ATOM   3283  CD  GLN B 181      33.244  -5.364  14.073  1.00 87.68      B    C  
ATOM   3284  NE2 GLN B 181      34.168  -5.177  13.156  1.00 76.33      B    N  
ATOM   3285  OE1 GLN B 181      33.524  -6.014  15.062  1.00 77.45      B    O  
ATOM   3286  N   SER B 182      28.214  -7.243  15.432  1.00 95.46      B    N  
ATOM   3287  CA  SER B 182      27.312  -7.845  16.418  1.00 94.83      B    C  
ATOM   3288  C   SER B 182      27.392  -9.374  16.416  1.00 95.12      B    C  
ATOM   3289  O   SER B 182      27.446  -9.983  17.482  1.00 93.29      B    O  
ATOM   3290  CB  SER B 182      25.875  -7.360  16.212  1.00 93.69      B    C  
ATOM   3291  OG  SER B 182      25.222  -8.030  15.158  1.00 84.39      B    O  
ATOM   3292  N   ILE B 183      27.532  -9.999  15.241  1.00 94.82      B    N  
ATOM   3293  CA  ILE B 183      27.765 -11.446  15.116  1.00 94.43      B    C  
ATOM   3294  C   ILE B 183      29.097 -11.822  15.767  1.00 94.73      B    C  
ATOM   3295  O   ILE B 183      29.158 -12.763  16.552  1.00 93.30      B    O  
ATOM   3296  CB  ILE B 183      27.704 -11.894  13.637  1.00 94.42      B    C  
ATOM   3297  CG1 ILE B 183      26.306 -11.647  13.036  1.00 93.33      B    C  
ATOM   3298  CG2 ILE B 183      28.057 -13.383  13.502  1.00 93.42      B    C  
ATOM   3299  CD1 ILE B 183      26.280 -11.712  11.503  1.00 89.29      B    C  
ATOM   3300  N   LYS B 184      30.156 -11.052  15.503  1.00 94.70      B    N  
ATOM   3301  CA  LYS B 184      31.473 -11.273  16.114  1.00 94.67      B    C  
ATOM   3302  C   LYS B 184      31.440 -11.156  17.636  1.00 94.57      B    C  
ATOM   3303  O   LYS B 184      32.093 -11.941  18.322  1.00 92.52      B    O  
ATOM   3304  CB  LYS B 184      32.468 -10.267  15.519  1.00 94.61      B    C  
ATOM   3305  CG  LYS B 184      33.900 -10.530  16.002  1.00 92.53      B    C  
ATOM   3306  CD  LYS B 184      34.856  -9.523  15.364  1.00 88.89      B    C  
ATOM   3307  CE  LYS B 184      36.292  -9.826  15.764  1.00 82.86      B    C  
ATOM   3308  NZ  LYS B 184      37.240  -8.973  15.002  1.00 74.65      B    N1+
ATOM   3309  N   ALA B 185      30.691 -10.190  18.145  1.00 94.91      B    N  
ATOM   3310  CA  ALA B 185      30.542  -9.968  19.580  1.00 94.13      B    C  
ATOM   3311  C   ALA B 185      29.605 -10.990  20.260  1.00 93.81      B    C  
ATOM   3312  O   ALA B 185      29.550 -11.026  21.493  1.00 89.66      B    O  
ATOM   3313  CB  ALA B 185      30.066  -8.528  19.783  1.00 93.37      B    C  
ATOM   3314  N   GLY B 186      28.882 -11.804  19.483  1.00 94.58      B    N  
ATOM   3315  CA  GLY B 186      27.884 -12.735  20.012  1.00 93.66      B    C  
ATOM   3316  C   GLY B 186      26.604 -12.050  20.521  1.00 93.95      B    C  
ATOM   3317  O   GLY B 186      25.865 -12.643  21.293  1.00 89.64      B    O  
ATOM   3318  N   THR B 187      26.360 -10.815  20.109  1.00 94.14      B    N  
ATOM   3319  CA  THR B 187      25.160 -10.043  20.477  1.00 93.36      B    C  
ATOM   3320  C   THR B 187      24.087 -10.050  19.389  1.00 93.43      B    C  
ATOM   3321  O   THR B 187      22.985  -9.562  19.622  1.00 90.45      B    O  
ATOM   3322  CB  THR B 187      25.512  -8.591  20.822  1.00 92.03      B    C  
ATOM   3323  CG2 THR B 187      26.454  -8.502  22.022  1.00 83.74      B    C  
ATOM   3324  OG1 THR B 187      26.152  -7.957  19.737  1.00 85.19      B    O  
ATOM   3325  N   TYR B 188      24.396 -10.591  18.205  1.00 93.50      B    N  
ATOM   3326  CA  TYR B 188      23.421 -10.754  17.137  1.00 93.51      B    C  
ATOM   3327  C   TYR B 188      22.341 -11.764  17.549  1.00 93.55      B    C  
ATOM   3328  O   TYR B 188      22.647 -12.858  18.031  1.00 90.60      B    O  
ATOM   3329  CB  TYR B 188      24.111 -11.185  15.841  1.00 93.15      B    C  
ATOM   3330  CG  TYR B 188      23.150 -11.479  14.713  1.00 94.70      B    C  
ATOM   3331  CD1 TYR B 188      22.746 -12.810  14.453  1.00 92.50      B    C  
ATOM   3332  CD2 TYR B 188      22.605 -10.435  13.938  1.00 92.93      B    C  
ATOM   3333  CE1 TYR B 188      21.812 -13.088  13.443  1.00 92.07      B    C  
ATOM   3334  CE2 TYR B 188      21.669 -10.700  12.922  1.00 92.46      B    C  
ATOM   3335  CZ  TYR B 188      21.275 -12.029  12.678  1.00 93.28      B    C  
ATOM   3336  OH  TYR B 188      20.355 -12.297  11.694  1.00 92.11      B    O  
ATOM   3337  N   GLY B 189      21.097 -11.402  17.308  1.00 92.78      B    N  
ATOM   3338  CA  GLY B 189      19.952 -12.276  17.479  1.00 92.16      B    C  
ATOM   3339  C   GLY B 189      18.880 -11.937  16.455  1.00 93.33      B    C  
ATOM   3340  O   GLY B 189      18.790 -10.813  15.974  1.00 89.54      B    O  
ATOM   3341  N   CYS B 190      18.071 -12.936  16.108  1.00 92.99      B    N  
ATOM   3342  CA  CYS B 190      16.875 -12.754  15.312  1.00 93.68      B    C  
ATOM   3343  C   CYS B 190      15.854 -13.808  15.727  1.00 94.06      B    C  
ATOM   3344  O   CYS B 190      15.966 -14.974  15.343  1.00 88.94      B    O  
ATOM   3345  CB  CYS B 190      17.226 -12.823  13.822  1.00 91.86      B    C  
ATOM   3346  SG  CYS B 190      15.888 -12.189  12.768  1.00 90.61      B    S  
ATOM   3347  N   GLY B 191      14.902 -13.405  16.534  1.00 93.82      B    N  
ATOM   3348  CA  GLY B 191      13.884 -14.246  17.129  1.00 94.26      B    C  
ATOM   3349  C   GLY B 191      12.517 -13.563  17.127  1.00 95.45      B    C  
ATOM   3350  O   GLY B 191      12.290 -12.582  16.433  1.00 92.66      B    O  
ATOM   3351  N   VAL B 192      11.603 -14.104  17.913  1.00 94.55      B    N  
ATOM   3352  CA  VAL B 192      10.272 -13.516  18.072  1.00 94.02      B    C  
ATOM   3353  C   VAL B 192      10.393 -12.112  18.668  1.00 93.61      B    C  
ATOM   3354  O   VAL B 192      10.989 -11.920  19.723  1.00 88.96      B    O  
ATOM   3355  CB  VAL B 192       9.372 -14.403  18.952  1.00 92.48      B    C  
ATOM   3356  CG1 VAL B 192       7.982 -13.798  19.154  1.00 85.29      B    C  
ATOM   3357  CG2 VAL B 192       9.176 -15.785  18.303  1.00 86.38      B    C  
ATOM   3358  N   GLY B 193       9.817 -11.131  17.985  1.00 93.43      B    N  
ATOM   3359  CA  GLY B 193       9.862  -9.721  18.357  1.00 93.06      B    C  
ATOM   3360  C   GLY B 193      10.964  -8.905  17.677  1.00 93.96      B    C  
ATOM   3361  O   GLY B 193      10.955  -7.682  17.807  1.00 89.55      B    O  
ATOM   3362  N   ASP B 194      11.862  -9.540  16.903  1.00 93.95      B    N  
ATOM   3363  CA  ASP B 194      12.880  -8.841  16.106  1.00 94.04      B    C  
ATOM   3364  C   ASP B 194      12.374  -8.375  14.726  1.00 94.41      B    C  
ATOM   3365  O   ASP B 194      13.116  -7.788  13.941  1.00 90.47      B    O  
ATOM   3366  CB  ASP B 194      14.143  -9.706  15.987  1.00 93.11      B    C  
ATOM   3367  CG  ASP B 194      14.896  -9.822  17.311  1.00 93.19      B    C  
ATOM   3368  OD1 ASP B 194      15.170  -8.760  17.915  1.00 88.25      B    O  
ATOM   3369  OD2 ASP B 194      15.235 -10.964  17.707  1.00 88.37      B    O1-
ATOM   3370  N   GLY B 195      11.098  -8.600  14.435  1.00 93.94      B    N  
ATOM   3371  CA  GLY B 195      10.455  -8.233  13.183  1.00 94.77      B    C  
ATOM   3372  C   GLY B 195      10.573  -9.299  12.097  1.00 95.90      B    C  
ATOM   3373  O   GLY B 195      11.072 -10.402  12.301  1.00 92.96      B    O  
ATOM   3374  N   THR B 196      10.102  -8.959  10.895  1.00 95.98      B    N  
ATOM   3375  CA  THR B 196      10.008  -9.887   9.760  1.00 96.46      B    C  
ATOM   3376  C   THR B 196      11.366 -10.285   9.183  1.00 96.64      B    C  
ATOM   3377  O   THR B 196      11.505 -11.366   8.607  1.00 94.59      B    O  
ATOM   3378  CB  THR B 196       9.167  -9.231   8.660  1.00 95.54      B    C  
ATOM   3379  CG2 THR B 196       8.942 -10.102   7.426  1.00 88.45      B    C  
ATOM   3380  OG1 THR B 196       7.883  -8.928   9.165  1.00 87.58      B    O  
ATOM   3381  N   LEU B 197      12.362  -9.403   9.271  1.00 95.60      B    N  
ATOM   3382  CA  LEU B 197      13.614  -9.526   8.543  1.00 95.70      B    C  
ATOM   3383  C   LEU B 197      14.784  -9.804   9.496  1.00 95.77      B    C  
ATOM   3384  O   LEU B 197      15.053  -9.030  10.407  1.00 93.33      B    O  
ATOM   3385  CB  LEU B 197      13.789  -8.246   7.695  1.00 94.60      B    C  
ATOM   3386  CG  LEU B 197      15.012  -8.262   6.764  1.00 94.36      B    C  
ATOM   3387  CD1 LEU B 197      14.719  -7.428   5.507  1.00 87.86      B    C  
ATOM   3388  CD2 LEU B 197      16.244  -7.649   7.435  1.00 87.74      B    C  
ATOM   3389  N   CYS B 198      15.523 -10.880   9.211  1.00 95.82      B    N  
ATOM   3390  CA  CYS B 198      16.789 -11.176   9.860  1.00 95.60      B    C  
ATOM   3391  C   CYS B 198      17.949 -10.656   9.001  1.00 96.18      B    C  
ATOM   3392  O   CYS B 198      18.200 -11.213   7.930  1.00 94.01      B    O  
ATOM   3393  CB  CYS B 198      16.920 -12.689  10.065  1.00 94.08      B    C  
ATOM   3394  SG  CYS B 198      15.873 -13.338  11.397  1.00 91.82      B    S  
ATOM   3395  N   PRO B 199      18.717  -9.642   9.452  1.00 96.44      B    N  
ATOM   3396  CA  PRO B 199      19.786  -9.049   8.654  1.00 95.86      B    C  
ATOM   3397  C   PRO B 199      20.809 -10.054   8.112  1.00 95.74      B    C  
ATOM   3398  O   PRO B 199      21.274  -9.898   6.998  1.00 93.20      B    O  
ATOM   3399  CB  PRO B 199      20.446  -8.015   9.569  1.00 94.47      B    C  
ATOM   3400  CG  PRO B 199      19.313  -7.587  10.490  1.00 91.87      B    C  
ATOM   3401  CD  PRO B 199      18.512  -8.874  10.672  1.00 95.07      B    C  
ATOM   3402  N   ALA B 200      21.137 -11.114   8.863  1.00 94.48      B    N  
ATOM   3403  CA  ALA B 200      22.133 -12.115   8.481  1.00 92.92      B    C  
ATOM   3404  C   ALA B 200      21.614 -13.574   8.512  1.00 91.27      B    C  
ATOM   3405  O   ALA B 200      22.404 -14.507   8.586  1.00 81.27      B    O  
ATOM   3406  CB  ALA B 200      23.380 -11.895   9.334  1.00 90.88      B    C  
ATOM   3407  N   GLY B 201      20.297 -13.792   8.446  1.00 91.25      B    N  
ATOM   3408  CA  GLY B 201      19.702 -15.122   8.616  1.00 90.76      B    C  
ATOM   3409  C   GLY B 201      19.727 -16.046   7.388  1.00 92.71      B    C  
ATOM   3410  O   GLY B 201      19.415 -17.224   7.505  1.00 86.70      B    O  
ATOM   3411  N   GLY B 202      20.082 -15.536   6.196  1.00 93.15      B    N  
ATOM   3412  CA  GLY B 202      19.883 -16.242   4.922  1.00 94.45      B    C  
ATOM   3413  C   GLY B 202      21.061 -17.086   4.408  1.00 95.87      B    C  
ATOM   3414  O   GLY B 202      20.965 -17.649   3.318  1.00 93.38      B    O  
ATOM   3415  N   GLY B 203      22.160 -17.190   5.150  1.00 94.42      B    N  
ATOM   3416  CA  GLY B 203      23.411 -17.782   4.642  1.00 94.85      B    C  
ATOM   3417  C   GLY B 203      23.295 -19.259   4.238  1.00 96.22      B    C  
ATOM   3418  O   GLY B 203      23.652 -19.616   3.115  1.00 94.39      B    O  
ATOM   3419  N   THR B 204      22.762 -20.120   5.102  1.00 95.59      B    N  
ATOM   3420  CA  THR B 204      22.628 -21.557   4.799  1.00 95.73      B    C  
ATOM   3421  C   THR B 204      21.566 -21.851   3.726  1.00 96.52      B    C  
ATOM   3422  O   THR B 204      21.866 -22.628   2.824  1.00 95.64      B    O  
ATOM   3423  CB  THR B 204      22.368 -22.389   6.069  1.00 94.61      B    C  
ATOM   3424  CG2 THR B 204      22.556 -23.875   5.823  1.00 87.01      B    C  
ATOM   3425  OG1 THR B 204      23.279 -22.024   7.075  1.00 87.95      B    O  
ATOM   3426  N   PRO B 205      20.380 -21.212   3.714  1.00 97.07      B    N  
ATOM   3427  CA  PRO B 205      19.463 -21.311   2.571  1.00 97.07      B    C  
ATOM   3428  C   PRO B 205      20.100 -20.905   1.236  1.00 97.31      B    C  
ATOM   3429  O   PRO B 205      19.895 -21.579   0.230  1.00 96.41      B    O  
ATOM   3430  CB  PRO B 205      18.285 -20.401   2.923  1.00 96.15      B    C  
ATOM   3431  CG  PRO B 205      18.263 -20.418   4.446  1.00 94.34      B    C  
ATOM   3432  CD  PRO B 205      19.738 -20.507   4.807  1.00 96.43      B    C  
ATOM   3433  N   ALA B 206      20.926 -19.851   1.222  1.00 97.26      B    N  
ATOM   3434  CA  ALA B 206      21.643 -19.428   0.022  1.00 97.36      B    C  
ATOM   3435  C   ALA B 206      22.717 -20.446  -0.412  1.00 97.53      B    C  
ATOM   3436  O   ALA B 206      22.894 -20.676  -1.606  1.00 96.64      B    O  
ATOM   3437  CB  ALA B 206      22.250 -18.038   0.270  1.00 96.85      B    C  
ATOM   3438  N   LEU B 207      23.385 -21.110   0.543  1.00 96.93      B    N  
ATOM   3439  CA  LEU B 207      24.326 -22.201   0.264  1.00 96.98      B    C  
ATOM   3440  C   LEU B 207      23.611 -23.386  -0.398  1.00 97.22      B    C  
ATOM   3441  O   LEU B 207      24.050 -23.846  -1.457  1.00 96.53      B    O  
ATOM   3442  CB  LEU B 207      25.030 -22.597   1.575  1.00 96.43      B    C  
ATOM   3443  CG  LEU B 207      25.946 -23.829   1.489  1.00 95.37      B    C  
ATOM   3444  CD1 LEU B 207      27.111 -23.623   0.518  1.00 91.12      B    C  
ATOM   3445  CD2 LEU B 207      26.524 -24.113   2.876  1.00 90.53      B    C  
ATOM   3446  N   ASN B 208      22.493 -23.834   0.145  1.00 97.48      B    N  
ATOM   3447  CA  ASN B 208      21.701 -24.913  -0.442  1.00 97.41      B    C  
ATOM   3448  C   ASN B 208      21.212 -24.550  -1.854  1.00 97.55      B    C  
ATOM   3449  O   ASN B 208      21.358 -25.340  -2.784  1.00 96.25      B    O  
ATOM   3450  CB  ASN B 208      20.515 -25.233   0.478  1.00 96.90      B    C  
ATOM   3451  CG  ASN B 208      20.905 -25.824   1.826  1.00 96.59      B    C  
ATOM   3452  ND2 ASN B 208      19.946 -25.936   2.717  1.00 89.83      B    N  
ATOM   3453  OD1 ASN B 208      22.036 -26.199   2.087  1.00 90.73      B    O  
ATOM   3454  N   ALA B 209      20.719 -23.322  -2.035  1.00 97.52      B    N  
ATOM   3455  CA  ALA B 209      20.298 -22.832  -3.342  1.00 97.65      B    C  
ATOM   3456  C   ALA B 209      21.471 -22.760  -4.335  1.00 97.68      B    C  
ATOM   3457  O   ALA B 209      21.275 -23.032  -5.517  1.00 96.59      B    O  
ATOM   3458  CB  ALA B 209      19.625 -21.465  -3.162  1.00 97.39      B    C  
ATOM   3459  N   THR B 210      22.679 -22.444  -3.874  1.00 97.67      B    N  
ATOM   3460  CA  THR B 210      23.885 -22.446  -4.708  1.00 97.61      B    C  
ATOM   3461  C   THR B 210      24.205 -23.857  -5.197  1.00 97.58      B    C  
ATOM   3462  O   THR B 210      24.395 -24.051  -6.395  1.00 96.51      B    O  
ATOM   3463  CB  THR B 210      25.094 -21.867  -3.962  1.00 97.33      B    C  
ATOM   3464  CG2 THR B 210      26.355 -21.815  -4.830  1.00 93.77      B    C  
ATOM   3465  OG1 THR B 210      24.828 -20.552  -3.552  1.00 92.86      B    O  
ATOM   3466  N   MET B 211      24.195 -24.847  -4.306  1.00 97.32      B    N  
ATOM   3467  CA  MET B 211      24.425 -26.249  -4.662  1.00 96.90      B    C  
ATOM   3468  C   MET B 211      23.379 -26.752  -5.663  1.00 96.97      B    C  
ATOM   3469  O   MET B 211      23.740 -27.407  -6.636  1.00 95.52      B    O  
ATOM   3470  CB  MET B 211      24.437 -27.111  -3.396  1.00 96.44      B    C  
ATOM   3471  CG  MET B 211      25.612 -26.804  -2.455  1.00 94.74      B    C  
ATOM   3472  SD  MET B 211      27.280 -26.975  -3.166  1.00 93.22      B    S  
ATOM   3473  CE  MET B 211      27.291 -28.722  -3.608  1.00 86.58      B    C  
ATOM   3474  N   GLY B 212      22.110 -26.377  -5.487  1.00 97.09      B    N  
ATOM   3475  CA  GLY B 212      21.019 -26.711  -6.408  1.00 96.80      B    C  
ATOM   3476  C   GLY B 212      20.971 -25.875  -7.695  1.00 97.21      B    C  
ATOM   3477  O   GLY B 212      20.127 -26.129  -8.554  1.00 95.40      B    O  
ATOM   3478  N   SER B 213      21.845 -24.881  -7.852  1.00 97.27      B    N  
ATOM   3479  CA  SER B 213      21.892 -24.000  -9.028  1.00 97.24      B    C  
ATOM   3480  C   SER B 213      23.149 -24.191  -9.882  1.00 97.25      B    C  
ATOM   3481  O   SER B 213      23.398 -23.403 -10.790  1.00 94.74      B    O  
ATOM   3482  CB  SER B 213      21.721 -22.530  -8.614  1.00 96.45      B    C  
ATOM   3483  OG  SER B 213      20.529 -22.341  -7.884  1.00 93.40      B    O  
ATOM   3484  N   MET B 214      23.936 -25.230  -9.640  1.00 96.88      B    N  
ATOM   3485  CA  MET B 214      25.105 -25.566 -10.463  1.00 96.52      B    C  
ATOM   3486  C   MET B 214      24.662 -26.113 -11.833  1.00 96.61      B    C  
ATOM   3487  O   MET B 214      24.610 -27.315 -12.069  1.00 94.08      B    O  
ATOM   3488  CB  MET B 214      26.030 -26.546  -9.732  1.00 95.05      B    C  
ATOM   3489  CG  MET B 214      26.715 -25.900  -8.528  1.00 91.20      B    C  
ATOM   3490  SD  MET B 214      28.098 -26.905  -7.902  1.00 89.44      B    S  
ATOM   3491  CE  MET B 214      28.526 -25.961  -6.431  1.00 81.01      B    C  
ATOM   3492  N   GLY B 215      24.349 -25.210 -12.743  1.00 96.22      B    N  
ATOM   3493  CA  GLY B 215      23.774 -25.554 -14.050  1.00 96.12      B    C  
ATOM   3494  C   GLY B 215      24.735 -26.233 -15.029  1.00 96.78      B    C  
ATOM   3495  O   GLY B 215      24.267 -26.861 -15.984  1.00 94.48      B    O  
ATOM   3496  N   TRP B 216      26.043 -26.152 -14.826  1.00 96.70      B    N  
ATOM   3497  CA  TRP B 216      27.020 -26.904 -15.609  1.00 96.73      B    C  
ATOM   3498  C   TRP B 216      27.271 -28.268 -14.955  1.00 96.69      B    C  
ATOM   3499  O   TRP B 216      27.919 -28.339 -13.915  1.00 95.13      B    O  
ATOM   3500  CB  TRP B 216      28.318 -26.114 -15.757  1.00 96.55      B    C  
ATOM   3501  CG  TRP B 216      28.219 -24.865 -16.580  1.00 96.90      B    C  
ATOM   3502  CD1 TRP B 216      28.559 -23.627 -16.167  1.00 95.33      B    C  
ATOM   3503  CD2 TRP B 216      27.765 -24.731 -17.971  1.00 96.75      B    C  
ATOM   3504  CE2 TRP B 216      27.866 -23.363 -18.320  1.00 96.29      B    C  
ATOM   3505  CE3 TRP B 216      27.289 -25.635 -18.951  1.00 95.74      B    C  
ATOM   3506  NE1 TRP B 216      28.358 -22.723 -17.203  1.00 95.08      B    N  
ATOM   3507  CZ2 TRP B 216      27.494 -22.900 -19.608  1.00 95.37      B    C  
ATOM   3508  CZ3 TRP B 216      26.915 -25.162 -20.227  1.00 94.15      B    C  
ATOM   3509  CH2 TRP B 216      27.016 -23.817 -20.538  1.00 94.22      B    C  
ATOM   3510  N   THR B 217      26.845 -29.340 -15.607  1.00 96.12      B    N  
ATOM   3511  CA  THR B 217      27.164 -30.717 -15.183  1.00 95.73      B    C  
ATOM   3512  C   THR B 217      28.676 -30.910 -15.040  1.00 95.99      B    C  
ATOM   3513  O   THR B 217      29.130 -31.545 -14.095  1.00 93.95      B    O  
ATOM   3514  CB  THR B 217      26.601 -31.739 -16.185  1.00 94.97      B    C  
ATOM   3515  CG2 THR B 217      26.854 -33.179 -15.756  1.00 88.13      B    C  
ATOM   3516  OG1 THR B 217      25.207 -31.591 -16.284  1.00 88.09      B    O  
ATOM   3517  N   TRP B 218      29.471 -30.263 -15.900  1.00 96.12      B    N  
ATOM   3518  CA  TRP B 218      30.936 -30.297 -15.805  1.00 96.13      B    C  
ATOM   3519  C   TRP B 218      31.482 -29.745 -14.478  1.00 96.27      B    C  
ATOM   3520  O   TRP B 218      32.516 -30.221 -14.001  1.00 94.28      B    O  
ATOM   3521  CB  TRP B 218      31.513 -29.527 -17.002  1.00 95.76      B    C  
ATOM   3522  CG  TRP B 218      32.988 -29.660 -17.156  1.00 96.32      B    C  
ATOM   3523  CD1 TRP B 218      33.625 -30.626 -17.860  1.00 94.29      B    C  
ATOM   3524  CD2 TRP B 218      34.044 -28.824 -16.580  1.00 96.40      B    C  
ATOM   3525  CE2 TRP B 218      35.291 -29.349 -16.991  1.00 96.04      B    C  
ATOM   3526  CE3 TRP B 218      34.040 -27.676 -15.758  1.00 95.51      B    C  
ATOM   3527  NE1 TRP B 218      34.997 -30.448 -17.769  1.00 94.49      B    N  
ATOM   3528  CZ2 TRP B 218      36.518 -28.761 -16.597  1.00 95.37      B    C  
ATOM   3529  CZ3 TRP B 218      35.263 -27.092 -15.364  1.00 93.89      B    C  
ATOM   3530  CH2 TRP B 218      36.480 -27.634 -15.778  1.00 94.17      B    C  
ATOM   3531  N   VAL B 219      30.801 -28.784 -13.842  1.00 95.86      B    N  
ATOM   3532  CA  VAL B 219      31.266 -28.175 -12.581  1.00 95.47      B    C  
ATOM   3533  C   VAL B 219      31.038 -29.113 -11.393  1.00 95.27      B    C  
ATOM   3534  O   VAL B 219      31.914 -29.204 -10.534  1.00 93.03      B    O  
ATOM   3535  CB  VAL B 219      30.603 -26.803 -12.348  1.00 94.95      B    C  
ATOM   3536  CG1 VAL B 219      30.901 -26.210 -10.964  1.00 92.44      B    C  
ATOM   3537  CG2 VAL B 219      31.113 -25.803 -13.392  1.00 93.54      B    C  
ATOM   3538  N   HIS B 220      29.917 -29.830 -11.361  1.00 95.39      B    N  
ATOM   3539  CA  HIS B 220      29.600 -30.715 -10.234  1.00 94.32      B    C  
ATOM   3540  C   HIS B 220      29.832 -32.213 -10.511  1.00 94.08      B    C  
ATOM   3541  O   HIS B 220      29.793 -33.018  -9.577  1.00 90.54      B    O  
ATOM   3542  CB  HIS B 220      28.167 -30.438  -9.755  1.00 93.00      B    C  
ATOM   3543  CG  HIS B 220      27.102 -30.943 -10.695  1.00 94.36      B    C  
ATOM   3544  CD2 HIS B 220      26.366 -30.194 -11.585  1.00 85.48      B    C  
ATOM   3545  ND1 HIS B 220      26.688 -32.254 -10.844  1.00 86.25      B    N  
ATOM   3546  CE1 HIS B 220      25.734 -32.288 -11.787  1.00 87.03      B    C  
ATOM   3547  NE2 HIS B 220      25.512 -31.057 -12.261  1.00 88.78      B    N  
ATOM   3548  N   ASN B 221      30.051 -32.590 -11.761  1.00 94.21      B    N  
ATOM   3549  CA  ASN B 221      30.255 -33.977 -12.180  1.00 94.25      B    C  
ATOM   3550  C   ASN B 221      31.025 -34.088 -13.509  1.00 94.36      B    C  
ATOM   3551  O   ASN B 221      30.593 -34.774 -14.445  1.00 89.93      B    O  
ATOM   3552  CB  ASN B 221      28.892 -34.687 -12.224  1.00 92.95      B    C  
ATOM   3553  CG  ASN B 221      29.033 -36.201 -12.375  1.00 92.71      B    C  
ATOM   3554  ND2 ASN B 221      28.087 -36.824 -13.031  1.00 84.84      B    N  
ATOM   3555  OD1 ASN B 221      29.959 -36.825 -11.900  1.00 85.96      B    O  
ATOM   3556  N   ARG B 222      32.172 -33.401 -13.627  1.00 94.03      B    N  
ATOM   3557  CA  ARG B 222      33.089 -33.615 -14.755  1.00 93.35      B    C  
ATOM   3558  C   ARG B 222      33.814 -34.965 -14.631  1.00 93.29      B    C  
ATOM   3559  O   ARG B 222      33.867 -35.512 -13.521  1.00 90.40      B    O  
ATOM   3560  CB  ARG B 222      34.065 -32.429 -14.902  1.00 91.89      B    C  
ATOM   3561  CG  ARG B 222      35.015 -32.267 -13.706  1.00 90.54      B    C  
ATOM   3562  CD  ARG B 222      35.926 -31.049 -13.928  1.00 91.52      B    C  
ATOM   3563  NE  ARG B 222      36.734 -30.756 -12.747  1.00 90.62      B    N  
ATOM   3564  CZ  ARG B 222      36.334 -30.097 -11.672  1.00 92.80      B    C  
ATOM   3565  NH1 ARG B 222      35.138 -29.583 -11.559  1.00 83.67      B    N1+
ATOM   3566  NH2 ARG B 222      37.139 -29.948 -10.679  1.00 87.01      B    N  
ATOM   3567  N   PRO B 223      34.383 -35.525 -15.701  1.00 92.29      B    N  
ATOM   3568  CA  PRO B 223      35.131 -36.773 -15.605  1.00 89.53      B    C  
ATOM   3569  C   PRO B 223      36.253 -36.695 -14.555  1.00 89.06      B    C  
ATOM   3570  O   PRO B 223      37.290 -36.079 -14.788  1.00 83.26      B    O  
ATOM   3571  CB  PRO B 223      35.662 -37.036 -17.018  1.00 87.70      B    C  
ATOM   3572  CG  PRO B 223      34.659 -36.313 -17.916  1.00 86.03      B    C  
ATOM   3573  CD  PRO B 223      34.293 -35.090 -17.080  1.00 89.52      B    C  
ATOM   3574  N   GLY B 224      36.027 -37.329 -13.405  1.00 88.62      B    N  
ATOM   3575  CA  GLY B 224      36.974 -37.408 -12.294  1.00 88.88      B    C  
ATOM   3576  C   GLY B 224      37.020 -36.183 -11.371  1.00 91.20      B    C  
ATOM   3577  O   GLY B 224      37.894 -36.158 -10.515  1.00 85.79      B    O  
ATOM   3578  N   GLY B 225      36.126 -35.211 -11.496  1.00 92.32      B    N  
ATOM   3579  CA  GLY B 225      36.204 -34.016 -10.656  1.00 93.19      B    C  
ATOM   3580  C   GLY B 225      34.870 -33.334 -10.336  1.00 94.31      B    C  
ATOM   3581  O   GLY B 225      33.830 -33.609 -10.933  1.00 91.71      B    O  
ATOM   3582  N   THR B 226      34.941 -32.433  -9.376  1.00 94.56      B    N  
ATOM   3583  CA  THR B 226      33.796 -31.619  -8.938  1.00 95.16      B    C  
ATOM   3584  C   THR B 226      34.259 -30.315  -8.266  1.00 95.76      B    C  
ATOM   3585  O   THR B 226      35.449 -30.131  -8.002  1.00 93.27      B    O  
ATOM   3586  CB  THR B 226      32.880 -32.428  -8.009  1.00 93.10      B    C  
ATOM   3587  CG2 THR B 226      33.479 -32.729  -6.637  1.00 87.39      B    C  
ATOM   3588  OG1 THR B 226      31.671 -31.756  -7.789  1.00 87.65      B    O  
ATOM   3589  N   ALA B 227      33.316 -29.423  -7.960  1.00 95.23      B    N  
ATOM   3590  CA  ALA B 227      33.504 -28.293  -7.062  1.00 95.14      B    C  
ATOM   3591  C   ALA B 227      32.512 -28.375  -5.890  1.00 95.55      B    C  
ATOM   3592  O   ALA B 227      31.444 -28.963  -6.016  1.00 93.29      B    O  
ATOM   3593  CB  ALA B 227      33.344 -26.990  -7.840  1.00 94.20      B    C  
ATOM   3594  N   SER B 228      32.882 -27.804  -4.751  1.00 94.77      B    N  
ATOM   3595  CA  SER B 228      32.014 -27.765  -3.569  1.00 95.19      B    C  
ATOM   3596  C   SER B 228      32.424 -26.657  -2.592  1.00 95.99      B    C  
ATOM   3597  O   SER B 228      33.348 -25.888  -2.851  1.00 93.56      B    O  
ATOM   3598  CB  SER B 228      32.023 -29.140  -2.897  1.00 92.57      B    C  
ATOM   3599  OG  SER B 228      30.876 -29.256  -2.081  1.00 83.75      B    O  
ATOM   3600  N   PHE B 229      31.748 -26.582  -1.465  1.00 95.03      B    N  
ATOM   3601  CA  PHE B 229      31.933 -25.550  -0.451  1.00 95.06      B    C  
ATOM   3602  C   PHE B 229      32.069 -26.150   0.951  1.00 93.90      B    C  
ATOM   3603  O   PHE B 229      31.079 -26.459   1.615  1.00 88.99      B    O  
ATOM   3604  CB  PHE B 229      30.787 -24.548  -0.532  1.00 94.74      B    C  
ATOM   3605  CG  PHE B 229      30.709 -23.781  -1.838  1.00 96.22      B    C  
ATOM   3606  CD1 PHE B 229      31.584 -22.708  -2.084  1.00 94.32      B    C  
ATOM   3607  CD2 PHE B 229      29.768 -24.139  -2.816  1.00 94.56      B    C  
ATOM   3608  CE1 PHE B 229      31.508 -21.984  -3.281  1.00 93.81      B    C  
ATOM   3609  CE2 PHE B 229      29.684 -23.423  -4.020  1.00 94.14      B    C  
ATOM   3610  CZ  PHE B 229      30.547 -22.333  -4.257  1.00 95.14      B    C  
ATOM   3611  N   GLY B 230      33.295 -26.296   1.427  1.00 92.63      B    N  
ATOM   3612  CA  GLY B 230      33.595 -26.686   2.808  1.00 91.83      B    C  
ATOM   3613  C   GLY B 230      33.127 -28.088   3.193  1.00 91.99      B    C  
ATOM   3614  O   GLY B 230      32.527 -28.269   4.250  1.00 85.77      B    O  
ATOM   3615  N   THR B 231      33.408 -29.083   2.338  1.00 92.38      B    N  
ATOM   3616  CA  THR B 231      33.040 -30.491   2.560  1.00 91.69      B    C  
ATOM   3617  C   THR B 231      34.027 -31.244   3.473  1.00 90.51      B    C  
ATOM   3618  O   THR B 231      35.051 -30.706   3.896  1.00 83.74      B    O  
ATOM   3619  CB  THR B 231      32.895 -31.237   1.225  1.00 89.99      B    C  
ATOM   3620  CG2 THR B 231      31.698 -30.749   0.423  1.00 83.21      B    C  
ATOM   3621  OG1 THR B 231      34.042 -31.052   0.437  1.00 82.30      B    O  
ATOM   3622  N   GLY B 232      33.709 -32.507   3.778  1.00 87.67      B    N  
ATOM   3623  CA  GLY B 232      34.583 -33.393   4.540  1.00 85.75      B    C  
ATOM   3624  C   GLY B 232      34.885 -32.870   5.946  1.00 87.19      B    C  
ATOM   3625  O   GLY B 232      33.973 -32.490   6.687  1.00 80.92      B    O  
ATOM   3626  N   GLY B 233      36.153 -32.835   6.318  1.00 84.85      B    N  
ATOM   3627  CA  GLY B 233      36.583 -32.391   7.651  1.00 83.99      B    C  
ATOM   3628  C   GLY B 233      36.154 -30.960   7.996  1.00 86.31      B    C  
ATOM   3629  O   GLY B 233      35.848 -30.677   9.155  1.00 81.58      B    O  
ATOM   3630  N   ALA B 234      36.048 -30.078   6.994  1.00 87.23      B    N  
ATOM   3631  CA  ALA B 234      35.624 -28.690   7.167  1.00 87.16      B    C  
ATOM   3632  C   ALA B 234      34.164 -28.558   7.634  1.00 87.84      B    C  
ATOM   3633  O   ALA B 234      33.815 -27.563   8.266  1.00 83.89      B    O  
ATOM   3634  CB  ALA B 234      35.840 -27.953   5.839  1.00 86.00      B    C  
ATOM   3635  N   ALA B 235      33.327 -29.563   7.360  1.00 87.61      B    N  
ATOM   3636  CA  ALA B 235      31.931 -29.576   7.785  1.00 85.93      B    C  
ATOM   3637  C   ALA B 235      31.731 -30.071   9.228  1.00 86.37      B    C  
ATOM   3638  O   ALA B 235      30.721 -29.751   9.849  1.00 81.68      B    O  
ATOM   3639  CB  ALA B 235      31.140 -30.441   6.802  1.00 84.03      B    C  
ATOM   3640  N   VAL B 236      32.659 -30.868   9.757  1.00 85.25      B    N  
ATOM   3641  CA  VAL B 236      32.469 -31.619  11.005  1.00 83.20      B    C  
ATOM   3642  C   VAL B 236      33.419 -31.212  12.125  1.00 82.93      B    C  
ATOM   3643  O   VAL B 236      33.120 -31.428  13.302  1.00 75.40      B    O  
ATOM   3644  CB  VAL B 236      32.552 -33.150  10.786  1.00 79.52      B    C  
ATOM   3645  CG1 VAL B 236      31.405 -33.842  11.521  1.00 70.51      B    C  
ATOM   3646  CG2 VAL B 236      32.507 -33.612   9.330  1.00 70.80      B    C  
ATOM   3647  N   SER B 237      34.580 -30.644  11.788  1.00 83.69      B    N  
ATOM   3648  CA  SER B 237      35.625 -30.334  12.760  1.00 82.66      B    C  
ATOM   3649  C   SER B 237      36.035 -28.861  12.722  1.00 83.62      B    C  
ATOM   3650  O   SER B 237      36.512 -28.360  11.715  1.00 79.91      B    O  
ATOM   3651  CB  SER B 237      36.839 -31.231  12.522  1.00 78.76      B    C  
ATOM   3652  OG  SER B 237      37.804 -30.965  13.519  1.00 70.24      B    O  
ATOM   3653  N   ILE B 238      35.973 -28.211  13.878  1.00 81.54      B    N  
ATOM   3654  CA  ILE B 238      36.504 -26.854  14.064  1.00 80.69      B    C  
ATOM   3655  C   ILE B 238      38.039 -26.835  13.916  1.00 82.66      B    C  
ATOM   3656  O   ILE B 238      38.616 -25.821  13.545  1.00 77.83      B    O  
ATOM   3657  CB  ILE B 238      36.062 -26.295  15.444  1.00 76.41      B    C  
ATOM   3658  CG1 ILE B 238      34.523 -26.369  15.614  1.00 67.47      B    C  
ATOM   3659  CG2 ILE B 238      36.542 -24.839  15.629  1.00 63.31      B    C  
ATOM   3660  CD1 ILE B 238      34.033 -26.023  17.029  1.00 57.48      B    C  
ATOM   3661  N   SER B 239      38.697 -27.966  14.165  1.00 84.32      B    N  
ATOM   3662  CA  SER B 239      40.153 -28.099  14.015  1.00 84.92      B    C  
ATOM   3663  C   SER B 239      40.606 -28.381  12.578  1.00 86.81      B    C  
ATOM   3664  O   SER B 239      41.797 -28.621  12.369  1.00 82.75      B    O  
ATOM   3665  CB  SER B 239      40.696 -29.164  14.974  1.00 82.24      B    C  
ATOM   3666  OG  SER B 239      40.290 -30.466  14.604  1.00 72.62      B    O  
ATOM   3667  N   PHE B 240      39.705 -28.423  11.607  1.00 85.77      B    N  
ATOM   3668  CA  PHE B 240      40.063 -28.569  10.201  1.00 86.91      B    C  
ATOM   3669  C   PHE B 240      40.932 -27.387   9.760  1.00 87.76      B    C  
ATOM   3670  O   PHE B 240      40.653 -26.241  10.102  1.00 85.19      B    O  
ATOM   3671  CB  PHE B 240      38.799 -28.669   9.347  1.00 86.59      B    C  
ATOM   3672  CG  PHE B 240      39.089 -28.660   7.859  1.00 89.27      B    C  
ATOM   3673  CD1 PHE B 240      39.074 -27.451   7.140  1.00 86.56      B    C  
ATOM   3674  CD2 PHE B 240      39.430 -29.849   7.194  1.00 86.49      B    C  
ATOM   3675  CE1 PHE B 240      39.395 -27.430   5.775  1.00 85.53      B    C  
ATOM   3676  CE2 PHE B 240      39.748 -29.832   5.828  1.00 85.89      B    C  
ATOM   3677  CZ  PHE B 240      39.728 -28.624   5.117  1.00 88.41      B    C  
ATOM   3678  N   ARG B 241      41.960 -27.675   8.983  1.00 89.20      B    N  
ATOM   3679  CA  ARG B 241      42.840 -26.668   8.382  1.00 89.27      B    C  
ATOM   3680  C   ARG B 241      42.925 -26.815   6.869  1.00 91.04      B    C  
ATOM   3681  O   ARG B 241      42.779 -25.829   6.156  1.00 86.60      B    O  
ATOM   3682  CB  ARG B 241      44.239 -26.741   8.999  1.00 85.99      B    C  
ATOM   3683  CG  ARG B 241      44.242 -26.324  10.469  1.00 78.10      B    C  
ATOM   3684  CD  ARG B 241      45.686 -26.100  10.903  1.00 71.51      B    C  
ATOM   3685  NE  ARG B 241      45.760 -25.617  12.285  1.00 62.04      B    N  
ATOM   3686  CZ  ARG B 241      46.793 -24.976  12.808  1.00 54.23      B    C  
ATOM   3687  NH1 ARG B 241      47.870 -24.751  12.110  1.00 49.81      B    N1+
ATOM   3688  NH2 ARG B 241      46.747 -24.560  14.039  1.00 47.62      B    N  
ATOM   3689  N   ARG B 242      43.162 -28.039   6.376  1.00 90.61      B    N  
ATOM   3690  CA  ARG B 242      43.411 -28.322   4.959  1.00 91.22      B    C  
ATOM   3691  C   ARG B 242      43.118 -29.774   4.620  1.00 92.12      B    C  
ATOM   3692  O   ARG B 242      43.117 -30.640   5.499  1.00 88.70      B    O  
ATOM   3693  CB  ARG B 242      44.858 -27.939   4.606  1.00 88.33      B    C  
ATOM   3694  CG  ARG B 242      45.912 -28.735   5.397  1.00 84.02      B    C  
ATOM   3695  CD  ARG B 242      47.288 -28.141   5.139  1.00 83.31      B    C  
ATOM   3696  NE  ARG B 242      48.336 -28.820   5.920  1.00 77.19      B    N  
ATOM   3697  CZ  ARG B 242      49.358 -28.218   6.494  1.00 73.24      B    C  
ATOM   3698  NH1 ARG B 242      49.506 -26.931   6.490  1.00 64.02      B    N1+
ATOM   3699  NH2 ARG B 242      50.256 -28.918   7.098  1.00 67.63      B    N  
ATOM   3700  N   TYR B 243      42.928 -30.059   3.343  1.00 92.76      B    N  
ATOM   3701  CA  TYR B 243      42.727 -31.414   2.831  1.00 93.00      B    C  
ATOM   3702  C   TYR B 243      44.068 -32.118   2.596  1.00 93.09      B    C  
ATOM   3703  O   TYR B 243      45.051 -31.508   2.173  1.00 89.30      B    O  
ATOM   3704  CB  TYR B 243      41.875 -31.372   1.563  1.00 92.52      B    C  
ATOM   3705  CG  TYR B 243      40.510 -30.757   1.785  1.00 94.00      B    C  
ATOM   3706  CD1 TYR B 243      39.475 -31.494   2.380  1.00 91.73      B    C  
ATOM   3707  CD2 TYR B 243      40.267 -29.412   1.416  1.00 92.03      B    C  
ATOM   3708  CE1 TYR B 243      38.213 -30.926   2.604  1.00 91.05      B    C  
ATOM   3709  CE2 TYR B 243      39.011 -28.830   1.638  1.00 91.74      B    C  
ATOM   3710  CZ  TYR B 243      37.988 -29.584   2.237  1.00 92.98      B    C  
ATOM   3711  OH  TYR B 243      36.765 -29.007   2.466  1.00 92.04      B    O  
ATOM   3712  N   GLY B 244      44.117 -33.427   2.872  1.00 92.78      B    N  
ATOM   3713  CA  GLY B 244      45.269 -34.285   2.601  1.00 91.80      B    C  
ATOM   3714  C   GLY B 244      45.149 -35.080   1.296  1.00 92.50      B    C  
ATOM   3715  O   GLY B 244      46.153 -35.551   0.778  1.00 87.79      B    O  
ATOM   3716  N   SER B 245      43.945 -35.245   0.771  1.00 91.91      B    N  
ATOM   3717  CA  SER B 245      43.658 -35.937  -0.489  1.00 91.68      B    C  
ATOM   3718  C   SER B 245      42.313 -35.496  -1.064  1.00 92.02      B    C  
ATOM   3719  O   SER B 245      41.439 -35.041  -0.330  1.00 88.61      B    O  
ATOM   3720  CB  SER B 245      43.640 -37.453  -0.261  1.00 89.49      B    C  
ATOM   3721  OG  SER B 245      42.583 -37.838   0.595  1.00 83.66      B    O  
ATOM   3722  N   VAL B 246      42.105 -35.716  -2.369  1.00 92.38      B    N  
ATOM   3723  CA  VAL B 246      40.826 -35.444  -3.046  1.00 91.83      B    C  
ATOM   3724  C   VAL B 246      39.656 -36.213  -2.428  1.00 91.73      B    C  
ATOM   3725  O   VAL B 246      38.570 -35.669  -2.275  1.00 88.00      B    O  
ATOM   3726  CB  VAL B 246      40.901 -35.760  -4.552  1.00 89.89      B    C  
ATOM   3727  CG1 VAL B 246      41.759 -34.721  -5.273  1.00 81.71      B    C  
ATOM   3728  CG2 VAL B 246      41.455 -37.152  -4.847  1.00 82.58      B    C  
ATOM   3729  N   SER B 247      39.875 -37.452  -1.982  1.00 91.69      B    N  
ATOM   3730  CA  SER B 247      38.834 -38.280  -1.357  1.00 90.63      B    C  
ATOM   3731  C   SER B 247      38.279 -37.701  -0.052  1.00 91.11      B    C  
ATOM   3732  O   SER B 247      37.186 -38.061   0.361  1.00 87.72      B    O  
ATOM   3733  CB  SER B 247      39.361 -39.692  -1.107  1.00 88.64      B    C  
ATOM   3734  OG  SER B 247      40.498 -39.681  -0.268  1.00 77.74      B    O  
ATOM   3735  N   GLN B 248      38.997 -36.787   0.605  1.00 90.49      B    N  
ATOM   3736  CA  GLN B 248      38.523 -36.106   1.809  1.00 90.20      B    C  
ATOM   3737  C   GLN B 248      37.498 -34.994   1.505  1.00 90.60      B    C  
ATOM   3738  O   GLN B 248      36.847 -34.522   2.430  1.00 87.80      B    O  
ATOM   3739  CB  GLN B 248      39.704 -35.518   2.590  1.00 89.17      B    C  
ATOM   3740  CG  GLN B 248      40.604 -36.595   3.195  1.00 86.60      B    C  
ATOM   3741  CD  GLN B 248      41.804 -36.011   3.962  1.00 86.08      B    C  
ATOM   3742  NE2 GLN B 248      42.569 -36.845   4.624  1.00 77.97      B    N  
ATOM   3743  OE1 GLN B 248      42.074 -34.825   3.973  1.00 79.71      B    O  
ATOM   3744  N   MET B 249      37.381 -34.585   0.233  1.00 90.95      B    N  
ATOM   3745  CA  MET B 249      36.385 -33.605  -0.211  1.00 90.11      B    C  
ATOM   3746  C   MET B 249      35.068 -34.265  -0.629  1.00 90.29      B    C  
ATOM   3747  O   MET B 249      34.026 -33.613  -0.621  1.00 85.83      B    O  
ATOM   3748  CB  MET B 249      36.952 -32.774  -1.370  1.00 89.10      B    C  
ATOM   3749  CG  MET B 249      38.285 -32.114  -1.028  1.00 87.52      B    C  
ATOM   3750  SD  MET B 249      38.979 -31.159  -2.400  1.00 85.98      B    S  
ATOM   3751  CE  MET B 249      40.660 -30.976  -1.797  1.00 76.19      B    C  
ATOM   3752  N   ASP B 250      35.106 -35.551  -0.976  1.00 90.92      B    N  
ATOM   3753  CA  ASP B 250      33.926 -36.297  -1.406  1.00 89.10      B    C  
ATOM   3754  C   ASP B 250      33.106 -36.814  -0.216  1.00 88.28      B    C  
ATOM   3755  O   ASP B 250      33.651 -37.226   0.806  1.00 81.08      B    O  
ATOM   3756  CB  ASP B 250      34.358 -37.434  -2.340  1.00 86.04      B    C  
ATOM   3757  CG  ASP B 250      34.908 -36.929  -3.678  1.00 82.78      B    C  
ATOM   3758  OD1 ASP B 250      34.433 -35.878  -4.148  1.00 77.74      B    O  
ATOM   3759  OD2 ASP B 250      35.758 -37.621  -4.266  1.00 77.64      B    O1-
ATOM   3760  N   SER B 251      31.798 -36.832  -0.292  1.00 88.80      B    N  
ATOM   3761  CA  SER B 251      30.901 -36.258  -1.302  1.00 90.31      B    C  
ATOM   3762  C   SER B 251      30.120 -35.050  -0.761  1.00 91.47      B    C  
ATOM   3763  O   SER B 251      30.087 -34.807   0.446  1.00 84.74      B    O  
ATOM   3764  CB  SER B 251      29.933 -37.337  -1.802  1.00 85.02      B    C  
ATOM   3765  OG  SER B 251      29.114 -37.803  -0.750  1.00 79.95      B    O  
ATOM   3766  N   SER B 252      29.461 -34.303  -1.635  1.00 92.00      B    N  
ATOM   3767  CA  SER B 252      28.626 -33.159  -1.255  1.00 92.99      B    C  
ATOM   3768  C   SER B 252      27.210 -33.586  -0.848  1.00 93.66      B    C  
ATOM   3769  O   SER B 252      26.510 -34.252  -1.602  1.00 91.24      B    O  
ATOM   3770  CB  SER B 252      28.571 -32.134  -2.391  1.00 91.75      B    C  
ATOM   3771  OG  SER B 252      29.871 -31.677  -2.697  1.00 85.99      B    O  
ATOM   3772  N   SER B 253      26.782 -33.180   0.340  1.00 93.39      B    N  
ATOM   3773  CA  SER B 253      25.422 -33.362   0.856  1.00 93.52      B    C  
ATOM   3774  C   SER B 253      25.086 -32.263   1.867  1.00 94.36      B    C  
ATOM   3775  O   SER B 253      25.967 -31.517   2.286  1.00 92.22      B    O  
ATOM   3776  CB  SER B 253      25.289 -34.747   1.514  1.00 91.99      B    C  
ATOM   3777  OG  SER B 253      25.954 -34.790   2.761  1.00 86.31      B    O  
ATOM   3778  N   TYR B 254      23.833 -32.198   2.323  1.00 94.87      B    N  
ATOM   3779  CA  TYR B 254      23.452 -31.279   3.407  1.00 94.85      B    C  
ATOM   3780  C   TYR B 254      24.283 -31.454   4.691  1.00 94.43      B    C  
ATOM   3781  O   TYR B 254      24.419 -30.510   5.469  1.00 92.21      B    O  
ATOM   3782  CB  TYR B 254      21.971 -31.478   3.755  1.00 94.93      B    C  
ATOM   3783  CG  TYR B 254      20.988 -30.999   2.708  1.00 96.16      B    C  
ATOM   3784  CD1 TYR B 254      21.048 -29.677   2.231  1.00 95.02      B    C  
ATOM   3785  CD2 TYR B 254      19.972 -31.855   2.238  1.00 95.05      B    C  
ATOM   3786  CE1 TYR B 254      20.108 -29.218   1.290  1.00 94.89      B    C  
ATOM   3787  CE2 TYR B 254      19.030 -31.404   1.301  1.00 94.93      B    C  
ATOM   3788  CZ  TYR B 254      19.111 -30.083   0.825  1.00 96.05      B    C  
ATOM   3789  OH  TYR B 254      18.197 -29.638  -0.098  1.00 95.14      B    O  
ATOM   3790  N   HIS B 255      24.847 -32.646   4.917  1.00 93.37      B    N  
ATOM   3791  CA  HIS B 255      25.657 -32.953   6.098  1.00 92.16      B    C  
ATOM   3792  C   HIS B 255      27.149 -32.665   5.912  1.00 91.83      B    C  
ATOM   3793  O   HIS B 255      27.886 -32.633   6.889  1.00 88.24      B    O  
ATOM   3794  CB  HIS B 255      25.435 -34.420   6.480  1.00 90.78      B    C  
ATOM   3795  CG  HIS B 255      23.995 -34.741   6.770  1.00 86.52      B    C  
ATOM   3796  CD2 HIS B 255      23.200 -35.639   6.107  1.00 73.72      B    C  
ATOM   3797  ND1 HIS B 255      23.208 -34.153   7.747  1.00 75.18      B    N  
ATOM   3798  CE1 HIS B 255      21.988 -34.689   7.667  1.00 73.33      B    C  
ATOM   3799  NE2 HIS B 255      21.941 -35.598   6.690  1.00 74.83      B    N  
ATOM   3800  N   THR B 256      27.603 -32.500   4.670  1.00 92.85      B    N  
ATOM   3801  CA  THR B 256      29.025 -32.347   4.344  1.00 92.21      B    C  
ATOM   3802  C   THR B 256      29.358 -30.995   3.732  1.00 92.33      B    C  
ATOM   3803  O   THR B 256      30.529 -30.644   3.686  1.00 88.98      B    O  
ATOM   3804  CB  THR B 256      29.518 -33.465   3.419  1.00 90.94      B    C  
ATOM   3805  CG2 THR B 256      29.346 -34.863   4.035  1.00 84.44      B    C  
ATOM   3806  OG1 THR B 256      28.807 -33.453   2.207  1.00 84.41      B    O  
ATOM   3807  N   VAL B 257      28.390 -30.213   3.289  1.00 93.35      B    N  
ATOM   3808  CA  VAL B 257      28.588 -28.859   2.766  1.00 93.31      B    C  
ATOM   3809  C   VAL B 257      28.351 -27.846   3.888  1.00 93.16      B    C  
ATOM   3810  O   VAL B 257      27.260 -27.769   4.442  1.00 90.01      B    O  
ATOM   3811  CB  VAL B 257      27.692 -28.591   1.547  1.00 92.00      B    C  
ATOM   3812  CG1 VAL B 257      27.880 -27.179   1.015  1.00 83.22      B    C  
ATOM   3813  CG2 VAL B 257      28.018 -29.549   0.397  1.00 84.31      B    C  
ATOM   3814  N   SER B 258      29.372 -27.061   4.223  1.00 93.24      B    N  
ATOM   3815  CA  SER B 258      29.331 -26.103   5.337  1.00 92.21      B    C  
ATOM   3816  C   SER B 258      29.501 -24.641   4.909  1.00 92.26      B    C  
ATOM   3817  O   SER B 258      29.242 -23.746   5.705  1.00 88.03      B    O  
ATOM   3818  CB  SER B 258      30.412 -26.459   6.354  1.00 90.79      B    C  
ATOM   3819  OG  SER B 258      31.699 -26.320   5.775  1.00 87.17      B    O  
ATOM   3820  N   GLY B 259      29.993 -24.403   3.693  1.00 92.23      B    N  
ATOM   3821  CA  GLY B 259      30.411 -23.063   3.269  1.00 92.34      B    C  
ATOM   3822  C   GLY B 259      31.705 -22.569   3.937  1.00 93.38      B    C  
ATOM   3823  O   GLY B 259      32.027 -21.393   3.840  1.00 90.07      B    O  
ATOM   3824  N   ARG B 260      32.449 -23.453   4.609  1.00 92.97      B    N  
ATOM   3825  CA  ARG B 260      33.701 -23.119   5.305  1.00 92.60      B    C  
ATOM   3826  C   ARG B 260      34.787 -22.594   4.361  1.00 93.34      B    C  
ATOM   3827  O   ARG B 260      35.574 -21.753   4.768  1.00 90.00      B    O  
ATOM   3828  CB  ARG B 260      34.176 -24.372   6.068  1.00 90.21      B    C  
ATOM   3829  CG  ARG B 260      35.552 -24.257   6.748  1.00 82.80      B    C  
ATOM   3830  CD  ARG B 260      35.574 -23.223   7.860  1.00 78.10      B    C  
ATOM   3831  NE  ARG B 260      36.952 -23.018   8.364  1.00 72.52      B    N  
ATOM   3832  CZ  ARG B 260      37.830 -22.152   7.869  1.00 65.73      B    C  
ATOM   3833  NH1 ARG B 260      37.568 -21.393   6.843  1.00 60.87      B    N1+
ATOM   3834  NH2 ARG B 260      39.000 -22.012   8.404  1.00 59.72      B    N  
ATOM   3835  N   ASN B 261      34.856 -23.147   3.156  1.00 93.92      B    N  
ATOM   3836  CA  ASN B 261      35.823 -22.812   2.120  1.00 94.20      B    C  
ATOM   3837  C   ASN B 261      35.200 -23.037   0.736  1.00 94.97      B    C  
ATOM   3838  O   ASN B 261      34.069 -23.523   0.616  1.00 91.62      B    O  
ATOM   3839  CB  ASN B 261      37.110 -23.624   2.348  1.00 92.19      B    C  
ATOM   3840  CG  ASN B 261      36.946 -25.136   2.313  1.00 93.28      B    C  
ATOM   3841  ND2 ASN B 261      37.719 -25.852   3.115  1.00 85.35      B    N  
ATOM   3842  OD1 ASN B 261      36.152 -25.701   1.598  1.00 85.38      B    O  
ATOM   3843  N   SER B 262      35.952 -22.685  -0.318  1.00 94.96      B    N  
ATOM   3844  CA  SER B 262      35.626 -22.991  -1.708  1.00 95.31      B    C  
ATOM   3845  C   SER B 262      36.650 -23.979  -2.255  1.00 95.71      B    C  
ATOM   3846  O   SER B 262      37.851 -23.737  -2.159  1.00 93.94      B    O  
ATOM   3847  CB  SER B 262      35.612 -21.710  -2.537  1.00 94.66      B    C  
ATOM   3848  OG  SER B 262      35.345 -21.987  -3.898  1.00 89.57      B    O  
ATOM   3849  N   THR B 263      36.171 -25.085  -2.827  1.00 96.07      B    N  
ATOM   3850  CA  THR B 263      37.045 -26.134  -3.361  1.00 96.01      B    C  
ATOM   3851  C   THR B 263      36.645 -26.551  -4.764  1.00 96.34      B    C  
ATOM   3852  O   THR B 263      35.471 -26.548  -5.131  1.00 93.82      B    O  
ATOM   3853  CB  THR B 263      37.077 -27.387  -2.463  1.00 94.24      B    C  
ATOM   3854  CG2 THR B 263      37.554 -27.072  -1.051  1.00 86.72      B    C  
ATOM   3855  OG1 THR B 263      35.809 -27.988  -2.358  1.00 86.62      B    O  
ATOM   3856  N   ALA B 264      37.652 -26.991  -5.542  1.00 95.84      B    N  
ATOM   3857  CA  ALA B 264      37.458 -27.849  -6.693  1.00 96.02      B    C  
ATOM   3858  C   ALA B 264      38.582 -28.888  -6.728  1.00 96.26      B    C  
ATOM   3859  O   ALA B 264      39.709 -28.584  -6.339  1.00 94.70      B    O  
ATOM   3860  CB  ALA B 264      37.418 -27.014  -7.965  1.00 95.39      B    C  
ATOM   3861  N   HIS B 265      38.279 -30.098  -7.179  1.00 96.17      B    N  
ATOM   3862  CA  HIS B 265      39.276 -31.154  -7.310  1.00 95.98      B    C  
ATOM   3863  C   HIS B 265      39.048 -32.008  -8.547  1.00 96.05      B    C  
ATOM   3864  O   HIS B 265      37.930 -32.133  -9.041  1.00 93.75      B    O  
ATOM   3865  CB  HIS B 265      39.321 -32.009  -6.041  1.00 94.42      B    C  
ATOM   3866  CG  HIS B 265      38.089 -32.826  -5.798  1.00 94.42      B    C  
ATOM   3867  CD2 HIS B 265      37.846 -34.092  -6.264  1.00 84.82      B    C  
ATOM   3868  ND1 HIS B 265      37.000 -32.448  -5.041  1.00 85.48      B    N  
ATOM   3869  CE1 HIS B 265      36.132 -33.465  -5.038  1.00 85.85      B    C  
ATOM   3870  NE2 HIS B 265      36.606 -34.473  -5.776  1.00 88.28      B    N  
ATOM   3871  N   ASP B 266      40.131 -32.610  -9.038  1.00 95.01      B    N  
ATOM   3872  CA  ASP B 266      40.163 -33.523 -10.169  1.00 95.03      B    C  
ATOM   3873  C   ASP B 266      41.016 -34.739  -9.800  1.00 95.15      B    C  
ATOM   3874  O   ASP B 266      42.211 -34.613  -9.504  1.00 92.95      B    O  
ATOM   3875  CB  ASP B 266      40.716 -32.803 -11.410  1.00 94.54      B    C  
ATOM   3876  CG  ASP B 266      39.729 -31.791 -11.985  1.00 94.97      B    C  
ATOM   3877  OD1 ASP B 266      38.942 -32.177 -12.882  1.00 90.05      B    O  
ATOM   3878  OD2 ASP B 266      39.710 -30.620 -11.556  1.00 90.09      B    O1-
ATOM   3879  N   HIS B 267      40.415 -35.934  -9.824  1.00 94.80      B    N  
ATOM   3880  CA  HIS B 267      41.130 -37.188  -9.601  1.00 94.11      B    C  
ATOM   3881  C   HIS B 267      42.122 -37.453 -10.727  1.00 94.16      B    C  
ATOM   3882  O   HIS B 267      41.929 -37.040 -11.875  1.00 91.74      B    O  
ATOM   3883  CB  HIS B 267      40.138 -38.352  -9.476  1.00 92.95      B    C  
ATOM   3884  CG  HIS B 267      39.323 -38.329  -8.219  1.00 91.93      B    C  
ATOM   3885  CD2 HIS B 267      38.155 -37.654  -8.016  1.00 82.41      B    C  
ATOM   3886  ND1 HIS B 267      39.611 -39.016  -7.042  1.00 82.51      B    N  
ATOM   3887  CE1 HIS B 267      38.623 -38.750  -6.167  1.00 82.58      B    C  
ATOM   3888  NE2 HIS B 267      37.736 -37.933  -6.723  1.00 84.45      B    N  
ATOM   3889  N   GLY B 268      43.184 -38.183 -10.414  1.00 92.74      B    N  
ATOM   3890  CA  GLY B 268      44.204 -38.582 -11.369  1.00 92.37      B    C  
ATOM   3891  C   GLY B 268      43.613 -39.250 -12.612  1.00 92.80      B    C  
ATOM   3892  O   GLY B 268      42.807 -40.175 -12.526  1.00 89.29      B    O  
ATOM   3893  N   ARG B 269      44.023 -38.784 -13.805  1.00 92.05      B    N  
ATOM   3894  CA  ARG B 269      43.499 -39.269 -15.086  1.00 91.24      B    C  
ATOM   3895  C   ARG B 269      44.540 -39.174 -16.192  1.00 91.93      B    C  
ATOM   3896  O   ARG B 269      45.509 -38.431 -16.109  1.00 89.48      B    O  
ATOM   3897  CB  ARG B 269      42.210 -38.513 -15.446  1.00 88.11      B    C  
ATOM   3898  CG  ARG B 269      42.449 -37.012 -15.714  1.00 83.16      B    C  
ATOM   3899  CD  ARG B 269      41.127 -36.285 -15.975  1.00 82.89      B    C  
ATOM   3900  NE  ARG B 269      41.384 -34.848 -16.216  1.00 78.98      B    N  
ATOM   3901  CZ  ARG B 269      41.582 -34.250 -17.381  1.00 77.47      B    C  
ATOM   3902  NH1 ARG B 269      41.498 -34.888 -18.510  1.00 68.58      B    N1+
ATOM   3903  NH2 ARG B 269      41.882 -32.983 -17.411  1.00 71.04      B    N  
ATOM   3904  N   VAL B 270      44.309 -39.916 -17.275  1.00 91.14      B    N  
ATOM   3905  CA  VAL B 270      45.077 -39.746 -18.505  1.00 90.96      B    C  
ATOM   3906  C   VAL B 270      44.710 -38.402 -19.131  1.00 91.29      B    C  
ATOM   3907  O   VAL B 270      43.539 -38.151 -19.423  1.00 88.72      B    O  
ATOM   3908  CB  VAL B 270      44.839 -40.909 -19.493  1.00 89.85      B    C  
ATOM   3909  CG1 VAL B 270      45.659 -40.735 -20.758  1.00 82.29      B    C  
ATOM   3910  CG2 VAL B 270      45.235 -42.252 -18.863  1.00 82.74      B    C  
ATOM   3911  N   VAL B 271      45.711 -37.550 -19.361  1.00 91.43      B    N  
ATOM   3912  CA  VAL B 271      45.536 -36.251 -20.011  1.00 90.94      B    C  
ATOM   3913  C   VAL B 271      46.305 -36.241 -21.322  1.00 91.22      B    C  
ATOM   3914  O   VAL B 271      47.501 -36.527 -21.351  1.00 88.68      B    O  
ATOM   3915  CB  VAL B 271      45.984 -35.096 -19.098  1.00 89.37      B    C  
ATOM   3916  CG1 VAL B 271      45.823 -33.743 -19.796  1.00 84.21      B    C  
ATOM   3917  CG2 VAL B 271      45.151 -35.052 -17.813  1.00 85.86      B    C  
ATOM   3918  N   ILE B 272      45.647 -35.900 -22.423  1.00 91.10      B    N  
ATOM   3919  CA  ILE B 272      46.289 -35.697 -23.725  1.00 90.32      B    C  
ATOM   3920  C   ILE B 272      46.758 -34.240 -23.797  1.00 90.96      B    C  
ATOM   3921  O   ILE B 272      45.908 -33.348 -23.875  1.00 88.35      B    O  
ATOM   3922  CB  ILE B 272      45.347 -36.086 -24.877  1.00 88.32      B    C  
ATOM   3923  CG1 ILE B 272      44.874 -37.554 -24.736  1.00 83.50      B    C  
ATOM   3924  CG2 ILE B 272      46.072 -35.878 -26.221  1.00 81.56      B    C  
ATOM   3925  CD1 ILE B 272      43.845 -37.991 -25.789  1.00 73.20      B    C  
ATOM   3926  N   PRO B 273      48.078 -33.967 -23.798  1.00 90.74      B    N  
ATOM   3927  CA  PRO B 273      48.594 -32.605 -23.857  1.00 90.24      B    C  
ATOM   3928  C   PRO B 273      48.495 -32.066 -25.295  1.00 90.97      B    C  
ATOM   3929  O   PRO B 273      49.384 -32.247 -26.120  1.00 87.05      B    O  
ATOM   3930  CB  PRO B 273      50.016 -32.708 -23.305  1.00 87.77      B    C  
ATOM   3931  CG  PRO B 273      50.455 -34.103 -23.716  1.00 85.67      B    C  
ATOM   3932  CD  PRO B 273      49.164 -34.915 -23.649  1.00 89.03      B    C  
ATOM   3933  N   THR B 274      47.409 -31.390 -25.608  1.00 91.77      B    N  
ATOM   3934  CA  THR B 274      47.077 -30.930 -26.972  1.00 90.84      B    C  
ATOM   3935  C   THR B 274      47.918 -29.748 -27.462  1.00 90.99      B    C  
ATOM   3936  O   THR B 274      47.906 -29.448 -28.651  1.00 85.66      B    O  
ATOM   3937  CB  THR B 274      45.596 -30.540 -27.067  1.00 88.84      B    C  
ATOM   3938  CG2 THR B 274      44.659 -31.718 -26.770  1.00 80.34      B    C  
ATOM   3939  OG1 THR B 274      45.295 -29.522 -26.141  1.00 81.31      B    O  
ATOM   3940  N   ARG B 275      48.637 -29.068 -26.580  1.00 90.98      B    N  
ATOM   3941  CA  ARG B 275      49.496 -27.913 -26.915  1.00 90.67      B    C  
ATOM   3942  C   ARG B 275      50.943 -28.305 -27.224  1.00 91.39      B    C  
ATOM   3943  O   ARG B 275      51.693 -27.460 -27.711  1.00 86.87      B    O  
ATOM   3944  CB  ARG B 275      49.426 -26.858 -25.798  1.00 89.24      B    C  
ATOM   3945  CG  ARG B 275      48.012 -26.308 -25.522  1.00 88.20      B    C  
ATOM   3946  CD  ARG B 275      47.419 -25.589 -26.736  1.00 84.31      B    C  
ATOM   3947  NE  ARG B 275      46.134 -24.951 -26.391  1.00 81.81      B    N  
ATOM   3948  CZ  ARG B 275      45.339 -24.280 -27.201  1.00 77.02      B    C  
ATOM   3949  NH1 ARG B 275      45.631 -24.103 -28.464  1.00 69.76      B    N1+
ATOM   3950  NH2 ARG B 275      44.224 -23.770 -26.748  1.00 73.83      B    N  
ATOM   3951  N   CYS B 276      51.360 -29.568 -26.991  1.00 90.33      B    N  
ATOM   3952  CA  CYS B 276      52.680 -30.053 -27.369  1.00 89.54      B    C  
ATOM   3953  C   CYS B 276      52.841 -30.027 -28.905  1.00 89.46      B    C  
ATOM   3954  O   CYS B 276      51.985 -30.528 -29.635  1.00 83.97      B    O  
ATOM   3955  CB  CYS B 276      52.910 -31.462 -26.825  1.00 88.18      B    C  
ATOM   3956  SG  CYS B 276      53.037 -31.594 -25.007  1.00 85.55      B    S  
ATOM   3957  N   ALA B 277      53.956 -29.495 -29.405  1.00 89.96      B    N  
ATOM   3958  CA  ALA B 277      54.241 -29.437 -30.845  1.00 89.23      B    C  
ATOM   3959  C   ALA B 277      54.313 -30.831 -31.488  1.00 89.65      B    C  
ATOM   3960  O   ALA B 277      53.884 -31.025 -32.623  1.00 83.60      B    O  
ATOM   3961  CB  ALA B 277      55.554 -28.674 -31.033  1.00 86.74      B    C  
ATOM   3962  N   THR B 278      54.830 -31.812 -30.735  1.00 88.43      B    N  
ATOM   3963  CA  THR B 278      54.826 -33.227 -31.096  1.00 88.08      B    C  
ATOM   3964  C   THR B 278      53.997 -33.998 -30.076  1.00 88.62      B    C  
ATOM   3965  O   THR B 278      54.352 -33.992 -28.902  1.00 84.05      B    O  
ATOM   3966  CB  THR B 278      56.256 -33.800 -31.177  1.00 85.09      B    C  
ATOM   3967  CG2 THR B 278      56.864 -33.570 -32.564  1.00 73.25      B    C  
ATOM   3968  OG1 THR B 278      57.115 -33.193 -30.244  1.00 75.68      B    O  
ATOM   3969  N   PRO B 279      52.932 -34.682 -30.517  1.00 85.54      B    N  
ATOM   3970  CA  PRO B 279      52.130 -35.491 -29.604  1.00 84.67      B    C  
ATOM   3971  C   PRO B 279      52.999 -36.564 -28.942  1.00 86.08      B    C  
ATOM   3972  O   PRO B 279      53.737 -37.263 -29.644  1.00 81.29      B    O  
ATOM   3973  CB  PRO B 279      51.017 -36.118 -30.453  1.00 81.71      B    C  
ATOM   3974  CG  PRO B 279      50.953 -35.238 -31.693  1.00 77.90      B    C  
ATOM   3975  CD  PRO B 279      52.379 -34.725 -31.856  1.00 80.40      B    C  
ATOM   3976  N   PRO B 280      52.943 -36.734 -27.614  1.00 85.26      B    N  
ATOM   3977  CA  PRO B 280      53.659 -37.808 -26.950  1.00 84.46      B    C  
ATOM   3978  C   PRO B 280      53.091 -39.163 -27.389  1.00 85.91      B    C  
ATOM   3979  O   PRO B 280      51.885 -39.323 -27.587  1.00 81.33      B    O  
ATOM   3980  CB  PRO B 280      53.486 -37.544 -25.451  1.00 80.88      B    C  
ATOM   3981  CG  PRO B 280      52.165 -36.786 -25.377  1.00 78.57      B    C  
ATOM   3982  CD  PRO B 280      52.140 -35.984 -26.675  1.00 81.27      B    C  
ATOM   3983  N   THR B 281      53.965 -40.177 -27.522  1.00 85.94      B    N  
ATOM   3984  CA  THR B 281      53.566 -41.542 -27.912  1.00 85.88      B    C  
ATOM   3985  C   THR B 281      52.638 -42.201 -26.899  1.00 86.77      B    C  
ATOM   3986  O   THR B 281      51.756 -42.972 -27.272  1.00 80.30      B    O  
ATOM   3987  CB  THR B 281      54.799 -42.431 -28.089  1.00 82.46      B    C  
ATOM   3988  CG2 THR B 281      55.514 -42.162 -29.421  1.00 70.78      B    C  
ATOM   3989  OG1 THR B 281      55.742 -42.191 -27.065  1.00 72.75      B    O  
ATOM   3990  N   LEU B 282      52.841 -41.914 -25.621  1.00 84.22      B    N  
ATOM   3991  CA  LEU B 282      51.978 -42.322 -24.520  1.00 84.81      B    C  
ATOM   3992  C   LEU B 282      51.558 -41.061 -23.757  1.00 86.74      B    C  
ATOM   3993  O   LEU B 282      52.425 -40.369 -23.236  1.00 81.39      B    O  
ATOM   3994  CB  LEU B 282      52.729 -43.322 -23.616  1.00 80.16      B    C  
ATOM   3995  CG  LEU B 282      52.585 -44.773 -24.113  1.00 71.59      B    C  
ATOM   3996  CD1 LEU B 282      53.804 -45.606 -23.706  1.00 65.43      B    C  
ATOM   3997  CD2 LEU B 282      51.341 -45.422 -23.513  1.00 63.95      B    C  
ATOM   3998  N   PRO B 283      50.269 -40.748 -23.701  1.00 84.01      B    N  
ATOM   3999  CA  PRO B 283      49.802 -39.600 -22.936  1.00 84.21      B    C  
ATOM   4000  C   PRO B 283      50.097 -39.805 -21.445  1.00 86.67      B    C  
ATOM   4001  O   PRO B 283      49.876 -40.911 -20.927  1.00 82.60      B    O  
ATOM   4002  CB  PRO B 283      48.302 -39.476 -23.242  1.00 80.51      B    C  
ATOM   4003  CG  PRO B 283      47.897 -40.891 -23.634  1.00 76.48      B    C  
ATOM   4004  CD  PRO B 283      49.150 -41.454 -24.303  1.00 78.72      B    C  
ATOM   4005  N   PRO B 284      50.611 -38.785 -20.740  1.00 86.46      B    N  
ATOM   4006  CA  PRO B 284      50.928 -38.889 -19.328  1.00 86.07      B    C  
ATOM   4007  C   PRO B 284      49.656 -39.064 -18.490  1.00 87.92      B    C  
ATOM   4008  O   PRO B 284      48.585 -38.538 -18.812  1.00 85.16      B    O  
ATOM   4009  CB  PRO B 284      51.694 -37.617 -18.972  1.00 82.39      B    C  
ATOM   4010  CG  PRO B 284      51.178 -36.604 -19.992  1.00 80.14      B    C  
ATOM   4011  CD  PRO B 284      50.920 -37.455 -21.232  1.00 83.44      B    C  
ATOM   4012  N   ILE B 285      49.793 -39.802 -17.387  1.00 88.01      B    N  
ATOM   4013  CA  ILE B 285      48.786 -39.839 -16.324  1.00 86.99      B    C  
ATOM   4014  C   ILE B 285      49.069 -38.654 -15.403  1.00 87.99      B    C  
ATOM   4015  O   ILE B 285      50.101 -38.621 -14.738  1.00 83.58      B    O  
ATOM   4016  CB  ILE B 285      48.787 -41.192 -15.582  1.00 84.11      B    C  
ATOM   4017  CG1 ILE B 285      48.513 -42.350 -16.574  1.00 77.59      B    C  
ATOM   4018  CG2 ILE B 285      47.735 -41.180 -14.463  1.00 75.88      B    C  
ATOM   4019  CD1 ILE B 285      48.623 -43.754 -15.957  1.00 68.48      B    C  
ATOM   4020  N   ALA B 286      48.180 -37.679 -15.391  1.00 88.70      B    N  
ATOM   4021  CA  ALA B 286      48.240 -36.590 -14.432  1.00 88.48      B    C  
ATOM   4022  C   ALA B 286      47.730 -37.074 -13.071  1.00 90.10      B    C  
ATOM   4023  O   ALA B 286      46.732 -37.793 -12.996  1.00 87.57      B    O  
ATOM   4024  CB  ALA B 286      47.452 -35.391 -14.962  1.00 85.52      B    C  
ATOM   4025  N   THR B 287      48.416 -36.671 -12.014  1.00 91.61      B    N  
ATOM   4026  CA  THR B 287      48.020 -36.975 -10.634  1.00 91.74      B    C  
ATOM   4027  C   THR B 287      46.788 -36.171 -10.224  1.00 92.70      B    C  
ATOM   4028  O   THR B 287      46.314 -35.300 -10.973  1.00 89.15      B    O  
ATOM   4029  CB  THR B 287      49.185 -36.718  -9.662  1.00 88.82      B    C  
ATOM   4030  CG2 THR B 287      50.358 -37.664  -9.927  1.00 78.38      B    C  
ATOM   4031  OG1 THR B 287      49.667 -35.400  -9.799  1.00 79.86      B    O  
ATOM   4032  N   ASP B 288      46.299 -36.451  -9.023  1.00 93.82      B    N  
ATOM   4033  CA  ASP B 288      45.260 -35.637  -8.403  1.00 94.04      B    C  
ATOM   4034  C   ASP B 288      45.647 -34.155  -8.394  1.00 94.57      B    C  
ATOM   4035  O   ASP B 288      46.800 -33.795  -8.147  1.00 91.79      B    O  
ATOM   4036  CB  ASP B 288      45.005 -36.118  -6.959  1.00 92.54      B    C  
ATOM   4037  CG  ASP B 288      44.487 -37.555  -6.852  1.00 91.53      B    C  
ATOM   4038  OD1 ASP B 288      44.004 -38.106  -7.863  1.00 85.77      B    O  
ATOM   4039  OD2 ASP B 288      44.577 -38.116  -5.740  1.00 86.13      B    O1-
ATOM   4040  N   ALA B 289      44.687 -33.311  -8.669  1.00 95.18      B    N  
ATOM   4041  CA  ALA B 289      44.820 -31.872  -8.569  1.00 95.34      B    C  
ATOM   4042  C   ALA B 289      43.643 -31.301  -7.780  1.00 95.87      B    C  
ATOM   4043  O   ALA B 289      42.524 -31.805  -7.875  1.00 93.69      B    O  
ATOM   4044  CB  ALA B 289      44.906 -31.275  -9.975  1.00 94.19      B    C  
ATOM   4045  N   TRP B 290      43.890 -30.248  -7.010  1.00 95.86      B    N  
ATOM   4046  CA  TRP B 290      42.821 -29.487  -6.384  1.00 96.09      B    C  
ATOM   4047  C   TRP B 290      43.255 -28.079  -6.028  1.00 96.18      B    C  
ATOM   4048  O   TRP B 290      44.437 -27.781  -5.880  1.00 93.77      B    O  
ATOM   4049  CB  TRP B 290      42.267 -30.210  -5.147  1.00 94.69      B    C  
ATOM   4050  CG  TRP B 290      43.156 -30.273  -3.943  1.00 95.34      B    C  
ATOM   4051  CD1 TRP B 290      43.174 -29.388  -2.925  1.00 92.41      B    C  
ATOM   4052  CD2 TRP B 290      44.088 -31.333  -3.572  1.00 94.17      B    C  
ATOM   4053  CE2 TRP B 290      44.604 -31.027  -2.279  1.00 93.63      B    C  
ATOM   4054  CE3 TRP B 290      44.501 -32.535  -4.184  1.00 91.11      B    C  
ATOM   4055  NE1 TRP B 290      44.043 -29.833  -1.937  1.00 91.44      B    N  
ATOM   4056  CZ2 TRP B 290      45.483 -31.902  -1.597  1.00 92.25      B    C  
ATOM   4057  CZ3 TRP B 290      45.391 -33.400  -3.517  1.00 89.66      B    C  
ATOM   4058  CH2 TRP B 290      45.861 -33.081  -2.233  1.00 90.32      B    C  
ATOM   4059  N   VAL B 291      42.263 -27.238  -5.838  1.00 96.14      B    N  
ATOM   4060  CA  VAL B 291      42.383 -25.918  -5.236  1.00 96.04      B    C  
ATOM   4061  C   VAL B 291      41.435 -25.827  -4.050  1.00 95.97      B    C  
ATOM   4062  O   VAL B 291      40.301 -26.311  -4.103  1.00 94.59      B    O  
ATOM   4063  CB  VAL B 291      42.180 -24.812  -6.289  1.00 95.00      B    C  
ATOM   4064  CG1 VAL B 291      40.781 -24.802  -6.915  1.00 88.01      B    C  
ATOM   4065  CG2 VAL B 291      42.494 -23.427  -5.724  1.00 88.83      B    C  
ATOM   4066  N   MET B 292      41.909 -25.239  -2.951  1.00 95.03      B    N  
ATOM   4067  CA  MET B 292      41.111 -24.881  -1.792  1.00 94.54      B    C  
ATOM   4068  C   MET B 292      41.435 -23.441  -1.425  1.00 94.77      B    C  
ATOM   4069  O   MET B 292      42.608 -23.120  -1.224  1.00 92.51      B    O  
ATOM   4070  CB  MET B 292      41.374 -25.845  -0.629  1.00 93.45      B    C  
ATOM   4071  CG  MET B 292      40.514 -25.565   0.621  1.00 92.02      B    C  
ATOM   4072  SD  MET B 292      41.067 -24.267   1.771  1.00 88.79      B    S  
ATOM   4073  CE  MET B 292      42.413 -25.127   2.619  1.00 79.10      B    C  
ATOM   4074  N   SER B 293      40.430 -22.611  -1.367  1.00 95.50      B    N  
ATOM   4075  CA  SER B 293      40.542 -21.220  -0.951  1.00 95.27      B    C  
ATOM   4076  C   SER B 293      39.651 -20.984   0.261  1.00 94.89      B    C  
ATOM   4077  O   SER B 293      38.455 -21.302   0.228  1.00 92.09      B    O  
ATOM   4078  CB  SER B 293      40.153 -20.275  -2.091  1.00 94.80      B    C  
ATOM   4079  OG  SER B 293      40.844 -20.589  -3.288  1.00 90.33      B    O  
ATOM   4080  N   ASP B 294      40.216 -20.406   1.331  1.00 94.08      B    N  
ATOM   4081  CA  ASP B 294      39.481 -19.996   2.514  1.00 93.30      B    C  
ATOM   4082  C   ASP B 294      39.833 -18.560   2.937  1.00 94.00      B    C  
ATOM   4083  O   ASP B 294      40.274 -17.756   2.101  1.00 88.76      B    O  
ATOM   4084  CB  ASP B 294      39.542 -21.096   3.602  1.00 89.40      B    C  
ATOM   4085  CG  ASP B 294      40.834 -21.251   4.393  1.00 87.27      B    C  
ATOM   4086  OD1 ASP B 294      41.781 -20.485   4.187  1.00 77.77      B    O  
ATOM   4087  OD2 ASP B 294      40.818 -22.119   5.302  1.00 81.46      B    O1-
ATOM   4088  N   GLU B 295      39.555 -18.180   4.175  1.00 92.97      B    N  
ATOM   4089  CA  GLU B 295      39.816 -16.818   4.617  1.00 92.21      B    C  
ATOM   4090  C   GLU B 295      41.312 -16.495   4.688  1.00 92.59      B    C  
ATOM   4091  O   GLU B 295      42.121 -17.274   5.171  1.00 89.78      B    O  
ATOM   4092  CB  GLU B 295      39.099 -16.508   5.928  1.00 90.35      B    C  
ATOM   4093  CG  GLU B 295      39.583 -17.299   7.164  1.00 86.05      B    C  
ATOM   4094  CD  GLU B 295      38.935 -18.669   7.380  1.00 87.12      B    C  
ATOM   4095  OE1 GLU B 295      39.113 -19.243   8.465  1.00 78.07      B    O  
ATOM   4096  OE2 GLU B 295      38.192 -19.184   6.518  1.00 80.78      B    O1-
ATOM   4097  N   GLU B 296      41.669 -15.265   4.296  1.00 92.61      B    N  
ATOM   4098  CA  GLU B 296      43.051 -14.777   4.233  1.00 92.02      B    C  
ATOM   4099  C   GLU B 296      43.861 -15.033   5.511  1.00 92.65      B    C  
ATOM   4100  O   GLU B 296      45.060 -15.293   5.457  1.00 88.45      B    O  
ATOM   4101  CB  GLU B 296      42.986 -13.272   3.935  1.00 90.20      B    C  
ATOM   4102  CG  GLU B 296      44.346 -12.612   3.662  1.00 82.63      B    C  
ATOM   4103  CD  GLU B 296      44.250 -11.100   3.413  1.00 80.29      B    C  
ATOM   4104  OE1 GLU B 296      45.317 -10.459   3.307  1.00 71.86      B    O  
ATOM   4105  OE2 GLU B 296      43.116 -10.563   3.357  1.00 74.57      B    O1-
ATOM   4106  N   GLN B 297      43.223 -15.038   6.677  1.00 92.02      B    N  
ATOM   4107  CA  GLN B 297      43.887 -15.194   7.966  1.00 91.08      B    C  
ATOM   4108  C   GLN B 297      44.442 -16.598   8.237  1.00 91.41      B    C  
ATOM   4109  O   GLN B 297      45.283 -16.730   9.129  1.00 87.29      B    O  
ATOM   4110  CB  GLN B 297      42.935 -14.824   9.109  1.00 89.50      B    C  
ATOM   4111  CG  GLN B 297      42.511 -13.355   9.161  1.00 87.10      B    C  
ATOM   4112  CD  GLN B 297      41.198 -13.053   8.459  1.00 88.56      B    C  
ATOM   4113  NE2 GLN B 297      40.449 -12.111   8.988  1.00 78.41      B    N  
ATOM   4114  OE1 GLN B 297      40.811 -13.631   7.464  1.00 78.88      B    O  
ATOM   4115  N   THR B 298      43.947 -17.643   7.543  1.00 91.76      B    N  
ATOM   4116  CA  THR B 298      44.372 -19.016   7.860  1.00 90.15      B    C  
ATOM   4117  C   THR B 298      45.742 -19.361   7.304  1.00 90.55      B    C  
ATOM   4118  O   THR B 298      46.465 -20.141   7.925  1.00 83.81      B    O  
ATOM   4119  CB  THR B 298      43.385 -20.075   7.361  1.00 87.58      B    C  
ATOM   4120  CG2 THR B 298      42.005 -19.906   7.975  1.00 77.38      B    C  
ATOM   4121  OG1 THR B 298      43.296 -20.067   5.963  1.00 77.43      B    O  
ATOM   4122  N   HIS B 299      46.107 -18.810   6.147  1.00 90.69      B    N  
ATOM   4123  CA  HIS B 299      47.268 -19.214   5.346  1.00 91.26      B    C  
ATOM   4124  C   HIS B 299      47.278 -20.720   5.008  1.00 91.64      B    C  
ATOM   4125  O   HIS B 299      48.334 -21.306   4.790  1.00 84.16      B    O  
ATOM   4126  CB  HIS B 299      48.582 -18.735   5.993  1.00 88.75      B    C  
ATOM   4127  CG  HIS B 299      48.762 -17.251   6.138  1.00 88.93      B    C  
ATOM   4128  CD2 HIS B 299      47.832 -16.244   6.132  1.00 75.63      B    C  
ATOM   4129  ND1 HIS B 299      50.002 -16.641   6.309  1.00 76.49      B    N  
ATOM   4130  CE1 HIS B 299      49.806 -15.319   6.419  1.00 78.00      B    C  
ATOM   4131  NE2 HIS B 299      48.506 -15.050   6.315  1.00 80.04      B    N  
ATOM   4132  N   GLU B 300      46.111 -21.352   4.970  1.00 91.28      B    N  
ATOM   4133  CA  GLU B 300      45.961 -22.786   4.701  1.00 90.91      B    C  
ATOM   4134  C   GLU B 300      45.479 -23.087   3.274  1.00 92.63      B    C  
ATOM   4135  O   GLU B 300      45.272 -24.252   2.939  1.00 87.45      B    O  
ATOM   4136  CB  GLU B 300      45.050 -23.430   5.768  1.00 88.81      B    C  
ATOM   4137  CG  GLU B 300      45.673 -23.469   7.168  1.00 86.36      B    C  
ATOM   4138  CD  GLU B 300      46.813 -24.495   7.353  1.00 85.22      B    C  
ATOM   4139  OE1 GLU B 300      47.316 -24.671   8.495  1.00 76.09      B    O  
ATOM   4140  OE2 GLU B 300      47.192 -25.219   6.399  1.00 78.13      B    O1-
ATOM   4141  N   ASP B 301      45.370 -22.072   2.408  1.00 93.28      B    N  
ATOM   4142  CA  ASP B 301      44.977 -22.213   1.002  1.00 93.58      B    C  
ATOM   4143  C   ASP B 301      45.870 -23.218   0.265  1.00 93.91      B    C  
ATOM   4144  O   ASP B 301      47.083 -23.296   0.480  1.00 90.20      B    O  
ATOM   4145  CB  ASP B 301      45.021 -20.861   0.289  1.00 92.37      B    C  
ATOM   4146  CG  ASP B 301      44.182 -19.817   1.009  1.00 92.86      B    C  
ATOM   4147  OD1 ASP B 301      42.954 -19.771   0.775  1.00 83.37      B    O  
ATOM   4148  OD2 ASP B 301      44.770 -19.061   1.822  1.00 85.73      B    O1-
ATOM   4149  N   GLN B 302      45.269 -24.016  -0.615  1.00 93.23      B    N  
ATOM   4150  CA  GLN B 302      45.947 -25.098  -1.306  1.00 93.79      B    C  
ATOM   4151  C   GLN B 302      45.806 -24.973  -2.819  1.00 94.60      B    C  
ATOM   4152  O   GLN B 302      44.710 -24.803  -3.340  1.00 91.87      B    O  
ATOM   4153  CB  GLN B 302      45.418 -26.464  -0.842  1.00 92.40      B    C  
ATOM   4154  CG  GLN B 302      45.458 -26.669   0.679  1.00 91.68      B    C  
ATOM   4155  CD  GLN B 302      45.078 -28.093   1.064  1.00 93.70      B    C  
ATOM   4156  NE2 GLN B 302      46.029 -29.009   1.056  1.00 84.87      B    N  
ATOM   4157  OE1 GLN B 302      43.948 -28.436   1.366  1.00 86.01      B    O  
ATOM   4158  N   HIS B 303      46.924 -25.188  -3.535  1.00 94.84      B    N  
ATOM   4159  CA  HIS B 303      46.942 -25.417  -4.972  1.00 95.53      B    C  
ATOM   4160  C   HIS B 303      47.846 -26.610  -5.282  1.00 95.47      B    C  
ATOM   4161  O   HIS B 303      49.073 -26.513  -5.240  1.00 92.25      B    O  
ATOM   4162  CB  HIS B 303      47.355 -24.129  -5.692  1.00 94.54      B    C  
ATOM   4163  CG  HIS B 303      47.185 -24.160  -7.185  1.00 95.43      B    C  
ATOM   4164  CD2 HIS B 303      46.362 -24.976  -7.921  1.00 88.49      B    C  
ATOM   4165  ND1 HIS B 303      47.808 -23.320  -8.076  1.00 88.05      B    N  
ATOM   4166  CE1 HIS B 303      47.363 -23.616  -9.308  1.00 89.47      B    C  
ATOM   4167  NE2 HIS B 303      46.489 -24.617  -9.251  1.00 91.28      B    N  
ATOM   4168  N   VAL B 304      47.232 -27.757  -5.527  1.00 95.08      B    N  
ATOM   4169  CA  VAL B 304      47.920 -29.037  -5.726  1.00 94.59      B    C  
ATOM   4170  C   VAL B 304      47.767 -29.475  -7.175  1.00 94.62      B    C  
ATOM   4171  O   VAL B 304      46.645 -29.645  -7.656  1.00 92.57      B    O  
ATOM   4172  CB  VAL B 304      47.370 -30.122  -4.778  1.00 93.35      B    C  
ATOM   4173  CG1 VAL B 304      48.028 -31.484  -5.004  1.00 89.04      B    C  
ATOM   4174  CG2 VAL B 304      47.584 -29.733  -3.313  1.00 90.35      B    C  
ATOM   4175  N   TYR B 305      48.889 -29.695  -7.884  1.00 94.67      B    N  
ATOM   4176  CA  TYR B 305      48.918 -30.260  -9.235  1.00 93.95      B    C  
ATOM   4177  C   TYR B 305      50.326 -30.760  -9.595  1.00 93.12      B    C  
ATOM   4178  O   TYR B 305      51.333 -30.136  -9.256  1.00 87.49      B    O  
ATOM   4179  CB  TYR B 305      48.438 -29.226 -10.269  1.00 92.22      B    C  
ATOM   4180  CG  TYR B 305      49.261 -27.960 -10.344  1.00 94.09      B    C  
ATOM   4181  CD1 TYR B 305      49.050 -26.913  -9.426  1.00 91.76      B    C  
ATOM   4182  CD2 TYR B 305      50.235 -27.799 -11.345  1.00 91.58      B    C  
ATOM   4183  CE1 TYR B 305      49.803 -25.732  -9.496  1.00 89.95      B    C  
ATOM   4184  CE2 TYR B 305      50.998 -26.619 -11.424  1.00 90.48      B    C  
ATOM   4185  CZ  TYR B 305      50.784 -25.586 -10.499  1.00 91.21      B    C  
ATOM   4186  OH  TYR B 305      51.528 -24.433 -10.572  1.00 89.88      B    O  
ATOM   4187  N   GLY B 306      50.410 -31.889 -10.285  1.00 91.25      B    N  
ATOM   4188  CA  GLY B 306      51.671 -32.426 -10.795  1.00 89.67      B    C  
ATOM   4189  C   GLY B 306      52.757 -32.563  -9.724  1.00 90.44      B    C  
ATOM   4190  O   GLY B 306      52.606 -33.312  -8.760  1.00 83.85      B    O  
ATOM   4191  N   ALA B 307      53.867 -31.821  -9.871  1.00 89.33      B    N  
ATOM   4192  CA  ALA B 307      54.977 -31.802  -8.916  1.00 88.03      B    C  
ATOM   4193  C   ALA B 307      54.647 -31.066  -7.606  1.00 89.75      B    C  
ATOM   4194  O   ALA B 307      55.365 -31.242  -6.619  1.00 84.34      B    O  
ATOM   4195  CB  ALA B 307      56.196 -31.202  -9.615  1.00 84.80      B    C  
ATOM   4196  N   ARG B 308      53.602 -30.278  -7.574  1.00 89.97      B    N  
ATOM   4197  CA  ARG B 308      53.095 -29.632  -6.365  1.00 90.55      B    C  
ATOM   4198  C   ARG B 308      52.252 -30.627  -5.567  1.00 91.96      B    C  
ATOM   4199  O   ARG B 308      51.030 -30.640  -5.626  1.00 89.41      B    O  
ATOM   4200  CB  ARG B 308      52.314 -28.354  -6.699  1.00 89.23      B    C  
ATOM   4201  CG  ARG B 308      53.175 -27.291  -7.386  1.00 85.64      B    C  
ATOM   4202  CD  ARG B 308      52.341 -26.057  -7.723  1.00 84.65      B    C  
ATOM   4203  NE  ARG B 308      51.786 -25.407  -6.528  1.00 84.78      B    N  
ATOM   4204  CZ  ARG B 308      52.406 -24.552  -5.726  1.00 85.36      B    C  
ATOM   4205  NH1 ARG B 308      53.633 -24.158  -5.941  1.00 75.91      B    N1+
ATOM   4206  NH2 ARG B 308      51.793 -24.081  -4.688  1.00 80.81      B    N  
ATOM   4207  N   LEU B 309      52.949 -31.503  -4.839  1.00 91.95      B    N  
ATOM   4208  CA  LEU B 309      52.332 -32.519  -3.991  1.00 91.54      B    C  
ATOM   4209  C   LEU B 309      51.578 -31.883  -2.814  1.00 92.01      B    C  
ATOM   4210  O   LEU B 309      51.892 -30.760  -2.420  1.00 87.10      B    O  
ATOM   4211  CB  LEU B 309      53.420 -33.490  -3.501  1.00 88.91      B    C  
ATOM   4212  CG  LEU B 309      54.123 -34.285  -4.618  1.00 84.86      B    C  
ATOM   4213  CD1 LEU B 309      55.243 -35.129  -4.008  1.00 76.58      B    C  
ATOM   4214  CD2 LEU B 309      53.167 -35.223  -5.354  1.00 76.22      B    C  
ATOM   4215  N   PRO B 310      50.620 -32.606  -2.203  1.00 92.22      B    N  
ATOM   4216  CA  PRO B 310      49.956 -32.146  -0.983  1.00 90.64      B    C  
ATOM   4217  C   PRO B 310      50.962 -31.745   0.099  1.00 90.35      B    C  
ATOM   4218  O   PRO B 310      51.942 -32.460   0.305  1.00 84.01      B    O  
ATOM   4219  CB  PRO B 310      49.061 -33.300  -0.524  1.00 88.50      B    C  
ATOM   4220  CG  PRO B 310      48.853 -34.122  -1.795  1.00 87.80      B    C  
ATOM   4221  CD  PRO B 310      50.129 -33.902  -2.592  1.00 90.92      B    C  
ATOM   4222  N   PRO B 311      50.761 -30.630   0.823  1.00 91.68      B    N  
ATOM   4223  CA  PRO B 311      49.532 -29.839   0.857  1.00 90.76      B    C  
ATOM   4224  C   PRO B 311      49.414 -28.740  -0.219  1.00 91.75      B    C  
ATOM   4225  O   PRO B 311      48.436 -27.998  -0.197  1.00 84.35      B    O  
ATOM   4226  CB  PRO B 311      49.519 -29.241   2.259  1.00 87.58      B    C  
ATOM   4227  CG  PRO B 311      51.001 -28.990   2.531  1.00 84.82      B    C  
ATOM   4228  CD  PRO B 311      51.670 -30.189   1.866  1.00 87.61      B    C  
ATOM   4229  N   GLY B 312      50.379 -28.608  -1.148  1.00 90.89      B    N  
ATOM   4230  CA  GLY B 312      50.312 -27.632  -2.246  1.00 91.04      B    C  
ATOM   4231  C   GLY B 312      50.420 -26.174  -1.810  1.00 92.79      B    C  
ATOM   4232  O   GLY B 312      49.829 -25.302  -2.432  1.00 87.05      B    O  
ATOM   4233  N   GLN B 313      51.185 -25.913  -0.739  1.00 91.25      B    N  
ATOM   4234  CA  GLN B 313      51.327 -24.581  -0.138  1.00 91.01      B    C  
ATOM   4235  C   GLN B 313      52.666 -23.894  -0.462  1.00 91.98      B    C  
ATOM   4236  O   GLN B 313      52.965 -22.819   0.051  1.00 86.87      B    O  
ATOM   4237  CB  GLN B 313      51.097 -24.682   1.376  1.00 88.62      B    C  
ATOM   4238  CG  GLN B 313      49.650 -25.058   1.701  1.00 89.37      B    C  
ATOM   4239  CD  GLN B 313      49.389 -25.167   3.202  1.00 88.46      B    C  
ATOM   4240  NE2 GLN B 313      48.161 -24.948   3.619  1.00 80.07      B    N  
ATOM   4241  OE1 GLN B 313      50.259 -25.474   4.000  1.00 81.49      B    O  
ATOM   4242  N   MET B 314      53.495 -24.509  -1.311  1.00 92.96      B    N  
ATOM   4243  CA  MET B 314      54.754 -23.909  -1.757  1.00 91.73      B    C  
ATOM   4244  C   MET B 314      54.481 -22.670  -2.622  1.00 93.06      B    C  
ATOM   4245  O   MET B 314      53.484 -22.659  -3.345  1.00 89.84      B    O  
ATOM   4246  CB  MET B 314      55.564 -24.950  -2.550  1.00 88.62      B    C  
ATOM   4247  CG  MET B 314      56.165 -26.045  -1.657  1.00 77.79      B    C  
ATOM   4248  SD  MET B 314      57.699 -25.589  -0.796  1.00 65.86      B    S  
ATOM   4249  CE  MET B 314      58.872 -25.730  -2.146  1.00 55.43      B    C  
ATOM   4250  N   PRO B 315      55.366 -21.650  -2.622  1.00 92.75      B    N  
ATOM   4251  CA  PRO B 315      55.225 -20.506  -3.513  1.00 91.82      B    C  
ATOM   4252  C   PRO B 315      55.177 -20.913  -4.993  1.00 92.11      B    C  
ATOM   4253  O   PRO B 315      55.900 -21.817  -5.429  1.00 88.88      B    O  
ATOM   4254  CB  PRO B 315      56.409 -19.589  -3.213  1.00 90.05      B    C  
ATOM   4255  CG  PRO B 315      56.765 -19.942  -1.770  1.00 88.86      B    C  
ATOM   4256  CD  PRO B 315      56.465 -21.442  -1.707  1.00 91.50      B    C  
ATOM   4257  N   GLU B 316      54.360 -20.214  -5.762  1.00 91.23      B    N  
ATOM   4258  CA  GLU B 316      54.288 -20.258  -7.214  1.00 90.47      B    C  
ATOM   4259  C   GLU B 316      54.799 -18.920  -7.747  1.00 90.94      B    C  
ATOM   4260  O   GLU B 316      54.285 -17.866  -7.371  1.00 87.14      B    O  
ATOM   4261  CB  GLU B 316      52.852 -20.542  -7.683  1.00 87.88      B    C  
ATOM   4262  CG  GLU B 316      52.413 -21.940  -7.264  1.00 82.89      B    C  
ATOM   4263  CD  GLU B 316      51.032 -22.312  -7.775  1.00 83.54      B    C  
ATOM   4264  OE1 GLU B 316      50.966 -23.011  -8.796  1.00 75.20      B    O  
ATOM   4265  OE2 GLU B 316      50.051 -21.979  -7.087  1.00 78.16      B    O1-
ATOM   4266  N   ASP B 317      55.849 -18.941  -8.568  1.00 91.14      B    N  
ATOM   4267  CA  ASP B 317      56.556 -17.740  -9.032  1.00 90.47      B    C  
ATOM   4268  C   ASP B 317      56.946 -16.763  -7.894  1.00 91.47      B    C  
ATOM   4269  O   ASP B 317      56.869 -15.547  -8.007  1.00 85.14      B    O  
ATOM   4270  CB  ASP B 317      55.777 -17.085 -10.180  1.00 87.82      B    C  
ATOM   4271  CG  ASP B 317      56.651 -16.243 -11.111  1.00 84.48      B    C  
ATOM   4272  OD1 ASP B 317      57.856 -16.575 -11.257  1.00 77.86      B    O  
ATOM   4273  OD2 ASP B 317      56.103 -15.327 -11.774  1.00 77.56      B    O1-
ATOM   4274  N   GLY B 318      57.325 -17.327  -6.756  1.00 90.50      B    N  
ATOM   4275  CA  GLY B 318      57.687 -16.573  -5.559  1.00 90.65      B    C  
ATOM   4276  C   GLY B 318      56.511 -16.126  -4.683  1.00 92.31      B    C  
ATOM   4277  O   GLY B 318      56.746 -15.676  -3.558  1.00 86.99      B    O  
ATOM   4278  N   THR B 319      55.271 -16.297  -5.139  1.00 91.77      B    N  
ATOM   4279  CA  THR B 319      54.065 -15.922  -4.388  1.00 92.23      B    C  
ATOM   4280  C   THR B 319      53.401 -17.174  -3.797  1.00 93.21      B    C  
ATOM   4281  O   THR B 319      53.123 -18.119  -4.532  1.00 89.72      B    O  
ATOM   4282  CB  THR B 319      53.074 -15.157  -5.272  1.00 89.74      B    C  
ATOM   4283  CG2 THR B 319      52.022 -14.433  -4.438  1.00 79.02      B    C  
ATOM   4284  OG1 THR B 319      53.744 -14.160  -6.009  1.00 79.98      B    O  
ATOM   4285  N   PRO B 320      53.152 -17.236  -2.487  1.00 92.61      B    N  
ATOM   4286  CA  PRO B 320      52.494 -18.385  -1.879  1.00 92.26      B    C  
ATOM   4287  C   PRO B 320      50.983 -18.407  -2.190  1.00 93.35      B    C  
ATOM   4288  O   PRO B 320      50.377 -17.356  -2.374  1.00 90.43      B    O  
ATOM   4289  CB  PRO B 320      52.782 -18.254  -0.380  1.00 90.31      B    C  
ATOM   4290  CG  PRO B 320      52.878 -16.740  -0.184  1.00 89.18      B    C  
ATOM   4291  CD  PRO B 320      53.502 -16.246  -1.483  1.00 91.78      B    C  
ATOM   4292  N   PRO B 321      50.314 -19.588  -2.182  1.00 92.97      B    N  
ATOM   4293  CA  PRO B 321      48.883 -19.718  -2.446  1.00 92.64      B    C  
ATOM   4294  C   PRO B 321      47.983 -18.871  -1.539  1.00 93.21      B    C  
ATOM   4295  O   PRO B 321      46.953 -18.397  -1.993  1.00 89.91      B    O  
ATOM   4296  CB  PRO B 321      48.562 -21.207  -2.305  1.00 90.73      B    C  
ATOM   4297  CG  PRO B 321      49.880 -21.870  -2.683  1.00 88.86      B    C  
ATOM   4298  CD  PRO B 321      50.923 -20.903  -2.110  1.00 91.50      B    C  
ATOM   4299  N   TYR B 322      48.388 -18.627  -0.296  1.00 93.01      B    N  
ATOM   4300  CA  TYR B 322      47.614 -17.783   0.629  1.00 92.34      B    C  
ATOM   4301  C   TYR B 322      47.588 -16.285   0.255  1.00 92.96      B    C  
ATOM   4302  O   TYR B 322      46.908 -15.498   0.914  1.00 89.21      B    O  
ATOM   4303  CB  TYR B 322      48.107 -17.992   2.064  1.00 90.97      B    C  
ATOM   4304  CG  TYR B 322      49.499 -17.482   2.360  1.00 91.13      B    C  
ATOM   4305  CD1 TYR B 322      50.578 -18.383   2.522  1.00 87.12      B    C  
ATOM   4306  CD2 TYR B 322      49.743 -16.101   2.509  1.00 87.71      B    C  
ATOM   4307  CE1 TYR B 322      51.856 -17.905   2.801  1.00 84.86      B    C  
ATOM   4308  CE2 TYR B 322      51.027 -15.613   2.776  1.00 85.67      B    C  
ATOM   4309  CZ  TYR B 322      52.086 -16.522   2.929  1.00 86.75      B    C  
ATOM   4310  OH  TYR B 322      53.347 -16.046   3.180  1.00 85.29      B    O  
ATOM   4311  N   GLU B 323      48.323 -15.875  -0.778  1.00 92.55      B    N  
ATOM   4312  CA  GLU B 323      48.257 -14.527  -1.351  1.00 91.76      B    C  
ATOM   4313  C   GLU B 323      47.550 -14.500  -2.716  1.00 92.43      B    C  
ATOM   4314  O   GLU B 323      47.094 -13.438  -3.149  1.00 89.18      B    O  
ATOM   4315  CB  GLU B 323      49.673 -13.936  -1.488  1.00 90.80      B    C  
ATOM   4316  CG  GLU B 323      50.351 -13.652  -0.140  1.00 87.39      B    C  
ATOM   4317  CD  GLU B 323      51.768 -13.060  -0.261  1.00 85.62      B    C  
ATOM   4318  OE1 GLU B 323      52.489 -13.053   0.764  1.00 77.03      B    O  
ATOM   4319  OE2 GLU B 323      52.163 -12.628  -1.372  1.00 80.25      B    O1-
ATOM   4320  N   THR B 324      47.443 -15.664  -3.400  1.00 93.70      B    N  
ATOM   4321  CA  THR B 324      46.857 -15.764  -4.749  1.00 93.65      B    C  
ATOM   4322  C   THR B 324      45.518 -16.492  -4.750  1.00 94.52      B    C  
ATOM   4323  O   THR B 324      44.503 -15.917  -5.145  1.00 90.28      B    O  
ATOM   4324  CB  THR B 324      47.828 -16.431  -5.741  1.00 90.82      B    C  
ATOM   4325  CG2 THR B 324      49.049 -15.558  -6.008  1.00 76.57      B    C  
ATOM   4326  OG1 THR B 324      48.317 -17.660  -5.233  1.00 78.39      B    O  
ATOM   4327  N   HIS B 325      45.477 -17.723  -4.258  1.00 94.01      B    N  
ATOM   4328  CA  HIS B 325      44.287 -18.583  -4.224  1.00 94.28      B    C  
ATOM   4329  C   HIS B 325      43.444 -18.411  -2.953  1.00 94.36      B    C  
ATOM   4330  O   HIS B 325      42.606 -19.261  -2.645  1.00 89.96      B    O  
ATOM   4331  CB  HIS B 325      44.696 -20.040  -4.460  1.00 93.19      B    C  
ATOM   4332  CG  HIS B 325      45.161 -20.288  -5.864  1.00 94.56      B    C  
ATOM   4333  CD2 HIS B 325      46.454 -20.364  -6.307  1.00 87.32      B    C  
ATOM   4334  ND1 HIS B 325      44.338 -20.445  -6.966  1.00 86.64      B    N  
ATOM   4335  CE1 HIS B 325      45.126 -20.617  -8.039  1.00 88.61      B    C  
ATOM   4336  NE2 HIS B 325      46.409 -20.576  -7.681  1.00 90.18      B    N  
ATOM   4337  N   THR B 326      43.643 -17.318  -2.220  1.00 94.01      B    N  
ATOM   4338  CA  THR B 326      42.885 -17.001  -1.015  1.00 93.90      B    C  
ATOM   4339  C   THR B 326      41.598 -16.222  -1.334  1.00 94.43      B    C  
ATOM   4340  O   THR B 326      41.423 -15.659  -2.416  1.00 91.03      B    O  
ATOM   4341  CB  THR B 326      43.769 -16.273   0.004  1.00 91.96      B    C  
ATOM   4342  CG2 THR B 326      44.118 -14.838  -0.420  1.00 85.09      B    C  
ATOM   4343  OG1 THR B 326      43.129 -16.211   1.248  1.00 85.00      B    O  
ATOM   4344  N   LEU B 327      40.712 -16.182  -0.347  1.00 93.70      B    N  
ATOM   4345  CA  LEU B 327      39.538 -15.319  -0.338  1.00 94.15      B    C  
ATOM   4346  C   LEU B 327      39.761 -14.115   0.590  1.00 93.71      B    C  
ATOM   4347  O   LEU B 327      40.819 -13.947   1.195  1.00 87.62      B    O  
ATOM   4348  CB  LEU B 327      38.306 -16.175   0.017  1.00 93.43      B    C  
ATOM   4349  CG  LEU B 327      37.939 -17.184  -1.100  1.00 94.47      B    C  
ATOM   4350  CD1 LEU B 327      36.848 -18.124  -0.625  1.00 90.71      B    C  
ATOM   4351  CD2 LEU B 327      37.425 -16.484  -2.359  1.00 90.66      B    C  
ATOM   4352  N   GLY B 328      38.774 -13.253   0.671  1.00 93.16      B    N  
ATOM   4353  CA  GLY B 328      38.851 -12.067   1.512  1.00 92.34      B    C  
ATOM   4354  C   GLY B 328      38.924 -12.393   3.007  1.00 93.38      B    C  
ATOM   4355  O   GLY B 328      38.473 -13.446   3.468  1.00 89.78      B    O  
ATOM   4356  N   ALA B 329      39.430 -11.445   3.780  1.00 92.13      B    N  
ATOM   4357  CA  ALA B 329      39.508 -11.556   5.230  1.00 91.84      B    C  
ATOM   4358  C   ALA B 329      38.113 -11.717   5.860  1.00 92.15      B    C  
ATOM   4359  O   ALA B 329      37.176 -10.976   5.555  1.00 88.26      B    O  
ATOM   4360  CB  ALA B 329      40.236 -10.327   5.774  1.00 90.02      B    C  
ATOM   4361  N   CYS B 330      37.994 -12.671   6.807  1.00 91.88      B    N  
ATOM   4362  CA  CYS B 330      36.791 -12.807   7.617  1.00 91.36      B    C  
ATOM   4363  C   CYS B 330      36.825 -11.853   8.812  1.00 92.33      B    C  
ATOM   4364  O   CYS B 330      37.858 -11.633   9.443  1.00 88.34      B    O  
ATOM   4365  CB  CYS B 330      36.565 -14.267   8.025  1.00 87.87      B    C  
ATOM   4366  SG  CYS B 330      37.919 -15.026   8.962  1.00 84.35      B    S  
ATOM   4367  N   VAL B 331      35.664 -11.309   9.155  1.00 90.68      B    N  
ATOM   4368  CA  VAL B 331      35.465 -10.600  10.431  1.00 90.25      B    C  
ATOM   4369  C   VAL B 331      35.015 -11.587  11.502  1.00 91.16      B    C  
ATOM   4370  O   VAL B 331      35.537 -11.573  12.619  1.00 88.62      B    O  
ATOM   4371  CB  VAL B 331      34.462  -9.442  10.262  1.00 89.44      B    C  
ATOM   4372  CG1 VAL B 331      34.226  -8.724  11.597  1.00 84.39      B    C  
ATOM   4373  CG2 VAL B 331      34.971  -8.415   9.249  1.00 86.46      B    C  
ATOM   4374  N   VAL B 332      34.080 -12.476  11.143  1.00 90.98      B    N  
ATOM   4375  CA  VAL B 332      33.641 -13.620  11.943  1.00 89.72      B    C  
ATOM   4376  C   VAL B 332      34.300 -14.865  11.361  1.00 89.94      B    C  
ATOM   4377  O   VAL B 332      33.930 -15.312  10.279  1.00 86.79      B    O  
ATOM   4378  CB  VAL B 332      32.112 -13.756  11.947  1.00 88.33      B    C  
ATOM   4379  CG1 VAL B 332      31.663 -14.874  12.888  1.00 84.11      B    C  
ATOM   4380  CG2 VAL B 332      31.454 -12.445  12.397  1.00 86.43      B    C  
ATOM   4381  N   CYS B 333      35.293 -15.400  12.056  1.00 90.11      B    N  
ATOM   4382  CA  CYS B 333      36.097 -16.519  11.590  1.00 88.58      B    C  
ATOM   4383  C   CYS B 333      35.817 -17.792  12.406  1.00 87.99      B    C  
ATOM   4384  O   CYS B 333      35.520 -17.683  13.594  1.00 81.68      B    O  
ATOM   4385  CB  CYS B 333      37.578 -16.132  11.660  1.00 86.60      B    C  
ATOM   4386  SG  CYS B 333      38.015 -14.595  10.790  1.00 84.67      B    S  
ATOM   4387  N   PRO B 334      35.960 -18.987  11.800  1.00 88.30      B    N  
ATOM   4388  CA  PRO B 334      36.332 -19.213  10.409  1.00 87.92      B    C  
ATOM   4389  C   PRO B 334      35.126 -19.153   9.451  1.00 88.44      B    C  
ATOM   4390  O   PRO B 334      34.003 -19.459   9.846  1.00 83.18      B    O  
ATOM   4391  CB  PRO B 334      36.966 -20.603  10.424  1.00 84.74      B    C  
ATOM   4392  CG  PRO B 334      36.149 -21.339  11.487  1.00 82.48      B    C  
ATOM   4393  CD  PRO B 334      35.843 -20.244  12.504  1.00 85.90      B    C  
ATOM   4394  N   GLY B 335      35.369 -18.815   8.190  1.00 88.27      B    N  
ATOM   4395  CA  GLY B 335      34.373 -18.930   7.130  1.00 88.85      B    C  
ATOM   4396  C   GLY B 335      34.505 -17.882   6.030  1.00 91.10      B    C  
ATOM   4397  O   GLY B 335      34.921 -16.747   6.269  1.00 87.08      B    O  
ATOM   4398  N   ILE B 336      34.091 -18.270   4.810  1.00 92.36      B    N  
ATOM   4399  CA  ILE B 336      34.156 -17.439   3.605  1.00 93.24      B    C  
ATOM   4400  C   ILE B 336      32.785 -17.166   3.001  1.00 94.87      B    C  
ATOM   4401  O   ILE B 336      32.661 -16.343   2.096  1.00 92.69      B    O  
ATOM   4402  CB  ILE B 336      35.116 -18.064   2.579  1.00 91.57      B    C  
ATOM   4403  CG1 ILE B 336      34.688 -19.463   2.042  1.00 88.56      B    C  
ATOM   4404  CG2 ILE B 336      36.528 -18.157   3.183  1.00 85.71      B    C  
ATOM   4405  CD1 ILE B 336      33.705 -19.441   0.870  1.00 83.24      B    C  
ATOM   4406  N   TRP B 337      31.750 -17.856   3.473  1.00 95.07      B    N  
ATOM   4407  CA  TRP B 337      30.420 -17.764   2.884  1.00 95.80      B    C  
ATOM   4408  C   TRP B 337      29.836 -16.363   3.096  1.00 96.10      B    C  
ATOM   4409  O   TRP B 337      29.868 -15.864   4.230  1.00 94.56      B    O  
ATOM   4410  CB  TRP B 337      29.513 -18.860   3.446  1.00 95.30      B    C  
ATOM   4411  CG  TRP B 337      28.278 -19.049   2.612  1.00 95.88      B    C  
ATOM   4412  CD1 TRP B 337      27.050 -18.557   2.884  1.00 93.79      B    C  
ATOM   4413  CD2 TRP B 337      28.189 -19.678   1.297  1.00 96.14      B    C  
ATOM   4414  CE2 TRP B 337      26.867 -19.502   0.829  1.00 95.78      B    C  
ATOM   4415  CE3 TRP B 337      29.115 -20.340   0.464  1.00 95.23      B    C  
ATOM   4416  NE1 TRP B 337      26.195 -18.836   1.827  1.00 94.06      B    N  
ATOM   4417  CZ2 TRP B 337      26.475 -19.950  -0.455  1.00 95.24      B    C  
ATOM   4418  CZ3 TRP B 337      28.715 -20.799  -0.807  1.00 93.98      B    C  
ATOM   4419  CH2 TRP B 337      27.412 -20.588  -1.266  1.00 94.30      B    C  
ATOM   4420  N   PRO B 338      29.322 -15.714   2.053  1.00 96.12      B    N  
ATOM   4421  CA  PRO B 338      28.783 -14.368   2.177  1.00 95.85      B    C  
ATOM   4422  C   PRO B 338      27.548 -14.347   3.085  1.00 96.26      B    C  
ATOM   4423  O   PRO B 338      26.731 -15.267   3.089  1.00 94.63      B    O  
ATOM   4424  CB  PRO B 338      28.453 -13.918   0.746  1.00 94.20      B    C  
ATOM   4425  CG  PRO B 338      28.186 -15.235   0.026  1.00 92.60      B    C  
ATOM   4426  CD  PRO B 338      29.176 -16.188   0.688  1.00 95.27      B    C  
ATOM   4427  N   TYR B 339      27.379 -13.257   3.836  1.00 96.29      B    N  
ATOM   4428  CA  TYR B 339      26.148 -13.010   4.567  1.00 96.44      B    C  
ATOM   4429  C   TYR B 339      24.988 -12.795   3.598  1.00 96.88      B    C  
ATOM   4430  O   TYR B 339      25.148 -12.225   2.520  1.00 95.33      B    O  
ATOM   4431  CB  TYR B 339      26.313 -11.815   5.512  1.00 95.83      B    C  
ATOM   4432  CG  TYR B 339      27.330 -12.055   6.602  1.00 95.73      B    C  
ATOM   4433  CD1 TYR B 339      27.003 -12.863   7.705  1.00 92.88      B    C  
ATOM   4434  CD2 TYR B 339      28.625 -11.509   6.499  1.00 92.80      B    C  
ATOM   4435  CE1 TYR B 339      27.955 -13.136   8.695  1.00 91.10      B    C  
ATOM   4436  CE2 TYR B 339      29.589 -11.776   7.482  1.00 91.56      B    C  
ATOM   4437  CZ  TYR B 339      29.252 -12.597   8.577  1.00 92.32      B    C  
ATOM   4438  OH  TYR B 339      30.199 -12.881   9.524  1.00 90.37      B    O  
ATOM   4439  N   SER B 340      23.811 -13.232   3.992  1.00 96.65      B    N  
ATOM   4440  CA  SER B 340      22.566 -13.028   3.254  1.00 96.56      B    C  
ATOM   4441  C   SER B 340      21.465 -12.612   4.215  1.00 96.88      B    C  
ATOM   4442  O   SER B 340      21.352 -13.152   5.309  1.00 94.47      B    O  
ATOM   4443  CB  SER B 340      22.143 -14.299   2.516  1.00 94.57      B    C  
ATOM   4444  OG  SER B 340      23.138 -14.739   1.617  1.00 86.66      B    O  
ATOM   4445  N   ILE B 341      20.636 -11.677   3.775  1.00 97.10      B    N  
ATOM   4446  CA  ILE B 341      19.404 -11.320   4.490  1.00 97.46      B    C  
ATOM   4447  C   ILE B 341      18.450 -12.508   4.414  1.00 97.28      B    C  
ATOM   4448  O   ILE B 341      18.210 -13.054   3.329  1.00 96.02      B    O  
ATOM   4449  CB  ILE B 341      18.803 -10.032   3.907  1.00 97.14      B    C  
ATOM   4450  CG1 ILE B 341      19.791  -8.847   4.090  1.00 95.95      B    C  
ATOM   4451  CG2 ILE B 341      17.458  -9.717   4.573  1.00 96.05      B    C  
ATOM   4452  CD1 ILE B 341      19.387  -7.578   3.331  1.00 93.67      B    C  
ATOM   4453  N   GLY B 342      17.895 -12.899   5.556  1.00 96.35      B    N  
ATOM   4454  CA  GLY B 342      16.954 -13.999   5.675  1.00 96.47      B    C  
ATOM   4455  C   GLY B 342      15.605 -13.569   6.244  1.00 97.06      B    C  
ATOM   4456  O   GLY B 342      15.459 -12.484   6.813  1.00 95.13      B    O  
ATOM   4457  N   TYR B 343      14.604 -14.434   6.110  1.00 97.09      B    N  
ATOM   4458  CA  TYR B 343      13.320 -14.290   6.796  1.00 97.33      B    C  
ATOM   4459  C   TYR B 343      13.461 -14.670   8.274  1.00 97.25      B    C  
ATOM   4460  O   TYR B 343      14.258 -15.552   8.615  1.00 95.83      B    O  
ATOM   4461  CB  TYR B 343      12.273 -15.150   6.091  1.00 97.16      B    C  
ATOM   4462  CG  TYR B 343      10.860 -14.803   6.498  1.00 97.76      B    C  
ATOM   4463  CD1 TYR B 343      10.139 -15.626   7.395  1.00 96.79      B    C  
ATOM   4464  CD2 TYR B 343      10.258 -13.635   5.999  1.00 96.82      B    C  
ATOM   4465  CE1 TYR B 343       8.838 -15.280   7.780  1.00 96.21      B    C  
ATOM   4466  CE2 TYR B 343       8.962 -13.282   6.385  1.00 96.37      B    C  
ATOM   4467  CZ  TYR B 343       8.251 -14.103   7.276  1.00 96.87      B    C  
ATOM   4468  OH  TYR B 343       6.987 -13.752   7.648  1.00 95.86      B    O  
ATOM   4469  N   ASN B 344      12.700 -14.030   9.166  1.00 96.86      B    N  
ATOM   4470  CA  ASN B 344      12.664 -14.403  10.570  1.00 96.94      B    C  
ATOM   4471  C   ASN B 344      11.869 -15.702  10.750  1.00 96.93      B    C  
ATOM   4472  O   ASN B 344      10.648 -15.714  10.871  1.00 95.45      B    O  
ATOM   4473  CB  ASN B 344      12.124 -13.243  11.411  1.00 96.30      B    C  
ATOM   4474  CG  ASN B 344      12.285 -13.498  12.900  1.00 96.62      B    C  
ATOM   4475  ND2 ASN B 344      12.204 -12.450  13.707  1.00 91.76      B    N  
ATOM   4476  OD1 ASN B 344      12.497 -14.613  13.365  1.00 92.81      B    O  
ATOM   4477  N   VAL B 345      12.590 -16.821  10.753  1.00 96.80      B    N  
ATOM   4478  CA  VAL B 345      11.990 -18.160  10.852  1.00 96.73      B    C  
ATOM   4479  C   VAL B 345      11.336 -18.386  12.217  1.00 96.70      B    C  
ATOM   4480  O   VAL B 345      10.376 -19.145  12.309  1.00 94.47      B    O  
ATOM   4481  CB  VAL B 345      13.024 -19.249  10.542  1.00 95.41      B    C  
ATOM   4482  CG1 VAL B 345      12.371 -20.637  10.443  1.00 89.95      B    C  
ATOM   4483  CG2 VAL B 345      13.731 -18.991   9.205  1.00 89.80      B    C  
ATOM   4484  N   GLU B 346      11.770 -17.705  13.278  1.00 96.54      B    N  
ATOM   4485  CA  GLU B 346      11.123 -17.808  14.587  1.00 96.20      B    C  
ATOM   4486  C   GLU B 346       9.755 -17.105  14.595  1.00 96.26      B    C  
ATOM   4487  O   GLU B 346       8.797 -17.643  15.151  1.00 94.78      B    O  
ATOM   4488  CB  GLU B 346      12.052 -17.296  15.699  1.00 95.86      B    C  
ATOM   4489  CG  GLU B 346      13.351 -18.116  15.838  1.00 91.90      B    C  
ATOM   4490  CD  GLU B 346      13.111 -19.621  16.084  1.00 89.87      B    C  
ATOM   4491  OE1 GLU B 346      13.827 -20.469  15.492  1.00 81.18      B    O  
ATOM   4492  OE2 GLU B 346      12.196 -20.000  16.844  1.00 83.23      B    O1-
ATOM   4493  N   GLU B 347       9.609 -15.979  13.892  1.00 96.11      B    N  
ATOM   4494  CA  GLU B 347       8.294 -15.372  13.644  1.00 95.66      B    C  
ATOM   4495  C   GLU B 347       7.412 -16.248  12.735  1.00 95.70      B    C  
ATOM   4496  O   GLU B 347       6.204 -16.355  12.941  1.00 94.09      B    O  
ATOM   4497  CB  GLU B 347       8.443 -13.964  13.038  1.00 94.85      B    C  
ATOM   4498  CG  GLU B 347       8.815 -12.871  14.060  1.00 91.54      B    C  
ATOM   4499  CD  GLU B 347       7.729 -12.608  15.129  1.00 90.68      B    C  
ATOM   4500  OE1 GLU B 347       8.006 -11.849  16.076  1.00 83.45      B    O  
ATOM   4501  OE2 GLU B 347       6.617 -13.191  15.061  1.00 84.74      B    O1-
ATOM   4502  N   LEU B 348       8.012 -16.949  11.771  1.00 96.45      B    N  
ATOM   4503  CA  LEU B 348       7.303 -17.941  10.966  1.00 96.22      B    C  
ATOM   4504  C   LEU B 348       6.743 -19.063  11.855  1.00 96.11      B    C  
ATOM   4505  O   LEU B 348       5.571 -19.433  11.729  1.00 94.51      B    O  
ATOM   4506  CB  LEU B 348       8.262 -18.455   9.877  1.00 95.72      B    C  
ATOM   4507  CG  LEU B 348       7.609 -19.435   8.875  1.00 94.64      B    C  
ATOM   4508  CD1 LEU B 348       6.562 -18.742   8.006  1.00 92.02      B    C  
ATOM   4509  CD2 LEU B 348       8.676 -20.020   7.952  1.00 91.75      B    C  
ATOM   4510  N   HIS B 349       7.536 -19.569  12.805  1.00 96.65      B    N  
ATOM   4511  CA  HIS B 349       7.128 -20.587  13.769  1.00 96.24      B    C  
ATOM   4512  C   HIS B 349       6.128 -20.079  14.827  1.00 95.75      B    C  
ATOM   4513  O   HIS B 349       5.395 -20.895  15.389  1.00 93.27      B    O  
ATOM   4514  CB  HIS B 349       8.369 -21.194  14.441  1.00 95.81      B    C  
ATOM   4515  CG  HIS B 349       8.985 -22.308  13.642  1.00 95.70      B    C  
ATOM   4516  CD2 HIS B 349      10.088 -22.254  12.831  1.00 83.47      B    C  
ATOM   4517  ND1 HIS B 349       8.527 -23.611  13.615  1.00 82.43      B    N  
ATOM   4518  CE1 HIS B 349       9.337 -24.315  12.805  1.00 85.76      B    C  
ATOM   4519  NE2 HIS B 349      10.296 -23.531  12.312  1.00 88.75      B    N  
ATOM   4520  N   ALA B 350       6.033 -18.766  15.076  1.00 95.14      B    N  
ATOM   4521  CA  ALA B 350       4.967 -18.203  15.909  1.00 93.64      B    C  
ATOM   4522  C   ALA B 350       3.564 -18.441  15.315  1.00 93.00      B    C  
ATOM   4523  O   ALA B 350       2.560 -18.447  16.038  1.00 88.41      B    O  
ATOM   4524  CB  ALA B 350       5.245 -16.711  16.135  1.00 92.05      B    C  
ATOM   4525  N   GLY B 351       3.489 -18.727  14.008  1.00 92.76      B    N  
ATOM   4526  CA  GLY B 351       2.365 -19.339  13.335  1.00 92.73      B    C  
ATOM   4527  C   GLY B 351       1.240 -18.378  12.948  1.00 93.45      B    C  
ATOM   4528  O   GLY B 351       1.406 -17.158  12.866  1.00 89.66      B    O  
ATOM   4529  N   ALA B 352       0.067 -18.954  12.703  1.00 92.33      B    N  
ATOM   4530  CA  ALA B 352      -1.094 -18.249  12.164  1.00 91.85      B    C  
ATOM   4531  C   ALA B 352      -1.592 -17.089  13.045  1.00 91.95      B    C  
ATOM   4532  O   ALA B 352      -2.149 -16.126  12.534  1.00 88.96      B    O  
ATOM   4533  CB  ALA B 352      -2.208 -19.288  11.960  1.00 90.65      B    C  
ATOM   4534  N   SER B 353      -1.373 -17.152  14.364  1.00 92.06      B    N  
ATOM   4535  CA  SER B 353      -1.806 -16.094  15.286  1.00 90.72      B    C  
ATOM   4536  C   SER B 353      -1.093 -14.757  15.063  1.00 90.61      B    C  
ATOM   4537  O   SER B 353      -1.637 -13.725  15.438  1.00 86.87      B    O  
ATOM   4538  CB  SER B 353      -1.625 -16.538  16.739  1.00 89.25      B    C  
ATOM   4539  OG  SER B 353      -0.272 -16.636  17.108  1.00 79.44      B    O  
ATOM   4540  N   ASN B 354       0.084 -14.775  14.436  1.00 91.92      B    N  
ATOM   4541  CA  ASN B 354       0.845 -13.607  14.020  1.00 91.95      B    C  
ATOM   4542  C   ASN B 354       1.054 -13.562  12.497  1.00 93.07      B    C  
ATOM   4543  O   ASN B 354       2.050 -13.021  12.012  1.00 89.16      B    O  
ATOM   4544  CB  ASN B 354       2.172 -13.526  14.807  1.00 89.11      B    C  
ATOM   4545  CG  ASN B 354       2.693 -12.102  14.819  1.00 83.80      B    C  
ATOM   4546  ND2 ASN B 354       3.992 -11.894  14.803  1.00 73.83      B    N  
ATOM   4547  OD1 ASN B 354       1.931 -11.165  14.886  1.00 74.42      B    O  
ATOM   4548  N   HIS B 355       0.143 -14.169  11.728  1.00 93.36      B    N  
ATOM   4549  CA  HIS B 355       0.197 -14.214  10.265  1.00 94.42      B    C  
ATOM   4550  C   HIS B 355       1.550 -14.709   9.709  1.00 95.79      B    C  
ATOM   4551  O   HIS B 355       2.011 -14.242   8.667  1.00 93.63      B    O  
ATOM   4552  CB  HIS B 355      -0.231 -12.861   9.678  1.00 92.78      B    C  
ATOM   4553  CG  HIS B 355      -1.614 -12.394  10.034  1.00 91.82      B    C  
ATOM   4554  CD2 HIS B 355      -2.659 -13.112  10.554  1.00 80.40      B    C  
ATOM   4555  ND1 HIS B 355      -2.085 -11.113   9.822  1.00 79.88      B    N  
ATOM   4556  CE1 HIS B 355      -3.363 -11.070  10.198  1.00 81.33      B    C  
ATOM   4557  NE2 HIS B 355      -3.758 -12.264  10.656  1.00 83.75      B    N  
ATOM   4558  N   TYR B 356       2.184 -15.649  10.397  1.00 95.76      B    N  
ATOM   4559  CA  TYR B 356       3.495 -16.199  10.039  1.00 96.30      B    C  
ATOM   4560  C   TYR B 356       4.599 -15.131   9.895  1.00 96.50      B    C  
ATOM   4561  O   TYR B 356       5.492 -15.268   9.054  1.00 93.98      B    O  
ATOM   4562  CB  TYR B 356       3.364 -17.104   8.817  1.00 96.16      B    C  
ATOM   4563  CG  TYR B 356       2.366 -18.236   8.988  1.00 96.76      B    C  
ATOM   4564  CD1 TYR B 356       2.756 -19.407   9.658  1.00 95.60      B    C  
ATOM   4565  CD2 TYR B 356       1.060 -18.125   8.478  1.00 95.66      B    C  
ATOM   4566  CE1 TYR B 356       1.856 -20.465   9.811  1.00 95.02      B    C  
ATOM   4567  CE2 TYR B 356       0.151 -19.178   8.627  1.00 95.07      B    C  
ATOM   4568  CZ  TYR B 356       0.552 -20.354   9.293  1.00 95.46      B    C  
ATOM   4569  OH  TYR B 356      -0.326 -21.402   9.437  1.00 94.26      B    O  
ATOM   4570  N   GLY B 357       4.540 -14.051  10.688  1.00 95.19      B    N  
ATOM   4571  CA  GLY B 357       5.525 -12.958  10.686  1.00 95.20      B    C  
ATOM   4572  C   GLY B 357       5.407 -11.978   9.517  1.00 96.11      B    C  
ATOM   4573  O   GLY B 357       6.278 -11.127   9.340  1.00 93.17      B    O  
ATOM   4574  N   GLN B 358       4.353 -12.062   8.702  1.00 96.62      B    N  
ATOM   4575  CA  GLN B 358       4.122 -11.106   7.612  1.00 96.71      B    C  
ATOM   4576  C   GLN B 358       3.681  -9.746   8.185  1.00 96.73      B    C  
ATOM   4577  O   GLN B 358       2.680  -9.702   8.907  1.00 95.20      B    O  
ATOM   4578  CB  GLN B 358       3.067 -11.658   6.642  1.00 96.15      B    C  
ATOM   4579  CG  GLN B 358       3.569 -12.893   5.882  1.00 95.56      B    C  
ATOM   4580  CD  GLN B 358       2.435 -13.620   5.154  1.00 96.59      B    C  
ATOM   4581  NE2 GLN B 358       1.516 -14.222   5.887  1.00 87.02      B    N  
ATOM   4582  OE1 GLN B 358       2.360 -13.677   3.947  1.00 87.92      B    O  
ATOM   4583  N   PRO B 359       4.388  -8.634   7.876  1.00 97.39      B    N  
ATOM   4584  CA  PRO B 359       4.209  -7.388   8.599  1.00 97.29      B    C  
ATOM   4585  C   PRO B 359       2.939  -6.641   8.188  1.00 97.32      B    C  
ATOM   4586  O   PRO B 359       2.643  -6.462   7.001  1.00 96.09      B    O  
ATOM   4587  CB  PRO B 359       5.474  -6.573   8.317  1.00 96.36      B    C  
ATOM   4588  CG  PRO B 359       5.893  -7.048   6.932  1.00 95.01      B    C  
ATOM   4589  CD  PRO B 359       5.488  -8.522   6.929  1.00 96.81      B    C  
ATOM   4590  N   LYS B 360       2.232  -6.101   9.182  1.00 96.71      B    N  
ATOM   4591  CA  LYS B 360       1.145  -5.145   9.004  1.00 96.65      B    C  
ATOM   4592  C   LYS B 360       1.582  -3.763   9.477  1.00 96.81      B    C  
ATOM   4593  O   LYS B 360       1.891  -3.565  10.650  1.00 95.12      B    O  
ATOM   4594  CB  LYS B 360      -0.106  -5.635   9.731  1.00 95.06      B    C  
ATOM   4595  CG  LYS B 360      -1.311  -4.728   9.411  1.00 92.53      B    C  
ATOM   4596  CD  LYS B 360      -2.568  -5.168  10.163  1.00 90.27      B    C  
ATOM   4597  CE  LYS B 360      -3.034  -6.556   9.690  1.00 86.37      B    C  
ATOM   4598  NZ  LYS B 360      -4.145  -7.035  10.522  1.00 84.47      B    N1+
ATOM   4599  N   LEU B 361       1.568  -2.794   8.568  1.00 97.13      B    N  
ATOM   4600  CA  LEU B 361       2.065  -1.447   8.799  1.00 97.36      B    C  
ATOM   4601  C   LEU B 361       0.908  -0.481   9.048  1.00 97.24      B    C  
ATOM   4602  O   LEU B 361      -0.019  -0.400   8.239  1.00 95.70      B    O  
ATOM   4603  CB  LEU B 361       2.909  -1.003   7.597  1.00 97.06      B    C  
ATOM   4604  CG  LEU B 361       4.029  -1.981   7.193  1.00 95.86      B    C  
ATOM   4605  CD1 LEU B 361       4.768  -1.408   5.990  1.00 91.75      B    C  
ATOM   4606  CD2 LEU B 361       5.034  -2.214   8.312  1.00 91.15      B    C  
ATOM   4607  N   TYR B 362       0.957   0.280  10.141  1.00 97.12      B    N  
ATOM   4608  CA  TYR B 362      -0.048   1.293  10.444  1.00 97.15      B    C  
ATOM   4609  C   TYR B 362       0.333   2.673   9.908  1.00 97.25      B    C  
ATOM   4610  O   TYR B 362       1.489   3.093   9.950  1.00 95.79      B    O  
ATOM   4611  CB  TYR B 362      -0.346   1.330  11.945  1.00 96.21      B    C  
ATOM   4612  CG  TYR B 362      -1.191   0.196  12.512  1.00 96.15      B    C  
ATOM   4613  CD1 TYR B 362      -1.657  -0.878  11.720  1.00 94.40      B    C  
ATOM   4614  CD2 TYR B 362      -1.538   0.234  13.880  1.00 94.14      B    C  
ATOM   4615  CE1 TYR B 362      -2.444  -1.898  12.282  1.00 93.30      B    C  
ATOM   4616  CE2 TYR B 362      -2.319  -0.781  14.449  1.00 93.47      B    C  
ATOM   4617  CZ  TYR B 362      -2.772  -1.848  13.652  1.00 94.10      B    C  
ATOM   4618  OH  TYR B 362      -3.527  -2.838  14.210  1.00 92.52      B    O  
ATOM   4619  N   SER B 363      -0.679   3.416   9.452  1.00 96.75      B    N  
ATOM   4620  CA  SER B 363      -0.610   4.845   9.181  1.00 96.66      B    C  
ATOM   4621  C   SER B 363      -1.631   5.566  10.056  1.00 96.75      B    C  
ATOM   4622  O   SER B 363      -2.809   5.205  10.066  1.00 95.01      B    O  
ATOM   4623  CB  SER B 363      -0.863   5.112   7.699  1.00 95.29      B    C  
ATOM   4624  OG  SER B 363      -1.005   6.490   7.470  1.00 80.48      B    O  
ATOM   4625  N   MET B 364      -1.184   6.581  10.794  1.00 96.19      B    N  
ATOM   4626  CA  MET B 364      -2.030   7.429  11.621  1.00 95.73      B    C  
ATOM   4627  C   MET B 364      -1.912   8.875  11.172  1.00 96.01      B    C  
ATOM   4628  O   MET B 364      -0.820   9.451  11.201  1.00 94.24      B    O  
ATOM   4629  CB  MET B 364      -1.646   7.339  13.098  1.00 93.32      B    C  
ATOM   4630  CG  MET B 364      -1.871   5.941  13.678  1.00 85.96      B    C  
ATOM   4631  SD  MET B 364      -1.532   5.885  15.454  1.00 86.55      B    S  
ATOM   4632  CE  MET B 364      -1.389   4.109  15.639  1.00 77.42      B    C  
ATOM   4633  N   LEU B 365      -3.035   9.473  10.792  1.00 96.09      B    N  
ATOM   4634  CA  LEU B 365      -3.113  10.893  10.478  1.00 96.17      B    C  
ATOM   4635  C   LEU B 365      -4.078  11.585  11.437  1.00 95.85      B    C  
ATOM   4636  O   LEU B 365      -5.074  11.005  11.863  1.00 94.91      B    O  
ATOM   4637  CB  LEU B 365      -3.523  11.109   9.016  1.00 96.25      B    C  
ATOM   4638  CG  LEU B 365      -2.593  10.472   7.970  1.00 95.28      B    C  
ATOM   4639  CD1 LEU B 365      -3.082  10.848   6.567  1.00 92.22      B    C  
ATOM   4640  CD2 LEU B 365      -1.147  10.947   8.089  1.00 92.03      B    C  
ATOM   4641  N   TYR B 366      -3.812  12.848  11.741  1.00 95.59      B    N  
ATOM   4642  CA  TYR B 366      -4.733  13.679  12.496  1.00 95.44      B    C  
ATOM   4643  C   TYR B 366      -4.830  15.097  11.925  1.00 95.55      B    C  
ATOM   4644  O   TYR B 366      -3.927  15.592  11.264  1.00 94.66      B    O  
ATOM   4645  CB  TYR B 366      -4.379  13.678  13.992  1.00 94.55      B    C  
ATOM   4646  CG  TYR B 366      -3.204  14.545  14.378  1.00 94.55      B    C  
ATOM   4647  CD1 TYR B 366      -1.887  14.103  14.157  1.00 92.69      B    C  
ATOM   4648  CD2 TYR B 366      -3.416  15.810  14.959  1.00 92.62      B    C  
ATOM   4649  CE1 TYR B 366      -0.796  14.910  14.508  1.00 91.46      B    C  
ATOM   4650  CE2 TYR B 366      -2.326  16.629  15.316  1.00 91.47      B    C  
ATOM   4651  CZ  TYR B 366      -1.017  16.174  15.088  1.00 90.98      B    C  
ATOM   4652  OH  TYR B 366       0.046  16.965  15.427  1.00 89.61      B    O  
ATOM   4653  N   ARG B 367      -5.960  15.738  12.209  1.00 93.90      B    N  
ATOM   4654  CA  ARG B 367      -6.239  17.151  11.938  1.00 93.29      B    C  
ATOM   4655  C   ARG B 367      -6.670  17.804  13.244  1.00 92.98      B    C  
ATOM   4656  O   ARG B 367      -7.666  17.389  13.833  1.00 90.83      B    O  
ATOM   4657  CB  ARG B 367      -7.300  17.247  10.831  1.00 91.95      B    C  
ATOM   4658  CG  ARG B 367      -7.720  18.684  10.528  1.00 89.20      B    C  
ATOM   4659  CD  ARG B 367      -8.852  18.732   9.497  1.00 89.17      B    C  
ATOM   4660  NE  ARG B 367      -8.410  18.510   8.119  1.00 87.42      B    N  
ATOM   4661  CZ  ARG B 367      -8.944  17.700   7.208  1.00 88.74      B    C  
ATOM   4662  NH1 ARG B 367      -9.888  16.856   7.486  1.00 79.02      B    N1+
ATOM   4663  NH2 ARG B 367      -8.555  17.749   5.975  1.00 82.42      B    N  
ATOM   4664  N   ASP B 368      -5.927  18.823  13.692  1.00 91.13      B    N  
ATOM   4665  CA  ASP B 368      -6.253  19.590  14.888  1.00 89.93      B    C  
ATOM   4666  C   ASP B 368      -7.183  20.759  14.542  1.00 89.40      B    C  
ATOM   4667  O   ASP B 368      -6.769  21.755  13.953  1.00 85.55      B    O  
ATOM   4668  CB  ASP B 368      -4.951  20.063  15.574  1.00 87.31      B    C  
ATOM   4669  CG  ASP B 368      -5.187  20.852  16.874  1.00 84.87      B    C  
ATOM   4670  OD1 ASP B 368      -6.345  20.998  17.311  1.00 79.80      B    O  
ATOM   4671  OD2 ASP B 368      -4.204  21.320  17.489  1.00 80.20      B    O1-
ATOM   4672  N   TYR B 369      -8.460  20.659  14.935  1.00 88.77      B    N  
ATOM   4673  CA  TYR B 369      -9.442  21.726  14.741  1.00 87.88      B    C  
ATOM   4674  C   TYR B 369      -9.185  22.980  15.590  1.00 85.96      B    C  
ATOM   4675  O   TYR B 369      -9.783  24.025  15.337  1.00 80.23      B    O  
ATOM   4676  CB  TYR B 369     -10.842  21.169  14.994  1.00 87.78      B    C  
ATOM   4677  CG  TYR B 369     -11.364  20.318  13.863  1.00 88.77      B    C  
ATOM   4678  CD1 TYR B 369     -11.717  20.924  12.644  1.00 86.85      B    C  
ATOM   4679  CD2 TYR B 369     -11.494  18.926  13.996  1.00 87.09      B    C  
ATOM   4680  CE1 TYR B 369     -12.196  20.160  11.574  1.00 86.11      B    C  
ATOM   4681  CE2 TYR B 369     -11.979  18.145  12.930  1.00 86.47      B    C  
ATOM   4682  CZ  TYR B 369     -12.328  18.769  11.714  1.00 87.55      B    C  
ATOM   4683  OH  TYR B 369     -12.786  18.027  10.665  1.00 86.20      B    O  
ATOM   4684  N   ALA B 370      -8.295  22.899  16.583  1.00 85.19      B    N  
ATOM   4685  CA  ALA B 370      -7.880  24.017  17.412  1.00 83.38      B    C  
ATOM   4686  C   ALA B 370      -6.416  24.441  17.156  1.00 83.46      B    C  
ATOM   4687  O   ALA B 370      -5.805  25.100  18.004  1.00 78.09      B    O  
ATOM   4688  CB  ALA B 370      -8.171  23.682  18.874  1.00 80.12      B    C  
ATOM   4689  N   SER B 371      -5.856  24.071  15.998  1.00 83.27      B    N  
ATOM   4690  CA  SER B 371      -4.526  24.503  15.579  1.00 83.24      B    C  
ATOM   4691  C   SER B 371      -4.447  26.024  15.443  1.00 83.57      B    C  
ATOM   4692  O   SER B 371      -5.456  26.718  15.281  1.00 80.36      B    O  
ATOM   4693  CB  SER B 371      -4.120  23.824  14.265  1.00 81.61      B    C  
ATOM   4694  OG  SER B 371      -4.904  24.303  13.194  1.00 76.48      B    O  
ATOM   4695  N   ALA B 372      -3.227  26.553  15.496  1.00 82.04      B    N  
ATOM   4696  CA  ALA B 372      -3.001  27.989  15.344  1.00 81.36      B    C  
ATOM   4697  C   ALA B 372      -3.499  28.510  13.987  1.00 81.58      B    C  
ATOM   4698  O   ALA B 372      -4.138  29.554  13.933  1.00 78.04      B    O  
ATOM   4699  CB  ALA B 372      -1.508  28.265  15.551  1.00 79.45      B    C  
ATOM   4700  N   GLU B 373      -3.277  27.758  12.897  1.00 82.69      B    N  
ATOM   4701  CA  GLU B 373      -3.749  28.124  11.566  1.00 81.11      B    C  
ATOM   4702  C   GLU B 373      -5.278  28.132  11.474  1.00 81.14      B    C  
ATOM   4703  O   GLU B 373      -5.863  29.076  10.955  1.00 77.52      B    O  
ATOM   4704  CB  GLU B 373      -3.190  27.171  10.507  1.00 79.11      B    C  
ATOM   4705  CG  GLU B 373      -1.712  27.445  10.202  1.00 69.11      B    C  
ATOM   4706  CD  GLU B 373      -1.233  26.662   8.965  1.00 61.34      B    C  
ATOM   4707  OE1 GLU B 373      -0.368  27.210   8.252  1.00 53.22      B    O  
ATOM   4708  OE2 GLU B 373      -1.775  25.563   8.738  1.00 54.58      B    O1-
ATOM   4709  N   ARG B 374      -5.935  27.111  12.023  1.00 82.21      B    N  
ATOM   4710  CA  ARG B 374      -7.400  27.011  12.026  1.00 81.91      B    C  
ATOM   4711  C   ARG B 374      -8.042  28.135  12.843  1.00 81.36      B    C  
ATOM   4712  O   ARG B 374      -9.073  28.671  12.452  1.00 77.87      B    O  
ATOM   4713  CB  ARG B 374      -7.807  25.634  12.566  1.00 79.85      B    C  
ATOM   4714  CG  ARG B 374      -9.219  25.198  12.152  1.00 76.64      B    C  
ATOM   4715  CD  ARG B 374      -9.168  24.282  10.933  1.00 75.10      B    C  
ATOM   4716  NE  ARG B 374     -10.499  23.788  10.554  1.00 73.74      B    N  
ATOM   4717  CZ  ARG B 374     -10.750  22.842   9.667  1.00 71.89      B    C  
ATOM   4718  NH1 ARG B 374      -9.819  22.215   9.029  1.00 65.59      B    N1+
ATOM   4719  NH2 ARG B 374     -11.970  22.503   9.379  1.00 67.83      B    N  
ATOM   4720  N   ARG B 375      -7.410  28.544  13.955  1.00 79.99      B    N  
ATOM   4721  CA  ARG B 375      -7.846  29.693  14.769  1.00 78.89      B    C  
ATOM   4722  C   ARG B 375      -7.582  31.033  14.071  1.00 78.91      B    C  
ATOM   4723  O   ARG B 375      -8.371  31.951  14.235  1.00 75.48      B    O  
ATOM   4724  CB  ARG B 375      -7.146  29.681  16.133  1.00 76.52      B    C  
ATOM   4725  CG  ARG B 375      -7.665  28.563  17.046  1.00 71.01      B    C  
ATOM   4726  CD  ARG B 375      -6.918  28.626  18.380  1.00 67.74      B    C  
ATOM   4727  NE  ARG B 375      -7.265  27.489  19.249  1.00 60.57      B    N  
ATOM   4728  CZ  ARG B 375      -6.923  27.339  20.511  1.00 54.63      B    C  
ATOM   4729  NH1 ARG B 375      -6.222  28.228  21.148  1.00 52.08      B    N1+
ATOM   4730  NH2 ARG B 375      -7.285  26.268  21.162  1.00 49.34      B    N  
ATOM   4731  N   ALA B 376      -6.506  31.150  13.315  1.00 79.87      B    N  
ATOM   4732  CA  ALA B 376      -6.168  32.369  12.585  1.00 79.33      B    C  
ATOM   4733  C   ALA B 376      -7.076  32.582  11.360  1.00 79.44      B    C  
ATOM   4734  O   ALA B 376      -7.373  33.727  11.001  1.00 75.13      B    O  
ATOM   4735  CB  ALA B 376      -4.697  32.304  12.176  1.00 77.97      B    C  
ATOM   4736  N   ARG B 377      -7.535  31.493  10.718  1.00 79.42      B    N  
ATOM   4737  CA  ARG B 377      -8.442  31.517   9.566  1.00 78.78      B    C  
ATOM   4738  C   ARG B 377      -9.655  30.621   9.811  1.00 78.34      B    C  
ATOM   4739  O   ARG B 377      -9.776  29.575   9.177  1.00 72.31      B    O  
ATOM   4740  CB  ARG B 377      -7.693  31.133   8.286  1.00 75.18      B    C  
ATOM   4741  CG  ARG B 377      -6.606  32.146   7.920  1.00 66.87      B    C  
ATOM   4742  CD  ARG B 377      -5.988  31.754   6.578  1.00 63.15      B    C  
ATOM   4743  NE  ARG B 377      -4.883  32.658   6.226  1.00 55.23      B    N  
ATOM   4744  CZ  ARG B 377      -4.086  32.532   5.170  1.00 48.71      B    C  
ATOM   4745  NH1 ARG B 377      -4.258  31.564   4.304  1.00 46.48      B    N1+
ATOM   4746  NH2 ARG B 377      -3.110  33.371   4.995  1.00 43.85      B    N  
ATOM   4747  N   PRO B 378     -10.546  30.997  10.746  1.00 72.26      B    N  
ATOM   4748  CA  PRO B 378     -11.763  30.243  10.985  1.00 71.69      B    C  
ATOM   4749  C   PRO B 378     -12.619  30.228   9.723  1.00 73.34      B    C  
ATOM   4750  O   PRO B 378     -12.674  31.204   8.968  1.00 69.26      B    O  
ATOM   4751  CB  PRO B 378     -12.454  30.931  12.162  1.00 68.36      B    C  
ATOM   4752  CG  PRO B 378     -11.975  32.372  12.065  1.00 67.24      B    C  
ATOM   4753  CD  PRO B 378     -10.553  32.229  11.512  1.00 70.94      B    C  
ATOM   4754  N   ASP B 379     -13.283  29.106   9.490  1.00 71.54      B    N  
ATOM   4755  CA  ASP B 379     -14.217  29.001   8.379  1.00 70.67      B    C  
ATOM   4756  C   ASP B 379     -15.366  30.011   8.553  1.00 70.18      B    C  
ATOM   4757  O   ASP B 379     -15.906  30.131   9.653  1.00 66.06      B    O  
ATOM   4758  CB  ASP B 379     -14.739  27.567   8.270  1.00 67.33      B    C  
ATOM   4759  CG  ASP B 379     -13.750  26.619   7.592  1.00 65.18      B    C  
ATOM   4760  OD1 ASP B 379     -12.979  27.073   6.710  1.00 61.01      B    O  
ATOM   4761  OD2 ASP B 379     -13.817  25.402   7.844  1.00 60.05      B    O1-
ATOM   4762  N   PRO B 380     -15.802  30.716   7.495  1.00 67.48      B    N  
ATOM   4763  CA  PRO B 380     -16.817  31.770   7.600  1.00 66.15      B    C  
ATOM   4764  C   PRO B 380     -18.156  31.314   8.198  1.00 68.39      B    C  
ATOM   4765  O   PRO B 380     -18.903  32.124   8.737  1.00 63.46      B    O  
ATOM   4766  CB  PRO B 380     -17.036  32.267   6.165  1.00 62.31      B    C  
ATOM   4767  CG  PRO B 380     -15.732  31.916   5.450  1.00 64.50      B    C  
ATOM   4768  CD  PRO B 380     -15.274  30.640   6.144  1.00 71.55      B    C  
ATOM   4769  N   TRP B 381     -18.461  30.012   8.082  1.00 71.73      B    N  
ATOM   4770  CA  TRP B 381     -19.669  29.400   8.640  1.00 68.34      B    C  
ATOM   4771  C   TRP B 381     -19.484  28.908  10.076  1.00 68.62      B    C  
ATOM   4772  O   TRP B 381     -20.481  28.639  10.751  1.00 62.80      B    O  
ATOM   4773  CB  TRP B 381     -20.114  28.264   7.721  1.00 65.67      B    C  
ATOM   4774  CG  TRP B 381     -19.017  27.305   7.378  1.00 68.64      B    C  
ATOM   4775  CD1 TRP B 381     -18.550  26.306   8.150  1.00 58.29      B    C  
ATOM   4776  CD2 TRP B 381     -18.202  27.297   6.163  1.00 68.47      B    C  
ATOM   4777  CE2 TRP B 381     -17.258  26.263   6.286  1.00 66.21      B    C  
ATOM   4778  CE3 TRP B 381     -18.199  28.081   4.988  1.00 66.39      B    C  
ATOM   4779  NE1 TRP B 381     -17.494  25.671   7.500  1.00 57.87      B    N  
ATOM   4780  CZ2 TRP B 381     -16.306  26.002   5.265  1.00 65.01      B    C  
ATOM   4781  CZ3 TRP B 381     -17.259  27.817   3.975  1.00 57.35      B    C  
ATOM   4782  CH2 TRP B 381     -16.321  26.796   4.118  1.00 58.56      B    C  
ATOM   4783  N   ASN B 382     -18.254  28.790  10.548  1.00 56.99      B    N  
ATOM   4784  CA  ASN B 382     -17.994  28.552  11.954  1.00 55.78      B    C  
ATOM   4785  C   ASN B 382     -18.198  29.865  12.703  1.00 54.22      B    C  
ATOM   4786  O   ASN B 382     -17.331  30.734  12.724  1.00 53.62      B    O  
ATOM   4787  CB  ASN B 382     -16.592  27.954  12.167  1.00 54.89      B    C  
ATOM   4788  CG  ASN B 382     -16.492  26.482  11.783  1.00 51.05      B    C  
ATOM   4789  ND2 ASN B 382     -15.292  25.965  11.765  1.00 48.37      B    N  
ATOM   4790  OD1 ASN B 382     -17.463  25.783  11.535  1.00 48.05      B    O  
ATOM   4791  N   LEU B 383     -19.366  30.005  13.300  1.00 48.63      B    N  
ATOM   4792  CA  LEU B 383     -19.658  31.134  14.160  1.00 48.94      B    C  
ATOM   4793  C   LEU B 383     -18.827  30.992  15.436  1.00 49.83      B    C  
ATOM   4794  O   LEU B 383     -19.222  30.317  16.382  1.00 47.54      B    O  
ATOM   4795  CB  LEU B 383     -21.162  31.209  14.463  1.00 46.84      B    C  
ATOM   4796  CG  LEU B 383     -22.039  31.607  13.269  1.00 42.45      B    C  
ATOM   4797  CD1 LEU B 383     -23.502  31.392  13.635  1.00 39.80      B    C  
ATOM   4798  CD2 LEU B 383     -21.856  33.073  12.876  1.00 42.84      B    C  
ATOM   4799  N   PHE B 384     -17.696  31.660  15.436  1.00 38.85      B    N  
ATOM   4800  CA  PHE B 384     -16.934  31.881  16.643  1.00 38.12      B    C  
ATOM   4801  C   PHE B 384     -17.482  33.140  17.326  1.00 38.47      B    C  
ATOM   4802  O   PHE B 384     -17.098  34.263  17.008  1.00 38.00      B    O  
ATOM   4803  CB  PHE B 384     -15.440  31.931  16.310  1.00 37.92      B    C  
ATOM   4804  CG  PHE B 384     -14.619  31.143  17.288  1.00 34.53      B    C  
ATOM   4805  CD1 PHE B 384     -14.122  31.740  18.459  1.00 32.87      B    C  
ATOM   4806  CD2 PHE B 384     -14.371  29.780  17.040  1.00 32.64      B    C  
ATOM   4807  CE1 PHE B 384     -13.366  30.988  19.370  1.00 30.26      B    C  
ATOM   4808  CE2 PHE B 384     -13.610  29.018  17.953  1.00 30.73      B    C  
ATOM   4809  CZ  PHE B 384     -13.110  29.623  19.111  1.00 29.86      B    C  
ATOM   4810  N   PHE B 385     -18.435  32.958  18.226  1.00 38.32      B    N  
ATOM   4811  CA  PHE B 385     -18.927  34.058  19.031  1.00 39.53      B    C  
ATOM   4812  C   PHE B 385     -18.003  34.219  20.236  1.00 38.78      B    C  
ATOM   4813  O   PHE B 385     -18.032  33.424  21.170  1.00 36.57      B    O  
ATOM   4814  CB  PHE B 385     -20.382  33.842  19.438  1.00 38.19      B    C  
ATOM   4815  CG  PHE B 385     -21.375  33.872  18.297  1.00 34.19      B    C  
ATOM   4816  CD1 PHE B 385     -21.720  35.089  17.683  1.00 30.84      B    C  
ATOM   4817  CD2 PHE B 385     -22.014  32.690  17.890  1.00 31.86      B    C  
ATOM   4818  CE1 PHE B 385     -22.697  35.127  16.675  1.00 27.65      B    C  
ATOM   4819  CE2 PHE B 385     -22.993  32.725  16.883  1.00 28.57      B    C  
ATOM   4820  CZ  PHE B 385     -23.343  33.943  16.277  1.00 28.37      B    C  
ATOM   4821  N   ARG B 386     -17.242  35.298  20.240  1.00 34.90      B    N  
ATOM   4822  CA  ARG B 386     -16.641  35.812  21.468  1.00 34.77      B    C  
ATOM   4823  C   ARG B 386     -17.661  36.707  22.158  1.00 32.86      B    C  
ATOM   4824  O   ARG B 386     -17.806  37.875  21.815  1.00 33.25      B    O  
ATOM   4825  CB  ARG B 386     -15.320  36.525  21.180  1.00 36.84      B    C  
ATOM   4826  CG  ARG B 386     -14.168  35.527  21.258  1.00 34.19      B    C  
ATOM   4827  CD  ARG B 386     -12.826  36.221  21.021  1.00 33.64      B    C  
ATOM   4828  NE  ARG B 386     -11.730  35.354  21.444  1.00 31.06      B    N  
ATOM   4829  CZ  ARG B 386     -10.435  35.501  21.225  1.00 27.39      B    C  
ATOM   4830  NH1 ARG B 386      -9.964  36.475  20.507  1.00 26.90      B    N1+
ATOM   4831  NH2 ARG B 386      -9.629  34.644  21.747  1.00 25.07      B    N  
ATOM   4832  N   PHE B 387     -18.371  36.156  23.123  1.00 39.62      B    N  
ATOM   4833  CA  PHE B 387     -19.174  36.960  24.024  1.00 40.63      B    C  
ATOM   4834  C   PHE B 387     -18.277  37.450  25.152  1.00 40.50      B    C  
ATOM   4835  O   PHE B 387     -17.841  36.680  26.002  1.00 37.45      B    O  
ATOM   4836  CB  PHE B 387     -20.380  36.171  24.537  1.00 38.13      B    C  
ATOM   4837  CG  PHE B 387     -21.418  35.875  23.472  1.00 33.64      B    C  
ATOM   4838  CD1 PHE B 387     -22.290  36.885  23.027  1.00 29.82      B    C  
ATOM   4839  CD2 PHE B 387     -21.534  34.580  22.936  1.00 31.74      B    C  
ATOM   4840  CE1 PHE B 387     -23.269  36.615  22.060  1.00 26.96      B    C  
ATOM   4841  CE2 PHE B 387     -22.514  34.300  21.968  1.00 28.33      B    C  
ATOM   4842  CZ  PHE B 387     -23.382  35.313  21.530  1.00 28.81      B    C  
ATOM   4843  N   ARG B 388     -18.026  38.750  25.194  1.00 38.01      B    N  
ATOM   4844  CA  ARG B 388     -17.527  39.396  26.405  1.00 38.37      B    C  
ATOM   4845  C   ARG B 388     -18.717  39.717  27.299  1.00 35.78      B    C  
ATOM   4846  O   ARG B 388     -19.390  40.718  27.097  1.00 35.26      B    O  
ATOM   4847  CB  ARG B 388     -16.685  40.632  26.075  1.00 39.35      B    C  
ATOM   4848  CG  ARG B 388     -15.223  40.243  25.873  1.00 35.69      B    C  
ATOM   4849  CD  ARG B 388     -14.353  41.479  25.669  1.00 34.82      B    C  
ATOM   4850  NE  ARG B 388     -12.939  41.098  25.625  1.00 31.14      B    N  
ATOM   4851  CZ  ARG B 388     -11.889  41.892  25.519  1.00 27.93      B    C  
ATOM   4852  NH1 ARG B 388     -12.015  43.192  25.402  1.00 25.95      B    N1+
ATOM   4853  NH2 ARG B 388     -10.712  41.368  25.533  1.00 24.41      B    N  
ATOM   4854  N   PHE B 389     -18.953  38.875  28.295  1.00 38.68      B    N  
ATOM   4855  CA  PHE B 389     -19.826  39.213  29.403  1.00 39.19      B    C  
ATOM   4856  C   PHE B 389     -18.970  39.821  30.521  1.00 38.95      B    C  
ATOM   4857  O   PHE B 389     -18.399  39.112  31.350  1.00 33.78      B    O  
ATOM   4858  CB  PHE B 389     -20.629  37.991  29.856  1.00 35.95      B    C  
ATOM   4859  CG  PHE B 389     -21.848  37.719  28.997  1.00 32.54      B    C  
ATOM   4860  CD1 PHE B 389     -23.011  38.484  29.176  1.00 28.51      B    C  
ATOM   4861  CD2 PHE B 389     -21.828  36.709  28.025  1.00 30.21      B    C  
ATOM   4862  CE1 PHE B 389     -24.152  38.248  28.390  1.00 26.16      B    C  
ATOM   4863  CE2 PHE B 389     -22.964  36.462  27.240  1.00 26.94      B    C  
ATOM   4864  CZ  PHE B 389     -24.130  37.228  27.418  1.00 28.82      B    C  
ATOM   4865  N   GLY B 390     -18.849  41.140  30.521  1.00 38.94      B    N  
ATOM   4866  CA  GLY B 390     -17.984  41.840  31.461  1.00 36.26      B    C  
ATOM   4867  C   GLY B 390     -16.512  41.451  31.292  1.00 37.07      B    C  
ATOM   4868  O   GLY B 390     -15.961  41.576  30.201  1.00 33.63      B    O  
ATOM   4869  N   GLU B 391     -15.890  40.963  32.391  1.00 32.78      B    N  
ATOM   4870  CA  GLU B 391     -14.484  40.528  32.379  1.00 36.50      B    C  
ATOM   4871  C   GLU B 391     -14.287  39.090  31.862  1.00 37.79      B    C  
ATOM   4872  O   GLU B 391     -13.168  38.696  31.566  1.00 34.37      B    O  
ATOM   4873  CB  GLU B 391     -13.889  40.644  33.788  1.00 34.13      B    C  
ATOM   4874  CG  GLU B 391     -13.759  42.103  34.248  1.00 30.96      B    C  
ATOM   4875  CD  GLU B 391     -12.997  42.238  35.588  1.00 27.69      B    C  
ATOM   4876  OE1 GLU B 391     -12.522  43.359  35.852  1.00 23.29      B    O  
ATOM   4877  OE2 GLU B 391     -12.915  41.235  36.328  1.00 28.84      B    O1-
ATOM   4878  N   THR B 392     -15.360  38.304  31.760  1.00 34.83      B    N  
ATOM   4879  CA  THR B 392     -15.261  36.919  31.302  1.00 37.14      B    C  
ATOM   4880  C   THR B 392     -15.459  36.824  29.792  1.00 37.39      B    C  
ATOM   4881  O   THR B 392     -16.550  37.049  29.277  1.00 34.78      B    O  
ATOM   4882  CB  THR B 392     -16.216  35.973  32.052  1.00 34.53      B    C  
ATOM   4883  CG2 THR B 392     -15.622  35.576  33.407  1.00 31.33      B    C  
ATOM   4884  OG1 THR B 392     -17.464  36.555  32.308  1.00 30.08      B    O  
ATOM   4885  N   GLU B 393     -14.391  36.444  29.097  1.00 36.27      B    N  
ATOM   4886  CA  GLU B 393     -14.426  36.099  27.684  1.00 35.72      B    C  
ATOM   4887  C   GLU B 393     -14.941  34.654  27.541  1.00 36.72      B    C  
ATOM   4888  O   GLU B 393     -14.251  33.704  27.915  1.00 36.11      B    O  
ATOM   4889  CB  GLU B 393     -13.052  36.346  27.052  1.00 35.50      B    C  
ATOM   4890  CG  GLU B 393     -13.151  36.954  25.649  1.00 31.05      B    C  
ATOM   4891  CD  GLU B 393     -11.811  37.403  25.057  1.00 28.57      B    C  
ATOM   4892  OE1 GLU B 393     -11.820  38.260  24.139  1.00 25.28      B    O  
ATOM   4893  OE2 GLU B 393     -10.753  36.916  25.486  1.00 31.59      B    O1-
ATOM   4894  N   ALA B 394     -16.154  34.473  27.014  1.00 38.52      B    N  
ATOM   4895  CA  ALA B 394     -16.700  33.168  26.686  1.00 38.42      B    C  
ATOM   4896  C   ALA B 394     -16.604  32.968  25.165  1.00 39.75      B    C  
ATOM   4897  O   ALA B 394     -17.239  33.681  24.389  1.00 37.69      B    O  
ATOM   4898  CB  ALA B 394     -18.132  33.052  27.221  1.00 37.26      B    C  
ATOM   4899  N   GLU B 395     -15.801  31.984  24.749  1.00 37.08      B    N  
ATOM   4900  CA  GLU B 395     -15.728  31.542  23.362  1.00 35.20      B    C  
ATOM   4901  C   GLU B 395     -16.792  30.475  23.114  1.00 34.55      B    C  
ATOM   4902  O   GLU B 395     -16.806  29.437  23.774  1.00 34.35      B    O  
ATOM   4903  CB  GLU B 395     -14.318  31.039  23.019  1.00 37.49      B    C  
ATOM   4904  CG  GLU B 395     -13.273  32.163  23.031  1.00 34.40      B    C  
ATOM   4905  CD  GLU B 395     -11.867  31.719  22.583  1.00 32.31      B    C  
ATOM   4906  OE1 GLU B 395     -11.037  32.618  22.290  1.00 29.12      B    O  
ATOM   4907  OE2 GLU B 395     -11.595  30.501  22.506  1.00 35.73      B    O1-
ATOM   4908  N   PHE B 396     -17.677  30.731  22.171  1.00 39.28      B    N  
ATOM   4909  CA  PHE B 396     -18.644  29.748  21.678  1.00 35.89      B    C  
ATOM   4910  C   PHE B 396     -18.300  29.382  20.233  1.00 36.41      B    C  
ATOM   4911  O   PHE B 396     -18.409  30.214  19.328  1.00 33.12      B    O  
ATOM   4912  CB  PHE B 396     -20.069  30.279  21.831  1.00 34.29      B    C  
ATOM   4913  CG  PHE B 396     -21.126  29.290  21.394  1.00 30.08      B    C  
ATOM   4914  CD1 PHE B 396     -21.660  29.345  20.088  1.00 26.48      B    C  
ATOM   4915  CD2 PHE B 396     -21.569  28.294  22.272  1.00 29.22      B    C  
ATOM   4916  CE1 PHE B 396     -22.629  28.415  19.676  1.00 26.46      B    C  
ATOM   4917  CE2 PHE B 396     -22.541  27.360  21.867  1.00 29.12      B    C  
ATOM   4918  CZ  PHE B 396     -23.071  27.415  20.572  1.00 31.27      B    C  
ATOM   4919  N   ASP B 397     -17.897  28.146  20.039  1.00 39.87      B    N  
ATOM   4920  CA  ASP B 397     -17.695  27.554  18.726  1.00 38.84      B    C  
ATOM   4921  C   ASP B 397     -18.891  26.662  18.386  1.00 38.43      B    C  
ATOM   4922  O   ASP B 397     -19.088  25.619  19.001  1.00 38.56      B    O  
ATOM   4923  CB  ASP B 397     -16.356  26.798  18.702  1.00 39.02      B    C  
ATOM   4924  CG  ASP B 397     -16.057  26.133  17.360  1.00 34.46      B    C  
ATOM   4925  OD1 ASP B 397     -16.863  26.262  16.415  1.00 33.03      B    O  
ATOM   4926  OD2 ASP B 397     -15.026  25.422  17.276  1.00 34.26      B    O1-
ATOM   4927  N   ASN B 398     -19.680  27.039  17.385  1.00 41.34      B    N  
ATOM   4928  CA  ASN B 398     -20.836  26.258  16.945  1.00 39.29      B    C  
ATOM   4929  C   ASN B 398     -20.456  24.898  16.333  1.00 40.97      B    C  
ATOM   4930  O   ASN B 398     -21.310  24.031  16.174  1.00 39.39      B    O  
ATOM   4931  CB  ASN B 398     -21.681  27.096  15.960  1.00 37.85      B    C  
ATOM   4932  CG  ASN B 398     -21.042  27.275  14.590  1.00 34.34      B    C  
ATOM   4933  ND2 ASN B 398     -21.823  27.644  13.595  1.00 32.33      B    N  
ATOM   4934  OD1 ASN B 398     -19.870  27.076  14.370  1.00 31.33      B    O  
ATOM   4935  N   SER B 399     -19.185  24.705  15.991  1.00 41.51      B    N  
ATOM   4936  CA  SER B 399     -18.681  23.419  15.534  1.00 41.64      B    C  
ATOM   4937  C   SER B 399     -18.493  22.437  16.689  1.00 42.59      B    C  
ATOM   4938  O   SER B 399     -18.675  21.237  16.503  1.00 41.22      B    O
[truncated: 250,633 more chars]
