# Supplementary material for: Tad pili with adaptable tips mediate contact-dependent killing during bacterial predation
Source: Nat Commun. 2025 May 13;16:4425. doi: 10.1038/s41467-025-58967-0 (PMC12075869; doi:10.1038/s41467-025-58967-0)
Supplement: Supplementary file 6 — Supplementary Data 5 [file 41467_2025_58967_MOESM6_ESM.zip › Supplementary Data 5/DN745_15845_15850_15855.pdb]

ATOM      1  N   SER A   1     -24.747  22.445  66.609  1.00 56.61      A    N  
ATOM      2  CA  SER A   1     -25.100  21.034  66.866  1.00 64.46      A    C  
ATOM      3  C   SER A   1     -24.635  20.170  65.698  1.00 66.45      A    C  
ATOM      4  O   SER A   1     -24.463  20.683  64.596  1.00 61.77      A    O  
ATOM      5  CB  SER A   1     -26.604  20.865  67.100  1.00 59.54      A    C  
ATOM      6  OG  SER A   1     -27.326  20.912  65.891  1.00 52.92      A    O  
ATOM      7  N   VAL A   2     -24.478  18.859  65.885  1.00 69.56      A    N  
ATOM      8  CA  VAL A   2     -24.097  17.915  64.813  1.00 70.87      A    C  
ATOM      9  C   VAL A   2     -25.052  18.018  63.616  1.00 73.11      A    C  
ATOM     10  O   VAL A   2     -24.615  17.974  62.471  1.00 69.01      A    O  
ATOM     11  CB  VAL A   2     -24.078  16.475  65.348  1.00 65.87      A    C  
ATOM     12  CG1 VAL A   2     -23.726  15.450  64.281  1.00 59.20      A    C  
ATOM     13  CG2 VAL A   2     -23.066  16.330  66.493  1.00 59.39      A    C  
ATOM     14  N   LEU A   3     -26.345  18.220  63.860  1.00 75.80      A    N  
ATOM     15  CA  LEU A   3     -27.357  18.369  62.821  1.00 77.11      A    C  
ATOM     16  C   LEU A   3     -27.119  19.617  61.950  1.00 78.84      A    C  
ATOM     17  O   LEU A   3     -27.199  19.548  60.732  1.00 76.12      A    O  
ATOM     18  CB  LEU A   3     -28.752  18.413  63.469  1.00 73.47      A    C  
ATOM     19  CG  LEU A   3     -29.830  17.797  62.566  1.00 65.73      A    C  
ATOM     20  CD1 LEU A   3     -30.169  16.387  63.032  1.00 61.07      A    C  
ATOM     21  CD2 LEU A   3     -31.114  18.628  62.583  1.00 59.37      A    C  
ATOM     22  N   THR A   4     -26.801  20.749  62.567  1.00 79.59      A    N  
ATOM     23  CA  THR A   4     -26.538  22.019  61.876  1.00 79.16      A    C  
ATOM     24  C   THR A   4     -25.254  21.961  61.063  1.00 79.70      A    C  
ATOM     25  O   THR A   4     -25.233  22.397  59.918  1.00 75.94      A    O  
ATOM     26  CB  THR A   4     -26.451  23.207  62.862  1.00 76.40      A    C  
ATOM     27  CG2 THR A   4     -27.188  24.429  62.327  1.00 65.98      A    C  
ATOM     28  OG1 THR A   4     -27.019  22.928  64.122  1.00 67.91      A    O  
ATOM     29  N   GLU A   5     -24.196  21.381  61.618  1.00 81.74      A    N  
ATOM     30  CA  GLU A   5     -22.945  21.150  60.888  1.00 77.24      A    C  
ATOM     31  C   GLU A   5     -23.165  20.238  59.675  1.00 78.66      A    C  
ATOM     32  O   GLU A   5     -22.697  20.538  58.590  1.00 76.23      A    O  
ATOM     33  CB  GLU A   5     -21.907  20.507  61.806  1.00 73.25      A    C  
ATOM     34  CG  GLU A   5     -21.346  21.464  62.859  1.00 71.22      A    C  
ATOM     35  CD  GLU A   5     -20.346  20.784  63.809  1.00 64.97      A    C  
ATOM     36  OE1 GLU A   5     -19.875  21.473  64.733  1.00 57.49      A    O  
ATOM     37  OE2 GLU A   5     -20.082  19.577  63.644  1.00 58.73      A    O1-
ATOM     38  N   THR A   6     -23.955  19.169  59.834  1.00 80.38      A    N  
ATOM     39  CA  THR A   6     -24.269  18.242  58.737  1.00 79.89      A    C  
ATOM     40  C   THR A   6     -25.075  18.936  57.635  1.00 81.34      A    C  
ATOM     41  O   THR A   6     -24.751  18.755  56.466  1.00 79.19      A    O  
ATOM     42  CB  THR A   6     -25.020  17.003  59.241  1.00 76.64      A    C  
ATOM     43  CG2 THR A   6     -25.142  15.920  58.176  1.00 66.94      A    C  
ATOM     44  OG1 THR A   6     -24.337  16.398  60.318  1.00 68.21      A    O  
ATOM     45  N   LEU A   7     -26.046  19.773  57.979  1.00 82.43      A    N  
ATOM     46  CA  LEU A   7     -26.845  20.536  57.010  1.00 81.69      A    C  
ATOM     47  C   LEU A   7     -26.017  21.516  56.176  1.00 82.50      A    C  
ATOM     48  O   LEU A   7     -26.354  21.747  55.023  1.00 81.28      A    O  
ATOM     49  CB  LEU A   7     -27.963  21.289  57.747  1.00 80.14      A    C  
ATOM     50  CG  LEU A   7     -29.254  20.471  57.881  1.00 73.81      A    C  
ATOM     51  CD1 LEU A   7     -30.111  21.007  59.025  1.00 66.44      A    C  
ATOM     52  CD2 LEU A   7     -30.082  20.541  56.596  1.00 66.32      A    C  
ATOM     53  N   VAL A   8     -24.970  22.091  56.745  1.00 82.99      A    N  
ATOM     54  CA  VAL A   8     -24.090  23.020  56.035  1.00 82.97      A    C  
ATOM     55  C   VAL A   8     -23.027  22.283  55.217  1.00 84.12      A    C  
ATOM     56  O   VAL A   8     -22.742  22.660  54.080  1.00 82.54      A    O  
ATOM     57  CB  VAL A   8     -23.433  24.009  57.024  1.00 80.59      A    C  
ATOM     58  CG1 VAL A   8     -22.441  24.952  56.338  1.00 71.36      A    C  
ATOM     59  CG2 VAL A   8     -24.493  24.888  57.693  1.00 70.85      A    C  
ATOM     60  N   VAL A   9     -22.447  21.237  55.760  1.00 83.48      A    N  
ATOM     61  CA  VAL A   9     -21.325  20.528  55.134  1.00 83.21      A    C  
ATOM     62  C   VAL A   9     -21.775  19.561  54.030  1.00 84.63      A    C  
ATOM     63  O   VAL A   9     -21.083  19.446  53.026  1.00 83.01      A    O  
ATOM     64  CB  VAL A   9     -20.489  19.827  56.217  1.00 80.30      A    C  
ATOM     65  CG1 VAL A   9     -19.367  18.972  55.632  1.00 72.53      A    C  
ATOM     66  CG2 VAL A   9     -19.819  20.843  57.145  1.00 73.71      A    C  
ATOM     67  N   LEU A  10     -22.933  18.900  54.163  1.00 83.76      A    N  
ATOM     68  CA  LEU A  10     -23.402  17.895  53.211  1.00 83.49      A    C  
ATOM     69  C   LEU A  10     -23.599  18.444  51.778  1.00 84.92      A    C  
ATOM     70  O   LEU A  10     -23.094  17.817  50.844  1.00 83.93      A    O  
ATOM     71  CB  LEU A  10     -24.665  17.206  53.768  1.00 81.12      A    C  
ATOM     72  CG  LEU A  10     -25.096  15.965  52.989  1.00 74.44      A    C  
ATOM     73  CD1 LEU A  10     -24.296  14.742  53.435  1.00 69.08      A    C  
ATOM     74  CD2 LEU A  10     -26.575  15.663  53.231  1.00 68.02      A    C  
ATOM     75  N   PRO A  11     -24.257  19.605  51.564  1.00 84.95      A    N  
ATOM     76  CA  PRO A  11     -24.395  20.182  50.224  1.00 84.47      A    C  
ATOM     77  C   PRO A  11     -23.052  20.517  49.589  1.00 85.47      A    C  
ATOM     78  O   PRO A  11     -22.834  20.223  48.417  1.00 83.82      A    O  
ATOM     79  CB  PRO A  11     -25.257  21.441  50.390  1.00 82.57      A    C  
ATOM     80  CG  PRO A  11     -25.988  21.215  51.699  1.00 80.83      A    C  
ATOM     81  CD  PRO A  11     -24.982  20.424  52.521  1.00 83.74      A    C  
ATOM     82  N   VAL A  12     -22.127  21.081  50.358  1.00 86.30      A    N  
ATOM     83  CA  VAL A  12     -20.789  21.437  49.878  1.00 86.03      A    C  
ATOM     84  C   VAL A  12     -20.010  20.189  49.470  1.00 86.62      A    C  
ATOM     85  O   VAL A  12     -19.429  20.158  48.387  1.00 85.46      A    O  
ATOM     86  CB  VAL A  12     -20.015  22.246  50.930  1.00 84.44      A    C  
ATOM     87  CG1 VAL A  12     -18.620  22.639  50.440  1.00 75.87      A    C  
ATOM     88  CG2 VAL A  12     -20.751  23.546  51.285  1.00 75.78      A    C  
ATOM     89  N   ALA A  13     -20.052  19.135  50.280  1.00 84.90      A    N  
ATOM     90  CA  ALA A  13     -19.391  17.870  49.980  1.00 83.96      A    C  
ATOM     91  C   ALA A  13     -19.968  17.202  48.720  1.00 85.34      A    C  
ATOM     92  O   ALA A  13     -19.206  16.742  47.875  1.00 83.91      A    O  
ATOM     93  CB  ALA A  13     -19.507  16.952  51.205  1.00 82.10      A    C  
ATOM     94  N   LEU A  14     -21.290  17.205  48.551  1.00 86.78      A    N  
ATOM     95  CA  LEU A  14     -21.946  16.655  47.358  1.00 85.95      A    C  
ATOM     96  C   LEU A  14     -21.572  17.422  46.095  1.00 86.72      A    C  
ATOM     97  O   LEU A  14     -21.219  16.800  45.096  1.00 85.81      A    O  
ATOM     98  CB  LEU A  14     -23.469  16.650  47.556  1.00 84.47      A    C  
ATOM     99  CG  LEU A  14     -23.985  15.515  48.458  1.00 79.33      A    C  
ATOM    100  CD1 LEU A  14     -25.445  15.764  48.810  1.00 73.29      A    C  
ATOM    101  CD2 LEU A  14     -23.891  14.160  47.784  1.00 72.57      A    C  
ATOM    102  N   VAL A  15     -21.587  18.750  46.111  1.00 88.05      A    N  
ATOM    103  CA  VAL A  15     -21.172  19.586  44.974  1.00 88.09      A    C  
ATOM    104  C   VAL A  15     -19.700  19.336  44.626  1.00 88.41      A    C  
ATOM    105  O   VAL A  15     -19.365  19.252  43.447  1.00 87.29      A    O  
ATOM    106  CB  VAL A  15     -21.427  21.073  45.247  1.00 86.98      A    C  
ATOM    107  CG1 VAL A  15     -20.801  22.004  44.205  1.00 79.61      A    C  
ATOM    108  CG2 VAL A  15     -22.934  21.365  45.251  1.00 80.05      A    C  
ATOM    109  N   LEU A  16     -18.840  19.174  45.617  1.00 88.82      A    N  
ATOM    110  CA  LEU A  16     -17.424  18.892  45.391  1.00 87.74      A    C  
ATOM    111  C   LEU A  16     -17.210  17.531  44.719  1.00 88.42      A    C  
ATOM    112  O   LEU A  16     -16.518  17.460  43.706  1.00 87.47      A    O  
ATOM    113  CB  LEU A  16     -16.675  19.007  46.736  1.00 86.03      A    C  
ATOM    114  CG  LEU A  16     -15.479  19.970  46.670  1.00 79.11      A    C  
ATOM    115  CD1 LEU A  16     -15.359  20.768  47.969  1.00 73.82      A    C  
ATOM    116  CD2 LEU A  16     -14.173  19.215  46.467  1.00 72.21      A    C  
ATOM    117  N   ILE A  17     -17.859  16.475  45.213  1.00 87.98      A    N  
ATOM    118  CA  ILE A  17     -17.761  15.121  44.644  1.00 87.46      A    C  
ATOM    119  C   ILE A  17     -18.317  15.102  43.217  1.00 88.38      A    C  
ATOM    120  O   ILE A  17     -17.637  14.641  42.299  1.00 87.66      A    O  
ATOM    121  CB  ILE A  17     -18.463  14.089  45.554  1.00 86.16      A    C  
ATOM    122  CG1 ILE A  17     -17.703  13.937  46.894  1.00 81.50      A    C  
ATOM    123  CG2 ILE A  17     -18.571  12.719  44.861  1.00 81.05      A    C  
ATOM    124  CD1 ILE A  17     -18.518  13.232  47.992  1.00 74.28      A    C  
ATOM    125  N   MET A  18     -19.523  15.621  43.000  1.00 88.32      A    N  
ATOM    126  CA  MET A  18     -20.166  15.632  41.687  1.00 87.94      A    C  
ATOM    127  C   MET A  18     -19.429  16.534  40.696  1.00 88.95      A    C  
ATOM    128  O   MET A  18     -19.286  16.173  39.534  1.00 87.45      A    O  
ATOM    129  CB  MET A  18     -21.626  16.064  41.817  1.00 86.19      A    C  
ATOM    130  CG  MET A  18     -22.473  15.009  42.549  1.00 80.80      A    C  
ATOM    131  SD  MET A  18     -24.194  15.512  42.761  1.00 74.75      A    S  
ATOM    132  CE  MET A  18     -24.837  14.079  43.629  1.00 64.47      A    C  
ATOM    133  N   GLY A  19     -18.910  17.673  41.143  1.00 90.09      A    N  
ATOM    134  CA  GLY A  19     -18.135  18.601  40.326  1.00 89.30      A    C  
ATOM    135  C   GLY A  19     -16.815  18.002  39.836  1.00 90.50      A    C  
ATOM    136  O   GLY A  19     -16.522  18.059  38.648  1.00 89.30      A    O  
ATOM    137  N   ILE A  20     -16.066  17.359  40.710  1.00 90.85      A    N  
ATOM    138  CA  ILE A  20     -14.813  16.687  40.326  1.00 90.36      A    C  
ATOM    139  C   ILE A  20     -15.099  15.483  39.416  1.00 90.65      A    C  
ATOM    140  O   ILE A  20     -14.400  15.293  38.429  1.00 89.54      A    O  
ATOM    141  CB  ILE A  20     -13.991  16.282  41.570  1.00 89.22      A    C  
ATOM    142  CG1 ILE A  20     -13.560  17.525  42.382  1.00 84.68      A    C  
ATOM    143  CG2 ILE A  20     -12.732  15.505  41.148  1.00 83.75      A    C  
ATOM    144  CD1 ILE A  20     -12.985  17.188  43.765  1.00 78.21      A    C  
ATOM    145  N   ALA A  21     -16.141  14.698  39.679  1.00 90.37      A    N  
ATOM    146  CA  ALA A  21     -16.548  13.583  38.831  1.00 89.21      A    C  
ATOM    147  C   ALA A  21     -16.946  14.056  37.427  1.00 90.06      A    C  
ATOM    148  O   ALA A  21     -16.498  13.495  36.435  1.00 88.52      A    O  
ATOM    149  CB  ALA A  21     -17.690  12.822  39.522  1.00 88.22      A    C  
ATOM    150  N   GLN A  22     -17.724  15.135  37.319  1.00 90.70      A    N  
ATOM    151  CA  GLN A  22     -18.110  15.719  36.038  1.00 89.78      A    C  
ATOM    152  C   GLN A  22     -16.898  16.285  35.285  1.00 90.19      A    C  
ATOM    153  O   GLN A  22     -16.806  16.094  34.077  1.00 88.90      A    O  
ATOM    154  CB  GLN A  22     -19.187  16.789  36.261  1.00 88.85      A    C  
ATOM    155  CG  GLN A  22     -19.785  17.304  34.951  1.00 84.53      A    C  
ATOM    156  CD  GLN A  22     -20.480  16.192  34.158  1.00 85.24      A    C  
ATOM    157  NE2 GLN A  22     -20.040  15.909  32.959  1.00 73.74      A    N  
ATOM    158  OE1 GLN A  22     -21.407  15.557  34.620  1.00 75.37      A    O  
ATOM    159  N   LEU A  23     -15.960  16.928  35.980  1.00 92.89      A    N  
ATOM    160  CA  LEU A  23     -14.718  17.420  35.379  1.00 92.26      A    C  
ATOM    161  C   LEU A  23     -13.896  16.267  34.776  1.00 92.70      A    C  
ATOM    162  O   LEU A  23     -13.393  16.404  33.661  1.00 91.94      A    O  
ATOM    163  CB  LEU A  23     -13.918  18.176  36.444  1.00 91.66      A    C  
ATOM    164  CG  LEU A  23     -12.616  18.808  35.911  1.00 86.87      A    C  
ATOM    165  CD1 LEU A  23     -12.896  19.959  34.949  1.00 82.12      A    C  
ATOM    166  CD2 LEU A  23     -11.787  19.341  37.072  1.00 81.38      A    C  
ATOM    167  N   ALA A  24     -13.802  15.129  35.467  1.00 91.44      A    N  
ATOM    168  CA  ALA A  24     -13.137  13.947  34.948  1.00 90.72      A    C  
ATOM    169  C   ALA A  24     -13.823  13.426  33.679  1.00 91.56      A    C  
ATOM    170  O   ALA A  24     -13.160  13.223  32.666  1.00 89.74      A    O  
ATOM    171  CB  ALA A  24     -13.069  12.880  36.042  1.00 90.06      A    C  
ATOM    172  N   LEU A  25     -15.152  13.305  33.666  1.00 92.26      A    N  
ATOM    173  CA  LEU A  25     -15.920  12.878  32.492  1.00 91.36      A    C  
ATOM    174  C   LEU A  25     -15.765  13.839  31.304  1.00 91.93      A    C  
ATOM    175  O   LEU A  25     -15.613  13.397  30.167  1.00 90.61      A    O  
ATOM    176  CB  LEU A  25     -17.406  12.750  32.872  1.00 89.69      A    C  
ATOM    177  CG  LEU A  25     -17.733  11.577  33.816  1.00 85.03      A    C  
ATOM    178  CD1 LEU A  25     -19.194  11.688  34.258  1.00 80.37      A    C  
ATOM    179  CD2 LEU A  25     -17.540  10.221  33.140  1.00 80.38      A    C  
ATOM    180  N   VAL A  26     -15.758  15.141  31.532  1.00 92.69      A    N  
ATOM    181  CA  VAL A  26     -15.521  16.154  30.500  1.00 92.73      A    C  
ATOM    182  C   VAL A  26     -14.121  16.016  29.903  1.00 93.19      A    C  
ATOM    183  O   VAL A  26     -13.974  16.063  28.688  1.00 92.14      A    O  
ATOM    184  CB  VAL A  26     -15.745  17.566  31.064  1.00 91.89      A    C  
ATOM    185  CG1 VAL A  26     -15.218  18.678  30.151  1.00 86.73      A    C  
ATOM    186  CG2 VAL A  26     -17.242  17.819  31.274  1.00 86.41      A    C  
ATOM    187  N   ASN A  27     -13.103  15.780  30.723  1.00 93.85      A    N  
ATOM    188  CA  ASN A  27     -11.732  15.595  30.246  1.00 93.35      A    C  
ATOM    189  C   ASN A  27     -11.532  14.284  29.482  1.00 93.65      A    C  
ATOM    190  O   ASN A  27     -10.836  14.275  28.472  1.00 92.05      A    O  
ATOM    191  CB  ASN A  27     -10.771  15.714  31.435  1.00 92.85      A    C  
ATOM    192  CG  ASN A  27     -10.607  17.153  31.912  1.00 89.10      A    C  
ATOM    193  ND2 ASN A  27     -10.419  17.349  33.200  1.00 80.06      A    N  
ATOM    194  OD1 ASN A  27     -10.599  18.103  31.158  1.00 80.42      A    O  
ATOM    195  N   ILE A  28     -12.187  13.191  29.883  1.00 93.55      A    N  
ATOM    196  CA  ILE A  28     -12.234  11.936  29.118  1.00 92.80      A    C  
ATOM    197  C   ILE A  28     -12.853  12.189  27.743  1.00 93.50      A    C  
ATOM    198  O   ILE A  28     -12.279  11.816  26.721  1.00 92.51      A    O  
ATOM    199  CB  ILE A  28     -13.013  10.849  29.899  1.00 91.89      A    C  
ATOM    200  CG1 ILE A  28     -12.234  10.411  31.159  1.00 88.90      A    C  
ATOM    201  CG2 ILE A  28     -13.294   9.616  29.025  1.00 89.03      A    C  
ATOM    202  CD1 ILE A  28     -13.083   9.662  32.197  1.00 82.82      A    C  
ATOM    203  N   THR A  29     -13.982  12.891  27.702  1.00 93.76      A    N  
ATOM    204  CA  THR A  29     -14.653  13.253  26.448  1.00 93.89      A    C  
ATOM    205  C   THR A  29     -13.782  14.154  25.579  1.00 94.39      A    C  
ATOM    206  O   THR A  29     -13.719  13.944  24.372  1.00 92.87      A    O  
ATOM    207  CB  THR A  29     -15.995  13.931  26.717  1.00 92.83      A    C  
ATOM    208  CG2 THR A  29     -16.814  14.098  25.435  1.00 82.03      A    C  
ATOM    209  OG1 THR A  29     -16.778  13.151  27.588  1.00 79.73      A    O  
ATOM    210  N   GLY A  30     -13.076  15.120  26.153  1.00 94.19      A    N  
ATOM    211  CA  GLY A  30     -12.133  15.974  25.443  1.00 94.01      A    C  
ATOM    212  C   GLY A  30     -10.990  15.190  24.795  1.00 95.03      A    C  
ATOM    213  O   GLY A  30     -10.675  15.411  23.626  1.00 93.35      A    O  
ATOM    214  N   THR A  31     -10.432  14.215  25.506  1.00 94.79      A    N  
ATOM    215  CA  THR A  31      -9.383  13.320  24.985  1.00 94.68      A    C  
ATOM    216  C   THR A  31      -9.903  12.478  23.812  1.00 95.04      A    C  
ATOM    217  O   THR A  31      -9.262  12.402  22.767  1.00 93.47      A    O  
ATOM    218  CB  THR A  31      -8.863  12.396  26.101  1.00 93.41      A    C  
ATOM    219  CG2 THR A  31      -7.663  11.566  25.649  1.00 84.82      A    C  
ATOM    220  OG1 THR A  31      -8.437  13.143  27.220  1.00 85.04      A    O  
ATOM    221  N   LEU A  32     -11.097  11.903  23.951  1.00 95.30      A    N  
ATOM    222  CA  LEU A  32     -11.723  11.145  22.871  1.00 94.82      A    C  
ATOM    223  C   LEU A  32     -12.136  12.033  21.694  1.00 95.29      A    C  
ATOM    224  O   LEU A  32     -12.090  11.568  20.562  1.00 93.87      A    O  
ATOM    225  CB  LEU A  32     -12.929  10.356  23.403  1.00 93.51      A    C  
ATOM    226  CG  LEU A  32     -12.567   9.197  24.350  1.00 90.65      A    C  
ATOM    227  CD1 LEU A  32     -13.859   8.500  24.791  1.00 86.19      A    C  
ATOM    228  CD2 LEU A  32     -11.684   8.139  23.684  1.00 85.97      A    C  
ATOM    229  N   ALA A  33     -12.501  13.288  21.910  1.00 95.27      A    N  
ATOM    230  CA  ALA A  33     -12.824  14.236  20.845  1.00 95.66      A    C  
ATOM    231  C   ALA A  33     -11.591  14.576  19.994  1.00 96.18      A    C  
ATOM    232  O   ALA A  33     -11.695  14.652  18.769  1.00 94.48      A    O  
ATOM    233  CB  ALA A  33     -13.451  15.494  21.458  1.00 94.83      A    C  
ATOM    234  N   ASP A  34     -10.417  14.694  20.610  1.00 96.08      A    N  
ATOM    235  CA  ASP A  34      -9.162  14.908  19.889  1.00 95.77      A    C  
ATOM    236  C   ASP A  34      -8.807  13.684  19.023  1.00 96.36      A    C  
ATOM    237  O   ASP A  34      -8.458  13.838  17.852  1.00 94.99      A    O  
ATOM    238  CB  ASP A  34      -8.034  15.252  20.879  1.00 94.49      A    C  
ATOM    239  CG  ASP A  34      -8.170  16.632  21.552  1.00 91.53      A    C  
ATOM    240  OD1 ASP A  34      -9.031  17.458  21.161  1.00 85.55      A    O  
ATOM    241  OD2 ASP A  34      -7.373  16.920  22.476  1.00 85.75      A    O1-
ATOM    242  N   LEU A  35      -8.997  12.463  19.532  1.00 95.27      A    N  
ATOM    243  CA  LEU A  35      -8.846  11.251  18.720  1.00 95.40      A    C  
ATOM    244  C   LEU A  35      -9.913  11.155  17.615  1.00 96.08      A    C  
ATOM    245  O   LEU A  35      -9.604  10.811  16.469  1.00 95.23      A    O  
ATOM    246  CB  LEU A  35      -8.880  10.020  19.651  1.00 94.79      A    C  
ATOM    247  CG  LEU A  35      -8.721   8.680  18.899  1.00 93.23      A    C  
ATOM    248  CD1 LEU A  35      -7.353   8.550  18.227  1.00 88.81      A    C  
ATOM    249  CD2 LEU A  35      -8.881   7.515  19.876  1.00 88.97      A    C  
ATOM    250  N   ALA A  36     -11.166  11.466  17.925  1.00 96.05      A    N  
ATOM    251  CA  ALA A  36     -12.290  11.379  17.012  1.00 96.07      A    C  
ATOM    252  C   ALA A  36     -12.113  12.288  15.794  1.00 96.55      A    C  
ATOM    253  O   ALA A  36     -12.365  11.851  14.671  1.00 95.41      A    O  
ATOM    254  CB  ALA A  36     -13.587  11.715  17.757  1.00 95.45      A    C  
ATOM    255  N   VAL A  37     -11.636  13.515  15.976  1.00 96.28      A    N  
ATOM    256  CA  VAL A  37     -11.412  14.435  14.851  1.00 96.44      A    C  
ATOM    257  C   VAL A  37     -10.290  13.958  13.936  1.00 96.42      A    C  
ATOM    258  O   VAL A  37     -10.410  14.083  12.724  1.00 95.19      A    O  
ATOM    259  CB  VAL A  37     -11.210  15.883  15.327  1.00 95.55      A    C  
ATOM    260  CG1 VAL A  37      -9.856  16.164  15.977  1.00 89.37      A    C  
ATOM    261  CG2 VAL A  37     -11.407  16.845  14.153  1.00 89.66      A    C  
ATOM    262  N   ILE A  38      -9.232  13.341  14.472  1.00 96.45      A    N  
ATOM    263  CA  ILE A  38      -8.138  12.778  13.674  1.00 96.35      A    C  
ATOM    264  C   ILE A  38      -8.644  11.604  12.820  1.00 96.46      A    C  
ATOM    265  O   ILE A  38      -8.447  11.582  11.610  1.00 95.10      A    O  
ATOM    266  CB  ILE A  38      -6.958  12.355  14.586  1.00 95.60      A    C  
ATOM    267  CG1 ILE A  38      -6.326  13.578  15.290  1.00 93.43      A    C  
ATOM    268  CG2 ILE A  38      -5.874  11.625  13.766  1.00 93.29      A    C  
ATOM    269  CD1 ILE A  38      -5.428  13.207  16.474  1.00 87.94      A    C  
ATOM    270  N   GLN A  39      -9.357  10.667  13.427  1.00 96.76      A    N  
ATOM    271  CA  GLN A  39      -9.937   9.506  12.738  1.00 96.27      A    C  
ATOM    272  C   GLN A  39     -10.999   9.927  11.701  1.00 96.75      A    C  
ATOM    273  O   GLN A  39     -11.030   9.411  10.578  1.00 95.69      A    O  
ATOM    274  CB  GLN A  39     -10.545   8.564  13.791  1.00 95.27      A    C  
ATOM    275  CG  GLN A  39      -9.503   7.902  14.723  1.00 92.13      A    C  
ATOM    276  CD  GLN A  39      -9.163   6.442  14.394  1.00 87.61      A    C  
ATOM    277  NE2 GLN A  39      -8.242   5.850  15.125  1.00 76.59      A    N  
ATOM    278  OE1 GLN A  39      -9.726   5.808  13.519  1.00 80.23      A    O  
ATOM    279  N   SER A  40     -11.826  10.901  12.032  1.00 96.19      A    N  
ATOM    280  CA  SER A  40     -12.838  11.459  11.144  1.00 96.17      A    C  
ATOM    281  C   SER A  40     -12.218  12.192   9.949  1.00 96.44      A    C  
ATOM    282  O   SER A  40     -12.618  11.977   8.804  1.00 94.91      A    O  
ATOM    283  CB  SER A  40     -13.728  12.415  11.960  1.00 95.47      A    C  
ATOM    284  OG  SER A  40     -14.775  12.926  11.167  1.00 86.17      A    O  
ATOM    285  N   ALA A  41     -11.182  12.997  10.176  1.00 96.64      A    N  
ATOM    286  CA  ALA A  41     -10.441  13.677   9.117  1.00 96.58      A    C  
ATOM    287  C   ALA A  41      -9.728  12.683   8.199  1.00 96.79      A    C  
ATOM    288  O   ALA A  41      -9.760  12.855   6.982  1.00 95.25      A    O  
ATOM    289  CB  ALA A  41      -9.445  14.645   9.748  1.00 95.93      A    C  
ATOM    290  N   ARG A  42      -9.155  11.597   8.746  1.00 96.42      A    N  
ATOM    291  CA  ARG A  42      -8.586  10.504   7.961  1.00 96.07      A    C  
ATOM    292  C   ARG A  42      -9.651   9.849   7.082  1.00 96.22      A    C  
ATOM    293  O   ARG A  42      -9.402   9.639   5.898  1.00 94.53      A    O  
ATOM    294  CB  ARG A  42      -7.939   9.488   8.915  1.00 94.70      A    C  
ATOM    295  CG  ARG A  42      -7.325   8.305   8.159  1.00 91.85      A    C  
ATOM    296  CD  ARG A  42      -6.921   7.197   9.124  1.00 90.71      A    C  
ATOM    297  NE  ARG A  42      -6.633   5.967   8.383  1.00 88.98      A    N  
ATOM    298  CZ  ARG A  42      -7.526   5.091   7.907  1.00 90.24      A    C  
ATOM    299  NH1 ARG A  42      -8.792   5.170   8.155  1.00 79.15      A    N1+
ATOM    300  NH2 ARG A  42      -7.127   4.122   7.173  1.00 84.32      A    N  
ATOM    301  N   SER A  43     -10.836   9.576   7.612  1.00 95.81      A    N  
ATOM    302  CA  SER A  43     -11.956   9.039   6.836  1.00 95.77      A    C  
ATOM    303  C   SER A  43     -12.325   9.985   5.683  1.00 96.08      A    C  
ATOM    304  O   SER A  43     -12.328   9.560   4.520  1.00 94.09      A    O  
ATOM    305  CB  SER A  43     -13.155   8.780   7.751  1.00 94.74      A    C  
ATOM    306  OG  SER A  43     -14.198   8.173   7.021  1.00 82.74      A    O  
ATOM    307  N   ALA A  44     -12.508  11.266   5.946  1.00 96.15      A    N  
ATOM    308  CA  ALA A  44     -12.787  12.259   4.913  1.00 96.09      A    C  
ATOM    309  C   ALA A  44     -11.662  12.353   3.860  1.00 96.28      A    C  
ATOM    310  O   ALA A  44     -11.941  12.371   2.663  1.00 94.29      A    O  
ATOM    311  CB  ALA A  44     -13.019  13.617   5.587  1.00 95.27      A    C  
ATOM    312  N   TRP A  45     -10.391  12.321   4.285  1.00 96.47      A    N  
ATOM    313  CA  TRP A  45      -9.213  12.361   3.407  1.00 96.48      A    C  
ATOM    314  C   TRP A  45      -9.151  11.168   2.442  1.00 96.45      A    C  
ATOM    315  O   TRP A  45      -8.768  11.329   1.281  1.00 94.56      A    O  
ATOM    316  CB  TRP A  45      -7.975  12.420   4.286  1.00 95.94      A    C  
ATOM    317  CG  TRP A  45      -6.662  12.289   3.596  1.00 96.37      A    C  
ATOM    318  CD1 TRP A  45      -6.084  13.226   2.833  1.00 94.17      A    C  
ATOM    319  CD2 TRP A  45      -5.732  11.163   3.646  1.00 95.72      A    C  
ATOM    320  CE2 TRP A  45      -4.580  11.533   2.911  1.00 95.21      A    C  
ATOM    321  CE3 TRP A  45      -5.750   9.894   4.279  1.00 94.42      A    C  
ATOM    322  NE1 TRP A  45      -4.839  12.782   2.415  1.00 94.00      A    N  
ATOM    323  CZ2 TRP A  45      -3.447  10.679   2.825  1.00 94.35      A    C  
ATOM    324  CZ3 TRP A  45      -4.632   9.055   4.178  1.00 92.77      A    C  
ATOM    325  CH2 TRP A  45      -3.496   9.451   3.471  1.00 93.07      A    C  
ATOM    326  N   VAL A  46      -9.558   9.977   2.893  1.00 96.26      A    N  
ATOM    327  CA  VAL A  46      -9.574   8.756   2.082  1.00 95.89      A    C  
ATOM    328  C   VAL A  46     -10.800   8.694   1.151  1.00 95.81      A    C  
ATOM    329  O   VAL A  46     -10.691   8.208   0.025  1.00 92.80      A    O  
ATOM    330  CB  VAL A  46      -9.487   7.529   3.015  1.00 93.98      A    C  
ATOM    331  CG1 VAL A  46      -9.636   6.207   2.270  1.00 87.12      A    C  
ATOM    332  CG2 VAL A  46      -8.131   7.460   3.717  1.00 85.39      A    C  
ATOM    333  N   TRP A  47     -11.948   9.189   1.590  1.00 96.36      A    N  
ATOM    334  CA  TRP A  47     -13.209   9.116   0.842  1.00 96.11      A    C  
ATOM    335  C   TRP A  47     -13.426  10.282  -0.133  1.00 96.00      A    C  
ATOM    336  O   TRP A  47     -14.043  10.086  -1.186  1.00 93.69      A    O  
ATOM    337  CB  TRP A  47     -14.368   9.000   1.830  1.00 95.71      A    C  
ATOM    338  CG  TRP A  47     -14.585   7.629   2.407  1.00 95.90      A    C  
ATOM    339  CD1 TRP A  47     -14.038   7.148   3.551  1.00 93.32      A    C  
ATOM    340  CD2 TRP A  47     -15.412   6.556   1.874  1.00 94.84      A    C  
ATOM    341  CE2 TRP A  47     -15.312   5.442   2.750  1.00 94.53      A    C  
ATOM    342  CE3 TRP A  47     -16.232   6.424   0.729  1.00 93.98      A    C  
ATOM    343  NE1 TRP A  47     -14.463   5.842   3.760  1.00 93.32      A    N  
ATOM    344  CZ2 TRP A  47     -15.990   4.225   2.508  1.00 93.68      A    C  
ATOM    345  CZ3 TRP A  47     -16.917   5.214   0.485  1.00 91.47      A    C  
ATOM    346  CH2 TRP A  47     -16.785   4.131   1.361  1.00 91.98      A    C  
ATOM    347  N   MET A  48     -12.926  11.477   0.156  1.00 95.57      A    N  
ATOM    348  CA  MET A  48     -13.186  12.671  -0.665  1.00 94.98      A    C  
ATOM    349  C   MET A  48     -12.687  12.552  -2.120  1.00 94.98      A    C  
ATOM    350  O   MET A  48     -13.410  12.983  -3.022  1.00 93.17      A    O  
ATOM    351  CB  MET A  48     -12.633  13.919   0.042  1.00 93.92      A    C  
ATOM    352  CG  MET A  48     -13.038  15.218  -0.656  1.00 88.61      A    C  
ATOM    353  SD  MET A  48     -14.833  15.517  -0.674  1.00 84.36      A    S  
ATOM    354  CE  MET A  48     -14.870  16.912  -1.813  1.00 72.50      A    C  
ATOM    355  N   PRO A  49     -11.522  11.946  -2.425  1.00 94.77      A    N  
ATOM    356  CA  PRO A  49     -11.106  11.704  -3.804  1.00 93.72      A    C  
ATOM    357  C   PRO A  49     -12.072  10.810  -4.588  1.00 93.62      A    C  
ATOM    358  O   PRO A  49     -12.225  10.996  -5.790  1.00 90.02      A    O  
ATOM    359  CB  PRO A  49      -9.712  11.071  -3.702  1.00 92.36      A    C  
ATOM    360  CG  PRO A  49      -9.198  11.533  -2.342  1.00 91.34      A    C  
ATOM    361  CD  PRO A  49     -10.467  11.563  -1.503  1.00 93.98      A    C  
ATOM    362  N   GLU A  50     -12.744   9.868  -3.925  1.00 94.10      A    N  
ATOM    363  CA  GLU A  50     -13.749   8.999  -4.545  1.00 92.88      A    C  
ATOM    364  C   GLU A  50     -14.985   9.794  -4.962  1.00 93.25      A    C  
ATOM    365  O   GLU A  50     -15.477   9.625  -6.076  1.00 90.55      A    O  
ATOM    366  CB  GLU A  50     -14.173   7.877  -3.581  1.00 91.74      A    C  
ATOM    367  CG  GLU A  50     -13.019   7.036  -3.034  1.00 88.68      A    C  
ATOM    368  CD  GLU A  50     -12.277   6.241  -4.106  1.00 88.18      A    C  
ATOM    369  OE1 GLU A  50     -11.181   5.717  -3.826  1.00 81.26      A    O  
ATOM    370  OE2 GLU A  50     -12.789   6.078  -5.233  1.00 81.69      A    O1-
ATOM    371  N   ALA A  51     -15.443  10.706  -4.099  1.00 93.73      A    N  
ATOM    372  CA  ALA A  51     -16.547  11.608  -4.411  1.00 93.49      A    C  
ATOM    373  C   ALA A  51     -16.205  12.576  -5.550  1.00 93.45      A    C  
ATOM    374  O   ALA A  51     -17.052  12.882  -6.381  1.00 90.78      A    O  
ATOM    375  CB  ALA A  51     -16.927  12.368  -3.138  1.00 92.62      A    C  
ATOM    376  N   THR A  52     -14.958  13.033  -5.613  1.00 92.44      A    N  
ATOM    377  CA  THR A  52     -14.488  13.935  -6.676  1.00 91.01      A    C  
ATOM    378  C   THR A  52     -14.540  13.270  -8.057  1.00 90.89      A    C  
ATOM    379  O   THR A  52     -14.838  13.932  -9.041  1.00 87.03      A    O  
ATOM    380  CB  THR A  52     -13.055  14.417  -6.388  1.00 90.07      A    C  
ATOM    381  CG2 THR A  52     -12.595  15.514  -7.347  1.00 77.89      A    C  
ATOM    382  OG1 THR A  52     -12.962  14.963  -5.090  1.00 80.02      A    O  
ATOM    383  N   GLU A  53     -14.272  11.960  -8.127  1.00 91.56      A    N  
ATOM    384  CA  GLU A  53     -14.364  11.170  -9.369  1.00 89.77      A    C  
ATOM    385  C   GLU A  53     -15.750  10.535  -9.592  1.00 89.56      A    C  
ATOM    386  O   GLU A  53     -16.020  10.029 -10.679  1.00 84.59      A    O  
ATOM    387  CB  GLU A  53     -13.290  10.075  -9.343  1.00 87.83      A    C  
ATOM    388  CG  GLU A  53     -11.866  10.625  -9.459  1.00 80.25      A    C  
ATOM    389  CD  GLU A  53     -11.324  10.747 -10.895  1.00 77.50      A    C  
ATOM    390  OE1 GLU A  53     -10.335  11.488 -11.084  1.00 69.56      A    O  
ATOM    391  OE2 GLU A  53     -11.763  10.023 -11.814  1.00 68.95      A    O1-
ATOM    392  N   GLY A  54     -16.605  10.509  -8.565  1.00 89.54      A    N  
ATOM    393  CA  GLY A  54     -17.884   9.797  -8.587  1.00 88.87      A    C  
ATOM    394  C   GLY A  54     -17.732   8.268  -8.673  1.00 90.11      A    C  
ATOM    395  O   GLY A  54     -18.637   7.573  -9.138  1.00 84.05      A    O  
ATOM    396  N   ARG A  55     -16.589   7.726  -8.254  1.00 90.47      A    N  
ATOM    397  CA  ARG A  55     -16.298   6.296  -8.345  1.00 89.82      A    C  
ATOM    398  C   ARG A  55     -17.235   5.499  -7.437  1.00 90.64      A    C  
ATOM    399  O   ARG A  55     -17.415   5.862  -6.282  1.00 87.67      A    O  
ATOM    400  CB  ARG A  55     -14.807   6.056  -8.055  1.00 86.35      A    C  
ATOM    401  CG  ARG A  55     -14.361   4.632  -8.429  1.00 80.68      A    C  
ATOM    402  CD  ARG A  55     -12.837   4.472  -8.514  1.00 80.80      A    C  
ATOM    403  NE  ARG A  55     -12.180   4.459  -7.197  1.00 79.38      A    N  
ATOM    404  CZ  ARG A  55     -10.983   3.936  -6.918  1.00 81.63      A    C  
ATOM    405  NH1 ARG A  55     -10.252   3.349  -7.810  1.00 74.86      A    N1+
ATOM    406  NH2 ARG A  55     -10.473   3.982  -5.729  1.00 73.57      A    N  
ATOM    407  N   PHE A  56     -17.833   4.437  -7.946  1.00 89.23      A    N  
ATOM    408  CA  PHE A  56     -18.827   3.620  -7.233  1.00 89.63      A    C  
ATOM    409  C   PHE A  56     -20.003   4.425  -6.629  1.00 90.45      A    C  
ATOM    410  O   PHE A  56     -20.505   4.082  -5.561  1.00 83.56      A    O  
ATOM    411  CB  PHE A  56     -18.138   2.714  -6.207  1.00 88.49      A    C  
ATOM    412  CG  PHE A  56     -17.187   1.709  -6.798  1.00 90.98      A    C  
ATOM    413  CD1 PHE A  56     -17.664   0.454  -7.220  1.00 86.40      A    C  
ATOM    414  CD2 PHE A  56     -15.819   2.012  -6.929  1.00 87.19      A    C  
ATOM    415  CE1 PHE A  56     -16.785  -0.496  -7.765  1.00 84.89      A    C  
ATOM    416  CE2 PHE A  56     -14.936   1.065  -7.486  1.00 85.44      A    C  
ATOM    417  CZ  PHE A  56     -15.417  -0.192  -7.903  1.00 87.28      A    C  
ATOM    418  N   ASN A  57     -20.440   5.490  -7.298  1.00 89.57      A    N  
ATOM    419  CA  ASN A  57     -21.528   6.365  -6.838  1.00 90.02      A    C  
ATOM    420  C   ASN A  57     -21.286   7.004  -5.456  1.00 91.49      A    C  
ATOM    421  O   ASN A  57     -22.231   7.298  -4.727  1.00 86.62      A    O  
ATOM    422  CB  ASN A  57     -22.880   5.637  -6.929  1.00 87.06      A    C  
ATOM    423  CG  ASN A  57     -23.242   5.197  -8.337  1.00 82.63      A    C  
ATOM    424  ND2 ASN A  57     -24.043   4.160  -8.465  1.00 70.96      A    N  
ATOM    425  OD1 ASN A  57     -22.842   5.776  -9.331  1.00 71.70      A    O  
ATOM    426  N   VAL A  58     -20.033   7.215  -5.074  1.00 91.91      A    N  
ATOM    427  CA  VAL A  58     -19.702   7.986  -3.879  1.00 92.54      A    C  
ATOM    428  C   VAL A  58     -19.960   9.460  -4.154  1.00 92.80      A    C  
ATOM    429  O   VAL A  58     -19.492  10.011  -5.145  1.00 90.02      A    O  
ATOM    430  CB  VAL A  58     -18.250   7.750  -3.430  1.00 91.53      A    C  
ATOM    431  CG1 VAL A  58     -17.898   8.565  -2.182  1.00 86.59      A    C  
ATOM    432  CG2 VAL A  58     -18.023   6.272  -3.085  1.00 87.71      A    C  
ATOM    433  N   ASP A  59     -20.704  10.107  -3.261  1.00 92.54      A    N  
ATOM    434  CA  ASP A  59     -20.949  11.547  -3.286  1.00 92.04      A    C  
ATOM    435  C   ASP A  59     -20.388  12.237  -2.034  1.00 93.20      A    C  
ATOM    436  O   ASP A  59     -19.926  11.613  -1.078  1.00 90.05      A    O  
ATOM    437  CB  ASP A  59     -22.443  11.825  -3.535  1.00 88.82      A    C  
ATOM    438  CG  ASP A  59     -23.379  11.518  -2.358  1.00 82.95      A    C  
ATOM    439  OD1 ASP A  59     -22.906  11.390  -1.215  1.00 72.45      A    O  
ATOM    440  OD2 ASP A  59     -24.610  11.523  -2.565  1.00 76.24      A    O1-
ATOM    441  N   ARG A  60     -20.433  13.568  -2.053  1.00 92.09      A    N  
ATOM    442  CA  ARG A  60     -19.907  14.376  -0.958  1.00 92.38      A    C  
ATOM    443  C   ARG A  60     -20.681  14.180   0.355  1.00 92.94      A    C  
ATOM    444  O   ARG A  60     -20.103  14.297   1.423  1.00 90.05      A    O  
ATOM    445  CB  ARG A  60     -19.890  15.854  -1.401  1.00 90.58      A    C  
ATOM    446  CG  ARG A  60     -18.752  16.639  -0.759  1.00 83.83      A    C  
ATOM    447  CD  ARG A  60     -18.737  18.089  -1.258  1.00 82.18      A    C  
ATOM    448  NE  ARG A  60     -17.504  18.795  -0.852  1.00 74.63      A    N  
ATOM    449  CZ  ARG A  60     -17.273  20.093  -0.933  1.00 67.51      A    C  
ATOM    450  NH1 ARG A  60     -18.169  20.926  -1.375  1.00 60.98      A    N1+
ATOM    451  NH2 ARG A  60     -16.120  20.575  -0.573  1.00 59.67      A    N  
ATOM    452  N   SER A  61     -21.977  13.863   0.271  1.00 93.69      A    N  
ATOM    453  CA  SER A  61     -22.814  13.597   1.445  1.00 93.05      A    C  
ATOM    454  C   SER A  61     -22.433  12.279   2.116  1.00 93.74      A    C  
ATOM    455  O   SER A  61     -22.363  12.209   3.336  1.00 90.89      A    O  
ATOM    456  CB  SER A  61     -24.305  13.623   1.073  1.00 91.36      A    C  
ATOM    457  OG  SER A  61     -24.767  12.426   0.488  1.00 78.45      A    O  
ATOM    458  N   LEU A  62     -22.084  11.264   1.324  1.00 93.25      A    N  
ATOM    459  CA  LEU A  62     -21.594   9.992   1.846  1.00 93.46      A    C  
ATOM    460  C   LEU A  62     -20.236  10.171   2.538  1.00 94.33      A    C  
ATOM    461  O   LEU A  62     -20.029   9.581   3.589  1.00 93.03      A    O  
ATOM    462  CB  LEU A  62     -21.533   8.960   0.715  1.00 92.89      A    C  
ATOM    463  CG  LEU A  62     -21.132   7.546   1.183  1.00 90.92      A    C  
ATOM    464  CD1 LEU A  62     -22.162   6.937   2.135  1.00 85.29      A    C  
ATOM    465  CD2 LEU A  62     -21.005   6.622  -0.017  1.00 85.29      A    C  
ATOM    466  N   VAL A  63     -19.349  10.999   1.998  1.00 94.43      A    N  
ATOM    467  CA  VAL A  63     -18.051  11.303   2.637  1.00 94.75      A    C  
ATOM    468  C   VAL A  63     -18.251  11.935   4.020  1.00 95.30      A    C  
ATOM    469  O   VAL A  63     -17.629  11.491   4.979  1.00 94.25      A    O  
ATOM    470  CB  VAL A  63     -17.189  12.234   1.770  1.00 94.16      A    C  
ATOM    471  CG1 VAL A  63     -15.849  12.560   2.429  1.00 90.78      A    C  
ATOM    472  CG2 VAL A  63     -16.886  11.607   0.410  1.00 91.63      A    C  
ATOM    473  N   ALA A  64     -19.135  12.923   4.122  1.00 94.90      A    N  
ATOM    474  CA  ALA A  64     -19.455  13.569   5.389  1.00 94.73      A    C  
ATOM    475  C   ALA A  64     -20.066  12.576   6.387  1.00 95.09      A    C  
ATOM    476  O   ALA A  64     -19.660  12.543   7.545  1.00 93.01      A    O  
ATOM    477  CB  ALA A  64     -20.389  14.758   5.119  1.00 93.95      A    C  
ATOM    478  N   GLU A  65     -20.956  11.694   5.925  1.00 94.50      A    N  
ATOM    479  CA  GLU A  65     -21.568  10.670   6.764  1.00 94.40      A    C  
ATOM    480  C   GLU A  65     -20.554   9.614   7.233  1.00 95.15      A    C  
ATOM    481  O   GLU A  65     -20.558   9.235   8.404  1.00 93.85      A    O  
ATOM    482  CB  GLU A  65     -22.753  10.047   6.015  1.00 93.24      A    C  
ATOM    483  CG  GLU A  65     -23.566   9.057   6.865  1.00 87.79      A    C  
ATOM    484  CD  GLU A  65     -24.162   9.643   8.153  1.00 86.10      A    C  
ATOM    485  OE1 GLU A  65     -24.485   8.834   9.046  1.00 79.00      A    O  
ATOM    486  OE2 GLU A  65     -24.296  10.873   8.276  1.00 78.85      A    O1-
ATOM    487  N   LYS A  66     -19.624   9.192   6.380  1.00 95.23      A    N  
ATOM    488  CA  LYS A  66     -18.527   8.296   6.779  1.00 95.32      A    C  
ATOM    489  C   LYS A  66     -17.658   8.920   7.869  1.00 95.59      A    C  
ATOM    490  O   LYS A  66     -17.363   8.270   8.873  1.00 94.40      A    O  
ATOM    491  CB  LYS A  66     -17.664   7.928   5.556  1.00 94.66      A    C  
ATOM    492  CG  LYS A  66     -18.353   7.026   4.530  1.00 92.77      A    C  
ATOM    493  CD  LYS A  66     -18.507   5.587   5.007  1.00 90.34      A    C  
ATOM    494  CE  LYS A  66     -19.208   4.772   3.921  1.00 87.54      A    C  
ATOM    495  NZ  LYS A  66     -19.387   3.354   4.309  1.00 83.68      A    N1+
ATOM    496  N   ALA A  67     -17.310  10.192   7.712  1.00 95.74      A    N  
ATOM    497  CA  ALA A  67     -16.532  10.934   8.701  1.00 95.53      A    C  
ATOM    498  C   ALA A  67     -17.292  11.088  10.031  1.00 95.70      A    C  
ATOM    499  O   ALA A  67     -16.708  10.905  11.098  1.00 93.83      A    O  
ATOM    500  CB  ALA A  67     -16.150  12.279   8.088  1.00 95.16      A    C  
ATOM    501  N   ARG A  68     -18.600  11.357   9.973  1.00 96.06      A    N  
ATOM    502  CA  ARG A  68     -19.475  11.455  11.152  1.00 95.74      A    C  
ATOM    503  C   ARG A  68     -19.568  10.137  11.906  1.00 95.72      A    C  
ATOM    504  O   ARG A  68     -19.387  10.110  13.119  1.00 93.61      A    O  
ATOM    505  CB  ARG A  68     -20.860  11.934  10.703  1.00 94.07      A    C  
ATOM    506  CG  ARG A  68     -21.810  12.137  11.887  1.00 91.71      A    C  
ATOM    507  CD  ARG A  68     -23.189  12.523  11.372  1.00 90.18      A    C  
ATOM    508  NE  ARG A  68     -24.127  12.734  12.475  1.00 86.62      A    N  
ATOM    509  CZ  ARG A  68     -25.438  12.842  12.370  1.00 86.63      A    C  
ATOM    510  NH1 ARG A  68     -26.039  12.773  11.209  1.00 78.65      A    N1+
ATOM    511  NH2 ARG A  68     -26.160  13.037  13.432  1.00 80.48      A    N  
ATOM    512  N   VAL A  69     -19.814   9.037  11.205  1.00 95.16      A    N  
ATOM    513  CA  VAL A  69     -19.901   7.700  11.812  1.00 94.90      A    C  
ATOM    514  C   VAL A  69     -18.566   7.294  12.440  1.00 94.62      A    C  
ATOM    515  O   VAL A  69     -18.557   6.726  13.529  1.00 93.08      A    O  
ATOM    516  CB  VAL A  69     -20.383   6.663  10.785  1.00 94.23      A    C  
ATOM    517  CG1 VAL A  69     -20.329   5.237  11.323  1.00 89.63      A    C  
ATOM    518  CG2 VAL A  69     -21.839   6.935  10.408  1.00 90.05      A    C  
ATOM    519  N   GLN A  70     -17.438   7.631  11.809  1.00 95.85      A    N  
ATOM    520  CA  GLN A  70     -16.119   7.357  12.377  1.00 95.36      A    C  
ATOM    521  C   GLN A  70     -15.868   8.158  13.664  1.00 95.46      A    C  
ATOM    522  O   GLN A  70     -15.384   7.593  14.641  1.00 94.03      A    O  
ATOM    523  CB  GLN A  70     -15.041   7.630  11.314  1.00 94.54      A    C  
ATOM    524  CG  GLN A  70     -13.628   7.262  11.789  1.00 90.25      A    C  
ATOM    525  CD  GLN A  70     -13.463   5.783  12.147  1.00 88.92      A    C  
ATOM    526  NE2 GLN A  70     -12.635   5.475  13.105  1.00 77.65      A    N  
ATOM    527  OE1 GLN A  70     -14.069   4.890  11.586  1.00 80.55      A    O  
ATOM    528  N   ALA A  71     -16.236   9.429  13.689  1.00 95.76      A    N  
ATOM    529  CA  ALA A  71     -16.160  10.241  14.901  1.00 95.59      A    C  
ATOM    530  C   ALA A  71     -17.047   9.676  16.019  1.00 95.60      A    C  
ATOM    531  O   ALA A  71     -16.602   9.516  17.153  1.00 93.97      A    O  
ATOM    532  CB  ALA A  71     -16.543  11.683  14.553  1.00 95.05      A    C  
ATOM    533  N   ALA A  72     -18.287   9.287  15.683  1.00 95.21      A    N  
ATOM    534  CA  ALA A  72     -19.224   8.694  16.625  1.00 94.60      A    C  
ATOM    535  C   ALA A  72     -18.716   7.377  17.215  1.00 94.71      A    C  
ATOM    536  O   ALA A  72     -18.875   7.146  18.408  1.00 92.83      A    O  
ATOM    537  CB  ALA A  72     -20.560   8.502  15.910  1.00 93.85      A    C  
ATOM    538  N   ALA A  73     -18.059   6.535  16.430  1.00 93.92      A    N  
ATOM    539  CA  ALA A  73     -17.477   5.281  16.911  1.00 92.71      A    C  
ATOM    540  C   ALA A  73     -16.397   5.512  17.980  1.00 92.89      A    C  
ATOM    541  O   ALA A  73     -16.310   4.754  18.943  1.00 90.58      A    O  
ATOM    542  CB  ALA A  73     -16.928   4.505  15.709  1.00 91.63      A    C  
ATOM    543  N   VAL A  74     -15.603   6.581  17.847  1.00 93.62      A    N  
ATOM    544  CA  VAL A  74     -14.584   6.939  18.842  1.00 92.93      A    C  
ATOM    545  C   VAL A  74     -15.210   7.560  20.097  1.00 92.81      A    C  
ATOM    546  O   VAL A  74     -14.770   7.280  21.207  1.00 91.27      A    O  
ATOM    547  CB  VAL A  74     -13.532   7.883  18.228  1.00 92.76      A    C  
ATOM    548  CG1 VAL A  74     -12.474   8.307  19.252  1.00 88.28      A    C  
ATOM    549  CG2 VAL A  74     -12.803   7.199  17.069  1.00 88.61      A    C  
ATOM    550  N   LEU A  75     -16.261   8.368  19.939  1.00 93.24      A    N  
ATOM    551  CA  LEU A  75     -16.942   9.075  21.035  1.00 92.85      A    C  
ATOM    552  C   LEU A  75     -17.976   8.206  21.775  1.00 92.32      A    C  
ATOM    553  O   LEU A  75     -18.391   8.576  22.874  1.00 90.13      A    O  
ATOM    554  CB  LEU A  75     -17.592  10.344  20.470  1.00 92.62      A    C  
ATOM    555  CG  LEU A  75     -16.576  11.437  20.097  1.00 92.35      A    C  
ATOM    556  CD1 LEU A  75     -17.245  12.487  19.209  1.00 88.84      A    C  
ATOM    557  CD2 LEU A  75     -16.028  12.139  21.346  1.00 88.45      A    C  
ATOM    558  N   ALA A  76     -18.360   7.062  21.222  1.00 91.34      A    N  
ATOM    559  CA  ALA A  76     -19.370   6.180  21.805  1.00 89.92      A    C  
ATOM    560  C   ALA A  76     -19.171   5.834  23.295  1.00 89.89      A    C  
ATOM    561  O   ALA A  76     -20.161   5.853  24.025  1.00 86.81      A    O  
ATOM    562  CB  ALA A  76     -19.490   4.918  20.935  1.00 88.89      A    C  
ATOM    563  N   PRO A  77     -17.943   5.586  23.813  1.00 89.22      A    N  
ATOM    564  CA  PRO A  77     -17.751   5.282  25.234  1.00 87.01      A    C  
ATOM    565  C   PRO A  77     -18.223   6.370  26.199  1.00 87.17      A    C  
ATOM    566  O   PRO A  77     -18.620   6.042  27.312  1.00 83.37      A    O  
ATOM    567  CB  PRO A  77     -16.251   5.023  25.395  1.00 85.63      A    C  
ATOM    568  CG  PRO A  77     -15.816   4.574  24.005  1.00 83.95      A    C  
ATOM    569  CD  PRO A  77     -16.700   5.428  23.099  1.00 87.35      A    C  
ATOM    570  N   THR A  78     -18.213   7.645  25.783  1.00 87.72      A    N  
ATOM    571  CA  THR A  78     -18.628   8.770  26.631  1.00 87.18      A    C  
ATOM    572  C   THR A  78     -20.078   9.212  26.407  1.00 87.21      A    C  
ATOM    573  O   THR A  78     -20.595  10.025  27.180  1.00 83.56      A    O  
ATOM    574  CB  THR A  78     -17.697   9.973  26.453  1.00 85.96      A    C  
ATOM    575  CG2 THR A  78     -16.320   9.676  27.027  1.00 78.49      A    C  
ATOM    576  OG1 THR A  78     -17.527  10.303  25.097  1.00 77.69      A    O  
ATOM    577  N   ALA A  79     -20.755   8.671  25.408  1.00 86.61      A    N  
ATOM    578  CA  ALA A  79     -22.167   8.946  25.191  1.00 85.70      A    C  
ATOM    579  C   ALA A  79     -23.044   8.237  26.239  1.00 85.49      A    C  
ATOM    580  O   ALA A  79     -22.705   7.171  26.752  1.00 81.43      A    O  
ATOM    581  CB  ALA A  79     -22.541   8.572  23.764  1.00 85.00      A    C  
ATOM    582  N   SER A  80     -24.203   8.819  26.534  1.00 83.41      A    N  
ATOM    583  CA  SER A  80     -25.149   8.228  27.472  1.00 82.32      A    C  
ATOM    584  C   SER A  80     -25.778   6.948  26.910  1.00 83.36      A    C  
ATOM    585  O   SER A  80     -26.211   6.912  25.761  1.00 79.53      A    O  
ATOM    586  CB  SER A  80     -26.238   9.227  27.835  1.00 78.90      A    C  
ATOM    587  OG  SER A  80     -27.137   8.631  28.763  1.00 70.55      A    O  
ATOM    588  N   SER A  81     -25.887   5.933  27.751  1.00 78.21      A    N  
ATOM    589  CA  SER A  81     -26.652   4.732  27.441  1.00 76.86      A    C  
ATOM    590  C   SER A  81     -28.113   4.857  27.865  1.00 77.79      A    C  
ATOM    591  O   SER A  81     -29.001   4.337  27.199  1.00 72.73      A    O  
ATOM    592  CB  SER A  81     -25.991   3.544  28.138  1.00 73.11      A    C  
ATOM    593  OG  SER A  81     -26.760   2.375  28.044  1.00 65.88      A    O  
ATOM    594  N   GLU A  82     -28.385   5.553  28.959  1.00 75.56      A    N  
ATOM    595  CA  GLU A  82     -29.722   5.592  29.562  1.00 74.01      A    C  
ATOM    596  C   GLU A  82     -30.589   6.715  28.987  1.00 76.17      A    C  
ATOM    597  O   GLU A  82     -31.770   6.517  28.710  1.00 70.73      A    O  
ATOM    598  CB  GLU A  82     -29.579   5.765  31.088  1.00 69.57      A    C  
ATOM    599  CG  GLU A  82     -28.904   4.568  31.769  1.00 64.71      A    C  
ATOM    600  CD  GLU A  82     -29.630   3.245  31.521  1.00 58.86      A    C  
ATOM    601  OE1 GLU A  82     -28.952   2.217  31.362  1.00 52.40      A    O  
ATOM    602  OE2 GLU A  82     -30.882   3.256  31.426  1.00 51.73      A    O1-
ATOM    603  N   PHE A  83     -30.012   7.881  28.748  1.00 78.04      A    N  
ATOM    604  CA  PHE A  83     -30.682   9.045  28.208  1.00 75.48      A    C  
ATOM    605  C   PHE A  83     -30.490   9.110  26.697  1.00 74.88      A    C  
ATOM    606  O   PHE A  83     -29.376   9.043  26.204  1.00 67.01      A    O  
ATOM    607  CB  PHE A  83     -30.168  10.305  28.891  1.00 73.34      A    C  
ATOM    608  CG  PHE A  83     -30.384  10.309  30.386  1.00 73.03      A    C  
ATOM    609  CD1 PHE A  83     -31.588  10.784  30.928  1.00 68.47      A    C  
ATOM    610  CD2 PHE A  83     -29.389   9.813  31.245  1.00 67.90      A    C  
ATOM    611  CE1 PHE A  83     -31.795  10.769  32.312  1.00 64.30      A    C  
ATOM    612  CE2 PHE A  83     -29.590   9.791  32.626  1.00 65.01      A    C  
ATOM    613  CZ  PHE A  83     -30.797  10.262  33.164  1.00 66.33      A    C  
ATOM    614  N   GLY A  84     -31.585   9.289  25.950  1.00 74.85      A    N  
ATOM    615  CA  GLY A  84     -31.477   9.384  24.503  1.00 73.53      A    C  
ATOM    616  C   GLY A  84     -32.825   9.450  23.814  1.00 75.86      A    C  
ATOM    617  O   GLY A  84     -33.873   9.177  24.394  1.00 70.50      A    O  
ATOM    618  N   ASN A  85     -32.794   9.836  22.543  1.00 77.43      A    N  
ATOM    619  CA  ASN A  85     -33.967   9.915  21.692  1.00 77.32      A    C  
ATOM    620  C   ASN A  85     -33.753   9.047  20.456  1.00 79.21      A    C  
ATOM    621  O   ASN A  85     -33.298   9.523  19.417  1.00 74.26      A    O  
ATOM    622  CB  ASN A  85     -34.222  11.394  21.376  1.00 72.39      A    C  
ATOM    623  CG  ASN A  85     -35.594  11.633  20.785  1.00 68.01      A    C  
ATOM    624  ND2 ASN A  85     -35.876  12.882  20.490  1.00 61.97      A    N  
ATOM    625  OD1 ASN A  85     -36.421  10.756  20.621  1.00 62.36      A    O  
ATOM    626  N   PHE A  86     -34.074   7.776  20.576  1.00 79.71      A    N  
ATOM    627  CA  PHE A  86     -33.824   6.754  19.569  1.00 78.54      A    C  
ATOM    628  C   PHE A  86     -34.901   6.746  18.464  1.00 77.69      A    C  
ATOM    629  O   PHE A  86     -35.506   5.724  18.160  1.00 70.55      A    O  
ATOM    630  CB  PHE A  86     -33.647   5.399  20.266  1.00 77.09      A    C  
ATOM    631  CG  PHE A  86     -32.610   5.399  21.365  1.00 79.25      A    C  
ATOM    632  CD1 PHE A  86     -31.241   5.469  21.053  1.00 75.41      A    C  
ATOM    633  CD2 PHE A  86     -33.000   5.356  22.717  1.00 76.27      A    C  
ATOM    634  CE1 PHE A  86     -30.278   5.488  22.073  1.00 74.01      A    C  
ATOM    635  CE2 PHE A  86     -32.043   5.376  23.739  1.00 74.87      A    C  
ATOM    636  CZ  PHE A  86     -30.683   5.444  23.413  1.00 77.12      A    C  
ATOM    637  N   ARG A  87     -35.172   7.905  17.866  1.00 76.11      A    N  
ATOM    638  CA  ARG A  87     -36.136   8.051  16.768  1.00 74.91      A    C  
ATOM    639  C   ARG A  87     -35.464   7.800  15.423  1.00 76.80      A    C  
ATOM    640  O   ARG A  87     -35.187   8.737  14.688  1.00 71.32      A    O  
ATOM    641  CB  ARG A  87     -36.839   9.417  16.835  1.00 67.85      A    C  
ATOM    642  CG  ARG A  87     -37.808   9.497  18.012  1.00 59.95      A    C  
ATOM    643  CD  ARG A  87     -38.692  10.753  17.932  1.00 56.26      A    C  
ATOM    644  NE  ARG A  87     -37.931  11.972  18.220  1.00 50.73      A    N  
ATOM    645  CZ  ARG A  87     -38.389  13.222  18.148  1.00 44.74      A    C  
ATOM    646  NH1 ARG A  87     -39.612  13.479  17.786  1.00 42.86      A    N1+
ATOM    647  NH2 ARG A  87     -37.630  14.229  18.453  1.00 38.79      A    N  
ATOM    648  N   LEU A  88     -35.265   6.534  15.088  1.00 76.74      A    N  
ATOM    649  CA  LEU A  88     -34.564   6.103  13.877  1.00 75.05      A    C  
ATOM    650  C   LEU A  88     -35.140   6.729  12.598  1.00 76.04      A    C  
ATOM    651  O   LEU A  88     -34.390   7.242  11.769  1.00 69.68      A    O  
ATOM    652  CB  LEU A  88     -34.615   4.560  13.784  1.00 71.45      A    C  
ATOM    653  CG  LEU A  88     -34.139   3.788  15.044  1.00 68.97      A    C  
ATOM    654  CD1 LEU A  88     -34.216   2.284  14.791  1.00 64.47      A    C  
ATOM    655  CD2 LEU A  88     -32.720   4.164  15.443  1.00 64.65      A    C  
ATOM    656  N   GLY A  89     -36.456   6.764  12.453  1.00 72.49      A    N  
ATOM    657  CA  GLY A  89     -37.134   7.332  11.282  1.00 70.43      A    C  
ATOM    658  C   GLY A  89     -36.999   8.855  11.118  1.00 73.47      A    C  
ATOM    659  O   GLY A  89     -37.330   9.372  10.056  1.00 67.75      A    O  
ATOM    660  N   ALA A  90     -36.514   9.574  12.117  1.00 74.32      A    N  
ATOM    661  CA  ALA A  90     -36.284  11.014  12.032  1.00 73.57      A    C  
ATOM    662  C   ALA A  90     -34.935  11.376  11.377  1.00 76.39      A    C  
ATOM    663  O   ALA A  90     -34.703  12.540  11.061  1.00 70.82      A    O  
ATOM    664  CB  ALA A  90     -36.413  11.616  13.436  1.00 68.59      A    C  
ATOM    665  N   HIS A  91     -34.057  10.397  11.173  1.00 80.67      A    N  
ATOM    666  CA  HIS A  91     -32.709  10.586  10.648  1.00 81.43      A    C  
ATOM    667  C   HIS A  91     -32.550   9.886   9.297  1.00 84.68      A    C  
ATOM    668  O   HIS A  91     -32.303   8.680   9.254  1.00 80.92      A    O  
ATOM    669  CB  HIS A  91     -31.699  10.090  11.681  1.00 77.18      A    C  
ATOM    670  CG  HIS A  91     -31.713  10.903  12.943  1.00 74.84      A    C  
ATOM    671  CD2 HIS A  91     -32.226  10.518  14.155  1.00 64.74      A    C  
ATOM    672  ND1 HIS A  91     -31.244  12.192  13.084  1.00 65.00      A    N  
ATOM    673  CE1 HIS A  91     -31.460  12.564  14.350  1.00 62.93      A    C  
ATOM    674  NE2 HIS A  91     -32.059  11.577  15.022  1.00 63.96      A    N  
ATOM    675  N   PRO A  92     -32.659  10.607   8.163  1.00 82.65      A    N  
ATOM    676  CA  PRO A  92     -32.585  10.002   6.831  1.00 81.75      A    C  
ATOM    677  C   PRO A  92     -31.231   9.335   6.544  1.00 83.77      A    C  
ATOM    678  O   PRO A  92     -31.176   8.339   5.828  1.00 78.56      A    O  
ATOM    679  CB  PRO A  92     -32.878  11.150   5.853  1.00 79.05      A    C  
ATOM    680  CG  PRO A  92     -32.496  12.411   6.632  1.00 77.65      A    C  
ATOM    681  CD  PRO A  92     -32.849  12.049   8.075  1.00 80.97      A    C  
ATOM    682  N   ASP A  93     -30.165   9.828   7.158  1.00 84.50      A    N  
ATOM    683  CA  ASP A  93     -28.817   9.287   6.979  1.00 84.84      A    C  
ATOM    684  C   ASP A  93     -28.539   8.009   7.786  1.00 87.45      A    C  
ATOM    685  O   ASP A  93     -27.535   7.336   7.561  1.00 83.56      A    O  
ATOM    686  CB  ASP A  93     -27.786  10.379   7.279  1.00 81.56      A    C  
ATOM    687  CG  ASP A  93     -27.930  11.553   6.306  1.00 78.95      A    C  
ATOM    688  OD1 ASP A  93     -27.986  11.286   5.080  1.00 71.58      A    O  
ATOM    689  OD2 ASP A  93     -28.032  12.701   6.780  1.00 73.01      A    O1-
ATOM    690  N   TYR A  94     -29.468   7.610   8.676  1.00 87.00      A    N  
ATOM    691  CA  TYR A  94     -29.321   6.426   9.534  1.00 87.16      A    C  
ATOM    692  C   TYR A  94     -29.016   5.144   8.742  1.00 88.82      A    C  
ATOM    693  O   TYR A  94     -28.167   4.346   9.141  1.00 86.58      A    O  
ATOM    694  CB  TYR A  94     -30.618   6.258  10.344  1.00 85.26      A    C  
ATOM    695  CG  TYR A  94     -30.682   4.981  11.152  1.00 86.64      A    C  
ATOM    696  CD1 TYR A  94     -31.420   3.873  10.697  1.00 85.27      A    C  
ATOM    697  CD2 TYR A  94     -29.954   4.886  12.363  1.00 85.47      A    C  
ATOM    698  CE1 TYR A  94     -31.439   2.679  11.444  1.00 83.72      A    C  
ATOM    699  CE2 TYR A  94     -29.969   3.697  13.108  1.00 84.19      A    C  
ATOM    700  CZ  TYR A  94     -30.711   2.594  12.643  1.00 84.71      A    C  
ATOM    701  OH  TYR A  94     -30.713   1.426  13.371  1.00 82.60      A    O  
ATOM    702  N   THR A  95     -29.660   4.962   7.596  1.00 85.49      A    N  
ATOM    703  CA  THR A  95     -29.518   3.748   6.779  1.00 83.39      A    C  
ATOM    704  C   THR A  95     -28.284   3.758   5.869  1.00 84.31      A    C  
ATOM    705  O   THR A  95     -27.880   2.693   5.401  1.00 80.73      A    O  
ATOM    706  CB  THR A  95     -30.775   3.514   5.944  1.00 81.52      A    C  
ATOM    707  CG2 THR A  95     -32.019   3.291   6.810  1.00 75.41      A    C  
ATOM    708  OG1 THR A  95     -31.032   4.620   5.115  1.00 75.46      A    O  
ATOM    709  N   LYS A  96     -27.670   4.910   5.629  1.00 87.89      A    N  
ATOM    710  CA  LYS A  96     -26.541   5.038   4.685  1.00 86.19      A    C  
ATOM    711  C   LYS A  96     -25.304   4.299   5.174  1.00 87.47      A    C  
ATOM    712  O   LYS A  96     -24.751   3.475   4.449  1.00 82.79      A    O  
ATOM    713  CB  LYS A  96     -26.207   6.514   4.436  1.00 83.12      A    C  
ATOM    714  CG  LYS A  96     -27.258   7.252   3.586  1.00 80.61      A    C  
ATOM    715  CD  LYS A  96     -26.786   8.692   3.354  1.00 78.42      A    C  
ATOM    716  CE  LYS A  96     -27.749   9.489   2.467  1.00 71.56      A    C  
ATOM    717  NZ  LYS A  96     -27.355  10.914   2.426  1.00 63.49      A    N1+
ATOM    718  N   THR A  97     -24.865   4.599   6.388  1.00 89.43      A    N  
ATOM    719  CA  THR A  97     -23.626   4.046   6.949  1.00 90.28      A    C  
ATOM    720  C   THR A  97     -23.807   3.613   8.400  1.00 92.03      A    C  
ATOM    721  O   THR A  97     -23.467   2.483   8.730  1.00 88.96      A    O  
ATOM    722  CB  THR A  97     -22.474   5.055   6.821  1.00 87.71      A    C  
ATOM    723  CG2 THR A  97     -21.154   4.528   7.358  1.00 80.36      A    C  
ATOM    724  OG1 THR A  97     -22.260   5.347   5.451  1.00 79.08      A    O  
ATOM    725  N   PHE A  98     -24.394   4.450   9.250  1.00 91.23      A    N  
ATOM    726  CA  PHE A  98     -24.497   4.208  10.682  1.00 91.28      A    C  
ATOM    727  C   PHE A  98     -25.134   2.857  11.015  1.00 92.12      A    C  
ATOM    728  O   PHE A  98     -24.566   2.090  11.784  1.00 90.81      A    O  
ATOM    729  CB  PHE A  98     -25.298   5.338  11.338  1.00 90.20      A    C  
ATOM    730  CG  PHE A  98     -25.509   5.121  12.818  1.00 91.68      A    C  
ATOM    731  CD1 PHE A  98     -26.665   4.472  13.281  1.00 89.13      A    C  
ATOM    732  CD2 PHE A  98     -24.496   5.473  13.722  1.00 89.23      A    C  
ATOM    733  CE1 PHE A  98     -26.798   4.155  14.636  1.00 87.77      A    C  
ATOM    734  CE2 PHE A  98     -24.630   5.156  15.081  1.00 87.90      A    C  
ATOM    735  CZ  PHE A  98     -25.770   4.484  15.536  1.00 89.00      A    C  
ATOM    736  N   GLN A  99     -26.257   2.519  10.383  1.00 90.19      A    N  
ATOM    737  CA  GLN A  99     -26.965   1.258  10.620  1.00 89.47      A    C  
ATOM    738  C   GLN A  99     -26.086   0.033  10.331  1.00 90.00      A    C  
ATOM    739  O   GLN A  99     -26.126  -0.957  11.061  1.00 88.19      A    O  
ATOM    740  CB  GLN A  99     -28.215   1.254   9.725  1.00 88.18      A    C  
ATOM    741  CG  GLN A  99     -29.164   0.102  10.017  1.00 85.37      A    C  
ATOM    742  CD  GLN A  99     -30.268  -0.038   8.964  1.00 85.55      A    C  
ATOM    743  NE2 GLN A  99     -31.425  -0.537   9.321  1.00 76.29      A    N  
ATOM    744  OE1 GLN A  99     -30.089   0.258   7.791  1.00 77.67      A    O  
ATOM    745  N   LYS A 100     -25.277   0.087   9.284  1.00 90.55      A    N  
ATOM    746  CA  LYS A 100     -24.357  -0.987   8.889  1.00 90.25      A    C  
ATOM    747  C   LYS A 100     -23.188  -1.096   9.872  1.00 90.49      A    C  
ATOM    748  O   LYS A 100     -22.885  -2.190  10.331  1.00 88.63      A    O  
ATOM    749  CB  LYS A 100     -23.849  -0.752   7.454  1.00 89.93      A    C  
ATOM    750  CG  LYS A 100     -24.966  -0.751   6.397  1.00 89.47      A    C  
ATOM    751  CD  LYS A 100     -24.400  -0.349   5.027  1.00 88.53      A    C  
ATOM    752  CE  LYS A 100     -25.519  -0.250   3.982  1.00 82.44      A    C  
ATOM    753  NZ  LYS A 100     -25.056   0.378   2.724  1.00 75.06      A    N1+
ATOM    754  N   THR A 101     -22.605   0.029  10.245  1.00 91.11      A    N  
ATOM    755  CA  THR A 101     -21.519   0.088  11.234  1.00 90.74      A    C  
ATOM    756  C   THR A 101     -21.970  -0.413  12.607  1.00 91.24      A    C  
ATOM    757  O   THR A 101     -21.270  -1.197  13.229  1.00 90.00      A    O  
ATOM    758  CB  THR A 101     -20.980   1.517  11.381  1.00 91.00      A    C  
ATOM    759  CG2 THR A 101     -19.660   1.571  12.150  1.00 84.95      A    C  
ATOM    760  OG1 THR A 101     -20.723   2.091  10.114  1.00 83.27      A    O  
ATOM    761  N   MET A 102     -23.169  -0.034  13.039  1.00 91.02      A    N  
ATOM    762  CA  MET A 102     -23.772  -0.520  14.274  1.00 89.51      A    C  
ATOM    763  C   MET A 102     -23.937  -2.045  14.250  1.00 89.59      A    C  
ATOM    764  O   MET A 102     -23.588  -2.705  15.219  1.00 87.70      A    O  
ATOM    765  CB  MET A 102     -25.122   0.175  14.486  1.00 88.23      A    C  
ATOM    766  CG  MET A 102     -25.794  -0.226  15.808  1.00 84.67      A    C  
ATOM    767  SD  MET A 102     -27.424   0.539  16.099  1.00 83.29      A    S  
ATOM    768  CE  MET A 102     -28.386  -0.207  14.768  1.00 72.00      A    C  
ATOM    769  N   GLY A 103     -24.411  -2.603  13.133  1.00 90.03      A    N  
ATOM    770  CA  GLY A 103     -24.507  -4.048  12.946  1.00 88.74      A    C  
ATOM    771  C   GLY A 103     -23.149  -4.750  13.021  1.00 89.52      A    C  
ATOM    772  O   GLY A 103     -23.031  -5.767  13.694  1.00 87.41      A    O  
ATOM    773  N   ALA A 104     -22.131  -4.182  12.406  1.00 89.50      A    N  
ATOM    774  CA  ALA A 104     -20.776  -4.731  12.432  1.00 87.91      A    C  
ATOM    775  C   ALA A 104     -20.174  -4.724  13.847  1.00 88.28      A    C  
ATOM    776  O   ALA A 104     -19.636  -5.729  14.287  1.00 85.64      A    O  
ATOM    777  CB  ALA A 104     -19.916  -3.946  11.438  1.00 87.55      A    C  
ATOM    778  N   ILE A 105     -20.316  -3.618  14.581  1.00 88.27      A    N  
ATOM    779  CA  ILE A 105     -19.815  -3.495  15.968  1.00 86.74      A    C  
ATOM    780  C   ILE A 105     -20.581  -4.437  16.893  1.00 86.72      A    C  
ATOM    781  O   ILE A 105     -19.970  -5.189  17.638  1.00 84.88      A    O  
ATOM    782  CB  ILE A 105     -19.891  -2.027  16.440  1.00 86.07      A    C  
ATOM    783  CG1 ILE A 105     -18.900  -1.151  15.635  1.00 82.45      A    C  
ATOM    784  CG2 ILE A 105     -19.581  -1.915  17.942  1.00 81.80      A    C  
ATOM    785  CD1 ILE A 105     -19.057   0.357  15.875  1.00 76.74      A    C  
ATOM    786  N   PHE A 106     -21.908  -4.446  16.826  1.00 88.09      A    N  
ATOM    787  CA  PHE A 106     -22.734  -5.284  17.684  1.00 86.95      A    C  
ATOM    788  C   PHE A 106     -22.554  -6.775  17.390  1.00 86.76      A    C  
ATOM    789  O   PHE A 106     -22.613  -7.603  18.295  1.00 83.04      A    O  
ATOM    790  CB  PHE A 106     -24.197  -4.851  17.539  1.00 85.82      A    C  
ATOM    791  CG  PHE A 106     -25.090  -5.419  18.615  1.00 84.05      A    C  
ATOM    792  CD1 PHE A 106     -25.936  -6.507  18.340  1.00 79.69      A    C  
ATOM    793  CD2 PHE A 106     -25.069  -4.860  19.904  1.00 78.95      A    C  
ATOM    794  CE1 PHE A 106     -26.756  -7.037  19.345  1.00 76.18      A    C  
ATOM    795  CE2 PHE A 106     -25.894  -5.393  20.915  1.00 75.95      A    C  
ATOM    796  CZ  PHE A 106     -26.735  -6.480  20.636  1.00 77.39      A    C  
ATOM    797  N   GLY A 107     -22.257  -7.134  16.155  1.00 85.40      A    N  
ATOM    798  CA  GLY A 107     -21.974  -8.498  15.730  1.00 83.84      A    C  
ATOM    799  C   GLY A 107     -20.791  -9.150  16.445  1.00 84.98      A    C  
ATOM    800  O   GLY A 107     -20.793 -10.365  16.626  1.00 81.80      A    O  
ATOM    801  N   THR A 108     -19.829  -8.375  16.919  1.00 85.10      A    N  
ATOM    802  CA  THR A 108     -18.686  -8.893  17.698  1.00 83.32      A    C  
ATOM    803  C   THR A 108     -19.088  -9.420  19.077  1.00 82.64      A    C  
ATOM    804  O   THR A 108     -18.358 -10.210  19.666  1.00 77.84      A    O  
ATOM    805  CB  THR A 108     -17.589  -7.835  17.878  1.00 82.61      A    C  
ATOM    806  CG2 THR A 108     -17.137  -7.219  16.553  1.00 74.45      A    C  
ATOM    807  OG1 THR A 108     -18.002  -6.770  18.709  1.00 73.11      A    O  
ATOM    808  N   GLN A 109     -20.252  -9.022  19.579  1.00 82.48      A    N  
ATOM    809  CA  GLN A 109     -20.761  -9.370  20.909  1.00 79.75      A    C  
ATOM    810  C   GLN A 109     -21.750 -10.542  20.885  1.00 78.90      A    C  
ATOM    811  O   GLN A 109     -22.188 -11.000  21.937  1.00 74.24      A    O  
ATOM    812  CB  GLN A 109     -21.401  -8.128  21.535  1.00 77.55      A    C  
ATOM    813  CG  GLN A 109     -20.414  -6.960  21.621  1.00 73.37      A    C  
ATOM    814  CD  GLN A 109     -21.019  -5.712  22.247  1.00 70.24      A    C  
ATOM    815  NE2 GLN A 109     -20.219  -4.696  22.434  1.00 61.95      A    N  
ATOM    816  OE1 GLN A 109     -22.190  -5.614  22.564  1.00 64.74      A    O  
ATOM    817  N   ILE A 110     -22.105 -11.029  19.698  1.00 80.43      A    N  
ATOM    818  CA  ILE A 110     -23.087 -12.100  19.529  1.00 78.05      A    C  
ATOM    819  C   ILE A 110     -22.365 -13.440  19.386  1.00 76.69      A    C  
ATOM    820  O   ILE A 110     -21.471 -13.607  18.562  1.00 70.06      A    O  
ATOM    821  CB  ILE A 110     -24.029 -11.815  18.354  1.00 75.16      A    C  
ATOM    822  CG1 ILE A 110     -24.747 -10.455  18.561  1.00 69.39      A    C  
ATOM    823  CG2 ILE A 110     -25.076 -12.935  18.228  1.00 66.32      A    C  
ATOM    824  CD1 ILE A 110     -25.664 -10.069  17.409  1.00 62.34      A    C  
ATOM    825  N   GLU A 111     -22.785 -14.427  20.192  1.00 73.23      A    N  
ATOM    826  CA  GLU A 111     -22.223 -15.783  20.162  1.00 70.01      A    C  
ATOM    827  C   GLU A 111     -22.683 -16.603  18.963  1.00 69.54      A    C  
ATOM    828  O   GLU A 111     -21.902 -17.283  18.314  1.00 61.09      A    O  
ATOM    829  CB  GLU A 111     -22.628 -16.538  21.425  1.00 64.25      A    C  
ATOM    830  CG  GLU A 111     -21.460 -16.604  22.365  1.00 57.83      A    C  
ATOM    831  CD  GLU A 111     -21.787 -17.253  23.700  1.00 53.06      A    C  
ATOM    832  OE1 GLU A 111     -20.837 -17.295  24.493  1.00 46.96      A    O  
ATOM    833  OE2 GLU A 111     -22.969 -17.577  23.931  1.00 46.69      A    O1-
ATOM    834  N   GLY A 112     -23.978 -16.563  18.683  1.00 70.21      A    N  
ATOM    835  CA  GLY A 112     -24.600 -17.396  17.680  1.00 68.37      A    C  
ATOM    836  C   GLY A 112     -25.751 -16.687  16.978  1.00 70.10      A    C  
ATOM    837  O   GLY A 112     -26.288 -15.687  17.445  1.00 62.69      A    O  
ATOM    838  N   GLY A 113     -26.155 -17.256  15.844  1.00 70.76      A    N  
ATOM    839  CA  GLY A 113     -27.209 -16.730  14.999  1.00 69.45      A    C  
ATOM    840  C   GLY A 113     -26.671 -16.053  13.731  1.00 72.05      A    C  
ATOM    841  O   GLY A 113     -25.473 -15.876  13.539  1.00 64.17      A    O  
ATOM    842  N   GLY A 114     -27.595 -15.725  12.839  1.00 70.96      A    N  
ATOM    843  CA  GLY A 114     -27.275 -15.098  11.549  1.00 69.55      A    C  
ATOM    844  C   GLY A 114     -26.716 -16.044  10.474  1.00 72.87      A    C  
ATOM    845  O   GLY A 114     -26.883 -15.756   9.288  1.00 65.82      A    O  
ATOM    846  N   GLY A 115     -26.113 -17.165  10.849  1.00 71.54      A    N  
ATOM    847  CA  GLY A 115     -25.590 -18.154   9.907  1.00 70.90      A    C  
ATOM    848  C   GLY A 115     -24.642 -17.533   8.876  1.00 73.81      A    C  
ATOM    849  O   GLY A 115     -23.553 -17.083   9.220  1.00 67.44      A    O  
ATOM    850  N   SER A 116     -25.074 -17.473   7.616  1.00 73.94      A    N  
ATOM    851  CA  SER A 116     -24.323 -16.858   6.517  1.00 72.95      A    C  
ATOM    852  C   SER A 116     -24.398 -15.327   6.460  1.00 74.81      A    C  
ATOM    853  O   SER A 116     -23.810 -14.722   5.562  1.00 68.73      A    O  
ATOM    854  CB  SER A 116     -24.803 -17.454   5.187  1.00 68.35      A    C  
ATOM    855  OG  SER A 116     -26.188 -17.222   5.023  1.00 62.16      A    O  
ATOM    856  N   ASN A 117     -25.137 -14.685   7.371  1.00 79.96      A    N  
ATOM    857  CA  ASN A 117     -25.285 -13.230   7.388  1.00 82.17      A    C  
ATOM    858  C   ASN A 117     -25.328 -12.676   8.823  1.00 85.27      A    C  
ATOM    859  O   ASN A 117     -26.320 -12.088   9.260  1.00 81.59      A    O  
ATOM    860  CB  ASN A 117     -26.480 -12.827   6.514  1.00 77.74      A    C  
ATOM    861  CG  ASN A 117     -26.415 -11.362   6.135  1.00 71.18      A    C  
ATOM    862  ND2 ASN A 117     -27.215 -10.951   5.183  1.00 63.68      A    N  
ATOM    863  OD1 ASN A 117     -25.649 -10.578   6.666  1.00 63.62      A    O  
ATOM    864  N   VAL A 118     -24.237 -12.870   9.540  1.00 83.49      A    N  
ATOM    865  CA  VAL A 118     -24.071 -12.415  10.926  1.00 84.26      A    C  
ATOM    866  C   VAL A 118     -24.304 -10.912  11.049  1.00 86.48      A    C  
ATOM    867  O   VAL A 118     -24.994 -10.474  11.965  1.00 84.61      A    O  
ATOM    868  CB  VAL A 118     -22.674 -12.782  11.463  1.00 81.88      A    C  
ATOM    869  CG1 VAL A 118     -22.478 -12.349  12.919  1.00 76.32      A    C  
ATOM    870  CG2 VAL A 118     -22.430 -14.294  11.394  1.00 78.47      A    C  
ATOM    871  N   GLY A 119     -23.811 -10.116  10.100  1.00 84.32      A    N  
ATOM    872  CA  GLY A 119     -23.969  -8.662  10.113  1.00 83.70      A    C  
ATOM    873  C   GLY A 119     -25.433  -8.207  10.042  1.00 86.66      A    C  
ATOM    874  O   GLY A 119     -25.846  -7.338  10.803  1.00 84.95      A    O  
ATOM    875  N   ALA A 120     -26.255  -8.816   9.183  1.00 86.22      A    N  
ATOM    876  CA  ALA A 120     -27.681  -8.487   9.099  1.00 85.95      A    C  
ATOM    877  C   ALA A 120     -28.440  -8.886  10.369  1.00 87.55      A    C  
ATOM    878  O   ALA A 120     -29.277  -8.119  10.854  1.00 86.18      A    O  
ATOM    879  CB  ALA A 120     -28.282  -9.170   7.862  1.00 84.62      A    C  
ATOM    880  N   TYR A 121     -28.116 -10.060  10.931  1.00 86.65      A    N  
ATOM    881  CA  TYR A 121     -28.697 -10.517  12.192  1.00 87.06      A    C  
ATOM    882  C   TYR A 121     -28.317  -9.598  13.359  1.00 88.32      A    C  
ATOM    883  O   TYR A 121     -29.182  -9.178  14.129  1.00 87.46      A    O  
ATOM    884  CB  TYR A 121     -28.248 -11.956  12.440  1.00 86.15      A    C  
ATOM    885  CG  TYR A 121     -28.800 -12.539  13.722  1.00 84.72      A    C  
ATOM    886  CD1 TYR A 121     -28.005 -12.581  14.882  1.00 81.84      A    C  
ATOM    887  CD2 TYR A 121     -30.126 -13.017  13.758  1.00 81.84      A    C  
ATOM    888  CE1 TYR A 121     -28.533 -13.116  16.074  1.00 79.30      A    C  
ATOM    889  CE2 TYR A 121     -30.654 -13.547  14.942  1.00 79.49      A    C  
ATOM    890  CZ  TYR A 121     -29.854 -13.598  16.097  1.00 79.64      A    C  
ATOM    891  OH  TYR A 121     -30.372 -14.134  17.255  1.00 76.72      A    O  
ATOM    892  N   ALA A 122     -27.050  -9.222  13.446  1.00 87.61      A    N  
ATOM    893  CA  ALA A 122     -26.535  -8.318  14.457  1.00 87.00      A    C  
ATOM    894  C   ALA A 122     -27.177  -6.929  14.362  1.00 88.77      A    C  
ATOM    895  O   ALA A 122     -27.584  -6.372  15.372  1.00 88.09      A    O  
ATOM    896  CB  ALA A 122     -25.023  -8.230  14.289  1.00 86.12      A    C  
ATOM    897  N   ARG A 123     -27.355  -6.417  13.157  1.00 87.27      A    N  
ATOM    898  CA  ARG A 123     -28.043  -5.142  12.922  1.00 87.02      A    C  
ATOM    899  C   ARG A 123     -29.483  -5.177  13.435  1.00 87.79      A    C  
ATOM    900  O   ARG A 123     -29.875  -4.276  14.166  1.00 86.51      A    O  
ATOM    901  CB  ARG A 123     -27.976  -4.822  11.429  1.00 85.92      A    C  
ATOM    902  CG  ARG A 123     -28.620  -3.471  11.110  1.00 80.73      A    C  
ATOM    903  CD  ARG A 123     -28.573  -3.181   9.611  1.00 81.15      A    C  
ATOM    904  NE  ARG A 123     -29.431  -4.113   8.871  1.00 74.02      A    N  
ATOM    905  CZ  ARG A 123     -29.516  -4.194   7.557  1.00 69.45      A    C  
ATOM    906  NH1 ARG A 123     -28.809  -3.436   6.774  1.00 62.29      A    N1+
ATOM    907  NH2 ARG A 123     -30.334  -5.053   7.002  1.00 61.46      A    N  
ATOM    908  N   ALA A 124     -30.237  -6.227  13.102  1.00 86.48      A    N  
ATOM    909  CA  ALA A 124     -31.614  -6.375  13.569  1.00 85.44      A    C  
ATOM    910  C   ALA A 124     -31.691  -6.475  15.104  1.00 86.32      A    C  
ATOM    911  O   ALA A 124     -32.549  -5.849  15.730  1.00 85.31      A    O  
ATOM    912  CB  ALA A 124     -32.230  -7.594  12.879  1.00 85.22      A    C  
ATOM    913  N   ARG A 125     -30.769  -7.210  15.716  1.00 86.35      A    N  
ATOM    914  CA  ARG A 125     -30.668  -7.285  17.184  1.00 85.04      A    C  
ATOM    915  C   ARG A 125     -30.297  -5.945  17.811  1.00 85.67      A    C  
ATOM    916  O   ARG A 125     -30.879  -5.576  18.818  1.00 83.89      A    O  
ATOM    917  CB  ARG A 125     -29.658  -8.364  17.576  1.00 84.27      A    C  
ATOM    918  CG  ARG A 125     -30.278  -9.760  17.736  1.00 79.09      A    C  
ATOM    919  CD  ARG A 125     -30.012 -10.281  19.137  1.00 74.57      A    C  
ATOM    920  NE  ARG A 125     -30.528 -11.652  19.338  1.00 66.81      A    N  
ATOM    921  CZ  ARG A 125     -30.318 -12.416  20.404  1.00 60.71      A    C  
ATOM    922  NH1 ARG A 125     -29.650 -11.982  21.440  1.00 54.85      A    N1+
ATOM    923  NH2 ARG A 125     -30.773 -13.631  20.444  1.00 53.03      A    N  
ATOM    924  N   ALA A 126     -29.359  -5.213  17.234  1.00 86.50      A    N  
ATOM    925  CA  ALA A 126     -28.937  -3.911  17.728  1.00 85.49      A    C  
ATOM    926  C   ALA A 126     -30.074  -2.885  17.674  1.00 86.33      A    C  
ATOM    927  O   ALA A 126     -30.274  -2.144  18.635  1.00 85.52      A    O  
ATOM    928  CB  ALA A 126     -27.727  -3.450  16.915  1.00 84.99      A    C  
ATOM    929  N   GLU A 127     -30.883  -2.884  16.618  1.00 85.37      A    N  
ATOM    930  CA  GLU A 127     -32.061  -2.011  16.505  1.00 83.87      A    C  
ATOM    931  C   GLU A 127     -33.094  -2.279  17.609  1.00 84.07      A    C  
ATOM    932  O   GLU A 127     -33.672  -1.336  18.146  1.00 81.64      A    O  
ATOM    933  CB  GLU A 127     -32.702  -2.175  15.123  1.00 82.87      A    C  
ATOM    934  CG  GLU A 127     -31.872  -1.476  14.041  1.00 79.66      A    C  
ATOM    935  CD  GLU A 127     -32.430  -1.642  12.623  1.00 80.18      A    C  
ATOM    936  OE1 GLU A 127     -31.971  -0.873  11.746  1.00 74.04      A    O  
ATOM    937  OE2 GLU A 127     -33.288  -2.519  12.384  1.00 75.73      A    O1-
ATOM    938  N   GLN A 128     -33.275  -3.529  18.031  1.00 83.92      A    N  
ATOM    939  CA  GLN A 128     -34.149  -3.864  19.156  1.00 82.51      A    C  
ATOM    940  C   GLN A 128     -33.645  -3.309  20.497  1.00 82.30      A    C  
ATOM    941  O   GLN A 128     -34.437  -3.153  21.428  1.00 79.51      A    O  
ATOM    942  CB  GLN A 128     -34.291  -5.392  19.272  1.00 81.99      A    C  
ATOM    943  CG  GLN A 128     -35.072  -5.999  18.102  1.00 77.95      A    C  
ATOM    944  CD  GLN A 128     -35.110  -7.539  18.150  1.00 75.03      A    C  
ATOM    945  NE2 GLN A 128     -35.795  -8.153  17.221  1.00 64.36      A    N  
ATOM    946  OE1 GLN A 128     -34.539  -8.197  19.004  1.00 66.64      A    O  
ATOM    947  N   LYS A 129     -32.361  -2.986  20.614  1.00 83.52      A    N  
ATOM    948  CA  LYS A 129     -31.777  -2.356  21.809  1.00 81.33      A    C  
ATOM    949  C   LYS A 129     -31.992  -0.836  21.849  1.00 80.90      A    C  
ATOM    950  O   LYS A 129     -31.865  -0.236  22.914  1.00 76.98      A    O  
ATOM    951  CB  LYS A 129     -30.280  -2.701  21.908  1.00 80.62      A    C  
ATOM    952  CG  LYS A 129     -29.944  -4.200  21.888  1.00 79.73      A    C  
ATOM    953  CD  LYS A 129     -30.600  -4.965  23.038  1.00 75.05      A    C  
ATOM    954  CE  LYS A 129     -30.039  -6.382  23.126  1.00 71.45      A    C  
ATOM    955  NZ  LYS A 129     -30.220  -6.946  24.485  1.00 63.51      A    N1+
ATOM    956  N   LEU A 130     -32.349  -0.226  20.738  1.00 85.03      A    N  
ATOM    957  CA  LEU A 130     -32.632   1.211  20.626  1.00 83.45      A    C  
ATOM    958  C   LEU A 130     -34.059   1.548  21.089  1.00 81.88      A    C  
ATOM    959  O   LEU A 130     -34.836   2.204  20.396  1.00 76.16      A    O  
ATOM    960  CB  LEU A 130     -32.331   1.698  19.194  1.00 83.30      A    C  
ATOM    961  CG  LEU A 130     -30.886   1.496  18.726  1.00 83.51      A    C  
ATOM    962  CD1 LEU A 130     -30.742   2.009  17.297  1.00 80.29      A    C  
ATOM    963  CD2 LEU A 130     -29.873   2.235  19.590  1.00 80.71      A    C  
ATOM    964  N   THR A 131     -34.403   1.088  22.283  1.00 79.88      A    N  
ATOM    965  CA  THR A 131     -35.683   1.386  22.930  1.00 76.57      A    C  
ATOM    966  C   THR A 131     -35.682   2.790  23.542  1.00 75.96      A    C  
ATOM    967  O   THR A 131     -34.611   3.293  23.884  1.00 69.32      A    O  
ATOM    968  CB  THR A 131     -36.018   0.346  23.998  1.00 71.76      A    C  
ATOM    969  CG2 THR A 131     -36.268  -1.030  23.384  1.00 63.57      A    C  
ATOM    970  OG1 THR A 131     -34.977   0.210  24.927  1.00 65.14      A    O  
ATOM    971  N   PRO A 132     -36.844   3.429  23.724  1.00 70.34      A    N  
ATOM    972  CA  PRO A 132     -36.929   4.755  24.322  1.00 67.85      A    C  
ATOM    973  C   PRO A 132     -36.135   4.862  25.627  1.00 68.78      A    C  
ATOM    974  O   PRO A 132     -36.240   4.017  26.510  1.00 62.45      A    O  
ATOM    975  CB  PRO A 132     -38.417   5.028  24.533  1.00 63.01      A    C  
ATOM    976  CG  PRO A 132     -39.085   4.180  23.450  1.00 61.16      A    C  
ATOM    977  CD  PRO A 132     -38.180   2.951  23.364  1.00 64.54      A    C  
ATOM    978  N   GLY A 133     -35.326   5.913  25.732  1.00 63.01      A    N  
ATOM    979  CA  GLY A 133     -34.532   6.213  26.916  1.00 60.52      A    C  
ATOM    980  C   GLY A 133     -35.284   7.075  27.925  1.00 63.74      A    C  
ATOM    981  O   GLY A 133     -36.375   7.592  27.648  1.00 58.46      A    O  
ATOM    982  N   LEU A 134     -34.656   7.279  29.064  1.00 55.23      A    N  
ATOM    983  CA  LEU A 134     -35.138   8.157  30.120  1.00 54.54      A    C  
ATOM    984  C   LEU A 134     -35.278   9.609  29.614  1.00 56.53      A    C  
ATOM    985  O   LEU A 134     -34.622  10.036  28.658  1.00 52.17      A    O  
ATOM    986  CB  LEU A 134     -34.181   8.086  31.326  1.00 51.45      A    C  
ATOM    987  CG  LEU A 134     -34.082   6.699  31.984  1.00 48.57      A    C  
ATOM    988  CD1 LEU A 134     -32.989   6.698  33.039  1.00 45.62      A    C  
ATOM    989  CD2 LEU A 134     -35.395   6.289  32.665  1.00 46.83      A    C  
ATOM    990  N   ASN A 135     -36.171  10.381  30.295  1.00 54.81      A    N  
ATOM    991  CA  ASN A 135     -36.291  11.808  30.038  1.00 55.19      A    C  
ATOM    992  C   ASN A 135     -35.036  12.558  30.498  1.00 56.02      A    C  
ATOM    993  O   ASN A 135     -34.371  12.164  31.450  1.00 52.70      A    O  
ATOM    994  CB  ASN A 135     -37.555  12.353  30.705  1.00 51.92      A    C  
ATOM    995  CG  ASN A 135     -38.828  11.801  30.096  1.00 48.74      A    C  
ATOM    996  ND2 ASN A 135     -39.768  11.433  30.938  1.00 45.48      A    N  
ATOM    997  OD1 ASN A 135     -38.990  11.716  28.891  1.00 44.82      A    O  
ATOM    998  N   THR A 136     -34.745  13.672  29.853  1.00 58.65      A    N  
ATOM    999  CA  THR A 136     -33.592  14.516  30.204  1.00 56.30      A    C  
ATOM   1000  C   THR A 136     -33.923  15.565  31.266  1.00 58.20      A    C  
ATOM   1001  O   THR A 136     -33.323  16.646  31.299  1.00 53.37      A    O  
ATOM   1002  CB  THR A 136     -32.983  15.166  28.953  1.00 50.30      A    C  
ATOM   1003  CG2 THR A 136     -32.418  14.118  27.999  1.00 46.76      A    C  
ATOM   1004  OG1 THR A 136     -33.974  15.890  28.255  1.00 47.52      A    O  
ATOM   1005  N   THR A 137     -34.908  15.293  32.111  1.00 54.82      A    N  
ATOM   1006  CA  THR A 137     -35.275  16.211  33.183  1.00 55.66      A    C  
ATOM   1007  C   THR A 137     -34.266  16.115  34.331  1.00 56.31      A    C  
ATOM   1008  O   THR A 137     -33.878  15.007  34.704  1.00 52.51      A    O  
ATOM   1009  CB  THR A 137     -36.701  15.971  33.691  1.00 51.99      A    C  
ATOM   1010  CG2 THR A 137     -37.734  16.329  32.631  1.00 47.67      A    C  
ATOM   1011  OG1 THR A 137     -36.903  14.633  34.041  1.00 48.71      A    O  
ATOM   1012  N   PRO A 138     -33.867  17.242  34.943  1.00 54.86      A    N  
ATOM   1013  CA  PRO A 138     -32.895  17.226  36.040  1.00 55.00      A    C  
ATOM   1014  C   PRO A 138     -33.303  16.354  37.239  1.00 57.49      A    C  
ATOM   1015  O   PRO A 138     -32.448  15.876  37.969  1.00 54.80      A    O  
ATOM   1016  CB  PRO A 138     -32.740  18.688  36.472  1.00 51.28      A    C  
ATOM   1017  CG  PRO A 138     -33.118  19.472  35.220  1.00 51.35      A    C  
ATOM   1018  CD  PRO A 138     -34.186  18.603  34.568  1.00 55.80      A    C  
ATOM   1019  N   SER A 139     -34.610  16.133  37.435  1.00 55.92      A    N  
ATOM   1020  CA  SER A 139     -35.144  15.266  38.490  1.00 55.66      A    C  
ATOM   1021  C   SER A 139     -34.820  13.784  38.285  1.00 57.24      A    C  
ATOM   1022  O   SER A 139     -34.851  13.029  39.245  1.00 53.87      A    O  
ATOM   1023  CB  SER A 139     -36.661  15.441  38.568  1.00 53.00      A    C  
ATOM   1024  OG  SER A 139     -37.253  15.332  37.293  1.00 49.37      A    O  
ATOM   1025  N   GLU A 140     -34.529  13.357  37.065  1.00 56.46      A    N  
ATOM   1026  CA  GLU A 140     -34.158  11.975  36.741  1.00 57.72      A    C  
ATOM   1027  C   GLU A 140     -32.638  11.747  36.797  1.00 59.96      A    C  
ATOM   1028  O   GLU A 140     -32.178  10.611  36.724  1.00 55.36      A    O  
ATOM   1029  CB  GLU A 140     -34.727  11.586  35.372  1.00 54.00      A    C  
ATOM   1030  CG  GLU A 140     -36.261  11.525  35.367  1.00 52.53      A    C  
ATOM   1031  CD  GLU A 140     -36.855  11.122  34.011  1.00 47.61      A    C  
ATOM   1032  OE1 GLU A 140     -38.064  11.364  33.790  1.00 43.97      A    O  
ATOM   1033  OE2 GLU A 140     -36.124  10.575  33.158  1.00 46.94      A    O1-
ATOM   1034  N   PHE A 141     -31.853  12.813  36.949  1.00 63.74      A    N  
ATOM   1035  CA  PHE A 141     -30.411  12.687  37.029  1.00 66.34      A    C  
ATOM   1036  C   PHE A 141     -29.988  12.055  38.356  1.00 67.99      A    C  
ATOM   1037  O   PHE A 141     -30.410  12.464  39.432  1.00 63.44      A    O  
ATOM   1038  CB  PHE A 141     -29.708  14.031  36.823  1.00 64.36      A    C  
ATOM   1039  CG  PHE A 141     -29.839  14.684  35.459  1.00 64.42      A    C  
ATOM   1040  CD1 PHE A 141     -30.546  14.086  34.401  1.00 60.95      A    C  
ATOM   1041  CD2 PHE A 141     -29.231  15.931  35.250  1.00 58.48      A    C  
ATOM   1042  CE1 PHE A 141     -30.654  14.718  33.158  1.00 54.93      A    C  
ATOM   1043  CE2 PHE A 141     -29.332  16.570  34.003  1.00 57.21      A    C  
ATOM   1044  CZ  PHE A 141     -30.050  15.968  32.955  1.00 56.51      A    C  
ATOM   1045  N   SER A 142     -29.105  11.075  38.255  1.00 62.21      A    N  
ATOM   1046  CA  SER A 142     -28.478  10.491  39.421  1.00 63.30      A    C  
ATOM   1047  C   SER A 142     -27.010  10.219  39.146  1.00 64.11      A    C  
ATOM   1048  O   SER A 142     -26.591  10.009  38.002  1.00 61.62      A    O  
ATOM   1049  CB  SER A 142     -29.218   9.217  39.862  1.00 60.67      A    C  
ATOM   1050  OG  SER A 142     -28.838   8.099  39.105  1.00 57.34      A    O  
ATOM   1051  N   PHE A 143     -26.223  10.191  40.204  1.00 62.06      A    N  
ATOM   1052  CA  PHE A 143     -24.803   9.859  40.108  1.00 61.27      A    C  
ATOM   1053  C   PHE A 143     -24.576   8.462  39.518  1.00 62.62      A    C  
ATOM   1054  O   PHE A 143     -23.652   8.259  38.748  1.00 58.38      A    O  
ATOM   1055  CB  PHE A 143     -24.206   9.984  41.512  1.00 58.34      A    C  
ATOM   1056  CG  PHE A 143     -22.697   9.965  41.509  1.00 60.35      A    C  
ATOM   1057  CD1 PHE A 143     -21.996   8.773  41.750  1.00 57.04      A    C  
ATOM   1058  CD2 PHE A 143     -21.987  11.161  41.276  1.00 56.96      A    C  
ATOM   1059  CE1 PHE A 143     -20.593   8.775  41.762  1.00 51.82      A    C  
ATOM   1060  CE2 PHE A 143     -20.592  11.157  41.286  1.00 54.43      A    C  
ATOM   1061  CZ  PHE A 143     -19.889   9.974  41.526  1.00 57.37      A    C  
ATOM   1062  N   PHE A 144     -25.480   7.508  39.825  1.00 66.65      A    N  
ATOM   1063  CA  PHE A 144     -25.392   6.144  39.309  1.00 67.27      A    C  
ATOM   1064  C   PHE A 144     -25.681   6.060  37.805  1.00 69.29      A    C  
ATOM   1065  O   PHE A 144     -24.921   5.444  37.066  1.00 65.32      A    O  
ATOM   1066  CB  PHE A 144     -26.356   5.264  40.118  1.00 63.14      A    C  
ATOM   1067  CG  PHE A 144     -26.388   3.832  39.670  1.00 60.81      A    C  
ATOM   1068  CD1 PHE A 144     -27.509   3.321  38.985  1.00 56.52      A    C  
ATOM   1069  CD2 PHE A 144     -25.288   2.992  39.917  1.00 55.27      A    C  
ATOM   1070  CE1 PHE A 144     -27.533   1.992  38.576  1.00 47.48      A    C  
ATOM   1071  CE2 PHE A 144     -25.308   1.649  39.504  1.00 48.78      A    C  
ATOM   1072  CZ  PHE A 144     -26.435   1.149  38.834  1.00 49.11      A    C  
ATOM   1073  N   LEU A 145     -26.719   6.742  37.314  1.00 58.03      A    N  
ATOM   1074  CA  LEU A 145     -27.094   6.752  35.899  1.00 58.90      A    C  
ATOM   1075  C   LEU A 145     -26.053   7.445  35.004  1.00 60.25      A    C  
ATOM   1076  O   LEU A 145     -25.970   7.145  33.825  1.00 58.19      A    O  
ATOM   1077  CB  LEU A 145     -28.459   7.443  35.735  1.00 58.52      A    C  
ATOM   1078  CG  LEU A 145     -29.647   6.659  36.321  1.00 55.66      A    C  
ATOM   1079  CD1 LEU A 145     -30.902   7.538  36.293  1.00 52.05      A    C  
ATOM   1080  CD2 LEU A 145     -29.948   5.396  35.537  1.00 55.44      A    C  
ATOM   1081  N   ALA A 146     -25.229   8.326  35.563  1.00 64.30      A    N  
ATOM   1082  CA  ALA A 146     -24.144   8.965  34.837  1.00 60.87      A    C  
ATOM   1083  C   ALA A 146     -22.998   8.010  34.450  1.00 62.56      A    C  
ATOM   1084  O   ALA A 146     -22.215   8.331  33.559  1.00 60.42      A    O  
ATOM   1085  CB  ALA A 146     -23.632  10.140  35.678  1.00 58.80      A    C  
ATOM   1086  N   PHE A 147     -22.914   6.827  35.076  1.00 66.30      A    N  
ATOM   1087  CA  PHE A 147     -21.885   5.813  34.835  1.00 65.08      A    C  
ATOM   1088  C   PHE A 147     -22.392   4.560  34.117  1.00 66.36      A    C  
ATOM   1089  O   PHE A 147     -21.771   3.504  34.208  1.00 59.69      A    O  
ATOM   1090  CB  PHE A 147     -21.171   5.477  36.149  1.00 62.46      A    C  
ATOM   1091  CG  PHE A 147     -20.426   6.637  36.736  1.00 65.41      A    C  
ATOM   1092  CD1 PHE A 147     -19.268   7.121  36.105  1.00 62.30      A    C  
ATOM   1093  CD2 PHE A 147     -20.881   7.255  37.910  1.00 60.25      A    C  
ATOM   1094  CE1 PHE A 147     -18.579   8.219  36.639  1.00 55.50      A    C  
ATOM   1095  CE2 PHE A 147     -20.193   8.349  38.448  1.00 55.55      A    C  
ATOM   1096  CZ  PHE A 147     -19.045   8.840  37.814  1.00 57.94      A    C  
ATOM   1097  N   ASP A 148     -23.494   4.657  33.378  1.00 61.67      A    N  
ATOM   1098  CA  ASP A 148     -24.135   3.579  32.628  1.00 59.72      A    C  
ATOM   1099  C   ASP A 148     -24.595   2.385  33.480  1.00 60.75      A    C  
ATOM   1100  O   ASP A 148     -23.820   1.496  33.825  1.00 55.63      A    O  
ATOM   1101  CB  ASP A 148     -23.262   3.120  31.470  1.00 55.00      A    C  
ATOM   1102  CG  ASP A 148     -22.834   4.255  30.549  1.00 55.84      A    C  
ATOM   1103  OD1 ASP A 148     -23.715   4.876  29.925  1.00 53.31      A    O  
ATOM   1104  OD2 ASP A 148     -21.617   4.419  30.367  1.00 52.25      A    O1-
ATOM   1105  N   ALA A 149     -25.891   2.334  33.751  1.00 52.20      A    N  
ATOM   1106  CA  ALA A 149     -26.502   1.274  34.560  1.00 53.52      A    C  
ATOM   1107  C   ALA A 149     -26.945   0.036  33.761  1.00 56.68      A    C  
ATOM   1108  O   ALA A 149     -27.240  -1.006  34.338  1.00 51.97      A    O  
ATOM   1109  CB  ALA A 149     -27.681   1.905  35.297  1.00 48.96      A    C  
ATOM   1110  N   SER A 150     -27.040   0.157  32.426  1.00 53.39      A    N  
ATOM   1111  CA  SER A 150     -27.567  -0.898  31.562  1.00 54.26      A    C  
ATOM   1112  C   SER A 150     -26.552  -2.011  31.289  1.00 57.45      A    C  
ATOM   1113  O   SER A 150     -25.342  -1.842  31.444  1.00 55.78      A    O  
ATOM   1114  CB  SER A 150     -28.104  -0.306  30.260  1.00 51.32      A    C  
ATOM   1115  OG  SER A 150     -27.128   0.473  29.621  1.00 48.86      A    O  
ATOM   1116  N   LYS A 151     -27.058  -3.166  30.837  1.00 60.72      A    N  
ATOM   1117  CA  LYS A 151     -26.223  -4.304  30.444  1.00 62.15      A    C  
ATOM   1118  C   LYS A 151     -25.284  -3.918  29.303  1.00 64.06      A    C  
ATOM   1119  O   LYS A 151     -25.651  -3.143  28.426  1.00 60.98      A    O  
ATOM   1120  CB  LYS A 151     -27.084  -5.489  30.012  1.00 59.18      A    C  
ATOM   1121  CG  LYS A 151     -27.904  -6.089  31.160  1.00 54.70      A    C  
ATOM   1122  CD  LYS A 151     -28.647  -7.317  30.637  1.00 51.02      A    C  
ATOM   1123  CE  LYS A 151     -29.429  -7.999  31.748  1.00 44.53      A    C  
ATOM   1124  NZ  LYS A 151     -30.077  -9.227  31.235  1.00 38.64      A    N1+
ATOM   1125  N   PHE A 152     -24.106  -4.551  29.257  1.00 68.27      A    N  
ATOM   1126  CA  PHE A 152     -23.082  -4.257  28.260  1.00 66.71      A    C  
ATOM   1127  C   PHE A 152     -23.592  -4.321  26.809  1.00 70.59      A    C  
ATOM   1128  O   PHE A 152     -23.338  -3.408  26.026  1.00 66.81      A    O  
ATOM   1129  CB  PHE A 152     -21.906  -5.221  28.467  1.00 60.91      A    C  
ATOM   1130  CG  PHE A 152     -20.677  -4.833  27.672  1.00 57.95      A    C  
ATOM   1131  CD1 PHE A 152     -20.542  -5.249  26.338  1.00 52.80      A    C  
ATOM   1132  CD2 PHE A 152     -19.689  -4.030  28.257  1.00 51.23      A    C  
ATOM   1133  CE1 PHE A 152     -19.430  -4.853  25.590  1.00 45.73      A    C  
ATOM   1134  CE2 PHE A 152     -18.568  -3.637  27.511  1.00 46.42      A    C  
ATOM   1135  CZ  PHE A 152     -18.440  -4.038  26.172  1.00 45.71      A    C  
ATOM   1136  N   GLU A 153     -24.380  -5.339  26.468  1.00 67.44      A    N  
ATOM   1137  CA  GLU A 153     -24.977  -5.487  25.132  1.00 67.48      A    C  
ATOM   1138  C   GLU A 153     -25.893  -4.314  24.752  1.00 71.11      A    C  
ATOM   1139  O   GLU A 153     -25.880  -3.848  23.613  1.00 67.58      A    O  
ATOM   1140  CB  GLU A 153     -25.824  -6.756  25.080  1.00 63.55      A    C  
ATOM   1141  CG  GLU A 153     -25.036  -8.055  25.237  1.00 59.31      A    C  
ATOM   1142  CD  GLU A 153     -25.960  -9.284  25.203  1.00 53.81      A    C  
ATOM   1143  OE1 GLU A 153     -25.433 -10.402  25.400  1.00 47.86      A    O  
ATOM   1144  OE2 GLU A 153     -27.191  -9.102  25.015  1.00 49.11      A    O1-
ATOM   1145  N   ASP A 154     -26.682  -3.821  25.689  1.00 73.54      A    N  
ATOM   1146  CA  ASP A 154     -27.600  -2.715  25.444  1.00 73.74      A    C  
ATOM   1147  C   ASP A 154     -26.828  -1.394  25.300  1.00 77.11      A    C  
ATOM   1148  O   ASP A 154     -27.146  -0.568  24.442  1.00 73.67      A    O  
ATOM   1149  CB  ASP A 154     -28.640  -2.610  26.572  1.00 69.73      A    C  
ATOM   1150  CG  ASP A 154     -29.533  -3.843  26.728  1.00 66.40      A    C  
ATOM   1151  OD1 ASP A 154     -29.802  -4.549  25.727  1.00 61.66      A    O  
ATOM   1152  OD2 ASP A 154     -29.998  -4.097  27.855  1.00 60.13      A    O1-
ATOM   1153  N   ARG A 155     -25.776  -1.222  26.102  1.00 79.14      A    N  
ATOM   1154  CA  ARG A 155     -24.953  -0.009  26.100  1.00 79.56      A    C  
ATOM   1155  C   ARG A 155     -24.308   0.247  24.750  1.00 82.58      A    C  
ATOM   1156  O   ARG A 155     -24.325   1.386  24.309  1.00 79.04      A    O  
ATOM   1157  CB  ARG A 155     -23.855  -0.067  27.173  1.00 74.91      A    C  
ATOM   1158  CG  ARG A 155     -24.392  -0.112  28.595  1.00 68.99      A    C  
ATOM   1159  CD  ARG A 155     -23.317  -0.008  29.684  1.00 66.09      A    C  
ATOM   1160  NE  ARG A 155     -22.085  -0.738  29.368  1.00 59.08      A    N  
ATOM   1161  CZ  ARG A 155     -21.164  -1.143  30.222  1.00 54.34      A    C  
ATOM   1162  NH1 ARG A 155     -21.238  -0.915  31.494  1.00 51.30      A    N1+
ATOM   1163  NH2 ARG A 155     -20.133  -1.804  29.797  1.00 47.29      A    N  
ATOM   1164  N   THR A 156     -23.777  -0.766  24.098  1.00 80.51      A    N  
ATOM   1165  CA  THR A 156     -23.002  -0.578  22.871  1.00 82.45      A    C  
ATOM   1166  C   THR A 156     -23.813   0.105  21.773  1.00 85.38      A    C  
ATOM   1167  O   THR A 156     -23.406   1.147  21.267  1.00 84.08      A    O  
ATOM   1168  CB  THR A 156     -22.435  -1.912  22.364  1.00 79.42      A    C  
ATOM   1169  CG2 THR A 156     -21.571  -1.751  21.115  1.00 69.35      A    C  
ATOM   1170  OG1 THR A 156     -21.605  -2.454  23.366  1.00 69.85      A    O  
ATOM   1171  N   ALA A 157     -24.992  -0.412  21.451  1.00 84.73      A    N  
ATOM   1172  CA  ALA A 157     -25.854   0.172  20.430  1.00 85.45      A    C  
ATOM   1173  C   ALA A 157     -26.370   1.562  20.834  1.00 87.47      A    C  
ATOM   1174  O   ALA A 157     -26.322   2.508  20.040  1.00 86.28      A    O  
ATOM   1175  CB  ALA A 157     -27.004  -0.802  20.155  1.00 83.82      A    C  
ATOM   1176  N   ARG A 158     -26.816   1.718  22.086  1.00 85.70      A    N  
ATOM   1177  CA  ARG A 158     -27.395   2.975  22.588  1.00 86.50      A    C  
ATOM   1178  C   ARG A 158     -26.370   4.097  22.687  1.00 87.96      A    C  
ATOM   1179  O   ARG A 158     -26.653   5.220  22.275  1.00 86.24      A    O  
ATOM   1180  CB  ARG A 158     -28.085   2.728  23.948  1.00 84.89      A    C  
ATOM   1181  CG  ARG A 158     -29.287   1.781  23.815  1.00 81.59      A    C  
ATOM   1182  CD  ARG A 158     -29.888   1.435  25.173  1.00 78.55      A    C  
ATOM   1183  NE  ARG A 158     -30.787   2.490  25.676  1.00 73.19      A    N  
ATOM   1184  CZ  ARG A 158     -31.566   2.408  26.742  1.00 68.00      A    C  
ATOM   1185  NH1 ARG A 158     -31.597   1.358  27.492  1.00 62.71      A    N1+
ATOM   1186  NH2 ARG A 158     -32.351   3.383  27.072  1.00 61.90      A    N  
ATOM   1187  N   LYS A 159     -25.176   3.806  23.175  1.00 87.88      A    N  
ATOM   1188  CA  LYS A 159     -24.073   4.764  23.229  1.00 87.88      A    C  
ATOM   1189  C   LYS A 159     -23.635   5.195  21.842  1.00 89.59      A    C  
ATOM   1190  O   LYS A 159     -23.486   6.386  21.597  1.00 88.56      A    O  
ATOM   1191  CB  LYS A 159     -22.868   4.175  23.951  1.00 86.47      A    C  
ATOM   1192  CG  LYS A 159     -23.092   4.070  25.457  1.00 83.76      A    C  
ATOM   1193  CD  LYS A 159     -21.796   3.598  26.098  1.00 80.90      A    C  
ATOM   1194  CE  LYS A 159     -21.923   3.736  27.590  1.00 76.54      A    C  
ATOM   1195  NZ  LYS A 159     -20.627   3.978  28.231  1.00 70.59      A    N1+
ATOM   1196  N   PHE A 160     -23.487   4.249  20.926  1.00 89.73      A    N  
ATOM   1197  CA  PHE A 160     -23.082   4.558  19.564  1.00 91.08      A    C  
ATOM   1198  C   PHE A 160     -24.117   5.425  18.842  1.00 92.12      A    C  
ATOM   1199  O   PHE A 160     -23.754   6.415  18.213  1.00 91.42      A    O  
ATOM   1200  CB  PHE A 160     -22.792   3.258  18.807  1.00 91.02      A    C  
ATOM   1201  CG  PHE A 160     -22.230   3.448  17.414  1.00 91.65      A    C  
ATOM   1202  CD1 PHE A 160     -22.626   2.594  16.371  1.00 88.92      A    C  
ATOM   1203  CD2 PHE A 160     -21.286   4.460  17.142  1.00 88.58      A    C  
ATOM   1204  CE1 PHE A 160     -22.092   2.748  15.082  1.00 87.58      A    C  
ATOM   1205  CE2 PHE A 160     -20.760   4.628  15.855  1.00 87.72      A    C  
ATOM   1206  CZ  PHE A 160     -21.163   3.775  14.829  1.00 89.53      A    C  
ATOM   1207  N   TYR A 161     -25.410   5.132  19.016  1.00 88.70      A    N  
ATOM   1208  CA  TYR A 161     -26.474   5.972  18.472  1.00 89.32      A    C  
ATOM   1209  C   TYR A 161     -26.454   7.388  19.055  1.00 90.00      A    C  
ATOM   1210  O   TYR A 161     -26.515   8.350  18.295  1.00 89.26      A    O  
ATOM   1211  CB  TYR A 161     -27.837   5.309  18.705  1.00 88.71      A    C  
ATOM   1212  CG  TYR A 161     -28.974   6.088  18.092  1.00 88.65      A    C  
ATOM   1213  CD1 TYR A 161     -29.563   7.180  18.777  1.00 85.54      A    C  
ATOM   1214  CD2 TYR A 161     -29.421   5.783  16.793  1.00 85.29      A    C  
ATOM   1215  CE1 TYR A 161     -30.563   7.941  18.179  1.00 83.37      A    C  
ATOM   1216  CE2 TYR A 161     -30.431   6.533  16.185  1.00 83.32      A    C  
ATOM   1217  CZ  TYR A 161     -30.999   7.616  16.876  1.00 84.42      A    C  
ATOM   1218  OH  TYR A 161     -31.985   8.365  16.285  1.00 82.05      A    O  
ATOM   1219  N   ASN A 162     -26.331   7.532  20.369  1.00 89.56      A    N  
ATOM   1220  CA  ASN A 162     -26.286   8.848  20.998  1.00 89.46      A    C  
ATOM   1221  C   ASN A 162     -25.047   9.651  20.582  1.00 90.55      A    C  
ATOM   1222  O   ASN A 162     -25.168  10.830  20.273  1.00 88.73      A    O  
ATOM   1223  CB  ASN A 162     -26.369   8.697  22.526  1.00 87.48      A    C  
ATOM   1224  CG  ASN A 162     -27.782   8.450  23.031  1.00 85.07      A    C  
ATOM   1225  ND2 ASN A 162     -27.895   7.906  24.225  1.00 77.24      A    N  
ATOM   1226  OD1 ASN A 162     -28.778   8.773  22.414  1.00 77.87      A    O  
ATOM   1227  N   ALA A 163     -23.886   9.007  20.481  1.00 91.29      A    N  
ATOM   1228  CA  ALA A 163     -22.674   9.650  19.982  1.00 91.52      A    C  
ATOM   1229  C   ALA A 163     -22.855  10.143  18.543  1.00 92.53      A    C  
ATOM   1230  O   ALA A 163     -22.524  11.283  18.240  1.00 91.38      A    O  
ATOM   1231  CB  ALA A 163     -21.513   8.662  20.091  1.00 91.17      A    C  
ATOM   1232  N   TRP A 164     -23.465   9.333  17.681  1.00 92.62      A    N  
ATOM   1233  CA  TRP A 164     -23.759   9.716  16.299  1.00 93.14      A    C  
ATOM   1234  C   TRP A 164     -24.783  10.843  16.200  1.00 93.30      A    C  
ATOM   1235  O   TRP A 164     -24.567  11.808  15.476  1.00 91.78      A    O  
ATOM   1236  CB  TRP A 164     -24.224   8.466  15.543  1.00 92.65      A    C  
ATOM   1237  CG  TRP A 164     -24.661   8.728  14.138  1.00 92.96      A    C  
ATOM   1238  CD1 TRP A 164     -23.846   8.922  13.082  1.00 90.36      A    C  
ATOM   1239  CD2 TRP A 164     -26.026   8.846  13.626  1.00 92.22      A    C  
ATOM   1240  CE2 TRP A 164     -25.945   9.099  12.239  1.00 91.89      A    C  
ATOM   1241  CE3 TRP A 164     -27.308   8.745  14.216  1.00 90.53      A    C  
ATOM   1242  NE1 TRP A 164     -24.610   9.137  11.941  1.00 90.47      A    N  
ATOM   1243  CZ2 TRP A 164     -27.108   9.244  11.440  1.00 90.85      A    C  
ATOM   1244  CZ3 TRP A 164     -28.457   8.900  13.416  1.00 88.80      A    C  
ATOM   1245  CH2 TRP A 164     -28.354   9.144  12.048  1.00 89.10      A    C  
ATOM   1246  N   ALA A 165     -25.874  10.768  16.962  1.00 91.49      A    N  
ATOM   1247  CA  ALA A 165     -26.926  11.781  16.965  1.00 90.47      A    C  
ATOM   1248  C   ALA A 165     -26.464  13.134  17.538  1.00 90.70      A    C  
ATOM   1249  O   ALA A 165     -27.008  14.168  17.159  1.00 87.97      A    O  
ATOM   1250  CB  ALA A 165     -28.117  11.226  17.746  1.00 89.01      A    C  
ATOM   1251  N   HIS A 166     -25.467  13.136  18.410  1.00 91.49      A    N  
ATOM   1252  CA  HIS A 166     -24.903  14.342  19.022  1.00 91.69      A    C  
ATOM   1253  C   HIS A 166     -23.634  14.849  18.316  1.00 92.34      A    C  
ATOM   1254  O   HIS A 166     -23.039  15.824  18.777  1.00 88.14      A    O  
ATOM   1255  CB  HIS A 166     -24.641  14.081  20.509  1.00 89.98      A    C  
ATOM   1256  CG  HIS A 166     -25.851  13.753  21.334  1.00 89.63      A    C  
ATOM   1257  CD2 HIS A 166     -27.176  13.769  20.982  1.00 78.69      A    C  
ATOM   1258  ND1 HIS A 166     -25.811  13.372  22.667  1.00 77.70      A    N  
ATOM   1259  CE1 HIS A 166     -27.061  13.159  23.089  1.00 79.15      A    C  
ATOM   1260  NE2 HIS A 166     -27.921  13.389  22.090  1.00 82.09      A    N  
ATOM   1261  N   THR A 167     -23.203  14.211  17.239  1.00 93.98      A    N  
ATOM   1262  CA  THR A 167     -22.023  14.621  16.473  1.00 93.90      A    C  
ATOM   1263  C   THR A 167     -22.432  15.186  15.120  1.00 93.98      A    C  
ATOM   1264  O   THR A 167     -23.181  14.565  14.378  1.00 91.50      A    O  
ATOM   1265  CB  THR A 167     -21.029  13.464  16.301  1.00 93.07      A    C  
ATOM   1266  CG2 THR A 167     -19.733  13.897  15.631  1.00 84.34      A    C  
ATOM   1267  OG1 THR A 167     -20.667  12.946  17.563  1.00 84.05      A    O  
ATOM   1268  N   GLU A 168     -21.874  16.338  14.789  1.00 94.04      A    N  
ATOM   1269  CA  GLU A 168     -21.974  16.973  13.479  1.00 93.31      A    C  
ATOM   1270  C   GLU A 168     -20.580  17.083  12.875  1.00 93.97      A    C  
ATOM   1271  O   GLU A 168     -19.601  17.373  13.571  1.00 91.29      A    O  
ATOM   1272  CB  GLU A 168     -22.654  18.343  13.608  1.00 90.76      A    C  
ATOM   1273  CG  GLU A 168     -24.125  18.210  14.042  1.00 80.69      A    C  
ATOM   1274  CD  GLU A 168     -24.830  19.551  14.294  1.00 75.56      A    C  
ATOM   1275  OE1 GLU A 168     -26.059  19.497  14.572  1.00 66.37      A    O  
ATOM   1276  OE2 GLU A 168     -24.161  20.600  14.268  1.00 66.60      A    O1-
ATOM   1277  N   VAL A 169     -20.466  16.819  11.577  1.00 95.38      A    N  
ATOM   1278  CA  VAL A 169     -19.202  16.881  10.855  1.00 95.22      A    C  
ATOM   1279  C   VAL A 169     -19.389  17.670   9.571  1.00 95.15      A    C  
ATOM   1280  O   VAL A 169     -20.161  17.286   8.703  1.00 92.16      A    O  
ATOM   1281  CB  VAL A 169     -18.626  15.485  10.571  1.00 93.48      A    C  
ATOM   1282  CG1 VAL A 169     -17.386  15.538   9.682  1.00 88.18      A    C  
ATOM   1283  CG2 VAL A 169     -18.221  14.787  11.878  1.00 88.83      A    C  
ATOM   1284  N   GLU A 170     -18.614  18.738   9.425  1.00 94.95      A    N  
ATOM   1285  CA  GLU A 170     -18.483  19.484   8.189  1.00 94.48      A    C  
ATOM   1286  C   GLU A 170     -17.136  19.197   7.515  1.00 94.60      A    C  
ATOM   1287  O   GLU A 170     -16.093  19.131   8.168  1.00 91.93      A    O  
ATOM   1288  CB  GLU A 170     -18.644  20.989   8.437  1.00 93.25      A    C  
ATOM   1289  CG  GLU A 170     -20.064  21.364   8.860  1.00 81.33      A    C  
ATOM   1290  CD  GLU A 170     -20.282  22.892   8.908  1.00 76.28      A    C  
ATOM   1291  OE1 GLU A 170     -21.459  23.304   8.856  1.00 66.52      A    O  
ATOM   1292  OE2 GLU A 170     -19.270  23.625   8.942  1.00 67.66      A    O1-
ATOM   1293  N   LEU A 171     -17.155  19.041   6.197  1.00 95.03      A    N  
ATOM   1294  CA  LEU A 171     -15.933  18.843   5.428  1.00 94.74      A    C  
ATOM   1295  C   LEU A 171     -15.159  20.165   5.330  1.00 94.61      A    C  
ATOM   1296  O   LEU A 171     -15.631  21.135   4.740  1.00 91.70      A    O  
ATOM   1297  CB  LEU A 171     -16.269  18.289   4.035  1.00 93.57      A    C  
ATOM   1298  CG  LEU A 171     -16.935  16.899   4.049  1.00 92.33      A    C  
ATOM   1299  CD1 LEU A 171     -17.325  16.500   2.628  1.00 87.18      A    C  
ATOM   1300  CD2 LEU A 171     -16.017  15.807   4.613  1.00 87.06      A    C  
ATOM   1301  N   ALA A 172     -13.937  20.179   5.866  1.00 94.22      A    N  
ATOM   1302  CA  ALA A 172     -13.029  21.311   5.812  1.00 93.58      A    C  
ATOM   1303  C   ALA A 172     -12.056  21.147   4.636  1.00 93.71      A    C  
ATOM   1304  O   ALA A 172     -10.998  20.545   4.770  1.00 88.63      A    O  
ATOM   1305  CB  ALA A 172     -12.334  21.445   7.168  1.00 91.27      A    C  
ATOM   1306  N   GLU A 173     -12.420  21.699   3.480  1.00 92.89      A    N  
ATOM   1307  CA  GLU A 173     -11.599  21.659   2.273  1.00 91.71      A    C  
ATOM   1308  C   GLU A 173     -10.978  23.033   1.991  1.00 91.87      A    C  
ATOM   1309  O   GLU A 173     -11.679  24.012   1.771  1.00 87.73      A    O  
ATOM   1310  CB  GLU A 173     -12.449  21.136   1.110  1.00 88.82      A    C  
ATOM   1311  CG  GLU A 173     -11.582  20.798  -0.099  1.00 80.47      A    C  
ATOM   1312  CD  GLU A 173     -12.352  20.119  -1.239  1.00 80.28      A    C  
ATOM   1313  OE1 GLU A 173     -11.678  19.733  -2.220  1.00 74.16      A    O  
ATOM   1314  OE2 GLU A 173     -13.583  19.971  -1.166  1.00 74.88      A    O1-
ATOM   1315  N   THR A 174      -9.649  23.100   2.018  1.00 91.45      A    N  
ATOM   1316  CA  THR A 174      -8.895  24.342   1.823  1.00 90.01      A    C  
ATOM   1317  C   THR A 174      -7.686  24.110   0.924  1.00 90.70      A    C  
ATOM   1318  O   THR A 174      -6.665  23.581   1.367  1.00 83.28      A    O  
ATOM   1319  CB  THR A 174      -8.448  24.963   3.159  1.00 85.59      A    C  
ATOM   1320  CG2 THR A 174      -9.593  25.656   3.898  1.00 71.45      A    C  
ATOM   1321  OG1 THR A 174      -7.903  24.013   4.040  1.00 74.05      A    O  
ATOM   1322  N   GLY A 175      -7.791  24.507  -0.340  1.00 88.76      A    N  
ATOM   1323  CA  GLY A 175      -6.709  24.388  -1.321  1.00 88.64      A    C  
ATOM   1324  C   GLY A 175      -6.209  22.950  -1.495  1.00 90.69      A    C  
ATOM   1325  O   GLY A 175      -6.900  22.111  -2.078  1.00 84.89      A    O  
ATOM   1326  N   ASP A 176      -5.030  22.668  -0.966  1.00 92.05      A    N  
ATOM   1327  CA  ASP A 176      -4.349  21.380  -1.013  1.00 92.00      A    C  
ATOM   1328  C   ASP A 176      -4.603  20.491   0.212  1.00 94.00      A    C  
ATOM   1329  O   ASP A 176      -3.995  19.422   0.323  1.00 90.00      A    O  
ATOM   1330  CB  ASP A 176      -2.846  21.633  -1.222  1.00 87.72      A    C  
ATOM   1331  CG  ASP A 176      -2.159  22.275  -0.012  1.00 75.37      A    C  
ATOM   1332  OD1 ASP A 176      -2.826  23.054   0.702  1.00 62.66      A    O  
ATOM   1333  OD2 ASP A 176      -0.956  21.983   0.160  1.00 67.48      A    O1-
ATOM   1334  N   ARG A 177      -5.495  20.893   1.113  1.00 93.65      A    N  
ATOM   1335  CA  ARG A 177      -5.841  20.128   2.310  1.00 94.28      A    C  
ATOM   1336  C   ARG A 177      -7.310  19.731   2.327  1.00 94.67      A    C  
ATOM   1337  O   ARG A 177      -8.174  20.444   1.820  1.00 90.84      A    O  
ATOM   1338  CB  ARG A 177      -5.443  20.870   3.601  1.00 92.33      A    C  
ATOM   1339  CG  ARG A 177      -3.958  21.298   3.621  1.00 88.36      A    C  
ATOM   1340  CD  ARG A 177      -3.528  21.826   4.987  1.00 86.74      A    C  
ATOM   1341  NE  ARG A 177      -3.241  20.735   5.947  1.00 84.08      A    N  
ATOM   1342  CZ  ARG A 177      -2.070  20.110   6.122  1.00 85.32      A    C  
ATOM   1343  NH1 ARG A 177      -1.005  20.431   5.463  1.00 72.93      A    N1+
ATOM   1344  NH2 ARG A 177      -1.951  19.138   6.965  1.00 78.75      A    N  
ATOM   1345  N   ILE A 178      -7.591  18.587   2.951  1.00 95.32      A    N  
ATOM   1346  CA  ILE A 178      -8.934  18.083   3.221  1.00 95.28      A    C  
ATOM   1347  C   ILE A 178      -8.985  17.540   4.648  1.00 95.49      A    C  
ATOM   1348  O   ILE A 178      -8.040  16.918   5.117  1.00 93.34      A    O  
ATOM   1349  CB  ILE A 178      -9.357  17.040   2.163  1.00 93.86      A    C  
ATOM   1350  CG1 ILE A 178     -10.793  16.502   2.362  1.00 87.78      A    C  
ATOM   1351  CG2 ILE A 178      -8.380  15.841   2.101  1.00 85.96      A    C  
ATOM   1352  CD1 ILE A 178     -11.892  17.535   2.205  1.00 79.21      A    C  
ATOM   1353  N   GLY A 179     -10.081  17.785   5.328  1.00 94.53      A    N  
ATOM   1354  CA  GLY A 179     -10.308  17.278   6.668  1.00 94.34      A    C  
ATOM   1355  C   GLY A 179     -11.730  17.553   7.118  1.00 95.63      A    C  
ATOM   1356  O   GLY A 179     -12.651  17.609   6.295  1.00 92.82      A    O  
ATOM   1357  N   VAL A 180     -11.915  17.715   8.419  1.00 95.58      A    N  
ATOM   1358  CA  VAL A 180     -13.221  17.952   9.010  1.00 95.74      A    C  
ATOM   1359  C   VAL A 180     -13.153  19.010  10.112  1.00 96.22      A    C  
ATOM   1360  O   VAL A 180     -12.158  19.126  10.824  1.00 94.17      A    O  
ATOM   1361  CB  VAL A 180     -13.865  16.659   9.539  1.00 93.69      A    C  
ATOM   1362  CG1 VAL A 180     -14.065  15.633   8.413  1.00 87.09      A    C  
ATOM   1363  CG2 VAL A 180     -13.071  15.998  10.670  1.00 87.41      A    C  
ATOM   1364  N   THR A 181     -14.253  19.728  10.252  1.00 95.21      A    N  
ATOM   1365  CA  THR A 181     -14.623  20.401  11.494  1.00 95.42      A    C  
ATOM   1366  C   THR A 181     -15.695  19.545  12.156  1.00 95.52      A    C  
ATOM   1367  O   THR A 181     -16.750  19.315  11.578  1.00 92.79      A    O  
ATOM   1368  CB  THR A 181     -15.131  21.824  11.230  1.00 94.50      A    C  
ATOM   1369  CG2 THR A 181     -15.347  22.597  12.521  1.00 81.61      A    C  
ATOM   1370  OG1 THR A 181     -14.164  22.538  10.485  1.00 83.93      A    O  
ATOM   1371  N   MET A 182     -15.392  19.029  13.335  1.00 95.99      A    N  
ATOM   1372  CA  MET A 182     -16.284  18.175  14.101  1.00 95.89      A    C  
ATOM   1373  C   MET A 182     -16.827  18.940  15.298  1.00 96.11      A    C  
ATOM   1374  O   MET A 182     -16.054  19.466  16.097  1.00 94.28      A    O  
ATOM   1375  CB  MET A 182     -15.527  16.913  14.542  1.00 94.30      A    C  
ATOM   1376  CG  MET A 182     -16.386  15.930  15.356  1.00 91.07      A    C  
ATOM   1377  SD  MET A 182     -15.427  14.700  16.269  1.00 88.91      A    S  
ATOM   1378  CE  MET A 182     -14.829  15.733  17.631  1.00 77.83      A    C  
ATOM   1379  N   THR A 183     -18.144  18.939  15.451  1.00 95.44      A    N  
ATOM   1380  CA  THR A 183     -18.848  19.493  16.605  1.00 95.35      A    C  
ATOM   1381  C   THR A 183     -19.539  18.357  17.341  1.00 95.52      A    C  
ATOM   1382  O   THR A 183     -20.381  17.667  16.769  1.00 92.77      A    O  
ATOM   1383  CB  THR A 183     -19.850  20.571  16.172  1.00 94.14      A    C  
ATOM   1384  CG2 THR A 183     -20.434  21.314  17.365  1.00 81.58      A    C  
ATOM   1385  OG1 THR A 183     -19.199  21.538  15.367  1.00 82.63      A    O  
ATOM   1386  N   HIS A 184     -19.173  18.123  18.588  1.00 94.80      A    N  
ATOM   1387  CA  HIS A 184     -19.809  17.125  19.432  1.00 94.63      A    C  
ATOM   1388  C   HIS A 184     -20.518  17.793  20.611  1.00 94.71      A    C  
ATOM   1389  O   HIS A 184     -19.916  18.559  21.358  1.00 92.90      A    O  
ATOM   1390  CB  HIS A 184     -18.790  16.091  19.905  1.00 93.38      A    C  
ATOM   1391  CG  HIS A 184     -19.427  14.978  20.700  1.00 93.32      A    C  
ATOM   1392  CD2 HIS A 184     -19.282  14.719  22.040  1.00 84.55      A    C  
ATOM   1393  ND1 HIS A 184     -20.323  14.045  20.210  1.00 82.86      A    N  
ATOM   1394  CE1 HIS A 184     -20.686  13.242  21.219  1.00 85.68      A    C  
ATOM   1395  NE2 HIS A 184     -20.073  13.617  22.352  1.00 87.55      A    N  
ATOM   1396  N   HIS A 185     -21.782  17.460  20.803  1.00 93.95      A    N  
ATOM   1397  CA  HIS A 185     -22.592  17.921  21.920  1.00 93.22      A    C  
ATOM   1398  C   HIS A 185     -22.586  16.863  23.030  1.00 92.80      A    C  
ATOM   1399  O   HIS A 185     -23.418  15.946  23.052  1.00 89.93      A    O  
ATOM   1400  CB  HIS A 185     -23.997  18.250  21.420  1.00 92.45      A    C  
ATOM   1401  CG  HIS A 185     -24.010  19.342  20.381  1.00 92.71      A    C  
ATOM   1402  CD2 HIS A 185     -24.277  19.200  19.043  1.00 82.49      A    C  
ATOM   1403  ND1 HIS A 185     -23.718  20.678  20.596  1.00 80.95      A    N  
ATOM   1404  CE1 HIS A 185     -23.827  21.315  19.416  1.00 84.11      A    C  
ATOM   1405  NE2 HIS A 185     -24.159  20.448  18.454  1.00 86.36      A    N  
ATOM   1406  N   TYR A 186     -21.653  16.998  23.957  1.00 91.99      A    N  
ATOM   1407  CA  TYR A 186     -21.569  16.109  25.111  1.00 91.45      A    C  
ATOM   1408  C   TYR A 186     -22.697  16.409  26.103  1.00 90.89      A    C  
ATOM   1409  O   TYR A 186     -22.828  17.526  26.595  1.00 88.49      A    O  
ATOM   1410  CB  TYR A 186     -20.187  16.243  25.767  1.00 90.39      A    C  
ATOM   1411  CG  TYR A 186     -20.081  15.485  27.076  1.00 90.58      A    C  
ATOM   1412  CD1 TYR A 186     -20.037  16.174  28.308  1.00 87.31      A    C  
ATOM   1413  CD2 TYR A 186     -20.081  14.077  27.080  1.00 87.87      A    C  
ATOM   1414  CE1 TYR A 186     -19.987  15.474  29.517  1.00 86.26      A    C  
ATOM   1415  CE2 TYR A 186     -20.032  13.359  28.287  1.00 86.21      A    C  
ATOM   1416  CZ  TYR A 186     -19.989  14.065  29.497  1.00 87.17      A    C  
ATOM   1417  OH  TYR A 186     -19.953  13.364  30.686  1.00 85.40      A    O  
ATOM   1418  N   PHE A 187     -23.497  15.396  26.416  1.00 89.77      A    N  
ATOM   1419  CA  PHE A 187     -24.597  15.530  27.372  1.00 88.60      A    C  
ATOM   1420  C   PHE A 187     -24.085  15.459  28.814  1.00 88.71      A    C  
ATOM   1421  O   PHE A 187     -23.531  14.449  29.241  1.00 85.64      A    O  
ATOM   1422  CB  PHE A 187     -25.653  14.454  27.075  1.00 86.09      A    C  
ATOM   1423  CG  PHE A 187     -26.885  14.551  27.947  1.00 84.16      A    C  
ATOM   1424  CD1 PHE A 187     -27.371  13.409  28.609  1.00 79.29      A    C  
ATOM   1425  CD2 PHE A 187     -27.569  15.768  28.086  1.00 78.25      A    C  
ATOM   1426  CE1 PHE A 187     -28.531  13.481  29.393  1.00 75.31      A    C  
ATOM   1427  CE2 PHE A 187     -28.721  15.851  28.874  1.00 74.93      A    C  
ATOM   1428  CZ  PHE A 187     -29.205  14.716  29.530  1.00 75.71      A    C  
ATOM   1429  N   VAL A 188     -24.293  16.539  29.570  1.00 87.48      A    N  
ATOM   1430  CA  VAL A 188     -23.869  16.638  30.969  1.00 86.61      A    C  
ATOM   1431  C   VAL A 188     -24.905  15.950  31.865  1.00 85.06      A    C  
ATOM   1432  O   VAL A 188     -26.028  16.433  32.018  1.00 80.61      A    O  
ATOM   1433  CB  VAL A 188     -23.638  18.103  31.381  1.00 85.99      A    C  
ATOM   1434  CG1 VAL A 188     -23.123  18.189  32.822  1.00 79.29      A    C  
ATOM   1435  CG2 VAL A 188     -22.603  18.784  30.478  1.00 80.43      A    C  
ATOM   1436  N   LEU A 189     -24.499  14.830  32.454  1.00 82.90      A    N  
ATOM   1437  CA  LEU A 189     -25.383  13.936  33.196  1.00 81.12      A    C  
ATOM   1438  C   LEU A 189     -25.351  14.124  34.710  1.00 82.04      A    C  
ATOM   1439  O   LEU A 189     -26.270  13.674  35.398  1.00 76.61      A    O  
ATOM   1440  CB  LEU A 189     -24.977  12.496  32.847  1.00 76.46      A    C  
ATOM   1441  CG  LEU A 189     -25.470  12.055  31.466  1.00 71.15      A    C  
ATOM   1442  CD1 LEU A 189     -24.685  10.839  31.002  1.00 64.96      A    C  
ATOM   1443  CD2 LEU A 189     -26.951  11.691  31.524  1.00 63.68      A    C  
ATOM   1444  N   MET A 190     -24.292  14.740  35.250  1.00 81.93      A    N  
ATOM   1445  CA  MET A 190     -24.148  14.877  36.697  1.00 80.93      A    C  
ATOM   1446  C   MET A 190     -25.206  15.814  37.287  1.00 81.71      A    C  
ATOM   1447  O   MET A 190     -25.362  16.954  36.823  1.00 77.13      A    O  
ATOM   1448  CB  MET A 190     -22.743  15.348  37.073  1.00 77.71      A    C  
ATOM   1449  CG  MET A 190     -21.752  14.200  37.034  1.00 75.14      A    C  
ATOM   1450  SD  MET A 190     -22.014  12.941  38.311  1.00 71.25      A    S  
ATOM   1451  CE  MET A 190     -20.761  11.765  37.793  1.00 63.03      A    C  
ATOM   1452  N   PRO A 191     -25.923  15.385  38.330  1.00 78.16      A    N  
ATOM   1453  CA  PRO A 191     -26.844  16.257  39.045  1.00 75.40      A    C  
ATOM   1454  C   PRO A 191     -26.100  17.400  39.748  1.00 75.75      A    C  
ATOM   1455  O   PRO A 191     -24.892  17.336  39.982  1.00 70.07      A    O  
ATOM   1456  CB  PRO A 191     -27.597  15.348  40.017  1.00 71.16      A    C  
ATOM   1457  CG  PRO A 191     -26.635  14.186  40.256  1.00 69.65      A    C  
ATOM   1458  CD  PRO A 191     -25.855  14.075  38.945  1.00 73.38      A    C  
ATOM   1459  N   LEU A 192     -26.827  18.440  40.082  1.00 79.96      A    N  
ATOM   1460  CA  LEU A 192     -26.352  19.658  40.758  1.00 79.86      A    C  
ATOM   1461  C   LEU A 192     -25.377  20.535  39.949  1.00 81.16      A    C  
ATOM   1462  O   LEU A 192     -25.472  21.754  40.031  1.00 74.76      A    O  
ATOM   1463  CB  LEU A 192     -25.749  19.323  42.143  1.00 75.72      A    C  
ATOM   1464  CG  LEU A 192     -26.688  18.576  43.100  1.00 71.53      A    C  
ATOM   1465  CD1 LEU A 192     -25.906  18.066  44.311  1.00 66.80      A    C  
ATOM   1466  CD2 LEU A 192     -27.798  19.494  43.613  1.00 65.58      A    C  
ATOM   1467  N   VAL A 193     -24.481  19.950  39.147  1.00 82.12      A    N  
ATOM   1468  CA  VAL A 193     -23.418  20.680  38.440  1.00 81.08      A    C  
ATOM   1469  C   VAL A 193     -23.639  20.798  36.932  1.00 81.53      A    C  
ATOM   1470  O   VAL A 193     -22.842  21.436  36.247  1.00 74.99      A    O  
ATOM   1471  CB  VAL A 193     -22.033  20.099  38.759  1.00 77.62      A    C  
ATOM   1472  CG1 VAL A 193     -21.729  20.201  40.263  1.00 71.78      A    C  
ATOM   1473  CG2 VAL A 193     -21.903  18.639  38.330  1.00 73.02      A    C  
ATOM   1474  N   ALA A 194     -24.728  20.256  36.394  1.00 81.88      A    N  
ATOM   1475  CA  ALA A 194     -25.002  20.247  34.960  1.00 79.54      A    C  
ATOM   1476  C   ALA A 194     -24.967  21.655  34.333  1.00 81.32      A    C  
ATOM   1477  O   ALA A 194     -24.381  21.841  33.269  1.00 75.94      A    O  
ATOM   1478  CB  ALA A 194     -26.356  19.558  34.741  1.00 75.13      A    C  
ATOM   1479  N   GLY A 195     -25.533  22.652  35.014  1.00 81.36      A    N  
ATOM   1480  CA  GLY A 195     -25.520  24.045  34.557  1.00 80.67      A    C  
ATOM   1481  C   GLY A 195     -24.163  24.762  34.664  1.00 83.36      A    C  
ATOM   1482  O   GLY A 195     -24.011  25.841  34.106  1.00 78.57      A    O  
ATOM   1483  N   ILE A 196     -23.184  24.184  35.358  1.00 86.46      A    N  
ATOM   1484  CA  ILE A 196     -21.826  24.739  35.471  1.00 86.12      A    C  
ATOM   1485  C   ILE A 196     -20.990  24.335  34.256  1.00 86.94      A    C  
ATOM   1486  O   ILE A 196     -20.229  25.150  33.735  1.00 82.65      A    O  
ATOM   1487  CB  ILE A 196     -21.157  24.288  36.791  1.00 83.97      A    C  
ATOM   1488  CG1 ILE A 196     -22.004  24.698  38.018  1.00 78.66      A    C  
ATOM   1489  CG2 ILE A 196     -19.733  24.851  36.899  1.00 76.10      A    C  
ATOM   1490  CD1 ILE A 196     -21.464  24.195  39.364  1.00 70.67      A    C  
ATOM   1491  N   PHE A 197     -21.132  23.096  33.808  1.00 88.86      A    N  
ATOM   1492  CA  PHE A 197     -20.340  22.536  32.717  1.00 88.16      A    C  
ATOM   1493  C   PHE A 197     -21.003  22.644  31.339  1.00 88.37      A    C  
ATOM   1494  O   PHE A 197     -20.306  22.660  30.327  1.00 82.15      A    O  
ATOM   1495  CB  PHE A 197     -20.007  21.074  33.036  1.00 86.35      A    C  
ATOM   1496  CG  PHE A 197     -19.037  20.919  34.176  1.00 88.45      A    C  
ATOM   1497  CD1 PHE A 197     -17.649  21.036  33.944  1.00 83.14      A    C  
ATOM   1498  CD2 PHE A 197     -19.490  20.670  35.482  1.00 83.52      A    C  
ATOM   1499  CE1 PHE A 197     -16.742  20.899  34.989  1.00 80.74      A    C  
ATOM   1500  CE2 PHE A 197     -18.582  20.538  36.541  1.00 81.36      A    C  
ATOM   1501  CZ  PHE A 197     -17.210  20.649  36.295  1.00 83.95      A    C  
ATOM   1502  N   GLY A 198     -22.335  22.677  31.282  1.00 86.51      A    N  
ATOM   1503  CA  GLY A 198     -23.096  22.657  30.042  1.00 86.37      A    C  
ATOM   1504  C   GLY A 198     -24.051  23.842  29.901  1.00 88.18      A    C  
ATOM   1505  O   GLY A 198     -24.577  24.371  30.877  1.00 84.29      A    O  
ATOM   1506  N   GLU A 199     -24.326  24.199  28.652  1.00 85.77      A    N  
ATOM   1507  CA  GLU A 199     -25.378  25.153  28.307  1.00 85.64      A    C  
ATOM   1508  C   GLU A 199     -26.690  24.417  28.058  1.00 86.20      A    C  
ATOM   1509  O   GLU A 199     -26.715  23.324  27.488  1.00 83.22      A    O  
ATOM   1510  CB  GLU A 199     -24.987  25.961  27.083  1.00 83.19      A    C  
ATOM   1511  CG  GLU A 199     -23.801  26.892  27.341  1.00 73.63      A    C  
ATOM   1512  CD  GLU A 199     -23.428  27.726  26.105  1.00 70.19      A    C  
ATOM   1513  OE1 GLU A 199     -22.837  28.802  26.289  1.00 60.50      A    O  
ATOM   1514  OE2 GLU A 199     -23.744  27.280  24.968  1.00 63.95      A    O1-
ATOM   1515  N   HIS A 200     -27.803  25.033  28.417  1.00 86.22      A    N  
ATOM   1516  CA  HIS A 200     -29.109  24.467  28.130  1.00 85.65      A    C  
ATOM   1517  C   HIS A 200     -29.429  24.581  26.635  1.00 86.52      A    C  
ATOM   1518  O   HIS A 200     -29.654  25.671  26.110  1.00 82.93      A    O  
ATOM   1519  CB  HIS A 200     -30.168  25.114  29.024  1.00 82.56      A    C  
ATOM   1520  CG  HIS A 200     -31.455  24.347  29.009  1.00 78.47      A    C  
ATOM   1521  CD2 HIS A 200     -31.880  23.442  29.954  1.00 66.82      A    C  
ATOM   1522  ND1 HIS A 200     -32.398  24.354  28.012  1.00 67.06      A    N  
ATOM   1523  CE1 HIS A 200     -33.373  23.491  28.350  1.00 64.64      A    C  
ATOM   1524  NE2 HIS A 200     -33.092  22.916  29.527  1.00 66.72      A    N  
ATOM   1525  N   LYS A 201     -29.470  23.465  25.936  1.00 85.66      A    N  
ATOM   1526  CA  LYS A 201     -29.719  23.370  24.499  1.00 85.50      A    C  
ATOM   1527  C   LYS A 201     -30.731  22.266  24.199  1.00 85.50      A    C  
ATOM   1528  O   LYS A 201     -31.022  21.409  25.046  1.00 82.40      A    O  
ATOM   1529  CB  LYS A 201     -28.398  23.136  23.736  1.00 83.74      A    C  
ATOM   1530  CG  LYS A 201     -27.455  24.347  23.836  1.00 80.30      A    C  
ATOM   1531  CD  LYS A 201     -26.136  24.161  23.082  1.00 79.84      A    C  
ATOM   1532  CE  LYS A 201     -25.316  25.423  23.316  1.00 71.90      A    C  
ATOM   1533  NZ  LYS A 201     -23.900  25.335  22.877  1.00 65.89      A    N1+
ATOM   1534  N   GLN A 202     -31.270  22.288  22.991  1.00 83.96      A    N  
ATOM   1535  CA  GLN A 202     -32.074  21.197  22.462  1.00 83.14      A    C  
ATOM   1536  C   GLN A 202     -31.278  20.476  21.369  1.00 82.82      A    C  
ATOM   1537  O   GLN A 202     -31.081  21.021  20.293  1.00 80.09      A    O  
ATOM   1538  CB  GLN A 202     -33.412  21.735  21.944  1.00 81.70      A    C  
ATOM   1539  CG  GLN A 202     -34.366  20.587  21.577  1.00 75.12      A    C  
ATOM   1540  CD  GLN A 202     -35.726  21.074  21.077  1.00 72.53      A    C  
ATOM   1541  NE2 GLN A 202     -36.692  20.195  20.984  1.00 63.81      A    N  
ATOM   1542  OE1 GLN A 202     -35.939  22.224  20.762  1.00 65.47      A    O  
ATOM   1543  N   ILE A 203     -30.855  19.257  21.646  1.00 85.04      A    N  
ATOM   1544  CA  ILE A 203     -30.107  18.400  20.728  1.00 84.17      A    C  
ATOM   1545  C   ILE A 203     -30.886  17.105  20.529  1.00 84.08      A    C  
ATOM   1546  O   ILE A 203     -31.427  16.534  21.477  1.00 80.19      A    O  
ATOM   1547  CB  ILE A 203     -28.676  18.162  21.246  1.00 82.58      A    C  
ATOM   1548  CG1 ILE A 203     -27.883  19.472  21.488  1.00 80.19      A    C  
ATOM   1549  CG2 ILE A 203     -27.886  17.251  20.299  1.00 79.28      A    C  
ATOM   1550  CD1 ILE A 203     -27.582  20.316  20.240  1.00 71.86      A    C  
ATOM   1551  N   ASN A 204     -31.001  16.648  19.281  1.00 84.13      A    N  
ATOM   1552  CA  ASN A 204     -31.761  15.459  18.905  1.00 82.29      A    C  
ATOM   1553  C   ASN A 204     -33.200  15.441  19.481  1.00 81.68      A    C  
ATOM   1554  O   ASN A 204     -33.713  14.416  19.938  1.00 75.71      A    O  
ATOM   1555  CB  ASN A 204     -30.912  14.209  19.232  1.00 80.06      A    C  
ATOM   1556  CG  ASN A 204     -31.472  12.942  18.633  1.00 77.15      A    C  
ATOM   1557  ND2 ASN A 204     -31.115  11.806  19.184  1.00 70.70      A    N  
ATOM   1558  OD1 ASN A 204     -32.230  12.940  17.680  1.00 70.17      A    O  
ATOM   1559  N   GLY A 205     -33.859  16.615  19.504  1.00 78.83      A    N  
ATOM   1560  CA  GLY A 205     -35.222  16.775  19.998  1.00 77.31      A    C  
ATOM   1561  C   GLY A 205     -35.411  16.594  21.507  1.00 78.65      A    C  
ATOM   1562  O   GLY A 205     -36.541  16.436  21.956  1.00 73.65      A    O  
ATOM   1563  N   LYS A 206     -34.329  16.612  22.304  1.00 80.25      A    N  
ATOM   1564  CA  LYS A 206     -34.382  16.626  23.768  1.00 79.84      A    C  
ATOM   1565  C   LYS A 206     -33.710  17.871  24.330  1.00 82.44      A    C  
ATOM   1566  O   LYS A 206     -32.652  18.283  23.857  1.00 79.45      A    O  
ATOM   1567  CB  LYS A 206     -33.761  15.350  24.359  1.00 74.24      A    C  
ATOM   1568  CG  LYS A 206     -34.675  14.125  24.182  1.00 66.07      A    C  
ATOM   1569  CD  LYS A 206     -34.222  12.970  25.082  1.00 62.59      A    C  
ATOM   1570  CE  LYS A 206     -35.235  11.828  25.107  1.00 55.18      A    C  
ATOM   1571  NZ  LYS A 206     -34.889  10.802  26.109  1.00 49.87      A    N1+
ATOM   1572  N   HIS A 207     -34.318  18.452  25.359  1.00 81.73      A    N  
ATOM   1573  CA  HIS A 207     -33.722  19.519  26.141  1.00 80.70      A    C  
ATOM   1574  C   HIS A 207     -32.795  18.948  27.216  1.00 80.86      A    C  
ATOM   1575  O   HIS A 207     -33.107  17.937  27.835  1.00 76.20      A    O  
ATOM   1576  CB  HIS A 207     -34.812  20.391  26.759  1.00 78.73      A    C  
ATOM   1577  CG  HIS A 207     -35.552  21.198  25.731  1.00 76.90      A    C  
ATOM   1578  CD2 HIS A 207     -36.756  20.900  25.151  1.00 66.34      A    C  
ATOM   1579  ND1 HIS A 207     -35.145  22.400  25.204  1.00 66.34      A    N  
ATOM   1580  CE1 HIS A 207     -36.080  22.813  24.337  1.00 63.65      A    C  
ATOM   1581  NE2 HIS A 207     -37.074  21.927  24.273  1.00 65.55      A    N  
ATOM   1582  N   GLY A 208     -31.673  19.601  27.442  1.00 83.18      A    N  
ATOM   1583  CA  GLY A 208     -30.701  19.216  28.450  1.00 83.43      A    C  
ATOM   1584  C   GLY A 208     -29.518  20.170  28.487  1.00 85.84      A    C  
ATOM   1585  O   GLY A 208     -29.461  21.143  27.735  1.00 83.42      A    O  
ATOM   1586  N   TYR A 209     -28.579  19.887  29.361  1.00 85.25      A    N  
ATOM   1587  CA  TYR A 209     -27.322  20.629  29.433  1.00 86.36      A    C  
ATOM   1588  C   TYR A 209     -26.275  19.926  28.577  1.00 87.71      A    C  
ATOM   1589  O   TYR A 209     -25.965  18.762  28.811  1.00 85.50      A    O  
ATOM   1590  CB  TYR A 209     -26.885  20.781  30.889  1.00 84.79      A    C  
ATOM   1591  CG  TYR A 209     -27.808  21.657  31.700  1.00 85.59      A    C  
ATOM   1592  CD1 TYR A 209     -27.615  23.056  31.728  1.00 81.25      A    C  
ATOM   1593  CD2 TYR A 209     -28.876  21.099  32.424  1.00 81.61      A    C  
ATOM   1594  CE1 TYR A 209     -28.468  23.872  32.471  1.00 79.54      A    C  
ATOM   1595  CE2 TYR A 209     -29.740  21.909  33.172  1.00 80.13      A    C  
ATOM   1596  CZ  TYR A 209     -29.530  23.296  33.196  1.00 81.30      A    C  
ATOM   1597  OH  TYR A 209     -30.368  24.100  33.932  1.00 78.71      A    O  
ATOM   1598  N   PHE A 210     -25.738  20.638  27.588  1.00 90.34      A    N  
ATOM   1599  CA  PHE A 210     -24.745  20.119  26.671  1.00 90.60      A    C  
ATOM   1600  C   PHE A 210     -23.483  20.976  26.703  1.00 91.00      A    C  
ATOM   1601  O   PHE A 210     -23.550  22.201  26.630  1.00 87.94      A    O  
ATOM   1602  CB  PHE A 210     -25.316  20.034  25.257  1.00 88.79      A    C  
ATOM   1603  CG  PHE A 210     -26.455  19.048  25.117  1.00 89.94      A    C  
ATOM   1604  CD1 PHE A 210     -26.195  17.711  24.784  1.00 86.42      A    C  
ATOM   1605  CD2 PHE A 210     -27.783  19.461  25.319  1.00 86.62      A    C  
ATOM   1606  CE1 PHE A 210     -27.242  16.792  24.644  1.00 85.14      A    C  
ATOM   1607  CE2 PHE A 210     -28.844  18.543  25.181  1.00 85.60      A    C  
ATOM   1608  CZ  PHE A 210     -28.568  17.214  24.843  1.00 86.61      A    C  
ATOM   1609  N   LEU A 211     -22.334  20.319  26.748  1.00 91.30      A    N  
ATOM   1610  CA  LEU A 211     -21.041  20.938  26.487  1.00 91.44      A    C  
ATOM   1611  C   LEU A 211     -20.703  20.724  25.010  1.00 92.23      A    C  
ATOM   1612  O   LEU A 211     -20.568  19.586  24.559  1.00 90.14      A    O  
ATOM   1613  CB  LEU A 211     -19.991  20.316  27.424  1.00 90.05      A    C  
ATOM   1614  CG  LEU A 211     -18.574  20.873  27.198  1.00 87.47      A    C  
ATOM   1615  CD1 LEU A 211     -18.451  22.334  27.640  1.00 80.01      A    C  
ATOM   1616  CD2 LEU A 211     -17.579  20.060  28.013  1.00 79.87      A    C  
ATOM   1617  N   THR A 212     -20.551  21.804  24.262  1.00 92.87      A    N  
ATOM   1618  CA  THR A 212     -20.168  21.733  22.851  1.00 92.92      A    C  
ATOM   1619  C   THR A 212     -18.649  21.683  22.722  1.00 93.22      A    C  
ATOM   1620  O   THR A 212     -17.957  22.591  23.179  1.00 90.14      A    O  
ATOM   1621  CB  THR A 212     -20.763  22.895  22.052  1.00 91.13      A    C  
ATOM   1622  CG2 THR A 212     -20.539  22.735  20.558  1.00 78.66      A    C  
ATOM   1623  OG1 THR A 212     -22.166  22.932  22.253  1.00 80.58      A    O  
ATOM   1624  N   LEU A 213     -18.134  20.627  22.104  1.00 93.97      A    N  
ATOM   1625  CA  LEU A 213     -16.726  20.439  21.799  1.00 93.79      A    C  
ATOM   1626  C   LEU A 213     -16.530  20.594  20.293  1.00 94.35      A    C  
ATOM   1627  O   LEU A 213     -17.014  19.767  19.524  1.00 91.95      A    O  
ATOM   1628  CB  LEU A 213     -16.270  19.054  22.278  1.00 92.13      A    C  
ATOM   1629  CG  LEU A 213     -16.356  18.838  23.801  1.00 89.93      A    C  
ATOM   1630  CD1 LEU A 213     -16.072  17.377  24.124  1.00 81.87      A    C  
ATOM   1631  CD2 LEU A 213     -15.345  19.697  24.555  1.00 81.33      A    C  
ATOM   1632  N   GLU A 214     -15.792  21.615  19.884  1.00 94.76      A    N  
ATOM   1633  CA  GLU A 214     -15.424  21.818  18.488  1.00 94.89      A    C  
ATOM   1634  C   GLU A 214     -13.943  21.479  18.273  1.00 94.80      A    C  
ATOM   1635  O   GLU A 214     -13.065  21.878  19.044  1.00 91.68      A    O  
ATOM   1636  CB  GLU A 214     -15.779  23.241  18.058  1.00 93.73      A    C  
ATOM   1637  CG  GLU A 214     -15.790  23.378  16.532  1.00 83.34      A    C  
ATOM   1638  CD  GLU A 214     -16.116  24.803  16.047  1.00 78.23      A    C  
ATOM   1639  OE1 GLU A 214     -16.077  24.999  14.810  1.00 69.61      A    O  
ATOM   1640  OE2 GLU A 214     -16.353  25.688  16.897  1.00 71.47      A    O1-
ATOM   1641  N   ARG A 215     -13.667  20.715  17.224  1.00 95.60      A    N  
ATOM   1642  CA  ARG A 215     -12.313  20.314  16.819  1.00 95.55      A    C  
ATOM   1643  C   ARG A 215     -12.175  20.389  15.309  1.00 96.02      A    C  
ATOM   1644  O   ARG A 215     -13.105  20.048  14.580  1.00 94.11      A    O  
ATOM   1645  CB  ARG A 215     -12.004  18.892  17.305  1.00 93.96      A    C  
ATOM   1646  CG  ARG A 215     -11.956  18.721  18.825  1.00 91.22      A    C  
ATOM   1647  CD  ARG A 215     -10.799  19.510  19.442  1.00 88.29      A    C  
ATOM   1648  NE  ARG A 215     -10.700  19.239  20.882  1.00 86.85      A    N  
ATOM   1649  CZ  ARG A 215     -11.300  19.873  21.870  1.00 86.17      A    C  
ATOM   1650  NH1 ARG A 215     -12.095  20.899  21.679  1.00 78.54      A    N1+
ATOM   1651  NH2 ARG A 215     -11.083  19.458  23.074  1.00 82.57      A    N  
ATOM   1652  N   LYS A 216     -10.997  20.786  14.843  1.00 94.57      A    N  
ATOM   1653  CA  LYS A 216     -10.672  20.813  13.416  1.00 94.98      A    C  
ATOM   1654  C   LYS A 216      -9.339  20.125  13.172  1.00 94.75      A    C  
ATOM   1655  O   LYS A 216      -8.358  20.398  13.859  1.00 91.42      A    O  
ATOM   1656  CB  LYS A 216     -10.696  22.269  12.916  1.00 93.76      A    C  
ATOM   1657  CG  LYS A 216     -10.460  22.367  11.405  1.00 91.13      A    C  
ATOM   1658  CD  LYS A 216     -10.609  23.811  10.930  1.00 88.89      A    C  
ATOM   1659  CE  LYS A 216     -10.398  23.883   9.417  1.00 79.43      A    C  
ATOM   1660  NZ  LYS A 216     -10.665  25.235   8.881  1.00 72.11      A    N1+
ATOM   1661  N   TYR A 217      -9.309  19.268  12.153  1.00 95.85      A    N  
ATOM   1662  CA  TYR A 217      -8.094  18.588  11.723  1.00 95.84      A    C  
ATOM   1663  C   TYR A 217      -8.111  18.391  10.203  1.00 95.96      A    C  
ATOM   1664  O   TYR A 217      -9.158  18.110   9.620  1.00 93.50      A    O  
ATOM   1665  CB  TYR A 217      -7.971  17.269  12.481  1.00 95.32      A    C  
ATOM   1666  CG  TYR A 217      -6.658  16.566  12.278  1.00 96.54      A    C  
ATOM   1667  CD1 TYR A 217      -6.555  15.490  11.374  1.00 94.50      A    C  
ATOM   1668  CD2 TYR A 217      -5.523  16.959  13.023  1.00 94.81      A    C  
ATOM   1669  CE1 TYR A 217      -5.346  14.799  11.228  1.00 93.82      A    C  
ATOM   1670  CE2 TYR A 217      -4.309  16.274  12.883  1.00 94.33      A    C  
ATOM   1671  CZ  TYR A 217      -4.221  15.184  11.994  1.00 95.24      A    C  
ATOM   1672  OH  TYR A 217      -3.059  14.486  11.882  1.00 94.15      A    O  
ATOM   1673  N   THR A 218      -6.968  18.567   9.560  1.00 95.45      A    N  
ATOM   1674  CA  THR A 218      -6.849  18.476   8.107  1.00 95.17      A    C  
ATOM   1675  C   THR A 218      -5.568  17.751   7.698  1.00 95.36      A    C  
ATOM   1676  O   THR A 218      -4.526  17.917   8.328  1.00 92.11      A    O  
ATOM   1677  CB  THR A 218      -6.883  19.847   7.415  1.00 92.89      A    C  
ATOM   1678  CG2 THR A 218      -8.199  20.596   7.618  1.00 82.67      A    C  
ATOM   1679  OG1 THR A 218      -5.850  20.690   7.881  1.00 82.22      A    O  
ATOM   1680  N   LEU A 219      -5.650  17.011   6.583  1.00 95.26      A    N  
ATOM   1681  CA  LEU A 219      -4.534  16.314   5.953  1.00 95.16      A    C  
ATOM   1682  C   LEU A 219      -4.309  16.851   4.540  1.00 95.35      A    C  
ATOM   1683  O   LEU A 219      -5.208  17.422   3.916  1.00 92.98      A    O  
ATOM   1684  CB  LEU A 219      -4.835  14.807   5.941  1.00 94.32      A    C  
ATOM   1685  CG  LEU A 219      -4.923  14.167   7.343  1.00 94.08      A    C  
ATOM   1686  CD1 LEU A 219      -5.464  12.747   7.242  1.00 89.74      A    C  
ATOM   1687  CD2 LEU A 219      -3.553  14.122   8.026  1.00 89.22      A    C  
ATOM   1688  N   ARG A 220      -3.105  16.663   4.014  1.00 94.94      A    N  
ATOM   1689  CA  ARG A 220      -2.774  17.054   2.644  1.00 94.71      A    C  
ATOM   1690  C   ARG A 220      -3.506  16.150   1.645  1.00 94.73      A    C  
ATOM   1691  O   ARG A 220      -3.514  14.936   1.807  1.00 91.11      A    O  
ATOM   1692  CB  ARG A 220      -1.254  16.996   2.479  1.00 92.61      A    C  
ATOM   1693  CG  ARG A 220      -0.808  17.629   1.157  1.00 90.07      A    C  
ATOM   1694  CD  ARG A 220       0.713  17.604   1.080  1.00 87.08      A    C  
ATOM   1695  NE  ARG A 220       1.189  18.428  -0.043  1.00 83.70      A    N  
ATOM   1696  CZ  ARG A 220       2.440  18.790  -0.244  1.00 81.34      A    C  
ATOM   1697  NH1 ARG A 220       3.424  18.372   0.493  1.00 74.39      A    N1+
ATOM   1698  NH2 ARG A 220       2.736  19.607  -1.193  1.00 75.02      A    N  
ATOM   1699  N   LYS A 221      -4.067  16.734   0.584  1.00 92.94      A    N  
ATOM   1700  CA  LYS A 221      -4.773  15.973  -0.448  1.00 92.41      A    C  
ATOM   1701  C   LYS A 221      -3.844  15.000  -1.169  1.00 92.22      A    C  
ATOM   1702  O   LYS A 221      -2.717  15.348  -1.525  1.00 89.17      A    O  
ATOM   1703  CB  LYS A 221      -5.446  16.900  -1.462  1.00 90.66      A    C  
ATOM   1704  CG  LYS A 221      -6.661  17.622  -0.865  1.00 89.38      A    C  
ATOM   1705  CD  LYS A 221      -7.317  18.516  -1.929  1.00 88.87      A    C  
ATOM   1706  CE  LYS A 221      -8.549  19.189  -1.341  1.00 82.71      A    C  
ATOM   1707  NZ  LYS A 221      -9.189  20.110  -2.318  1.00 77.24      A    N1+
ATOM   1708  N   GLN A 222      -4.360  13.814  -1.448  1.00 94.40      A    N  
ATOM   1709  CA  GLN A 222      -3.666  12.787  -2.207  1.00 94.28      A    C  
ATOM   1710  C   GLN A 222      -3.741  13.025  -3.722  1.00 94.74      A    C  
ATOM   1711  O   GLN A 222      -4.509  13.856  -4.221  1.00 92.01      A    O  
ATOM   1712  CB  GLN A 222      -4.247  11.419  -1.851  1.00 91.69      A    C  
ATOM   1713  CG  GLN A 222      -4.016  11.044  -0.386  1.00 89.59      A    C  
ATOM   1714  CD  GLN A 222      -4.448   9.601  -0.147  1.00 90.84      A    C  
ATOM   1715  NE2 GLN A 222      -5.621   9.379   0.389  1.00 79.70      A    N  
ATOM   1716  OE1 GLN A 222      -3.738   8.681  -0.499  1.00 81.44      A    O  
ATOM   1717  N   VAL A 223      -2.967  12.241  -4.471  1.00 92.84      A    N  
ATOM   1718  CA  VAL A 223      -3.069  12.145  -5.930  1.00 91.76      A    C  
ATOM   1719  C   VAL A 223      -4.417  11.548  -6.355  1.00 92.15      A    C  
ATOM   1720  O   VAL A 223      -5.146  10.961  -5.553  1.00 88.95      A    O  
ATOM   1721  CB  VAL A 223      -1.887  11.357  -6.523  1.00 89.82      A    C  
ATOM   1722  CG1 VAL A 223      -0.560  12.042  -6.194  1.00 84.72      A    C  
ATOM   1723  CG2 VAL A 223      -1.840   9.905  -6.040  1.00 85.47      A    C  
ATOM   1724  N   LYS A 224      -4.745  11.666  -7.637  1.00 88.47      A    N  
ATOM   1725  CA  LYS A 224      -6.010  11.181  -8.193  1.00 88.11      A    C  
ATOM   1726  C   LYS A 224      -6.153   9.657  -8.064  1.00 88.73      A    C  
ATOM   1727  O   LYS A 224      -5.172   8.925  -8.177  1.00 85.65      A    O  
ATOM   1728  CB  LYS A 224      -6.152  11.620  -9.655  1.00 86.05      A    C  
ATOM   1729  CG  LYS A 224      -6.269  13.148  -9.803  1.00 81.69      A    C  
ATOM   1730  CD  LYS A 224      -6.487  13.523 -11.276  1.00 77.40      A    C  
ATOM   1731  CE  LYS A 224      -6.664  15.032 -11.419  1.00 66.74      A    C  
ATOM   1732  NZ  LYS A 224      -6.968  15.426 -12.820  1.00 57.56      A    N1+
ATOM   1733  N   VAL A 225      -7.391   9.204  -7.911  1.00 91.45      A    N  
ATOM   1734  CA  VAL A 225      -7.732   7.777  -7.837  1.00 90.85      A    C  
ATOM   1735  C   VAL A 225      -7.473   7.058  -9.163  1.00 90.70      A    C  
ATOM   1736  O   VAL A 225      -7.521   7.661 -10.238  1.00 85.37      A    O  
ATOM   1737  CB  VAL A 225      -9.191   7.560  -7.389  1.00 88.22      A    C  
ATOM   1738  CG1 VAL A 225      -9.492   8.260  -6.065  1.00 82.42      A    C  
ATOM   1739  CG2 VAL A 225     -10.217   8.031  -8.417  1.00 83.57      A    C  
ATOM   1740  N   ASN A 226      -7.263   5.744  -9.091  1.00 89.11      A    N  
ATOM   1741  CA  ASN A 226      -7.144   4.865 -10.256  1.00 87.45      A    C  
ATOM   1742  C   ASN A 226      -8.529   4.561 -10.865  1.00 87.70      A    C  
ATOM   1743  O   ASN A 226      -9.075   3.479 -10.689  1.00 82.67      A    O  
ATOM   1744  CB  ASN A 226      -6.386   3.604  -9.837  1.00 84.85      A    C  
ATOM   1745  CG  ASN A 226      -5.960   2.802 -11.048  1.00 85.29      A    C  
ATOM   1746  ND2 ASN A 226      -5.974   1.494 -10.953  1.00 77.15      A    N  
ATOM   1747  OD1 ASN A 226      -5.591   3.349 -12.068  1.00 77.99      A    O  
ATOM   1748  N   ALA A 227      -9.127   5.549 -11.534  1.00 86.48      A    N  
ATOM   1749  CA  ALA A 227     -10.542   5.508 -11.907  1.00 84.45      A    C  
ATOM   1750  C   ALA A 227     -10.854   4.768 -13.216  1.00 86.54      A    C  
ATOM   1751  O   ALA A 227     -11.991   4.340 -13.419  1.00 79.73      A    O  
ATOM   1752  CB  ALA A 227     -11.048   6.955 -11.981  1.00 78.11      A    C  
ATOM   1753  N   LYS A 228      -9.885   4.656 -14.130  1.00 85.46      A    N  
ATOM   1754  CA  LYS A 228     -10.106   4.124 -15.476  1.00 86.76      A    C  
ATOM   1755  C   LYS A 228      -9.715   2.654 -15.569  1.00 88.88      A    C  
ATOM   1756  O   LYS A 228      -8.701   2.247 -15.011  1.00 85.46      A    O  
ATOM   1757  CB  LYS A 228      -9.337   4.974 -16.500  1.00 83.72      A    C  
ATOM   1758  CG  LYS A 228      -9.883   6.415 -16.671  1.00 81.76      A    C  
ATOM   1759  CD  LYS A 228     -11.096   6.465 -17.590  1.00 75.50      A    C  
ATOM   1760  CE  LYS A 228     -11.509   7.918 -17.841  1.00 67.70      A    C  
ATOM   1761  NZ  LYS A 228     -12.542   8.038 -18.911  1.00 57.81      A    N1+
ATOM   1762  N   LEU A 229     -10.501   1.895 -16.312  1.00 86.57      A    N  
ATOM   1763  CA  LEU A 229     -10.139   0.541 -16.726  1.00 86.85      A    C  
ATOM   1764  C   LEU A 229      -9.080   0.598 -17.842  1.00 88.38      A    C  
ATOM   1765  O   LEU A 229      -9.072   1.570 -18.610  1.00 85.34      A    O  
ATOM   1766  CB  LEU A 229     -11.393  -0.205 -17.211  1.00 84.30      A    C  
ATOM   1767  CG  LEU A 229     -12.381  -0.576 -16.085  1.00 84.04      A    C  
ATOM   1768  CD1 LEU A 229     -13.690  -1.049 -16.697  1.00 77.97      A    C  
ATOM   1769  CD2 LEU A 229     -11.825  -1.681 -15.207  1.00 79.47      A    C  
ATOM   1770  N   PRO A 230      -8.233  -0.438 -17.967  1.00 88.48      A    N  
ATOM   1771  CA  PRO A 230      -7.452  -0.655 -19.179  1.00 87.68      A    C  
ATOM   1772  C   PRO A 230      -8.360  -0.747 -20.410  1.00 88.06      A    C  
ATOM   1773  O   PRO A 230      -9.523  -1.154 -20.297  1.00 83.25      A    O  
ATOM   1774  CB  PRO A 230      -6.683  -1.967 -18.955  1.00 84.42      A    C  
ATOM   1775  CG  PRO A 230      -6.690  -2.138 -17.446  1.00 85.74      A    C  
ATOM   1776  CD  PRO A 230      -8.014  -1.509 -17.028  1.00 89.03      A    C  
ATOM   1777  N   LEU A 231      -7.840  -0.360 -21.573  1.00 85.50      A    N  
ATOM   1778  CA  LEU A 231      -8.558  -0.516 -22.834  1.00 81.32      A    C  
ATOM   1779  C   LEU A 231      -8.816  -2.001 -23.113  1.00 79.14      A    C  
ATOM   1780  O   LEU A 231      -7.950  -2.839 -22.868  1.00 68.94      A    O  
ATOM   1781  CB  LEU A 231      -7.771   0.136 -23.983  1.00 75.87      A    C  
ATOM   1782  CG  LEU A 231      -7.948   1.669 -24.034  1.00 69.58      A    C  
ATOM   1783  CD1 LEU A 231      -6.850   2.303 -24.872  1.00 64.56      A    C  
ATOM   1784  CD2 LEU A 231      -9.293   2.064 -24.647  1.00 63.87      A    C  
ATOM   1785  N   ARG A 232     -10.001  -2.319 -23.608  1.00 74.92      A    N  
ATOM   1786  CA  ARG A 232     -10.438  -3.640 -24.053  1.00 73.62      A    C  
ATOM   1787  C   ARG A 232     -10.528  -3.722 -25.561  1.00 68.60      A    C  
ATOM   1788  O   ARG A 232     -10.946  -2.710 -26.169  1.00 61.78      A    O  
ATOM   1789  CB  ARG A 232     -11.790  -4.018 -23.456  1.00 68.18      A    C  
ATOM   1790  CG  ARG A 232     -11.604  -4.667 -22.099  1.00 64.29      A    C  
ATOM   1791  CD  ARG A 232     -12.951  -5.177 -21.587  1.00 59.24      A    C  
ATOM   1792  NE  ARG A 232     -12.713  -6.242 -20.589  1.00 56.04      A    N  
ATOM   1793  CZ  ARG A 232     -13.514  -7.258 -20.359  1.00 52.29      A    C  
ATOM   1794  NH1 ARG A 232     -14.700  -7.333 -20.899  1.00 55.05      A    N1+
ATOM   1795  NH2 ARG A 232     -13.113  -8.230 -19.611  1.00 50.56      A    N  
ATOM   1796  OXT ARG A 232     -10.212  -4.801 -26.075  1.00 58.62      A    O1-
TER   
ATOM   1797  N   ALA B   1     -20.784   9.889  59.734  1.00 64.87      B    N  
ATOM   1798  CA  ALA B   1     -21.590   9.922  58.508  1.00 69.75      B    C  
ATOM   1799  C   ALA B   1     -20.845  10.584  57.353  1.00 73.00      B    C  
ATOM   1800  O   ALA B   1     -20.616   9.940  56.338  1.00 69.03      B    O  
ATOM   1801  CB  ALA B   1     -22.939  10.601  58.785  1.00 63.40      B    C  
ATOM   1802  N   ILE B   2     -20.393  11.838  57.504  1.00 75.08      B    N  
ATOM   1803  CA  ILE B   2     -19.678  12.560  56.434  1.00 76.88      B    C  
ATOM   1804  C   ILE B   2     -18.325  11.922  56.097  1.00 79.40      B    C  
ATOM   1805  O   ILE B   2     -17.960  11.913  54.929  1.00 77.58      B    O  
ATOM   1806  CB  ILE B   2     -19.577  14.060  56.761  1.00 71.74      B    C  
ATOM   1807  CG1 ILE B   2     -20.532  14.794  55.800  1.00 66.05      B    C  
ATOM   1808  CG2 ILE B   2     -18.161  14.656  56.663  1.00 63.48      B    C  
ATOM   1809  CD1 ILE B   2     -20.946  16.161  56.281  1.00 57.77      B    C  
ATOM   1810  N   LEU B   3     -17.619  11.328  57.020  1.00 80.14      B    N  
ATOM   1811  CA  LEU B   3     -16.367  10.613  56.767  1.00 81.17      B    C  
ATOM   1812  C   LEU B   3     -16.579   9.412  55.825  1.00 83.15      B    C  
ATOM   1813  O   LEU B   3     -15.803   9.225  54.894  1.00 81.64      B    O  
ATOM   1814  CB  LEU B   3     -15.761  10.155  58.099  1.00 78.22      B    C  
ATOM   1815  CG  LEU B   3     -14.343   9.587  57.961  1.00 72.56      B    C  
ATOM   1816  CD1 LEU B   3     -13.311  10.686  57.720  1.00 67.93      B    C  
ATOM   1817  CD2 LEU B   3     -13.951   8.848  59.251  1.00 66.74      B    C  
ATOM   1818  N   LEU B   4     -17.652   8.643  56.015  1.00 82.45      B    N  
ATOM   1819  CA  LEU B   4     -18.007   7.525  55.130  1.00 82.22      B    C  
ATOM   1820  C   LEU B   4     -18.370   8.007  53.720  1.00 83.65      B    C  
ATOM   1821  O   LEU B   4     -17.916   7.416  52.742  1.00 82.43      B    O  
ATOM   1822  CB  LEU B   4     -19.174   6.734  55.743  1.00 80.13      B    C  
ATOM   1823  CG  LEU B   4     -18.732   5.732  56.825  1.00 73.36      B    C  
ATOM   1824  CD1 LEU B   4     -19.913   5.341  57.699  1.00 67.85      B    C  
ATOM   1825  CD2 LEU B   4     -18.163   4.458  56.188  1.00 66.59      B    C  
ATOM   1826  N   LEU B   5     -19.135   9.096  53.605  1.00 82.00      B    N  
ATOM   1827  CA  LEU B   5     -19.454   9.721  52.325  1.00 81.41      B    C  
ATOM   1828  C   LEU B   5     -18.189  10.230  51.625  1.00 83.24      B    C  
ATOM   1829  O   LEU B   5     -18.018  10.014  50.429  1.00 82.51      B    O  
ATOM   1830  CB  LEU B   5     -20.454  10.866  52.566  1.00 78.93      B    C  
ATOM   1831  CG  LEU B   5     -21.013  11.462  51.257  1.00 72.79      B    C  
ATOM   1832  CD1 LEU B   5     -22.194  10.653  50.737  1.00 67.77      B    C  
ATOM   1833  CD2 LEU B   5     -21.474  12.900  51.483  1.00 66.62      B    C  
ATOM   1834  N   GLY B   6     -17.294  10.870  52.365  1.00 84.14      B    N  
ATOM   1835  CA  GLY B   6     -16.008  11.357  51.884  1.00 84.09      B    C  
ATOM   1836  C   GLY B   6     -15.113  10.227  51.373  1.00 85.95      B    C  
ATOM   1837  O   GLY B   6     -14.604  10.322  50.266  1.00 84.51      B    O  
ATOM   1838  N   LEU B   7     -14.998   9.129  52.116  1.00 85.96      B    N  
ATOM   1839  CA  LEU B   7     -14.225   7.957  51.702  1.00 85.19      B    C  
ATOM   1840  C   LEU B   7     -14.803   7.303  50.438  1.00 86.12      B    C  
ATOM   1841  O   LEU B   7     -14.048   6.994  49.520  1.00 85.87      B    O  
ATOM   1842  CB  LEU B   7     -14.181   6.938  52.855  1.00 83.41      B    C  
ATOM   1843  CG  LEU B   7     -13.162   7.302  53.956  1.00 74.93      B    C  
ATOM   1844  CD1 LEU B   7     -13.447   6.470  55.212  1.00 68.59      B    C  
ATOM   1845  CD2 LEU B   7     -11.733   7.007  53.511  1.00 67.82      B    C  
ATOM   1846  N   ALA B   8     -16.129   7.143  50.368  1.00 85.44      B    N  
ATOM   1847  CA  ALA B   8     -16.783   6.608  49.170  1.00 84.99      B    C  
ATOM   1848  C   ALA B   8     -16.580   7.540  47.959  1.00 86.36      B    C  
ATOM   1849  O   ALA B   8     -16.253   7.078  46.870  1.00 84.40      B    O  
ATOM   1850  CB  ALA B   8     -18.272   6.397  49.483  1.00 82.70      B    C  
ATOM   1851  N   GLY B   9     -16.705   8.846  48.149  1.00 86.27      B    N  
ATOM   1852  CA  GLY B   9     -16.433   9.851  47.126  1.00 85.68      B    C  
ATOM   1853  C   GLY B   9     -14.989   9.803  46.629  1.00 87.25      B    C  
ATOM   1854  O   GLY B   9     -14.770   9.726  45.423  1.00 85.81      B    O  
ATOM   1855  N   ILE B  10     -14.011   9.747  47.522  1.00 88.31      B    N  
ATOM   1856  CA  ILE B  10     -12.583   9.633  47.184  1.00 88.01      B    C  
ATOM   1857  C   ILE B  10     -12.322   8.373  46.352  1.00 88.61      B    C  
ATOM   1858  O   ILE B  10     -11.622   8.461  45.345  1.00 87.40      B    O  
ATOM   1859  CB  ILE B  10     -11.714   9.655  48.459  1.00 86.39      B    C  
ATOM   1860  CG1 ILE B  10     -11.705  11.074  49.075  1.00 81.19      B    C  
ATOM   1861  CG2 ILE B  10     -10.266   9.214  48.181  1.00 80.39      B    C  
ATOM   1862  CD1 ILE B  10     -11.265  11.103  50.541  1.00 73.30      B    C  
ATOM   1863  N   LEU B  11     -12.896   7.234  46.719  1.00 88.12      B    N  
ATOM   1864  CA  LEU B  11     -12.718   5.974  45.994  1.00 86.82      B    C  
ATOM   1865  C   LEU B  11     -13.217   6.081  44.547  1.00 87.18      B    C  
ATOM   1866  O   LEU B  11     -12.513   5.703  43.612  1.00 86.33      B    O  
ATOM   1867  CB  LEU B  11     -13.447   4.857  46.760  1.00 85.80      B    C  
ATOM   1868  CG  LEU B  11     -12.943   3.456  46.378  1.00 75.34      B    C  
ATOM   1869  CD1 LEU B  11     -11.856   2.995  47.344  1.00 68.84      B    C  
ATOM   1870  CD2 LEU B  11     -14.081   2.442  46.420  1.00 68.53      B    C  
ATOM   1871  N   ILE B  12     -14.411   6.649  44.339  1.00 88.08      B    N  
ATOM   1872  CA  ILE B  12     -15.001   6.840  43.013  1.00 86.85      B    C  
ATOM   1873  C   ILE B  12     -14.188   7.847  42.185  1.00 87.68      B    C  
ATOM   1874  O   ILE B  12     -13.935   7.622  41.000  1.00 86.58      B    O  
ATOM   1875  CB  ILE B  12     -16.478   7.261  43.137  1.00 84.67      B    C  
ATOM   1876  CG1 ILE B  12     -17.331   6.129  43.774  1.00 78.75      B    C  
ATOM   1877  CG2 ILE B  12     -17.044   7.618  41.750  1.00 76.40      B    C  
ATOM   1878  CD1 ILE B  12     -18.697   6.593  44.275  1.00 68.71      B    C  
ATOM   1879  N   LEU B  13     -13.745   8.942  42.779  1.00 88.73      B    N  
ATOM   1880  CA  LEU B  13     -12.941   9.952  42.097  1.00 88.04      B    C  
ATOM   1881  C   LEU B  13     -11.549   9.434  41.707  1.00 88.86      B    C  
ATOM   1882  O   LEU B  13     -11.059   9.760  40.624  1.00 87.38      B    O  
ATOM   1883  CB  LEU B  13     -12.831  11.205  42.968  1.00 86.47      B    C  
ATOM   1884  CG  LEU B  13     -14.150  11.976  43.174  1.00 83.16      B    C  
ATOM   1885  CD1 LEU B  13     -13.920  13.132  44.152  1.00 78.68      B    C  
ATOM   1886  CD2 LEU B  13     -14.706  12.549  41.876  1.00 78.41      B    C  
ATOM   1887  N   MET B  14     -10.937   8.592  42.524  1.00 89.73      B    N  
ATOM   1888  CA  MET B  14      -9.695   7.885  42.185  1.00 88.31      B    C  
ATOM   1889  C   MET B  14      -9.886   6.977  40.972  1.00 88.77      B    C  
ATOM   1890  O   MET B  14      -9.072   7.000  40.052  1.00 87.38      B    O  
ATOM   1891  CB  MET B  14      -9.222   7.071  43.393  1.00 86.60      B    C  
ATOM   1892  CG  MET B  14      -8.515   7.911  44.454  1.00 77.32      B    C  
ATOM   1893  SD  MET B  14      -6.697   7.852  44.399  1.00 70.24      B    S  
ATOM   1894  CE  MET B  14      -6.411   6.152  44.937  1.00 58.80      B    C  
ATOM   1895  N   MET B  15     -10.991   6.222  40.919  1.00 88.59      B    N  
ATOM   1896  CA  MET B  15     -11.328   5.413  39.746  1.00 87.47      B    C  
ATOM   1897  C   MET B  15     -11.490   6.258  38.488  1.00 87.80      B    C  
ATOM   1898  O   MET B  15     -10.946   5.901  37.451  1.00 86.02      B    O  
ATOM   1899  CB  MET B  15     -12.617   4.633  39.989  1.00 84.91      B    C  
ATOM   1900  CG  MET B  15     -12.320   3.360  40.744  1.00 76.99      B    C  
ATOM   1901  SD  MET B  15     -13.668   2.158  40.834  1.00 66.77      B    S  
ATOM   1902  CE  MET B  15     -14.356   2.155  39.179  1.00 57.54      B    C  
ATOM   1903  N   LEU B  16     -12.194   7.374  38.569  1.00 88.48      B    N  
ATOM   1904  CA  LEU B  16     -12.329   8.278  37.429  1.00 87.90      B    C  
ATOM   1905  C   LEU B  16     -10.979   8.853  36.974  1.00 89.35      B    C  
ATOM   1906  O   LEU B  16     -10.755   8.992  35.781  1.00 87.70      B    O  
ATOM   1907  CB  LEU B  16     -13.288   9.417  37.799  1.00 86.24      B    C  
ATOM   1908  CG  LEU B  16     -14.766   9.000  37.824  1.00 80.82      B    C  
ATOM   1909  CD1 LEU B  16     -15.590  10.135  38.425  1.00 76.33      B    C  
ATOM   1910  CD2 LEU B  16     -15.294   8.699  36.421  1.00 75.24      B    C  
ATOM   1911  N   GLY B  17     -10.072   9.127  37.897  1.00 89.27      B    N  
ATOM   1912  CA  GLY B  17      -8.704   9.517  37.592  1.00 88.57      B    C  
ATOM   1913  C   GLY B  17      -7.937   8.434  36.828  1.00 89.66      B    C  
ATOM   1914  O   GLY B  17      -7.264   8.737  35.845  1.00 87.55      B    O  
ATOM   1915  N   TRP B  18      -8.077   7.163  37.215  1.00 89.78      B    N  
ATOM   1916  CA  TRP B  18      -7.490   6.036  36.486  1.00 89.08      B    C  
ATOM   1917  C   TRP B  18      -8.125   5.849  35.106  1.00 89.40      B    C  
ATOM   1918  O   TRP B  18      -7.382   5.713  34.135  1.00 86.78      B    O  
ATOM   1919  CB  TRP B  18      -7.583   4.748  37.310  1.00 87.08      B    C  
ATOM   1920  CG  TRP B  18      -6.736   4.690  38.538  1.00 83.76      B    C  
ATOM   1921  CD1 TRP B  18      -5.547   5.307  38.721  1.00 74.77      B    C  
ATOM   1922  CD2 TRP B  18      -6.992   3.930  39.763  1.00 77.47      B    C  
ATOM   1923  CE2 TRP B  18      -5.901   4.125  40.646  1.00 74.63      B    C  
ATOM   1924  CE3 TRP B  18      -8.037   3.091  40.198  1.00 70.95      B    C  
ATOM   1925  NE1 TRP B  18      -5.048   4.973  39.981  1.00 69.90      B    N  
ATOM   1926  CZ2 TRP B  18      -5.840   3.515  41.917  1.00 72.47      B    C  
ATOM   1927  CZ3 TRP B  18      -7.985   2.471  41.471  1.00 65.87      B    C  
ATOM   1928  CH2 TRP B  18      -6.894   2.684  42.308  1.00 67.49      B    C  
ATOM   1929  N   VAL B  19      -9.447   5.947  34.975  1.00 89.31      B    N  
ATOM   1930  CA  VAL B  19     -10.124   5.898  33.669  1.00 88.48      B    C  
ATOM   1931  C   VAL B  19      -9.634   7.027  32.758  1.00 89.26      B    C  
ATOM   1932  O   VAL B  19      -9.408   6.794  31.571  1.00 87.98      B    O  
ATOM   1933  CB  VAL B  19     -11.651   5.954  33.824  1.00 86.98      B    C  
ATOM   1934  CG1 VAL B  19     -12.383   6.052  32.482  1.00 80.06      B    C  
ATOM   1935  CG2 VAL B  19     -12.196   4.697  34.514  1.00 81.48      B    C  
ATOM   1936  N   LEU B  20      -9.425   8.225  33.279  1.00 90.19      B    N  
ATOM   1937  CA  LEU B  20      -8.871   9.334  32.514  1.00 89.95      B    C  
ATOM   1938  C   LEU B  20      -7.449   9.032  32.021  1.00 90.47      B    C  
ATOM   1939  O   LEU B  20      -7.146   9.275  30.850  1.00 89.03      B    O  
ATOM   1940  CB  LEU B  20      -8.928  10.612  33.374  1.00 89.41      B    C  
ATOM   1941  CG  LEU B  20      -8.313  11.860  32.704  1.00 87.87      B    C  
ATOM   1942  CD1 LEU B  20      -9.044  12.261  31.428  1.00 83.37      B    C  
ATOM   1943  CD2 LEU B  20      -8.375  13.038  33.673  1.00 83.55      B    C  
ATOM   1944  N   TYR B  21      -6.592   8.477  32.871  1.00 91.39      B    N  
ATOM   1945  CA  TYR B  21      -5.240   8.068  32.497  1.00 90.02      B    C  
ATOM   1946  C   TYR B  21      -5.247   6.989  31.409  1.00 90.21      B    C  
ATOM   1947  O   TYR B  21      -4.625   7.149  30.361  1.00 88.19      B    O  
ATOM   1948  CB  TYR B  21      -4.491   7.605  33.747  1.00 88.50      B    C  
ATOM   1949  CG  TYR B  21      -3.092   7.093  33.455  1.00 86.80      B    C  
ATOM   1950  CD1 TYR B  21      -2.851   5.716  33.361  1.00 82.32      B    C  
ATOM   1951  CD2 TYR B  21      -2.042   8.006  33.246  1.00 81.51      B    C  
ATOM   1952  CE1 TYR B  21      -1.561   5.242  33.059  1.00 78.91      B    C  
ATOM   1953  CE2 TYR B  21      -0.752   7.547  32.941  1.00 78.65      B    C  
ATOM   1954  CZ  TYR B  21      -0.517   6.161  32.846  1.00 79.14      B    C  
ATOM   1955  OH  TYR B  21       0.748   5.706  32.541  1.00 76.93      B    O  
ATOM   1956  N   ASP B  22      -6.036   5.935  31.625  1.00 89.23      B    N  
ATOM   1957  CA  ASP B  22      -6.174   4.813  30.700  1.00 87.89      B    C  
ATOM   1958  C   ASP B  22      -6.737   5.288  29.347  1.00 88.60      B    C  
ATOM   1959  O   ASP B  22      -6.267   4.866  28.295  1.00 86.57      B    O  
ATOM   1960  CB  ASP B  22      -7.061   3.726  31.342  1.00 85.67      B    C  
ATOM   1961  CG  ASP B  22      -6.487   3.047  32.606  1.00 79.38      B    C  
ATOM   1962  OD1 ASP B  22      -5.298   3.196  32.950  1.00 73.41      B    O  
ATOM   1963  OD2 ASP B  22      -7.245   2.316  33.291  1.00 73.65      B    O1-
ATOM   1964  N   THR B  23      -7.662   6.243  29.313  1.00 89.26      B    N  
ATOM   1965  CA  THR B  23      -8.195   6.835  28.071  1.00 89.23      B    C  
ATOM   1966  C   THR B  23      -7.098   7.489  27.223  1.00 89.79      B    C  
ATOM   1967  O   THR B  23      -7.140   7.399  25.998  1.00 87.42      B    O  
ATOM   1968  CB  THR B  23      -9.285   7.878  28.373  1.00 88.43      B    C  
ATOM   1969  CG2 THR B  23      -9.903   8.483  27.112  1.00 79.97      B    C  
ATOM   1970  OG1 THR B  23     -10.363   7.303  29.077  1.00 77.32      B    O  
ATOM   1971  N   GLY B  24      -6.121   8.125  27.839  1.00 90.24      B    N  
ATOM   1972  CA  GLY B  24      -4.986   8.712  27.132  1.00 89.46      B    C  
ATOM   1973  C   GLY B  24      -4.108   7.664  26.450  1.00 90.54      B    C  
ATOM   1974  O   GLY B  24      -3.809   7.793  25.266  1.00 88.51      B    O  
ATOM   1975  N   GLN B  25      -3.770   6.587  27.166  1.00 88.75      B    N  
ATOM   1976  CA  GLN B  25      -2.998   5.468  26.605  1.00 87.82      B    C  
ATOM   1977  C   GLN B  25      -3.773   4.763  25.483  1.00 88.99      B    C  
ATOM   1978  O   GLN B  25      -3.263   4.663  24.361  1.00 87.05      B    O  
ATOM   1979  CB  GLN B  25      -2.607   4.469  27.703  1.00 85.28      B    C  
ATOM   1980  CG  GLN B  25      -1.465   5.013  28.573  1.00 77.06      B    C  
ATOM   1981  CD  GLN B  25      -0.869   3.927  29.474  1.00 71.37      B    C  
ATOM   1982  NE2 GLN B  25       0.358   4.058  29.904  1.00 59.46      B    N  
ATOM   1983  OE1 GLN B  25      -1.492   2.935  29.795  1.00 61.40      B    O  
ATOM   1984  N   VAL B  26      -5.036   4.398  25.704  1.00 89.40      B    N  
ATOM   1985  CA  VAL B  26      -5.901   3.773  24.697  1.00 89.09      B    C  
ATOM   1986  C   VAL B  26      -6.005   4.631  23.425  1.00 90.10      B    C  
ATOM   1987  O   VAL B  26      -6.025   4.102  22.315  1.00 89.67      B    O  
ATOM   1988  CB  VAL B  26      -7.301   3.518  25.284  1.00 87.42      B    C  
ATOM   1989  CG1 VAL B  26      -8.343   3.085  24.241  1.00 80.72      B    C  
ATOM   1990  CG2 VAL B  26      -7.261   2.418  26.355  1.00 81.26      B    C  
ATOM   1991  N   SER B  27      -6.073   5.947  23.563  1.00 91.67      B    N  
ATOM   1992  CA  SER B  27      -6.137   6.865  22.418  1.00 91.87      B    C  
ATOM   1993  C   SER B  27      -4.843   6.860  21.612  1.00 92.40      B    C  
ATOM   1994  O   SER B  27      -4.894   6.825  20.386  1.00 90.60      B    O  
ATOM   1995  CB  SER B  27      -6.472   8.286  22.873  1.00 91.43      B    C  
ATOM   1996  OG  SER B  27      -7.744   8.309  23.474  1.00 80.82      B    O  
ATOM   1997  N   ARG B  28      -3.689   6.826  22.271  1.00 91.45      B    N  
ATOM   1998  CA  ARG B  28      -2.379   6.702  21.620  1.00 90.74      B    C  
ATOM   1999  C   ARG B  28      -2.249   5.369  20.885  1.00 91.68      B    C  
ATOM   2000  O   ARG B  28      -1.941   5.373  19.701  1.00 89.74      B    O  
ATOM   2001  CB  ARG B  28      -1.260   6.900  22.651  1.00 88.25      B    C  
ATOM   2002  CG  ARG B  28       0.121   6.922  21.982  1.00 84.49      B    C  
ATOM   2003  CD  ARG B  28       1.220   7.091  23.027  1.00 81.40      B    C  
ATOM   2004  NE  ARG B  28       2.557   7.103  22.415  1.00 77.14      B    N  
ATOM   2005  CZ  ARG B  28       3.350   8.156  22.220  1.00 73.15      B    C  
ATOM   2006  NH1 ARG B  28       2.998   9.361  22.553  1.00 67.61      B    N1+
ATOM   2007  NH2 ARG B  28       4.511   8.003  21.682  1.00 67.29      B    N  
ATOM   2008  N   ASP B  29      -2.578   4.259  21.530  1.00 90.26      B    N  
ATOM   2009  CA  ASP B  29      -2.452   2.923  20.939  1.00 90.12      B    C  
ATOM   2010  C   ASP B  29      -3.382   2.724  19.739  1.00 91.72      B    C  
ATOM   2011  O   ASP B  29      -2.989   2.160  18.719  1.00 90.90      B    O  
ATOM   2012  CB  ASP B  29      -2.758   1.863  21.997  1.00 88.53      B    C  
ATOM   2013  CG  ASP B  29      -1.801   1.890  23.177  1.00 85.53      B    C  
ATOM   2014  OD1 ASP B  29      -0.642   2.332  22.997  1.00 79.99      B    O  
ATOM   2015  OD2 ASP B  29      -2.268   1.471  24.264  1.00 80.17      B    O1-
ATOM   2016  N   LYS B  30      -4.611   3.248  19.800  1.00 92.56      B    N  
ATOM   2017  CA  LYS B  30      -5.525   3.247  18.651  1.00 92.60      B    C  
ATOM   2018  C   LYS B  30      -4.991   4.083  17.488  1.00 93.47      B    C  
ATOM   2019  O   LYS B  30      -5.196   3.710  16.329  1.00 92.48      B    O  
ATOM   2020  CB  LYS B  30      -6.904   3.771  19.063  1.00 91.44      B    C  
ATOM   2021  CG  LYS B  30      -7.718   2.705  19.806  1.00 86.45      B    C  
ATOM   2022  CD  LYS B  30      -9.092   3.270  20.166  1.00 82.61      B    C  
ATOM   2023  CE  LYS B  30      -9.927   2.193  20.867  1.00 75.96      B    C  
ATOM   2024  NZ  LYS B  30     -11.286   2.677  21.185  1.00 67.70      B    N1+
ATOM   2025  N   MET B  31      -4.321   5.187  17.788  1.00 92.83      B    N  
ATOM   2026  CA  MET B  31      -3.686   6.013  16.764  1.00 93.56      B    C  
ATOM   2027  C   MET B  31      -2.485   5.291  16.138  1.00 94.49      B    C  
ATOM   2028  O   MET B  31      -2.360   5.269  14.918  1.00 93.35      B    O  
ATOM   2029  CB  MET B  31      -3.293   7.359  17.392  1.00 92.62      B    C  
ATOM   2030  CG  MET B  31      -2.799   8.346  16.332  1.00 85.55      B    C  
ATOM   2031  SD  MET B  31      -4.049   8.825  15.118  1.00 82.47      B    S  
ATOM   2032  CE  MET B  31      -2.962   9.654  13.942  1.00 73.45      B    C  
ATOM   2033  N   ASP B  32      -1.666   4.636  16.952  1.00 92.50      B    N  
ATOM   2034  CA  ASP B  32      -0.498   3.879  16.517  1.00 92.79      B    C  
ATOM   2035  C   ASP B  32      -0.897   2.702  15.622  1.00 94.08      B    C  
ATOM   2036  O   ASP B  32      -0.398   2.584  14.507  1.00 92.97      B    O  
ATOM   2037  CB  ASP B  32       0.313   3.399  17.742  1.00 90.61      B    C  
ATOM   2038  CG  ASP B  32       1.106   4.506  18.454  1.00 87.80      B    C  
ATOM   2039  OD1 ASP B  32       1.077   5.671  17.995  1.00 82.87      B    O  
ATOM   2040  OD2 ASP B  32       1.805   4.187  19.436  1.00 82.39      B    O1-
ATOM   2041  N   VAL B  33      -1.866   1.876  16.029  1.00 92.97      B    N  
ATOM   2042  CA  VAL B  33      -2.291   0.719  15.225  1.00 93.54      B    C  
ATOM   2043  C   VAL B  33      -2.931   1.124  13.897  1.00 94.31      B    C  
ATOM   2044  O   VAL B  33      -2.736   0.461  12.886  1.00 92.86      B    O  
ATOM   2045  CB  VAL B  33      -3.211  -0.211  16.048  1.00 92.04      B    C  
ATOM   2046  CG1 VAL B  33      -4.656   0.292  16.187  1.00 83.87      B    C  
ATOM   2047  CG2 VAL B  33      -3.240  -1.610  15.424  1.00 83.98      B    C  
ATOM   2048  N   GLN B  34      -3.658   2.245  13.872  1.00 94.25      B    N  
ATOM   2049  CA  GLN B  34      -4.243   2.749  12.632  1.00 94.74      B    C  
ATOM   2050  C   GLN B  34      -3.169   3.345  11.711  1.00 95.60      B    C  
ATOM   2051  O   GLN B  34      -3.208   3.125  10.505  1.00 94.73      B    O  
ATOM   2052  CB  GLN B  34      -5.350   3.766  12.952  1.00 94.25      B    C  
ATOM   2053  CG  GLN B  34      -6.104   4.215  11.701  1.00 91.07      B    C  
ATOM   2054  CD  GLN B  34      -6.727   3.027  10.942  1.00 90.75      B    C  
ATOM   2055  NE2 GLN B  34      -6.350   2.806   9.725  1.00 78.77      B    N  
ATOM   2056  OE1 GLN B  34      -7.551   2.292  11.459  1.00 81.25      B    O  
ATOM   2057  N   THR B  35      -2.200   4.051  12.280  1.00 95.02      B    N  
ATOM   2058  CA  THR B  35      -1.068   4.595  11.523  1.00 95.21      B    C  
ATOM   2059  C   THR B  35      -0.196   3.480  10.963  1.00 95.97      B    C  
ATOM   2060  O   THR B  35       0.225   3.551   9.810  1.00 94.76      B    O  
ATOM   2061  CB  THR B  35      -0.231   5.536  12.391  1.00 94.34      B    C  
ATOM   2062  CG2 THR B  35       0.867   6.219  11.590  1.00 85.28      B    C  
ATOM   2063  OG1 THR B  35      -1.059   6.548  12.910  1.00 85.74      B    O  
ATOM   2064  N   ALA B  36       0.019   2.413  11.720  1.00 95.55      B    N  
ATOM   2065  CA  ALA B  36       0.703   1.216  11.259  1.00 95.37      B    C  
ATOM   2066  C   ALA B  36      -0.016   0.579  10.062  1.00 96.10      B    C  
ATOM   2067  O   ALA B  36       0.634   0.250   9.071  1.00 95.07      B    O  
ATOM   2068  CB  ALA B  36       0.819   0.244  12.438  1.00 94.35      B    C  
ATOM   2069  N   ALA B  37      -1.347   0.477  10.091  1.00 96.27      B    N  
ATOM   2070  CA  ALA B  37      -2.125  -0.027   8.967  1.00 96.39      B    C  
ATOM   2071  C   ALA B  37      -2.002   0.871   7.723  1.00 96.80      B    C  
ATOM   2072  O   ALA B  37      -1.762   0.377   6.623  1.00 95.59      B    O  
ATOM   2073  CB  ALA B  37      -3.587  -0.202   9.401  1.00 95.60      B    C  
ATOM   2074  N   ASP B  38      -2.106   2.188   7.900  1.00 96.74      B    N  
ATOM   2075  CA  ASP B  38      -2.024   3.154   6.807  1.00 96.75      B    C  
ATOM   2076  C   ASP B  38      -0.654   3.153   6.129  1.00 97.16      B    C  
ATOM   2077  O   ASP B  38      -0.556   3.043   4.905  1.00 95.95      B    O  
ATOM   2078  CB  ASP B  38      -2.337   4.568   7.334  1.00 95.84      B    C  
ATOM   2079  CG  ASP B  38      -3.811   4.760   7.662  1.00 94.41      B    C  
ATOM   2080  OD1 ASP B  38      -4.641   3.974   7.178  1.00 88.58      B    O  
ATOM   2081  OD2 ASP B  38      -4.170   5.729   8.365  1.00 88.22      B    O1-
ATOM   2082  N   THR B  39       0.406   3.205   6.922  1.00 96.79      B    N  
ATOM   2083  CA  THR B  39       1.774   3.233   6.412  1.00 96.50      B    C  
ATOM   2084  C   THR B  39       2.180   1.900   5.793  1.00 96.87      B    C  
ATOM   2085  O   THR B  39       2.841   1.896   4.757  1.00 95.12      B    O  
ATOM   2086  CB  THR B  39       2.774   3.621   7.506  1.00 95.09      B    C  
ATOM   2087  CG2 THR B  39       2.572   5.051   7.992  1.00 86.90      B    C  
ATOM   2088  OG1 THR B  39       2.663   2.765   8.614  1.00 86.53      B    O  
ATOM   2089  N   ALA B  40       1.735   0.777   6.342  1.00 96.57      B    N  
ATOM   2090  CA  ALA B  40       1.967  -0.535   5.766  1.00 96.47      B    C  
ATOM   2091  C   ALA B  40       1.272  -0.692   4.403  1.00 96.82      B    C  
ATOM   2092  O   ALA B  40       1.901  -1.100   3.430  1.00 95.38      B    O  
ATOM   2093  CB  ALA B  40       1.493  -1.602   6.763  1.00 95.72      B    C  
ATOM   2094  N   ALA B  41      -0.002  -0.313   4.310  1.00 96.76      B    N  
ATOM   2095  CA  ALA B  41      -0.754  -0.380   3.067  1.00 96.63      B    C  
ATOM   2096  C   ALA B  41      -0.152   0.538   1.989  1.00 96.93      B    C  
ATOM   2097  O   ALA B  41       0.084   0.101   0.861  1.00 95.61      B    O  
ATOM   2098  CB  ALA B  41      -2.219  -0.023   3.353  1.00 95.96      B    C  
ATOM   2099  N   TYR B  42       0.174   1.781   2.348  1.00 97.08      B    N  
ATOM   2100  CA  TYR B  42       0.785   2.750   1.447  1.00 97.00      B    C  
ATOM   2101  C   TYR B  42       2.166   2.297   0.966  1.00 97.04      B    C  
ATOM   2102  O   TYR B  42       2.452   2.355  -0.225  1.00 95.94      B    O  
ATOM   2103  CB  TYR B  42       0.866   4.102   2.143  1.00 96.61      B    C  
ATOM   2104  CG  TYR B  42       1.405   5.198   1.243  1.00 96.99      B    C  
ATOM   2105  CD1 TYR B  42       2.761   5.571   1.295  1.00 94.81      B    C  
ATOM   2106  CD2 TYR B  42       0.541   5.845   0.334  1.00 95.07      B    C  
ATOM   2107  CE1 TYR B  42       3.248   6.603   0.465  1.00 94.14      B    C  
ATOM   2108  CE2 TYR B  42       1.015   6.875  -0.492  1.00 94.11      B    C  
ATOM   2109  CZ  TYR B  42       2.373   7.249  -0.419  1.00 95.24      B    C  
ATOM   2110  OH  TYR B  42       2.832   8.277  -1.203  1.00 93.97      B    O  
ATOM   2111  N   SER B  43       3.000   1.782   1.867  1.00 96.76      B    N  
ATOM   2112  CA  SER B  43       4.343   1.303   1.532  1.00 96.38      B    C  
ATOM   2113  C   SER B  43       4.304   0.092   0.611  1.00 96.69      B    C  
ATOM   2114  O   SER B  43       5.057   0.023  -0.357  1.00 94.72      B    O  
ATOM   2115  CB  SER B  43       5.118   0.962   2.801  1.00 95.07      B    C  
ATOM   2116  OG  SER B  43       5.243   2.108   3.621  1.00 86.70      B    O  
ATOM   2117  N   GLN B  44       3.388  -0.844   0.833  1.00 96.70      B    N  
ATOM   2118  CA  GLN B  44       3.183  -1.980  -0.068  1.00 96.43      B    C  
ATOM   2119  C   GLN B  44       2.716  -1.516  -1.450  1.00 96.69      B    C  
ATOM   2120  O   GLN B  44       3.244  -1.968  -2.469  1.00 95.32      B    O  
ATOM   2121  CB  GLN B  44       2.191  -2.964   0.562  1.00 95.57      B    C  
ATOM   2122  CG  GLN B  44       2.088  -4.238  -0.277  1.00 93.91      B    C  
ATOM   2123  CD  GLN B  44       1.108  -5.257   0.291  1.00 92.78      B    C  
ATOM   2124  NE2 GLN B  44       1.124  -6.467  -0.201  1.00 83.22      B    N  
ATOM   2125  OE1 GLN B  44       0.315  -4.978   1.170  1.00 84.81      B    O  
ATOM   2126  N   ALA B  45       1.773  -0.587  -1.514  1.00 96.69      B    N  
ATOM   2127  CA  ALA B  45       1.333  -0.013  -2.779  1.00 96.37      B    C  
ATOM   2128  C   ALA B  45       2.460   0.748  -3.493  1.00 96.54      B    C  
ATOM   2129  O   ALA B  45       2.569   0.657  -4.718  1.00 95.04      B    O  
ATOM   2130  CB  ALA B  45       0.111   0.872  -2.530  1.00 95.73      B    C  
ATOM   2131  N   ALA B  46       3.348   1.429  -2.762  1.00 96.62      B    N  
ATOM   2132  CA  ALA B  46       4.523   2.091  -3.311  1.00 96.30      B    C  
ATOM   2133  C   ALA B  46       5.507   1.087  -3.939  1.00 96.37      B    C  
ATOM   2134  O   ALA B  46       5.969   1.298  -5.057  1.00 94.66      B    O  
ATOM   2135  CB  ALA B  46       5.197   2.928  -2.214  1.00 95.66      B    C  
ATOM   2136  N   VAL B  47       5.763  -0.045  -3.275  1.00 96.75      B    N  
ATOM   2137  CA  VAL B  47       6.569  -1.143  -3.824  1.00 96.66      B    C  
ATOM   2138  C   VAL B  47       5.936  -1.703  -5.098  1.00 96.50      B    C  
ATOM   2139  O   VAL B  47       6.615  -1.830  -6.120  1.00 95.22      B    O  
ATOM   2140  CB  VAL B  47       6.766  -2.248  -2.768  1.00 95.60      B    C  
ATOM   2141  CG1 VAL B  47       7.321  -3.542  -3.370  1.00 91.97      B    C  
ATOM   2142  CG2 VAL B  47       7.738  -1.789  -1.686  1.00 91.97      B    C  
ATOM   2143  N   ARG B  48       4.638  -1.974  -5.089  1.00 96.53      B    N  
ATOM   2144  CA  ARG B  48       3.914  -2.477  -6.274  1.00 96.49      B    C  
ATOM   2145  C   ARG B  48       3.936  -1.457  -7.421  1.00 96.41      B    C  
ATOM   2146  O   ARG B  48       4.182  -1.848  -8.549  1.00 95.43      B    O  
ATOM   2147  CB  ARG B  48       2.480  -2.878  -5.903  1.00 95.57      B    C  
ATOM   2148  CG  ARG B  48       2.421  -4.080  -4.932  1.00 91.72      B    C  
ATOM   2149  CD  ARG B  48       0.987  -4.424  -4.506  1.00 90.68      B    C  
ATOM   2150  NE  ARG B  48       0.285  -5.238  -5.513  1.00 86.39      B    N  
ATOM   2151  CZ  ARG B  48      -1.019  -5.333  -5.680  1.00 84.87      B    C  
ATOM   2152  NH1 ARG B  48      -1.875  -4.618  -5.010  1.00 74.55      B    N1+
ATOM   2153  NH2 ARG B  48      -1.506  -6.202  -6.522  1.00 78.86      B    N  
ATOM   2154  N   ALA B  49       3.776  -0.171  -7.133  1.00 96.49      B    N  
ATOM   2155  CA  ALA B  49       3.852   0.891  -8.130  1.00 96.12      B    C  
ATOM   2156  C   ALA B  49       5.255   1.007  -8.750  1.00 96.41      B    C  
ATOM   2157  O   ALA B  49       5.378   1.120  -9.968  1.00 94.90      B    O  
ATOM   2158  CB  ALA B  49       3.410   2.205  -7.486  1.00 95.43      B    C  
ATOM   2159  N   ARG B  50       6.319   0.923  -7.946  1.00 96.79      B    N  
ATOM   2160  CA  ARG B  50       7.701   0.867  -8.443  1.00 96.33      B    C  
ATOM   2161  C   ARG B  50       7.915  -0.326  -9.375  1.00 96.65      B    C  
ATOM   2162  O   ARG B  50       8.486  -0.159 -10.442  1.00 95.33      B    O  
ATOM   2163  CB  ARG B  50       8.698   0.802  -7.270  1.00 94.83      B    C  
ATOM   2164  CG  ARG B  50       8.861   2.154  -6.558  1.00 89.47      B    C  
ATOM   2165  CD  ARG B  50       9.607   2.036  -5.225  1.00 89.67      B    C  
ATOM   2166  NE  ARG B  50      10.985   1.568  -5.384  1.00 87.84      B    N  
ATOM   2167  CZ  ARG B  50      11.835   1.266  -4.394  1.00 89.49      B    C  
ATOM   2168  NH1 ARG B  50      11.521   1.388  -3.142  1.00 81.34      B    N1+
ATOM   2169  NH2 ARG B  50      13.022   0.842  -4.648  1.00 83.15      B    N  
ATOM   2170  N   ALA B  51       7.408  -1.503  -9.004  1.00 96.38      B    N  
ATOM   2171  CA  ALA B  51       7.482  -2.683  -9.844  1.00 96.35      B    C  
ATOM   2172  C   ALA B  51       6.717  -2.517 -11.163  1.00 96.69      B    C  
ATOM   2173  O   ALA B  51       7.258  -2.846 -12.213  1.00 95.28      B    O  
ATOM   2174  CB  ALA B  51       6.976  -3.879  -9.044  1.00 95.75      B    C  
ATOM   2175  N   MET B  52       5.526  -1.937 -11.147  1.00 96.64      B    N  
ATOM   2176  CA  MET B  52       4.754  -1.654 -12.362  1.00 96.31      B    C  
ATOM   2177  C   MET B  52       5.500  -0.702 -13.304  1.00 96.51      B    C  
ATOM   2178  O   MET B  52       5.557  -0.945 -14.504  1.00 95.25      B    O  
ATOM   2179  CB  MET B  52       3.389  -1.068 -11.998  1.00 95.41      B    C  
ATOM   2180  CG  MET B  52       2.449  -2.107 -11.369  1.00 92.71      B    C  
ATOM   2181  SD  MET B  52       1.967  -3.491 -12.436  1.00 91.25      B    S  
ATOM   2182  CE  MET B  52       0.951  -2.610 -13.643  1.00 83.41      B    C  
ATOM   2183  N   ASN B  53       6.130   0.346 -12.762  1.00 96.43      B    N  
ATOM   2184  CA  ASN B  53       6.944   1.255 -13.557  1.00 96.28      B    C  
ATOM   2185  C   ASN B  53       8.194   0.572 -14.132  1.00 96.63      B    C  
ATOM   2186  O   ASN B  53       8.557   0.823 -15.276  1.00 94.77      B    O  
ATOM   2187  CB  ASN B  53       7.323   2.471 -12.698  1.00 95.37      B    C  
ATOM   2188  CG  ASN B  53       6.151   3.392 -12.408  1.00 94.98      B    C  
ATOM   2189  ND2 ASN B  53       6.295   4.246 -11.418  1.00 87.19      B    N  
ATOM   2190  OD1 ASN B  53       5.120   3.395 -13.049  1.00 87.28      B    O  
ATOM   2191  N   ASN B  54       8.813  -0.340 -13.370  1.00 96.20      B    N  
ATOM   2192  CA  ASN B  54       9.943  -1.129 -13.858  1.00 96.38      B    C  
ATOM   2193  C   ASN B  54       9.525  -2.083 -14.988  1.00 96.64      B    C  
ATOM   2194  O   ASN B  54      10.255  -2.219 -15.965  1.00 94.65      B    O  
ATOM   2195  CB  ASN B  54      10.578  -1.899 -12.690  1.00 95.44      B    C  
ATOM   2196  CG  ASN B  54      11.280  -1.022 -11.659  1.00 94.79      B    C  
ATOM   2197  ND2 ASN B  54      11.703  -1.613 -10.561  1.00 85.67      B    N  
ATOM   2198  OD1 ASN B  54      11.484   0.168 -11.808  1.00 85.64      B    O  
ATOM   2199  N   LEU B  55       8.345  -2.711 -14.885  1.00 96.48      B    N  
ATOM   2200  CA  LEU B  55       7.800  -3.559 -15.944  1.00 96.30      B    C  
ATOM   2201  C   LEU B  55       7.473  -2.755 -17.207  1.00 96.54      B    C  
ATOM   2202  O   LEU B  55       7.806  -3.195 -18.303  1.00 95.09      B    O  
ATOM   2203  CB  LEU B  55       6.541  -4.287 -15.442  1.00 95.80      B    C  
ATOM   2204  CG  LEU B  55       6.784  -5.362 -14.365  1.00 94.54      B    C  
ATOM   2205  CD1 LEU B  55       5.447  -5.914 -13.887  1.00 91.53      B    C  
ATOM   2206  CD2 LEU B  55       7.618  -6.532 -14.887  1.00 91.03      B    C  
ATOM   2207  N   ALA B  56       6.904  -1.554 -17.064  1.00 96.24      B    N  
ATOM   2208  CA  ALA B  56       6.649  -0.660 -18.183  1.00 96.03      B    C  
ATOM   2209  C   ALA B  56       7.955  -0.205 -18.864  1.00 96.46      B    C  
ATOM   2210  O   ALA B  56       8.063  -0.238 -20.087  1.00 94.97      B    O  
ATOM   2211  CB  ALA B  56       5.831   0.539 -17.677  1.00 95.23      B    C  
ATOM   2212  N   TYR B  57       8.976   0.132 -18.072  1.00 96.16      B    N  
ATOM   2213  CA  TYR B  57      10.295   0.460 -18.600  1.00 96.26      B    C  
ATOM   2214  C   TYR B  57      10.942  -0.719 -19.336  1.00 96.73      B    C  
ATOM   2215  O   TYR B  57      11.498  -0.534 -20.417  1.00 95.46      B    O  
ATOM   2216  CB  TYR B  57      11.174   0.952 -17.453  1.00 95.46      B    C  
ATOM   2217  CG  TYR B  57      12.618   1.213 -17.829  1.00 96.32      B    C  
ATOM   2218  CD1 TYR B  57      13.660   0.689 -17.034  1.00 93.47      B    C  
ATOM   2219  CD2 TYR B  57      12.943   1.989 -18.962  1.00 94.05      B    C  
ATOM   2220  CE1 TYR B  57      14.998   0.966 -17.339  1.00 93.20      B    C  
ATOM   2221  CE2 TYR B  57      14.276   2.267 -19.280  1.00 93.02      B    C  
ATOM   2222  CZ  TYR B  57      15.298   1.754 -18.458  1.00 94.42      B    C  
ATOM   2223  OH  TYR B  57      16.609   2.056 -18.742  1.00 93.38      B    O  
ATOM   2224  N   ALA B  58      10.817  -1.939 -18.809  1.00 96.03      B    N  
ATOM   2225  CA  ALA B  58      11.292  -3.137 -19.483  1.00 96.19      B    C  
ATOM   2226  C   ALA B  58      10.546  -3.404 -20.798  1.00 96.46      B    C  
ATOM   2227  O   ALA B  58      11.175  -3.773 -21.790  1.00 94.70      B    O  
ATOM   2228  CB  ALA B  58      11.182  -4.316 -18.504  1.00 95.52      B    C  
ATOM   2229  N   ASN B  59       9.241  -3.141 -20.855  1.00 96.44      B    N  
ATOM   2230  CA  ASN B  59       8.475  -3.187 -22.107  1.00 96.26      B    C  
ATOM   2231  C   ASN B  59       8.995  -2.191 -23.142  1.00 96.77      B    C  
ATOM   2232  O   ASN B  59       9.203  -2.549 -24.302  1.00 94.76      B    O  
ATOM   2233  CB  ASN B  59       6.992  -2.905 -21.812  1.00 94.71      B    C  
ATOM   2234  CG  ASN B  59       6.107  -4.134 -21.817  1.00 93.80      B    C  
ATOM   2235  ND2 ASN B  59       4.815  -3.906 -21.820  1.00 85.39      B    N  
ATOM   2236  OD1 ASN B  59       6.527  -5.266 -21.846  1.00 85.31      B    O  
ATOM   2237  N   ILE B  60       9.266  -0.956 -22.733  1.00 95.93      B    N  
ATOM   2238  CA  ILE B  60       9.842   0.074 -23.609  1.00 95.70      B    C  
ATOM   2239  C   ILE B  60      11.225  -0.357 -24.111  1.00 96.03      B    C  
ATOM   2240  O   ILE B  60      11.527  -0.201 -25.292  1.00 94.57      B    O  
ATOM   2241  CB  ILE B  60       9.873   1.431 -22.884  1.00 94.91      B    C  
ATOM   2242  CG1 ILE B  60       8.435   1.952 -22.659  1.00 92.62      B    C  
ATOM   2243  CG2 ILE B  60      10.681   2.470 -23.674  1.00 92.92      B    C  
ATOM   2244  CD1 ILE B  60       8.341   3.061 -21.606  1.00 86.44      B    C  
ATOM   2245  N   ALA B  61      12.046  -0.963 -23.258  1.00 95.84      B    N  
ATOM   2246  CA  ALA B  61      13.348  -1.489 -23.653  1.00 95.87      B    C  
ATOM   2247  C   ALA B  61      13.236  -2.656 -24.651  1.00 96.03      B    C  
ATOM   2248  O   ALA B  61      13.970  -2.673 -25.643  1.00 94.54      B    O  
ATOM   2249  CB  ALA B  61      14.117  -1.882 -22.385  1.00 95.32      B    C  
ATOM   2250  N   LYS B  62      12.298  -3.587 -24.466  1.00 96.60      B    N  
ATOM   2251  CA  LYS B  62      11.982  -4.623 -25.467  1.00 96.59      B    C  
ATOM   2252  C   LYS B  62      11.586  -3.994 -26.801  1.00 96.68      B    C  
ATOM   2253  O   LYS B  62      12.122  -4.379 -27.830  1.00 95.17      B    O  
ATOM   2254  CB  LYS B  62      10.846  -5.542 -24.981  1.00 95.16      B    C  
ATOM   2255  CG  LYS B  62      11.292  -6.568 -23.925  1.00 92.96      B    C  
ATOM   2256  CD  LYS B  62      10.126  -7.499 -23.553  1.00 93.09      B    C  
ATOM   2257  CE  LYS B  62      10.602  -8.619 -22.631  1.00 90.49      B    C  
ATOM   2258  NZ  LYS B  62       9.517  -9.603 -22.331  1.00 89.20      B    N1+
ATOM   2259  N   ARG B  63      10.722  -2.990 -26.767  1.00 96.30      B    N  
ATOM   2260  CA  ARG B  63      10.299  -2.252 -27.961  1.00 95.96      B    C  
ATOM   2261  C   ARG B  63      11.475  -1.585 -28.678  1.00 96.04      B    C  
ATOM   2262  O   ARG B  63      11.541  -1.662 -29.900  1.00 93.98      B    O  
ATOM   2263  CB  ARG B  63       9.229  -1.224 -27.558  1.00 93.84      B    C  
ATOM   2264  CG  ARG B  63       8.624  -0.509 -28.771  1.00 91.21      B    C  
ATOM   2265  CD  ARG B  63       7.553   0.505 -28.347  1.00 91.26      B    C  
ATOM   2266  NE  ARG B  63       8.146   1.650 -27.650  1.00 87.98      B    N  
ATOM   2267  CZ  ARG B  63       7.474   2.652 -27.091  1.00 90.29      B    C  
ATOM   2268  NH1 ARG B  63       6.177   2.713 -27.084  1.00 80.34      B    N1+
ATOM   2269  NH2 ARG B  63       8.107   3.639 -26.516  1.00 82.97      B    N  
ATOM   2270  N   SER B  64      12.417  -1.001 -27.948  1.00 95.96      B    N  
ATOM   2271  CA  SER B  64      13.612  -0.392 -28.548  1.00 95.56      B    C  
ATOM   2272  C   SER B  64      14.520  -1.422 -29.227  1.00 95.61      B    C  
ATOM   2273  O   SER B  64      14.985  -1.171 -30.339  1.00 93.06      B    O  
ATOM   2274  CB  SER B  64      14.403   0.391 -27.495  1.00 94.41      B    C  
ATOM   2275  OG  SER B  64      13.683   1.526 -27.082  1.00 84.96      B    O  
ATOM   2276  N   VAL B  65      14.744  -2.589 -28.624  1.00 95.80      B    N  
ATOM   2277  CA  VAL B  65      15.573  -3.659 -29.222  1.00 95.93      B    C  
ATOM   2278  C   VAL B  65      14.880  -4.284 -30.433  1.00 96.07      B    C  
ATOM   2279  O   VAL B  65      15.484  -4.388 -31.495  1.00 94.55      B    O  
ATOM   2280  CB  VAL B  65      15.943  -4.742 -28.193  1.00 95.02      B    C  
ATOM   2281  CG1 VAL B  65      16.715  -5.905 -28.831  1.00 90.68      B    C  
ATOM   2282  CG2 VAL B  65      16.842  -4.162 -27.102  1.00 90.74      B    C  
ATOM   2283  N   VAL B  66      13.612  -4.672 -30.295  1.00 96.19      B    N  
ATOM   2284  CA  VAL B  66      12.844  -5.225 -31.415  1.00 95.89      B    C  
ATOM   2285  C   VAL B  66      12.705  -4.188 -32.532  1.00 95.90      B    C  
ATOM   2286  O   VAL B  66      12.852  -4.521 -33.701  1.00 94.15      B    O  
ATOM   2287  CB  VAL B  66      11.462  -5.734 -30.947  1.00 95.18      B    C  
ATOM   2288  CG1 VAL B  66      10.580  -6.200 -32.106  1.00 90.94      B    C  
ATOM   2289  CG2 VAL B  66      11.616  -6.928 -29.997  1.00 90.96      B    C  
ATOM   2290  N   GLY B  67      12.485  -2.932 -32.163  1.00 95.37      B    N  
ATOM   2291  CA  GLY B  67      12.362  -1.817 -33.091  1.00 94.99      B    C  
ATOM   2292  C   GLY B  67      13.625  -1.579 -33.913  1.00 95.93      B    C  
ATOM   2293  O   GLY B  67      13.540  -1.558 -35.133  1.00 94.00      B    O  
ATOM   2294  N   ILE B  68      14.806  -1.479 -33.282  1.00 95.22      B    N  
ATOM   2295  CA  ILE B  68      16.056  -1.256 -34.018  1.00 95.10      B    C  
ATOM   2296  C   ILE B  68      16.424  -2.465 -34.893  1.00 95.44      B    C  
ATOM   2297  O   ILE B  68      16.844  -2.290 -36.031  1.00 93.96      B    O  
ATOM   2298  CB  ILE B  68      17.206  -0.823 -33.078  1.00 94.26      B    C  
ATOM   2299  CG1 ILE B  68      18.376  -0.234 -33.895  1.00 89.97      B    C  
ATOM   2300  CG2 ILE B  68      17.690  -1.959 -32.163  1.00 88.16      B    C  
ATOM   2301  CD1 ILE B  68      19.483   0.388 -33.048  1.00 85.38      B    C  
ATOM   2302  N   HIS B  69      16.192  -3.678 -34.387  1.00 95.01      B    N  
ATOM   2303  CA  HIS B  69      16.405  -4.902 -35.157  1.00 95.13      B    C  
ATOM   2304  C   HIS B  69      15.505  -4.945 -36.398  1.00 95.25      B    C  
ATOM   2305  O   HIS B  69      15.981  -5.151 -37.517  1.00 93.69      B    O  
ATOM   2306  CB  HIS B  69      16.159  -6.106 -34.240  1.00 94.55      B    C  
ATOM   2307  CG  HIS B  69      16.241  -7.428 -34.938  1.00 95.21      B    C  
ATOM   2308  CD2 HIS B  69      17.319  -8.279 -34.963  1.00 85.87      B    C  
ATOM   2309  ND1 HIS B  69      15.236  -8.035 -35.688  1.00 85.46      B    N  
ATOM   2310  CE1 HIS B  69      15.702  -9.200 -36.145  1.00 87.49      B    C  
ATOM   2311  NE2 HIS B  69      16.955  -9.383 -35.722  1.00 89.26      B    N  
ATOM   2312  N   ALA B  70      14.217  -4.685 -36.227  1.00 95.58      B    N  
ATOM   2313  CA  ALA B  70      13.267  -4.673 -37.329  1.00 95.42      B    C  
ATOM   2314  C   ALA B  70      13.487  -3.491 -38.285  1.00 95.81      B    C  
ATOM   2315  O   ALA B  70      13.289  -3.648 -39.491  1.00 93.77      B    O  
ATOM   2316  CB  ALA B  70      11.854  -4.660 -36.748  1.00 94.59      B    C  
ATOM   2317  N   GLN B  71      13.950  -2.345 -37.791  1.00 95.77      B    N  
ATOM   2318  CA  GLN B  71      14.311  -1.210 -38.648  1.00 95.40      B    C  
ATOM   2319  C   GLN B  71      15.493  -1.545 -39.546  1.00 95.88      B    C  
ATOM   2320  O   GLN B  71      15.378  -1.333 -40.745  1.00 94.08      B    O  
ATOM   2321  CB  GLN B  71      14.586   0.063 -37.849  1.00 94.09      B    C  
ATOM   2322  CG  GLN B  71      13.307   0.891 -37.684  1.00 89.74      B    C  
ATOM   2323  CD  GLN B  71      13.576   2.239 -37.007  1.00 90.50      B    C  
ATOM   2324  NE2 GLN B  71      13.310   3.343 -37.654  1.00 78.22      B    N  
ATOM   2325  OE1 GLN B  71      14.025   2.299 -35.884  1.00 80.76      B    O  
ATOM   2326  N   TYR B  72      16.577  -2.117 -39.018  1.00 94.47      B    N  
ATOM   2327  CA  TYR B  72      17.677  -2.542 -39.882  1.00 94.67      B    C  
ATOM   2328  C   TYR B  72      17.204  -3.561 -40.924  1.00 95.22      B    C  
ATOM   2329  O   TYR B  72      17.471  -3.394 -42.109  1.00 94.24      B    O  
ATOM   2330  CB  TYR B  72      18.824  -3.111 -39.048  1.00 94.36      B    C  
ATOM   2331  CG  TYR B  72      19.913  -3.705 -39.915  1.00 94.77      B    C  
ATOM   2332  CD1 TYR B  72      20.028  -5.098 -40.085  1.00 91.70      B    C  
ATOM   2333  CD2 TYR B  72      20.777  -2.855 -40.644  1.00 92.43      B    C  
ATOM   2334  CE1 TYR B  72      20.998  -5.641 -40.943  1.00 91.53      B    C  
ATOM   2335  CE2 TYR B  72      21.754  -3.393 -41.509  1.00 91.55      B    C  
ATOM   2336  CZ  TYR B  72      21.858  -4.788 -41.648  1.00 93.05      B    C  
ATOM   2337  OH  TYR B  72      22.795  -5.320 -42.490  1.00 91.72      B    O  
ATOM   2338  N   TYR B  73      16.434  -4.559 -40.505  1.00 95.26      B    N  
ATOM   2339  CA  TYR B  73      15.925  -5.578 -41.415  1.00 95.30      B    C  
ATOM   2340  C   TYR B  73      15.012  -4.984 -42.496  1.00 95.56      B    C  
ATOM   2341  O   TYR B  73      15.127  -5.337 -43.669  1.00 93.24      B    O  
ATOM   2342  CB  TYR B  73      15.213  -6.667 -40.592  1.00 94.02      B    C  
ATOM   2343  CG  TYR B  73      15.193  -8.046 -41.203  1.00 93.85      B    C  
ATOM   2344  CD1 TYR B  73      14.968  -8.264 -42.573  1.00 87.22      B    C  
ATOM   2345  CD2 TYR B  73      15.404  -9.163 -40.364  1.00 87.12      B    C  
ATOM   2346  CE1 TYR B  73      14.968  -9.566 -43.111  1.00 85.01      B    C  
ATOM   2347  CE2 TYR B  73      15.404 -10.463 -40.883  1.00 85.15      B    C  
ATOM   2348  CZ  TYR B  73      15.192 -10.665 -42.257  1.00 87.30      B    C  
ATOM   2349  OH  TYR B  73      15.187 -11.940 -42.769  1.00 85.15      B    O  
ATOM   2350  N   SER B  74      14.138  -4.042 -42.129  1.00 95.50      B    N  
ATOM   2351  CA  SER B  74      13.270  -3.358 -43.082  1.00 95.41      B    C  
ATOM   2352  C   SER B  74      14.030  -2.424 -44.015  1.00 95.70      B    C  
ATOM   2353  O   SER B  74      13.718  -2.378 -45.201  1.00 93.17      B    O  
ATOM   2354  CB  SER B  74      12.145  -2.611 -42.360  1.00 93.91      B    C  
ATOM   2355  OG  SER B  74      12.625  -1.551 -41.575  1.00 80.03      B    O  
ATOM   2356  N   LEU B  75      15.067  -1.745 -43.520  1.00 94.63      B    N  
ATOM   2357  CA  LEU B  75      15.952  -0.900 -44.329  1.00 94.28      B    C  
ATOM   2358  C   LEU B  75      16.731  -1.739 -45.343  1.00 94.64      B    C  
ATOM   2359  O   LEU B  75      16.776  -1.373 -46.512  1.00 93.14      B    O  
ATOM   2360  CB  LEU B  75      16.907  -0.117 -43.415  1.00 93.99      B    C  
ATOM   2361  CG  LEU B  75      16.222   1.030 -42.651  1.00 93.23      B    C  
ATOM   2362  CD1 LEU B  75      17.094   1.481 -41.484  1.00 87.89      B    C  
ATOM   2363  CD2 LEU B  75      15.962   2.236 -43.544  1.00 88.84      B    C  
ATOM   2364  N   TRP B  76      17.260  -2.896 -44.915  1.00 95.45      B    N  
ATOM   2365  CA  TRP B  76      17.889  -3.841 -45.842  1.00 95.20      B    C  
ATOM   2366  C   TRP B  76      16.907  -4.333 -46.905  1.00 95.40      B    C  
ATOM   2367  O   TRP B  76      17.219  -4.286 -48.087  1.00 94.03      B    O  
ATOM   2368  CB  TRP B  76      18.476  -5.021 -45.066  1.00 94.77      B    C  
ATOM   2369  CG  TRP B  76      18.953  -6.103 -45.981  1.00 95.09      B    C  
ATOM   2370  CD1 TRP B  76      18.343  -7.291 -46.199  1.00 91.44      B    C  
ATOM   2371  CD2 TRP B  76      20.057  -6.033 -46.932  1.00 93.87      B    C  
ATOM   2372  CE2 TRP B  76      20.046  -7.228 -47.697  1.00 93.27      B    C  
ATOM   2373  CE3 TRP B  76      21.046  -5.072 -47.221  1.00 91.67      B    C  
ATOM   2374  NE1 TRP B  76      19.001  -7.970 -47.214  1.00 91.05      B    N  
ATOM   2375  CZ2 TRP B  76      20.978  -7.457 -48.743  1.00 92.18      B    C  
ATOM   2376  CZ3 TRP B  76      21.978  -5.294 -48.246  1.00 86.94      B    C  
ATOM   2377  CH2 TRP B  76      21.936  -6.482 -49.004  1.00 88.31      B    C  
ATOM   2378  N   LYS B  77      15.699  -4.742 -46.516  1.00 95.67      B    N  
ATOM   2379  CA  LYS B  77      14.658  -5.170 -47.460  1.00 95.23      B    C  
ATOM   2380  C   LYS B  77      14.212  -4.053 -48.403  1.00 95.28      B    C  
ATOM   2381  O   LYS B  77      13.972  -4.308 -49.580  1.00 93.02      B    O  
ATOM   2382  CB  LYS B  77      13.457  -5.738 -46.679  1.00 94.56      B    C  
ATOM   2383  CG  LYS B  77      13.697  -7.154 -46.135  1.00 89.29      B    C  
ATOM   2384  CD  LYS B  77      13.646  -8.166 -47.280  1.00 81.63      B    C  
ATOM   2385  CE  LYS B  77      14.090  -9.563 -46.853  1.00 75.00      B    C  
ATOM   2386  NZ  LYS B  77      14.416 -10.354 -48.068  1.00 65.35      B    N1+
ATOM   2387  N   GLY B  78      14.159  -2.835 -47.908  1.00 93.52      B    N  
ATOM   2388  CA  GLY B  78      13.878  -1.649 -48.705  1.00 92.86      B    C  
ATOM   2389  C   GLY B  78      14.970  -1.362 -49.728  1.00 93.96      B    C  
ATOM   2390  O   GLY B  78      14.664  -1.095 -50.886  1.00 91.56      B    O  
ATOM   2391  N   TYR B  79      16.236  -1.497 -49.317  1.00 93.62      B    N  
ATOM   2392  CA  TYR B  79      17.375  -1.342 -50.209  1.00 93.68      B    C  
ATOM   2393  C   TYR B  79      17.462  -2.474 -51.243  1.00 94.12      B    C  
ATOM   2394  O   TYR B  79      17.628  -2.196 -52.421  1.00 92.28      B    O  
ATOM   2395  CB  TYR B  79      18.667  -1.244 -49.390  1.00 93.05      B    C  
ATOM   2396  CG  TYR B  79      19.882  -0.948 -50.234  1.00 94.02      B    C  
ATOM   2397  CD1 TYR B  79      20.953  -1.860 -50.330  1.00 89.34      B    C  
ATOM   2398  CD2 TYR B  79      19.943   0.260 -50.967  1.00 90.27      B    C  
ATOM   2399  CE1 TYR B  79      22.066  -1.570 -51.122  1.00 89.09      B    C  
ATOM   2400  CE2 TYR B  79      21.058   0.552 -51.771  1.00 89.44      B    C  
ATOM   2401  CZ  TYR B  79      22.111  -0.362 -51.840  1.00 91.68      B    C  
ATOM   2402  OH  TYR B  79      23.204  -0.071 -52.626  1.00 90.78      B    O  
ATOM   2403  N   GLU B  80      17.263  -3.721 -50.823  1.00 94.02      B    N  
ATOM   2404  CA  GLU B  80      17.194  -4.886 -51.715  1.00 93.54      B    C  
ATOM   2405  C   GLU B  80      16.089  -4.711 -52.772  1.00 93.60      B    C  
ATOM   2406  O   GLU B  80      16.326  -4.936 -53.956  1.00 91.26      B    O  
ATOM   2407  CB  GLU B  80      16.959  -6.155 -50.870  1.00 92.38      B    C  
ATOM   2408  CG  GLU B  80      16.923  -7.453 -51.699  1.00 85.01      B    C  
ATOM   2409  CD  GLU B  80      16.734  -8.719 -50.834  1.00 83.73      B    C  
ATOM   2410  OE1 GLU B  80      17.493  -9.696 -51.000  1.00 74.82      B    O  
ATOM   2411  OE2 GLU B  80      15.808  -8.758 -49.988  1.00 75.98      B    O1-
ATOM   2412  N   LYS B  81      14.913  -4.233 -52.353  1.00 93.42      B    N  
ATOM   2413  CA  LYS B  81      13.812  -3.927 -53.271  1.00 92.87      B    C  
ATOM   2414  C   LYS B  81      14.173  -2.810 -54.240  1.00 93.16      B    C  
ATOM   2415  O   LYS B  81      14.002  -2.987 -55.440  1.00 90.24      B    O  
ATOM   2416  CB  LYS B  81      12.539  -3.616 -52.486  1.00 92.49      B    C  
ATOM   2417  CG  LYS B  81      11.410  -3.243 -53.462  1.00 89.98      B    C  
ATOM   2418  CD  LYS B  81      10.031  -3.254 -52.797  1.00 85.81      B    C  
ATOM   2419  CE  LYS B  81       8.976  -2.754 -53.787  1.00 80.64      B    C  
ATOM   2420  NZ  LYS B  81       9.022  -3.460 -55.111  1.00 72.33      B    N1+
ATOM   2421  N   TRP B  82      14.699  -1.691 -53.730  1.00 93.64      B    N  
ATOM   2422  CA  TRP B  82      15.124  -0.587 -54.582  1.00 92.65      B    C  
ATOM   2423  C   TRP B  82      16.174  -1.040 -55.599  1.00 93.36      B    C  
ATOM   2424  O   TRP B  82      16.033  -0.773 -56.786  1.00 92.03      B    O  
ATOM   2425  CB  TRP B  82      15.651   0.565 -53.716  1.00 92.30      B    C  
ATOM   2426  CG  TRP B  82      16.290   1.664 -54.509  1.00 91.77      B    C  
ATOM   2427  CD1 TRP B  82      15.647   2.678 -55.118  1.00 87.78      B    C  
ATOM   2428  CD2 TRP B  82      17.696   1.764 -54.920  1.00 91.52      B    C  
ATOM   2429  CE2 TRP B  82      17.802   2.859 -55.816  1.00 90.90      B    C  
ATOM   2430  CE3 TRP B  82      18.850   1.009 -54.649  1.00 88.25      B    C  
ATOM   2431  NE1 TRP B  82      16.541   3.406 -55.887  1.00 88.39      B    N  
ATOM   2432  CZ2 TRP B  82      19.022   3.154 -56.473  1.00 89.29      B    C  
ATOM   2433  CZ3 TRP B  82      20.064   1.321 -55.289  1.00 84.88      B    C  
ATOM   2434  CH2 TRP B  82      20.143   2.373 -56.201  1.00 85.79      B    C  
ATOM   2435  N   TYR B  83      17.183  -1.803 -55.180  1.00 92.69      B    N  
ATOM   2436  CA  TYR B  83      18.247  -2.314 -56.037  1.00 92.08      B    C  
ATOM   2437  C   TYR B  83      17.696  -3.259 -57.115  1.00 92.32      B    C  
ATOM   2438  O   TYR B  83      18.001  -3.089 -58.288  1.00 89.62      B    O  
ATOM   2439  CB  TYR B  83      19.304  -3.002 -55.170  1.00 91.35      B    C  
ATOM   2440  CG  TYR B  83      20.483  -3.528 -55.963  1.00 91.76      B    C  
ATOM   2441  CD1 TYR B  83      20.579  -4.899 -56.279  1.00 87.25      B    C  
ATOM   2442  CD2 TYR B  83      21.466  -2.636 -56.427  1.00 88.17      B    C  
ATOM   2443  CE1 TYR B  83      21.648  -5.382 -57.057  1.00 86.53      B    C  
ATOM   2444  CE2 TYR B  83      22.540  -3.101 -57.207  1.00 87.17      B    C  
ATOM   2445  CZ  TYR B  83      22.622  -4.474 -57.519  1.00 88.28      B    C  
ATOM   2446  OH  TYR B  83      23.666  -4.933 -58.302  1.00 87.30      B    O  
ATOM   2447  N   THR B  84      16.849  -4.214 -56.747  1.00 93.49      B    N  
ATOM   2448  CA  THR B  84      16.265  -5.164 -57.714  1.00 92.38      B    C  
ATOM   2449  C   THR B  84      15.253  -4.524 -58.664  1.00 92.10      B    C  
ATOM   2450  O   THR B  84      15.134  -4.976 -59.797  1.00 87.29      B    O  
ATOM   2451  CB  THR B  84      15.609  -6.366 -57.022  1.00 90.79      B    C  
ATOM   2452  CG2 THR B  84      16.651  -7.346 -56.496  1.00 75.73      B    C  
ATOM   2453  OG1 THR B  84      14.804  -6.005 -55.933  1.00 78.22      B    O  
ATOM   2454  N   ASP B  85      14.556  -3.469 -58.230  1.00 91.98      B    N  
ATOM   2455  CA  ASP B  85      13.626  -2.726 -59.084  1.00 90.14      B    C  
ATOM   2456  C   ASP B  85      14.362  -1.753 -60.040  1.00 90.19      B    C  
ATOM   2457  O   ASP B  85      13.843  -1.433 -61.109  1.00 84.65      B    O  
ATOM   2458  CB  ASP B  85      12.607  -1.961 -58.214  1.00 88.56      B    C  
ATOM   2459  CG  ASP B  85      11.552  -2.815 -57.479  1.00 83.44      B    C  
ATOM   2460  OD1 ASP B  85      11.404  -4.035 -57.742  1.00 77.38      B    O  
ATOM   2461  OD2 ASP B  85      10.796  -2.260 -56.632  1.00 78.56      B    O1-
ATOM   2462  N   THR B  86      15.561  -1.290 -59.677  1.00 90.33      B    N  
ATOM   2463  CA  THR B  86      16.342  -0.292 -60.439  1.00 88.72      B    C  
ATOM   2464  C   THR B  86      17.470  -0.918 -61.268  1.00 89.31      B    C  
ATOM   2465  O   THR B  86      17.822  -0.391 -62.327  1.00 83.42      B    O  
ATOM   2466  CB  THR B  86      16.934   0.772 -59.499  1.00 86.26      B    C  
ATOM   2467  CG2 THR B  86      17.428   2.008 -60.233  1.00 73.55      B    C  
ATOM   2468  OG1 THR B  86      15.965   1.229 -58.584  1.00 75.12      B    O  
ATOM   2469  N   CYS B  87      18.040  -2.021 -60.800  1.00 88.61      B    N  
ATOM   2470  CA  CYS B  87      19.173  -2.681 -61.431  1.00 86.16      B    C  
ATOM   2471  C   CYS B  87      18.804  -4.113 -61.877  1.00 85.75      B    C  
ATOM   2472  O   CYS B  87      18.225  -4.872 -61.102  1.00 77.37      B    O  
ATOM   2473  CB  CYS B  87      20.377  -2.653 -60.474  1.00 83.58      B    C  
ATOM   2474  SG  CYS B  87      20.805  -0.997 -59.862  1.00 79.22      B    S  
ATOM   2475  N   PRO B  88      19.170  -4.537 -63.100  1.00 86.75      B    N  
ATOM   2476  CA  PRO B  88      19.963  -3.804 -64.076  1.00 86.07      B    C  
ATOM   2477  C   PRO B  88      19.204  -2.610 -64.669  1.00 87.90      B    C  
ATOM   2478  O   PRO B  88      17.999  -2.710 -64.900  1.00 80.45      B    O  
ATOM   2479  CB  PRO B  88      20.333  -4.839 -65.138  1.00 81.51      B    C  
ATOM   2480  CG  PRO B  88      19.148  -5.805 -65.106  1.00 76.32      B    C  
ATOM   2481  CD  PRO B  88      18.765  -5.817 -63.625  1.00 79.00      B    C  
ATOM   2482  N   PRO B  89      19.902  -1.490 -64.924  1.00 85.42      B    N  
ATOM   2483  CA  PRO B  89      19.298  -0.298 -65.501  1.00 84.79      B    C  
ATOM   2484  C   PRO B  89      19.085  -0.456 -67.014  1.00 86.51      B    C  
ATOM   2485  O   PRO B  89      19.561  -1.412 -67.631  1.00 79.93      B    O  
ATOM   2486  CB  PRO B  89      20.285   0.820 -65.170  1.00 80.67      B    C  
ATOM   2487  CG  PRO B  89      21.631   0.112 -65.270  1.00 77.26      B    C  
ATOM   2488  CD  PRO B  89      21.329  -1.297 -64.751  1.00 80.60      B    C  
ATOM   2489  N   ASP B  90      18.433   0.524 -67.610  1.00 86.94      B    N  
ATOM   2490  CA  ASP B  90      18.486   0.686 -69.056  1.00 85.85      B    C  
ATOM   2491  C   ASP B  90      19.929   0.978 -69.477  1.00 86.98      B    C  
ATOM   2492  O   ASP B  90      20.497   1.978 -69.031  1.00 81.53      B    O  
ATOM   2493  CB  ASP B  90      17.521   1.798 -69.505  1.00 82.63      B    C  
ATOM   2494  CG  ASP B  90      17.354   1.882 -71.026  1.00 77.01      B    C  
ATOM   2495  OD1 ASP B  90      18.227   1.367 -71.756  1.00 69.43      B    O  
ATOM   2496  OD2 ASP B  90      16.318   2.439 -71.453  1.00 69.53      B    O1-
ATOM   2497  N   PRO B  91      20.560   0.131 -70.313  1.00 85.46      B    N  
ATOM   2498  CA  PRO B  91      21.954   0.320 -70.711  1.00 84.57      B    C  
ATOM   2499  C   PRO B  91      22.197   1.614 -71.496  1.00 87.04      B    C  
ATOM   2500  O   PRO B  91      23.350   2.019 -71.638  1.00 78.95      B    O  
ATOM   2501  CB  PRO B  91      22.308  -0.927 -71.523  1.00 81.33      B    C  
ATOM   2502  CG  PRO B  91      20.964  -1.401 -72.077  1.00 79.78      B    C  
ATOM   2503  CD  PRO B  91      20.003  -1.058 -70.947  1.00 82.66      B    C  
ATOM   2504  N   GLU B  92      21.169   2.277 -72.000  1.00 86.93      B    N  
ATOM   2505  CA  GLU B  92      21.277   3.571 -72.676  1.00 86.87      B    C  
ATOM   2506  C   GLU B  92      21.286   4.765 -71.700  1.00 89.04      B    C  
ATOM   2507  O   GLU B  92      21.707   5.858 -72.073  1.00 82.87      B    O  
ATOM   2508  CB  GLU B  92      20.171   3.723 -73.735  1.00 84.24      B    C  
ATOM   2509  CG  GLU B  92      20.226   2.632 -74.814  1.00 76.48      B    C  
ATOM   2510  CD  GLU B  92      19.393   2.930 -76.075  1.00 67.58      B    C  
ATOM   2511  OE1 GLU B  92      19.520   2.136 -77.041  1.00 59.31      B    O  
ATOM   2512  OE2 GLU B  92      18.670   3.955 -76.116  1.00 61.53      B    O1-
ATOM   2513  N   ASP B  93      20.893   4.554 -70.448  1.00 85.87      B    N  
ATOM   2514  CA  ASP B  93      20.922   5.585 -69.407  1.00 85.36      B    C  
ATOM   2515  C   ASP B  93      22.235   5.524 -68.609  1.00 86.82      B    C  
ATOM   2516  O   ASP B  93      22.351   4.829 -67.600  1.00 80.81      B    O  
ATOM   2517  CB  ASP B  93      19.670   5.485 -68.523  1.00 81.37      B    C  
ATOM   2518  CG  ASP B  93      19.540   6.656 -67.532  1.00 77.53      B    C  
ATOM   2519  OD1 ASP B  93      20.515   7.419 -67.343  1.00 71.14      B    O  
ATOM   2520  OD2 ASP B  93      18.449   6.791 -66.935  1.00 71.13      B    O1-
ATOM   2521  N   GLU B  94      23.245   6.289 -69.045  1.00 88.14      B    N  
ATOM   2522  CA  GLU B  94      24.558   6.348 -68.383  1.00 87.49      B    C  
ATOM   2523  C   GLU B  94      24.475   6.727 -66.895  1.00 89.43      B    C  
ATOM   2524  O   GLU B  94      25.264   6.236 -66.083  1.00 85.21      B    O  
ATOM   2525  CB  GLU B  94      25.473   7.378 -69.072  1.00 84.82      B    C  
ATOM   2526  CG  GLU B  94      26.061   6.891 -70.401  1.00 75.15      B    C  
ATOM   2527  CD  GLU B  94      27.111   7.867 -70.978  1.00 66.57      B    C  
ATOM   2528  OE1 GLU B  94      27.910   7.427 -71.839  1.00 58.85      B    O  
ATOM   2529  OE2 GLU B  94      27.129   9.042 -70.558  1.00 60.23      B    O1-
ATOM   2530  N   ALA B  95      23.531   7.585 -66.517  1.00 85.59      B    N  
ATOM   2531  CA  ALA B  95      23.355   7.978 -65.120  1.00 86.13      B    C  
ATOM   2532  C   ALA B  95      22.843   6.812 -64.281  1.00 88.33      B    C  
ATOM   2533  O   ALA B  95      23.361   6.559 -63.189  1.00 84.26      B    O  
ATOM   2534  CB  ALA B  95      22.421   9.194 -65.059  1.00 84.21      B    C  
ATOM   2535  N   ALA B  96      21.888   6.042 -64.789  1.00 87.21      B    N  
ATOM   2536  CA  ALA B  96      21.372   4.857 -64.126  1.00 86.54      B    C  
ATOM   2537  C   ALA B  96      22.403   3.722 -64.074  1.00 88.47      B    C  
ATOM   2538  O   ALA B  96      22.513   3.046 -63.053  1.00 85.26      B    O  
ATOM   2539  CB  ALA B  96      20.085   4.419 -64.830  1.00 84.06      B    C  
ATOM   2540  N   VAL B  97      23.220   3.549 -65.131  1.00 89.54      B    N  
ATOM   2541  CA  VAL B  97      24.328   2.579 -65.143  1.00 88.28      B    C  
ATOM   2542  C   VAL B  97      25.336   2.902 -64.045  1.00 89.97      B    C  
ATOM   2543  O   VAL B  97      25.662   2.037 -63.238  1.00 87.09      B    O  
ATOM   2544  CB  VAL B  97      25.027   2.532 -66.515  1.00 86.60      B    C  
ATOM   2545  CG1 VAL B  97      26.277   1.640 -66.511  1.00 78.99      B    C  
ATOM   2546  CG2 VAL B  97      24.094   1.959 -67.586  1.00 79.38      B    C  
ATOM   2547  N   THR B  98      25.786   4.164 -63.954  1.00 90.09      B    N  
ATOM   2548  CA  THR B  98      26.749   4.606 -62.931  1.00 88.73      B    C  
ATOM   2549  C   THR B  98      26.178   4.426 -61.524  1.00 90.15      B    C  
ATOM   2550  O   THR B  98      26.858   3.922 -60.633  1.00 87.36      B    O  
ATOM   2551  CB  THR B  98      27.143   6.074 -63.138  1.00 87.74      B    C  
ATOM   2552  CG2 THR B  98      28.332   6.474 -62.274  1.00 74.45      B    C  
ATOM   2553  OG1 THR B  98      27.534   6.321 -64.471  1.00 77.73      B    O  
ATOM   2554  N   LEU B  99      24.910   4.754 -61.340  1.00 89.00      B    N  
ATOM   2555  CA  LEU B  99      24.213   4.572 -60.068  1.00 87.93      B    C  
ATOM   2556  C   LEU B  99      24.151   3.097 -59.657  1.00 89.48      B    C  
ATOM   2557  O   LEU B  99      24.375   2.771 -58.490  1.00 86.55      B    O  
ATOM   2558  CB  LEU B  99      22.811   5.178 -60.198  1.00 86.49      B    C  
ATOM   2559  CG  LEU B  99      22.064   5.288 -58.852  1.00 83.04      B    C  
ATOM   2560  CD1 LEU B  99      22.587   6.456 -58.028  1.00 75.49      B    C  
ATOM   2561  CD2 LEU B  99      20.574   5.500 -59.099  1.00 76.51      B    C  
ATOM   2562  N   CYS B 100      23.872   2.184 -60.611  1.00 90.78      B    N  
ATOM   2563  CA  CYS B 100      23.828   0.745 -60.334  1.00 89.67      B    C  
ATOM   2564  C   CYS B 100      25.216   0.166 -60.058  1.00 90.76      B    C  
ATOM   2565  O   CYS B 100      25.333  -0.623 -59.128  1.00 87.46      B    O  
ATOM   2566  CB  CYS B 100      23.126   0.013 -61.466  1.00 87.73      B    C  
ATOM   2567  SG  CYS B 100      21.315   0.177 -61.360  1.00 83.65      B    S  
ATOM   2568  N   GLU B 101      26.278   0.591 -60.756  1.00 89.91      B    N  
ATOM   2569  CA  GLU B 101      27.651   0.150 -60.465  1.00 88.70      B    C  
ATOM   2570  C   GLU B 101      28.118   0.576 -59.070  1.00 89.95      B    C  
ATOM   2571  O   GLU B 101      28.781  -0.194 -58.380  1.00 87.58      B    O  
ATOM   2572  CB  GLU B 101      28.632   0.718 -61.501  1.00 88.02      B    C  
ATOM   2573  CG  GLU B 101      28.590  -0.008 -62.854  1.00 80.28      B    C  
ATOM   2574  CD  GLU B 101      29.680   0.477 -63.823  1.00 74.89      B    C  
ATOM   2575  OE1 GLU B 101      29.892  -0.212 -64.856  1.00 68.09      B    O  
ATOM   2576  OE2 GLU B 101      30.321   1.511 -63.544  1.00 70.04      B    O1-
ATOM   2577  N   GLU B 102      27.760   1.784 -58.642  1.00 90.36      B    N  
ATOM   2578  CA  GLU B 102      28.105   2.275 -57.312  1.00 89.34      B    C  
ATOM   2579  C   GLU B 102      27.365   1.497 -56.219  1.00 91.08      B    C  
ATOM   2580  O   GLU B 102      27.959   1.066 -55.231  1.00 88.27      B    O  
ATOM   2581  CB  GLU B 102      27.809   3.789 -57.243  1.00 87.50      B    C  
ATOM   2582  CG  GLU B 102      28.862   4.543 -56.436  1.00 75.90      B    C  
ATOM   2583  CD  GLU B 102      28.627   6.063 -56.375  1.00 69.89      B    C  
ATOM   2584  OE1 GLU B 102      29.612   6.782 -56.092  1.00 62.14      B    O  
ATOM   2585  OE2 GLU B 102      27.476   6.499 -56.584  1.00 63.97      B    O1-
ATOM   2586  N   ASN B 103      26.080   1.237 -56.429  1.00 89.03      B    N  
ATOM   2587  CA  ASN B 103      25.259   0.511 -55.467  1.00 88.24      B    C  
ATOM   2588  C   ASN B 103      25.459  -1.007 -55.512  1.00 89.92      B    C  
ATOM   2589  O   ASN B 103      25.202  -1.658 -54.506  1.00 86.20      B    O  
ATOM   2590  CB  ASN B 103      23.784   0.905 -55.616  1.00 86.68      B    C  
ATOM   2591  CG  ASN B 103      23.518   2.288 -55.048  1.00 88.97      B    C  
ATOM   2592  ND2 ASN B 103      23.581   3.311 -55.872  1.00 79.97      B    N  
ATOM   2593  OD1 ASN B 103      23.295   2.475 -53.862  1.00 78.78      B    O  
ATOM   2594  N   GLU B 104      25.953  -1.580 -56.594  1.00 91.05      B    N  
ATOM   2595  CA  GLU B 104      26.281  -3.012 -56.676  1.00 90.13      B    C  
ATOM   2596  C   GLU B 104      27.345  -3.390 -55.647  1.00 91.12      B    C  
ATOM   2597  O   GLU B 104      27.186  -4.356 -54.907  1.00 88.48      B    O  
ATOM   2598  CB  GLU B 104      26.734  -3.353 -58.101  1.00 88.80      B    C  
ATOM   2599  CG  GLU B 104      27.006  -4.857 -58.291  1.00 81.57      B    C  
ATOM   2600  CD  GLU B 104      27.275  -5.238 -59.758  1.00 76.09      B    C  
ATOM   2601  OE1 GLU B 104      27.103  -6.442 -60.086  1.00 67.77      B    O  
ATOM   2602  OE2 GLU B 104      27.644  -4.354 -60.557  1.00 68.93      B    O1-
ATOM   2603  N   LYS B 105      28.392  -2.559 -55.490  1.00 91.88      B    N  
ATOM   2604  CA  LYS B 105      29.439  -2.769 -54.485  1.00 91.10      B    C  
ATOM   2605  C   LYS B 105      28.889  -2.702 -53.060  1.00 92.26      B    C  
ATOM   2606  O   LYS B 105      29.242  -3.534 -52.232  1.00 88.61      B    O  
ATOM   2607  CB  LYS B 105      30.545  -1.719 -54.644  1.00 89.43      B    C  
ATOM   2608  CG  LYS B 105      31.247  -1.817 -55.992  1.00 82.39      B    C  
ATOM   2609  CD  LYS B 105      32.273  -0.690 -56.073  1.00 78.09      B    C  
ATOM   2610  CE  LYS B 105      32.913  -0.669 -57.450  1.00 68.72      B    C  
ATOM   2611  NZ  LYS B 105      33.762   0.527 -57.575  1.00 60.15      B    N1+
ATOM   2612  N   ILE B 106      28.023  -1.744 -52.817  1.00 91.54      B    N  
ATOM   2613  CA  ILE B 106      27.369  -1.575 -51.512  1.00 90.73      B    C  
ATOM   2614  C   ILE B 106      26.466  -2.772 -51.221  1.00 91.88      B    C  
ATOM   2615  O   ILE B 106      26.532  -3.355 -50.140  1.00 89.01      B    O  
ATOM   2616  CB  ILE B 106      26.580  -0.249 -51.471  1.00 90.31      B    C  
ATOM   2617  CG1 ILE B 106      27.519   0.965 -51.672  1.00 88.57      B    C  
ATOM   2618  CG2 ILE B 106      25.807  -0.112 -50.148  1.00 88.60      B    C  
ATOM   2619  CD1 ILE B 106      26.774   2.283 -51.926  1.00 83.35      B    C  
ATOM   2620  N   TYR B 107      25.644  -3.173 -52.202  1.00 92.10      B    N  
ATOM   2621  CA  TYR B 107      24.695  -4.276 -52.066  1.00 91.59      B    C  
ATOM   2622  C   TYR B 107      25.397  -5.612 -51.812  1.00 92.29      B    C  
ATOM   2623  O   TYR B 107      25.043  -6.309 -50.862  1.00 90.44      B    O  
ATOM   2624  CB  TYR B 107      23.811  -4.342 -53.317  1.00 91.20      B    C  
ATOM   2625  CG  TYR B 107      22.829  -5.494 -53.305  1.00 91.37      B    C  
ATOM   2626  CD1 TYR B 107      23.112  -6.682 -54.002  1.00 86.79      B    C  
ATOM   2627  CD2 TYR B 107      21.636  -5.396 -52.553  1.00 88.10      B    C  
ATOM   2628  CE1 TYR B 107      22.217  -7.761 -53.962  1.00 85.88      B    C  
ATOM   2629  CE2 TYR B 107      20.739  -6.470 -52.504  1.00 86.86      B    C  
ATOM   2630  CZ  TYR B 107      21.031  -7.646 -53.211  1.00 87.90      B    C  
ATOM   2631  OH  TYR B 107      20.164  -8.712 -53.158  1.00 86.97      B    O  
ATOM   2632  N   GLU B 108      26.412  -5.961 -52.601  1.00 91.88      B    N  
ATOM   2633  CA  GLU B 108      27.179  -7.198 -52.435  1.00 90.73      B    C  
ATOM   2634  C   GLU B 108      27.943  -7.212 -51.102  1.00 91.64      B    C  
ATOM   2635  O   GLU B 108      27.915  -8.208 -50.374  1.00 88.33      B    O  
ATOM   2636  CB  GLU B 108      28.155  -7.370 -53.614  1.00 89.87      B    C  
ATOM   2637  CG  GLU B 108      27.490  -7.816 -54.940  1.00 83.03      B    C  
ATOM   2638  CD  GLU B 108      27.241  -9.343 -55.040  1.00 74.85      B    C  
ATOM   2639  OE1 GLU B 108      26.213  -9.738 -55.624  1.00 64.76      B    O  
ATOM   2640  OE2 GLU B 108      28.090 -10.110 -54.534  1.00 65.69      B    O1-
ATOM   2641  N   ALA B 109      28.581  -6.086 -50.731  1.00 91.11      B    N  
ATOM   2642  CA  ALA B 109      29.322  -5.985 -49.480  1.00 90.23      B    C  
ATOM   2643  C   ALA B 109      28.415  -6.163 -48.264  1.00 91.26      B    C  
ATOM   2644  O   ALA B 109      28.728  -6.970 -47.382  1.00 87.62      B    O  
ATOM   2645  CB  ALA B 109      30.060  -4.635 -49.439  1.00 89.38      B    C  
ATOM   2646  N   GLU B 110      27.278  -5.490 -48.215  1.00 92.00      B    N  
ATOM   2647  CA  GLU B 110      26.340  -5.578 -47.098  1.00 91.42      B    C  
ATOM   2648  C   GLU B 110      25.678  -6.965 -47.022  1.00 92.58      B    C  
ATOM   2649  O   GLU B 110      25.584  -7.561 -45.950  1.00 89.98      B    O  
ATOM   2650  CB  GLU B 110      25.275  -4.479 -47.245  1.00 90.47      B    C  
ATOM   2651  CG  GLU B 110      24.406  -4.296 -45.984  1.00 87.08      B    C  
ATOM   2652  CD  GLU B 110      25.059  -3.504 -44.839  1.00 88.71      B    C  
ATOM   2653  OE1 GLU B 110      24.476  -3.480 -43.736  1.00 77.79      B    O  
ATOM   2654  OE2 GLU B 110      26.101  -2.861 -45.062  1.00 78.89      B    O1-
ATOM   2655  N   LYS B 111      25.286  -7.528 -48.167  1.00 91.71      B    N  
ATOM   2656  CA  LYS B 111      24.614  -8.829 -48.255  1.00 90.98      B    C  
ATOM   2657  C   LYS B 111      25.476  -9.975 -47.720  1.00 91.33      B    C  
ATOM   2658  O   LYS B 111      24.960 -10.852 -47.025  1.00 87.29      B    O  
ATOM   2659  CB  LYS B 111      24.257  -9.055 -49.720  1.00 89.96      B    C  
ATOM   2660  CG  LYS B 111      23.579 -10.403 -50.019  1.00 86.40      B    C  
ATOM   2661  CD  LYS B 111      23.393 -10.461 -51.531  1.00 83.89      B    C  
ATOM   2662  CE  LYS B 111      22.902 -11.818 -52.021  1.00 75.87      B    C  
ATOM   2663  NZ  LYS B 111      23.006 -11.830 -53.502  1.00 68.81      B    N1+
ATOM   2664  N   ASP B 112      26.768  -9.973 -48.011  1.00 93.01      B    N  
ATOM   2665  CA  ASP B 112      27.709 -11.003 -47.564  1.00 92.08      B    C  
ATOM   2666  C   ASP B 112      28.455 -10.636 -46.270  1.00 92.64      B    C  
ATOM   2667  O   ASP B 112      29.140 -11.484 -45.681  1.00 85.43      B    O  
ATOM   2668  CB  ASP B 112      28.669 -11.361 -48.712  1.00 89.81      B    C  
ATOM   2669  CG  ASP B 112      28.049 -12.291 -49.765  1.00 84.45      B    C  
ATOM   2670  OD1 ASP B 112      27.161 -13.100 -49.394  1.00 75.98      B    O  
ATOM   2671  OD2 ASP B 112      28.581 -12.324 -50.891  1.00 76.37      B    O1-
ATOM   2672  N   GLY B 113      28.317  -9.400 -45.819  1.00 91.87      B    N  
ATOM   2673  CA  GLY B 113      28.922  -8.847 -44.616  1.00 91.47      B    C  
ATOM   2674  C   GLY B 113      27.919  -8.656 -43.486  1.00 93.44      B    C  
ATOM   2675  O   GLY B 113      27.473  -9.632 -42.869  1.00 88.58      B    O  
ATOM   2676  N   ASP B 114      27.568  -7.413 -43.235  1.00 91.71      B    N  
ATOM   2677  CA  ASP B 114      26.768  -7.003 -42.083  1.00 91.89      B    C  
ATOM   2678  C   ASP B 114      25.392  -7.685 -42.031  1.00 92.90      B    C  
ATOM   2679  O   ASP B 114      25.016  -8.232 -40.994  1.00 89.12      B    O  
ATOM   2680  CB  ASP B 114      26.609  -5.464 -42.072  1.00 89.77      B    C  
ATOM   2681  CG  ASP B 114      27.835  -4.708 -41.548  1.00 86.75      B    C  
ATOM   2682  OD1 ASP B 114      28.888  -5.348 -41.299  1.00 79.69      B    O  
ATOM   2683  OD2 ASP B 114      27.728  -3.476 -41.327  1.00 81.50      B    O1-
ATOM   2684  N   TYR B 115      24.670  -7.762 -43.147  1.00 92.33      B    N  
ATOM   2685  CA  TYR B 115      23.362  -8.427 -43.196  1.00 92.37      B    C  
ATOM   2686  C   TYR B 115      23.462  -9.913 -42.852  1.00 93.32      B    C  
ATOM   2687  O   TYR B 115      22.621 -10.448 -42.124  1.00 91.81      B    O  
ATOM   2688  CB  TYR B 115      22.738  -8.254 -44.581  1.00 92.12      B    C  
ATOM   2689  CG  TYR B 115      21.439  -9.008 -44.751  1.00 93.37      B    C  
ATOM   2690  CD1 TYR B 115      21.373 -10.163 -45.554  1.00 90.19      B    C  
ATOM   2691  CD2 TYR B 115      20.279  -8.581 -44.061  1.00 91.56      B    C  
ATOM   2692  CE1 TYR B 115      20.176 -10.866 -45.690  1.00 90.04      B    C  
ATOM   2693  CE2 TYR B 115      19.080  -9.281 -44.188  1.00 90.72      B    C  
ATOM   2694  CZ  TYR B 115      19.021 -10.426 -45.010  1.00 91.33      B    C  
ATOM   2695  OH  TYR B 115      17.838 -11.110 -45.144  1.00 90.06      B    O  
ATOM   2696  N   LYS B 116      24.503 -10.593 -43.299  1.00 92.27      B    N  
ATOM   2697  CA  LYS B 116      24.725 -12.010 -43.030  1.00 91.84      B    C  
ATOM   2698  C   LYS B 116      25.088 -12.253 -41.568  1.00 92.35      B    C  
ATOM   2699  O   LYS B 116      24.529 -13.145 -40.936  1.00 88.97      B    O  
ATOM   2700  CB  LYS B 116      25.796 -12.508 -43.997  1.00 91.03      B    C  
ATOM   2701  CG  LYS B 116      25.784 -14.033 -44.159  1.00 85.32      B    C  
ATOM   2702  CD  LYS B 116      26.802 -14.376 -45.255  1.00 82.63      B    C  
ATOM   2703  CE  LYS B 116      26.692 -15.806 -45.738  1.00 74.84      B    C  
ATOM   2704  NZ  LYS B 116      27.456 -15.921 -47.020  1.00 65.33      B    N1+
ATOM   2705  N   ILE B 117      25.965 -11.404 -40.999  1.00 93.58      B    N  
ATOM   2706  CA  ILE B 117      26.307 -11.437 -39.573  1.00 93.10      B    C  
ATOM   2707  C   ILE B 117      25.070 -11.166 -38.714  1.00 93.73      B    C  
ATOM   2708  O   ILE B 117      24.828 -11.881 -37.741  1.00 90.53      B    O  
ATOM   2709  CB  ILE B 117      27.439 -10.424 -39.270  1.00 92.13      B    C  
ATOM   2710  CG1 ILE B 117      28.759 -10.897 -39.929  1.00 88.15      B    C  
ATOM   2711  CG2 ILE B 117      27.632 -10.252 -37.757  1.00 88.04      B    C  
ATOM   2712  CD1 ILE B 117      29.882  -9.854 -39.888  1.00 81.07      B    C  
ATOM   2713  N   PHE B 118      24.279 -10.162 -39.086  1.00 93.66      B    N  
ATOM   2714  CA  PHE B 118      23.026  -9.828 -38.423  1.00 93.30      B    C  
ATOM   2715  C   PHE B 118      22.065 -11.018 -38.399  1.00 94.19      B    C  
ATOM   2716  O   PHE B 118      21.616 -11.429 -37.331  1.00 92.02      B    O  
ATOM   2717  CB  PHE B 118      22.401  -8.627 -39.148  1.00 92.22      B    C  
ATOM   2718  CG  PHE B 118      20.954  -8.372 -38.797  1.00 94.76      B    C  
ATOM   2719  CD1 PHE B 118      19.917  -8.870 -39.625  1.00 91.79      B    C  
ATOM   2720  CD2 PHE B 118      20.622  -7.625 -37.656  1.00 92.63      B    C  
ATOM   2721  CE1 PHE B 118      18.578  -8.600 -39.317  1.00 91.15      B    C  
ATOM   2722  CE2 PHE B 118      19.281  -7.349 -37.347  1.00 91.69      B    C  
ATOM   2723  CZ  PHE B 118      18.264  -7.835 -38.183  1.00 92.76      B    C  
ATOM   2724  N   LYS B 119      21.800 -11.605 -39.567  1.00 93.54      B    N  
ATOM   2725  CA  LYS B 119      20.788 -12.656 -39.722  1.00 92.40      B    C  
ATOM   2726  C   LYS B 119      21.225 -14.003 -39.135  1.00 92.52      B    C  
ATOM   2727  O   LYS B 119      20.459 -14.630 -38.415  1.00 88.79      B    O  
ATOM   2728  CB  LYS B 119      20.446 -12.760 -41.212  1.00 90.67      B    C  
ATOM   2729  CG  LYS B 119      19.261 -13.702 -41.454  1.00 84.31      B    C  
ATOM   2730  CD  LYS B 119      18.964 -13.770 -42.952  1.00 81.02      B    C  
ATOM   2731  CE  LYS B 119      17.816 -14.733 -43.197  1.00 73.76      B    C  
ATOM   2732  NZ  LYS B 119      17.513 -14.844 -44.646  1.00 65.22      B    N1+
ATOM   2733  N   ASP B 120      22.445 -14.429 -39.444  1.00 93.53      B    N  
ATOM   2734  CA  ASP B 120      22.907 -15.778 -39.145  1.00 92.12      B    C  
ATOM   2735  C   ASP B 120      23.500 -15.906 -37.737  1.00 92.23      B    C  
ATOM   2736  O   ASP B 120      23.558 -17.011 -37.193  1.00 86.91      B    O  
ATOM   2737  CB  ASP B 120      23.933 -16.230 -40.206  1.00 90.45      B    C  
ATOM   2738  CG  ASP B 120      23.368 -16.390 -41.624  1.00 86.19      B    C  
ATOM   2739  OD1 ASP B 120      22.131 -16.430 -41.785  1.00 80.07      B    O  
ATOM   2740  OD2 ASP B 120      24.193 -16.557 -42.551  1.00 81.47      B    O1-
ATOM   2741  N   LYS B 121      23.945 -14.798 -37.147  1.00 93.29      B    N  
ATOM   2742  CA  LYS B 121      24.650 -14.830 -35.872  1.00 92.20      B    C  
ATOM   2743  C   LYS B 121      24.083 -13.859 -34.831  1.00 93.32      B    C  
ATOM   2744  O   LYS B 121      23.485 -14.300 -33.849  1.00 88.05      B    O  
ATOM   2745  CB  LYS B 121      26.167 -14.647 -36.124  1.00 89.69      B    C  
ATOM   2746  CG  LYS B 121      26.922 -15.232 -34.937  1.00 80.17      B    C  
ATOM   2747  CD  LYS B 121      28.437 -15.113 -35.057  1.00 73.98      B    C  
ATOM   2748  CE  LYS B 121      28.966 -15.782 -33.796  1.00 67.13      B    C  
ATOM   2749  NZ  LYS B 121      30.410 -15.638 -33.573  1.00 58.28      B    N1+
ATOM   2750  N   ASN B 122      24.244 -12.560 -35.024  1.00 92.72      B    N  
ATOM   2751  CA  ASN B 122      23.959 -11.573 -33.983  1.00 92.93      B    C  
ATOM   2752  C   ASN B 122      22.490 -11.564 -33.541  1.00 93.52      B    C  
ATOM   2753  O   ASN B 122      22.230 -11.345 -32.365  1.00 89.08      B    O  
ATOM   2754  CB  ASN B 122      24.394 -10.172 -34.448  1.00 91.48      B    C  
ATOM   2755  CG  ASN B 122      25.901  -9.972 -34.462  1.00 92.10      B    C  
ATOM   2756  ND2 ASN B 122      26.330  -8.741 -34.636  1.00 85.03      B    N  
ATOM   2757  OD1 ASN B 122      26.697 -10.873 -34.318  1.00 83.76      B    O  
ATOM   2758  N   THR B 123      21.552 -11.869 -34.418  1.00 93.34      B    N  
ATOM   2759  CA  THR B 123      20.125 -11.917 -34.071  1.00 93.14      B    C  
ATOM   2760  C   THR B 123      19.843 -12.886 -32.923  1.00 93.59      B    C  
ATOM   2761  O   THR B 123      19.220 -12.495 -31.943  1.00 90.32      B    O  
ATOM   2762  CB  THR B 123      19.279 -12.270 -35.301  1.00 92.00      B    C  
ATOM   2763  CG2 THR B 123      17.803 -12.515 -34.979  1.00 81.91      B    C  
ATOM   2764  OG1 THR B 123      19.312 -11.179 -36.186  1.00 81.83      B    O  
ATOM   2765  N   LYS B 124      20.331 -14.138 -33.006  1.00 93.16      B    N  
ATOM   2766  CA  LYS B 124      20.073 -15.140 -31.959  1.00 92.13      B    C  
ATOM   2767  C   LYS B 124      21.139 -15.164 -30.863  1.00 92.85      B    C  
ATOM   2768  O   LYS B 124      20.817 -15.441 -29.713  1.00 88.01      B    O  
ATOM   2769  CB  LYS B 124      19.856 -16.535 -32.561  1.00 90.23      B    C  
ATOM   2770  CG  LYS B 124      18.563 -16.575 -33.384  1.00 86.40      B    C  
ATOM   2771  CD  LYS B 124      17.992 -17.994 -33.509  1.00 79.56      B    C  
ATOM   2772  CE  LYS B 124      16.662 -17.906 -34.275  1.00 73.98      B    C  
ATOM   2773  NZ  LYS B 124      15.859 -19.146 -34.230  1.00 63.67      B    N1+
ATOM   2774  N   GLU B 125      22.385 -14.869 -31.190  1.00 93.70      B    N  
ATOM   2775  CA  GLU B 125      23.500 -14.958 -30.241  1.00 92.88      B    C  
ATOM   2776  C   GLU B 125      23.713 -13.675 -29.429  1.00 93.50      B    C  
ATOM   2777  O   GLU B 125      24.433 -13.717 -28.428  1.00 89.08      B    O  
ATOM   2778  CB  GLU B 125      24.794 -15.358 -30.953  1.00 91.96      B    C  
ATOM   2779  CG  GLU B 125      24.746 -16.751 -31.590  1.00 89.39      B    C  
ATOM   2780  CD  GLU B 125      26.106 -17.195 -32.176  1.00 85.14      B    C  
ATOM   2781  OE1 GLU B 125      26.115 -18.064 -33.068  1.00 77.38      B    O  
ATOM   2782  OE2 GLU B 125      27.160 -16.661 -31.759  1.00 79.05      B    O1-
ATOM   2783  N   TYR B 126      23.128 -12.551 -29.830  1.00 93.83      B    N  
ATOM   2784  CA  TYR B 126      23.296 -11.273 -29.145  1.00 94.32      B    C  
ATOM   2785  C   TYR B 126      21.965 -10.564 -28.861  1.00 94.85      B    C  
ATOM   2786  O   TYR B 126      21.586 -10.445 -27.692  1.00 91.15      B    O  
ATOM   2787  CB  TYR B 126      24.282 -10.389 -29.924  1.00 93.41      B    C  
ATOM   2788  CG  TYR B 126      24.848  -9.283 -29.082  1.00 94.87      B    C  
ATOM   2789  CD1 TYR B 126      24.195  -8.037 -28.980  1.00 91.75      B    C  
ATOM   2790  CD2 TYR B 126      26.031  -9.497 -28.348  1.00 92.52      B    C  
ATOM   2791  CE1 TYR B 126      24.714  -7.023 -28.159  1.00 91.27      B    C  
ATOM   2792  CE2 TYR B 126      26.565  -8.496 -27.529  1.00 91.89      B    C  
ATOM   2793  CZ  TYR B 126      25.902  -7.257 -27.428  1.00 92.55      B    C  
ATOM   2794  OH  TYR B 126      26.411  -6.285 -26.618  1.00 90.90      B    O  
ATOM   2795  N   TYR B 127      21.219 -10.148 -29.880  1.00 94.86      B    N  
ATOM   2796  CA  TYR B 127      19.990  -9.370 -29.678  1.00 94.93      B    C  
ATOM   2797  C   TYR B 127      18.909 -10.157 -28.930  1.00 95.28      B    C  
ATOM   2798  O   TYR B 127      18.278  -9.623 -28.012  1.00 93.27      B    O  
ATOM   2799  CB  TYR B 127      19.455  -8.867 -31.021  1.00 94.51      B    C  
ATOM   2800  CG  TYR B 127      20.442  -8.078 -31.839  1.00 95.19      B    C  
ATOM   2801  CD1 TYR B 127      21.088  -6.944 -31.297  1.00 91.21      B    C  
ATOM   2802  CD2 TYR B 127      20.755  -8.466 -33.161  1.00 91.71      B    C  
ATOM   2803  CE1 TYR B 127      22.038  -6.234 -32.043  1.00 90.12      B    C  
ATOM   2804  CE2 TYR B 127      21.701  -7.759 -33.913  1.00 90.74      B    C  
ATOM   2805  CZ  TYR B 127      22.347  -6.646 -33.345  1.00 92.77      B    C  
ATOM   2806  OH  TYR B 127      23.292  -5.976 -34.070  1.00 91.65      B    O  
ATOM   2807  N   LEU B 128      18.744 -11.437 -29.222  1.00 94.33      B    N  
ATOM   2808  CA  LEU B 128      17.867 -12.313 -28.455  1.00 94.51      B    C  
ATOM   2809  C   LEU B 128      18.325 -12.425 -26.996  1.00 95.04      B    C  
ATOM   2810  O   LEU B 128      17.478 -12.495 -26.108  1.00 93.44      B    O  
ATOM   2811  CB  LEU B 128      17.810 -13.689 -29.131  1.00 94.17      B    C  
ATOM   2812  CG  LEU B 128      17.003 -14.755 -28.361  1.00 93.94      B    C  
ATOM   2813  CD1 LEU B 128      15.534 -14.377 -28.173  1.00 88.33      B    C  
ATOM   2814  CD2 LEU B 128      17.058 -16.088 -29.089  1.00 88.67      B    C  
ATOM   2815  N   GLN B 129      19.629 -12.441 -26.729  1.00 95.32      B    N  
ATOM   2816  CA  GLN B 129      20.149 -12.539 -25.363  1.00 95.06      B    C  
ATOM   2817  C   GLN B 129      19.858 -11.269 -24.562  1.00 95.67      B    C  
ATOM   2818  O   GLN B 129      19.479 -11.375 -23.398  1.00 93.07      B    O  
ATOM   2819  CB  GLN B 129      21.650 -12.859 -25.373  1.00 94.11      B    C  
ATOM   2820  CG  GLN B 129      22.021 -14.133 -26.146  1.00 91.95      B    C  
ATOM   2821  CD  GLN B 129      21.335 -15.385 -25.599  1.00 92.40      B    C  
ATOM   2822  NE2 GLN B 129      20.907 -16.269 -26.468  1.00 80.00      B    N  
ATOM   2823  OE1 GLN B 129      21.178 -15.589 -24.409  1.00 81.60      B    O  
ATOM   2824  N   ASP B 130      19.945 -10.097 -25.178  1.00 95.29      B    N  
ATOM   2825  CA  ASP B 130      19.505  -8.853 -24.541  1.00 95.15      B    C  
ATOM   2826  C   ASP B 130      18.001  -8.879 -24.219  1.00 95.73      B    C  
ATOM   2827  O   ASP B 130      17.601  -8.495 -23.120  1.00 93.68      B    O  
ATOM   2828  CB  ASP B 130      19.841  -7.643 -25.429  1.00 93.89      B    C  
ATOM   2829  CG  ASP B 130      21.292  -7.175 -25.326  1.00 92.53      B    C  
ATOM   2830  OD1 ASP B 130      21.976  -7.486 -24.324  1.00 86.37      B    O  
ATOM   2831  OD2 ASP B 130      21.732  -6.434 -26.227  1.00 87.20      B    O1-
ATOM   2832  N   LEU B 131      17.183  -9.395 -25.125  1.00 95.55      B    N  
ATOM   2833  CA  LEU B 131      15.752  -9.567 -24.864  1.00 95.69      B    C  
ATOM   2834  C   LEU B 131      15.483 -10.576 -23.741  1.00 95.84      B    C  
ATOM   2835  O   LEU B 131      14.620 -10.327 -22.909  1.00 94.32      B    O  
ATOM   2836  CB  LEU B 131      15.022  -9.974 -26.152  1.00 95.23      B    C  
ATOM   2837  CG  LEU B 131      14.894  -8.813 -27.154  1.00 94.49      B    C  
ATOM   2838  CD1 LEU B 131      14.364  -9.353 -28.483  1.00 90.99      B    C  
ATOM   2839  CD2 LEU B 131      13.920  -7.734 -26.670  1.00 90.60      B    C  
ATOM   2840  N   ILE B 132      16.243 -11.674 -23.666  1.00 95.77      B    N  
ATOM   2841  CA  ILE B 132      16.168 -12.625 -22.552  1.00 95.44      B    C  
ATOM   2842  C   ILE B 132      16.547 -11.939 -21.238  1.00 95.64      B    C  
ATOM   2843  O   ILE B 132      15.874 -12.161 -20.238  1.00 93.77      B    O  
ATOM   2844  CB  ILE B 132      17.034 -13.873 -22.819  1.00 95.08      B    C  
ATOM   2845  CG1 ILE B 132      16.425 -14.722 -23.956  1.00 92.74      B    C  
ATOM   2846  CG2 ILE B 132      17.164 -14.754 -21.552  1.00 92.23      B    C  
ATOM   2847  CD1 ILE B 132      17.393 -15.760 -24.545  1.00 87.31      B    C  
ATOM   2848  N   ALA B 133      17.556 -11.070 -21.213  1.00 95.51      B    N  
ATOM   2849  CA  ALA B 133      17.942 -10.325 -20.021  1.00 95.40      B    C  
ATOM   2850  C   ALA B 133      16.826  -9.379 -19.542  1.00 95.87      B    C  
ATOM   2851  O   ALA B 133      16.521  -9.327 -18.348  1.00 94.03      B    O  
ATOM   2852  CB  ALA B 133      19.237  -9.562 -20.315  1.00 94.88      B    C  
ATOM   2853  N   ILE B 134      16.182  -8.677 -20.464  1.00 95.70      B    N  
ATOM   2854  CA  ILE B 134      15.041  -7.807 -20.155  1.00 95.75      B    C  
ATOM   2855  C   ILE B 134      13.842  -8.637 -19.665  1.00 95.62      B    C  
ATOM   2856  O   ILE B 134      13.209  -8.283 -18.673  1.00 94.04      B    O  
ATOM   2857  CB  ILE B 134      14.667  -6.951 -21.383  1.00 95.40      B    C  
ATOM   2858  CG1 ILE B 134      15.829  -6.025 -21.809  1.00 93.71      B    C  
ATOM   2859  CG2 ILE B 134      13.427  -6.086 -21.090  1.00 93.36      B    C  
ATOM   2860  CD1 ILE B 134      15.676  -5.471 -23.230  1.00 89.70      B    C  
ATOM   2861  N   ASP B 135      13.572  -9.764 -20.334  1.00 95.99      B    N  
ATOM   2862  CA  ASP B 135      12.479 -10.665 -19.959  1.00 95.46      B    C  
ATOM   2863  C   ASP B 135      12.716 -11.305 -18.586  1.00 95.82      B    C  
ATOM   2864  O   ASP B 135      11.795 -11.388 -17.772  1.00 94.13      B    O  
ATOM   2865  CB  ASP B 135      12.310 -11.730 -21.051  1.00 94.44      B    C  
ATOM   2866  CG  ASP B 135      10.984 -12.482 -20.909  1.00 93.14      B    C  
ATOM   2867  OD1 ASP B 135       9.922 -11.820 -20.954  1.00 86.34      B    O  
ATOM   2868  OD2 ASP B 135      11.018 -13.727 -20.813  1.00 86.64      B    O1-
ATOM   2869  N   ASN B 136      13.950 -11.676 -18.270  1.00 95.85      B    N  
ATOM   2870  CA  ASN B 136      14.339 -12.143 -16.942  1.00 95.55      B    C  
ATOM   2871  C   ASN B 136      14.052 -11.093 -15.868  1.00 96.01      B    C  
ATOM   2872  O   ASN B 136      13.516 -11.436 -14.820  1.00 94.47      B    O  
ATOM   2873  CB  ASN B 136      15.839 -12.468 -16.926  1.00 94.37      B    C  
ATOM   2874  CG  ASN B 136      16.215 -13.765 -17.607  1.00 93.70      B    C  
ATOM   2875  ND2 ASN B 136      17.508 -13.967 -17.749  1.00 85.17      B    N  
ATOM   2876  OD1 ASN B 136      15.422 -14.612 -17.948  1.00 85.48      B    O  
ATOM   2877  N   TYR B 137      14.374  -9.820 -16.135  1.00 95.71      B    N  
ATOM   2878  CA  TYR B 137      14.075  -8.741 -15.197  1.00 95.87      B    C  
ATOM   2879  C   TYR B 137      12.570  -8.571 -14.975  1.00 95.96      B    C  
ATOM   2880  O   TYR B 137      12.133  -8.414 -13.833  1.00 94.63      B    O  
ATOM   2881  CB  TYR B 137      14.705  -7.441 -15.691  1.00 95.63      B    C  
ATOM   2882  CG  TYR B 137      14.533  -6.309 -14.700  1.00 96.01      B    C  
ATOM   2883  CD1 TYR B 137      13.477  -5.388 -14.835  1.00 93.65      B    C  
ATOM   2884  CD2 TYR B 137      15.414  -6.208 -13.602  1.00 93.77      B    C  
ATOM   2885  CE1 TYR B 137      13.314  -4.353 -13.884  1.00 92.56      B    C  
ATOM   2886  CE2 TYR B 137      15.260  -5.189 -12.660  1.00 92.88      B    C  
ATOM   2887  CZ  TYR B 137      14.208  -4.262 -12.800  1.00 93.78      B    C  
ATOM   2888  OH  TYR B 137      14.053  -3.262 -11.873  1.00 92.13      B    O  
ATOM   2889  N   GLN B 138      11.755  -8.679 -16.025  1.00 96.07      B    N  
ATOM   2890  CA  GLN B 138      10.292  -8.668 -15.906  1.00 95.71      B    C  
ATOM   2891  C   GLN B 138       9.789  -9.866 -15.093  1.00 95.88      B    C  
ATOM   2892  O   GLN B 138       9.032  -9.686 -14.140  1.00 94.24      B    O  
ATOM   2893  CB  GLN B 138       9.633  -8.653 -17.292  1.00 94.85      B    C  
ATOM   2894  CG  GLN B 138       9.791  -7.300 -17.989  1.00 93.44      B    C  
ATOM   2895  CD  GLN B 138       9.040  -7.241 -19.328  1.00 94.34      B    C  
ATOM   2896  NE2 GLN B 138       8.206  -6.262 -19.534  1.00 84.00      B    N  
ATOM   2897  OE1 GLN B 138       9.209  -8.084 -20.194  1.00 85.21      B    O  
ATOM   2898  N   ARG B 139      10.252 -11.087 -15.392  1.00 96.03      B    N  
ATOM   2899  CA  ARG B 139       9.864 -12.323 -14.692  1.00 95.77      B    C  
ATOM   2900  C   ARG B 139      10.274 -12.291 -13.217  1.00 95.68      B    C  
ATOM   2901  O   ARG B 139       9.471 -12.642 -12.359  1.00 93.67      B    O  
ATOM   2902  CB  ARG B 139      10.495 -13.534 -15.383  1.00 94.98      B    C  
ATOM   2903  CG  ARG B 139       9.830 -13.824 -16.728  1.00 92.68      B    C  
ATOM   2904  CD  ARG B 139      10.616 -14.896 -17.496  1.00 90.32      B    C  
ATOM   2905  NE  ARG B 139       9.991 -15.157 -18.804  1.00 86.40      B    N  
ATOM   2906  CZ  ARG B 139       8.994 -15.998 -19.066  1.00 86.19      B    C  
ATOM   2907  NH1 ARG B 139       8.565 -16.870 -18.215  1.00 75.20      B    N1+
ATOM   2908  NH2 ARG B 139       8.410 -15.926 -20.206  1.00 80.03      B    N  
ATOM   2909  N   TYR B 140      11.503 -11.837 -12.933  1.00 95.67      B    N  
ATOM   2910  CA  TYR B 140      11.986 -11.664 -11.566  1.00 95.77      B    C  
ATOM   2911  C   TYR B 140      11.135 -10.646 -10.805  1.00 95.74      B    C  
ATOM   2912  O   TYR B 140      10.608 -10.955  -9.739  1.00 94.24      B    O  
ATOM   2913  CB  TYR B 140      13.461 -11.238 -11.587  1.00 95.55      B    C  
ATOM   2914  CG  TYR B 140      14.031 -11.041 -10.202  1.00 96.26      B    C  
ATOM   2915  CD1 TYR B 140      14.019  -9.767  -9.583  1.00 94.19      B    C  
ATOM   2916  CD2 TYR B 140      14.545 -12.146  -9.495  1.00 94.37      B    C  
ATOM   2917  CE1 TYR B 140      14.511  -9.605  -8.276  1.00 93.54      B    C  
ATOM   2918  CE2 TYR B 140      15.045 -11.988  -8.187  1.00 93.78      B    C  
ATOM   2919  CZ  TYR B 140      15.022 -10.721  -7.582  1.00 94.49      B    C  
ATOM   2920  OH  TYR B 140      15.497 -10.568  -6.307  1.00 93.26      B    O  
ATOM   2921  N   THR B 141      10.939  -9.462 -11.362  1.00 95.74      B    N  
ATOM   2922  CA  THR B 141      10.159  -8.384 -10.736  1.00 95.58      B    C  
ATOM   2923  C   THR B 141       8.719  -8.825 -10.474  1.00 95.51      B    C  
ATOM   2924  O   THR B 141       8.211  -8.636  -9.374  1.00 93.64      B    O  
ATOM   2925  CB  THR B 141      10.182  -7.120 -11.613  1.00 94.73      B    C  
ATOM   2926  CG2 THR B 141       9.429  -5.946 -10.978  1.00 85.52      B    C  
ATOM   2927  OG1 THR B 141      11.510  -6.683 -11.790  1.00 86.02      B    O  
ATOM   2928  N   HIS B 142       8.090  -9.478 -11.432  1.00 95.09      B    N  
ATOM   2929  CA  HIS B 142       6.719  -9.988 -11.311  1.00 94.81      B    C  
ATOM   2930  C   HIS B 142       6.574 -11.017 -10.180  1.00 94.75      B    C  
ATOM   2931  O   HIS B 142       5.685 -10.893  -9.345  1.00 92.25      B    O  
ATOM   2932  CB  HIS B 142       6.318 -10.596 -12.664  1.00 93.84      B    C  
ATOM   2933  CG  HIS B 142       4.994 -11.284 -12.645  1.00 94.81      B    C  
ATOM   2934  CD2 HIS B 142       3.748 -10.694 -12.527  1.00 84.58      B    C  
ATOM   2935  ND1 HIS B 142       4.777 -12.653 -12.727  1.00 83.59      B    N  
ATOM   2936  CE1 HIS B 142       3.451 -12.867 -12.664  1.00 86.83      B    C  
ATOM   2937  NE2 HIS B 142       2.800 -11.708 -12.546  1.00 88.64      B    N  
ATOM   2938  N   ALA B 143       7.469 -12.000 -10.108  1.00 95.09      B    N  
ATOM   2939  CA  ALA B 143       7.377 -13.072  -9.118  1.00 94.45      B    C  
ATOM   2940  C   ALA B 143       7.836 -12.644  -7.710  1.00 94.62      B    C  
ATOM   2941  O   ALA B 143       7.356 -13.175  -6.717  1.00 92.04      B    O  
ATOM   2942  CB  ALA B 143       8.195 -14.260  -9.636  1.00 93.28      B    C  
ATOM   2943  N   PHE B 144       8.769 -11.692  -7.621  1.00 95.35      B    N  
ATOM   2944  CA  PHE B 144       9.363 -11.279  -6.353  1.00 95.51      B    C  
ATOM   2945  C   PHE B 144       8.619 -10.131  -5.662  1.00 95.73      B    C  
ATOM   2946  O   PHE B 144       8.561 -10.077  -4.434  1.00 93.76      B    O  
ATOM   2947  CB  PHE B 144      10.837 -10.921  -6.591  1.00 94.59      B    C  
ATOM   2948  CG  PHE B 144      11.620 -10.710  -5.321  1.00 95.05      B    C  
ATOM   2949  CD1 PHE B 144      12.217  -9.457  -5.042  1.00 91.62      B    C  
ATOM   2950  CD2 PHE B 144      11.780 -11.763  -4.411  1.00 91.82      B    C  
ATOM   2951  CE1 PHE B 144      12.970  -9.276  -3.876  1.00 89.93      B    C  
ATOM   2952  CE2 PHE B 144      12.531 -11.581  -3.235  1.00 90.18      B    C  
ATOM   2953  CZ  PHE B 144      13.130 -10.342  -2.971  1.00 91.47      B    C  
ATOM   2954  N   THR B 145       8.004  -9.225  -6.423  1.00 95.76      B    N  
ATOM   2955  CA  THR B 145       7.305  -8.051  -5.887  1.00 95.88      B    C  
ATOM   2956  C   THR B 145       6.228  -8.370  -4.846  1.00 95.90      B    C  
ATOM   2957  O   THR B 145       6.187  -7.638  -3.856  1.00 94.47      B    O  
ATOM   2958  CB  THR B 145       6.724  -7.185  -7.013  1.00 95.02      B    C  
ATOM   2959  CG2 THR B 145       5.902  -6.003  -6.502  1.00 85.91      B    C  
ATOM   2960  OG1 THR B 145       7.792  -6.635  -7.748  1.00 85.60      B    O  
ATOM   2961  N   PRO B 146       5.403  -9.429  -4.970  1.00 95.38      B    N  
ATOM   2962  CA  PRO B 146       4.445  -9.783  -3.918  1.00 94.91      B    C  
ATOM   2963  C   PRO B 146       5.103 -10.002  -2.556  1.00 95.19      B    C  
ATOM   2964  O   PRO B 146       4.611  -9.495  -1.541  1.00 93.45      B    O  
ATOM   2965  CB  PRO B 146       3.753 -11.055  -4.423  1.00 93.67      B    C  
ATOM   2966  CG  PRO B 146       3.831 -10.916  -5.936  1.00 92.07      B    C  
ATOM   2967  CD  PRO B 146       5.197 -10.266  -6.134  1.00 94.27      B    C  
ATOM   2968  N   TRP B 147       6.249 -10.677  -2.520  1.00 95.80      B    N  
ATOM   2969  CA  TRP B 147       7.009 -10.915  -1.291  1.00 95.62      B    C  
ATOM   2970  C   TRP B 147       7.700  -9.656  -0.782  1.00 95.77      B    C  
ATOM   2971  O   TRP B 147       7.703  -9.402   0.419  1.00 94.41      B    O  
ATOM   2972  CB  TRP B 147       8.043 -12.013  -1.544  1.00 94.80      B    C  
ATOM   2973  CG  TRP B 147       7.424 -13.363  -1.633  1.00 94.17      B    C  
ATOM   2974  CD1 TRP B 147       7.232 -14.101  -2.749  1.00 91.79      B    C  
ATOM   2975  CD2 TRP B 147       6.868 -14.137  -0.529  1.00 92.76      B    C  
ATOM   2976  CE2 TRP B 147       6.369 -15.349  -1.060  1.00 91.68      B    C  
ATOM   2977  CE3 TRP B 147       6.750 -13.924   0.862  1.00 90.24      B    C  
ATOM   2978  NE1 TRP B 147       6.612 -15.295  -2.418  1.00 90.66      B    N  
ATOM   2979  CZ2 TRP B 147       5.773 -16.338  -0.240  1.00 89.57      B    C  
ATOM   2980  CZ3 TRP B 147       6.153 -14.898   1.677  1.00 87.67      B    C  
ATOM   2981  CH2 TRP B 147       5.679 -16.091   1.130  1.00 87.99      B    C  
ATOM   2982  N   TRP B 148       8.247  -8.841  -1.672  1.00 96.16      B    N  
ATOM   2983  CA  TRP B 148       8.837  -7.558  -1.303  1.00 96.20      B    C  
ATOM   2984  C   TRP B 148       7.793  -6.611  -0.708  1.00 96.32      B    C  
ATOM   2985  O   TRP B 148       8.016  -6.051   0.367  1.00 95.07      B    O  
ATOM   2986  CB  TRP B 148       9.536  -6.962  -2.532  1.00 95.84      B    C  
ATOM   2987  CG  TRP B 148      10.156  -5.608  -2.322  1.00 95.98      B    C  
ATOM   2988  CD1 TRP B 148      10.548  -5.072  -1.146  1.00 93.36      B    C  
ATOM   2989  CD2 TRP B 148      10.453  -4.584  -3.328  1.00 95.13      B    C  
ATOM   2990  CE2 TRP B 148      11.000  -3.464  -2.671  1.00 94.83      B    C  
ATOM   2991  CE3 TRP B 148      10.296  -4.536  -4.735  1.00 93.67      B    C  
ATOM   2992  NE1 TRP B 148      11.052  -3.786  -1.345  1.00 93.63      B    N  
ATOM   2993  CZ2 TRP B 148      11.384  -2.295  -3.369  1.00 93.58      B    C  
ATOM   2994  CZ3 TRP B 148      10.685  -3.377  -5.429  1.00 91.42      B    C  
ATOM   2995  CH2 TRP B 148      11.212  -2.277  -4.750  1.00 91.83      B    C  
ATOM   2996  N   GLY B 149       6.624  -6.497  -1.337  1.00 95.61      B    N  
ATOM   2997  CA  GLY B 149       5.515  -5.686  -0.845  1.00 95.79      B    C  
ATOM   2998  C   GLY B 149       4.980  -6.159   0.502  1.00 96.29      B    C  
ATOM   2999  O   GLY B 149       4.767  -5.351   1.398  1.00 94.90      B    O  
ATOM   3000  N   TRP B 150       4.821  -7.479   0.680  1.00 95.55      B    N  
ATOM   3001  CA  TRP B 150       4.391  -8.048   1.959  1.00 95.36      B    C  
ATOM   3002  C   TRP B 150       5.411  -7.791   3.073  1.00 95.40      B    C  
ATOM   3003  O   TRP B 150       5.047  -7.328   4.151  1.00 94.55      B    O  
ATOM   3004  CB  TRP B 150       4.124  -9.547   1.786  1.00 94.66      B    C  
ATOM   3005  CG  TRP B 150       3.655 -10.222   3.044  1.00 94.67      B    C  
ATOM   3006  CD1 TRP B 150       2.378 -10.286   3.480  1.00 91.87      B    C  
ATOM   3007  CD2 TRP B 150       4.461 -10.879   4.082  1.00 93.46      B    C  
ATOM   3008  CE2 TRP B 150       3.582 -11.304   5.112  1.00 93.01      B    C  
ATOM   3009  CE3 TRP B 150       5.842 -11.139   4.238  1.00 92.24      B    C  
ATOM   3010  NE1 TRP B 150       2.325 -10.934   4.701  1.00 91.95      B    N  
ATOM   3011  CZ2 TRP B 150       4.061 -11.952   6.276  1.00 91.61      B    C  
ATOM   3012  CZ3 TRP B 150       6.304 -11.786   5.390  1.00 89.24      B    C  
ATOM   3013  CH2 TRP B 150       5.428 -12.186   6.402  1.00 89.78      B    C  
ATOM   3014  N   ALA B 151       6.694  -8.034   2.823  1.00 95.25      B    N  
ATOM   3015  CA  ALA B 151       7.749  -7.792   3.805  1.00 94.57      B    C  
ATOM   3016  C   ALA B 151       7.877  -6.302   4.154  1.00 94.62      B    C  
ATOM   3017  O   ALA B 151       8.075  -5.963   5.320  1.00 93.23      B    O  
ATOM   3018  CB  ALA B 151       9.058  -8.374   3.256  1.00 93.72      B    C  
ATOM   3019  N   GLU B 152       7.713  -5.420   3.180  1.00 95.33      B    N  
ATOM   3020  CA  GLU B 152       7.660  -3.979   3.405  1.00 95.12      B    C  
ATOM   3021  C   GLU B 152       6.481  -3.599   4.308  1.00 95.45      B    C  
ATOM   3022  O   GLU B 152       6.681  -2.893   5.291  1.00 94.39      B    O  
ATOM   3023  CB  GLU B 152       7.586  -3.237   2.056  1.00 94.50      B    C  
ATOM   3024  CG  GLU B 152       7.595  -1.696   2.195  1.00 91.31      B    C  
ATOM   3025  CD  GLU B 152       8.869  -1.161   2.856  1.00 90.33      B    C  
ATOM   3026  OE1 GLU B 152       8.792  -0.205   3.654  1.00 83.09      B    O  
ATOM   3027  OE2 GLU B 152       9.956  -1.693   2.583  1.00 83.81      B    O1-
ATOM   3028  N   ALA B 153       5.280  -4.114   4.048  1.00 95.87      B    N  
ATOM   3029  CA  ALA B 153       4.102  -3.862   4.866  1.00 95.74      B    C  
ATOM   3030  C   ALA B 153       4.314  -4.298   6.326  1.00 95.83      B    C  
ATOM   3031  O   ALA B 153       4.059  -3.524   7.245  1.00 94.60      B    O  
ATOM   3032  CB  ALA B 153       2.890  -4.566   4.240  1.00 95.34      B    C  
ATOM   3033  N   VAL B 154       4.860  -5.497   6.548  1.00 95.67      B    N  
ATOM   3034  CA  VAL B 154       5.155  -6.011   7.888  1.00 95.00      B    C  
ATOM   3035  C   VAL B 154       6.180  -5.128   8.606  1.00 94.78      B    C  
ATOM   3036  O   VAL B 154       5.965  -4.747   9.757  1.00 93.27      B    O  
ATOM   3037  CB  VAL B 154       5.642  -7.479   7.817  1.00 94.12      B    C  
ATOM   3038  CG1 VAL B 154       6.137  -8.004   9.174  1.00 90.45      B    C  
ATOM   3039  CG2 VAL B 154       4.516  -8.394   7.353  1.00 90.64      B    C  
ATOM   3040  N   HIS B 155       7.262  -4.736   7.936  1.00 94.70      B    N  
ATOM   3041  CA  HIS B 155       8.286  -3.882   8.542  1.00 93.93      B    C  
ATOM   3042  C   HIS B 155       7.787  -2.460   8.820  1.00 94.04      B    C  
ATOM   3043  O   HIS B 155       8.110  -1.907   9.873  1.00 92.65      B    O  
ATOM   3044  CB  HIS B 155       9.539  -3.867   7.660  1.00 92.25      B    C  
ATOM   3045  CG  HIS B 155      10.432  -5.046   7.896  1.00 88.09      B    C  
ATOM   3046  CD2 HIS B 155      10.697  -6.088   7.054  1.00 76.35      B    C  
ATOM   3047  ND1 HIS B 155      11.169  -5.282   9.038  1.00 76.46      B    N  
ATOM   3048  CE1 HIS B 155      11.842  -6.438   8.868  1.00 76.44      B    C  
ATOM   3049  NE2 HIS B 155      11.586  -6.950   7.675  1.00 77.47      B    N  
ATOM   3050  N   ARG B 156       7.001  -1.865   7.943  1.00 94.51      B    N  
ATOM   3051  CA  ARG B 156       6.408  -0.545   8.182  1.00 94.35      B    C  
ATOM   3052  C   ARG B 156       5.435  -0.569   9.351  1.00 94.48      B    C  
ATOM   3053  O   ARG B 156       5.507   0.305  10.200  1.00 92.54      B    O  
ATOM   3054  CB  ARG B 156       5.676  -0.031   6.937  1.00 93.35      B    C  
ATOM   3055  CG  ARG B 156       6.588   0.486   5.815  1.00 89.25      B    C  
ATOM   3056  CD  ARG B 156       7.484   1.618   6.263  1.00 88.90      B    C  
ATOM   3057  NE  ARG B 156       8.853   1.123   6.319  1.00 86.80      B    N  
ATOM   3058  CZ  ARG B 156       9.906   1.734   6.804  1.00 87.99      B    C  
ATOM   3059  NH1 ARG B 156       9.849   2.878   7.418  1.00 77.60      B    N1+
ATOM   3060  NH2 ARG B 156      11.050   1.181   6.649  1.00 82.32      B    N  
ATOM   3061  N   ALA B 157       4.566  -1.578   9.423  1.00 94.83      B    N  
ATOM   3062  CA  ALA B 157       3.656  -1.739  10.543  1.00 94.51      B    C  
ATOM   3063  C   ALA B 157       4.422  -1.886  11.866  1.00 94.28      B    C  
ATOM   3064  O   ALA B 157       4.127  -1.174  12.826  1.00 92.58      B    O  
ATOM   3065  CB  ALA B 157       2.757  -2.939  10.261  1.00 94.39      B    C  
ATOM   3066  N   ALA B 158       5.476  -2.708  11.902  1.00 93.89      B    N  
ATOM   3067  CA  ALA B 158       6.322  -2.877  13.076  1.00 93.07      B    C  
ATOM   3068  C   ALA B 158       7.006  -1.567  13.507  1.00 92.48      B    C  
ATOM   3069  O   ALA B 158       7.041  -1.243  14.690  1.00 90.19      B    O  
ATOM   3070  CB  ALA B 158       7.359  -3.960  12.757  1.00 92.35      B    C  
ATOM   3071  N   ARG B 159       7.503  -0.772  12.552  1.00 92.29      B    N  
ATOM   3072  CA  ARG B 159       8.111   0.544  12.817  1.00 91.26      B    C  
ATOM   3073  C   ARG B 159       7.134   1.569  13.386  1.00 90.73      B    C  
ATOM   3074  O   ARG B 159       7.582   2.495  14.058  1.00 86.61      B    O  
ATOM   3075  CB  ARG B 159       8.749   1.101  11.538  1.00 89.67      B    C  
ATOM   3076  CG  ARG B 159      10.099   0.452  11.190  1.00 84.04      B    C  
ATOM   3077  CD  ARG B 159      11.208   0.811  12.203  1.00 81.52      B    C  
ATOM   3078  NE  ARG B 159      11.479   2.263  12.273  1.00 78.27      B    N  
ATOM   3079  CZ  ARG B 159      12.311   2.950  11.518  1.00 75.59      B    C  
ATOM   3080  NH1 ARG B 159      13.053   2.399  10.617  1.00 68.51      B    N1+
ATOM   3081  NH2 ARG B 159      12.425   4.236  11.655  1.00 69.09      B    N  
ATOM   3082  N   ASN B 160       5.838   1.397  13.152  1.00 91.07      B    N  
ATOM   3083  CA  ASN B 160       4.784   2.285  13.633  1.00 90.51      B    C  
ATOM   3084  C   ASN B 160       3.949   1.671  14.783  1.00 89.87      B    C  
ATOM   3085  O   ASN B 160       2.840   2.122  15.033  1.00 84.18      B    O  
ATOM   3086  CB  ASN B 160       3.938   2.757  12.442  1.00 90.10      B    C  
ATOM   3087  CG  ASN B 160       4.740   3.584  11.449  1.00 91.17      B    C  
ATOM   3088  ND2 ASN B 160       4.974   3.063  10.273  1.00 82.47      B    N  
ATOM   3089  OD1 ASN B 160       5.174   4.692  11.709  1.00 82.58      B    O  
ATOM   3090  N   GLY B 161       4.473   0.658  15.472  1.00 89.09      B    N  
ATOM   3091  CA  GLY B 161       3.898   0.157  16.725  1.00 88.03      B    C  
ATOM   3092  C   GLY B 161       3.001  -1.080  16.625  1.00 89.18      B    C  
ATOM   3093  O   GLY B 161       2.388  -1.453  17.620  1.00 84.41      B    O  
ATOM   3094  N   ALA B 162       2.929  -1.759  15.464  1.00 92.07      B    N  
ATOM   3095  CA  ALA B 162       2.219  -3.027  15.370  1.00 92.66      B    C  
ATOM   3096  C   ALA B 162       3.101  -4.211  15.800  1.00 93.26      B    C  
ATOM   3097  O   ALA B 162       4.293  -4.251  15.519  1.00 91.34      B    O  
ATOM   3098  CB  ALA B 162       1.682  -3.215  13.951  1.00 92.02      B    C  
ATOM   3099  N   THR B 163       2.491  -5.223  16.446  1.00 92.89      B    N  
ATOM   3100  CA  THR B 163       3.145  -6.497  16.778  1.00 92.63      B    C  
ATOM   3101  C   THR B 163       2.852  -7.589  15.753  1.00 93.29      B    C  
ATOM   3102  O   THR B 163       3.606  -8.550  15.648  1.00 90.43      B    O  
ATOM   3103  CB  THR B 163       2.738  -6.996  18.169  1.00 90.86      B    C  
ATOM   3104  CG2 THR B 163       3.183  -6.037  19.272  1.00 80.41      B    C  
ATOM   3105  OG1 THR B 163       1.333  -7.123  18.261  1.00 81.79      B    O  
ATOM   3106  N   MET B 164       1.791  -7.446  14.984  1.00 93.65      B    N  
ATOM   3107  CA  MET B 164       1.474  -8.290  13.832  1.00 93.88      B    C  
ATOM   3108  C   MET B 164       0.936  -7.430  12.687  1.00 94.26      B    C  
ATOM   3109  O   MET B 164       0.212  -6.465  12.907  1.00 92.33      B    O  
ATOM   3110  CB  MET B 164       0.434  -9.366  14.172  1.00 92.29      B    C  
ATOM   3111  CG  MET B 164       0.848 -10.306  15.294  1.00 88.36      B    C  
ATOM   3112  SD  MET B 164      -0.317 -11.682  15.501  1.00 87.59      B    S  
ATOM   3113  CE  MET B 164       0.405 -12.487  16.925  1.00 78.05      B    C  
ATOM   3114  N   ALA B 165       1.251  -7.828  11.457  1.00 94.97      B    N  
ATOM   3115  CA  ALA B 165       0.656  -7.238  10.271  1.00 94.89      B    C  
ATOM   3116  C   ALA B 165       0.656  -8.239   9.113  1.00 94.89      B    C  
ATOM   3117  O   ALA B 165       1.581  -9.033   8.958  1.00 92.16      B    O  
ATOM   3118  CB  ALA B 165       1.423  -5.973   9.890  1.00 93.60      B    C  
ATOM   3119  N   SER B 166      -0.369  -8.176   8.268  1.00 94.74      B    N  
ATOM   3120  CA  SER B 166      -0.369  -8.905   7.006  1.00 94.23      B    C  
ATOM   3121  C   SER B 166      -1.191  -8.159   5.962  1.00 94.97      B    C  
ATOM   3122  O   SER B 166      -2.026  -7.319   6.295  1.00 91.87      B    O  
ATOM   3123  CB  SER B 166      -0.902 -10.321   7.193  1.00 91.56      B    C  
ATOM   3124  OG  SER B 166      -0.673 -11.064   6.012  1.00 83.46      B    O  
ATOM   3125  N   SER B 167      -0.949  -8.483   4.711  1.00 94.10      B    N  
ATOM   3126  CA  SER B 167      -1.706  -7.952   3.588  1.00 93.77      B    C  
ATOM   3127  C   SER B 167      -2.566  -9.021   2.921  1.00 93.51      B    C  
ATOM   3128  O   SER B 167      -2.304 -10.218   3.030  1.00 89.97      B    O  
ATOM   3129  CB  SER B 167      -0.776  -7.270   2.585  1.00 91.38      B    C  
ATOM   3130  OG  SER B 167       0.124  -8.172   2.002  1.00 84.05      B    O  
ATOM   3131  N   PHE B 168      -3.584  -8.559   2.222  1.00 93.12      B    N  
ATOM   3132  CA  PHE B 168      -4.413  -9.367   1.343  1.00 92.00      B    C  
ATOM   3133  C   PHE B 168      -4.465  -8.731  -0.064  1.00 91.41      B    C  
ATOM   3134  O   PHE B 168      -4.648  -7.515  -0.168  1.00 85.75      B    O  
ATOM   3135  CB  PHE B 168      -5.808  -9.505   1.954  1.00 90.26      B    C  
ATOM   3136  CG  PHE B 168      -6.759 -10.279   1.077  1.00 90.43      B    C  
ATOM   3137  CD1 PHE B 168      -7.554  -9.608   0.133  1.00 86.40      B    C  
ATOM   3138  CD2 PHE B 168      -6.809 -11.681   1.161  1.00 86.11      B    C  
ATOM   3139  CE1 PHE B 168      -8.405 -10.336  -0.721  1.00 83.50      B    C  
ATOM   3140  CE2 PHE B 168      -7.663 -12.410   0.316  1.00 83.68      B    C  
ATOM   3141  CZ  PHE B 168      -8.456 -11.735  -0.627  1.00 84.39      B    C  
ATOM   3142  N   PRO B 169      -4.332  -9.532  -1.153  1.00 90.25      B    N  
ATOM   3143  CA  PRO B 169      -4.078 -10.970  -1.152  1.00 90.01      B    C  
ATOM   3144  C   PRO B 169      -2.705 -11.337  -0.570  1.00 90.58      B    C  
ATOM   3145  O   PRO B 169      -1.793 -10.513  -0.523  1.00 86.03      B    O  
ATOM   3146  CB  PRO B 169      -4.217 -11.411  -2.612  1.00 86.94      B    C  
ATOM   3147  CG  PRO B 169      -4.995 -10.282  -3.277  1.00 83.74      B    C  
ATOM   3148  CD  PRO B 169      -4.541  -9.062  -2.499  1.00 86.26      B    C  
ATOM   3149  N   TYR B 170      -2.553 -12.587  -0.116  1.00 88.44      B    N  
ATOM   3150  CA  TYR B 170      -1.285 -13.076   0.413  1.00 88.41      B    C  
ATOM   3151  C   TYR B 170      -0.316 -13.493  -0.717  1.00 90.23      B    C  
ATOM   3152  O   TYR B 170      -0.758 -13.919  -1.785  1.00 87.60      B    O  
ATOM   3153  CB  TYR B 170      -1.538 -14.217   1.417  1.00 83.63      B    C  
ATOM   3154  CG  TYR B 170      -2.260 -15.411   0.858  1.00 81.94      B    C  
ATOM   3155  CD1 TYR B 170      -3.662 -15.511   0.983  1.00 75.34      B    C  
ATOM   3156  CD2 TYR B 170      -1.559 -16.439   0.199  1.00 76.05      B    C  
ATOM   3157  CE1 TYR B 170      -4.344 -16.609   0.457  1.00 71.35      B    C  
ATOM   3158  CE2 TYR B 170      -2.226 -17.543  -0.332  1.00 72.25      B    C  
ATOM   3159  CZ  TYR B 170      -3.629 -17.632  -0.204  1.00 71.02      B    C  
ATOM   3160  OH  TYR B 170      -4.287 -18.711  -0.729  1.00 67.12      B    O  
ATOM   3161  N   PRO B 171       1.015 -13.389  -0.493  1.00 88.57      B    N  
ATOM   3162  CA  PRO B 171       1.990 -13.798  -1.495  1.00 88.37      B    C  
ATOM   3163  C   PRO B 171       2.029 -15.318  -1.669  1.00 88.56      B    C  
ATOM   3164  O   PRO B 171       1.753 -16.086  -0.749  1.00 83.17      B    O  
ATOM   3165  CB  PRO B 171       3.320 -13.218  -1.002  1.00 84.96      B    C  
ATOM   3166  CG  PRO B 171       3.155 -13.170   0.511  1.00 85.46      B    C  
ATOM   3167  CD  PRO B 171       1.672 -12.866   0.692  1.00 88.09      B    C  
ATOM   3168  N   ALA B 172       2.417 -15.790  -2.854  1.00 86.49      B    N  
ATOM   3169  CA  ALA B 172       2.459 -17.207  -3.185  1.00 84.84      B    C  
ATOM   3170  C   ALA B 172       3.600 -17.931  -2.458  1.00 85.60      B    C  
ATOM   3171  O   ALA B 172       4.771 -17.789  -2.806  1.00 79.88      B    O  
ATOM   3172  CB  ALA B 172       2.564 -17.365  -4.701  1.00 79.99      B    C  
ATOM   3173  N   SER B 173       3.262 -18.770  -1.485  1.00 82.34      B    N  
ATOM   3174  CA  SER B 173       4.192 -19.654  -0.785  1.00 79.72      B    C  
ATOM   3175  C   SER B 173       3.961 -21.121  -1.137  1.00 79.30      B    C  
ATOM   3176  O   SER B 173       2.939 -21.505  -1.715  1.00 74.17      B    O  
ATOM   3177  CB  SER B 173       4.112 -19.406   0.730  1.00 75.99      B    C  
ATOM   3178  OG  SER B 173       2.935 -19.962   1.264  1.00 70.27      B    O  
ATOM   3179  N   GLN B 174       4.904 -21.995  -0.768  1.00 77.50      B    N  
ATOM   3180  CA  GLN B 174       4.697 -23.450  -0.774  1.00 73.57      B    C  
ATOM   3181  C   GLN B 174       4.095 -23.963   0.544  1.00 72.67      B    C  
ATOM   3182  O   GLN B 174       4.364 -25.078   0.967  1.00 64.22      B    O  
ATOM   3183  CB  GLN B 174       5.988 -24.190  -1.176  1.00 69.37      B    C  
ATOM   3184  CG  GLN B 174       6.380 -23.896  -2.626  1.00 62.73      B    C  
ATOM   3185  CD  GLN B 174       7.474 -24.825  -3.171  1.00 57.08      B    C  
ATOM   3186  NE2 GLN B 174       7.761 -24.750  -4.453  1.00 49.88      B    N  
ATOM   3187  OE1 GLN B 174       8.093 -25.636  -2.493  1.00 52.28      B    O  
ATOM   3188  N   GLY B 175       3.290 -23.150   1.203  1.00 69.87      B    N  
ATOM   3189  CA  GLY B 175       2.709 -23.400   2.516  1.00 68.58      B    C  
ATOM   3190  C   GLY B 175       3.337 -22.540   3.617  1.00 71.11      B    C  
ATOM   3191  O   GLY B 175       4.384 -21.923   3.410  1.00 66.16      B    O  
ATOM   3192  N   PRO B 176       2.706 -22.493   4.805  1.00 67.69      B    N  
ATOM   3193  CA  PRO B 176       3.253 -21.779   5.949  1.00 66.36      B    C  
ATOM   3194  C   PRO B 176       4.552 -22.438   6.445  1.00 67.40      B    C  
ATOM   3195  O   PRO B 176       4.802 -23.616   6.165  1.00 63.85      B    O  
ATOM   3196  CB  PRO B 176       2.135 -21.793   7.002  1.00 63.73      B    C  
ATOM   3197  CG  PRO B 176       1.315 -23.038   6.642  1.00 61.32      B    C  
ATOM   3198  CD  PRO B 176       1.449 -23.128   5.134  1.00 62.85      B    C  
ATOM   3199  N   PRO B 177       5.404 -21.713   7.185  1.00 69.57      B    N  
ATOM   3200  CA  PRO B 177       6.710 -22.220   7.592  1.00 66.25      B    C  
ATOM   3201  C   PRO B 177       6.567 -23.386   8.580  1.00 67.86      B    C  
ATOM   3202  O   PRO B 177       6.256 -23.187   9.753  1.00 61.19      B    O  
ATOM   3203  CB  PRO B 177       7.451 -21.010   8.177  1.00 61.21      B    C  
ATOM   3204  CG  PRO B 177       6.333 -20.087   8.639  1.00 59.49      B    C  
ATOM   3205  CD  PRO B 177       5.222 -20.351   7.622  1.00 61.84      B    C  
ATOM   3206  N   GLY B 178       6.876 -24.595   8.134  1.00 65.95      B    N  
ATOM   3207  CA  GLY B 178       6.789 -25.814   8.948  1.00 63.88      B    C  
ATOM   3208  C   GLY B 178       7.630 -25.803  10.233  1.00 69.13      B    C  
ATOM   3209  O   GLY B 178       7.397 -26.613  11.125  1.00 62.38      B    O  
ATOM   3210  N   ARG B 179       8.570 -24.875  10.355  1.00 72.96      B    N  
ATOM   3211  CA  ARG B 179       9.359 -24.646  11.578  1.00 74.70      B    C  
ATOM   3212  C   ARG B 179       8.500 -24.210  12.769  1.00 77.79      B    C  
ATOM   3213  O   ARG B 179       8.863 -24.495  13.913  1.00 74.25      B    O  
ATOM   3214  CB  ARG B 179      10.441 -23.596  11.250  1.00 70.05      B    C  
ATOM   3215  CG  ARG B 179      11.426 -23.413  12.397  1.00 63.05      B    C  
ATOM   3216  CD  ARG B 179      12.489 -22.394  12.029  1.00 59.99      B    C  
ATOM   3217  NE  ARG B 179      13.433 -22.170  13.139  1.00 55.84      B    N  
ATOM   3218  CZ  ARG B 179      14.406 -21.295  13.137  1.00 50.16      B    C  
ATOM   3219  NH1 ARG B 179      14.639 -20.503  12.118  1.00 47.50      B    N1+
ATOM   3220  NH2 ARG B 179      15.180 -21.179  14.180  1.00 44.69      B    N  
ATOM   3221  N   TYR B 180       7.380 -23.546  12.523  1.00 80.30      B    N  
ATOM   3222  CA  TYR B 180       6.520 -22.982  13.559  1.00 81.47      B    C  
ATOM   3223  C   TYR B 180       5.131 -23.645  13.533  1.00 83.78      B    C  
ATOM   3224  O   TYR B 180       4.231 -23.156  12.842  1.00 81.27      B    O  
ATOM   3225  CB  TYR B 180       6.447 -21.464  13.392  1.00 79.44      B    C  
ATOM   3226  CG  TYR B 180       7.787 -20.773  13.435  1.00 80.43      B    C  
ATOM   3227  CD1 TYR B 180       8.480 -20.614  14.654  1.00 75.99      B    C  
ATOM   3228  CD2 TYR B 180       8.362 -20.291  12.244  1.00 76.99      B    C  
ATOM   3229  CE1 TYR B 180       9.729 -19.976  14.684  1.00 73.45      B    C  
ATOM   3230  CE2 TYR B 180       9.605 -19.658  12.261  1.00 74.14      B    C  
ATOM   3231  CZ  TYR B 180      10.302 -19.497  13.483  1.00 74.67      B    C  
ATOM   3232  OH  TYR B 180      11.514 -18.887  13.484  1.00 71.78      B    O  
ATOM   3233  N   PRO B 181       4.922 -24.726  14.290  1.00 82.69      B    N  
ATOM   3234  CA  PRO B 181       3.634 -25.427  14.305  1.00 82.17      B    C  
ATOM   3235  C   PRO B 181       2.472 -24.533  14.763  1.00 83.94      B    C  
ATOM   3236  O   PRO B 181       1.349 -24.715  14.304  1.00 80.70      B    O  
ATOM   3237  CB  PRO B 181       3.839 -26.630  15.227  1.00 79.93      B    C  
ATOM   3238  CG  PRO B 181       5.021 -26.231  16.112  1.00 78.90      B    C  
ATOM   3239  CD  PRO B 181       5.871 -25.363  15.184  1.00 82.25      B    C  
ATOM   3240  N   LEU B 182       2.739 -23.527  15.598  1.00 82.59      B    N  
ATOM   3241  CA  LEU B 182       1.739 -22.546  16.020  1.00 82.28      B    C  
ATOM   3242  C   LEU B 182       1.187 -21.722  14.844  1.00 85.08      B    C  
ATOM   3243  O   LEU B 182      -0.004 -21.452  14.807  1.00 83.74      B    O  
ATOM   3244  CB  LEU B 182       2.357 -21.597  17.064  1.00 80.54      B    C  
ATOM   3245  CG  LEU B 182       2.672 -22.256  18.421  1.00 77.63      B    C  
ATOM   3246  CD1 LEU B 182       3.446 -21.263  19.292  1.00 72.81      B    C  
ATOM   3247  CD2 LEU B 182       1.410 -22.659  19.165  1.00 72.77      B    C  
ATOM   3248  N   VAL B 183       2.029 -21.371  13.876  1.00 84.99      B    N  
ATOM   3249  CA  VAL B 183       1.612 -20.648  12.660  1.00 84.30      B    C  
ATOM   3250  C   VAL B 183       0.731 -21.527  11.787  1.00 85.79      B    C  
ATOM   3251  O   VAL B 183      -0.279 -21.069  11.264  1.00 84.31      B    O  
ATOM   3252  CB  VAL B 183       2.840 -20.159  11.863  1.00 82.42      B    C  
ATOM   3253  CG1 VAL B 183       2.469 -19.539  10.518  1.00 78.54      B    C  
ATOM   3254  CG2 VAL B 183       3.626 -19.116  12.661  1.00 81.64      B    C  
ATOM   3255  N   ASN B 184       1.078 -22.806  11.668  1.00 84.73      B    N  
ATOM   3256  CA  ASN B 184       0.329 -23.743  10.827  1.00 82.19      B    C  
ATOM   3257  C   ASN B 184      -1.053 -24.069  11.413  1.00 83.33      B    C  
ATOM   3258  O   ASN B 184      -1.992 -24.315  10.664  1.00 80.81      B    O  
ATOM   3259  CB  ASN B 184       1.162 -25.025  10.648  1.00 79.55      B    C  
ATOM   3260  CG  ASN B 184       2.484 -24.799   9.936  1.00 74.29      B    C  
ATOM   3261  ND2 ASN B 184       3.321 -25.812   9.895  1.00 68.28      B    N  
ATOM   3262  OD1 ASN B 184       2.796 -23.757   9.407  1.00 66.84      B    O  
ATOM   3263  N   ALA B 185      -1.180 -24.078  12.747  1.00 85.56      B    N  
ATOM   3264  CA  ALA B 185      -2.402 -24.464  13.443  1.00 85.41      B    C  
ATOM   3265  C   ALA B 185      -3.324 -23.285  13.793  1.00 87.11      B    C  
ATOM   3266  O   ALA B 185      -4.439 -23.517  14.240  1.00 84.95      B    O  
ATOM   3267  CB  ALA B 185      -1.993 -25.259  14.693  1.00 83.40      B    C  
ATOM   3268  N   ILE B 186      -2.894 -22.031  13.622  1.00 87.36      B    N  
ATOM   3269  CA  ILE B 186      -3.631 -20.876  14.145  1.00 87.75      B    C  
ATOM   3270  C   ILE B 186      -5.022 -20.736  13.520  1.00 89.17      B    C  
ATOM   3271  O   ILE B 186      -5.981 -20.457  14.244  1.00 87.68      B    O  
ATOM   3272  CB  ILE B 186      -2.802 -19.580  14.019  1.00 86.07      B    C  
ATOM   3273  CG1 ILE B 186      -3.402 -18.401  14.822  1.00 82.19      B    C  
ATOM   3274  CG2 ILE B 186      -2.602 -19.136  12.553  1.00 82.31      B    C  
ATOM   3275  CD1 ILE B 186      -3.480 -18.655  16.322  1.00 75.86      B    C  
ATOM   3276  N   GLY B 187      -5.163 -20.981  12.222  1.00 85.90      B    N  
ATOM   3277  CA  GLY B 187      -6.446 -20.918  11.522  1.00 84.73      B    C  
ATOM   3278  C   GLY B 187      -7.461 -21.906  12.101  1.00 86.63      B    C  
ATOM   3279  O   GLY B 187      -8.561 -21.506  12.478  1.00 84.69      B    O  
ATOM   3280  N   ASP B 188      -7.054 -23.170  12.280  1.00 86.55      B    N  
ATOM   3281  CA  ASP B 188      -7.910 -24.214  12.846  1.00 85.53      B    C  
ATOM   3282  C   ASP B 188      -8.234 -23.956  14.324  1.00 86.54      B    C  
ATOM   3283  O   ASP B 188      -9.362 -24.181  14.759  1.00 83.90      B    O  
ATOM   3284  CB  ASP B 188      -7.238 -25.584  12.701  1.00 83.30      B    C  
ATOM   3285  CG  ASP B 188      -7.043 -26.031  11.252  1.00 78.10      B    C  
ATOM   3286  OD1 ASP B 188      -7.801 -25.566  10.372  1.00 70.42      B    O  
ATOM   3287  OD2 ASP B 188      -6.116 -26.846  11.038  1.00 72.02      B    O1-
ATOM   3288  N   ARG B 189      -7.276 -23.444  15.103  1.00 88.15      B    N  
ATOM   3289  CA  ARG B 189      -7.505 -23.085  16.511  1.00 88.32      B    C  
ATOM   3290  C   ARG B 189      -8.556 -21.982  16.650  1.00 89.24      B    C  
ATOM   3291  O   ARG B 189      -9.480 -22.136  17.444  1.00 87.54      B    O  
ATOM   3292  CB  ARG B 189      -6.195 -22.646  17.186  1.00 87.81      B    C  
ATOM   3293  CG  ARG B 189      -5.273 -23.832  17.501  1.00 82.32      B    C  
ATOM   3294  CD  ARG B 189      -3.985 -23.347  18.190  1.00 81.25      B    C  
ATOM   3295  NE  ARG B 189      -4.270 -22.786  19.518  1.00 75.53      B    N  
ATOM   3296  CZ  ARG B 189      -3.476 -21.986  20.241  1.00 70.16      B    C  
ATOM   3297  NH1 ARG B 189      -2.282 -21.653  19.838  1.00 65.51      B    N1+
ATOM   3298  NH2 ARG B 189      -3.893 -21.503  21.384  1.00 62.03      B    N  
ATOM   3299  N   VAL B 190      -8.448 -20.929  15.870  1.00 88.61      B    N  
ATOM   3300  CA  VAL B 190      -9.435 -19.840  15.863  1.00 87.77      B    C  
ATOM   3301  C   VAL B 190     -10.801 -20.350  15.389  1.00 88.20      B    C  
ATOM   3302  O   VAL B 190     -11.821 -20.014  15.981  1.00 86.94      B    O  
ATOM   3303  CB  VAL B 190      -8.943 -18.675  14.986  1.00 87.41      B    C  
ATOM   3304  CG1 VAL B 190     -10.007 -17.603  14.772  1.00 83.19      B    C  
ATOM   3305  CG2 VAL B 190      -7.740 -17.980  15.640  1.00 85.42      B    C  
ATOM   3306  N   LEU B 191     -10.838 -21.219  14.378  1.00 87.88      B    N  
ATOM   3307  CA  LEU B 191     -12.083 -21.799  13.872  1.00 85.95      B    C  
ATOM   3308  C   LEU B 191     -12.786 -22.671  14.918  1.00 85.90      B    C  
ATOM   3309  O   LEU B 191     -14.010 -22.611  15.024  1.00 83.89      B    O  
ATOM   3310  CB  LEU B 191     -11.778 -22.622  12.604  1.00 83.98      B    C  
ATOM   3311  CG  LEU B 191     -13.003 -22.676  11.675  1.00 78.75      B    C  
ATOM   3312  CD1 LEU B 191     -12.978 -21.507  10.703  1.00 74.39      B    C  
ATOM   3313  CD2 LEU B 191     -13.030 -23.963  10.859  1.00 74.30      B    C  
ATOM   3314  N   ASN B 192     -12.035 -23.451  15.692  1.00 86.49      B    N  
ATOM   3315  CA  ASN B 192     -12.576 -24.284  16.763  1.00 85.10      B    C  
ATOM   3316  C   ASN B 192     -13.172 -23.449  17.898  1.00 84.86      B    C  
ATOM   3317  O   ASN B 192     -14.215 -23.820  18.431  1.00 82.00      B    O  
ATOM   3318  CB  ASN B 192     -11.472 -25.219  17.284  1.00 85.20      B    C  
ATOM   3319  CG  ASN B 192     -11.144 -26.349  16.320  1.00 79.67      B    C  
ATOM   3320  ND2 ASN B 192      -9.966 -26.926  16.452  1.00 70.97      B    N  
ATOM   3321  OD1 ASN B 192     -11.924 -26.756  15.490  1.00 71.78      B    O  
ATOM   3322  N   GLU B 193     -12.558 -22.318  18.221  1.00 85.61      B    N  
ATOM   3323  CA  GLU B 193     -13.025 -21.445  19.311  1.00 84.29      B    C  
ATOM   3324  C   GLU B 193     -14.294 -20.665  18.932  1.00 84.31      B    C  
ATOM   3325  O   GLU B 193     -15.240 -20.552  19.714  1.00 80.61      B    O  
ATOM   3326  CB  GLU B 193     -11.881 -20.490  19.703  1.00 83.17      B    C  
ATOM   3327  CG  GLU B 193     -11.856 -20.177  21.209  1.00 76.36      B    C  
ATOM   3328  CD  GLU B 193     -11.345 -21.354  22.064  1.00 74.04      B    C  
ATOM   3329  OE1 GLU B 193     -11.250 -21.186  23.294  1.00 65.38      B    O  
ATOM   3330  OE2 GLU B 193     -11.009 -22.421  21.492  1.00 65.85      B    O1-
ATOM   3331  N   VAL B 194     -14.345 -20.151  17.707  1.00 85.51      B    N  
ATOM   3332  CA  VAL B 194     -15.496 -19.359  17.228  1.00 83.52      B    C  
ATOM   3333  C   VAL B 194     -16.624 -20.243  16.685  1.00 82.19      B    C  
ATOM   3334  O   VAL B 194     -17.783 -19.821  16.591  1.00 75.91      B    O  
ATOM   3335  CB  VAL B 194     -15.042 -18.315  16.191  1.00 82.56      B    C  
ATOM   3336  CG1 VAL B 194     -16.168 -17.351  15.815  1.00 76.49      B    C  
ATOM   3337  CG2 VAL B 194     -13.902 -17.444  16.716  1.00 78.62      B    C  
ATOM   3338  N   GLY B 195     -16.299 -21.464  16.296  1.00 81.15      B    N  
ATOM   3339  CA  GLY B 195     -17.178 -22.383  15.587  1.00 79.89      B    C  
ATOM   3340  C   GLY B 195     -17.132 -22.208  14.068  1.00 80.89      B    C  
ATOM   3341  O   GLY B 195     -16.656 -21.214  13.528  1.00 76.87      B    O  
ATOM   3342  N   TRP B 196     -17.642 -23.216  13.355  1.00 79.52      B    N  
ATOM   3343  CA  TRP B 196     -17.685 -23.175  11.895  1.00 77.66      B    C  
ATOM   3344  C   TRP B 196     -18.721 -22.165  11.369  1.00 77.91      B    C  
ATOM   3345  O   TRP B 196     -19.789 -21.975  11.953  1.00 73.64      B    O  
ATOM   3346  CB  TRP B 196     -17.933 -24.587  11.351  1.00 73.94      B    C  
ATOM   3347  CG  TRP B 196     -17.927 -24.673   9.862  1.00 69.00      B    C  
ATOM   3348  CD1 TRP B 196     -16.841 -24.820   9.079  1.00 61.47      B    C  
ATOM   3349  CD2 TRP B 196     -19.071 -24.560   8.945  1.00 65.16      B    C  
ATOM   3350  CE2 TRP B 196     -18.573 -24.660   7.625  1.00 60.68      B    C  
ATOM   3351  CE3 TRP B 196     -20.454 -24.394   9.134  1.00 58.47      B    C  
ATOM   3352  NE1 TRP B 196     -17.217 -24.821   7.742  1.00 56.48      B    N  
ATOM   3353  CZ2 TRP B 196     -19.435 -24.592   6.508  1.00 57.09      B    C  
ATOM   3354  CZ3 TRP B 196     -21.316 -24.320   8.013  1.00 53.07      B    C  
ATOM   3355  CH2 TRP B 196     -20.804 -24.423   6.723  1.00 53.39      B    C  
ATOM   3356  N   SER B 197     -18.425 -21.539  10.245  1.00 78.46      B    N  
ATOM   3357  CA  SER B 197     -19.340 -20.642   9.538  1.00 76.97      B    C  
ATOM   3358  C   SER B 197     -19.176 -20.809   8.028  1.00 77.84      B    C  
ATOM   3359  O   SER B 197     -18.043 -20.910   7.554  1.00 73.17      B    O  
ATOM   3360  CB  SER B 197     -19.057 -19.194   9.933  1.00 72.43      B    C  
ATOM   3361  OG  SER B 197     -19.832 -18.295   9.163  1.00 65.23      B    O  
ATOM   3362  N   PRO B 198     -20.272 -20.770   7.238  1.00 74.59      B    N  
ATOM   3363  CA  PRO B 198     -20.181 -20.787   5.779  1.00 72.98      B    C  
ATOM   3364  C   PRO B 198     -19.502 -19.541   5.186  1.00 73.86      B    C  
ATOM   3365  O   PRO B 198     -19.143 -19.551   4.011  1.00 69.31      B    O  
ATOM   3366  CB  PRO B 198     -21.627 -20.932   5.302  1.00 70.76      B    C  
ATOM   3367  CG  PRO B 198     -22.439 -20.283   6.418  1.00 69.72      B    C  
ATOM   3368  CD  PRO B 198     -21.649 -20.651   7.674  1.00 73.17      B    C  
ATOM   3369  N   LEU B 199     -19.307 -18.496   5.978  1.00 72.29      B    N  
ATOM   3370  CA  LEU B 199     -18.541 -17.308   5.574  1.00 71.08      B    C  
ATOM   3371  C   LEU B 199     -17.030 -17.566   5.546  1.00 73.25      B    C  
ATOM   3372  O   LEU B 199     -16.305 -16.879   4.834  1.00 68.68      B    O  
ATOM   3373  CB  LEU B 199     -18.831 -16.155   6.554  1.00 66.92      B    C  
ATOM   3374  CG  LEU B 199     -20.292 -15.681   6.589  1.00 64.89      B    C  
ATOM   3375  CD1 LEU B 199     -20.468 -14.643   7.692  1.00 60.95      B    C  
ATOM   3376  CD2 LEU B 199     -20.710 -15.060   5.256  1.00 62.69      B    C  
ATOM   3377  N   VAL B 200     -16.561 -18.555   6.305  1.00 73.74      B    N  
ATOM   3378  CA  VAL B 200     -15.148 -18.919   6.378  1.00 72.12      B    C  
ATOM   3379  C   VAL B 200     -14.824 -19.902   5.268  1.00 73.11      B    C  
ATOM   3380  O   VAL B 200     -15.137 -21.089   5.335  1.00 67.96      B    O  
ATOM   3381  CB  VAL B 200     -14.763 -19.467   7.758  1.00 67.79      B    C  
ATOM   3382  CG1 VAL B 200     -13.270 -19.767   7.818  1.00 62.26      B    C  
ATOM   3383  CG2 VAL B 200     -15.078 -18.436   8.843  1.00 63.51      B    C  
ATOM   3384  N   ARG B 201     -14.176 -19.394   4.231  1.00 72.87      B    N  
ATOM   3385  CA  ARG B 201     -13.713 -20.157   3.071  1.00 72.28      B    C  
ATOM   3386  C   ARG B 201     -12.440 -19.511   2.543  1.00 75.02      B    C  
ATOM   3387  O   ARG B 201     -12.357 -18.287   2.482  1.00 68.74      B    O  
ATOM   3388  CB  ARG B 201     -14.817 -20.228   2.002  1.00 65.51      B    C  
ATOM   3389  CG  ARG B 201     -15.323 -18.846   1.557  1.00 59.04      B    C  
ATOM   3390  CD  ARG B 201     -16.479 -18.958   0.564  1.00 54.82      B    C  
ATOM   3391  NE  ARG B 201     -17.023 -17.630   0.254  1.00 48.53      B    N  
ATOM   3392  CZ  ARG B 201     -18.042 -17.354  -0.548  1.00 42.74      B    C  
ATOM   3393  NH1 ARG B 201     -18.674 -18.295  -1.194  1.00 40.29      B    N1+
ATOM   3394  NH2 ARG B 201     -18.436 -16.121  -0.694  1.00 36.75      B    N  
ATOM   3395  N   HIS B 202     -11.492 -20.333   2.121  1.00 76.27      B    N  
ATOM   3396  CA  HIS B 202     -10.310 -19.799   1.463  1.00 75.81      B    C  
ATOM   3397  C   HIS B 202     -10.689 -19.156   0.128  1.00 78.74      B    C  
ATOM   3398  O   HIS B 202     -11.417 -19.739  -0.671  1.00 73.23      B    O  
ATOM   3399  CB  HIS B 202      -9.255 -20.900   1.298  1.00 70.12      B    C  
ATOM   3400  CG  HIS B 202      -8.714 -21.351   2.616  1.00 66.15      B    C  
ATOM   3401  CD2 HIS B 202      -8.951 -22.553   3.256  1.00 56.55      B    C  
ATOM   3402  ND1 HIS B 202      -7.919 -20.608   3.466  1.00 57.01      B    N  
ATOM   3403  CE1 HIS B 202      -7.686 -21.332   4.572  1.00 53.06      B    C  
ATOM   3404  NE2 HIS B 202      -8.300 -22.517   4.476  1.00 54.31      B    N  
ATOM   3405  N   THR B 203     -10.178 -17.934  -0.113  1.00 80.33      B    N  
ATOM   3406  CA  THR B 203     -10.448 -17.208  -1.365  1.00 79.44      B    C  
ATOM   3407  C   THR B 203      -9.608 -17.730  -2.522  1.00 79.65      B    C  
ATOM   3408  O   THR B 203      -9.965 -17.532  -3.681  1.00 71.13      B    O  
ATOM   3409  CB  THR B 203     -10.204 -15.701  -1.216  1.00 77.10      B    C  
ATOM   3410  CG2 THR B 203     -10.965 -15.077  -0.040  1.00 69.42      B    C  
ATOM   3411  OG1 THR B 203      -8.836 -15.422  -1.070  1.00 69.19      B    O  
ATOM   3412  N   ASN B 204      -8.483 -18.393  -2.225  1.00 78.93      B    N  
ATOM   3413  CA  ASN B 204      -7.439 -18.776  -3.180  1.00 79.36      B    C  
ATOM   3414  C   ASN B 204      -6.875 -17.589  -4.004  1.00 81.73      B    C  
ATOM   3415  O   ASN B 204      -6.238 -17.799  -5.032  1.00 76.81      B    O  
ATOM   3416  CB  ASN B 204      -7.903 -19.953  -4.043  1.00 74.16      B    C  
ATOM   3417  CG  ASN B 204      -8.229 -21.190  -3.218  1.00 66.73      B    C  
ATOM   3418  ND2 ASN B 204      -9.301 -21.874  -3.539  1.00 59.04      B    N  
ATOM   3419  OD1 ASN B 204      -7.517 -21.568  -2.317  1.00 58.60      B    O  
ATOM   3420  N   LEU B 205      -7.085 -16.355  -3.550  1.00 82.35      B    N  
ATOM   3421  CA  LEU B 205      -6.513 -15.168  -4.180  1.00 83.60      B    C  
ATOM   3422  C   LEU B 205      -5.066 -15.003  -3.720  1.00 85.39      B    C  
ATOM   3423  O   LEU B 205      -4.787 -14.768  -2.546  1.00 82.72      B    O  
ATOM   3424  CB  LEU B 205      -7.359 -13.928  -3.865  1.00 81.80      B    C  
ATOM   3425  CG  LEU B 205      -8.757 -13.944  -4.509  1.00 79.03      B    C  
ATOM   3426  CD1 LEU B 205      -9.577 -12.762  -4.002  1.00 74.42      B    C  
ATOM   3427  CD2 LEU B 205      -8.697 -13.843  -6.032  1.00 74.58      B    C  
ATOM   3428  N   VAL B 206      -4.153 -15.102  -4.668  1.00 86.54      B    N  
ATOM   3429  CA  VAL B 206      -2.724 -14.864  -4.460  1.00 87.16      B    C  
ATOM   3430  C   VAL B 206      -2.377 -13.456  -4.931  1.00 88.02      B    C  
ATOM   3431  O   VAL B 206      -2.900 -13.006  -5.953  1.00 84.03      B    O  
ATOM   3432  CB  VAL B 206      -1.894 -15.937  -5.178  1.00 84.44      B    C  
ATOM   3433  CG1 VAL B 206      -0.402 -15.723  -4.988  1.00 75.38      B    C  
ATOM   3434  CG2 VAL B 206      -2.231 -17.338  -4.638  1.00 76.53      B    C  
ATOM   3435  N   ASP B 207      -1.504 -12.765  -4.211  1.00 88.34      B    N  
ATOM   3436  CA  ASP B 207      -1.020 -11.459  -4.644  1.00 88.12      B    C  
ATOM   3437  C   ASP B 207      -0.192 -11.607  -5.921  1.00 88.61      B    C  
ATOM   3438  O   ASP B 207       0.808 -12.324  -5.974  1.00 84.33      B    O  
ATOM   3439  CB  ASP B 207      -0.230 -10.739  -3.538  1.00 85.35      B    C  
ATOM   3440  CG  ASP B 207       0.123  -9.285  -3.898  1.00 84.49      B    C  
ATOM   3441  OD1 ASP B 207      -0.578  -8.662  -4.728  1.00 78.50      B    O  
ATOM   3442  OD2 ASP B 207       1.100  -8.751  -3.333  1.00 79.42      B    O1-
ATOM   3443  N   THR B 208      -0.619 -10.911  -6.952  1.00 89.36      B    N  
ATOM   3444  CA  THR B 208       0.076 -10.789  -8.225  1.00 88.41      B    C  
ATOM   3445  C   THR B 208      -0.006  -9.347  -8.702  1.00 89.56      B    C  
ATOM   3446  O   THR B 208      -0.925  -8.601  -8.340  1.00 83.31      B    O  
ATOM   3447  CB  THR B 208      -0.489 -11.736  -9.300  1.00 84.00      B    C  
ATOM   3448  CG2 THR B 208      -0.401 -13.215  -8.914  1.00 74.34      B    C  
ATOM   3449  OG1 THR B 208      -1.846 -11.459  -9.574  1.00 74.71      B    O  
ATOM   3450  N   LEU B 209       0.945  -8.940  -9.521  1.00 91.24      B    N  
ATOM   3451  CA  LEU B 209       0.771  -7.703 -10.282  1.00 92.21      B    C  
ATOM   3452  C   LEU B 209      -0.250  -7.956 -11.403  1.00 92.90      B    C  
ATOM   3453  O   LEU B 209      -0.286  -9.059 -11.951  1.00 88.81      B    O  
ATOM   3454  CB  LEU B 209       2.125  -7.233 -10.815  1.00 90.93      B    C  
ATOM   3455  CG  LEU B 209       3.129  -6.848  -9.701  1.00 91.45      B    C  
ATOM   3456  CD1 LEU B 209       4.475  -6.492 -10.328  1.00 87.81      B    C  
ATOM   3457  CD2 LEU B 209       2.664  -5.632  -8.888  1.00 87.66      B    C  
ATOM   3458  N   PRO B 210      -1.082  -6.966 -11.763  1.00 93.66      B    N  
ATOM   3459  CA  PRO B 210      -2.133  -7.140 -12.766  1.00 92.77      B    C  
ATOM   3460  C   PRO B 210      -1.578  -7.115 -14.201  1.00 93.48      B    C  
ATOM   3461  O   PRO B 210      -1.963  -6.275 -15.010  1.00 88.80      B    O  
ATOM   3462  CB  PRO B 210      -3.129  -6.012 -12.458  1.00 90.58      B    C  
ATOM   3463  CG  PRO B 210      -2.223  -4.888 -11.977  1.00 90.22      B    C  
ATOM   3464  CD  PRO B 210      -1.146  -5.638 -11.190  1.00 92.34      B    C  
ATOM   3465  N   VAL B 211      -0.651  -8.022 -14.496  1.00 93.66      B    N  
ATOM   3466  CA  VAL B 211       0.077  -8.082 -15.768  1.00 93.30      B    C  
ATOM   3467  C   VAL B 211       0.059  -9.491 -16.352  1.00 93.05      B    C  
ATOM   3468  O   VAL B 211       0.084 -10.484 -15.616  1.00 89.88      B    O  
ATOM   3469  CB  VAL B 211       1.526  -7.570 -15.637  1.00 91.88      B    C  
ATOM   3470  CG1 VAL B 211       1.556  -6.104 -15.206  1.00 85.86      B    C  
ATOM   3471  CG2 VAL B 211       2.371  -8.375 -14.645  1.00 85.93      B    C  
ATOM   3472  N   MET B 212       0.044  -9.570 -17.672  1.00 93.58      B    N  
ATOM   3473  CA  MET B 212       0.083 -10.814 -18.440  1.00 92.50      B    C  
ATOM   3474  C   MET B 212       0.919 -10.627 -19.711  1.00 92.90      B    C  
ATOM   3475  O   MET B 212       1.309  -9.505 -20.051  1.00 91.02      B    O  
ATOM   3476  CB  MET B 212      -1.354 -11.272 -18.753  1.00 90.03      B    C  
ATOM   3477  CG  MET B 212      -2.124 -10.309 -19.668  1.00 87.20      B    C  
ATOM   3478  SD  MET B 212      -3.881 -10.738 -19.842  1.00 85.93      B    S  
ATOM   3479  CE  MET B 212      -4.391  -9.542 -21.091  1.00 75.63      B    C  
ATOM   3480  N   LEU B 213       1.207 -11.722 -20.424  1.00 92.45      B    N  
ATOM   3481  CA  LEU B 213       1.819 -11.648 -21.743  1.00 91.58      B    C  
ATOM   3482  C   LEU B 213       0.857 -10.985 -22.736  1.00 91.82      B    C  
ATOM   3483  O   LEU B 213      -0.352 -11.219 -22.682  1.00 88.51      B    O  
ATOM   3484  CB  LEU B 213       2.213 -13.050 -22.219  1.00 90.19      B    C  
ATOM   3485  CG  LEU B 213       3.330 -13.711 -21.388  1.00 86.95      B    C  
ATOM   3486  CD1 LEU B 213       3.484 -15.166 -21.807  1.00 80.16      B    C  
ATOM   3487  CD2 LEU B 213       4.674 -13.016 -21.580  1.00 80.66      B    C  
ATOM   3488  N   ALA B 214       1.385 -10.196 -23.661  1.00 92.05      B    N  
ATOM   3489  CA  ALA B 214       0.564  -9.524 -24.663  1.00 91.13      B    C  
ATOM   3490  C   ALA B 214      -0.168 -10.497 -25.602  1.00 91.55      B    C  
ATOM   3491  O   ALA B 214      -1.245 -10.178 -26.078  1.00 86.83      B    O  
ATOM   3492  CB  ALA B 214       1.449  -8.564 -25.451  1.00 89.05      B    C  
ATOM   3493  N   SER B 215       0.358 -11.717 -25.795  1.00 92.07      B    N  
ATOM   3494  CA  SER B 215      -0.311 -12.781 -26.560  1.00 90.73      B    C  
ATOM   3495  C   SER B 215      -1.628 -13.262 -25.949  1.00 90.91      B    C  
ATOM   3496  O   SER B 215      -2.404 -13.937 -26.626  1.00 86.56      B    O  
ATOM   3497  CB  SER B 215       0.614 -13.985 -26.715  1.00 89.26      B    C  
ATOM   3498  OG  SER B 215       1.066 -14.470 -25.468  1.00 81.52      B    O  
ATOM   3499  N   HIS B 216      -1.894 -12.940 -24.688  1.00 91.12      B    N  
ATOM   3500  CA  HIS B 216      -3.166 -13.255 -24.033  1.00 89.71      B    C  
ATOM   3501  C   HIS B 216      -4.234 -12.175 -24.245  1.00 89.77      B    C  
ATOM   3502  O   HIS B 216      -5.378 -12.375 -23.837  1.00 84.43      B    O  
ATOM   3503  CB  HIS B 216      -2.926 -13.505 -22.530  1.00 88.29      B    C  
ATOM   3504  CG  HIS B 216      -2.124 -14.719 -22.186  1.00 87.24      B    C  
ATOM   3505  CD2 HIS B 216      -1.261 -15.448 -22.960  1.00 74.80      B    C  
ATOM   3506  ND1 HIS B 216      -2.135 -15.355 -20.952  1.00 75.07      B    N  
ATOM   3507  CE1 HIS B 216      -1.304 -16.406 -20.996  1.00 75.07      B    C  
ATOM   3508  NE2 HIS B 216      -0.751 -16.496 -22.209  1.00 77.74      B    N  
ATOM   3509  N   ASP B 217      -3.894 -11.053 -24.862  1.00 89.07      B    N  
ATOM   3510  CA  ASP B 217      -4.879 -10.048 -25.251  1.00 88.25      B    C  
ATOM   3511  C   ASP B 217      -5.666 -10.535 -26.478  1.00 88.07      B    C  
ATOM   3512  O   ASP B 217      -5.117 -10.720 -27.559  1.00 83.88      B    O  
ATOM   3513  CB  ASP B 217      -4.222  -8.680 -25.482  1.00 86.24      B    C  
ATOM   3514  CG  ASP B 217      -5.256  -7.547 -25.545  1.00 86.39      B    C  
ATOM   3515  OD1 ASP B 217      -6.389  -7.791 -26.016  1.00 79.78      B    O  
ATOM   3516  OD2 ASP B 217      -4.938  -6.443 -25.066  1.00 80.18      B    O1-
ATOM   3517  N   ILE B 218      -6.955 -10.737 -26.296  1.00 90.67      B    N  
ATOM   3518  CA  ILE B 218      -7.849 -11.286 -27.318  1.00 89.01      B    C  
ATOM   3519  C   ILE B 218      -8.030 -10.376 -28.539  1.00 89.51      B    C  
ATOM   3520  O   ILE B 218      -8.543 -10.822 -29.557  1.00 85.32      B    O  
ATOM   3521  CB  ILE B 218      -9.226 -11.614 -26.712  1.00 86.50      B    C  
ATOM   3522  CG1 ILE B 218      -9.915 -10.357 -26.135  1.00 77.04      B    C  
ATOM   3523  CG2 ILE B 218      -9.076 -12.726 -25.642  1.00 73.16      B    C  
ATOM   3524  CD1 ILE B 218     -11.382 -10.581 -25.711  1.00 68.32      B    C  
ATOM   3525  N   ASN B 219      -7.639  -9.101 -28.431  1.00 89.94      B    N  
ATOM   3526  CA  ASN B 219      -7.768  -8.137 -29.524  1.00 89.07      B    C  
ATOM   3527  C   ASN B 219      -6.619  -8.226 -30.535  1.00 90.20      B    C  
ATOM   3528  O   ASN B 219      -6.665  -7.564 -31.576  1.00 86.62      B    O  
ATOM   3529  CB  ASN B 219      -7.870  -6.724 -28.934  1.00 87.26      B    C  
ATOM   3530  CG  ASN B 219      -9.022  -6.581 -27.954  1.00 84.11      B    C  
ATOM   3531  ND2 ASN B 219      -8.716  -6.176 -26.739  1.00 74.82      B    N  
ATOM   3532  OD1 ASN B 219     -10.178  -6.821 -28.242  1.00 74.53      B    O  
ATOM   3533  N   TYR B 220      -5.573  -9.029 -30.238  1.00 90.61      B    N  
ATOM   3534  CA  TYR B 220      -4.374  -9.149 -31.050  1.00 91.13      B    C  
ATOM   3535  C   TYR B 220      -4.056 -10.622 -31.317  1.00 91.27      B    C  
ATOM   3536  O   TYR B 220      -4.284 -11.479 -30.472  1.00 86.15      B    O  
ATOM   3537  CB  TYR B 220      -3.207  -8.427 -30.369  1.00 90.08      B    C  
ATOM   3538  CG  TYR B 220      -3.472  -6.962 -30.091  1.00 91.96      B    C  
ATOM   3539  CD1 TYR B 220      -3.216  -5.980 -31.073  1.00 88.41      B    C  
ATOM   3540  CD2 TYR B 220      -4.018  -6.561 -28.857  1.00 89.41      B    C  
ATOM   3541  CE1 TYR B 220      -3.497  -4.633 -30.832  1.00 87.81      B    C  
ATOM   3542  CE2 TYR B 220      -4.302  -5.202 -28.599  1.00 88.68      B    C  
ATOM   3543  CZ  TYR B 220      -4.047  -4.241 -29.596  1.00 89.44      B    C  
ATOM   3544  OH  TYR B 220      -4.342  -2.925 -29.353  1.00 87.79      B    O  
ATOM   3545  N   ASP B 221      -3.501 -10.911 -32.496  1.00 92.09      B    N  
ATOM   3546  CA  ASP B 221      -3.178 -12.287 -32.897  1.00 91.22      B    C  
ATOM   3547  C   ASP B 221      -2.038 -12.876 -32.053  1.00 91.40      B    C  
ATOM   3548  O   ASP B 221      -2.004 -14.081 -31.770  1.00 85.19      B    O  
ATOM   3549  CB  ASP B 221      -2.762 -12.320 -34.380  1.00 89.54      B    C  
ATOM   3550  CG  ASP B 221      -3.815 -11.835 -35.377  1.00 85.31      B    C  
ATOM   3551  OD1 ASP B 221      -5.019 -11.992 -35.110  1.00 78.43      B    O  
ATOM   3552  OD2 ASP B 221      -3.383 -11.317 -36.440  1.00 79.04      B    O1-
ATOM   3553  N   ASP B 222      -1.066 -12.039 -31.692  1.00 91.99      B    N  
ATOM   3554  CA  ASP B 222       0.081 -12.388 -30.871  1.00 91.91      B    C  
ATOM   3555  C   ASP B 222       0.736 -11.147 -30.241  1.00 93.11      B    C  
ATOM   3556  O   ASP B 222       0.329 -10.002 -30.473  1.00 88.26      B    O  
ATOM   3557  CB  ASP B 222       1.082 -13.215 -31.701  1.00 88.59      B    C  
ATOM   3558  CG  ASP B 222       1.638 -12.506 -32.947  1.00 85.53      B    C  
ATOM   3559  OD1 ASP B 222       2.006 -11.329 -32.859  1.00 75.50      B    O  
ATOM   3560  OD2 ASP B 222       1.803 -13.217 -33.964  1.00 79.15      B    O1-
ATOM   3561  N   GLY B 223       1.775 -11.363 -29.447  1.00 92.05      B    N  
ATOM   3562  CA  GLY B 223       2.494 -10.288 -28.775  1.00 92.42      B    C  
ATOM   3563  C   GLY B 223       3.215  -9.313 -29.705  1.00 94.31      B    C  
ATOM   3564  O   GLY B 223       3.448  -8.163 -29.335  1.00 91.26      B    O  
ATOM   3565  N   TYR B 224       3.553  -9.725 -30.928  1.00 94.37      B    N  
ATOM   3566  CA  TYR B 224       4.190  -8.846 -31.914  1.00 94.93      B    C  
ATOM   3567  C   TYR B 224       3.162  -7.998 -32.672  1.00 95.42      B    C  
ATOM   3568  O   TYR B 224       3.446  -6.840 -32.971  1.00 92.39      B    O  
ATOM   3569  CB  TYR B 224       5.041  -9.666 -32.880  1.00 93.99      B    C  
ATOM   3570  CG  TYR B 224       6.240 -10.279 -32.204  1.00 95.70      B    C  
ATOM   3571  CD1 TYR B 224       7.440  -9.558 -32.105  1.00 92.87      B    C  
ATOM   3572  CD2 TYR B 224       6.137 -11.546 -31.596  1.00 93.19      B    C  
ATOM   3573  CE1 TYR B 224       8.543 -10.103 -31.418  1.00 91.77      B    C  
ATOM   3574  CE2 TYR B 224       7.216 -12.093 -30.903  1.00 92.41      B    C  
ATOM   3575  CZ  TYR B 224       8.413 -11.366 -30.814  1.00 94.06      B    C  
ATOM   3576  OH  TYR B 224       9.469 -11.894 -30.106  1.00 92.72      B    O  
ATOM   3577  N   HIS B 225       1.959  -8.527 -32.881  1.00 94.72      B    N  
ATOM   3578  CA  HIS B 225       0.829  -7.726 -33.339  1.00 94.66      B    C  
ATOM   3579  C   HIS B 225       0.474  -6.652 -32.309  1.00 94.80      B    C  
ATOM   3580  O   HIS B 225       0.368  -5.473 -32.657  1.00 92.30      B    O  
ATOM   3581  CB  HIS B 225      -0.362  -8.643 -33.643  1.00 93.30      B    C  
ATOM   3582  CG  HIS B 225      -1.568  -7.957 -34.226  1.00 93.57      B    C  
ATOM   3583  CD2 HIS B 225      -1.610  -6.765 -34.923  1.00 85.10      B    C  
ATOM   3584  ND1 HIS B 225      -2.867  -8.445 -34.196  1.00 83.44      B    N  
ATOM   3585  CE1 HIS B 225      -3.652  -7.580 -34.844  1.00 86.46      B    C  
ATOM   3586  NE2 HIS B 225      -2.921  -6.551 -35.296  1.00 88.28      B    N  
ATOM   3587  N   PHE B 226       0.434  -7.018 -31.025  1.00 95.08      B    N  
ATOM   3588  CA  PHE B 226       0.266  -6.071 -29.934  1.00 94.33      B    C  
ATOM   3589  C   PHE B 226       1.375  -5.012 -29.912  1.00 94.59      B    C  
ATOM   3590  O   PHE B 226       1.083  -3.822 -29.849  1.00 92.69      B    O  
ATOM   3591  CB  PHE B 226       0.210  -6.828 -28.598  1.00 93.26      B    C  
ATOM   3592  CG  PHE B 226       0.045  -5.923 -27.397  1.00 94.57      B    C  
ATOM   3593  CD1 PHE B 226       1.160  -5.330 -26.779  1.00 92.10      B    C  
ATOM   3594  CD2 PHE B 226      -1.247  -5.656 -26.901  1.00 92.30      B    C  
ATOM   3595  CE1 PHE B 226       0.992  -4.467 -25.681  1.00 90.98      B    C  
ATOM   3596  CE2 PHE B 226      -1.419  -4.789 -25.797  1.00 90.94      B    C  
ATOM   3597  CZ  PHE B 226      -0.298  -4.203 -25.201  1.00 91.74      B    C  
ATOM   3598  N   MET B 227       2.635  -5.409 -30.007  1.00 94.43      B    N  
ATOM   3599  CA  MET B 227       3.754  -4.459 -30.021  1.00 93.91      B    C  
ATOM   3600  C   MET B 227       3.636  -3.460 -31.186  1.00 94.13      B    C  
ATOM   3601  O   MET B 227       3.867  -2.269 -30.982  1.00 91.56      B    O  
ATOM   3602  CB  MET B 227       5.085  -5.217 -30.090  1.00 92.79      B    C  
ATOM   3603  CG  MET B 227       6.281  -4.264 -30.020  1.00 90.56      B    C  
ATOM   3604  SD  MET B 227       7.914  -5.055 -30.064  1.00 88.20      B    S  
ATOM   3605  CE  MET B 227       7.946  -5.835 -28.434  1.00 79.03      B    C  
ATOM   3606  N   LEU B 228       3.268  -3.931 -32.369  1.00 94.13      B    N  
ATOM   3607  CA  LEU B 228       3.151  -3.103 -33.555  1.00 93.47      B    C  
ATOM   3608  C   LEU B 228       2.014  -2.080 -33.435  1.00 93.07      B    C  
ATOM   3609  O   LEU B 228       2.244  -0.886 -33.637  1.00 90.61      B    O  
ATOM   3610  CB  LEU B 228       2.972  -4.021 -34.774  1.00 93.06      B    C  
ATOM   3611  CG  LEU B 228       2.851  -3.259 -36.113  1.00 92.36      B    C  
ATOM   3612  CD1 LEU B 228       4.163  -2.565 -36.490  1.00 87.35      B    C  
ATOM   3613  CD2 LEU B 228       2.481  -4.247 -37.215  1.00 87.37      B    C  
ATOM   3614  N   GLU B 229       0.813  -2.531 -33.095  1.00 93.67      B    N  
ATOM   3615  CA  GLU B 229      -0.364  -1.652 -33.091  1.00 92.11      B    C  
ATOM   3616  C   GLU B 229      -0.527  -0.878 -31.785  1.00 91.76      B    C  
ATOM   3617  O   GLU B 229      -0.803   0.316 -31.811  1.00 87.91      B    O  
ATOM   3618  CB  GLU B 229      -1.641  -2.445 -33.410  1.00 91.08      B    C  
ATOM   3619  CG  GLU B 229      -1.646  -3.007 -34.840  1.00 84.71      B    C  
ATOM   3620  CD  GLU B 229      -3.046  -3.159 -35.449  1.00 78.89      B    C  
ATOM   3621  OE1 GLU B 229      -3.099  -3.473 -36.669  1.00 70.59      B    O  
ATOM   3622  OE2 GLU B 229      -4.054  -2.922 -34.740  1.00 71.72      B    O1-
ATOM   3623  N   ASN B 230      -0.320  -1.539 -30.658  1.00 92.30      B    N  
ATOM   3624  CA  ASN B 230      -0.539  -0.939 -29.350  1.00 90.93      B    C  
ATOM   3625  C   ASN B 230       0.707  -0.219 -28.814  1.00 90.95      B    C  
ATOM   3626  O   ASN B 230       0.579   0.756 -28.079  1.00 84.85      B    O  
ATOM   3627  CB  ASN B 230      -1.031  -2.035 -28.396  1.00 88.39      B    C  
ATOM   3628  CG  ASN B 230      -1.707  -1.472 -27.153  1.00 88.31      B    C  
ATOM   3629  ND2 ASN B 230      -3.024  -1.424 -27.148  1.00 77.90      B    N  
ATOM   3630  OD1 ASN B 230      -1.083  -1.089 -26.188  1.00 76.74      B    O  
ATOM   3631  N   GLY B 231       1.911  -0.664 -29.171  1.00 91.70      B    N  
ATOM   3632  CA  GLY B 231       3.170  -0.109 -28.669  1.00 91.65      B    C  
ATOM   3633  C   GLY B 231       3.912   0.805 -29.643  1.00 92.77      B    C  
ATOM   3634  O   GLY B 231       4.622   1.724 -29.216  1.00 88.24      B    O  
ATOM   3635  N   MET B 232       3.788   0.568 -30.945  1.00 91.79      B    N  
ATOM   3636  CA  MET B 232       4.486   1.311 -32.006  1.00 91.24      B    C  
ATOM   3637  C   MET B 232       3.537   2.180 -32.845  1.00 91.42      B    C  
ATOM   3638  O   MET B 232       3.942   2.720 -33.879  1.00 85.40      B    O  
ATOM   3639  CB  MET B 232       5.290   0.346 -32.893  1.00 89.87      B    C  
ATOM   3640  CG  MET B 232       6.358  -0.435 -32.127  1.00 89.56      B    C  
ATOM   3641  SD  MET B 232       7.276  -1.582 -33.201  1.00 88.75      B    S  
ATOM   3642  CE  MET B 232       8.568  -2.109 -32.066  1.00 79.11      B    C  
ATOM   3643  N   GLY B 233       2.302   2.327 -32.405  1.00 91.55      B    N  
ATOM   3644  CA  GLY B 233       1.307   3.159 -33.073  1.00 90.76      B    C  
ATOM   3645  C   GLY B 233       1.679   4.651 -33.097  1.00 91.71      B    C  
ATOM   3646  O   GLY B 233       2.565   5.104 -32.365  1.00 88.11      B    O  
ATOM   3647  N   PRO B 234       0.969   5.463 -33.897  1.00 90.06      B    N  
ATOM   3648  CA  PRO B 234       1.294   6.882 -34.111  1.00 88.56      B    C  
ATOM   3649  C   PRO B 234       1.191   7.751 -32.850  1.00 88.56      B    C  
ATOM   3650  O   PRO B 234       1.666   8.891 -32.836  1.00 83.60      B    O  
ATOM   3651  CB  PRO B 234       0.319   7.349 -35.196  1.00 86.85      B    C  
ATOM   3652  CG  PRO B 234      -0.858   6.380 -35.084  1.00 86.37      B    C  
ATOM   3653  CD  PRO B 234      -0.181   5.079 -34.685  1.00 90.34      B    C  
ATOM   3654  N   GLU B 235       0.594   7.232 -31.785  1.00 89.92      B    N  
ATOM   3655  CA  GLU B 235       0.468   7.930 -30.509  1.00 88.21      B    C  
ATOM   3656  C   GLU B 235       1.713   7.783 -29.621  1.00 89.07      B    C  
ATOM   3657  O   GLU B 235       1.979   8.657 -28.793  1.00 84.69      B    O  
ATOM   3658  CB  GLU B 235      -0.798   7.466 -29.780  1.00 85.05      B    C  
ATOM   3659  CG  GLU B 235      -2.052   7.643 -30.657  1.00 74.18      B    C  
ATOM   3660  CD  GLU B 235      -3.372   7.627 -29.900  1.00 66.27      B    C  
ATOM   3661  OE1 GLU B 235      -4.418   7.600 -30.591  1.00 58.35      B    O  
ATOM   3662  OE2 GLU B 235      -3.348   7.706 -28.656  1.00 58.00      B    O1-
ATOM   3663  N   HIS B 236       2.494   6.734 -29.833  1.00 89.49      B    N  
ATOM   3664  CA  HIS B 236       3.653   6.386 -29.015  1.00 89.53      B    C  
ATOM   3665  C   HIS B 236       4.948   7.049 -29.490  1.00 90.24      B    C  
ATOM   3666  O   HIS B 236       5.125   7.403 -30.655  1.00 85.93      B    O  
ATOM   3667  CB  HIS B 236       3.797   4.866 -28.952  1.00 88.21      B    C  
ATOM   3668  CG  HIS B 236       2.679   4.224 -28.183  1.00 89.61      B    C  
ATOM   3669  CD2 HIS B 236       1.547   3.655 -28.713  1.00 78.22      B    C  
ATOM   3670  ND1 HIS B 236       2.556   4.155 -26.800  1.00 77.22      B    N  
ATOM   3671  CE1 HIS B 236       1.389   3.548 -26.525  1.00 79.32      B    C  
ATOM   3672  NE2 HIS B 236       0.758   3.235 -27.661  1.00 82.38      B    N  
ATOM   3673  N   SER B 237       5.900   7.207 -28.565  1.00 89.82      B    N  
ATOM   3674  CA  SER B 237       7.193   7.849 -28.831  1.00 89.36      B    C  
ATOM   3675  C   SER B 237       8.035   7.088 -29.847  1.00 90.62      B    C  
ATOM   3676  O   SER B 237       8.792   7.715 -30.582  1.00 87.52      B    O  
ATOM   3677  CB  SER B 237       7.990   8.013 -27.539  1.00 86.83      B    C  
ATOM   3678  OG  SER B 237       8.472   6.779 -27.058  1.00 78.97      B    O  
ATOM   3679  N   PHE B 238       7.888   5.771 -29.955  1.00 89.41      B    N  
ATOM   3680  CA  PHE B 238       8.601   4.987 -30.963  1.00 88.86      B    C  
ATOM   3681  C   PHE B 238       8.282   5.471 -32.384  1.00 89.92      B    C  
ATOM   3682  O   PHE B 238       9.187   5.725 -33.169  1.00 87.66      B    O  
ATOM   3683  CB  PHE B 238       8.262   3.503 -30.818  1.00 88.41      B    C  
ATOM   3684  CG  PHE B 238       9.047   2.643 -31.783  1.00 92.24      B    C  
ATOM   3685  CD1 PHE B 238       8.531   2.333 -33.059  1.00 90.50      B    C  
ATOM   3686  CD2 PHE B 238      10.351   2.232 -31.456  1.00 91.13      B    C  
ATOM   3687  CE1 PHE B 238       9.311   1.635 -33.994  1.00 89.65      B    C  
ATOM   3688  CE2 PHE B 238      11.144   1.536 -32.384  1.00 90.08      B    C  
ATOM   3689  CZ  PHE B 238      10.618   1.249 -33.650  1.00 91.16      B    C  
ATOM   3690  N   TYR B 239       6.999   5.656 -32.682  1.00 91.38      B    N  
ATOM   3691  CA  TYR B 239       6.583   6.131 -34.001  1.00 90.06      B    C  
ATOM   3692  C   TYR B 239       6.958   7.594 -34.244  1.00 89.86      B    C  
ATOM   3693  O   TYR B 239       7.395   7.952 -35.340  1.00 86.16      B    O  
ATOM   3694  CB  TYR B 239       5.071   5.918 -34.143  1.00 88.35      B    C  
ATOM   3695  CG  TYR B 239       4.553   6.210 -35.529  1.00 89.18      B    C  
ATOM   3696  CD1 TYR B 239       4.234   7.524 -35.922  1.00 85.84      B    C  
ATOM   3697  CD2 TYR B 239       4.376   5.155 -36.453  1.00 86.15      B    C  
ATOM   3698  CE1 TYR B 239       3.758   7.791 -37.213  1.00 82.36      B    C  
ATOM   3699  CE2 TYR B 239       3.894   5.404 -37.740  1.00 82.99      B    C  
ATOM   3700  CZ  TYR B 239       3.582   6.726 -38.129  1.00 84.50      B    C  
ATOM   3701  OH  TYR B 239       3.110   6.979 -39.386  1.00 80.82      B    O  
ATOM   3702  N   LYS B 240       6.809   8.447 -33.232  1.00 91.11      B    N  
ATOM   3703  CA  LYS B 240       7.015   9.893 -33.354  1.00 88.93      B    C  
ATOM   3704  C   LYS B 240       8.484  10.297 -33.397  1.00 89.30      B    C  
ATOM   3705  O   LYS B 240       8.847  11.173 -34.176  1.00 84.12      B    O  
ATOM   3706  CB  LYS B 240       6.317  10.612 -32.187  1.00 85.37      B    C  
ATOM   3707  CG  LYS B 240       4.792  10.580 -32.329  1.00 79.89      B    C  
ATOM   3708  CD  LYS B 240       4.136  11.187 -31.081  1.00 75.98      B    C  
ATOM   3709  CE  LYS B 240       2.634  11.248 -31.288  1.00 68.84      B    C  
ATOM   3710  NZ  LYS B 240       1.894  11.409 -30.008  1.00 60.93      B    N1+
ATOM   3711  N   ASP B 241       9.304   9.674 -32.558  1.00 91.52      B    N  
ATOM   3712  CA  ASP B 241      10.665  10.137 -32.263  1.00 91.05      B    C  
ATOM   3713  C   ASP B 241      11.719   9.048 -32.539  1.00 92.31      B    C  
ATOM   3714  O   ASP B 241      12.661   9.273 -33.295  1.00 89.53      B    O  
ATOM   3715  CB  ASP B 241      10.730  10.612 -30.799  1.00 88.19      B    C  
ATOM   3716  CG  ASP B 241       9.769  11.752 -30.436  1.00 83.81      B    C  
ATOM   3717  OD1 ASP B 241       9.648  12.718 -31.224  1.00 77.11      B    O  
ATOM   3718  OD2 ASP B 241       9.206  11.716 -29.323  1.00 77.33      B    O1-
ATOM   3719  N   GLU B 242      11.582   7.859 -31.955  1.00 92.32      B    N  
ATOM   3720  CA  GLU B 242      12.623   6.829 -31.982  1.00 92.75      B    C  
ATOM   3721  C   GLU B 242      12.852   6.256 -33.386  1.00 93.71      B    C  
ATOM   3722  O   GLU B 242      13.995   6.059 -33.797  1.00 91.92      B    O  
ATOM   3723  CB  GLU B 242      12.263   5.728 -30.973  1.00 91.48      B    C  
ATOM   3724  CG  GLU B 242      13.421   4.765 -30.710  1.00 87.75      B    C  
ATOM   3725  CD  GLU B 242      13.139   3.765 -29.572  1.00 87.94      B    C  
ATOM   3726  OE1 GLU B 242      13.861   2.754 -29.501  1.00 80.94      B    O  
ATOM   3727  OE2 GLU B 242      12.253   4.012 -28.728  1.00 82.01      B    O1-
ATOM   3728  N   ARG B 243      11.798   6.060 -34.153  1.00 93.42      B    N  
ATOM   3729  CA  ARG B 243      11.895   5.623 -35.555  1.00 92.95      B    C  
ATOM   3730  C   ARG B 243      12.684   6.623 -36.396  1.00 93.71      B    C  
ATOM   3731  O   ARG B 243      13.537   6.218 -37.173  1.00 92.17      B    O  
ATOM   3732  CB  ARG B 243      10.485   5.418 -36.118  1.00 90.89      B    C  
ATOM   3733  CG  ARG B 243      10.508   4.822 -37.533  1.00 81.72      B    C  
ATOM   3734  CD  ARG B 243       9.118   4.812 -38.152  1.00 80.06      B    C  
ATOM   3735  NE  ARG B 243       8.681   6.191 -38.463  1.00 71.97      B    N  
ATOM   3736  CZ  ARG B 243       7.975   6.593 -39.520  1.00 66.65      B    C  
ATOM   3737  NH1 ARG B 243       7.543   5.745 -40.402  1.00 60.56      B    N1+
ATOM   3738  NH2 ARG B 243       7.707   7.849 -39.697  1.00 57.68      B    N  
ATOM   3739  N   ASN B 244      12.420   7.912 -36.232  1.00 93.50      B    N  
ATOM   3740  CA  ASN B 244      13.134   8.955 -36.950  1.00 92.78      B    C  
ATOM   3741  C   ASN B 244      14.590   9.038 -36.493  1.00 93.36      B    C  
ATOM   3742  O   ASN B 244      15.477   9.104 -37.335  1.00 91.05      B    O  
ATOM   3743  CB  ASN B 244      12.418  10.297 -36.766  1.00 91.20      B    C  
ATOM   3744  CG  ASN B 244      11.070  10.369 -37.463  1.00 85.21      B    C  
ATOM   3745  ND2 ASN B 244      10.240  11.306 -37.047  1.00 75.20      B    N  
ATOM   3746  OD1 ASN B 244      10.741   9.623 -38.365  1.00 74.98      B    O  
ATOM   3747  N   PHE B 245      14.850   8.921 -35.198  1.00 92.47      B    N  
ATOM   3748  CA  PHE B 245      16.208   8.874 -34.661  1.00 92.07      B    C  
ATOM   3749  C   PHE B 245      17.022   7.697 -35.230  1.00 92.90      B    C  
ATOM   3750  O   PHE B 245      18.192   7.865 -35.575  1.00 91.45      B    O  
ATOM   3751  CB  PHE B 245      16.124   8.796 -33.135  1.00 91.56      B    C  
ATOM   3752  CG  PHE B 245      17.476   8.868 -32.464  1.00 91.88      B    C  
ATOM   3753  CD1 PHE B 245      18.130   7.685 -32.054  1.00 88.38      B    C  
ATOM   3754  CD2 PHE B 245      18.098  10.111 -32.261  1.00 89.05      B    C  
ATOM   3755  CE1 PHE B 245      19.389   7.758 -31.448  1.00 87.44      B    C  
ATOM   3756  CE2 PHE B 245      19.360  10.183 -31.660  1.00 87.82      B    C  
ATOM   3757  CZ  PHE B 245      20.011   9.009 -31.248  1.00 88.45      B    C  
ATOM   3758  N   ASN B 246      16.407   6.530 -35.377  1.00 93.03      B    N  
ATOM   3759  CA  ASN B 246      17.041   5.369 -36.005  1.00 92.90      B    C  
ATOM   3760  C   ASN B 246      17.260   5.577 -37.515  1.00 93.63      B    C  
ATOM   3761  O   ASN B 246      18.327   5.238 -38.024  1.00 91.32      B    O  
ATOM   3762  CB  ASN B 246      16.192   4.122 -35.741  1.00 92.39      B    C  
ATOM   3763  CG  ASN B 246      16.243   3.622 -34.298  1.00 93.34      B    C  
ATOM   3764  ND2 ASN B 246      15.318   2.762 -33.931  1.00 86.15      B    N  
ATOM   3765  OD1 ASN B 246      17.111   3.939 -33.506  1.00 85.89      B    O  
ATOM   3766  N   ASN B 247      16.305   6.174 -38.207  1.00 93.44      B    N  
ATOM   3767  CA  ASN B 247      16.454   6.492 -39.628  1.00 93.17      B    C  
ATOM   3768  C   ASN B 247      17.562   7.535 -39.873  1.00 93.57      B    C  
ATOM   3769  O   ASN B 247      18.321   7.395 -40.825  1.00 91.04      B    O  
ATOM   3770  CB  ASN B 247      15.119   6.991 -40.191  1.00 92.41      B    C  
ATOM   3771  CG  ASN B 247      14.089   5.892 -40.398  1.00 92.07      B    C  
ATOM   3772  ND2 ASN B 247      12.854   6.278 -40.649  1.00 84.54      B    N  
ATOM   3773  OD1 ASN B 247      14.355   4.713 -40.402  1.00 83.55      B    O  
ATOM   3774  N   ASP B 248      17.694   8.527 -38.993  1.00 93.56      B    N  
ATOM   3775  CA  ASP B 248      18.771   9.516 -39.093  1.00 92.41      B    C  
ATOM   3776  C   ASP B 248      20.136   8.882 -38.831  1.00 92.97      B    C  
ATOM   3777  O   ASP B 248      21.101   9.160 -39.551  1.00 90.85      B    O  
ATOM   3778  CB  ASP B 248      18.504  10.676 -38.122  1.00 91.32      B    C  
ATOM   3779  CG  ASP B 248      17.320  11.555 -38.523  1.00 87.43      B    C  
ATOM   3780  OD1 ASP B 248      16.918  11.534 -39.714  1.00 81.35      B    O  
ATOM   3781  OD2 ASP B 248      16.843  12.299 -37.630  1.00 81.50      B    O1-
ATOM   3782  N   ALA B 249      20.224   7.954 -37.874  1.00 92.57      B    N  
ATOM   3783  CA  ALA B 249      21.434   7.169 -37.644  1.00 91.77      B    C  
ATOM   3784  C   ALA B 249      21.773   6.276 -38.851  1.00 92.63      B    C  
ATOM   3785  O   ALA B 249      22.943   6.172 -39.216  1.00 90.25      B    O  
ATOM   3786  CB  ALA B 249      21.258   6.347 -36.369  1.00 90.85      B    C  
ATOM   3787  N   HIS B 250      20.772   5.685 -39.499  1.00 93.30      B    N  
ATOM   3788  CA  HIS B 250      20.948   4.923 -40.732  1.00 93.03      B    C  
ATOM   3789  C   HIS B 250      21.466   5.806 -41.871  1.00 93.66      B    C  
ATOM   3790  O   HIS B 250      22.481   5.471 -42.472  1.00 91.57      B    O  
ATOM   3791  CB  HIS B 250      19.633   4.227 -41.107  1.00 92.26      B    C  
ATOM   3792  CG  HIS B 250      19.678   3.578 -42.460  1.00 93.19      B    C  
ATOM   3793  CD2 HIS B 250      19.112   4.059 -43.611  1.00 85.23      B    C  
ATOM   3794  ND1 HIS B 250      20.324   2.408 -42.799  1.00 83.46      B    N  
ATOM   3795  CE1 HIS B 250      20.138   2.187 -44.107  1.00 86.19      B    C  
ATOM   3796  NE2 HIS B 250      19.408   3.173 -44.635  1.00 87.77      B    N  
ATOM   3797  N   LYS B 251      20.858   6.956 -42.124  1.00 93.23      B    N  
ATOM   3798  CA  LYS B 251      21.297   7.905 -43.162  1.00 92.29      B    C  
ATOM   3799  C   LYS B 251      22.739   8.347 -42.958  1.00 92.09      B    C  
ATOM   3800  O   LYS B 251      23.513   8.348 -43.906  1.00 89.12      B    O  
ATOM   3801  CB  LYS B 251      20.407   9.149 -43.154  1.00 91.78      B    C  
ATOM   3802  CG  LYS B 251      19.010   8.907 -43.738  1.00 88.57      B    C  
ATOM   3803  CD  LYS B 251      18.191  10.182 -43.547  1.00 87.22      B    C  
ATOM   3804  CE  LYS B 251      16.763   9.995 -44.037  1.00 79.25      B    C  
ATOM   3805  NZ  LYS B 251      15.926  11.185 -43.752  1.00 72.12      B    N1+
ATOM   3806  N   ALA B 252      23.115   8.684 -41.721  1.00 92.59      B    N  
ATOM   3807  CA  ALA B 252      24.461   9.127 -41.397  1.00 91.35      B    C  
ATOM   3808  C   ALA B 252      25.528   8.031 -41.593  1.00 91.56      B    C  
ATOM   3809  O   ALA B 252      26.709   8.350 -41.705  1.00 87.65      B    O  
ATOM   3810  CB  ALA B 252      24.454   9.625 -39.950  1.00 90.41      B    C  
ATOM   3811  N   ALA B 253      25.138   6.764 -41.624  1.00 92.09      B    N  
ATOM   3812  CA  ALA B 253      26.015   5.612 -41.725  1.00 91.17      B    C  
ATOM   3813  C   ALA B 253      25.858   4.833 -43.043  1.00 92.02      B    C  
ATOM   3814  O   ALA B 253      26.455   3.768 -43.188  1.00 86.93      B    O  
ATOM   3815  CB  ALA B 253      25.765   4.754 -40.481  1.00 89.48      B    C  
ATOM   3816  N   SER B 254      25.070   5.347 -43.983  1.00 90.94      B    N  
ATOM   3817  CA  SER B 254      24.816   4.737 -45.286  1.00 90.55      B    C  
ATOM   3818  C   SER B 254      25.543   5.464 -46.412  1.00 90.61      B    C  
ATOM   3819  O   SER B 254      25.808   6.661 -46.331  1.00 85.89      B    O  
ATOM   3820  CB  SER B 254      23.315   4.695 -45.578  1.00 88.84      B    C  
ATOM   3821  OG  SER B 254      22.668   3.859 -44.643  1.00 81.15      B    O  
ATOM   3822  N   GLU B 255      25.813   4.731 -47.457  1.00 89.93      B    N  
ATOM   3823  CA  GLU B 255      26.433   5.210 -48.689  1.00 88.50      B    C  
ATOM   3824  C   GLU B 255      25.478   5.008 -49.883  1.00 89.19      B    C  
ATOM   3825  O   GLU B 255      24.492   4.270 -49.804  1.00 83.34      B    O  
ATOM   3826  CB  GLU B 255      27.777   4.482 -48.902  1.00 86.00      B    C  
ATOM   3827  CG  GLU B 255      28.833   4.864 -47.848  1.00 81.42      B    C  
ATOM   3828  CD  GLU B 255      30.125   4.031 -47.926  1.00 80.63      B    C  
ATOM   3829  OE1 GLU B 255      30.998   4.233 -47.052  1.00 72.75      B    O  
ATOM   3830  OE2 GLU B 255      30.235   3.161 -48.813  1.00 75.25      B    O1-
ATOM   3831  N   GLY B 256      25.759   5.699 -50.983  1.00 87.93      B    N  
ATOM   3832  CA  GLY B 256      24.952   5.608 -52.197  1.00 86.77      B    C  
ATOM   3833  C   GLY B 256      23.467   5.903 -51.961  1.00 89.12      B    C  
ATOM   3834  O   GLY B 256      23.101   6.870 -51.291  1.00 81.70      B    O  
ATOM   3835  N   MET B 257      22.607   5.039 -52.501  1.00 89.20      B    N  
ATOM   3836  CA  MET B 257      21.155   5.176 -52.395  1.00 89.20      B    C  
ATOM   3837  C   MET B 257      20.564   4.510 -51.140  1.00 90.96      B    C  
ATOM   3838  O   MET B 257      19.364   4.635 -50.904  1.00 86.05      B    O  
ATOM   3839  CB  MET B 257      20.503   4.654 -53.680  1.00 87.02      B    C  
ATOM   3840  CG  MET B 257      20.732   5.592 -54.873  1.00 82.92      B    C  
ATOM   3841  SD  MET B 257      19.949   7.229 -54.726  1.00 77.23      B    S  
ATOM   3842  CE  MET B 257      18.206   6.773 -54.856  1.00 66.45      B    C  
ATOM   3843  N   ALA B 258      21.375   3.861 -50.312  1.00 90.13      B    N  
ATOM   3844  CA  ALA B 258      20.891   3.149 -49.132  1.00 89.21      B    C  
ATOM   3845  C   ALA B 258      20.221   4.072 -48.100  1.00 90.37      B    C  
ATOM   3846  O   ALA B 258      19.282   3.672 -47.415  1.00 85.45      B    O  
ATOM   3847  CB  ALA B 258      22.069   2.397 -48.510  1.00 87.81      B    C  
ATOM   3848  N   GLY B 259      20.657   5.334 -48.020  1.00 90.48      B    N  
ATOM   3849  CA  GLY B 259      20.064   6.370 -47.172  1.00 89.56      B    C  
ATOM   3850  C   GLY B 259      18.998   7.234 -47.861  1.00 91.44      B    C  
ATOM   3851  O   GLY B 259      18.588   8.246 -47.293  1.00 86.08      B    O  
ATOM   3852  N   SER B 260      18.588   6.874 -49.085  1.00 90.99      B    N  
ATOM   3853  CA  SER B 260      17.629   7.657 -49.856  1.00 90.35      B    C  
ATOM   3854  C   SER B 260      16.217   7.599 -49.275  1.00 91.53      B    C  
ATOM   3855  O   SER B 260      15.867   6.690 -48.522  1.00 88.15      B    O  
ATOM   3856  CB  SER B 260      17.620   7.213 -51.326  1.00 88.13      B    C  
ATOM   3857  OG  SER B 260      17.047   5.934 -51.460  1.00 81.00      B    O  
ATOM   3858  N   GLN B 261      15.387   8.566 -49.635  1.00 92.23      B    N  
ATOM   3859  CA  GLN B 261      13.993   8.591 -49.198  1.00 91.94      B    C  
ATOM   3860  C   GLN B 261      13.207   7.396 -49.754  1.00 93.01      B    C  
ATOM   3861  O   GLN B 261      12.429   6.807 -49.010  1.00 90.71      B    O  
ATOM   3862  CB  GLN B 261      13.366   9.939 -49.580  1.00 91.48      B    C  
ATOM   3863  CG  GLN B 261      11.968  10.131 -48.949  1.00 86.85      B    C  
ATOM   3864  CD  GLN B 261      11.994  10.079 -47.418  1.00 84.94      B    C  
ATOM   3865  NE2 GLN B 261      11.046   9.412 -46.807  1.00 73.24      B    N  
ATOM   3866  OE1 GLN B 261      12.865  10.629 -46.753  1.00 76.50      B    O  
ATOM   3867  N   ASP B 262      13.467   6.971 -50.970  1.00 93.22      B    N  
ATOM   3868  CA  ASP B 262      12.793   5.818 -51.579  1.00 92.34      B    C  
ATOM   3869  C   ASP B 262      13.045   4.521 -50.786  1.00 93.65      B    C  
ATOM   3870  O   ASP B 262      12.129   3.735 -50.542  1.00 90.62      B    O  
ATOM   3871  CB  ASP B 262      13.282   5.631 -53.019  1.00 90.42      B    C  
ATOM   3872  CG  ASP B 262      12.978   6.806 -53.950  1.00 83.21      B    C  
ATOM   3873  OD1 ASP B 262      12.077   7.609 -53.624  1.00 74.15      B    O  
ATOM   3874  OD2 ASP B 262      13.697   6.910 -54.963  1.00 74.23      B    O1-
ATOM   3875  N   VAL B 263      14.293   4.318 -50.327  1.00 92.64      B    N  
ATOM   3876  CA  VAL B 263      14.644   3.175 -49.469  1.00 92.50      B    C  
ATOM   3877  C   VAL B 263      13.944   3.264 -48.115  1.00 93.31      B    C  
ATOM   3878  O   VAL B 263      13.450   2.254 -47.614  1.00 91.18      B    O  
ATOM   3879  CB  VAL B 263      16.170   3.052 -49.303  1.00 91.52      B    C  
ATOM   3880  CG1 VAL B 263      16.571   2.004 -48.266  1.00 86.17      B    C  
ATOM   3881  CG2 VAL B 263      16.805   2.658 -50.630  1.00 87.38      B    C  
ATOM   3882  N   LEU B 264      13.854   4.454 -47.529  1.00 94.28      B    N  
ATOM   3883  CA  LEU B 264      13.144   4.662 -46.272  1.00 93.77      B    C  
ATOM   3884  C   LEU B 264      11.634   4.420 -46.418  1.00 94.13      B    C  
ATOM   3885  O   LEU B 264      11.027   3.840 -45.515  1.00 92.15      B    O  
ATOM   3886  CB  LEU B 264      13.394   6.089 -45.756  1.00 93.15      B    C  
ATOM   3887  CG  LEU B 264      14.850   6.376 -45.346  1.00 91.20      B    C  
ATOM   3888  CD1 LEU B 264      14.979   7.870 -45.061  1.00 82.20      B    C  
ATOM   3889  CD2 LEU B 264      15.261   5.636 -44.079  1.00 82.39      B    C  
ATOM   3890  N   ASP B 265      11.046   4.817 -47.528  1.00 94.06      B    N  
ATOM   3891  CA  ASP B 265       9.623   4.615 -47.813  1.00 93.47      B    C  
ATOM   3892  C   ASP B 265       9.312   3.125 -48.044  1.00 94.21      B    C  
ATOM   3893  O   ASP B 265       8.350   2.600 -47.475  1.00 92.17      B    O  
ATOM   3894  CB  ASP B 265       9.204   5.478 -49.015  1.00 92.79      B    C  
ATOM   3895  CG  ASP B 265       9.224   6.992 -48.746  1.00 89.42      B    C  
ATOM   3896  OD1 ASP B 265       9.335   7.409 -47.570  1.00 83.11      B    O  
ATOM   3897  OD2 ASP B 265       9.104   7.758 -49.724  1.00 84.03      B    O1-
ATOM   3898  N   HIS B 266      10.169   2.411 -48.786  1.00 93.72      B    N  
ATOM   3899  CA  HIS B 266      10.082   0.953 -48.880  1.00 93.50      B    C  
ATOM   3900  C   HIS B 266      10.256   0.279 -47.517  1.00 94.41      B    C  
ATOM   3901  O   HIS B 266       9.462  -0.590 -47.150  1.00 91.96      B    O  
ATOM   3902  CB  HIS B 266      11.140   0.428 -49.867  1.00 92.64      B    C  
ATOM   3903  CG  HIS B 266      10.871   0.757 -51.302  1.00 92.81      B    C  
ATOM   3904  CD2 HIS B 266       9.689   0.616 -51.986  1.00 81.58      B    C  
ATOM   3905  ND1 HIS B 266      11.790   1.224 -52.220  1.00 80.13      B    N  
ATOM   3906  CE1 HIS B 266      11.163   1.371 -53.399  1.00 82.08      B    C  
ATOM   3907  NE2 HIS B 266       9.896   1.011 -53.307  1.00 85.13      B    N  
ATOM   3908  N   ALA B 267      11.247   0.691 -46.730  1.00 93.79      B    N  
ATOM   3909  CA  ALA B 267      11.475   0.162 -45.391  1.00 93.37      B    C  
ATOM   3910  C   ALA B 267      10.256   0.371 -44.476  1.00 94.01      B    C  
ATOM   3911  O   ALA B 267       9.886  -0.533 -43.737  1.00 92.09      B    O  
ATOM   3912  CB  ALA B 267      12.727   0.823 -44.802  1.00 92.73      B    C  
ATOM   3913  N   PHE B 268       9.603   1.529 -44.584  1.00 94.96      B    N  
ATOM   3914  CA  PHE B 268       8.377   1.802 -43.832  1.00 93.63      B    C  
ATOM   3915  C   PHE B 268       7.235   0.841 -44.200  1.00 94.28      B    C  
ATOM   3916  O   PHE B 268       6.488   0.427 -43.320  1.00 92.48      B    O  
ATOM   3917  CB  PHE B 268       7.962   3.261 -44.065  1.00 91.96      B    C  
ATOM   3918  CG  PHE B 268       6.741   3.662 -43.278  1.00 89.38      B    C  
ATOM   3919  CD1 PHE B 268       5.505   3.869 -43.923  1.00 83.86      B    C  
ATOM   3920  CD2 PHE B 268       6.811   3.797 -41.880  1.00 83.81      B    C  
ATOM   3921  CE1 PHE B 268       4.369   4.215 -43.174  1.00 80.16      B    C  
ATOM   3922  CE2 PHE B 268       5.676   4.138 -41.134  1.00 80.45      B    C  
ATOM   3923  CZ  PHE B 268       4.452   4.350 -41.776  1.00 81.08      B    C  
ATOM   3924  N   GLN B 269       7.132   0.426 -45.468  1.00 94.40      B    N  
ATOM   3925  CA  GLN B 269       6.147  -0.566 -45.903  1.00 94.49      B    C  
ATOM   3926  C   GLN B 269       6.489  -1.986 -45.439  1.00 94.92      B    C  
ATOM   3927  O   GLN B 269       5.585  -2.748 -45.108  1.00 92.37      B    O  
ATOM   3928  CB  GLN B 269       6.006  -0.544 -47.428  1.00 93.84      B    C  
ATOM   3929  CG  GLN B 269       5.395   0.775 -47.937  1.00 86.64      B    C  
ATOM   3930  CD  GLN B 269       5.125   0.755 -49.443  1.00 77.87      B    C  
ATOM   3931  NE2 GLN B 269       4.608   1.827 -49.995  1.00 64.02      B    N  
ATOM   3932  OE1 GLN B 269       5.341  -0.214 -50.149  1.00 66.94      B    O  
ATOM   3933  N   PHE B 270       7.775  -2.352 -45.382  1.00 94.80      B    N  
ATOM   3934  CA  PHE B 270       8.201  -3.666 -44.905  1.00 94.58      B    C  
ATOM   3935  C   PHE B 270       8.127  -3.815 -43.382  1.00 95.11      B    C  
ATOM   3936  O   PHE B 270       7.897  -4.928 -42.890  1.00 92.42      B    O  
ATOM   3937  CB  PHE B 270       9.616  -3.974 -45.402  1.00 93.19      B    C  
ATOM   3938  CG  PHE B 270       9.691  -4.325 -46.868  1.00 94.35      B    C  
ATOM   3939  CD1 PHE B 270       9.023  -5.455 -47.364  1.00 90.05      B    C  
ATOM   3940  CD2 PHE B 270      10.441  -3.527 -47.756  1.00 90.44      B    C  
ATOM   3941  CE1 PHE B 270       9.079  -5.782 -48.725  1.00 88.39      B    C  
ATOM   3942  CE2 PHE B 270      10.500  -3.853 -49.116  1.00 89.17      B    C  
ATOM   3943  CZ  PHE B 270       9.818  -4.975 -49.604  1.00 90.48      B    C  
ATOM   3944  N   PHE B 271       8.296  -2.733 -42.630  1.00 94.62      B    N  
ATOM   3945  CA  PHE B 271       8.410  -2.760 -41.175  1.00 94.27      B    C  
ATOM   3946  C   PHE B 271       7.272  -3.518 -40.453  1.00 94.94      B    C  
ATOM   3947  O   PHE B 271       7.585  -4.383 -39.630  1.00 93.45      B    O  
ATOM   3948  CB  PHE B 271       8.576  -1.329 -40.657  1.00 93.23      B    C  
ATOM   3949  CG  PHE B 271       8.795  -1.242 -39.160  1.00 94.94      B    C  
ATOM   3950  CD1 PHE B 271       7.717  -1.005 -38.282  1.00 92.00      B    C  
ATOM   3951  CD2 PHE B 271      10.089  -1.398 -38.633  1.00 92.44      B    C  
ATOM   3952  CE1 PHE B 271       7.936  -0.930 -36.900  1.00 90.96      B    C  
ATOM   3953  CE2 PHE B 271      10.313  -1.323 -37.255  1.00 91.68      B    C  
ATOM   3954  CZ  PHE B 271       9.239  -1.082 -36.382  1.00 93.11      B    C  
ATOM   3955  N   PRO B 272       5.975  -3.309 -40.756  1.00 94.73      B    N  
ATOM   3956  CA  PRO B 272       4.903  -4.049 -40.093  1.00 93.95      B    C  
ATOM   3957  C   PRO B 272       4.973  -5.561 -40.337  1.00 94.55      B    C  
ATOM   3958  O   PRO B 272       4.764  -6.344 -39.417  1.00 91.96      B    O  
ATOM   3959  CB  PRO B 272       3.594  -3.460 -40.640  1.00 92.38      B    C  
ATOM   3960  CG  PRO B 272       3.991  -2.079 -41.154  1.00 91.21      B    C  
ATOM   3961  CD  PRO B 272       5.416  -2.313 -41.654  1.00 94.29      B    C  
ATOM   3962  N   GLY B 273       5.302  -5.973 -41.562  1.00 93.97      B    N  
ATOM   3963  CA  GLY B 273       5.465  -7.384 -41.907  1.00 93.67      B    C  
ATOM   3964  C   GLY B 273       6.609  -8.029 -41.132  1.00 94.91      B    C  
ATOM   3965  O   GLY B 273       6.424  -9.088 -40.535  1.00 91.90      B    O  
ATOM   3966  N   ILE B 274       7.748  -7.356 -41.053  1.00 95.31      B    N  
ATOM   3967  CA  ILE B 274       8.941  -7.826 -40.337  1.00 95.14      B    C  
ATOM   3968  C   ILE B 274       8.675  -7.980 -38.838  1.00 95.36      B    C  
ATOM   3969  O   ILE B 274       9.030  -9.005 -38.266  1.00 92.96      B    O  
ATOM   3970  CB  ILE B 274      10.139  -6.899 -40.637  1.00 94.60      B    C  
ATOM   3971  CG1 ILE B 274      10.572  -7.135 -42.104  1.00 91.66      B    C  
ATOM   3972  CG2 ILE B 274      11.314  -7.150 -39.678  1.00 91.64      B    C  
ATOM   3973  CD1 ILE B 274      11.585  -6.120 -42.623  1.00 83.54      B    C  
ATOM   3974  N   ILE B 275       7.996  -7.029 -38.210  1.00 95.40      B    N  
ATOM   3975  CA  ILE B 275       7.612  -7.148 -36.799  1.00 94.64      B    C  
ATOM   3976  C   ILE B 275       6.733  -8.387 -36.572  1.00 94.61      B    C  
ATOM   3977  O   ILE B 275       6.961  -9.125 -35.611  1.00 91.98      B    O  
ATOM   3978  CB  ILE B 275       6.918  -5.862 -36.293  1.00 94.00      B    C  
ATOM   3979  CG1 ILE B 275       7.889  -4.669 -36.202  1.00 90.26      B    C  
ATOM   3980  CG2 ILE B 275       6.219  -6.078 -34.939  1.00 90.17      B    C  
ATOM   3981  CD1 ILE B 275       8.940  -4.765 -35.079  1.00 83.11      B    C  
ATOM   3982  N   ARG B 276       5.783  -8.652 -37.453  1.00 95.51      B    N  
ATOM   3983  CA  ARG B 276       4.810  -9.745 -37.286  1.00 94.53      B    C  
ATOM   3984  C   ARG B 276       5.339 -11.130 -37.670  1.00 94.48      B    C  
ATOM   3985  O   ARG B 276       4.740 -12.122 -37.264  1.00 90.51      B    O  
ATOM   3986  CB  ARG B 276       3.524  -9.417 -38.047  1.00 93.13      B    C  
ATOM   3987  CG  ARG B 276       2.804  -8.190 -37.450  1.00 89.27      B    C  
ATOM   3988  CD  ARG B 276       1.399  -8.004 -38.041  1.00 85.14      B    C  
ATOM   3989  NE  ARG B 276       0.517  -9.075 -37.570  1.00 82.80      B    N  
ATOM   3990  CZ  ARG B 276      -0.796  -9.187 -37.750  1.00 79.55      B    C  
ATOM   3991  NH1 ARG B 276      -1.483  -8.329 -38.451  1.00 72.29      B    N1+
ATOM   3992  NH2 ARG B 276      -1.436 -10.163 -37.200  1.00 74.20      B    N  
ATOM   3993  N   THR B 277       6.426 -11.211 -38.431  1.00 94.48      B    N  
ATOM   3994  CA  THR B 277       7.003 -12.476 -38.918  1.00 94.17      B    C  
ATOM   3995  C   THR B 277       8.437 -12.647 -38.445  1.00 94.57      B    C  
ATOM   3996  O   THR B 277       8.673 -13.374 -37.483  1.00 90.54      B    O  
ATOM   3997  CB  THR B 277       6.872 -12.630 -40.447  1.00 92.51      B    C  
ATOM   3998  CG2 THR B 277       5.412 -12.825 -40.863  1.00 77.16      B    C  
ATOM   3999  OG1 THR B 277       7.330 -11.493 -41.139  1.00 80.13      B    O  
ATOM   4000  N   GLU B 278       9.404 -11.964 -39.040  1.00 94.00      B    N  
ATOM   4001  CA  GLU B 278      10.823 -12.169 -38.766  1.00 92.97      B    C  
ATOM   4002  C   GLU B 278      11.202 -11.873 -37.309  1.00 93.59      B    C  
ATOM   4003  O   GLU B 278      11.981 -12.617 -36.713  1.00 90.91      B    O  
ATOM   4004  CB  GLU B 278      11.686 -11.313 -39.715  1.00 92.53      B    C  
ATOM   4005  CG  GLU B 278      11.672 -11.768 -41.179  1.00 88.84      B    C  
ATOM   4006  CD  GLU B 278      10.546 -11.194 -42.045  1.00 86.21      B    C  
ATOM   4007  OE1 GLU B 278      10.716 -11.220 -43.282  1.00 76.28      B    O  
ATOM   4008  OE2 GLU B 278       9.528 -10.722 -41.499  1.00 77.36      B    O1-
ATOM   4009  N   SER B 279      10.640 -10.835 -36.696  1.00 94.62      B    N  
ATOM   4010  CA  SER B 279      10.907 -10.532 -35.281  1.00 94.16      B    C  
ATOM   4011  C   SER B 279      10.320 -11.605 -34.371  1.00 94.22      B    C  
ATOM   4012  O   SER B 279      10.958 -12.010 -33.405  1.00 91.75      B    O  
ATOM   4013  CB  SER B 279      10.346  -9.166 -34.880  1.00 93.35      B    C  
ATOM   4014  OG  SER B 279      10.887  -8.149 -35.692  1.00 85.21      B    O  
ATOM   4015  N   LYS B 280       9.143 -12.128 -34.701  1.00 94.58      B    N  
ATOM   4016  CA  LYS B 280       8.502 -13.226 -33.968  1.00 93.88      B    C  
ATOM   4017  C   LYS B 280       9.317 -14.520 -34.061  1.00 93.94      B    C  
ATOM   4018  O   LYS B 280       9.556 -15.161 -33.047  1.00 90.66      B    O  
ATOM   4019  CB  LYS B 280       7.079 -13.407 -34.506  1.00 92.50      B    C  
ATOM   4020  CG  LYS B 280       6.306 -14.507 -33.789  1.00 90.69      B    C  
ATOM   4021  CD  LYS B 280       4.907 -14.613 -34.400  1.00 87.95      B    C  
ATOM   4022  CE  LYS B 280       4.065 -15.672 -33.704  1.00 81.49      B    C  
ATOM   4023  NZ  LYS B 280       2.684 -15.653 -34.238  1.00 73.76      B    N1+
ATOM   4024  N   ASP B 281       9.803 -14.857 -35.237  1.00 94.73      B    N  
ATOM   4025  CA  ASP B 281      10.622 -16.047 -35.454  1.00 93.90      B    C  
ATOM   4026  C   ASP B 281      12.006 -15.934 -34.795  1.00 94.02      B    C  
ATOM   4027  O   ASP B 281      12.567 -16.922 -34.299  1.00 90.56      B    O  
ATOM   4028  CB  ASP B 281      10.779 -16.290 -36.960  1.00 93.07      B    C  
ATOM   4029  CG  ASP B 281       9.503 -16.783 -37.653  1.00 85.08      B    C  
ATOM   4030  OD1 ASP B 281       8.580 -17.229 -36.942  1.00 77.19      B    O  
ATOM   4031  OD2 ASP B 281       9.505 -16.774 -38.901  1.00 77.72      B    O1-
ATOM   4032  N   ALA B 282      12.573 -14.734 -34.756  1.00 94.41      B    N  
ATOM   4033  CA  ALA B 282      13.862 -14.472 -34.143  1.00 93.78      B    C  
ATOM   4034  C   ALA B 282      13.807 -14.533 -32.605  1.00 94.39      B    C  
ATOM   4035  O   ALA B 282      14.665 -15.172 -31.990  1.00 90.27      B    O  
ATOM   4036  CB  ALA B 282      14.361 -13.104 -34.629  1.00 92.18      B    C  
ATOM   4037  N   PHE B 283      12.820 -13.883 -31.994  1.00 94.67      B    N  
ATOM   4038  CA  PHE B 283      12.793 -13.580 -30.562  1.00 94.36      B    C  
ATOM   4039  C   PHE B 283      11.739 -14.365 -29.781  1.00 93.92      B    C  
ATOM   4040  O   PHE B 283      11.916 -14.597 -28.581  1.00 88.68      B    O  
ATOM   4041  CB  PHE B 283      12.605 -12.078 -30.392  1.00 93.40      B    C  
ATOM   4042  CG  PHE B 283      13.641 -11.222 -31.095  1.00 95.01      B    C  
ATOM   4043  CD1 PHE B 283      15.011 -11.502 -30.967  1.00 91.31      B    C  
ATOM   4044  CD2 PHE B 283      13.239 -10.109 -31.858  1.00 91.62      B    C  
ATOM   4045  CE1 PHE B 283      15.963 -10.691 -31.589  1.00 90.16      B    C  
ATOM   4046  CE2 PHE B 283      14.188  -9.288 -32.474  1.00 90.84      B    C  
ATOM   4047  CZ  PHE B 283      15.554  -9.580 -32.342  1.00 92.39      B    C  
ATOM   4048  N   GLY B 284      10.675 -14.808 -30.428  1.00 92.80      B    N  
ATOM   4049  CA  GLY B 284       9.610 -15.560 -29.796  1.00 92.22      B    C  
ATOM   4050  C   GLY B 284       9.101 -14.900 -28.514  1.00 93.42      B    C  
ATOM   4051  O   GLY B 284       8.948 -13.687 -28.434  1.00 88.62      B    O  
ATOM   4052  N   LYS B 285       8.892 -15.716 -27.477  1.00 93.38      B    N  
ATOM   4053  CA  LYS B 285       8.322 -15.279 -26.199  1.00 92.73      B    C  
ATOM   4054  C   LYS B 285       9.171 -14.226 -25.458  1.00 93.81      B    C  
ATOM   4055  O   LYS B 285       8.637 -13.451 -24.681  1.00 90.19      B    O  
ATOM   4056  CB  LYS B 285       8.120 -16.544 -25.359  1.00 89.04      B    C  
ATOM   4057  CG  LYS B 285       7.125 -16.336 -24.212  1.00 76.71      B    C  
ATOM   4058  CD  LYS B 285       6.877 -17.671 -23.512  1.00 72.94      B    C  
ATOM   4059  CE  LYS B 285       5.768 -17.514 -22.495  1.00 62.29      B    C  
ATOM   4060  NZ  LYS B 285       5.405 -18.785 -21.842  1.00 54.65      B    N1+
ATOM   4061  N   HIS B 286      10.486 -14.184 -25.678  1.00 93.92      B    N  
ATOM   4062  CA  HIS B 286      11.377 -13.261 -24.972  1.00 93.92      B    C  
ATOM   4063  C   HIS B 286      11.290 -11.819 -25.484  1.00 94.46      B    C  
ATOM   4064  O   HIS B 286      11.528 -10.884 -24.722  1.00 90.97      B    O  
ATOM   4065  CB  HIS B 286      12.809 -13.781 -25.064  1.00 92.98      B    C  
ATOM   4066  CG  HIS B 286      12.971 -15.102 -24.382  1.00 92.74      B    C  
ATOM   4067  CD2 HIS B 286      13.267 -16.316 -24.959  1.00 81.53      B    C  
ATOM   4068  ND1 HIS B 286      12.768 -15.345 -23.036  1.00 80.73      B    N  
ATOM   4069  CE1 HIS B 286      12.934 -16.654 -22.817  1.00 83.24      B    C  
ATOM   4070  NE2 HIS B 286      13.244 -17.290 -23.959  1.00 85.58      B    N  
ATOM   4071  N   GLY B 287      10.922 -11.633 -26.733  1.00 93.57      B    N  
ATOM   4072  CA  GLY B 287      10.662 -10.318 -27.318  1.00 93.58      B    C  
ATOM   4073  C   GLY B 287       9.239  -9.823 -27.100  1.00 94.71      B    C  
ATOM   4074  O   GLY B 287       8.956  -8.647 -27.325  1.00 91.11      B    O  
ATOM   4075  N   GLU B 288       8.350 -10.699 -26.646  1.00 95.24      B    N  
ATOM   4076  CA  GLU B 288       6.948 -10.371 -26.447  1.00 95.29      B    C  
ATOM   4077  C   GLU B 288       6.773  -9.355 -25.308  1.00 95.86      B    C  
ATOM   4078  O   GLU B 288       7.253  -9.597 -24.193  1.00 93.73      B    O  
ATOM   4079  CB  GLU B 288       6.173 -11.663 -26.171  1.00 92.85      B    C  
ATOM   4080  CG  GLU B 288       4.666 -11.448 -26.255  1.00 84.61      B    C  
ATOM   4081  CD  GLU B 288       3.870 -12.700 -25.863  1.00 83.73      B    C  
ATOM   4082  OE1 GLU B 288       2.805 -12.535 -25.252  1.00 76.54      B    O  
ATOM   4083  OE2 GLU B 288       4.304 -13.825 -26.180  1.00 77.39      B    O1-
ATOM   4084  N   PRO B 289       6.110  -8.214 -25.545  1.00 95.66      B    N  
ATOM   4085  CA  PRO B 289       5.804  -7.266 -24.487  1.00 95.68      B    C  
ATOM   4086  C   PRO B 289       4.778  -7.854 -23.512  1.00 95.88      B    C  
ATOM   4087  O   PRO B 289       4.076  -8.824 -23.803  1.00 92.81      B    O  
ATOM   4088  CB  PRO B 289       5.296  -6.005 -25.194  1.00 93.56      B    C  
ATOM   4089  CG  PRO B 289       4.655  -6.566 -26.459  1.00 91.36      B    C  
ATOM   4090  CD  PRO B 289       5.523  -7.768 -26.801  1.00 93.81      B    C  
ATOM   4091  N   TRP B 290       4.681  -7.236 -22.354  1.00 95.38      B    N  
ATOM   4092  CA  TRP B 290       3.646  -7.545 -21.384  1.00 95.67      B    C  
ATOM   4093  C   TRP B 290       2.540  -6.494 -21.443  1.00 95.43      B    C  
ATOM   4094  O   TRP B 290       2.765  -5.361 -21.865  1.00 90.96      B    O  
ATOM   4095  CB  TRP B 290       4.266  -7.695 -19.988  1.00 94.93      B    C  
ATOM   4096  CG  TRP B 290       5.199  -8.857 -19.785  1.00 95.77      B    C  
ATOM   4097  CD1 TRP B 290       5.859  -9.558 -20.738  1.00 91.95      B    C  
ATOM   4098  CD2 TRP B 290       5.603  -9.454 -18.519  1.00 95.09      B    C  
ATOM   4099  CE2 TRP B 290       6.516 -10.510 -18.790  1.00 94.76      B    C  
ATOM   4100  CE3 TRP B 290       5.279  -9.197 -17.166  1.00 93.17      B    C  
ATOM   4101  NE1 TRP B 290       6.648 -10.536 -20.152  1.00 92.72      B    N  
ATOM   4102  CZ2 TRP B 290       7.087 -11.286 -17.759  1.00 93.38      B    C  
ATOM   4103  CZ3 TRP B 290       5.849  -9.976 -16.154  1.00 89.66      B    C  
ATOM   4104  CH2 TRP B 290       6.731 -11.004 -16.443  1.00 90.89      B    C  
ATOM   4105  N   THR B 291       1.346  -6.867 -20.997  1.00 94.52      B    N  
ATOM   4106  CA  THR B 291       0.192  -5.970 -20.935  1.00 93.92      B    C  
ATOM   4107  C   THR B 291      -0.521  -6.095 -19.597  1.00 94.14      B    C  
ATOM   4108  O   THR B 291      -0.180  -6.949 -18.773  1.00 91.29      B    O  
ATOM   4109  CB  THR B 291      -0.731  -6.193 -22.142  1.00 92.02      B    C  
ATOM   4110  CG2 THR B 291      -1.461  -7.530 -22.118  1.00 83.27      B    C  
ATOM   4111  OG1 THR B 291      -1.702  -5.168 -22.177  1.00 83.22      B    O  
ATOM   4112  N   LEU B 292      -1.487  -5.227 -19.347  1.00 93.51      B    N  
ATOM   4113  CA  LEU B 292      -2.314  -5.274 -18.152  1.00 93.05      B    C  
ATOM   4114  C   LEU B 292      -3.418  -6.321 -18.283  1.00 92.89      B    C  
ATOM   4115  O   LEU B 292      -3.920  -6.583 -19.374  1.00 89.77      B    O  
ATOM   4116  CB  LEU B 292      -2.909  -3.890 -17.871  1.00 91.71      B    C  
ATOM   4117  CG  LEU B 292      -1.872  -2.800 -17.569  1.00 91.58      B    C  
ATOM   4118  CD1 LEU B 292      -2.576  -1.461 -17.352  1.00 87.76      B    C  
ATOM   4119  CD2 LEU B 292      -1.047  -3.108 -16.322  1.00 88.01      B    C  
ATOM   4120  N   PHE B 293      -3.850  -6.865 -17.155  1.00 93.39      B    N  
ATOM   4121  CA  PHE B 293      -5.134  -7.561 -17.114  1.00 92.09      B    C  
ATOM   4122  C   PHE B 293      -6.251  -6.636 -17.581  1.00 91.39      B    C  
ATOM   4123  O   PHE B 293      -6.279  -5.451 -17.240  1.00 85.64      B    O  
ATOM   4124  CB  PHE B 293      -5.439  -8.082 -15.704  1.00 90.35      B    C  
ATOM   4125  CG  PHE B 293      -4.574  -9.215 -15.200  1.00 90.35      B    C  
ATOM   4126  CD1 PHE B 293      -3.959 -10.123 -16.073  1.00 86.50      B    C  
ATOM   4127  CD2 PHE B 293      -4.432  -9.395 -13.816  1.00 85.92      B    C  
ATOM   4128  CE1 PHE B 293      -3.196 -11.191 -15.574  1.00 83.87      B    C  
ATOM   4129  CE2 PHE B 293      -3.670 -10.463 -13.307  1.00 83.93      B    C  
ATOM   4130  CZ  PHE B 293      -3.049 -11.359 -14.187  1.00 84.50      B    C  
ATOM   4131  N   ASN B 294      -7.203  -7.200 -18.292  1.00 90.77      B    N  
ATOM   4132  CA  ASN B 294      -8.285  -6.470 -18.917  1.00 89.70      B    C  
ATOM   4133  C   ASN B 294      -9.655  -6.893 -18.357  1.00 91.15      B    C  
ATOM   4134  O   ASN B 294     -10.457  -7.532 -19.046  1.00 84.95      B    O  
ATOM   4135  CB  ASN B 294      -8.097  -6.652 -20.434  1.00 83.66      B    C  
ATOM   4136  CG  ASN B 294      -8.895  -5.649 -21.216  1.00 77.28      B    C  
ATOM   4137  ND2 ASN B 294      -8.740  -5.670 -22.521  1.00 69.70      B    N  
ATOM   4138  OD1 ASN B 294      -9.652  -4.865 -20.676  1.00 64.25      B    O  
ATOM   4139  N   PRO B 295      -9.961  -6.612 -17.063  1.00 90.75      B    N  
ATOM   4140  CA  PRO B 295     -11.232  -6.980 -16.473  1.00 90.52      B    C  
ATOM   4141  C   PRO B 295     -12.361  -6.080 -16.983  1.00 90.92      B    C  
ATOM   4142  O   PRO B 295     -12.207  -4.866 -17.092  1.00 86.93      B    O  
ATOM   4143  CB  PRO B 295     -11.015  -6.862 -14.967  1.00 88.09      B    C  
ATOM   4144  CG  PRO B 295     -10.000  -5.737 -14.857  1.00 87.17      B    C  
ATOM   4145  CD  PRO B 295      -9.127  -5.920 -16.096  1.00 89.45      B    C  
ATOM   4146  N   ALA B 296     -13.551  -6.650 -17.226  1.00 90.06      B    N  
ATOM   4147  CA  ALA B 296     -14.736  -5.876 -17.601  1.00 89.14      B    C  
ATOM   4148  C   ALA B 296     -15.271  -5.003 -16.459  1.00 89.89      B    C  
ATOM   4149  O   ALA B 296     -15.868  -3.956 -16.671  1.00 84.35      B    O  
ATOM   4150  CB  ALA B 296     -15.858  -6.840 -18.039  1.00 86.82      B    C  
ATOM   4151  N   GLU B 297     -15.086  -5.496 -15.232  1.00 88.89      B    N  
ATOM   4152  CA  GLU B 297     -15.732  -4.978 -14.037  1.00 89.21      B    C  
ATOM   4153  C   GLU B 297     -14.786  -4.049 -13.274  1.00 90.91      B    C  
ATOM   4154  O   GLU B 297     -13.722  -4.497 -12.837  1.00 89.33      B    O  
ATOM   4155  CB  GLU B 297     -16.141  -6.180 -13.182  1.00 86.69      B    C  
ATOM   4156  CG  GLU B 297     -17.430  -6.871 -13.656  1.00 76.46      B    C  
ATOM   4157  CD  GLU B 297     -18.682  -6.331 -12.945  1.00 70.99      B    C  
ATOM   4158  OE1 GLU B 297     -19.770  -6.297 -13.538  1.00 62.18      B    O  
ATOM   4159  OE2 GLU B 297     -18.567  -5.918 -11.781  1.00 62.49      B    O1-
ATOM   4160  N   PRO B 298     -15.164  -2.780 -13.022  1.00 90.66      B    N  
ATOM   4161  CA  PRO B 298     -14.361  -1.863 -12.215  1.00 90.46      B    C  
ATOM   4162  C   PRO B 298     -13.998  -2.412 -10.830  1.00 91.60      B    C  
ATOM   4163  O   PRO B 298     -12.882  -2.212 -10.369  1.00 89.03      B    O  
ATOM   4164  CB  PRO B 298     -15.207  -0.587 -12.099  1.00 88.12      B    C  
ATOM   4165  CG  PRO B 298     -16.068  -0.610 -13.352  1.00 86.78      B    C  
ATOM   4166  CD  PRO B 298     -16.320  -2.100 -13.575  1.00 89.51      B    C  
ATOM   4167  N   ALA B 299     -14.913  -3.149 -10.197  1.00 91.52      B    N  
ATOM   4168  CA  ALA B 299     -14.658  -3.756  -8.893  1.00 91.15      B    C  
ATOM   4169  C   ALA B 299     -13.513  -4.788  -8.936  1.00 92.18      B    C  
ATOM   4170  O   ALA B 299     -12.696  -4.866  -8.011  1.00 90.10      B    O  
ATOM   4171  CB  ALA B 299     -15.960  -4.399  -8.407  1.00 90.00      B    C  
ATOM   4172  N   ARG B 300     -13.406  -5.552 -10.021  1.00 92.08      B    N  
ATOM   4173  CA  ARG B 300     -12.325  -6.526 -10.222  1.00 91.84      B    C  
ATOM   4174  C   ARG B 300     -10.990  -5.820 -10.467  1.00 92.53      B    C  
ATOM   4175  O   ARG B 300      -9.984  -6.225  -9.896  1.00 90.61      B    O  
ATOM   4176  CB  ARG B 300     -12.684  -7.456 -11.381  1.00 90.99      B    C  
ATOM   4177  CG  ARG B 300     -11.830  -8.724 -11.400  1.00 83.03      B    C  
ATOM   4178  CD  ARG B 300     -12.668  -9.974 -11.144  1.00 78.64      B    C  
ATOM   4179  NE  ARG B 300     -11.858 -11.191 -11.122  1.00 69.46      B    N  
ATOM   4180  CZ  ARG B 300     -12.277 -12.416 -10.839  1.00 61.64      B    C  
ATOM   4181  NH1 ARG B 300     -13.536 -12.661 -10.575  1.00 54.54      B    N1+
ATOM   4182  NH2 ARG B 300     -11.439 -13.407 -10.815  1.00 54.61      B    N  
ATOM   4183  N   TRP B 301     -10.991  -4.743 -11.235  1.00 93.76      B    N  
ATOM   4184  CA  TRP B 301      -9.802  -3.905 -11.448  1.00 93.97      B    C  
ATOM   4185  C   TRP B 301      -9.328  -3.254 -10.154  1.00 94.37      B    C  
ATOM   4186  O   TRP B 301      -8.140  -3.294  -9.843  1.00 92.03      B    O  
ATOM   4187  CB  TRP B 301     -10.098  -2.859 -12.517  1.00 93.32      B    C  
ATOM   4188  CG  TRP B 301      -8.921  -2.006 -12.855  1.00 93.94      B    C  
ATOM   4189  CD1 TRP B 301      -8.845  -0.662 -12.723  1.00 91.56      B    C  
ATOM   4190  CD2 TRP B 301      -7.618  -2.431 -13.374  1.00 93.72      B    C  
ATOM   4191  CE2 TRP B 301      -6.819  -1.272 -13.539  1.00 93.13      B    C  
ATOM   4192  CE3 TRP B 301      -7.068  -3.689 -13.717  1.00 91.98      B    C  
ATOM   4193  NE1 TRP B 301      -7.606  -0.221 -13.135  1.00 91.61      B    N  
ATOM   4194  CZ2 TRP B 301      -5.485  -1.358 -14.017  1.00 92.02      B    C  
ATOM   4195  CZ3 TRP B 301      -5.744  -3.765 -14.193  1.00 89.74      B    C  
ATOM   4196  CH2 TRP B 301      -4.964  -2.615 -14.332  1.00 90.34      B    C  
ATOM   4197  N   SER B 302     -10.242  -2.738  -9.346  1.00 92.62      B    N  
ATOM   4198  CA  SER B 302      -9.933  -2.196  -8.027  1.00 92.05      B    C  
ATOM   4199  C   SER B 302      -9.334  -3.253  -7.088  1.00 92.63      B    C  
ATOM   4200  O   SER B 302      -8.403  -2.935  -6.361  1.00 90.00      B    O  
ATOM   4201  CB  SER B 302     -11.194  -1.623  -7.382  1.00 90.04      B    C  
ATOM   4202  OG  SER B 302     -11.578  -0.418  -8.013  1.00 77.00      B    O  
ATOM   4203  N   LEU B 303      -9.808  -4.493  -7.121  1.00 91.87      B    N  
ATOM   4204  CA  LEU B 303      -9.222  -5.590  -6.344  1.00 91.01      B    C  
ATOM   4205  C   LEU B 303      -7.777  -5.868  -6.780  1.00 91.68      B    C  
ATOM   4206  O   LEU B 303      -6.888  -5.923  -5.939  1.00 90.37      B    O  
ATOM   4207  CB  LEU B 303     -10.115  -6.831  -6.475  1.00 90.01      B    C  
ATOM   4208  CG  LEU B 303      -9.597  -8.072  -5.698  1.00 87.97      B    C  
ATOM   4209  CD1 LEU B 303      -9.626  -7.855  -4.185  1.00 83.04      B    C  
ATOM   4210  CD2 LEU B 303     -10.465  -9.282  -6.029  1.00 82.11      B    C  
ATOM   4211  N   LEU B 304      -7.536  -5.986  -8.087  1.00 92.15      B    N  
ATOM   4212  CA  LEU B 304      -6.224  -6.319  -8.649  1.00 91.64      B    C  
ATOM   4213  C   LEU B 304      -5.178  -5.214  -8.438  1.00 92.61      B    C  
ATOM   4214  O   LEU B 304      -3.989  -5.501  -8.334  1.00 90.86      B    O  
ATOM   4215  CB  LEU B 304      -6.392  -6.584 -10.154  1.00 90.78      B    C  
ATOM   4216  CG  LEU B 304      -7.174  -7.861 -10.510  1.00 90.13      B    C  
ATOM   4217  CD1 LEU B 304      -7.525  -7.845 -11.993  1.00 86.61      B    C  
ATOM   4218  CD2 LEU B 304      -6.372  -9.122 -10.205  1.00 86.75      B    C  
ATOM   4219  N   THR B 305      -5.607  -3.959  -8.371  1.00 94.13      B    N  
ATOM   4220  CA  THR B 305      -4.721  -2.790  -8.228  1.00 94.01      B    C  
ATOM   4221  C   THR B 305      -4.595  -2.287  -6.794  1.00 94.17      B    C  
ATOM   4222  O   THR B 305      -3.845  -1.352  -6.545  1.00 90.07      B    O  
ATOM   4223  CB  THR B 305      -5.131  -1.640  -9.158  1.00 92.89      B    C  
ATOM   4224  CG2 THR B 305      -4.958  -2.019 -10.624  1.00 84.33      B    C  
ATOM   4225  OG1 THR B 305      -6.480  -1.288  -8.963  1.00 83.65      B    O  
ATOM   4226  N   SER B 306      -5.293  -2.904  -5.846  1.00 94.82      B    N  
ATOM   4227  CA  SER B 306      -5.253  -2.508  -4.441  1.00 94.23      B    C  
ATOM   4228  C   SER B 306      -4.681  -3.594  -3.535  1.00 94.47      B    C  
ATOM   4229  O   SER B 306      -4.594  -4.766  -3.900  1.00 90.30      B    O  
ATOM   4230  CB  SER B 306      -6.632  -2.049  -3.966  1.00 91.84      B    C  
ATOM   4231  OG  SER B 306      -7.558  -3.116  -3.984  1.00 83.91      B    O  
ATOM   4232  N   ASN B 307      -4.291  -3.193  -2.325  1.00 94.51      B    N  
ATOM   4233  CA  ASN B 307      -3.858  -4.081  -1.263  1.00 94.54      B    C  
ATOM   4234  C   ASN B 307      -4.487  -3.643   0.060  1.00 95.37      B    C  
ATOM   4235  O   ASN B 307      -4.479  -2.464   0.406  1.00 92.12      B    O  
ATOM   4236  CB  ASN B 307      -2.318  -4.119  -1.220  1.00 92.10      B    C  
ATOM   4237  CG  ASN B 307      -1.694  -2.749  -1.021  1.00 92.49      B    C  
ATOM   4238  ND2 ASN B 307      -1.229  -2.473   0.173  1.00 82.99      B    N  
ATOM   4239  OD1 ASN B 307      -1.622  -1.921  -1.908  1.00 81.24      B    O  
ATOM   4240  N   LEU B 308      -5.043  -4.601   0.786  1.00 95.06      B    N  
ATOM   4241  CA  LEU B 308      -5.610  -4.424   2.108  1.00 94.71      B    C  
ATOM   4242  C   LEU B 308      -4.594  -4.901   3.144  1.00 95.06      B    C  
ATOM   4243  O   LEU B 308      -4.021  -5.971   2.970  1.00 92.39      B    O  
ATOM   4244  CB  LEU B 308      -6.934  -5.184   2.170  1.00 93.30      B    C  
ATOM   4245  CG  LEU B 308      -7.622  -5.217   3.553  1.00 91.94      B    C  
ATOM   4246  CD1 LEU B 308      -8.073  -3.830   4.006  1.00 85.68      B    C  
ATOM   4247  CD2 LEU B 308      -8.867  -6.102   3.476  1.00 85.32      B    C  
ATOM   4248  N   VAL B 309      -4.398  -4.145   4.220  1.00 96.03      B    N  
ATOM   4249  CA  VAL B 309      -3.520  -4.521   5.325  1.00 96.26      B    C  
ATOM   4250  C   VAL B 309      -4.318  -4.549   6.620  1.00 96.12      B    C  
ATOM   4251  O   VAL B 309      -5.084  -3.632   6.906  1.00 94.42      B    O  
ATOM   4252  CB  VAL B 309      -2.301  -3.589   5.420  1.00 95.28      B    C  
ATOM   4253  CG1 VAL B 309      -1.425  -3.900   6.637  1.00 90.62      B    C  
ATOM   4254  CG2 VAL B 309      -1.420  -3.733   4.182  1.00 91.19      B    C  
ATOM   4255  N   PHE B 310      -4.108  -5.600   7.402  1.00 95.51      B    N  
ATOM   4256  CA  PHE B 310      -4.532  -5.699   8.791  1.00 95.61      B    C  
ATOM   4257  C   PHE B 310      -3.301  -5.566   9.684  1.00 95.70      B    C  
ATOM   4258  O   PHE B 310      -2.261  -6.176   9.414  1.00 93.26      B    O  
ATOM   4259  CB  PHE B 310      -5.245  -7.030   9.046  1.00 94.41      B    C  
ATOM   4260  CG  PHE B 310      -6.696  -7.051   8.619  1.00 94.04      B    C  
ATOM   4261  CD1 PHE B 310      -7.704  -7.271   9.579  1.00 88.69      B    C  
ATOM   4262  CD2 PHE B 310      -7.055  -6.866   7.272  1.00 87.59      B    C  
ATOM   4263  CE1 PHE B 310      -9.059  -7.303   9.191  1.00 85.45      B    C  
ATOM   4264  CE2 PHE B 310      -8.408  -6.892   6.890  1.00 85.98      B    C  
ATOM   4265  CZ  PHE B 310      -9.410  -7.114   7.845  1.00 87.78      B    C  
ATOM   4266  N   THR B 311      -3.430  -4.795  10.757  1.00 95.80      B    N  
ATOM   4267  CA  THR B 311      -2.414  -4.635  11.795  1.00 95.81      B    C  
ATOM   4268  C   THR B 311      -3.009  -4.918  13.157  1.00 95.41      B    C  
ATOM   4269  O   THR B 311      -4.180  -4.633  13.405  1.00 93.47      B    O  
ATOM   4270  CB  THR B 311      -1.795  -3.239  11.788  1.00 94.72      B    C  
ATOM   4271  CG2 THR B 311      -1.012  -2.973  10.521  1.00 87.13      B    C  
ATOM   4272  OG1 THR B 311      -2.787  -2.244  11.905  1.00 84.48      B    O  
ATOM   4273  N   TYR B 312      -2.191  -5.455  14.049  1.00 94.98      B    N  
ATOM   4274  CA  TYR B 312      -2.547  -5.732  15.423  1.00 94.70      B    C  
ATOM   4275  C   TYR B 312      -1.422  -5.276  16.349  1.00 94.64      B    C  
ATOM   4276  O   TYR B 312      -0.243  -5.507  16.066  1.00 93.25      B    O  
ATOM   4277  CB  TYR B 312      -2.851  -7.227  15.549  1.00 93.85      B    C  
ATOM   4278  CG  TYR B 312      -2.996  -7.699  16.971  1.00 93.84      B    C  
ATOM   4279  CD1 TYR B 312      -1.952  -8.405  17.593  1.00 91.49      B    C  
ATOM   4280  CD2 TYR B 312      -4.161  -7.397  17.699  1.00 91.83      B    C  
ATOM   4281  CE1 TYR B 312      -2.061  -8.804  18.930  1.00 90.58      B    C  
ATOM   4282  CE2 TYR B 312      -4.284  -7.793  19.040  1.00 90.68      B    C  
ATOM   4283  CZ  TYR B 312      -3.227  -8.500  19.650  1.00 91.06      B    C  
ATOM   4284  OH  TYR B 312      -3.321  -8.873  20.965  1.00 89.56      B    O  
ATOM   4285  N   ARG B 313      -1.782  -4.627  17.444  1.00 92.18      B    N  
ATOM   4286  CA  ARG B 313      -0.886  -4.234  18.527  1.00 91.22      B    C  
ATOM   4287  C   ARG B 313      -1.333  -4.931  19.798  1.00 91.38      B    C  
ATOM   4288  O   ARG B 313      -2.430  -4.662  20.276  1.00 88.70      B    O  
ATOM   4289  CB  ARG B 313      -0.876  -2.704  18.666  1.00 89.26      B    C  
ATOM   4290  CG  ARG B 313       0.053  -2.231  19.801  1.00 86.31      B    C  
ATOM   4291  CD  ARG B 313       0.057  -0.715  19.898  1.00 82.97      B    C  
ATOM   4292  NE  ARG B 313       0.906  -0.257  21.014  1.00 79.48      B    N  
ATOM   4293  CZ  ARG B 313       2.091   0.340  20.950  1.00 75.18      B    C  
ATOM   4294  NH1 ARG B 313       2.675   0.609  19.817  1.00 67.78      B    N1+
ATOM   4295  NH2 ARG B 313       2.707   0.670  22.029  1.00 70.73      B    N  
ATOM   4296  N   HIS B 314      -0.490  -5.806  20.310  1.00 89.29      B    N  
ATOM   4297  CA  HIS B 314      -0.723  -6.442  21.596  1.00 87.28      B    C  
ATOM   4298  C   HIS B 314      -0.345  -5.496  22.730  1.00 85.61      B    C  
ATOM   4299  O   HIS B 314       0.775  -4.988  22.760  1.00 80.17      B    O  
ATOM   4300  CB  HIS B 314       0.066  -7.746  21.674  1.00 85.73      B    C  
ATOM   4301  CG  HIS B 314      -0.229  -8.521  22.921  1.00 85.44      B    C  
ATOM   4302  CD2 HIS B 314       0.648  -8.841  23.926  1.00 75.74      B    C  
ATOM   4303  ND1 HIS B 314      -1.456  -9.018  23.301  1.00 74.22      B    N  
ATOM   4304  CE1 HIS B 314      -1.317  -9.619  24.486  1.00 76.03      B    C  
ATOM   4305  NE2 HIS B 314      -0.050  -9.536  24.900  1.00 78.89      B    N  
ATOM   4306  N   GLU B 315      -1.264  -5.300  23.669  1.00 82.72      B    N  
ATOM   4307  CA  GLU B 315      -1.047  -4.537  24.891  1.00 79.89      B    C  
ATOM   4308  C   GLU B 315      -1.418  -5.385  26.093  1.00 78.71      B    C  
ATOM   4309  O   GLU B 315      -2.578  -5.548  26.457  1.00 70.94      B    O  
ATOM   4310  CB  GLU B 315      -1.800  -3.206  24.861  1.00 75.24      B    C  
ATOM   4311  CG  GLU B 315      -0.908  -2.026  24.436  1.00 69.09      B    C  
ATOM   4312  CD  GLU B 315       0.314  -1.797  25.332  1.00 64.66      B    C  
ATOM   4313  OE1 GLU B 315       1.144  -0.963  24.942  1.00 56.70      B    O  
ATOM   4314  OE2 GLU B 315       0.447  -2.481  26.364  1.00 57.20      B    O1-
ATOM   4315  N   LYS B 316      -0.400  -5.945  26.738  1.00 70.16      B    N  
ATOM   4316  CA  LYS B 316      -0.560  -6.928  27.814  1.00 67.24      B    C  
ATOM   4317  C   LYS B 316      -1.321  -6.380  29.020  1.00 67.48      B    C  
ATOM   4318  O   LYS B 316      -2.015  -7.113  29.711  1.00 59.17      B    O  
ATOM   4319  CB  LYS B 316       0.844  -7.408  28.193  1.00 60.15      B    C  
ATOM   4320  CG  LYS B 316       0.826  -8.712  28.992  1.00 53.08      B    C  
ATOM   4321  CD  LYS B 316       2.260  -9.208  29.153  1.00 48.40      B    C  
ATOM   4322  CE  LYS B 316       2.282 -10.594  29.793  1.00 42.53      B    C  
ATOM   4323  NZ  LYS B 316       3.602 -11.215  29.611  1.00 37.37      B    N1+
ATOM   4324  N   GLU B 317      -1.197  -5.080  29.262  1.00 62.02      B    N  
ATOM   4325  CA  GLU B 317      -1.810  -4.407  30.404  1.00 59.33      B    C  
ATOM   4326  C   GLU B 317      -3.274  -4.034  30.167  1.00 59.41      B    C  
ATOM   4327  O   GLU B 317      -3.991  -3.765  31.125  1.00 52.92      B    O  
ATOM   4328  CB  GLU B 317      -0.982  -3.173  30.776  1.00 52.71      B    C  
ATOM   4329  CG  GLU B 317       0.460  -3.535  31.180  1.00 47.17      B    C  
ATOM   4330  CD  GLU B 317       1.246  -2.365  31.762  1.00 43.32      B    C  
ATOM   4331  OE1 GLU B 317       2.396  -2.614  32.188  1.00 38.62      B    O  
ATOM   4332  OE2 GLU B 317       0.710  -1.230  31.818  1.00 39.34      B    O1-
ATOM   4333  N   LEU B 318      -3.760  -4.054  28.929  1.00 52.29      B    N  
ATOM   4334  CA  LEU B 318      -5.058  -3.480  28.571  1.00 51.94      B    C  
ATOM   4335  C   LEU B 318      -6.217  -4.138  29.328  1.00 53.86      B    C  
ATOM   4336  O   LEU B 318      -7.049  -3.449  29.920  1.00 50.66      B    O  
ATOM   4337  CB  LEU B 318      -5.267  -3.624  27.054  1.00 47.79      B    C  
ATOM   4338  CG  LEU B 318      -6.478  -2.811  26.553  1.00 44.34      B    C  
ATOM   4339  CD1 LEU B 318      -6.143  -1.335  26.483  1.00 42.82      B    C  
ATOM   4340  CD2 LEU B 318      -6.927  -3.290  25.177  1.00 41.53      B    C  
ATOM   4341  N   PHE B 319      -6.272  -5.476  29.331  1.00 47.64      B    N  
ATOM   4342  CA  PHE B 319      -7.335  -6.187  30.020  1.00 47.11      B    C  
ATOM   4343  C   PHE B 319      -6.954  -6.563  31.451  1.00 48.60      B    C  
ATOM   4344  O   PHE B 319      -7.779  -6.455  32.364  1.00 45.62      B    O  
ATOM   4345  CB  PHE B 319      -7.753  -7.411  29.212  1.00 43.34      B    C  
ATOM   4346  CG  PHE B 319      -9.112  -7.917  29.632  1.00 41.09      B    C  
ATOM   4347  CD1 PHE B 319      -9.238  -8.846  30.673  1.00 38.79      B    C  
ATOM   4348  CD2 PHE B 319     -10.259  -7.389  29.023  1.00 38.02      B    C  
ATOM   4349  CE1 PHE B 319     -10.516  -9.265  31.105  1.00 34.42      B    C  
ATOM   4350  CE2 PHE B 319     -11.543  -7.811  29.445  1.00 34.22      B    C  
ATOM   4351  CZ  PHE B 319     -11.658  -8.735  30.486  1.00 33.78      B    C  
ATOM   4352  N   GLY B 320      -5.738  -6.999  31.654  1.00 42.79      B    N  
ATOM   4353  CA  GLY B 320      -5.252  -7.427  32.956  1.00 42.97      B    C  
ATOM   4354  C   GLY B 320      -5.129  -6.259  33.922  1.00 43.73      B    C  
ATOM   4355  O   GLY B 320      -5.979  -6.088  34.796  1.00 40.99      B    O  
ATOM   4356  N   ASP B 321      -4.120  -5.422  33.752  1.00 47.75      B    N  
ATOM   4357  CA  ASP B 321      -3.806  -4.399  34.739  1.00 47.30      B    C  
ATOM   4358  C   ASP B 321      -4.793  -3.230  34.706  1.00 46.83      B    C  
ATOM   4359  O   ASP B 321      -5.212  -2.768  35.767  1.00 43.68      B    O  
ATOM   4360  CB  ASP B 321      -2.359  -3.926  34.586  1.00 44.40      B    C  
ATOM   4361  CG  ASP B 321      -1.334  -4.950  35.085  1.00 40.44      B    C  
ATOM   4362  OD1 ASP B 321      -1.724  -5.869  35.840  1.00 38.89      B    O  
ATOM   4363  OD2 ASP B 321      -0.151  -4.788  34.734  1.00 37.73      B    O1-
ATOM   4364  N   MET B 322      -5.232  -2.784  33.533  1.00 48.32      B    N  
ATOM   4365  CA  MET B 322      -6.187  -1.673  33.467  1.00 48.43      B    C  
ATOM   4366  C   MET B 322      -7.538  -2.043  34.082  1.00 49.55      B    C  
ATOM   4367  O   MET B 322      -8.064  -1.280  34.881  1.00 48.20      B    O  
ATOM   4368  CB  MET B 322      -6.401  -1.161  32.041  1.00 47.08      B    C  
ATOM   4369  CG  MET B 322      -5.187  -0.447  31.443  1.00 44.80      B    C  
ATOM   4370  SD  MET B 322      -5.610   0.348  29.870  1.00 42.50      B    S  
ATOM   4371  CE  MET B 322      -4.115   1.301  29.570  1.00 39.10      B    C  
ATOM   4372  N   ARG B 323      -8.100  -3.220  33.769  1.00 44.65      B    N  
ATOM   4373  CA  ARG B 323      -9.392  -3.631  34.340  1.00 44.71      B    C  
ATOM   4374  C   ARG B 323      -9.289  -4.134  35.780  1.00 45.16      B    C  
ATOM   4375  O   ARG B 323     -10.218  -3.912  36.553  1.00 44.30      B    O  
ATOM   4376  CB  ARG B 323     -10.107  -4.647  33.448  1.00 42.93      B    C  
ATOM   4377  CG  ARG B 323     -11.201  -3.983  32.603  1.00 40.13      B    C  
ATOM   4378  CD  ARG B 323     -11.939  -5.022  31.771  1.00 39.78      B    C  
ATOM   4379  NE  ARG B 323     -13.205  -4.499  31.224  1.00 36.81      B    N  
ATOM   4380  CZ  ARG B 323     -14.021  -5.152  30.413  1.00 33.42      B    C  
ATOM   4381  NH1 ARG B 323     -13.719  -6.321  29.952  1.00 31.60      B    N1+
ATOM   4382  NH2 ARG B 323     -15.152  -4.639  30.071  1.00 30.59      B    N  
ATOM   4383  N   ASN B 324      -8.189  -4.763  36.162  1.00 41.15      B    N  
ATOM   4384  CA  ASN B 324      -7.991  -5.230  37.530  1.00 41.93      B    C  
ATOM   4385  C   ASN B 324      -7.889  -4.082  38.541  1.00 41.83      B    C  
ATOM   4386  O   ASN B 324      -8.264  -4.279  39.696  1.00 39.66      B    O  
ATOM   4387  CB  ASN B 324      -6.770  -6.147  37.615  1.00 39.84      B    C  
ATOM   4388  CG  ASN B 324      -7.019  -7.526  37.039  1.00 36.46      B    C  
ATOM   4389  ND2 ASN B 324      -5.962  -8.233  36.705  1.00 35.20      B    N  
ATOM   4390  OD1 ASN B 324      -8.132  -8.007  36.917  1.00 35.53      B    O  
ATOM   4391  N   LYS B 325      -7.499  -2.885  38.131  1.00 46.99      B    N  
ATOM   4392  CA  LYS B 325      -7.609  -1.673  38.960  1.00 45.82      B    C  
ATOM   4393  C   LYS B 325      -9.032  -1.458  39.490  1.00 46.22      B    C  
ATOM   4394  O   LYS B 325      -9.211  -0.898  40.564  1.00 44.21      B    O  
ATOM   4395  CB  LYS B 325      -7.192  -0.431  38.149  1.00 45.59      B    C  
ATOM   4396  CG  LYS B 325      -5.692  -0.330  37.849  1.00 44.30      B    C  
ATOM   4397  CD  LYS B 325      -5.450   0.793  36.825  1.00 43.61      B    C  
ATOM   4398  CE  LYS B 325      -4.062   0.740  36.183  1.00 38.68      B    C  
ATOM   4399  NZ  LYS B 325      -3.977   1.675  35.045  1.00 34.27      B    N1+
ATOM   4400  N   TYR B 326     -10.030  -1.944  38.770  1.00 47.94      B    N  
ATOM   4401  CA  TYR B 326     -11.454  -1.828  39.116  1.00 46.44      B    C  
ATOM   4402  C   TYR B 326     -12.040  -3.117  39.702  1.00 47.57      B    C  
ATOM   4403  O   TYR B 326     -13.251  -3.228  39.841  1.00 42.90      B    O  
ATOM   4404  CB  TYR B 326     -12.216  -1.347  37.878  1.00 43.34      B    C  
ATOM   4405  CG  TYR B 326     -11.586  -0.154  37.204  1.00 42.03      B    C  
ATOM   4406  CD1 TYR B 326     -11.534   1.090  37.858  1.00 39.19      B    C  
ATOM   4407  CD2 TYR B 326     -10.974  -0.295  35.946  1.00 38.26      B    C  
ATOM   4408  CE1 TYR B 326     -10.868   2.181  37.288  1.00 36.35      B    C  
ATOM   4409  CE2 TYR B 326     -10.302   0.799  35.352  1.00 37.32      B    C  
ATOM   4410  CZ  TYR B 326     -10.246   2.023  36.034  1.00 38.03      B    C  
ATOM   4411  OH  TYR B 326      -9.567   3.077  35.496  1.00 36.93      B    O  
ATOM   4412  N   GLY B 327     -11.218  -4.102  40.053  1.00 38.85      B    N  
ATOM   4413  CA  GLY B 327     -11.640  -5.464  40.406  1.00 37.51      B    C  
ATOM   4414  C   GLY B 327     -12.581  -5.605  41.605  1.00 37.85      B    C  
ATOM   4415  O   GLY B 327     -13.178  -6.666  41.787  1.00 35.80      B    O  
ATOM   4416  N   TYR B 328     -12.762  -4.564  42.410  1.00 39.40      B    N  
ATOM   4417  CA  TYR B 328     -13.755  -4.532  43.474  1.00 38.97      B    C  
ATOM   4418  C   TYR B 328     -15.176  -4.223  42.973  1.00 39.75      B    C  
ATOM   4419  O   TYR B 328     -16.140  -4.457  43.704  1.00 36.83      B    O  
ATOM   4420  CB  TYR B 328     -13.320  -3.530  44.536  1.00 35.73      B    C  
ATOM   4421  CG  TYR B 328     -13.236  -2.113  44.011  1.00 34.73      B    C  
ATOM   4422  CD1 TYR B 328     -12.007  -1.618  43.514  1.00 32.62      B    C  
ATOM   4423  CD2 TYR B 328     -14.369  -1.279  44.046  1.00 32.38      B    C  
ATOM   4424  CE1 TYR B 328     -11.903  -0.289  43.120  1.00 28.77      B    C  
ATOM   4425  CE2 TYR B 328     -14.269   0.052  43.658  1.00 29.77      B    C  
ATOM   4426  CZ  TYR B 328     -13.024   0.563  43.224  1.00 30.18      B    C  
ATOM   4427  OH  TYR B 328     -12.889   1.889  42.976  1.00 27.40      B    O  
ATOM   4428  N   MET B 329     -15.339  -3.710  41.755  1.00 36.75      B    N  
ATOM   4429  CA  MET B 329     -16.644  -3.556  41.134  1.00 36.61      B    C  
ATOM   4430  C   MET B 329     -17.102  -4.891  40.545  1.00 36.98      B    C  
ATOM   4431  O   MET B 329     -16.317  -5.688  40.038  1.00 35.51      B    O  
ATOM   4432  CB  MET B 329     -16.674  -2.443  40.088  1.00 34.95      B    C  
ATOM   4433  CG  MET B 329     -16.696  -1.063  40.755  1.00 31.79      B    C  
ATOM   4434  SD  MET B 329     -17.233   0.255  39.646  1.00 29.58      B    S  
ATOM   4435  CE  MET B 329     -17.441   1.603  40.821  1.00 28.10      B    C  
ATOM   4436  N   LYS B 330     -18.403  -5.122  40.585  1.00 35.03      B    N  
ATOM   4437  CA  LYS B 330     -19.005  -6.314  39.992  1.00 35.52      B    C  
ATOM   4438  C   LYS B 330     -18.803  -6.263  38.479  1.00 35.43      B    C  
ATOM   4439  O   LYS B 330     -19.091  -5.235  37.866  1.00 33.70      B    O  
ATOM   4440  CB  LYS B 330     -20.487  -6.388  40.405  1.00 34.07      B    C  
ATOM   4441  CG  LYS B 330     -21.007  -7.824  40.417  1.00 30.84      B    C  
ATOM   4442  CD  LYS B 330     -22.461  -7.860  40.898  1.00 29.51      B    C  
ATOM   4443  CE  LYS B 330     -22.929  -9.298  41.039  1.00 25.49      B    C  
ATOM   4444  NZ  LYS B 330     -24.339  -9.386  41.462  1.00 22.83      B    N1+
ATOM   4445  N   LYS B 331     -18.330  -7.358  37.875  1.00 34.14      B    N  
ATOM   4446  CA  LYS B 331     -18.190  -7.455  36.418  1.00 33.25      B    C  
ATOM   4447  C   LYS B 331     -19.547  -7.184  35.762  1.00 33.52      B    C  
ATOM   4448  O   LYS B 331     -20.558  -7.757  36.159  1.00 32.62      B    O  
ATOM   4449  CB  LYS B 331     -17.627  -8.823  36.000  1.00 32.66      B    C  
ATOM   4450  CG  LYS B 331     -16.155  -9.047  36.407  1.00 30.19      B    C  
ATOM   4451  CD  LYS B 331     -15.625 -10.381  35.845  1.00 29.55      B    C  
ATOM   4452  CE  LYS B 331     -14.151 -10.619  36.168  1.00 25.86      B    C  
ATOM   4453  NZ  LYS B 331     -13.635 -11.853  35.528  1.00 23.90      B    N1+
ATOM   4454  N   ASP B 332     -19.559  -6.313  34.779  1.00 39.73      B    N  
ATOM   4455  CA  ASP B 332     -20.735  -5.879  34.031  1.00 39.77      B    C  
ATOM   4456  C   ASP B 332     -21.002  -6.732  32.779  1.00 40.27      B    C  
ATOM   4457  O   ASP B 332     -21.901  -6.436  31.989  1.00 37.65      B    O  
ATOM   4458  CB  ASP B 332     -20.598  -4.373  33.730  1.00 36.83      B    C  
ATOM   4459  CG  ASP B 332     -19.331  -3.967  32.949  1.00 33.99      B    C  
ATOM   4460  OD1 ASP B 332     -18.281  -4.647  33.073  1.00 32.59      B    O  
ATOM   4461  OD2 ASP B 332     -19.393  -2.939  32.237  1.00 32.67      B    O1-
ATOM   4462  N   TYR B 333     -20.264  -7.836  32.630  1.00 35.98      B    N  
ATOM   4463  CA  TYR B 333     -20.406  -8.848  31.589  1.00 36.42      B    C  
ATOM   4464  C   TYR B 333     -20.477 -10.252  32.206  1.00 37.28      B    C  
ATOM   4465  O   TYR B 333     -20.061 -10.467  33.354  1.00 35.58      B    O  
ATOM   4466  CB  TYR B 333     -19.252  -8.707  30.576  1.00 35.10      B    C  
ATOM   4467  CG  TYR B 333     -17.857  -8.797  31.171  1.00 33.04      B    C  
ATOM   4468  CD1 TYR B 333     -17.209  -7.633  31.643  1.00 30.71      B    C  
ATOM   4469  CD2 TYR B 333     -17.199 -10.034  31.245  1.00 30.59      B    C  
ATOM   4470  CE1 TYR B 333     -15.915  -7.707  32.178  1.00 28.38      B    C  
ATOM   4471  CE2 TYR B 333     -15.905 -10.118  31.785  1.00 29.05      B    C  
ATOM   4472  CZ  TYR B 333     -15.262  -8.956  32.248  1.00 27.71      B    C  
ATOM   4473  OH  TYR B 333     -13.994  -9.037  32.776  1.00 27.43      B    O  
ATOM   4474  N   SER B 334     -21.031 -11.218  31.452  1.00 31.91      B    N  
ATOM   4475  CA  SER B 334     -21.099 -12.601  31.912  1.00 33.44      B    C  
ATOM   4476  C   SER B 334     -19.711 -13.247  31.885  1.00 33.43      B    C  
ATOM   4477  O   SER B 334     -18.904 -12.982  30.995  1.00 32.41      B    O  
ATOM   4478  CB  SER B 334     -22.111 -13.425  31.101  1.00 32.32      B    C  
ATOM   4479  OG  SER B 334     -21.674 -13.595  29.774  1.00 30.20      B    O  
ATOM   4480  N   LEU B 335     -19.423 -14.107  32.868  1.00 33.22      B    N  
ATOM   4481  CA  LEU B 335     -18.156 -14.836  32.934  1.00 34.21      B    C  
ATOM   4482  C   LEU B 335     -17.975 -15.799  31.757  1.00 35.35      B    C  
ATOM   4483  O   LEU B 335     -16.846 -16.025  31.342  1.00 33.23      B    O  
ATOM   4484  CB  LEU B 335     -18.100 -15.610  34.265  1.00 31.38      B    C  
ATOM   4485  CG  LEU B 335     -17.570 -14.764  35.435  1.00 28.17      B    C  
ATOM   4486  CD1 LEU B 335     -18.093 -15.291  36.762  1.00 26.16      B    C  
ATOM   4487  CD2 LEU B 335     -16.044 -14.797  35.476  1.00 27.67      B    C  
ATOM   4488  N   GLU B 336     -19.071 -16.350  31.231  1.00 34.10      B    N  
ATOM   4489  CA  GLU B 336     -19.056 -17.316  30.123  1.00 34.83      B    C  
ATOM   4490  C   GLU B 336     -18.629 -16.673  28.799  1.00 36.23      B    C  
ATOM   4491  O   GLU B 336     -18.002 -17.315  27.971  1.00 34.10      B    O  
ATOM   4492  CB  GLU B 336     -20.453 -17.960  30.006  1.00 31.84      B    C  
ATOM   4493  CG  GLU B 336     -20.761 -18.849  31.224  1.00 28.14      B    C  
ATOM   4494  CD  GLU B 336     -22.197 -19.406  31.268  1.00 25.76      B    C  
ATOM   4495  OE1 GLU B 336     -22.432 -20.294  32.120  1.00 23.53      B    O  
ATOM   4496  OE2 GLU B 336     -23.065 -18.906  30.522  1.00 26.50      B    O1-
ATOM   4497  N   ASP B 337     -18.889 -15.378  28.638  1.00 36.65      B    N  
ATOM   4498  CA  ASP B 337     -18.585 -14.625  27.422  1.00 37.47      B    C  
ATOM   4499  C   ASP B 337     -17.324 -13.772  27.551  1.00 38.61      B    C  
ATOM   4500  O   ASP B 337     -17.142 -12.794  26.821  1.00 36.74      B    O  
ATOM   4501  CB  ASP B 337     -19.789 -13.753  27.048  1.00 34.96      B    C  
ATOM   4502  CG  ASP B 337     -21.044 -14.510  26.650  1.00 31.46      B    C  
ATOM   4503  OD1 ASP B 337     -20.991 -15.740  26.463  1.00 29.71      B    O  
ATOM   4504  OD2 ASP B 337     -22.064 -13.809  26.459  1.00 30.06      B    O1-
ATOM   4505  N   GLU B 338     -16.454 -14.090  28.498  1.00 36.48      B    N  
ATOM   4506  CA  GLU B 338     -15.312 -13.229  28.836  1.00 36.71      B    C  
ATOM   4507  C   GLU B 338     -14.432 -12.909  27.624  1.00 38.08      B    C  
ATOM   4508  O   GLU B 338     -13.995 -11.773  27.461  1.00 36.99      B    O  
ATOM   4509  CB  GLU B 338     -14.493 -13.833  29.991  1.00 34.41      B    C  
ATOM   4510  CG  GLU B 338     -14.358 -12.828  31.138  1.00 30.85      B    C  
ATOM   4511  CD  GLU B 338     -13.535 -13.285  32.352  1.00 28.67      B    C  
ATOM   4512  OE1 GLU B 338     -13.275 -12.430  33.226  1.00 26.97      B    O  
ATOM   4513  OE2 GLU B 338     -13.119 -14.442  32.460  1.00 29.37      B    O1-
ATOM   4514  N   GLU B 339     -14.235 -13.879  26.715  1.00 39.94      B    N  
ATOM   4515  CA  GLU B 339     -13.468 -13.724  25.478  1.00 39.47      B    C  
ATOM   4516  C   GLU B 339     -13.979 -12.605  24.566  1.00 40.81      B    C  
ATOM   4517  O   GLU B 339     -13.194 -11.922  23.921  1.00 39.29      B    O  
ATOM   4518  CB  GLU B 339     -13.525 -15.010  24.667  1.00 37.07      B    C  
ATOM   4519  CG  GLU B 339     -12.819 -16.190  25.329  1.00 33.63      B    C  
ATOM   4520  CD  GLU B 339     -12.876 -17.436  24.458  1.00 30.88      B    C  
ATOM   4521  OE1 GLU B 339     -12.177 -18.396  24.833  1.00 29.08      B    O  
ATOM   4522  OE2 GLU B 339     -13.624 -17.420  23.451  1.00 31.27      B    O1-
ATOM   4523  N   LYS B 340     -15.285 -12.378  24.527  1.00 42.26      B    N  
ATOM   4524  CA  LYS B 340     -15.879 -11.329  23.671  1.00 42.14      B    C  
ATOM   4525  C   LYS B 340     -15.511  -9.921  24.118  1.00 43.94      B    C  
ATOM   4526  O   LYS B 340     -15.564  -8.984  23.324  1.00 42.04      B    O  
ATOM   4527  CB  LYS B 340     -17.402 -11.450  23.674  1.00 41.77      B    C  
ATOM   4528  CG  LYS B 340     -17.895 -12.787  23.130  1.00 38.98      B    C  
ATOM   4529  CD  LYS B 340     -19.419 -12.839  23.222  1.00 37.24      B    C  
ATOM   4530  CE  LYS B 340     -19.875 -14.257  22.992  1.00 33.77      B    C  
ATOM   4531  NZ  LYS B 340     -21.197 -14.494  23.605  1.00 31.75      B    N1+
ATOM   4532  N   TYR B 341     -15.181  -9.772  25.389  1.00 45.28      B    N  
ATOM   4533  CA  TYR B 341     -14.918  -8.491  26.015  1.00 45.25      B    C  
ATOM   4534  C   TYR B 341     -13.459  -8.329  26.465  1.00 47.06      B    C  
ATOM   4535  O   TYR B 341     -13.036  -7.214  26.779  1.00 44.12      B    O  
ATOM   4536  CB  TYR B 341     -15.899  -8.307  27.174  1.00 41.70      B    C  
ATOM   4537  CG  TYR B 341     -17.350  -8.485  26.781  1.00 39.41      B    C  
ATOM   4538  CD1 TYR B 341     -17.962  -7.596  25.885  1.00 36.56      B    C  
ATOM   4539  CD2 TYR B 341     -18.094  -9.564  27.302  1.00 36.21      B    C  
ATOM   4540  CE1 TYR B 341     -19.310  -7.766  25.518  1.00 33.34      B    C  
ATOM   4541  CE2 TYR B 341     -19.435  -9.733  26.942  1.00 33.15      B    C  
ATOM   4542  CZ  TYR B 341     -20.044  -8.835  26.055  1.00 32.35      B    C  
ATOM   4543  OH  TYR B 341     -21.362  -8.996  25.710  1.00 30.63      B    O  
ATOM   4544  N   ARG B 342     -12.689  -9.415  26.467  1.00 45.21      B    N  
ATOM   4545  CA  ARG B 342     -11.265  -9.473  26.798  1.00 46.06      B    C  
ATOM   4546  C   ARG B 342     -10.369  -9.125  25.599  1.00 48.56      B    C  
ATOM   4547  O   ARG B 342      -9.454  -9.872  25.281  1.00 45.74      B    O  
ATOM   4548  CB  ARG B 342     -10.909 -10.841  27.392  1.00 42.15      B    C  
ATOM   4549  CG  ARG B 342     -11.184 -10.937  28.884  1.00 37.73      B    C  
ATOM   4550  CD  ARG B 342     -10.769 -12.333  29.347  1.00 36.04      B    C  
ATOM   4551  NE  ARG B 342     -10.895 -12.488  30.813  1.00 32.55      B    N  
ATOM   4552  CZ  ARG B 342     -10.310 -13.429  31.524  1.00 29.97      B    C  
ATOM   4553  NH1 ARG B 342      -9.542 -14.314  30.979  1.00 28.17      B    N1+
ATOM   4554  NH2 ARG B 342     -10.490 -13.481  32.796  1.00 26.37      B    N  
ATOM   4555  N   SER B 343     -10.593  -7.985  24.975  1.00 56.58      B    N  
ATOM   4556  CA  SER B 343      -9.573  -7.452  24.073  1.00 56.38      B    C  
ATOM   4557  C   SER B 343      -8.369  -7.010  24.904  1.00 60.02      B    C  
ATOM   4558  O   SER B 343      -8.494  -6.116  25.743  1.00 55.39      B    O  
ATOM   4559  CB  SER B 343     -10.135  -6.304  23.239  1.00 50.14      B    C  
ATOM   4560  OG  SER B 343      -9.152  -5.778  22.387  1.00 46.54      B    O  
ATOM   4561  N   SER B 344      -7.215  -7.638  24.680  1.00 66.97      B    N  
ATOM   4562  CA  SER B 344      -5.921  -7.254  25.252  1.00 68.40      B    C  
ATOM   4563  C   SER B 344      -5.040  -6.516  24.249  1.00 74.16      B    C  
ATOM   4564  O   SER B 344      -3.843  -6.350  24.447  1.00 66.85      B    O  
ATOM   4565  CB  SER B 344      -5.218  -8.474  25.848  1.00 59.83      B    C  
ATOM   4566  OG  SER B 344      -4.927  -9.448  24.880  1.00 53.82      B    O  
ATOM   4567  N   GLY B 345      -5.632  -6.057  23.145  1.00 78.72      B    N  
ATOM   4568  CA  GLY B 345      -4.939  -5.358  22.094  1.00 81.37      B    C  
ATOM   4569  C   GLY B 345      -5.861  -4.531  21.217  1.00 85.87      B    C  
ATOM   4570  O   GLY B 345      -7.073  -4.432  21.421  1.00 82.77      B    O  
ATOM   4571  N   TYR B 346      -5.252  -3.926  20.202  1.00 88.10      B    N  
ATOM   4572  CA  TYR B 346      -5.926  -3.097  19.223  1.00 89.67      B    C  
ATOM   4573  C   TYR B 346      -5.621  -3.628  17.833  1.00 91.34      B    C  
ATOM   4574  O   TYR B 346      -4.507  -4.064  17.554  1.00 88.79      B    O  
ATOM   4575  CB  TYR B 346      -5.478  -1.646  19.353  1.00 86.98      B    C  
ATOM   4576  CG  TYR B 346      -5.527  -1.111  20.761  1.00 86.58      B    C  
ATOM   4577  CD1 TYR B 346      -6.708  -0.543  21.281  1.00 81.93      B    C  
ATOM   4578  CD2 TYR B 346      -4.385  -1.199  21.580  1.00 81.99      B    C  
ATOM   4579  CE1 TYR B 346      -6.749  -0.056  22.599  1.00 79.07      B    C  
ATOM   4580  CE2 TYR B 346      -4.416  -0.715  22.900  1.00 79.51      B    C  
ATOM   4581  CZ  TYR B 346      -5.597  -0.151  23.398  1.00 80.35      B    C  
ATOM   4582  OH  TYR B 346      -5.616   0.317  24.688  1.00 77.14      B    O  
ATOM   4583  N   TRP B 347      -6.577  -3.536  16.945  1.00 92.83      B    N  
ATOM   4584  CA  TRP B 347      -6.381  -3.871  15.544  1.00 93.24      B    C  
ATOM   4585  C   TRP B 347      -6.849  -2.746  14.634  1.00 93.42      B    C  
ATOM   4586  O   TRP B 347      -7.761  -1.983  14.953  1.00 90.87      B    O  
ATOM   4587  CB  TRP B 347      -7.021  -5.224  15.226  1.00 91.24      B    C  
ATOM   4588  CG  TRP B 347      -8.513  -5.246  15.243  1.00 91.09      B    C  
ATOM   4589  CD1 TRP B 347      -9.290  -5.277  16.350  1.00 85.23      B    C  
ATOM   4590  CD2 TRP B 347      -9.431  -5.238  14.101  1.00 89.16      B    C  
ATOM   4591  CE2 TRP B 347     -10.750  -5.282  14.607  1.00 88.42      B    C  
ATOM   4592  CE3 TRP B 347      -9.236  -5.213  12.703  1.00 85.28      B    C  
ATOM   4593  NE1 TRP B 347     -10.635  -5.307  15.978  1.00 85.10      B    N  
ATOM   4594  CZ2 TRP B 347     -11.871  -5.311  13.744  1.00 85.95      B    C  
ATOM   4595  CZ3 TRP B 347     -10.353  -5.237  11.859  1.00 81.69      B    C  
ATOM   4596  CH2 TRP B 347     -11.649  -5.280  12.367  1.00 82.69      B    C  
ATOM   4597  N   GLY B 348      -6.192  -2.633  13.492  1.00 92.55      B    N  
ATOM   4598  CA  GLY B 348      -6.489  -1.662  12.462  1.00 92.75      B    C  
ATOM   4599  C   GLY B 348      -6.522  -2.307  11.082  1.00 94.35      B    C  
ATOM   4600  O   GLY B 348      -5.975  -3.386  10.860  1.00 92.31      B    O  
ATOM   4601  N   MET B 349      -7.164  -1.633  10.149  1.00 94.22      B    N  
ATOM   4602  CA  MET B 349      -7.146  -1.997   8.744  1.00 94.21      B    C  
ATOM   4603  C   MET B 349      -7.053  -0.740   7.889  1.00 95.05      B    C  
ATOM   4604  O   MET B 349      -7.600   0.308   8.231  1.00 92.65      B    O  
ATOM   4605  CB  MET B 349      -8.362  -2.862   8.369  1.00 90.88      B    C  
ATOM   4606  CG  MET B 349      -9.694  -2.190   8.676  1.00 84.54      B    C  
ATOM   4607  SD  MET B 349     -11.129  -3.198   8.220  1.00 83.96      B    S  
ATOM   4608  CE  MET B 349     -12.408  -2.350   9.154  1.00 73.93      B    C  
ATOM   4609  N   ALA B 350      -6.351  -0.867   6.774  1.00 95.41      B    N  
ATOM   4610  CA  ALA B 350      -6.236   0.177   5.774  1.00 95.85      B    C  
ATOM   4611  C   ALA B 350      -6.077  -0.447   4.390  1.00 96.26      B    C  
ATOM   4612  O   ALA B 350      -5.573  -1.564   4.249  1.00 94.21      B    O  
ATOM   4613  CB  ALA B 350      -5.050   1.080   6.124  1.00 94.56      B    C  
ATOM   4614  N   ARG B 351      -6.486   0.283   3.368  1.00 95.68      B    N  
ATOM   4615  CA  ARG B 351      -6.331  -0.138   1.975  1.00 95.92      B    C  
ATOM   4616  C   ARG B 351      -5.637   0.951   1.171  1.00 96.06      B    C  
ATOM   4617  O   ARG B 351      -5.957   2.126   1.306  1.00 93.00      B    O  
ATOM   4618  CB  ARG B 351      -7.700  -0.556   1.418  1.00 94.43      B    C  
ATOM   4619  CG  ARG B 351      -7.594  -1.461   0.183  1.00 91.27      B    C  
ATOM   4620  CD  ARG B 351      -8.990  -1.982  -0.189  1.00 91.10      B    C  
ATOM   4621  NE  ARG B 351      -8.955  -2.952  -1.301  1.00 88.83      B    N  
ATOM   4622  CZ  ARG B 351      -9.998  -3.492  -1.895  1.00 88.90      B    C  
ATOM   4623  NH1 ARG B 351     -11.215  -3.212  -1.545  1.00 82.15      B    N1+
ATOM   4624  NH2 ARG B 351      -9.840  -4.341  -2.859  1.00 83.05      B    N  
ATOM   4625  N   ALA B 352      -4.703   0.541   0.336  1.00 95.92      B    N  
ATOM   4626  CA  ALA B 352      -4.047   1.412  -0.624  1.00 96.07      B    C  
ATOM   4627  C   ALA B 352      -4.236   0.865  -2.042  1.00 96.14      B    C  
ATOM   4628  O   ALA B 352      -4.636  -0.289  -2.226  1.00 93.85      B    O  
ATOM   4629  CB  ALA B 352      -2.572   1.566  -0.231  1.00 95.02      B    C  
ATOM   4630  N   GLU B 353      -3.964   1.679  -3.036  1.00 95.80      B    N  
ATOM   4631  CA  GLU B 353      -4.008   1.274  -4.438  1.00 95.30      B    C  
ATOM   4632  C   GLU B 353      -2.816   1.831  -5.222  1.00 95.88      B    C  
ATOM   4633  O   GLU B 353      -2.273   2.897  -4.923  1.00 94.18      B    O  
ATOM   4634  CB  GLU B 353      -5.359   1.654  -5.082  1.00 92.65      B    C  
ATOM   4635  CG  GLU B 353      -5.603   3.165  -5.233  1.00 88.11      B    C  
ATOM   4636  CD  GLU B 353      -6.984   3.521  -5.815  1.00 89.90      B    C  
ATOM   4637  OE1 GLU B 353      -7.319   4.727  -5.858  1.00 82.71      B    O  
ATOM   4638  OE2 GLU B 353      -7.766   2.643  -6.223  1.00 84.23      B    O1-
ATOM   4639  N   MET B 354      -2.460   1.111  -6.268  1.00 95.62      B    N  
ATOM   4640  CA  MET B 354      -1.647   1.648  -7.351  1.00 94.98      B    C  
ATOM   4641  C   MET B 354      -2.546   2.519  -8.241  1.00 95.12      B    C  
ATOM   4642  O   MET B 354      -3.610   2.065  -8.684  1.00 92.59      B    O  
ATOM   4643  CB  MET B 354      -1.041   0.522  -8.177  1.00 92.43      B    C  
ATOM   4644  CG  MET B 354      -0.145  -0.405  -7.366  1.00 87.60      B    C  
ATOM   4645  SD  MET B 354       0.592  -1.729  -8.357  1.00 88.35      B    S  
ATOM   4646  CE  MET B 354      -0.869  -2.690  -8.816  1.00 79.40      B    C  
ATOM   4647  N   SER B 355      -2.123   3.737  -8.524  1.00 94.85      B    N  
ATOM   4648  CA  SER B 355      -2.887   4.674  -9.335  1.00 94.38      B    C  
ATOM   4649  C   SER B 355      -2.091   5.096 -10.566  1.00 94.65      B    C  
ATOM   4650  O   SER B 355      -0.959   5.565 -10.444  1.00 91.99      B    O  
ATOM   4651  CB  SER B 355      -3.305   5.875  -8.488  1.00 92.24      B    C  
ATOM   4652  OG  SER B 355      -4.158   6.715  -9.233  1.00 83.90      B    O  
ATOM   4653  N   PHE B 356      -2.707   4.958 -11.731  1.00 93.93      B    N  
ATOM   4654  CA  PHE B 356      -2.160   5.435 -12.993  1.00 93.45      B    C  
ATOM   4655  C   PHE B 356      -2.448   6.933 -13.157  1.00 92.82      B    C  
ATOM   4656  O   PHE B 356      -3.605   7.366 -13.167  1.00 88.84      B    O  
ATOM   4657  CB  PHE B 356      -2.727   4.601 -14.140  1.00 92.54      B    C  
ATOM   4658  CG  PHE B 356      -2.036   4.837 -15.465  1.00 94.09      B    C  
ATOM   4659  CD1 PHE B 356      -2.546   5.768 -16.384  1.00 91.93      B    C  
ATOM   4660  CD2 PHE B 356      -0.892   4.092 -15.791  1.00 92.01      B    C  
ATOM   4661  CE1 PHE B 356      -1.940   5.930 -17.629  1.00 90.64      B    C  
ATOM   4662  CE2 PHE B 356      -0.280   4.249 -17.048  1.00 91.03      B    C  
ATOM   4663  CZ  PHE B 356      -0.810   5.160 -17.972  1.00 92.13      B    C  
ATOM   4664  N   GLN B 357      -1.396   7.732 -13.258  1.00 92.60      B    N  
ATOM   4665  CA  GLN B 357      -1.441   9.188 -13.253  1.00 91.19      B    C  
ATOM   4666  C   GLN B 357      -1.121   9.795 -14.629  1.00 89.47      B    C  
ATOM   4667  O   GLN B 357      -0.669   9.122 -15.549  1.00 80.46      B    O  
ATOM   4668  CB  GLN B 357      -0.481   9.715 -12.167  1.00 89.65      B    C  
ATOM   4669  CG  GLN B 357      -0.865   9.284 -10.740  1.00 88.80      B    C  
ATOM   4670  CD  GLN B 357      -2.206   9.855 -10.286  1.00 91.44      B    C  
ATOM   4671  NE2 GLN B 357      -3.027   9.071  -9.651  1.00 82.75      B    N  
ATOM   4672  OE1 GLN B 357      -2.521  11.019 -10.505  1.00 83.17      B    O  
ATOM   4673  N   GLY B 358      -1.334  11.094 -14.749  1.00 86.55      B    N  
ATOM   4674  CA  GLY B 358      -1.061  11.855 -15.960  1.00 83.96      B    C  
ATOM   4675  C   GLY B 358      -2.328  12.301 -16.696  1.00 83.86      B    C  
ATOM   4676  O   GLY B 358      -3.446  12.088 -16.227  1.00 72.68      B    O  
ATOM   4677  N   GLY B 359      -2.151  12.966 -17.852  1.00 78.18      B    N  
ATOM   4678  CA  GLY B 359      -3.270  13.514 -18.635  1.00 76.87      B    C  
ATOM   4679  C   GLY B 359      -4.156  12.423 -19.245  1.00 79.09      B    C  
ATOM   4680  O   GLY B 359      -5.370  12.429 -19.045  1.00 71.71      B    O  
ATOM   4681  N   PHE B 360      -3.545  11.469 -19.928  1.00 81.17      B    N  
ATOM   4682  CA  PHE B 360      -4.220  10.261 -20.379  1.00 80.48      B    C  
ATOM   4683  C   PHE B 360      -4.249   9.245 -19.235  1.00 82.59      B    C  
ATOM   4684  O   PHE B 360      -3.196   8.760 -18.813  1.00 76.92      B    O  
ATOM   4685  CB  PHE B 360      -3.511   9.725 -21.624  1.00 74.50      B    C  
ATOM   4686  CG  PHE B 360      -4.214   8.540 -22.253  1.00 69.74      B    C  
ATOM   4687  CD1 PHE B 360      -3.656   7.259 -22.159  1.00 63.78      B    C  
ATOM   4688  CD2 PHE B 360      -5.417   8.735 -22.951  1.00 62.78      B    C  
ATOM   4689  CE1 PHE B 360      -4.282   6.174 -22.787  1.00 55.13      B    C  
ATOM   4690  CE2 PHE B 360      -6.050   7.655 -23.571  1.00 55.83      B    C  
ATOM   4691  CZ  PHE B 360      -5.484   6.373 -23.498  1.00 53.47      B    C  
ATOM   4692  N   ARG B 361      -5.434   8.984 -18.700  1.00 81.53      B    N  
ATOM   4693  CA  ARG B 361      -5.608   8.192 -17.472  1.00 82.54      B    C  
ATOM   4694  C   ARG B 361      -6.008   6.740 -17.717  1.00 85.15      B    C  
ATOM   4695  O   ARG B 361      -6.134   5.999 -16.740  1.00 79.90      B    O  
ATOM   4696  CB  ARG B 361      -6.608   8.871 -16.525  1.00 76.79      B    C  
ATOM   4697  CG  ARG B 361      -6.046  10.188 -15.961  1.00 73.58      B    C  
ATOM   4698  CD  ARG B 361      -7.053  10.853 -15.005  1.00 69.76      B    C  
ATOM   4699  NE  ARG B 361      -7.255  10.059 -13.788  1.00 66.87      B    N  
ATOM   4700  CZ  ARG B 361      -8.324  10.149 -12.990  1.00 62.36      B    C  
ATOM   4701  NH1 ARG B 361      -9.292  10.959 -13.255  1.00 58.29      B    N1+
ATOM   4702  NH2 ARG B 361      -8.417   9.447 -11.910  1.00 56.73      B    N  
ATOM   4703  N   THR B 362      -6.223   6.335 -18.965  1.00 86.37      B    N  
ATOM   4704  CA  THR B 362      -6.449   4.929 -19.314  1.00 87.27      B    C  
ATOM   4705  C   THR B 362      -5.152   4.161 -19.082  1.00 89.48      B    C  
ATOM   4706  O   THR B 362      -4.145   4.513 -19.702  1.00 85.92      B    O  
ATOM   4707  CB  THR B 362      -6.898   4.773 -20.766  1.00 84.36      B    C  
ATOM   4708  CG2 THR B 362      -7.298   3.335 -21.079  1.00 76.12      B    C  
ATOM   4709  OG1 THR B 362      -8.041   5.581 -20.994  1.00 75.66      B    O  
ATOM   4710  N   PRO B 363      -5.127   3.175 -18.175  1.00 91.26      B    N  
ATOM   4711  CA  PRO B 363      -3.895   2.469 -17.858  1.00 91.53      B    C  
ATOM   4712  C   PRO B 363      -3.437   1.580 -19.011  1.00 92.28      B    C  
ATOM   4713  O   PRO B 363      -4.254   0.924 -19.664  1.00 88.20      B    O  
ATOM   4714  CB  PRO B 363      -4.178   1.659 -16.588  1.00 88.97      B    C  
ATOM   4715  CG  PRO B 363      -5.505   2.200 -16.063  1.00 88.12      B    C  
ATOM   4716  CD  PRO B 363      -6.196   2.717 -17.306  1.00 90.00      B    C  
ATOM   4717  N   ASP B 364      -2.121   1.518 -19.200  1.00 92.03      B    N  
ATOM   4718  CA  ASP B 364      -1.447   0.536 -20.033  1.00 91.50      B    C  
ATOM   4719  C   ASP B 364      -0.089   0.183 -19.401  1.00 92.99      B    C  
ATOM   4720  O   ASP B 364       0.247   0.656 -18.309  1.00 88.61      B    O  
ATOM   4721  CB  ASP B 364      -1.318   1.073 -21.482  1.00 87.31      B    C  
ATOM   4722  CG  ASP B 364      -0.441   2.322 -21.624  1.00 84.78      B    C  
ATOM   4723  OD1 ASP B 364       0.598   2.402 -20.937  1.00 74.74      B    O  
ATOM   4724  OD2 ASP B 364      -0.773   3.192 -22.430  1.00 79.01      B    O1-
ATOM   4725  N   LEU B 365       0.684  -0.678 -20.052  1.00 91.51      B    N  
ATOM   4726  CA  LEU B 365       2.026  -1.065 -19.620  1.00 93.10      B    C  
ATOM   4727  C   LEU B 365       3.134  -0.483 -20.520  1.00 94.17      B    C  
ATOM   4728  O   LEU B 365       4.245  -1.002 -20.547  1.00 90.62      B    O  
ATOM   4729  CB  LEU B 365       2.077  -2.593 -19.423  1.00 91.32      B    C  
ATOM   4730  CG  LEU B 365       3.137  -3.045 -18.399  1.00 91.37      B    C  
ATOM   4731  CD1 LEU B 365       2.768  -2.639 -16.963  1.00 87.46      B    C  
ATOM   4732  CD2 LEU B 365       3.253  -4.563 -18.414  1.00 87.54      B    C  
ATOM   4733  N   TRP B 366       2.852   0.586 -21.258  1.00 93.75      B    N  
ATOM   4734  CA  TRP B 366       3.832   1.378 -22.009  1.00 93.92      B    C  
ATOM   4735  C   TRP B 366       4.248   2.651 -21.277  1.00 94.20      B    C  
ATOM   4736  O   TRP B 366       5.310   3.212 -21.540  1.00 90.34      B    O  
ATOM   4737  CB  TRP B 366       3.258   1.715 -23.389  1.00 92.93      B    C  
ATOM   4738  CG  TRP B 366       3.003   0.524 -24.241  1.00 94.17      B    C  
ATOM   4739  CD1 TRP B 366       1.794   0.075 -24.647  1.00 90.73      B    C  
ATOM   4740  CD2 TRP B 366       3.995  -0.400 -24.795  1.00 94.08      B    C  
ATOM   4741  CE2 TRP B 366       3.293  -1.387 -25.527  1.00 93.83      B    C  
ATOM   4742  CE3 TRP B 366       5.401  -0.479 -24.738  1.00 92.50      B    C  
ATOM   4743  NE1 TRP B 366       1.963  -1.063 -25.425  1.00 91.74      B    N  
ATOM   4744  CZ2 TRP B 366       3.972  -2.444 -26.182  1.00 92.56      B    C  
ATOM   4745  CZ3 TRP B 366       6.074  -1.534 -25.391  1.00 89.16      B    C  
ATOM   4746  CH2 TRP B 366       5.369  -2.503 -26.093  1.00 90.48      B    C  
ATOM   4747  N   HIS B 367       3.449   3.089 -20.318  1.00 93.38      B    N  
ATOM   4748  CA  HIS B 367       3.679   4.313 -19.571  1.00 93.19      B    C  
ATOM   4749  C   HIS B 367       4.061   4.001 -18.116  1.00 93.67      B    C  
ATOM   4750  O   HIS B 367       3.240   3.477 -17.362  1.00 90.54      B    O  
ATOM   4751  CB  HIS B 367       2.434   5.187 -19.653  1.00 91.43      B    C  
ATOM   4752  CG  HIS B 367       2.078   5.639 -21.036  1.00 91.88      B    C  
ATOM   4753  CD2 HIS B 367       2.377   6.842 -21.623  1.00 83.40      B    C  
ATOM   4754  ND1 HIS B 367       1.339   4.929 -21.968  1.00 81.97      B    N  
ATOM   4755  CE1 HIS B 367       1.205   5.680 -23.062  1.00 83.91      B    C  
ATOM   4756  NE2 HIS B 367       1.819   6.859 -22.893  1.00 86.18      B    N  
ATOM   4757  N   PRO B 368       5.270   4.392 -17.649  1.00 93.81      B    N  
ATOM   4758  CA  PRO B 368       5.667   4.256 -16.246  1.00 93.25      B    C  
ATOM   4759  C   PRO B 368       5.015   5.345 -15.374  1.00 92.90      B    C  
ATOM   4760  O   PRO B 368       5.682   6.176 -14.764  1.00 86.74      B    O  
ATOM   4761  CB  PRO B 368       7.202   4.298 -16.277  1.00 91.61      B    C  
ATOM   4762  CG  PRO B 368       7.491   5.216 -17.455  1.00 90.83      B    C  
ATOM   4763  CD  PRO B 368       6.369   4.908 -18.441  1.00 93.01      B    C  
ATOM   4764  N   ARG B 369       3.681   5.361 -15.325  1.00 94.26      B    N  
ATOM   4765  CA  ARG B 369       2.867   6.387 -14.653  1.00 93.97      B    C  
ATOM   4766  C   ARG B 369       2.206   5.908 -13.362  1.00 94.31      B    C  
ATOM   4767  O   ARG B 369       1.236   6.516 -12.907  1.00 90.64      B    O  
ATOM   4768  CB  ARG B 369       1.837   6.951 -15.632  1.00 91.74      B    C  
ATOM   4769  CG  ARG B 369       2.491   7.780 -16.739  1.00 87.95      B    C  
ATOM   4770  CD  ARG B 369       1.412   8.366 -17.633  1.00 84.26      B    C  
ATOM   4771  NE  ARG B 369       1.999   9.163 -18.723  1.00 78.80      B    N  
ATOM   4772  CZ  ARG B 369       1.324   9.707 -19.717  1.00 75.18      B    C  
ATOM   4773  NH1 ARG B 369       0.023   9.636 -19.789  1.00 68.06      B    N1+
ATOM   4774  NH2 ARG B 369       1.953  10.329 -20.657  1.00 67.37      B    N  
ATOM   4775  N   TRP B 370       2.716   4.835 -12.770  1.00 95.49      B    N  
ATOM   4776  CA  TRP B 370       2.152   4.265 -11.556  1.00 95.87      B    C  
ATOM   4777  C   TRP B 370       2.711   4.937 -10.307  1.00 95.83      B    C  
ATOM   4778  O   TRP B 370       3.915   5.130 -10.162  1.00 93.31      B    O  
ATOM   4779  CB  TRP B 370       2.370   2.755 -11.546  1.00 95.53      B    C  
ATOM   4780  CG  TRP B 370       1.694   2.057 -12.674  1.00 95.70      B    C  
ATOM   4781  CD1 TRP B 370       2.263   1.713 -13.857  1.00 93.15      B    C  
ATOM   4782  CD2 TRP B 370       0.296   1.637 -12.761  1.00 94.62      B    C  
ATOM   4783  CE2 TRP B 370       0.103   1.022 -14.024  1.00 94.11      B    C  
ATOM   4784  CE3 TRP B 370      -0.800   1.710 -11.875  1.00 93.55      B    C  
ATOM   4785  NE1 TRP B 370       1.321   1.093 -14.671  1.00 92.91      B    N  
ATOM   4786  CZ2 TRP B 370      -1.149   0.482 -14.408  1.00 93.17      B    C  
ATOM   4787  CZ3 TRP B 370      -2.044   1.173 -12.258  1.00 90.92      B    C  
ATOM   4788  CH2 TRP B 370      -2.215   0.570 -13.505  1.00 91.38      B    C  
ATOM   4789  N   THR B 371       1.819   5.261  -9.386  1.00 95.13      B    N  
ATOM   4790  CA  THR B 371       2.163   5.719  -8.031  1.00 95.05      B    C  
ATOM   4791  C   THR B 371       1.205   5.092  -7.017  1.00 95.23      B    C  
ATOM   4792  O   THR B 371       0.302   4.344  -7.397  1.00 92.22      B    O  
ATOM   4793  CB  THR B 371       2.173   7.255  -7.970  1.00 93.39      B    C  
ATOM   4794  CG2 THR B 371       0.789   7.878  -8.073  1.00 83.52      B    C  
ATOM   4795  OG1 THR B 371       2.752   7.685  -6.758  1.00 82.17      B    O  
ATOM   4796  N   ALA B 372       1.418   5.355  -5.739  1.00 95.13      B    N  
ATOM   4797  CA  ALA B 372       0.584   4.827  -4.673  1.00 95.26      B    C  
ATOM   4798  C   ALA B 372      -0.302   5.910  -4.048  1.00 95.59      B    C  
ATOM   4799  O   ALA B 372       0.055   7.082  -3.985  1.00 93.06      B    O  
ATOM   4800  CB  ALA B 372       1.485   4.155  -3.629  1.00 93.99      B    C  
ATOM   4801  N   ARG B 373      -1.447   5.494  -3.533  1.00 95.46      B    N  
ATOM   4802  CA  ARG B 373      -2.332   6.324  -2.718  1.00 95.36      B    C  
ATOM   4803  C   ARG B 373      -3.170   5.472  -1.768  1.00 95.90      B    C  
ATOM   4804  O   ARG B 373      -3.401   4.293  -2.021  1.00 93.04      B    O  
ATOM   4805  CB  ARG B 373      -3.225   7.188  -3.618  1.00 92.31      B    C  
ATOM   4806  CG  ARG B 373      -4.156   6.381  -4.538  1.00 88.33      B    C  
ATOM   4807  CD  ARG B 373      -5.087   7.311  -5.337  1.00 88.66      B    C  
ATOM   4808  NE  ARG B 373      -5.982   8.088  -4.463  1.00 86.48      B    N  
ATOM   4809  CZ  ARG B 373      -7.114   7.672  -3.918  1.00 87.72      B    C  
ATOM   4810  NH1 ARG B 373      -7.608   6.493  -4.145  1.00 76.70      B    N1+
ATOM   4811  NH2 ARG B 373      -7.761   8.452  -3.113  1.00 80.47      B    N  
ATOM   4812  N   MET B 374      -3.682   6.100  -0.716  1.00 96.18      B    N  
ATOM   4813  CA  MET B 374      -4.679   5.485   0.156  1.00 96.12      B    C  
ATOM   4814  C   MET B 374      -6.071   5.537  -0.479  1.00 96.02      B    C  
ATOM   4815  O   MET B 374      -6.400   6.476  -1.204  1.00 93.97      B    O  
ATOM   4816  CB  MET B 374      -4.676   6.182   1.522  1.00 95.46      B    C  
ATOM   4817  CG  MET B 374      -3.343   6.045   2.253  1.00 93.18      B    C  
ATOM   4818  SD  MET B 374      -2.803   4.334   2.531  1.00 92.09      B    S  
ATOM   4819  CE  MET B 374      -4.095   3.765   3.643  1.00 84.39      B    C  
ATOM   4820  N   ARG B 375      -6.905   4.541  -0.175  1.00 95.36      B    N  
ATOM   4821  CA  ARG B 375      -8.305   4.451  -0.606  1.00 95.15      B    C  
ATOM   4822  C   ARG B 375      -9.178   3.836   0.502  1.00 95.51      B    C  
ATOM   4823  O   ARG B 375      -8.640   3.214   1.414  1.00 91.74      B    O  
ATOM   4824  CB  ARG B 375      -8.399   3.642  -1.905  1.00 91.82      B    C  
ATOM   4825  CG  ARG B 375      -7.869   2.204  -1.818  1.00 88.44      B    C  
ATOM   4826  CD  ARG B 375      -8.448   1.335  -2.928  1.00 88.71      B    C  
ATOM   4827  NE  ARG B 375      -9.837   0.995  -2.612  1.00 87.30      B    N  
ATOM   4828  CZ  ARG B 375     -10.713   0.365  -3.360  1.00 87.97      B    C  
ATOM   4829  NH1 ARG B 375     -10.470  -0.047  -4.576  1.00 79.06      B    N1+
ATOM   4830  NH2 ARG B 375     -11.883   0.133  -2.882  1.00 81.47      B    N  
ATOM   4831  N   PRO B 376     -10.516   3.952   0.409  1.00 94.62      B    N  
ATOM   4832  CA  PRO B 376     -11.412   3.240   1.308  1.00 94.45      B    C  
ATOM   4833  C   PRO B 376     -11.226   1.718   1.260  1.00 94.75      B    C  
ATOM   4834  O   PRO B 376     -10.965   1.151   0.192  1.00 91.76      B    O  
ATOM   4835  CB  PRO B 376     -12.829   3.626   0.878  1.00 92.47      B    C  
ATOM   4836  CG  PRO B 376     -12.641   4.971   0.186  1.00 91.56      B    C  
ATOM   4837  CD  PRO B 376     -11.271   4.824  -0.469  1.00 93.65      B    C  
ATOM   4838  N   VAL B 377     -11.421   1.045   2.394  1.00 93.93      B    N  
ATOM   4839  CA  VAL B 377     -11.372  -0.424   2.481  1.00 93.50      B    C  
ATOM   4840  C   VAL B 377     -12.484  -1.061   1.641  1.00 93.32      B    C  
ATOM   4841  O   VAL B 377     -12.221  -1.992   0.879  1.00 89.27      B    O  
ATOM   4842  CB  VAL B 377     -11.465  -0.887   3.947  1.00 92.47      B    C  
ATOM   4843  CG1 VAL B 377     -11.555  -2.410   4.070  1.00 87.98      B    C  
ATOM   4844  CG2 VAL B 377     -10.243  -0.423   4.735  1.00 88.84      B    C  
ATOM   4845  N   ALA B 378     -13.703  -0.546   1.750  1.00 92.54      B    N  
ATOM   4846  CA  ALA B 378     -14.859  -1.048   1.023  1.00 92.16      B    C  
ATOM   4847  C   ALA B 378     -15.659   0.111   0.411  1.00 93.00      B    C  
ATOM   4848  O   ALA B 378     -16.290   0.892   1.121  1.00 88.96      B    O  
ATOM   4849  CB  ALA B 378     -15.706  -1.903   1.978  1.00 89.52      B    C  
ATOM   4850  N   LEU B 379     -15.645   0.198  -0.914  1.00 91.88      B    N  
ATOM   4851  CA  LEU B 379     -16.501   1.110  -1.666  1.00 91.70      B    C  
ATOM   4852  C   LEU B 379     -17.903   0.496  -1.838  1.00 91.90      B    C  
ATOM   4853  O   LEU B 379     -18.055  -0.726  -1.756  1.00 88.91      B    O  
ATOM   4854  CB  LEU B 379     -15.846   1.422  -3.017  1.00 90.90      B    C  
ATOM   4855  CG  LEU B 379     -14.597   2.314  -2.905  1.00 91.59      B    C  
ATOM   4856  CD1 LEU B 379     -13.867   2.366  -4.243  1.00 87.36      B    C  
ATOM   4857  CD2 LEU B 379     -14.957   3.749  -2.522  1.00 87.26      B    C  
ATOM   4858  N   PRO B 380     -18.947   1.306  -2.092  1.00 92.13      B    N  
ATOM   4859  CA  PRO B 380     -20.306   0.815  -2.258  1.00 90.80      B    C  
ATOM   4860  C   PRO B 380     -20.418  -0.247  -3.354  1.00 91.15      B    C  
ATOM   4861  O   PRO B 380     -20.067  -0.015  -4.507  1.00 85.74      B    O  
ATOM   4862  CB  PRO B 380     -21.156   2.055  -2.568  1.00 88.55      B    C  
ATOM   4863  CG  PRO B 380     -20.372   3.194  -1.935  1.00 88.61      B    C  
ATOM   4864  CD  PRO B 380     -18.926   2.759  -2.124  1.00 91.38      B    C  
ATOM   4865  N   GLY B 381     -20.902  -1.435  -2.986  1.00 90.35      B    N  
ATOM   4866  CA  GLY B 381     -21.104  -2.559  -3.904  1.00 90.17      B    C  
ATOM   4867  C   GLY B 381     -19.834  -3.289  -4.366  1.00 91.74      B    C  
ATOM   4868  O   GLY B 381     -19.938  -4.329  -5.005  1.00 86.75      B    O  
ATOM   4869  N   GLU B 382     -18.629  -2.796  -4.044  1.00 90.65      B    N  
ATOM   4870  CA  GLU B 382     -17.366  -3.354  -4.549  1.00 90.19      B    C  
ATOM   4871  C   GLU B 382     -17.129  -4.794  -4.076  1.00 91.08      B    C  
ATOM   4872  O   GLU B 382     -16.965  -5.697  -4.897  1.00 88.89      B    O  
ATOM   4873  CB  GLU B 382     -16.209  -2.426  -4.124  1.00 88.02      B    C  
ATOM   4874  CG  GLU B 382     -14.849  -2.893  -4.654  1.00 84.09      B    C  
ATOM   4875  CD  GLU B 382     -13.707  -1.985  -4.211  1.00 85.23      B    C  
ATOM   4876  OE1 GLU B 382     -12.660  -1.930  -4.900  1.00 78.09      B    O  
ATOM   4877  OE2 GLU B 382     -13.795  -1.321  -3.155  1.00 80.66      B    O1-
ATOM   4878  N   MET B 383     -17.160  -5.028  -2.764  1.00 89.87      B    N  
ATOM   4879  CA  MET B 383     -16.892  -6.337  -2.167  1.00 88.49      B    C  
ATOM   4880  C   MET B 383     -17.939  -7.380  -2.578  1.00 88.85      B    C  
ATOM   4881  O   MET B 383     -17.594  -8.522  -2.854  1.00 85.11      B    O  
ATOM   4882  CB  MET B 383     -16.859  -6.208  -0.639  1.00 86.27      B    C  
ATOM   4883  CG  MET B 383     -15.640  -5.430  -0.135  1.00 82.55      B    C  
ATOM   4884  SD  MET B 383     -14.046  -6.275  -0.359  1.00 76.61      B    S  
ATOM   4885  CE  MET B 383     -14.184  -7.548   0.918  1.00 66.58      B    C  
ATOM   4886  N   GLN B 384     -19.191  -6.972  -2.678  1.00 87.86      B    N  
ATOM   4887  CA  GLN B 384     -20.298  -7.816  -3.124  1.00 87.11      B    C  
ATOM   4888  C   GLN B 384     -20.092  -8.251  -4.579  1.00 88.25      B    C  
ATOM   4889  O   GLN B 384     -20.286  -9.423  -4.914  1.00 85.98      B    O  
ATOM   4890  CB  GLN B 384     -21.631  -7.055  -2.986  1.00 86.15      B    C  
ATOM   4891  CG  GLN B 384     -22.002  -6.611  -1.562  1.00 83.96      B    C  
ATOM   4892  CD  GLN B 384     -21.422  -5.267  -1.124  1.00 83.41      B    C  
ATOM   4893  NE2 GLN B 384     -22.017  -4.637  -0.140  1.00 72.88      B    N  
ATOM   4894  OE1 GLN B 384     -20.449  -4.761  -1.655  1.00 74.70      B    O  
ATOM   4895  N   LYS B 385     -19.651  -7.340  -5.435  1.00 89.56      B    N  
ATOM   4896  CA  LYS B 385     -19.494  -7.593  -6.864  1.00 88.82      B    C  
ATOM   4897  C   LYS B 385     -18.322  -8.515  -7.187  1.00 89.02      B    C  
ATOM   4898  O   LYS B 385     -18.420  -9.323  -8.108  1.00 86.56      B    O  
ATOM   4899  CB  LYS B 385     -19.393  -6.244  -7.596  1.00 88.69      B    C  
ATOM   4900  CG  LYS B 385     -20.080  -6.328  -8.951  1.00 80.66      B    C  
ATOM   4901  CD  LYS B 385     -20.109  -4.960  -9.641  1.00 75.56      B    C  
ATOM   4902  CE  LYS B 385     -21.042  -5.046 -10.840  1.00 66.21      B    C  
ATOM   4903  NZ  LYS B 385     -20.695  -4.083 -11.907  1.00 56.99      B    N1+
ATOM   4904  N   VAL B 386     -17.233  -8.445  -6.410  1.00 90.35      B    N  
ATOM   4905  CA  VAL B 386     -16.106  -9.383  -6.543  1.00 88.58      B    C  
ATOM   4906  C   VAL B 386     -16.323 -10.701  -5.801  1.00 87.59      B    C  
ATOM   4907  O   VAL B 386     -15.583 -11.651  -6.024  1.00 81.30      B    O  
ATOM   4908  CB  VAL B 386     -14.753  -8.746  -6.164  1.00 87.59      B    C  
ATOM   4909  CG1 VAL B 386     -14.438  -7.560  -7.079  1.00 78.64      B    C  
ATOM   4910  CG2 VAL B 386     -14.674  -8.283  -4.711  1.00 80.24      B    C  
ATOM   4911  N   GLY B 387     -17.351 -10.783  -4.945  1.00 86.80      B    N  
ATOM   4912  CA  GLY B 387     -17.690 -11.994  -4.203  1.00 85.51      B    C  
ATOM   4913  C   GLY B 387     -16.686 -12.367  -3.111  1.00 86.44      B    C  
ATOM   4914  O   GLY B 387     -16.495 -13.547  -2.830  1.00 81.65      B    O  
ATOM   4915  N   VAL B 388     -16.020 -11.381  -2.515  1.00 87.68      B    N  
ATOM   4916  CA  VAL B 388     -15.035 -11.582  -1.438  1.00 87.81      B    C  
ATOM   4917  C   VAL B 388     -15.662 -11.220  -0.096  1.00 88.28      B    C  
ATOM   4918  O   VAL B 388     -16.161 -10.119   0.093  1.00 85.21      B    O  
ATOM   4919  CB  VAL B 388     -13.746 -10.784  -1.708  1.00 86.21      B    C  
ATOM   4920  CG1 VAL B 388     -12.738 -10.931  -0.573  1.00 80.63      B    C  
ATOM   4921  CG2 VAL B 388     -13.061 -11.272  -2.984  1.00 81.51      B    C  
ATOM   4922  N   GLU B 389     -15.607 -12.160   0.852  1.00 87.08      B    N  
ATOM   4923  CA  GLU B 389     -16.058 -11.964   2.231  1.00 87.07      B    C  
ATOM   4924  C   GLU B 389     -14.892 -11.516   3.123  1.00 88.41      B    C  
ATOM   4925  O   GLU B 389     -13.809 -12.091   3.047  1.00 86.08      B    O  
ATOM   4926  CB  GLU B 389     -16.658 -13.262   2.769  1.00 84.43      B    C  
ATOM   4927  CG  GLU B 389     -18.033 -13.616   2.171  1.00 76.87      B    C  
ATOM   4928  CD  GLU B 389     -19.183 -12.747   2.689  1.00 73.84      B    C  
ATOM   4929  OE1 GLU B 389     -20.303 -12.900   2.159  1.00 65.74      B    O  
ATOM   4930  OE2 GLU B 389     -18.965 -11.947   3.622  1.00 65.78      B    O1-
ATOM   4931  N   MET B 390     -15.115 -10.545   4.008  1.00 89.12      B    N  
ATOM   4932  CA  MET B 390     -14.087 -10.080   4.942  1.00 89.79      B    C  
ATOM   4933  C   MET B 390     -13.621 -11.174   5.906  1.00 90.30      B    C  
ATOM   4934  O   MET B 390     -12.448 -11.210   6.259  1.00 88.23      B    O  
ATOM   4935  CB  MET B 390     -14.603  -8.874   5.743  1.00 89.02      B    C  
ATOM   4936  CG  MET B 390     -14.601  -7.581   4.918  1.00 85.11      B    C  
ATOM   4937  SD  MET B 390     -12.965  -7.007   4.359  1.00 83.75      B    S  
ATOM   4938  CE  MET B 390     -12.183  -6.645   5.945  1.00 74.16      B    C
[truncated: 194,257 more chars]
