# Supplementary material for: Tad pili with adaptable tips mediate contact-dependent killing during bacterial predation
Source: Nat Commun. 2025 May 13;16:4425. doi: 10.1038/s41467-025-58967-0 (PMC12075869; doi:10.1038/s41467-025-58967-0)
Supplement: Supplementary file 6 — Supplementary Data 5 [file 41467_2025_58967_MOESM6_ESM.zip › Supplementary Data 5/Tip4.pdb]

ATOM      1  N   ALA A   1      20.291 -70.586 -30.989  1.00 76.83           N  
ATOM      2  H   ALA A   1      19.601 -70.714 -30.263  1.00 76.83           H  
ATOM      3  H2  ALA A   1      20.781 -71.458 -31.134  1.00 76.83           H  
ATOM      4  H3  ALA A   1      19.783 -70.360 -31.832  1.00 76.83           H  
ATOM      5  CA  ALA A   1      21.238 -69.504 -30.631  1.00 76.83           C  
ATOM      6  HA  ALA A   1      21.679 -69.740 -29.662  1.00 76.83           H  
ATOM      7  C   ALA A   1      20.520 -68.171 -30.461  1.00 76.83           C  
ATOM      8  CB  ALA A   1      22.391 -69.381 -31.635  1.00 76.83           C  
ATOM      9  HB1 ALA A   1      23.060 -68.577 -31.326  1.00 76.83           H  
ATOM     10  HB2 ALA A   1      22.006 -69.159 -32.630  1.00 76.83           H  
ATOM     11  HB3 ALA A   1      22.956 -70.312 -31.666  1.00 76.83           H  
ATOM     12  O   ALA A   1      20.589 -67.597 -29.382  1.00 76.83           O  
ATOM     13  N   ALA A   2      19.778 -67.705 -31.469  1.00 75.76           N  
ATOM     14  H   ALA A   2      19.584 -68.278 -32.277  1.00 75.76           H  
ATOM     15  CA  ALA A   2      19.132 -66.400 -31.409  1.00 75.76           C  
ATOM     16  HA  ALA A   2      19.898 -65.654 -31.195  1.00 75.76           H  
ATOM     17  C   ALA A   2      18.097 -66.318 -30.270  1.00 75.76           C  
ATOM     18  CB  ALA A   2      18.551 -66.089 -32.791  1.00 75.76           C  
ATOM     19  HB1 ALA A   2      18.066 -65.112 -32.779  1.00 75.76           H  
ATOM     20  HB2 ALA A   2      19.348 -66.075 -33.534  1.00 75.76           H  
ATOM     21  HB3 ALA A   2      17.818 -66.846 -33.070  1.00 75.76           H  
ATOM     22  O   ALA A   2      18.037 -65.300 -29.594  1.00 75.76           O  
ATOM     23  N   THR A   3      17.348 -67.390 -29.978  1.00 76.87           N  
ATOM     24  H   THR A   3      17.315 -68.158 -30.633  1.00 76.87           H  
ATOM     25  CA  THR A   3      16.391 -67.415 -28.848  1.00 76.87           C  
ATOM     26  HA  THR A   3      15.703 -66.574 -28.934  1.00 76.87           H  
ATOM     27  C   THR A   3      17.074 -67.269 -27.496  1.00 76.87           C  
ATOM     28  CB  THR A   3      15.570 -68.713 -28.851  1.00 76.87           C  
ATOM     29  HB  THR A   3      16.208 -69.542 -28.545  1.00 76.87           H  
ATOM     30  O   THR A   3      16.545 -66.599 -26.617  1.00 76.87           O  
ATOM     31  CG2 THR A   3      14.350 -68.658 -27.935  1.00 76.87           C  
ATOM     32 HG21 THR A   3      13.791 -69.591 -28.007  1.00 76.87           H  
ATOM     33 HG22 THR A   3      14.665 -68.531 -26.899  1.00 76.87           H  
ATOM     34 HG23 THR A   3      13.706 -67.824 -28.214  1.00 76.87           H  
ATOM     35  OG1 THR A   3      15.104 -68.973 -30.154  1.00 76.87           O  
ATOM     36  HG1 THR A   3      14.152 -69.079 -30.101  1.00 76.87           H  
ATOM     37  N   VAL A   4      18.263 -67.856 -27.339  1.00 78.70           N  
ATOM     38  H   VAL A   4      18.694 -68.284 -28.146  1.00 78.70           H  
ATOM     39  CA  VAL A   4      19.068 -67.717 -26.119  1.00 78.70           C  
ATOM     40  HA  VAL A   4      18.425 -67.863 -25.251  1.00 78.70           H  
ATOM     41  C   VAL A   4      19.626 -66.300 -26.025  1.00 78.70           C  
ATOM     42  CB  VAL A   4      20.190 -68.770 -26.062  1.00 78.70           C  
ATOM     43  HB  VAL A   4      20.825 -68.670 -26.942  1.00 78.70           H  
ATOM     44  O   VAL A   4      19.474 -65.668 -24.989  1.00 78.70           O  
ATOM     45  CG1 VAL A   4      21.065 -68.606 -24.815  1.00 78.70           C  
ATOM     46 HG11 VAL A   4      21.592 -67.652 -24.841  1.00 78.70           H  
ATOM     47 HG12 VAL A   4      20.451 -68.645 -23.915  1.00 78.70           H  
ATOM     48 HG13 VAL A   4      21.811 -69.400 -24.773  1.00 78.70           H  
ATOM     49  CG2 VAL A   4      19.607 -70.191 -26.050  1.00 78.70           C  
ATOM     50 HG21 VAL A   4      18.964 -70.318 -25.179  1.00 78.70           H  
ATOM     51 HG22 VAL A   4      20.415 -70.921 -25.998  1.00 78.70           H  
ATOM     52 HG23 VAL A   4      19.025 -70.378 -26.953  1.00 78.70           H  
ATOM     53  N   GLU A   5      20.186 -65.763 -27.116  1.00 78.89           N  
ATOM     54  H   GLU A   5      20.304 -66.339 -27.938  1.00 78.89           H  
ATOM     55  CA  GLU A   5      20.630 -64.361 -27.186  1.00 78.89           C  
ATOM     56  HA  GLU A   5      21.443 -64.196 -26.479  1.00 78.89           H  
ATOM     57  C   GLU A   5      19.493 -63.398 -26.804  1.00 78.89           C  
ATOM     58  CB  GLU A   5      21.128 -64.024 -28.609  1.00 78.89           C  
ATOM     59  HB2 GLU A   5      20.376 -64.351 -29.327  1.00 78.89           H  
ATOM     60  HB3 GLU A   5      21.230 -62.943 -28.698  1.00 78.89           H  
ATOM     61  O   GLU A   5      19.679 -62.502 -25.984  1.00 78.89           O  
ATOM     62  CG  GLU A   5      22.475 -64.659 -28.991  1.00 78.89           C  
ATOM     63  HG2 GLU A   5      22.440 -65.724 -28.760  1.00 78.89           H  
ATOM     64  HG3 GLU A   5      23.252 -64.212 -28.371  1.00 78.89           H  
ATOM     65  CD  GLU A   5      22.849 -64.486 -30.484  1.00 78.89           C  
ATOM     66  OE1 GLU A   5      23.769 -65.192 -30.942  1.00 78.89           O  
ATOM     67  OE2 GLU A   5      22.226 -63.687 -31.238  1.00 78.89           O  
ATOM     68  N   PHE A   6      18.291 -63.615 -27.342  1.00 77.76           N  
ATOM     69  H   PHE A   6      18.194 -64.351 -28.028  1.00 77.76           H  
ATOM     70  CA  PHE A   6      17.129 -62.795 -27.030  1.00 77.76           C  
ATOM     71  HA  PHE A   6      17.406 -61.753 -27.183  1.00 77.76           H  
ATOM     72  C   PHE A   6      16.686 -62.952 -25.572  1.00 77.76           C  
ATOM     73  CB  PHE A   6      15.992 -63.117 -27.999  1.00 77.76           C  
ATOM     74  HB2 PHE A   6      16.351 -62.958 -29.016  1.00 77.76           H  
ATOM     75  HB3 PHE A   6      15.711 -64.165 -27.900  1.00 77.76           H  
ATOM     76  O   PHE A   6      16.475 -61.949 -24.892  1.00 77.76           O  
ATOM     77  CG  PHE A   6      14.782 -62.239 -27.769  1.00 77.76           C  
ATOM     78  CD1 PHE A   6      13.660 -62.748 -27.092  1.00 77.76           C  
ATOM     79  HD1 PHE A   6      13.644 -63.775 -26.758  1.00 77.76           H  
ATOM     80  CD2 PHE A   6      14.811 -60.887 -28.164  1.00 77.76           C  
ATOM     81  HD2 PHE A   6      15.685 -60.484 -28.653  1.00 77.76           H  
ATOM     82  CE1 PHE A   6      12.574 -61.906 -26.811  1.00 77.76           C  
ATOM     83  HE1 PHE A   6      11.726 -62.290 -26.263  1.00 77.76           H  
ATOM     84  CE2 PHE A   6      13.714 -60.050 -27.900  1.00 77.76           C  
ATOM     85  HE2 PHE A   6      13.741 -59.011 -28.192  1.00 77.76           H  
ATOM     86  CZ  PHE A   6      12.598 -60.559 -27.218  1.00 77.76           C  
ATOM     87  HZ  PHE A   6      11.769 -59.906 -26.984  1.00 77.76           H  
ATOM     88  N   ALA A   7      16.614 -64.184 -25.065  1.00 76.55           N  
ATOM     89  H   ALA A   7      16.822 -64.972 -25.661  1.00 76.55           H  
ATOM     90  CA  ALA A   7      16.257 -64.462 -23.676  1.00 76.55           C  
ATOM     91  HA  ALA A   7      15.281 -64.023 -23.470  1.00 76.55           H  
ATOM     92  C   ALA A   7      17.249 -63.850 -22.675  1.00 76.55           C  
ATOM     93  CB  ALA A   7      16.159 -65.979 -23.487  1.00 76.55           C  
ATOM     94  HB1 ALA A   7      15.405 -66.389 -24.159  1.00 76.55           H  
ATOM     95  HB2 ALA A   7      15.871 -66.197 -22.459  1.00 76.55           H  
ATOM     96  HB3 ALA A   7      17.123 -66.444 -23.692  1.00 76.55           H  
ATOM     97  O   ALA A   7      16.839 -63.471 -21.584  1.00 76.55           O  
ATOM     98  N   LEU A   8      18.525 -63.709 -23.044  1.00 76.57           N  
ATOM     99  H   LEU A   8      18.818 -64.120 -23.919  1.00 76.57           H  
ATOM    100  CA  LEU A   8      19.522 -62.995 -22.243  1.00 76.57           C  
ATOM    101  HA  LEU A   8      19.373 -63.233 -21.190  1.00 76.57           H  
ATOM    102  C   LEU A   8      19.381 -61.470 -22.359  1.00 76.57           C  
ATOM    103  CB  LEU A   8      20.927 -63.453 -22.667  1.00 76.57           C  
ATOM    104  HB2 LEU A   8      21.028 -63.313 -23.744  1.00 76.57           H  
ATOM    105  HB3 LEU A   8      21.663 -62.813 -22.182  1.00 76.57           H  
ATOM    106  O   LEU A   8      19.655 -60.756 -21.398  1.00 76.57           O  
ATOM    107  CG  LEU A   8      21.250 -64.918 -22.318  1.00 76.57           C  
ATOM    108  HG  LEU A   8      20.473 -65.581 -22.700  1.00 76.57           H  
ATOM    109  CD1 LEU A   8      22.579 -65.316 -22.961  1.00 76.57           C  
ATOM    110 HD11 LEU A   8      23.381 -64.686 -22.578  1.00 76.57           H  
ATOM    111 HD12 LEU A   8      22.510 -65.197 -24.042  1.00 76.57           H  
ATOM    112 HD13 LEU A   8      22.800 -66.359 -22.735  1.00 76.57           H  
ATOM    113  CD2 LEU A   8      21.360 -65.145 -20.813  1.00 76.57           C  
ATOM    114 HD21 LEU A   8      21.685 -66.169 -20.628  1.00 76.57           H  
ATOM    115 HD22 LEU A   8      22.086 -64.456 -20.380  1.00 76.57           H  
ATOM    116 HD23 LEU A   8      20.390 -64.997 -20.338  1.00 76.57           H  
ATOM    117  N   SER A   9      18.926 -60.962 -23.507  1.00 79.99           N  
ATOM    118  H   SER A   9      18.806 -61.592 -24.287  1.00 79.99           H  
ATOM    119  CA  SER A   9      18.738 -59.521 -23.721  1.00 79.99           C  
ATOM    120  HA  SER A   9      19.577 -59.000 -23.260  1.00 79.99           H  
ATOM    121  C   SER A   9      17.467 -58.954 -23.083  1.00 79.99           C  
ATOM    122  CB  SER A   9      18.779 -59.198 -25.214  1.00 79.99           C  
ATOM    123  HB2 SER A   9      19.672 -59.645 -25.651  1.00 79.99           H  
ATOM    124  HB3 SER A   9      18.838 -58.116 -25.333  1.00 79.99           H  
ATOM    125  O   SER A   9      17.484 -57.826 -22.600  1.00 79.99           O  
ATOM    126  OG  SER A   9      17.633 -59.662 -25.903  1.00 79.99           O  
ATOM    127  HG  SER A   9      17.297 -60.449 -25.466  1.00 79.99           H  
ATOM    128  N   VAL A  10      16.370 -59.719 -23.033  1.00 80.49           N  
ATOM    129  H   VAL A  10      16.408 -60.640 -23.447  1.00 80.49           H  
ATOM    130  CA  VAL A  10      15.083 -59.246 -22.490  1.00 80.49           C  
ATOM    131  HA  VAL A  10      14.785 -58.365 -23.059  1.00 80.49           H  
ATOM    132  C   VAL A  10      15.199 -58.773 -21.038  1.00 80.49           C  
ATOM    133  CB  VAL A  10      13.975 -60.302 -22.663  1.00 80.49           C  
ATOM    134  HB  VAL A  10      14.349 -61.291 -22.396  1.00 80.49           H  
ATOM    135  O   VAL A  10      14.735 -57.667 -20.759  1.00 80.49           O  
ATOM    136  CG1 VAL A  10      12.718 -60.016 -21.830  1.00 80.49           C  
ATOM    137 HG11 VAL A  10      12.936 -60.109 -20.766  1.00 80.49           H  
ATOM    138 HG12 VAL A  10      12.351 -59.010 -22.033  1.00 80.49           H  
ATOM    139 HG13 VAL A  10      11.937 -60.737 -22.073  1.00 80.49           H  
ATOM    140  CG2 VAL A  10      13.540 -60.358 -24.124  1.00 80.49           C  
ATOM    141 HG21 VAL A  10      13.092 -59.409 -24.419  1.00 80.49           H  
ATOM    142 HG22 VAL A  10      14.395 -60.555 -24.772  1.00 80.49           H  
ATOM    143 HG23 VAL A  10      12.811 -61.158 -24.247  1.00 80.49           H  
ATOM    144  N   PRO A  11      15.842 -59.518 -20.116  1.00 80.83           N  
ATOM    145  CA  PRO A  11      16.036 -59.054 -18.750  1.00 80.83           C  
ATOM    146  HA  PRO A  11      15.060 -58.986 -18.271  1.00 80.83           H  
ATOM    147  C   PRO A  11      16.745 -57.701 -18.661  1.00 80.83           C  
ATOM    148  CB  PRO A  11      16.862 -60.145 -18.072  1.00 80.83           C  
ATOM    149  HB2 PRO A  11      17.924 -59.959 -18.232  1.00 80.83           H  
ATOM    150  HB3 PRO A  11      16.639 -60.218 -17.008  1.00 80.83           H  
ATOM    151  O   PRO A  11      16.347 -56.873 -17.844  1.00 80.83           O  
ATOM    152  CG  PRO A  11      16.457 -61.412 -18.806  1.00 80.83           C  
ATOM    153  HG2 PRO A  11      17.226 -62.183 -18.745  1.00 80.83           H  
ATOM    154  HG3 PRO A  11      15.506 -61.777 -18.418  1.00 80.83           H  
ATOM    155  CD  PRO A  11      16.276 -60.902 -20.229  1.00 80.83           C  
ATOM    156  HD2 PRO A  11      15.530 -61.523 -20.725  1.00 80.83           H  
ATOM    157  HD3 PRO A  11      17.228 -60.948 -20.757  1.00 80.83           H  
ATOM    158  N   LEU A  12      17.744 -57.459 -19.514  1.00 81.89           N  
ATOM    159  H   LEU A  12      17.982 -58.166 -20.195  1.00 81.89           H  
ATOM    160  CA  LEU A  12      18.477 -56.196 -19.557  1.00 81.89           C  
ATOM    161  HA  LEU A  12      18.807 -55.952 -18.547  1.00 81.89           H  
ATOM    162  C   LEU A  12      17.581 -55.048 -20.043  1.00 81.89           C  
ATOM    163  CB  LEU A  12      19.710 -56.380 -20.460  1.00 81.89           C  
ATOM    164  HB2 LEU A  12      19.365 -56.567 -21.477  1.00 81.89           H  
ATOM    165  HB3 LEU A  12      20.271 -57.256 -20.133  1.00 81.89           H  
ATOM    166  O   LEU A  12      17.571 -53.983 -19.435  1.00 81.89           O  
ATOM    167  CG  LEU A  12      20.653 -55.164 -20.485  1.00 81.89           C  
ATOM    168  HG  LEU A  12      20.080 -54.252 -20.652  1.00 81.89           H  
ATOM    169  CD1 LEU A  12      21.448 -55.037 -19.186  1.00 81.89           C  
ATOM    170 HD11 LEU A  12      22.016 -55.947 -18.994  1.00 81.89           H  
ATOM    171 HD12 LEU A  12      22.136 -54.195 -19.260  1.00 81.89           H  
ATOM    172 HD13 LEU A  12      20.773 -54.848 -18.351  1.00 81.89           H  
ATOM    173  CD2 LEU A  12      21.642 -55.316 -21.637  1.00 81.89           C  
ATOM    174 HD21 LEU A  12      21.097 -55.471 -22.569  1.00 81.89           H  
ATOM    175 HD22 LEU A  12      22.244 -54.411 -21.721  1.00 81.89           H  
ATOM    176 HD23 LEU A  12      22.296 -56.169 -21.460  1.00 81.89           H  
ATOM    177  N   LEU A  13      16.789 -55.272 -21.096  1.00 82.94           N  
ATOM    178  H   LEU A  13      16.841 -56.173 -21.550  1.00 82.94           H  
ATOM    179  CA  LEU A  13      15.855 -54.265 -21.616  1.00 82.94           C  
ATOM    180  HA  LEU A  13      16.404 -53.348 -21.830  1.00 82.94           H  
ATOM    181  C   LEU A  13      14.786 -53.899 -20.580  1.00 82.94           C  
ATOM    182  CB  LEU A  13      15.197 -54.777 -22.911  1.00 82.94           C  
ATOM    183  HB2 LEU A  13      14.452 -54.048 -23.228  1.00 82.94           H  
ATOM    184  HB3 LEU A  13      14.676 -55.708 -22.688  1.00 82.94           H  
ATOM    185  O   LEU A  13      14.497 -52.724 -20.372  1.00 82.94           O  
ATOM    186  CG  LEU A  13      16.165 -55.021 -24.083  1.00 82.94           C  
ATOM    187  HG  LEU A  13      16.950 -55.712 -23.775  1.00 82.94           H  
ATOM    188  CD1 LEU A  13      15.404 -55.655 -25.248  1.00 82.94           C  
ATOM    189 HD11 LEU A  13      14.959 -56.597 -24.927  1.00 82.94           H  
ATOM    190 HD12 LEU A  13      16.095 -55.856 -26.067  1.00 82.94           H  
ATOM    191 HD13 LEU A  13      14.621 -54.980 -25.595  1.00 82.94           H  
ATOM    192  CD2 LEU A  13      16.841 -53.747 -24.588  1.00 82.94           C  
ATOM    193 HD21 LEU A  13      16.092 -53.048 -24.961  1.00 82.94           H  
ATOM    194 HD22 LEU A  13      17.408 -53.274 -23.787  1.00 82.94           H  
ATOM    195 HD23 LEU A  13      17.535 -53.996 -25.391  1.00 82.94           H  
ATOM    196  N   VAL A  14      14.236 -54.892 -19.877  1.00 81.85           N  
ATOM    197  H   VAL A  14      14.505 -55.840 -20.095  1.00 81.85           H  
ATOM    198  CA  VAL A  14      13.278 -54.652 -18.788  1.00 81.85           C  
ATOM    199  HA  VAL A  14      12.460 -54.040 -19.169  1.00 81.85           H  
ATOM    200  C   VAL A  14      13.928 -53.854 -17.655  1.00 81.85           C  
ATOM    201  CB  VAL A  14      12.687 -55.981 -18.291  1.00 81.85           C  
ATOM    202  HB  VAL A  14      13.508 -56.670 -18.093  1.00 81.85           H  
ATOM    203  O   VAL A  14      13.313 -52.920 -17.150  1.00 81.85           O  
ATOM    204  CG1 VAL A  14      11.841 -55.821 -17.020  1.00 81.85           C  
ATOM    205 HG11 VAL A  14      11.390 -56.776 -16.751  1.00 81.85           H  
ATOM    206 HG12 VAL A  14      11.057 -55.080 -17.178  1.00 81.85           H  
ATOM    207 HG13 VAL A  14      12.467 -55.507 -16.185  1.00 81.85           H  
ATOM    208  CG2 VAL A  14      11.793 -56.618 -19.363  1.00 81.85           C  
ATOM    209 HG21 VAL A  14      10.941 -55.970 -19.569  1.00 81.85           H  
ATOM    210 HG22 VAL A  14      12.353 -56.770 -20.286  1.00 81.85           H  
ATOM    211 HG23 VAL A  14      11.434 -57.586 -19.013  1.00 81.85           H  
ATOM    212  N   MET A  15      15.185 -54.143 -17.302  1.00 82.97           N  
ATOM    213  H   MET A  15      15.654 -54.921 -17.742  1.00 82.97           H  
ATOM    214  CA  MET A  15      15.907 -53.377 -16.283  1.00 82.97           C  
ATOM    215  HA  MET A  15      15.311 -53.385 -15.370  1.00 82.97           H  
ATOM    216  C   MET A  15      16.088 -51.907 -16.683  1.00 82.97           C  
ATOM    217  CB  MET A  15      17.258 -54.046 -15.988  1.00 82.97           C  
ATOM    218  HB2 MET A  15      17.119 -55.121 -15.871  1.00 82.97           H  
ATOM    219  HB3 MET A  15      17.947 -53.872 -16.815  1.00 82.97           H  
ATOM    220  O   MET A  15      15.821 -51.014 -15.880  1.00 82.97           O  
ATOM    221  CG  MET A  15      17.871 -53.498 -14.699  1.00 82.97           C  
ATOM    222  HG2 MET A  15      18.894 -53.865 -14.612  1.00 82.97           H  
ATOM    223  HG3 MET A  15      17.908 -52.410 -14.748  1.00 82.97           H  
ATOM    224  SD  MET A  15      16.962 -54.000 -13.215  1.00 82.97           S  
ATOM    225  CE  MET A  15      17.625 -52.802 -12.047  1.00 82.97           C  
ATOM    226  HE1 MET A  15      17.400 -53.114 -11.028  1.00 82.97           H  
ATOM    227  HE2 MET A  15      18.702 -52.731 -12.198  1.00 82.97           H  
ATOM    228  HE3 MET A  15      17.170 -51.829 -12.232  1.00 82.97           H  
ATOM    229  N   ILE A  16      16.476 -51.636 -17.934  1.00 85.34           N  
ATOM    230  H   ILE A  16      16.690 -52.406 -18.552  1.00 85.34           H  
ATOM    231  CA  ILE A  16      16.621 -50.259 -18.428  1.00 85.34           C  
ATOM    232  HA  ILE A  16      17.252 -49.714 -17.726  1.00 85.34           H  
ATOM    233  C   ILE A  16      15.261 -49.544 -18.448  1.00 85.34           C  
ATOM    234  CB  ILE A  16      17.315 -50.220 -19.810  1.00 85.34           C  
ATOM    235  HB  ILE A  16      16.699 -50.760 -20.529  1.00 85.34           H  
ATOM    236  O   ILE A  16      15.187 -48.361 -18.117  1.00 85.34           O  
ATOM    237  CG1 ILE A  16      18.727 -50.854 -19.774  1.00 85.34           C  
ATOM    238 HG12 ILE A  16      18.714 -51.774 -19.190  1.00 85.34           H  
ATOM    239 HG13 ILE A  16      19.421 -50.175 -19.279  1.00 85.34           H  
ATOM    240  CG2 ILE A  16      17.466 -48.753 -20.258  1.00 85.34           C  
ATOM    241 HG21 ILE A  16      17.944 -48.178 -19.465  1.00 85.34           H  
ATOM    242 HG22 ILE A  16      18.091 -48.674 -21.147  1.00 85.34           H  
ATOM    243 HG23 ILE A  16      16.496 -48.306 -20.473  1.00 85.34           H  
ATOM    244  CD1 ILE A  16      19.272 -51.205 -21.167  1.00 85.34           C  
ATOM    245 HD11 ILE A  16      19.425 -50.309 -21.768  1.00 85.34           H  
ATOM    246 HD12 ILE A  16      20.229 -51.715 -21.056  1.00 85.34           H  
ATOM    247 HD13 ILE A  16      18.577 -51.871 -21.679  1.00 85.34           H  
ATOM    248  N   LEU A  17      14.168 -50.251 -18.763  1.00 83.88           N  
ATOM    249  H   LEU A  17      14.280 -51.214 -19.045  1.00 83.88           H  
ATOM    250  CA  LEU A  17      12.819 -49.681 -18.709  1.00 83.88           C  
ATOM    251  HA  LEU A  17      12.822 -48.772 -19.310  1.00 83.88           H  
ATOM    252  C   LEU A  17      12.428 -49.289 -17.279  1.00 83.88           C  
ATOM    253  CB  LEU A  17      11.794 -50.673 -19.292  1.00 83.88           C  
ATOM    254  HB2 LEU A  17      11.765 -51.560 -18.658  1.00 83.88           H  
ATOM    255  HB3 LEU A  17      12.100 -50.993 -20.288  1.00 83.88           H  
ATOM    256  O   LEU A  17      11.915 -48.189 -17.074  1.00 83.88           O  
ATOM    257  CG  LEU A  17      10.370 -50.098 -19.382  1.00 83.88           C  
ATOM    258  HG  LEU A  17      10.038 -49.779 -18.394  1.00 83.88           H  
ATOM    259  CD1 LEU A  17      10.287 -48.911 -20.346  1.00 83.88           C  
ATOM    260 HD11 LEU A  17      10.861 -48.070 -19.957  1.00 83.88           H  
ATOM    261 HD12 LEU A  17      10.672 -49.193 -21.326  1.00 83.88           H  
ATOM    262 HD13 LEU A  17       9.251 -48.585 -20.445  1.00 83.88           H  
ATOM    263  CD2 LEU A  17       9.414 -51.187 -19.868  1.00 83.88           C  
ATOM    264 HD21 LEU A  17       9.708 -51.529 -20.860  1.00 83.88           H  
ATOM    265 HD22 LEU A  17       9.436 -52.027 -19.174  1.00 83.88           H  
ATOM    266 HD23 LEU A  17       8.398 -50.794 -19.907  1.00 83.88           H  
ATOM    267  N   MET A  18      12.691 -50.160 -16.299  1.00 86.51           N  
ATOM    268  H   MET A  18      13.102 -51.051 -16.538  1.00 86.51           H  
ATOM    269  CA  MET A  18      12.414 -49.865 -14.890  1.00 86.51           C  
ATOM    270  HA  MET A  18      11.362 -49.597 -14.786  1.00 86.51           H  
ATOM    271  C   MET A  18      13.231 -48.665 -14.406  1.00 86.51           C  
ATOM    272  CB  MET A  18      12.684 -51.086 -14.001  1.00 86.51           C  
ATOM    273  HB2 MET A  18      13.710 -51.424 -14.146  1.00 86.51           H  
ATOM    274  HB3 MET A  18      12.555 -50.779 -12.963  1.00 86.51           H  
ATOM    275  O   MET A  18      12.676 -47.782 -13.757  1.00 86.51           O  
ATOM    276  CG  MET A  18      11.706 -52.239 -14.249  1.00 86.51           C  
ATOM    277  HG2 MET A  18      11.833 -52.617 -15.264  1.00 86.51           H  
ATOM    278  HG3 MET A  18      10.692 -51.848 -14.166  1.00 86.51           H  
ATOM    279  SD  MET A  18      11.853 -53.628 -13.089  1.00 86.51           S  
ATOM    280  CE  MET A  18      13.542 -54.191 -13.409  1.00 86.51           C  
ATOM    281  HE1 MET A  18      13.768 -55.042 -12.768  1.00 86.51           H  
ATOM    282  HE2 MET A  18      14.241 -53.386 -13.181  1.00 86.51           H  
ATOM    283  HE3 MET A  18      13.642 -54.487 -14.454  1.00 86.51           H  
ATOM    284  N   PHE A  19      14.507 -48.561 -14.795  1.00 86.42           N  
ATOM    285  H   PHE A  19      14.933 -49.332 -15.290  1.00 86.42           H  
ATOM    286  CA  PHE A  19      15.311 -47.367 -14.520  1.00 86.42           C  
ATOM    287  HA  PHE A  19      15.267 -47.162 -13.450  1.00 86.42           H  
ATOM    288  C   PHE A  19      14.764 -46.111 -15.212  1.00 86.42           C  
ATOM    289  CB  PHE A  19      16.778 -47.606 -14.895  1.00 86.42           C  
ATOM    290  HB2 PHE A  19      17.231 -46.652 -15.163  1.00 86.42           H  
ATOM    291  HB3 PHE A  19      16.838 -48.247 -15.775  1.00 86.42           H  
ATOM    292  O   PHE A  19      14.742 -45.052 -14.594  1.00 86.42           O  
ATOM    293  CG  PHE A  19      17.606 -48.182 -13.765  1.00 86.42           C  
ATOM    294  CD1 PHE A  19      17.862 -47.396 -12.624  1.00 86.42           C  
ATOM    295  HD1 PHE A  19      17.443 -46.404 -12.543  1.00 86.42           H  
ATOM    296  CD2 PHE A  19      18.167 -49.467 -13.865  1.00 86.42           C  
ATOM    297  HD2 PHE A  19      17.999 -50.064 -14.749  1.00 86.42           H  
ATOM    298  CE1 PHE A  19      18.659 -47.899 -11.582  1.00 86.42           C  
ATOM    299  HE1 PHE A  19      18.843 -47.297 -10.705  1.00 86.42           H  
ATOM    300  CE2 PHE A  19      18.994 -49.952 -12.837  1.00 86.42           C  
ATOM    301  HE2 PHE A  19      19.490 -50.906 -12.939  1.00 86.42           H  
ATOM    302  CZ  PHE A  19      19.221 -49.179 -11.687  1.00 86.42           C  
ATOM    303  HZ  PHE A  19      19.852 -49.555 -10.895  1.00 86.42           H  
ATOM    304  N   SER A  20      14.265 -46.205 -16.449  1.00 87.82           N  
ATOM    305  H   SER A  20      14.363 -47.083 -16.939  1.00 87.82           H  
ATOM    306  CA  SER A  20      13.625 -45.072 -17.141  1.00 87.82           C  
ATOM    307  HA  SER A  20      14.340 -44.253 -17.209  1.00 87.82           H  
ATOM    308  C   SER A  20      12.393 -44.574 -16.387  1.00 87.82           C  
ATOM    309  CB  SER A  20      13.196 -45.470 -18.559  1.00 87.82           C  
ATOM    310  HB2 SER A  20      12.268 -46.042 -18.534  1.00 87.82           H  
ATOM    311  HB3 SER A  20      13.967 -46.104 -18.997  1.00 87.82           H  
ATOM    312  O   SER A  20      12.210 -43.370 -16.208  1.00 87.82           O  
ATOM    313  OG  SER A  20      13.039 -44.328 -19.384  1.00 87.82           O  
ATOM    314  HG  SER A  20      12.179 -43.908 -19.301  1.00 87.82           H  
ATOM    315  N   MET A  21      11.543 -45.498 -15.927  1.00 89.44           N  
ATOM    316  H   MET A  21      11.762 -46.471 -16.088  1.00 89.44           H  
ATOM    317  CA  MET A  21      10.358 -45.173 -15.127  1.00 89.44           C  
ATOM    318  HA  MET A  21       9.759 -44.430 -15.653  1.00 89.44           H  
ATOM    319  C   MET A  21      10.752 -44.550 -13.788  1.00 89.44           C  
ATOM    320  CB  MET A  21       9.506 -46.432 -14.913  1.00 89.44           C  
ATOM    321  HB2 MET A  21      10.127 -47.240 -14.526  1.00 89.44           H  
ATOM    322  HB3 MET A  21       8.729 -46.218 -14.179  1.00 89.44           H  
ATOM    323  O   MET A  21      10.243 -43.486 -13.446  1.00 89.44           O  
ATOM    324  CG  MET A  21       8.830 -46.886 -16.209  1.00 89.44           C  
ATOM    325  HG2 MET A  21       8.199 -46.076 -16.573  1.00 89.44           H  
ATOM    326  HG3 MET A  21       9.592 -47.097 -16.959  1.00 89.44           H  
ATOM    327  SD  MET A  21       7.800 -48.361 -16.007  1.00 89.44           S  
ATOM    328  CE  MET A  21       7.182 -48.533 -17.699  1.00 89.44           C  
ATOM    329  HE1 MET A  21       6.572 -47.666 -17.955  1.00 89.44           H  
ATOM    330  HE2 MET A  21       6.575 -49.436 -17.772  1.00 89.44           H  
ATOM    331  HE3 MET A  21       8.021 -48.602 -18.391  1.00 89.44           H  
ATOM    332  N   TYR A  22      11.713 -45.157 -13.089  1.00 90.49           N  
ATOM    333  H   TYR A  22      12.077 -46.036 -13.427  1.00 90.49           H  
ATOM    334  CA  TYR A  22      12.252 -44.646 -11.832  1.00 90.49           C  
ATOM    335  HA  TYR A  22      11.458 -44.615 -11.086  1.00 90.49           H  
ATOM    336  C   TYR A  22      12.806 -43.222 -11.970  1.00 90.49           C  
ATOM    337  CB  TYR A  22      13.337 -45.612 -11.346  1.00 90.49           C  
ATOM    338  HB2 TYR A  22      12.894 -46.595 -11.191  1.00 90.49           H  
ATOM    339  HB3 TYR A  22      14.106 -45.712 -12.112  1.00 90.49           H  
ATOM    340  O   TYR A  22      12.483 -42.354 -11.166  1.00 90.49           O  
ATOM    341  CG  TYR A  22      13.993 -45.166 -10.062  1.00 90.49           C  
ATOM    342  CD1 TYR A  22      15.168 -44.384 -10.094  1.00 90.49           C  
ATOM    343  HD1 TYR A  22      15.610 -44.111 -11.041  1.00 90.49           H  
ATOM    344  CD2 TYR A  22      13.404 -45.511  -8.835  1.00 90.49           C  
ATOM    345  HD2 TYR A  22      12.501 -46.102  -8.798  1.00 90.49           H  
ATOM    346  CE1 TYR A  22      15.756 -43.942  -8.893  1.00 90.49           C  
ATOM    347  HE1 TYR A  22      16.644 -43.328  -8.910  1.00 90.49           H  
ATOM    348  CE2 TYR A  22      13.995 -45.077  -7.640  1.00 90.49           C  
ATOM    349  HE2 TYR A  22      13.524 -45.285  -6.691  1.00 90.49           H  
ATOM    350  OH  TYR A  22      15.666 -43.829  -6.492  1.00 90.49           O  
ATOM    351  HH  TYR A  22      16.464 -43.302  -6.578  1.00 90.49           H  
ATOM    352  CZ  TYR A  22      15.167 -44.295  -7.661  1.00 90.49           C  
ATOM    353  N   LEU A  23      13.603 -42.953 -13.008  1.00 89.72           N  
ATOM    354  H   LEU A  23      13.855 -43.711 -13.627  1.00 89.72           H  
ATOM    355  CA  LEU A  23      14.189 -41.631 -13.246  1.00 89.72           C  
ATOM    356  HA  LEU A  23      14.610 -41.263 -12.311  1.00 89.72           H  
ATOM    357  C   LEU A  23      13.142 -40.596 -13.675  1.00 89.72           C  
ATOM    358  CB  LEU A  23      15.308 -41.750 -14.294  1.00 89.72           C  
ATOM    359  HB2 LEU A  23      15.600 -40.750 -14.613  1.00 89.72           H  
ATOM    360  HB3 LEU A  23      14.911 -42.271 -15.166  1.00 89.72           H  
ATOM    361  O   LEU A  23      13.243 -39.436 -13.285  1.00 89.72           O  
ATOM    362  CG  LEU A  23      16.564 -42.486 -13.789  1.00 89.72           C  
ATOM    363  HG  LEU A  23      16.285 -43.437 -13.334  1.00 89.72           H  
ATOM    364  CD1 LEU A  23      17.498 -42.776 -14.963  1.00 89.72           C  
ATOM    365 HD11 LEU A  23      16.982 -43.416 -15.679  1.00 89.72           H  
ATOM    366 HD12 LEU A  23      17.796 -41.847 -15.449  1.00 89.72           H  
ATOM    367 HD13 LEU A  23      18.385 -43.301 -14.608  1.00 89.72           H  
ATOM    368  CD2 LEU A  23      17.334 -41.670 -12.748  1.00 89.72           C  
ATOM    369 HD21 LEU A  23      17.600 -40.695 -13.157  1.00 89.72           H  
ATOM    370 HD22 LEU A  23      18.243 -42.202 -12.465  1.00 89.72           H  
ATOM    371 HD23 LEU A  23      16.728 -41.535 -11.853  1.00 89.72           H  
ATOM    372  N   THR A  24      12.122 -40.999 -14.439  1.00 90.57           N  
ATOM    373  H   THR A  24      12.089 -41.967 -14.724  1.00 90.57           H  
ATOM    374  CA  THR A  24      11.010 -40.103 -14.802  1.00 90.57           C  
ATOM    375  HA  THR A  24      11.412 -39.203 -15.267  1.00 90.57           H  
ATOM    376  C   THR A  24      10.231 -39.678 -13.561  1.00 90.57           C  
ATOM    377  CB  THR A  24      10.039 -40.768 -15.787  1.00 90.57           C  
ATOM    378  HB  THR A  24       9.571 -41.632 -15.316  1.00 90.57           H  
ATOM    379  O   THR A  24       9.938 -38.495 -13.387  1.00 90.57           O  
ATOM    380  CG2 THR A  24       8.950 -39.805 -16.263  1.00 90.57           C  
ATOM    381 HG21 THR A  24       8.307 -40.305 -16.987  1.00 90.57           H  
ATOM    382 HG22 THR A  24       9.405 -38.931 -16.730  1.00 90.57           H  
ATOM    383 HG23 THR A  24       8.331 -39.484 -15.425  1.00 90.57           H  
ATOM    384  OG1 THR A  24      10.718 -41.198 -16.942  1.00 90.57           O  
ATOM    385  HG1 THR A  24      11.329 -41.893 -16.685  1.00 90.57           H  
ATOM    386  N   GLU A  25       9.922 -40.630 -12.680  1.00 92.39           N  
ATOM    387  H   GLU A  25      10.178 -41.590 -12.861  1.00 92.39           H  
ATOM    388  CA  GLU A  25       9.191 -40.337 -11.450  1.00 92.39           C  
ATOM    389  HA  GLU A  25       8.334 -39.718 -11.713  1.00 92.39           H  
ATOM    390  C   GLU A  25      10.038 -39.525 -10.463  1.00 92.39           C  
ATOM    391  CB  GLU A  25       8.670 -41.645 -10.846  1.00 92.39           C  
ATOM    392  HB2 GLU A  25       9.505 -42.238 -10.472  1.00 92.39           H  
ATOM    393  HB3 GLU A  25       8.190 -42.230 -11.631  1.00 92.39           H  
ATOM    394  O   GLU A  25       9.518 -38.615  -9.826  1.00 92.39           O  
ATOM    395  CG  GLU A  25       7.649 -41.392  -9.728  1.00 92.39           C  
ATOM    396  HG2 GLU A  25       7.331 -42.349  -9.316  1.00 92.39           H  
ATOM    397  HG3 GLU A  25       8.111 -40.817  -8.925  1.00 92.39           H  
ATOM    398  CD  GLU A  25       6.427 -40.643 -10.273  1.00 92.39           C  
ATOM    399  OE1 GLU A  25       5.963 -39.666  -9.656  1.00 92.39           O  
ATOM    400  OE2 GLU A  25       5.910 -41.029 -11.343  1.00 92.39           O  
ATOM    401  N   LEU A  26      11.356 -39.748 -10.420  1.00 92.07           N  
ATOM    402  H   LEU A  26      11.716 -40.570 -10.884  1.00 92.07           H  
ATOM    403  CA  LEU A  26      12.277 -38.924  -9.639  1.00 92.07           C  
ATOM    404  HA  LEU A  26      11.947 -38.949  -8.600  1.00 92.07           H  
ATOM    405  C   LEU A  26      12.267 -37.457 -10.098  1.00 92.07           C  
ATOM    406  CB  LEU A  26      13.685 -39.537  -9.737  1.00 92.07           C  
ATOM    407  HB2 LEU A  26      13.646 -40.561  -9.364  1.00 92.07           H  
ATOM    408  HB3 LEU A  26      13.979 -39.569 -10.785  1.00 92.07           H  
ATOM    409  O   LEU A  26      12.258 -36.546  -9.270  1.00 92.07           O  
ATOM    410  CG  LEU A  26      14.762 -38.766  -8.957  1.00 92.07           C  
ATOM    411  HG  LEU A  26      14.820 -37.739  -9.319  1.00 92.07           H  
ATOM    412  CD1 LEU A  26      14.475 -38.748  -7.459  1.00 92.07           C  
ATOM    413 HD11 LEU A  26      13.562 -38.185  -7.267  1.00 92.07           H  
ATOM    414 HD12 LEU A  26      15.298 -38.266  -6.932  1.00 92.07           H  
ATOM    415 HD13 LEU A  26      14.353 -39.763  -7.084  1.00 92.07           H  
ATOM    416  CD2 LEU A  26      16.128 -39.415  -9.180  1.00 92.07           C  
ATOM    417 HD21 LEU A  26      16.365 -39.411 -10.244  1.00 92.07           H  
ATOM    418 HD22 LEU A  26      16.893 -38.856  -8.642  1.00 92.07           H  
ATOM    419 HD23 LEU A  26      16.110 -40.442  -8.815  1.00 92.07           H  
ATOM    420  N   VAL A  27      12.241 -37.203 -11.411  1.00 92.49           N  
ATOM    421  H   VAL A  27      12.264 -37.984 -12.052  1.00 92.49           H  
ATOM    422  CA  VAL A  27      12.104 -35.835 -11.937  1.00 92.49           C  
ATOM    423  HA  VAL A  27      12.880 -35.210 -11.496  1.00 92.49           H  
ATOM    424  C   VAL A  27      10.764 -35.238 -11.516  1.00 92.49           C  
ATOM    425  CB  VAL A  27      12.264 -35.789 -13.466  1.00 92.49           C  
ATOM    426  HB  VAL A  27      11.598 -36.523 -13.920  1.00 92.49           H  
ATOM    427  O   VAL A  27      10.742 -34.119 -11.008  1.00 92.49           O  
ATOM    428  CG1 VAL A  27      11.923 -34.408 -14.045  1.00 92.49           C  
ATOM    429 HG11 VAL A  27      11.934 -34.468 -15.133  1.00 92.49           H  
ATOM    430 HG12 VAL A  27      12.634 -33.657 -13.700  1.00 92.49           H  
ATOM    431 HG13 VAL A  27      10.918 -34.092 -13.762  1.00 92.49           H  
ATOM    432  CG2 VAL A  27      13.707 -36.110 -13.877  1.00 92.49           C  
ATOM    433 HG21 VAL A  27      14.382 -35.326 -13.533  1.00 92.49           H  
ATOM    434 HG22 VAL A  27      14.024 -37.058 -13.442  1.00 92.49           H  
ATOM    435 HG23 VAL A  27      13.770 -36.195 -14.962  1.00 92.49           H  
ATOM    436  N   ARG A  28       9.656 -35.970 -11.681  1.00 93.50           N  
ATOM    437  H   ARG A  28       9.747 -36.897 -12.073  1.00 93.50           H  
ATOM    438  CA  ARG A  28       8.325 -35.497 -11.270  1.00 93.50           C  
ATOM    439  HA  ARG A  28       8.102 -34.568 -11.795  1.00 93.50           H  
ATOM    440  C   ARG A  28       8.280 -35.161  -9.777  1.00 93.50           C  
ATOM    441  CB  ARG A  28       7.274 -36.547 -11.650  1.00 93.50           C  
ATOM    442  HB2 ARG A  28       7.505 -37.495 -11.165  1.00 93.50           H  
ATOM    443  HB3 ARG A  28       7.295 -36.694 -12.730  1.00 93.50           H  
ATOM    444  O   ARG A  28       7.773 -34.103  -9.416  1.00 93.50           O  
ATOM    445  CG  ARG A  28       5.869 -36.104 -11.226  1.00 93.50           C  
ATOM    446  HG2 ARG A  28       5.814 -36.059 -10.138  1.00 93.50           H  
ATOM    447  HG3 ARG A  28       5.653 -35.116 -11.633  1.00 93.50           H  
ATOM    448  CD  ARG A  28       4.816 -37.093 -11.720  1.00 93.50           C  
ATOM    449  HD2 ARG A  28       4.784 -37.054 -12.809  1.00 93.50           H  
ATOM    450  HD3 ARG A  28       5.100 -38.104 -11.429  1.00 93.50           H  
ATOM    451  NE  ARG A  28       3.495 -36.734 -11.180  1.00 93.50           N  
ATOM    452  HE  ARG A  28       3.094 -35.879 -11.540  1.00 93.50           H  
ATOM    453  NH1 ARG A  28       3.405 -38.349  -9.523  1.00 93.50           N  
ATOM    454 HH11 ARG A  28       4.332 -38.689  -9.738  1.00 93.50           H  
ATOM    455 HH12 ARG A  28       3.040 -38.636  -8.626  1.00 93.50           H  
ATOM    456  NH2 ARG A  28       1.777 -36.827  -9.697  1.00 93.50           N  
ATOM    457 HH21 ARG A  28       1.363 -37.207  -8.858  1.00 93.50           H  
ATOM    458 HH22 ARG A  28       1.427 -35.946 -10.044  1.00 93.50           H  
ATOM    459  CZ  ARG A  28       2.907 -37.309 -10.140  1.00 93.50           C  
ATOM    460  N   ALA A  29       8.868 -36.007  -8.936  1.00 93.28           N  
ATOM    461  H   ALA A  29       9.217 -36.881  -9.302  1.00 93.28           H  
ATOM    462  CA  ALA A  29       8.977 -35.779  -7.502  1.00 93.28           C  
ATOM    463  HA  ALA A  29       7.974 -35.706  -7.082  1.00 93.28           H  
ATOM    464  C   ALA A  29       9.714 -34.460  -7.201  1.00 93.28           C  
ATOM    465  CB  ALA A  29       9.672 -37.001  -6.889  1.00 93.28           C  
ATOM    466  HB1 ALA A  29       9.188 -37.912  -7.241  1.00 93.28           H  
ATOM    467  HB2 ALA A  29      10.725 -37.029  -7.169  1.00 93.28           H  
ATOM    468  HB3 ALA A  29       9.586 -36.974  -5.803  1.00 93.28           H  
ATOM    469  O   ALA A  29       9.232 -33.643  -6.420  1.00 93.28           O  
ATOM    470  N   LYS A  30      10.830 -34.183  -7.888  1.00 94.79           N  
ATOM    471  H   LYS A  30      11.189 -34.886  -8.518  1.00 94.79           H  
ATOM    472  CA  LYS A  30      11.545 -32.903  -7.748  1.00 94.79           C  
ATOM    473  HA  LYS A  30      11.754 -32.730  -6.692  1.00 94.79           H  
ATOM    474  C   LYS A  30      10.724 -31.695  -8.206  1.00 94.79           C  
ATOM    475  CB  LYS A  30      12.868 -32.946  -8.510  1.00 94.79           C  
ATOM    476  HB2 LYS A  30      12.689 -33.257  -9.540  1.00 94.79           H  
ATOM    477  HB3 LYS A  30      13.267 -31.931  -8.521  1.00 94.79           H  
ATOM    478  O   LYS A  30      10.801 -30.649  -7.570  1.00 94.79           O  
ATOM    479  CG  LYS A  30      13.895 -33.878  -7.852  1.00 94.79           C  
ATOM    480  HG2 LYS A  30      14.135 -33.513  -6.853  1.00 94.79           H  
ATOM    481  HG3 LYS A  30      13.481 -34.882  -7.758  1.00 94.79           H  
ATOM    482  CD  LYS A  30      15.170 -33.949  -8.694  1.00 94.79           C  
ATOM    483  HD2 LYS A  30      15.825 -34.716  -8.279  1.00 94.79           H  
ATOM    484  HD3 LYS A  30      14.899 -34.236  -9.710  1.00 94.79           H  
ATOM    485  CE  LYS A  30      15.902 -32.602  -8.694  1.00 94.79           C  
ATOM    486  HE2 LYS A  30      15.191 -31.787  -8.832  1.00 94.79           H  
ATOM    487  HE3 LYS A  30      16.378 -32.452  -7.725  1.00 94.79           H  
ATOM    488  NZ  LYS A  30      16.900 -32.548  -9.778  1.00 94.79           N  
ATOM    489  HZ1 LYS A  30      17.408 -31.678  -9.706  1.00 94.79           H  
ATOM    490  HZ2 LYS A  30      16.468 -32.563 -10.690  1.00 94.79           H  
ATOM    491  HZ3 LYS A  30      17.588 -33.281  -9.685  1.00 94.79           H  
ATOM    492  N   LEU A  31       9.930 -31.822  -9.273  1.00 95.15           N  
ATOM    493  H   LEU A  31       9.926 -32.705  -9.763  1.00 95.15           H  
ATOM    494  CA  LEU A  31       9.031 -30.747  -9.716  1.00 95.15           C  
ATOM    495  HA  LEU A  31       9.605 -29.826  -9.827  1.00 95.15           H  
ATOM    496  C   LEU A  31       7.954 -30.448  -8.666  1.00 95.15           C  
ATOM    497  CB  LEU A  31       8.380 -31.100 -11.066  1.00 95.15           C  
ATOM    498  HB2 LEU A  31       7.662 -30.315 -11.303  1.00 95.15           H  
ATOM    499  HB3 LEU A  31       7.820 -32.030 -10.962  1.00 95.15           H  
ATOM    500  O   LEU A  31       7.709 -29.285  -8.352  1.00 95.15           O  
ATOM    501  CG  LEU A  31       9.348 -31.235 -12.253  1.00 95.15           C  
ATOM    502  HG  LEU A  31      10.030 -32.069 -12.086  1.00 95.15           H  
ATOM    503  CD1 LEU A  31       8.560 -31.527 -13.531  1.00 95.15           C  
ATOM    504 HD11 LEU A  31       9.249 -31.678 -14.363  1.00 95.15           H  
ATOM    505 HD12 LEU A  31       7.963 -32.430 -13.397  1.00 95.15           H  
ATOM    506 HD13 LEU A  31       7.899 -30.691 -13.759  1.00 95.15           H  
ATOM    507  CD2 LEU A  31      10.189 -29.979 -12.454  1.00 95.15           C  
ATOM    508 HD21 LEU A  31      10.919 -29.889 -11.649  1.00 95.15           H  
ATOM    509 HD22 LEU A  31      10.723 -30.032 -13.403  1.00 95.15           H  
ATOM    510 HD23 LEU A  31       9.543 -29.101 -12.431  1.00 95.15           H  
ATOM    511  N   LYS A  32       7.360 -31.487  -8.069  1.00 94.50           N  
ATOM    512  H   LYS A  32       7.587 -32.419  -8.384  1.00 94.50           H  
ATOM    513  CA  LYS A  32       6.396 -31.322  -6.973  1.00 94.50           C  
ATOM    514  HA  LYS A  32       5.662 -30.569  -7.258  1.00 94.50           H  
ATOM    515  C   LYS A  32       7.036 -30.743  -5.711  1.00 94.50           C  
ATOM    516  CB  LYS A  32       5.679 -32.658  -6.702  1.00 94.50           C  
ATOM    517  HB2 LYS A  32       6.413 -33.443  -6.522  1.00 94.50           H  
ATOM    518  HB3 LYS A  32       5.078 -32.542  -5.800  1.00 94.50           H  
ATOM    519  O   LYS A  32       6.410 -29.945  -5.022  1.00 94.50           O  
ATOM    520  CG  LYS A  32       4.720 -33.101  -7.821  1.00 94.50           C  
ATOM    521  HG2 LYS A  32       4.221 -34.016  -7.504  1.00 94.50           H  
ATOM    522  HG3 LYS A  32       5.269 -33.299  -8.742  1.00 94.50           H  
ATOM    523  CD  LYS A  32       3.672 -32.008  -8.068  1.00 94.50           C  
ATOM    524  HD2 LYS A  32       3.344 -31.625  -7.102  1.00 94.50           H  
ATOM    525  HD3 LYS A  32       4.127 -31.189  -8.624  1.00 94.50           H  
ATOM    526  CE  LYS A  32       2.434 -32.465  -8.828  1.00 94.50           C  
ATOM    527  HE2 LYS A  32       1.996 -33.304  -8.286  1.00 94.50           H  
ATOM    528  HE3 LYS A  32       2.703 -32.768  -9.840  1.00 94.50           H  
ATOM    529  NZ  LYS A  32       1.474 -31.339  -8.860  1.00 94.50           N  
ATOM    530  HZ1 LYS A  32       1.457 -30.853  -9.745  1.00 94.50           H  
ATOM    531  HZ2 LYS A  32       0.525 -31.608  -8.641  1.00 94.50           H  
ATOM    532  HZ3 LYS A  32       1.752 -30.612  -8.217  1.00 94.50           H  
ATOM    533  N   LEU A  33       8.300 -31.060  -5.439  1.00 94.99           N  
ATOM    534  H   LEU A  33       8.740 -31.784  -5.989  1.00 94.99           H  
ATOM    535  CA  LEU A  33       9.041 -30.459  -4.328  1.00 94.99           C  
ATOM    536  HA  LEU A  33       8.433 -30.558  -3.429  1.00 94.99           H  
ATOM    537  C   LEU A  33       9.287 -28.955  -4.533  1.00 94.99           C  
ATOM    538  CB  LEU A  33      10.350 -31.237  -4.138  1.00 94.99           C  
ATOM    539  HB2 LEU A  33      11.066 -30.906  -4.891  1.00 94.99           H  
ATOM    540  HB3 LEU A  33      10.161 -32.299  -4.299  1.00 94.99           H  
ATOM    541  O   LEU A  33       9.195 -28.184  -3.580  1.00 94.99           O  
ATOM    542  CG  LEU A  33      10.968 -31.070  -2.742  1.00 94.99           C  
ATOM    543  HG  LEU A  33      11.087 -30.012  -2.504  1.00 94.99           H  
ATOM    544  CD1 LEU A  33      10.129 -31.727  -1.648  1.00 94.99           C  
ATOM    545 HD11 LEU A  33      10.678 -31.724  -0.706  1.00 94.99           H  
ATOM    546 HD12 LEU A  33       9.887 -32.755  -1.917  1.00 94.99           H  
ATOM    547 HD13 LEU A  33       9.201 -31.175  -1.501  1.00 94.99           H  
ATOM    548  CD2 LEU A  33      12.336 -31.741  -2.739  1.00 94.99           C  
ATOM    549 HD21 LEU A  33      12.995 -31.258  -3.461  1.00 94.99           H  
ATOM    550 HD22 LEU A  33      12.759 -31.659  -1.738  1.00 94.99           H  
ATOM    551 HD23 LEU A  33      12.226 -32.796  -2.987  1.00 94.99           H  
ATOM    552  N   GLN A  34       9.543 -28.522  -5.772  1.00 95.76           N  
ATOM    553  H   GLN A  34       9.647 -29.202  -6.512  1.00 95.76           H  
ATOM    554  CA  GLN A  34       9.620 -27.096  -6.109  1.00 95.76           C  
ATOM    555  HA  GLN A  34      10.310 -26.606  -5.423  1.00 95.76           H  
ATOM    556  C   GLN A  34       8.266 -26.389  -5.971  1.00 95.76           C  
ATOM    557  CB  GLN A  34      10.126 -26.901  -7.541  1.00 95.76           C  
ATOM    558  HB2 GLN A  34       9.949 -25.863  -7.824  1.00 95.76           H  
ATOM    559  HB3 GLN A  34       9.560 -27.534  -8.224  1.00 95.76           H  
ATOM    560  O   GLN A  34       8.227 -25.264  -5.471  1.00 95.76           O  
ATOM    561  CG  GLN A  34      11.622 -27.176  -7.712  1.00 95.76           C  
ATOM    562  HG2 GLN A  34      11.839 -28.227  -7.523  1.00 95.76           H  
ATOM    563  HG3 GLN A  34      12.180 -26.574  -6.995  1.00 95.76           H  
ATOM    564  CD  GLN A  34      12.084 -26.817  -9.121  1.00 95.76           C  
ATOM    565  NE2 GLN A  34      13.355 -26.588  -9.324  1.00 95.76           N  
ATOM    566 HE21 GLN A  34      13.612 -26.458 -10.292  1.00 95.76           H  
ATOM    567 HE22 GLN A  34      14.019 -26.857  -8.612  1.00 95.76           H  
ATOM    568  OE1 GLN A  34      11.327 -26.727 -10.074  1.00 95.76           O  
ATOM    569  N   GLU A  35       7.169 -27.032  -6.391  1.00 97.00           N  
ATOM    570  H   GLU A  35       7.275 -27.926  -6.848  1.00 97.00           H  
ATOM    571  CA  GLU A  35       5.808 -26.524  -6.169  1.00 97.00           C  
ATOM    572  HA  GLU A  35       5.707 -25.556  -6.661  1.00 97.00           H  
ATOM    573  C   GLU A  35       5.566 -26.290  -4.672  1.00 97.00           C  
ATOM    574  CB  GLU A  35       4.767 -27.487  -6.783  1.00 97.00           C  
ATOM    575  HB2 GLU A  35       4.933 -27.545  -7.858  1.00 97.00           H  
ATOM    576  HB3 GLU A  35       4.906 -28.483  -6.363  1.00 97.00           H  
ATOM    577  O   GLU A  35       5.195 -25.184  -4.279  1.00 97.00           O  
ATOM    578  CG  GLU A  35       3.313 -27.056  -6.517  1.00 97.00           C  
ATOM    579  HG2 GLU A  35       3.148 -26.071  -6.956  1.00 97.00           H  
ATOM    580  HG3 GLU A  35       3.182 -26.957  -5.440  1.00 97.00           H  
ATOM    581  CD  GLU A  35       2.240 -28.038  -7.029  1.00 97.00           C  
ATOM    582  OE1 GLU A  35       1.041 -27.779  -6.765  1.00 97.00           O  
ATOM    583  OE2 GLU A  35       2.565 -29.065  -7.675  1.00 97.00           O  
ATOM    584  N   ALA A  36       5.870 -27.290  -3.842  1.00 96.80           N  
ATOM    585  H   ALA A  36       6.146 -28.173  -4.246  1.00 96.80           H  
ATOM    586  CA  ALA A  36       5.704 -27.235  -2.395  1.00 96.80           C  
ATOM    587  HA  ALA A  36       4.658 -27.022  -2.175  1.00 96.80           H  
ATOM    588  C   ALA A  36       6.555 -26.124  -1.742  1.00 96.80           C  
ATOM    589  CB  ALA A  36       6.033 -28.632  -1.854  1.00 96.80           C  
ATOM    590  HB1 ALA A  36       7.082 -28.871  -2.030  1.00 96.80           H  
ATOM    591  HB2 ALA A  36       5.410 -29.376  -2.351  1.00 96.80           H  
ATOM    592  HB3 ALA A  36       5.830 -28.682  -0.785  1.00 96.80           H  
ATOM    593  O   ALA A  36       6.033 -25.323  -0.965  1.00 96.80           O  
ATOM    594  N   ALA A  37       7.844 -26.014  -2.086  1.00 97.25           N  
ATOM    595  H   ALA A  37       8.237 -26.707  -2.708  1.00 97.25           H  
ATOM    596  CA  ALA A  37       8.726 -24.976  -1.538  1.00 97.25           C  
ATOM    597  HA  ALA A  37       8.681 -25.008  -0.449  1.00 97.25           H  
ATOM    598  C   ALA A  37       8.286 -23.562  -1.941  1.00 97.25           C  
ATOM    599  CB  ALA A  37      10.167 -25.269  -1.975  1.00 97.25           C  
ATOM    600  HB1 ALA A  37      10.244 -25.228  -3.062  1.00 97.25           H  
ATOM    601  HB2 ALA A  37      10.836 -24.531  -1.533  1.00 97.25           H  
ATOM    602  HB3 ALA A  37      10.459 -26.260  -1.626  1.00 97.25           H  
ATOM    603  O   ALA A  37       8.224 -22.654  -1.110  1.00 97.25           O  
ATOM    604  N   ARG A  38       7.900 -23.368  -3.208  1.00 97.34           N  
ATOM    605  H   ARG A  38       7.943 -24.143  -3.854  1.00 97.34           H  
ATOM    606  CA  ARG A  38       7.305 -22.101  -3.639  1.00 97.34           C  
ATOM    607  HA  ARG A  38       8.007 -21.297  -3.416  1.00 97.34           H  
ATOM    608  C   ARG A  38       6.043 -21.819  -2.823  1.00 97.34           C  
ATOM    609  CB  ARG A  38       7.042 -22.135  -5.153  1.00 97.34           C  
ATOM    610  HB2 ARG A  38       7.983 -22.310  -5.675  1.00 97.34           H  
ATOM    611  HB3 ARG A  38       6.355 -22.947  -5.391  1.00 97.34           H  
ATOM    612  O   ARG A  38       5.924 -20.747  -2.235  1.00 97.34           O  
ATOM    613  CG  ARG A  38       6.445 -20.805  -5.624  1.00 97.34           C  
ATOM    614  HG2 ARG A  38       5.506 -20.629  -5.099  1.00 97.34           H  
ATOM    615  HG3 ARG A  38       7.151 -20.008  -5.394  1.00 97.34           H  
ATOM    616  CD  ARG A  38       6.145 -20.777  -7.119  1.00 97.34           C  
ATOM    617  HD2 ARG A  38       5.481 -21.605  -7.365  1.00 97.34           H  
ATOM    618  HD3 ARG A  38       7.080 -20.910  -7.663  1.00 97.34           H  
ATOM    619  NE  ARG A  38       5.486 -19.503  -7.480  1.00 97.34           N  
ATOM    620  HE  ARG A  38       4.679 -19.237  -6.935  1.00 97.34           H  
ATOM    621  NH1 ARG A  38       6.907 -18.794  -9.150  1.00 97.34           N  
ATOM    622 HH11 ARG A  38       7.436 -19.654  -9.152  1.00 97.34           H  
ATOM    623 HH12 ARG A  38       7.079 -18.080  -9.844  1.00 97.34           H  
ATOM    624  NH2 ARG A  38       5.231 -17.523  -8.602  1.00 97.34           N  
ATOM    625 HH21 ARG A  38       5.585 -16.931  -9.340  1.00 97.34           H  
ATOM    626 HH22 ARG A  38       4.435 -17.241  -8.047  1.00 97.34           H  
ATOM    627  CZ  ARG A  38       5.874 -18.629  -8.392  1.00 97.34           C  
ATOM    628  N   TYR A  39       5.120 -22.774  -2.768  1.00 97.07           N  
ATOM    629  H   TYR A  39       5.298 -23.652  -3.236  1.00 97.07           H  
ATOM    630  CA  TYR A  39       3.846 -22.610  -2.083  1.00 97.07           C  
ATOM    631  HA  TYR A  39       3.280 -21.823  -2.582  1.00 97.07           H  
ATOM    632  C   TYR A  39       4.028 -22.173  -0.625  1.00 97.07           C  
ATOM    633  CB  TYR A  39       3.048 -23.909  -2.195  1.00 97.07           C  
ATOM    634  HB2 TYR A  39       3.605 -24.726  -1.736  1.00 97.07           H  
ATOM    635  HB3 TYR A  39       2.912 -24.150  -3.249  1.00 97.07           H  
ATOM    636  O   TYR A  39       3.415 -21.192  -0.223  1.00 97.07           O  
ATOM    637  CG  TYR A  39       1.695 -23.809  -1.539  1.00 97.07           C  
ATOM    638  CD1 TYR A  39       1.564 -24.106  -0.171  1.00 97.07           C  
ATOM    639  HD1 TYR A  39       2.425 -24.412   0.404  1.00 97.07           H  
ATOM    640  CD2 TYR A  39       0.583 -23.372  -2.280  1.00 97.07           C  
ATOM    641  HD2 TYR A  39       0.694 -23.120  -3.324  1.00 97.07           H  
ATOM    642  CE1 TYR A  39       0.314 -24.007   0.454  1.00 97.07           C  
ATOM    643  HE1 TYR A  39       0.220 -24.239   1.505  1.00 97.07           H  
ATOM    644  CE2 TYR A  39      -0.665 -23.241  -1.645  1.00 97.07           C  
ATOM    645  HE2 TYR A  39      -1.511 -22.864  -2.200  1.00 97.07           H  
ATOM    646  OH  TYR A  39      -2.019 -23.507   0.326  1.00 97.07           O  
ATOM    647  HH  TYR A  39      -1.912 -23.785   1.238  1.00 97.07           H  
ATOM    648  CZ  TYR A  39      -0.808 -23.572  -0.279  1.00 97.07           C  
ATOM    649  N   ALA A  40       4.929 -22.810   0.128  1.00 97.28           N  
ATOM    650  H   ALA A  40       5.417 -23.602  -0.265  1.00 97.28           H  
ATOM    651  CA  ALA A  40       5.165 -22.488   1.536  1.00 97.28           C  
ATOM    652  HA  ALA A  40       4.250 -22.683   2.094  1.00 97.28           H  
ATOM    653  C   ALA A  40       5.536 -21.009   1.774  1.00 97.28           C  
ATOM    654  CB  ALA A  40       6.261 -23.426   2.055  1.00 97.28           C  
ATOM    655  HB1 ALA A  40       7.190 -23.257   1.510  1.00 97.28           H  
ATOM    656  HB2 ALA A  40       5.956 -24.464   1.921  1.00 97.28           H  
ATOM    657  HB3 ALA A  40       6.428 -23.243   3.117  1.00 97.28           H  
ATOM    658  O   ALA A  40       5.037 -20.393   2.712  1.00 97.28           O  
ATOM    659  N   VAL A  41       6.377 -20.410   0.923  1.00 97.74           N  
ATOM    660  H   VAL A  41       6.750 -20.955   0.159  1.00 97.74           H  
ATOM    661  CA  VAL A  41       6.767 -18.992   1.065  1.00 97.74           C  
ATOM    662  HA  VAL A  41       6.939 -18.774   2.119  1.00 97.74           H  
ATOM    663  C   VAL A  41       5.672 -18.047   0.589  1.00 97.74           C  
ATOM    664  CB  VAL A  41       8.059 -18.696   0.296  1.00 97.74           C  
ATOM    665  HB  VAL A  41       7.897 -18.977  -0.745  1.00 97.74           H  
ATOM    666  O   VAL A  41       5.409 -17.039   1.242  1.00 97.74           O  
ATOM    667  CG1 VAL A  41       8.483 -17.224   0.324  1.00 97.74           C  
ATOM    668 HG11 VAL A  41       7.742 -16.605  -0.182  1.00 97.74           H  
ATOM    669 HG12 VAL A  41       9.436 -17.103  -0.191  1.00 97.74           H  
ATOM    670 HG13 VAL A  41       8.590 -16.889   1.356  1.00 97.74           H  
ATOM    671  CG2 VAL A  41       9.208 -19.515   0.883  1.00 97.74           C  
ATOM    672 HG21 VAL A  41       9.038 -20.568   0.659  1.00 97.74           H  
ATOM    673 HG22 VAL A  41      10.153 -19.203   0.438  1.00 97.74           H  
ATOM    674 HG23 VAL A  41       9.265 -19.371   1.962  1.00 97.74           H  
ATOM    675  N   TRP A  42       5.031 -18.349  -0.541  1.00 97.55           N  
ATOM    676  H   TRP A  42       5.254 -19.213  -1.014  1.00 97.55           H  
ATOM    677  CA  TRP A  42       3.945 -17.513  -1.061  1.00 97.55           C  
ATOM    678  HA  TRP A  42       4.271 -16.473  -1.085  1.00 97.55           H  
ATOM    679  C   TRP A  42       2.710 -17.554  -0.162  1.00 97.55           C  
ATOM    680  CB  TRP A  42       3.604 -17.934  -2.490  1.00 97.55           C  
ATOM    681  HB2 TRP A  42       3.530 -19.020  -2.545  1.00 97.55           H  
ATOM    682  HB3 TRP A  42       2.624 -17.527  -2.739  1.00 97.55           H  
ATOM    683  O   TRP A  42       1.977 -16.577  -0.084  1.00 97.55           O  
ATOM    684  CG  TRP A  42       4.562 -17.436  -3.525  1.00 97.55           C  
ATOM    685  CD1 TRP A  42       5.674 -18.065  -3.955  1.00 97.55           C  
ATOM    686  HD1 TRP A  42       6.027 -19.017  -3.587  1.00 97.55           H  
ATOM    687  CD2 TRP A  42       4.578 -16.142  -4.192  1.00 97.55           C  
ATOM    688  CE2 TRP A  42       5.718 -16.095  -5.051  1.00 97.55           C  
ATOM    689  CE3 TRP A  42       3.790 -14.979  -4.099  1.00 97.55           C  
ATOM    690  HE3 TRP A  42       2.942 -14.956  -3.430  1.00 97.55           H  
ATOM    691  NE1 TRP A  42       6.313 -17.320  -4.915  1.00 97.55           N  
ATOM    692  HE1 TRP A  42       7.179 -17.592  -5.355  1.00 97.55           H  
ATOM    693  CH2 TRP A  42       5.305 -13.803  -5.612  1.00 97.55           C  
ATOM    694  HH2 TRP A  42       5.631 -12.880  -6.067  1.00 97.55           H  
ATOM    695  CZ2 TRP A  42       6.079 -14.958  -5.772  1.00 97.55           C  
ATOM    696  HZ2 TRP A  42       6.979 -14.938  -6.368  1.00 97.55           H  
ATOM    697  CZ3 TRP A  42       4.164 -13.816  -4.794  1.00 97.55           C  
ATOM    698  HZ3 TRP A  42       3.614 -12.900  -4.639  1.00 97.55           H  
ATOM    699  N   GLU A  43       2.496 -18.642   0.569  1.00 96.39           N  
ATOM    700  H   GLU A  43       3.060 -19.466   0.417  1.00 96.39           H  
ATOM    701  CA  GLU A  43       1.417 -18.728   1.543  1.00 96.39           C  
ATOM    702  HA  GLU A  43       0.498 -18.449   1.029  1.00 96.39           H  
ATOM    703  C   GLU A  43       1.598 -17.714   2.675  1.00 96.39           C  
ATOM    704  CB  GLU A  43       1.328 -20.183   2.042  1.00 96.39           C  
ATOM    705  HB2 GLU A  43       2.203 -20.411   2.649  1.00 96.39           H  
ATOM    706  HB3 GLU A  43       1.336 -20.851   1.181  1.00 96.39           H  
ATOM    707  O   GLU A  43       0.640 -17.038   3.053  1.00 96.39           O  
ATOM    708  CG  GLU A  43       0.068 -20.510   2.847  1.00 96.39           C  
ATOM    709  HG2 GLU A  43       0.114 -19.969   3.792  1.00 96.39           H  
ATOM    710  HG3 GLU A  43       0.076 -21.575   3.082  1.00 96.39           H  
ATOM    711  CD  GLU A  43      -1.220 -20.176   2.087  1.00 96.39           C  
ATOM    712  OE1 GLU A  43      -2.287 -20.029   2.720  1.00 96.39           O  
ATOM    713  OE2 GLU A  43      -1.175 -19.992   0.846  1.00 96.39           O  
ATOM    714  N   MET A  44       2.842 -17.500   3.120  1.00 97.30           N  
ATOM    715  H   MET A  44       3.584 -18.066   2.734  1.00 97.30           H  
ATOM    716  CA  MET A  44       3.180 -16.511   4.149  1.00 97.30           C  
ATOM    717  HA  MET A  44       2.592 -16.729   5.040  1.00 97.30           H  
ATOM    718  C   MET A  44       2.843 -15.071   3.738  1.00 97.30           C  
ATOM    719  CB  MET A  44       4.668 -16.610   4.526  1.00 97.30           C  
ATOM    720  HB2 MET A  44       5.284 -16.456   3.640  1.00 97.30           H  
ATOM    721  HB3 MET A  44       4.911 -15.815   5.231  1.00 97.30           H  
ATOM    722  O   MET A  44       2.624 -14.239   4.614  1.00 97.30           O  
ATOM    723  CG  MET A  44       5.029 -17.956   5.165  1.00 97.30           C  
ATOM    724  HG2 MET A  44       6.109 -18.006   5.303  1.00 97.30           H  
ATOM    725  HG3 MET A  44       4.748 -18.755   4.478  1.00 97.30           H  
ATOM    726  SD  MET A  44       4.243 -18.296   6.763  1.00 97.30           S  
ATOM    727  CE  MET A  44       5.151 -17.162   7.840  1.00 97.30           C  
ATOM    728  HE1 MET A  44       4.770 -17.237   8.858  1.00 97.30           H  
ATOM    729  HE2 MET A  44       5.033 -16.136   7.493  1.00 97.30           H  
ATOM    730  HE3 MET A  44       6.207 -17.434   7.837  1.00 97.30           H  
ATOM    731  N   THR A  45       2.741 -14.749   2.441  1.00 96.74           N  
ATOM    732  H   THR A  45       2.855 -15.467   1.740  1.00 96.74           H  
ATOM    733  CA  THR A  45       2.338 -13.396   2.006  1.00 96.74           C  
ATOM    734  HA  THR A  45       2.899 -12.674   2.599  1.00 96.74           H  
ATOM    735  C   THR A  45       0.859 -13.102   2.265  1.00 96.74           C  
ATOM    736  CB  THR A  45       2.655 -13.100   0.527  1.00 96.74           C  
ATOM    737  HB  THR A  45       2.550 -12.026   0.374  1.00 96.74           H  
ATOM    738  O   THR A  45       0.443 -11.959   2.117  1.00 96.74           O  
ATOM    739  CG2 THR A  45       4.070 -13.491   0.105  1.00 96.74           C  
ATOM    740 HG21 THR A  45       4.202 -13.244  -0.948  1.00 96.74           H  
ATOM    741 HG22 THR A  45       4.229 -14.561   0.242  1.00 96.74           H  
ATOM    742 HG23 THR A  45       4.795 -12.931   0.696  1.00 96.74           H  
ATOM    743  OG1 THR A  45       1.759 -13.736  -0.351  1.00 96.74           O  
ATOM    744  HG1 THR A  45       0.906 -13.307  -0.248  1.00 96.74           H  
ATOM    745  N   SER A  46       0.056 -14.113   2.617  1.00 95.82           N  
ATOM    746  H   SER A  46       0.463 -15.034   2.696  1.00 95.82           H  
ATOM    747  CA  SER A  46      -1.370 -13.967   2.948  1.00 95.82           C  
ATOM    748  HA  SER A  46      -1.741 -13.059   2.474  1.00 95.82           H  
ATOM    749  C   SER A  46      -1.646 -13.807   4.451  1.00 95.82           C  
ATOM    750  CB  SER A  46      -2.164 -15.137   2.360  1.00 95.82           C  
ATOM    751  HB2 SER A  46      -3.225 -14.888   2.385  1.00 95.82           H  
ATOM    752  HB3 SER A  46      -1.871 -15.297   1.323  1.00 95.82           H  
ATOM    753  O   SER A  46      -2.808 -13.800   4.867  1.00 95.82           O  
ATOM    754  OG  SER A  46      -1.962 -16.322   3.101  1.00 95.82           O  
ATOM    755  HG  SER A  46      -1.048 -16.610   3.039  1.00 95.82           H  
ATOM    756  N   TYR A  47      -0.594 -13.705   5.268  1.00 96.12           N  
ATOM    757  H   TYR A  47       0.328 -13.670   4.858  1.00 96.12           H  
ATOM    758  CA  TYR A  47      -0.667 -13.519   6.717  1.00 96.12           C  
ATOM    759  HA  TYR A  47      -1.708 -13.531   7.041  1.00 96.12           H  
ATOM    760  C   TYR A  47      -0.067 -12.175   7.129  1.00 96.12           C  
ATOM    761  CB  TYR A  47       0.066 -14.652   7.447  1.00 96.12           C  
ATOM    762  HB2 TYR A  47       1.098 -14.688   7.098  1.00 96.12           H  
ATOM    763  HB3 TYR A  47       0.089 -14.414   8.511  1.00 96.12           H  
ATOM    764  O   TYR A  47       0.808 -11.626   6.457  1.00 96.12           O  
ATOM    765  CG  TYR A  47      -0.557 -16.022   7.291  1.00 96.12           C  
ATOM    766  CD1 TYR A  47      -1.409 -16.544   8.282  1.00 96.12           C  
ATOM    767  HD1 TYR A  47      -1.630 -15.982   9.178  1.00 96.12           H  
ATOM    768  CD2 TYR A  47      -0.283 -16.778   6.141  1.00 96.12           C  
ATOM    769  HD2 TYR A  47       0.366 -16.369   5.380  1.00 96.12           H  
ATOM    770  CE1 TYR A  47      -1.979 -17.820   8.114  1.00 96.12           C  
ATOM    771  HE1 TYR A  47      -2.634 -18.225   8.871  1.00 96.12           H  
ATOM    772  CE2 TYR A  47      -0.877 -18.037   5.961  1.00 96.12           C  
ATOM    773  HE2 TYR A  47      -0.714 -18.580   5.041  1.00 96.12           H  
ATOM    774  OH  TYR A  47      -2.322 -19.776   6.757  1.00 96.12           O  
ATOM    775  HH  TYR A  47      -2.070 -20.163   5.916  1.00 96.12           H  
ATOM    776  CZ  TYR A  47      -1.721 -18.572   6.952  1.00 96.12           C  
ATOM    777  N   ALA A  48      -0.479 -11.686   8.298  1.00 94.53           N  
ATOM    778  H   ALA A  48      -1.190 -12.182   8.816  1.00 94.53           H  
ATOM    779  CA  ALA A  48       0.124 -10.514   8.912  1.00 94.53           C  
ATOM    780  HA  ALA A  48       0.198  -9.729   8.160  1.00 94.53           H  
ATOM    781  C   ALA A  48       1.541 -10.841   9.421  1.00 94.53           C  
ATOM    782  CB  ALA A  48      -0.802 -10.007  10.024  1.00 94.53           C  
ATOM    783  HB1 ALA A  48      -0.937 -10.778  10.782  1.00 94.53           H  
ATOM    784  HB2 ALA A  48      -1.773  -9.744   9.603  1.00 94.53           H  
ATOM    785  HB3 ALA A  48      -0.369  -9.123  10.490  1.00 94.53           H  
ATOM    786  O   ALA A  48       1.733 -11.320  10.533  1.00 94.53           O  
ATOM    787  N   LEU A  49       2.559 -10.534   8.614  1.00 96.42           N  
ATOM    788  H   LEU A  49       2.324 -10.304   7.660  1.00 96.42           H  
ATOM    789  CA  LEU A  49       3.969 -10.731   8.987  1.00 96.42           C  
ATOM    790  HA  LEU A  49       4.040 -11.635   9.591  1.00 96.42           H  
ATOM    791  C   LEU A  49       4.537  -9.601   9.868  1.00 96.42           C  
ATOM    792  CB  LEU A  49       4.814 -10.931   7.716  1.00 96.42           C  
ATOM    793  HB2 LEU A  49       4.756 -10.018   7.122  1.00 96.42           H  
ATOM    794  HB3 LEU A  49       5.850 -11.090   8.015  1.00 96.42           H  
ATOM    795  O   LEU A  49       5.712  -9.631  10.231  1.00 96.42           O  
ATOM    796  CG  LEU A  49       4.392 -12.094   6.803  1.00 96.42           C  
ATOM    797  HG  LEU A  49       3.411 -11.882   6.378  1.00 96.42           H  
ATOM    798  CD1 LEU A  49       5.399 -12.194   5.655  1.00 96.42           C  
ATOM    799 HD11 LEU A  49       5.398 -11.265   5.085  1.00 96.42           H  
ATOM    800 HD12 LEU A  49       5.090 -12.998   4.987  1.00 96.42           H  
ATOM    801 HD13 LEU A  49       6.398 -12.408   6.036  1.00 96.42           H  
ATOM    802  CD2 LEU A  49       4.338 -13.434   7.534  1.00 96.42           C  
ATOM    803 HD21 LEU A  49       4.031 -14.207   6.829  1.00 96.42           H  
ATOM    804 HD22 LEU A  49       5.310 -13.686   7.956  1.00 96.42           H  
ATOM    805 HD23 LEU A  49       3.584 -13.404   8.321  1.00 96.42           H  
ATOM    806  N   SER A  50       3.741  -8.573  10.169  1.00 96.18           N  
ATOM    807  H   SER A  50       2.782  -8.630   9.858  1.00 96.18           H  
ATOM    808  CA  SER A  50       4.096  -7.466  11.061  1.00 96.18           C  
ATOM    809  HA  SER A  50       4.966  -7.733  11.661  1.00 96.18           H  
ATOM    810  C   SER A  50       2.936  -7.143  11.994  1.00 96.18           C  
ATOM    811  CB  SER A  50       4.411  -6.185  10.279  1.00 96.18           C  
ATOM    812  HB2 SER A  50       3.641  -6.017   9.526  1.00 96.18           H  
ATOM    813  HB3 SER A  50       4.401  -5.341  10.969  1.00 96.18           H  
ATOM    814  O   SER A  50       1.882  -6.704  11.543  1.00 96.18           O  
ATOM    815  OG  SER A  50       5.682  -6.228   9.663  1.00 96.18           O  
ATOM    816  HG  SER A  50       5.861  -5.340   9.348  1.00 96.18           H  
ATOM    817  N   ASP A  51       3.163  -7.248  13.302  1.00 96.93           N  
ATOM    818  H   ASP A  51       3.929  -7.822  13.624  1.00 96.93           H  
ATOM    819  CA  ASP A  51       2.228  -6.728  14.303  1.00 96.93           C  
ATOM    820  HA  ASP A  51       1.207  -6.926  13.978  1.00 96.93           H  
ATOM    821  C   ASP A  51       2.380  -5.206  14.475  1.00 96.93           C  
ATOM    822  CB  ASP A  51       2.427  -7.480  15.626  1.00 96.93           C  
ATOM    823  HB2 ASP A  51       3.461  -7.366  15.952  1.00 96.93           H  
ATOM    824  HB3 ASP A  51       2.226  -8.539  15.463  1.00 96.93           H  
ATOM    825  O   ASP A  51       3.212  -4.731  15.250  1.00 96.93           O  
ATOM    826  CG  ASP A  51       1.488  -7.011  16.737  1.00 96.93           C  
ATOM    827  OD1 ASP A  51       0.656  -6.112  16.493  1.00 96.93           O  
ATOM    828  OD2 ASP A  51       1.661  -7.463  17.887  1.00 96.93           O  
ATOM    829  N   PHE A  52       1.563  -4.427  13.764  1.00 96.23           N  
ATOM    830  H   PHE A  52       0.941  -4.871  13.103  1.00 96.23           H  
ATOM    831  CA  PHE A  52       1.497  -2.973  13.946  1.00 96.23           C  
ATOM    832  HA  PHE A  52       2.512  -2.594  14.066  1.00 96.23           H  
ATOM    833  C   PHE A  52       0.727  -2.549  15.205  1.00 96.23           C  
ATOM    834  CB  PHE A  52       0.897  -2.316  12.698  1.00 96.23           C  
ATOM    835  HB2 PHE A  52       0.008  -2.864  12.385  1.00 96.23           H  
ATOM    836  HB3 PHE A  52       0.582  -1.303  12.950  1.00 96.23           H  
ATOM    837  O   PHE A  52       0.902  -1.417  15.670  1.00 96.23           O  
ATOM    838  CG  PHE A  52       1.874  -2.216  11.547  1.00 96.23           C  
ATOM    839  CD1 PHE A  52       2.877  -1.229  11.570  1.00 96.23           C  
ATOM    840  HD1 PHE A  52       2.952  -0.552  12.408  1.00 96.23           H  
ATOM    841  CD2 PHE A  52       1.801  -3.114  10.467  1.00 96.23           C  
ATOM    842  HD2 PHE A  52       1.048  -3.888  10.448  1.00 96.23           H  
ATOM    843  CE1 PHE A  52       3.795  -1.127  10.511  1.00 96.23           C  
ATOM    844  HE1 PHE A  52       4.564  -0.368  10.535  1.00 96.23           H  
ATOM    845  CE2 PHE A  52       2.723  -3.014   9.411  1.00 96.23           C  
ATOM    846  HE2 PHE A  52       2.661  -3.707   8.584  1.00 96.23           H  
ATOM    847  CZ  PHE A  52       3.713  -2.016   9.428  1.00 96.23           C  
ATOM    848  HZ  PHE A  52       4.415  -1.932   8.612  1.00 96.23           H  
ATOM    849  N   ALA A  53      -0.086  -3.421  15.802  1.00 96.33           N  
ATOM    850  H   ALA A  53      -0.098  -4.384  15.496  1.00 96.33           H  
ATOM    851  CA  ALA A  53      -0.855  -3.100  16.997  1.00 96.33           C  
ATOM    852  HA  ALA A  53      -1.306  -2.115  16.871  1.00 96.33           H  
ATOM    853  C   ALA A  53       0.029  -3.063  18.248  1.00 96.33           C  
ATOM    854  CB  ALA A  53      -1.983  -4.115  17.149  1.00 96.33           C  
ATOM    855  HB1 ALA A  53      -2.634  -3.820  17.971  1.00 96.33           H  
ATOM    856  HB2 ALA A  53      -1.580  -5.108  17.351  1.00 96.33           H  
ATOM    857  HB3 ALA A  53      -2.564  -4.164  16.228  1.00 96.33           H  
ATOM    858  O   ALA A  53      -0.009  -2.074  18.987  1.00 96.33           O  
ATOM    859  N   ASN A  54       0.881  -4.076  18.441  1.00 95.19           N  
ATOM    860  H   ASN A  54       0.813  -4.861  17.810  1.00 95.19           H  
ATOM    861  CA  ASN A  54       1.727  -4.213  19.632  1.00 95.19           C  
ATOM    862  HA  ASN A  54       1.503  -3.389  20.309  1.00 95.19           H  
ATOM    863  C   ASN A  54       3.237  -4.128  19.353  1.00 95.19           C  
ATOM    864  CB  ASN A  54       1.385  -5.498  20.403  1.00 95.19           C  
ATOM    865  HB2 ASN A  54       1.892  -6.352  19.952  1.00 95.19           H  
ATOM    866  HB3 ASN A  54       1.773  -5.408  21.418  1.00 95.19           H  
ATOM    867  O   ASN A  54       4.001  -3.974  20.302  1.00 95.19           O  
ATOM    868  CG  ASN A  54      -0.101  -5.780  20.503  1.00 95.19           C  
ATOM    869  ND2 ASN A  54      -0.569  -6.791  19.812  1.00 95.19           N  
ATOM    870 HD21 ASN A  54      -1.547  -7.036  19.887  1.00 95.19           H  
ATOM    871 HD22 ASN A  54       0.031  -7.228  19.128  1.00 95.19           H  
ATOM    872  OD1 ASN A  54      -0.821  -5.091  21.210  1.00 95.19           O  
ATOM    873  N   GLY A  55       3.682  -4.185  18.093  1.00 94.91           N  
ATOM    874  H   GLY A  55       3.024  -4.336  17.341  1.00 94.91           H  
ATOM    875  CA  GLY A  55       5.109  -4.159  17.738  1.00 94.91           C  
ATOM    876  HA2 GLY A  55       5.629  -3.417  18.345  1.00 94.91           H  
ATOM    877  HA3 GLY A  55       5.210  -3.872  16.692  1.00 94.91           H  
ATOM    878  C   GLY A  55       5.821  -5.505  17.922  1.00 94.91           C  
ATOM    879  O   GLY A  55       7.048  -5.560  17.918  1.00 94.91           O  
ATOM    880  N   LYS A  56       5.076  -6.603  18.101  1.00 96.67           N  
ATOM    881  H   LYS A  56       4.071  -6.510  18.069  1.00 96.67           H  
ATOM    882  CA  LYS A  56       5.623  -7.948  18.328  1.00 96.67           C  
ATOM    883  HA  LYS A  56       6.636  -7.866  18.720  1.00 96.67           H  
ATOM    884  C   LYS A  56       5.726  -8.736  17.023  1.00 96.67           C  
ATOM    885  CB  LYS A  56       4.782  -8.679  19.375  1.00 96.67           C  
ATOM    886  HB2 LYS A  56       3.757  -8.773  19.018  1.00 96.67           H  
ATOM    887  HB3 LYS A  56       5.195  -9.680  19.497  1.00 96.67           H  
ATOM    888  O   LYS A  56       4.994  -9.691  16.783  1.00 96.67           O  
ATOM    889  CG  LYS A  56       4.790  -7.977  20.739  1.00 96.67           C  
ATOM    890  HG2 LYS A  56       4.321  -6.995  20.671  1.00 96.67           H  
ATOM    891  HG3 LYS A  56       5.815  -7.874  21.095  1.00 96.67           H  
ATOM    892  CD  LYS A  56       3.996  -8.862  21.692  1.00 96.67           C  
ATOM    893  HD2 LYS A  56       2.968  -8.943  21.337  1.00 96.67           H  
ATOM    894  HD3 LYS A  56       4.448  -9.853  21.675  1.00 96.67           H  
ATOM    895  CE  LYS A  56       4.014  -8.368  23.130  1.00 96.67           C  
ATOM    896  HE2 LYS A  56       5.050  -8.188  23.419  1.00 96.67           H  
ATOM    897  HE3 LYS A  56       3.457  -7.433  23.198  1.00 96.67           H  
ATOM    898  NZ  LYS A  56       3.416  -9.424  23.975  1.00 96.67           N  
ATOM    899  HZ1 LYS A  56       3.910 -10.287  23.802  1.00 96.67           H  
ATOM    900  HZ2 LYS A  56       2.459  -9.586  23.696  1.00 96.67           H  
ATOM    901  HZ3 LYS A  56       3.465  -9.195  24.958  1.00 96.67           H  
ATOM    902  N   HIS A  57       6.621  -8.301  16.141  1.00 96.45           N  
ATOM    903  H   HIS A  57       7.156  -7.476  16.372  1.00 96.45           H  
ATOM    904  CA  HIS A  57       6.707  -8.855  14.785  1.00 96.45           C  
ATOM    905  HA  HIS A  57       5.717  -8.807  14.332  1.00 96.45           H  
ATOM    906  C   HIS A  57       7.134 -10.329  14.739  1.00 96.45           C  
ATOM    907  CB  HIS A  57       7.662  -8.010  13.943  1.00 96.45           C  
ATOM    908  HB2 HIS A  57       7.587  -8.335  12.905  1.00 96.45           H  
ATOM    909  HB3 HIS A  57       8.684  -8.189  14.276  1.00 96.45           H  
ATOM    910  O   HIS A  57       6.650 -11.064  13.884  1.00 96.45           O  
ATOM    911  CG  HIS A  57       7.387  -6.532  14.007  1.00 96.45           C  
ATOM    912  CD2 HIS A  57       8.305  -5.569  14.317  1.00 96.45           C  
ATOM    913  HD2 HIS A  57       9.347  -5.727  14.554  1.00 96.45           H  
ATOM    914  ND1 HIS A  57       6.179  -5.896  13.795  1.00 96.45           N  
ATOM    915  HD1 HIS A  57       5.273  -6.325  13.674  1.00 96.45           H  
ATOM    916  CE1 HIS A  57       6.374  -4.579  13.961  1.00 96.45           C  
ATOM    917  HE1 HIS A  57       5.610  -3.817  13.905  1.00 96.45           H  
ATOM    918  NE2 HIS A  57       7.656  -4.342  14.264  1.00 96.45           N  
ATOM    919  N   ASP A  58       8.003 -10.768  15.652  1.00 96.72           N  
ATOM    920  H   ASP A  58       8.395 -10.119  16.320  1.00 96.72           H  
ATOM    921  CA  ASP A  58       8.415 -12.175  15.722  1.00 96.72           C  
ATOM    922  HA  ASP A  58       8.686 -12.514  14.723  1.00 96.72           H  
ATOM    923  C   ASP A  58       7.256 -13.081  16.169  1.00 96.72           C  
ATOM    924  CB  ASP A  58       9.650 -12.322  16.630  1.00 96.72           C  
ATOM    925  HB2 ASP A  58       9.744 -13.368  16.919  1.00 96.72           H  
ATOM    926  HB3 ASP A  58       9.507 -11.736  17.538  1.00 96.72           H  
ATOM    927  O   ASP A  58       7.051 -14.132  15.568  1.00 96.72           O  
ATOM    928  CG  ASP A  58      10.966 -11.915  15.948  1.00 96.72           C  
ATOM    929  OD1 ASP A  58      11.056 -11.911  14.699  1.00 96.72           O  
ATOM    930  OD2 ASP A  58      11.982 -11.679  16.639  1.00 96.72           O  
ATOM    931  N   ASP A  59       6.435 -12.645  17.132  1.00 97.11           N  
ATOM    932  H   ASP A  59       6.661 -11.791  17.622  1.00 97.11           H  
ATOM    933  CA  ASP A  59       5.238 -13.389  17.554  1.00 97.11           C  
ATOM    934  HA  ASP A  59       5.533 -14.399  17.840  1.00 97.11           H  
ATOM    935  C   ASP A  59       4.223 -13.508  16.405  1.00 97.11           C  
ATOM    936  CB  ASP A  59       4.564 -12.715  18.766  1.00 97.11           C  
ATOM    937  HB2 ASP A  59       3.610 -13.213  18.941  1.00 97.11           H  
ATOM    938  HB3 ASP A  59       4.345 -11.676  18.518  1.00 97.11           H  
ATOM    939  O   ASP A  59       3.654 -14.578  16.192  1.00 97.11           O  
ATOM    940  CG  ASP A  59       5.352 -12.761  20.084  1.00 97.11           C  
ATOM    941  OD1 ASP A  59       6.397 -13.441  20.151  1.00 97.11           O  
ATOM    942  OD2 ASP A  59       4.899 -12.091  21.047  1.00 97.11           O  
ATOM    943  N   ALA A  60       4.033 -12.432  15.631  1.00 97.06           N  
ATOM    944  H   ALA A  60       4.513 -11.579  15.879  1.00 97.06           H  
ATOM    945  CA  ALA A  60       3.177 -12.442  14.442  1.00 97.06           C  
ATOM    946  HA  ALA A  60       2.171 -12.746  14.730  1.00 97.06           H  
ATOM    947  C   ALA A  60       3.677 -13.428  13.379  1.00 97.06           C  
ATOM    948  CB  ALA A  60       3.127 -11.025  13.868  1.00 97.06           C  
ATOM    949  HB1 ALA A  60       2.397 -10.988  13.059  1.00 97.06           H  
ATOM    950  HB2 ALA A  60       4.103 -10.732  13.481  1.00 97.06           H  
ATOM    951  HB3 ALA A  60       2.828 -10.341  14.662  1.00 97.06           H  
ATOM    952  O   ALA A  60       2.893 -14.183  12.804  1.00 97.06           O  
ATOM    953  N   PHE A  61       4.992 -13.452  13.137  1.00 97.41           N  
ATOM    954  H   PHE A  61       5.594 -12.820  13.646  1.00 97.41           H  
ATOM    955  CA  PHE A  61       5.588 -14.402  12.206  1.00 97.41           C  
ATOM    956  HA  PHE A  61       5.070 -14.321  11.251  1.00 97.41           H  
ATOM    957  C   PHE A  61       5.422 -15.847  12.683  1.00 97.41           C  
ATOM    958  CB  PHE A  61       7.069 -14.078  11.988  1.00 97.41           C  
ATOM    959  HB2 PHE A  61       7.607 -14.160  12.932  1.00 97.41           H  
ATOM    960  HB3 PHE A  61       7.161 -13.050  11.637  1.00 97.41           H  
ATOM    961  O   PHE A  61       5.091 -16.713  11.879  1.00 97.41           O  
ATOM    962  CG  PHE A  61       7.697 -15.010  10.972  1.00 97.41           C  
ATOM    963  CD1 PHE A  61       8.297 -16.219  11.378  1.00 97.41           C  
ATOM    964  HD1 PHE A  61       8.363 -16.471  12.426  1.00 97.41           H  
ATOM    965  CD2 PHE A  61       7.586 -14.711   9.603  1.00 97.41           C  
ATOM    966  HD2 PHE A  61       7.109 -13.793   9.292  1.00 97.41           H  
ATOM    967  CE1 PHE A  61       8.779 -17.123  10.414  1.00 97.41           C  
ATOM    968  HE1 PHE A  61       9.257 -18.038  10.731  1.00 97.41           H  
ATOM    969  CE2 PHE A  61       8.060 -15.618   8.643  1.00 97.41           C  
ATOM    970  HE2 PHE A  61       7.930 -15.405   7.592  1.00 97.41           H  
ATOM    971  CZ  PHE A  61       8.657 -16.824   9.045  1.00 97.41           C  
ATOM    972  HZ  PHE A  61       9.035 -17.511   8.302  1.00 97.41           H  
ATOM    973  N   GLU A  62       5.641 -16.122  13.968  1.00 97.42           N  
ATOM    974  H   GLU A  62       5.942 -15.379  14.582  1.00 97.42           H  
ATOM    975  CA  GLU A  62       5.501 -17.471  14.522  1.00 97.42           C  
ATOM    976  HA  GLU A  62       6.078 -18.164  13.909  1.00 97.42           H  
ATOM    977  C   GLU A  62       4.058 -17.981  14.479  1.00 97.42           C  
ATOM    978  CB  GLU A  62       6.036 -17.495  15.963  1.00 97.42           C  
ATOM    979  HB2 GLU A  62       5.660 -16.631  16.511  1.00 97.42           H  
ATOM    980  HB3 GLU A  62       5.668 -18.389  16.466  1.00 97.42           H  
ATOM    981  O   GLU A  62       3.828 -19.169  14.234  1.00 97.42           O  
ATOM    982  CG  GLU A  62       7.572 -17.507  16.013  1.00 97.42           C  
ATOM    983  HG2 GLU A  62       7.889 -17.541  17.056  1.00 97.42           H  
ATOM    984  HG3 GLU A  62       7.962 -16.591  15.570  1.00 97.42           H  
ATOM    985  CD  GLU A  62       8.140 -18.721  15.271  1.00 97.42           C  
ATOM    986  OE1 GLU A  62       8.972 -18.562  14.354  1.00 97.42           O  
ATOM    987  OE2 GLU A  62       7.687 -19.858  15.543  1.00 97.42           O  
ATOM    988  N   ASP A  63       3.086 -17.093  14.671  1.00 96.39           N  
ATOM    989  H   ASP A  63       3.331 -16.141  14.902  1.00 96.39           H  
ATOM    990  CA  ASP A  63       1.674 -17.418  14.507  1.00 96.39           C  
ATOM    991  HA  ASP A  63       1.454 -18.300  15.107  1.00 96.39           H  
ATOM    992  C   ASP A  63       1.341 -17.779  13.052  1.00 96.39           C  
ATOM    993  CB  ASP A  63       0.839 -16.251  15.035  1.00 96.39           C  
ATOM    994  HB2 ASP A  63       1.196 -15.976  16.028  1.00 96.39           H  
ATOM    995  HB3 ASP A  63       0.949 -15.386  14.381  1.00 96.39           H  
ATOM    996  O   ASP A  63       0.886 -18.895  12.781  1.00 96.39           O  
ATOM    997  CG  ASP A  63      -0.625 -16.646  15.153  1.00 96.39           C  
ATOM    998  OD1 ASP A  63      -0.871 -17.640  15.886  1.00 96.39           O  
ATOM    999  OD2 ASP A  63      -1.453 -15.917  14.580  1.00 96.39           O  
ATOM   1000  N   ALA A  64       1.715 -16.909  12.108  1.00 96.65           N  
ATOM   1001  H   ALA A  64       2.083 -16.015  12.403  1.00 96.65           H  
ATOM   1002  CA  ALA A  64       1.575 -17.160  10.675  1.00 96.65           C  
ATOM   1003  HA  ALA A  64       0.516 -17.253  10.434  1.00 96.65           H  
ATOM   1004  C   ALA A  64       2.273 -18.461  10.243  1.00 96.65           C  
ATOM   1005  CB  ALA A  64       2.156 -15.954   9.927  1.00 96.65           C  
ATOM   1006  HB1 ALA A  64       3.206 -15.816  10.189  1.00 96.65           H  
ATOM   1007  HB2 ALA A  64       1.606 -15.054  10.201  1.00 96.65           H  
ATOM   1008  HB3 ALA A  64       2.077 -16.122   8.853  1.00 96.65           H  
ATOM   1009  O   ALA A  64       1.700 -19.275   9.521  1.00 96.65           O  
ATOM   1010  N   ARG A  65       3.499 -18.699  10.729  1.00 97.09           N  
ATOM   1011  H   ARG A  65       3.904 -17.983  11.315  1.00 97.09           H  
ATOM   1012  CA  ARG A  65       4.298 -19.891  10.423  1.00 97.09           C  
ATOM   1013  HA  ARG A  65       4.419 -19.961   9.342  1.00 97.09           H  
ATOM   1014  C   ARG A  65       3.595 -21.164  10.875  1.00 97.09           C  
ATOM   1015  CB  ARG A  65       5.676 -19.761  11.095  1.00 97.09           C  
ATOM   1016  HB2 ARG A  65       6.147 -18.834  10.767  1.00 97.09           H  
ATOM   1017  HB3 ARG A  65       5.548 -19.723  12.176  1.00 97.09           H  
ATOM   1018  O   ARG A  65       3.619 -22.158  10.154  1.00 97.09           O  
ATOM   1019  CG  ARG A  65       6.602 -20.927  10.730  1.00 97.09           C  
ATOM   1020  HG2 ARG A  65       6.769 -20.881   9.654  1.00 97.09           H  
ATOM   1021  HG3 ARG A  65       6.134 -21.883  10.967  1.00 97.09           H  
ATOM   1022  CD  ARG A  65       7.953 -20.850  11.452  1.00 97.09           C  
ATOM   1023  HD2 ARG A  65       8.374 -19.854  11.317  1.00 97.09           H  
ATOM   1024  HD3 ARG A  65       8.636 -21.566  10.994  1.00 97.09           H  
ATOM   1025  NE  ARG A  65       7.850 -21.134  12.893  1.00 97.09           N  
ATOM   1026  HE  ARG A  65       7.930 -20.352  13.528  1.00 97.09           H  
ATOM   1027  NH1 ARG A  65       7.834 -23.428  12.771  1.00 97.09           N  
ATOM   1028 HH11 ARG A  65       7.792 -24.328  13.227  1.00 97.09           H  
ATOM   1029 HH12 ARG A  65       7.907 -23.347  11.767  1.00 97.09           H  
ATOM   1030  NH2 ARG A  65       7.698 -22.410  14.751  1.00 97.09           N  
ATOM   1031 HH21 ARG A  65       7.683 -21.525  15.238  1.00 97.09           H  
ATOM   1032 HH22 ARG A  65       7.696 -23.291  15.246  1.00 97.09           H  
ATOM   1033  CZ  ARG A  65       7.793 -22.320  13.462  1.00 97.09           C  
ATOM   1034  N   ARG A  66       2.992 -21.160  12.066  1.00 96.27           N  
ATOM   1035  H   ARG A  66       2.999 -20.297  12.590  1.00 96.27           H  
ATOM   1036  CA  ARG A  66       2.276 -22.319  12.612  1.00 96.27           C  
ATOM   1037  HA  ARG A  66       2.921 -23.196  12.555  1.00 96.27           H  
ATOM   1038  C   ARG A  66       1.034 -22.650  11.787  1.00 96.27           C  
ATOM   1039  CB  ARG A  66       1.949 -22.027  14.080  1.00 96.27           C  
ATOM   1040  HB2 ARG A  66       2.883 -21.950  14.637  1.00 96.27           H  
ATOM   1041  HB3 ARG A  66       1.442 -21.064  14.131  1.00 96.27           H  
ATOM   1042  O   ARG A  66       0.825 -23.824  11.480  1.00 96.27           O  
ATOM   1043  CG  ARG A  66       1.055 -23.097  14.729  1.00 96.27           C  
ATOM   1044  HG2 ARG A  66       0.078 -23.091  14.247  1.00 96.27           H  
ATOM   1045  HG3 ARG A  66       1.505 -24.081  14.597  1.00 96.27           H  
ATOM   1046  CD  ARG A  66       0.855 -22.833  16.225  1.00 96.27           C  
ATOM   1047  HD2 ARG A  66       1.790 -23.064  16.735  1.00 96.27           H  
ATOM   1048  HD3 ARG A  66       0.090 -23.514  16.599  1.00 96.27           H  
ATOM   1049  NE  ARG A  66       0.436 -21.439  16.496  1.00 96.27           N  
ATOM   1050  HE  ARG A  66      -0.322 -21.059  15.946  1.00 96.27           H  
ATOM   1051  NH1 ARG A  66       2.059 -20.877  18.025  1.00 96.27           N  
ATOM   1052 HH11 ARG A  66       2.471 -21.792  17.914  1.00 96.27           H  
ATOM   1053 HH12 ARG A  66       2.539 -20.139  18.521  1.00 96.27           H  
ATOM   1054  NH2 ARG A  66       0.607 -19.337  17.367  1.00 96.27           N  
ATOM   1055 HH21 ARG A  66      -0.110 -18.973  16.756  1.00 96.27           H  
ATOM   1056 HH22 ARG A  66       1.102 -18.627  17.888  1.00 96.27           H  
ATOM   1057  CZ  ARG A  66       1.028 -20.563  17.288  1.00 96.27           C  
ATOM   1058  N   GLU A  67       0.238 -21.647  11.425  1.00 95.07           N  
ATOM   1059  H   GLU A  67       0.459 -20.707  11.722  1.00 95.07           H  
ATOM   1060  CA  GLU A  67      -0.955 -21.850  10.594  1.00 95.07           C  
ATOM   1061  HA  GLU A  67      -1.559 -22.649  11.025  1.00 95.07           H  
ATOM   1062  C   GLU A  67      -0.588 -22.303   9.176  1.00 95.07           C  
ATOM   1063  CB  GLU A  67      -1.820 -20.583  10.555  1.00 95.07           C  
ATOM   1064  HB2 GLU A  67      -1.219 -19.735  10.227  1.00 95.07           H  
ATOM   1065  HB3 GLU A  67      -2.615 -20.757   9.830  1.00 95.07           H  
ATOM   1066  O   GLU A  67      -1.075 -23.340   8.718  1.00 95.07           O  
ATOM   1067  CG  GLU A  67      -2.453 -20.273  11.922  1.00 95.07           C  
ATOM   1068  HG2 GLU A  67      -1.682 -19.905  12.598  1.00 95.07           H  
ATOM   1069  HG3 GLU A  67      -2.836 -21.205  12.337  1.00 95.07           H  
ATOM   1070  CD  GLU A  67      -3.614 -19.262  11.854  1.00 95.07           C  
ATOM   1071  OE1 GLU A  67      -4.277 -19.108  12.901  1.00 95.07           O  
ATOM   1072  OE2 GLU A  67      -3.909 -18.739  10.754  1.00 95.07           O  
ATOM   1073  N   ALA A  68       0.347 -21.606   8.524  1.00 95.19           N  
ATOM   1074  H   ALA A  68       0.697 -20.755   8.941  1.00 95.19           H  
ATOM   1075  CA  ALA A  68       0.814 -21.949   7.184  1.00 95.19           C  
ATOM   1076  HA  ALA A  68      -0.043 -21.960   6.510  1.00 95.19           H  
ATOM   1077  C   ALA A  68       1.462 -23.340   7.132  1.00 95.19           C  
ATOM   1078  CB  ALA A  68       1.789 -20.867   6.711  1.00 95.19           C  
ATOM   1079  HB1 ALA A  68       1.302 -19.892   6.736  1.00 95.19           H  
ATOM   1080  HB2 ALA A  68       2.104 -21.076   5.688  1.00 95.19           H  
ATOM   1081  HB3 ALA A  68       2.665 -20.844   7.359  1.00 95.19           H  
ATOM   1082  O   ALA A  68       1.222 -24.092   6.192  1.00 95.19           O  
ATOM   1083  N   HIS A  69       2.238 -23.733   8.150  1.00 95.16           N  
ATOM   1084  H   HIS A  69       2.450 -23.070   8.882  1.00 95.16           H  
ATOM   1085  CA  HIS A  69       2.822 -25.075   8.215  1.00 95.16           C  
ATOM   1086  HA  HIS A  69       3.359 -25.265   7.286  1.00 95.16           H  
ATOM   1087  C   HIS A  69       1.750 -26.164   8.353  1.00 95.16           C  
ATOM   1088  CB  HIS A  69       3.828 -25.151   9.371  1.00 95.16           C  
ATOM   1089  HB2 HIS A  69       3.325 -24.894  10.303  1.00 95.16           H  
ATOM   1090  HB3 HIS A  69       4.619 -24.421   9.196  1.00 95.16           H  
ATOM   1091  O   HIS A  69       1.869 -27.224   7.739  1.00 95.16           O  
ATOM   1092  CG  HIS A  69       4.457 -26.513   9.522  1.00 95.16           C  
ATOM   1093  CD2 HIS A  69       5.640 -26.936   8.978  1.00 95.16           C  
ATOM   1094  HD2 HIS A  69       6.306 -26.344   8.368  1.00 95.16           H  
ATOM   1095  ND1 HIS A  69       3.912 -27.589  10.186  1.00 95.16           N  
ATOM   1096  HD1 HIS A  69       2.986 -27.627  10.587  1.00 95.16           H  
ATOM   1097  CE1 HIS A  69       4.747 -28.631  10.047  1.00 95.16           C  
ATOM   1098  HE1 HIS A  69       4.569 -29.627  10.424  1.00 95.16           H  
ATOM   1099  NE2 HIS A  69       5.820 -28.279   9.328  1.00 95.16           N  
ATOM   1100  N   LYS A  70       0.698 -25.931   9.148  1.00 93.33           N  
ATOM   1101  H   LYS A  70       0.620 -25.029   9.595  1.00 93.33           H  
ATOM   1102  CA  LYS A  70      -0.403 -26.895   9.286  1.00 93.33           C  
ATOM   1103  HA  LYS A  70       0.009 -27.865   9.561  1.00 93.33           H  
ATOM   1104  C   LYS A  70      -1.117 -27.105   7.948  1.00 93.33           C  
ATOM   1105  CB  LYS A  70      -1.363 -26.423  10.385  1.00 93.33           C  
ATOM   1106  HB2 LYS A  70      -1.813 -25.476  10.089  1.00 93.33           H  
ATOM   1107  HB3 LYS A  70      -0.803 -26.265  11.307  1.00 93.33           H  
ATOM   1108  O   LYS A  70      -1.314 -28.248   7.547  1.00 93.33           O  
ATOM   1109  CG  LYS A  70      -2.471 -27.455  10.641  1.00 93.33           C  
ATOM   1110  HG2 LYS A  70      -2.029 -28.382  11.006  1.00 93.33           H  
ATOM   1111  HG3 LYS A  70      -3.003 -27.659   9.712  1.00 93.33           H  
ATOM   1112  CD  LYS A  70      -3.480 -26.927  11.663  1.00 93.33           C  
ATOM   1113  HD2 LYS A  70      -3.864 -25.970  11.310  1.00 93.33           H  
ATOM   1114  HD3 LYS A  70      -2.993 -26.787  12.628  1.00 93.33           H  
ATOM   1115  CE  LYS A  70      -4.633 -27.927  11.785  1.00 93.33           C  
ATOM   1116  HE2 LYS A  70      -4.976 -28.170  10.779  1.00 93.33           H  
ATOM   1117  HE3 LYS A  70      -4.263 -28.847  12.237  1.00 93.33           H  
ATOM   1118  NZ  LYS A  70      -5.758 -27.363  12.568  1.00 93.33           N  
ATOM   1119  HZ1 LYS A  70      -6.094 -26.525  12.113  1.00 93.33           H  
ATOM   1120  HZ2 LYS A  70      -5.473 -27.127  13.508  1.00 93.33           H  
ATOM   1121  HZ3 LYS A  70      -6.527 -28.017  12.593  1.00 93.33           H  
ATOM   1122  N   GLU A  71      -1.451 -26.015   7.260  1.00 91.52           N  
ATOM   1123  H   GLU A  71      -1.249 -25.110   7.660  1.00 91.52           H  
ATOM   1124  CA  GLU A  71      -2.096 -26.063   5.944  1.00 91.52           C  
ATOM   1125  HA  GLU A  71      -2.995 -26.676   6.016  1.00 91.52           H  
ATOM   1126  C   GLU A  71      -1.186 -26.713   4.890  1.00 91.52           C  
ATOM   1127  CB  GLU A  71      -2.503 -24.632   5.560  1.00 91.52           C  
ATOM   1128  HB2 GLU A  71      -2.985 -24.177   6.426  1.00 91.52           H  
ATOM   1129  HB3 GLU A  71      -1.620 -24.036   5.330  1.00 91.52           H  
ATOM   1130  O   GLU A  71      -1.636 -27.560   4.121  1.00 91.52           O  
ATOM   1131  CG  GLU A  71      -3.511 -24.566   4.405  1.00 91.52           C  
ATOM   1132  HG2 GLU A  71      -3.931 -23.561   4.382  1.00 91.52           H  
ATOM   1133  HG3 GLU A  71      -4.332 -25.251   4.615  1.00 91.52           H  
ATOM   1134  CD  GLU A  71      -2.925 -24.863   3.024  1.00 91.52           C  
ATOM   1135  OE1 GLU A  71      -3.681 -25.393   2.170  1.00 91.52           O  
ATOM   1136  OE2 GLU A  71      -1.790 -24.444   2.728  1.00 91.52           O  
ATOM   1137  N   PHE A  72       0.111 -26.393   4.914  1.00 93.74           N  
ATOM   1138  H   PHE A  72       0.406 -25.638   5.517  1.00 93.74           H  
ATOM   1139  CA  PHE A  72       1.108 -26.994   4.035  1.00 93.74           C  
ATOM   1140  HA  PHE A  72       0.835 -26.780   3.002  1.00 93.74           H  
ATOM   1141  C   PHE A  72       1.167 -28.518   4.187  1.00 93.74           C  
ATOM   1142  CB  PHE A  72       2.482 -26.372   4.324  1.00 93.74           C  
ATOM   1143  HB2 PHE A  72       2.458 -25.316   4.056  1.00 93.74           H  
ATOM   1144  HB3 PHE A  72       2.696 -26.441   5.391  1.00 93.74           H  
ATOM   1145  O   PHE A  72       1.124 -29.233   3.186  1.00 93.74           O  
ATOM   1146  CG  PHE A  72       3.598 -27.056   3.569  1.00 93.74           C  
ATOM   1147  CD1 PHE A  72       4.253 -28.174   4.121  1.00 93.74           C  
ATOM   1148  HD1 PHE A  72       4.012 -28.506   5.120  1.00 93.74           H  
ATOM   1149  CD2 PHE A  72       3.906 -26.638   2.266  1.00 93.74           C  
ATOM   1150  HD2 PHE A  72       3.395 -25.789   1.837  1.00 93.74           H  
ATOM   1151  CE1 PHE A  72       5.174 -28.901   3.351  1.00 93.74           C  
ATOM   1152  HE1 PHE A  72       5.644 -29.785   3.758  1.00 93.74           H  
ATOM   1153  CE2 PHE A  72       4.850 -27.345   1.510  1.00 93.74           C  
ATOM   1154  HE2 PHE A  72       5.059 -27.029   0.499  1.00 93.74           H  
ATOM   1155  CZ  PHE A  72       5.476 -28.482   2.046  1.00 93.74           C  
ATOM   1156  HZ  PHE A  72       6.169 -29.055   1.448  1.00 93.74           H  
ATOM   1157  N   VAL A  73       1.261 -29.025   5.423  1.00 91.65           N  
ATOM   1158  H   VAL A  73       1.286 -28.385   6.204  1.00 91.65           H  
ATOM   1159  CA  VAL A  73       1.335 -30.472   5.678  1.00 91.65           C  
ATOM   1160  HA  VAL A  73       2.140 -30.894   5.076  1.00 91.65           H  
ATOM   1161  C   VAL A  73       0.052 -31.160   5.229  1.00 91.65           C  
ATOM   1162  CB  VAL A  73       1.629 -30.773   7.160  1.00 91.65           C  
ATOM   1163  HB  VAL A  73       0.944 -30.205   7.789  1.00 91.65           H  
ATOM   1164  O   VAL A  73       0.117 -32.220   4.617  1.00 91.65           O  
ATOM   1165  CG1 VAL A  73       1.486 -32.262   7.511  1.00 91.65           C  
ATOM   1166 HG11 VAL A  73       0.446 -32.575   7.415  1.00 91.65           H  
ATOM   1167 HG12 VAL A  73       2.102 -32.862   6.841  1.00 91.65           H  
ATOM   1168 HG13 VAL A  73       1.798 -32.437   8.541  1.00 91.65           H  
ATOM   1169  CG2 VAL A  73       3.068 -30.375   7.509  1.00 91.65           C  
ATOM   1170 HG21 VAL A  73       3.229 -29.314   7.319  1.00 91.65           H  
ATOM   1171 HG22 VAL A  73       3.771 -30.949   6.904  1.00 91.65           H  
ATOM   1172 HG23 VAL A  73       3.260 -30.573   8.563  1.00 91.65           H  
ATOM   1173  N   GLU A  74      -1.108 -30.561   5.486  1.00 89.59           N  
ATOM   1174  H   GLU A  74      -1.114 -29.676   5.972  1.00 89.59           H  
ATOM   1175  CA  GLU A  74      -2.385 -31.113   5.036  1.00 89.59           C  
ATOM   1176  HA  GLU A  74      -2.491 -32.124   5.430  1.00 89.59           H  
ATOM   1177  C   GLU A  74      -2.463 -31.218   3.506  1.00 89.59           C  
ATOM   1178  CB  GLU A  74      -3.510 -30.250   5.615  1.00 89.59           C  
ATOM   1179  HB2 GLU A  74      -3.433 -29.236   5.224  1.00 89.59           H  
ATOM   1180  HB3 GLU A  74      -3.384 -30.219   6.697  1.00 89.59           H  
ATOM   1181  O   GLU A  74      -2.899 -32.250   2.995  1.00 89.59           O  
ATOM   1182  CG  GLU A  74      -4.901 -30.810   5.295  1.00 89.59           C  
ATOM   1183  HG2 GLU A  74      -5.055 -30.788   4.217  1.00 89.59           H  
ATOM   1184  HG3 GLU A  74      -4.943 -31.848   5.626  1.00 89.59           H  
ATOM   1185  CD  GLU A  74      -6.029 -30.019   5.976  1.00 89.59           C  
ATOM   1186  OE1 GLU A  74      -7.194 -30.380   5.719  1.00 89.59           O  
ATOM   1187  OE2 GLU A  74      -5.737 -29.100   6.780  1.00 89.59           O  
ATOM   1188  N   ARG A  75      -1.989 -30.190   2.789  1.00 91.39           N  
ATOM   1189  H   ARG A  75      -1.673 -29.377   3.300  1.00 91.39           H  
ATOM   1190  CA  ARG A  75      -2.031 -30.112   1.323  1.00 91.39           C  
ATOM   1191  HA  ARG A  75      -2.989 -30.507   0.983  1.00 91.39           H  
ATOM   1192  C   ARG A  75      -0.974 -30.953   0.611  1.00 91.39           C  
ATOM   1193  CB  ARG A  75      -1.918 -28.637   0.911  1.00 91.39           C  
ATOM   1194  HB2 ARG A  75      -0.976 -28.224   1.271  1.00 91.39           H  
ATOM   1195  HB3 ARG A  75      -2.729 -28.099   1.401  1.00 91.39           H  
ATOM   1196  O   ARG A  75      -1.238 -31.425  -0.484  1.00 91.39           O  
ATOM   1197  CG  ARG A  75      -1.997 -28.453  -0.621  1.00 91.39           C  
ATOM   1198  HG2 ARG A  75      -1.081 -28.827  -1.077  1.00 91.39           H  
ATOM   1199  HG3 ARG A  75      -2.828 -29.041  -1.009  1.00 91.39           H  
ATOM   1200  CD  ARG A  75      -2.171 -26.988  -1.047  1.00 91.39           C  
ATOM   1201  HD2 ARG A  75      -1.292 -26.425  -0.733  1.00 91.39           H  
ATOM   1202  HD3 ARG A  75      -2.252 -26.932  -2.132  1.00 91.39           H  
ATOM   1203  NE  ARG A  75      -3.359 -26.403  -0.419  1.00 91.39           N  
ATOM   1204  HE  ARG A  75      -3.199 -25.942   0.465  1.00 91.39           H  
ATOM   1205  NH1 ARG A  75      -5.025 -27.430  -1.662  1.00 91.39           N  
ATOM   1206 HH11 ARG A  75      -4.388 -27.681  -2.404  1.00 91.39           H  
ATOM   1207 HH12 ARG A  75      -5.920 -27.897  -1.669  1.00 91.39           H  
ATOM   1208  NH2 ARG A  75      -5.368 -26.788   0.455  1.00 91.39           N  
ATOM   1209 HH21 ARG A  75      -4.911 -26.492   1.306  1.00 91.39           H  
ATOM   1210 HH22 ARG A  75      -6.203 -27.355   0.496  1.00 91.39           H  
ATOM   1211  CZ  ARG A  75      -4.581 -26.862  -0.573  1.00 91.39           C  
ATOM   1212  N   TYR A  76       0.230 -31.077   1.166  1.00 93.11           N  
ATOM   1213  H   TYR A  76       0.398 -30.592   2.035  1.00 93.11           H  
ATOM   1214  CA  TYR A  76       1.365 -31.715   0.483  1.00 93.11           C  
ATOM   1215  HA  TYR A  76       1.058 -31.983  -0.528  1.00 93.11           H  
ATOM   1216  C   TYR A  76       1.799 -33.047   1.105  1.00 93.11           C  
ATOM   1217  CB  TYR A  76       2.534 -30.726   0.326  1.00 93.11           C  
ATOM   1218  HB2 TYR A  76       3.427 -31.266   0.010  1.00 93.11           H  
ATOM   1219  HB3 TYR A  76       2.762 -30.277   1.293  1.00 93.11           H  
ATOM   1220  O   TYR A  76       2.807 -33.605   0.674  1.00 93.11           O  
ATOM   1221  CG  TYR A  76       2.284 -29.640  -0.701  1.00 93.11           C  
ATOM   1222  CD1 TYR A  76       2.536 -29.883  -2.068  1.00 93.11           C  
ATOM   1223  HD1 TYR A  76       2.911 -30.846  -2.380  1.00 93.11           H  
ATOM   1224  CD2 TYR A  76       1.789 -28.392  -0.290  1.00 93.11           C  
ATOM   1225  HD2 TYR A  76       1.586 -28.217   0.757  1.00 93.11           H  
ATOM   1226  CE1 TYR A  76       2.302 -28.872  -3.022  1.00 93.11           C  
ATOM   1227  HE1 TYR A  76       2.490 -29.047  -4.071  1.00 93.11           H  
ATOM   1228  CE2 TYR A  76       1.534 -27.391  -1.241  1.00 93.11           C  
ATOM   1229  HE2 TYR A  76       1.107 -26.452  -0.921  1.00 93.11           H  
ATOM   1230  OH  TYR A  76       1.536 -26.644  -3.507  1.00 93.11           O  
ATOM   1231  HH  TYR A  76       1.253 -25.836  -3.074  1.00 93.11           H  
ATOM   1232  CZ  TYR A  76       1.795 -27.624  -2.606  1.00 93.11           C  
ATOM   1233  N   LYS A  77       1.049 -33.605   2.068  1.00 88.47           N  
ATOM   1234  H   LYS A  77       0.259 -33.079   2.413  1.00 88.47           H  
ATOM   1235  CA  LYS A  77       1.334 -34.922   2.684  1.00 88.47           C  
ATOM   1236  HA  LYS A  77       2.250 -34.834   3.269  1.00 88.47           H  
ATOM   1237  C   LYS A  77       1.587 -36.044   1.671  1.00 88.47           C  
ATOM   1238  CB  LYS A  77       0.187 -35.334   3.629  1.00 88.47           C  
ATOM   1239  HB2 LYS A  77       0.419 -36.309   4.056  1.00 88.47           H  
ATOM   1240  HB3 LYS A  77       0.126 -34.629   4.458  1.00 88.47           H  
ATOM   1241  O   LYS A  77       2.383 -36.938   1.939  1.00 88.47           O  
ATOM   1242  CG  LYS A  77      -1.178 -35.416   2.924  1.00 88.47           C  
ATOM   1243  HG2 LYS A  77      -1.157 -36.222   2.191  1.00 88.47           H  
ATOM   1244  HG3 LYS A  77      -1.378 -34.480   2.402  1.00 88.47           H  
ATOM   1245  CD  LYS A  77      -2.334 -35.682   3.891  1.00 88.47           C  
ATOM   1246  HD2 LYS A  77      -2.187 -36.638   4.394  1.00 88.47           H  
ATOM   1247  HD3 LYS A  77      -2.394 -34.871   4.617  1.00 88.47           H  
ATOM   1248  CE  LYS A  77      -3.600 -35.714   3.032  1.00 88.47           C  
ATOM   1249  HE2 LYS A  77      -3.499 -36.486   2.269  1.00 88.47           H  
ATOM   1250  HE3 LYS A  77      -3.673 -34.767   2.496  1.00 88.47           H  
ATOM   1251  NZ  LYS A  77      -4.840 -35.929   3.811  1.00 88.47           N  
ATOM   1252  HZ1 LYS A  77      -5.019 -35.147   4.424  1.00 88.47           H  
ATOM   1253  HZ2 LYS A  77      -5.592 -35.950   3.138  1.00 88.47           H  
ATOM   1254  HZ3 LYS A  77      -4.842 -36.816   4.293  1.00 88.47           H  
ATOM   1255  N   ASP A  78       0.913 -36.000   0.527  1.00 88.29           N  
ATOM   1256  H   ASP A  78       0.246 -35.254   0.391  1.00 88.29           H  
ATOM   1257  CA  ASP A  78       0.975 -36.980  -0.559  1.00 88.29           C  
ATOM   1258  HA  ASP A  78       1.635 -37.793  -0.257  1.00 88.29           H  
ATOM   1259  C   ASP A  78       1.559 -36.403  -1.862  1.00 88.29           C  
ATOM   1260  CB  ASP A  78      -0.433 -37.558  -0.778  1.00 88.29           C  
ATOM   1261  HB2 ASP A  78      -0.709 -38.141   0.101  1.00 88.29           H  
ATOM   1262  HB3 ASP A  78      -0.427 -38.227  -1.639  1.00 88.29           H  
ATOM   1263  O   ASP A  78       1.618 -37.099  -2.880  1.00 88.29           O  
ATOM   1264  CG  ASP A  78      -1.495 -36.485  -1.019  1.00 88.29           C  
ATOM   1265  OD1 ASP A  78      -1.096 -35.334  -1.305  1.00 88.29           O  
ATOM   1266  OD2 ASP A  78      -2.678 -36.843  -0.861  1.00 88.29           O  
ATOM   1267  N   MET A  79       2.035 -35.153  -1.818  1.00 88.99           N  
ATOM   1268  H   MET A  79       2.003 -34.690  -0.921  1.00 88.99           H  
ATOM   1269  CA  MET A  79       2.540 -34.379  -2.954  1.00 88.99           C  
ATOM   1270  HA  MET A  79       2.715 -33.373  -2.573  1.00 88.99           H  
ATOM   1271  C   MET A  79       1.528 -34.186  -4.104  1.00 88.99           C  
ATOM   1272  CB  MET A  79       3.905 -34.924  -3.420  1.00 88.99           C  
ATOM   1273  HB2 MET A  79       4.271 -34.318  -4.249  1.00 88.99           H  
ATOM   1274  HB3 MET A  79       3.778 -35.941  -3.791  1.00 88.99           H  
ATOM   1275  O   MET A  79       1.940 -33.914  -5.239  1.00 88.99           O  
ATOM   1276  CG  MET A  79       4.971 -34.922  -2.314  1.00 88.99           C  
ATOM   1277  HG2 MET A  79       4.602 -35.498  -1.466  1.00 88.99           H  
ATOM   1278  HG3 MET A  79       5.863 -35.426  -2.687  1.00 88.99           H  
ATOM   1279  SD  MET A  79       5.441 -33.271  -1.723  1.00 88.99           S  
ATOM   1280  CE  MET A  79       6.519 -32.725  -3.062  1.00 88.99           C  
ATOM   1281  HE1 MET A  79       6.598 -31.639  -3.017  1.00 88.99           H  
ATOM   1282  HE2 MET A  79       7.509 -33.167  -2.943  1.00 88.99           H  
ATOM   1283  HE3 MET A  79       6.101 -33.029  -4.022  1.00 88.99           H  
ATOM   1284  N   ASP A  80       0.220 -34.277  -3.831  1.00 86.35           N  
ATOM   1285  H   ASP A  80      -0.086 -34.542  -2.906  1.00 86.35           H  
ATOM   1286  CA  ASP A  80      -0.832 -33.792  -4.729  1.00 86.35           C  
ATOM   1287  HA  ASP A  80      -0.368 -33.428  -5.646  1.00 86.35           H  
ATOM   1288  C   ASP A  80      -1.568 -32.608  -4.095  1.00 86.35           C  
ATOM   1289  CB  ASP A  80      -1.801 -34.909  -5.148  1.00 86.35           C  
ATOM   1290  HB2 ASP A  80      -2.486 -35.146  -4.334  1.00 86.35           H  
ATOM   1291  HB3 ASP A  80      -1.222 -35.804  -5.377  1.00 86.35           H  
ATOM   1292  O   ASP A  80      -2.352 -32.750  -3.170  1.00 86.35           O  
ATOM   1293  CG  ASP A  80      -2.595 -34.509  -6.404  1.00 86.35           C  
ATOM   1294  OD1 ASP A  80      -2.815 -33.291  -6.642  1.00 86.35           O  
ATOM   1295  OD2 ASP A  80      -2.857 -35.401  -7.242  1.00 86.35           O  
ATOM   1296  N   SER A  81      -1.340 -31.405  -4.623  1.00 88.53           N  
ATOM   1297  H   SER A  81      -0.733 -31.323  -5.426  1.00 88.53           H  
ATOM   1298  CA  SER A  81      -1.901 -30.183  -4.042  1.00 88.53           C  
ATOM   1299  HA  SER A  81      -1.769 -30.257  -2.963  1.00 88.53           H  
ATOM   1300  C   SER A  81      -3.407 -30.000  -4.275  1.00 88.53           C  
ATOM   1301  CB  SER A  81      -1.095 -28.974  -4.524  1.00 88.53           C  
ATOM   1302  HB2 SER A  81      -0.041 -29.160  -4.318  1.00 88.53           H  
ATOM   1303  HB3 SER A  81      -1.398 -28.093  -3.958  1.00 88.53           H  
ATOM   1304  O   SER A  81      -3.973 -29.017  -3.779  1.00 88.53           O  
ATOM   1305  OG  SER A  81      -1.249 -28.723  -5.913  1.00 88.53           O  
ATOM   1306  HG  SER A  81      -0.400 -28.403  -6.228  1.00 88.53           H  
ATOM   1307  N   VAL A  82      -4.044 -30.902  -5.037  1.00 88.07           N  
ATOM   1308  H   VAL A  82      -3.510 -31.699  -5.352  1.00 88.07           H  
ATOM   1309  CA  VAL A  82      -5.493 -30.915  -5.280  1.00 88.07           C  
ATOM   1310  HA  VAL A  82      -5.912 -29.948  -4.998  1.00 88.07           H  
ATOM   1311  C   VAL A  82      -6.172 -31.956  -4.405  1.00 88.07           C  
ATOM   1312  CB  VAL A  82      -5.848 -31.162  -6.759  1.00 88.07           C  
ATOM   1313  HB  VAL A  82      -5.449 -32.130  -7.062  1.00 88.07           H  
ATOM   1314  O   VAL A  82      -7.027 -31.583  -3.621  1.00 88.07           O  
ATOM   1315  CG1 VAL A  82      -7.368 -31.162  -6.987  1.00 88.07           C  
ATOM   1316 HG11 VAL A  82      -7.820 -32.030  -6.506  1.00 88.07           H  
ATOM   1317 HG12 VAL A  82      -7.809 -30.260  -6.563  1.00 88.07           H  
ATOM   1318 HG13 VAL A  82      -7.593 -31.211  -8.052  1.00 88.07           H  
ATOM   1319  CG2 VAL A  82      -5.283 -30.100  -7.706  1.00 88.07           C  
ATOM   1320 HG21 VAL A  82      -5.208 -30.520  -8.709  1.00 88.07           H  
ATOM   1321 HG22 VAL A  82      -4.315 -29.736  -7.363  1.00 88.07           H  
ATOM   1322 HG23 VAL A  82      -5.984 -29.271  -7.802  1.00 88.07           H  
ATOM   1323  N   GLU A  83      -5.843 -33.238  -4.550  1.00 86.64           N  
ATOM   1324  H   GLU A  83      -5.024 -33.484  -5.088  1.00 86.64           H  
ATOM   1325  CA  GLU A  83      -6.620 -34.319  -3.933  1.00 86.64           C  
ATOM   1326  HA  GLU A  83      -7.674 -34.113  -4.115  1.00 86.64           H  
ATOM   1327  C   GLU A  83      -6.397 -34.393  -2.412  1.00 86.64           C  
ATOM   1328  CB  GLU A  83      -6.280 -35.664  -4.593  1.00 86.64           C  
ATOM   1329  HB2 GLU A  83      -5.200 -35.808  -4.581  1.00 86.64           H  
ATOM   1330  HB3 GLU A  83      -6.733 -36.469  -4.015  1.00 86.64           H  
ATOM   1331  O   GLU A  83      -5.255 -34.431  -1.967  1.00 86.64           O  
ATOM   1332  CG  GLU A  83      -6.780 -35.756  -6.043  1.00 86.64           C  
ATOM   1333  HG2 GLU A  83      -6.438 -36.699  -6.471  1.00 86.64           H  
ATOM   1334  HG3 GLU A  83      -6.343 -34.953  -6.636  1.00 86.64           H  
ATOM   1335  CD  GLU A  83      -8.312 -35.696  -6.118  1.00 86.64           C  
ATOM   1336  OE1 GLU A  83      -8.851 -34.711  -6.669  1.00 86.64           O  
ATOM   1337  OE2 GLU A  83      -8.978 -36.623  -5.629  1.00 86.64           O  
ATOM   1338  N   PRO A  84      -7.456 -34.461  -1.585  1.00 81.04           N  
ATOM   1339  CA  PRO A  84      -7.298 -34.475  -0.134  1.00 81.04           C  
ATOM   1340  HA  PRO A  84      -6.578 -33.714   0.166  1.00 81.04           H  
ATOM   1341  C   PRO A  84      -6.802 -35.830   0.396  1.00 81.04           C  
ATOM   1342  CB  PRO A  84      -8.679 -34.105   0.412  1.00 81.04           C  
ATOM   1343  HB2 PRO A  84      -8.866 -34.535   1.396  1.00 81.04           H  
ATOM   1344  HB3 PRO A  84      -8.776 -33.019   0.447  1.00 81.04           H  
ATOM   1345  O   PRO A  84      -6.227 -35.875   1.484  1.00 81.04           O  
ATOM   1346  CG  PRO A  84      -9.628 -34.664  -0.643  1.00 81.04           C  
ATOM   1347  HG2 PRO A  84      -9.772 -35.726  -0.443  1.00 81.04           H  
ATOM   1348  HG3 PRO A  84     -10.584 -34.141  -0.657  1.00 81.04           H  
ATOM   1349  CD  PRO A  84      -8.863 -34.493  -1.952  1.00 81.04           C  
ATOM   1350  HD2 PRO A  84      -9.075 -35.326  -2.624  1.00 81.04           H  
ATOM   1351  HD3 PRO A  84      -9.143 -33.549  -2.419  1.00 81.04           H  
ATOM   1352  N   ASN A  85      -7.021 -36.932  -0.332  1.00 80.78           N  
ATOM   1353  H   ASN A  85      -7.530 -36.834  -1.199  1.00 80.78           H  
ATOM   1354  CA  ASN A  85      -6.583 -38.282   0.043  1.00 80.78           C  
ATOM   1355  HA  ASN A  85      -5.847 -38.194   0.842  1.00 80.78           H  
ATOM   1356  C   ASN A  85      -5.851 -38.989  -1.113  1.00 80.78           C  
ATOM   1357  CB  ASN A  85      -7.762 -39.108   0.586  1.00 80.78           C  
ATOM   1358  HB2 ASN A  85      -7.385 -40.045   0.995  1.00 80.78           H  
ATOM   1359  HB3 ASN A  85      -8.428 -39.362  -0.239  1.00 80.78           H  
ATOM   1360  O   ASN A  85      -6.152 -40.135  -1.460  1.00 80.78           O  
ATOM   1361  CG  ASN A  85      -8.556 -38.409   1.666  1.00 80.78           C  
ATOM   1362  ND2 ASN A  85      -9.789 -38.053   1.388  1.00 80.78           N  
ATOM   1363 HD21 ASN A  85     -10.138 -38.127   0.443  1.00 80.78           H  
ATOM   1364 HD22 ASN A  85     -10.297 -37.503   2.067  1.00 80.78           H  
ATOM   1365  OD1 ASN A  85      -8.072 -38.186   2.771  1.00 80.78           O  
ATOM   1366  N   GLY A  86      -4.866 -38.320  -1.711  1.00 76.56           N  
ATOM   1367  H   GLY A  86      -4.559 -37.435  -1.332  1.00 76.56           H  
ATOM   1368  CA  GLY A  86      -4.000 -38.917  -2.721  1.00 76.56           C  
ATOM   1369  HA2 GLY A  86      -3.316 -38.154  -3.092  1.00 76.56           H  
ATOM   1370  HA3 GLY A  86      -4.617 -39.260  -3.551  1.00 76.56           H  
ATOM   1371  C   GLY A  86      -3.176 -40.097  -2.183  1.00 76.56           C  
ATOM   1372  O   GLY A  86      -2.939 -40.268  -0.987  1.00 76.56           O  
ATOM   1373  N   THR A  87      -2.694 -40.955  -3.086  1.00 72.99           N  
ATOM   1374  H   THR A  87      -2.908 -40.795  -4.060  1.00 72.99           H  
ATOM   1375  CA  THR A  87      -2.018 -42.218  -2.726  1.00 72.99           C  
ATOM   1376  HA  THR A  87      -2.564 -42.642  -1.883  1.00 72.99           H  
ATOM   1377  C   THR A  87      -0.572 -42.072  -2.226  1.00 72.99           C  
ATOM   1378  CB  THR A  87      -2.101 -43.239  -3.877  1.00 72.99           C  
ATOM   1379  HB  THR A  87      -1.488 -44.110  -3.649  1.00 72.99           H  
ATOM   1380  O   THR A  87       0.113 -43.083  -2.074  1.00 72.99           O  
ATOM   1381  CG2 THR A  87      -3.536 -43.725  -4.083  1.00 72.99           C  
ATOM   1382 HG21 THR A  87      -3.909 -44.174  -3.163  1.00 72.99           H  
ATOM   1383 HG22 THR A  87      -3.559 -44.467  -4.880  1.00 72.99           H  
ATOM   1384 HG23 THR A  87      -4.181 -42.890  -4.355  1.00 72.99           H  
ATOM   1385  OG1 THR A  87      -1.677 -42.684  -5.106  1.00 72.99           O  
ATOM   1386  HG1 THR A  87      -0.718 -42.696  -5.149  1.00 72.99           H  
ATOM   1387  N   GLY A  88      -0.072 -40.853  -1.989  1.00 69.80           N  
ATOM   1388  H   GLY A  88      -0.712 -40.072  -2.015  1.00 69.80           H  
ATOM   1389  CA  GLY A  88       1.300 -40.605  -1.516  1.00 69.80           C  
ATOM   1390  HA2 GLY A  88       1.468 -39.528  -1.474  1.00 69.80           H  
ATOM   1391  HA3 GLY A  88       1.421 -41.015  -0.513  1.00 69.80           H  
ATOM   1392  C   GLY A  88       2.393 -41.186  -2.418  1.00 69.80           C  
ATOM   1393  O   GLY A  88       3.432 -41.637  -1.940  1.00 69.80           O  
ATOM   1394  N   GLY A  89       2.139 -41.265  -3.724  1.00 74.72           N  
ATOM   1395  H   GLY A  89       1.254 -40.901  -4.046  1.00 74.72           H  
ATOM   1396  CA  GLY A  89       3.012 -41.923  -4.692  1.00 74.72           C  
ATOM   1397  HA2 GLY A  89       3.554 -41.170  -5.265  1.00 74.72           H  
ATOM   1398  HA3 GLY A  89       3.747 -42.540  -4.175  1.00 74.72           H  
ATOM   1399  C   GLY A  89       2.249 -42.824  -5.656  1.00 74.72           C  
ATOM   1400  O   GLY A  89       1.029 -42.731  -5.802  1.00 74.72           O  
ATOM   1401  N   ASN A  90       2.980 -43.690  -6.349  1.00 79.82           N  
ATOM   1402  H   ASN A  90       3.963 -43.763  -6.125  1.00 79.82           H  
ATOM   1403  CA  ASN A  90       2.448 -44.601  -7.356  1.00 79.82           C  
ATOM   1404  HA  ASN A  90       1.409 -44.819  -7.109  1.00 79.82           H  
ATOM   1405  C   ASN A  90       3.186 -45.954  -7.337  1.00 79.82           C  
ATOM   1406  CB  ASN A  90       2.464 -43.862  -8.713  1.00 79.82           C  
ATOM   1407  HB2 ASN A  90       1.867 -42.957  -8.606  1.00 79.82           H  
ATOM   1408  HB3 ASN A  90       1.985 -44.472  -9.479  1.00 79.82           H  
ATOM   1409  O   ASN A  90       3.898 -46.291  -6.393  1.00 79.82           O  
ATOM   1410  CG  ASN A  90       3.843 -43.465  -9.210  1.00 79.82           C  
ATOM   1411  ND2 ASN A  90       3.883 -42.499 -10.096  1.00 79.82           N  
ATOM   1412 HD21 ASN A  90       4.773 -42.184 -10.457  1.00 79.82           H  
ATOM   1413 HD22 ASN A  90       3.057 -41.956 -10.303  1.00 79.82           H  
ATOM   1414  OD1 ASN A  90       4.848 -44.062  -8.866  1.00 79.82           O  
ATOM   1415  N   PHE A  91       2.996 -46.776  -8.373  1.00 75.26           N  
ATOM   1416  H   PHE A  91       2.412 -46.470  -9.138  1.00 75.26           H  
ATOM   1417  CA  PHE A  91       3.641 -48.093  -8.460  1.00 75.26           C  
ATOM   1418  HA  PHE A  91       3.504 -48.596  -7.502  1.00 75.26           H  
ATOM   1419  C   PHE A  91       5.163 -48.025  -8.697  1.00 75.26           C  
ATOM   1420  CB  PHE A  91       2.942 -48.936  -9.537  1.00 75.26           C  
ATOM   1421  HB2 PHE A  91       1.862 -48.875  -9.401  1.00 75.26           H  
ATOM   1422  HB3 PHE A  91       3.223 -49.978  -9.386  1.00 75.26           H  
ATOM   1423  O   PHE A  91       5.827 -49.059  -8.663  1.00 75.26           O  
ATOM   1424  CG  PHE A  91       3.294 -48.549 -10.963  1.00 75.26           C  
ATOM   1425  CD1 PHE A  91       2.554 -47.562 -11.640  1.00 75.26           C  
ATOM   1426  HD1 PHE A  91       1.712 -47.087 -11.158  1.00 75.26           H  
ATOM   1427  CD2 PHE A  91       4.388 -49.162 -11.605  1.00 75.26           C  
ATOM   1428  HD2 PHE A  91       4.972 -49.906 -11.083  1.00 75.26           H  
ATOM   1429  CE1 PHE A  91       2.911 -47.186 -12.948  1.00 75.26           C  
ATOM   1430  HE1 PHE A  91       2.351 -46.417 -13.460  1.00 75.26           H  
ATOM   1431  CE2 PHE A  91       4.742 -48.790 -12.913  1.00 75.26           C  
ATOM   1432  HE2 PHE A  91       5.592 -49.251 -13.394  1.00 75.26           H  
ATOM   1433  CZ  PHE A  91       4.005 -47.800 -13.584  1.00 75.26           C  
ATOM   1434  HZ  PHE A  91       4.289 -47.502 -14.582  1.00 75.26           H  
ATOM   1435  N   ILE A  92       5.706 -46.833  -8.968  1.00 86.01           N  
ATOM   1436  H   ILE A  92       5.117 -46.014  -8.928  1.00 86.01           H  
ATOM   1437  CA  ILE A  92       7.129 -46.604  -9.234  1.00 86.01           C  
ATOM   1438  HA  ILE A  92       7.570 -47.530  -9.603  1.00 86.01           H  
ATOM   1439  C   ILE A  92       7.848 -46.235  -7.936  1.00 86.01           C  
ATOM   1440  CB  ILE A  92       7.323 -45.535 -10.335  1.00 86.01           C  
ATOM   1441  HB  ILE A  92       6.926 -44.584  -9.981  1.00 86.01           H  
ATOM   1442  O   ILE A  92       8.880 -46.831  -7.612  1.00 86.01           O  
ATOM   1443  CG1 ILE A  92       6.576 -45.928 -11.633  1.00 86.01           C  
ATOM   1444 HG12 ILE A  92       5.543 -46.189 -11.401  1.00 86.01           H  
ATOM   1445 HG13 ILE A  92       7.051 -46.803 -12.077  1.00 86.01           H  
ATOM   1446  CG2 ILE A  92       8.816 -45.316 -10.625  1.00 86.01           C  
ATOM   1447 HG21 ILE A  92       9.356 -45.060  -9.714  1.00 86.01           H  
ATOM   1448 HG22 ILE A  92       9.247 -46.212 -11.072  1.00 86.01           H  
ATOM   1449 HG23 ILE A  92       8.942 -44.482 -11.316  1.00 86.01           H  
ATOM   1450  CD1 ILE A  92       6.510 -44.806 -12.675  1.00 86.01           C  
ATOM   1451 HD11 ILE A  92       7.507 -44.546 -13.032  1.00 86.01           H  
ATOM   1452 HD12 ILE A  92       5.912 -45.138 -13.524  1.00 86.01           H  
ATOM   1453 HD13 ILE A  92       6.044 -43.924 -12.237  1.00 86.01           H  
ATOM   1454  N   ALA A  93       7.286 -45.279  -7.198  1.00 90.59           N  
ATOM   1455  H   ALA A  93       6.430 -44.849  -7.519  1.00 90.59           H  
ATOM   1456  CA  ALA A  93       7.851 -44.765  -5.960  1.00 90.59           C  
ATOM   1457  HA  ALA A  93       8.398 -45.568  -5.465  1.00 90.59           H  
ATOM   1458  C   ALA A  93       6.773 -44.263  -4.993  1.00 90.59           C  
ATOM   1459  CB  ALA A  93       8.833 -43.646  -6.307  1.00 90.59           C  
ATOM   1460  HB1 ALA A  93       9.279 -43.247  -5.397  1.00 90.59           H  
ATOM   1461  HB2 ALA A  93       8.315 -42.844  -6.834  1.00 90.59           H  
ATOM   1462  HB3 ALA A  93       9.628 -44.045  -6.937  1.00 90.59           H  
ATOM   1463  O   ALA A  93       5.663 -43.913  -5.403  1.00 90.59           O  
ATOM   1464  N   ARG A  94       7.125 -44.202  -3.708  1.00 92.18           N  
ATOM   1465  H   ARG A  94       8.077 -44.453  -3.483  1.00 92.18           H  
ATOM   1466  CA  ARG A  94       6.331 -43.568  -2.649  1.00 92.18           C  
ATOM   1467  HA  ARG A  94       5.373 -43.233  -3.048  1.00 92.18           H  
ATOM   1468  C   ARG A  94       7.037 -42.321  -2.143  1.00 92.18           C  
ATOM   1469  CB  ARG A  94       6.056 -44.547  -1.504  1.00 92.18           C  
ATOM   1470  HB2 ARG A  94       5.582 -44.012  -0.681  1.00 92.18           H  
ATOM   1471  HB3 ARG A  94       7.000 -44.961  -1.148  1.00 92.18           H  
ATOM   1472  O   ARG A  94       8.264 -42.254  -2.150  1.00 92.18           O  
ATOM   1473  CG  ARG A  94       5.135 -45.685  -1.948  1.00 92.18           C  
ATOM   1474  HG2 ARG A  94       4.155 -45.282  -2.204  1.00 92.18           H  
ATOM   1475  HG3 ARG A  94       5.557 -46.176  -2.824  1.00 92.18           H  
ATOM   1476  CD  ARG A  94       4.999 -46.698  -0.812  1.00 92.18           C  
ATOM   1477  HD2 ARG A  94       4.501 -46.209   0.026  1.00 92.18           H  
ATOM   1478  HD3 ARG A  94       5.996 -47.008  -0.499  1.00 92.18           H  
ATOM   1479  NE  ARG A  94       4.233 -47.879  -1.242  1.00 92.18           N  
ATOM   1480  HE  ARG A  94       3.977 -47.909  -2.219  1.00 92.18           H  
ATOM   1481  NH1 ARG A  94       4.128 -48.888   0.811  1.00 92.18           N  
ATOM   1482 HH11 ARG A  94       3.824 -49.637   1.417  1.00 92.18           H  
ATOM   1483 HH12 ARG A  94       4.640 -48.103   1.189  1.00 92.18           H  
ATOM   1484  NH2 ARG A  94       3.188 -49.880  -0.958  1.00 92.18           N  
ATOM   1485 HH21 ARG A  94       2.887 -50.630  -0.352  1.00 92.18           H  
ATOM   1486 HH22 ARG A  94       2.944 -49.873  -1.938  1.00 92.18           H  
ATOM   1487  CZ  ARG A  94       3.855 -48.874  -0.464  1.00 92.18           C  
ATOM   1488  N   TYR A  95       6.252 -41.356  -1.696  1.00 91.77           N  
ATOM   1489  H   TYR A  95       5.251 -41.489  -1.708  1.00 91.77           H  
ATOM   1490  CA  TYR A  95       6.741 -40.158  -1.035  1.00 91.77           C  
ATOM   1491  HA  TYR A  95       7.824 -40.090  -1.137  1.00 91.77           H  
ATOM   1492  C   TYR A  95       6.392 -40.263   0.444  1.00 91.77           C  
ATOM   1493  CB  TYR A  95       6.131 -38.911  -1.678  1.00 91.77           C  
ATOM   1494  HB2 TYR A  95       6.691 -38.037  -1.342  1.00 91.77           H  
ATOM   1495  HB3 TYR A  95       5.112 -38.801  -1.306  1.00 91.77           H  
ATOM   1496  O   TYR A  95       5.228 -40.454   0.796  1.00 91.77           O  
ATOM   1497  CG  TYR A  95       6.090 -38.907  -3.195  1.00 91.77           C  
ATOM   1498  CD1 TYR A  95       7.214 -39.269  -3.970  1.00 91.77           C  
ATOM   1499  HD1 TYR A  95       8.122 -39.587  -3.479  1.00 91.77           H  
ATOM   1500  CD2 TYR A  95       4.896 -38.520  -3.824  1.00 91.77           C  
ATOM   1501  HD2 TYR A  95       4.034 -38.248  -3.233  1.00 91.77           H  
ATOM   1502  CE1 TYR A  95       7.144 -39.215  -5.379  1.00 91.77           C  
ATOM   1503  HE1 TYR A  95       7.993 -39.490  -5.986  1.00 91.77           H  
ATOM   1504  CE2 TYR A  95       4.838 -38.421  -5.218  1.00 91.77           C  
ATOM   1505  HE2 TYR A  95       3.937 -38.060  -5.692  1.00 91.77           H  
ATOM   1506  OH  TYR A  95       5.846 -38.557  -7.326  1.00 91.77           O  
ATOM   1507  HH  TYR A  95       6.452 -39.035  -7.898  1.00 91.77           H  
ATOM   1508  CZ  TYR A  95       5.960 -38.751  -5.994  1.00 91.77           C  
ATOM   1509  N   THR A  96       7.394 -40.178   1.312  1.00 90.24           N  
ATOM   1510  H   THR A  96       8.337 -40.064   0.969  1.00 90.24           H  
ATOM   1511  CA  THR A  96       7.198 -40.234   2.765  1.00 90.24           C  
ATOM   1512  HA  THR A  96       6.142 -40.079   2.984  1.00 90.24           H  
ATOM   1513  C   THR A  96       7.941 -39.097   3.452  1.00 90.24           C  
ATOM   1514  CB  THR A  96       7.579 -41.603   3.363  1.00 90.24           C  
ATOM   1515  HB  THR A  96       7.296 -41.610   4.416  1.00 90.24           H  
ATOM   1516  O   THR A  96       8.799 -38.445   2.854  1.00 90.24           O  
ATOM   1517  CG2 THR A  96       6.870 -42.770   2.672  1.00 90.24           C  
ATOM   1518 HG21 THR A  96       7.235 -42.877   1.651  1.00 90.24           H  
ATOM   1519 HG22 THR A  96       5.795 -42.591   2.660  1.00 90.24           H  
ATOM   1520 HG23 THR A  96       7.079 -43.689   3.221  1.00 90.24           H  
ATOM   1521  OG1 THR A  96       8.956 -41.854   3.278  1.00 90.24           O  
ATOM   1522  HG1 THR A  96       9.340 -41.735   4.150  1.00 90.24           H  
ATOM   1523  N   ASP A  97       7.598 -38.843   4.715  1.00 91.04           N  
ATOM   1524  H   ASP A  97       6.934 -39.455   5.169  1.00 91.04           H  
ATOM   1525  CA  ASP A  97       8.283 -37.874   5.580  1.00 91.04           C  
ATOM   1526  HA  ASP A  97       7.651 -37.730   6.457  1.00 91.04           H  
ATOM   1527  C   ASP A  97       8.439 -36.487   4.941  1.00 91.04           C  
ATOM   1528  CB  ASP A  97       9.606 -38.464   6.089  1.00 91.04           C  
ATOM   1529  HB2 ASP A  97      10.024 -37.809   6.853  1.00 91.04           H  
ATOM   1530  HB3 ASP A  97      10.312 -38.519   5.260  1.00 91.04           H  
ATOM   1531  O   ASP A  97       9.523 -35.890   4.975  1.00 91.04           O  
ATOM   1532  CG  ASP A  97       9.399 -39.854   6.685  1.00 91.04           C  
ATOM   1533  OD1 ASP A  97       8.513 -39.983   7.557  1.00 91.04           O  
ATOM   1534  OD2 ASP A  97      10.082 -40.790   6.207  1.00 91.04           O  
ATOM   1535  N   VAL A  98       7.348 -36.005   4.329  1.00 91.86           N  
ATOM   1536  H   VAL A  98       6.518 -36.580   4.312  1.00 91.86           H  
ATOM   1537  CA  VAL A  98       7.249 -34.646   3.790  1.00 91.86           C  
ATOM   1538  HA  VAL A  98       8.129 -34.463   3.173  1.00 91.86           H  
ATOM   1539  C   VAL A  98       7.249 -33.667   4.959  1.00 91.86           C  
ATOM   1540  CB  VAL A  98       6.004 -34.436   2.903  1.00 91.86           C  
ATOM   1541  HB  VAL A  98       5.104 -34.559   3.505  1.00 91.86           H  
ATOM   1542  O   VAL A  98       6.357 -33.679   5.807  1.00 91.86           O  
ATOM   1543  CG1 VAL A  98       6.013 -33.022   2.302  1.00 91.86           C  
ATOM   1544 HG11 VAL A  98       5.164 -32.906   1.627  1.00 91.86           H  
ATOM   1545 HG12 VAL A  98       5.922 -32.273   3.088  1.00 91.86           H  
ATOM   1546 HG13 VAL A  98       6.932 -32.855   1.741  1.00 91.86           H  
ATOM   1547  CG2 VAL A  98       5.948 -35.441   1.745  1.00 91.86           C  
ATOM   1548 HG21 VAL A  98       6.822 -35.329   1.102  1.00 91.86           H  
ATOM   1549 HG22 VAL A  98       5.051 -35.261   1.153  1.00 91.86           H  
ATOM   1550 HG23 VAL A  98       5.902 -36.462   2.124  1.00 91.86           H  
ATOM   1551  N   THR A  99       8.261 -32.811   5.003  1.00 92.55           N  
ATOM   1552  H   THR A  99       8.968 -32.889   4.287  1.00 92.55           H  
ATOM   1553  CA  THR A  99       8.454 -31.814   6.060  1.00 92.55           C  
ATOM   1554  HA  THR A  99       7.519 -31.667   6.600  1.00 92.55           H  
ATOM   1555  C   THR A  99       8.857 -30.487   5.443  1.00 92.55           C  
ATOM   1556  CB  THR A  99       9.529 -32.255   7.068  1.00 92.55           C  
ATOM   1557  HB  THR A  99       9.691 -31.441   7.775  1.00 92.55           H  
ATOM   1558  O   THR A  99       9.645 -30.472   4.500  1.00 92.55           O  
ATOM   1559  CG2 THR A  99       9.121 -33.501   7.853  1.00 92.55           C  
ATOM   1560 HG21 THR A  99       9.035 -34.357   7.184  1.00 92.55           H  
ATOM   1561 HG22 THR A  99       9.876 -33.715   8.609  1.00 92.55           H  
ATOM   1562 HG23 THR A  99       8.162 -33.331   8.341  1.00 92.55           H  
ATOM   1563  OG1 THR A  99      10.752 -32.545   6.422  1.00 92.55           O  
ATOM   1564  HG1 THR A  99      10.772 -32.032   5.611  1.00 92.55           H  
ATOM   1565  N   ALA A 100       8.376 -29.376   5.995  1.00 94.72           N  
ATOM   1566  H   ALA A 100       7.743 -29.436   6.780  1.00 94.72           H  
ATOM   1567  CA  ALA A 100       8.810 -28.042   5.600  1.00 94.72           C  
ATOM   1568  HA  ALA A 100       9.642 -28.116   4.900  1.00 94.72           H  
ATOM   1569  C   ALA A 100       9.299 -27.255   6.811  1.00 94.72           C  
ATOM   1570  CB  ALA A 100       7.671 -27.317   4.883  1.00 94.72           C  
ATOM   1571  HB1 ALA A 100       7.978 -26.301   4.634  1.00 94.72           H  
ATOM   1572  HB2 ALA A 100       7.443 -27.847   3.958  1.00 94.72           H  
ATOM   1573  HB3 ALA A 100       6.786 -27.280   5.518  1.00 94.72           H  
ATOM   1574  O   ALA A 100       8.627 -27.184   7.837  1.00 94.72           O  
ATOM   1575  N   THR A 101      10.448 -26.607   6.666  1.00 96.73           N  
ATOM   1576  H   THR A 101      10.957 -26.721   5.802  1.00 96.73           H  
ATOM   1577  CA  THR A 101      10.918 -25.595   7.610  1.00 96.73           C  
ATOM   1578  HA  THR A 101      10.328 -25.639   8.525  1.00 96.73           H  
ATOM   1579  C   THR A 101      10.730 -24.234   6.969  1.00 96.73           C  
ATOM   1580  CB  THR A 101      12.381 -25.826   7.999  1.00 96.73           C  
ATOM   1581  HB  THR A 101      13.026 -25.713   7.128  1.00 96.73           H  
ATOM   1582  O   THR A 101      11.197 -24.016   5.858  1.00 96.73           O  
ATOM   1583  CG2 THR A 101      12.827 -24.866   9.102  1.00 96.73           C  
ATOM   1584 HG21 THR A 101      13.849 -25.110   9.392  1.00 96.73           H  
ATOM   1585 HG22 THR A 101      12.176 -24.964   9.971  1.00 96.73           H  
ATOM   1586 HG23 THR A 101      12.808 -23.839   8.738  1.00 96.73           H  
ATOM   1587  OG1 THR A 101      12.520 -27.127   8.518  1.00 96.73           O  
ATOM   1588  HG1 THR A 101      12.586 -27.723   7.768  1.00 96.73           H  
ATOM   1589  N   ILE A 102      10.053 -23.317   7.658  1.00 97.49           N  
ATOM   1590  H   ILE A 102       9.713 -23.561   8.577  1.00 97.49           H  
ATOM   1591  CA  ILE A 102       9.887 -21.926   7.224  1.00 97.49           C  
ATOM   1592  HA  ILE A 102      10.347 -21.795   6.245  1.00 97.49           H  
ATOM   1593  C   ILE A 102      10.629 -21.044   8.229  1.00 97.49           C  
ATOM   1594  CB  ILE A 102       8.396 -21.547   7.086  1.00 97.49           C  
ATOM   1595  HB  ILE A 102       7.947 -21.639   8.074  1.00 97.49           H  
ATOM   1596  O   ILE A 102      10.424 -21.174   9.435  1.00 97.49           O  
ATOM   1597  CG1 ILE A 102       7.634 -22.497   6.133  1.00 97.49           C  
ATOM   1598 HG12 ILE A 102       8.024 -22.390   5.120  1.00 97.49           H  
ATOM   1599 HG13 ILE A 102       7.790 -23.530   6.444  1.00 97.49           H  
ATOM   1600  CG2 ILE A 102       8.257 -20.090   6.609  1.00 97.49           C  
ATOM   1601 HG21 ILE A 102       8.797 -19.416   7.274  1.00 97.49           H  
ATOM   1602 HG22 ILE A 102       8.653 -19.986   5.599  1.00 97.49           H  
ATOM   1603 HG23 ILE A 102       7.210 -19.786   6.618  1.00 97.49           H  
ATOM   1604  CD1 ILE A 102       6.115 -22.266   6.115  1.00 97.49           C  
ATOM   1605 HD11 ILE A 102       5.875 -21.316   5.637  1.00 97.49           H  
ATOM   1606 HD12 ILE A 102       5.637 -23.063   5.546  1.00 97.49           H  
ATOM   1607 HD13 ILE A 102       5.721 -22.275   7.131  1.00 97.49           H  
ATOM   1608  N   SER A 103      11.495 -20.160   7.746  1.00 97.37           N  
ATOM   1609  H   SER A 103      11.581 -20.089   6.742  1.00 97.37           H  
ATOM   1610  CA  SER A 103      12.325 -19.273   8.563  1.00 97.37           C  
ATOM   1611  HA  SER A 103      11.999 -19.341   9.601  1.00 97.37           H  
ATOM   1612  C   SER A 103      12.171 -17.811   8.146  1.00 97.37           C  
ATOM   1613  CB  SER A 103      13.787 -19.731   8.521  1.00 97.37           C  
ATOM   1614  HB2 SER A 103      13.847 -20.781   8.806  1.00 97.37           H  
ATOM   1615  HB3 SER A 103      14.365 -19.146   9.236  1.00 97.37           H  
ATOM   1616  O   SER A 103      11.719 -17.512   7.039  1.00 97.37           O  
ATOM   1617  OG  SER A 103      14.347 -19.560   7.237  1.00 97.37           O  
ATOM   1618  HG  SER A 103      13.895 -20.138   6.618  1.00 97.37           H  
ATOM   1619  N   ASN A 104      12.535 -16.899   9.053  1.00 97.17           N  
ATOM   1620  H   ASN A 104      12.894 -17.219   9.940  1.00 97.17           H  
ATOM   1621  CA  ASN A 104      12.470 -15.453   8.846  1.00 97.17           C  
ATOM   1622  HA  ASN A 104      12.134 -15.248   7.829  1.00 97.17           H  
ATOM   1623  C   ASN A 104      13.850 -14.824   9.039  1.00 97.17           C  
ATOM   1624  CB  ASN A 104      11.459 -14.850   9.831  1.00 97.17           C  
ATOM   1625  HB2 ASN A 104      10.578 -15.490   9.877  1.00 97.17           H  
ATOM   1626  HB3 ASN A 104      11.881 -14.812  10.835  1.00 97.17           H  
ATOM   1627  O   ASN A 104      14.359 -14.752  10.161  1.00 97.17           O  
ATOM   1628  CG  ASN A 104      10.977 -13.472   9.437  1.00 97.17           C  
ATOM   1629  ND2 ASN A 104      10.249 -12.817  10.311  1.00 97.17           N  
ATOM   1630 HD21 ASN A 104       9.891 -11.910  10.048  1.00 97.17           H  
ATOM   1631 HD22 ASN A 104       9.973 -13.268  11.172  1.00 97.17           H  
ATOM   1632  OD1 ASN A 104      11.247 -12.955   8.364  1.00 97.17           O  
ATOM   1633  N   LYS A 105      14.451 -14.361   7.949  1.00 96.46           N  
ATOM   1634  H   LYS A 105      13.958 -14.448   7.072  1.00 96.46           H  
ATOM   1635  CA  LYS A 105      15.756 -13.703   7.926  1.00 96.46           C  
ATOM   1636  HA  LYS A 105      16.299 -13.969   8.833  1.00 96.46           H  
ATOM   1637  C   LYS A 105      15.604 -12.182   7.934  1.00 96.46           C  
ATOM   1638  CB  LYS A 105      16.570 -14.211   6.723  1.00 96.46           C  
ATOM   1639  HB2 LYS A 105      16.013 -14.027   5.804  1.00 96.46           H  
ATOM   1640  HB3 LYS A 105      17.511 -13.664   6.667  1.00 96.46           H  
ATOM   1641  O   LYS A 105      14.561 -11.624   7.579  1.00 96.46           O  
ATOM   1642  CG  LYS A 105      16.873 -15.714   6.795  1.00 96.46           C  
ATOM   1643  HG2 LYS A 105      17.467 -15.921   7.685  1.00 96.46           H  
ATOM   1644  HG3 LYS A 105      15.942 -16.279   6.850  1.00 96.46           H  
ATOM   1645  CD  LYS A 105      17.644 -16.157   5.546  1.00 96.46           C  
ATOM   1646  HD2 LYS A 105      18.581 -15.604   5.475  1.00 96.46           H  
ATOM   1647  HD3 LYS A 105      17.043 -15.953   4.660  1.00 96.46           H  
ATOM   1648  CE  LYS A 105      17.929 -17.656   5.627  1.00 96.46           C  
ATOM   1649  HE2 LYS A 105      16.980 -18.185   5.719  1.00 96.46           H  
ATOM   1650  HE3 LYS A 105      18.517 -17.867   6.520  1.00 96.46           H  
ATOM   1651  NZ  LYS A 105      18.632 -18.146   4.423  1.00 96.46           N  
ATOM   1652  HZ1 LYS A 105      19.544 -17.747   4.255  1.00 96.46           H  
ATOM   1653  HZ2 LYS A 105      18.639 -19.156   4.435  1.00 96.46           H  
ATOM   1654  HZ3 LYS A 105      18.062 -18.001   3.602  1.00 96.46           H  
ATOM   1655  N   GLU A 106      16.668 -11.509   8.356  1.00 94.47           N  
ATOM   1656  H   GLU A 106      17.505 -12.026   8.586  1.00 94.47           H  
ATOM   1657  CA  GLU A 106      16.767 -10.051   8.321  1.00 94.47           C  
ATOM   1658  HA  GLU A 106      15.826  -9.629   8.674  1.00 94.47           H  
ATOM   1659  C   GLU A 106      16.998  -9.550   6.891  1.00 94.47           C  
ATOM   1660  CB  GLU A 106      17.847  -9.579   9.301  1.00 94.47           C  
ATOM   1661  HB2 GLU A 106      18.824  -9.935   8.973  1.00 94.47           H  
ATOM   1662  HB3 GLU A 106      17.623 -10.012  10.276  1.00 94.47           H  
ATOM   1663  O   GLU A 106      17.766 -10.141   6.131  1.00 94.47           O  
ATOM   1664  CG  GLU A 106      17.866  -8.048   9.432  1.00 94.47           C  
ATOM   1665  HG2 GLU A 106      18.257  -7.615   8.511  1.00 94.47           H  
ATOM   1666  HG3 GLU A 106      16.840  -7.704   9.564  1.00 94.47           H  
ATOM   1667  CD  GLU A 106      18.697  -7.545  10.620  1.00 94.47           C  
ATOM   1668  OE1 GLU A 106      18.508  -6.359  10.981  1.00 94.47           O  
ATOM   1669  OE2 GLU A 106      19.459  -8.345  11.205  1.00 94.47           O  
ATOM   1670  N   ILE A 107      16.343  -8.447   6.527  1.00 92.24           N  
ATOM   1671  H   ILE A 107      15.780  -7.966   7.214  1.00 92.24           H  
ATOM   1672  CA  ILE A 107      16.593  -7.752   5.263  1.00 92.24           C  
ATOM   1673  HA  ILE A 107      17.077  -8.433   4.563  1.00 92.24           H  
ATOM   1674  C   ILE A 107      17.551  -6.600   5.545  1.00 92.24           C  
ATOM   1675  CB  ILE A 107      15.278  -7.281   4.610  1.00 92.24           C  
ATOM   1676  HB  ILE A 107      14.725  -6.672   5.325  1.00 92.24           H  
ATOM   1677  O   ILE A 107      17.244  -5.701   6.327  1.00 92.24           O  
ATOM   1678  CG1 ILE A 107      14.428  -8.508   4.220  1.00 92.24           C  
ATOM   1679 HG12 ILE A 107      14.927  -9.018   3.396  1.00 92.24           H  
ATOM   1680 HG13 ILE A 107      14.369  -9.199   5.061  1.00 92.24           H  
ATOM   1681  CG2 ILE A 107      15.588  -6.436   3.358  1.00 92.24           C  
ATOM   1682 HG21 ILE A 107      16.170  -7.016   2.642  1.00 92.24           H  
ATOM   1683 HG22 ILE A 107      16.136  -5.532   3.623  1.00 92.24           H  
ATOM   1684 HG23 ILE A 107      14.662  -6.123   2.876  1.00 92.24           H  
ATOM   1685  CD1 ILE A 107      12.989  -8.197   3.805  1.00 92.24           C  
ATOM   1686 HD11 ILE A 107      12.506  -9.116   3.474  1.00 92.24           H  
ATOM   1687 HD12 ILE A 107      12.953  -7.477   2.987  1.00 92.24           H  
ATOM   1688 HD13 ILE A 107      12.452  -7.812   4.672  1.00 92.24           H  
ATOM   1689  N   ALA A 108      18.706  -6.605   4.880  1.00 85.23           N  
ATOM   1690  H   ALA A 108      18.910  -7.381   4.266  1.00 85.23           H  
ATOM   1691  CA  ALA A 108      19.727  -5.589   5.089  1.00 85.23           C  
ATOM   1692  HA  ALA A 108      19.990  -5.593   6.147  1.00 85.23           H  
ATOM   1693  C   ALA A 108      19.218  -4.184   4.725  1.00 85.23           C  
ATOM   1694  CB  ALA A 108      20.979  -5.964   4.288  1.00 85.23           C  
ATOM   1695  HB1 ALA A 108      21.339  -6.945   4.599  1.00 85.23           H  
ATOM   1696  HB2 ALA A 108      20.750  -5.982   3.223  1.00 85.23           H  
ATOM   1697  HB3 ALA A 108      21.763  -5.228   4.469  1.00 85.23           H  
ATOM   1698  O   ALA A 108      18.717  -3.950   3.619  1.00 85.23           O  
ATOM   1699  N   LEU A 109      19.409  -3.230   5.639  1.00 83.35           N  
ATOM   1700  H   LEU A 109      19.789  -3.490   6.538  1.00 83.35           H  
ATOM   1701  CA  LEU A 109      19.242  -1.813   5.343  1.00 83.35           C  
ATOM   1702  HA  LEU A 109      18.416  -1.707   4.640  1.00 83.35           H  
ATOM   1703  C   LEU A 109      20.519  -1.295   4.673  1.00 83.35           C  
ATOM   1704  CB  LEU A 109      18.892  -1.040   6.625  1.00 83.35           C  
ATOM   1705  HB2 LEU A 109      19.776  -0.995   7.261  1.00 83.35           H  
ATOM   1706  HB3 LEU A 109      18.112  -1.566   7.174  1.00 83.35           H  
ATOM   1707  O   LEU A 109      21.531  -1.057   5.330  1.00 83.35           O  
ATOM   1708  CG  LEU A 109      18.412   0.388   6.306  1.00 83.35           C  
ATOM   1709  HG  LEU A 109      19.026   0.825   5.518  1.00 83.35           H  
ATOM   1710  CD1 LEU A 109      16.945   0.402   5.861  1.00 83.35           C  
ATOM   1711 HD11 LEU A 109      16.653   1.418   5.598  1.00 83.35           H  
ATOM   1712 HD12 LEU A 109      16.803  -0.245   4.995  1.00 83.35           H  
ATOM   1713 HD13 LEU A 109      16.310   0.045   6.672  1.00 83.35           H  
ATOM   1714  CD2 LEU A 109      18.518   1.269   7.540  1.00 83.35           C  
ATOM   1715 HD21 LEU A 109      18.096   2.248   7.313  1.00 83.35           H  
ATOM   1716 HD22 LEU A 109      17.975   0.815   8.369  1.00 83.35           H  
ATOM   1717 HD23 LEU A 109      19.566   1.389   7.814  1.00 83.35           H  
ATOM   1718  N   LEU A 110      20.475  -1.134   3.354  1.00 71.63           N  
ATOM   1719  H   LEU A 110      19.614  -1.339   2.867  1.00 71.63           H  
ATOM   1720  CA  LEU A 110      21.624  -0.693   2.571  1.00 71.63           C  
ATOM   1721  HA  LEU A 110      22.538  -1.052   3.043  1.00 71.63           H  
ATOM   1722  C   LEU A 110      21.699   0.840   2.590  1.00 71.63           C  
ATOM   1723  CB  LEU A 110      21.551  -1.314   1.162  1.00 71.63           C  
ATOM   1724  HB2 LEU A 110      22.390  -0.943   0.574  1.00 71.63           H  
ATOM   1725  HB3 LEU A 110      20.632  -0.976   0.683  1.00 71.63           H  
ATOM   1726  O   LEU A 110      21.219   1.522   1.686  1.00 71.63           O  
ATOM   1727  CG  LEU A 110      21.574  -2.859   1.144  1.00 71.63           C  
ATOM   1728  HG  LEU A 110      20.749  -3.241   1.746  1.00 71.63           H  
ATOM   1729  CD1 LEU A 110      21.382  -3.371  -0.281  1.00 71.63           C  
ATOM   1730 HD11 LEU A 110      22.233  -3.095  -0.904  1.00 71.63           H  
ATOM   1731 HD12 LEU A 110      21.293  -4.457  -0.274  1.00 71.63           H  
ATOM   1732 HD13 LEU A 110      20.465  -2.962  -0.707  1.00 71.63           H  
ATOM   1733  CD2 LEU A 110      22.885  -3.438   1.684  1.00 71.63           C  
ATOM   1734 HD21 LEU A 110      23.731  -3.033   1.129  1.00 71.63           H  
ATOM   1735 HD22 LEU A 110      22.875  -4.523   1.577  1.00 71.63           H  
ATOM   1736 HD23 LEU A 110      22.991  -3.202   2.742  1.00 71.63           H  
ATOM   1737  N   GLU A 111      22.285   1.399   3.651  1.00 65.63           N  
ATOM   1738  H   GLU A 111      22.572   0.797   4.409  1.00 65.63           H  
ATOM   1739  CA  GLU A 111      22.654   2.815   3.696  1.00 65.63           C  
ATOM   1740  HA  GLU A 111      21.829   3.418   3.317  1.00 65.63           H  
ATOM   1741  C   GLU A 111      23.868   3.028   2.781  1.00 65.63           C  
ATOM   1742  CB  GLU A 111      22.957   3.271   5.136  1.00 65.63           C  
ATOM   1743  HB2 GLU A 111      23.685   2.595   5.583  1.00 65.63           H  
ATOM   1744  HB3 GLU A 111      23.399   4.266   5.079  1.00 65.63           H  
ATOM   1745  O   GLU A 111      25.004   2.751   3.154  1.00 65.63           O  
ATOM   1746  CG  GLU A 111      21.712   3.339   6.038  1.00 65.63           C  
ATOM   1747  HG2 GLU A 111      20.982   4.007   5.580  1.00 65.63           H  
ATOM   1748  HG3 GLU A 111      21.268   2.346   6.102  1.00 65.63           H  
ATOM   1749  CD  GLU A 111      22.040   3.849   7.457  1.00 65.63           C  
ATOM   1750  OE1 GLU A 111      21.319   3.474   8.409  1.00 65.63           O  
ATOM   1751  OE2 GLU A 111      22.983   4.654   7.609  1.00 65.63           O  
ATOM   1752  N   SER A 112      23.650   3.518   1.560  1.00 56.50           N  
ATOM   1753  H   SER A 112      22.694   3.673   1.273  1.00 56.50           H  
ATOM   1754  CA  SER A 112      24.687   3.680   0.525  1.00 56.50           C  
ATOM   1755  HA  SER A 112      25.233   2.738   0.465  1.00 56.50           H  
ATOM   1756  C   SER A 112      25.750   4.752   0.835  1.00 56.50           C  
ATOM   1757  CB  SER A 112      24.010   3.890  -0.839  1.00 56.50           C  
ATOM   1758  HB2 SER A 112      23.598   2.934  -1.163  1.00 56.50           H  
ATOM   1759  HB3 SER A 112      24.730   4.223  -1.586  1.00 56.50           H  
ATOM   1760  O   SER A 112      26.399   5.268  -0.070  1.00 56.50           O  
ATOM   1761  OG  SER A 112      22.946   4.820  -0.748  1.00 56.50           O  
ATOM   1762  HG  SER A 112      22.317   4.569  -1.428  1.00 56.50           H  
ATOM   1763  N   GLY A 113      25.921   5.152   2.102  1.00 54.68           N  
ATOM   1764  H   GLY A 113      25.483   4.581   2.811  1.00 54.68           H  
ATOM   1765  CA  GLY A 113      26.831   6.217   2.541  1.00 54.68           C  
ATOM   1766  HA2 GLY A 113      27.844   5.967   2.226  1.00 54.68           H  
ATOM   1767  HA3 GLY A 113      26.812   6.271   3.629  1.00 54.68           H  
ATOM   1768  C   GLY A 113      26.495   7.610   1.988  1.00 54.68           C  
ATOM   1769  O   GLY A 113      27.188   8.577   2.290  1.00 54.68           O  
ATOM   1770  N   MET A 114      25.432   7.736   1.187  1.00 54.14           N  
ATOM   1771  H   MET A 114      24.958   6.883   0.925  1.00 54.14           H  
ATOM   1772  CA  MET A 114      25.088   8.957   0.450  1.00 54.14           C  
ATOM   1773  HA  MET A 114      26.004   9.378   0.036  1.00 54.14           H  
ATOM   1774  C   MET A 114      24.470  10.048   1.328  1.00 54.14           C  
ATOM   1775  CB  MET A 114      24.145   8.609  -0.714  1.00 54.14           C  
ATOM   1776  HB2 MET A 114      23.806   9.537  -1.174  1.00 54.14           H  
ATOM   1777  HB3 MET A 114      23.274   8.069  -0.342  1.00 54.14           H  
ATOM   1778  O   MET A 114      24.372  11.201   0.906  1.00 54.14           O  
ATOM   1779  CG  MET A 114      24.860   7.765  -1.777  1.00 54.14           C  
ATOM   1780  HG2 MET A 114      25.803   8.248  -2.036  1.00 54.14           H  
ATOM   1781  HG3 MET A 114      25.091   6.792  -1.343  1.00 54.14           H  
ATOM   1782  SD  MET A 114      23.950   7.452  -3.311  1.00 54.14           S  
ATOM   1783  CE  MET A 114      23.829   9.113  -4.017  1.00 54.14           C  
ATOM   1784  HE1 MET A 114      23.267   9.068  -4.950  1.00 54.14           H  
ATOM   1785  HE2 MET A 114      23.319   9.784  -3.325  1.00 54.14           H  
ATOM   1786  HE3 MET A 114      24.830   9.495  -4.218  1.00 54.14           H  
ATOM   1787  N   LEU A 115      24.051   9.707   2.546  1.00 60.86           N  
ATOM   1788  H   LEU A 115      24.228   8.766   2.867  1.00 60.86           H  
ATOM   1789  CA  LEU A 115      23.446  10.651   3.473  1.00 60.86           C  
ATOM   1790  HA  LEU A 115      23.093  11.523   2.923  1.00 60.86           H  
ATOM   1791  C   LEU A 115      24.495  11.161   4.455  1.00 60.86           C  
ATOM   1792  CB  LEU A 115      22.229  10.007   4.141  1.00 60.86           C  
ATOM   1793  HB2 LEU A 115      21.855  10.675   4.917  1.00 60.86           H  
ATOM   1794  HB3 LEU A 115      22.541   9.077   4.618  1.00 60.86           H  
ATOM   1795  O   LEU A 115      24.948  10.459   5.355  1.00 60.86           O  
ATOM   1796  CG  LEU A 115      21.091   9.719   3.150  1.00 60.86           C  
ATOM   1797  HG  LEU A 115      21.457   9.076   2.350  1.00 60.86           H  
ATOM   1798  CD1 LEU A 115      19.982   8.979   3.871  1.00 60.86           C  
ATOM   1799 HD11 LEU A 115      19.550   9.601   4.655  1.00 60.86           H  
ATOM   1800 HD12 LEU A 115      19.221   8.731   3.132  1.00 60.86           H  
ATOM   1801 HD13 LEU A 115      20.372   8.059   4.308  1.00 60.86           H  
ATOM   1802  CD2 LEU A 115      20.480  10.978   2.525  1.00 60.86           C  
ATOM   1803 HD21 LEU A 115      19.708  10.683   1.814  1.00 60.86           H  
ATOM   1804 HD22 LEU A 115      20.048  11.615   3.297  1.00 60.86           H  
ATOM   1805 HD23 LEU A 115      21.228  11.535   1.961  1.00 60.86           H  
ATOM   1806  N   SER A 116      24.875  12.424   4.270  1.00 63.65           N  
ATOM   1807  H   SER A 116      24.439  12.940   3.519  1.00 63.65           H  
ATOM   1808  CA  SER A 116      25.714  13.135   5.232  1.00 63.65           C  
ATOM   1809  HA  SER A 116      26.617  12.553   5.415  1.00 63.65           H  
ATOM   1810  C   SER A 116      24.963  13.315   6.550  1.00 63.65           C  
ATOM   1811  CB  SER A 116      26.116  14.499   4.679  1.00 63.65           C  
ATOM   1812  HB2 SER A 116      25.224  15.080   4.446  1.00 63.65           H  
ATOM   1813  HB3 SER A 116      26.702  15.037   5.424  1.00 63.65           H  
ATOM   1814  O   SER A 116      23.751  13.540   6.547  1.00 63.65           O  
ATOM   1815  OG  SER A 116      26.888  14.322   3.509  1.00 63.65           O  
ATOM   1816  HG  SER A 116      26.571  13.549   3.037  1.00 63.65           H  
ATOM   1817  N   ARG A 117      25.686  13.270   7.678  1.00 66.29           N  
ATOM   1818  H   ARG A 117      26.676  13.083   7.608  1.00 66.29           H  
ATOM   1819  CA  ARG A 117      25.095  13.540   8.995  1.00 66.29           C  
ATOM   1820  HA  ARG A 117      24.337  12.779   9.180  1.00 66.29           H  
ATOM   1821  C   ARG A 117      24.427  14.915   8.987  1.00 66.29           C  
ATOM   1822  CB  ARG A 117      26.136  13.478  10.115  1.00 66.29           C  
ATOM   1823  HB2 ARG A 117      25.723  13.963  11.000  1.00 66.29           H  
ATOM   1824  HB3 ARG A 117      27.040  14.012   9.820  1.00 66.29           H  
ATOM   1825  O   ARG A 117      25.102  15.905   8.690  1.00 66.29           O  
ATOM   1826  CG  ARG A 117      26.464  12.028  10.473  1.00 66.29           C  
ATOM   1827  HG2 ARG A 117      26.924  11.526   9.621  1.00 66.29           H  
ATOM   1828  HG3 ARG A 117      25.544  11.508  10.739  1.00 66.29           H  
ATOM   1829  CD  ARG A 117      27.419  11.996  11.666  1.00 66.29           C  
ATOM   1830  HD2 ARG A 117      28.374  12.427  11.364  1.00 66.29           H  
ATOM   1831  HD3 ARG A 117      26.996  12.593  12.474  1.00 66.29           H  
ATOM   1832  NE  ARG A 117      27.615  10.620  12.145  1.00 66.29           N  
ATOM   1833  HE  ARG A 117      26.986   9.916  11.786  1.00 66.29           H  
ATOM   1834  NH1 ARG A 117      29.321  11.053  13.618  1.00 66.29           N  
ATOM   1835 HH11 ARG A 117      29.267  12.032  13.375  1.00 66.29           H  
ATOM   1836 HH12 ARG A 117      29.940  10.729  14.347  1.00 66.29           H  
ATOM   1837  NH2 ARG A 117      28.508   8.980  13.441  1.00 66.29           N  
ATOM   1838 HH21 ARG A 117      29.131   8.674  14.174  1.00 66.29           H  
ATOM   1839 HH22 ARG A 117      27.831   8.323  13.079  1.00 66.29           H  
ATOM   1840  CZ  ARG A 117      28.478  10.226  13.063  1.00 66.29           C  
ATOM   1841  N   PRO A 118      23.129  14.998   9.295  1.00 68.19           N  
ATOM   1842  CA  PRO A 118      22.417  16.245   9.150  1.00 68.19           C  
ATOM   1843  HA  PRO A 118      22.750  16.769   8.253  1.00 68.19           H  
ATOM   1844  C   PRO A 118      22.731  17.120  10.382  1.00 68.19           C  
ATOM   1845  CB  PRO A 118      20.979  15.759   8.920  1.00 68.19           C  
ATOM   1846  HB2 PRO A 118      20.905  15.376   7.901  1.00 68.19           H  
ATOM   1847  HB3 PRO A 118      20.204  16.518   9.030  1.00 68.19           H  
ATOM   1848  O   PRO A 118      22.825  16.623  11.504  1.00 68.19           O  
ATOM   1849  CG  PRO A 118      20.848  14.579   9.881  1.00 68.19           C  
ATOM   1850  HG2 PRO A 118      20.039  13.906   9.596  1.00 68.19           H  
ATOM   1851  HG3 PRO A 118      20.719  14.934  10.903  1.00 68.19           H  
ATOM   1852  CD  PRO A 118      22.221  13.926   9.707  1.00 68.19           C  
ATOM   1853  HD2 PRO A 118      22.543  13.471  10.644  1.00 68.19           H  
ATOM   1854  HD3 PRO A 118      22.165  13.175   8.919  1.00 68.19           H  
ATOM   1855  N   SER A 119      22.896  18.432  10.193  1.00 71.80           N  
ATOM   1856  H   SER A 119      22.843  18.810   9.258  1.00 71.80           H  
ATOM   1857  CA  SER A 119      23.129  19.389  11.285  1.00 71.80           C  
ATOM   1858  HA  SER A 119      22.861  18.915  12.229  1.00 71.80           H  
ATOM   1859  C   SER A 119      22.248  20.629  11.145  1.00 71.80           C  
ATOM   1860  CB  SER A 119      24.613  19.765  11.377  1.00 71.80           C  
ATOM   1861  HB2 SER A 119      24.784  20.331  12.293  1.00 71.80           H  
ATOM   1862  HB3 SER A 119      25.206  18.851  11.417  1.00 71.80           H  
ATOM   1863  O   SER A 119      21.943  21.078  10.039  1.00 71.80           O  
ATOM   1864  OG  SER A 119      25.024  20.546  10.271  1.00 71.80           O  
ATOM   1865  HG  SER A 119      25.959  20.392  10.117  1.00 71.80           H  
ATOM   1866  N   THR A 120      21.814  21.183  12.276  1.00 78.45           N  
ATOM   1867  H   THR A 120      22.075  20.777  13.163  1.00 78.45           H  
ATOM   1868  CA  THR A 120      21.007  22.406  12.320  1.00 78.45           C  
ATOM   1869  HA  THR A 120      21.285  23.032  11.472  1.00 78.45           H  
ATOM   1870  C   THR A 120      21.286  23.201  13.587  1.00 78.45           C  
ATOM   1871  CB  THR A 120      19.512  22.096  12.179  1.00 78.45           C  
ATOM   1872  HB  THR A 120      19.386  21.561  11.238  1.00 78.45           H  
ATOM   1873  O   THR A 120      21.630  22.634  14.622  1.00 78.45           O  
ATOM   1874  CG2 THR A 120      18.912  21.254  13.304  1.00 78.45           C  
ATOM   1875 HG21 THR A 120      17.886  20.991  13.045  1.00 78.45           H  
ATOM   1876 HG22 THR A 120      18.917  21.807  14.243  1.00 78.45           H  
ATOM   1877 HG23 THR A 120      19.479  20.331  13.425  1.00 78.45           H  
ATOM   1878  OG1 THR A 120      18.787  23.301  12.094  1.00 78.45           O  
ATOM   1879  HG1 THR A 120      17.869  23.075  11.929  1.00 78.45           H  
ATOM   1880  N   SER A 121      21.151  24.523  13.496  1.00 75.23           N  
ATOM   1881  H   SER A 121      20.856  24.911  12.611  1.00 75.23           H  
ATOM   1882  CA  SER A 121      21.149  25.434  14.646  1.00 75.23           C  
ATOM   1883  HA  SER A 121      21.702  24.981  15.469  1.00 75.23           H  
ATOM   1884  C   SER A 121      19.738  25.728  15.166  1.00 75.23           C  
ATOM   1885  CB  SER A 121      21.848  26.738  14.262  1.00 75.23           C  
ATOM   1886  HB2 SER A 121      22.891  26.523  14.030  1.00 75.23           H  
ATOM   1887  HB3 SER A 121      21.815  27.428  15.106  1.00 75.23           H  
ATOM   1888  O   SER A 121      19.572  26.381  16.196  1.00 75.23           O  
ATOM   1889  OG  SER A 121      21.234  27.338  13.131  1.00 75.23           O  
ATOM   1890  HG  SER A 121      21.716  28.142  12.925  1.00 75.23           H  
ATOM   1891  N   GLU A 122      18.713  25.273  14.450  1.00 81.22           N  
ATOM   1892  H   GLU A 122      18.902  24.676  13.658  1.00 81.22           H  
ATOM   1893  CA  GLU A 122      17.323  25.432  14.851  1.00 81.22           C  
ATOM   1894  HA  GLU A 122      17.156  26.477  15.111  1.00 81.22           H  
ATOM   1895  C   GLU A 122      17.003  24.572  16.080  1.00 81.22           C  
ATOM   1896  CB  GLU A 122      16.448  25.075  13.655  1.00 81.22           C  
ATOM   1897  HB2 GLU A 122      16.812  25.626  12.788  1.00 81.22           H  
ATOM   1898  HB3 GLU A 122      16.515  24.005  13.455  1.00 81.22           H  
ATOM   1899  O   GLU A 122      17.546  23.487  16.220  1.00 81.22           O  
ATOM   1900  CG  GLU A 122      14.996  25.462  13.909  1.00 81.22           C  
ATOM   1901  HG2 GLU A 122      14.589  24.820  14.690  1.00 81.22           H  
ATOM   1902  HG3 GLU A 122      14.971  26.499  14.245  1.00 81.22           H  
ATOM   1903  CD  GLU A 122      14.144  25.322  12.655  1.00 81.22           C  
ATOM   1904  OE1 GLU A 122      13.007  25.851  12.644  1.00 81.22           O  
ATOM   1905  OE2 GLU A 122      14.618  24.723  11.665  1.00 81.22           O  
ATOM   1906  N   GLY A 123      16.152  25.054  16.991  1.00 74.36           N  
ATOM   1907  H   GLY A 123      15.709  25.946  16.825  1.00 74.36           H  
ATOM   1908  CA  GLY A 123      15.829  24.354  18.245  1.00 74.36           C  
ATOM   1909  HA2 GLY A 123      15.696  23.292  18.038  1.00 74.36           H  
ATOM   1910  HA3 GLY A 123      14.888  24.740  18.638  1.00 74.36           H  
ATOM   1911  C   GLY A 123      16.889  24.489  19.348  1.00 74.36           C  
ATOM   1912  O   GLY A 123      16.670  24.031  20.469  1.00 74.36           O  
ATOM   1913  N   GLY A 124      18.024  25.140  19.071  1.00 72.75           N  
ATOM   1914  H   GLY A 124      18.200  25.411  18.114  1.00 72.75           H  
ATOM   1915  CA  GLY A 124      19.059  25.409  20.069  1.00 72.75           C  
ATOM   1916  HA2 GLY A 124      19.894  25.926  19.595  1.00 72.75           H  
ATOM   1917  HA3 GLY A 124      18.644  26.057  20.841  1.00 72.75           H  
ATOM   1918  C   GLY A 124      19.592  24.127  20.717  1.00 72.75           C  
ATOM   1919  O   GLY A 124      19.921  23.162  20.029  1.00 72.75           O  
ATOM   1920  N   GLY A 125      19.655  24.100  22.052  1.00 70.78           N  
ATOM   1921  H   GLY A 125      19.323  24.902  22.569  1.00 70.78           H  
ATOM   1922  CA  GLY A 125      20.136  22.933  22.804  1.00 70.78           C  
ATOM   1923  HA2 GLY A 125      20.136  23.175  23.867  1.00 70.78           H  
ATOM   1924  HA3 GLY A 125      21.157  22.704  22.501  1.00 70.78           H  
ATOM   1925  C   GLY A 125      19.290  21.667  22.617  1.00 70.78           C  
ATOM   1926  O   GLY A 125      19.797  20.564  22.806  1.00 70.78           O  
ATOM   1927  N   LEU A 126      18.028  21.802  22.192  1.00 75.78           N  
ATOM   1928  H   LEU A 126      17.680  22.725  21.972  1.00 75.78           H  
ATOM   1929  CA  LEU A 126      17.118  20.668  22.011  1.00 75.78           C  
ATOM   1930  HA  LEU A 126      17.256  19.972  22.839  1.00 75.78           H  
ATOM   1931  C   LEU A 126      17.433  19.864  20.750  1.00 75.78           C  
ATOM   1932  CB  LEU A 126      15.660  21.168  22.008  1.00 75.78           C  
ATOM   1933  HB2 LEU A 126      14.993  20.321  21.849  1.00 75.78           H  
ATOM   1934  HB3 LEU A 126      15.529  21.850  21.168  1.00 75.78           H  
ATOM   1935  O   LEU A 126      17.209  18.656  20.730  1.00 75.78           O  
ATOM   1936  CG  LEU A 126      15.260  21.880  23.313  1.00 75.78           C  
ATOM   1937  HG  LEU A 126      16.013  22.627  23.564  1.00 75.78           H  
ATOM   1938  CD1 LEU A 126      13.935  22.624  23.138  1.00 75.78           C  
ATOM   1939 HD11 LEU A 126      13.807  23.329  23.960  1.00 75.78           H  
ATOM   1940 HD12 LEU A 126      13.094  21.930  23.130  1.00 75.78           H  
ATOM   1941 HD13 LEU A 126      13.946  23.190  22.207  1.00 75.78           H  
ATOM   1942  CD2 LEU A 126      15.174  20.867  24.462  1.00 75.78           C  
ATOM   1943 HD21 LEU A 126      14.336  20.187  24.308  1.00 75.78           H  
ATOM   1944 HD22 LEU A 126      16.091  20.284  24.545  1.00 75.78           H  
ATOM   1945 HD23 LEU A 126      15.058  21.381  25.416  1.00 75.78           H  
ATOM   1946  N   ALA A 127      18.015  20.492  19.723  1.00 78.25           N  
ATOM   1947  H   ALA A 127      18.227  21.477  19.799  1.00 78.25           H  
ATOM   1948  CA  ALA A 127      18.394  19.783  18.503  1.00 78.25           C  
ATOM   1949  HA  ALA A 127      17.512  19.290  18.096  1.00 78.25           H  
ATOM   1950  C   ALA A 127      19.439  18.695  18.760  1.00 78.25           C  
ATOM   1951  CB  ALA A 127      18.898  20.787  17.473  1.00 78.25           C  
ATOM   1952  HB1 ALA A 127      19.268  20.262  16.592  1.00 78.25           H  
ATOM   1953  HB2 ALA A 127      19.694  21.407  17.885  1.00 78.25           H  
ATOM   1954  HB3 ALA A 127      18.054  21.410  17.177  1.00 78.25           H  
ATOM   1955  O   ALA A 127      19.346  17.619  18.180  1.00 78.25           O  
ATOM   1956  N   GLY A 128      20.396  18.927  19.666  1.00 73.75           N  
ATOM   1957  H   GLY A 128      20.403  19.815  20.146  1.00 73.75           H  
ATOM   1958  CA  GLY A 128      21.394  17.913  20.019  1.00 73.75           C  
ATOM   1959  HA2 GLY A 128      21.974  17.649  19.135  1.00 73.75           H  
ATOM   1960  HA3 GLY A 128      22.065  18.321  20.775  1.00 73.75           H  
ATOM   1961  C   GLY A 128      20.757  16.638  20.582  1.00 73.75           C  
ATOM   1962  O   GLY A 128      21.128  15.537  20.181  1.00 73.75           O  
ATOM   1963  N   ALA A 129      19.752  16.786  21.449  1.00 75.37           N  
ATOM   1964  H   ALA A 129      19.453  17.718  21.700  1.00 75.37           H  
ATOM   1965  CA  ALA A 129      19.011  15.656  22.004  1.00 75.37           C  
ATOM   1966  HA  ALA A 129      19.721  14.934  22.407  1.00 75.37           H  
ATOM   1967  C   ALA A 129      18.182  14.929  20.932  1.00 75.37           C  
ATOM   1968  CB  ALA A 129      18.140  16.163  23.157  1.00 75.37           C  
ATOM   1969  HB1 ALA A 129      17.606  15.326  23.606  1.00 75.37           H  
ATOM   1970  HB2 ALA A 129      18.765  16.631  23.917  1.00 75.37           H  
ATOM   1971  HB3 ALA A 129      17.410  16.886  22.792  1.00 75.37           H  
ATOM   1972  O   ALA A 129      18.231  13.705  20.856  1.00 75.37           O  
ATOM   1973  N   ILE A 130      17.501  15.679  20.057  1.00 79.33           N  
ATOM   1974  H   ILE A 130      17.497  16.679  20.198  1.00 79.33           H  
ATOM   1975  CA  ILE A 130      16.669  15.129  18.971  1.00 79.33           C  
ATOM   1976  HA  ILE A 130      15.963  14.416  19.395  1.00 79.33           H  
ATOM   1977  C   ILE A 130      17.503  14.359  17.935  1.00 79.33           C  
ATOM   1978  CB  ILE A 130      15.871  16.278  18.310  1.00 79.33           C  
ATOM   1979  HB  ILE A 130      16.567  17.077  18.055  1.00 79.33           H  
ATOM   1980  O   ILE A 130      17.034  13.372  17.373  1.00 79.33           O  
ATOM   1981  CG1 ILE A 130      14.817  16.830  19.296  1.00 79.33           C  
ATOM   1982 HG12 ILE A 130      13.969  16.147  19.339  1.00 79.33           H  
ATOM   1983 HG13 ILE A 130      15.233  16.891  20.302  1.00 79.33           H  
ATOM   1984  CG2 ILE A 130      15.173  15.822  17.014  1.00 79.33           C  
ATOM   1985 HG21 ILE A 130      14.588  14.923  17.208  1.00 79.33           H  
ATOM   1986 HG22 ILE A 130      15.914  15.605  16.245  1.00 79.33           H  
ATOM   1987 HG23 ILE A 130      14.517  16.602  16.628  1.00 79.33           H  
ATOM   1988  CD1 ILE A 130      14.317  18.231  18.932  1.00 79.33           C  
ATOM   1989 HD11 ILE A 130      15.140  18.945  18.960  1.00 79.33           H  
ATOM   1990 HD12 ILE A 130      13.565  18.516  19.667  1.00 79.33           H  
ATOM   1991 HD13 ILE A 130      13.866  18.245  17.940  1.00 79.33           H  
ATOM   1992  N   LEU A 131      18.737  14.798  17.666  1.00 80.42           N  
ATOM   1993  H   LEU A 131      19.045  15.649  18.114  1.00 80.42           H  
ATOM   1994  CA  LEU A 131      19.620  14.168  16.679  1.00 80.42           C  
ATOM   1995  HA  LEU A 131      19.008  13.698  15.909  1.00 80.42           H  
ATOM   1996  C   LEU A 131      20.462  13.024  17.248  1.00 80.42           C  
ATOM   1997  CB  LEU A 131      20.508  15.241  16.020  1.00 80.42           C  
ATOM   1998  HB2 LEU A 131      21.190  14.747  15.328  1.00 80.42           H  
ATOM   1999  HB3 LEU A 131      21.105  15.720  16.796  1.00 80.42           H  
ATOM   2000  O   LEU A 131      20.965  12.212  16.475  1.00 80.42           O  
ATOM   2001  CG  LEU A 131      19.737  16.326  15.248  1.00 80.42           C  
ATOM   2002  HG  LEU A 131      19.053  16.851  15.914  1.00 80.42           H  
ATOM   2003  CD1 LEU A 131      20.708  17.348  14.654  1.00 80.42           C  
ATOM   2004 HD11 LEU A 131      21.396  16.855  13.968  1.00 80.42           H  
ATOM   2005 HD12 LEU A 131      21.270  17.820  15.460  1.00 80.42           H  
ATOM   2006 HD13 LEU A 131      20.147  18.113  14.118  1.00 80.42           H  
ATOM   2007  CD2 LEU A 131      18.892  15.753  14.121  1.00 80.42           C  
ATOM   2008 HD21 LEU A 131      19.530  15.306  13.359  1.00 80.42           H  
ATOM   2009 HD22 LEU A 131      18.198  15.008  14.512  1.00 80.42           H  
ATOM   2010 HD23 LEU A 131      18.286  16.564  13.716  1.00 80.42           H  
ATOM   2011  N   SER A 132      20.605  12.923  18.573  1.00 77.41           N  
ATOM   2012  H   SER A 132      20.160  13.619  19.154  1.00 77.41           H  
ATOM   2013  CA  SER A 132      21.420  11.886  19.221  1.00 77.41           C  
ATOM   2014  HA  SER A 132      22.452  12.058  18.917  1.00 77.41           H  
ATOM   2015  C   SER A 132      21.067  10.445  18.794  1.00 77.41           C  
ATOM   2016  CB  SER A 132      21.371  12.051  20.743  1.00 77.41           C  
ATOM   2017  HB2 SER A 132      20.365  11.868  21.121  1.00 77.41           H  
ATOM   2018  HB3 SER A 132      21.660  13.068  21.005  1.00 77.41           H  
ATOM   2019  O   SER A 132      21.994   9.699  18.468  1.00 77.41           O  
ATOM   2020  OG  SER A 132      22.272  11.146  21.348  1.00 77.41           O  
ATOM   2021  HG  SER A 132      22.090  11.118  22.290  1.00 77.41           H  
ATOM   2022  N   PRO A 133      19.778  10.050  18.680  1.00 76.48           N  
ATOM   2023  CA  PRO A 133      19.371   8.730  18.181  1.00 76.48           C  
ATOM   2024  HA  PRO A 133      19.650   7.973  18.914  1.00 76.48           H  
ATOM   2025  C   PRO A 133      19.961   8.345  16.817  1.00 76.48           C  
ATOM   2026  CB  PRO A 133      17.841   8.818  18.088  1.00 76.48           C  
ATOM   2027  HB2 PRO A 133      17.547   9.274  17.143  1.00 76.48           H  
ATOM   2028  HB3 PRO A 133      17.339   7.857  18.199  1.00 76.48           H  
ATOM   2029  O   PRO A 133      20.260   7.175  16.584  1.00 76.48           O  
ATOM   2030  CG  PRO A 133      17.476   9.759  19.226  1.00 76.48           C  
ATOM   2031  HG2 PRO A 133      16.495  10.213  19.084  1.00 76.48           H  
ATOM   2032  HG3 PRO A 133      17.533   9.237  20.181  1.00 76.48           H  
ATOM   2033  CD  PRO A 133      18.593  10.784  19.119  1.00 76.48           C  
ATOM   2034  HD2 PRO A 133      18.730  11.265  20.088  1.00 76.48           H  
ATOM   2035  HD3 PRO A 133      18.325  11.524  18.365  1.00 76.48           H  
ATOM   2036  N   LEU A 134      20.176   9.319  15.923  1.00 78.34           N  
ATOM   2037  H   LEU A 134      20.008  10.275  16.200  1.00 78.34           H  
ATOM   2038  CA  LEU A 134      20.710   9.073  14.578  1.00 78.34           C  
ATOM   2039  HA  LEU A 134      20.141   8.265  14.118  1.00 78.34           H  
ATOM   2040  C   LEU A 134      22.170   8.602  14.595  1.00 78.34           C  
ATOM   2041  CB  LEU A 134      20.580  10.343  13.717  1.00 78.34           C  
ATOM   2042  HB2 LEU A 134      21.043  10.145  12.750  1.00 78.34           H  
ATOM   2043  HB3 LEU A 134      21.149  11.145  14.186  1.00 78.34           H  
ATOM   2044  O   LEU A 134      22.641   8.032  13.612  1.00 78.34           O  
ATOM   2045  CG  LEU A 134      19.142  10.827  13.466  1.00 78.34           C  
ATOM   2046  HG  LEU A 134      18.643  11.034  14.413  1.00 78.34           H  
ATOM   2047  CD1 LEU A 134      19.180  12.114  12.642  1.00 78.34           C  
ATOM   2048 HD11 LEU A 134      18.163  12.463  12.463  1.00 78.34           H  
ATOM   2049 HD12 LEU A 134      19.671  11.933  11.686  1.00 78.34           H  
ATOM   2050 HD13 LEU A 134      19.727  12.878  13.195  1.00 78.34           H  
ATOM   2051  CD2 LEU A 134      18.341   9.783  12.688  1.00 78.34           C  
ATOM   2052 HD21 LEU A 134      17.355  10.167  12.428  1.00 78.34           H  
ATOM   2053 HD22 LEU A 134      18.870   9.501  11.777  1.00 78.34           H  
ATOM   2054 HD23 LEU A 134      18.195   8.899  13.309  1.00 78.34           H  
ATOM   2055  N   ASN A 135      22.889   8.798  15.704  1.00 77.10           N  
ATOM   2056  H   ASN A 135      22.446   9.238  16.498  1.00 77.10           H  
ATOM   2057  CA  ASN A 135      24.260   8.311  15.845  1.00 77.10           C  
ATOM   2058  HA  ASN A 135      24.831   8.625  14.971  1.00 77.10           H  
ATOM   2059  C   ASN A 135      24.346   6.777  15.891  1.00 77.10           C  
ATOM   2060  CB  ASN A 135      24.897   8.933  17.093  1.00 77.10           C  
ATOM   2061  HB2 ASN A 135      25.886   8.500  17.244  1.00 77.10           H  
ATOM   2062  HB3 ASN A 135      24.296   8.688  17.968  1.00 77.10           H  
ATOM   2063  O   ASN A 135      25.406   6.237  15.584  1.00 77.10           O  
ATOM   2064  CG  ASN A 135      25.071  10.435  16.978  1.00 77.10           C  
ATOM   2065  ND2 ASN A 135      24.829  11.156  18.046  1.00 77.10           N  
ATOM   2066 HD21 ASN A 135      24.384  10.713  18.837  1.00 77.10           H  
ATOM   2067 HD22 ASN A 135      24.880  12.159  17.940  1.00 77.10           H  
ATOM   2068  OD1 ASN A 135      25.462  10.973  15.952  1.00 77.10           O  
ATOM   2069  N   ASN A 136      23.247   6.090  16.221  1.00 78.57           N  
ATOM   2070  H   ASN A 136      22.405   6.603  16.442  1.00 78.57           H  
ATOM   2071  CA  ASN A 136      23.169   4.627  16.258  1.00 78.57           C  
ATOM   2072  HA  ASN A 136      24.141   4.230  16.553  1.00 78.57           H  
ATOM   2073  C   ASN A 136      22.845   3.997  14.885  1.00 78.57           C  
ATOM   2074  CB  ASN A 136      22.145   4.220  17.329  1.00 78.57           C  
ATOM   2075  HB2 ASN A 136      22.042   3.135  17.339  1.00 78.57           H  
ATOM   2076  HB3 ASN A 136      21.179   4.651  17.066  1.00 78.57           H  
ATOM   2077  O   ASN A 136      22.726   2.778  14.788  1.00 78.57           O  
ATOM   2078  CG  ASN A 136      22.522   4.649  18.735  1.00 78.57           C  
ATOM   2079  ND2 ASN A 136      21.545   4.888  19.578  1.00 78.57           N  
ATOM   2080 HD21 ASN A 136      21.811   5.150  20.516  1.00 78.57           H  
ATOM   2081 HD22 ASN A 136      20.585   4.749  19.294  1.00 78.57           H  
ATOM   2082  OD1 ASN A 136      23.679   4.768  19.105  1.00 78.57           O  
ATOM   2083  N   GLY A 137      22.706   4.806  13.827  1.00 79.15           N  
ATOM   2084  H   GLY A 137      22.797   5.801  13.973  1.00 79.15           H  
ATOM   2085  CA  GLY A 137      22.344   4.350  12.481  1.00 79.15           C  
ATOM   2086  HA2 GLY A 137      22.822   3.393  12.269  1.00 79.15           H  
ATOM   2087  HA3 GLY A 137      22.713   5.072  11.752  1.00 79.15           H  
ATOM   2088  C   GLY A 137      20.835   4.189  12.279  1.00 79.15           C  
ATOM   2089  O   GLY A 137      20.068   4.055  13.237  1.00 79.15           O  
ATOM   2090  N   MET A 138      20.382   4.209  11.023  1.00 85.13           N  
ATOM   2091  H   MET A 138      21.021   4.195  10.241  1.00 85.13           H  
ATOM   2092  CA  MET A 138      18.948   4.201  10.723  1.00 85.13           C  
ATOM   2093  HA  MET A 138      18.467   4.944  11.359  1.00 85.13           H  
ATOM   2094  C   MET A 138      18.306   2.848  11.033  1.00 85.13           C  
ATOM   2095  CB  MET A 138      18.712   4.589   9.259  1.00 85.13           C  
ATOM   2096  HB2 MET A 138      18.985   3.750   8.618  1.00 85.13           H  
ATOM   2097  HB3 MET A 138      19.340   5.438   8.991  1.00 85.13           H  
ATOM   2098  O   MET A 138      17.158   2.810  11.466  1.00 85.13           O  
ATOM   2099  CG  MET A 138      17.250   4.917   8.958  1.00 85.13           C  
ATOM   2100  HG2 MET A 138      16.640   4.039   9.167  1.00 85.13           H  
ATOM   2101  HG3 MET A 138      17.160   5.120   7.890  1.00 85.13           H  
ATOM   2102  SD  MET A 138      16.560   6.322   9.871  1.00 85.13           S  
ATOM   2103  CE  MET A 138      17.740   7.625   9.436  1.00 85.13           C  
ATOM   2104  HE1 MET A 138      18.700   7.427   9.913  1.00 85.13           H  
ATOM   2105  HE2 MET A 138      17.356   8.580   9.794  1.00 85.13           H  
ATOM   2106  HE3 MET A 138      17.873   7.668   8.355  1.00 85.13           H  
ATOM   2107  N   GLY A 139      19.043   1.742  10.887  1.00 84.23           N  
ATOM   2108  H   GLY A 139      19.957   1.837  10.466  1.00 84.23           H  
ATOM   2109  CA  GLY A 139      18.555   0.410  11.263  1.00 84.23           C  
ATOM   2110  HA2 GLY A 139      17.692   0.149  10.651  1.00 84.23           H  
ATOM   2111  HA3 GLY A 139      19.342  -0.324  11.088  1.00 84.23           H  
ATOM   2112  C   GLY A 139      18.140   0.329  12.736  1.00 84.23           C  
ATOM   2113  O   GLY A 139      17.077  -0.201  13.056  1.00 84.23           O  
ATOM   2114  N   TRP A 140      18.922   0.941  13.632  1.00 85.45           N  
ATOM   2115  H   TRP A 140      19.754   1.419  13.316  1.00 85.45           H  
ATOM   2116  CA  TRP A 140      18.567   1.023  15.048  1.00 85.45           C  
ATOM   2117  HA  TRP A 140      18.312   0.024  15.403  1.00 85.45           H  
ATOM   2118  C   TRP A 140      17.333   1.903  15.273  1.00 85.45           C  
ATOM   2119  CB  TRP A 140      19.766   1.524  15.856  1.00 85.45           C  
ATOM   2120  HB2 TRP A 140      20.614   0.862  15.679  1.00 85.45           H  
ATOM   2121  HB3 TRP A 140      20.044   2.517  15.502  1.00 85.45           H  
ATOM   2122  O   TRP A 140      16.434   1.507  16.009  1.00 85.45           O  
ATOM   2123  CG  TRP A 140      19.518   1.600  17.330  1.00 85.45           C  
ATOM   2124  CD1 TRP A 140      19.715   0.602  18.220  1.00 85.45           C  
ATOM   2125  HD1 TRP A 140      20.094  -0.378  17.968  1.00 85.45           H  
ATOM   2126  CD2 TRP A 140      19.005   2.725  18.102  1.00 85.45           C  
ATOM   2127  CE2 TRP A 140      18.926   2.337  19.472  1.00 85.45           C  
ATOM   2128  CE3 TRP A 140      18.607   4.038  17.783  1.00 85.45           C  
ATOM   2129  HE3 TRP A 140      18.652   4.368  16.755  1.00 85.45           H  
ATOM   2130  NE1 TRP A 140      19.362   1.031  19.485  1.00 85.45           N  
ATOM   2131  HE1 TRP A 140      19.442   0.456  20.312  1.00 85.45           H  
ATOM   2132  CH2 TRP A 140      18.101   4.513  20.128  1.00 85.45           C  
ATOM   2133  HH2 TRP A 140      17.735   5.193  20.883  1.00 85.45           H  
ATOM   2134  CZ2 TRP A 140      18.484   3.209  20.478  1.00 85.45           C  
ATOM   2135  HZ2 TRP A 140      18.420   2.874  21.502  1.00 85.45           H  
ATOM   2136  CZ3 TRP A 140      18.160   4.916  18.783  1.00 85.45           C  
ATOM   2137  HZ3 TRP A 140      17.841   5.909  18.505  1.00 85.45           H  
ATOM   2138  N   VAL A 141      17.248   3.060  14.608  1.00 87.86           N  
ATOM   2139  H   VAL A 141      18.013   3.318  14.002  1.00 87.86           H  
ATOM   2140  CA  VAL A 141      16.100   3.978  14.729  1.00 87.86           C  
ATOM   2141  HA  VAL A 141      15.955   4.219  15.782  1.00 87.86           H  
ATOM   2142  C   VAL A 141      14.800   3.327  14.246  1.00 87.86           C  
ATOM   2143  CB  VAL A 141      16.377   5.288  13.971  1.00 87.86           C  
ATOM   2144  HB  VAL A 141      16.634   5.062  12.936  1.00 87.86           H  
ATOM   2145  O   VAL A 141      13.782   3.423  14.925  1.00 87.86           O  
ATOM   2146  CG1 VAL A 141      15.176   6.237  13.975  1.00 87.86           C  
ATOM   2147 HG11 VAL A 141      14.352   5.788  13.420  1.00 87.86           H  
ATOM   2148 HG12 VAL A 141      15.437   7.175  13.486  1.00 87.86           H  
ATOM   2149 HG13 VAL A 141      14.849   6.433  14.996  1.00 87.86           H  
ATOM   2150  CG2 VAL A 141      17.547   6.043  14.614  1.00 87.86           C  
ATOM   2151 HG21 VAL A 141      17.760   6.941  14.035  1.00 87.86           H  
ATOM   2152 HG22 VAL A 141      17.300   6.320  15.639  1.00 87.86           H  
ATOM   2153 HG23 VAL A 141      18.448   5.429  14.619  1.00 87.86           H  
ATOM   2154  N   LEU A 142      14.836   2.608  13.121  1.00 91.69           N  
ATOM   2155  H   LEU A 142      15.704   2.572  12.605  1.00 91.69           H  
ATOM   2156  CA  LEU A 142      13.689   1.856  12.606  1.00 91.69           C  
ATOM   2157  HA  LEU A 142      12.847   2.535  12.476  1.00 91.69           H  
ATOM   2158  C   LEU A 142      13.231   0.775  13.591  1.00 91.69           C  
ATOM   2159  CB  LEU A 142      14.064   1.226  11.253  1.00 91.69           C  
ATOM   2160  HB2 LEU A 142      15.008   0.695  11.371  1.00 91.69           H  
ATOM   2161  HB3 LEU A 142      13.307   0.490  10.981  1.00 91.69           H  
ATOM   2162  O   LEU A 142      12.030   0.623  13.809  1.00 91.69           O  
ATOM   2163  CG  LEU A 142      14.194   2.238  10.102  1.00 91.69           C  
ATOM   2164  HG  LEU A 142      14.826   3.074  10.404  1.00 91.69           H  
ATOM   2165  CD1 LEU A 142      14.834   1.554   8.897  1.00 91.69           C  
ATOM   2166 HD11 LEU A 142      14.912   2.257   8.068  1.00 91.69           H  
ATOM   2167 HD12 LEU A 142      14.242   0.688   8.601  1.00 91.69           H  
ATOM   2168 HD13 LEU A 142      15.835   1.222   9.172  1.00 91.69           H  
ATOM   2169  CD2 LEU A 142      12.838   2.796   9.674  1.00 91.69           C  
ATOM   2170 HD21 LEU A 142      12.970   3.471   8.828  1.00 91.69           H  
ATOM   2171 HD22 LEU A 142      12.167   1.986   9.388  1.00 91.69           H  
ATOM   2172 HD23 LEU A 142      12.394   3.358  10.496  1.00 91.69           H  
ATOM   2173  N   ASN A 143      14.173   0.075  14.227  1.00 90.01           N  
ATOM   2174  H   ASN A 143      15.142   0.222  13.981  1.00 90.01           H  
ATOM   2175  CA  ASN A 143      13.851  -0.909  15.257  1.00 90.01           C  
ATOM   2176  HA  ASN A 143      13.103  -1.593  14.856  1.00 90.01           H  
ATOM   2177  C   ASN A 143      13.230  -0.245  16.505  1.00 90.01           C  
ATOM   2178  CB  ASN A 143      15.124  -1.712  15.574  1.00 90.01           C  
ATOM   2179  HB2 ASN A 143      15.827  -1.085  16.122  1.00 90.01           H  
ATOM   2180  HB3 ASN A 143      15.593  -2.027  14.642  1.00 90.01           H  
ATOM   2181  O   ASN A 143      12.234  -0.734  17.029  1.00 90.01           O  
ATOM   2182  CG  ASN A 143      14.843  -2.968  16.381  1.00 90.01           C  
ATOM   2183  ND2 ASN A 143      15.861  -3.588  16.927  1.00 90.01           N  
ATOM   2184 HD21 ASN A 143      15.627  -4.457  17.383  1.00 90.01           H  
ATOM   2185 HD22 ASN A 143      16.808  -3.295  16.729  1.00 90.01           H  
ATOM   2186  OD1 ASN A 143      13.731  -3.436  16.520  1.00 90.01           O  
ATOM   2187  N   GLN A 144      13.739   0.916  16.942  1.00 89.55           N  
ATOM   2188  H   GLN A 144      14.549   1.295  16.472  1.00 89.55           H  
ATOM   2189  CA  GLN A 144      13.135   1.678  18.050  1.00 89.55           C  
ATOM   2190  HA  GLN A 144      13.053   1.028  18.921  1.00 89.55           H  
ATOM   2191  C   GLN A 144      11.711   2.155  17.739  1.00 89.55           C  
ATOM   2192  CB  GLN A 144      13.991   2.900  18.411  1.00 89.55           C  
ATOM   2193  HB2 GLN A 144      13.435   3.514  19.119  1.00 89.55           H  
ATOM   2194  HB3 GLN A 144      14.165   3.503  17.520  1.00 89.55           H  
ATOM   2195  O   GLN A 144      10.860   2.172  18.623  1.00 89.55           O  
ATOM   2196  CG  GLN A 144      15.339   2.558  19.049  1.00 89.55           C  
ATOM   2197  HG2 GLN A 144      15.975   2.046  18.327  1.00 89.55           H  
ATOM   2198  HG3 GLN A 144      15.823   3.497  19.320  1.00 89.55           H  
ATOM   2199  CD  GLN A 144      15.220   1.706  20.305  1.00 89.55           C  
ATOM   2200  NE2 GLN A 144      15.947   0.615  20.393  1.00 89.55           N  
ATOM   2201 HE21 GLN A 144      15.751   0.028  21.192  1.00 89.55           H  
ATOM   2202 HE22 GLN A 144      16.506   0.327  19.602  1.00 89.55           H  
ATOM   2203  OE1 GLN A 144      14.482   1.997  21.229  1.00 89.55           O  
ATOM   2204  N   TRP A 145      11.428   2.507  16.485  1.00 94.53           N  
ATOM   2205  H   TRP A 145      12.182   2.551  15.814  1.00 94.53           H  
ATOM   2206  CA  TRP A 145      10.075   2.838  16.031  1.00 94.53           C  
ATOM   2207  HA  TRP A 145       9.585   3.443  16.794  1.00 94.53           H  
ATOM   2208  C   TRP A 145       9.168   1.614  15.843  1.00 94.53           C  
ATOM   2209  CB  TRP A 145      10.176   3.667  14.750  1.00 94.53           C  
ATOM   2210  HB2 TRP A 145      10.792   3.122  14.035  1.00 94.53           H  
ATOM   2211  HB3 TRP A 145       9.180   3.759  14.316  1.00 94.53           H  
ATOM   2212  O   TRP A 145       8.003   1.774  15.480  1.00 94.53           O  
ATOM   2213  CG  TRP A 145      10.735   5.049  14.893  1.00 94.53           C  
ATOM   2214  CD1 TRP A 145      10.786   5.793  16.021  1.00 94.53           C  
ATOM   2215  HD1 TRP A 145      10.425   5.480  16.990  1.00 94.53           H  
ATOM   2216  CD2 TRP A 145      11.328   5.874  13.853  1.00 94.53           C  
ATOM   2217  CE2 TRP A 145      11.709   7.126  14.414  1.00 94.53           C  
ATOM   2218  CE3 TRP A 145      11.625   5.661  12.494  1.00 94.53           C  
ATOM   2219  HE3 TRP A 145      11.386   4.701  12.059  1.00 94.53           H  
ATOM   2220  NE1 TRP A 145      11.326   7.030  15.734  1.00 94.53           N  
ATOM   2221  HE1 TRP A 145      11.403   7.767  16.420  1.00 94.53           H  
ATOM   2222  CH2 TRP A 145      12.628   7.878  12.302  1.00 94.53           C  
ATOM   2223  HH2 TRP A 145      13.157   8.617  11.718  1.00 94.53           H  
ATOM   2224  CZ2 TRP A 145      12.354   8.117  13.653  1.00 94.53           C  
ATOM   2225  HZ2 TRP A 145      12.698   9.041  14.095  1.00 94.53           H  
ATOM   2226  CZ3 TRP A 145      12.293   6.638  11.738  1.00 94.53           C  
ATOM   2227  HZ3 TRP A 145      12.619   6.397  10.737  1.00 94.53           H  
ATOM   2228  N   GLY A 146       9.662   0.397  16.085  1.00 94.56           N  
ATOM   2229  H   GLY A 146      10.614   0.308  16.409  1.00 94.56           H  
ATOM   2230  CA  GLY A 146       8.886  -0.831  15.931  1.00 94.56           C  
ATOM   2231  HA2 GLY A 146       7.952  -0.752  16.487  1.00 94.56           H  
ATOM   2232  HA3 GLY A 146       9.462  -1.664  16.334  1.00 94.56           H  
ATOM   2233  C   GLY A 146       8.561  -1.145  14.472  1.00 94.56           C  
ATOM   2234  O   GLY A 146       7.416  -1.459  14.157  1.00 94.56           O  
ATOM   2235  N   PHE A 147       9.536  -0.999  13.569  1.00 95.85           N  
ATOM   2236  H   PHE A 147      10.436  -0.666  13.885  1.00 95.85           H  
ATOM   2237  CA  PHE A 147       9.453  -1.562  12.222  1.00 95.85           C  
ATOM   2238  HA  PHE A 147       8.403  -1.682  11.956  1.00 95.85           H  
ATOM   2239  C   PHE A 147      10.099  -2.946  12.165  1.00 95.85           C  
ATOM   2240  CB  PHE A 147      10.089  -0.634  11.181  1.00 95.85           C  
ATOM   2241  HB2 PHE A 147      11.059  -0.290  11.540  1.00 95.85           H  
ATOM   2242  HB3 PHE A 147      10.273  -1.207  10.272  1.00 95.85           H  
ATOM   2243  O   PHE A 147      11.175  -3.178  12.715  1.00 95.85           O  
ATOM   2244  CG  PHE A 147       9.224   0.547  10.808  1.00 95.85           C  
ATOM   2245  CD1 PHE A 147       8.221   0.399   9.832  1.00 95.85           C  
ATOM   2246  HD1 PHE A 147       8.073  -0.556   9.351  1.00 95.85           H  
ATOM   2247  CD2 PHE A 147       9.412   1.789  11.437  1.00 95.85           C  
ATOM   2248  HD2 PHE A 147      10.174   1.893  12.195  1.00 95.85           H  
ATOM   2249  CE1 PHE A 147       7.407   1.490   9.488  1.00 95.85           C  
ATOM   2250  HE1 PHE A 147       6.633   1.365   8.745  1.00 95.85           H  
ATOM   2251  CE2 PHE A 147       8.600   2.883  11.091  1.00 95.85           C  
ATOM   2252  HE2 PHE A 147       8.746   3.835  11.581  1.00 95.85           H  
ATOM   2253  CZ  PHE A 147       7.594   2.733  10.119  1.00 95.85           C  
ATOM   2254  HZ  PHE A 147       6.965   3.573   9.865  1.00 95.85           H  
ATOM   2255  N   ASN A 148       9.477  -3.850  11.408  1.00 96.01           N  
ATOM   2256  H   ASN A 148       8.577  -3.606  11.020  1.00 96.01           H  
ATOM   2257  CA  ASN A 148       9.983  -5.201  11.205  1.00 96.01           C  
ATOM   2258  HA  ASN A 148      10.280  -5.609  12.171  1.00 96.01           H  
ATOM   2259  C   ASN A 148      11.226  -5.204  10.292  1.00 96.01           C  
ATOM   2260  CB  ASN A 148       8.836  -6.064  10.650  1.00 96.01           C  
ATOM   2261  HB2 ASN A 148       8.556  -5.722   9.654  1.00 96.01           H  
ATOM   2262  HB3 ASN A 148       7.969  -5.974  11.305  1.00 96.01           H  
ATOM   2263  O   ASN A 148      11.105  -5.075   9.071  1.00 96.01           O  
ATOM   2264  CG  ASN A 148       9.203  -7.532  10.565  1.00 96.01           C  
ATOM   2265  ND2 ASN A 148       8.282  -8.369  10.162  1.00 96.01           N  
ATOM   2266 HD21 ASN A 148       8.478  -9.352  10.286  1.00 96.01           H  
ATOM   2267 HD22 ASN A 148       7.324  -8.072  10.042  1.00 96.01           H  
ATOM   2268  OD1 ASN A 148      10.305  -7.951  10.875  1.00 96.01           O  
ATOM   2269  N   ASN A 149      12.419  -5.373  10.863  1.00 93.26           N  
ATOM   2270  H   ASN A 149      12.467  -5.472  11.867  1.00 93.26           H  
ATOM   2271  CA  ASN A 149      13.671  -5.510  10.108  1.00 93.26           C  
ATOM   2272  HA  ASN A 149      13.686  -4.743   9.333  1.00 93.26           H  
ATOM   2273  C   ASN A 149      13.795  -6.861   9.376  1.00 93.26           C  
ATOM   2274  CB  ASN A 149      14.872  -5.248  11.036  1.00 93.26           C  
ATOM   2275  HB2 ASN A 149      15.783  -5.275  10.438  1.00 93.26           H  
ATOM   2276  HB3 ASN A 149      14.790  -4.251  11.470  1.00 93.26           H  
ATOM   2277  O   ASN A 149      14.548  -6.974   8.407  1.00 93.26           O  
ATOM   2278  CG  ASN A 149      15.022  -6.243  12.176  1.00 93.26           C  
ATOM   2279  ND2 ASN A 149      16.224  -6.456  12.651  1.00 93.26           N  
ATOM   2280 HD21 ASN A 149      16.316  -7.149  13.380  1.00 93.26           H  
ATOM   2281 HD22 ASN A 149      17.040  -6.163  12.133  1.00 93.26           H  
ATOM   2282  OD1 ASN A 149      14.068  -6.837  12.653  1.00 93.26           O  
ATOM   2283  N   LYS A 150      13.024  -7.872   9.783  1.00 96.70           N  
ATOM   2284  H   LYS A 150      12.401  -7.706  10.561  1.00 96.70           H  
ATOM   2285  CA  LYS A 150      12.921  -9.165   9.098  1.00 96.70           C  
ATOM   2286  HA  LYS A 150      13.860  -9.382   8.588  1.00 96.70           H  
ATOM   2287  C   LYS A 150      11.872  -9.124   7.988  1.00 96.70           C  
ATOM   2288  CB  LYS A 150      12.680 -10.279  10.127  1.00 96.70           C  
ATOM   2289  HB2 LYS A 150      11.699 -10.143  10.582  1.00 96.70           H  
ATOM   2290  HB3 LYS A 150      12.695 -11.239   9.610  1.00 96.70           H  
ATOM   2291  O   LYS A 150      11.466  -8.053   7.541  1.00 96.70           O  
ATOM   2292  CG  LYS A 150      13.745 -10.352  11.228  1.00 96.70           C  
ATOM   2293  HG2 LYS A 150      13.749  -9.425  11.802  1.00 96.70           H  
ATOM   2294  HG3 LYS A 150      14.729 -10.510  10.787  1.00 96.70           H  
ATOM   2295  CD  LYS A 150      13.402 -11.515  12.163  1.00 96.70           C  
ATOM   2296  HD2 LYS A 150      13.493 -12.461  11.629  1.00 96.70           H  
ATOM   2297  HD3 LYS A 150      12.370 -11.395  12.491  1.00 96.70           H  
ATOM   2298  CE  LYS A 150      14.313 -11.520  13.391  1.00 96.70           C  
ATOM   2299  HE2 LYS A 150      14.382 -10.497  13.762  1.00 96.70           H  
ATOM   2300  HE3 LYS A 150      15.311 -11.855  13.108  1.00 96.70           H  
ATOM   2301  NZ  LYS A 150      13.735 -12.377  14.451  1.00 96.70           N  
ATOM   2302  HZ1 LYS A 150      14.182 -12.265  15.350  1.00 96.70           H  
ATOM   2303  HZ2 LYS A 150      12.786 -12.086  14.639  1.00 96.70           H  
ATOM   2304  HZ3 LYS A 150      13.675 -13.350  14.187  1.00 96.70           H  
ATOM   2305  N   GLY A 151      11.458 -10.283   7.492  1.00 96.28           N  
ATOM   2306  H   GLY A 151      11.806 -11.132   7.915  1.00 96.28           H  
ATOM   2307  CA  GLY A 151      10.526 -10.440   6.377  1.00 96.28           C  
ATOM   2308  HA2 GLY A 151      10.111  -9.474   6.087  1.00 96.28           H  
ATOM   2309  HA3 GLY A 151       9.710 -11.087   6.699  1.00 96.28           H  
ATOM   2310  C   GLY A 151      11.153 -11.072   5.139  1.00 96.28           C  
ATOM   2311  O   GLY A 151      10.472 -11.167   4.119  1.00 96.28           O  
ATOM   2312  N   TRP A 152      12.418 -11.502   5.202  1.00 97.53           N  
ATOM   2313  H   TRP A 152      12.927 -11.406   6.069  1.00 97.53           H  
ATOM   2314  CA  TRP A 152      12.975 -12.418   4.211  1.00 97.53           C  
ATOM   2315  HA  TRP A 152      12.544 -12.210   3.232  1.00 97.53           H  
ATOM   2316  C   TRP A 152      12.589 -13.838   4.603  1.00 97.53           C  
ATOM   2317  CB  TRP A 152      14.485 -12.233   4.095  1.00 97.53           C  
ATOM   2318  HB2 TRP A 152      14.936 -12.336   5.081  1.00 97.53           H  
ATOM   2319  HB3 TRP A 152      14.673 -11.208   3.774  1.00 97.53           H  
ATOM   2320  O   TRP A 152      13.201 -14.454   5.472  1.00 97.53           O  
ATOM   2321  CG  TRP A 152      15.203 -13.126   3.126  1.00 97.53           C  
ATOM   2322  CD1 TRP A 152      14.658 -14.012   2.252  1.00 97.53           C  
ATOM   2323  HD1 TRP A 152      13.607 -14.238   2.145  1.00 97.53           H  
ATOM   2324  CD2 TRP A 152      16.639 -13.161   2.872  1.00 97.53           C  
ATOM   2325  CE2 TRP A 152      16.884 -14.059   1.796  1.00 97.53           C  
ATOM   2326  CE3 TRP A 152      17.752 -12.470   3.402  1.00 97.53           C  
ATOM   2327  HE3 TRP A 152      17.602 -11.777   4.217  1.00 97.53           H  
ATOM   2328  NE1 TRP A 152      15.653 -14.573   1.478  1.00 97.53           N  
ATOM   2329  HE1 TRP A 152      15.501 -15.267   0.760  1.00 97.53           H  
ATOM   2330  CH2 TRP A 152      19.249 -13.561   1.808  1.00 97.53           C  
ATOM   2331  HH2 TRP A 152      20.237 -13.715   1.400  1.00 97.53           H  
ATOM   2332  CZ2 TRP A 152      18.160 -14.257   1.263  1.00 97.53           C  
ATOM   2333  HZ2 TRP A 152      18.298 -14.932   0.431  1.00 97.53           H  
ATOM   2334  CZ3 TRP A 152      19.044 -12.671   2.879  1.00 97.53           C  
ATOM   2335  HZ3 TRP A 152      19.885 -12.140   3.301  1.00 97.53           H  
ATOM   2336  N   VAL A 153      11.532 -14.334   3.978  1.00 98.33           N  
ATOM   2337  H   VAL A 153      11.140 -13.822   3.201  1.00 98.33           H  
ATOM   2338  CA  VAL A 153      10.975 -15.647   4.276  1.00 98.33           C  
ATOM   2339  HA  VAL A 153      11.181 -15.886   5.319  1.00 98.33           H  
ATOM   2340  C   VAL A 153      11.666 -16.681   3.409  1.00 98.33           C  
ATOM   2341  CB  VAL A 153       9.451 -15.652   4.101  1.00 98.33           C  
ATOM   2342  HB  VAL A 153       9.197 -15.419   3.067  1.00 98.33           H  
ATOM   2343  O   VAL A 153      11.780 -16.507   2.198  1.00 98.33           O  
ATOM   2344  CG1 VAL A 153       8.840 -17.006   4.477  1.00 98.33           C  
ATOM   2345 HG11 VAL A 153       7.765 -16.971   4.304  1.00 98.33           H  
ATOM   2346 HG12 VAL A 153       9.255 -17.801   3.858  1.00 98.33           H  
ATOM   2347 HG13 VAL A 153       9.035 -17.228   5.526  1.00 98.33           H  
ATOM   2348  CG2 VAL A 153       8.835 -14.582   5.013  1.00 98.33           C  
ATOM   2349 HG21 VAL A 153       9.122 -13.589   4.667  1.00 98.33           H  
ATOM   2350 HG22 VAL A 153       7.748 -14.660   5.010  1.00 98.33           H  
ATOM   2351 HG23 VAL A 153       9.218 -14.705   6.026  1.00 98.33           H  
ATOM   2352  N   GLU A 154      12.119 -17.758   4.033  1.00 97.96           N  
ATOM   2353  H   GLU A 154      12.002 -17.811   5.035  1.00 97.96           H  
ATOM   2354  CA  GLU A 154      12.755 -18.892   3.372  1.00 97.96           C  
ATOM   2355  HA  GLU A 154      12.660 -18.798   2.290  1.00 97.96           H  
ATOM   2356  C   GLU A 154      12.068 -20.181   3.789  1.00 97.96           C  
ATOM   2357  CB  GLU A 154      14.245 -18.908   3.715  1.00 97.96           C  
ATOM   2358  HB2 GLU A 154      14.699 -18.045   3.228  1.00 97.96           H  
ATOM   2359  HB3 GLU A 154      14.374 -18.781   4.790  1.00 97.96           H  
ATOM   2360  O   GLU A 154      11.830 -20.396   4.977  1.00 97.96           O  
ATOM   2361  CG  GLU A 154      14.964 -20.198   3.286  1.00 97.96           C  
ATOM   2362  HG2 GLU A 154      14.664 -21.023   3.933  1.00 97.96           H  
ATOM   2363  HG3 GLU A 154      14.697 -20.439   2.257  1.00 97.96           H  
ATOM   2364  CD  GLU A 154      16.466 -19.978   3.376  1.00 97.96           C  
ATOM   2365  OE1 GLU A 154      17.226 -20.623   4.130  1.00 97.96           O  
ATOM   2366  OE2 GLU A 154      16.946 -19.061   2.696  1.00 97.96           O  
ATOM   2367  N   SER A 155      11.793 -21.043   2.817  1.00 97.55           N  
ATOM   2368  H   SER A 155      12.082 -20.808   1.878  1.00 97.55           H  
ATOM   2369  CA  SER A 155      11.360 -22.413   3.051  1.00 97.55           C  
ATOM   2370  HA  SER A 155      11.200 -22.537   4.122  1.00 97.55           H  
ATOM   2371  C   SER A 155      12.431 -23.408   2.613  1.00 97.55           C  
ATOM   2372  CB  SER A 155      10.025 -22.714   2.375  1.00 97.55           C  
ATOM   2373  HB2 SER A 155       9.650 -23.671   2.739  1.00 97.55           H  
ATOM   2374  HB3 SER A 155       9.301 -21.939   2.625  1.00 97.55           H  
ATOM   2375  O   SER A 155      13.063 -23.231   1.570  1.00 97.55           O  
ATOM   2376  OG  SER A 155      10.191 -22.797   0.977  1.00 97.55           O  
ATOM   2377  HG  SER A 155      10.591 -21.981   0.668  1.00 97.55           H  
ATOM   2378  N   GLU A 156      12.586 -24.473   3.390  1.00 96.90           N  
ATOM   2379  H   GLU A 156      12.080 -24.494   4.264  1.00 96.90           H  
ATOM   2380  CA  GLU A 156      13.289 -25.694   3.008  1.00 96.90           C  
ATOM   2381  HA  GLU A 156      13.588 -25.632   1.962  1.00 96.90           H  
ATOM   2382  C   GLU A 156      12.306 -26.855   3.161  1.00 96.90           C  
ATOM   2383  CB  GLU A 156      14.569 -25.866   3.846  1.00 96.90           C  
ATOM   2384  HB2 GLU A 156      14.303 -25.990   4.896  1.00 96.90           H  
ATOM   2385  HB3 GLU A 156      15.163 -24.959   3.742  1.00 96.90           H  
ATOM   2386  O   GLU A 156      11.870 -27.177   4.269  1.00 96.90           O  
ATOM   2387  CG  GLU A 156      15.420 -27.067   3.383  1.00 96.90           C  
ATOM   2388  HG2 GLU A 156      14.855 -27.984   3.546  1.00 96.90           H  
ATOM   2389  HG3 GLU A 156      15.591 -26.972   2.310  1.00 96.90           H  
ATOM   2390  CD  GLU A 156      16.788 -27.182   4.094  1.00 96.90           C  
ATOM   2391  OE1 GLU A 156      17.582 -28.079   3.705  1.00 96.90           O  
ATOM   2392  OE2 GLU A 156      17.062 -26.368   5.005  1.00 96.90           O  
ATOM   2393  N   VAL A 157      11.907 -27.440   2.032  1.00 96.61           N  
ATOM   2394  H   VAL A 157      12.324 -27.134   1.164  1.00 96.61           H  
ATOM   2395  CA  VAL A 157      11.010 -28.596   1.980  1.00 96.61           C  
ATOM   2396  HA  VAL A 157      10.545 -28.726   2.957  1.00 96.61           H  
ATOM   2397  C   VAL A 157      11.832 -29.833   1.684  1.00 96.61           C  
ATOM   2398  CB  VAL A 157       9.876 -28.431   0.955  1.00 96.61           C  
ATOM   2399  HB  VAL A 157      10.293 -28.392  -0.051  1.00 96.61           H  
ATOM   2400  O   VAL A 157      12.633 -29.857   0.749  1.00 96.61           O  
ATOM   2401  CG1 VAL A 157       8.883 -29.599   1.038  1.00 96.61           C  
ATOM   2402 HG11 VAL A 157       8.113 -29.481   0.276  1.00 96.61           H  
ATOM   2403 HG12 VAL A 157       9.384 -30.552   0.867  1.00 96.61           H  
ATOM   2404 HG13 VAL A 157       8.421 -29.628   2.025  1.00 96.61           H  
ATOM   2405  CG2 VAL A 157       9.092 -27.142   1.217  1.00 96.61           C  
ATOM   2406 HG21 VAL A 157       8.745 -27.118   2.250  1.00 96.61           H  
ATOM   2407 HG22 VAL A 157       9.732 -26.277   1.046  1.00 96.61           H  
ATOM   2408 HG23 VAL A 157       8.229 -27.088   0.553  1.00 96.61           H  
ATOM   2409  N   GLU A 158      11.598 -30.877   2.463  1.00 95.63           N  
ATOM   2410  H   GLU A 158      10.887 -30.793   3.176  1.00 95.63           H  
ATOM   2411  CA  GLU A 158      12.271 -32.155   2.335  1.00 95.63           C  
ATOM   2412  HA  GLU A 158      12.864 -32.161   1.420  1.00 95.63           H  
ATOM   2413  C   GLU A 158      11.264 -33.302   2.269  1.00 95.63           C  
ATOM   2414  CB  GLU A 158      13.207 -32.389   3.516  1.00 95.63           C  
ATOM   2415  HB2 GLU A 158      12.589 -32.553   4.398  1.00 95.63           H  
ATOM   2416  HB3 GLU A 158      13.763 -33.297   3.283  1.00 95.63           H  
ATOM   2417  O   GLU A 158      10.214 -33.246   2.906  1.00 95.63           O  
ATOM   2418  CG  GLU A 158      14.204 -31.276   3.860  1.00 95.63           C  
ATOM   2419  HG2 GLU A 158      14.724 -30.966   2.954  1.00 95.63           H  
ATOM   2420  HG3 GLU A 158      13.660 -30.417   4.252  1.00 95.63           H  
ATOM   2421  CD  GLU A 158      15.221 -31.755   4.910  1.00 95.63           C  
ATOM   2422  OE1 GLU A 158      16.143 -30.985   5.244  1.00 95.63           O  
ATOM   2423  OE2 GLU A 158      15.176 -32.942   5.322  1.00 95.63           O  
ATOM   2424  N   MET A 159      11.608 -34.361   1.537  1.00 93.12           N  
ATOM   2425  H   MET A 159      12.488 -34.338   1.042  1.00 93.12           H  
ATOM   2426  CA  MET A 159      10.848 -35.613   1.514  1.00 93.12           C  
ATOM   2427  HA  MET A 159      10.397 -35.765   2.495  1.00 93.12           H  
ATOM   2428  C   MET A 159      11.755 -36.811   1.231  1.00 93.12           C  
ATOM   2429  CB  MET A 159       9.710 -35.540   0.486  1.00 93.12           C  
ATOM   2430  HB2 MET A 159       9.119 -34.642   0.668  1.00 93.12           H  
ATOM   2431  HB3 MET A 159       9.059 -36.403   0.628  1.00 93.12           H  
ATOM   2432  O   MET A 159      12.837 -36.663   0.657  1.00 93.12           O  
ATOM   2433  CG  MET A 159      10.191 -35.533  -0.968  1.00 93.12           C  
ATOM   2434  HG2 MET A 159      10.765 -36.437  -1.171  1.00 93.12           H  
ATOM   2435  HG3 MET A 159      10.835 -34.667  -1.124  1.00 93.12           H  
ATOM   2436  SD  MET A 159       8.809 -35.470  -2.129  1.00 93.12           S  
ATOM   2437  CE  MET A 159       9.702 -35.261  -3.673  1.00 93.12           C  
ATOM   2438  HE1 MET A 159      10.411 -34.437  -3.594  1.00 93.12           H  
ATOM   2439  HE2 MET A 159       8.975 -35.060  -4.460  1.00 93.12           H  
ATOM   2440  HE3 MET A 159      10.226 -36.192  -3.892  1.00 93.12           H  
ATOM   2441  N   ASN A 160      11.293 -38.005   1.591  1.00 93.46           N  
ATOM   2442  H   ASN A 160      10.387 -38.057   2.033  1.00 93.46           H  
ATOM   2443  CA  ASN A 160      11.910 -39.272   1.214  1.00 93.46           C  
ATOM   2444  HA  ASN A 160      12.965 -39.119   0.987  1.00 93.46           H  
ATOM   2445  C   ASN A 160      11.237 -39.816  -0.050  1.00 93.46           C  
ATOM   2446  CB  ASN A 160      11.821 -40.243   2.402  1.00 93.46           C  
ATOM   2447  HB2 ASN A 160      10.786 -40.291   2.741  1.00 93.46           H  
ATOM   2448  HB3 ASN A 160      12.126 -41.242   2.093  1.00 93.46           H  
ATOM   2449  O   ASN A 160      10.018 -39.980  -0.103  1.00 93.46           O  
ATOM   2450  CG  ASN A 160      12.695 -39.827   3.567  1.00 93.46           C  
ATOM   2451  ND2 ASN A 160      12.399 -40.218   4.780  1.00 93.46           N  
ATOM   2452 HD21 ASN A 160      13.020 -39.960   5.533  1.00 93.46           H  
ATOM   2453 HD22 ASN A 160      11.549 -40.720   4.993  1.00 93.46           H  
ATOM   2454  OD1 ASN A 160      13.641 -39.070   3.426  1.00 93.46           O  
ATOM   2455  N   TYR A 161      12.041 -40.071  -1.080  1.00 93.10           N  
ATOM   2456  H   TYR A 161      13.026 -39.879  -0.968  1.00 93.10           H  
ATOM   2457  CA  TYR A 161      11.633 -40.747  -2.305  1.00 93.10           C  
ATOM   2458  HA  TYR A 161      10.551 -40.675  -2.422  1.00 93.10           H  
ATOM   2459  C   TYR A 161      12.003 -42.229  -2.198  1.00 93.10           C  
ATOM   2460  CB  TYR A 161      12.286 -40.040  -3.495  1.00 93.10           C  
ATOM   2461  HB2 TYR A 161      13.368 -40.037  -3.365  1.00 93.10           H  
ATOM   2462  HB3 TYR A 161      11.956 -39.001  -3.495  1.00 93.10           H  
ATOM   2463  O   TYR A 161      13.171 -42.596  -2.334  1.00 93.10           O  
ATOM   2464  CG  TYR A 161      11.949 -40.649  -4.837  1.00 93.10           C  
ATOM   2465  CD1 TYR A 161      12.814 -41.593  -5.417  1.00 93.10           C  
ATOM   2466  HD1 TYR A 161      13.703 -41.909  -4.892  1.00 93.10           H  
ATOM   2467  CD2 TYR A 161      10.773 -40.267  -5.507  1.00 93.10           C  
ATOM   2468  HD2 TYR A 161      10.114 -39.544  -5.049  1.00 93.10           H  
ATOM   2469  CE1 TYR A 161      12.504 -42.136  -6.673  1.00 93.10           C  
ATOM   2470  HE1 TYR A 161      13.180 -42.841  -7.134  1.00 93.10           H  
ATOM   2471  CE2 TYR A 161      10.455 -40.831  -6.757  1.00 93.10           C  
ATOM   2472  HE2 TYR A 161       9.554 -40.547  -7.281  1.00 93.10           H  
ATOM   2473  OH  TYR A 161      11.028 -42.339  -8.535  1.00 93.10           O  
ATOM   2474  HH  TYR A 161      11.757 -42.870  -8.865  1.00 93.10           H  
ATOM   2475  CZ  TYR A 161      11.320 -41.777  -7.337  1.00 93.10           C  
ATOM   2476  N   GLU A 162      11.000 -43.060  -1.924  1.00 92.82           N  
ATOM   2477  H   GLU A 162      10.075 -42.667  -1.829  1.00 92.82           H  
ATOM   2478  CA  GLU A 162      11.134 -44.493  -1.661  1.00 92.82           C  
ATOM   2479  HA  GLU A 162      12.141 -44.712  -1.307  1.00 92.82           H  
ATOM   2480  C   GLU A 162      10.876 -45.300  -2.935  1.00 92.82           C  
ATOM   2481  CB  GLU A 162      10.144 -44.920  -0.567  1.00 92.82           C  
ATOM   2482  HB2 GLU A 162       9.142 -44.633  -0.885  1.00 92.82           H  
ATOM   2483  HB3 GLU A 162      10.156 -46.006  -0.474  1.00 92.82           H  
ATOM   2484  O   GLU A 162       9.793 -45.257  -3.527  1.00 92.82           O  
ATOM   2485  CG  GLU A 162      10.398 -44.289   0.811  1.00 92.82           C  
ATOM   2486  HG2 GLU A 162       9.581 -44.585   1.469  1.00 92.82           H  
ATOM   2487  HG3 GLU A 162      10.367 -43.203   0.719  1.00 92.82           H  
ATOM   2488  CD  GLU A 162      11.724 -44.724   1.448  1.00 92.82           C  
ATOM   2489  OE1 GLU A 162      12.265 -43.947   2.266  1.00 92.82           O  
ATOM   2490  OE2 GLU A 162      12.216 -45.824   1.114  1.00 92.82           O  
ATOM   2491  N   ASN A 163      11.866 -46.073  -3.357  1.00 90.95           N  
ATOM   2492  H   ASN A 163      12.702 -46.105  -2.791  1.00 90.95           H  
ATOM   2493  CA  ASN A 163      11.783 -46.940  -4.517  1.00 90.95           C  
ATOM   2494  HA  ASN A 163      11.417 -46.365  -5.368  1.00 90.95           H  
ATOM   2495  C   ASN A 163      10.839 -48.128  -4.280  1.00 90.95           C  
ATOM   2496  CB  ASN A 163      13.198 -47.427  -4.813  1.00 90.95           C  
ATOM   2497  HB2 ASN A 163      13.834 -46.597  -5.119  1.00 90.95           H  
ATOM   2498  HB3 ASN A 163      13.611 -47.823  -3.885  1.00 90.95           H  
ATOM   2499  O   ASN A 163      11.001 -48.893  -3.330  1.00 90.95           O  
ATOM   2500  CG  ASN A 163      13.228 -48.513  -5.858  1.00 90.95           C  
ATOM   2501  ND2 ASN A 163      13.974 -49.546  -5.562  1.00 90.95           N  
ATOM   2502 HD21 ASN A 163      14.436 -49.545  -4.663  1.00 90.95           H  
ATOM   2503 HD22 ASN A 163      13.877 -50.395  -6.100  1.00 90.95           H  
ATOM   2504  OD1 ASN A 163      12.557 -48.480  -6.883  1.00 90.95           O  
ATOM   2505  N   VAL A 164       9.912 -48.348  -5.215  1.00 88.33           N  
ATOM   2506  H   VAL A 164       9.807 -47.663  -5.949  1.00 88.33           H  
ATOM   2507  CA  VAL A 164       9.030 -49.527  -5.224  1.00 88.33           C  
ATOM   2508  HA  VAL A 164       9.200 -50.117  -4.323  1.00 88.33           H  
ATOM   2509  C   VAL A 164       9.328 -50.449  -6.407  1.00 88.33           C  
ATOM   2510  CB  VAL A 164       7.555 -49.079  -5.211  1.00 88.33           C  
ATOM   2511  HB  VAL A 164       7.352 -48.479  -6.098  1.00 88.33           H  
ATOM   2512  O   VAL A 164       9.198 -51.667  -6.282  1.00 88.33           O  
ATOM   2513  CG1 VAL A 164       6.578 -50.262  -5.203  1.00 88.33           C  
ATOM   2514 HG11 VAL A 164       6.668 -50.822  -6.134  1.00 88.33           H  
ATOM   2515 HG12 VAL A 164       5.554 -49.896  -5.133  1.00 88.33           H  
ATOM   2516 HG13 VAL A 164       6.796 -50.920  -4.362  1.00 88.33           H  
ATOM   2517  CG2 VAL A 164       7.240 -48.233  -3.970  1.00 88.33           C  
ATOM   2518 HG21 VAL A 164       7.463 -48.796  -3.064  1.00 88.33           H  
ATOM   2519 HG22 VAL A 164       7.836 -47.320  -3.969  1.00 88.33           H  
ATOM   2520 HG23 VAL A 164       6.187 -47.953  -3.987  1.00 88.33           H  
ATOM   2521  N   ILE A 165       9.732 -49.894  -7.555  1.00 85.80           N  
ATOM   2522  H   ILE A 165       9.829 -48.890  -7.588  1.00 85.80           H  
ATOM   2523  CA  ILE A 165       9.850 -50.659  -8.804  1.00 85.80           C  
ATOM   2524  HA  ILE A 165       9.094 -51.443  -8.771  1.00 85.80           H  
ATOM   2525  C   ILE A 165      11.191 -51.369  -8.985  1.00 85.80           C  
ATOM   2526  CB  ILE A 165       9.519 -49.766 -10.015  1.00 85.80           C  
ATOM   2527  HB  ILE A 165       8.601 -49.235  -9.760  1.00 85.80           H  
ATOM   2528  O   ILE A 165      11.210 -52.466  -9.540  1.00 85.80           O  
ATOM   2529  CG1 ILE A 165       9.203 -50.615 -11.264  1.00 85.80           C  
ATOM   2530 HG12 ILE A 165       8.492 -51.393 -10.987  1.00 85.80           H  
ATOM   2531 HG13 ILE A 165      10.112 -51.098 -11.624  1.00 85.80           H  
ATOM   2532  CG2 ILE A 165      10.627 -48.733 -10.303  1.00 85.80           C  
ATOM   2533 HG21 ILE A 165      10.316 -48.053 -11.096  1.00 85.80           H  
ATOM   2534 HG22 ILE A 165      10.838 -48.146  -9.408  1.00 85.80           H  
ATOM   2535 HG23 ILE A 165      11.538 -49.228 -10.640  1.00 85.80           H  
ATOM   2536  CD1 ILE A 165       8.584 -49.806 -12.411  1.00 85.80           C  
ATOM   2537 HD11 ILE A 165       8.269 -50.486 -13.202  1.00 85.80           H  
ATOM   2538 HD12 ILE A 165       7.717 -49.254 -12.050  1.00 85.80           H  
ATOM   2539 HD13 ILE A 165       9.314 -49.110 -12.826  1.00 85.80           H  
ATOM   2540  N   LEU A 166      12.315 -50.764  -8.575  1.00 84.89           N  
ATOM   2541  H   LEU A 166      12.243 -49.895  -8.065  1.00 84.89           H  
ATOM   2542  CA  LEU A 166      13.638 -51.336  -8.824  1.00 84.89           C  
ATOM   2543  HA  LEU A 166      13.623 -51.771  -9.823  1.00 84.89           H  
ATOM   2544  C   LEU A 166      13.908 -52.441  -7.799  1.00 84.89           C  
ATOM   2545  CB  LEU A 166      14.769 -50.288  -8.807  1.00 84.89           C  
ATOM   2546  HB2 LEU A 166      15.713 -50.809  -8.969  1.00 84.89           H  
ATOM   2547  HB3 LEU A 166      14.833 -49.835  -7.818  1.00 84.89           H  
ATOM   2548  O   LEU A 166      14.022 -52.153  -6.606  1.00 84.89           O  
ATOM   2549  CG  LEU A 166      14.664 -49.153  -9.830  1.00 84.89           C  
ATOM   2550  HG  LEU A 166      13.692 -48.664  -9.753  1.00 84.89           H  
ATOM   2551  CD1 LEU A 166      15.758 -48.124  -9.549  1.00 84.89           C  
ATOM   2552 HD11 LEU A 166      15.579 -47.660  -8.579  1.00 84.89           H  
ATOM   2553 HD12 LEU A 166      16.737 -48.604  -9.541  1.00 84.89           H  
ATOM   2554 HD13 LEU A 166      15.743 -47.347 -10.312  1.00 84.89           H  
ATOM   2555  CD2 LEU A 166      14.864 -49.674 -11.251  1.00 84.89           C  
ATOM   2556 HD21 LEU A 166      15.871 -50.075 -11.365  1.00 84.89           H  
ATOM   2557 HD22 LEU A 166      14.725 -48.849 -11.949  1.00 84.89           H  
ATOM   2558 HD23 LEU A 166      14.132 -50.452 -11.469  1.00 84.89           H  
ATOM   2559  N   PRO A 167      14.055 -53.702  -8.225  1.00 78.46           N  
ATOM   2560  CA  PRO A 167      14.356 -54.773  -7.296  1.00 78.46           C  
ATOM   2561  HA  PRO A 167      13.727 -54.688  -6.409  1.00 78.46           H  
ATOM   2562  C   PRO A 167      15.828 -54.708  -6.882  1.00 78.46           C  
ATOM   2563  CB  PRO A 167      13.997 -56.053  -8.044  1.00 78.46           C  
ATOM   2564  HB2 PRO A 167      12.939 -56.270  -7.895  1.00 78.46           H  
ATOM   2565  HB3 PRO A 167      14.607 -56.898  -7.726  1.00 78.46           H  
ATOM   2566  O   PRO A 167      16.717 -54.537  -7.716  1.00 78.46           O  
ATOM   2567  CG  PRO A 167      14.237 -55.694  -9.509  1.00 78.46           C  
ATOM   2568  HG2 PRO A 167      13.548 -56.240 -10.154  1.00 78.46           H  
ATOM   2569  HG3 PRO A 167      15.276 -55.891  -9.774  1.00 78.46           H  
ATOM   2570  CD  PRO A 167      13.967 -54.198  -9.590  1.00 78.46           C  
ATOM   2571  HD2 PRO A 167      12.964 -54.040  -9.987  1.00 78.46           H  
ATOM   2572  HD3 PRO A 167      14.706 -53.718 -10.232  1.00 78.46           H  
ATOM   2573  N   THR A 168      16.104 -54.926  -5.597  1.00 73.99           N  
ATOM   2574  H   THR A 168      15.347 -55.002  -4.932  1.00 73.99           H  
ATOM   2575  CA  THR A 168      17.479 -55.096  -5.093  1.00 73.99           C  
ATOM   2576  HA  THR A 168      18.096 -54.269  -5.446  1.00 73.99           H  
ATOM   2577  C   THR A 168      18.121 -56.384  -5.607  1.00 73.99           C  
ATOM   2578  CB  THR A 168      17.502 -55.102  -3.560  1.00 73.99           C  
ATOM   2579  HB  THR A 168      18.479 -55.436  -3.210  1.00 73.99           H  
ATOM   2580  O   THR A 168      19.332 -56.439  -5.806  1.00 73.99           O  
ATOM   2581  CG2 THR A 168      17.234 -53.713  -2.988  1.00 73.99           C  
ATOM   2582 HG21 THR A 168      17.982 -53.012  -3.360  1.00 73.99           H  
ATOM   2583 HG22 THR A 168      17.300 -53.737  -1.900  1.00 73.99           H  
ATOM   2584 HG23 THR A 168      16.246 -53.359  -3.282  1.00 73.99           H  
ATOM   2585  OG1 THR A 168      16.500 -55.963  -3.059  1.00 73.99           O  
ATOM   2586  HG1 THR A 168      16.295 -55.654  -2.173  1.00 73.99           H  
ATOM   2587  N   ARG A 169      17.308 -57.418  -5.864  1.00 72.60           N  
ATOM   2588  H   ARG A 169      16.331 -57.294  -5.642  1.00 72.60           H  
ATOM   2589  CA  ARG A 169      17.723 -58.677  -6.492  1.00 72.60           C  
ATOM   2590  HA  ARG A 169      18.754 -58.593  -6.833  1.00 72.60           H  
ATOM   2591  C   ARG A 169      16.849 -58.962  -7.707  1.00 72.60           C  
ATOM   2592  CB  ARG A 169      17.654 -59.822  -5.477  1.00 72.60           C  
ATOM   2593  HB2 ARG A 169      16.628 -59.951  -5.133  1.00 72.60           H  
ATOM   2594  HB3 ARG A 169      17.969 -60.729  -5.993  1.00 72.60           H  
ATOM   2595  O   ARG A 169      15.665 -59.265  -7.573  1.00 72.60           O  
ATOM   2596  CG  ARG A 169      18.577 -59.625  -4.270  1.00 72.60           C  
ATOM   2597  HG2 ARG A 169      19.592 -59.422  -4.612  1.00 72.60           H  
ATOM   2598  HG3 ARG A 169      18.222 -58.793  -3.661  1.00 72.60           H  
ATOM   2599  CD  ARG A 169      18.563 -60.911  -3.445  1.00 72.60           C  
ATOM   2600  HD2 ARG A 169      17.538 -61.138  -3.156  1.00 72.60           H  
ATOM   2601  HD3 ARG A 169      18.932 -61.720  -4.075  1.00 72.60           H  
ATOM   2602  NE  ARG A 169      19.400 -60.808  -2.239  1.00 72.60           N  
ATOM   2603  HE  ARG A 169      19.712 -59.884  -1.974  1.00 72.60           H  
ATOM   2604  NH1 ARG A 169      19.434 -63.055  -1.791  1.00 72.60           N  
ATOM   2605 HH11 ARG A 169      19.714 -63.844  -1.225  1.00 72.60           H  
ATOM   2606 HH12 ARG A 169      19.105 -63.227  -2.730  1.00 72.60           H  
ATOM   2607  NH2 ARG A 169      20.410 -61.625  -0.371  1.00 72.60           N  
ATOM   2608 HH21 ARG A 169      20.669 -60.686  -0.105  1.00 72.60           H  
ATOM   2609 HH22 ARG A 169      20.672 -62.413   0.203  1.00 72.60           H  
ATOM   2610  CZ  ARG A 169      19.743 -61.827  -1.474  1.00 72.60           C  
ATOM   2611  N   TYR A 170      17.420 -58.843  -8.900  1.00 73.79           N  
ATOM   2612  H   TYR A 170      18.403 -58.614  -8.948  1.00 73.79           H  
ATOM   2613  CA  TYR A 170      16.676 -58.992 -10.147  1.00 73.79           C  
ATOM   2614  HA  TYR A 170      15.627 -58.763  -9.959  1.00 73.79           H  
ATOM   2615  C   TYR A 170      16.762 -60.414 -10.700  1.00 73.79           C  
ATOM   2616  CB  TYR A 170      17.183 -57.987 -11.172  1.00 73.79           C  
ATOM   2617  HB2 TYR A 170      18.239 -58.181 -11.359  1.00 73.79           H  
ATOM   2618  HB3 TYR A 170      17.097 -56.981 -10.762  1.00 73.79           H  
ATOM   2619  O   TYR A 170      17.854 -60.903 -10.987  1.00 73.79           O  
ATOM   2620  CG  TYR A 170      16.414 -58.042 -12.472  1.00 73.79           C  
ATOM   2621  CD1 TYR A 170      17.068 -58.390 -13.664  1.00 73.79           C  
ATOM   2622  HD1 TYR A 170      18.103 -58.700 -13.651  1.00 73.79           H  
ATOM   2623  CD2 TYR A 170      15.041 -57.734 -12.489  1.00 73.79           C  
ATOM   2624  HD2 TYR A 170      14.527 -57.495 -11.570  1.00 73.79           H  
ATOM   2625  CE1 TYR A 170      16.390 -58.286 -14.886  1.00 73.79           C  
ATOM   2626  HE1 TYR A 170      16.931 -58.443 -15.807  1.00 73.79           H  
ATOM   2627  CE2 TYR A 170      14.333 -57.714 -13.702  1.00 73.79           C  
ATOM   2628  HE2 TYR A 170      13.285 -57.452 -13.729  1.00 73.79           H  
ATOM   2629  OH  TYR A 170      14.379 -57.821 -16.084  1.00 73.79           O  
ATOM   2630  HH  TYR A 170      15.015 -57.608 -16.770  1.00 73.79           H  
ATOM   2631  CZ  TYR A 170      15.021 -57.951 -14.904  1.00 73.79           C  
ATOM   2632  N   LEU A 171      15.602 -61.064 -10.869  1.00 68.36           N  
ATOM   2633  H   LEU A 171      14.752 -60.582 -10.612  1.00 68.36           H  
ATOM   2634  CA  LEU A 171      15.496 -62.469 -11.298  1.00 68.36           C  
ATOM   2635  HA  LEU A 171      14.474 -62.793 -11.101  1.00 68.36           H  
ATOM   2636  C   LEU A 171      16.377 -63.416 -10.462  1.00 68.36           C  
ATOM   2637  CB  LEU A 171      15.756 -62.590 -12.811  1.00 68.36           C  
ATOM   2638  HB2 LEU A 171      15.759 -63.642 -13.096  1.00 68.36           H  
ATOM   2639  HB3 LEU A 171      16.751 -62.196 -13.017  1.00 68.36           H  
ATOM   2640  O   LEU A 171      16.810 -64.472 -10.932  1.00 68.36           O  
ATOM   2641  CG  LEU A 171      14.731 -61.858 -13.691  1.00 68.36           C  
ATOM   2642  HG  LEU A 171      14.570 -60.845 -13.323  1.00 68.36           H  
ATOM   2643  CD1 LEU A 171      15.277 -61.769 -15.110  1.00 68.36           C  
ATOM   2644 HD11 LEU A 171      16.204 -61.197 -15.075  1.00 68.36           H  
ATOM   2645 HD12 LEU A 171      14.565 -61.241 -15.744  1.00 68.36           H  
ATOM   2646 HD13 LEU A 171      15.469 -62.765 -15.510  1.00 68.36           H  
ATOM   2647  CD2 LEU A 171      13.390 -62.595 -13.738  1.00 68.36           C  
ATOM   2648 HD21 LEU A 171      13.532 -63.610 -14.108  1.00 68.36           H  
ATOM   2649 HD22 LEU A 171      12.948 -62.627 -12.743  1.00 68.36           H  
ATOM   2650 HD23 LEU A 171      12.707 -62.060 -14.398  1.00 68.36           H  
ATOM   2651  N   ASP A 172      16.634 -63.036  -9.213  1.00 59.55           N  
ATOM   2652  H   ASP A 172      16.239 -62.169  -8.879  1.00 59.55           H  
ATOM   2653  CA  ASP A 172      17.172 -63.942  -8.220  1.00 59.55           C  
ATOM   2654  HA  ASP A 172      17.906 -64.586  -8.704  1.00 59.55           H  
ATOM   2655  C   ASP A 172      16.004 -64.800  -7.726  1.00 59.55           C  
ATOM   2656  CB  ASP A 172      17.885 -63.151  -7.115  1.00 59.55           C  
ATOM   2657  HB2 ASP A 172      18.405 -62.311  -7.574  1.00 59.55           H  
ATOM   2658  HB3 ASP A 172      17.141 -62.769  -6.415  1.00 59.55           H  
ATOM   2659  O   ASP A 172      14.905 -64.297  -7.474  1.00 59.55           O  
ATOM   2660  CG  ASP A 172      18.925 -63.978  -6.355  1.00 59.55           C  
ATOM   2661  OD1 ASP A 172      18.967 -65.207  -6.583  1.00 59.55           O  
ATOM   2662  OD2 ASP A 172      19.689 -63.372  -5.571  1.00 59.55           O  
ATOM   2663  N   LYS A 173      16.193 -66.117  -7.659  1.00 51.26           N  
ATOM   2664  H   LYS A 173      17.157 -66.418  -7.672  1.00 51.26           H  
ATOM   2665  CA  LYS A 173      15.176 -66.985  -7.049  1.00 51.26           C  
ATOM   2666  HA  LYS A 173      14.206 -66.751  -7.487  1.00 51.26           H  
ATOM   2667  C   LYS A 173      15.067 -66.644  -5.551  1.00 51.26           C  
ATOM   2668  CB  LYS A 173      15.522 -68.462  -7.306  1.00 51.26           C  
ATOM   2669  HB2 LYS A 173      16.601 -68.601  -7.249  1.00 51.26           H  
ATOM   2670  HB3 LYS A 173      15.069 -69.074  -6.526  1.00 51.26           H  
ATOM   2671  O   LYS A 173      15.880 -65.899  -5.011  1.00 51.26           O  
ATOM   2672  CG  LYS A 173      14.991 -68.953  -8.663  1.00 51.26           C  
ATOM   2673  HG2 LYS A 173      13.908 -68.830  -8.685  1.00 51.26           H  
ATOM   2674  HG3 LYS A 173      15.433 -68.362  -9.465  1.00 51.26           H  
ATOM   2675  CD  LYS A 173      15.338 -70.434  -8.864  1.00 51.26           C  
ATOM   2676  HD2 LYS A 173      16.422 -70.533  -8.923  1.00 51.26           H  
ATOM   2677  HD3 LYS A 173      14.977 -71.004  -8.007  1.00 51.26           H  
ATOM   2678  CE  LYS A 173      14.692 -70.975 -10.143  1.00 51.26           C  
ATOM   2679  HE2 LYS A 173      15.036 -70.368 -10.981  1.00 51.26           H  
ATOM   2680  HE3 LYS A 173      13.612 -70.855 -10.060  1.00 51.26           H  
ATOM   2681  NZ  LYS A 173      15.041 -72.400 -10.361  1.00 51.26           N  
ATOM   2682  HZ1 LYS A 173      14.727 -72.960  -9.581  1.00 51.26           H  
ATOM   2683  HZ2 LYS A 173      16.042 -72.500 -10.446  1.00 51.26           H  
ATOM   2684  HZ3 LYS A 173      14.610 -72.749 -11.205  1.00 51.26           H  
ATOM   2685  N   SER A 174      14.077 -67.204  -4.848  1.00 45.70           N  
ATOM   2686  H   SER A 174      13.425 -67.819  -5.314  1.00 45.70           H  
ATOM   2687  CA  SER A 174      14.068 -67.124  -3.376  1.00 45.70           C  
ATOM   2688  HA  SER A 174      13.970 -66.074  -3.103  1.00 45.70           H  
ATOM   2689  C   SER A 174      15.388 -67.647  -2.765  1.00 45.70           C  
ATOM   2690  CB  SER A 174      12.876 -67.888  -2.776  1.00 45.70           C  
ATOM   2691  HB2 SER A 174      12.660 -67.459  -1.798  1.00 45.70           H  
ATOM   2692  HB3 SER A 174      11.994 -67.760  -3.404  1.00 45.70           H  
ATOM   2693  O   SER A 174      16.151 -68.364  -3.411  1.00 45.70           O  
ATOM   2694  OG  SER A 174      13.159 -69.262  -2.597  1.00 45.70           O  
ATOM   2695  HG  SER A 174      12.493 -69.646  -2.022  1.00 45.70           H  
ATOM   2696  N   GLY A 175      15.633 -67.392  -1.481  1.00 45.25           N  
ATOM   2697  H   GLY A 175      15.035 -66.736  -1.001  1.00 45.25           H  
ATOM   2698  CA  GLY A 175      16.580 -68.172  -0.672  1.00 45.25           C  
ATOM   2699  HA2 GLY A 175      16.381 -69.231  -0.830  1.00 45.25           H  
ATOM   2700  HA3 GLY A 175      16.378 -67.960   0.378  1.00 45.25           H  
ATOM   2701  C   GLY A 175      18.086 -67.928  -0.894  1.00 45.25           C  
ATOM   2702  O   GLY A 175      18.680 -67.144  -0.160  1.00 45.25           O  
ATOM   2703  N   GLY A 176      18.739 -68.718  -1.760  1.00 44.39           N  
ATOM   2704  H   GLY A 176      18.180 -69.189  -2.457  1.00 44.39           H  
ATOM   2705  CA  GLY A 176      20.194 -68.988  -1.707  1.00 44.39           C  
ATOM   2706  HA2 GLY A 176      20.350 -70.053  -1.876  1.00 44.39           H  
ATOM   2707  HA3 GLY A 176      20.555 -68.771  -0.702  1.00 44.39           H  
ATOM   2708  C   GLY A 176      21.100 -68.219  -2.694  1.00 44.39           C  
ATOM   2709  O   GLY A 176      20.642 -67.387  -3.460  1.00 44.39           O  
ATOM   2710  N   ASN A 177      22.399 -68.573  -2.713  1.00 48.72           N  
ATOM   2711  H   ASN A 177      22.663 -69.248  -2.010  1.00 48.72           H  
ATOM   2712  CA  ASN A 177      23.535 -68.030  -3.508  1.00 48.72           C  
ATOM   2713  HA  ASN A 177      23.716 -67.000  -3.198  1.00 48.72           H  
ATOM   2714  C   ASN A 177      23.397 -67.989  -5.063  1.00 48.72           C  
ATOM   2715  CB  ASN A 177      24.772 -68.908  -3.152  1.00 48.72           C  
ATOM   2716  HB2 ASN A 177      24.472 -69.953  -3.075  1.00 48.72           H  
ATOM   2717  HB3 ASN A 177      25.519 -68.853  -3.944  1.00 48.72           H  
ATOM   2718  O   ASN A 177      24.388 -67.756  -5.765  1.00 48.72           O  
ATOM   2719  CG  ASN A 177      25.513 -68.512  -1.889  1.00 48.72           C  
ATOM   2720  ND2 ASN A 177      26.450 -69.319  -1.447  1.00 48.72           N  
ATOM   2721 HD21 ASN A 177      26.929 -69.008  -0.614  1.00 48.72           H  
ATOM   2722 HD22 ASN A 177      26.678 -70.180  -1.923  1.00 48.72           H  
ATOM   2723  OD1 ASN A 177      25.281 -67.482  -1.290  1.00 48.72           O  
ATOM   2724  N   GLY A 178      22.240 -68.334  -5.631  1.00 49.82           N  
ATOM   2725  H   GLY A 178      21.412 -68.292  -5.053  1.00 49.82           H  
ATOM   2726  CA  GLY A 178      22.112 -68.844  -7.005  1.00 49.82           C  
ATOM   2727  HA2 GLY A 178      21.491 -69.739  -6.975  1.00 49.82           H  
ATOM   2728  HA3 GLY A 178      23.094 -69.141  -7.372  1.00 49.82           H  
ATOM   2729  C   GLY A 178      21.504 -67.911  -8.057  1.00 49.82           C  
ATOM   2730  O   GLY A 178      21.132 -68.412  -9.117  1.00 49.82           O  
ATOM   2731  N   GLY A 179      21.352 -66.614  -7.792  1.00 54.03           N  
ATOM   2732  H   GLY A 179      21.541 -66.270  -6.861  1.00 54.03           H  
ATOM   2733  CA  GLY A 179      20.711 -65.680  -8.723  1.00 54.03           C  
ATOM   2734  HA2 GLY A 179      19.669 -65.977  -8.843  1.00 54.03           H  
ATOM   2735  HA3 GLY A 179      20.736 -64.677  -8.298  1.00 54.03           H  
ATOM   2736  C   GLY A 179      21.353 -65.607 -10.101  1.00 54.03           C  
ATOM   2737  O   GLY A 179      22.571 -65.734 -10.238  1.00 54.03           O  
ATOM   2738  N   PHE A 180      20.523 -65.394 -11.129  1.00 61.46           N  
ATOM   2739  H   PHE A 180      19.537 -65.279 -10.943  1.00 61.46           H  
ATOM   2740  CA  PHE A 180      20.995 -65.293 -12.514  1.00 61.46           C  
ATOM   2741  HA  PHE A 180      21.610 -66.166 -12.732  1.00 61.46           H  
ATOM   2742  C   PHE A 180      21.874 -64.052 -12.716  1.00 61.46           C  
ATOM   2743  CB  PHE A 180      19.793 -65.286 -13.471  1.00 61.46           C  
ATOM   2744  HB2 PHE A 180      19.050 -65.997 -13.110  1.00 61.46           H  
ATOM   2745  HB3 PHE A 180      19.324 -64.302 -13.468  1.00 61.46           H  
ATOM   2746  O   PHE A 180      22.923 -64.128 -13.354  1.00 61.46           O  
ATOM   2747  CG  PHE A 180      20.161 -65.672 -14.890  1.00 61.46           C  
ATOM   2748  CD1 PHE A 180      20.594 -64.701 -15.813  1.00 61.46           C  
ATOM   2749  HD1 PHE A 180      20.668 -63.665 -15.516  1.00 61.46           H  
ATOM   2750  CD2 PHE A 180      20.104 -67.025 -15.275  1.00 61.46           C  
ATOM   2751  HD2 PHE A 180      19.790 -67.774 -14.563  1.00 61.46           H  
ATOM   2752  CE1 PHE A 180      20.960 -65.083 -17.116  1.00 61.46           C  
ATOM   2753  HE1 PHE A 180      21.306 -64.336 -17.815  1.00 61.46           H  
ATOM   2754  CE2 PHE A 180      20.471 -67.407 -16.576  1.00 61.46           C  
ATOM   2755  HE2 PHE A 180      20.437 -68.448 -16.865  1.00 61.46           H  
ATOM   2756  CZ  PHE A 180      20.900 -66.436 -17.495  1.00 61.46           C  
ATOM   2757  HZ  PHE A 180      21.199 -66.736 -18.489  1.00 61.46           H  
ATOM   2758  N   PHE A 181      21.473 -62.925 -12.121  1.00 63.92           N  
ATOM   2759  H   PHE A 181      20.617 -62.941 -11.585  1.00 63.92           H  
ATOM   2760  CA  PHE A 181      22.273 -61.708 -12.045  1.00 63.92           C  
ATOM   2761  HA  PHE A 181      23.115 -61.774 -12.734  1.00 63.92           H  
ATOM   2762  C   PHE A 181      22.823 -61.570 -10.623  1.00 63.92           C  
ATOM   2763  CB  PHE A 181      21.423 -60.503 -12.471  1.00 63.92           C  
ATOM   2764  HB2 PHE A 181      20.561 -60.416 -11.809  1.00 63.92           H  
ATOM   2765  HB3 PHE A 181      22.021 -59.599 -12.349  1.00 63.92           H  
ATOM   2766  O   PHE A 181      22.069 -61.324  -9.688  1.00 63.92           O  
ATOM   2767  CG  PHE A 181      20.946 -60.580 -13.909  1.00 63.92           C  
ATOM   2768  CD1 PHE A 181      21.807 -60.200 -14.956  1.00 63.92           C  
ATOM   2769  HD1 PHE A 181      22.793 -59.820 -14.732  1.00 63.92           H  
ATOM   2770  CD2 PHE A 181      19.662 -61.074 -14.207  1.00 63.92           C  
ATOM   2771  HD2 PHE A 181      19.002 -61.369 -13.405  1.00 63.92           H  
ATOM   2772  CE1 PHE A 181      21.394 -60.325 -16.293  1.00 63.92           C  
ATOM   2773  HE1 PHE A 181      22.062 -60.040 -17.092  1.00 63.92           H  
ATOM   2774  CE2 PHE A 181      19.253 -61.209 -15.547  1.00 63.92           C  
ATOM   2775  HE2 PHE A 181      18.283 -61.626 -15.775  1.00 63.92           H  
ATOM   2776  CZ  PHE A 181      20.121 -60.840 -16.589  1.00 63.92           C  
ATOM   2777  HZ  PHE A 181      19.825 -60.968 -17.620  1.00 63.92           H  
ATOM   2778  N   LYS A 182      24.136 -61.768 -10.459  1.00 63.59           N  
ATOM   2779  H   LYS A 182      24.678 -62.037 -11.268  1.00 63.59           H  
ATOM   2780  CA  LYS A 182      24.833 -61.617  -9.167  1.00 63.59           C  
ATOM   2781  HA  LYS A 182      24.144 -61.852  -8.356  1.00 63.59           H  
ATOM   2782  C   LYS A 182      25.307 -60.191  -8.890  1.00 63.59           C  
ATOM   2783  CB  LYS A 182      26.028 -62.575  -9.097  1.00 63.59           C  
ATOM   2784  HB2 LYS A 182      26.583 -62.364  -8.183  1.00 63.59           H  
ATOM   2785  HB3 LYS A 182      26.690 -62.399  -9.945  1.00 63.59           H  
ATOM   2786  O   LYS A 182      25.682 -59.887  -7.763  1.00 63.59           O  
ATOM   2787  CG  LYS A 182      25.592 -64.043  -9.070  1.00 63.59           C  
ATOM   2788  HG2 LYS A 182      25.135 -64.313 -10.022  1.00 63.59           H  
ATOM   2789  HG3 LYS A 182      24.865 -64.188  -8.272  1.00 63.59           H  
ATOM   2790  CD  LYS A 182      26.809 -64.934  -8.814  1.00 63.59           C  
ATOM   2791  HD2 LYS A 182      27.283 -64.629  -7.881  1.00 63.59           H  
ATOM   2792  HD3 LYS A 182      27.518 -64.822  -9.634  1.00 63.59           H  
ATOM   2793  CE  LYS A 182      26.352 -66.388  -8.706  1.00 63.59           C  
ATOM   2794  HE2 LYS A 182      25.886 -66.680  -9.647  1.00 63.59           H  
ATOM   2795  HE3 LYS A 182      25.589 -66.453  -7.929  1.00 63.59           H  
ATOM   2796  NZ  LYS A 182      27.492 -67.274  -8.376  1.00 63.59           N  
ATOM   2797  HZ1 LYS A 182      27.168 -68.226  -8.282  1.00 63.59           H  
ATOM   2798  HZ2 LYS A 182      27.897 -66.984  -7.498  1.00 63.59           H  
ATOM   2799  HZ3 LYS A 182      28.196 -67.221  -9.098  1.00 63.59           H  
ATOM   2800  N   GLU A 183      25.333 -59.350  -9.918  1.00 66.46           N  
ATOM   2801  H   GLU A 183      24.959 -59.654 -10.806  1.00 66.46           H  
ATOM   2802  CA  GLU A 183      25.783 -57.967  -9.802  1.00 66.46           C  
ATOM   2803  HA  GLU A 183      26.675 -57.945  -9.176  1.00 66.46           H  
ATOM   2804  C   GLU A 183      24.740 -57.099  -9.104  1.00 66.46           C  
ATOM   2805  CB  GLU A 183      26.134 -57.398 -11.186  1.00 66.46           C  
ATOM   2806  HB2 GLU A 183      26.196 -56.312 -11.127  1.00 66.46           H  
ATOM   2807  HB3 GLU A 183      25.338 -57.644 -11.889  1.00 66.46           H  
ATOM   2808  O   GLU A 183      23.532 -57.264  -9.302  1.00 66.46           O  
ATOM   2809  CG  GLU A 183      27.468 -57.942 -11.723  1.00 66.46           C  
ATOM   2810  HG2 GLU A 183      27.630 -57.527 -12.718  1.00 66.46           H  
ATOM   2811  HG3 GLU A 183      27.387 -59.024 -11.827  1.00 66.46           H  
ATOM   2812  CD  GLU A 183      28.670 -57.590 -10.829  1.00 66.46           C  
ATOM   2813  OE1 GLU A 183      29.682 -58.317 -10.934  1.00 66.46           O  
ATOM   2814  OE2 GLU A 183      28.548 -56.637 -10.024  1.00 66.46           O  
ATOM   2815  N   ASN A 184      25.216 -56.147  -8.301  1.00 68.29           N  
ATOM   2816  H   ASN A 184      26.216 -56.020  -8.247  1.00 68.29           H  
ATOM   2817  CA  ASN A 184      24.339 -55.170  -7.675  1.00 68.29           C  
ATOM   2818  HA  ASN A 184      23.510 -55.702  -7.208  1.00 68.29           H  
ATOM   2819  C   ASN A 184      23.763 -54.246  -8.755  1.00 68.29           C  
ATOM   2820  CB  ASN A 184      25.086 -54.405  -6.569  1.00 68.29           C  
ATOM   2821  HB2 ASN A 184      25.929 -53.866  -7.003  1.00 68.29           H  
ATOM   2822  HB3 ASN A 184      25.467 -55.119  -5.839  1.00 68.29           H  
ATOM   2823  O   ASN A 184      24.455 -53.380  -9.291  1.00 68.29           O  
ATOM   2824  CG  ASN A 184      24.191 -53.406  -5.850  1.00 68.29           C  
ATOM   2825  ND2 ASN A 184      24.653 -52.832  -4.767  1.00 68.29           N  
ATOM   2826 HD21 ASN A 184      24.015 -52.215  -4.284  1.00 68.29           H  
ATOM   2827 HD22 ASN A 184      25.547 -53.100  -4.381  1.00 68.29           H  
ATOM   2828  OD1 ASN A 184      23.077 -53.106  -6.244  1.00 68.29           O  
ATOM   2829  N   MET A 185      22.469 -54.407  -9.023  1.00 71.18           N  
ATOM   2830  H   MET A 185      21.997 -55.180  -8.575  1.00 71.18           H  
ATOM   2831  CA  MET A 185      21.738 -53.645 -10.029  1.00 71.18           C  
ATOM   2832  HA  MET A 185      22.216 -53.794 -10.998  1.00 71.18           H  
ATOM   2833  C   MET A 185      21.730 -52.131  -9.793  1.00 71.18           C  
ATOM   2834  CB  MET A 185      20.299 -54.170 -10.066  1.00 71.18           C  
ATOM   2835  HB2 MET A 185      19.679 -53.426 -10.567  1.00 71.18           H  
ATOM   2836  HB3 MET A 185      19.915 -54.276  -9.052  1.00 71.18           H  
ATOM   2837  O   MET A 185      21.567 -51.374 -10.746  1.00 71.18           O  
ATOM   2838  CG  MET A 185      20.165 -55.506 -10.802  1.00 71.18           C  
ATOM   2839  HG2 MET A 185      19.105 -55.754 -10.855  1.00 71.18           H  
ATOM   2840  HG3 MET A 185      20.669 -56.279 -10.222  1.00 71.18           H  
ATOM   2841  SD  MET A 185      20.846 -55.515 -12.486  1.00 71.18           S  
ATOM   2842  CE  MET A 185      20.289 -57.132 -13.042  1.00 71.18           C  
ATOM   2843  HE1 MET A 185      19.262 -57.018 -13.390  1.00 71.18           H  
ATOM   2844  HE2 MET A 185      20.348 -57.848 -12.222  1.00 71.18           H  
ATOM   2845  HE3 MET A 185      20.918 -57.468 -13.867  1.00 71.18           H  
ATOM   2846  N   MET A 186      21.924 -51.677  -8.553  1.00 72.29           N  
ATOM   2847  H   MET A 186      22.084 -52.345  -7.813  1.00 72.29           H  
ATOM   2848  CA  MET A 186      22.000 -50.253  -8.208  1.00 72.29           C  
ATOM   2849  HA  MET A 186      21.442 -49.685  -8.952  1.00 72.29           H  
ATOM   2850  C   MET A 186      23.438 -49.698  -8.250  1.00 72.29           C  
ATOM   2851  CB  MET A 186      21.318 -50.002  -6.856  1.00 72.29           C  
ATOM   2852  HB2 MET A 186      21.866 -50.516  -6.066  1.00 72.29           H  
ATOM   2853  HB3 MET A 186      21.341 -48.930  -6.662  1.00 72.29           H  
ATOM   2854  O   MET A 186      23.685 -48.566  -7.837  1.00 72.29           O  
ATOM   2855  CG  MET A 186      19.850 -50.440  -6.823  1.00 72.29           C  
ATOM   2856  HG2 MET A 186      19.789 -51.522  -6.942  1.00 72.29           H  
ATOM   2857  HG3 MET A 186      19.323 -49.967  -7.651  1.00 72.29           H  
ATOM   2858  SD  MET A 186      19.025 -49.980  -5.279  1.00 72.29           S  
ATOM   2859  CE  MET A 186      17.335 -50.530  -5.621  1.00 72.29           C  
ATOM   2860  HE1 MET A 186      17.329 -51.594  -5.859  1.00 72.29           H  
ATOM   2861  HE2 MET A 186      16.716 -50.354  -4.741  1.00 72.29           H  
ATOM   2862  HE3 MET A 186      16.928 -49.965  -6.460  1.00 72.29           H  
ATOM   2863  N   GLY A 187      24.415 -50.478  -8.730  1.00 67.67           N  
ATOM   2864  H   GLY A 187      24.180 -51.402  -9.061  1.00 67.67           H  
ATOM   2865  CA  GLY A 187      25.803 -50.026  -8.889  1.00 67.67           C  
ATOM   2866  HA2 GLY A 187      26.370 -50.815  -9.382  1.00 67.67           H  
ATOM   2867  HA3 GLY A 187      25.822 -49.138  -9.520  1.00 67.67           H  
ATOM   2868  C   GLY A 187      26.506 -49.693  -7.568  1.00 67.67           C  
ATOM   2869  O   GLY A 187      27.385 -48.836  -7.536  1.00 67.67           O  
ATOM   2870  N   GLY A 188      26.093 -50.322  -6.462  1.00 68.75           N  
ATOM   2871  H   GLY A 188      25.327 -50.973  -6.548  1.00 68.75           H  
ATOM   2872  CA  GLY A 188      26.676 -50.095  -5.135  1.00 68.75           C  
ATOM   2873  HA2 GLY A 188      27.752 -49.959  -5.237  1.00 68.75           H  
ATOM   2874  HA3 GLY A 188      26.510 -50.974  -4.511  1.00 68.75           H  
ATOM   2875  C   GLY A 188      26.128 -48.881  -4.382  1.00 68.75           C  
ATOM   2876  O   GLY A 188      26.501 -48.686  -3.228  1.00 68.75           O  
ATOM   2877  N   ARG A 189      25.241 -48.082  -4.987  1.00 75.03           N  
ATOM   2878  H   ARG A 189      24.928 -48.323  -5.917  1.00 75.03           H  
ATOM   2879  CA  ARG A 189      24.523 -47.014  -4.282  1.00 75.03           C  
ATOM   2880  HA  ARG A 189      25.072 -46.743  -3.381  1.00 75.03           H  
ATOM   2881  C   ARG A 189      23.168 -47.519  -3.820  1.00 75.03           C  
ATOM   2882  CB  ARG A 189      24.392 -45.766  -5.160  1.00 75.03           C  
ATOM   2883  HB2 ARG A 189      23.762 -45.042  -4.644  1.00 75.03           H  
ATOM   2884  HB3 ARG A 189      23.918 -46.025  -6.107  1.00 75.03           H  
ATOM   2885  O   ARG A 189      22.515 -48.273  -4.534  1.00 75.03           O  
ATOM   2886  CG  ARG A 189      25.770 -45.142  -5.414  1.00 75.03           C  
ATOM   2887  HG2 ARG A 189      26.284 -45.008  -4.462  1.00 75.03           H  
ATOM   2888  HG3 ARG A 189      26.361 -45.803  -6.048  1.00 75.03           H  
ATOM   2889  CD  ARG A 189      25.625 -43.780  -6.094  1.00 75.03           C  
ATOM   2890  HD2 ARG A 189      25.011 -43.141  -5.460  1.00 75.03           H  
ATOM   2891  HD3 ARG A 189      25.123 -43.918  -7.052  1.00 75.03           H  
ATOM   2892  NE  ARG A 189      26.943 -43.153  -6.307  1.00 75.03           N  
ATOM   2893  HE  ARG A 189      27.749 -43.728  -6.107  1.00 75.03           H  
ATOM   2894  NH1 ARG A 189      26.184 -41.107  -7.014  1.00 75.03           N  
ATOM   2895 HH11 ARG A 189      25.236 -41.432  -6.883  1.00 75.03           H  
ATOM   2896 HH12 ARG A 189      26.362 -40.155  -7.299  1.00 75.03           H  
ATOM   2897  NH2 ARG A 189      28.380 -41.476  -6.862  1.00 75.03           N  
ATOM   2898 HH21 ARG A 189      28.542 -40.525  -7.161  1.00 75.03           H  
ATOM   2899 HH22 ARG A 189      29.163 -42.071  -6.630  1.00 75.03           H  
ATOM   2900  CZ  ARG A 189      27.162 -41.920  -6.726  1.00 75.03           C  
ATOM   2901  N   ASP A 190      22.752 -47.091  -2.638  1.00 77.69           N  
ATOM   2902  H   ASP A 190      23.319 -46.456  -2.093  1.00 77.69           H  
ATOM   2903  CA  ASP A 190      21.394 -47.339  -2.178  1.00 77.69           C  
ATOM   2904  HA  ASP A 190      21.108 -48.353  -2.457  1.00 77.69           H  
ATOM   2905  C   ASP A 190      20.448 -46.357  -2.881  1.00 77.69           C  
ATOM   2906  CB  ASP A 190      21.331 -47.254  -0.647  1.00 77.69           C  
ATOM   2907  HB2 ASP A 190      22.142 -47.852  -0.230  1.00 77.69           H  
ATOM   2908  HB3 ASP A 190      21.470 -46.222  -0.328  1.00 77.69           H  
ATOM   2909  O   ASP A 190      20.493 -45.152  -2.640  1.00 77.69           O  
ATOM   2910  CG  ASP A 190      20.008 -47.794  -0.097  1.00 77.69           C  
ATOM   2911  OD1 ASP A 190      19.165 -48.224  -0.920  1.00 77.69           O  
ATOM   2912  OD2 ASP A 190      19.883 -47.831   1.142  1.00 77.69           O  
ATOM   2913  N   LEU A 191      19.653 -46.872  -3.820  1.00 82.16           N  
ATOM   2914  H   LEU A 191      19.708 -47.868  -3.976  1.00 82.16           H  
ATOM   2915  CA  LEU A 191      18.548 -46.145  -4.452  1.00 82.16           C  
ATOM   2916  HA  LEU A 191      18.655 -45.080  -4.245  1.00 82.16           H  
ATOM   2917  C   LEU A 191      17.203 -46.552  -3.831  1.00 82.16           C  
ATOM   2918  CB  LEU A 191      18.564 -46.352  -5.981  1.00 82.16           C  
ATOM   2919  HB2 LEU A 191      18.378 -47.406  -6.186  1.00 82.16           H  
ATOM   2920  HB3 LEU A 191      17.735 -45.792  -6.414  1.00 82.16           H  
ATOM   2921  O   LEU A 191      16.163 -46.276  -4.418  1.00 82.16           O  
ATOM   2922  CG  LEU A 191      19.855 -45.930  -6.701  1.00 82.16           C  
ATOM   2923  HG  LEU A 191      20.711 -46.452  -6.273  1.00 82.16           H  
ATOM   2924  CD1 LEU A 191      19.754 -46.314  -8.179  1.00 82.16           C  
ATOM   2925 HD11 LEU A 191      20.677 -46.045  -8.693  1.00 82.16           H  
ATOM   2926 HD12 LEU A 191      18.909 -45.801  -8.639  1.00 82.16           H  
ATOM   2927 HD13 LEU A 191      19.610 -47.391  -8.260  1.00 82.16           H  
ATOM   2928  CD2 LEU A 191      20.097 -44.421  -6.616  1.00 82.16           C  
ATOM   2929 HD21 LEU A 191      19.235 -43.882  -7.008  1.00 82.16           H  
ATOM   2930 HD22 LEU A 191      20.989 -44.158  -7.185  1.00 82.16           H  
ATOM   2931 HD23 LEU A 191      20.256 -44.143  -5.574  1.00 82.16           H  
ATOM   2932  N   GLY A 192      17.215 -47.254  -2.692  1.00 83.87           N  
ATOM   2933  H   GLY A 192      18.098 -47.466  -2.249  1.00 83.87           H  
ATOM   2934  CA  GLY A 192      16.024 -47.645  -1.947  1.00 83.87           C  
ATOM   2935  HA2 GLY A 192      16.329 -48.259  -1.099  1.00 83.87           H  
ATOM   2936  HA3 GLY A 192      15.357 -48.227  -2.583  1.00 83.87           H  
ATOM   2937  C   GLY A 192      15.275 -46.435  -1.405  1.00 83.87           C  
ATOM   2938  O   GLY A 192      14.080 -46.317  -1.646  1.00 83.87           O  
ATOM   2939  N   SER A 193      15.997 -45.515  -0.767  1.00 89.77           N  
ATOM   2940  H   SER A 193      16.982 -45.689  -0.625  1.00 89.77           H  
ATOM   2941  CA  SER A 193      15.459 -44.256  -0.253  1.00 89.77           C  
ATOM   2942  HA  SER A 193      14.477 -44.070  -0.688  1.00 89.77           H  
ATOM   2943  C   SER A 193      16.388 -43.100  -0.613  1.00 89.77           C  
ATOM   2944  CB  SER A 193      15.282 -44.343   1.262  1.00 89.77           C  
ATOM   2945  HB2 SER A 193      14.664 -45.206   1.511  1.00 89.77           H  
ATOM   2946  HB3 SER A 193      16.256 -44.461   1.737  1.00 89.77           H  
ATOM   2947  O   SER A 193      17.591 -43.145  -0.345  1.00 89.77           O  
ATOM   2948  OG  SER A 193      14.663 -43.168   1.740  1.00 89.77           O  
ATOM   2949  HG  SER A 193      13.773 -43.423   1.995  1.00 89.77           H  
ATOM   2950  N   LEU A 194      15.842 -42.056  -1.237  1.00 90.16           N  
ATOM   2951  H   LEU A 194      14.856 -42.107  -1.448  1.00 90.16           H  
ATOM   2952  CA  LEU A 194      16.565 -40.824  -1.548  1.00 90.16           C  
ATOM   2953  HA  LEU A 194      17.592 -40.899  -1.191  1.00 90.16           H  
ATOM   2954  C   LEU A 194      15.922 -39.644  -0.818  1.00 90.16           C  
ATOM   2955  CB  LEU A 194      16.595 -40.592  -3.071  1.00 90.16           C  
ATOM   2956  HB2 LEU A 194      17.008 -39.601  -3.258  1.00 90.16           H  
ATOM   2957  HB3 LEU A 194      15.568 -40.597  -3.436  1.00 90.16           H  
ATOM   2958  O   LEU A 194      14.773 -39.296  -1.089  1.00 90.16           O  
ATOM   2959  CG  LEU A 194      17.402 -41.622  -3.883  1.00 90.16           C  
ATOM   2960  HG  LEU A 194      16.999 -42.622  -3.725  1.00 90.16           H  
ATOM   2961  CD1 LEU A 194      17.285 -41.280  -5.373  1.00 90.16           C  
ATOM   2962 HD11 LEU A 194      16.234 -41.297  -5.662  1.00 90.16           H  
ATOM   2963 HD12 LEU A 194      17.843 -42.010  -5.959  1.00 90.16           H  
ATOM   2964 HD13 LEU A 194      17.687 -40.283  -5.556  1.00 90.16           H  
ATOM   2965  CD2 LEU A 194      18.890 -41.615  -3.525  1.00 90.16           C  
ATOM   2966 HD21 LEU A 194      19.018 -41.976  -2.505  1.00 90.16           H  
ATOM   2967 HD22 LEU A 194      19.432 -42.299  -4.178  1.00 90.16           H  
ATOM   2968 HD23 LEU A 194      19.301 -40.609  -3.611  1.00 90.16           H  
ATOM   2969  N   ARG A 195      16.681 -38.973   0.056  1.00 91.61           N  
ATOM   2970  H   ARG A 195      17.601 -39.332   0.270  1.00 91.61           H  
ATOM   2971  CA  ARG A 195      16.253 -37.701   0.655  1.00 91.61           C  
ATOM   2972  HA  ARG A 195      15.203 -37.803   0.929  1.00 91.61           H  
ATOM   2973  C   ARG A 195      16.366 -36.592  -0.388  1.00 91.61           C  
ATOM   2974  CB  ARG A 195      17.065 -37.384   1.925  1.00 91.61           C  
ATOM   2975  HB2 ARG A 195      18.089 -37.141   1.642  1.00 91.61           H  
ATOM   2976  HB3 ARG A 195      17.099 -38.272   2.557  1.00 91.61           H  
ATOM   2977  O   ARG A 195      17.465 -36.271  -0.840  1.00 91.61           O  
ATOM   2978  CG  ARG A 195      16.490 -36.214   2.756  1.00 91.61           C  
ATOM   2979  HG2 ARG A 195      16.315 -35.345   2.121  1.00 91.61           H  
ATOM   2980  HG3 ARG A 195      17.216 -35.943   3.523  1.00 91.61           H  
ATOM   2981  CD  ARG A 195      15.185 -36.625   3.446  1.00 91.61           C  
ATOM   2982  HD2 ARG A 195      15.382 -37.534   4.015  1.00 91.61           H  
ATOM   2983  HD3 ARG A 195      14.439 -36.839   2.680  1.00 91.61           H  
ATOM   2984  NE  ARG A 195      14.632 -35.621   4.375  1.00 91.61           N  
ATOM   2985  HE  ARG A 195      15.162 -34.791   4.601  1.00 91.61           H  
ATOM   2986  NH1 ARG A 195      12.569 -36.613   4.684  1.00 91.61           N  
ATOM   2987 HH11 ARG A 195      11.611 -36.520   4.991  1.00 91.61           H  
ATOM   2988 HH12 ARG A 195      12.867 -37.419   4.154  1.00 91.61           H  
ATOM   2989  NH2 ARG A 195      13.068 -34.694   5.706  1.00 91.61           N  
ATOM   2990 HH21 ARG A 195      13.720 -33.930   5.816  1.00 91.61           H  
ATOM   2991 HH22 ARG A 195      12.111 -34.588   6.010  1.00 91.61           H  
ATOM   2992  CZ  ARG A 195      13.426 -35.658   4.916  1.00 91.61           C  
ATOM   2993  N   LEU A 196      15.236 -36.007  -0.763  1.00 93.24           N  
ATOM   2994  H   LEU A 196      14.380 -36.311  -0.320  1.00 93.24           H  
ATOM   2995  CA  LEU A 196      15.160 -34.876  -1.682  1.00 93.24           C  
ATOM   2996  HA  LEU A 196      16.120 -34.744  -2.180  1.00 93.24           H  
ATOM   2997  C   LEU A 196      14.882 -33.600  -0.896  1.00 93.24           C  
ATOM   2998  CB  LEU A 196      14.085 -35.134  -2.749  1.00 93.24           C  
ATOM   2999  HB2 LEU A 196      13.120 -35.215  -2.250  1.00 93.24           H  
ATOM   3000  HB3 LEU A 196      14.049 -34.276  -3.421  1.00 93.24           H  
ATOM   3001  O   LEU A 196      14.123 -33.622   0.071  1.00 93.24           O  
ATOM   3002  CG  LEU A 196      14.315 -36.405  -3.584  1.00 93.24           C  
ATOM   3003  HG  LEU A 196      14.327 -37.279  -2.933  1.00 93.24           H  
ATOM   3004  CD1 LEU A 196      13.166 -36.570  -4.574  1.00 93.24           C  
ATOM   3005 HD11 LEU A 196      13.113 -35.722  -5.257  1.00 93.24           H  
ATOM   3006 HD12 LEU A 196      13.298 -37.497  -5.131  1.00 93.24           H  
ATOM   3007 HD13 LEU A 196      12.239 -36.652  -4.008  1.00 93.24           H  
ATOM   3008  CD2 LEU A 196      15.625 -36.360  -4.375  1.00 93.24           C  
ATOM   3009 HD21 LEU A 196      15.726 -37.281  -4.949  1.00 93.24           H  
ATOM   3010 HD22 LEU A 196      15.634 -35.498  -5.041  1.00 93.24           H  
ATOM   3011 HD23 LEU A 196      16.469 -36.308  -3.688  1.00 93.24           H  
ATOM   3012  N   LYS A 197      15.487 -32.492  -1.331  1.00 94.32           N  
ATOM   3013  H   LYS A 197      16.071 -32.546  -2.154  1.00 94.32           H  
ATOM   3014  CA  LYS A 197      15.309 -31.169  -0.732  1.00 94.32           C  
ATOM   3015  HA  LYS A 197      14.433 -31.185  -0.084  1.00 94.32           H  
ATOM   3016  C   LYS A 197      15.072 -30.114  -1.807  1.00 94.32           C  
ATOM   3017  CB  LYS A 197      16.514 -30.784   0.131  1.00 94.32           C  
ATOM   3018  HB2 LYS A 197      17.375 -30.594  -0.511  1.00 94.32           H  
ATOM   3019  HB3 LYS A 197      16.262 -29.851   0.635  1.00 94.32           H  
ATOM   3020  O   LYS A 197      15.633 -30.210  -2.899  1.00 94.32           O  
ATOM   3021  CG  LYS A 197      16.904 -31.840   1.179  1.00 94.32           C  
ATOM   3022  HG2 LYS A 197      16.015 -32.254   1.655  1.00 94.32           H  
ATOM   3023  HG3 LYS A 197      17.466 -32.645   0.706  1.00 94.32           H  
ATOM   3024  CD  LYS A 197      17.768 -31.142   2.226  1.00 94.32           C  
ATOM   3025  HD2 LYS A 197      17.153 -30.365   2.679  1.00 94.32           H  
ATOM   3026  HD3 LYS A 197      18.616 -30.656   1.742  1.00 94.32           H  
ATOM   3027  CE  LYS A 197      18.278 -32.054   3.336  1.00 94.32           C  
ATOM   3028  HE2 LYS A 197      19.122 -32.639   2.969  1.00 94.32           H  
ATOM   3029  HE3 LYS A 197      17.474 -32.720   3.650  1.00 94.32           H  
ATOM   3030  NZ  LYS A 197      18.663 -31.193   4.476  1.00 94.32           N  
ATOM   3031  HZ1 LYS A 197      19.161 -31.672   5.213  1.00 94.32           H  
ATOM   3032  HZ2 LYS A 197      17.798 -30.868   4.885  1.00 94.32           H  
ATOM   3033  HZ3 LYS A 197      19.093 -30.329   4.182  1.00 94.32           H  
ATOM   3034  N   SER A 198      14.256 -29.115  -1.496  1.00 95.41           N  
ATOM   3035  H   SER A 198      13.793 -29.145  -0.599  1.00 95.41           H  
ATOM   3036  CA  SER A 198      14.079 -27.912  -2.307  1.00 95.41           C  
ATOM   3037  HA  SER A 198      14.941 -27.792  -2.963  1.00 95.41           H  
ATOM   3038  C   SER A 198      13.987 -26.703  -1.394  1.00 95.41           C  
ATOM   3039  CB  SER A 198      12.826 -27.996  -3.180  1.00 95.41           C  
ATOM   3040  HB2 SER A 198      12.864 -28.910  -3.773  1.00 95.41           H  
ATOM   3041  HB3 SER A 198      11.937 -28.009  -2.550  1.00 95.41           H  
ATOM   3042  O   SER A 198      13.288 -26.731  -0.383  1.00 95.41           O  
ATOM   3043  OG  SER A 198      12.763 -26.890  -4.061  1.00 95.41           O  
ATOM   3044  HG  SER A 198      12.377 -26.146  -3.592  1.00 95.41           H  
ATOM   3045  N   LYS A 199      14.664 -25.629  -1.788  1.00 96.04           N  
ATOM   3046  H   LYS A 199      15.160 -25.666  -2.667  1.00 96.04           H  
ATOM   3047  CA  LYS A 199      14.670 -24.359  -1.075  1.00 96.04           C  
ATOM   3048  HA  LYS A 199      14.042 -24.445  -0.189  1.00 96.04           H  
ATOM   3049  C   LYS A 199      14.064 -23.267  -1.949  1.00 96.04           C  
ATOM   3050  CB  LYS A 199      16.099 -24.068  -0.600  1.00 96.04           C  
ATOM   3051  HB2 LYS A 199      16.382 -24.819   0.138  1.00 96.04           H  
ATOM   3052  HB3 LYS A 199      16.782 -24.134  -1.446  1.00 96.04           H  
ATOM   3053  O   LYS A 199      14.223 -23.288  -3.169  1.00 96.04           O  
ATOM   3054  CG  LYS A 199      16.228 -22.677   0.024  1.00 96.04           C  
ATOM   3055  HG2 LYS A 199      16.064 -21.936  -0.758  1.00 96.04           H  
ATOM   3056  HG3 LYS A 199      15.478 -22.540   0.803  1.00 96.04           H  
ATOM   3057  CD  LYS A 199      17.613 -22.462   0.632  1.00 96.04           C  
ATOM   3058  HD2 LYS A 199      17.625 -22.853   1.649  1.00 96.04           H  
ATOM   3059  HD3 LYS A 199      18.380 -22.954   0.033  1.00 96.04           H  
ATOM   3060  CE  LYS A 199      17.862 -20.960   0.617  1.00 96.04           C  
ATOM   3061  HE2 LYS A 199      18.088 -20.643  -0.401  1.00 96.04           H  
ATOM   3062  HE3 LYS A 199      16.951 -20.433   0.903  1.00 96.04           H  
ATOM   3063  NZ  LYS A 199      18.949 -20.551   1.516  1.00 96.04           N  
ATOM   3064  HZ1 LYS A 199      19.059 -19.556   1.384  1.00 96.04           H  
ATOM   3065  HZ2 LYS A 199      19.824 -21.003   1.291  1.00 96.04           H  
ATOM   3066  HZ3 LYS A 199      18.641 -20.684   2.469  1.00 96.04           H  
ATOM   3067  N   TYR A 200      13.362 -22.335  -1.318  1.00 97.35           N  
ATOM   3068  H   TYR A 200      13.254 -22.420  -0.317  1.00 97.35           H  
ATOM   3069  CA  TYR A 200      12.853 -21.129  -1.962  1.00 97.35           C  
ATOM   3070  HA  TYR A 200      13.530 -20.846  -2.768  1.00 97.35           H  
ATOM   3071  C   TYR A 200      12.801 -19.989  -0.943  1.00 97.35           C  
ATOM   3072  CB  TYR A 200      11.474 -21.428  -2.565  1.00 97.35           C  
ATOM   3073  HB2 TYR A 200      10.794 -21.719  -1.765  1.00 97.35           H  
ATOM   3074  HB3 TYR A 200      11.562 -22.279  -3.241  1.00 97.35           H  
ATOM   3075  O   TYR A 200      12.399 -20.218   0.198  1.00 97.35           O  
ATOM   3076  CG  TYR A 200      10.870 -20.275  -3.342  1.00 97.35           C  
ATOM   3077  CD1 TYR A 200       9.904 -19.463  -2.731  1.00 97.35           C  
ATOM   3078  HD1 TYR A 200       9.609 -19.700  -1.720  1.00 97.35           H  
ATOM   3079  CD2 TYR A 200      11.279 -20.001  -4.659  1.00 97.35           C  
ATOM   3080  HD2 TYR A 200      12.062 -20.590  -5.114  1.00 97.35           H  
ATOM   3081  CE1 TYR A 200       9.329 -18.378  -3.417  1.00 97.35           C  
ATOM   3082  HE1 TYR A 200       8.589 -17.759  -2.931  1.00 97.35           H  
ATOM   3083  CE2 TYR A 200      10.699 -18.925  -5.359  1.00 97.35           C  
ATOM   3084  HE2 TYR A 200      11.044 -18.665  -6.349  1.00 97.35           H  
ATOM   3085  OH  TYR A 200       9.147 -17.089  -5.424  1.00 97.35           O  
ATOM   3086  HH  TYR A 200       8.726 -16.463  -4.829  1.00 97.35           H  
ATOM   3087  CZ  TYR A 200       9.720 -18.117  -4.745  1.00 97.35           C  
ATOM   3088  N   SER A 201      13.190 -18.774  -1.325  1.00 97.34           N  
ATOM   3089  H   SER A 201      13.559 -18.656  -2.258  1.00 97.34           H  
ATOM   3090  CA  SER A 201      13.184 -17.608  -0.438  1.00 97.34           C  
ATOM   3091  HA  SER A 201      12.422 -17.791   0.320  1.00 97.34           H  
ATOM   3092  C   SER A 201      12.777 -16.312  -1.147  1.00 97.34           C  
ATOM   3093  CB  SER A 201      14.530 -17.482   0.289  1.00 97.34           C  
ATOM   3094  HB2 SER A 201      14.877 -18.472   0.585  1.00 97.34           H  
ATOM   3095  HB3 SER A 201      14.383 -16.894   1.195  1.00 97.34           H  
ATOM   3096  O   SER A 201      12.926 -16.174  -2.361  1.00 97.34           O  
ATOM   3097  OG  SER A 201      15.518 -16.861  -0.506  1.00 97.34           O  
ATOM   3098  HG  SER A 201      16.347 -17.302  -0.306  1.00 97.34           H  
ATOM   3099  N   MET A 202      12.197 -15.365  -0.403  1.00 97.96           N  
ATOM   3100  H   MET A 202      12.048 -15.562   0.576  1.00 97.96           H  
ATOM   3101  CA  MET A 202      11.642 -14.117  -0.942  1.00 97.96           C  
ATOM   3102  HA  MET A 202      12.311 -13.728  -1.710  1.00 97.96           H  
ATOM   3103  C   MET A 202      11.469 -13.055   0.152  1.00 97.96           C  
ATOM   3104  CB  MET A 202      10.276 -14.440  -1.571  1.00 97.96           C  
ATOM   3105  HB2 MET A 202      10.382 -15.296  -2.238  1.00 97.96           H  
ATOM   3106  HB3 MET A 202       9.580 -14.713  -0.778  1.00 97.96           H  
ATOM   3107  O   MET A 202      11.193 -13.382   1.308  1.00 97.96           O  
ATOM   3108  CG  MET A 202       9.675 -13.296  -2.389  1.00 97.96           C  
ATOM   3109  HG2 MET A 202      10.403 -12.991  -3.141  1.00 97.96           H  
ATOM   3110  HG3 MET A 202       9.459 -12.443  -1.745  1.00 97.96           H  
ATOM   3111  SD  MET A 202       8.157 -13.781  -3.245  1.00 97.96           S  
ATOM   3112  CE  MET A 202       6.985 -13.840  -1.862  1.00 97.96           C  
ATOM   3113  HE1 MET A 202       6.922 -12.858  -1.391  1.00 97.96           H  
ATOM   3114  HE2 MET A 202       6.003 -14.119  -2.242  1.00 97.96           H  
ATOM   3115  HE3 MET A 202       7.305 -14.575  -1.123  1.00 97.96           H  
ATOM   3116  N   TYR A 203      11.560 -11.770  -0.196  1.00 97.83           N  
ATOM   3117  H   TYR A 203      11.798 -11.528  -1.148  1.00 97.83           H  
ATOM   3118  CA  TYR A 203      11.129 -10.691   0.697  1.00 97.83           C  
ATOM   3119  HA  TYR A 203      11.424 -10.929   1.719  1.00 97.83           H  
ATOM   3120  C   TYR A 203       9.602 -10.599   0.672  1.00 97.83           C  
ATOM   3121  CB  TYR A 203      11.805  -9.362   0.328  1.00 97.83           C  
ATOM   3122  HB2 TYR A 203      11.444  -8.596   1.014  1.00 97.83           H  
ATOM   3123  HB3 TYR A 203      11.483  -9.074  -0.673  1.00 97.83           H  
ATOM   3124  O   TYR A 203       9.010 -10.137  -0.298  1.00 97.83           O  
ATOM   3125  CG  TYR A 203      13.326  -9.335   0.364  1.00 97.83           C  
ATOM   3126  CD1 TYR A 203      14.067 -10.359   0.990  1.00 97.83           C  
ATOM   3127  HD1 TYR A 203      13.581 -11.213   1.438  1.00 97.83           H  
ATOM   3128  CD2 TYR A 203      14.012  -8.255  -0.229  1.00 97.83           C  
ATOM   3129  HD2 TYR A 203      13.453  -7.470  -0.717  1.00 97.83           H  
ATOM   3130  CE1 TYR A 203      15.466 -10.300   1.028  1.00 97.83           C  
ATOM   3131  HE1 TYR A 203      16.027 -11.099   1.490  1.00 97.83           H  
ATOM   3132  CE2 TYR A 203      15.421  -8.192  -0.188  1.00 97.83           C  
ATOM   3133  HE2 TYR A 203      15.949  -7.363  -0.636  1.00 97.83           H  
ATOM   3134  OH  TYR A 203      17.502  -9.186   0.562  1.00 97.83           O  
ATOM   3135  HH  TYR A 203      17.788  -9.968   1.039  1.00 97.83           H  
ATOM   3136  CZ  TYR A 203      16.148  -9.216   0.454  1.00 97.83           C  
ATOM   3137  N   ALA A 204       8.957 -11.062   1.742  1.00 96.94           N  
ATOM   3138  H   ALA A 204       9.511 -11.437   2.498  1.00 96.94           H  
ATOM   3139  CA  ALA A 204       7.507 -11.231   1.814  1.00 96.94           C  
ATOM   3140  HA  ALA A 204       7.109 -11.328   0.804  1.00 96.94           H  
ATOM   3141  C   ALA A 204       6.773 -10.055   2.483  1.00 96.94           C  
ATOM   3142  CB  ALA A 204       7.226 -12.552   2.533  1.00 96.94           C  
ATOM   3143  HB1 ALA A 204       7.744 -13.372   2.036  1.00 96.94           H  
ATOM   3144  HB2 ALA A 204       6.155 -12.757   2.533  1.00 96.94           H  
ATOM   3145  HB3 ALA A 204       7.558 -12.476   3.569  1.00 96.94           H  
ATOM   3146  O   ALA A 204       5.548  -9.994   2.437  1.00 96.94           O  
ATOM   3147  N   ASN A 205       7.491  -9.119   3.117  1.00 93.14           N  
ATOM   3148  H   ASN A 205       8.497  -9.208   3.092  1.00 93.14           H  
ATOM   3149  CA  ASN A 205       6.890  -8.071   3.948  1.00 93.14           C  
ATOM   3150  HA  ASN A 205       5.806  -8.176   3.925  1.00 93.14           H  
ATOM   3151  C   ASN A 205       7.220  -6.653   3.448  1.00 93.14           C  
ATOM   3152  CB  ASN A 205       7.324  -8.314   5.400  1.00 93.14           C  
ATOM   3153  HB2 ASN A 205       8.399  -8.162   5.502  1.00 93.14           H  
ATOM   3154  HB3 ASN A 205       7.104  -9.351   5.655  1.00 93.14           H  
ATOM   3155  O   ASN A 205       8.382  -6.241   3.475  1.00 93.14           O  
ATOM   3156  CG  ASN A 205       6.617  -7.414   6.395  1.00 93.14           C  
ATOM   3157  ND2 ASN A 205       6.294  -7.944   7.543  1.00 93.14           N  
ATOM   3158 HD21 ASN A 205       6.494  -8.911   7.757  1.00 93.14           H  
ATOM   3159 HD22 ASN A 205       5.835  -7.361   8.229  1.00 93.14           H  
ATOM   3160  OD1 ASN A 205       6.375  -6.237   6.168  1.00 93.14           O  
ATOM   3161  N   GLY A 206       6.179  -5.903   3.067  1.00 95.73           N  
ATOM   3162  H   GLY A 206       5.269  -6.343   3.086  1.00 95.73           H  
ATOM   3163  CA  GLY A 206       6.253  -4.526   2.559  1.00 95.73           C  
ATOM   3164  HA2 GLY A 206       7.253  -4.340   2.167  1.00 95.73           H  
ATOM   3165  HA3 GLY A 206       5.561  -4.429   1.722  1.00 95.73           H  
ATOM   3166  C   GLY A 206       5.919  -3.412   3.564  1.00 95.73           C  
ATOM   3167  O   GLY A 206       5.750  -2.273   3.144  1.00 95.73           O  
ATOM   3168  N   TRP A 207       5.770  -3.702   4.864  1.00 97.93           N  
ATOM   3169  H   TRP A 207       5.961  -4.648   5.161  1.00 97.93           H  
ATOM   3170  CA  TRP A 207       5.336  -2.741   5.904  1.00 97.93           C  
ATOM   3171  HA  TRP A 207       5.182  -3.320   6.814  1.00 97.93           H  
ATOM   3172  C   TRP A 207       3.975  -2.054   5.661  1.00 97.93           C  
ATOM   3173  CB  TRP A 207       6.438  -1.711   6.207  1.00 97.93           C  
ATOM   3174  HB2 TRP A 207       6.639  -1.129   5.308  1.00 97.93           H  
ATOM   3175  HB3 TRP A 207       6.066  -1.010   6.955  1.00 97.93           H  
ATOM   3176  O   TRP A 207       3.726  -0.957   6.171  1.00 97.93           O  
ATOM   3177  CG  TRP A 207       7.738  -2.210   6.746  1.00 97.93           C  
ATOM   3178  CD1 TRP A 207       7.974  -3.410   7.326  1.00 97.93           C  
ATOM   3179  HD1 TRP A 207       7.252  -4.204   7.442  1.00 97.93           H  
ATOM   3180  CD2 TRP A 207       8.999  -1.480   6.799  1.00 97.93           C  
ATOM   3181  CE2 TRP A 207       9.960  -2.298   7.457  1.00 97.93           C  
ATOM   3182  CE3 TRP A 207       9.424  -0.207   6.362  1.00 97.93           C  
ATOM   3183  HE3 TRP A 207       8.722   0.441   5.857  1.00 97.93           H  
ATOM   3184  NE1 TRP A 207       9.287  -3.461   7.744  1.00 97.93           N  
ATOM   3185  HE1 TRP A 207       9.721  -4.257   8.188  1.00 97.93           H  
ATOM   3186  CH2 TRP A 207      11.668  -0.608   7.239  1.00 97.93           C  
ATOM   3187  HH2 TRP A 207      12.680  -0.267   7.401  1.00 97.93           H  
ATOM   3188  CZ2 TRP A 207      11.277  -1.881   7.682  1.00 97.93           C  
ATOM   3189  HZ2 TRP A 207      11.970  -2.530   8.197  1.00 97.93           H  
ATOM   3190  CZ3 TRP A 207      10.746   0.225   6.580  1.00 97.93           C  
ATOM   3191  HZ3 TRP A 207      11.052   1.206   6.247  1.00 97.93           H  
ATOM   3192  N   HIS A 208       3.083  -2.688   4.903  1.00 97.70           N  
ATOM   3193  H   HIS A 208       3.289  -3.618   4.570  1.00 97.70           H  
ATOM   3194  CA  HIS A 208       1.725  -2.184   4.699  1.00 97.70           C  
ATOM   3195  HA  HIS A 208       1.775  -1.136   4.404  1.00 97.70           H  
ATOM   3196  C   HIS A 208       0.913  -2.264   5.994  1.00 97.70           C  
ATOM   3197  CB  HIS A 208       1.051  -2.963   3.565  1.00 97.70           C  
ATOM   3198  HB2 HIS A 208       1.597  -2.765   2.643  1.00 97.70           H  
ATOM   3199  HB3 HIS A 208       0.032  -2.599   3.434  1.00 97.70           H  
ATOM   3200  O   HIS A 208       1.074  -3.201   6.771  1.00 97.70           O  
ATOM   3201  CG  HIS A 208       1.022  -4.454   3.777  1.00 97.70           C  
ATOM   3202  CD2 HIS A 208       0.165  -5.146   4.587  1.00 97.70           C  
ATOM   3203  HD2 HIS A 208      -0.606  -4.729   5.218  1.00 97.70           H  
ATOM   3204  ND1 HIS A 208       1.862  -5.377   3.189  1.00 97.70           N  
ATOM   3205  HD1 HIS A 208       2.496  -5.195   2.424  1.00 97.70           H  
ATOM   3206  CE1 HIS A 208       1.503  -6.598   3.623  1.00 97.70           C  
ATOM   3207  HE1 HIS A 208       1.916  -7.539   3.292  1.00 97.70           H  
ATOM   3208  NE2 HIS A 208       0.486  -6.493   4.478  1.00 97.70           N  
ATOM   3209  N   MET A 209       0.020  -1.304   6.214  1.00 97.93           N  
ATOM   3210  H   MET A 209      -0.072  -0.559   5.538  1.00 97.93           H  
ATOM   3211  CA  MET A 209      -0.925  -1.338   7.327  1.00 97.93           C  
ATOM   3212  HA  MET A 209      -0.411  -1.716   8.211  1.00 97.93           H  
ATOM   3213  C   MET A 209      -2.116  -2.246   6.971  1.00 97.93           C  
ATOM   3214  CB  MET A 209      -1.372   0.093   7.642  1.00 97.93           C  
ATOM   3215  HB2 MET A 209      -0.491   0.688   7.885  1.00 97.93           H  
ATOM   3216  HB3 MET A 209      -1.838   0.524   6.756  1.00 97.93           H  
ATOM   3217  O   MET A 209      -2.789  -1.977   5.974  1.00 97.93           O  
ATOM   3218  CG  MET A 209      -2.355   0.193   8.812  1.00 97.93           C  
ATOM   3219  HG2 MET A 209      -3.263  -0.346   8.543  1.00 97.93           H  
ATOM   3220  HG3 MET A 209      -2.633   1.240   8.934  1.00 97.93           H  
ATOM   3221  SD  MET A 209      -1.777  -0.432  10.419  1.00 97.93           S  
ATOM   3222  CE  MET A 209      -0.362   0.653  10.723  1.00 97.93           C  
ATOM   3223  HE1 MET A 209       0.478   0.319  10.114  1.00 97.93           H  
ATOM   3224  HE2 MET A 209      -0.625   1.680  10.472  1.00 97.93           H  
ATOM   3225  HE3 MET A 209      -0.072   0.593  11.772  1.00 97.93           H  
ATOM   3226  N   PRO A 210      -2.413  -3.296   7.761  1.00 97.29           N  
ATOM   3227  CA  PRO A 210      -3.600  -4.126   7.542  1.00 97.29           C  
ATOM   3228  HA  PRO A 210      -3.624  -4.453   6.502  1.00 97.29           H  
ATOM   3229  C   PRO A 210      -4.913  -3.399   7.860  1.00 97.29           C  
ATOM   3230  CB  PRO A 210      -3.415  -5.352   8.443  1.00 97.29           C  
ATOM   3231  HB2 PRO A 210      -3.950  -5.223   9.384  1.00 97.29           H  
ATOM   3232  HB3 PRO A 210      -3.743  -6.259   7.935  1.00 97.29           H  
ATOM   3233  O   PRO A 210      -5.943  -3.699   7.262  1.00 97.29           O  
ATOM   3234  CG  PRO A 210      -1.916  -5.400   8.717  1.00 97.29           C  
ATOM   3235  HG2 PRO A 210      -1.689  -5.898   9.660  1.00 97.29           H  
ATOM   3236  HG3 PRO A 210      -1.405  -5.890   7.888  1.00 97.29           H  
ATOM   3237  CD  PRO A 210      -1.547  -3.922   8.750  1.00 97.29           C  
ATOM   3238  HD2 PRO A 210      -0.489  -3.813   8.512  1.00 97.29           H  
ATOM   3239  HD3 PRO A 210      -1.756  -3.502   9.734  1.00 97.29           H  
ATOM   3240  N   ASP A 211      -4.872  -2.442   8.789  1.00 97.84           N  
ATOM   3241  H   ASP A 211      -3.992  -2.266   9.253  1.00 97.84           H  
ATOM   3242  CA  ASP A 211      -6.014  -1.624   9.198  1.00 97.84           C  
ATOM   3243  HA  ASP A 211      -6.896  -2.258   9.277  1.00 97.84           H  
ATOM   3244  C   ASP A 211      -6.326  -0.524   8.168  1.00 97.84           C  
ATOM   3245  CB  ASP A 211      -5.739  -1.066  10.598  1.00 97.84           C  
ATOM   3246  HB2 ASP A 211      -4.871  -0.408  10.563  1.00 97.84           H  
ATOM   3247  HB3 ASP A 211      -5.505  -1.895  11.266  1.00 97.84           H  
ATOM   3248  O   ASP A 211      -5.652   0.512   8.109  1.00 97.84           O  
ATOM   3249  CG  ASP A 211      -6.923  -0.297  11.181  1.00 97.84           C  
ATOM   3250  OD1 ASP A 211      -7.990  -0.263  10.526  1.00 97.84           O  
ATOM   3251  OD2 ASP A 211      -6.696   0.246  12.289  1.00 97.84           O  
ATOM   3252  N   GLY A 212      -7.323  -0.785   7.320  1.00 97.07           N  
ATOM   3253  H   GLY A 212      -7.852  -1.634   7.466  1.00 97.07           H  
ATOM   3254  CA  GLY A 212      -7.815   0.118   6.278  1.00 97.07           C  
ATOM   3255  HA2 GLY A 212      -7.004   0.754   5.924  1.00 97.07           H  
ATOM   3256  HA3 GLY A 212      -8.173  -0.483   5.442  1.00 97.07           H  
ATOM   3257  C   GLY A 212      -8.974   1.014   6.713  1.00 97.07           C  
ATOM   3258  O   GLY A 212      -9.478   1.779   5.880  1.00 97.07           O  
ATOM   3259  N   GLY A 213      -9.399   0.923   7.976  1.00 96.77           N  
ATOM   3260  H   GLY A 213      -8.885   0.349   8.629  1.00 96.77           H  
ATOM   3261  CA  GLY A 213     -10.549   1.646   8.504  1.00 96.77           C  
ATOM   3262  HA2 GLY A 213     -10.729   1.322   9.529  1.00 96.77           H  
ATOM   3263  HA3 GLY A 213     -11.428   1.392   7.912  1.00 96.77           H  
ATOM   3264  C   GLY A 213     -10.374   3.164   8.513  1.00 96.77           C  
ATOM   3265  O   GLY A 213      -9.311   3.706   8.215  1.00 96.77           O  
ATOM   3266  N   ASP A 214     -11.433   3.891   8.844  1.00 96.92           N  
ATOM   3267  H   ASP A 214     -12.310   3.405   8.972  1.00 96.92           H  
ATOM   3268  CA  ASP A 214     -11.374   5.337   9.053  1.00 96.92           C  
ATOM   3269  HA  ASP A 214     -10.783   5.781   8.251  1.00 96.92           H  
ATOM   3270  C   ASP A 214     -10.662   5.675  10.382  1.00 96.92           C  
ATOM   3271  CB  ASP A 214     -12.797   5.933   8.988  1.00 96.92           C  
ATOM   3272  HB2 ASP A 214     -13.523   5.191   9.320  1.00 96.92           H  
ATOM   3273  HB3 ASP A 214     -12.851   6.767   9.688  1.00 96.92           H  
ATOM   3274  O   ASP A 214     -11.114   5.311  11.468  1.00 96.92           O  
ATOM   3275  CG  ASP A 214     -13.220   6.475   7.615  1.00 96.92           C  
ATOM   3276  OD1 ASP A 214     -12.550   6.159   6.601  1.00 96.92           O  
ATOM   3277  OD2 ASP A 214     -14.132   7.350   7.593  1.00 96.92           O  
ATOM   3278  N   ALA A 215      -9.582   6.460  10.318  1.00 97.53           N  
ATOM   3279  H   ALA A 215      -9.235   6.705   9.402  1.00 97.53           H  
ATOM   3280  CA  ALA A 215      -8.945   7.069  11.484  1.00 97.53           C  
ATOM   3281  HA  ALA A 215      -9.147   6.455  12.362  1.00 97.53           H  
ATOM   3282  C   ALA A 215      -9.530   8.470  11.717  1.00 97.53           C  
ATOM   3283  CB  ALA A 215      -7.425   7.101  11.275  1.00 97.53           C  
ATOM   3284  HB1 ALA A 215      -7.063   6.092  11.079  1.00 97.53           H  
ATOM   3285  HB2 ALA A 215      -6.935   7.497  12.165  1.00 97.53           H  
ATOM   3286  HB3 ALA A 215      -7.179   7.724  10.415  1.00 97.53           H  
ATOM   3287  O   ALA A 215      -9.230   9.409  10.976  1.00 97.53           O  
ATOM   3288  N   ILE A 216     -10.356   8.632  12.750  1.00 96.14           N  
ATOM   3289  H   ILE A 216     -10.594   7.811  13.288  1.00 96.14           H  
ATOM   3290  CA  ILE A 216     -11.078   9.878  13.042  1.00 96.14           C  
ATOM   3291  HA  ILE A 216     -10.732  10.649  12.353  1.00 96.14           H  
ATOM   3292  C   ILE A 216     -10.789  10.424  14.445  1.00 96.14           C  
ATOM   3293  CB  ILE A 216     -12.596   9.715  12.791  1.00 96.14           C  
ATOM   3294  HB  ILE A 216     -13.059  10.685  12.971  1.00 96.14           H  
ATOM   3295  O   ILE A 216     -10.183   9.769  15.300  1.00 96.14           O  
ATOM   3296  CG1 ILE A 216     -13.253   8.692  13.745  1.00 96.14           C  
ATOM   3297 HG12 ILE A 216     -13.035   7.678  13.411  1.00 96.14           H  
ATOM   3298 HG13 ILE A 216     -12.846   8.809  14.749  1.00 96.14           H  
ATOM   3299  CG2 ILE A 216     -12.860   9.365  11.318  1.00 96.14           C  
ATOM   3300 HG21 ILE A 216     -12.463   8.374  11.101  1.00 96.14           H  
ATOM   3301 HG22 ILE A 216     -12.369  10.088  10.666  1.00 96.14           H  
ATOM   3302 HG23 ILE A 216     -13.929   9.364  11.106  1.00 96.14           H  
ATOM   3303  CD1 ILE A 216     -14.771   8.878  13.843  1.00 96.14           C  
ATOM   3304 HD11 ILE A 216     -15.003   9.910  14.107  1.00 96.14           H  
ATOM   3305 HD12 ILE A 216     -15.247   8.628  12.895  1.00 96.14           H  
ATOM   3306 HD13 ILE A 216     -15.162   8.229  14.627  1.00 96.14           H  
ATOM   3307  N   VAL A 217     -11.255  11.651  14.689  1.00 95.56           N  
ATOM   3308  H   VAL A 217     -11.737  12.133  13.944  1.00 95.56           H  
ATOM   3309  CA  VAL A 217     -11.369  12.215  16.037  1.00 95.56           C  
ATOM   3310  HA  VAL A 217     -10.489  11.942  16.619  1.00 95.56           H  
ATOM   3311  C   VAL A 217     -12.594  11.614  16.715  1.00 95.56           C  
ATOM   3312  CB  VAL A 217     -11.456  13.752  16.003  1.00 95.56           C  
ATOM   3313  HB  VAL A 217     -12.336  14.061  15.438  1.00 95.56           H  
ATOM   3314  O   VAL A 217     -13.723  11.830  16.275  1.00 95.56           O  
ATOM   3315  CG1 VAL A 217     -11.552  14.323  17.421  1.00 95.56           C  
ATOM   3316 HG11 VAL A 217     -10.697  13.997  18.014  1.00 95.56           H  
ATOM   3317 HG12 VAL A 217     -11.562  15.412  17.374  1.00 95.56           H  
ATOM   3318 HG13 VAL A 217     -12.476  14.002  17.903  1.00 95.56           H  
ATOM   3319  CG2 VAL A 217     -10.213  14.355  15.339  1.00 95.56           C  
ATOM   3320 HG21 VAL A 217      -9.312  13.993  15.835  1.00 95.56           H  
ATOM   3321 HG22 VAL A 217     -10.181  14.078  14.285  1.00 95.56           H  
ATOM   3322 HG23 VAL A 217     -10.246  15.442  15.411  1.00 95.56           H  
ATOM   3323  N   ARG A 218     -12.380  10.866  17.800  1.00 92.41           N  
ATOM   3324  H   ARG A 218     -11.425  10.711  18.093  1.00 92.41           H  
ATOM   3325  CA  ARG A 218     -13.465  10.293  18.601  1.00 92.41           C  
ATOM   3326  HA  ARG A 218     -14.322  10.963  18.535  1.00 92.41           H  
ATOM   3327  C   ARG A 218     -13.055  10.177  20.061  1.00 92.41           C  
ATOM   3328  CB  ARG A 218     -13.871   8.935  18.013  1.00 92.41           C  
ATOM   3329  HB2 ARG A 218     -13.062   8.225  18.189  1.00 92.41           H  
ATOM   3330  HB3 ARG A 218     -14.016   9.038  16.938  1.00 92.41           H  
ATOM   3331  O   ARG A 218     -11.962   9.715  20.391  1.00 92.41           O  
ATOM   3332  CG  ARG A 218     -15.166   8.385  18.627  1.00 92.41           C  
ATOM   3333  HG2 ARG A 218     -15.036   8.226  19.697  1.00 92.41           H  
ATOM   3334  HG3 ARG A 218     -15.969   9.104  18.470  1.00 92.41           H  
ATOM   3335  CD  ARG A 218     -15.564   7.059  17.975  1.00 92.41           C  
ATOM   3336  HD2 ARG A 218     -16.527   6.754  18.385  1.00 92.41           H  
ATOM   3337  HD3 ARG A 218     -15.687   7.210  16.903  1.00 92.41           H  
ATOM   3338  NE  ARG A 218     -14.543   6.019  18.196  1.00 92.41           N  
ATOM   3339  HE  ARG A 218     -13.653   6.175  17.744  1.00 92.41           H  
ATOM   3340  NH1 ARG A 218     -15.957   4.286  18.599  1.00 92.41           N  
ATOM   3341 HH11 ARG A 218     -16.709   4.788  18.148  1.00 92.41           H  
ATOM   3342 HH12 ARG A 218     -16.052   3.343  18.948  1.00 92.41           H  
ATOM   3343  NH2 ARG A 218     -13.775   3.926  18.667  1.00 92.41           N  
ATOM   3344 HH21 ARG A 218     -13.998   2.947  18.554  1.00 92.41           H  
ATOM   3345 HH22 ARG A 218     -12.818   4.205  18.505  1.00 92.41           H  
ATOM   3346  CZ  ARG A 218     -14.758   4.755  18.482  1.00 92.41           C  
ATOM   3347  N   GLY A 219     -13.947  10.587  20.959  1.00 88.73           N  
ATOM   3348  H   GLY A 219     -14.810  10.997  20.630  1.00 88.73           H  
ATOM   3349  CA  GLY A 219     -13.658  10.602  22.389  1.00 88.73           C  
ATOM   3350  HA2 GLY A 219     -13.471   9.585  22.732  1.00 88.73           H  
ATOM   3351  HA3 GLY A 219     -14.515  11.000  22.933  1.00 88.73           H  
ATOM   3352  C   GLY A 219     -12.444  11.482  22.689  1.00 88.73           C  
ATOM   3353  O   GLY A 219     -12.443  12.668  22.391  1.00 88.73           O  
ATOM   3354  N   ARG A 220     -11.392  10.909  23.274  1.00 89.89           N  
ATOM   3355  H   ARG A 220     -11.423   9.910  23.423  1.00 89.89           H  
ATOM   3356  CA  ARG A 220     -10.214  11.653  23.756  1.00 89.89           C  
ATOM   3357  HA  ARG A 220     -10.428  12.721  23.727  1.00 89.89           H  
ATOM   3358  C   ARG A 220      -8.973  11.484  22.876  1.00 89.89           C  
ATOM   3359  CB  ARG A 220      -9.940  11.293  25.225  1.00 89.89           C  
ATOM   3360  HB2 ARG A 220      -9.692  10.234  25.294  1.00 89.89           H  
ATOM   3361  HB3 ARG A 220      -9.082  11.869  25.572  1.00 89.89           H  
ATOM   3362  O   ARG A 220      -7.871  11.700  23.369  1.00 89.89           O  
ATOM   3363  CG  ARG A 220     -11.135  11.601  26.144  1.00 89.89           C  
ATOM   3364  HG2 ARG A 220     -12.021  11.067  25.800  1.00 89.89           H  
ATOM   3365  HG3 ARG A 220     -11.346  12.670  26.124  1.00 89.89           H  
ATOM   3366  CD  ARG A 220     -10.858  11.161  27.585  1.00 89.89           C  
ATOM   3367  HD2 ARG A 220     -10.646  10.092  27.594  1.00 89.89           H  
ATOM   3368  HD3 ARG A 220     -11.755  11.323  28.182  1.00 89.89           H  
ATOM   3369  NE  ARG A 220      -9.709  11.877  28.158  1.00 89.89           N  
ATOM   3370  HE  ARG A 220      -8.800  11.568  27.843  1.00 89.89           H  
ATOM   3371  NH1 ARG A 220     -10.791  13.243  29.679  1.00 89.89           N  
ATOM   3372 HH11 ARG A 220     -10.687  13.914  30.427  1.00 89.89           H  
ATOM   3373 HH12 ARG A 220     -11.685  12.820  29.473  1.00 89.89           H  
ATOM   3374  NH2 ARG A 220      -8.596  13.364  29.427  1.00 89.89           N  
ATOM   3375 HH21 ARG A 220      -8.584  14.049  30.169  1.00 89.89           H  
ATOM   3376 HH22 ARG A 220      -7.708  13.034  29.075  1.00 89.89           H  
ATOM   3377  CZ  ARG A 220      -9.715  12.817  29.079  1.00 89.89           C  
ATOM   3378  N   ARG A 221      -9.144  11.074  21.612  1.00 94.21           N  
ATOM   3379  H   ARG A 221     -10.082  10.908  21.276  1.00 94.21           H  
ATOM   3380  CA  ARG A 221      -8.034  10.799  20.688  1.00 94.21           C  
ATOM   3381  HA  ARG A 221      -7.180  11.418  20.963  1.00 94.21           H  
ATOM   3382  C   ARG A 221      -8.385  11.128  19.234  1.00 94.21           C  
ATOM   3383  CB  ARG A 221      -7.626   9.330  20.878  1.00 94.21           C  
ATOM   3384  HB2 ARG A 221      -7.314   9.205  21.915  1.00 94.21           H  
ATOM   3385  HB3 ARG A 221      -8.497   8.696  20.713  1.00 94.21           H  
ATOM   3386  O   ARG A 221      -9.509  10.887  18.793  1.00 94.21           O  
ATOM   3387  CG  ARG A 221      -6.479   8.868  19.962  1.00 94.21           C  
ATOM   3388  HG2 ARG A 221      -5.622   9.532  20.075  1.00 94.21           H  
ATOM   3389  HG3 ARG A 221      -6.808   8.892  18.923  1.00 94.21           H  
ATOM   3390  CD  ARG A 221      -6.056   7.434  20.286  1.00 94.21           C  
ATOM   3391  HD2 ARG A 221      -6.929   6.786  20.216  1.00 94.21           H  
ATOM   3392  HD3 ARG A 221      -5.339   7.108  19.532  1.00 94.21           H  
ATOM   3393  NE  ARG A 221      -5.429   7.359  21.615  1.00 94.21           N  
ATOM   3394  HE  ARG A 221      -4.762   8.089  21.823  1.00 94.21           H  
ATOM   3395  NH1 ARG A 221      -6.356   5.394  22.372  1.00 94.21           N  
ATOM   3396 HH11 ARG A 221      -6.837   5.292  21.489  1.00 94.21           H  
ATOM   3397 HH12 ARG A 221      -6.491   4.726  23.117  1.00 94.21           H  
ATOM   3398  NH2 ARG A 221      -4.951   6.577  23.664  1.00 94.21           N  
ATOM   3399 HH21 ARG A 221      -4.279   7.331  23.700  1.00 94.21           H  
ATOM   3400 HH22 ARG A 221      -5.111   5.977  24.461  1.00 94.21           H  
ATOM   3401  CZ  ARG A 221      -5.578   6.432  22.536  1.00 94.21           C  
ATOM   3402  N   ALA A 222      -7.397  11.632  18.497  1.00 96.34           N  
ATOM   3403  H   ALA A 222      -6.506  11.786  18.948  1.00 96.34           H  
ATOM   3404  CA  ALA A 222      -7.399  11.695  17.037  1.00 96.34           C  
ATOM   3405  HA  ALA A 222      -8.419  11.649  16.656  1.00 96.34           H  
ATOM   3406  C   ALA A 222      -6.625  10.491  16.490  1.00 96.34           C  
ATOM   3407  CB  ALA A 222      -6.781  13.023  16.591  1.00 96.34           C  
ATOM   3408  HB1 ALA A 222      -6.775  13.076  15.502  1.00 96.34           H  
ATOM   3409  HB2 ALA A 222      -5.757  13.100  16.955  1.00 96.34           H  
ATOM   3410  HB3 ALA A 222      -7.363  13.856  16.987  1.00 96.34           H  
ATOM   3411  O   ALA A 222      -5.407  10.424  16.637  1.00 96.34           O  
ATOM   3412  N   GLY A 223      -7.339   9.528  15.912  1.00 97.12           N  
ATOM   3413  H   GLY A 223      -8.321   9.691  15.745  1.00 97.12           H  
ATOM   3414  CA  GLY A 223      -6.773   8.237  15.517  1.00 97.12           C  
ATOM   3415  HA2 GLY A 223      -5.740   8.161  15.853  1.00 97.12           H  
ATOM   3416  HA3 GLY A 223      -6.795   8.162  14.429  1.00 97.12           H  
ATOM   3417  C   GLY A 223      -7.550   7.064  16.100  1.00 97.12           C  
ATOM   3418  O   GLY A 223      -6.971   6.060  16.503  1.00 97.12           O  
ATOM   3419  N   GLN A 224      -8.864   7.219  16.224  1.00 96.44           N  
ATOM   3420  H   GLN A 224      -9.284   8.048  15.828  1.00 96.44           H  
ATOM   3421  CA  GLN A 224      -9.788   6.169  16.633  1.00 96.44           C  
ATOM   3422  HA  GLN A 224      -9.250   5.313  17.042  1.00 96.44           H  
ATOM   3423  C   GLN A 224     -10.578   5.695  15.417  1.00 96.44           C  
ATOM   3424  CB  GLN A 224     -10.735   6.739  17.697  1.00 96.44           C  
ATOM   3425  HB2 GLN A 224     -11.570   6.055  17.854  1.00 96.44           H  
ATOM   3426  HB3 GLN A 224     -11.134   7.678  17.313  1.00 96.44           H  
ATOM   3427  O   GLN A 224     -10.821   6.489  14.512  1.00 96.44           O  
ATOM   3428  CG  GLN A 224     -10.047   7.013  19.043  1.00 96.44           C  
ATOM   3429  HG2 GLN A 224     -10.707   7.639  19.644  1.00 96.44           H  
ATOM   3430  HG3 GLN A 224      -9.123   7.565  18.871  1.00 96.44           H  
ATOM   3431  CD  GLN A 224      -9.741   5.754  19.848  1.00 96.44           C  
ATOM   3432  NE2 GLN A 224      -9.255   5.873  21.066  1.00 96.44           N  
ATOM   3433 HE21 GLN A 224      -9.140   6.786  21.484  1.00 96.44           H  
ATOM   3434 HE22 GLN A 224      -9.224   5.018  21.602  1.00 96.44           H  
ATOM   3435  OE1 GLN A 224      -9.972   4.639  19.428  1.00 96.44           O  
ATOM   3436  N   HIS A 225     -11.037   4.447  15.442  1.00 95.98           N  
ATOM   3437  H   HIS A 225     -10.723   3.805  16.156  1.00 95.98           H  
ATOM   3438  CA  HIS A 225     -12.062   3.970  14.514  1.00 95.98           C  
ATOM   3439  HA  HIS A 225     -11.708   4.093  13.491  1.00 95.98           H  
ATOM   3440  C   HIS A 225     -13.368   4.764  14.662  1.00 95.98           C  
ATOM   3441  CB  HIS A 225     -12.296   2.477  14.766  1.00 95.98           C  
ATOM   3442  HB2 HIS A 225     -12.593   2.315  15.802  1.00 95.98           H  
ATOM   3443  HB3 HIS A 225     -13.102   2.121  14.124  1.00 95.98           H  
ATOM   3444  O   HIS A 225     -13.573   5.469  15.659  1.00 95.98           O  
ATOM   3445  CG  HIS A 225     -11.069   1.668  14.464  1.00 95.98           C  
ATOM   3446  CD2 HIS A 225     -10.643   1.325  13.210  1.00 95.98           C  
ATOM   3447  HD2 HIS A 225     -11.126   1.558  12.272  1.00 95.98           H  
ATOM   3448  ND1 HIS A 225     -10.143   1.182  15.371  1.00 95.98           N  
ATOM   3449  HD1 HIS A 225     -10.189   1.196  16.380  1.00 95.98           H  
ATOM   3450  CE1 HIS A 225      -9.191   0.548  14.669  1.00 95.98           C  
ATOM   3451  HE1 HIS A 225      -8.333   0.036  15.080  1.00 95.98           H  
ATOM   3452  NE2 HIS A 225      -9.460   0.622  13.366  1.00 95.98           N  
ATOM   3453  N   THR A 226     -14.278   4.617  13.705  1.00 93.39           N  
ATOM   3454  H   THR A 226     -14.067   4.038  12.904  1.00 93.39           H  
ATOM   3455  CA  THR A 226     -15.646   5.156  13.760  1.00 93.39           C  
ATOM   3456  HA  THR A 226     -15.598   6.238  13.881  1.00 93.39           H  
ATOM   3457  C   THR A 226     -16.447   4.607  14.945  1.00 93.39           C  
ATOM   3458  CB  THR A 226     -16.365   4.847  12.436  1.00 93.39           C  
ATOM   3459  HB  THR A 226     -17.446   4.922  12.554  1.00 93.39           H  
ATOM   3460  O   THR A 226     -17.123   5.364  15.650  1.00 93.39           O  
ATOM   3461  CG2 THR A 226     -15.899   5.830  11.356  1.00 93.39           C  
ATOM   3462 HG21 THR A 226     -14.812   5.816  11.278  1.00 93.39           H  
ATOM   3463 HG22 THR A 226     -16.240   6.837  11.593  1.00 93.39           H  
ATOM   3464 HG23 THR A 226     -16.313   5.527  10.394  1.00 93.39           H  
ATOM   3465  OG1 THR A 226     -16.010   3.578  11.950  1.00 93.39           O  
ATOM   3466  HG1 THR A 226     -16.434   2.839  12.392  1.00 93.39           H  
ATOM   3467  N   GLY A 227     -16.313   3.311  15.221  1.00 93.10           N  
ATOM   3468  H   GLY A 227     -15.860   2.750  14.513  1.00 93.10           H  
ATOM   3469  CA  GLY A 227     -17.049   2.552  16.230  1.00 93.10           C  
ATOM   3470  HA2 GLY A 227     -17.706   1.859  15.704  1.00 93.10           H  
ATOM   3471  HA3 GLY A 227     -17.683   3.210  16.825  1.00 93.10           H  
ATOM   3472  C   GLY A 227     -16.153   1.727  17.165  1.00 93.10           C  
ATOM   3473  O   GLY A 227     -14.935   1.894  17.229  1.00 93.10           O  
ATOM   3474  N   GLY A 228     -16.770   0.869  17.975  1.00 91.80           N  
ATOM   3475  H   GLY A 228     -17.761   0.722  17.847  1.00 91.80           H  
ATOM   3476  CA  GLY A 228     -16.052  -0.045  18.871  1.00 91.80           C  
ATOM   3477  HA2 GLY A 228     -15.296  -0.587  18.303  1.00 91.80           H  
ATOM   3478  HA3 GLY A 228     -16.751  -0.783  19.267  1.00 91.80           H  
ATOM   3479  C   GLY A 228     -15.328   0.613  20.045  1.00 91.80           C  
ATOM   3480  O   GLY A 228     -15.568   1.776  20.387  1.00 91.80           O  
ATOM   3481  N   SER A 229     -14.445  -0.167  20.672  1.00 91.93           N  
ATOM   3482  H   SER A 229     -14.244  -1.071  20.268  1.00 91.93           H  
ATOM   3483  CA  SER A 229     -13.756   0.200  21.910  1.00 91.93           C  
ATOM   3484  HA  SER A 229     -14.507   0.519  22.634  1.00 91.93           H  
ATOM   3485  C   SER A 229     -12.749   1.337  21.720  1.00 91.93           C  
ATOM   3486  CB  SER A 229     -13.023  -1.010  22.494  1.00 91.93           C  
ATOM   3487  HB2 SER A 229     -13.723  -1.830  22.654  1.00 91.93           H  
ATOM   3488  HB3 SER A 229     -12.241  -1.331  21.806  1.00 91.93           H  
ATOM   3489  O   SER A 229     -11.918   1.313  20.817  1.00 91.93           O  
ATOM   3490  OG  SER A 229     -12.450  -0.617  23.728  1.00 91.93           O  
ATOM   3491  HG  SER A 229     -11.663  -1.143  23.888  1.00 91.93           H  
ATOM   3492  N   LEU A 230     -12.724   2.287  22.660  1.00 91.78           N  
ATOM   3493  H   LEU A 230     -13.414   2.236  23.397  1.00 91.78           H  
ATOM   3494  CA  LEU A 230     -11.708   3.348  22.702  1.00 91.78           C  
ATOM   3495  HA  LEU A 230     -11.612   3.772  21.702  1.00 91.78           H  
ATOM   3496  C   LEU A 230     -10.305   2.833  23.077  1.00 91.78           C  
ATOM   3497  CB  LEU A 230     -12.158   4.448  23.681  1.00 91.78           C  
ATOM   3498  HB2 LEU A 230     -12.294   3.998  24.664  1.00 91.78           H  
ATOM   3499  HB3 LEU A 230     -11.359   5.184  23.763  1.00 91.78           H  
ATOM   3500  O   LEU A 230      -9.320   3.553  22.880  1.00 91.78           O  
ATOM   3501  CG  LEU A 230     -13.452   5.183  23.287  1.00 91.78           C  
ATOM   3502  HG  LEU A 230     -14.269   4.468  23.193  1.00 91.78           H  
ATOM   3503  CD1 LEU A 230     -13.813   6.184  24.387  1.00 91.78           C  
ATOM   3504 HD11 LEU A 230     -14.747   6.685  24.132  1.00 91.78           H  
ATOM   3505 HD12 LEU A 230     -13.955   5.655  25.329  1.00 91.78           H  
ATOM   3506 HD13 LEU A 230     -13.021   6.923  24.502  1.00 91.78           H  
ATOM   3507  CD2 LEU A 230     -13.308   5.954  21.971  1.00 91.78           C  
ATOM   3508 HD21 LEU A 230     -14.225   6.505  21.766  1.00 91.78           H  
ATOM   3509 HD22 LEU A 230     -13.150   5.253  21.151  1.00 91.78           H  
ATOM   3510 HD23 LEU A 230     -12.468   6.646  22.023  1.00 91.78           H  
ATOM   3511  N   SER A 231     -10.198   1.606  23.606  1.00 91.55           N  
ATOM   3512  H   SER A 231     -11.039   1.059  23.719  1.00 91.55           H  
ATOM   3513  CA  SER A 231      -8.912   0.939  23.868  1.00 91.55           C  
ATOM   3514  HA  SER A 231      -8.224   1.677  24.281  1.00 91.55           H  
ATOM   3515  C   SER A 231      -8.249   0.380  22.604  1.00 91.55           C  
ATOM   3516  CB  SER A 231      -9.068  -0.172  24.914  1.00 91.55           C  
ATOM   3517  HB2 SER A 231      -8.081  -0.566  25.155  1.00 91.55           H  
ATOM   3518  HB3 SER A 231      -9.507   0.242  25.821  1.00 91.55           H  
ATOM   3519  O   SER A 231      -7.076   0.004  22.650  1.00 91.55           O  
ATOM   3520  OG  SER A 231      -9.880  -1.233  24.439  1.00 91.55           O  
ATOM   3521  HG  SER A 231      -9.621  -2.035  24.898  1.00 91.55           H  
ATOM   3522  N   GLN A 232      -8.974   0.368  21.482  1.00 94.59           N  
ATOM   3523  H   GLN A 232      -9.921   0.717  21.518  1.00 94.59           H  
ATOM   3524  CA  GLN A 232      -8.548  -0.145  20.182  1.00 94.59           C  
ATOM   3525  HA  GLN A 232      -7.561  -0.603  20.260  1.00 94.59           H  
ATOM   3526  C   GLN A 232      -8.450   1.010  19.165  1.00 94.59           C  
ATOM   3527  CB  GLN A 232      -9.533  -1.242  19.755  1.00 94.59           C  
ATOM   3528  HB2 GLN A 232      -9.359  -1.507  18.712  1.00 94.59           H  
ATOM   3529  HB3 GLN A 232     -10.550  -0.859  19.836  1.00 94.59           H  
ATOM   3530  O   GLN A 232      -9.302   1.141  18.281  1.00 94.59           O  
ATOM   3531  CG  GLN A 232      -9.381  -2.506  20.616  1.00 94.59           C  
ATOM   3532  HG2 GLN A 232      -8.382  -2.917  20.475  1.00 94.59           H  
ATOM   3533  HG3 GLN A 232      -9.503  -2.261  21.671  1.00 94.59           H  
ATOM   3534  CD  GLN A 232     -10.415  -3.568  20.267  1.00 94.59           C  
ATOM   3535  NE2 GLN A 232     -10.151  -4.822  20.551  1.00 94.59           N  
ATOM   3536 HE21 GLN A 232      -9.227  -5.099  20.852  1.00 94.59           H  
ATOM   3537 HE22 GLN A 232     -10.849  -5.480  20.235  1.00 94.59           H  
ATOM   3538  OE1 GLN A 232     -11.503  -3.294  19.796  1.00 94.59           O  
ATOM   3539  N   PRO A 233      -7.444   1.901  19.307  1.00 95.99           N  
ATOM   3540  CA  PRO A 233      -7.238   2.990  18.357  1.00 95.99           C  
ATOM   3541  HA  PRO A 233      -8.154   3.566  18.227  1.00 95.99           H  
ATOM   3542  C   PRO A 233      -6.811   2.453  16.992  1.00 95.99           C  
ATOM   3543  CB  PRO A 233      -6.154   3.866  18.980  1.00 95.99           C  
ATOM   3544  HB2 PRO A 233      -6.611   4.550  19.695  1.00 95.99           H  
ATOM   3545  HB3 PRO A 233      -5.586   4.418  18.231  1.00 95.99           H  
ATOM   3546  O   PRO A 233      -6.332   1.336  16.883  1.00 95.99           O  
ATOM   3547  CG  PRO A 233      -5.294   2.843  19.713  1.00 95.99           C  
ATOM   3548  HG2 PRO A 233      -4.711   3.298  20.514  1.00 95.99           H  
ATOM   3549  HG3 PRO A 233      -4.647   2.348  18.989  1.00 95.99           H  
ATOM   3550  CD  PRO A 233      -6.328   1.851  20.244  1.00 95.99           C  
ATOM   3551  HD2 PRO A 233      -5.896   0.851  20.296  1.00 95.99           H  
ATOM   3552  HD3 PRO A 233      -6.668   2.177  21.227  1.00 95.99           H  
ATOM   3553  N   HIS A 234      -6.917   3.264  15.953  1.00 97.45           N  
ATOM   3554  H   HIS A 234      -7.192   4.225  16.102  1.00 97.45           H  
ATOM   3555  CA  HIS A 234      -6.526   2.863  14.607  1.00 97.45           C  
ATOM   3556  HA  HIS A 234      -7.115   1.999  14.300  1.00 97.45           H  
ATOM   3557  C   HIS A 234      -5.038   2.451  14.535  1.00 97.45           C  
ATOM   3558  CB  HIS A 234      -6.882   4.021  13.675  1.00 97.45           C  
ATOM   3559  HB2 HIS A 234      -7.923   4.302  13.840  1.00 97.45           H  
ATOM   3560  HB3 HIS A 234      -6.254   4.881  13.904  1.00 97.45           H  
ATOM   3561  O   HIS A 234      -4.177   3.058  15.185  1.00 97.45           O  
ATOM   3562  CG  HIS A 234      -6.728   3.671  12.227  1.00 97.45           C  
ATOM   3563  CD2 HIS A 234      -7.710   3.270  11.362  1.00 97.45           C  
ATOM   3564  HD2 HIS A 234      -8.753   3.113  11.592  1.00 97.45           H  
ATOM   3565  ND1 HIS A 234      -5.552   3.697  11.521  1.00 97.45           N  
ATOM   3566  HD1 HIS A 234      -4.652   3.979  11.884  1.00 97.45           H  
ATOM   3567  CE1 HIS A 234      -5.805   3.303  10.264  1.00 97.45           C  
ATOM   3568  HE1 HIS A 234      -5.087   3.202   9.464  1.00 97.45           H  
ATOM   3569  NE2 HIS A 234      -7.109   3.091  10.115  1.00 97.45           N  
ATOM   3570  N   GLY A 235      -4.701   1.457  13.715  1.00 97.76           N  
ATOM   3571  H   GLY A 235      -5.446   0.994  13.216  1.00 97.76           H  
ATOM   3572  CA  GLY A 235      -3.340   0.936  13.549  1.00 97.76           C  
ATOM   3573  HA2 GLY A 235      -3.000   0.504  14.491  1.00 97.76           H  
ATOM   3574  HA3 GLY A 235      -3.367   0.151  12.793  1.00 97.76           H  
ATOM   3575  C   GLY A 235      -2.334   2.003  13.108  1.00 97.76           C  
ATOM   3576  O   GLY A 235      -1.223   2.078  13.631  1.00 97.76           O  
ATOM   3577  N   LEU A 236      -2.750   2.918  12.225  1.00 98.11           N  
ATOM   3578  H   LEU A 236      -3.602   2.695  11.731  1.00 98.11           H  
ATOM   3579  CA  LEU A 236      -1.950   4.097  11.855  1.00 98.11           C  
ATOM   3580  HA  LEU A 236      -1.012   3.730  11.438  1.00 98.11           H  
ATOM   3581  C   LEU A 236      -1.586   4.976  13.063  1.00 98.11           C  
ATOM   3582  CB  LEU A 236      -2.680   4.926  10.781  1.00 98.11           C  
ATOM   3583  HB2 LEU A 236      -3.588   5.345  11.216  1.00 98.11           H  
ATOM   3584  HB3 LEU A 236      -2.956   4.265   9.960  1.00 98.11           H  
ATOM   3585  O   LEU A 236      -0.448   5.426  13.152  1.00 98.11           O  
ATOM   3586  CG  LEU A 236      -1.873   6.107  10.206  1.00 98.11           C  
ATOM   3587  HG  LEU A 236      -1.645   6.824  10.994  1.00 98.11           H  
ATOM   3588  CD1 LEU A 236      -0.560   5.657   9.582  1.00 98.11           C  
ATOM   3589 HD11 LEU A 236      -0.763   4.849   8.879  1.00 98.11           H  
ATOM   3590 HD12 LEU A 236      -0.081   6.485   9.060  1.00 98.11           H  
ATOM   3591 HD13 LEU A 236       0.120   5.305  10.358  1.00 98.11           H  
ATOM   3592  CD2 LEU A 236      -2.711   6.804   9.130  1.00 98.11           C  
ATOM   3593 HD21 LEU A 236      -3.680   7.095   9.537  1.00 98.11           H  
ATOM   3594 HD22 LEU A 236      -2.876   6.128   8.291  1.00 98.11           H  
ATOM   3595 HD23 LEU A 236      -2.194   7.695   8.774  1.00 98.11           H  
ATOM   3596  N   TYR A 237      -2.513   5.196  14.004  1.00 97.77           N  
ATOM   3597  H   TYR A 237      -3.381   4.680  13.968  1.00 97.77           H  
ATOM   3598  CA  TYR A 237      -2.202   5.919  15.240  1.00 97.77           C  
ATOM   3599  HA  TYR A 237      -1.750   6.879  14.990  1.00 97.77           H  
ATOM   3600  C   TYR A 237      -1.159   5.155  16.055  1.00 97.77           C  
ATOM   3601  CB  TYR A 237      -3.483   6.202  16.043  1.00 97.77           C  
ATOM   3602  HB2 TYR A 237      -4.125   5.321  16.057  1.00 97.77           H  
ATOM   3603  HB3 TYR A 237      -4.028   6.989  15.521  1.00 97.77           H  
ATOM   3604  O   TYR A 237      -0.179   5.756  16.477  1.00 97.77           O  
ATOM   3605  CG  TYR A 237      -3.247   6.619  17.485  1.00 97.77           C  
ATOM   3606  CD1 TYR A 237      -3.048   5.628  18.468  1.00 97.77           C  
ATOM   3607  HD1 TYR A 237      -3.086   4.584  18.193  1.00 97.77           H  
ATOM   3608  CD2 TYR A 237      -3.189   7.980  17.842  1.00 97.77           C  
ATOM   3609  HD2 TYR A 237      -3.350   8.751  17.102  1.00 97.77           H  
ATOM   3610  CE1 TYR A 237      -2.732   5.994  19.789  1.00 97.77           C  
ATOM   3611  HE1 TYR A 237      -2.512   5.248  20.538  1.00 97.77           H  
ATOM   3612  CE2 TYR A 237      -2.892   8.345  19.171  1.00 97.77           C  
ATOM   3613  HE2 TYR A 237      -2.844   9.384  19.462  1.00 97.77           H  
ATOM   3614  OH  TYR A 237      -2.335   7.671  21.423  1.00 97.77           O  
ATOM   3615  HH  TYR A 237      -2.133   8.603  21.537  1.00 97.77           H  
ATOM   3616  CZ  TYR A 237      -2.626   7.353  20.138  1.00 97.77           C  
ATOM   3617  N   ARG A 238      -1.309   3.829  16.208  1.00 96.94           N  
ATOM   3618  H   ARG A 238      -2.109   3.391  15.775  1.00 96.94           H  
ATOM   3619  CA  ARG A 238      -0.349   2.999  16.956  1.00 96.94           C  
ATOM   3620  HA  ARG A 238      -0.268   3.381  17.974  1.00 96.94           H  
ATOM   3621  C   ARG A 238       1.070   3.100  16.408  1.00 96.94           C  
ATOM   3622  CB  ARG A 238      -0.785   1.522  16.964  1.00 96.94           C  
ATOM   3623  HB2 ARG A 238      -0.993   1.191  15.947  1.00 96.94           H  
ATOM   3624  HB3 ARG A 238       0.042   0.912  17.330  1.00 96.94           H  
ATOM   3625  O   ARG A 238       2.001   3.209  17.196  1.00 96.94           O  
ATOM   3626  CG  ARG A 238      -2.010   1.229  17.834  1.00 96.94           C  
ATOM   3627  HG2 ARG A 238      -2.271   0.178  17.707  1.00 96.94           H  
ATOM   3628  HG3 ARG A 238      -2.853   1.839  17.512  1.00 96.94           H  
ATOM   3629  CD  ARG A 238      -1.691   1.492  19.310  1.00 96.94           C  
ATOM   3630  HD2 ARG A 238      -1.616   2.567  19.475  1.00 96.94           H  
ATOM   3631  HD3 ARG A 238      -0.732   1.030  19.545  1.00 96.94           H  
ATOM   3632  NE  ARG A 238      -2.721   0.924  20.194  1.00 96.94           N  
ATOM   3633  HE  ARG A 238      -3.456   0.397  19.744  1.00 96.94           H  
ATOM   3634  NH1 ARG A 238      -1.776   1.595  22.169  1.00 96.94           N  
ATOM   3635 HH11 ARG A 238      -1.041   2.051  21.646  1.00 96.94           H  
ATOM   3636 HH12 ARG A 238      -1.725   1.577  23.177  1.00 96.94           H  
ATOM   3637  NH2 ARG A 238      -3.654   0.373  22.196  1.00 96.94           N  
ATOM   3638 HH21 ARG A 238      -4.381  -0.148  21.728  1.00 96.94           H  
ATOM   3639 HH22 ARG A 238      -3.596   0.332  23.203  1.00 96.94           H  
ATOM   3640  CZ  ARG A 238      -2.711   0.962  21.512  1.00 96.94           C  
ATOM   3641  N   GLN A 239       1.244   3.075  15.087  1.00 97.35           N  
ATOM   3642  H   GLN A 239       0.442   2.926  14.492  1.00 97.35           H  
ATOM   3643  CA  GLN A 239       2.582   3.177  14.503  1.00 97.35           C  
ATOM   3644  HA  GLN A 239       3.240   2.543  15.096  1.00 97.35           H  
ATOM   3645  C   GLN A 239       3.155   4.595  14.602  1.00 97.35           C  
ATOM   3646  CB  GLN A 239       2.575   2.651  13.057  1.00 97.35           C  
ATOM   3647  HB2 GLN A 239       1.953   3.298  12.438  1.00 97.35           H  
ATOM   3648  HB3 GLN A 239       2.138   1.653  13.047  1.00 97.35           H  
ATOM   3649  O   GLN A 239       4.323   4.754  14.947  1.00 97.35           O  
ATOM   3650  CG  GLN A 239       3.990   2.580  12.448  1.00 97.35           C  
ATOM   3651  HG2 GLN A 239       4.381   3.590  12.327  1.00 97.35           H  
ATOM   3652  HG3 GLN A 239       3.933   2.128  11.458  1.00 97.35           H  
ATOM   3653  CD  GLN A 239       4.968   1.761  13.290  1.00 97.35           C  
ATOM   3654  NE2 GLN A 239       6.230   2.108  13.300  1.00 97.35           N  
ATOM   3655 HE21 GLN A 239       6.569   2.876  12.739  1.00 97.35           H  
ATOM   3656 HE22 GLN A 239       6.836   1.639  13.958  1.00 97.35           H  
ATOM   3657  OE1 GLN A 239       4.594   0.824  13.980  1.00 97.35           O  
ATOM   3658  N   VAL A 240       2.344   5.628  14.351  1.00 97.50           N  
ATOM   3659  H   VAL A 240       1.384   5.451  14.094  1.00 97.50           H  
ATOM   3660  CA  VAL A 240       2.792   7.025  14.489  1.00 97.50           C  
ATOM   3661  HA  VAL A 240       3.697   7.156  13.895  1.00 97.50           H  
ATOM   3662  C   VAL A 240       3.173   7.334  15.941  1.00 97.50           C  
ATOM   3663  CB  VAL A 240       1.725   7.997  13.952  1.00 97.50           C  
ATOM   3664  HB  VAL A 240       0.770   7.789  14.434  1.00 97.50           H  
ATOM   3665  O   VAL A 240       4.175   8.010  16.162  1.00 97.50           O  
ATOM   3666  CG1 VAL A 240       2.088   9.467  14.191  1.00 97.50           C  
ATOM   3667 HG11 VAL A 240       2.170   9.670  15.258  1.00 97.50           H  
ATOM   3668 HG12 VAL A 240       3.050   9.681  13.725  1.00 97.50           H  
ATOM   3669 HG13 VAL A 240       1.321  10.119  13.772  1.00 97.50           H  
ATOM   3670  CG2 VAL A 240       1.572   7.840  12.430  1.00 97.50           C  
ATOM   3671 HG21 VAL A 240       2.483   8.163  11.927  1.00 97.50           H  
ATOM   3672 HG22 VAL A 240       0.729   8.439  12.086  1.00 97.50           H  
ATOM   3673 HG23 VAL A 240       1.388   6.799  12.165  1.00 97.50           H  
ATOM   3674  N   ASP A 241       2.452   6.780  16.917  1.00 95.55           N  
ATOM   3675  H   ASP A 241       1.621   6.263  16.669  1.00 95.55           H  
ATOM   3676  CA  ASP A 241       2.716   6.944  18.353  1.00 95.55           C  
ATOM   3677  HA  ASP A 241       2.680   8.006  18.595  1.00 95.55           H  
ATOM   3678  C   ASP A 241       4.103   6.426  18.771  1.00 95.55           C  
ATOM   3679  CB  ASP A 241       1.595   6.236  19.131  1.00 95.55           C  
ATOM   3680  HB2 ASP A 241       1.676   5.159  18.985  1.00 95.55           H  
ATOM   3681  HB3 ASP A 241       0.630   6.558  18.741  1.00 95.55           H  
ATOM   3682  O   ASP A 241       4.768   7.020  19.614  1.00 95.55           O  
ATOM   3683  CG  ASP A 241       1.599   6.558  20.623  1.00 95.55           C  
ATOM   3684  OD1 ASP A 241       1.624   5.589  21.419  1.00 95.55           O  
ATOM   3685  OD2 ASP A 241       1.468   7.764  20.935  1.00 95.55           O  
ATOM   3686  N   ARG A 242       4.612   5.378  18.109  1.00 94.67           N  
ATOM   3687  H   ARG A 242       4.034   4.936  17.409  1.00 94.67           H  
ATOM   3688  CA  ARG A 242       5.990   4.893  18.319  1.00 94.67           C  
ATOM   3689  HA  ARG A 242       6.199   4.875  19.389  1.00 94.67           H  
ATOM   3690  C   ARG A 242       7.056   5.800  17.703  1.00 94.67           C  
ATOM   3691  CB  ARG A 242       6.155   3.479  17.749  1.00 94.67           C  
ATOM   3692  HB2 ARG A 242       7.191   3.167  17.882  1.00 94.67           H  
ATOM   3693  HB3 ARG A 242       5.941   3.494  16.680  1.00 94.67           H  
ATOM   3694  O   ARG A 242       8.225   5.700  18.062  1.00 94.67           O  
ATOM   3695  CG  ARG A 242       5.255   2.448  18.433  1.00 94.67           C  
ATOM   3696  HG2 ARG A 242       5.469   2.420  19.502  1.00 94.67           H  
ATOM   3697  HG3 ARG A 242       4.210   2.724  18.288  1.00 94.67           H  
ATOM   3698  CD  ARG A 242       5.503   1.066  17.823  1.00 94.67           C  
ATOM   3699  HD2 ARG A 242       5.519   1.153  16.736  1.00 94.67           H  
ATOM   3700  HD3 ARG A 242       6.483   0.708  18.137  1.00 94.67           H  
ATOM   3701  NE  ARG A 242       4.462   0.117  18.252  1.00 94.67           N  
ATOM   3702  HE  ARG A 242       4.473  -0.158  19.224  1.00 94.67           H  
ATOM   3703  NH1 ARG A 242       3.362  -0.147  16.229  1.00 94.67           N  
ATOM   3704 HH11 ARG A 242       4.107   0.263  15.685  1.00 94.67           H  
ATOM   3705 HH12 ARG A 242       2.555  -0.514  15.746  1.00 94.67           H  
ATOM   3706  NH2 ARG A 242       2.494  -0.997  18.046  1.00 94.67           N  
ATOM   3707 HH21 ARG A 242       2.454  -1.178  19.039  1.00 94.67           H  
ATOM   3708 HH22 ARG A 242       1.725  -1.267  17.449  1.00 94.67           H  
ATOM   3709  CZ  ARG A 242       3.467  -0.331  17.509  1.00 94.67           C  
ATOM   3710  N   MET A 243       6.678   6.643  16.744  1.00 95.22           N  
ATOM   3711  H   MET A 243       5.693   6.685  16.526  1.00 95.22           H  
ATOM   3712  CA  MET A 243       7.604   7.464  15.957  1.00 95.22           C  
ATOM   3713  HA  MET A 243       8.607   7.043  16.026  1.00 95.22           H  
ATOM   3714  C   MET A 243       7.711   8.907  16.447  1.00 95.22           C  
ATOM   3715  CB  MET A 243       7.186   7.439  14.484  1.00 95.22           C  
ATOM   3716  HB2 MET A 243       7.801   8.152  13.935  1.00 95.22           H  
ATOM   3717  HB3 MET A 243       6.141   7.736  14.395  1.00 95.22           H  
ATOM   3718  O   MET A 243       8.695   9.587  16.142  1.00 95.22           O  
ATOM   3719  CG  MET A 243       7.373   6.058  13.858  1.00 95.22           C  
ATOM   3720  HG2 MET A 243       6.821   5.319  14.440  1.00 95.22           H  
ATOM   3721  HG3 MET A 243       8.432   5.806  13.901  1.00 95.22           H  
ATOM   3722  SD  MET A 243       6.836   5.932  12.134  1.00 95.22           S  
ATOM   3723  CE  MET A 243       7.998   7.073  11.333  1.00 95.22           C  
ATOM   3724  HE1 MET A 243       7.777   8.096  11.634  1.00 95.22           H  
ATOM   3725  HE2 MET A 243       9.020   6.821  11.617  1.00 95.22           H  
ATOM   3726  HE3 MET A 243       7.896   6.992  10.250  1.00 95.22           H  
ATOM   3727  N   VAL A 244       6.704   9.397  17.172  1.00 93.32           N  
ATOM   3728  H   VAL A 244       5.929   8.793  17.405  1.00 93.32           H  
ATOM   3729  CA  VAL A 244       6.683  10.781  17.643  1.00 93.32           C  
ATOM   3730  HA  VAL A 244       6.935  11.408  16.788  1.00 93.32           H  
ATOM   3731  C   VAL A 244       7.751  11.050  18.707  1.00 93.32           C  
ATOM   3732  CB  VAL A 244       5.294  11.236  18.129  1.00 93.32           C  
ATOM   3733  HB  VAL A 244       5.406  12.226  18.570  1.00 93.32           H  
ATOM   3734  O   VAL A 244       8.178  10.184  19.468  1.00 93.32           O  
ATOM   3735  CG1 VAL A 244       4.297  11.396  16.975  1.00 93.32           C  
ATOM   3736 HG11 VAL A 244       3.320  11.661  17.377  1.00 93.32           H  
ATOM   3737 HG12 VAL A 244       4.637  12.189  16.308  1.00 93.32           H  
ATOM   3738 HG13 VAL A 244       4.207  10.462  16.420  1.00 93.32           H  
ATOM   3739  CG2 VAL A 244       4.709  10.305  19.188  1.00 93.32           C  
ATOM   3740 HG21 VAL A 244       5.443  10.078  19.960  1.00 93.32           H  
ATOM   3741 HG22 VAL A 244       3.845  10.777  19.657  1.00 93.32           H  
ATOM   3742 HG23 VAL A 244       4.387   9.374  18.722  1.00 93.32           H  
ATOM   3743  N   PHE A 245       8.180  12.305  18.759  1.00 87.90           N  
ATOM   3744  H   PHE A 245       7.781  12.933  18.076  1.00 87.90           H  
ATOM   3745  CA  PHE A 245       9.015  12.920  19.787  1.00 87.90           C  
ATOM   3746  HA  PHE A 245       9.158  13.944  19.443  1.00 87.90           H  
ATOM   3747  C   PHE A 245      10.445  12.397  19.973  1.00 87.90           C  
ATOM   3748  CB  PHE A 245       8.223  13.049  21.098  1.00 87.90           C  
ATOM   3749  HB2 PHE A 245       8.820  13.568  21.848  1.00 87.90           H  
ATOM   3750  HB3 PHE A 245       8.016  12.052  21.487  1.00 87.90           H  
ATOM   3751  O   PHE A 245      11.245  13.152  20.495  1.00 87.90           O  
ATOM   3752  CG  PHE A 245       6.922  13.807  20.916  1.00 87.90           C  
ATOM   3753  CD1 PHE A 245       6.930  15.157  20.512  1.00 87.90           C  
ATOM   3754  HD1 PHE A 245       7.870  15.678  20.402  1.00 87.90           H  
ATOM   3755  CD2 PHE A 245       5.699  13.132  21.069  1.00 87.90           C  
ATOM   3756  HD2 PHE A 245       5.676  12.097  21.376  1.00 87.90           H  
ATOM   3757  CE1 PHE A 245       5.721  15.819  20.231  1.00 87.90           C  
ATOM   3758  HE1 PHE A 245       5.724  16.854  19.920  1.00 87.90           H  
ATOM   3759  CE2 PHE A 245       4.497  13.782  20.758  1.00 87.90           C  
ATOM   3760  HE2 PHE A 245       3.564  13.242  20.829  1.00 87.90           H  
ATOM   3761  CZ  PHE A 245       4.507  15.119  20.332  1.00 87.90           C  
ATOM   3762  HZ  PHE A 245       3.569  15.593  20.086  1.00 87.90           H  
ATOM   3763  N   LEU A 246      10.861  11.208  19.528  1.00 75.19           N  
ATOM   3764  H   LEU A 246      10.159  10.579  19.166  1.00 75.19           H  
ATOM   3765  CA  LEU A 246      12.292  10.810  19.491  1.00 75.19           C  
ATOM   3766  HA  LEU A 246      12.322   9.733  19.326  1.00 75.19           H  
ATOM   3767  C   LEU A 246      13.082  11.022  20.805  1.00 75.19           C  
ATOM   3768  CB  LEU A 246      13.011  11.512  18.312  1.00 75.19           C  
ATOM   3769  HB2 LEU A 246      13.085  12.575  18.540  1.00 75.19           H  
ATOM   3770  HB3 LEU A 246      14.025  11.121  18.237  1.00 75.19           H  
ATOM   3771  O   LEU A 246      14.260  11.373  20.779  1.00 75.19           O  
ATOM   3772  CG  LEU A 246      12.340  11.362  16.946  1.00 75.19           C  
ATOM   3773  HG  LEU A 246      11.321  11.746  16.988  1.00 75.19           H  
ATOM   3774  CD1 LEU A 246      13.104  12.168  15.897  1.00 75.19           C  
ATOM   3775 HD11 LEU A 246      13.050  13.228  16.146  1.00 75.19           H  
ATOM   3776 HD12 LEU A 246      14.149  11.858  15.888  1.00 75.19           H  
ATOM   3777 HD13 LEU A 246      12.660  12.011  14.914  1.00 75.19           H  
ATOM   3778  CD2 LEU A 246      12.300   9.900  16.536  1.00 75.19           C  
ATOM   3779 HD21 LEU A 246      13.298   9.534  16.295  1.00 75.19           H  
ATOM   3780 HD22 LEU A 246      11.620   9.825  15.688  1.00 75.19           H  
ATOM   3781 HD23 LEU A 246      11.862   9.293  17.329  1.00 75.19           H  
ATOM   3782  N   GLY A 247      12.444  10.861  21.967  1.00 65.14           N  
ATOM   3783  H   GLY A 247      11.478  10.568  21.934  1.00 65.14           H  
ATOM   3784  CA  GLY A 247      13.059  11.153  23.272  1.00 65.14           C  
ATOM   3785  HA2 GLY A 247      12.569  10.544  24.031  1.00 65.14           H  
ATOM   3786  HA3 GLY A 247      14.111  10.870  23.246  1.00 65.14           H  
ATOM   3787  C   GLY A 247      12.981  12.620  23.728  1.00 65.14           C  
ATOM   3788  O   GLY A 247      13.382  12.929  24.844  1.00 65.14           O  
ATOM   3789  N   PHE A 248      12.392  13.518  22.937  1.00 67.07           N  
ATOM   3790  H   PHE A 248      12.131  13.219  22.008  1.00 67.07           H  
ATOM   3791  CA  PHE A 248      12.115  14.920  23.281  1.00 67.07           C  
ATOM   3792  HA  PHE A 248      13.060  15.450  23.400  1.00 67.07           H  
ATOM   3793  C   PHE A 248      11.320  15.079  24.585  1.00 67.07           C  
ATOM   3794  CB  PHE A 248      11.343  15.552  22.116  1.00 67.07           C  
ATOM   3795  HB2 PHE A 248      10.425  14.987  21.955  1.00 67.07           H  
ATOM   3796  HB3 PHE A 248      11.954  15.480  21.217  1.00 67.07           H  
ATOM   3797  O   PHE A 248      11.497  16.063  25.303  1.00 67.07           O  
ATOM   3798  CG  PHE A 248      10.960  16.999  22.284  1.00 67.07           C  
ATOM   3799  CD1 PHE A 248       9.611  17.370  22.432  1.00 67.07           C  
ATOM   3800  HD1 PHE A 248       8.837  16.616  22.457  1.00 67.07           H  
ATOM   3801  CD2 PHE A 248      11.960  17.980  22.230  1.00 67.07           C  
ATOM   3802  HD2 PHE A 248      12.993  17.690  22.109  1.00 67.07           H  
ATOM   3803  CE1 PHE A 248       9.267  18.729  22.511  1.00 67.07           C  
ATOM   3804  HE1 PHE A 248       8.227  19.014  22.572  1.00 67.07           H  
ATOM   3805  CE2 PHE A 248      11.616  19.334  22.341  1.00 67.07           C  
ATOM   3806  HE2 PHE A 248      12.393  20.083  22.297  1.00 67.07           H  
ATOM   3807  CZ  PHE A 248      10.273  19.710  22.492  1.00 67.07           C  
ATOM   3808  HZ  PHE A 248      10.018  20.757  22.571  1.00 67.07           H  
ATOM   3809  N   ALA A 249      10.485  14.092  24.927  1.00 64.19           N  
ATOM   3810  H   ALA A 249      10.384  13.314  24.292  1.00 64.19           H  
ATOM   3811  CA  ALA A 249       9.716  14.077  26.168  1.00 64.19           C  
ATOM   3812  HA  ALA A 249       9.034  14.927  26.165  1.00 64.19           H  
ATOM   3813  C   ALA A 249      10.609  14.215  27.414  1.00 64.19           C  
ATOM   3814  CB  ALA A 249       8.895  12.783  26.210  1.00 64.19           C  
ATOM   3815  HB1 ALA A 249       9.554  11.916  26.258  1.00 64.19           H  
ATOM   3816  HB2 ALA A 249       8.270  12.704  25.320  1.00 64.19           H  
ATOM   3817  HB3 ALA A 249       8.255  12.789  27.093  1.00 64.19           H  
ATOM   3818  O   ALA A 249      10.356  15.076  28.250  1.00 64.19           O  
ATOM   3819  N   SER A 250      11.704  13.448  27.501  1.00 60.78           N  
ATOM   3820  H   SER A 250      11.961  12.852  26.727  1.00 60.78           H  
ATOM   3821  CA  SER A 250      12.620  13.525  28.649  1.00 60.78           C  
ATOM   3822  HA  SER A 250      12.032  13.479  29.566  1.00 60.78           H  
ATOM   3823  C   SER A 250      13.409  14.836  28.687  1.00 60.78           C  
ATOM   3824  CB  SER A 250      13.588  12.339  28.641  1.00 60.78           C  
ATOM   3825  HB2 SER A 250      13.015  11.412  28.625  1.00 60.78           H  
ATOM   3826  HB3 SER A 250      14.189  12.364  29.550  1.00 60.78           H  
ATOM   3827  O   SER A 250      13.871  15.262  29.743  1.00 60.78           O  
ATOM   3828  OG  SER A 250      14.443  12.388  27.514  1.00 60.78           O  
ATOM   3829  HG  SER A 250      14.895  11.545  27.428  1.00 60.78           H  
ATOM   3830  N   THR A 251      13.560  15.501  27.538  1.00 61.81           N  
ATOM   3831  H   THR A 251      13.115  15.131  26.710  1.00 61.81           H  
ATOM   3832  CA  THR A 251      14.273  16.778  27.442  1.00 61.81           C  
ATOM   3833  HA  THR A 251      15.083  16.762  28.171  1.00 61.81           H  
ATOM   3834  C   THR A 251      13.390  17.964  27.820  1.00 61.81           C  
ATOM   3835  CB  THR A 251      14.887  17.012  26.049  1.00 61.81           C  
ATOM   3836  HB  THR A 251      14.416  17.878  25.584  1.00 61.81           H  
ATOM   3837  O   THR A 251      13.897  18.936  28.379  1.00 61.81           O  
ATOM   3838  CG2 THR A 251      16.384  17.283  26.165  1.00 61.81           C  
ATOM   3839 HG21 THR A 251      16.554  18.123  26.839  1.00 61.81           H  
ATOM   3840 HG22 THR A 251      16.898  16.401  26.549  1.00 61.81           H  
ATOM   3841 HG23 THR A 251      16.779  17.541  25.183  1.00 61.81           H  
ATOM   3842  OG1 THR A 251      14.745  15.916  25.173  1.00 61.81           O  
ATOM   3843  HG1 THR A 251      14.877  15.106  25.671  1.00 61.81           H  
ATOM   3844  N   LEU A 252      12.081  17.899  27.570  1.00 64.44           N  
ATOM   3845  H   LEU A 252      11.722  17.083  27.095  1.00 64.44           H  
ATOM   3846  CA  LEU A 252      11.129  18.947  27.954  1.00 64.44           C  
ATOM   3847  HA  LEU A 252      11.437  19.884  27.490  1.00 64.44           H  
ATOM   3848  C   LEU A 252      11.099  19.197  29.466  1.00 64.44           C  
ATOM   3849  CB  LEU A 252       9.732  18.556  27.454  1.00 64.44           C  
ATOM   3850  HB2 LEU A 252       8.987  18.791  28.213  1.00 64.44           H  
ATOM   3851  HB3 LEU A 252       9.696  17.476  27.307  1.00 64.44           H  
ATOM   3852  O   LEU A 252      11.115  20.357  29.881  1.00 64.44           O  
ATOM   3853  CG  LEU A 252       9.344  19.267  26.152  1.00 64.44           C  
ATOM   3854  HG  LEU A 252      10.191  19.297  25.467  1.00 64.44           H  
ATOM   3855  CD1 LEU A 252       8.216  18.480  25.517  1.00 64.44           C  
ATOM   3856 HD11 LEU A 252       7.438  18.281  26.255  1.00 64.44           H  
ATOM   3857 HD12 LEU A 252       7.773  19.043  24.696  1.00 64.44           H  
ATOM   3858 HD13 LEU A 252       8.628  17.537  25.159  1.00 64.44           H  
ATOM   3859  CD2 LEU A 252       8.833  20.686  26.403  1.00 64.44           C  
ATOM   3860 HD21 LEU A 252       7.954  20.660  27.047  1.00 64.44           H  
ATOM   3861 HD22 LEU A 252       9.617  21.263  26.894  1.00 64.44           H  
ATOM   3862 HD23 LEU A 252       8.578  21.162  25.457  1.00 64.44           H  
ATOM   3863  N   ASP A 253      11.139  18.135  30.274  1.00 58.40           N  
ATOM   3864  H   ASP A 253      11.025  17.214  29.875  1.00 58.40           H  
ATOM   3865  CA  ASP A 253      11.173  18.244  31.740  1.00 58.40           C  
ATOM   3866  HA  ASP A 253      10.287  18.780  32.081  1.00 58.40           H  
ATOM   3867  C   ASP A 253      12.400  19.037  32.221  1.00 58.40           C  
ATOM   3868  CB  ASP A 253      11.162  16.836  32.364  1.00 58.40           C  
ATOM   3869  HB2 ASP A 253      11.411  16.926  33.422  1.00 58.40           H  
ATOM   3870  HB3 ASP A 253      11.932  16.228  31.891  1.00 58.40           H  
ATOM   3871  O   ASP A 253      12.323  19.816  33.173  1.00 58.40           O  
ATOM   3872  CG  ASP A 253       9.806  16.124  32.266  1.00 58.40           C  
ATOM   3873  OD1 ASP A 253       8.794  16.818  32.016  1.00 58.40           O  
ATOM   3874  OD2 ASP A 253       9.804  14.890  32.461  1.00 58.40           O  
ATOM   3875  N   SER A 254      13.527  18.921  31.507  1.00 57.79           N  
ATOM   3876  H   SER A 254      13.513  18.285  30.723  1.00 57.79           H  
ATOM   3877  CA  SER A 254      14.772  19.621  31.849  1.00 57.79           C  
ATOM   3878  HA  SER A 254      14.926  19.505  32.922  1.00 57.79           H  
ATOM   3879  C   SER A 254      14.748  21.129  31.572  1.00 57.79           C  
ATOM   3880  CB  SER A 254      15.966  18.964  31.149  1.00 57.79           C  
ATOM   3881  HB2 SER A 254      16.877  19.279  31.658  1.00 57.79           H  
ATOM   3882  HB3 SER A 254      15.885  17.881  31.238  1.00 57.79           H  
ATOM   3883  O   SER A 254      15.523  21.874  32.170  1.00 57.79           O  
ATOM   3884  OG  SER A 254      16.079  19.326  29.784  1.00 57.79           O  
ATOM   3885  HG  SER A 254      15.242  19.182  29.336  1.00 57.79           H  
ATOM   3886  N   LEU A 255      13.849  21.613  30.705  1.00 60.03           N  
ATOM   3887  H   LEU A 255      13.186  20.968  30.300  1.00 60.03           H  
ATOM   3888  CA  LEU A 255      13.776  23.033  30.332  1.00 60.03           C  
ATOM   3889  HA  LEU A 255      14.792  23.404  30.196  1.00 60.03           H  
ATOM   3890  C   LEU A 255      13.149  23.923  31.423  1.00 60.03           C  
ATOM   3891  CB  LEU A 255      13.014  23.179  29.004  1.00 60.03           C  
ATOM   3892  HB2 LEU A 255      12.779  24.230  28.842  1.00 60.03           H  
ATOM   3893  HB3 LEU A 255      12.068  22.647  29.106  1.00 60.03           H  
ATOM   3894  O   LEU A 255      12.983  25.123  31.210  1.00 60.03           O  
ATOM   3895  CG  LEU A 255      13.747  22.678  27.751  1.00 60.03           C  
ATOM   3896  HG  LEU A 255      14.093  21.655  27.899  1.00 60.03           H  
ATOM   3897  CD1 LEU A 255      12.732  22.699  26.604  1.00 60.03           C  
ATOM   3898 HD11 LEU A 255      12.495  23.725  26.324  1.00 60.03           H  
ATOM   3899 HD12 LEU A 255      13.114  22.154  25.741  1.00 60.03           H  
ATOM   3900 HD13 LEU A 255      11.818  22.192  26.914  1.00 60.03           H  
ATOM   3901  CD2 LEU A 255      14.935  23.587  27.401  1.00 60.03           C  
ATOM   3902 HD21 LEU A 255      15.712  23.478  28.157  1.00 60.03           H  
ATOM   3903 HD22 LEU A 255      14.613  24.627  27.359  1.00 60.03           H  
ATOM   3904 HD23 LEU A 255      15.354  23.307  26.434  1.00 60.03           H  
ATOM   3905  N   GLY A 256      12.751  23.361  32.571  1.00 54.77           N  
ATOM   3906  H   GLY A 256      12.919  22.373  32.696  1.00 54.77           H  
ATOM   3907  CA  GLY A 256      12.100  24.103  33.660  1.00 54.77           C  
ATOM   3908  HA2 GLY A 256      12.689  24.990  33.892  1.00 54.77           H  
ATOM   3909  HA3 GLY A 256      12.065  23.466  34.544  1.00 54.77           H  
ATOM   3910  C   GLY A 256      10.669  24.550  33.339  1.00 54.77           C  
ATOM   3911  O   GLY A 256      10.030  25.228  34.144  1.00 54.77           O  
ATOM   3912  N   ILE A 257      10.137  24.138  32.184  1.00 58.48           N  
ATOM   3913  H   ILE A 257      10.723  23.587  31.575  1.00 58.48           H  
ATOM   3914  CA  ILE A 257       8.761  24.420  31.756  1.00 58.48           C  
ATOM   3915  HA  ILE A 257       8.587  25.492  31.853  1.00 58.48           H  
ATOM   3916  C   ILE A 257       7.767  23.719  32.682  1.00 58.48           C  
ATOM   3917  CB  ILE A 257       8.564  24.031  30.277  1.00 58.48           C  
ATOM   3918  HB  ILE A 257       8.696  22.954  30.179  1.00 58.48           H  
ATOM   3919  O   ILE A 257       6.649  24.205  32.829  1.00 58.48           O  
ATOM   3920  CG1 ILE A 257       9.634  24.750  29.431  1.00 58.48           C  
ATOM   3921 HG12 ILE A 257      10.634  24.491  29.779  1.00 58.48           H  
ATOM   3922 HG13 ILE A 257       9.511  25.829  29.520  1.00 58.48           H  
ATOM   3923  CG2 ILE A 257       7.158  24.409  29.769  1.00 58.48           C  
ATOM   3924 HG21 ILE A 257       6.400  23.910  30.372  1.00 58.48           H  
ATOM   3925 HG22 ILE A 257       7.000  24.055  28.750  1.00 58.48           H  
ATOM   3926 HG23 ILE A 257       7.008  25.487  29.820  1.00 58.48           H  
ATOM   3927  CD1 ILE A 257       9.566  24.356  27.970  1.00 58.48           C  
ATOM   3928 HD11 ILE A 257       8.636  24.771  27.579  1.00 58.48           H  
ATOM   3929 HD12 ILE A 257       9.571  23.271  27.871  1.00 58.48           H  
ATOM   3930 HD13 ILE A 257      10.415  24.777  27.431  1.00 58.48           H  
ATOM   3931  N   GLY A 258       8.210  22.675  33.393  1.00 56.43           N  
ATOM   3932  H   GLY A 258       9.128  22.312  33.180  1.00 56.43           H  
ATOM   3933  CA  GLY A 258       7.488  22.050  34.500  1.00 56.43           C  
ATOM   3934  HA2 GLY A 258       6.713  21.391  34.109  1.00 56.43           H  
ATOM   3935  HA3 GLY A 258       8.181  21.445  35.085  1.00 56.43           H  
ATOM   3936  C   GLY A 258       6.840  23.068  35.440  1.00 56.43           C  
ATOM   3937  O   GLY A 258       5.661  22.943  35.709  1.00 56.43           O  
ATOM   3938  N   ALA A 259       7.514  24.166  35.806  1.00 54.28           N  
ATOM   3939  H   ALA A 259       8.466  24.291  35.493  1.00 54.28           H  
ATOM   3940  CA  ALA A 259       6.915  25.178  36.686  1.00 54.28           C  
ATOM   3941  HA  ALA A 259       6.542  24.674  37.578  1.00 54.28           H  
ATOM   3942  C   ALA A 259       5.720  25.929  36.057  1.00 54.28           C  
ATOM   3943  CB  ALA A 259       8.015  26.160  37.103  1.00 54.28           C  
ATOM   3944  HB1 ALA A 259       8.416  26.668  36.226  1.00 54.28           H  
ATOM   3945  HB2 ALA A 259       7.601  26.897  37.792  1.00 54.28           H  
ATOM   3946  HB3 ALA A 259       8.818  25.619  37.605  1.00 54.28           H  
ATOM   3947  O   ALA A 259       4.797  26.331  36.761  1.00 54.28           O  
ATOM   3948  N   ILE A 260       5.726  26.142  34.737  1.00 54.58           N  
ATOM   3949  H   ILE A 260       6.453  25.690  34.200  1.00 54.58           H  
ATOM   3950  CA  ILE A 260       4.596  26.744  34.007  1.00 54.58           C  
ATOM   3951  HA  ILE A 260       4.184  27.564  34.596  1.00 54.58           H  
ATOM   3952  C   ILE A 260       3.489  25.708  33.834  1.00 54.58           C  
ATOM   3953  CB  ILE A 260       5.047  27.295  32.633  1.00 54.58           C  
ATOM   3954  HB  ILE A 260       5.474  26.480  32.048  1.00 54.58           H  
ATOM   3955  O   ILE A 260       2.312  26.028  34.003  1.00 54.58           O  
ATOM   3956  CG1 ILE A 260       6.132  28.371  32.837  1.00 54.58           C  
ATOM   3957 HG12 ILE A 260       5.697  29.183  33.419  1.00 54.58           H  
ATOM   3958 HG13 ILE A 260       6.965  27.947  33.397  1.00 54.58           H  
ATOM   3959  CG2 ILE A 260       3.851  27.874  31.845  1.00 54.58           C  
ATOM   3960 HG21 ILE A 260       3.369  28.664  32.420  1.00 54.58           H  
ATOM   3961 HG22 ILE A 260       4.177  28.269  30.883  1.00 54.58           H  
ATOM   3962 HG23 ILE A 260       3.121  27.092  31.634  1.00 54.58           H  
ATOM   3963  CD1 ILE A 260       6.709  28.943  31.540  1.00 54.58           C  
ATOM   3964 HD11 ILE A 260       6.983  28.134  30.863  1.00 54.58           H  
ATOM   3965 HD12 ILE A 260       7.596  29.535  31.767  1.00 54.58           H  
ATOM   3966 HD13 ILE A 260       5.970  29.592  31.070  1.00 54.58           H  
ATOM   3967  N   LEU A 261       3.878  24.472  33.514  1.00 59.59           N  
ATOM   3968  H   LEU A 261       4.867  24.282  33.435  1.00 59.59           H  
ATOM   3969  CA  LEU A 261       2.959  23.355  33.373  1.00 59.59           C  
ATOM   3970  HA  LEU A 261       2.186  23.636  32.658  1.00 59.59           H  
ATOM   3971  C   LEU A 261       2.246  23.094  34.697  1.00 59.59           C  
ATOM   3972  CB  LEU A 261       3.681  22.103  32.845  1.00 59.59           C  
ATOM   3973  HB2 LEU A 261       2.987  21.262  32.857  1.00 59.59           H  
ATOM   3974  HB3 LEU A 261       4.499  21.863  33.524  1.00 59.59           H  
ATOM   3975  O   LEU A 261       1.033  23.020  34.669  1.00 59.59           O  
ATOM   3976  CG  LEU A 261       4.236  22.262  31.420  1.00 59.59           C  
ATOM   3977  HG  LEU A 261       4.816  23.185  31.396  1.00 59.59           H  
ATOM   3978  CD1 LEU A 261       5.154  21.100  31.051  1.00 59.59           C  
ATOM   3979 HD11 LEU A 261       4.593  20.165  31.055  1.00 59.59           H  
ATOM   3980 HD12 LEU A 261       5.963  21.024  31.778  1.00 59.59           H  
ATOM   3981 HD13 LEU A 261       5.589  21.258  30.064  1.00 59.59           H  
ATOM   3982  CD2 LEU A 261       3.161  22.381  30.343  1.00 59.59           C  
ATOM   3983 HD21 LEU A 261       2.453  21.558  30.436  1.00 59.59           H  
ATOM   3984 HD22 LEU A 261       3.618  22.352  29.354  1.00 59.59           H  
ATOM   3985 HD23 LEU A 261       2.661  23.343  30.453  1.00 59.59           H  
ATOM   3986  N   ASP A 262       2.935  23.087  35.838  1.00 54.54           N  
ATOM   3987  H   ASP A 262       3.943  23.082  35.775  1.00 54.54           H  
ATOM   3988  CA  ASP A 262       2.371  22.861  37.175  1.00 54.54           C  
ATOM   3989  HA  ASP A 262       1.914  21.873  37.214  1.00 54.54           H  
ATOM   3990  C   ASP A 262       1.289  23.886  37.533  1.00 54.54           C  
ATOM   3991  CB  ASP A 262       3.489  22.925  38.233  1.00 54.54           C  
ATOM   3992  HB2 ASP A 262       4.085  23.823  38.072  1.00 54.54           H  
ATOM   3993  HB3 ASP A 262       3.026  23.010  39.216  1.00 54.54           H  
ATOM   3994  O   ASP A 262       0.245  23.530  38.079  1.00 54.54           O  
ATOM   3995  CG  ASP A 262       4.404  21.697  38.266  1.00 54.54           C  
ATOM   3996  OD1 ASP A 262       3.975  20.627  37.780  1.00 54.54           O  
ATOM   3997  OD2 ASP A 262       5.512  21.841  38.834  1.00 54.54           O  
ATOM   3998  N   VAL A 263       1.496  25.161  37.184  1.00 50.23           N  
ATOM   3999  H   VAL A 263       2.372  25.388  36.734  1.00 50.23           H  
ATOM   4000  CA  VAL A 263       0.521  26.231  37.461  1.00 50.23           C  
ATOM   4001  HA  VAL A 263       0.235  26.168  38.511  1.00 50.23           H  
ATOM   4002  C   VAL A 263      -0.767  26.053  36.653  1.00 50.23           C  
ATOM   4003  CB  VAL A 263       1.150  27.618  37.216  1.00 50.23           C  
ATOM   4004  HB  VAL A 263       1.596  27.639  36.222  1.00 50.23           H  
ATOM   4005  O   VAL A 263      -1.839  26.431  37.125  1.00 50.23           O  
ATOM   4006  CG1 VAL A 263       0.143  28.775  37.318  1.00 50.23           C  
ATOM   4007 HG11 VAL A 263      -0.387  28.723  38.269  1.00 50.23           H  
ATOM   4008 HG12 VAL A 263       0.664  29.729  37.241  1.00 50.23           H  
ATOM   4009 HG13 VAL A 263      -0.578  28.716  36.503  1.00 50.23           H  
ATOM   4010  CG2 VAL A 263       2.241  27.905  38.255  1.00 50.23           C  
ATOM   4011 HG21 VAL A 263       2.965  27.090  38.279  1.00 50.23           H  
ATOM   4012 HG22 VAL A 263       2.768  28.824  37.998  1.00 50.23           H  
ATOM   4013 HG23 VAL A 263       1.800  27.997  39.247  1.00 50.23           H  
ATOM   4014  N   VAL A 264      -0.687  25.485  35.446  1.00 54.44           N  
ATOM   4015  H   VAL A 264       0.216  25.156  35.137  1.00 54.44           H  
ATOM   4016  CA  VAL A 264      -1.840  25.339  34.536  1.00 54.44           C  
ATOM   4017  HA  VAL A 264      -2.706  25.794  35.017  1.00 54.44           H  
ATOM   4018  C   VAL A 264      -2.234  23.859  34.339  1.00 54.44           C  
ATOM   4019  CB  VAL A 264      -1.613  26.136  33.224  1.00 54.44           C  
ATOM   4020  HB  VAL A 264      -0.970  25.553  32.565  1.00 54.44           H  
ATOM   4021  O   VAL A 264      -3.149  23.553  33.578  1.00 54.44           O  
ATOM   4022  CG1 VAL A 264      -2.926  26.466  32.492  1.00 54.44           C  
ATOM   4023 HG11 VAL A 264      -3.569  27.067  33.134  1.00 54.44           H  
ATOM   4024 HG12 VAL A 264      -3.460  25.556  32.216  1.00 54.44           H  
ATOM   4025 HG13 VAL A 264      -2.714  27.015  31.575  1.00 54.44           H  
ATOM   4026  CG2 VAL A 264      -0.922  27.496  33.438  1.00 54.44           C  
ATOM   4027 HG21 VAL A 264       0.085  27.350  33.829  1.00 54.44           H  
ATOM   4028 HG22 VAL A 264      -0.833  28.025  32.490  1.00 54.44           H  
ATOM   4029 HG23 VAL A 264      -1.497  28.098  34.142  1.00 54.44           H  
ATOM   4030  N   ALA A 265      -1.607  22.924  35.064  1.00 54.14           N  
ATOM   4031  H   ALA A 265      -0.854  23.242  35.657  1.00 54.14           H  
ATOM   4032  CA  ALA A 265      -1.590  21.484  34.768  1.00 54.14           C  
ATOM   4033  HA  ALA A 265      -1.064  21.322  33.827  1.00 54.14           H  
ATOM   4034  C   ALA A 265      -2.983  20.868  34.638  1.00 54.14           C  
ATOM   4035  CB  ALA A 265      -0.824  20.758  35.886  1.00 54.14           C  
ATOM   4036  HB1 ALA A 265      -1.269  20.979  36.857  1.00 54.14           H  
ATOM   4037  HB2 ALA A 265       0.223  21.060  35.902  1.00 54.14           H  
ATOM   4038  HB3 ALA A 265      -0.857  19.682  35.714  1.00 54.14           H  
ATOM   4039  O   ALA A 265      -3.219  20.015  33.786  1.00 54.14           O  
ATOM   4040  N   SER A 266      -3.927  21.326  35.460  1.00 57.18           N  
ATOM   4041  H   SER A 266      -3.685  22.079  36.088  1.00 57.18           H  
ATOM   4042  CA  SER A 266      -5.301  20.823  35.484  1.00 57.18           C  
ATOM   4043  HA  SER A 266      -5.266  19.734  35.523  1.00 57.18           H  
ATOM   4044  C   SER A 266      -6.131  21.191  34.250  1.00 57.18           C  
ATOM   4045  CB  SER A 266      -5.998  21.319  36.752  1.00 57.18           C  
ATOM   4046  HB2 SER A 266      -7.038  20.995  36.753  1.00 57.18           H  
ATOM   4047  HB3 SER A 266      -5.496  20.889  37.619  1.00 57.18           H  
ATOM   4048  O   SER A 266      -7.213  20.634  34.074  1.00 57.18           O  
ATOM   4049  OG  SER A 266      -5.934  22.732  36.835  1.00 57.18           O  
ATOM   4050  HG  SER A 266      -6.235  23.008  37.704  1.00 57.18           H  
ATOM   4051  N   VAL A 267      -5.658  22.110  33.403  1.00 62.95           N  
ATOM   4052  H   VAL A 267      -4.775  22.543  33.634  1.00 62.95           H  
ATOM   4053  CA  VAL A 267      -6.375  22.602  32.213  1.00 62.95           C  
ATOM   4054  HA  VAL A 267      -7.289  22.021  32.085  1.00 62.95           H  
ATOM   4055  C   VAL A 267      -5.559  22.406  30.931  1.00 62.95           C  
ATOM   4056  CB  VAL A 267      -6.784  24.081  32.402  1.00 62.95           C  
ATOM   4057  HB  VAL A 267      -5.899  24.711  32.311  1.00 62.95           H  
ATOM   4058  O   VAL A 267      -6.085  22.559  29.829  1.00 62.95           O  
ATOM   4059  CG1 VAL A 267      -7.821  24.540  31.368  1.00 62.95           C  
ATOM   4060 HG11 VAL A 267      -7.398  24.537  30.363  1.00 62.95           H  
ATOM   4061 HG12 VAL A 267      -8.698  23.894  31.394  1.00 62.95           H  
ATOM   4062 HG13 VAL A 267      -8.126  25.564  31.582  1.00 62.95           H  
ATOM   4063  CG2 VAL A 267      -7.414  24.339  33.781  1.00 62.95           C  
ATOM   4064 HG21 VAL A 267      -6.669  24.204  34.565  1.00 62.95           H  
ATOM   4065 HG22 VAL A 267      -7.779  25.364  33.844  1.00 62.95           H  
ATOM   4066 HG23 VAL A 267      -8.241  23.647  33.945  1.00 62.95           H  
ATOM   4067  N   LEU A 268      -4.279  22.051  31.044  1.00 74.07           N  
ATOM   4068  H   LEU A 268      -3.896  21.858  31.959  1.00 74.07           H  
ATOM   4069  CA  LEU A 268      -3.411  21.941  29.882  1.00 74.07           C  
ATOM   4070  HA  LEU A 268      -3.651  22.792  29.244  1.00 74.07           H  
ATOM   4071  C   LEU A 268      -3.676  20.669  29.064  1.00 74.07           C  
ATOM   4072  CB  LEU A 268      -1.942  22.049  30.295  1.00 74.07           C  
ATOM   4073  HB2 LEU A 268      -1.762  21.371  31.129  1.00 74.07           H  
ATOM   4074  HB3 LEU A 268      -1.326  21.713  29.461  1.00 74.07           H  
ATOM   4075  O   LEU A 268      -3.907  19.598  29.629  1.00 74.07           O  
ATOM   4076  CG  LEU A 268      -1.513  23.470  30.688  1.00 74.07           C  
ATOM   4077  HG  LEU A 268      -2.133  23.824  31.512  1.00 74.07           H  
ATOM   4078  CD1 LEU A 268      -0.065  23.412  31.149  1.00 74.07           C  
ATOM   4079 HD11 LEU A 268       0.520  22.900  30.385  1.00 74.07           H  
ATOM   4080 HD12 LEU A 268       0.349  24.409  31.303  1.00 74.07           H  
ATOM   4081 HD13 LEU A 268      -0.003  22.850  32.081  1.00 74.07           H  
ATOM   4082  CD2 LEU A 268      -1.637  24.507  29.573  1.00 74.07           C  
ATOM   4083 HD21 LEU A 268      -1.088  24.167  28.695  1.00 74.07           H  
ATOM   4084 HD22 LEU A 268      -1.221  25.453  29.921  1.00 74.07           H  
ATOM   4085 HD23 LEU A 268      -2.684  24.673  29.321  1.00 74.07           H  
ATOM   4086  N   PRO A 269      -3.632  20.774  27.725  1.00 82.45           N  
ATOM   4087  CA  PRO A 269      -3.695  19.611  26.852  1.00 82.45           C  
ATOM   4088  HA  PRO A 269      -4.548  18.983  27.107  1.00 82.45           H  
ATOM   4089  C   PRO A 269      -2.411  18.775  26.935  1.00 82.45           C  
ATOM   4090  CB  PRO A 269      -3.876  20.192  25.453  1.00 82.45           C  
ATOM   4091  HB2 PRO A 269      -3.500  19.523  24.679  1.00 82.45           H  
ATOM   4092  HB3 PRO A 269      -4.927  20.418  25.275  1.00 82.45           H  
ATOM   4093  O   PRO A 269      -1.375  19.227  27.428  1.00 82.45           O  
ATOM   4094  CG  PRO A 269      -3.072  21.485  25.533  1.00 82.45           C  
ATOM   4095  HG2 PRO A 269      -3.379  22.194  24.764  1.00 82.45           H  
ATOM   4096  HG3 PRO A 269      -2.008  21.268  25.448  1.00 82.45           H  
ATOM   4097  CD  PRO A 269      -3.381  21.979  26.940  1.00 82.45           C  
ATOM   4098  HD2 PRO A 269      -4.276  22.600  26.928  1.00 82.45           H  
ATOM   4099  HD3 PRO A 269      -2.530  22.541  27.325  1.00 82.45           H  
ATOM   4100  N   ASN A 270      -2.458  17.566  26.373  1.00 80.01           N  
ATOM   4101  H   ASN A 270      -3.309  17.277  25.911  1.00 80.01           H  
ATOM   4102  CA  ASN A 270      -1.254  16.765  26.183  1.00 80.01           C  
ATOM   4103  HA  ASN A 270      -0.626  16.869  27.067  1.00 80.01           H  
ATOM   4104  C   ASN A 270      -0.451  17.290  24.977  1.00 80.01           C  
ATOM   4105  CB  ASN A 270      -1.616  15.271  26.056  1.00 80.01           C  
ATOM   4106  HB2 ASN A 270      -2.207  15.104  25.155  1.00 80.01           H  
ATOM   4107  HB3 ASN A 270      -2.191  14.953  26.926  1.00 80.01           H  
ATOM   4108  O   ASN A 270      -0.737  16.943  23.831  1.00 80.01           O  
ATOM   4109  CG  ASN A 270      -0.362  14.409  25.972  1.00 80.01           C  
ATOM   4110  ND2 ASN A 270      -0.491  13.125  25.743  1.00 80.01           N  
ATOM   4111 HD21 ASN A 270       0.365  12.616  25.578  1.00 80.01           H  
ATOM   4112 HD22 ASN A 270      -1.383  12.683  25.572  1.00 80.01           H  
ATOM   4113  OD1 ASN A 270       0.752  14.891  26.112  1.00 80.01           O  
ATOM   4114  N   PHE A 271       0.573  18.106  25.241  1.00 86.75           N  
ATOM   4115  H   PHE A 271       0.687  18.423  26.193  1.00 86.75           H  
ATOM   4116  CA  PHE A 271       1.482  18.637  24.214  1.00 86.75           C  
ATOM   4117  HA  PHE A 271       0.893  19.142  23.447  1.00 86.75           H  
ATOM   4118  C   PHE A 271       2.309  17.557  23.501  1.00 86.75           C  
ATOM   4119  CB  PHE A 271       2.428  19.653  24.859  1.00 86.75           C  
ATOM   4120  HB2 PHE A 271       2.968  19.178  25.677  1.00 86.75           H  
ATOM   4121  HB3 PHE A 271       3.163  19.946  24.110  1.00 86.75           H  
ATOM   4122  O   PHE A 271       2.785  17.785  22.387  1.00 86.75           O  
ATOM   4123  CG  PHE A 271       1.740  20.904  25.362  1.00 86.75           C  
ATOM   4124  CD1 PHE A 271       1.413  21.935  24.461  1.00 86.75           C  
ATOM   4125  HD1 PHE A 271       1.689  21.847  23.421  1.00 86.75           H  
ATOM   4126  CD2 PHE A 271       1.404  21.028  26.722  1.00 86.75           C  
ATOM   4127  HD2 PHE A 271       1.656  20.245  27.421  1.00 86.75           H  
ATOM   4128  CE1 PHE A 271       0.722  23.072  24.915  1.00 86.75           C  
ATOM   4129  HE1 PHE A 271       0.460  23.860  24.225  1.00 86.75           H  
ATOM   4130  CE2 PHE A 271       0.717  22.166  27.172  1.00 86.75           C  
ATOM   4131  HE2 PHE A 271       0.454  22.249  28.216  1.00 86.75           H  
ATOM   4132  CZ  PHE A 271       0.358  23.177  26.265  1.00 86.75           C  
ATOM   4133  HZ  PHE A 271      -0.203  24.035  26.605  1.00 86.75           H  
ATOM   4134  N   LEU A 272       2.463  16.393  24.137  1.00 87.80           N  
ATOM   4135  H   LEU A 272       1.982  16.264  25.016  1.00 87.80           H  
ATOM   4136  CA  LEU A 272       3.177  15.223  23.631  1.00 87.80           C  
ATOM   4137  HA  LEU A 272       3.719  15.505  22.728  1.00 87.80           H  
ATOM   4138  C   LEU A 272       2.214  14.114  23.190  1.00 87.80           C  
ATOM   4139  CB  LEU A 272       4.197  14.749  24.679  1.00 87.80           C  
ATOM   4140  HB2 LEU A 272       3.659  14.472  25.586  1.00 87.80           H  
ATOM   4141  HB3 LEU A 272       4.696  13.857  24.301  1.00 87.80           H  
ATOM   4142  O   LEU A 272       2.525  12.932  23.293  1.00 87.80           O  
ATOM   4143  CG  LEU A 272       5.269  15.792  25.025  1.00 87.80           C  
ATOM   4144  HG  LEU A 272       4.807  16.696  25.421  1.00 87.80           H  
ATOM   4145  CD1 LEU A 272       6.187  15.214  26.097  1.00 87.80           C  
ATOM   4146 HD11 LEU A 272       6.642  14.295  25.727  1.00 87.80           H  
ATOM   4147 HD12 LEU A 272       5.609  14.987  26.993  1.00 87.80           H  
ATOM   4148 HD13 LEU A 272       6.962  15.934  26.360  1.00 87.80           H  
ATOM   4149  CD2 LEU A 272       6.094  16.151  23.789  1.00 87.80           C  
ATOM   4150 HD21 LEU A 272       5.479  16.685  23.064  1.00 87.80           H  
ATOM   4151 HD22 LEU A 272       6.929  16.797  24.060  1.00 87.80           H  
ATOM   4152 HD23 LEU A 272       6.483  15.241  23.334  1.00 87.80           H  
ATOM   4153  N   GLY A 273       1.021  14.501  22.739  1.00 91.04           N  
ATOM   4154  H   GLY A 273       0.811  15.489  22.718  1.00 91.04           H  
ATOM   4155  CA  GLY A 273       0.050  13.581  22.165  1.00 91.04           C  
ATOM   4156  HA2 GLY A 273       0.009  12.673  22.766  1.00 91.04           H  
ATOM   4157  HA3 GLY A 273      -0.935  14.048  22.179  1.00 91.04           H  
ATOM   4158  C   GLY A 273       0.367  13.192  20.723  1.00 91.04           C  
ATOM   4159  O   GLY A 273       1.087  13.895  20.006  1.00 91.04           O  
ATOM   4160  N   THR A 274      -0.247  12.096  20.292  1.00 95.68           N  
ATOM   4161  H   THR A 274      -0.753  11.525  20.953  1.00 95.68           H  
ATOM   4162  CA  THR A 274      -0.229  11.625  18.911  1.00 95.68           C  
ATOM   4163  HA  THR A 274       0.575  12.129  18.375  1.00 95.68           H  
ATOM   4164  C   THR A 274      -1.553  11.965  18.224  1.00 95.68           C  
ATOM   4165  CB  THR A 274       0.088  10.125  18.876  1.00 95.68           C  
ATOM   4166  HB  THR A 274      -0.622   9.569  19.488  1.00 95.68           H  
ATOM   4167  O   THR A 274      -2.637  11.727  18.763  1.00 95.68           O  
ATOM   4168  CG2 THR A 274       0.092   9.592  17.444  1.00 95.68           C  
ATOM   4169 HG21 THR A 274       0.761  10.203  16.837  1.00 95.68           H  
ATOM   4170 HG22 THR A 274       0.432   8.556  17.443  1.00 95.68           H  
ATOM   4171 HG23 THR A 274      -0.914   9.620  17.026  1.00 95.68           H  
ATOM   4172  OG1 THR A 274       1.379   9.938  19.391  1.00 95.68           O  
ATOM   4173  HG1 THR A 274       1.362   9.211  20.017  1.00 95.68           H  
ATOM   4174  N   PHE A 275      -1.488  12.524  17.012  1.00 97.76           N  
ATOM   4175  H   PHE A 275      -0.576  12.745  16.637  1.00 97.76           H  
ATOM   4176  CA  PHE A 275      -2.668  12.974  16.272  1.00 97.76           C  
ATOM   4177  HA  PHE A 275      -3.559  12.579  16.759  1.00 97.76           H  
ATOM   4178  C   PHE A 275      -2.656  12.444  14.842  1.00 97.76           C  
ATOM   4179  CB  PHE A 275      -2.770  14.507  16.299  1.00 97.76           C  
ATOM   4180  HB2 PHE A 275      -3.745  14.802  15.909  1.00 97.76           H  
ATOM   4181  HB3 PHE A 275      -2.008  14.926  15.642  1.00 97.76           H  
ATOM   4182  O   PHE A 275      -1.778  12.775  14.045  1.00 97.76           O  
ATOM   4183  CG  PHE A 275      -2.598  15.109  17.677  1.00 97.76           C  
ATOM   4184  CD1 PHE A 275      -3.640  15.031  18.620  1.00 97.76           C  
ATOM   4185  HD1 PHE A 275      -4.581  14.574  18.350  1.00 97.76           H  
ATOM   4186  CD2 PHE A 275      -1.357  15.657  18.047  1.00 97.76           C  
ATOM   4187  HD2 PHE A 275      -0.538  15.686  17.343  1.00 97.76           H  
ATOM   4188  CE1 PHE A 275      -3.430  15.472  19.937  1.00 97.76           C  
ATOM   4189  HE1 PHE A 275      -4.210  15.357  20.676  1.00 97.76           H  
ATOM   4190  CE2 PHE A 275      -1.151  16.104  19.361  1.00 97.76           C  
ATOM   4191  HE2 PHE A 275      -0.177  16.469  19.655  1.00 97.76           H  
ATOM   4192  CZ  PHE A 275      -2.178  15.988  20.311  1.00 97.76           C  
ATOM   4193  HZ  PHE A 275      -1.986  16.253  21.341  1.00 97.76           H  
ATOM   4194  N   VAL A 276      -3.667  11.643  14.501  1.00 98.30           N  
ATOM   4195  H   VAL A 276      -4.310  11.349  15.222  1.00 98.30           H  
ATOM   4196  CA  VAL A 276      -3.841  11.074  13.162  1.00 98.30           C  
ATOM   4197  HA  VAL A 276      -3.233  11.631  12.449  1.00 98.30           H  
ATOM   4198  C   VAL A 276      -5.300  11.192  12.737  1.00 98.30           C  
ATOM   4199  CB  VAL A 276      -3.376   9.605  13.137  1.00 98.30           C  
ATOM   4200  HB  VAL A 276      -3.931   9.041  13.886  1.00 98.30           H  
ATOM   4201  O   VAL A 276      -6.199  10.751  13.448  1.00 98.30           O  
ATOM   4202  CG1 VAL A 276      -3.619   8.951  11.773  1.00 98.30           C  
ATOM   4203 HG11 VAL A 276      -3.360   7.895  11.852  1.00 98.30           H  
ATOM   4204 HG12 VAL A 276      -4.672   8.997  11.496  1.00 98.30           H  
ATOM   4205 HG13 VAL A 276      -3.011   9.428  11.004  1.00 98.30           H  
ATOM   4206  CG2 VAL A 276      -1.876   9.481  13.444  1.00 98.30           C  
ATOM   4207 HG21 VAL A 276      -1.298  10.123  12.779  1.00 98.30           H  
ATOM   4208 HG22 VAL A 276      -1.549   8.449  13.317  1.00 98.30           H  
ATOM   4209 HG23 VAL A 276      -1.678   9.773  14.476  1.00 98.30           H  
ATOM   4210  N   VAL A 277      -5.539  11.744  11.546  1.00 98.34           N  
ATOM   4211  H   VAL A 277      -4.769  12.146  11.031  1.00 98.34           H  
ATOM   4212  CA  VAL A 277      -6.846  11.699  10.880  1.00 98.34           C  
ATOM   4213  HA  VAL A 277      -7.465  10.954  11.379  1.00 98.34           H  
ATOM   4214  C   VAL A 277      -6.648  11.257   9.430  1.00 98.34           C  
ATOM   4215  CB  VAL A 277      -7.586  13.049  10.973  1.00 98.34           C  
ATOM   4216  HB  VAL A 277      -7.015  13.816  10.450  1.00 98.34           H  
ATOM   4217  O   VAL A 277      -5.915  11.901   8.680  1.00 98.34           O  
ATOM   4218  CG1 VAL A 277      -8.977  12.948  10.340  1.00 98.34           C  
ATOM   4219 HG11 VAL A 277      -9.571  12.194  10.856  1.00 98.34           H  
ATOM   4220 HG12 VAL A 277      -8.892  12.669   9.290  1.00 98.34           H  
ATOM   4221 HG13 VAL A 277      -9.481  13.912  10.409  1.00 98.34           H  
ATOM   4222  CG2 VAL A 277      -7.798  13.500  12.426  1.00 98.34           C  
ATOM   4223 HG21 VAL A 277      -8.345  12.734  12.976  1.00 98.34           H  
ATOM   4224 HG22 VAL A 277      -6.837  13.663  12.914  1.00 98.34           H  
ATOM   4225 HG23 VAL A 277      -8.357  14.435  12.448  1.00 98.34           H  
ATOM   4226  N   SER A 278      -7.283  10.153   9.038  1.00 98.05           N  
ATOM   4227  H   SER A 278      -7.898   9.702   9.700  1.00 98.05           H  
ATOM   4228  CA  SER A 278      -7.249   9.600   7.681  1.00 98.05           C  
ATOM   4229  HA  SER A 278      -7.118  10.406   6.959  1.00 98.05           H  
ATOM   4230  C   SER A 278      -8.552   8.877   7.371  1.00 98.05           C  
ATOM   4231  CB  SER A 278      -6.089   8.619   7.502  1.00 98.05           C  
ATOM   4232  HB2 SER A 278      -5.146   9.121   7.719  1.00 98.05           H  
ATOM   4233  HB3 SER A 278      -6.205   7.761   8.163  1.00 98.05           H  
ATOM   4234  O   SER A 278      -8.825   7.805   7.912  1.00 98.05           O  
ATOM   4235  OG  SER A 278      -6.113   8.198   6.153  1.00 98.05           O  
ATOM   4236  HG  SER A 278      -5.274   7.796   5.917  1.00 98.05           H  
ATOM   4237  N   ARG A 279      -9.351   9.452   6.477  1.00 97.19           N  
ATOM   4238  H   ARG A 279      -9.024  10.274   5.989  1.00 97.19           H  
ATOM   4239  CA  ARG A 279     -10.630   8.883   6.052  1.00 97.19           C  
ATOM   4240  HA  ARG A 279     -10.922   8.066   6.713  1.00 97.19           H  
ATOM   4241  C   ARG A 279     -10.531   8.297   4.658  1.00 97.19           C  
ATOM   4242  CB  ARG A 279     -11.721   9.944   6.106  1.00 97.19           C  
ATOM   4243  HB2 ARG A 279     -12.653   9.485   5.779  1.00 97.19           H  
ATOM   4244  HB3 ARG A 279     -11.472  10.756   5.423  1.00 97.19           H  
ATOM   4245  O   ARG A 279      -9.693   8.733   3.873  1.00 97.19           O  
ATOM   4246  CG  ARG A 279     -11.877  10.525   7.514  1.00 97.19           C  
ATOM   4247  HG2 ARG A 279     -11.057  11.212   7.721  1.00 97.19           H  
ATOM   4248  HG3 ARG A 279     -11.864   9.727   8.256  1.00 97.19           H  
ATOM   4249  CD  ARG A 279     -13.199  11.276   7.586  1.00 97.19           C  
ATOM   4250  HD2 ARG A 279     -13.321  11.874   6.683  1.00 97.19           H  
ATOM   4251  HD3 ARG A 279     -13.188  11.923   8.463  1.00 97.19           H  
ATOM   4252  NE  ARG A 279     -14.284  10.297   7.679  1.00 97.19           N  
ATOM   4253  HE  ARG A 279     -14.093   9.367   7.334  1.00 97.19           H  
ATOM   4254  NH1 ARG A 279     -15.821  11.561   8.795  1.00 97.19           N  
ATOM   4255 HH11 ARG A 279     -15.273  12.361   8.512  1.00 97.19           H  
ATOM   4256 HH12 ARG A 279     -16.780  11.664   9.095  1.00 97.19           H  
ATOM   4257  NH2 ARG A 279     -16.170   9.363   8.381  1.00 97.19           N  
ATOM   4258 HH21 ARG A 279     -15.734   8.509   8.063  1.00 97.19           H  
ATOM   4259 HH22 ARG A 279     -17.022   9.325   8.922  1.00 97.19           H  
ATOM   4260  CZ  ARG A 279     -15.431  10.424   8.287  1.00 97.19           C  
ATOM   4261  N   ASN A 280     -11.372   7.318   4.374  1.00 97.11           N  
ATOM   4262  H   ASN A 280     -11.983   6.984   5.106  1.00 97.11           H  
ATOM   4263  CA  ASN A 280     -11.483   6.696   3.069  1.00 97.11           C  
ATOM   4264  HA  ASN A 280     -10.492   6.424   2.705  1.00 97.11           H  
ATOM   4265  C   ASN A 280     -12.117   7.654   2.053  1.00 97.11           C  
ATOM   4266  CB  ASN A 280     -12.320   5.422   3.210  1.00 97.11           C  
ATOM   4267  HB2 ASN A 280     -12.726   5.187   2.226  1.00 97.11           H  
ATOM   4268  HB3 ASN A 280     -13.157   5.578   3.890  1.00 97.11           H  
ATOM   4269  O   ASN A 280     -13.228   8.152   2.252  1.00 97.11           O  
ATOM   4270  CG  ASN A 280     -11.507   4.227   3.648  1.00 97.11           C  
ATOM   4271  ND2 ASN A 280     -11.361   4.013   4.936  1.00 97.11           N  
ATOM   4272 HD21 ASN A 280     -10.883   3.173   5.231  1.00 97.11           H  
ATOM   4273 HD22 ASN A 280     -11.816   4.618   5.605  1.00 97.11           H  
ATOM   4274  OD1 ASN A 280     -11.000   3.502   2.806  1.00 97.11           O  
ATOM   4275  N   TYR A 281     -11.452   7.866   0.920  1.00 96.72           N  
ATOM   4276  H   TYR A 281     -10.524   7.477   0.834  1.00 96.72           H  
ATOM   4277  CA  TYR A 281     -12.051   8.529  -0.240  1.00 96.72           C  
ATOM   4278  HA  TYR A 281     -12.770   9.274   0.100  1.00 96.72           H  
ATOM   4279  C   TYR A 281     -12.803   7.509  -1.100  1.00 96.72           C  
ATOM   4280  CB  TYR A 281     -10.981   9.272  -1.046  1.00 96.72           C  
ATOM   4281  HB2 TYR A 281     -10.154   8.594  -1.259  1.00 96.72           H  
ATOM   4282  HB3 TYR A 281     -11.410   9.566  -2.004  1.00 96.72           H  
ATOM   4283  O   TYR A 281     -12.280   6.441  -1.403  1.00 96.72           O  
ATOM   4284  CG  TYR A 281     -10.450  10.517  -0.361  1.00 96.72           C  
ATOM   4285  CD1 TYR A 281     -10.930  11.786  -0.741  1.00 96.72           C  
ATOM   4286  HD1 TYR A 281     -11.660  11.874  -1.532  1.00 96.72           H  
ATOM   4287  CD2 TYR A 281      -9.496  10.412   0.672  1.00 96.72           C  
ATOM   4288  HD2 TYR A 281      -9.144   9.440   0.984  1.00 96.72           H  
ATOM   4289  CE1 TYR A 281     -10.453  12.947  -0.102  1.00 96.72           C  
ATOM   4290  HE1 TYR A 281     -10.820  13.918  -0.401  1.00 96.72           H  
ATOM   4291  CE2 TYR A 281      -9.030  11.571   1.325  1.00 96.72           C  
ATOM   4292  HE2 TYR A 281      -8.333  11.483   2.146  1.00 96.72           H  
ATOM   4293  OH  TYR A 281      -9.058  13.972   1.546  1.00 96.72           O  
ATOM   4294  HH  TYR A 281      -9.455  14.742   1.131  1.00 96.72           H  
ATOM   4295  CZ  TYR A 281      -9.499  12.843   0.930  1.00 96.72           C  
ATOM   4296  N   GLY A 282     -14.036   7.824  -1.501  1.00 92.93           N  
ATOM   4297  H   GLY A 282     -14.441   8.692  -1.181  1.00 92.93           H  
ATOM   4298  CA  GLY A 282     -14.873   6.956  -2.340  1.00 92.93           C  
ATOM   4299  HA2 GLY A 282     -15.591   7.576  -2.876  1.00 92.93           H  
ATOM   4300  HA3 GLY A 282     -14.245   6.442  -3.067  1.00 92.93           H  
ATOM   4301  C   GLY A 282     -15.671   5.899  -1.582  1.00 92.93           C  
ATOM   4302  O   GLY A 282     -16.606   5.324  -2.134  1.00 92.93           O  
ATOM   4303  N   VAL A 283     -15.356   5.696  -0.308  1.00 86.86           N  
ATOM   4304  H   VAL A 283     -14.620   6.263   0.090  1.00 86.86           H  
ATOM   4305  CA  VAL A 283     -15.950   4.682   0.553  1.00 86.86           C  
ATOM   4306  HA  VAL A 283     -16.798   4.222   0.047  1.00 86.86           H  
ATOM   4307  C   VAL A 283     -16.483   5.331   1.829  1.00 86.86           C  
ATOM   4308  CB  VAL A 283     -14.895   3.596   0.816  1.00 86.86           C  
ATOM   4309  HB  VAL A 283     -13.932   4.077   0.989  1.00 86.86           H  
ATOM   4310  O   VAL A 283     -15.881   6.254   2.368  1.00 86.86           O  
ATOM   4311  CG1 VAL A 283     -15.200   2.787   2.069  1.00 86.86           C  
ATOM   4312 HG11 VAL A 283     -16.230   2.430   2.059  1.00 86.86           H  
ATOM   4313 HG12 VAL A 283     -15.069   3.416   2.949  1.00 86.86           H  
ATOM   4314 HG13 VAL A 283     -14.463   1.990   2.170  1.00 86.86           H  
ATOM   4315  CG2 VAL A 283     -14.709   2.722  -0.432  1.00 86.86           C  
ATOM   4316 HG21 VAL A 283     -15.664   2.506  -0.911  1.00 86.86           H  
ATOM   4317 HG22 VAL A 283     -14.167   1.807  -0.194  1.00 86.86           H  
ATOM   4318 HG23 VAL A 283     -14.118   3.278  -1.161  1.00 86.86           H  
ATOM   4319  N   GLY A 284     -17.617   4.832   2.320  1.00 75.37           N  
ATOM   4320  H   GLY A 284     -18.081   4.098   1.803  1.00 75.37           H  
ATOM   4321  CA  GLY A 284     -18.230   5.292   3.563  1.00 75.37           C  
ATOM   4322  HA2 GLY A 284     -17.451   5.643   4.240  1.00 75.37           H  
ATOM   4323  HA3 GLY A 284     -18.728   4.453   4.049  1.00 75.37           H  
ATOM   4324  C   GLY A 284     -19.250   6.412   3.364  1.00 75.37           C  
ATOM   4325  O   GLY A 284     -19.780   6.640   2.275  1.00 75.37           O  
ATOM   4326  N   ALA A 285     -19.584   7.091   4.460  1.00 77.25           N  
ATOM   4327  H   ALA A 285     -19.095   6.889   5.320  1.00 77.25           H  
ATOM   4328  CA  ALA A 285     -20.643   8.091   4.467  1.00 77.25           C  
ATOM   4329  HA  ALA A 285     -21.468   7.711   3.865  1.00 77.25           H  
ATOM   4330  C   ALA A 285     -20.181   9.423   3.853  1.00 77.25           C  
ATOM   4331  CB  ALA A 285     -21.164   8.261   5.897  1.00 77.25           C  
ATOM   4332  HB1 ALA A 285     -20.362   8.618   6.544  1.00 77.25           H  
ATOM   4333  HB2 ALA A 285     -21.529   7.305   6.273  1.00 77.25           H  
ATOM   4334  HB3 ALA A 285     -21.981   8.983   5.908  1.00 77.25           H  
ATOM   4335  O   ALA A 285     -19.214  10.039   4.311  1.00 77.25           O  
ATOM   4336  N   SER A 286     -20.939   9.914   2.871  1.00 84.18           N  
ATOM   4337  H   SER A 286     -21.681   9.328   2.517  1.00 84.18           H  
ATOM   4338  CA  SER A 286     -20.757  11.248   2.289  1.00 84.18           C  
ATOM   4339  HA  SER A 286     -19.781  11.291   1.806  1.00 84.18           H  
ATOM   4340  C   SER A 286     -20.825  12.340   3.362  1.00 84.18           C  
ATOM   4341  CB  SER A 286     -21.832  11.479   1.220  1.00 84.18           C  
ATOM   4342  HB2 SER A 286     -21.532  10.949   0.316  1.00 84.18           H  
ATOM   4343  HB3 SER A 286     -22.779  11.065   1.566  1.00 84.18           H  
ATOM   4344  O   SER A 286     -21.834  12.472   4.052  1.00 84.18           O  
ATOM   4345  OG  SER A 286     -22.030  12.852   0.935  1.00 84.18           O  
ATOM   4346  HG  SER A 286     -22.543  13.201   1.667  1.00 84.18           H  
ATOM   4347  N   GLN A 287     -19.797  13.187   3.432  1.00 85.30           N  
ATOM   4348  H   GLN A 287     -19.009  13.029   2.820  1.00 85.30           H  
ATOM   4349  CA  GLN A 287     -19.754  14.363   4.312  1.00 85.30           C  
ATOM   4350  HA  GLN A 287     -20.422  14.195   5.156  1.00 85.30           H  
ATOM   4351  C   GLN A 287     -20.236  15.649   3.616  1.00 85.30           C  
ATOM   4352  CB  GLN A 287     -18.341  14.563   4.878  1.00 85.30           C  
ATOM   4353  HB2 GLN A 287     -17.688  14.900   4.074  1.00 85.30           H  
ATOM   4354  HB3 GLN A 287     -18.380  15.374   5.606  1.00 85.30           H  
ATOM   4355  O   GLN A 287     -20.253  16.718   4.224  1.00 85.30           O  
ATOM   4356  CG  GLN A 287     -17.715  13.332   5.557  1.00 85.30           C  
ATOM   4357  HG2 GLN A 287     -16.700  13.583   5.864  1.00 85.30           H  
ATOM   4358  HG3 GLN A 287     -17.634  12.515   4.840  1.00 85.30           H  
ATOM   4359  CD  GLN A 287     -18.475  12.866   6.794  1.00 85.30           C  
ATOM   4360  NE2 GLN A 287     -18.933  11.634   6.821  1.00 85.30           N  
ATOM   4361 HE21 GLN A 287     -19.563  11.387   7.571  1.00 85.30           H  
ATOM   4362 HE22 GLN A 287     -18.831  11.055   6.000  1.00 85.30           H  
ATOM   4363  OE1 GLN A 287     -18.651  13.576   7.775  1.00 85.30           O  
ATOM   4364  N   LYS A 288     -20.645  15.578   2.339  1.00 81.53           N  
ATOM   4365  H   LYS A 288     -20.499  14.698   1.866  1.00 81.53           H  
ATOM   4366  CA  LYS A 288     -21.012  16.745   1.516  1.00 81.53           C  
ATOM   4367  HA  LYS A 288     -20.112  17.336   1.348  1.00 81.53           H  
ATOM   4368  C   LYS A 288     -22.023  17.686   2.182  1.00 81.53           C  
ATOM   4369  CB  LYS A 288     -21.529  16.242   0.156  1.00 81.53           C  
ATOM   4370  HB2 LYS A 288     -20.757  15.628  -0.308  1.00 81.53           H  
ATOM   4371  HB3 LYS A 288     -22.416  15.627   0.305  1.00 81.53           H  
ATOM   4372  O   LYS A 288     -21.899  18.899   2.042  1.00 81.53           O  
ATOM   4373  CG  LYS A 288     -21.873  17.401  -0.791  1.00 81.53           C  
ATOM   4374  HG2 LYS A 288     -21.013  18.069  -0.857  1.00 81.53           H  
ATOM   4375  HG3 LYS A 288     -22.725  17.958  -0.400  1.00 81.53           H  
ATOM   4376  CD  LYS A 288     -22.220  16.896  -2.193  1.00 81.53           C  
ATOM   4377  HD2 LYS A 288     -21.366  16.331  -2.568  1.00 81.53           H  
ATOM   4378  HD3 LYS A 288     -23.089  16.240  -2.155  1.00 81.53           H  
ATOM   4379  CE  LYS A 288     -22.507  18.103  -3.095  1.00 81.53           C  
ATOM   4380  HE2 LYS A 288     -21.951  18.954  -2.702  1.00 81.53           H  
ATOM   4381  HE3 LYS A 288     -23.570  18.342  -3.055  1.00 81.53           H  
ATOM   4382  NZ  LYS A 288     -22.059  17.861  -4.484  1.00 81.53           N  
ATOM   4383  HZ1 LYS A 288     -22.518  17.065  -4.904  1.00 81.53           H  
ATOM   4384  HZ2 LYS A 288     -21.064  17.691  -4.451  1.00 81.53           H  
ATOM   4385  HZ3 LYS A 288     -22.176  18.684  -5.058  1.00 81.53           H  
ATOM   4386  N   GLY A 289     -23.007  17.143   2.903  1.00 79.80           N  
ATOM   4387  H   GLY A 289     -23.005  16.141   3.025  1.00 79.80           H  
ATOM   4388  CA  GLY A 289     -24.037  17.935   3.586  1.00 79.80           C  
ATOM   4389  HA2 GLY A 289     -24.787  17.258   3.995  1.00 79.80           H  
ATOM   4390  HA3 GLY A 289     -24.520  18.599   2.870  1.00 79.80           H  
ATOM   4391  C   GLY A 289     -23.510  18.789   4.744  1.00 79.80           C  
ATOM   4392  O   GLY A 289     -24.092  19.829   5.040  1.00 79.80           O  
ATOM   4393  N   ASP A 290     -22.390  18.391   5.350  1.00 83.47           N  
ATOM   4394  H   ASP A 290     -21.925  17.552   5.033  1.00 83.47           H  
ATOM   4395  CA  ASP A 290     -21.795  19.084   6.492  1.00 83.47           C  
ATOM   4396  HA  ASP A 290     -22.562  19.663   7.006  1.00 83.47           H  
ATOM   4397  C   ASP A 290     -20.691  20.077   6.075  1.00 83.47           C  
ATOM   4398  CB  ASP A 290     -21.255  18.047   7.486  1.00 83.47           C  
ATOM   4399  HB2 ASP A 290     -20.568  17.376   6.970  1.00 83.47           H  
ATOM   4400  HB3 ASP A 290     -20.697  18.607   8.237  1.00 83.47           H  
ATOM   4401  O   ASP A 290     -20.289  20.931   6.863  1.00 83.47           O  
ATOM   4402  CG  ASP A 290     -22.316  17.231   8.241  1.00 83.47           C  
ATOM   4403  OD1 ASP A 290     -23.408  17.782   8.503  1.00 83.47           O  
ATOM   4404  OD2 ASP A 290     -21.989  16.096   8.666  1.00 83.47           O  
ATOM   4405  N   CYS A 291     -20.203  20.021   4.831  1.00 87.26           N  
ATOM   4406  H   CYS A 291     -20.564  19.303   4.219  1.00 87.26           H  
ATOM   4407  CA  CYS A 291     -19.090  20.847   4.363  1.00 87.26           C  
ATOM   4408  HA  CYS A 291     -18.500  21.151   5.228  1.00 87.26           H  
ATOM   4409  C   CYS A 291     -19.539  22.146   3.697  1.00 87.26           C  
ATOM   4410  CB  CYS A 291     -18.179  20.013   3.466  1.00 87.26           C  
ATOM   4411  HB2 CYS A 291     -18.766  19.571   2.660  1.00 87.26           H  
ATOM   4412  HB3 CYS A 291     -17.433  20.675   3.026  1.00 87.26           H  
ATOM   4413  O   CYS A 291     -19.828  22.216   2.498  1.00 87.26           O  
ATOM   4414  SG  CYS A 291     -17.316  18.707   4.365  1.00 87.26           S  
ATOM   4415  N   THR A 292     -19.548  23.227   4.475  1.00 81.08           N  
ATOM   4416  H   THR A 292     -19.171  23.157   5.409  1.00 81.08           H  
ATOM   4417  CA  THR A 292     -20.033  24.516   3.989  1.00 81.08           C  
ATOM   4418  HA  THR A 292     -20.946  24.315   3.428  1.00 81.08           H  
ATOM   4419  C   THR A 292     -19.037  25.159   3.022  1.00 81.08           C  
ATOM   4420  CB  THR A 292     -20.432  25.471   5.119  1.00 81.08           C  
ATOM   4421  HB  THR A 292     -20.843  26.369   4.657  1.00 81.08           H  
ATOM   4422  O   THR A 292     -17.850  25.298   3.298  1.00 81.08           O  
ATOM   4423  CG2 THR A 292     -21.516  24.897   6.028  1.00 81.08           C  
ATOM   4424 HG21 THR A 292     -21.796  25.639   6.775  1.00 81.08           H  
ATOM   4425 HG22 THR A 292     -22.394  24.628   5.441  1.00 81.08           H  
ATOM   4426 HG23 THR A 292     -21.150  24.009   6.544  1.00 81.08           H  
ATOM   4427  OG1 THR A 292     -19.343  25.872   5.906  1.00 81.08           O  
ATOM   4428  HG1 THR A 292     -18.886  25.102   6.251  1.00 81.08           H  
ATOM   4429  N   GLY A 293     -19.529  25.571   1.850  1.00 74.60           N  
ATOM   4430  H   GLY A 293     -20.484  25.331   1.627  1.00 74.60           H  
ATOM   4431  CA  GLY A 293     -18.712  26.237   0.828  1.00 74.60           C  
ATOM   4432  HA2 GLY A 293     -19.362  26.845   0.199  1.00 74.60           H  
ATOM   4433  HA3 GLY A 293     -17.998  26.899   1.318  1.00 74.60           H  
ATOM   4434  C   GLY A 293     -17.913  25.306  -0.094  1.00 74.60           C  
ATOM   4435  O   GLY A 293     -17.298  25.803  -1.033  1.00 74.60           O  
ATOM   4436  N   LEU A 294     -17.966  23.981   0.095  1.00 82.84           N  
ATOM   4437  H   LEU A 294     -18.474  23.626   0.893  1.00 82.84           H  
ATOM   4438  CA  LEU A 294     -17.264  22.996  -0.744  1.00 82.84           C  
ATOM   4439  HA  LEU A 294     -16.502  23.514  -1.328  1.00 82.84           H  
ATOM   4440  C   LEU A 294     -18.179  22.347  -1.796  1.00 82.84           C  
ATOM   4441  CB  LEU A 294     -16.530  21.968   0.139  1.00 82.84           C  
ATOM   4442  HB2 LEU A 294     -17.264  21.441   0.749  1.00 82.84           H  
ATOM   4443  HB3 LEU A 294     -16.060  21.233  -0.513  1.00 82.84           H  
ATOM   4444  O   LEU A 294     -18.258  21.129  -1.915  1.00 82.84           O  
ATOM   4445  CG  LEU A 294     -15.438  22.543   1.060  1.00 82.84           C  
ATOM   4446  HG  LEU A 294     -15.902  23.155   1.833  1.00 82.84           H  
ATOM   4447  CD1 LEU A 294     -14.686  21.392   1.726  1.00 82.84           C  
ATOM   4448 HD11 LEU A 294     -15.384  20.733   2.243  1.00 82.84           H  
ATOM   4449 HD12 LEU A 294     -14.151  20.806   0.979  1.00 82.84           H  
ATOM   4450 HD13 LEU A 294     -13.965  21.784   2.443  1.00 82.84           H  
ATOM   4451  CD2 LEU A 294     -14.413  23.391   0.300  1.00 82.84           C  
ATOM   4452 HD21 LEU A 294     -13.611  23.678   0.980  1.00 82.84           H  
ATOM   4453 HD22 LEU A 294     -14.879  24.304  -0.072  1.00 82.84           H  
ATOM   4454 HD23 LEU A 294     -13.997  22.810  -0.523  1.00 82.84           H  
ATOM   4455  N   ALA A 295     -18.868  23.166  -2.597  1.00 78.28           N  
ATOM   4456  H   ALA A 295     -18.746  24.160  -2.469  1.00 78.28           H  
ATOM   4457  CA  ALA A 295     -19.891  22.692  -3.540  1.00 78.28           C  
ATOM   4458  HA  ALA A 295     -20.649  22.150  -2.974  1.00 78.28           H  
ATOM   4459  C   ALA A 295     -19.376  21.725  -4.630  1.00 78.28           C  
ATOM   4460  CB  ALA A 295     -20.552  23.921  -4.177  1.00 78.28           C  
ATOM   4461  HB1 ALA A 295     -21.352  23.599  -4.843  1.00 78.28           H  
ATOM   4462  HB2 ALA A 295     -20.977  24.559  -3.402  1.00 78.28           H  
ATOM   4463  HB3 ALA A 295     -19.819  24.486  -4.753  1.00 78.28           H  
ATOM   4464  O   ALA A 295     -20.159  20.940  -5.165  1.00 78.28           O  
ATOM   4465  N   GLN A 296     -18.081  21.787  -4.956  1.00 85.61           N  
ATOM   4466  H   GLN A 296     -17.492  22.429  -4.444  1.00 85.61           H  
ATOM   4467  CA  GLN A 296     -17.458  20.972  -6.005  1.00 85.61           C  
ATOM   4468  HA  GLN A 296     -18.161  20.864  -6.830  1.00 85.61           H  
ATOM   4469  C   GLN A 296     -17.126  19.542  -5.557  1.00 85.61           C  
ATOM   4470  CB  GLN A 296     -16.210  21.696  -6.541  1.00 85.61           C  
ATOM   4471  HB2 GLN A 296     -15.566  21.975  -5.707  1.00 85.61           H  
ATOM   4472  HB3 GLN A 296     -15.659  21.021  -7.195  1.00 85.61           H  
ATOM   4473  O   GLN A 296     -16.949  18.686  -6.414  1.00 85.61           O  
ATOM   4474  CG  GLN A 296     -16.598  22.941  -7.358  1.00 85.61           C  
ATOM   4475  HG2 GLN A 296     -17.156  22.617  -8.237  1.00 85.61           H  
ATOM   4476  HG3 GLN A 296     -17.248  23.587  -6.767  1.00 85.61           H  
ATOM   4477  CD  GLN A 296     -15.410  23.783  -7.815  1.00 85.61           C  
ATOM   4478  NE2 GLN A 296     -15.559  24.579  -8.848  1.00 85.61           N  
ATOM   4479 HE21 GLN A 296     -16.413  24.573  -9.388  1.00 85.61           H  
ATOM   4480 HE22 GLN A 296     -14.754  25.134  -9.100  1.00 85.61           H  
ATOM   4481  OE1 GLN A 296     -14.346  23.810  -7.230  1.00 85.61           O  
ATOM   4482  N   TYR A 297     -17.098  19.258  -4.249  1.00 90.44           N  
ATOM   4483  H   TYR A 297     -17.360  19.965  -3.577  1.00 90.44           H  
ATOM   4484  CA  TYR A 297     -16.973  17.882  -3.769  1.00 90.44           C  
ATOM   4485  HA  TYR A 297     -16.208  17.371  -4.353  1.00 90.44           H  
ATOM   4486  C   TYR A 297     -18.298  17.155  -3.994  1.00 90.44           C  
ATOM   4487  CB  TYR A 297     -16.547  17.831  -2.296  1.00 90.44           C  
ATOM   4488  HB2 TYR A 297     -17.145  18.532  -1.714  1.00 90.44           H  
ATOM   4489  HB3 TYR A 297     -16.760  16.832  -1.915  1.00 90.44           H  
ATOM   4490  O   TYR A 297     -19.372  17.630  -3.602  1.00 90.44           O  
ATOM   4491  CG  TYR A 297     -15.075  18.117  -2.075  1.00 90.44           C  
ATOM   4492  CD1 TYR A 297     -14.202  17.089  -1.659  1.00 90.44           C  
ATOM   4493  HD1 TYR A 297     -14.572  16.091  -1.479  1.00 90.44           H  
ATOM   4494  CD2 TYR A 297     -14.581  19.417  -2.284  1.00 90.44           C  
ATOM   4495  HD2 TYR A 297     -15.248  20.208  -2.593  1.00 90.44           H  
ATOM   4496  CE1 TYR A 297     -12.839  17.363  -1.438  1.00 90.44           C  
ATOM   4497  HE1 TYR A 297     -12.173  16.589  -1.085  1.00 90.44           H  
ATOM   4498  CE2 TYR A 297     -13.218  19.687  -2.088  1.00 90.44           C  
ATOM   4499  HE2 TYR A 297     -12.827  20.683  -2.232  1.00 90.44           H  
ATOM   4500  OH  TYR A 297     -11.059  18.996  -1.476  1.00 90.44           O  
ATOM   4501  HH  TYR A 297     -10.501  18.356  -1.028  1.00 90.44           H  
ATOM   4502  CZ  TYR A 297     -12.351  18.664  -1.664  1.00 90.44           C  
ATOM   4503  N   ASP A 298     -18.245  16.004  -4.650  1.00 89.78           N  
ATOM   4504  H   ASP A 298     -17.351  15.647  -4.955  1.00 89.78           H  
ATOM   4505  CA  ASP A 298     -19.371  15.085  -4.726  1.00 89.78           C  
ATOM   4506  HA  ASP A 298     -20.294  15.665  -4.758  1.00 89.78           H  
ATOM   4507  C   ASP A 298     -19.452  14.206  -3.464  1.00 89.78           C  
ATOM   4508  CB  ASP A 298     -19.322  14.309  -6.052  1.00 89.78           C  
ATOM   4509  HB2 ASP A 298     -19.192  15.016  -6.871  1.00 89.78           H  
ATOM   4510  HB3 ASP A 298     -20.286  13.820  -6.195  1.00 89.78           H  
ATOM   4511  O   ASP A 298     -18.720  14.402  -2.492  1.00 89.78           O  
ATOM   4512  CG  ASP A 298     -18.229  13.244  -6.129  1.00 89.78           C  
ATOM   4513  OD1 ASP A 298     -17.512  13.069  -5.125  1.00 89.78           O  
ATOM   4514  OD2 ASP A 298     -18.197  12.547  -7.155  1.00 89.78           O  
ATOM   4515  N   ALA A 299     -20.396  13.265  -3.448  1.00 90.87           N  
ATOM   4516  H   ALA A 299     -20.924  13.088  -4.290  1.00 90.87           H  
ATOM   4517  CA  ALA A 299     -20.589  12.377  -2.307  1.00 90.87           C  
ATOM   4518  HA  ALA A 299     -20.785  12.978  -1.419  1.00 90.87           H  
ATOM   4519  C   ALA A 299     -19.334  11.529  -2.022  1.00 90.87           C  
ATOM   4520  CB  ALA A 299     -21.824  11.513  -2.594  1.00 90.87           C  
ATOM   4521  HB1 ALA A 299     -21.977  10.798  -1.786  1.00 90.87           H  
ATOM   4522  HB2 ALA A 299     -22.709  12.144  -2.676  1.00 90.87           H  
ATOM   4523  HB3 ALA A 299     -21.688  10.956  -3.521  1.00 90.87           H  
ATOM   4524  O   ALA A 299     -18.882  11.489  -0.876  1.00 90.87           O  
ATOM   4525  N   LYS A 300     -18.750  10.920  -3.063  1.00 92.70           N  
ATOM   4526  H   LYS A 300     -19.087  11.139  -3.990  1.00 92.70           H  
ATOM   4527  CA  LYS A 300     -17.598  10.011  -2.974  1.00 92.70           C  
ATOM   4528  HA  LYS A 300     -17.775   9.263  -2.201  1.00 92.70           H  
ATOM   4529  C   LYS A 300     -16.316  10.733  -2.565  1.00 92.70           C  
ATOM   4530  CB  LYS A 300     -17.407   9.303  -4.326  1.00 92.70           C  
ATOM   4531  HB2 LYS A 300     -16.438   8.804  -4.330  1.00 92.70           H  
ATOM   4532  HB3 LYS A 300     -17.392  10.037  -5.132  1.00 92.70           H  
ATOM   4533  O   LYS A 300     -15.619  10.279  -1.670  1.00 92.70           O  
ATOM   4534  CG  LYS A 300     -18.493   8.255  -4.605  1.00 92.70           C  
ATOM   4535  HG2 LYS A 300     -18.663   7.657  -3.710  1.00 92.70           H  
ATOM   4536  HG3 LYS A 300     -19.420   8.760  -4.878  1.00 92.70           H  
ATOM   4537  CD  LYS A 300     -18.052   7.321  -5.741  1.00 92.70           C  
ATOM   4538  HD2 LYS A 300     -17.766   7.909  -6.613  1.00 92.70           H  
ATOM   4539  HD3 LYS A 300     -17.190   6.747  -5.401  1.00 92.70           H  
ATOM   4540  CE  LYS A 300     -19.183   6.360  -6.119  1.00 92.70           C  
ATOM   4541  HE2 LYS A 300     -19.595   5.930  -5.205  1.00 92.70           H  
ATOM   4542  HE3 LYS A 300     -19.969   6.919  -6.627  1.00 92.70           H  
ATOM   4543  NZ  LYS A 300     -18.693   5.255  -6.972  1.00 92.70           N  
ATOM   4544  HZ1 LYS A 300     -18.088   5.556  -7.723  1.00 92.70           H  
ATOM   4545  HZ2 LYS A 300     -19.446   4.671  -7.308  1.00 92.70           H  
ATOM   4546  HZ3 LYS A 300     -18.186   4.610  -6.384  1.00 92.70           H  
ATOM   4547  N   ALA A 301     -16.031  11.888  -3.153  1.00 94.24           N  
ATOM   4548  H   ALA A 301     -16.612  12.202  -3.917  1.00 94.24           H  
ATOM   4549  CA  ALA A 301     -14.905  12.727  -2.767  1.00 94.24           C  
ATOM   4550  HA  ALA A 301     -13.986  12.143  -2.808  1.00 94.24           H  
ATOM   4551  C   ALA A 301     -15.064  13.270  -1.340  1.00 94.24           C  
ATOM   4552  CB  ALA A 301     -14.809  13.880  -3.769  1.00 94.24           C  
ATOM   4553  HB1 ALA A 301     -14.647  13.485  -4.772  1.00 94.24           H  
ATOM   4554  HB2 ALA A 301     -15.731  14.462  -3.760  1.00 94.24           H  
ATOM   4555  HB3 ALA A 301     -13.980  14.529  -3.489  1.00 94.24           H  
ATOM   4556  O   ALA A 301     -14.085  13.413  -0.614  1.00 94.24           O  
ATOM   4557  N   SER A 302     -16.296  13.586  -0.919  1.00 95.03           N  
ATOM   4558  H   SER A 302     -17.066  13.507  -1.568  1.00 95.03           H  
ATOM   4559  CA  SER A 302     -16.528  14.154   0.412  1.00 95.03           C  
ATOM   4560  HA  SER A 302     -15.800  14.952   0.555  1.00 95.03           H  
ATOM   4561  C   SER A 302     -16.318  13.167   1.561  1.00 95.03           C  
ATOM   4562  CB  SER A 302     -17.915  14.787   0.518  1.00 95.03           C  
ATOM   4563  HB2 SER A 302     -18.097  15.425  -0.347  1.00 95.03           H  
ATOM   4564  HB3 SER A 302     -17.939  15.418   1.406  1.00 95.03           H  
ATOM   4565  O   SER A 302     -16.136  13.619   2.687  1.00 95.03           O  
ATOM   4566  OG  SER A 302     -18.932  13.808   0.635  1.00 95.03           O  
ATOM   4567  HG  SER A 302     -18.787  13.121  -0.020  1.00 95.03           H  
ATOM   4568  N   SER A 303     -16.336  11.849   1.325  1.00 95.16           N  
ATOM   4569  H   SER A 303     -16.422  11.502   0.381  1.00 95.16           H  
ATOM   4570  CA  SER A 303     -16.142  10.859   2.397  1.00 95.16           C  
ATOM   4571  HA  SER A 303     -16.873  11.047   3.183  1.00 95.16           H  
ATOM   4572  C   SER A 303     -14.753  10.961   3.044  1.00 95.16           C  
ATOM   4573  CB  SER A 303     -16.396   9.442   1.875  1.00 95.16           C  
ATOM   4574  HB2 SER A 303     -16.404   8.747   2.715  1.00 95.16           H  
ATOM   4575  HB3 SER A 303     -17.369   9.406   1.385  1.00 95.16           H  
ATOM   4576  O   SER A 303     -14.621  10.759   4.249  1.00 95.16           O  
ATOM   4577  OG  SER A 303     -15.395   9.056   0.960  1.00 95.16           O  
ATOM   4578  HG  SER A 303     -14.716   8.610   1.470  1.00 95.16           H  
ATOM   4579  N   GLY A 304     -13.744  11.390   2.276  1.00 95.76           N  
ATOM   4580  H   GLY A 304     -13.925  11.512   1.290  1.00 95.76           H  
ATOM   4581  CA  GLY A 304     -12.373  11.589   2.746  1.00 95.76           C  
ATOM   4582  HA2 GLY A 304     -12.071  10.723   3.335  1.00 95.76           H  
ATOM   4583  HA3 GLY A 304     -11.722  11.630   1.873  1.00 95.76           H  
ATOM   4584  C   GLY A 304     -12.140  12.867   3.568  1.00 95.76           C  
ATOM   4585  O   GLY A 304     -11.032  13.088   4.066  1.00 95.76           O  
ATOM   4586  N   LEU A 305     -13.156  13.726   3.728  1.00 96.01           N  
ATOM   4587  H   LEU A 305     -14.057  13.462   3.357  1.00 96.01           H  
ATOM   4588  CA  LEU A 305     -13.048  14.996   4.452  1.00 96.01           C  
ATOM   4589  HA  LEU A 305     -12.045  15.393   4.298  1.00 96.01           H  
ATOM   4590  C   LEU A 305     -13.241  14.825   5.965  1.00 96.01           C  
ATOM   4591  CB  LEU A 305     -14.067  16.018   3.908  1.00 96.01           C  
ATOM   4592  HB2 LEU A 305     -14.031  16.909   4.535  1.00 96.01           H  
ATOM   4593  HB3 LEU A 305     -15.064  15.591   4.012  1.00 96.01           H  
ATOM   4594  O   LEU A 305     -14.152  14.138   6.433  1.00 96.01           O  
ATOM   4595  CG  LEU A 305     -13.857  16.448   2.445  1.00 96.01           C  
ATOM   4596  HG  LEU A 305     -13.832  15.573   1.795  1.00 96.01           H  
ATOM   4597  CD1 LEU A 305     -15.006  17.355   2.003  1.00 96.01           C  
ATOM   4598 HD11 LEU A 305     -14.883  17.614   0.951  1.00 96.01           H  
ATOM   4599 HD12 LEU A 305     -15.009  18.268   2.599  1.00 96.01           H  
ATOM   4600 HD13 LEU A 305     -15.953  16.831   2.133  1.00 96.01           H  
ATOM   4601  CD2 LEU A 305     -12.567  17.245   2.282  1.00 96.01           C  
ATOM   4602 HD21 LEU A 305     -12.471  17.592   1.253  1.00 96.01           H  
ATOM   4603 HD22 LEU A 305     -12.544  18.095   2.964  1.00 96.01           H  
ATOM   4604 HD23 LEU A 305     -11.722  16.585   2.482  1.00 96.01           H  
ATOM   4605  N   HIS A 306     -12.453  15.554   6.755  1.00 95.29           N  
ATOM   4606  H   HIS A 306     -11.732  16.115   6.325  1.00 95.29           H  
ATOM   4607  CA  HIS A 306     -12.731  15.737   8.177  1.00 95.29           C  
ATOM   4608  HA  HIS A 306     -13.271  14.865   8.545  1.00 95.29           H  
ATOM   4609  C   HIS A 306     -13.612  16.971   8.388  1.00 95.29           C  
ATOM   4610  CB  HIS A 306     -11.430  15.811   8.978  1.00 95.29           C  
ATOM   4611  HB2 HIS A 306     -10.860  14.901   8.790  1.00 95.29           H  
ATOM   4612  HB3 HIS A 306     -10.842  16.659   8.626  1.00 95.29           H  
ATOM   4613  O   HIS A 306     -13.170  18.106   8.199  1.00 95.29           O  
ATOM   4614  CG  HIS A 306     -11.618  15.940  10.474  1.00 95.29           C  
ATOM   4615  CD2 HIS A 306     -12.730  15.656  11.229  1.00 95.29           C  
ATOM   4616  HD2 HIS A 306     -13.679  15.289  10.868  1.00 95.29           H  
ATOM   4617  ND1 HIS A 306     -10.654  16.358  11.356  1.00 95.29           N  
ATOM   4618  HD1 HIS A 306      -9.717  16.661  11.131  1.00 95.29           H  
ATOM   4619  CE1 HIS A 306     -11.160  16.341  12.595  1.00 95.29           C  
ATOM   4620  HE1 HIS A 306     -10.626  16.644  13.483  1.00 95.29           H  
ATOM   4621  NE2 HIS A 306     -12.429  15.919  12.569  1.00 95.29           N  
ATOM   4622  N   VAL A 307     -14.858  16.738   8.805  1.00 94.23           N  
ATOM   4623  H   VAL A 307     -15.169  15.779   8.865  1.00 94.23           H  
ATOM   4624  CA  VAL A 307     -15.786  17.781   9.252  1.00 94.23           C  
ATOM   4625  HA  VAL A 307     -15.678  18.655   8.610  1.00 94.23           H  
ATOM   4626  C   VAL A 307     -15.459  18.168  10.693  1.00 94.23           C  
ATOM   4627  CB  VAL A 307     -17.246  17.305   9.178  1.00 94.23           C  
ATOM   4628  HB  VAL A 307     -17.394  16.500   9.897  1.00 94.23           H  
ATOM   4629  O   VAL A 307     -15.705  17.400  11.619  1.00 94.23           O  
ATOM   4630  CG1 VAL A 307     -18.192  18.455   9.537  1.00 94.23           C  
ATOM   4631 HG11 VAL A 307     -18.145  19.244   8.787  1.00 94.23           H  
ATOM   4632 HG12 VAL A 307     -19.205  18.055   9.588  1.00 94.23           H  
ATOM   4633 HG13 VAL A 307     -17.961  18.867  10.520  1.00 94.23           H  
ATOM   4634  CG2 VAL A 307     -17.642  16.758   7.806  1.00 94.23           C  
ATOM   4635 HG21 VAL A 307     -18.653  16.355   7.862  1.00 94.23           H  
ATOM   4636 HG22 VAL A 307     -17.624  17.546   7.053  1.00 94.23           H  
ATOM   4637 HG23 VAL A 307     -16.978  15.948   7.504  1.00 94.23           H  
ATOM   4638  N   MET A 308     -14.952  19.381  10.887  1.00 93.16           N  
ATOM   4639  H   MET A 308     -14.770  19.945  10.069  1.00 93.16           H  
ATOM   4640  CA  MET A 308     -14.592  19.928  12.199  1.00 93.16           C  
ATOM   4641  HA  MET A 308     -14.423  19.108  12.897  1.00 93.16           H  
ATOM   4642  C   MET A 308     -15.682  20.818  12.809  1.00 93.16           C  
ATOM   4643  CB  MET A 308     -13.289  20.726  12.080  1.00 93.16           C  
ATOM   4644  HB2 MET A 308     -13.028  21.100  13.070  1.00 93.16           H  
ATOM   4645  HB3 MET A 308     -13.445  21.581  11.423  1.00 93.16           H  
ATOM   4646  O   MET A 308     -15.584  21.194  13.973  1.00 93.16           O  
ATOM   4647  CG  MET A 308     -12.115  19.900  11.548  1.00 93.16           C  
ATOM   4648  HG2 MET A 308     -12.025  18.982  12.130  1.00 93.16           H  
ATOM   4649  HG3 MET A 308     -12.314  19.626  10.512  1.00 93.16           H  
ATOM   4650  SD  MET A 308     -10.539  20.795  11.609  1.00 93.16           S  
ATOM   4651  CE  MET A 308     -10.163  20.610  13.368  1.00 93.16           C  
ATOM   4652  HE1 MET A 308     -10.935  21.084  13.975  1.00 93.16           H  
ATOM   4653  HE2 MET A 308     -10.089  19.552  13.618  1.00 93.16           H  
ATOM   4654  HE3 MET A 308      -9.203  21.081  13.576  1.00 93.16           H  
ATOM   4655  N   HIS A 309     -16.704  21.201  12.042  1.00 90.85           N  
ATOM   4656  H   HIS A 309     -16.738  20.881  11.084  1.00 90.85           H  
ATOM   4657  CA  HIS A 309     -17.817  21.995  12.560  1.00 90.85           C  
ATOM   4658  HA  HIS A 309     -17.914  21.809  13.630  1.00 90.85           H  
ATOM   4659  C   HIS A 309     -19.123  21.590  11.890  1.00 90.85           C  
ATOM   4660  CB  HIS A 309     -17.535  23.489  12.380  1.00 90.85           C  
ATOM   4661  HB2 HIS A 309     -17.782  23.804  11.366  1.00 90.85           H  
ATOM   4662  HB3 HIS A 309     -16.467  23.652  12.526  1.00 90.85           H  
ATOM   4663  O   HIS A 309     -19.333  21.843  10.700  1.00 90.85           O  
ATOM   4664  CG  HIS A 309     -18.303  24.372  13.323  1.00 90.85           C  
ATOM   4665  CD2 HIS A 309     -19.551  24.888  13.107  1.00 90.85           C  
ATOM   4666  HD2 HIS A 309     -20.167  24.716  12.237  1.00 90.85           H  
ATOM   4667  ND1 HIS A 309     -17.876  24.851  14.541  1.00 90.85           N  
ATOM   4668  HD1 HIS A 309     -16.970  24.736  14.971  1.00 90.85           H  
ATOM   4669  CE1 HIS A 309     -18.851  25.618  15.053  1.00 90.85           C  
ATOM   4670  HE1 HIS A 309     -18.816  26.100  16.019  1.00 90.85           H  
ATOM   4671  NE2 HIS A 309     -19.875  25.704  14.190  1.00 90.85           N  
ATOM   4672  N   LYS A 310     -19.995  20.973  12.680  1.00 84.18           N  
ATOM   4673  H   LYS A 310     -19.706  20.788  13.630  1.00 84.18           H  
ATOM   4674  CA  LYS A 310     -21.379  20.642  12.344  1.00 84.18           C  
ATOM   4675  HA  LYS A 310     -21.755  21.383  11.638  1.00 84.18           H  
ATOM   4676  C   LYS A 310     -22.235  20.719  13.603  1.00 84.18           C  
ATOM   4677  CB  LYS A 310     -21.447  19.258  11.681  1.00 84.18           C  
ATOM   4678  HB2 LYS A 310     -20.865  19.293  10.760  1.00 84.18           H  
ATOM   4679  HB3 LYS A 310     -22.480  19.057  11.399  1.00 84.18           H  
ATOM   4680  O   LYS A 310     -21.709  20.710  14.709  1.00 84.18           O  
ATOM   4681  CG  LYS A 310     -20.931  18.102  12.558  1.00 84.18           C  
ATOM   4682  HG2 LYS A 310     -19.869  18.237  12.762  1.00 84.18           H  
ATOM   4683  HG3 LYS A 310     -21.483  18.061  13.497  1.00 84.18           H  
ATOM   4684  CD  LYS A 310     -21.143  16.798  11.789  1.00 84.18           C  
ATOM   4685  HD2 LYS A 310     -20.649  16.880  10.821  1.00 84.18           H  
ATOM   4686  HD3 LYS A 310     -22.209  16.663  11.607  1.00 84.18           H  
ATOM   4687  CE  LYS A 310     -20.596  15.567  12.505  1.00 84.18           C  
ATOM   4688  HE2 LYS A 310     -19.538  15.721  12.718  1.00 84.18           H  
ATOM   4689  HE3 LYS A 310     -21.131  15.432  13.445  1.00 84.18           H  
ATOM   4690  NZ  LYS A 310     -20.785  14.396  11.616  1.00 84.18           N  
ATOM   4691  HZ1 LYS A 310     -20.416  13.546  12.019  1.00 84.18           H  
ATOM   4692  HZ2 LYS A 310     -21.765  14.282  11.399  1.00 84.18           H  
ATOM   4693  HZ3 LYS A 310     -20.345  14.569  10.724  1.00 84.18           H  
ATOM   4694  N   ARG A 311     -23.561  20.713  13.447  1.00 72.78           N  
ATOM   4695  H   ARG A 311     -23.915  20.680  12.502  1.00 72.78           H  
ATOM   4696  CA  ARG A 311     -24.511  20.851  14.571  1.00 72.78           C  
ATOM   4697  HA  ARG A 311     -24.397  21.836  15.023  1.00 72.78           H  
ATOM   4698  C   ARG A 311     -24.279  19.870  15.726  1.00 72.78           C  
ATOM   4699  CB  ARG A 311     -25.948  20.671  14.067  1.00 72.78           C  
ATOM   4700  HB2 ARG A 311     -26.605  20.569  14.931  1.00 72.78           H  
ATOM   4701  HB3 ARG A 311     -26.018  19.756  13.480  1.00 72.78           H  
ATOM   4702  O   ARG A 311     -24.595  20.195  16.859  1.00 72.78           O  
ATOM   4703  CG  ARG A 311     -26.440  21.862  13.240  1.00 72.78           C  
ATOM   4704  HG2 ARG A 311     -26.367  22.770  13.838  1.00 72.78           H  
ATOM   4705  HG3 ARG A 311     -25.834  21.970  12.341  1.00 72.78           H  
ATOM   4706  CD  ARG A 311     -27.901  21.619  12.852  1.00 72.78           C  
ATOM   4707  HD2 ARG A 311     -27.953  20.729  12.225  1.00 72.78           H  
ATOM   4708  HD3 ARG A 311     -28.477  21.445  13.761  1.00 72.78           H  
ATOM   4709  NE  ARG A 311     -28.470  22.770  12.132  1.00 72.78           N  
ATOM   4710  HE  ARG A 311     -27.871  23.576  12.023  1.00 72.78           H  
ATOM   4711  NH1 ARG A 311     -30.555  21.874  11.784  1.00 72.78           N  
ATOM   4712 HH11 ARG A 311     -31.498  21.951  11.432  1.00 72.78           H  
ATOM   4713 HH12 ARG A 311     -30.257  21.032  12.255  1.00 72.78           H  
ATOM   4714  NH2 ARG A 311     -30.105  23.939  11.065  1.00 72.78           N  
ATOM   4715 HH21 ARG A 311     -29.478  24.726  10.978  1.00 72.78           H  
ATOM   4716 HH22 ARG A 311     -31.054  24.004  10.725  1.00 72.78           H  
ATOM   4717  CZ  ARG A 311     -29.702  22.854  11.664  1.00 72.78           C  
ATOM   4718  N   SER A 312     -23.777  18.668  15.441  1.00 71.17           N  
ATOM   4719  H   SER A 312     -23.548  18.454  14.480  1.00 71.17           H  
ATOM   4720  CA  SER A 312     -23.521  17.637  16.453  1.00 71.17           C  
ATOM   4721  HA  SER A 312     -24.148  17.827  17.324  1.00 71.17           H  
ATOM   4722  C   SER A 312     -22.073  17.599  16.958  1.00 71.17           C  
ATOM   4723  CB  SER A 312     -23.925  16.273  15.885  1.00 71.17           C  
ATOM   4724  HB2 SER A 312     -24.928  16.336  15.464  1.00 71.17           H  
ATOM   4725  HB3 SER A 312     -23.930  15.533  16.686  1.00 71.17           H  
ATOM   4726  O   SER A 312     -21.757  16.758  17.792  1.00 71.17           O  
ATOM   4727  OG  SER A 312     -23.008  15.871  14.881  1.00 71.17           O  
ATOM   4728  HG  SER A 312     -22.264  15.500  15.362  1.00 71.17           H  
ATOM   4729  N   PHE A 313     -21.170  18.409  16.396  1.00 73.92           N  
ATOM   4730  H   PHE A 313     -21.493  19.149  15.790  1.00 73.92           H  
ATOM   4731  CA  PHE A 313     -19.741  18.397  16.712  1.00 73.92           C  
ATOM   4732  HA  PHE A 313     -19.616  18.280  17.789  1.00 73.92           H  
ATOM   4733  C   PHE A 313     -19.092  19.723  16.291  1.00 73.92           C  
ATOM   4734  CB  PHE A 313     -19.068  17.205  16.009  1.00 73.92           C  
ATOM   4735  HB2 PHE A 313     -19.201  17.299  14.931  1.00 73.92           H  
ATOM   4736  HB3 PHE A 313     -19.560  16.283  16.320  1.00 73.92           H  
ATOM   4737  O   PHE A 313     -18.814  19.942  15.108  1.00 73.92           O  
ATOM   4738  CG  PHE A 313     -17.592  17.066  16.323  1.00 73.92           C  
ATOM   4739  CD1 PHE A 313     -16.622  17.301  15.328  1.00 73.92           C  
ATOM   4740  HD1 PHE A 313     -16.919  17.594  14.332  1.00 73.92           H  
ATOM   4741  CD2 PHE A 313     -17.187  16.699  17.621  1.00 73.92           C  
ATOM   4742  HD2 PHE A 313     -17.924  16.526  18.391  1.00 73.92           H  
ATOM   4743  CE1 PHE A 313     -15.257  17.144  15.625  1.00 73.92           C  
ATOM   4744  HE1 PHE A 313     -14.517  17.298  14.854  1.00 73.92           H  
ATOM   4745  CE2 PHE A 313     -15.821  16.563  17.923  1.00 73.92           C  
ATOM   4746  HE2 PHE A 313     -15.510  16.296  18.922  1.00 73.92           H  
ATOM   4747  CZ  PHE A 313     -14.857  16.775  16.922  1.00 73.92           C  
ATOM   4748  HZ  PHE A 313     -13.810  16.651  17.153  1.00 73.92           H  
ATOM   4749  N   GLU A 314     -18.854  20.605  17.260  1.00 83.98           N  
ATOM   4750  H   GLU A 314     -19.121  20.378  18.207  1.00 83.98           H  
ATOM   4751  CA  GLU A 314     -18.220  21.910  17.056  1.00 83.98           C  
ATOM   4752  HA  GLU A 314     -18.161  22.133  15.990  1.00 83.98           H  
ATOM   4753  C   GLU A 314     -16.792  21.896  17.611  1.00 83.98           C  
ATOM   4754  CB  GLU A 314     -19.046  23.035  17.703  1.00 83.98           C  
ATOM   4755  HB2 GLU A 314     -18.485  23.961  17.570  1.00 83.98           H  
ATOM   4756  HB3 GLU A 314     -19.158  22.846  18.770  1.00 83.98           H  
ATOM   4757  O   GLU A 314     -16.569  22.141  18.793  1.00 83.98           O  
ATOM   4758  CG  GLU A 314     -20.437  23.205  17.077  1.00 83.98           C  
ATOM   4759  HG2 GLU A 314     -20.327  23.244  15.993  1.00 83.98           H  
ATOM   4760  HG3 GLU A 314     -21.040  22.330  17.319  1.00 83.98           H  
ATOM   4761  CD  GLU A 314     -21.168  24.479  17.551  1.00 83.98           C  
ATOM   4762  OE1 GLU A 314     -22.370  24.591  17.215  1.00 83.98           O  
ATOM   4763  OE2 GLU A 314     -20.529  25.368  18.175  1.00 83.98           O  
ATOM   4764  N   LEU A 315     -15.806  21.605  16.759  1.00 89.61           N  
ATOM   4765  H   LEU A 315     -16.035  21.326  15.816  1.00 89.61           H  
ATOM   4766  CA  LEU A 315     -14.393  21.637  17.143  1.00 89.61           C  
ATOM   4767  HA  LEU A 315     -14.334  21.479  18.220  1.00 89.61           H  
ATOM   4768  C   LEU A 315     -13.750  23.002  16.858  1.00 89.61           C  
ATOM   4769  CB  LEU A 315     -13.673  20.468  16.446  1.00 89.61           C  
ATOM   4770  HB2 LEU A 315     -13.601  20.691  15.382  1.00 89.61           H  
ATOM   4771  HB3 LEU A 315     -14.279  19.570  16.566  1.00 89.61           H  
ATOM   4772  O   LEU A 315     -12.797  23.380  17.535  1.00 89.61           O  
ATOM   4773  CG  LEU A 315     -12.258  20.164  16.960  1.00 89.61           C  
ATOM   4774  HG  LEU A 315     -11.632  21.044  16.809  1.00 89.61           H  
ATOM   4775  CD1 LEU A 315     -12.233  19.765  18.436  1.00 89.61           C  
ATOM   4776 HD11 LEU A 315     -11.219  19.484  18.719  1.00 89.61           H  
ATOM   4777 HD12 LEU A 315     -12.910  18.929  18.616  1.00 89.61           H  
ATOM   4778 HD13 LEU A 315     -12.531  20.608  19.059  1.00 89.61           H  
ATOM   4779  CD2 LEU A 315     -11.653  19.022  16.144  1.00 89.61           C  
ATOM   4780 HD21 LEU A 315     -12.122  18.076  16.414  1.00 89.61           H  
ATOM   4781 HD22 LEU A 315     -11.817  19.193  15.080  1.00 89.61           H  
ATOM   4782 HD23 LEU A 315     -10.581  18.963  16.336  1.00 89.61           H  
ATOM   4783  N   THR A 316     -14.244  23.759  15.874  1.00 91.37           N  
ATOM   4784  H   THR A 316     -15.000  23.380  15.321  1.00 91.37           H  
ATOM   4785  CA  THR A 316     -13.776  25.127  15.576  1.00 91.37           C  
ATOM   4786  HA  THR A 316     -12.788  25.257  16.015  1.00 91.37           H  
ATOM   4787  C   THR A 316     -14.669  26.201  16.187  1.00 91.37           C  
ATOM   4788  CB  THR A 316     -13.625  25.385  14.070  1.00 91.37           C  
ATOM   4789  HB  THR A 316     -13.334  26.423  13.908  1.00 91.37           H  
ATOM   4790  O   THR A 316     -15.886  26.056  16.241  1.00 91.37           O  
ATOM   4791  CG2 THR A 316     -12.566  24.479  13.441  1.00 91.37           C  
ATOM   4792 HG21 THR A 316     -12.520  24.666  12.368  1.00 91.37           H  
ATOM   4793 HG22 THR A 316     -11.593  24.692  13.884  1.00 91.37           H  
ATOM   4794 HG23 THR A 316     -12.820  23.432  13.608  1.00 91.37           H  
ATOM   4795  OG1 THR A 316     -14.828  25.136  13.396  1.00 91.37           O  
ATOM   4796  HG1 THR A 316     -15.246  25.957  13.127  1.00 91.37           H  
ATOM   4797  N   ASP A 317     -14.082  27.342  16.551  1.00 90.78           N  
ATOM   4798  H   ASP A 317     -13.073  27.388  16.542  1.00 90.78           H  
ATOM   4799  CA  ASP A 317     -14.812  28.504  17.083  1.00 90.78           C  
ATOM   4800  HA  ASP A 317     -15.509  28.132  17.834  1.00 90.78           H  
ATOM   4801  C   ASP A 317     -15.642  29.281  16.048  1.00 90.78           C  
ATOM   4802  CB  ASP A 317     -13.854  29.468  17.786  1.00 90.78           C  
ATOM   4803  HB2 ASP A 317     -14.430  30.290  18.209  1.00 90.78           H  
ATOM   4804  HB3 ASP A 317     -13.398  28.960  18.636  1.00 90.78           H  
ATOM   4805  O   ASP A 317     -16.272  30.293  16.379  1.00 90.78           O  
ATOM   4806  CG  ASP A 317     -12.752  30.063  16.906  1.00 90.78           C  
ATOM   4807  OD1 ASP A 317     -12.741  29.935  15.657  1.00 90.78           O  
ATOM   4808  OD2 ASP A 317     -11.905  30.767  17.488  1.00 90.78           O  
ATOM   4809  N   HIS A 318     -15.655  28.839  14.795  1.00 88.69           N  
ATOM   4810  H   HIS A 318     -15.164  27.979  14.597  1.00 88.69           H  
ATOM   4811  CA  HIS A 318     -16.435  29.443  13.729  1.00 88.69           C  
ATOM   4812  HA  HIS A 318     -17.346  29.853  14.166  1.00 88.69           H  
ATOM   4813  C   HIS A 318     -16.852  28.403  12.690  1.00 88.69           C  
ATOM   4814  CB  HIS A 318     -15.623  30.582  13.096  1.00 88.69           C  
ATOM   4815  HB2 HIS A 318     -15.217  31.199  13.897  1.00 88.69           H  
ATOM   4816  HB3 HIS A 318     -14.792  30.162  12.530  1.00 88.69           H  
ATOM   4817  O   HIS A 318     -16.173  27.392  12.508  1.00 88.69           O  
ATOM   4818  CG  HIS A 318     -16.447  31.476  12.207  1.00 88.69           C  
ATOM   4819  CD2 HIS A 318     -16.148  31.882  10.934  1.00 88.69           C  
ATOM   4820  HD2 HIS A 318     -15.267  31.615  10.369  1.00 88.69           H  
ATOM   4821  ND1 HIS A 318     -17.668  32.022  12.533  1.00 88.69           N  
ATOM   4822  HD1 HIS A 318     -18.160  31.905  13.408  1.00 88.69           H  
ATOM   4823  CE1 HIS A 318     -18.102  32.730  11.479  1.00 88.69           C  
ATOM   4824  HE1 HIS A 318     -19.047  33.249  11.426  1.00 88.69           H  
ATOM   4825  NE2 HIS A 318     -17.196  32.697  10.491  1.00 88.69           N  
ATOM   4826  N   GLU A 319     -17.938  28.696  11.970  1.00 88.13           N  
ATOM   4827  H   GLU A 319     -18.440  29.548  12.176  1.00 88.13           H  
ATOM   4828  CA  GLU A 319     -18.532  27.801  10.972  1.00 88.13           C  
ATOM   4829  HA  GLU A 319     -18.651  26.816  11.424  1.00 88.13           H  
ATOM   4830  C   GLU A 319     -17.668  27.600   9.721  1.00 88.13           C  
ATOM   4831  CB  GLU A 319     -19.937  28.307  10.571  1.00 88.13           C  
ATOM   4832  HB2 GLU A 319     -20.589  28.256  11.443  1.00 88.13           H  
ATOM   4833  HB3 GLU A 319     -20.339  27.626   9.821  1.00 88.13           H  
ATOM   4834  O   GLU A 319     -17.958  26.714   8.921  1.00 88.13           O  
ATOM   4835  CG  GLU A 319     -19.980  29.746  10.010  1.00 88.13           C  
ATOM   4836  HG2 GLU A 319     -19.920  30.447  10.843  1.00 88.13           H  
ATOM   4837  HG3 GLU A 319     -19.105  29.923   9.385  1.00 88.13           H  
ATOM   4838  CD  GLU A 319     -21.254  30.036   9.189  1.00 88.13           C  
ATOM   4839  OE1 GLU A 319     -21.140  30.618   8.074  1.00 88.13           O  
ATOM   4840  OE2 GLU A 319     -22.357  29.669   9.638  1.00 88.13           O  
ATOM   4841  N   ARG A 320     -16.637  28.432   9.503  1.00 88.22           N  
ATOM   4842  H   ARG A 320     -16.422  29.116  10.213  1.00 88.22           H  
ATOM   4843  CA  ARG A 320     -15.815  28.387   8.289  1.00 88.22           C  
ATOM   4844  HA  ARG A 320     -15.918  27.380   7.886  1.00 88.22           H  
ATOM   4845  C   ARG A 320     -14.329  28.679   8.544  1.00 88.22           C  
ATOM   4846  CB  ARG A 320     -16.357  29.366   7.240  1.00 88.22           C  
ATOM   4847  HB2 ARG A 320     -15.670  29.381   6.394  1.00 88.22           H  
ATOM   4848  HB3 ARG A 320     -16.401  30.367   7.671  1.00 88.22           H  
ATOM   4849  O   ARG A 320     -14.017  29.594   9.308  1.00 88.22           O  
ATOM   4850  CG  ARG A 320     -17.736  28.967   6.710  1.00 88.22           C  
ATOM   4851  HG2 ARG A 320     -18.452  28.926   7.530  1.00 88.22           H  
ATOM   4852  HG3 ARG A 320     -17.680  27.984   6.241  1.00 88.22           H  
ATOM   4853  CD  ARG A 320     -18.231  29.991   5.696  1.00 88.22           C  
ATOM   4854  HD2 ARG A 320     -17.676  29.847   4.768  1.00 88.22           H  
ATOM   4855  HD3 ARG A 320     -18.044  30.994   6.079  1.00 88.22           H  
ATOM   4856  NE  ARG A 320     -19.674  29.824   5.487  1.00 88.22           N  
ATOM   4857  HE  ARG A 320     -20.201  29.605   6.321  1.00 88.22           H  
ATOM   4858  NH1 ARG A 320     -19.783  30.587   3.335  1.00 88.22           N  
ATOM   4859 HH11 ARG A 320     -20.254  30.679   2.447  1.00 88.22           H  
ATOM   4860 HH12 ARG A 320     -18.811  30.854   3.400  1.00 88.22           H  
ATOM   4861  NH2 ARG A 320     -21.554  29.580   4.249  1.00 88.22           N  
ATOM   4862 HH21 ARG A 320     -21.861  29.015   5.028  1.00 88.22           H  
ATOM   4863 HH22 ARG A 320     -21.898  29.374   3.322  1.00 88.22           H  
ATOM   4864  CZ  ARG A 320     -20.324  29.997   4.362  1.00 88.22           C  
ATOM   4865  N   PRO A 321     -13.425  27.985   7.827  1.00 90.23           N  
ATOM   4866  CA  PRO A 321     -13.684  26.744   7.086  1.00 90.23           C  
ATOM   4867  HA  PRO A 321     -14.544  26.850   6.424  1.00 90.23           H  
ATOM   4868  C   PRO A 321     -13.917  25.571   8.050  1.00 90.23           C  
ATOM   4869  CB  PRO A 321     -12.449  26.510   6.224  1.00 90.23           C  
ATOM   4870  HB2 PRO A 321     -12.257  25.451   6.049  1.00 90.23           H  
ATOM   4871  HB3 PRO A 321     -12.558  27.036   5.275  1.00 90.23           H  
ATOM   4872  O   PRO A 321     -13.245  25.477   9.075  1.00 90.23           O  
ATOM   4873  CG  PRO A 321     -11.344  27.158   7.042  1.00 90.23           C  
ATOM   4874  HG2 PRO A 321     -10.551  27.489   6.372  1.00 90.23           H  
ATOM   4875  HG3 PRO A 321     -10.970  26.445   7.777  1.00 90.23           H  
ATOM   4876  CD  PRO A 321     -12.012  28.319   7.779  1.00 90.23           C  
ATOM   4877  HD2 PRO A 321     -11.599  28.423   8.782  1.00 90.23           H  
ATOM   4878  HD3 PRO A 321     -11.879  29.246   7.221  1.00 90.23           H  
ATOM   4879  N   ASN A 322     -14.851  24.680   7.712  1.00 90.35           N  
ATOM   4880  H   ASN A 322     -15.409  24.822   6.882  1.00 90.35           H  
ATOM   4881  CA  ASN A 322     -15.237  23.559   8.574  1.00 90.35           C  
ATOM   4882  HA  ASN A 322     -14.720  23.651   9.529  1.00 90.35           H  
ATOM   4883  C   ASN A 322     -14.867  22.170   8.049  1.00 90.35           C  
ATOM   4884  CB  ASN A 322     -16.734  23.635   8.880  1.00 90.35           C  
ATOM   4885  HB2 ASN A 322     -16.949  22.838   9.592  1.00 90.35           H  
ATOM   4886  HB3 ASN A 322     -16.958  24.582   9.370  1.00 90.35           H  
ATOM   4887  O   ASN A 322     -15.046  21.201   8.780  1.00 90.35           O  
ATOM   4888  CG  ASN A 322     -17.671  23.438   7.703  1.00 90.35           C  
ATOM   4889  ND2 ASN A 322     -18.865  22.991   8.001  1.00 90.35           N  
ATOM   4890 HD21 ASN A 322     -19.058  22.755   8.963  1.00 90.35           H  
ATOM   4891 HD22 ASN A 322     -19.395  22.461   7.323  1.00 90.35           H  
ATOM   4892  OD1 ASN A 322     -17.360  23.675   6.542  1.00 90.35           O  
ATOM   4893  N   CYS A 323     -14.357  22.061   6.824  1.00 93.87           N  
ATOM   4894  H   CYS A 323     -14.200  22.897   6.280  1.00 93.87           H  
ATOM   4895  CA  CYS A 323     -13.916  20.794   6.252  1.00 93.87           C  
ATOM   4896  HA  CYS A 323     -13.880  20.038   7.037  1.00 93.87           H  
ATOM   4897  C   CYS A 323     -12.516  20.905   5.668  1.00 93.87           C  
ATOM   4898  CB  CYS A 323     -14.904  20.310   5.197  1.00 93.87           C  
ATOM   4899  HB2 CYS A 323     -14.450  19.484   4.650  1.00 93.87           H  
ATOM   4900  HB3 CYS A 323     -15.115  21.119   4.498  1.00 93.87           H  
ATOM   4901  O   CYS A 323     -12.168  21.917   5.057  1.00 93.87           O  
ATOM   4902  SG  CYS A 323     -16.446  19.716   5.903  1.00 93.87           S  
ATOM   4903  N   PHE A 324     -11.742  19.836   5.837  1.00 95.51           N  
ATOM   4904  H   PHE A 324     -12.106  19.054   6.362  1.00 95.51           H  
ATOM   4905  CA  PHE A 324     -10.375  19.718   5.347  1.00 95.51           C  
ATOM   4906  HA  PHE A 324     -10.209  20.437   4.544  1.00 95.51           H  
ATOM   4907  C   PHE A 324     -10.133  18.313   4.790  1.00 95.51           C  
ATOM   4908  CB  PHE A 324      -9.396  20.028   6.483  1.00 95.51           C  
ATOM   4909  HB2 PHE A 324      -8.383  19.880   6.109  1.00 95.51           H  
ATOM   4910  HB3 PHE A 324      -9.570  19.314   7.288  1.00 95.51           H  
ATOM   4911  O   PHE A 324     -10.690  17.339   5.298  1.00 95.51           O  
ATOM   4912  CG  PHE A 324      -9.485  21.429   7.056  1.00 95.51           C  
ATOM   4913  CD1 PHE A 324      -8.653  22.446   6.553  1.00 95.51           C  
ATOM   4914  HD1 PHE A 324      -7.952  22.221   5.763  1.00 95.51           H  
ATOM   4915  CD2 PHE A 324     -10.389  21.715   8.096  1.00 95.51           C  
ATOM   4916  HD2 PHE A 324     -11.027  20.935   8.486  1.00 95.51           H  
ATOM   4917  CE1 PHE A 324      -8.720  23.744   7.091  1.00 95.51           C  
ATOM   4918  HE1 PHE A 324      -8.075  24.518   6.703  1.00 95.51           H  
ATOM   4919  CE2 PHE A 324     -10.461  23.011   8.634  1.00 95.51           C  
ATOM   4920  HE2 PHE A 324     -11.162  23.224   9.427  1.00 95.51           H  
ATOM   4921  CZ  PHE A 324      -9.612  24.019   8.143  1.00 95.51           C  
ATOM   4922  HZ  PHE A 324      -9.639  25.001   8.590  1.00 95.51           H  
ATOM   4923  N   ASP A 325      -9.298  18.219   3.756  1.00 96.34           N  
ATOM   4924  H   ASP A 325      -8.832  19.048   3.419  1.00 96.34           H  
ATOM   4925  CA  ASP A 325      -8.845  16.942   3.203  1.00 96.34           C  
ATOM   4926  HA  ASP A 325      -9.703  16.289   3.042  1.00 96.34           H  
ATOM   4927  C   ASP A 325      -7.917  16.211   4.178  1.00 96.34           C  
ATOM   4928  CB  ASP A 325      -8.141  17.174   1.858  1.00 96.34           C  
ATOM   4929  HB2 ASP A 325      -7.462  16.342   1.675  1.00 96.34           H  
ATOM   4930  HB3 ASP A 325      -7.543  18.084   1.904  1.00 96.34           H  
ATOM   4931  O   ASP A 325      -7.076  16.828   4.835  1.00 96.34           O  
ATOM   4932  CG  ASP A 325      -9.108  17.231   0.678  1.00 96.34           C  
ATOM   4933  OD1 ASP A 325      -9.989  16.351   0.585  1.00 96.34           O  
ATOM   4934  OD2 ASP A 325      -8.946  18.119  -0.186  1.00 96.34           O  
ATOM   4935  N   THR A 326      -8.065  14.887   4.263  1.00 97.63           N  
ATOM   4936  H   THR A 326      -8.750  14.440   3.670  1.00 97.63           H  
ATOM   4937  CA  THR A 326      -7.272  14.037   5.167  1.00 97.63           C  
ATOM   4938  HA  THR A 326      -6.768  14.678   5.891  1.00 97.63           H
[truncated: 1,318,205 more chars]
