# Supplementary material for: Tad pili with adaptable tips mediate contact-dependent killing during bacterial predation
Source: Nat Commun. 2025 May 13;16:4425. doi: 10.1038/s41467-025-58967-0 (PMC12075869; doi:10.1038/s41467-025-58967-0)
Supplement: Supplementary file 6 — Supplementary Data 5 [file 41467_2025_58967_MOESM6_ESM.zip › Supplementary Data 5/Burjv3_0862_0871_0873.pdb]

ATOM      1  N   GLN A   1      -6.844  16.565 -75.887  1.00 53.28      A    N  
ATOM      2  CA  GLN A   1      -6.486  15.584 -74.845  1.00 56.76      A    C  
ATOM      3  C   GLN A   1      -6.019  16.261 -73.557  1.00 57.10      A    C  
ATOM      4  O   GLN A   1      -6.621  15.998 -72.533  1.00 52.35      A    O  
ATOM      5  CB  GLN A   1      -5.456  14.558 -75.346  1.00 53.10      A    C  
ATOM      6  CG  GLN A   1      -6.174  13.329 -75.916  1.00 48.04      A    C  
ATOM      7  CD  GLN A   1      -5.217  12.328 -76.566  1.00 43.81      A    C  
ATOM      8  NE2 GLN A   1      -5.557  11.071 -76.638  1.00 36.29      A    N  
ATOM      9  OE1 GLN A   1      -4.178  12.693 -77.059  1.00 39.68      A    O  
ATOM     10  N   SER A   2      -5.079  17.191 -73.642  1.00 62.62      A    N  
ATOM     11  CA  SER A   2      -4.528  17.848 -72.444  1.00 65.42      A    C  
ATOM     12  C   SER A   2      -5.560  18.564 -71.572  1.00 67.01      A    C  
ATOM     13  O   SER A   2      -5.496  18.481 -70.353  1.00 62.70      A    O  
ATOM     14  CB  SER A   2      -3.453  18.860 -72.851  1.00 59.78      A    C  
ATOM     15  OG  SER A   2      -4.015  19.883 -73.661  1.00 53.14      A    O  
ATOM     16  N   LEU A   3      -6.557  19.232 -72.167  1.00 68.27      A    N  
ATOM     17  CA  LEU A   3      -7.606  19.925 -71.419  1.00 69.52      A    C  
ATOM     18  C   LEU A   3      -8.519  18.935 -70.680  1.00 70.49      A    C  
ATOM     19  O   LEU A   3      -8.900  19.183 -69.541  1.00 67.63      A    O  
ATOM     20  CB  LEU A   3      -8.428  20.815 -72.375  1.00 65.50      A    C  
ATOM     21  CG  LEU A   3      -8.967  22.071 -71.674  1.00 60.36      A    C  
ATOM     22  CD1 LEU A   3      -8.055  23.259 -71.952  1.00 55.44      A    C  
ATOM     23  CD2 LEU A   3     -10.375  22.422 -72.152  1.00 54.66      A    C  
ATOM     24  N   LEU A   4      -8.832  17.822 -71.316  1.00 68.75      A    N  
ATOM     25  CA  LEU A   4      -9.661  16.774 -70.725  1.00 68.55      A    C  
ATOM     26  C   LEU A   4      -8.922  16.069 -69.576  1.00 69.68      A    C  
ATOM     27  O   LEU A   4      -9.491  15.852 -68.513  1.00 66.21      A    O  
ATOM     28  CB  LEU A   4     -10.079  15.768 -71.814  1.00 64.92      A    C  
ATOM     29  CG  LEU A   4     -11.455  15.134 -71.522  1.00 58.29      A    C  
ATOM     30  CD1 LEU A   4     -12.542  15.845 -72.326  1.00 53.00      A    C  
ATOM     31  CD2 LEU A   4     -11.484  13.658 -71.897  1.00 52.79      A    C  
ATOM     32  N   GLU A   5      -7.639  15.769 -69.776  1.00 75.44      A    N  
ATOM     33  CA  GLU A   5      -6.758  15.259 -68.718  1.00 71.72      A    C  
ATOM     34  C   GLU A   5      -6.673  16.247 -67.555  1.00 71.70      A    C  
ATOM     35  O   GLU A   5      -6.826  15.845 -66.403  1.00 69.19      A    O  
ATOM     36  CB  GLU A   5      -5.349  14.981 -69.256  1.00 67.01      A    C  
ATOM     37  CG  GLU A   5      -5.266  13.708 -70.108  1.00 63.94      A    C  
ATOM     38  CD  GLU A   5      -3.854  13.453 -70.669  1.00 57.01      A    C  
ATOM     39  OE1 GLU A   5      -3.601  12.321 -71.137  1.00 50.29      A    O  
ATOM     40  OE2 GLU A   5      -3.015  14.377 -70.664  1.00 50.58      A    O1-
ATOM     41  N   PHE A   6      -6.518  17.552 -67.829  1.00 74.40      A    N  
ATOM     42  CA  PHE A   6      -6.475  18.577 -66.790  1.00 73.58      A    C  
ATOM     43  C   PHE A   6      -7.794  18.666 -66.001  1.00 74.92      A    C  
ATOM     44  O   PHE A   6      -7.761  18.718 -64.773  1.00 72.38      A    O  
ATOM     45  CB  PHE A   6      -6.106  19.921 -67.424  1.00 68.75      A    C  
ATOM     46  CG  PHE A   6      -5.735  20.968 -66.413  1.00 63.47      A    C  
ATOM     47  CD1 PHE A   6      -6.679  21.903 -65.944  1.00 58.10      A    C  
ATOM     48  CD2 PHE A   6      -4.416  21.015 -65.920  1.00 55.33      A    C  
ATOM     49  CE1 PHE A   6      -6.314  22.872 -64.997  1.00 49.52      A    C  
ATOM     50  CE2 PHE A   6      -4.048  21.984 -64.973  1.00 50.33      A    C  
ATOM     51  CZ  PHE A   6      -4.993  22.917 -64.512  1.00 49.43      A    C  
ATOM     52  N   CYS A   7      -8.952  18.617 -66.682  1.00 76.30      A    N  
ATOM     53  CA  CYS A   7     -10.267  18.628 -66.043  1.00 76.19      A    C  
ATOM     54  C   CYS A   7     -10.547  17.393 -65.175  1.00 77.00      A    C  
ATOM     55  O   CYS A   7     -11.397  17.470 -64.289  1.00 75.16      A    O  
ATOM     56  CB  CYS A   7     -11.364  18.767 -67.113  1.00 72.76      A    C  
ATOM     57  SG  CYS A   7     -11.443  20.483 -67.728  1.00 63.35      A    S  
ATOM     58  N   ILE A   8      -9.880  16.279 -65.419  1.00 75.53      A    N  
ATOM     59  CA  ILE A   8     -10.008  15.064 -64.606  1.00 75.36      A    C  
ATOM     60  C   ILE A   8      -8.948  15.058 -63.495  1.00 75.73      A    C  
ATOM     61  O   ILE A   8      -9.268  14.792 -62.333  1.00 74.44      A    O  
ATOM     62  CB  ILE A   8      -9.932  13.813 -65.503  1.00 72.27      A    C  
ATOM     63  CG1 ILE A   8     -11.129  13.775 -66.481  1.00 66.23      A    C  
ATOM     64  CG2 ILE A   8      -9.907  12.526 -64.649  1.00 62.67      A    C  
ATOM     65  CD1 ILE A   8     -10.990  12.724 -67.585  1.00 55.96      A    C  
ATOM     66  N   VAL A   9      -7.706  15.386 -63.815  1.00 75.95      A    N  
ATOM     67  CA  VAL A   9      -6.570  15.309 -62.883  1.00 74.79      A    C  
ATOM     68  C   VAL A   9      -6.692  16.344 -61.763  1.00 76.32      A    C  
ATOM     69  O   VAL A   9      -6.503  15.990 -60.609  1.00 74.96      A    O  
ATOM     70  CB  VAL A   9      -5.234  15.426 -63.642  1.00 70.83      A    C  
ATOM     71  CG1 VAL A   9      -4.022  15.545 -62.710  1.00 64.02      A    C  
ATOM     72  CG2 VAL A   9      -4.993  14.187 -64.507  1.00 62.87      A    C  
ATOM     73  N   VAL A  10      -7.049  17.613 -62.051  1.00 76.03      A    N  
ATOM     74  CA  VAL A  10      -7.111  18.677 -61.028  1.00 75.80      A    C  
ATOM     75  C   VAL A  10      -8.179  18.406 -59.951  1.00 77.52      A    C  
ATOM     76  O   VAL A  10      -7.838  18.455 -58.771  1.00 76.78      A    O  
ATOM     77  CB  VAL A  10      -7.250  20.080 -61.662  1.00 73.10      A    C  
ATOM     78  CG1 VAL A  10      -7.518  21.179 -60.637  1.00 66.21      A    C  
ATOM     79  CG2 VAL A  10      -5.971  20.441 -62.399  1.00 65.81      A    C  
ATOM     80  N   PRO A  11      -9.435  18.062 -60.297  1.00 76.02      A    N  
ATOM     81  CA  PRO A  11     -10.438  17.689 -59.286  1.00 76.02      A    C  
ATOM     82  C   PRO A  11     -10.022  16.472 -58.459  1.00 76.42      A    C  
ATOM     83  O   PRO A  11     -10.164  16.487 -57.246  1.00 75.51      A    O  
ATOM     84  CB  PRO A  11     -11.733  17.423 -60.062  1.00 74.51      A    C  
ATOM     85  CG  PRO A  11     -11.559  18.240 -61.344  1.00 72.74      A    C  
ATOM     86  CD  PRO A  11     -10.063  18.132 -61.601  1.00 74.35      A    C  
ATOM     87  N   THR A  12      -9.441  15.461 -59.105  1.00 78.32      A    N  
ATOM     88  CA  THR A  12      -8.960  14.260 -58.408  1.00 76.83      A    C  
ATOM     89  C   THR A  12      -7.842  14.604 -57.416  1.00 77.53      A    C  
ATOM     90  O   THR A  12      -7.805  14.083 -56.305  1.00 76.84      A    O  
ATOM     91  CB  THR A  12      -8.448  13.212 -59.413  1.00 73.93      A    C  
ATOM     92  CG2 THR A  12      -8.191  11.855 -58.749  1.00 63.18      A    C  
ATOM     93  OG1 THR A  12      -9.401  12.973 -60.421  1.00 65.67      A    O  
ATOM     94  N   PHE A  13      -6.971  15.548 -57.788  1.00 77.63      A    N  
ATOM     95  CA  PHE A  13      -5.886  16.017 -56.936  1.00 76.13      A    C  
ATOM     96  C   PHE A  13      -6.381  16.799 -55.721  1.00 77.62      A    C  
ATOM     97  O   PHE A  13      -5.959  16.532 -54.594  1.00 76.91      A    O  
ATOM     98  CB  PHE A  13      -4.947  16.884 -57.769  1.00 72.76      A    C  
ATOM     99  CG  PHE A  13      -3.549  16.365 -57.712  1.00 66.65      A    C  
ATOM    100  CD1 PHE A  13      -2.682  16.860 -56.741  1.00 59.86      A    C  
ATOM    101  CD2 PHE A  13      -3.127  15.364 -58.606  1.00 57.46      A    C  
ATOM    102  CE1 PHE A  13      -1.369  16.369 -56.677  1.00 52.16      A    C  
ATOM    103  CE2 PHE A  13      -1.823  14.871 -58.542  1.00 51.46      A    C  
ATOM    104  CZ  PHE A  13      -0.936  15.366 -57.580  1.00 50.95      A    C  
ATOM    105  N   ILE A  14      -7.300  17.748 -55.923  1.00 77.67      A    N  
ATOM    106  CA  ILE A  14      -7.932  18.502 -54.832  1.00 77.78      A    C  
ATOM    107  C   ILE A  14      -8.651  17.543 -53.890  1.00 78.60      A    C  
ATOM    108  O   ILE A  14      -8.517  17.646 -52.669  1.00 78.17      A    O  
ATOM    109  CB  ILE A  14      -8.875  19.583 -55.402  1.00 76.14      A    C  
ATOM    110  CG1 ILE A  14      -8.060  20.675 -56.134  1.00 71.06      A    C  
ATOM    111  CG2 ILE A  14      -9.727  20.223 -54.289  1.00 68.80      A    C  
ATOM    112  CD1 ILE A  14      -8.913  21.642 -56.971  1.00 61.97      A    C  
ATOM    113  N   PHE A  15      -9.366  16.572 -54.456  1.00 78.70      A    N  
ATOM    114  CA  PHE A  15     -10.050  15.548 -53.685  1.00 77.87      A    C  
ATOM    115  C   PHE A  15      -9.078  14.724 -52.822  1.00 79.05      A    C  
ATOM    116  O   PHE A  15      -9.316  14.549 -51.630  1.00 78.70      A    O  
ATOM    117  CB  PHE A  15     -10.851  14.682 -54.650  1.00 75.22      A    C  
ATOM    118  CG  PHE A  15     -11.646  13.630 -53.932  1.00 71.61      A    C  
ATOM    119  CD1 PHE A  15     -11.163  12.318 -53.853  1.00 65.77      A    C  
ATOM    120  CD2 PHE A  15     -12.823  14.006 -53.277  1.00 63.25      A    C  
ATOM    121  CE1 PHE A  15     -11.864  11.376 -53.098  1.00 58.71      A    C  
ATOM    122  CE2 PHE A  15     -13.527  13.082 -52.524  1.00 58.27      A    C  
ATOM    123  CZ  PHE A  15     -13.041  11.761 -52.424  1.00 60.26      A    C  
ATOM    124  N   LEU A  16      -7.944  14.284 -53.387  1.00 77.72      A    N  
ATOM    125  CA  LEU A  16      -6.901  13.574 -52.637  1.00 75.90      A    C  
ATOM    126  C   LEU A  16      -6.335  14.421 -51.493  1.00 76.92      A    C  
ATOM    127  O   LEU A  16      -6.185  13.907 -50.386  1.00 76.52      A    O  
ATOM    128  CB  LEU A  16      -5.782  13.142 -53.604  1.00 73.15      A    C  
ATOM    129  CG  LEU A  16      -6.067  11.798 -54.300  1.00 66.61      A    C  
ATOM    130  CD1 LEU A  16      -5.216  11.654 -55.557  1.00 60.44      A    C  
ATOM    131  CD2 LEU A  16      -5.749  10.628 -53.371  1.00 58.94      A    C  
ATOM    132  N   ILE A  17      -6.074  15.714 -51.694  1.00 79.06      A    N  
ATOM    133  CA  ILE A  17      -5.616  16.640 -50.647  1.00 78.65      A    C  
ATOM    134  C   ILE A  17      -6.647  16.720 -49.516  1.00 79.58      A    C  
ATOM    135  O   ILE A  17      -6.283  16.611 -48.344  1.00 79.22      A    O  
ATOM    136  CB  ILE A  17      -5.304  18.037 -51.238  1.00 76.71      A    C  
ATOM    137  CG1 ILE A  17      -4.043  17.976 -52.137  1.00 71.68      A    C  
ATOM    138  CG2 ILE A  17      -5.097  19.084 -50.127  1.00 69.33      A    C  
ATOM    139  CD1 ILE A  17      -3.815  19.223 -52.999  1.00 63.24      A    C  
ATOM    140  N   LEU A  18      -7.934  16.867 -49.842  1.00 79.81      A    N  
ATOM    141  CA  LEU A  18      -9.008  16.926 -48.854  1.00 78.97      A    C  
ATOM    142  C   LEU A  18      -9.118  15.619 -48.047  1.00 79.82      A    C  
ATOM    143  O   LEU A  18      -9.261  15.659 -46.821  1.00 79.21      A    O  
ATOM    144  CB  LEU A  18     -10.335  17.251 -49.557  1.00 77.09      A    C  
ATOM    145  CG  LEU A  18     -10.441  18.672 -50.129  1.00 73.22      A    C  
ATOM    146  CD1 LEU A  18     -11.702  18.789 -50.990  1.00 67.89      A    C  
ATOM    147  CD2 LEU A  18     -10.515  19.743 -49.043  1.00 66.52      A    C  
ATOM    148  N   VAL A  19      -8.984  14.473 -48.708  1.00 79.69      A    N  
ATOM    149  CA  VAL A  19      -8.994  13.161 -48.047  1.00 79.03      A    C  
ATOM    150  C   VAL A  19      -7.812  13.009 -47.083  1.00 80.18      A    C  
ATOM    151  O   VAL A  19      -8.008  12.605 -45.942  1.00 79.89      A    O  
ATOM    152  CB  VAL A  19      -9.027  12.023 -49.083  1.00 76.96      A    C  
ATOM    153  CG1 VAL A  19      -8.824  10.639 -48.464  1.00 70.61      A    C  
ATOM    154  CG2 VAL A  19     -10.384  11.981 -49.799  1.00 71.03      A    C  
ATOM    155  N   ILE A  20      -6.608  13.396 -47.488  1.00 81.16      A    N  
ATOM    156  CA  ILE A  20      -5.416  13.388 -46.624  1.00 80.32      A    C  
ATOM    157  C   ILE A  20      -5.652  14.252 -45.386  1.00 81.42      A    C  
ATOM    158  O   ILE A  20      -5.417  13.812 -44.261  1.00 81.26      A    O  
ATOM    159  CB  ILE A  20      -4.171  13.862 -47.404  1.00 78.60      A    C  
ATOM    160  CG1 ILE A  20      -3.761  12.835 -48.483  1.00 73.15      A    C  
ATOM    161  CG2 ILE A  20      -2.979  14.119 -46.458  1.00 71.10      A    C  
ATOM    162  CD1 ILE A  20      -2.904  13.448 -49.597  1.00 65.01      A    C  
ATOM    163  N   PHE A  21      -6.165  15.472 -45.582  1.00 83.22      A    N  
ATOM    164  CA  PHE A  21      -6.444  16.401 -44.488  1.00 82.59      A    C  
ATOM    165  C   PHE A  21      -7.458  15.823 -43.495  1.00 83.90      A    C  
ATOM    166  O   PHE A  21      -7.248  15.880 -42.285  1.00 82.84      A    O  
ATOM    167  CB  PHE A  21      -6.940  17.716 -45.086  1.00 79.65      A    C  
ATOM    168  CG  PHE A  21      -6.401  18.929 -44.390  1.00 73.23      A    C  
ATOM    169  CD1 PHE A  21      -7.062  19.466 -43.277  1.00 66.73      A    C  
ATOM    170  CD2 PHE A  21      -5.277  19.579 -44.922  1.00 63.41      A    C  
ATOM    171  CE1 PHE A  21      -6.615  20.676 -42.720  1.00 58.00      A    C  
ATOM    172  CE2 PHE A  21      -4.835  20.786 -44.373  1.00 56.67      A    C  
ATOM    173  CZ  PHE A  21      -5.508  21.350 -43.276  1.00 56.91      A    C  
ATOM    174  N   GLN A  22      -8.521  15.211 -44.005  1.00 83.24      A    N  
ATOM    175  CA  GLN A  22      -9.543  14.583 -43.172  1.00 82.67      A    C  
ATOM    176  C   GLN A  22      -8.988  13.398 -42.369  1.00 83.21      A    C  
ATOM    177  O   GLN A  22      -9.269  13.295 -41.175  1.00 82.67      A    O  
ATOM    178  CB  GLN A  22     -10.727  14.169 -44.057  1.00 80.82      A    C  
ATOM    179  CG  GLN A  22     -11.950  13.725 -43.246  1.00 75.51      A    C  
ATOM    180  CD  GLN A  22     -12.521  14.849 -42.379  1.00 73.98      A    C  
ATOM    181  NE2 GLN A  22     -12.555  14.664 -41.090  1.00 63.87      A    N  
ATOM    182  OE1 GLN A  22     -12.923  15.900 -42.846  1.00 64.83      A    O  
ATOM    183  N   PHE A  23      -8.158  12.551 -42.973  1.00 84.56      A    N  
ATOM    184  CA  PHE A  23      -7.515  11.445 -42.261  1.00 83.96      A    C  
ATOM    185  C   PHE A  23      -6.580  11.930 -41.152  1.00 85.01      A    C  
ATOM    186  O   PHE A  23      -6.625  11.400 -40.045  1.00 83.87      A    O  
ATOM    187  CB  PHE A  23      -6.753  10.545 -43.241  1.00 81.67      A    C  
ATOM    188  CG  PHE A  23      -7.590   9.423 -43.815  1.00 78.00      A    C  
ATOM    189  CD1 PHE A  23      -8.082   8.420 -42.963  1.00 72.43      A    C  
ATOM    190  CD2 PHE A  23      -7.861   9.364 -45.188  1.00 70.47      A    C  
ATOM    191  CE1 PHE A  23      -8.848   7.368 -43.487  1.00 67.00      A    C  
ATOM    192  CE2 PHE A  23      -8.622   8.320 -45.711  1.00 66.97      A    C  
ATOM    193  CZ  PHE A  23      -9.126   7.312 -44.864  1.00 66.62      A    C  
ATOM    194  N   VAL A  24      -5.773  12.969 -41.395  1.00 86.09      A    N  
ATOM    195  CA  VAL A  24      -4.905  13.564 -40.371  1.00 85.60      A    C  
ATOM    196  C   VAL A  24      -5.730  14.089 -39.192  1.00 86.35      A    C  
ATOM    197  O   VAL A  24      -5.389  13.817 -38.040  1.00 85.44      A    O  
ATOM    198  CB  VAL A  24      -4.010  14.659 -40.975  1.00 84.71      A    C  
ATOM    199  CG1 VAL A  24      -3.235  15.446 -39.910  1.00 78.28      A    C  
ATOM    200  CG2 VAL A  24      -2.972  14.044 -41.923  1.00 79.55      A    C  
ATOM    201  N   LEU A  25      -6.849  14.770 -39.450  1.00 86.44      A    N  
ATOM    202  CA  LEU A  25      -7.754  15.245 -38.400  1.00 85.30      A    C  
ATOM    203  C   LEU A  25      -8.376  14.087 -37.600  1.00 86.14      A    C  
ATOM    204  O   LEU A  25      -8.420  14.162 -36.375  1.00 85.19      A    O  
ATOM    205  CB  LEU A  25      -8.858  16.118 -39.019  1.00 83.38      A    C  
ATOM    206  CG  LEU A  25      -8.392  17.511 -39.480  1.00 78.25      A    C  
ATOM    207  CD1 LEU A  25      -9.535  18.193 -40.242  1.00 73.54      A    C  
ATOM    208  CD2 LEU A  25      -8.006  18.410 -38.312  1.00 71.82      A    C  
ATOM    209  N   ILE A  26      -8.800  13.008 -38.256  1.00 85.67      A    N  
ATOM    210  CA  ILE A  26      -9.378  11.824 -37.604  1.00 85.38      A    C  
ATOM    211  C   ILE A  26      -8.352  11.167 -36.668  1.00 86.15      A    C  
ATOM    212  O   ILE A  26      -8.650  10.948 -35.496  1.00 85.41      A    O  
ATOM    213  CB  ILE A  26      -9.915  10.828 -38.654  1.00 83.78      A    C  
ATOM    214  CG1 ILE A  26     -11.188  11.375 -39.321  1.00 77.87      A    C  
ATOM    215  CG2 ILE A  26     -10.224   9.463 -38.013  1.00 77.55      A    C  
ATOM    216  CD1 ILE A  26     -11.570  10.635 -40.611  1.00 71.20      A    C  
ATOM    217  N   TYR A  27      -7.146  10.892 -37.144  1.00 88.49      A    N  
ATOM    218  CA  TYR A  27      -6.126  10.234 -36.324  1.00 87.43      A    C  
ATOM    219  C   TYR A  27      -5.611  11.127 -35.192  1.00 87.81      A    C  
ATOM    220  O   TYR A  27      -5.344  10.635 -34.097  1.00 86.72      A    O  
ATOM    221  CB  TYR A  27      -4.986   9.749 -37.211  1.00 85.87      A    C  
ATOM    222  CG  TYR A  27      -5.364   8.585 -38.104  1.00 82.87      A    C  
ATOM    223  CD1 TYR A  27      -5.884   7.402 -37.550  1.00 79.42      A    C  
ATOM    224  CD2 TYR A  27      -5.205   8.681 -39.501  1.00 79.02      A    C  
ATOM    225  CE1 TYR A  27      -6.248   6.325 -38.374  1.00 76.80      A    C  
ATOM    226  CE2 TYR A  27      -5.565   7.612 -40.328  1.00 76.16      A    C  
ATOM    227  CZ  TYR A  27      -6.093   6.433 -39.768  1.00 77.59      A    C  
ATOM    228  OH  TYR A  27      -6.464   5.390 -40.578  1.00 74.11      A    O  
ATOM    229  N   ARG A  28      -5.552  12.453 -35.392  1.00 89.12      A    N  
ATOM    230  CA  ARG A  28      -5.259  13.410 -34.330  1.00 88.62      A    C  
ATOM    231  C   ARG A  28      -6.341  13.397 -33.244  1.00 89.22      A    C  
ATOM    232  O   ARG A  28      -6.008  13.352 -32.058  1.00 87.88      A    O  
ATOM    233  CB  ARG A  28      -5.084  14.797 -34.975  1.00 86.26      A    C  
ATOM    234  CG  ARG A  28      -4.776  15.879 -33.941  1.00 77.93      A    C  
ATOM    235  CD  ARG A  28      -4.583  17.223 -34.637  1.00 74.16      A    C  
ATOM    236  NE  ARG A  28      -4.955  18.330 -33.727  1.00 68.40      A    N  
ATOM    237  CZ  ARG A  28      -4.891  19.614 -33.999  1.00 64.43      A    C  
ATOM    238  NH1 ARG A  28      -4.363  20.076 -35.094  1.00 59.32      A    N1+
ATOM    239  NH2 ARG A  28      -5.399  20.477 -33.174  1.00 57.49      A    N  
ATOM    240  N   ALA A  29      -7.615  13.377 -33.632  1.00 88.79      A    N  
ATOM    241  CA  ALA A  29      -8.727  13.276 -32.692  1.00 88.44      A    C  
ATOM    242  C   ALA A  29      -8.708  11.941 -31.934  1.00 89.41      A    C  
ATOM    243  O   ALA A  29      -8.892  11.941 -30.717  1.00 88.40      A    O  
ATOM    244  CB  ALA A  29     -10.038  13.473 -33.447  1.00 87.43      A    C  
ATOM    245  N   LYS A  30      -8.387  10.834 -32.613  1.00 90.12      A    N  
ATOM    246  CA  LYS A  30      -8.225   9.517 -31.982  1.00 90.04      A    C  
ATOM    247  C   LYS A  30      -7.125   9.522 -30.919  1.00 90.35      A    C  
ATOM    248  O   LYS A  30      -7.367   9.096 -29.794  1.00 89.47      A    O  
ATOM    249  CB  LYS A  30      -7.975   8.466 -33.078  1.00 89.01      A    C  
ATOM    250  CG  LYS A  30      -7.708   7.043 -32.558  1.00 85.91      A    C  
ATOM    251  CD  LYS A  30      -8.843   6.466 -31.718  1.00 83.15      A    C  
ATOM    252  CE  LYS A  30      -8.481   5.030 -31.345  1.00 80.35      A    C  
ATOM    253  NZ  LYS A  30      -9.427   4.439 -30.388  1.00 74.92      A    N1+
ATOM    254  N   SER A  31      -5.966  10.070 -31.215  1.00 90.71      A    N  
ATOM    255  CA  SER A  31      -4.848  10.162 -30.263  1.00 90.48      A    C  
ATOM    256  C   SER A  31      -5.216  10.987 -29.021  1.00 91.11      A    C  
ATOM    257  O   SER A  31      -4.898  10.602 -27.901  1.00 89.19      A    O  
ATOM    258  CB  SER A  31      -3.627  10.759 -30.968  1.00 89.10      A    C  
ATOM    259  OG  SER A  31      -2.500  10.692 -30.127  1.00 75.97      A    O  
ATOM    260  N   LEU A  32      -5.941  12.103 -29.191  1.00 90.79      A    N  
ATOM    261  CA  LEU A  32      -6.424  12.897 -28.066  1.00 90.71      A    C  
ATOM    262  C   LEU A  32      -7.526  12.171 -27.285  1.00 91.68      A    C  
ATOM    263  O   LEU A  32      -7.556  12.255 -26.058  1.00 90.57      A    O  
ATOM    264  CB  LEU A  32      -6.894  14.269 -28.569  1.00 89.05      A    C  
ATOM    265  CG  LEU A  32      -7.172  15.270 -27.416  1.00 81.69      A    C  
ATOM    266  CD1 LEU A  32      -5.890  15.680 -26.683  1.00 76.99      A    C  
ATOM    267  CD2 LEU A  32      -7.796  16.532 -27.958  1.00 77.00      A    C  
ATOM    268  N   LEU A  33      -8.407  11.435 -27.972  1.00 91.71      A    N  
ATOM    269  CA  LEU A  33      -9.469  10.643 -27.353  1.00 92.21      A    C  
ATOM    270  C   LEU A  33      -8.898   9.526 -26.478  1.00 92.96      A    C  
ATOM    271  O   LEU A  33      -9.424   9.301 -25.391  1.00 92.04      A    O  
ATOM    272  CB  LEU A  33     -10.392  10.088 -28.450  1.00 91.61      A    C  
ATOM    273  CG  LEU A  33     -11.615   9.342 -27.889  1.00 90.18      A    C  
ATOM    274  CD1 LEU A  33     -12.611  10.289 -27.205  1.00 86.64      A    C  
ATOM    275  CD2 LEU A  33     -12.357   8.634 -29.024  1.00 86.17      A    C  
ATOM    276  N   ASP A  34      -7.808   8.883 -26.878  1.00 92.96      A    N  
ATOM    277  CA  ASP A  34      -7.126   7.880 -26.060  1.00 92.41      A    C  
ATOM    278  C   ASP A  34      -6.651   8.479 -24.725  1.00 93.01      A    C  
ATOM    279  O   ASP A  34      -6.889   7.905 -23.657  1.00 92.00      A    O  
ATOM    280  CB  ASP A  34      -5.938   7.286 -26.848  1.00 91.14      A    C  
ATOM    281  CG  ASP A  34      -6.326   6.356 -28.009  1.00 86.78      A    C  
ATOM    282  OD1 ASP A  34      -7.460   5.837 -28.033  1.00 80.72      A    O  
ATOM    283  OD2 ASP A  34      -5.456   6.115 -28.876  1.00 81.33      A    O1-
ATOM    284  N   PHE A  35      -6.069   9.686 -24.749  1.00 93.10      A    N  
ATOM    285  CA  PHE A  35      -5.681  10.408 -23.532  1.00 93.03      A    C  
ATOM    286  C   PHE A  35      -6.896  10.853 -22.697  1.00 93.75      A    C  
ATOM    287  O   PHE A  35      -6.908  10.680 -21.480  1.00 93.08      A    O  
ATOM    288  CB  PHE A  35      -4.812  11.605 -23.916  1.00 92.19      A    C  
ATOM    289  CG  PHE A  35      -4.460  12.497 -22.737  1.00 91.86      A    C  
ATOM    290  CD1 PHE A  35      -5.088  13.742 -22.577  1.00 88.81      A    C  
ATOM    291  CD2 PHE A  35      -3.547  12.049 -21.776  1.00 88.80      A    C  
ATOM    292  CE1 PHE A  35      -4.790  14.549 -21.466  1.00 87.99      A    C  
ATOM    293  CE2 PHE A  35      -3.245  12.851 -20.661  1.00 87.35      A    C  
ATOM    294  CZ  PHE A  35      -3.868  14.095 -20.502  1.00 88.04      A    C  
ATOM    295  N   ALA A  36      -7.933  11.392 -23.343  1.00 93.59      A    N  
ATOM    296  CA  ALA A  36      -9.146  11.833 -22.656  1.00 93.41      A    C  
ATOM    297  C   ALA A  36      -9.879  10.663 -21.981  1.00 94.57      A    C  
ATOM    298  O   ALA A  36     -10.369  10.796 -20.857  1.00 93.57      A    O  
ATOM    299  CB  ALA A  36     -10.038  12.548 -23.674  1.00 92.37      A    C  
ATOM    300  N   THR A  37      -9.904   9.505 -22.624  1.00 94.44      A    N  
ATOM    301  CA  THR A  37     -10.492   8.271 -22.081  1.00 94.82      A    C  
ATOM    302  C   THR A  37      -9.704   7.777 -20.866  1.00 95.28      A    C  
ATOM    303  O   THR A  37     -10.308   7.394 -19.872  1.00 93.87      A    O  
ATOM    304  CB  THR A  37     -10.570   7.179 -23.157  1.00 94.13      A    C  
ATOM    305  CG2 THR A  37     -11.351   5.965 -22.672  1.00 83.42      A    C  
ATOM    306  OG1 THR A  37     -11.274   7.669 -24.270  1.00 83.02      A    O  
ATOM    307  N   LEU A  38      -8.371   7.862 -20.885  1.00 95.00      A    N  
ATOM    308  CA  LEU A  38      -7.543   7.574 -19.708  1.00 94.95      A    C  
ATOM    309  C   LEU A  38      -7.867   8.519 -18.545  1.00 95.02      A    C  
ATOM    310  O   LEU A  38      -8.023   8.061 -17.415  1.00 94.05      A    O  
ATOM    311  CB  LEU A  38      -6.053   7.655 -20.106  1.00 94.36      A    C  
ATOM    312  CG  LEU A  38      -5.087   7.486 -18.913  1.00 92.53      A    C  
ATOM    313  CD1 LEU A  38      -5.178   6.097 -18.289  1.00 88.72      A    C  
ATOM    314  CD2 LEU A  38      -3.663   7.733 -19.382  1.00 88.33      A    C  
ATOM    315  N   GLN A  39      -8.021   9.819 -18.783  1.00 95.22      A    N  
ATOM    316  CA  GLN A  39      -8.392  10.790 -17.749  1.00 94.81      A    C  
ATOM    317  C   GLN A  39      -9.786  10.494 -17.165  1.00 95.39      A    C  
ATOM    318  O   GLN A  39      -9.959  10.514 -15.945  1.00 94.08      A    O  
ATOM    319  CB  GLN A  39      -8.328  12.218 -18.297  1.00 93.63      A    C  
ATOM    320  CG  GLN A  39      -6.909  12.705 -18.630  1.00 90.21      A    C  
ATOM    321  CD  GLN A  39      -6.029  12.966 -17.406  1.00 88.70      A    C  
ATOM    322  NE2 GLN A  39      -4.960  13.709 -17.578  1.00 76.05      A    N  
ATOM    323  OE1 GLN A  39      -6.254  12.534 -16.288  1.00 78.11      A    O  
ATOM    324  N   ALA A  40     -10.758  10.142 -18.014  1.00 94.95      A    N  
ATOM    325  CA  ALA A  40     -12.082   9.728 -17.574  1.00 95.17      A    C  
ATOM    326  C   ALA A  40     -12.028   8.451 -16.717  1.00 95.73      A    C  
ATOM    327  O   ALA A  40     -12.641   8.396 -15.648  1.00 94.40      A    O  
ATOM    328  CB  ALA A  40     -12.975   9.548 -18.807  1.00 94.44      A    C  
ATOM    329  N   ALA A  41     -11.240   7.456 -17.122  1.00 95.59      A    N  
ATOM    330  CA  ALA A  41     -11.050   6.234 -16.348  1.00 95.69      A    C  
ATOM    331  C   ALA A  41     -10.398   6.504 -14.985  1.00 95.99      A    C  
ATOM    332  O   ALA A  41     -10.857   5.978 -13.970  1.00 94.31      A    O  
ATOM    333  CB  ALA A  41     -10.231   5.245 -17.179  1.00 94.94      A    C  
ATOM    334  N   ARG A  42      -9.389   7.387 -14.910  1.00 95.76      A    N  
ATOM    335  CA  ARG A  42      -8.773   7.821 -13.639  1.00 95.30      A    C  
ATOM    336  C   ARG A  42      -9.787   8.508 -12.732  1.00 95.29      A    C  
ATOM    337  O   ARG A  42      -9.819   8.213 -11.546  1.00 93.16      A    O  
ATOM    338  CB  ARG A  42      -7.584   8.755 -13.909  1.00 93.93      A    C  
ATOM    339  CG  ARG A  42      -6.358   8.011 -14.466  1.00 89.12      A    C  
ATOM    340  CD  ARG A  42      -5.234   8.990 -14.853  1.00 88.35      A    C  
ATOM    341  NE  ARG A  42      -4.627   9.641 -13.690  1.00 85.81      A    N  
ATOM    342  CZ  ARG A  42      -4.486  10.943 -13.450  1.00 86.53      A    C  
ATOM    343  NH1 ARG A  42      -4.888  11.863 -14.276  1.00 74.95      A    N1+
ATOM    344  NH2 ARG A  42      -3.901  11.332 -12.367  1.00 79.07      A    N  
ATOM    345  N   ALA A  43     -10.651   9.370 -13.279  1.00 94.91      A    N  
ATOM    346  CA  ALA A  43     -11.705  10.024 -12.511  1.00 94.46      A    C  
ATOM    347  C   ALA A  43     -12.734   9.012 -11.975  1.00 94.56      A    C  
ATOM    348  O   ALA A  43     -13.128   9.098 -10.815  1.00 92.34      A    O  
ATOM    349  CB  ALA A  43     -12.368  11.093 -13.385  1.00 93.50      A    C  
ATOM    350  N   GLY A  44     -13.123   8.026 -12.782  1.00 93.99      A    N  
ATOM    351  CA  GLY A  44     -14.003   6.935 -12.359  1.00 93.50      A    C  
ATOM    352  C   GLY A  44     -13.397   6.073 -11.249  1.00 94.25      A    C  
ATOM    353  O   GLY A  44     -14.064   5.786 -10.261  1.00 92.17      A    O  
ATOM    354  N   ALA A  45     -12.112   5.744 -11.363  1.00 95.19      A    N  
ATOM    355  CA  ALA A  45     -11.400   4.912 -10.391  1.00 94.66      A    C  
ATOM    356  C   ALA A  45     -11.392   5.512  -8.974  1.00 94.21      A    C  
ATOM    357  O   ALA A  45     -11.493   4.770  -7.996  1.00 91.24      A    O  
ATOM    358  CB  ALA A  45      -9.976   4.688 -10.898  1.00 93.95      A    C  
ATOM    359  N   VAL A  46     -11.327   6.839  -8.843  1.00 94.37      A    N  
ATOM    360  CA  VAL A  46     -11.272   7.531  -7.547  1.00 93.01      A    C  
ATOM    361  C   VAL A  46     -12.637   7.989  -7.015  1.00 92.12      A    C  
ATOM    362  O   VAL A  46     -12.710   8.524  -5.911  1.00 87.44      A    O  
ATOM    363  CB  VAL A  46     -10.266   8.697  -7.562  1.00 91.82      A    C  
ATOM    364  CG1 VAL A  46      -8.863   8.227  -7.965  1.00 85.89      A    C  
ATOM    365  CG2 VAL A  46     -10.691   9.845  -8.487  1.00 86.76      A    C  
ATOM    366  N   SER A  47     -13.719   7.794  -7.780  1.00 92.43      A    N  
ATOM    367  CA  SER A  47     -15.066   8.295  -7.456  1.00 91.41      A    C  
ATOM    368  C   SER A  47     -16.144   7.215  -7.360  1.00 91.69      A    C  
ATOM    369  O   SER A  47     -17.336   7.528  -7.391  1.00 87.08      A    O  
ATOM    370  CB  SER A  47     -15.472   9.392  -8.451  1.00 89.57      A    C  
ATOM    371  OG  SER A  47     -15.589   8.870  -9.761  1.00 84.79      A    O  
ATOM    372  N   GLY A  48     -15.775   5.947  -7.262  1.00 90.44      A    N  
ATOM    373  CA  GLY A  48     -16.743   4.845  -7.237  1.00 90.36      A    C  
ATOM    374  C   GLY A  48     -17.500   4.683  -8.561  1.00 91.75      A    C  
ATOM    375  O   GLY A  48     -18.692   4.380  -8.558  1.00 87.23      A    O  
ATOM    376  N   VAL A  49     -16.817   4.912  -9.683  1.00 92.07      A    N  
ATOM    377  CA  VAL A  49     -17.384   4.869 -11.049  1.00 93.18      A    C  
ATOM    378  C   VAL A  49     -18.513   5.898 -11.241  1.00 93.41      A    C  
ATOM    379  O   VAL A  49     -19.544   5.632 -11.854  1.00 89.65      A    O  
ATOM    380  CB  VAL A  49     -17.764   3.437 -11.489  1.00 91.65      A    C  
ATOM    381  CG1 VAL A  49     -17.895   3.321 -13.006  1.00 86.17      A    C  
ATOM    382  CG2 VAL A  49     -16.723   2.400 -11.067  1.00 86.17      A    C  
ATOM    383  N   ASN A  50     -18.319   7.119 -10.729  1.00 93.10      A    N  
ATOM    384  CA  ASN A  50     -19.288   8.187 -10.914  1.00 92.83      A    C  
ATOM    385  C   ASN A  50     -19.259   8.715 -12.358  1.00 93.26      A    C  
ATOM    386  O   ASN A  50     -18.274   9.301 -12.810  1.00 91.24      A    O  
ATOM    387  CB  ASN A  50     -19.029   9.269  -9.862  1.00 90.67      A    C  
ATOM    388  CG  ASN A  50     -20.083  10.358  -9.869  1.00 89.24      A    C  
ATOM    389  ND2 ASN A  50     -20.431  10.877  -8.720  1.00 78.96      A    N  
ATOM    390  OD1 ASN A  50     -20.607  10.764 -10.890  1.00 78.26      A    O  
ATOM    391  N   HIS A  51     -20.371   8.548 -13.087  1.00 93.85      A    N  
ATOM    392  CA  HIS A  51     -20.482   8.971 -14.484  1.00 93.97      A    C  
ATOM    393  C   HIS A  51     -20.324  10.486 -14.676  1.00 93.99      A    C  
ATOM    394  O   HIS A  51     -19.776  10.912 -15.689  1.00 91.42      A    O  
ATOM    395  CB  HIS A  51     -21.825   8.506 -15.061  1.00 92.60      A    C  
ATOM    396  CG  HIS A  51     -21.822   7.057 -15.446  1.00 91.57      A    C  
ATOM    397  CD2 HIS A  51     -22.001   5.977 -14.626  1.00 78.16      A    C  
ATOM    398  ND1 HIS A  51     -21.606   6.563 -16.729  1.00 76.87      A    N  
ATOM    399  CE1 HIS A  51     -21.670   5.229 -16.667  1.00 80.26      A    C  
ATOM    400  NE2 HIS A  51     -21.905   4.834 -15.417  1.00 81.89      A    N  
ATOM    401  N   SER A  52     -20.773  11.321 -13.731  1.00 93.53      A    N  
ATOM    402  CA  SER A  52     -20.636  12.776 -13.843  1.00 92.45      A    C  
ATOM    403  C   SER A  52     -19.174  13.230 -13.724  1.00 92.46      A    C  
ATOM    404  O   SER A  52     -18.733  14.075 -14.503  1.00 90.39      A    O  
ATOM    405  CB  SER A  52     -21.527  13.493 -12.823  1.00 90.97      A    C  
ATOM    406  OG  SER A  52     -21.067  13.357 -11.500  1.00 76.87      A    O  
ATOM    407  N   GLU A  53     -18.398  12.604 -12.825  1.00 93.46      A    N  
ATOM    408  CA  GLU A  53     -16.966  12.868 -12.673  1.00 92.80      A    C  
ATOM    409  C   GLU A  53     -16.172  12.411 -13.904  1.00 92.97      A    C  
ATOM    410  O   GLU A  53     -15.338  13.159 -14.418  1.00 90.85      A    O  
ATOM    411  CB  GLU A  53     -16.444  12.157 -11.415  1.00 91.53      A    C  
ATOM    412  CG  GLU A  53     -16.919  12.804 -10.099  1.00 85.41      A    C  
ATOM    413  CD  GLU A  53     -16.246  14.156  -9.804  1.00 81.61      A    C  
ATOM    414  OE1 GLU A  53     -16.736  14.905  -8.945  1.00 72.39      A    O  
ATOM    415  OE2 GLU A  53     -15.172  14.467 -10.374  1.00 72.98      A    O1-
ATOM    416  N   MET A  54     -16.489  11.235 -14.446  1.00 93.90      A    N  
ATOM    417  CA  MET A  54     -15.876  10.743 -15.680  1.00 93.84      A    C  
ATOM    418  C   MET A  54     -16.164  11.675 -16.866  1.00 93.63      A    C  
ATOM    419  O   MET A  54     -15.260  11.988 -17.633  1.00 92.14      A    O  
ATOM    420  CB  MET A  54     -16.370   9.332 -16.007  1.00 93.35      A    C  
ATOM    421  CG  MET A  54     -15.840   8.286 -15.030  1.00 90.93      A    C  
ATOM    422  SD  MET A  54     -16.116   6.569 -15.568  1.00 89.85      A    S  
ATOM    423  CE  MET A  54     -17.914   6.448 -15.421  1.00 77.53      A    C  
ATOM    424  N   ARG A  55     -17.405  12.154 -16.986  1.00 93.21      A    N  
ATOM    425  CA  ARG A  55     -17.810  13.064 -18.063  1.00 92.45      A    C  
ATOM    426  C   ARG A  55     -17.117  14.416 -17.954  1.00 91.96      A    C  
ATOM    427  O   ARG A  55     -16.604  14.908 -18.949  1.00 89.98      A    O  
ATOM    428  CB  ARG A  55     -19.338  13.169 -18.083  1.00 91.13      A    C  
ATOM    429  CG  ARG A  55     -19.846  13.704 -19.425  1.00 83.82      A    C  
ATOM    430  CD  ARG A  55     -21.368  13.596 -19.453  1.00 80.02      A    C  
ATOM    431  NE  ARG A  55     -21.900  13.750 -20.809  1.00 74.22      A    N  
ATOM    432  CZ  ARG A  55     -23.047  13.255 -21.268  1.00 67.91      A    C  
ATOM    433  NH1 ARG A  55     -23.875  12.616 -20.492  1.00 59.39      A    N1+
ATOM    434  NH2 ARG A  55     -23.369  13.386 -22.517  1.00 61.36      A    N  
ATOM    435  N   SER A  56     -17.013  14.974 -16.746  1.00 92.13      A    N  
ATOM    436  CA  SER A  56     -16.292  16.224 -16.494  1.00 90.66      A    C  
ATOM    437  C   SER A  56     -14.796  16.108 -16.836  1.00 90.27      A    C  
ATOM    438  O   SER A  56     -14.228  17.006 -17.454  1.00 88.15      A    O  
ATOM    439  CB  SER A  56     -16.474  16.617 -15.028  1.00 89.52      A    C  
ATOM    440  OG  SER A  56     -15.859  17.860 -14.772  1.00 74.53      A    O  
ATOM    441  N   ALA A  57     -14.164  14.987 -16.484  1.00 92.37      A    N  
ATOM    442  CA  ALA A  57     -12.771  14.734 -16.842  1.00 91.91      A    C  
ATOM    443  C   ALA A  57     -12.573  14.601 -18.359  1.00 91.77      A    C  
ATOM    444  O   ALA A  57     -11.616  15.154 -18.909  1.00 89.94      A    O  
ATOM    445  CB  ALA A  57     -12.297  13.483 -16.100  1.00 91.68      A    C  
ATOM    446  N   LEU A  58     -13.501  13.938 -19.046  1.00 92.49      A    N  
ATOM    447  CA  LEU A  58     -13.483  13.810 -20.503  1.00 92.16      A    C  
ATOM    448  C   LEU A  58     -13.653  15.166 -21.196  1.00 91.74      A    C  
ATOM    449  O   LEU A  58     -12.892  15.478 -22.104  1.00 89.79      A    O  
ATOM    450  CB  LEU A  58     -14.590  12.816 -20.914  1.00 91.87      A    C  
ATOM    451  CG  LEU A  58     -14.483  12.377 -22.386  1.00 89.77      A    C  
ATOM    452  CD1 LEU A  58     -13.388  11.336 -22.596  1.00 85.21      A    C  
ATOM    453  CD2 LEU A  58     -15.803  11.756 -22.826  1.00 84.67      A    C  
ATOM    454  N   GLU A  59     -14.591  16.014 -20.736  1.00 90.41      A    N  
ATOM    455  CA  GLU A  59     -14.803  17.376 -21.243  1.00 89.23      A    C  
ATOM    456  C   GLU A  59     -13.543  18.235 -21.119  1.00 88.55      A    C  
ATOM    457  O   GLU A  59     -13.135  18.889 -22.076  1.00 86.56      A    O  
ATOM    458  CB  GLU A  59     -15.955  18.049 -20.480  1.00 87.84      A    C  
ATOM    459  CG  GLU A  59     -17.336  17.563 -20.928  1.00 79.18      A    C  
ATOM    460  CD  GLU A  59     -18.490  18.126 -20.109  1.00 77.88      A    C  
ATOM    461  OE1 GLU A  59     -19.633  17.625 -20.287  1.00 71.77      A    O  
ATOM    462  OE2 GLU A  59     -18.274  19.066 -19.306  1.00 73.12      A    O1-
ATOM    463  N   MET A  60     -12.880  18.200 -19.968  1.00 89.10      A    N  
ATOM    464  CA  MET A  60     -11.643  18.939 -19.745  1.00 87.15      A    C  
ATOM    465  C   MET A  60     -10.503  18.479 -20.659  1.00 86.95      A    C  
ATOM    466  O   MET A  60      -9.768  19.318 -21.177  1.00 84.35      A    O  
ATOM    467  CB  MET A  60     -11.217  18.842 -18.273  1.00 84.90      A    C  
ATOM    468  CG  MET A  60     -12.051  19.770 -17.387  1.00 75.91      A    C  
ATOM    469  SD  MET A  60     -11.467  19.890 -15.673  1.00 68.72      A    S  
ATOM    470  CE  MET A  60     -12.318  18.464 -14.962  1.00 59.41      A    C  
ATOM    471  N   ALA A  61     -10.361  17.168 -20.869  1.00 88.39      A    N  
ATOM    472  CA  ALA A  61      -9.293  16.610 -21.698  1.00 88.06      A    C  
ATOM    473  C   ALA A  61      -9.532  16.808 -23.208  1.00 87.84      A    C  
ATOM    474  O   ALA A  61      -8.576  16.948 -23.971  1.00 85.40      A    O  
ATOM    475  CB  ALA A  61      -9.131  15.137 -21.329  1.00 87.95      A    C  
ATOM    476  N   MET A  62     -10.796  16.865 -23.643  1.00 87.62      A    N  
ATOM    477  CA  MET A  62     -11.182  17.069 -25.043  1.00 87.27      A    C  
ATOM    478  C   MET A  62     -11.281  18.544 -25.437  1.00 86.67      A    C  
ATOM    479  O   MET A  62     -11.271  18.853 -26.630  1.00 83.41      A    O  
ATOM    480  CB  MET A  62     -12.508  16.343 -25.318  1.00 86.74      A    C  
ATOM    481  CG  MET A  62     -12.346  14.820 -25.325  1.00 83.84      A    C  
ATOM    482  SD  MET A  62     -11.470  14.150 -26.767  1.00 80.64      A    S  
ATOM    483  CE  MET A  62     -12.797  14.208 -27.982  1.00 70.65      A    C  
ATOM    484  N   ALA A  63     -11.322  19.478 -24.489  1.00 85.52      A    N  
ATOM    485  CA  ALA A  63     -11.413  20.912 -24.751  1.00 83.83      A    C  
ATOM    486  C   ALA A  63     -10.386  21.460 -25.775  1.00 83.50      A    C  
ATOM    487  O   ALA A  63     -10.789  22.288 -26.597  1.00 80.13      A    O  
ATOM    488  CB  ALA A  63     -11.352  21.673 -23.423  1.00 82.12      A    C  
ATOM    489  N   PRO A  64      -9.114  20.997 -25.838  1.00 84.08      A    N  
ATOM    490  CA  PRO A  64      -8.158  21.455 -26.845  1.00 82.08      A    C  
ATOM    491  C   PRO A  64      -8.580  21.232 -28.304  1.00 82.26      A    C  
ATOM    492  O   PRO A  64      -8.136  21.973 -29.170  1.00 79.17      A    O  
ATOM    493  CB  PRO A  64      -6.853  20.708 -26.546  1.00 80.03      A    C  
ATOM    494  CG  PRO A  64      -6.962  20.394 -25.062  1.00 78.05      A    C  
ATOM    495  CD  PRO A  64      -8.451  20.132 -24.891  1.00 80.87      A    C  
ATOM    496  N   LEU A  65      -9.451  20.255 -28.604  1.00 80.99      A    N  
ATOM    497  CA  LEU A  65      -9.995  20.052 -29.957  1.00 79.63      A    C  
ATOM    498  C   LEU A  65     -10.915  21.192 -30.408  1.00 79.94      A    C  
ATOM    499  O   LEU A  65     -11.082  21.401 -31.604  1.00 75.90      A    O  
ATOM    500  CB  LEU A  65     -10.779  18.723 -30.003  1.00 77.99      A    C  
ATOM    501  CG  LEU A  65      -9.917  17.512 -30.387  1.00 74.56      A    C  
ATOM    502  CD1 LEU A  65     -10.681  16.228 -30.084  1.00 70.41      A    C  
ATOM    503  CD2 LEU A  65      -9.592  17.510 -31.884  1.00 68.52      A    C  
ATOM    504  N   TYR A  66     -11.524  21.919 -29.460  1.00 80.21      A    N  
ATOM    505  CA  TYR A  66     -12.483  22.989 -29.713  1.00 79.01      A    C  
ATOM    506  C   TYR A  66     -11.883  24.385 -29.497  1.00 77.95      A    C  
ATOM    507  O   TYR A  66     -12.588  25.390 -29.652  1.00 71.99      A    O  
ATOM    508  CB  TYR A  66     -13.714  22.768 -28.835  1.00 77.89      A    C  
ATOM    509  CG  TYR A  66     -14.427  21.464 -29.100  1.00 79.24      A    C  
ATOM    510  CD1 TYR A  66     -15.469  21.396 -30.044  1.00 74.68      A    C  
ATOM    511  CD2 TYR A  66     -14.050  20.291 -28.414  1.00 74.71      A    C  
ATOM    512  CE1 TYR A  66     -16.138  20.194 -30.289  1.00 73.10      A    C  
ATOM    513  CE2 TYR A  66     -14.710  19.080 -28.654  1.00 73.31      A    C  
ATOM    514  CZ  TYR A  66     -15.761  19.036 -29.588  1.00 75.33      A    C  
ATOM    515  OH  TYR A  66     -16.416  17.849 -29.825  1.00 73.86      A    O  
ATOM    516  N   ALA A  67     -10.602  24.461 -29.121  1.00 77.53      A    N  
ATOM    517  CA  ALA A  67      -9.900  25.719 -28.937  1.00 74.61      A    C  
ATOM    518  C   ALA A  67      -9.624  26.373 -30.302  1.00 73.89      A    C  
ATOM    519  O   ALA A  67      -9.013  25.770 -31.179  1.00 69.47      A    O  
ATOM    520  CB  ALA A  67      -8.615  25.483 -28.136  1.00 70.61      A    C  
ATOM    521  N   THR A  68     -10.071  27.627 -30.454  1.00 72.13      A    N  
ATOM    522  CA  THR A  68      -9.809  28.457 -31.641  1.00 70.33      A    C  
ATOM    523  C   THR A  68      -8.602  29.366 -31.469  1.00 70.84      A    C  
ATOM    524  O   THR A  68      -8.046  29.825 -32.464  1.00 63.64      A    O  
ATOM    525  CB  THR A  68     -11.028  29.310 -31.980  1.00 64.32      A    C  
ATOM    526  CG2 THR A  68     -12.179  28.460 -32.515  1.00 56.74      A    C  
ATOM    527  OG1 THR A  68     -11.519  29.966 -30.817  1.00 58.84      A    O  
ATOM    528  N   SER A  69      -8.192  29.639 -30.228  1.00 67.75      A    N  
ATOM    529  CA  SER A  69      -7.012  30.440 -29.915  1.00 66.43      A    C  
ATOM    530  C   SER A  69      -6.124  29.720 -28.893  1.00 66.86      A    C  
ATOM    531  O   SER A  69      -6.634  29.004 -28.029  1.00 61.74      A    O  
ATOM    532  CB  SER A  69      -7.397  31.848 -29.461  1.00 61.97      A    C  
ATOM    533  OG  SER A  69      -7.862  31.893 -28.137  1.00 56.13      A    O  
ATOM    534  N   PRO A  70      -4.794  29.893 -28.973  1.00 66.92      A    N  
ATOM    535  CA  PRO A  70      -3.839  29.204 -28.105  1.00 64.77      A    C  
ATOM    536  C   PRO A  70      -3.720  29.786 -26.692  1.00 66.25      A    C  
ATOM    537  O   PRO A  70      -3.027  29.236 -25.840  1.00 61.75      A    O  
ATOM    538  CB  PRO A  70      -2.513  29.289 -28.866  1.00 60.62      A    C  
ATOM    539  CG  PRO A  70      -2.623  30.579 -29.670  1.00 59.63      A    C  
ATOM    540  CD  PRO A  70      -4.098  30.631 -30.019  1.00 61.80      A    C  
ATOM    541  N   ASP A  71      -4.354  30.924 -26.443  1.00 67.90      A    N  
ATOM    542  CA  ASP A  71      -4.251  31.710 -25.231  1.00 66.94      A    C  
ATOM    543  C   ASP A  71      -5.195  31.187 -24.126  1.00 67.95      A    C  
ATOM    544  O   ASP A  71      -6.159  30.473 -24.372  1.00 63.45      A    O  
ATOM    545  CB  ASP A  71      -4.419  33.221 -25.538  1.00 62.16      A    C  
ATOM    546  CG  ASP A  71      -5.170  33.578 -26.832  1.00 57.55      A    C  
ATOM    547  OD1 ASP A  71      -4.897  32.968 -27.890  1.00 51.29      A    O  
ATOM    548  OD2 ASP A  71      -6.036  34.463 -26.768  1.00 53.12      A    O1-
ATOM    549  N   ALA A  72      -4.938  31.572 -22.859  1.00 70.98      A    N  
ATOM    550  CA  ALA A  72      -5.726  31.118 -21.706  1.00 70.58      A    C  
ATOM    551  C   ALA A  72      -7.227  31.430 -21.846  1.00 72.34      A    C  
ATOM    552  O   ALA A  72      -8.067  30.604 -21.474  1.00 69.83      A    O  
ATOM    553  CB  ALA A  72      -5.142  31.764 -20.443  1.00 67.11      A    C  
ATOM    554  N   ALA A  73      -7.571  32.576 -22.452  1.00 71.34      A    N  
ATOM    555  CA  ALA A  73      -8.949  32.926 -22.775  1.00 71.94      A    C  
ATOM    556  C   ALA A  73      -9.573  31.936 -23.775  1.00 73.06      A    C  
ATOM    557  O   ALA A  73     -10.714  31.508 -23.592  1.00 70.16      A    O  
ATOM    558  CB  ALA A  73      -8.961  34.359 -23.327  1.00 71.05      A    C  
ATOM    559  N   GLY A  74      -8.812  31.497 -24.769  1.00 74.09      A    N  
ATOM    560  CA  GLY A  74      -9.217  30.469 -25.725  1.00 73.32      A    C  
ATOM    561  C   GLY A  74      -9.479  29.119 -25.064  1.00 75.66      A    C  
ATOM    562  O   GLY A  74     -10.466  28.461 -25.387  1.00 73.21      A    O  
ATOM    563  N   ALA A  75      -8.676  28.738 -24.084  1.00 77.25      A    N  
ATOM    564  CA  ALA A  75      -8.880  27.504 -23.329  1.00 76.28      A    C  
ATOM    565  C   ALA A  75     -10.174  27.531 -22.491  1.00 77.82      A    C  
ATOM    566  O   ALA A  75     -10.916  26.549 -22.455  1.00 76.56      A    O  
ATOM    567  CB  ALA A  75      -7.653  27.253 -22.450  1.00 73.15      A    C  
ATOM    568  N   VAL A  76     -10.490  28.668 -21.847  1.00 76.90      A    N  
ATOM    569  CA  VAL A  76     -11.751  28.850 -21.108  1.00 77.94      A    C  
ATOM    570  C   VAL A  76     -12.947  28.831 -22.058  1.00 79.25      A    C  
ATOM    571  O   VAL A  76     -13.925  28.124 -21.799  1.00 78.87      A    O  
ATOM    572  CB  VAL A  76     -11.723  30.144 -20.272  1.00 76.51      A    C  
ATOM    573  CG1 VAL A  76     -13.055  30.401 -19.567  1.00 69.44      A    C  
ATOM    574  CG2 VAL A  76     -10.641  30.064 -19.186  1.00 69.92      A    C  
ATOM    575  N   ALA A  77     -12.855  29.544 -23.175  1.00 80.39      A    N  
ATOM    576  CA  ALA A  77     -13.889  29.551 -24.202  1.00 80.92      A    C  
ATOM    577  C   ALA A  77     -14.126  28.155 -24.797  1.00 82.15      A    C  
ATOM    578  O   ALA A  77     -15.274  27.743 -24.975  1.00 80.86      A    O  
ATOM    579  CB  ALA A  77     -13.504  30.569 -25.279  1.00 79.96      A    C  
ATOM    580  N   ALA A  78     -13.059  27.389 -25.033  1.00 81.78      A    N  
ATOM    581  CA  ALA A  78     -13.146  26.014 -25.511  1.00 80.97      A    C  
ATOM    582  C   ALA A  78     -13.870  25.109 -24.519  1.00 82.48      A    C  
ATOM    583  O   ALA A  78     -14.779  24.382 -24.918  1.00 81.46      A    O  
ATOM    584  CB  ALA A  78     -11.737  25.502 -25.812  1.00 79.39      A    C  
ATOM    585  N   ARG A  79     -13.573  25.206 -23.226  1.00 83.26      A    N  
ATOM    586  CA  ARG A  79     -14.282  24.432 -22.187  1.00 82.70      A    C  
ATOM    587  C   ARG A  79     -15.771  24.781 -22.141  1.00 84.38      A    C  
ATOM    588  O   ARG A  79     -16.596  23.874 -22.113  1.00 83.41      A    O  
ATOM    589  CB  ARG A  79     -13.650  24.662 -20.802  1.00 80.27      A    C  
ATOM    590  CG  ARG A  79     -12.306  23.949 -20.658  1.00 71.41      A    C  
ATOM    591  CD  ARG A  79     -11.736  24.186 -19.258  1.00 68.76      A    C  
ATOM    592  NE  ARG A  79     -10.380  23.619 -19.125  1.00 62.60      A    N  
ATOM    593  CZ  ARG A  79      -9.643  23.619 -18.030  1.00 55.67      A    C  
ATOM    594  NH1 ARG A  79     -10.065  24.119 -16.896  1.00 51.87      A    N1+
ATOM    595  NH2 ARG A  79      -8.441  23.107 -18.052  1.00 49.10      A    N  
ATOM    596  N   ALA A  80     -16.116  26.058 -22.189  1.00 82.79      A    N  
ATOM    597  CA  ALA A  80     -17.504  26.496 -22.220  1.00 83.04      A    C  
ATOM    598  C   ALA A  80     -18.235  25.981 -23.470  1.00 84.02      A    C  
ATOM    599  O   ALA A  80     -19.365  25.494 -23.383  1.00 83.23      A    O  
ATOM    600  CB  ALA A  80     -17.537  28.025 -22.124  1.00 82.78      A    C  
ATOM    601  N   LYS A  81     -17.576  26.035 -24.641  1.00 84.02      A    N  
ATOM    602  CA  LYS A  81     -18.120  25.547 -25.913  1.00 83.33      A    C  
ATOM    603  C   LYS A  81     -18.366  24.035 -25.889  1.00 84.47      A    C  
ATOM    604  O   LYS A  81     -19.435  23.594 -26.306  1.00 82.99      A    O  
ATOM    605  CB  LYS A  81     -17.180  25.969 -27.049  1.00 81.26      A    C  
ATOM    606  CG  LYS A  81     -17.782  25.737 -28.442  1.00 73.31      A    C  
ATOM    607  CD  LYS A  81     -16.813  26.250 -29.512  1.00 70.30      A    C  
ATOM    608  CE  LYS A  81     -17.403  26.073 -30.912  1.00 61.98      A    C  
ATOM    609  NZ  LYS A  81     -16.463  26.519 -31.967  1.00 54.23      A    N1+
ATOM    610  N   VAL A  82     -17.421  23.254 -25.351  1.00 84.17      A    N  
ATOM    611  CA  VAL A  82     -17.565  21.798 -25.185  1.00 83.47      A    C  
ATOM    612  C   VAL A  82     -18.719  21.473 -24.244  1.00 84.01      A    C  
ATOM    613  O   VAL A  82     -19.591  20.698 -24.617  1.00 82.93      A    O  
ATOM    614  CB  VAL A  82     -16.253  21.163 -24.683  1.00 82.20      A    C  
ATOM    615  CG1 VAL A  82     -16.421  19.692 -24.313  1.00 74.35      A    C  
ATOM    616  CG2 VAL A  82     -15.192  21.234 -25.769  1.00 76.44      A    C  
ATOM    617  N   ALA A  83     -18.793  22.120 -23.079  1.00 85.12      A    N  
ATOM    618  CA  ALA A  83     -19.876  21.898 -22.119  1.00 83.68      A    C  
ATOM    619  C   ALA A  83     -21.261  22.210 -22.707  1.00 84.60      A    C  
ATOM    620  O   ALA A  83     -22.236  21.519 -22.408  1.00 83.01      A    O  
ATOM    621  CB  ALA A  83     -19.598  22.759 -20.881  1.00 82.01      A    C  
ATOM    622  N   LEU A  84     -21.350  23.225 -23.565  1.00 81.63      A    N  
ATOM    623  CA  LEU A  84     -22.602  23.588 -24.223  1.00 80.81      A    C  
ATOM    624  C   LEU A  84     -22.989  22.588 -25.322  1.00 82.02      A    C  
ATOM    625  O   LEU A  84     -24.131  22.144 -25.369  1.00 81.12      A    O  
ATOM    626  CB  LEU A  84     -22.491  25.020 -24.786  1.00 80.08      A    C  
ATOM    627  CG  LEU A  84     -23.858  25.711 -24.830  1.00 71.93      A    C  
ATOM    628  CD1 LEU A  84     -24.005  26.714 -23.685  1.00 66.34      A    C  
ATOM    629  CD2 LEU A  84     -24.068  26.471 -26.150  1.00 65.96      A    C  
ATOM    630  N   LEU A  85     -22.044  22.214 -26.189  1.00 82.86      A    N  
ATOM    631  CA  LEU A  85     -22.281  21.276 -27.287  1.00 81.22      A    C  
ATOM    632  C   LEU A  85     -22.638  19.874 -26.767  1.00 82.63      A    C  
ATOM    633  O   LEU A  85     -23.565  19.252 -27.278  1.00 81.43      A    O  
ATOM    634  CB  LEU A  85     -21.026  21.206 -28.181  1.00 79.22      A    C  
ATOM    635  CG  LEU A  85     -20.832  22.435 -29.087  1.00 75.14      A    C  
ATOM    636  CD1 LEU A  85     -19.431  22.394 -29.713  1.00 70.73      A    C  
ATOM    637  CD2 LEU A  85     -21.848  22.474 -30.234  1.00 70.31      A    C  
ATOM    638  N   TRP A  86     -21.958  19.409 -25.722  1.00 84.37      A    N  
ATOM    639  CA  TRP A  86     -22.154  18.068 -25.173  1.00 83.41      A    C  
ATOM    640  C   TRP A  86     -23.404  17.920 -24.300  1.00 83.21      A    C  
ATOM    641  O   TRP A  86     -23.716  16.817 -23.865  1.00 80.44      A    O  
ATOM    642  CB  TRP A  86     -20.890  17.638 -24.439  1.00 82.03      A    C  
ATOM    643  CG  TRP A  86     -19.683  17.404 -25.293  1.00 81.55      A    C  
ATOM    644  CD1 TRP A  86     -19.521  17.690 -26.610  1.00 75.58      A    C  
ATOM    645  CD2 TRP A  86     -18.424  16.798 -24.869  1.00 81.66      A    C  
ATOM    646  CE2 TRP A  86     -17.546  16.763 -25.977  1.00 81.94      A    C  
ATOM    647  CE3 TRP A  86     -17.958  16.276 -23.642  1.00 77.68      A    C  
ATOM    648  NE1 TRP A  86     -18.246  17.314 -27.028  1.00 77.51      A    N  
ATOM    649  CZ2 TRP A  86     -16.244  16.242 -25.882  1.00 78.89      A    C  
ATOM    650  CZ3 TRP A  86     -16.659  15.757 -23.547  1.00 76.57      A    C  
ATOM    651  CH2 TRP A  86     -15.818  15.749 -24.658  1.00 77.72      A    C  
ATOM    652  N   LYS A  87     -24.179  18.989 -24.086  1.00 82.75      A    N  
ATOM    653  CA  LYS A  87     -25.546  18.860 -23.560  1.00 81.28      A    C  
ATOM    654  C   LYS A  87     -26.458  18.102 -24.525  1.00 82.14      A    C  
ATOM    655  O   LYS A  87     -27.393  17.446 -24.074  1.00 78.78      A    O  
ATOM    656  CB  LYS A  87     -26.148  20.236 -23.265  1.00 78.86      A    C  
ATOM    657  CG  LYS A  87     -25.560  20.842 -21.996  1.00 73.51      A    C  
ATOM    658  CD  LYS A  87     -26.197  22.210 -21.718  1.00 69.21      A    C  
ATOM    659  CE  LYS A  87     -25.589  22.806 -20.450  1.00 60.08      A    C  
ATOM    660  NZ  LYS A  87     -26.207  24.100 -20.101  1.00 52.13      A    N1+
ATOM    661  N   ASN A  88     -26.193  18.173 -25.823  1.00 82.62      A    N  
ATOM    662  CA  ASN A  88     -26.941  17.420 -26.813  1.00 81.50      A    C  
ATOM    663  C   ASN A  88     -26.371  15.996 -26.937  1.00 82.36      A    C  
ATOM    664  O   ASN A  88     -25.210  15.838 -27.316  1.00 79.97      A    O  
ATOM    665  CB  ASN A  88     -26.955  18.187 -28.139  1.00 78.59      A    C  
ATOM    666  CG  ASN A  88     -27.998  17.621 -29.084  1.00 73.52      A    C  
ATOM    667  ND2 ASN A  88     -28.624  18.483 -29.852  1.00 66.08      A    N  
ATOM    668  OD1 ASN A  88     -28.291  16.441 -29.114  1.00 65.55      A    O  
ATOM    669  N   PRO A  89     -27.161  14.943 -26.664  1.00 80.71      A    N  
ATOM    670  CA  PRO A  89     -26.688  13.560 -26.720  1.00 79.33      A    C  
ATOM    671  C   PRO A  89     -26.189  13.126 -28.108  1.00 80.01      A    C  
ATOM    672  O   PRO A  89     -25.366  12.230 -28.191  1.00 76.98      A    O  
ATOM    673  CB  PRO A  89     -27.875  12.717 -26.240  1.00 76.84      A    C  
ATOM    674  CG  PRO A  89     -29.101  13.581 -26.523  1.00 74.86      A    C  
ATOM    675  CD  PRO A  89     -28.563  14.994 -26.294  1.00 78.50      A    C  
ATOM    676  N   LEU A  90     -26.639  13.789 -29.198  1.00 78.19      A    N  
ATOM    677  CA  LEU A  90     -26.165  13.502 -30.555  1.00 77.07      A    C  
ATOM    678  C   LEU A  90     -24.736  14.013 -30.813  1.00 78.13      A    C  
ATOM    679  O   LEU A  90     -24.058  13.523 -31.713  1.00 74.77      A    O  
ATOM    680  CB  LEU A  90     -27.120  14.151 -31.577  1.00 73.72      A    C  
ATOM    681  CG  LEU A  90     -28.536  13.543 -31.614  1.00 66.62      A    C  
ATOM    682  CD1 LEU A  90     -29.445  14.424 -32.470  1.00 61.36      A    C  
ATOM    683  CD2 LEU A  90     -28.527  12.141 -32.215  1.00 59.65      A    C  
ATOM    684  N   LEU A  91     -24.292  15.013 -30.048  1.00 78.30      A    N  
ATOM    685  CA  LEU A  91     -22.975  15.640 -30.190  1.00 77.65      A    C  
ATOM    686  C   LEU A  91     -21.993  15.175 -29.110  1.00 79.03      A    C  
ATOM    687  O   LEU A  91     -20.780  15.321 -29.272  1.00 74.61      A    O  
ATOM    688  CB  LEU A  91     -23.124  17.180 -30.146  1.00 74.50      A    C  
ATOM    689  CG  LEU A  91     -24.175  17.777 -31.099  1.00 71.56      A    C  
ATOM    690  CD1 LEU A  91     -24.136  19.310 -31.002  1.00 66.18      A    C  
ATOM    691  CD2 LEU A  91     -23.953  17.406 -32.550  1.00 65.74      A    C  
ATOM    692  N   SER A  92     -22.523  14.636 -28.018  1.00 83.00      A    N  
ATOM    693  CA  SER A  92     -21.757  14.214 -26.852  1.00 83.27      A    C  
ATOM    694  C   SER A  92     -21.170  12.816 -27.044  1.00 85.38      A    C  
ATOM    695  O   SER A  92     -21.874  11.921 -27.509  1.00 82.54      A    O  
ATOM    696  CB  SER A  92     -22.662  14.229 -25.619  1.00 78.74      A    C  
ATOM    697  OG  SER A  92     -21.966  13.785 -24.475  1.00 69.93      A    O  
ATOM    698  N   PRO A  93     -19.925  12.574 -26.594  1.00 87.83      A    N  
ATOM    699  CA  PRO A  93     -19.412  11.227 -26.469  1.00 88.18      A    C  
ATOM    700  C   PRO A  93     -20.236  10.411 -25.460  1.00 89.52      A    C  
ATOM    701  O   PRO A  93     -20.710  10.914 -24.439  1.00 87.54      A    O  
ATOM    702  CB  PRO A  93     -17.952  11.366 -26.037  1.00 85.36      A    C  
ATOM    703  CG  PRO A  93     -17.934  12.696 -25.305  1.00 82.32      A    C  
ATOM    704  CD  PRO A  93     -18.978  13.527 -26.062  1.00 85.20      A    C  
ATOM    705  N   LYS A  94     -20.371   9.121 -25.744  1.00 90.02      A    N  
ATOM    706  CA  LYS A  94     -20.997   8.142 -24.855  1.00 90.31      A    C  
ATOM    707  C   LYS A  94     -19.907   7.420 -24.061  1.00 91.04      A    C  
ATOM    708  O   LYS A  94     -18.995   6.862 -24.657  1.00 88.86      A    O  
ATOM    709  CB  LYS A  94     -21.853   7.188 -25.684  1.00 88.13      A    C  
ATOM    710  CG  LYS A  94     -22.805   6.369 -24.800  1.00 78.24      A    C  
ATOM    711  CD  LYS A  94     -23.574   5.361 -25.656  1.00 74.59      A    C  
ATOM    712  CE  LYS A  94     -24.595   4.618 -24.796  1.00 62.45      A    C  
ATOM    713  NZ  LYS A  94     -25.046   3.372 -25.467  1.00 54.74      A    N1+
ATOM    714  N   ILE A  95     -20.022   7.429 -22.748  1.00 92.40      A    N  
ATOM    715  CA  ILE A  95     -19.157   6.654 -21.849  1.00 92.63      A    C  
ATOM    716  C   ILE A  95     -19.917   5.395 -21.439  1.00 93.01      A    C  
ATOM    717  O   ILE A  95     -21.012   5.489 -20.885  1.00 90.72      A    O  
ATOM    718  CB  ILE A  95     -18.717   7.484 -20.625  1.00 91.61      A    C  
ATOM    719  CG1 ILE A  95     -18.052   8.810 -21.058  1.00 87.48      A    C  
ATOM    720  CG2 ILE A  95     -17.769   6.644 -19.752  1.00 87.42      A    C  
ATOM    721  CD1 ILE A  95     -17.695   9.745 -19.888  1.00 82.92      A    C  
ATOM    722  N   GLU A  96     -19.344   4.233 -21.708  1.00 93.85      A    N  
ATOM    723  CA  GLU A  96     -19.866   2.939 -21.308  1.00 93.32      A    C  
ATOM    724  C   GLU A  96     -18.873   2.245 -20.369  1.00 93.81      A    C  
ATOM    725  O   GLU A  96     -17.681   2.171 -20.668  1.00 91.88      A    O  
ATOM    726  CB  GLU A  96     -20.180   2.060 -22.526  1.00 91.49      A    C  
ATOM    727  CG  GLU A  96     -21.275   2.677 -23.409  1.00 81.37      A    C  
ATOM    728  CD  GLU A  96     -21.640   1.838 -24.644  1.00 80.12      A    C  
ATOM    729  OE1 GLU A  96     -22.588   2.256 -25.357  1.00 70.99      A    O  
ATOM    730  OE2 GLU A  96     -20.999   0.800 -24.896  1.00 74.27      A    O1-
ATOM    731  N   VAL A  97     -19.360   1.728 -19.254  1.00 94.20      A    N  
ATOM    732  CA  VAL A  97     -18.553   0.885 -18.363  1.00 94.14      A    C  
ATOM    733  C   VAL A  97     -18.632  -0.548 -18.882  1.00 94.08      A    C  
ATOM    734  O   VAL A  97     -19.718  -1.104 -19.006  1.00 91.48      A    O  
ATOM    735  CB  VAL A  97     -19.015   0.998 -16.907  1.00 93.02      A    C  
ATOM    736  CG1 VAL A  97     -18.148   0.138 -15.994  1.00 88.39      A    C  
ATOM    737  CG2 VAL A  97     -18.934   2.449 -16.417  1.00 89.33      A    C  
ATOM    738  N   ILE A  98     -17.478  -1.142 -19.174  1.00 94.12      A    N  
ATOM    739  CA  ILE A  98     -17.366  -2.524 -19.650  1.00 93.38      A    C  
ATOM    740  C   ILE A  98     -17.104  -3.481 -18.484  1.00 93.03      A    C  
ATOM    741  O   ILE A  98     -17.645  -4.585 -18.443  1.00 88.64      A    O  
ATOM    742  CB  ILE A  98     -16.256  -2.623 -20.725  1.00 92.45      A    C  
ATOM    743  CG1 ILE A  98     -16.443  -1.633 -21.905  1.00 89.22      A    C  
ATOM    744  CG2 ILE A  98     -16.136  -4.053 -21.261  1.00 88.34      A    C  
ATOM    745  CD1 ILE A  98     -17.755  -1.780 -22.684  1.00 79.81      A    C  
ATOM    746  N   SER A  99     -16.311  -3.046 -17.523  1.00 93.87      A    N  
ATOM    747  CA  SER A  99     -16.040  -3.778 -16.284  1.00 93.47      A    C  
ATOM    748  C   SER A  99     -15.745  -2.792 -15.148  1.00 93.88      A    C  
ATOM    749  O   SER A  99     -15.183  -1.736 -15.415  1.00 89.67      A    O  
ATOM    750  CB  SER A  99     -14.850  -4.721 -16.476  1.00 90.96      A    C  
ATOM    751  OG  SER A  99     -15.217  -5.834 -17.269  1.00 81.11      A    O  
ATOM    752  N   PRO A 100     -16.090  -3.125 -13.871  1.00 93.76      A    N  
ATOM    753  CA  PRO A 100     -16.783  -4.334 -13.438  1.00 93.75      A    C  
ATOM    754  C   PRO A 100     -18.266  -4.340 -13.834  1.00 93.98      A    C  
ATOM    755  O   PRO A 100     -18.833  -3.321 -14.216  1.00 90.91      A    O  
ATOM    756  CB  PRO A 100     -16.584  -4.375 -11.921  1.00 91.52      A    C  
ATOM    757  CG  PRO A 100     -16.482  -2.903 -11.546  1.00 88.92      A    C  
ATOM    758  CD  PRO A 100     -15.783  -2.273 -12.746  1.00 90.68      A    C  
ATOM    759  N   ASN A 101     -18.914  -5.508 -13.727  1.00 92.45      A    N  
ATOM    760  CA  ASN A 101     -20.340  -5.673 -13.992  1.00 92.28      A    C  
ATOM    761  C   ASN A 101     -21.139  -5.890 -12.692  1.00 93.28      A    C  
ATOM    762  O   ASN A 101     -20.585  -6.109 -11.617  1.00 90.57      A    O  
ATOM    763  CB  ASN A 101     -20.542  -6.776 -15.057  1.00 88.59      A    C  
ATOM    764  CG  ASN A 101     -20.140  -8.170 -14.603  1.00 85.86      A    C  
ATOM    765  ND2 ASN A 101     -19.975  -9.080 -15.529  1.00 77.15      A    N  
ATOM    766  OD1 ASN A 101     -20.001  -8.460 -13.441  1.00 72.71      A    O  
ATOM    767  N   ARG A 102     -22.473  -5.862 -12.798  1.00 92.33      A    N  
ATOM    768  CA  ARG A 102     -23.380  -6.070 -11.657  1.00 92.55      A    C  
ATOM    769  C   ARG A 102     -23.266  -7.475 -11.047  1.00 92.53      A    C  
ATOM    770  O   ARG A 102     -23.505  -7.636  -9.861  1.00 89.90      A    O  
ATOM    771  CB  ARG A 102     -24.830  -5.799 -12.073  1.00 90.98      A    C  
ATOM    772  CG  ARG A 102     -25.061  -4.331 -12.461  1.00 84.77      A    C  
ATOM    773  CD  ARG A 102     -26.530  -4.102 -12.825  1.00 83.99      A    C  
ATOM    774  NE  ARG A 102     -26.741  -2.746 -13.342  1.00 76.77      A    N  
ATOM    775  CZ  ARG A 102     -27.889  -2.213 -13.710  1.00 70.17      A    C  
ATOM    776  NH1 ARG A 102     -29.019  -2.861 -13.637  1.00 63.81      A    N1+
ATOM    777  NH2 ARG A 102     -27.902  -1.003 -14.178  1.00 62.47      A    N  
ATOM    778  N   ALA A 103     -22.894  -8.482 -11.839  1.00 93.13      A    N  
ATOM    779  CA  ALA A 103     -22.672  -9.832 -11.343  1.00 92.52      A    C  
ATOM    780  C   ALA A 103     -21.482  -9.873 -10.370  1.00 92.89      A    C  
ATOM    781  O   ALA A 103     -21.618 -10.385  -9.265  1.00 90.45      A    O  
ATOM    782  CB  ALA A 103     -22.489 -10.786 -12.529  1.00 91.22      A    C  
ATOM    783  N   ALA A 104     -20.365  -9.242 -10.734  1.00 93.27      A    N  
ATOM    784  CA  ALA A 104     -19.204  -9.104  -9.859  1.00 92.83      A    C  
ATOM    785  C   ALA A 104     -19.527  -8.303  -8.589  1.00 93.43      A    C  
ATOM    786  O   ALA A 104     -19.142  -8.700  -7.493  1.00 91.78      A    O  
ATOM    787  CB  ALA A 104     -18.066  -8.459 -10.652  1.00 91.86      A    C  
ATOM    788  N   TYR A 105     -20.310  -7.223  -8.706  1.00 93.37      A    N  
ATOM    789  CA  TYR A 105     -20.783  -6.466  -7.543  1.00 93.68      A    C  
ATOM    790  C   TYR A 105     -21.600  -7.353  -6.589  1.00 93.82      A    C  
ATOM    791  O   TYR A 105     -21.363  -7.354  -5.386  1.00 92.19      A    O  
ATOM    792  CB  TYR A 105     -21.607  -5.266  -8.002  1.00 93.01      A    C  
ATOM    793  CG  TYR A 105     -22.210  -4.471  -6.859  1.00 94.06      A    C  
ATOM    794  CD1 TYR A 105     -23.461  -4.828  -6.320  1.00 91.21      A    C  
ATOM    795  CD2 TYR A 105     -21.492  -3.389  -6.302  1.00 91.66      A    C  
ATOM    796  CE1 TYR A 105     -23.996  -4.118  -5.230  1.00 90.59      A    C  
ATOM    797  CE2 TYR A 105     -22.021  -2.678  -5.215  1.00 90.58      A    C  
ATOM    798  CZ  TYR A 105     -23.268  -3.048  -4.686  1.00 91.30      A    C  
ATOM    799  OH  TYR A 105     -23.787  -2.339  -3.621  1.00 89.10      A    O  
ATOM    800  N   ASN A 106     -22.566  -8.124  -7.116  1.00 93.08      A    N  
ATOM    801  CA  ASN A 106     -23.421  -8.971  -6.295  1.00 92.77      A    C  
ATOM    802  C   ASN A 106     -22.669 -10.135  -5.638  1.00 92.85      A    C  
ATOM    803  O   ASN A 106     -23.054 -10.561  -4.551  1.00 91.07      A    O  
ATOM    804  CB  ASN A 106     -24.579  -9.494  -7.160  1.00 92.14      A    C  
ATOM    805  CG  ASN A 106     -25.627  -8.424  -7.431  1.00 88.40      A    C  
ATOM    806  ND2 ASN A 106     -26.259  -8.488  -8.576  1.00 78.28      A    N  
ATOM    807  OD1 ASN A 106     -25.915  -7.572  -6.617  1.00 79.57      A    O  
ATOM    808  N   GLU A 107     -21.615 -10.633  -6.279  1.00 93.17      A    N  
ATOM    809  CA  GLU A 107     -20.781 -11.720  -5.775  1.00 92.29      A    C  
ATOM    810  C   GLU A 107     -19.841 -11.260  -4.651  1.00 92.40      A    C  
ATOM    811  O   GLU A 107     -19.697 -11.952  -3.647  1.00 90.43      A    O  
ATOM    812  CB  GLU A 107     -20.009 -12.314  -6.959  1.00 90.68      A    C  
ATOM    813  CG  GLU A 107     -19.211 -13.559  -6.583  1.00 82.82      A    C  
ATOM    814  CD  GLU A 107     -18.544 -14.238  -7.801  1.00 79.18      A    C  
ATOM    815  OE1 GLU A 107     -17.852 -15.252  -7.593  1.00 71.89      A    O  
ATOM    816  OE2 GLU A 107     -18.714 -13.779  -8.952  1.00 73.39      A    O1-
ATOM    817  N   PHE A 108     -19.230 -10.082  -4.798  1.00 93.36      A    N  
ATOM    818  CA  PHE A 108     -18.186  -9.609  -3.885  1.00 93.04      A    C  
ATOM    819  C   PHE A 108     -18.618  -8.471  -2.955  1.00 93.09      A    C  
ATOM    820  O   PHE A 108     -17.798  -8.003  -2.162  1.00 90.15      A    O  
ATOM    821  CB  PHE A 108     -16.948  -9.210  -4.692  1.00 92.23      A    C  
ATOM    822  CG  PHE A 108     -16.358 -10.338  -5.504  1.00 93.52      A    C  
ATOM    823  CD1 PHE A 108     -15.840 -11.482  -4.866  1.00 90.45      A    C  
ATOM    824  CD2 PHE A 108     -16.332 -10.260  -6.905  1.00 90.72      A    C  
ATOM    825  CE1 PHE A 108     -15.319 -12.539  -5.611  1.00 89.40      A    C  
ATOM    826  CE2 PHE A 108     -15.812 -11.321  -7.662  1.00 89.72      A    C  
ATOM    827  CZ  PHE A 108     -15.308 -12.468  -7.019  1.00 91.00      A    C  
ATOM    828  N   ARG A 109     -19.860  -7.994  -3.032  1.00 91.89      A    N  
ATOM    829  CA  ARG A 109     -20.323  -6.908  -2.170  1.00 91.55      A    C  
ATOM    830  C   ARG A 109     -20.173  -7.276  -0.701  1.00 91.48      A    C  
ATOM    831  O   ARG A 109     -20.577  -8.354  -0.257  1.00 88.89      A    O  
ATOM    832  CB  ARG A 109     -21.759  -6.478  -2.525  1.00 89.18      A    C  
ATOM    833  CG  ARG A 109     -22.801  -7.536  -2.150  1.00 83.71      A    C  
ATOM    834  CD  ARG A 109     -24.204  -7.106  -2.562  1.00 83.43      A    C  
ATOM    835  NE  ARG A 109     -25.189  -8.119  -2.177  1.00 77.07      A    N  
ATOM    836  CZ  ARG A 109     -26.496  -8.026  -2.324  1.00 72.91      A    C  
ATOM    837  NH1 ARG A 109     -27.053  -6.970  -2.857  1.00 65.05      A    N1+
ATOM    838  NH2 ARG A 109     -27.264  -9.004  -1.936  1.00 65.12      A    N  
ATOM    839  N   GLU A 110     -19.629  -6.339   0.062  1.00 91.92      A    N  
ATOM    840  CA  GLU A 110     -19.389  -6.488   1.487  1.00 91.35      A    C  
ATOM    841  C   GLU A 110     -19.994  -5.301   2.234  1.00 91.66      A    C  
ATOM    842  O   GLU A 110     -20.029  -4.174   1.739  1.00 89.44      A    O  
ATOM    843  CB  GLU A 110     -17.878  -6.634   1.725  1.00 89.08      A    C  
ATOM    844  CG  GLU A 110     -17.546  -7.034   3.173  1.00 83.90      A    C  
ATOM    845  CD  GLU A 110     -16.033  -7.274   3.303  1.00 84.87      A    C  
ATOM    846  OE1 GLU A 110     -15.333  -6.436   3.898  1.00 77.67      A    O  
ATOM    847  OE2 GLU A 110     -15.538  -8.258   2.732  1.00 79.69      A    O1-
ATOM    848  N   ARG A 111     -20.477  -5.563   3.441  1.00 90.26      A    N  
ATOM    849  CA  ARG A 111     -20.967  -4.512   4.323  1.00 89.78      A    C  
ATOM    850  C   ARG A 111     -19.792  -3.670   4.805  1.00 89.96      A    C  
ATOM    851  O   ARG A 111     -18.871  -4.190   5.438  1.00 87.06      A    O  
ATOM    852  CB  ARG A 111     -21.758  -5.140   5.469  1.00 87.40      A    C  
ATOM    853  CG  ARG A 111     -22.393  -4.063   6.355  1.00 78.87      A    C  
ATOM    854  CD  ARG A 111     -23.181  -4.733   7.483  1.00 76.15      A    C  
ATOM    855  NE  ARG A 111     -23.622  -3.739   8.459  1.00 68.73      A    N  
ATOM    856  CZ  ARG A 111     -24.097  -3.991   9.659  1.00 62.98      A    C  
ATOM    857  NH1 ARG A 111     -24.306  -5.214  10.069  1.00 57.49      A    N1+
ATOM    858  NH2 ARG A 111     -24.355  -3.012  10.461  1.00 54.23      A    N  
ATOM    859  N   GLN A 112     -19.873  -2.371   4.558  1.00 89.67      A    N  
ATOM    860  CA  GLN A 112     -18.860  -1.390   4.922  1.00 89.68      A    C  
ATOM    861  C   GLN A 112     -19.076  -0.850   6.347  1.00 89.95      A    C  
ATOM    862  O   GLN A 112     -20.013  -1.232   7.050  1.00 86.68      A    O  
ATOM    863  CB  GLN A 112     -18.867  -0.279   3.853  1.00 88.60      A    C  
ATOM    864  CG  GLN A 112     -18.595  -0.804   2.429  1.00 86.83      A    C  
ATOM    865  CD  GLN A 112     -17.210  -1.440   2.312  1.00 85.71      A    C  
ATOM    866  NE2 GLN A 112     -17.123  -2.701   1.996  1.00 75.15      A    N  
ATOM    867  OE1 GLN A 112     -16.202  -0.793   2.535  1.00 76.04      A    O  
ATOM    868  N   PHE A 113     -18.196   0.059   6.776  1.00 89.49      A    N  
ATOM    869  CA  PHE A 113     -18.203   0.612   8.135  1.00 88.38      A    C  
ATOM    870  C   PHE A 113     -19.505   1.351   8.509  1.00 88.26      A    C  
ATOM    871  O   PHE A 113     -19.863   1.410   9.685  1.00 84.45      A    O  
ATOM    872  CB  PHE A 113     -17.007   1.566   8.290  1.00 86.43      A    C  
ATOM    873  CG  PHE A 113     -17.214   2.932   7.676  1.00 86.76      A    C  
ATOM    874  CD1 PHE A 113     -16.946   3.157   6.309  1.00 84.50      A    C  
ATOM    875  CD2 PHE A 113     -17.722   3.984   8.454  1.00 86.38      A    C  
ATOM    876  CE1 PHE A 113     -17.191   4.410   5.733  1.00 84.32      A    C  
ATOM    877  CE2 PHE A 113     -17.964   5.250   7.879  1.00 84.93      A    C  
ATOM    878  CZ  PHE A 113     -17.708   5.459   6.518  1.00 85.26      A    C  
ATOM    879  N   ASP A 114     -20.202   1.930   7.516  1.00 87.67      A    N  
ATOM    880  CA  ASP A 114     -21.423   2.722   7.662  1.00 86.16      A    C  
ATOM    881  C   ASP A 114     -22.710   1.891   7.517  1.00 86.54      A    C  
ATOM    882  O   ASP A 114     -23.820   2.424   7.576  1.00 80.08      A    O  
ATOM    883  CB  ASP A 114     -21.375   3.867   6.641  1.00 82.14      A    C  
ATOM    884  CG  ASP A 114     -21.466   3.399   5.184  1.00 77.83      A    C  
ATOM    885  OD1 ASP A 114     -21.211   2.202   4.914  1.00 69.96      A    O  
ATOM    886  OD2 ASP A 114     -21.823   4.243   4.328  1.00 74.08      A    O1-
ATOM    887  N   GLY A 115     -22.562   0.584   7.314  1.00 85.66      A    N  
ATOM    888  CA  GLY A 115     -23.661  -0.354   7.105  1.00 85.39      A    C  
ATOM    889  C   GLY A 115     -24.142  -0.479   5.654  1.00 86.90      A    C  
ATOM    890  O   GLY A 115     -24.975  -1.355   5.384  1.00 83.00      A    O  
ATOM    891  N   ARG A 116     -23.615   0.327   4.719  1.00 89.15      A    N  
ATOM    892  CA  ARG A 116     -23.924   0.180   3.291  1.00 89.41      A    C  
ATOM    893  C   ARG A 116     -23.137  -0.962   2.675  1.00 90.37      A    C  
ATOM    894  O   ARG A 116     -22.070  -1.319   3.152  1.00 88.40      A    O  
ATOM    895  CB  ARG A 116     -23.671   1.483   2.521  1.00 86.34      A    C  
ATOM    896  CG  ARG A 116     -24.505   2.643   3.064  1.00 77.80      A    C  
ATOM    897  CD  ARG A 116     -24.383   3.841   2.127  1.00 77.54      A    C  
ATOM    898  NE  ARG A 116     -24.853   5.073   2.792  1.00 71.04      A    N  
ATOM    899  CZ  ARG A 116     -24.726   6.272   2.267  1.00 67.37      A    C  
ATOM    900  NH1 ARG A 116     -24.473   6.452   1.008  1.00 62.80      A    N1+
ATOM    901  NH2 ARG A 116     -24.785   7.326   3.005  1.00 57.44      A    N  
ATOM    902  N   TYR A 117     -23.677  -1.540   1.602  1.00 89.69      A    N  
ATOM    903  CA  TYR A 117     -22.956  -2.522   0.812  1.00 90.43      A    C  
ATOM    904  C   TYR A 117     -22.185  -1.834  -0.311  1.00 90.68      A    C  
ATOM    905  O   TYR A 117     -22.706  -0.936  -0.975  1.00 87.29      A    O  
ATOM    906  CB  TYR A 117     -23.911  -3.589   0.281  1.00 89.20      A    C  
ATOM    907  CG  TYR A 117     -24.400  -4.529   1.367  1.00 89.27      A    C  
ATOM    908  CD1 TYR A 117     -23.664  -5.683   1.687  1.00 85.02      A    C  
ATOM    909  CD2 TYR A 117     -25.583  -4.234   2.076  1.00 84.92      A    C  
ATOM    910  CE1 TYR A 117     -24.099  -6.545   2.701  1.00 83.16      A    C  
ATOM    911  CE2 TYR A 117     -26.025  -5.089   3.100  1.00 82.87      A    C  
ATOM    912  CZ  TYR A 117     -25.283  -6.247   3.412  1.00 83.92      A    C  
ATOM    913  OH  TYR A 117     -25.708  -7.088   4.411  1.00 81.05      A    O  
ATOM    914  N   ALA A 118     -20.966  -2.293  -0.551  1.00 92.78      A    N  
ATOM    915  CA  ALA A 118     -20.128  -1.845  -1.654  1.00 92.65      A    C  
ATOM    916  C   ALA A 118     -19.264  -2.992  -2.185  1.00 93.42      A    C  
ATOM    917  O   ALA A 118     -19.001  -3.960  -1.474  1.00 91.29      A    O  
ATOM    918  CB  ALA A 118     -19.272  -0.671  -1.180  1.00 90.37      A    C  
ATOM    919  N   LEU A 119     -18.790  -2.866  -3.428  1.00 92.79      A    N  
ATOM    920  CA  LEU A 119     -17.657  -3.647  -3.901  1.00 92.84      A    C  
ATOM    921  C   LEU A 119     -16.401  -3.135  -3.165  1.00 92.81      A    C  
ATOM    922  O   LEU A 119     -16.040  -1.973  -3.368  1.00 90.51      A    O  
ATOM    923  CB  LEU A 119     -17.550  -3.495  -5.430  1.00 92.10      A    C  
ATOM    924  CG  LEU A 119     -16.374  -4.285  -6.046  1.00 90.47      A    C  
ATOM    925  CD1 LEU A 119     -16.591  -5.795  -5.950  1.00 85.41      A    C  
ATOM    926  CD2 LEU A 119     -16.236  -3.919  -7.526  1.00 84.61      A    C  
ATOM    927  N   PRO A 120     -15.769  -3.946  -2.302  1.00 93.93      A    N  
ATOM    928  CA  PRO A 120     -14.680  -3.477  -1.457  1.00 93.50      A    C  
ATOM    929  C   PRO A 120     -13.413  -3.208  -2.264  1.00 93.60      A    C  
ATOM    930  O   PRO A 120     -13.106  -3.916  -3.217  1.00 90.18      A    O  
ATOM    931  CB  PRO A 120     -14.482  -4.586  -0.414  1.00 91.54      A    C  
ATOM    932  CG  PRO A 120     -14.914  -5.838  -1.155  1.00 90.25      A    C  
ATOM    933  CD  PRO A 120     -16.059  -5.342  -2.035  1.00 92.66      A    C  
ATOM    934  N   ASN A 121     -12.642  -2.193  -1.851  1.00 93.30      A    N  
ATOM    935  CA  ASN A 121     -11.341  -1.833  -2.431  1.00 93.28      A    C  
ATOM    936  C   ASN A 121     -10.226  -1.751  -1.367  1.00 93.12      A    C  
ATOM    937  O   ASN A 121      -9.193  -1.137  -1.559  1.00 87.59      A    O  
ATOM    938  CB  ASN A 121     -11.522  -0.528  -3.229  1.00 91.21      A    C  
ATOM    939  CG  ASN A 121     -10.364  -0.242  -4.181  1.00 90.69      A    C  
ATOM    940  ND2 ASN A 121     -10.628  -0.197  -5.452  1.00 80.36      A    N  
ATOM    941  OD1 ASN A 121      -9.221  -0.033  -3.820  1.00 79.33      A    O  
ATOM    942  N   ASP A 122     -10.434  -2.394  -0.225  1.00 93.34      A    N  
ATOM    943  CA  ASP A 122      -9.505  -2.424   0.900  1.00 92.35      A    C  
ATOM    944  C   ASP A 122      -8.921  -3.832   1.090  1.00 93.15      A    C  
ATOM    945  O   ASP A 122      -9.560  -4.841   0.787  1.00 88.36      A    O  
ATOM    946  CB  ASP A 122     -10.248  -1.959   2.160  1.00 89.31      A    C  
ATOM    947  CG  ASP A 122     -11.363  -2.949   2.491  1.00 88.74      A    C  
ATOM    948  OD1 ASP A 122     -12.419  -2.914   1.823  1.00 80.25      A    O  
ATOM    949  OD2 ASP A 122     -11.118  -3.860   3.311  1.00 82.65      A    O1-
ATOM    950  N   ASN A 123      -7.695  -3.900   1.606  1.00 92.73      A    N  
ATOM    951  CA  ASN A 123      -7.015  -5.154   1.942  1.00 93.55      A    C  
ATOM    952  C   ASN A 123      -7.024  -6.198   0.804  1.00 94.18      A    C  
ATOM    953  O   ASN A 123      -7.009  -7.397   1.076  1.00 89.44      A    O  
ATOM    954  CB  ASN A 123      -7.590  -5.710   3.255  1.00 91.91      A    C  
ATOM    955  CG  ASN A 123      -7.436  -4.744   4.417  1.00 91.89      A    C  
ATOM    956  ND2 ASN A 123      -8.496  -4.054   4.781  1.00 82.56      A    N  
ATOM    957  OD1 ASN A 123      -6.372  -4.596   4.995  1.00 81.49      A    O  
ATOM    958  N   LEU A 124      -7.035  -5.765  -0.469  1.00 93.49      A    N  
ATOM    959  CA  LEU A 124      -7.185  -6.664  -1.619  1.00 93.41      A    C  
ATOM    960  C   LEU A 124      -6.105  -7.748  -1.678  1.00 93.52      A    C  
ATOM    961  O   LEU A 124      -6.391  -8.870  -2.085  1.00 90.12      A    O  
ATOM    962  CB  LEU A 124      -7.204  -5.855  -2.926  1.00 92.54      A    C  
ATOM    963  CG  LEU A 124      -8.439  -4.963  -3.121  1.00 92.38      A    C  
ATOM    964  CD1 LEU A 124      -8.317  -4.204  -4.449  1.00 89.15      A    C  
ATOM    965  CD2 LEU A 124      -9.747  -5.765  -3.166  1.00 88.40      A    C  
ATOM    966  N   ALA A 125      -4.885  -7.458  -1.208  1.00 93.43      A    N  
ATOM    967  CA  ALA A 125      -3.793  -8.427  -1.143  1.00 93.08      A    C  
ATOM    968  C   ALA A 125      -4.051  -9.598  -0.171  1.00 93.29      A    C  
ATOM    969  O   ALA A 125      -3.402 -10.634  -0.283  1.00 89.31      A    O  
ATOM    970  CB  ALA A 125      -2.532  -7.668  -0.741  1.00 91.67      A    C  
ATOM    971  N   PHE A 126      -4.985  -9.453   0.769  1.00 93.31      A    N  
ATOM    972  CA  PHE A 126      -5.312 -10.455   1.774  1.00 93.00      A    C  
ATOM    973  C   PHE A 126      -6.708 -11.061   1.601  1.00 92.86      A    C  
ATOM    974  O   PHE A 126      -7.071 -12.001   2.307  1.00 88.43      A    O  
ATOM    975  CB  PHE A 126      -5.156  -9.843   3.171  1.00 92.27      A    C  
ATOM    976  CG  PHE A 126      -3.805  -9.230   3.444  1.00 93.64      A    C  
ATOM    977  CD1 PHE A 126      -2.617  -9.900   3.083  1.00 90.58      A    C  
ATOM    978  CD2 PHE A 126      -3.726  -7.980   4.085  1.00 90.76      A    C  
ATOM    979  CE1 PHE A 126      -1.371  -9.326   3.348  1.00 89.56      A    C  
ATOM    980  CE2 PHE A 126      -2.474  -7.404   4.358  1.00 89.78      A    C  
ATOM    981  CZ  PHE A 126      -1.300  -8.074   3.992  1.00 91.20      A    C  
ATOM    982  N   ARG A 127      -7.505 -10.535   0.673  1.00 93.30      A    N  
ATOM    983  CA  ARG A 127      -8.793 -11.117   0.306  1.00 93.09      A    C  
ATOM    984  C   ARG A 127      -8.577 -12.362  -0.546  1.00 93.26      A    C  
ATOM    985  O   ARG A 127      -7.565 -12.503  -1.231  1.00 90.53      A    O  
ATOM    986  CB  ARG A 127      -9.671 -10.075  -0.400  1.00 91.73      A    C  
ATOM    987  CG  ARG A 127     -10.131  -8.981   0.579  1.00 89.65      A    C  
ATOM    988  CD  ARG A 127     -10.962  -7.913  -0.129  1.00 89.16      A    C  
ATOM    989  NE  ARG A 127     -11.450  -6.900   0.821  1.00 88.40      A    N  
ATOM    990  CZ  ARG A 127     -12.570  -6.953   1.551  1.00 91.16      A    C  
ATOM    991  NH1 ARG A 127     -13.422  -7.932   1.469  1.00 80.95      A    N1+
ATOM    992  NH2 ARG A 127     -12.838  -6.010   2.380  1.00 84.54      A    N  
ATOM    993  N   ASP A 128      -9.546 -13.271  -0.501  1.00 91.71      A    N  
ATOM    994  CA  ASP A 128      -9.495 -14.502  -1.270  1.00 90.95      A    C  
ATOM    995  C   ASP A 128      -9.412 -14.210  -2.777  1.00 91.58      A    C  
ATOM    996  O   ASP A 128     -10.209 -13.459  -3.318  1.00 87.53      A    O  
ATOM    997  CB  ASP A 128     -10.719 -15.355  -0.914  1.00 87.77      A    C  
ATOM    998  CG  ASP A 128     -10.624 -16.791  -1.389  1.00 82.01      A    C  
ATOM    999  OD1 ASP A 128      -9.732 -17.144  -2.185  1.00 72.79      A    O  
ATOM   1000  OD2 ASP A 128     -11.457 -17.596  -0.928  1.00 74.08      A    O1-
ATOM   1001  N   ALA A 129      -8.433 -14.815  -3.452  1.00 90.65      A    N  
ATOM   1002  CA  ALA A 129      -8.192 -14.637  -4.880  1.00 90.33      A    C  
ATOM   1003  C   ALA A 129      -8.960 -15.647  -5.755  1.00 91.00      A    C  
ATOM   1004  O   ALA A 129      -8.680 -15.763  -6.953  1.00 86.35      A    O  
ATOM   1005  CB  ALA A 129      -6.678 -14.674  -5.117  1.00 87.63      A    C  
ATOM   1006  N   ARG A 130      -9.908 -16.400  -5.194  1.00 91.16      A    N  
ATOM   1007  CA  ARG A 130     -10.725 -17.343  -5.964  1.00 90.93      A    C  
ATOM   1008  C   ARG A 130     -11.590 -16.610  -6.979  1.00 91.41      A    C  
ATOM   1009  O   ARG A 130     -12.158 -15.560  -6.708  1.00 89.07      A    O  
ATOM   1010  CB  ARG A 130     -11.561 -18.237  -5.035  1.00 87.97      A    C  
ATOM   1011  CG  ARG A 130     -10.686 -19.345  -4.430  1.00 77.21      A    C  
ATOM   1012  CD  ARG A 130     -11.494 -20.318  -3.558  1.00 74.43      A    C  
ATOM   1013  NE  ARG A 130     -11.733 -19.769  -2.222  1.00 64.81      A    N  
ATOM   1014  CZ  ARG A 130     -12.355 -20.374  -1.211  1.00 56.88      A    C  
ATOM   1015  NH1 ARG A 130     -12.884 -21.562  -1.339  1.00 52.63      A    N1+
ATOM   1016  NH2 ARG A 130     -12.440 -19.781  -0.060  1.00 48.97      A    N  
ATOM   1017  N   VAL A 131     -11.692 -17.219  -8.161  1.00 91.90      A    N  
ATOM   1018  CA  VAL A 131     -12.560 -16.756  -9.241  1.00 91.62      A    C  
ATOM   1019  C   VAL A 131     -13.935 -17.379  -9.041  1.00 90.63      A    C  
ATOM   1020  O   VAL A 131     -14.060 -18.603  -9.003  1.00 84.86      A    O  
ATOM   1021  CB  VAL A 131     -11.970 -17.114 -10.614  1.00 89.54      A    C  
ATOM   1022  CG1 VAL A 131     -12.838 -16.566 -11.750  1.00 83.06      A    C  
ATOM   1023  CG2 VAL A 131     -10.559 -16.544 -10.776  1.00 84.67      A    C  
ATOM   1024  N   GLY A 132     -14.949 -16.541  -8.909  1.00 87.34      A    N  
ATOM   1025  CA  GLY A 132     -16.331 -16.959  -8.769  1.00 85.80      A    C  
ATOM   1026  C   GLY A 132     -17.091 -17.040 -10.100  1.00 87.89      A    C  
ATOM   1027  O   GLY A 132     -16.510 -17.019 -11.187  1.00 83.46      A    O  
ATOM   1028  N   GLY A 133     -18.418 -17.119 -10.027  1.00 85.01      A    N  
ATOM   1029  CA  GLY A 133     -19.306 -17.195 -11.191  1.00 86.50      A    C  
ATOM   1030  C   GLY A 133     -19.262 -15.966 -12.107  1.00 88.63      A    C  
ATOM   1031  O   GLY A 133     -19.571 -16.072 -13.292  1.00 83.35      A    O  
ATOM   1032  N   SER A 134     -18.814 -14.829 -11.593  1.00 88.36      A    N  
ATOM   1033  CA  SER A 134     -18.598 -13.605 -12.368  1.00 88.17      A    C  
ATOM   1034  C   SER A 134     -17.375 -13.653 -13.302  1.00 89.77      A    C  
ATOM   1035  O   SER A 134     -17.147 -12.716 -14.064  1.00 85.11      A    O  
ATOM   1036  CB  SER A 134     -18.459 -12.421 -11.408  1.00 85.21      A    C  
ATOM   1037  OG  SER A 134     -17.321 -12.595 -10.589  1.00 76.82      A    O  
ATOM   1038  N   ARG A 135     -16.590 -14.737 -13.272  1.00 89.22      A    N  
ATOM   1039  CA  ARG A 135     -15.335 -14.958 -14.022  1.00 91.02      A    C  
ATOM   1040  C   ARG A 135     -14.176 -14.038 -13.613  1.00 92.21      A    C  
ATOM   1041  O   ARG A 135     -13.140 -14.025 -14.280  1.00 87.78      A    O  
ATOM   1042  CB  ARG A 135     -15.566 -14.937 -15.538  1.00 88.41      A    C  
ATOM   1043  CG  ARG A 135     -16.651 -15.923 -16.014  1.00 85.21      A    C  
ATOM   1044  CD  ARG A 135     -16.796 -15.870 -17.536  1.00 80.06      A    C  
ATOM   1045  NE  ARG A 135     -17.404 -14.603 -17.968  1.00 71.65      A    N  
ATOM   1046  CZ  ARG A 135     -17.434 -14.132 -19.216  1.00 64.99      A    C  
ATOM   1047  NH1 ARG A 135     -16.924 -14.804 -20.215  1.00 59.46      A    N1+
ATOM   1048  NH2 ARG A 135     -18.008 -12.989 -19.460  1.00 56.48      A    N  
ATOM   1049  N   VAL A 136     -14.322 -13.313 -12.518  1.00 92.89      A    N  
ATOM   1050  CA  VAL A 136     -13.278 -12.459 -11.949  1.00 93.03      A    C  
ATOM   1051  C   VAL A 136     -13.056 -12.800 -10.478  1.00 93.28      A    C  
ATOM   1052  O   VAL A 136     -13.983 -13.197  -9.767  1.00 90.44      A    O  
ATOM   1053  CB  VAL A 136     -13.572 -10.961 -12.143  1.00 91.10      A    C  
ATOM   1054  CG1 VAL A 136     -13.542 -10.584 -13.621  1.00 83.49      A    C  
ATOM   1055  CG2 VAL A 136     -14.919 -10.522 -11.560  1.00 84.00      A    C  
ATOM   1056  N   SER A 137     -11.825 -12.643 -10.020  1.00 93.31      A    N  
ATOM   1057  CA  SER A 137     -11.512 -12.555  -8.595  1.00 93.48      A    C  
ATOM   1058  C   SER A 137     -11.913 -11.183  -8.051  1.00 93.78      A    C  
ATOM   1059  O   SER A 137     -12.151 -10.249  -8.815  1.00 91.52      A    O  
ATOM   1060  CB  SER A 137     -10.026 -12.816  -8.367  1.00 92.26      A    C  
ATOM   1061  OG  SER A 137      -9.230 -11.810  -8.983  1.00 86.85      A    O  
ATOM   1062  N   VAL A 138     -11.940 -11.004  -6.727  1.00 93.61      A    N  
ATOM   1063  CA  VAL A 138     -12.221  -9.690  -6.128  1.00 93.57      A    C  
ATOM   1064  C   VAL A 138     -11.174  -8.636  -6.519  1.00 93.66      A    C  
ATOM   1065  O   VAL A 138     -11.508  -7.468  -6.681  1.00 91.40      A    O  
ATOM   1066  CB  VAL A 138     -12.366  -9.820  -4.603  1.00 92.28      A    C  
ATOM   1067  CG1 VAL A 138     -11.061 -10.151  -3.877  1.00 85.87      A    C  
ATOM   1068  CG2 VAL A 138     -12.977  -8.554  -3.998  1.00 85.58      A    C  
ATOM   1069  N   GLN A 139      -9.927  -9.050  -6.750  1.00 94.02      A    N  
ATOM   1070  CA  GLN A 139      -8.858  -8.166  -7.218  1.00 93.71      A    C  
ATOM   1071  C   GLN A 139      -9.117  -7.701  -8.657  1.00 94.11      A    C  
ATOM   1072  O   GLN A 139      -8.971  -6.527  -8.962  1.00 92.48      A    O  
ATOM   1073  CB  GLN A 139      -7.492  -8.870  -7.131  1.00 92.84      A    C  
ATOM   1074  CG  GLN A 139      -7.047  -9.224  -5.697  1.00 91.05      A    C  
ATOM   1075  CD  GLN A 139      -7.683 -10.491  -5.115  1.00 91.35      A    C  
ATOM   1076  NE2 GLN A 139      -7.465 -10.763  -3.850  1.00 80.90      A    N  
ATOM   1077  OE1 GLN A 139      -8.371 -11.246  -5.783  1.00 82.47      A    O  
ATOM   1078  N   ASP A 140      -9.560  -8.609  -9.535  1.00 94.47      A    N  
ATOM   1079  CA  ASP A 140      -9.877  -8.283 -10.924  1.00 93.90      A    C  
ATOM   1080  C   ASP A 140     -11.242  -7.585 -11.076  1.00 94.26      A    C  
ATOM   1081  O   ASP A 140     -11.418  -6.779 -11.991  1.00 91.56      A    O  
ATOM   1082  CB  ASP A 140      -9.814  -9.541 -11.788  1.00 92.65      A    C  
ATOM   1083  CG  ASP A 140      -8.402 -10.103 -11.947  1.00 90.71      A    C  
ATOM   1084  OD1 ASP A 140      -7.437  -9.319 -12.006  1.00 85.36      A    O  
ATOM   1085  OD2 ASP A 140      -8.288 -11.339 -12.085  1.00 85.53      A    O1-
ATOM   1086  N   ALA A 141     -12.183  -7.804 -10.153  1.00 94.03      A    N  
ATOM   1087  CA  ALA A 141     -13.399  -7.006 -10.054  1.00 93.71      A    C  
ATOM   1088  C   ALA A 141     -13.099  -5.533  -9.723  1.00 94.08      A    C  
ATOM   1089  O   ALA A 141     -13.894  -4.655 -10.042  1.00 91.62      A    O  
ATOM   1090  CB  ALA A 141     -14.331  -7.626  -9.008  1.00 92.77      A    C  
ATOM   1091  N   ASN A 142     -11.928  -5.238  -9.148  1.00 95.03      A    N  
ATOM   1092  CA  ASN A 142     -11.422  -3.892  -8.907  1.00 94.97      A    C  
ATOM   1093  C   ASN A 142     -10.588  -3.331 -10.076  1.00 95.38      A    C  
ATOM   1094  O   ASN A 142      -9.666  -2.540  -9.879  1.00 92.54      A    O  
ATOM   1095  CB  ASN A 142     -10.703  -3.869  -7.551  1.00 93.73      A    C  
ATOM   1096  CG  ASN A 142     -11.693  -3.806  -6.414  1.00 92.60      A    C  
ATOM   1097  ND2 ASN A 142     -11.982  -4.914  -5.768  1.00 83.53      A    N  
ATOM   1098  OD1 ASN A 142     -12.220  -2.753  -6.092  1.00 83.24      A    O  
ATOM   1099  N   ILE A 143     -10.898  -3.741 -11.315  1.00 95.19      A    N  
ATOM   1100  CA  ILE A 143     -10.358  -3.157 -12.539  1.00 95.20      A    C  
ATOM   1101  C   ILE A 143     -11.498  -2.470 -13.286  1.00 95.35      A    C  
ATOM   1102  O   ILE A 143     -12.466  -3.109 -13.695  1.00 92.75      A    O  
ATOM   1103  CB  ILE A 143      -9.628  -4.209 -13.398  1.00 94.04      A    C  
ATOM   1104  CG1 ILE A 143      -8.413  -4.789 -12.627  1.00 90.29      A    C  
ATOM   1105  CG2 ILE A 143      -9.161  -3.579 -14.728  1.00 90.88      A    C  
ATOM   1106  CD1 ILE A 143      -7.724  -5.955 -13.340  1.00 85.69      A    C  
ATOM   1107  N   LEU A 144     -11.371  -1.164 -13.496  1.00 95.27      A    N  
ATOM   1108  CA  LEU A 144     -12.300  -0.379 -14.288  1.00 95.41      A    C  
ATOM   1109  C   LEU A 144     -11.853  -0.395 -15.750  1.00 95.76      A    C  
ATOM   1110  O   LEU A 144     -10.788   0.115 -16.078  1.00 94.04      A    O  
ATOM   1111  CB  LEU A 144     -12.355   1.047 -13.713  1.00 94.45      A    C  
ATOM   1112  CG  LEU A 144     -13.304   2.002 -14.470  1.00 94.04      A    C  
ATOM   1113  CD1 LEU A 144     -14.757   1.539 -14.380  1.00 90.08      A    C  
ATOM   1114  CD2 LEU A 144     -13.207   3.403 -13.870  1.00 90.10      A    C  
ATOM   1115  N   LYS A 145     -12.702  -0.932 -16.631  1.00 95.55      A    N  
ATOM   1116  CA  LYS A 145     -12.598  -0.765 -18.081  1.00 95.64      A    C  
ATOM   1117  C   LYS A 145     -13.766   0.081 -18.558  1.00 95.54      A    C  
ATOM   1118  O   LYS A 145     -14.920  -0.300 -18.377  1.00 93.60      A    O  
ATOM   1119  CB  LYS A 145     -12.523  -2.132 -18.785  1.00 94.81      A    C  
ATOM   1120  CG  LYS A 145     -12.422  -2.005 -20.321  1.00 94.33      A    C  
ATOM   1121  CD  LYS A 145     -12.181  -3.365 -20.991  1.00 92.73      A    C  
ATOM   1122  CE  LYS A 145     -12.025  -3.205 -22.507  1.00 89.96      A    C  
ATOM   1123  NZ  LYS A 145     -11.753  -4.489 -23.209  1.00 87.38      A    N1+
ATOM   1124  N   ILE A 146     -13.467   1.212 -19.193  1.00 95.43      A    N  
ATOM   1125  CA  ILE A 146     -14.467   2.055 -19.841  1.00 95.01      A    C  
ATOM   1126  C   ILE A 146     -14.205   2.120 -21.340  1.00 94.99      A    C  
ATOM   1127  O   ILE A 146     -13.056   2.076 -21.785  1.00 93.31      A    O  
ATOM   1128  CB  ILE A 146     -14.560   3.456 -19.212  1.00 93.58      A    C  
ATOM   1129  CG1 ILE A 146     -13.279   4.288 -19.396  1.00 85.39      A    C  
ATOM   1130  CG2 ILE A 146     -14.934   3.336 -17.724  1.00 83.31      A    C  
ATOM   1131  CD1 ILE A 146     -13.451   5.762 -19.013  1.00 82.50      A    C  
ATOM   1132  N   LYS A 147     -15.273   2.269 -22.105  1.00 94.89      A    N  
ATOM   1133  CA  LYS A 147     -15.243   2.571 -23.531  1.00 94.35      A    C  
ATOM   1134  C   LYS A 147     -15.886   3.924 -23.765  1.00 94.11      A    C  
ATOM   1135  O   LYS A 147     -16.957   4.202 -23.236  1.00 92.61      A    O  
ATOM   1136  CB  LYS A 147     -15.949   1.455 -24.314  1.00 92.30      A    C  
ATOM   1137  CG  LYS A 147     -15.787   1.645 -25.839  1.00 88.86      A    C  
ATOM   1138  CD  LYS A 147     -16.486   0.545 -26.654  1.00 86.52      A    C  
ATOM   1139  CE  LYS A 147     -18.007   0.740 -26.662  1.00 77.69      A    C  
ATOM   1140  NZ  LYS A 147     -18.624  -0.039 -27.753  1.00 73.91      A    N1+
ATOM   1141  N   VAL A 148     -15.249   4.762 -24.563  1.00 93.83      A    N  
ATOM   1142  CA  VAL A 148     -15.792   6.045 -25.001  1.00 93.49      A    C  
ATOM   1143  C   VAL A 148     -15.983   6.015 -26.505  1.00 92.84      A    C  
ATOM   1144  O   VAL A 148     -15.051   5.726 -27.243  1.00 91.09      A    O  
ATOM   1145  CB  VAL A 148     -14.903   7.224 -24.572  1.00 92.68      A    C  
ATOM   1146  CG1 VAL A 148     -15.478   8.557 -25.051  1.00 86.79      A    C  
ATOM   1147  CG2 VAL A 148     -14.795   7.283 -23.044  1.00 88.04      A    C  
ATOM   1148  N   THR A 149     -17.207   6.340 -26.953  1.00 91.81      A    N  
ATOM   1149  CA  THR A 149     -17.544   6.505 -28.367  1.00 90.87      A    C  
ATOM   1150  C   THR A 149     -17.773   7.986 -28.628  1.00 90.55      A    C  
ATOM   1151  O   THR A 149     -18.746   8.555 -28.138  1.00 88.41      A    O  
ATOM   1152  CB  THR A 149     -18.786   5.684 -28.741  1.00 89.21      A    C  
ATOM   1153  CG2 THR A 149     -18.998   5.652 -30.251  1.00 75.50      A    C  
ATOM   1154  OG1 THR A 149     -18.667   4.349 -28.298  1.00 76.91      A    O  
ATOM   1155  N   TYR A 150     -16.879   8.630 -29.381  1.00 90.03      A    N  
ATOM   1156  CA  TYR A 150     -16.958  10.042 -29.732  1.00 89.31      A    C  
ATOM   1157  C   TYR A 150     -17.442  10.227 -31.174  1.00 89.15      A    C  
ATOM   1158  O   TYR A 150     -16.745   9.804 -32.098  1.00 87.43      A    O  
ATOM   1159  CB  TYR A 150     -15.590  10.708 -29.503  1.00 88.17      A    C  
ATOM   1160  CG  TYR A 150     -15.558  12.160 -29.924  1.00 88.17      A    C  
ATOM   1161  CD1 TYR A 150     -14.679  12.593 -30.939  1.00 84.20      A    C  
ATOM   1162  CD2 TYR A 150     -16.425  13.095 -29.330  1.00 84.62      A    C  
ATOM   1163  CE1 TYR A 150     -14.670  13.938 -31.344  1.00 83.23      A    C  
ATOM   1164  CE2 TYR A 150     -16.431  14.432 -29.733  1.00 82.64      A    C  
ATOM   1165  CZ  TYR A 150     -15.548  14.856 -30.742  1.00 83.84      A    C  
ATOM   1166  OH  TYR A 150     -15.559  16.170 -31.148  1.00 81.96      A    O  
ATOM   1167  N   PRO A 151     -18.586  10.879 -31.404  1.00 86.34      A    N  
ATOM   1168  CA  PRO A 151     -19.064  11.183 -32.749  1.00 84.87      A    C  
ATOM   1169  C   PRO A 151     -18.286  12.376 -33.324  1.00 84.62      A    C  
ATOM   1170  O   PRO A 151     -18.701  13.532 -33.191  1.00 80.52      A    O  
ATOM   1171  CB  PRO A 151     -20.568  11.433 -32.573  1.00 82.51      A    C  
ATOM   1172  CG  PRO A 151     -20.670  12.019 -31.166  1.00 80.51      A    C  
ATOM   1173  CD  PRO A 151     -19.544  11.319 -30.400  1.00 84.60      A    C  
ATOM   1174  N   MET A 152     -17.151  12.114 -33.958  1.00 83.75      A    N  
ATOM   1175  CA  MET A 152     -16.309  13.153 -34.546  1.00 83.05      A    C  
ATOM   1176  C   MET A 152     -16.995  13.789 -35.766  1.00 83.31      A    C  
ATOM   1177  O   MET A 152     -17.338  13.070 -36.699  1.00 80.90      A    O  
ATOM   1178  CB  MET A 152     -14.939  12.576 -34.924  1.00 81.03      A    C  
ATOM   1179  CG  MET A 152     -14.028  13.667 -35.498  1.00 76.22      A    C  
ATOM   1180  SD  MET A 152     -12.406  13.087 -36.036  1.00 73.22      A    S  
ATOM   1181  CE  MET A 152     -11.782  14.610 -36.772  1.00 64.42      A    C  
ATOM   1182  N   PRO A 153     -17.156  15.129 -35.818  1.00 81.36      A    N  
ATOM   1183  CA  PRO A 153     -17.653  15.801 -37.006  1.00 80.01      A    C  
ATOM   1184  C   PRO A 153     -16.612  15.751 -38.130  1.00 80.56      A    C  
ATOM   1185  O   PRO A 153     -15.449  16.112 -37.938  1.00 77.67      A    O  
ATOM   1186  CB  PRO A 153     -17.974  17.226 -36.554  1.00 77.37      A    C  
ATOM   1187  CG  PRO A 153     -16.995  17.468 -35.401  1.00 75.24      A    C  
ATOM   1188  CD  PRO A 153     -16.839  16.086 -34.768  1.00 79.34      A    C  
ATOM   1189  N   LEU A 154     -17.049  15.359 -39.342  1.00 77.69      A    N  
ATOM   1190  CA  LEU A 154     -16.250  15.408 -40.564  1.00 75.81      A    C  
ATOM   1191  C   LEU A 154     -16.408  16.797 -41.189  1.00 76.19      A    C  
ATOM   1192  O   LEU A 154     -17.383  17.083 -41.875  1.00 71.38      A    O  
ATOM   1193  CB  LEU A 154     -16.684  14.280 -41.520  1.00 71.55      A    C  
ATOM   1194  CG  LEU A 154     -16.527  12.858 -40.957  1.00 68.62      A    C  
ATOM   1195  CD1 LEU A 154     -17.030  11.838 -41.987  1.00 65.52      A    C  
ATOM   1196  CD2 LEU A 154     -15.075  12.508 -40.629  1.00 64.05      A    C  
ATOM   1197  N   ILE A 155     -15.443  17.686 -40.905  1.00 76.48      A    N  
ATOM   1198  CA  ILE A 155     -15.504  19.109 -41.280  1.00 74.77      A    C  
ATOM   1199  C   ILE A 155     -15.082  19.327 -42.739  1.00 74.80      A    C  
ATOM   1200  O   ILE A 155     -15.498  20.292 -43.374  1.00 69.23      A    O  
ATOM   1201  CB  ILE A 155     -14.636  19.952 -40.313  1.00 70.26      A    C  
ATOM   1202  CG1 ILE A 155     -14.928  19.612 -38.825  1.00 63.94      A    C  
ATOM   1203  CG2 ILE A 155     -14.861  21.455 -40.545  1.00 61.43      A    C  
ATOM   1204  CD1 ILE A 155     -13.952  20.259 -37.831  1.00 56.28      A    C  
ATOM   1205  N   VAL A 156     -14.238  18.431 -43.275  1.00 77.04      A    N  
ATOM   1206  CA  VAL A 156     -13.698  18.582 -44.631  1.00 75.33      A    C  
ATOM   1207  C   VAL A 156     -14.777  18.225 -45.662  1.00 76.11      A    C  
ATOM   1208  O   VAL A 156     -15.288  17.104 -45.644  1.00 72.07      A    O  
ATOM   1209  CB  VAL A 156     -12.424  17.745 -44.833  1.00 70.65      A    C  
ATOM   1210  CG1 VAL A 156     -11.840  17.953 -46.221  1.00 64.55      A    C  
ATOM   1211  CG2 VAL A 156     -11.356  18.151 -43.814  1.00 67.10      A    C  
ATOM   1212  N   PRO A 157     -15.130  19.151 -46.584  1.00 72.46      A    N  
ATOM   1213  CA  PRO A 157     -16.149  18.903 -47.593  1.00 70.83      A    C  
ATOM   1214  C   PRO A 157     -15.705  17.818 -48.579  1.00 70.38      A    C  
ATOM   1215  O   PRO A 157     -14.512  17.644 -48.835  1.00 64.75      A    O  
ATOM   1216  CB  PRO A 157     -16.390  20.260 -48.274  1.00 65.92      A    C  
ATOM   1217  CG  PRO A 157     -15.067  20.990 -48.077  1.00 65.78      A    C  
ATOM   1218  CD  PRO A 157     -14.571  20.476 -46.727  1.00 68.34      A    C  
ATOM   1219  N   PHE A 158     -16.671  17.107 -49.161  1.00 69.28      A    N  
ATOM   1220  CA  PHE A 158     -16.488  16.003 -50.117  1.00 67.90      A    C  
ATOM   1221  C   PHE A 158     -15.761  14.763 -49.586  1.00 67.91      A    C  
ATOM   1222  O   PHE A 158     -16.163  13.648 -49.926  1.00 62.44      A    O  
ATOM   1223  CB  PHE A 158     -15.844  16.496 -51.421  1.00 63.38      A    C  
ATOM   1224  CG  PHE A 158     -16.536  17.669 -52.064  1.00 60.25      A    C  
ATOM   1225  CD1 PHE A 158     -17.690  17.455 -52.829  1.00 55.67      A    C  
ATOM   1226  CD2 PHE A 158     -16.045  18.970 -51.901  1.00 53.33      A    C  
ATOM   1227  CE1 PHE A 158     -18.358  18.535 -53.427  1.00 46.66      A    C  
ATOM   1228  CE2 PHE A 158     -16.703  20.057 -52.494  1.00 47.46      A    C  
ATOM   1229  CZ  PHE A 158     -17.862  19.841 -53.256  1.00 47.36      A    C  
ATOM   1230  N   ALA A 159     -14.752  14.909 -48.760  1.00 68.53      A    N  
ATOM   1231  CA  ALA A 159     -14.006  13.796 -48.190  1.00 65.57      A    C  
ATOM   1232  C   ALA A 159     -14.867  12.921 -47.262  1.00 67.30      A    C  
ATOM   1233  O   ALA A 159     -14.674  11.709 -47.203  1.00 64.13      A    O  
ATOM   1234  CB  ALA A 159     -12.794  14.362 -47.447  1.00 61.63      A    C  
ATOM   1235  N   ASP A 160     -15.843  13.517 -46.596  1.00 68.08      A    N  
ATOM   1236  CA  ASP A 160     -16.818  12.849 -45.737  1.00 64.82      A    C  
ATOM   1237  C   ASP A 160     -17.544  11.685 -46.432  1.00 66.12      A    C  
ATOM   1238  O   ASP A 160     -17.739  10.627 -45.833  1.00 63.13      A    O  
ATOM   1239  CB  ASP A 160     -17.836  13.898 -45.238  1.00 60.63      A    C  
ATOM   1240  CG  ASP A 160     -18.709  14.510 -46.340  1.00 58.16      A    C  
ATOM   1241  OD1 ASP A 160     -18.217  14.684 -47.472  1.00 53.51      A    O  
ATOM   1242  OD2 ASP A 160     -19.909  14.741 -46.074  1.00 54.28      A    O1-
ATOM   1243  N   ARG A 161     -17.883  11.854 -47.710  1.00 66.69      A    N  
ATOM   1244  CA  ARG A 161     -18.598  10.829 -48.496  1.00 64.70      A    C  
ATOM   1245  C   ARG A 161     -17.744   9.588 -48.760  1.00 63.94      A    C  
ATOM   1246  O   ARG A 161     -18.294   8.502 -48.859  1.00 59.77      A    O  
ATOM   1247  CB  ARG A 161     -19.080  11.415 -49.827  1.00 60.94      A    C  
ATOM   1248  CG  ARG A 161     -20.144  12.507 -49.627  1.00 56.93      A    C  
ATOM   1249  CD  ARG A 161     -20.701  12.958 -50.967  1.00 53.37      A    C  
ATOM   1250  NE  ARG A 161     -21.697  14.019 -50.790  1.00 47.71      A    N  
ATOM   1251  CZ  ARG A 161     -22.481  14.551 -51.725  1.00 43.30      A    C  
ATOM   1252  NH1 ARG A 161     -22.409  14.146 -52.964  1.00 41.06      A    N1+
ATOM   1253  NH2 ARG A 161     -23.321  15.491 -51.428  1.00 39.18      A    N  
ATOM   1254  N   VAL A 162     -16.429   9.758 -48.913  1.00 66.08      A    N  
ATOM   1255  CA  VAL A 162     -15.522   8.646 -49.217  1.00 63.69      A    C  
ATOM   1256  C   VAL A 162     -15.077   7.937 -47.942  1.00 63.03      A    C  
ATOM   1257  O   VAL A 162     -15.027   6.714 -47.911  1.00 59.75      A    O  
ATOM   1258  CB  VAL A 162     -14.324   9.129 -50.036  1.00 60.10      A    C  
ATOM   1259  CG1 VAL A 162     -13.241   8.072 -50.242  1.00 54.88      A    C  
ATOM   1260  CG2 VAL A 162     -14.873   9.530 -51.418  1.00 55.72      A    C  
ATOM   1261  N   ILE A 163     -14.849   8.692 -46.889  1.00 65.37      A    N  
ATOM   1262  CA  ILE A 163     -14.447   8.134 -45.591  1.00 62.87      A    C  
ATOM   1263  C   ILE A 163     -15.573   7.298 -44.964  1.00 62.20      A    C  
ATOM   1264  O   ILE A 163     -15.282   6.314 -44.291  1.00 58.42      A    O  
ATOM   1265  CB  ILE A 163     -13.944   9.259 -44.677  1.00 59.32      A    C  
ATOM   1266  CG1 ILE A 163     -12.655   9.853 -45.289  1.00 56.27      A    C  
ATOM   1267  CG2 ILE A 163     -13.675   8.745 -43.258  1.00 54.77      A    C  
ATOM   1268  CD1 ILE A 163     -12.202  11.139 -44.624  1.00 50.09      A    C  
ATOM   1269  N   ALA A 164     -16.833   7.599 -45.278  1.00 58.99      A    N  
ATOM   1270  CA  ALA A 164     -17.966   6.777 -44.861  1.00 56.60      A    C  
ATOM   1271  C   ALA A 164     -17.862   5.301 -45.298  1.00 55.98      A    C  
ATOM   1272  O   ALA A 164     -18.390   4.428 -44.615  1.00 51.91      A    O  
ATOM   1273  CB  ALA A 164     -19.255   7.420 -45.395  1.00 52.86      A    C  
ATOM   1274  N   GLY A 165     -17.149   5.005 -46.380  1.00 55.88      A    N  
ATOM   1275  CA  GLY A 165     -16.885   3.635 -46.837  1.00 54.26      A    C  
ATOM   1276  C   GLY A 165     -15.635   2.984 -46.228  1.00 53.95      A    C  
ATOM   1277  O   GLY A 165     -15.441   1.783 -46.382  1.00 50.16      A    O  
ATOM   1278  N   LEU A 166     -14.774   3.766 -45.564  1.00 54.15      A    N  
ATOM   1279  CA  LEU A 166     -13.487   3.320 -45.002  1.00 52.91      A    C  
ATOM   1280  C   LEU A 166     -13.497   3.271 -43.463  1.00 53.37      A    C  
ATOM   1281  O   LEU A 166     -12.451   3.248 -42.816  1.00 49.75      A    O  
ATOM   1282  CB  LEU A 166     -12.363   4.218 -45.541  1.00 49.06      A    C  
ATOM   1283  CG  LEU A 166     -12.041   4.014 -47.035  1.00 45.89      A    C  
ATOM   1284  CD1 LEU A 166     -11.135   5.146 -47.519  1.00 43.56      A    C  
ATOM   1285  CD2 LEU A 166     -11.319   2.693 -47.281  1.00 42.22      A    C  
ATOM   1286  N   SER A 167     -14.681   3.255 -42.868  1.00 50.22      A    N  
ATOM   1287  CA  SER A 167     -14.889   3.333 -41.422  1.00 49.39      A    C  
ATOM   1288  C   SER A 167     -14.218   2.220 -40.616  1.00 50.06      A    C  
ATOM   1289  O   SER A 167     -13.750   2.471 -39.504  1.00 47.21      A    O  
ATOM   1290  CB  SER A 167     -16.377   3.302 -41.182  1.00 45.63      A    C  
ATOM   1291  OG  SER A 167     -16.982   2.145 -41.712  1.00 42.52      A    O  
ATOM   1292  N   ASP A 168     -14.099   1.036 -41.207  1.00 51.64      A    N  
ATOM   1293  CA  ASP A 168     -13.491  -0.140 -40.568  1.00 50.60      A    C  
ATOM   1294  C   ASP A 168     -12.006   0.064 -40.218  1.00 50.82      A    C  
ATOM   1295  O   ASP A 168     -11.461  -0.641 -39.375  1.00 47.49      A    O  
ATOM   1296  CB  ASP A 168     -13.650  -1.357 -41.486  1.00 46.71      A    C  
ATOM   1297  CG  ASP A 168     -15.107  -1.751 -41.759  1.00 42.85      A    C  
ATOM   1298  OD1 ASP A 168     -15.999  -1.287 -41.015  1.00 40.42      A    O  
ATOM   1299  OD2 ASP A 168     -15.312  -2.495 -42.735  1.00 39.03      A    O1-
ATOM   1300  N   LEU A 169     -11.341   1.067 -40.796  1.00 53.09      A    N  
ATOM   1301  CA  LEU A 169      -9.954   1.423 -40.477  1.00 51.83      A    C  
ATOM   1302  C   LEU A 169      -9.794   2.136 -39.120  1.00 52.05      A    C  
ATOM   1303  O   LEU A 169      -8.664   2.266 -38.645  1.00 48.88      A    O  
ATOM   1304  CB  LEU A 169      -9.393   2.312 -41.605  1.00 48.09      A    C  
ATOM   1305  CG  LEU A 169      -9.141   1.573 -42.931  1.00 45.18      A    C  
ATOM   1306  CD1 LEU A 169      -8.918   2.588 -44.046  1.00 43.13      A    C  
ATOM   1307  CD2 LEU A 169      -7.895   0.690 -42.849  1.00 42.00      A    C  
ATOM   1308  N   VAL A 170     -10.886   2.658 -38.541  1.00 54.91      A    N  
ATOM   1309  CA  VAL A 170     -10.826   3.528 -37.349  1.00 53.52      A    C  
ATOM   1310  C   VAL A 170     -11.690   3.016 -36.189  1.00 54.35      A    C  
ATOM   1311  O   VAL A 170     -11.409   3.336 -35.033  1.00 50.25      A    O  
ATOM   1312  CB  VAL A 170     -11.215   4.982 -37.706  1.00 49.35      A    C  
ATOM   1313  CG1 VAL A 170     -10.795   5.953 -36.605  1.00 45.61      A    C  
ATOM   1314  CG2 VAL A 170     -10.552   5.480 -39.000  1.00 45.79      A    C  
ATOM   1315  N   SER A 171     -12.722   2.230 -36.479  1.00 51.21      A    N  
ATOM   1316  CA  SER A 171     -13.645   1.724 -35.461  1.00 50.44      A    C  
ATOM   1317  C   SER A 171     -13.204   0.365 -34.913  1.00 50.38      A    C  
ATOM   1318  O   SER A 171     -12.789  -0.510 -35.663  1.00 47.10      A    O  
ATOM   1319  CB  SER A 171     -15.063   1.654 -36.013  1.00 46.88      A    C  
ATOM   1320  OG  SER A 171     -15.145   0.733 -37.068  1.00 43.55      A    O  
ATOM   1321  N   GLY A 172     -13.375   0.147 -33.621  1.00 47.16      A    N  
ATOM   1322  CA  GLY A 172     -13.133  -1.133 -32.943  1.00 45.76      A    C  
ATOM   1323  C   GLY A 172     -14.219  -2.195 -33.180  1.00 46.33      A    C  
ATOM   1324  O   GLY A 172     -14.621  -2.882 -32.241  1.00 43.47      A    O  
ATOM   1325  N   GLY A 173     -14.737  -2.326 -34.399  1.00 44.86      A    N  
ATOM   1326  CA  GLY A 173     -15.610  -3.412 -34.845  1.00 43.98      A    C  
ATOM   1327  C   GLY A 173     -17.070  -3.333 -34.389  1.00 44.31      A    C  
ATOM   1328  O   GLY A 173     -17.887  -2.708 -35.059  1.00 41.72      A    O  
ATOM   1329  N   ASP A 174     -17.427  -3.997 -33.291  1.00 43.03      A    N  
ATOM   1330  CA  ASP A 174     -18.799  -4.477 -33.031  1.00 42.72      A    C  
ATOM   1331  C   ASP A 174     -19.909  -3.412 -32.963  1.00 42.97      A    C  
ATOM   1332  O   ASP A 174     -21.039  -3.664 -33.389  1.00 39.73      A    O  
ATOM   1333  CB  ASP A 174     -18.820  -5.291 -31.720  1.00 38.82      A    C  
ATOM   1334  CG  ASP A 174     -18.136  -6.658 -31.797  1.00 35.61      A    C  
ATOM   1335  OD1 ASP A 174     -17.997  -7.200 -32.910  1.00 33.62      A    O  
ATOM   1336  OD2 ASP A 174     -17.763  -7.179 -30.718  1.00 33.15      A    O1-
ATOM   1337  N   SER A 175     -19.658  -2.229 -32.394  1.00 42.14      A    N  
ATOM   1338  CA  SER A 175     -20.699  -1.209 -32.180  1.00 41.80      A    C  
ATOM   1339  C   SER A 175     -20.767  -0.144 -33.274  1.00 42.66      A    C  
ATOM   1340  O   SER A 175     -21.444   0.872 -33.102  1.00 40.01      A    O  
ATOM   1341  CB  SER A 175     -20.637  -0.597 -30.777  1.00 37.74      A    C  
ATOM   1342  OG  SER A 175     -19.335  -0.390 -30.306  1.00 35.01      A    O  
ATOM   1343  N   PHE A 176     -20.111  -0.357 -34.406  1.00 46.67      A    N  
ATOM   1344  CA  PHE A 176     -20.127   0.603 -35.493  1.00 46.23      A    C  
ATOM   1345  C   PHE A 176     -21.528   0.703 -36.102  1.00 47.28      A    C  
ATOM   1346  O   PHE A 176     -21.977  -0.159 -36.859  1.00 44.67      A    O  
ATOM   1347  CB  PHE A 176     -19.049   0.229 -36.526  1.00 43.02      A    C  
ATOM   1348  CG  PHE A 176     -18.841   1.347 -37.512  1.00 40.02      A    C  
ATOM   1349  CD1 PHE A 176     -19.440   1.306 -38.777  1.00 37.66      A    C  
ATOM   1350  CD2 PHE A 176     -18.098   2.473 -37.124  1.00 36.52      A    C  
ATOM   1351  CE1 PHE A 176     -19.311   2.394 -39.644  1.00 33.12      A    C  
ATOM   1352  CE2 PHE A 176     -17.972   3.566 -37.981  1.00 33.07      A    C  
ATOM   1353  CZ  PHE A 176     -18.592   3.530 -39.241  1.00 32.16      A    C  
ATOM   1354  N   ARG A 177     -22.238   1.793 -35.776  1.00 46.93      A    N  
ATOM   1355  CA  ARG A 177     -23.528   2.113 -36.407  1.00 47.50      A    C  
ATOM   1356  C   ARG A 177     -23.286   3.131 -37.524  1.00 48.48      A    C  
ATOM   1357  O   ARG A 177     -23.269   4.329 -37.253  1.00 44.70      A    O  
ATOM   1358  CB  ARG A 177     -24.553   2.609 -35.383  1.00 44.06      A    C  
ATOM   1359  CG  ARG A 177     -25.068   1.463 -34.509  1.00 39.99      A    C  
ATOM   1360  CD  ARG A 177     -26.221   1.948 -33.623  1.00 37.58      A    C  
ATOM   1361  NE  ARG A 177     -26.743   0.874 -32.772  1.00 34.20      A    N  
ATOM   1362  CZ  ARG A 177     -27.793   0.939 -31.960  1.00 30.54      A    C  
ATOM   1363  NH1 ARG A 177     -28.498   2.033 -31.855  1.00 29.53      A    N1+
ATOM   1364  NH2 ARG A 177     -28.134  -0.091 -31.252  1.00 27.88      A    N  
ATOM   1365  N   PRO A 178     -23.172   2.703 -38.787  1.00 51.74      A    N  
ATOM   1366  CA  PRO A 178     -22.847   3.582 -39.908  1.00 51.69      A    C  
ATOM   1367  C   PRO A 178     -23.927   4.622 -40.212  1.00 53.91      A    C  
ATOM   1368  O   PRO A 178     -23.689   5.542 -40.981  1.00 51.70      A    O  
ATOM   1369  CB  PRO A 178     -22.595   2.631 -41.093  1.00 47.72      A    C  
ATOM   1370  CG  PRO A 178     -23.405   1.388 -40.757  1.00 46.10      A    C  
ATOM   1371  CD  PRO A 178     -23.303   1.324 -39.236  1.00 48.73      A    C  
ATOM   1372  N   ALA A 179     -25.105   4.542 -39.587  1.00 51.88      A    N  
ATOM   1373  CA  ALA A 179     -26.198   5.496 -39.780  1.00 52.51      A    C  
ATOM   1374  C   ALA A 179     -25.774   6.961 -39.536  1.00 53.70      A    C  
ATOM   1375  O   ALA A 179     -26.197   7.849 -40.268  1.00 51.52      A    O  
ATOM   1376  CB  ALA A 179     -27.356   5.097 -38.859  1.00 50.55      A    C  
ATOM   1377  N   SER A 180     -24.899   7.225 -38.572  1.00 57.07      A    N  
ATOM   1378  CA  SER A 180     -24.397   8.573 -38.281  1.00 55.76      A    C  
ATOM   1379  C   SER A 180     -23.424   9.117 -39.334  1.00 55.89      A    C  
ATOM   1380  O   SER A 180     -23.194  10.322 -39.389  1.00 54.86      A    O  
ATOM   1381  CB  SER A 180     -23.713   8.593 -36.909  1.00 54.71      A    C  
ATOM   1382  OG  SER A 180     -22.619   7.698 -36.874  1.00 52.57      A    O  
ATOM   1383  N   MET A 181     -22.858   8.263 -40.178  1.00 61.18      A    N  
ATOM   1384  CA  MET A 181     -22.042   8.663 -41.329  1.00 60.21      A    C  
ATOM   1385  C   MET A 181     -22.880   8.930 -42.579  1.00 59.83      A    C  
ATOM   1386  O   MET A 181     -22.458   9.671 -43.463  1.00 57.26      A    O  
ATOM   1387  CB  MET A 181     -21.045   7.559 -41.668  1.00 58.11      A    C  
ATOM   1388  CG  MET A 181     -19.863   7.514 -40.714  1.00 56.31      A    C  
ATOM   1389  SD  MET A 181     -18.653   6.360 -41.342  1.00 52.30      A    S  
ATOM   1390  CE  MET A 181     -17.166   7.116 -40.692  1.00 47.70      A    C  
ATOM   1391  N   LEU A 182     -24.043   8.304 -42.671  1.00 55.90      A    N  
ATOM   1392  CA  LEU A 182     -24.908   8.426 -43.843  1.00 55.12      A    C  
ATOM   1393  C   LEU A 182     -25.734   9.711 -43.817  1.00 54.50      A    C  
ATOM   1394  O   LEU A 182     -26.042  10.252 -44.880  1.00 53.34      A    O  
ATOM   1395  CB  LEU A 182     -25.810   7.180 -43.921  1.00 52.63      A    C  
ATOM   1396  CG  LEU A 182     -25.051   5.880 -44.254  1.00 49.02      A    C  
ATOM   1397  CD1 LEU A 182     -25.974   4.684 -44.056  1.00 46.08      A    C  
ATOM   1398  CD2 LEU A 182     -24.551   5.873 -45.699  1.00 47.59      A    C  
ATOM   1399  N   ILE A 183     -26.068  10.203 -42.621  1.00 57.11      A    N  
ATOM   1400  CA  ILE A 183     -26.939  11.356 -42.415  1.00 57.65      A    C  
ATOM   1401  C   ILE A 183     -26.129  12.471 -41.756  1.00 57.37      A    C  
ATOM   1402  O   ILE A 183     -25.450  12.249 -40.755  1.00 54.76      A    O  
ATOM   1403  CB  ILE A 183     -28.188  10.959 -41.602  1.00 54.91      A    C  
ATOM   1404  CG1 ILE A 183     -28.898   9.732 -42.228  1.00 51.11      A    C  
ATOM   1405  CG2 ILE A 183     -29.161  12.142 -41.527  1.00 50.06      A    C  
ATOM   1406  CD1 ILE A 183     -30.078   9.190 -41.411  1.00 45.41      A    C  
ATOM   1407  N   GLU A 184     -26.203  13.681 -42.334  1.00 59.45      A    N  
ATOM   1408  CA  GLU A 184     -25.675  14.888 -41.703  1.00 58.55      A    C  
ATOM   1409  C   GLU A 184     -26.465  15.198 -40.434  1.00 57.68      A    C  
ATOM   1410  O   GLU A 184     -27.695  15.077 -40.415  1.00 56.30      A    O  
ATOM   1411  CB  GLU A 184     -25.725  16.069 -42.690  1.00 56.78      A    C  
ATOM   1412  CG  GLU A 184     -24.690  15.889 -43.806  1.00 53.09      A    C  
ATOM   1413  CD  GLU A 184     -24.771  16.934 -44.926  1.00 47.74      A    C  
ATOM   1414  OE1 GLU A 184     -24.005  16.759 -45.902  1.00 43.27      A    O  
ATOM   1415  OE2 GLU A 184     -25.598  17.861 -44.836  1.00 48.01      A    O1-
ATOM   1416  N   ASP A 185     -25.781  15.573 -39.347  1.00 62.73      A    N  
ATOM   1417  CA  ASP A 185     -26.506  15.947 -38.138  1.00 61.01      A    C  
ATOM   1418  C   ASP A 185     -27.295  17.242 -38.375  1.00 59.80      A    C  
ATOM   1419  O   ASP A 185     -26.783  18.196 -38.969  1.00 58.60      A    O  
ATOM   1420  CB  ASP A 185     -25.590  15.947 -36.901  1.00 58.77      A    C  
ATOM   1421  CG  ASP A 185     -24.872  17.255 -36.588  1.00 56.12      A    C  
ATOM   1422  OD1 ASP A 185     -25.526  18.304 -36.419  1.00 53.37      A    O  
ATOM   1423  OD2 ASP A 185     -23.642  17.233 -36.370  1.00 53.88      A    O1-
ATOM   1424  N   PRO A 186     -28.546  17.329 -37.910  1.00 59.88      A    N  
ATOM   1425  CA  PRO A 186     -29.405  18.471 -38.197  1.00 59.00      A    C  
ATOM   1426  C   PRO A 186     -29.002  19.747 -37.451  1.00 59.93      A    C  
ATOM   1427  O   PRO A 186     -29.622  20.790 -37.646  1.00 57.87      A    O  
ATOM   1428  CB  PRO A 186     -30.817  17.995 -37.822  1.00 55.59      A    C  
ATOM   1429  CG  PRO A 186     -30.562  16.971 -36.716  1.00 56.34      A    C  
ATOM   1430  CD  PRO A 186     -29.260  16.313 -37.160  1.00 63.16      A    C  
ATOM   1431  N   ILE A 187     -28.009  19.698 -36.572  1.00 59.94      A    N  
ATOM   1432  CA  ILE A 187     -27.618  20.808 -35.693  1.00 59.84      A    C  
ATOM   1433  C   ILE A 187     -26.399  21.533 -36.247  1.00 59.97      A    C  
ATOM   1434  O   ILE A 187     -26.376  22.762 -36.283  1.00 55.61      A    O  
ATOM   1435  CB  ILE A 187     -27.354  20.290 -34.265  1.00 57.43      A    C  
ATOM   1436  CG1 ILE A 187     -28.592  19.552 -33.705  1.00 54.32      A    C  
ATOM   1437  CG2 ILE A 187     -26.974  21.461 -33.331  1.00 52.81      A    C  
ATOM   1438  CD1 ILE A 187     -28.251  18.680 -32.502  1.00 48.19      A    C  
ATOM   1439  N   THR A 188     -25.363  20.785 -36.647  1.00 62.08      A    N  
ATOM   1440  CA  THR A 188     -24.113  21.341 -37.176  1.00 61.16      A    C  
ATOM   1441  C   THR A 188     -23.944  21.144 -38.683  1.00 60.89      A    C  
ATOM   1442  O   THR A 188     -23.040  21.732 -39.256  1.00 55.98      A    O  
ATOM   1443  CB  THR A 188     -22.885  20.822 -36.416  1.00 57.98      A    C  
ATOM   1444  CG2 THR A 188     -22.950  21.174 -34.930  1.00 54.08      A    C  
ATOM   1445  OG1 THR A 188     -22.711  19.441 -36.489  1.00 54.43      A    O  
ATOM   1446  N   GLY A 189     -24.800  20.346 -39.319  1.00 62.03      A    N  
ATOM   1447  CA  GLY A 189     -24.752  20.066 -40.754  1.00 61.79      A    C  
ATOM   1448  C   GLY A 189     -23.549  19.211 -41.174  1.00 64.72      A    C  
ATOM   1449  O   GLY A 189     -23.181  19.208 -42.345  1.00 59.86      A    O  
ATOM   1450  N   HIS A 190     -22.928  18.517 -40.246  1.00 68.30      A    N  
ATOM   1451  CA  HIS A 190     -21.777  17.665 -40.525  1.00 69.30      A    C  
ATOM   1452  C   HIS A 190     -22.120  16.183 -40.349  1.00 71.37      A    C  
ATOM   1453  O   HIS A 190     -22.777  15.783 -39.391  1.00 67.68      A    O  
ATOM   1454  CB  HIS A 190     -20.584  18.074 -39.650  1.00 64.49      A    C  
ATOM   1455  CG  HIS A 190     -20.105  19.467 -39.929  1.00 63.08      A    C  
ATOM   1456  CD2 HIS A 190     -19.747  20.427 -39.013  1.00 55.61      A    C  
ATOM   1457  ND1 HIS A 190     -19.951  20.053 -41.173  1.00 57.34      A    N  
ATOM   1458  CE1 HIS A 190     -19.534  21.312 -41.000  1.00 55.23      A    C  
ATOM   1459  NE2 HIS A 190     -19.390  21.579 -39.698  1.00 56.86      A    N  
ATOM   1460  N   ARG A 191     -21.600  15.350 -41.262  1.00 71.90      A    N  
ATOM   1461  CA  ARG A 191     -21.562  13.906 -41.034  1.00 72.52      A    C  
ATOM   1462  C   ARG A 191     -20.641  13.617 -39.862  1.00 74.01      A    C  
ATOM   1463  O   ARG A 191     -19.633  14.291 -39.685  1.00 69.85      A    O  
ATOM   1464  CB  ARG A 191     -21.103  13.159 -42.286  1.00 68.61      A    C  
ATOM   1465  CG  ARG A 191     -22.137  13.320 -43.407  1.00 64.98      A    C  
ATOM   1466  CD  ARG A 191     -21.680  12.552 -44.635  1.00 62.01      A    C  
ATOM   1467  NE  ARG A 191     -22.638  12.754 -45.737  1.00 56.69      A    N  
ATOM   1468  CZ  ARG A 191     -22.834  11.926 -46.747  1.00 52.22      A    C  
ATOM   1469  NH1 ARG A 191     -22.108  10.860 -46.910  1.00 49.68      A    N1+
ATOM   1470  NH2 ARG A 191     -23.772  12.178 -47.604  1.00 46.85      A    N  
ATOM   1471  N   ARG A 192     -20.979  12.619 -39.056  1.00 77.55      A    N  
ATOM   1472  CA  ARG A 192     -20.212  12.258 -37.865  1.00 77.67      A    C  
ATOM   1473  C   ARG A 192     -19.705  10.833 -37.964  1.00 78.43      A    C  
ATOM   1474  O   ARG A 192     -20.470   9.910 -38.202  1.00 74.98      A    O  
ATOM   1475  CB  ARG A 192     -21.037  12.472 -36.599  1.00 74.43      A    C  
ATOM   1476  CG  ARG A 192     -21.290  13.966 -36.373  1.00 72.96      A    C  
ATOM   1477  CD  ARG A 192     -21.972  14.202 -35.039  1.00 70.53      A    C  
ATOM   1478  NE  ARG A 192     -22.096  15.642 -34.811  1.00 67.11      A    N  
ATOM   1479  CZ  ARG A 192     -21.457  16.374 -33.904  1.00 64.01      A    C  
ATOM   1480  NH1 ARG A 192     -20.750  15.851 -32.949  1.00 59.40      A    N1+
ATOM   1481  NH2 ARG A 192     -21.555  17.650 -33.979  1.00 59.53      A    N  
ATOM   1482  N   MET A 193     -18.408  10.667 -37.734  1.00 79.96      A    N  
ATOM   1483  CA  MET A 193     -17.754   9.371 -37.653  1.00 79.81      A    C  
ATOM   1484  C   MET A 193     -17.583   8.986 -36.180  1.00 81.79      A    C  
ATOM   1485  O   MET A 193     -16.918   9.719 -35.447  1.00 79.08      A    O  
ATOM   1486  CB  MET A 193     -16.411   9.440 -38.389  1.00 75.95      A    C  
ATOM   1487  CG  MET A 193     -15.752   8.068 -38.462  1.00 70.02      A    C  
ATOM   1488  SD  MET A 193     -14.235   8.068 -39.441  1.00 65.93      A    S  
ATOM   1489  CE  MET A 193     -14.017   6.286 -39.605  1.00 57.56      A    C  
ATOM   1490  N   PRO A 194     -18.157   7.861 -35.713  1.00 83.55      A    N  
ATOM   1491  CA  PRO A 194     -17.899   7.381 -34.371  1.00 83.23      A    C  
ATOM   1492  C   PRO A 194     -16.462   6.871 -34.269  1.00 84.35      A    C  
ATOM   1493  O   PRO A 194     -16.047   5.972 -34.995  1.00 82.21      A    O  
ATOM   1494  CB  PRO A 194     -18.944   6.291 -34.128  1.00 80.13      A    C  
ATOM   1495  CG  PRO A 194     -19.246   5.758 -35.526  1.00 76.43      A    C  
ATOM   1496  CD  PRO A 194     -19.057   6.978 -36.423  1.00 80.09      A    C  
ATOM   1497  N   ILE A 195     -15.705   7.447 -33.347  1.00 86.28      A    N  
ATOM   1498  CA  ILE A 195     -14.361   6.994 -32.975  1.00 86.56      A    C  
ATOM   1499  C   ILE A 195     -14.466   6.358 -31.592  1.00 87.61      A    C  
ATOM   1500  O   ILE A 195     -14.988   6.984 -30.665  1.00 86.40      A    O  
ATOM   1501  CB  ILE A 195     -13.345   8.152 -32.998  1.00 84.62      A    C  
ATOM   1502  CG1 ILE A 195     -13.341   8.863 -34.368  1.00 76.04      A    C  
ATOM   1503  CG2 ILE A 195     -11.949   7.618 -32.661  1.00 74.22      A    C  
ATOM   1504  CD1 ILE A 195     -12.409  10.072 -34.415  1.00 70.30      A    C  
ATOM   1505  N   GLU A 196     -13.957   5.149 -31.443  1.00 89.05      A    N  
ATOM   1506  CA  GLU A 196     -13.958   4.440 -30.174  1.00 88.73      A    C  
ATOM   1507  C   GLU A 196     -12.569   4.444 -29.534  1.00 89.13      A    C  
ATOM   1508  O   GLU A 196     -11.545   4.309 -30.203  1.00 87.02      A    O  
ATOM   1509  CB  GLU A 196     -14.488   3.015 -30.332  1.00 85.89      A    C  
ATOM   1510  CG  GLU A 196     -15.961   3.005 -30.778  1.00 75.22      A    C  
ATOM   1511  CD  GLU A 196     -16.592   1.606 -30.721  1.00 73.99      A    C  
ATOM   1512  OE1 GLU A 196     -17.838   1.545 -30.720  1.00 66.54      A    O  
ATOM   1513  OE2 GLU A 196     -15.853   0.607 -30.620  1.00 68.95      A    O1-
ATOM   1514  N   SER A 197     -12.543   4.574 -28.218  1.00 91.32      A    N  
ATOM   1515  CA  SER A 197     -11.352   4.363 -27.409  1.00 91.53      A    C  
ATOM   1516  C   SER A 197     -11.751   3.667 -26.110  1.00 92.60      A    C  
ATOM   1517  O   SER A 197     -12.870   3.829 -25.638  1.00 91.17      A    O  
ATOM   1518  CB  SER A 197     -10.644   5.682 -27.122  1.00 89.84      A    C  
ATOM   1519  OG  SER A 197      -9.434   5.426 -26.452  1.00 78.31      A    O  
ATOM   1520  N   TYR A 198     -10.834   2.897 -25.534  1.00 92.31      A    N  
ATOM   1521  CA  TYR A 198     -11.027   2.295 -24.227  1.00 92.97      A    C  
ATOM   1522  C   TYR A 198      -9.821   2.551 -23.328  1.00 93.20      A    C  
ATOM   1523  O   TYR A 198      -8.696   2.735 -23.796  1.00 91.13      A    O  
ATOM   1524  CB  TYR A 198     -11.359   0.798 -24.363  1.00 91.83      A    C  
ATOM   1525  CG  TYR A 198     -10.234  -0.055 -24.904  1.00 91.84      A    C  
ATOM   1526  CD1 TYR A 198     -10.106  -0.274 -26.291  1.00 87.89      A    C  
ATOM   1527  CD2 TYR A 198      -9.302  -0.645 -24.029  1.00 87.93      A    C  
ATOM   1528  CE1 TYR A 198      -9.064  -1.061 -26.794  1.00 86.67      A    C  
ATOM   1529  CE2 TYR A 198      -8.252  -1.432 -24.526  1.00 86.60      A    C  
ATOM   1530  CZ  TYR A 198      -8.129  -1.639 -25.917  1.00 87.17      A    C  
ATOM   1531  OH  TYR A 198      -7.101  -2.409 -26.399  1.00 85.85      A    O  
ATOM   1532  N   ALA A 199     -10.064   2.572 -22.023  1.00 94.42      A    N  
ATOM   1533  CA  ALA A 199      -9.018   2.668 -21.022  1.00 94.48      A    C  
ATOM   1534  C   ALA A 199      -9.298   1.701 -19.878  1.00 95.29      A    C  
ATOM   1535  O   ALA A 199     -10.444   1.460 -19.506  1.00 93.73      A    O  
ATOM   1536  CB  ALA A 199      -8.896   4.116 -20.540  1.00 93.03      A    C  
ATOM   1537  N   ILE A 200      -8.223   1.147 -19.311  1.00 94.44      A    N  
ATOM   1538  CA  ILE A 200      -8.269   0.182 -18.221  1.00 94.65      A    C  
ATOM   1539  C   ILE A 200      -7.373   0.692 -17.099  1.00 94.68      A    C  
ATOM   1540  O   ILE A 200      -6.180   0.909 -17.305  1.00 92.11      A    O  
ATOM   1541  CB  ILE A 200      -7.838  -1.222 -18.690  1.00 93.50      A    C  
ATOM   1542  CG1 ILE A 200      -8.612  -1.679 -19.955  1.00 89.95      A    C  
ATOM   1543  CG2 ILE A 200      -8.036  -2.225 -17.545  1.00 90.28      A    C  
ATOM   1544  CD1 ILE A 200      -8.136  -3.010 -20.533  1.00 86.57      A    C  
ATOM   1545  N   VAL A 201      -7.950   0.884 -15.907  1.00 95.22      A    N  
ATOM   1546  CA  VAL A 201      -7.235   1.312 -14.701  1.00 95.02      A    C  
ATOM   1547  C   VAL A 201      -7.725   0.531 -13.496  1.00 95.24      A    C  
ATOM   1548  O   VAL A 201      -8.862   0.066 -13.473  1.00 93.10      A    O  
ATOM   1549  CB  VAL A 201      -7.363   2.834 -14.457  1.00 93.27      A    C  
ATOM   1550  CG1 VAL A 201      -6.677   3.644 -15.554  1.00 85.50      A    C  
ATOM   1551  CG2 VAL A 201      -8.811   3.296 -14.333  1.00 85.85      A    C  
ATOM   1552  N   ARG A 202      -6.877   0.375 -12.470  1.00 95.57      A    N  
ATOM   1553  CA  ARG A 202      -7.322  -0.214 -11.202  1.00 95.45      A    C  
ATOM   1554  C   ARG A 202      -8.201   0.768 -10.436  1.00 95.23      A    C  
ATOM   1555  O   ARG A 202      -7.869   1.949 -10.340  1.00 92.56      A    O  
ATOM   1556  CB  ARG A 202      -6.137  -0.668 -10.348  1.00 93.82      A    C  
ATOM   1557  CG  ARG A 202      -5.557  -1.980 -10.900  1.00 86.95      A    C  
ATOM   1558  CD  ARG A 202      -4.583  -2.625  -9.925  1.00 86.62      A    C  
ATOM   1559  NE  ARG A 202      -4.257  -3.980 -10.370  1.00 84.82      A    N  
ATOM   1560  CZ  ARG A 202      -5.007  -5.072 -10.197  1.00 85.96      A    C  
ATOM   1561  NH1 ARG A 202      -6.073  -5.101  -9.457  1.00 74.48      A    N1+
ATOM   1562  NH2 ARG A 202      -4.707  -6.156 -10.800  1.00 79.91      A    N  
ATOM   1563  N   MET A 203      -9.287   0.243  -9.854  1.00 94.85      A    N  
ATOM   1564  CA  MET A 203     -10.131   0.994  -8.934  1.00 94.62      A    C  
ATOM   1565  C   MET A 203      -9.334   1.397  -7.697  1.00 94.68      A    C  
ATOM   1566  O   MET A 203      -8.486   0.650  -7.210  1.00 92.07      A    O  
ATOM   1567  CB  MET A 203     -11.351   0.144  -8.536  1.00 93.22      A    C  
ATOM   1568  CG  MET A 203     -12.389   0.036  -9.654  1.00 88.02      A    C  
ATOM   1569  SD  MET A 203     -13.165   1.608 -10.140  1.00 85.19      A    S  
ATOM   1570  CE  MET A 203     -13.992   2.054  -8.600  1.00 75.17      A    C  
ATOM   1571  N   GLN A 204      -9.611   2.590  -7.194  1.00 94.41      A    N  
ATOM   1572  CA  GLN A 204      -8.986   3.173  -6.004  1.00 94.16      A    C  
ATOM   1573  C   GLN A 204     -10.028   3.572  -4.936  1.00 93.91      A    C  
ATOM   1574  O   GLN A 204      -9.701   4.217  -3.952  1.00 88.91      A    O  
ATOM   1575  CB  GLN A 204      -8.126   4.378  -6.423  1.00 92.36      A    C  
ATOM   1576  CG  GLN A 204      -6.994   4.022  -7.411  1.00 91.21      A    C  
ATOM   1577  CD  GLN A 204      -5.932   3.123  -6.791  1.00 91.88      A    C  
ATOM   1578  NE2 GLN A 204      -5.696   1.968  -7.356  1.00 80.28      A    N  
ATOM   1579  OE1 GLN A 204      -5.299   3.455  -5.809  1.00 81.65      A    O  
ATOM   1580  N   SER A 205     -11.298   3.191  -5.149  1.00 92.95      A    N  
ATOM   1581  CA  SER A 205     -12.405   3.491  -4.244  1.00 92.40      A    C  
ATOM   1582  C   SER A 205     -13.432   2.362  -4.276  1.00 93.08      A    C  
ATOM   1583  O   SER A 205     -13.581   1.709  -5.317  1.00 89.68      A    O  
ATOM   1584  CB  SER A 205     -13.068   4.820  -4.639  1.00 89.87      A    C  
ATOM   1585  OG  SER A 205     -13.559   4.778  -5.966  1.00 84.63      A    O  
ATOM   1586  N   PRO A 206     -14.174   2.119  -3.181  1.00 92.75      A    N  
ATOM   1587  CA  PRO A 206     -15.283   1.173  -3.196  1.00 92.35      A    C  
ATOM   1588  C   PRO A 206     -16.419   1.674  -4.098  1.00 92.89      A    C  
ATOM   1589  O   PRO A 206     -16.644   2.875  -4.235  1.00 89.35      A    O  
ATOM   1590  CB  PRO A 206     -15.714   1.042  -1.726  1.00 90.29      A    C  
ATOM   1591  CG  PRO A 206     -15.334   2.394  -1.125  1.00 89.12      A    C  
ATOM   1592  CD  PRO A 206     -14.064   2.773  -1.887  1.00 91.97      A    C  
ATOM   1593  N   VAL A 207     -17.156   0.742  -4.695  1.00 92.25      A    N  
ATOM   1594  CA  VAL A 207     -18.326   1.045  -5.528  1.00 92.18      A    C  
ATOM   1595  C   VAL A 207     -19.594   0.743  -4.727  1.00 92.33      A    C  
ATOM   1596  O   VAL A 207     -19.886  -0.420  -4.463  1.00 90.37      A    O  
ATOM   1597  CB  VAL A 207     -18.318   0.262  -6.852  1.00 90.79      A    C  
ATOM   1598  CG1 VAL A 207     -19.502   0.674  -7.730  1.00 86.81      A    C  
ATOM   1599  CG2 VAL A 207     -17.032   0.505  -7.642  1.00 88.24      A    C  
ATOM   1600  N   HIS A 208     -20.353   1.783  -4.351  1.00 91.72      A    N  
ATOM   1601  CA  HIS A 208     -21.603   1.635  -3.596  1.00 90.84      A    C  
ATOM   1602  C   HIS A 208     -22.800   1.402  -4.514  1.00 91.18      A    C  
ATOM   1603  O   HIS A 208     -23.625   0.531  -4.256  1.00 86.90      A    O  
ATOM   1604  CB  HIS A 208     -21.833   2.885  -2.743  1.00 88.31      A    C  
ATOM   1605  CG  HIS A 208     -20.727   3.143  -1.762  1.00 87.15      A    C  
ATOM   1606  CD2 HIS A 208     -20.664   2.728  -0.459  1.00 74.16      A    C  
ATOM   1607  ND1 HIS A 208     -19.561   3.831  -2.037  1.00 72.25      A    N  
ATOM   1608  CE1 HIS A 208     -18.814   3.825  -0.928  1.00 75.58      A    C  
ATOM   1609  NE2 HIS A 208     -19.450   3.172   0.056  1.00 78.76      A    N  
ATOM   1610  N   ASP A 209     -22.885   2.158  -5.610  1.00 89.79      A    N  
ATOM   1611  CA  ASP A 209     -24.011   2.093  -6.543  1.00 89.27      A    C  
ATOM   1612  C   ASP A 209     -23.714   1.140  -7.712  1.00 89.63      A    C  
ATOM   1613  O   ASP A 209     -22.954   1.451  -8.627  1.00 84.94      A    O  
ATOM   1614  CB  ASP A 209     -24.401   3.499  -7.005  1.00 85.78      A    C  
ATOM   1615  CG  ASP A 209     -25.680   3.504  -7.850  1.00 81.17      A    C  
ATOM   1616  OD1 ASP A 209     -26.304   2.422  -8.000  1.00 74.38      A    O  
ATOM   1617  OD2 ASP A 209     -26.035   4.573  -8.363  1.00 74.46      A    O1-
ATOM   1618  N   SER A 210     -24.376  -0.022  -7.716  1.00 90.25      A    N  
ATOM   1619  CA  SER A 210     -24.266  -0.990  -8.799  1.00 89.94      A    C  
ATOM   1620  C   SER A 210     -24.856  -0.503 -10.127  1.00 90.82      A    C  
ATOM   1621  O   SER A 210     -24.569  -1.083 -11.173  1.00 86.17      A    O  
ATOM   1622  CB  SER A 210     -24.940  -2.306  -8.393  1.00 87.04      A    C  
ATOM   1623  OG  SER A 210     -26.321  -2.137  -8.183  1.00 80.39      A    O  
ATOM   1624  N   ASN A 211     -25.674   0.563 -10.126  1.00 90.38      A    N  
ATOM   1625  CA  ASN A 211     -26.228   1.135 -11.357  1.00 89.78      A    C  
ATOM   1626  C   ASN A 211     -25.173   1.830 -12.212  1.00 90.48      A    C  
ATOM   1627  O   ASN A 211     -25.347   1.919 -13.426  1.00 86.09      A    O  
ATOM   1628  CB  ASN A 211     -27.373   2.091 -11.031  1.00 88.17      A    C  
ATOM   1629  CG  ASN A 211     -28.537   1.388 -10.370  1.00 83.67      A    C  
ATOM   1630  ND2 ASN A 211     -29.031   1.938  -9.284  1.00 72.72      A    N  
ATOM   1631  OD1 ASN A 211     -29.001   0.350 -10.820  1.00 73.39      A    O  
ATOM   1632  N   ASN A 212     -24.057   2.252 -11.604  1.00 90.20      A    N  
ATOM   1633  CA  ASN A 212     -22.921   2.831 -12.316  1.00 89.39      A    C  
ATOM   1634  C   ASN A 212     -22.098   1.786 -13.083  1.00 90.03      A    C  
ATOM   1635  O   ASN A 212     -21.277   2.154 -13.915  1.00 84.05      A    O  
ATOM   1636  CB  ASN A 212     -22.048   3.588 -11.306  1.00 86.81      A    C  
ATOM   1637  CG  ASN A 212     -22.740   4.818 -10.724  1.00 86.59      A    C  
ATOM   1638  ND2 ASN A 212     -22.339   5.224  -9.541  1.00 78.50      A    N  
ATOM   1639  OD1 ASN A 212     -23.603   5.419 -11.321  1.00 78.35      A    O  
ATOM   1640  N   LEU A 213     -22.304   0.496 -12.818  1.00 90.49      A    N  
ATOM   1641  CA  LEU A 213     -21.529  -0.595 -13.392  1.00 90.10      A    C  
ATOM   1642  C   LEU A 213     -22.148  -1.135 -14.685  1.00 89.71      A    C  
ATOM   1643  O   LEU A 213     -23.297  -0.851 -15.033  1.00 82.73      A    O  
ATOM   1644  CB  LEU A 213     -21.348  -1.701 -12.340  1.00 87.28      A    C  
ATOM   1645  CG  LEU A 213     -20.673  -1.249 -11.034  1.00 89.00      A    C  
ATOM   1646  CD1 LEU A 213     -20.510  -2.447 -10.108  1.00 85.38      A    C  
ATOM   1647  CD2 LEU A 213     -19.294  -0.639 -11.285  1.00 85.28      A    C  
ATOM   1648  N   ALA A 214     -21.374  -1.949 -15.399  1.00 89.53      A    N  
ATOM   1649  CA  ALA A 214     -21.851  -2.679 -16.562  1.00 87.27      A    C  
ATOM   1650  C   ALA A 214     -23.015  -3.620 -16.199  1.00 86.72      A    C  
ATOM   1651  O   ALA A 214     -23.141  -4.097 -15.071  1.00 80.05      A    O  
ATOM   1652  CB  ALA A 214     -20.677  -3.453 -17.184  1.00 83.84      A    C  
ATOM   1653  N   ARG A 215     -23.904  -3.870 -17.166  1.00 83.78      A    N  
ATOM   1654  CA  ARG A 215     -25.084  -4.718 -16.989  1.00 82.07      A    C  
ATOM   1655  C   ARG A 215     -24.749  -6.199 -16.937  1.00 76.26      A    C  
ATOM   1656  O   ARG A 215     -23.801  -6.621 -17.618  1.00 66.20      A    O  
ATOM   1657  CB  ARG A 215     -26.156  -4.420 -18.043  1.00 75.55      A    C  
ATOM   1658  CG  ARG A 215     -26.788  -3.037 -17.820  1.00 68.51      A    C  
ATOM   1659  CD  ARG A 215     -27.963  -2.836 -18.781  1.00 62.07      A    C  
ATOM   1660  NE  ARG A 215     -28.581  -1.511 -18.588  1.00 54.43      A    N  
ATOM   1661  CZ  ARG A 215     -29.656  -1.066 -19.214  1.00 49.26      A    C  
ATOM   1662  NH1 ARG A 215     -30.309  -1.809 -20.073  1.00 50.42      A    N1+
ATOM   1663  NH2 ARG A 215     -30.100   0.138 -18.987  1.00 45.44      A    N  
ATOM   1664  OXT ARG A 215     -25.462  -6.905 -16.180  1.00 56.34      A    O1-
TER   
ATOM   1665  N   GLN B   1       3.241  11.262 -72.009  1.00 53.93      B    N  
ATOM   1666  CA  GLN B   1       4.052  11.953 -70.985  1.00 57.89      B    C  
ATOM   1667  C   GLN B   1       3.256  12.157 -69.690  1.00 59.40      B    C  
ATOM   1668  O   GLN B   1       3.684  11.651 -68.666  1.00 54.48      B    O  
ATOM   1669  CB  GLN B   1       4.648  13.257 -71.535  1.00 53.60      B    C  
ATOM   1670  CG  GLN B   1       6.118  13.411 -71.120  1.00 49.60      B    C  
ATOM   1671  CD  GLN B   1       6.804  14.583 -71.828  1.00 45.49      B    C  
ATOM   1672  NE2 GLN B   1       8.040  14.859 -71.536  1.00 37.67      B    N  
ATOM   1673  OE1 GLN B   1       6.235  15.250 -72.666  1.00 41.39      B    O  
ATOM   1674  N   SER B   2       2.062  12.778 -69.761  1.00 61.51      B    N  
ATOM   1675  CA  SER B   2       1.176  12.970 -68.598  1.00 62.91      B    C  
ATOM   1676  C   SER B   2       0.816  11.670 -67.882  1.00 64.70      B    C  
ATOM   1677  O   SER B   2       0.921  11.591 -66.661  1.00 61.73      B    O  
ATOM   1678  CB  SER B   2      -0.111  13.674 -69.040  1.00 58.17      B    C  
ATOM   1679  OG  SER B   2      -0.717  12.938 -70.082  1.00 53.10      B    O  
ATOM   1680  N   LEU B   3       0.468  10.620 -68.598  1.00 66.89      B    N  
ATOM   1681  CA  LEU B   3       0.133   9.308 -68.022  1.00 67.07      B    C  
ATOM   1682  C   LEU B   3       1.317   8.660 -67.298  1.00 68.38      B    C  
ATOM   1683  O   LEU B   3       1.127   8.072 -66.231  1.00 66.77      B    O  
ATOM   1684  CB  LEU B   3      -0.385   8.385 -69.138  1.00 63.72      B    C  
ATOM   1685  CG  LEU B   3      -1.925   8.331 -69.184  1.00 59.25      B    C  
ATOM   1686  CD1 LEU B   3      -2.417   8.089 -70.594  1.00 55.06      B    C  
ATOM   1687  CD2 LEU B   3      -2.443   7.215 -68.275  1.00 53.45      B    C  
ATOM   1688  N   THR B   4       2.530   8.772 -67.850  1.00 71.79      B    N  
ATOM   1689  CA  THR B   4       3.743   8.265 -67.190  1.00 71.98      B    C  
ATOM   1690  C   THR B   4       4.109   9.103 -65.971  1.00 72.20      B    C  
ATOM   1691  O   THR B   4       4.485   8.527 -64.953  1.00 70.10      B    O  
ATOM   1692  CB  THR B   4       4.952   8.200 -68.140  1.00 70.05      B    C  
ATOM   1693  CG2 THR B   4       5.022   6.840 -68.835  1.00 61.81      B    C  
ATOM   1694  OG1 THR B   4       4.877   9.156 -69.172  1.00 63.07      B    O  
ATOM   1695  N   GLU B   5       3.963  10.430 -66.008  1.00 76.04      B    N  
ATOM   1696  CA  GLU B   5       4.157  11.295 -64.843  1.00 72.94      B    C  
ATOM   1697  C   GLU B   5       3.151  10.980 -63.732  1.00 72.77      B    C  
ATOM   1698  O   GLU B   5       3.543  10.865 -62.572  1.00 71.01      B    O  
ATOM   1699  CB  GLU B   5       4.022  12.778 -65.238  1.00 68.76      B    C  
ATOM   1700  CG  GLU B   5       5.243  13.304 -65.985  1.00 66.60      B    C  
ATOM   1701  CD  GLU B   5       5.063  14.751 -66.490  1.00 60.27      B    C  
ATOM   1702  OE1 GLU B   5       6.057  15.304 -67.027  1.00 53.84      B    O  
ATOM   1703  OE2 GLU B   5       3.940  15.287 -66.391  1.00 54.86      B    O1-
ATOM   1704  N   VAL B   6       1.872  10.763 -64.070  1.00 71.57      B    N  
ATOM   1705  CA  VAL B   6       0.832  10.359 -63.111  1.00 70.35      B    C  
ATOM   1706  C   VAL B   6       1.141   8.980 -62.519  1.00 71.43      B    C  
ATOM   1707  O   VAL B   6       1.009   8.805 -61.312  1.00 70.24      B    O  
ATOM   1708  CB  VAL B   6      -0.563  10.396 -63.749  1.00 67.27      B    C  
ATOM   1709  CG1 VAL B   6      -1.653   9.776 -62.856  1.00 61.55      B    C  
ATOM   1710  CG2 VAL B   6      -0.989  11.840 -64.020  1.00 60.08      B    C  
ATOM   1711  N   ALA B   7       1.592   8.022 -63.324  1.00 73.57      B    N  
ATOM   1712  CA  ALA B   7       1.954   6.695 -62.828  1.00 72.84      B    C  
ATOM   1713  C   ALA B   7       3.149   6.743 -61.854  1.00 73.38      B    C  
ATOM   1714  O   ALA B   7       3.096   6.127 -60.792  1.00 72.59      B    O  
ATOM   1715  CB  ALA B   7       2.240   5.779 -64.018  1.00 70.85      B    C  
ATOM   1716  N   VAL B   8       4.186   7.528 -62.162  1.00 74.13      B    N  
ATOM   1717  CA  VAL B   8       5.344   7.737 -61.276  1.00 72.72      B    C  
ATOM   1718  C   VAL B   8       4.921   8.468 -59.997  1.00 72.80      B    C  
ATOM   1719  O   VAL B   8       5.315   8.074 -58.899  1.00 71.25      B    O  
ATOM   1720  CB  VAL B   8       6.467   8.491 -62.009  1.00 71.30      B    C  
ATOM   1721  CG1 VAL B   8       7.620   8.886 -61.081  1.00 64.52      B    C  
ATOM   1722  CG2 VAL B   8       7.065   7.622 -63.118  1.00 64.42      B    C  
ATOM   1723  N   LEU B   9       4.074   9.495 -60.129  1.00 73.55      B    N  
ATOM   1724  CA  LEU B   9       3.521  10.195 -58.972  1.00 71.66      B    C  
ATOM   1725  C   LEU B   9       2.707   9.269 -58.081  1.00 72.61      B    C  
ATOM   1726  O   LEU B   9       2.921   9.265 -56.873  1.00 71.11      B    O  
ATOM   1727  CB  LEU B   9       2.668  11.384 -59.453  1.00 68.07      B    C  
ATOM   1728  CG  LEU B   9       3.514  12.646 -59.642  1.00 62.98      B    C  
ATOM   1729  CD1 LEU B   9       2.772  13.654 -60.526  1.00 57.56      B    C  
ATOM   1730  CD2 LEU B   9       3.829  13.281 -58.301  1.00 56.26      B    C  
ATOM   1731  N   CYS B  10       1.820   8.440 -58.612  1.00 73.25      B    N  
ATOM   1732  CA  CYS B  10       1.057   7.447 -57.853  1.00 72.05      B    C  
ATOM   1733  C   CYS B  10       1.971   6.439 -57.150  1.00 73.74      B    C  
ATOM   1734  O   CYS B  10       1.713   6.097 -55.996  1.00 72.70      B    O  
ATOM   1735  CB  CYS B  10       0.066   6.734 -58.773  1.00 68.56      B    C  
ATOM   1736  SG  CYS B  10      -1.334   7.822 -59.157  1.00 59.81      B    S  
ATOM   1737  N   ALA B  11       3.060   6.017 -57.793  1.00 73.44      B    N  
ATOM   1738  CA  ALA B  11       4.020   5.094 -57.187  1.00 72.64      B    C  
ATOM   1739  C   ALA B  11       4.728   5.685 -55.954  1.00 73.49      B    C  
ATOM   1740  O   ALA B  11       5.134   4.927 -55.079  1.00 72.13      B    O  
ATOM   1741  CB  ALA B  11       5.036   4.672 -58.257  1.00 70.63      B    C  
ATOM   1742  N   VAL B  12       4.849   7.017 -55.850  1.00 74.33      B    N  
ATOM   1743  CA  VAL B  12       5.433   7.693 -54.688  1.00 73.80      B    C  
ATOM   1744  C   VAL B  12       4.349   8.109 -53.685  1.00 74.42      B    C  
ATOM   1745  O   VAL B  12       4.534   7.996 -52.478  1.00 72.99      B    O  
ATOM   1746  CB  VAL B  12       6.267   8.906 -55.138  1.00 71.79      B    C  
ATOM   1747  CG1 VAL B  12       6.900   9.651 -53.959  1.00 64.81      B    C  
ATOM   1748  CG2 VAL B  12       7.414   8.478 -56.064  1.00 64.61      B    C  
ATOM   1749  N   LEU B  13       3.195   8.581 -54.167  1.00 75.10      B    N  
ATOM   1750  CA  LEU B  13       2.117   9.115 -53.336  1.00 73.40      B    C  
ATOM   1751  C   LEU B  13       1.362   8.041 -52.553  1.00 74.43      B    C  
ATOM   1752  O   LEU B  13       1.031   8.261 -51.393  1.00 73.33      B    O  
ATOM   1753  CB  LEU B  13       1.139   9.898 -54.218  1.00 69.96      B    C  
ATOM   1754  CG  LEU B  13       1.687  11.251 -54.696  1.00 65.51      B    C  
ATOM   1755  CD1 LEU B  13       0.795  11.795 -55.807  1.00 59.96      B    C  
ATOM   1756  CD2 LEU B  13       1.746  12.256 -53.556  1.00 58.61      B    C  
ATOM   1757  N   VAL B  14       1.082   6.886 -53.163  1.00 74.63      B    N  
ATOM   1758  CA  VAL B  14       0.329   5.806 -52.515  1.00 73.67      B    C  
ATOM   1759  C   VAL B  14       1.072   5.259 -51.284  1.00 75.09      B    C  
ATOM   1760  O   VAL B  14       0.453   5.191 -50.222  1.00 73.95      B    O  
ATOM   1761  CB  VAL B  14      -0.072   4.705 -53.512  1.00 70.77      B    C  
ATOM   1762  CG1 VAL B  14      -0.679   3.479 -52.828  1.00 64.71      B    C  
ATOM   1763  CG2 VAL B  14      -1.109   5.242 -54.507  1.00 63.37      B    C  
ATOM   1764  N   PRO B  15       2.381   4.965 -51.348  1.00 75.34      B    N  
ATOM   1765  CA  PRO B  15       3.160   4.599 -50.169  1.00 74.93      B    C  
ATOM   1766  C   PRO B  15       3.103   5.645 -49.056  1.00 75.80      B    C  
ATOM   1767  O   PRO B  15       2.780   5.309 -47.920  1.00 75.07      B    O  
ATOM   1768  CB  PRO B  15       4.587   4.392 -50.667  1.00 72.94      B    C  
ATOM   1769  CG  PRO B  15       4.395   3.967 -52.119  1.00 70.95      B    C  
ATOM   1770  CD  PRO B  15       3.175   4.777 -52.545  1.00 72.39      B    C  
ATOM   1771  N   ILE B  16       3.331   6.915 -49.359  1.00 76.49      B    N  
ATOM   1772  CA  ILE B  16       3.311   7.989 -48.343  1.00 75.89      B    C  
ATOM   1773  C   ILE B  16       1.906   8.136 -47.732  1.00 77.23      B    C  
ATOM   1774  O   ILE B  16       1.785   8.345 -46.524  1.00 76.35      B    O  
ATOM   1775  CB  ILE B  16       3.815   9.323 -48.930  1.00 73.06      B    C  
ATOM   1776  CG1 ILE B  16       5.255   9.218 -49.484  1.00 67.37      B    C  
ATOM   1777  CG2 ILE B  16       3.804  10.422 -47.845  1.00 64.45      B    C  
ATOM   1778  CD1 ILE B  16       5.684  10.436 -50.317  1.00 58.47      B    C  
ATOM   1779  N   PHE B  17       0.844   7.991 -48.513  1.00 78.74      B    N  
ATOM   1780  CA  PHE B  17      -0.525   8.019 -48.016  1.00 78.17      B    C  
ATOM   1781  C   PHE B  17      -0.807   6.863 -47.050  1.00 79.56      B    C  
ATOM   1782  O   PHE B  17      -1.395   7.076 -45.995  1.00 78.19      B    O  
ATOM   1783  CB  PHE B  17      -1.498   8.002 -49.204  1.00 74.34      B    C  
ATOM   1784  CG  PHE B  17      -2.940   8.079 -48.774  1.00 69.19      B    C  
ATOM   1785  CD1 PHE B  17      -3.724   6.902 -48.669  1.00 63.10      B    C  
ATOM   1786  CD2 PHE B  17      -3.513   9.314 -48.428  1.00 60.35      B    C  
ATOM   1787  CE1 PHE B  17      -5.051   6.978 -48.224  1.00 54.78      B    C  
ATOM   1788  CE2 PHE B  17      -4.839   9.387 -47.979  1.00 53.99      B    C  
ATOM   1789  CZ  PHE B  17      -5.621   8.217 -47.875  1.00 53.94      B    C  
ATOM   1790  N   LEU B  18      -0.333   5.654 -47.366  1.00 77.79      B    N  
ATOM   1791  CA  LEU B  18      -0.483   4.487 -46.496  1.00 77.08      B    C  
ATOM   1792  C   LEU B  18       0.314   4.603 -45.188  1.00 78.48      B    C  
ATOM   1793  O   LEU B  18      -0.043   3.965 -44.203  1.00 77.05      B    O  
ATOM   1794  CB  LEU B  18      -0.076   3.223 -47.268  1.00 73.49      B    C  
ATOM   1795  CG  LEU B  18      -1.048   2.828 -48.409  1.00 68.28      B    C  
ATOM   1796  CD1 LEU B  18      -0.435   1.692 -49.223  1.00 62.85      B    C  
ATOM   1797  CD2 LEU B  18      -2.403   2.371 -47.871  1.00 60.66      B    C  
ATOM   1798  N   LEU B  19       1.350   5.455 -45.122  1.00 80.62      B    N  
ATOM   1799  CA  LEU B  19       2.101   5.707 -43.895  1.00 80.56      B    C  
ATOM   1800  C   LEU B  19       1.303   6.485 -42.843  1.00 82.11      B    C  
ATOM   1801  O   LEU B  19       1.569   6.320 -41.662  1.00 81.38      B    O  
ATOM   1802  CB  LEU B  19       3.414   6.442 -44.211  1.00 77.92      B    C  
ATOM   1803  CG  LEU B  19       4.472   5.565 -44.899  1.00 71.13      B    C  
ATOM   1804  CD1 LEU B  19       5.665   6.420 -45.346  1.00 64.83      B    C  
ATOM   1805  CD2 LEU B  19       4.981   4.460 -43.971  1.00 63.53      B    C  
ATOM   1806  N   ILE B  20       0.305   7.286 -43.222  1.00 82.80      B    N  
ATOM   1807  CA  ILE B  20      -0.519   8.064 -42.279  1.00 83.03      B    C  
ATOM   1808  C   ILE B  20      -1.260   7.155 -41.275  1.00 84.27      B    C  
ATOM   1809  O   ILE B  20      -1.058   7.315 -40.073  1.00 83.19      B    O  
ATOM   1810  CB  ILE B  20      -1.468   9.039 -43.023  1.00 81.47      B    C  
ATOM   1811  CG1 ILE B  20      -0.658  10.113 -43.786  1.00 76.35      B    C  
ATOM   1812  CG2 ILE B  20      -2.456   9.710 -42.053  1.00 74.04      B    C  
ATOM   1813  CD1 ILE B  20      -1.510  11.006 -44.685  1.00 66.88      B    C  
ATOM   1814  N   PRO B  21      -2.082   6.183 -41.712  1.00 83.86      B    N  
ATOM   1815  CA  PRO B  21      -2.746   5.275 -40.777  1.00 83.13      B    C  
ATOM   1816  C   PRO B  21      -1.764   4.396 -40.005  1.00 84.33      B    C  
ATOM   1817  O   PRO B  21      -1.989   4.130 -38.824  1.00 83.09      B    O  
ATOM   1818  CB  PRO B  21      -3.715   4.442 -41.628  1.00 80.63      B    C  
ATOM   1819  CG  PRO B  21      -3.148   4.530 -43.039  1.00 78.00      B    C  
ATOM   1820  CD  PRO B  21      -2.512   5.913 -43.066  1.00 80.73      B    C  
ATOM   1821  N   ILE B  22      -0.653   3.990 -40.614  1.00 83.19      B    N  
ATOM   1822  CA  ILE B  22       0.361   3.177 -39.940  1.00 83.35      B    C  
ATOM   1823  C   ILE B  22       1.021   3.958 -38.801  1.00 84.50      B    C  
ATOM   1824  O   ILE B  22       1.156   3.433 -37.695  1.00 84.32      B    O  
ATOM   1825  CB  ILE B  22       1.382   2.654 -40.971  1.00 81.80      B    C  
ATOM   1826  CG1 ILE B  22       0.702   1.622 -41.895  1.00 76.23      B    C  
ATOM   1827  CG2 ILE B  22       2.600   2.026 -40.282  1.00 74.37      B    C  
ATOM   1828  CD1 ILE B  22       1.476   1.342 -43.176  1.00 67.17      B    C  
ATOM   1829  N   LEU B  23       1.369   5.230 -39.012  1.00 87.43      B    N  
ATOM   1830  CA  LEU B  23       1.928   6.099 -37.988  1.00 87.34      B    C  
ATOM   1831  C   LEU B  23       0.953   6.288 -36.819  1.00 88.35      B    C  
ATOM   1832  O   LEU B  23       1.353   6.190 -35.657  1.00 87.68      B    O  
ATOM   1833  CB  LEU B  23       2.317   7.435 -38.633  1.00 85.92      B    C  
ATOM   1834  CG  LEU B  23       3.027   8.407 -37.669  1.00 78.47      B    C  
ATOM   1835  CD1 LEU B  23       4.397   7.887 -37.229  1.00 73.41      B    C  
ATOM   1836  CD2 LEU B  23       3.224   9.755 -38.348  1.00 73.02      B    C  
ATOM   1837  N   ALA B  24      -0.340   6.482 -37.102  1.00 87.31      B    N  
ATOM   1838  CA  ALA B  24      -1.369   6.565 -36.070  1.00 86.90      B    C  
ATOM   1839  C   ALA B  24      -1.477   5.271 -35.244  1.00 88.27      B    C  
ATOM   1840  O   ALA B  24      -1.563   5.321 -34.018  1.00 86.78      B    O  
ATOM   1841  CB  ALA B  24      -2.700   6.906 -36.738  1.00 85.49      B    C  
ATOM   1842  N   LYS B  25      -1.377   4.116 -35.887  1.00 88.25      B    N  
ATOM   1843  CA  LYS B  25      -1.348   2.808 -35.222  1.00 87.30      B    C  
ATOM   1844  C   LYS B  25      -0.103   2.627 -34.355  1.00 88.06      B    C  
ATOM   1845  O   LYS B  25      -0.220   2.115 -33.249  1.00 87.36      B    O  
ATOM   1846  CB  LYS B  25      -1.471   1.685 -36.268  1.00 85.31      B    C  
ATOM   1847  CG  LYS B  25      -2.886   1.655 -36.858  1.00 81.92      B    C  
ATOM   1848  CD  LYS B  25      -3.008   0.637 -37.988  1.00 79.59      B    C  
ATOM   1849  CE  LYS B  25      -4.438   0.705 -38.536  1.00 75.58      B    C  
ATOM   1850  NZ  LYS B  25      -4.823  -0.495 -39.295  1.00 70.03      B    N1+
ATOM   1851  N   TYR B  26       1.065   3.103 -34.774  1.00 88.50      B    N  
ATOM   1852  CA  TYR B  26       2.276   3.088 -33.940  1.00 88.33      B    C  
ATOM   1853  C   TYR B  26       2.147   3.977 -32.697  1.00 89.16      B    C  
ATOM   1854  O   TYR B  26       2.575   3.581 -31.616  1.00 88.15      B    O  
ATOM   1855  CB  TYR B  26       3.495   3.523 -34.764  1.00 86.96      B    C  
ATOM   1856  CG  TYR B  26       3.932   2.608 -35.890  1.00 85.46      B    C  
ATOM   1857  CD1 TYR B  26       3.574   1.250 -35.928  1.00 81.37      B    C  
ATOM   1858  CD2 TYR B  26       4.758   3.125 -36.901  1.00 81.14      B    C  
ATOM   1859  CE1 TYR B  26       4.031   0.418 -36.962  1.00 79.69      B    C  
ATOM   1860  CE2 TYR B  26       5.225   2.302 -37.939  1.00 79.38      B    C  
ATOM   1861  CZ  TYR B  26       4.865   0.948 -37.969  1.00 80.51      B    C  
ATOM   1862  OH  TYR B  26       5.322   0.138 -38.971  1.00 77.12      B    O  
ATOM   1863  N   ILE B  27       1.519   5.157 -32.811  1.00 90.04      B    N  
ATOM   1864  CA  ILE B  27       1.234   6.043 -31.678  1.00 89.67      B    C  
ATOM   1865  C   ILE B  27       0.305   5.348 -30.678  1.00 90.19      B    C  
ATOM   1866  O   ILE B  27       0.595   5.328 -29.484  1.00 89.18      B    O  
ATOM   1867  CB  ILE B  27       0.661   7.386 -32.175  1.00 89.18      B    C  
ATOM   1868  CG1 ILE B  27       1.734   8.179 -32.961  1.00 85.40      B    C  
ATOM   1869  CG2 ILE B  27       0.153   8.240 -31.004  1.00 84.86      B    C  
ATOM   1870  CD1 ILE B  27       1.145   9.285 -33.863  1.00 77.49      B    C  
ATOM   1871  N   HIS B  28      -0.773   4.721 -31.168  1.00 90.84      B    N  
ATOM   1872  CA  HIS B  28      -1.708   3.965 -30.335  1.00 90.20      B    C  
ATOM   1873  C   HIS B  28      -1.035   2.758 -29.657  1.00 90.98      B    C  
ATOM   1874  O   HIS B  28      -1.158   2.587 -28.441  1.00 90.39      B    O  
ATOM   1875  CB  HIS B  28      -2.905   3.538 -31.183  1.00 89.28      B    C  
ATOM   1876  CG  HIS B  28      -3.966   2.882 -30.361  1.00 88.24      B    C  
ATOM   1877  CD2 HIS B  28      -4.280   1.548 -30.327  1.00 79.32      B    C  
ATOM   1878  ND1 HIS B  28      -4.794   3.508 -29.448  1.00 78.55      B    N  
ATOM   1879  CE1 HIS B  28      -5.572   2.573 -28.894  1.00 80.29      B    C  
ATOM   1880  NE2 HIS B  28      -5.297   1.375 -29.398  1.00 81.79      B    N  
ATOM   1881  N   ALA B  29      -0.244   1.986 -30.385  1.00 90.75      B    N  
ATOM   1882  CA  ALA B  29       0.501   0.850 -29.853  1.00 90.45      B    C  
ATOM   1883  C   ALA B  29       1.473   1.264 -28.737  1.00 91.11      B    C  
ATOM   1884  O   ALA B  29       1.599   0.570 -27.728  1.00 89.65      B    O  
ATOM   1885  CB  ALA B  29       1.256   0.170 -31.005  1.00 89.31      B    C  
ATOM   1886  N   ARG B  30       2.128   2.423 -28.865  1.00 92.37      B    N  
ATOM   1887  CA  ARG B  30       2.998   2.970 -27.817  1.00 92.36      B    C  
ATOM   1888  C   ARG B  30       2.215   3.285 -26.551  1.00 92.67      B    C  
ATOM   1889  O   ARG B  30       2.644   2.920 -25.458  1.00 91.24      B    O  
ATOM   1890  CB  ARG B  30       3.746   4.192 -28.358  1.00 91.17      B    C  
ATOM   1891  CG  ARG B  30       4.806   4.670 -27.358  1.00 85.24      B    C  
ATOM   1892  CD  ARG B  30       5.621   5.803 -27.958  1.00 79.61      B    C  
ATOM   1893  NE  ARG B  30       6.668   6.250 -27.026  1.00 72.11      B    N  
ATOM   1894  CZ  ARG B  30       7.649   7.099 -27.304  1.00 65.67      B    C  
ATOM   1895  NH1 ARG B  30       7.770   7.639 -28.483  1.00 58.42      B    N1+
ATOM   1896  NH2 ARG B  30       8.512   7.408 -26.389  1.00 58.32      B    N  
ATOM   1897  N   GLN B  31       1.048   3.918 -26.681  1.00 93.31      B    N  
ATOM   1898  CA  GLN B  31       0.188   4.240 -25.544  1.00 92.74      B    C  
ATOM   1899  C   GLN B  31      -0.354   2.974 -24.869  1.00 93.66      B    C  
ATOM   1900  O   GLN B  31      -0.289   2.860 -23.646  1.00 92.50      B    O  
ATOM   1901  CB  GLN B  31      -0.921   5.183 -26.004  1.00 90.71      B    C  
ATOM   1902  CG  GLN B  31      -1.787   5.664 -24.831  1.00 80.91      B    C  
ATOM   1903  CD  GLN B  31      -2.734   6.805 -25.220  1.00 75.57      B    C  
ATOM   1904  NE2 GLN B  31      -3.718   7.105 -24.419  1.00 65.60      B    N  
ATOM   1905  OE1 GLN B  31      -2.576   7.448 -26.242  1.00 69.06      B    O  
ATOM   1906  N   ALA B  32      -0.795   1.981 -25.645  1.00 92.43      B    N  
ATOM   1907  CA  ALA B  32      -1.230   0.691 -25.130  1.00 92.28      B    C  
ATOM   1908  C   ALA B  32      -0.105  -0.017 -24.361  1.00 93.15      B    C  
ATOM   1909  O   ALA B  32      -0.325  -0.517 -23.251  1.00 91.98      B    O  
ATOM   1910  CB  ALA B  32      -1.742  -0.151 -26.305  1.00 91.12      B    C  
ATOM   1911  N   THR B  33       1.131   0.016 -24.864  1.00 93.07      B    N  
ATOM   1912  CA  THR B  33       2.305  -0.554 -24.193  1.00 93.33      B    C  
ATOM   1913  C   THR B  33       2.610   0.158 -22.869  1.00 93.73      B    C  
ATOM   1914  O   THR B  33       2.900  -0.498 -21.873  1.00 92.34      B    O  
ATOM   1915  CB  THR B  33       3.546  -0.521 -25.107  1.00 92.91      B    C  
ATOM   1916  CG2 THR B  33       4.699  -1.352 -24.545  1.00 82.05      B    C  
ATOM   1917  OG1 THR B  33       3.270  -1.067 -26.371  1.00 81.23      B    O  
ATOM   1918  N   GLN B  34       2.489   1.491 -22.810  1.00 94.32      B    N  
ATOM   1919  CA  GLN B  34       2.656   2.272 -21.577  1.00 94.12      B    C  
ATOM   1920  C   GLN B  34       1.592   1.909 -20.528  1.00 94.85      B    C  
ATOM   1921  O   GLN B  34       1.920   1.721 -19.356  1.00 93.45      B    O  
ATOM   1922  CB  GLN B  34       2.591   3.773 -21.883  1.00 92.79      B    C  
ATOM   1923  CG  GLN B  34       3.862   4.309 -22.555  1.00 86.46      B    C  
ATOM   1924  CD  GLN B  34       3.758   5.787 -22.915  1.00 83.15      B    C  
ATOM   1925  NE2 GLN B  34       4.866   6.483 -23.042  1.00 70.92      B    N  
ATOM   1926  OE1 GLN B  34       2.694   6.353 -23.087  1.00 73.30      B    O  
ATOM   1927  N   GLN B  35       0.328   1.762 -20.935  1.00 94.38      B    N  
ATOM   1928  CA  GLN B  35      -0.746   1.372 -20.022  1.00 94.33      B    C  
ATOM   1929  C   GLN B  35      -0.604  -0.084 -19.549  1.00 94.73      B    C  
ATOM   1930  O   GLN B  35      -0.844  -0.365 -18.375  1.00 93.12      B    O  
ATOM   1931  CB  GLN B  35      -2.125   1.600 -20.663  1.00 93.46      B    C  
ATOM   1932  CG  GLN B  35      -2.456   3.073 -20.948  1.00 89.41      B    C  
ATOM   1933  CD  GLN B  35      -2.185   3.979 -19.746  1.00 88.10      B    C  
ATOM   1934  NE2 GLN B  35      -1.352   4.973 -19.919  1.00 75.69      B    N  
ATOM   1935  OE1 GLN B  35      -2.672   3.795 -18.645  1.00 78.32      B    O  
ATOM   1936  N   ALA B  36      -0.143  -0.989 -20.408  1.00 94.58      B    N  
ATOM   1937  CA  ALA B  36       0.150  -2.363 -20.034  1.00 94.28      B    C  
ATOM   1938  C   ALA B  36       1.291  -2.445 -18.999  1.00 94.74      B    C  
ATOM   1939  O   ALA B  36       1.165  -3.142 -17.998  1.00 93.30      B    O  
ATOM   1940  CB  ALA B  36       0.471  -3.157 -21.302  1.00 93.48      B    C  
ATOM   1941  N   ALA B  37       2.359  -1.664 -19.176  1.00 95.07      B    N  
ATOM   1942  CA  ALA B  37       3.443  -1.578 -18.198  1.00 94.97      B    C  
ATOM   1943  C   ALA B  37       2.956  -1.049 -16.840  1.00 95.29      B    C  
ATOM   1944  O   ALA B  37       3.271  -1.630 -15.809  1.00 93.58      B    O  
ATOM   1945  CB  ALA B  37       4.567  -0.702 -18.765  1.00 94.14      B    C  
ATOM   1946  N   ARG B  38       2.113  -0.001 -16.848  1.00 95.45      B    N  
ATOM   1947  CA  ARG B  38       1.442   0.499 -15.637  1.00 95.50      B    C  
ATOM   1948  C   ARG B  38       0.639  -0.608 -14.968  1.00 95.89      B    C  
ATOM   1949  O   ARG B  38       0.839  -0.850 -13.784  1.00 94.11      B    O  
ATOM   1950  CB  ARG B  38       0.569   1.719 -15.979  1.00 94.06      B    C  
ATOM   1951  CG  ARG B  38      -0.249   2.222 -14.775  1.00 93.01      B    C  
ATOM   1952  CD  ARG B  38      -1.069   3.474 -15.103  1.00 90.52      B    C  
ATOM   1953  NE  ARG B  38      -1.932   3.875 -13.989  1.00 87.65      B    N  
ATOM   1954  CZ  ARG B  38      -2.300   5.105 -13.648  1.00 87.36      B    C  
ATOM   1955  NH1 ARG B  38      -1.958   6.161 -14.327  1.00 78.57      B    N1+
ATOM   1956  NH2 ARG B  38      -3.034   5.306 -12.606  1.00 81.44      B    N  
ATOM   1957  N   ALA B  39      -0.210  -1.312 -15.688  1.00 95.26      B    N  
ATOM   1958  CA  ALA B  39      -1.050  -2.360 -15.124  1.00 94.76      B    C  
ATOM   1959  C   ALA B  39      -0.247  -3.479 -14.463  1.00 95.32      B    C  
ATOM   1960  O   ALA B  39      -0.564  -3.871 -13.347  1.00 93.54      B    O  
ATOM   1961  CB  ALA B  39      -1.914  -2.943 -16.235  1.00 93.39      B    C  
ATOM   1962  N   ILE B  40       0.820  -3.948 -15.114  1.00 95.18      B    N  
ATOM   1963  CA  ILE B  40       1.685  -5.012 -14.595  1.00 95.01      B    C  
ATOM   1964  C   ILE B  40       2.407  -4.563 -13.324  1.00 94.87      B    C  
ATOM   1965  O   ILE B  40       2.469  -5.316 -12.358  1.00 92.84      B    O  
ATOM   1966  CB  ILE B  40       2.666  -5.481 -15.687  1.00 94.72      B    C  
ATOM   1967  CG1 ILE B  40       1.890  -6.178 -16.827  1.00 92.03      B    C  
ATOM   1968  CG2 ILE B  40       3.715  -6.447 -15.117  1.00 92.49      B    C  
ATOM   1969  CD1 ILE B  40       2.735  -6.443 -18.073  1.00 87.32      B    C  
ATOM   1970  N   ALA B  41       2.910  -3.330 -13.273  1.00 95.63      B    N  
ATOM   1971  CA  ALA B  41       3.545  -2.798 -12.067  1.00 95.16      B    C  
ATOM   1972  C   ALA B  41       2.538  -2.651 -10.910  1.00 95.32      B    C  
ATOM   1973  O   ALA B  41       2.826  -3.049  -9.782  1.00 93.64      B    O  
ATOM   1974  CB  ALA B  41       4.222  -1.468 -12.407  1.00 94.28      B    C  
ATOM   1975  N   TRP B  42       1.324  -2.160 -11.197  1.00 96.20      B    N  
ATOM   1976  CA  TRP B  42       0.267  -1.970 -10.210  1.00 96.11      B    C  
ATOM   1977  C   TRP B  42      -0.393  -3.278  -9.759  1.00 95.92      B    C  
ATOM   1978  O   TRP B  42      -1.000  -3.303  -8.696  1.00 93.26      B    O  
ATOM   1979  CB  TRP B  42      -0.768  -0.981 -10.745  1.00 95.31      B    C  
ATOM   1980  CG  TRP B  42      -0.354   0.460 -10.691  1.00 95.68      B    C  
ATOM   1981  CD1 TRP B  42       0.600   1.045 -11.445  1.00 91.61      B    C  
ATOM   1982  CD2 TRP B  42      -0.864   1.518  -9.819  1.00 94.91      B    C  
ATOM   1983  CE2 TRP B  42      -0.175   2.727 -10.115  1.00 94.44      B    C  
ATOM   1984  CE3 TRP B  42      -1.859   1.553  -8.815  1.00 93.99      B    C  
ATOM   1985  NE1 TRP B  42       0.716   2.391 -11.112  1.00 92.60      B    N  
ATOM   1986  CZ2 TRP B  42      -0.437   3.931  -9.442  1.00 93.98      B    C  
ATOM   1987  CZ3 TRP B  42      -2.123   2.763  -8.148  1.00 90.88      B    C  
ATOM   1988  CH2 TRP B  42      -1.421   3.932  -8.448  1.00 91.61      B    C  
ATOM   1989  N   GLU B  43      -0.237  -4.379 -10.485  1.00 95.07      B    N  
ATOM   1990  CA  GLU B  43      -0.693  -5.701 -10.040  1.00 94.08      B    C  
ATOM   1991  C   GLU B  43      -0.063  -6.092  -8.696  1.00 93.75      B    C  
ATOM   1992  O   GLU B  43      -0.714  -6.697  -7.854  1.00 91.20      B    O  
ATOM   1993  CB  GLU B  43      -0.336  -6.751 -11.100  1.00 93.01      B    C  
ATOM   1994  CG  GLU B  43      -1.099  -8.076 -10.908  1.00 85.75      B    C  
ATOM   1995  CD  GLU B  43      -2.578  -7.958 -11.297  1.00 83.41      B    C  
ATOM   1996  OE1 GLU B  43      -3.437  -8.579 -10.649  1.00 74.97      B    O  
ATOM   1997  OE2 GLU B  43      -2.895  -7.200 -12.242  1.00 74.70      B    O1-
ATOM   1998  N   ALA B  44       1.177  -5.684  -8.441  1.00 94.61      B    N  
ATOM   1999  CA  ALA B  44       1.858  -5.934  -7.177  1.00 93.75      B    C  
ATOM   2000  C   ALA B  44       1.200  -5.235  -5.971  1.00 93.65      B    C  
ATOM   2001  O   ALA B  44       1.432  -5.641  -4.836  1.00 90.51      B    O  
ATOM   2002  CB  ALA B  44       3.322  -5.509  -7.327  1.00 92.57      B    C  
ATOM   2003  N   THR B  45       0.350  -4.228  -6.187  1.00 94.68      B    N  
ATOM   2004  CA  THR B  45      -0.368  -3.525  -5.109  1.00 93.92      B    C  
ATOM   2005  C   THR B  45      -1.575  -4.291  -4.573  1.00 93.73      B    C  
ATOM   2006  O   THR B  45      -2.115  -3.928  -3.536  1.00 90.46      B    O  
ATOM   2007  CB  THR B  45      -0.821  -2.115  -5.529  1.00 92.90      B    C  
ATOM   2008  CG2 THR B  45       0.318  -1.273  -6.113  1.00 85.08      B    C  
ATOM   2009  OG1 THR B  45      -1.863  -2.134  -6.474  1.00 84.66      B    O  
ATOM   2010  N   VAL B  46      -2.001  -5.352  -5.269  1.00 94.67      B    N  
ATOM   2011  CA  VAL B  46      -3.181  -6.160  -4.916  1.00 93.43      B    C  
ATOM   2012  C   VAL B  46      -2.909  -7.661  -4.957  1.00 92.99      B    C  
ATOM   2013  O   VAL B  46      -3.796  -8.457  -4.674  1.00 88.39      B    O  
ATOM   2014  CB  VAL B  46      -4.382  -5.826  -5.820  1.00 91.80      B    C  
ATOM   2015  CG1 VAL B  46      -4.748  -4.329  -5.789  1.00 86.28      B    C  
ATOM   2016  CG2 VAL B  46      -4.114  -6.225  -7.268  1.00 86.92      B    C  
ATOM   2017  N   SER B  47      -1.686  -8.071  -5.312  1.00 93.83      B    N  
ATOM   2018  CA  SER B  47      -1.316  -9.473  -5.388  1.00 93.00      B    C  
ATOM   2019  C   SER B  47      -1.335 -10.139  -4.005  1.00 93.31      B    C  
ATOM   2020  O   SER B  47      -1.044  -9.472  -3.012  1.00 90.65      B    O  
ATOM   2021  CB  SER B  47       0.053  -9.632  -6.042  1.00 90.76      B    C  
ATOM   2022  OG  SER B  47       1.073  -9.036  -5.275  1.00 79.77      B    O  
ATOM   2023  N   PRO B  48      -1.638 -11.441  -3.905  1.00 91.62      B    N  
ATOM   2024  CA  PRO B  48      -1.667 -12.159  -2.634  1.00 90.69      B    C  
ATOM   2025  C   PRO B  48      -0.384 -11.980  -1.815  1.00 90.99      B    C  
ATOM   2026  O   PRO B  48       0.717 -12.202  -2.313  1.00 87.83      B    O  
ATOM   2027  CB  PRO B  48      -1.913 -13.625  -3.000  1.00 88.79      B    C  
ATOM   2028  CG  PRO B  48      -2.681 -13.529  -4.307  1.00 87.00      B    C  
ATOM   2029  CD  PRO B  48      -2.072 -12.313  -4.989  1.00 90.26      B    C  
ATOM   2030  N   ASP B  49      -0.530 -11.565  -0.558  1.00 90.91      B    N  
ATOM   2031  CA  ASP B  49       0.560 -11.226   0.370  1.00 90.44      B    C  
ATOM   2032  C   ASP B  49       1.574 -10.196  -0.175  1.00 91.28      B    C  
ATOM   2033  O   ASP B  49       2.720 -10.156   0.268  1.00 86.46      B    O  
ATOM   2034  CB  ASP B  49       1.284 -12.491   0.860  1.00 87.83      B    C  
ATOM   2035  CG  ASP B  49       0.430 -13.499   1.621  1.00 85.36      B    C  
ATOM   2036  OD1 ASP B  49      -0.542 -13.085   2.285  1.00 79.19      B    O  
ATOM   2037  OD2 ASP B  49       0.845 -14.685   1.593  1.00 79.77      B    O1-
ATOM   2038  N   TYR B  50       1.179  -9.380  -1.157  1.00 91.64      B    N  
ATOM   2039  CA  TYR B  50       2.064  -8.469  -1.895  1.00 92.46      B    C  
ATOM   2040  C   TYR B  50       3.280  -9.151  -2.540  1.00 92.54      B    C  
ATOM   2041  O   TYR B  50       4.297  -8.512  -2.819  1.00 88.47      B    O  
ATOM   2042  CB  TYR B  50       2.460  -7.278  -1.023  1.00 91.54      B    C  
ATOM   2043  CG  TYR B  50       1.304  -6.479  -0.490  1.00 93.43      B    C  
ATOM   2044  CD1 TYR B  50       0.678  -5.514  -1.304  1.00 90.71      B    C  
ATOM   2045  CD2 TYR B  50       0.852  -6.662   0.829  1.00 91.29      B    C  
ATOM   2046  CE1 TYR B  50      -0.372  -4.730  -0.809  1.00 90.30      B    C  
ATOM   2047  CE2 TYR B  50      -0.199  -5.890   1.337  1.00 90.65      B    C  
ATOM   2048  CZ  TYR B  50      -0.810  -4.924   0.514  1.00 92.17      B    C  
ATOM   2049  OH  TYR B  50      -1.824  -4.153   1.007  1.00 90.36      B    O  
ATOM   2050  N   LYS B  51       3.214 -10.452  -2.793  1.00 92.01      B    N  
ATOM   2051  CA  LYS B  51       4.250 -11.171  -3.533  1.00 91.37      B    C  
ATOM   2052  C   LYS B  51       4.212 -10.756  -4.995  1.00 91.92      B    C  
ATOM   2053  O   LYS B  51       3.143 -10.542  -5.558  1.00 89.47      B    O  
ATOM   2054  CB  LYS B  51       4.080 -12.687  -3.378  1.00 89.17      B    C  
ATOM   2055  CG  LYS B  51       4.397 -13.135  -1.948  1.00 80.66      B    C  
ATOM   2056  CD  LYS B  51       4.037 -14.613  -1.732  1.00 74.38      B    C  
ATOM   2057  CE  LYS B  51       4.287 -14.969  -0.268  1.00 63.13      B    C  
ATOM   2058  NZ  LYS B  51       3.447 -16.107   0.184  1.00 54.60      B    N1+
ATOM   2059  N   LEU B  52       5.377 -10.683  -5.617  1.00 91.87      B    N  
ATOM   2060  CA  LEU B  52       5.466 -10.353  -7.033  1.00 92.17      B    C  
ATOM   2061  C   LEU B  52       4.705 -11.396  -7.864  1.00 92.28      B    C  
ATOM   2062  O   LEU B  52       4.997 -12.589  -7.744  1.00 88.77      B    O  
ATOM   2063  CB  LEU B  52       6.952 -10.268  -7.428  1.00 90.11      B    C  
ATOM   2064  CG  LEU B  52       7.168  -9.593  -8.793  1.00 88.75      B    C  
ATOM   2065  CD1 LEU B  52       6.935  -8.083  -8.710  1.00 83.87      B    C  
ATOM   2066  CD2 LEU B  52       8.602  -9.812  -9.263  1.00 83.64      B    C  
ATOM   2067  N   PRO B  53       3.726 -10.996  -8.690  1.00 93.28      B    N  
ATOM   2068  CA  PRO B  53       2.956 -11.923  -9.512  1.00 92.55      B    C  
ATOM   2069  C   PRO B  53       3.828 -12.670 -10.527  1.00 93.02      B    C  
ATOM   2070  O   PRO B  53       4.904 -12.230 -10.910  1.00 90.85      B    O  
ATOM   2071  CB  PRO B  53       1.886 -11.076 -10.209  1.00 90.25      B    C  
ATOM   2072  CG  PRO B  53       1.774  -9.830  -9.351  1.00 89.29      B    C  
ATOM   2073  CD  PRO B  53       3.188  -9.657  -8.806  1.00 91.78      B    C  
ATOM   2074  N   ALA B  54       3.333 -13.811 -11.017  1.00 92.05      B    N  
ATOM   2075  CA  ALA B  54       4.026 -14.579 -12.040  1.00 91.70      B    C  
ATOM   2076  C   ALA B  54       4.109 -13.788 -13.362  1.00 92.30      B    C  
ATOM   2077  O   ALA B  54       3.083 -13.449 -13.954  1.00 89.56      B    O  
ATOM   2078  CB  ALA B  54       3.321 -15.925 -12.212  1.00 89.56      B    C  
ATOM   2079  N   SER B  55       5.317 -13.549 -13.859  1.00 91.92      B    N  
ATOM   2080  CA  SER B  55       5.566 -12.726 -15.040  1.00 91.67      B    C  
ATOM   2081  C   SER B  55       4.872 -13.240 -16.306  1.00 92.16      B    C  
ATOM   2082  O   SER B  55       4.317 -12.443 -17.059  1.00 89.24      B    O  
ATOM   2083  CB  SER B  55       7.078 -12.620 -15.288  1.00 89.26      B    C  
ATOM   2084  OG  SER B  55       7.659 -13.901 -15.428  1.00 76.25      B    O  
ATOM   2085  N   GLY B  56       4.831 -14.555 -16.522  1.00 90.90      B    N  
ATOM   2086  CA  GLY B  56       4.149 -15.160 -17.673  1.00 90.34      B    C  
ATOM   2087  C   GLY B  56       2.657 -14.818 -17.693  1.00 91.76      B    C  
ATOM   2088  O   GLY B  56       2.163 -14.287 -18.685  1.00 89.79      B    O  
ATOM   2089  N   ARG B  57       1.966 -15.029 -16.577  1.00 91.78      B    N  
ATOM   2090  CA  ARG B  57       0.543 -14.708 -16.452  1.00 91.89      B    C  
ATOM   2091  C   ARG B  57       0.276 -13.214 -16.640  1.00 92.80      B    C  
ATOM   2092  O   ARG B  57      -0.698 -12.858 -17.285  1.00 91.33      B    O  
ATOM   2093  CB  ARG B  57       0.023 -15.209 -15.099  1.00 90.16      B    C  
ATOM   2094  CG  ARG B  57      -1.495 -14.985 -14.957  1.00 86.40      B    C  
ATOM   2095  CD  ARG B  57      -2.023 -15.514 -13.627  1.00 84.27      B    C  
ATOM   2096  NE  ARG B  57      -3.459 -15.236 -13.495  1.00 81.65      B    N  
ATOM   2097  CZ  ARG B  57      -4.207 -15.374 -12.416  1.00 79.64      B    C  
ATOM   2098  NH1 ARG B  57      -3.718 -15.846 -11.308  1.00 70.80      B    N1+
ATOM   2099  NH2 ARG B  57      -5.460 -15.035 -12.442  1.00 74.40      B    N  
ATOM   2100  N   GLN B  58       1.126 -12.345 -16.109  1.00 92.80      B    N  
ATOM   2101  CA  GLN B  58       0.958 -10.900 -16.251  1.00 93.19      B    C  
ATOM   2102  C   GLN B  58       1.127 -10.441 -17.703  1.00 93.85      B    C  
ATOM   2103  O   GLN B  58       0.374  -9.594 -18.156  1.00 92.28      B    O  
ATOM   2104  CB  GLN B  58       1.936 -10.150 -15.335  1.00 92.82      B    C  
ATOM   2105  CG  GLN B  58       1.600 -10.336 -13.845  1.00 89.74      B    C  
ATOM   2106  CD  GLN B  58       0.170  -9.925 -13.506  1.00 90.34      B    C  
ATOM   2107  NE2 GLN B  58      -0.494 -10.647 -12.640  1.00 78.20      B    N  
ATOM   2108  OE1 GLN B  58      -0.371  -8.979 -14.033  1.00 79.65      B    O  
ATOM   2109  N   ARG B  59       2.071 -11.039 -18.442  1.00 92.92      B    N  
ATOM   2110  CA  ARG B  59       2.220 -10.781 -19.881  1.00 92.42      B    C  
ATOM   2111  C   ARG B  59       0.976 -11.198 -20.652  1.00 92.89      B    C  
ATOM   2112  O   ARG B  59       0.479 -10.419 -21.464  1.00 90.89      B    O  
ATOM   2113  CB  ARG B  59       3.455 -11.523 -20.402  1.00 90.77      B    C  
ATOM   2114  CG  ARG B  59       3.795 -11.137 -21.850  1.00 86.13      B    C  
ATOM   2115  CD  ARG B  59       4.578 -12.251 -22.541  1.00 84.91      B    C  
ATOM   2116  NE  ARG B  59       3.688 -13.367 -22.877  1.00 82.20      B    N  
ATOM   2117  CZ  ARG B  59       4.003 -14.442 -23.582  1.00 80.12      B    C  
ATOM   2118  NH1 ARG B  59       5.229 -14.658 -23.986  1.00 69.55      B    N1+
ATOM   2119  NH2 ARG B  59       3.087 -15.303 -23.882  1.00 74.23      B    N  
ATOM   2120  N   ASP B  60       0.451 -12.396 -20.405  1.00 92.40      B    N  
ATOM   2121  CA  ASP B  60      -0.708 -12.923 -21.130  1.00 91.69      B    C  
ATOM   2122  C   ASP B  60      -1.961 -12.082 -20.839  1.00 92.07      B    C  
ATOM   2123  O   ASP B  60      -2.649 -11.655 -21.772  1.00 90.46      B    O  
ATOM   2124  CB  ASP B  60      -0.909 -14.411 -20.792  1.00 90.45      B    C  
ATOM   2125  CG  ASP B  60       0.261 -15.305 -21.222  1.00 87.09      B    C  
ATOM   2126  OD1 ASP B  60       1.057 -14.904 -22.100  1.00 80.85      B    O  
ATOM   2127  OD2 ASP B  60       0.390 -16.416 -20.656  1.00 81.04      B    O1-
ATOM   2128  N   LEU B  61      -2.197 -11.715 -19.575  1.00 92.59      B    N  
ATOM   2129  CA  LEU B  61      -3.277 -10.804 -19.196  1.00 92.11      B    C  
ATOM   2130  C   LEU B  61      -3.109  -9.404 -19.813  1.00 92.16      B    C  
ATOM   2131  O   LEU B  61      -4.104  -8.783 -20.178  1.00 90.27      B    O  
ATOM   2132  CB  LEU B  61      -3.337 -10.670 -17.666  1.00 91.92      B    C  
ATOM   2133  CG  LEU B  61      -3.871 -11.913 -16.929  1.00 91.21      B    C  
ATOM   2134  CD1 LEU B  61      -3.714 -11.703 -15.418  1.00 87.69      B    C  
ATOM   2135  CD2 LEU B  61      -5.350 -12.158 -17.217  1.00 87.60      B    C  
ATOM   2136  N   ALA B  62      -1.888  -8.892 -19.940  1.00 93.48      B    N  
ATOM   2137  CA  ALA B  62      -1.639  -7.610 -20.591  1.00 92.76      B    C  
ATOM   2138  C   ALA B  62      -2.003  -7.655 -22.083  1.00 92.95      B    C  
ATOM   2139  O   ALA B  62      -2.634  -6.726 -22.573  1.00 91.07      B    O  
ATOM   2140  CB  ALA B  62      -0.182  -7.195 -20.377  1.00 91.96      B    C  
ATOM   2141  N   VAL B  63      -1.678  -8.746 -22.792  1.00 92.26      B    N  
ATOM   2142  CA  VAL B  63      -2.094  -8.944 -24.188  1.00 91.36      B    C  
ATOM   2143  C   VAL B  63      -3.621  -8.984 -24.291  1.00 91.15      B    C  
ATOM   2144  O   VAL B  63      -4.195  -8.248 -25.088  1.00 88.96      B    O  
ATOM   2145  CB  VAL B  63      -1.468 -10.218 -24.790  1.00 90.74      B    C  
ATOM   2146  CG1 VAL B  63      -1.991 -10.510 -26.201  1.00 84.14      B    C  
ATOM   2147  CG2 VAL B  63       0.051 -10.088 -24.905  1.00 85.00      B    C  
ATOM   2148  N   ASP B  64      -4.300  -9.752 -23.443  1.00 92.43      B    N  
ATOM   2149  CA  ASP B  64      -5.751  -9.905 -23.489  1.00 91.20      B    C  
ATOM   2150  C   ASP B  64      -6.500  -8.611 -23.141  1.00 91.53      B    C  
ATOM   2151  O   ASP B  64      -7.562  -8.329 -23.697  1.00 88.74      B    O  
ATOM   2152  CB  ASP B  64      -6.184 -11.016 -22.516  1.00 89.46      B    C  
ATOM   2153  CG  ASP B  64      -5.656 -12.408 -22.870  1.00 86.36      B    C  
ATOM   2154  OD1 ASP B  64      -5.307 -12.664 -24.042  1.00 80.32      B    O  
ATOM   2155  OD2 ASP B  64      -5.624 -13.267 -21.955  1.00 81.04      B    O1-
ATOM   2156  N   ARG B  65      -5.973  -7.809 -22.219  1.00 92.47      B    N  
ATOM   2157  CA  ARG B  65      -6.645  -6.613 -21.693  1.00 92.05      B    C  
ATOM   2158  C   ARG B  65      -6.325  -5.346 -22.482  1.00 92.02      B    C  
ATOM   2159  O   ARG B  65      -7.232  -4.575 -22.784  1.00 89.38      B    O  
ATOM   2160  CB  ARG B  65      -6.305  -6.446 -20.201  1.00 90.83      B    C  
ATOM   2161  CG  ARG B  65      -6.909  -7.564 -19.325  1.00 90.18      B    C  
ATOM   2162  CD  ARG B  65      -6.411  -7.459 -17.884  1.00 90.57      B    C  
ATOM   2163  NE  ARG B  65      -6.986  -8.533 -17.041  1.00 89.96      B    N  
ATOM   2164  CZ  ARG B  65      -6.741  -8.769 -15.753  1.00 90.00      B    C  
ATOM   2165  NH1 ARG B  65      -5.914  -8.052 -15.049  1.00 85.68      B    N1+
ATOM   2166  NH2 ARG B  65      -7.335  -9.754 -15.153  1.00 85.16      B    N  
ATOM   2167  N   TYR B  66      -5.056  -5.109 -22.809  1.00 92.47      B    N  
ATOM   2168  CA  TYR B  66      -4.595  -3.856 -23.424  1.00 92.17      B    C  
ATOM   2169  C   TYR B  66      -4.478  -3.921 -24.947  1.00 91.93      B    C  
ATOM   2170  O   TYR B  66      -4.480  -2.876 -25.596  1.00 88.30      B    O  
ATOM   2171  CB  TYR B  66      -3.273  -3.421 -22.784  1.00 92.00      B    C  
ATOM   2172  CG  TYR B  66      -3.445  -2.991 -21.350  1.00 93.45      B    C  
ATOM   2173  CD1 TYR B  66      -3.796  -1.663 -21.052  1.00 90.76      B    C  
ATOM   2174  CD2 TYR B  66      -3.340  -3.931 -20.305  1.00 91.37      B    C  
ATOM   2175  CE1 TYR B  66      -4.067  -1.275 -19.732  1.00 90.20      B    C  
ATOM   2176  CE2 TYR B  66      -3.625  -3.558 -18.981  1.00 90.36      B    C  
ATOM   2177  CZ  TYR B  66      -4.001  -2.222 -18.701  1.00 91.63      B    C  
ATOM   2178  OH  TYR B  66      -4.343  -1.868 -17.428  1.00 90.28      B    O  
ATOM   2179  N   PHE B  67      -4.437  -5.121 -25.513  1.00 91.72      B    N  
ATOM   2180  CA  PHE B  67      -4.471  -5.366 -26.961  1.00 91.02      B    C  
ATOM   2181  C   PHE B  67      -5.698  -6.205 -27.368  1.00 90.17      B    C  
ATOM   2182  O   PHE B  67      -5.747  -6.765 -28.458  1.00 84.62      B    O  
ATOM   2183  CB  PHE B  67      -3.146  -5.992 -27.404  1.00 90.53      B    C  
ATOM   2184  CG  PHE B  67      -1.935  -5.120 -27.152  1.00 92.11      B    C  
ATOM   2185  CD1 PHE B  67      -1.529  -4.184 -28.124  1.00 88.47      B    C  
ATOM   2186  CD2 PHE B  67      -1.222  -5.218 -25.944  1.00 88.96      B    C  
ATOM   2187  CE1 PHE B  67      -0.413  -3.369 -27.907  1.00 87.35      B    C  
ATOM   2188  CE2 PHE B  67      -0.105  -4.399 -25.718  1.00 88.00      B    C  
ATOM   2189  CZ  PHE B  67       0.305  -3.472 -26.693  1.00 89.38      B    C  
ATOM   2190  N   GLY B  68      -6.709  -6.299 -26.483  1.00 89.12      B    N  
ATOM   2191  CA  GLY B  68      -7.972  -6.974 -26.740  1.00 88.13      B    C  
ATOM   2192  C   GLY B  68      -9.009  -6.075 -27.416  1.00 88.84      B    C  
ATOM   2193  O   GLY B  68      -8.742  -4.922 -27.758  1.00 85.91      B    O  
ATOM   2194  N   ARG B  69     -10.233  -6.594 -27.584  1.00 87.33      B    N  
ATOM   2195  CA  ARG B  69     -11.344  -5.823 -28.137  1.00 87.27      B    C  
ATOM   2196  C   ARG B  69     -11.867  -4.805 -27.125  1.00 87.91      B    C  
ATOM   2197  O   ARG B  69     -11.860  -5.049 -25.915  1.00 84.72      B    O  
ATOM   2198  CB  ARG B  69     -12.476  -6.740 -28.614  1.00 83.87      B    C  
ATOM   2199  CG  ARG B  69     -12.013  -7.721 -29.698  1.00 75.29      B    C  
ATOM   2200  CD  ARG B  69     -13.206  -8.555 -30.151  1.00 71.29      B    C  
ATOM   2201  NE  ARG B  69     -12.821  -9.526 -31.179  1.00 62.11      B    N  
ATOM   2202  CZ  ARG B  69     -13.666 -10.276 -31.864  1.00 54.55      B    C  
ATOM   2203  NH1 ARG B  69     -14.952 -10.215 -31.643  1.00 51.25      B    N1+
ATOM   2204  NH2 ARG B  69     -13.225 -11.089 -32.773  1.00 46.90      B    N  
ATOM   2205  N   ALA B  70     -12.395  -3.683 -27.623  1.00 88.68      B    N  
ATOM   2206  CA  ALA B  70     -12.952  -2.634 -26.774  1.00 87.93      B    C  
ATOM   2207  C   ALA B  70     -14.109  -3.129 -25.893  1.00 89.24      B    C  
ATOM   2208  O   ALA B  70     -14.215  -2.728 -24.734  1.00 86.49      B    O  
ATOM   2209  CB  ALA B  70     -13.390  -1.480 -27.675  1.00 85.23      B    C  
ATOM   2210  N   ASN B  71     -14.954  -4.037 -26.417  1.00 88.83      B    N  
ATOM   2211  CA  ASN B  71     -16.124  -4.570 -25.714  1.00 88.84      B    C  
ATOM   2212  C   ASN B  71     -15.825  -5.778 -24.816  1.00 89.81      B    C  
ATOM   2213  O   ASN B  71     -16.715  -6.213 -24.082  1.00 85.59      B    O  
ATOM   2214  CB  ASN B  71     -17.212  -4.903 -26.749  1.00 85.84      B    C  
ATOM   2215  CG  ASN B  71     -17.725  -3.676 -27.487  1.00 81.81      B    C  
ATOM   2216  ND2 ASN B  71     -18.135  -3.841 -28.726  1.00 72.62      B    N  
ATOM   2217  OD1 ASN B  71     -17.774  -2.567 -26.980  1.00 72.01      B    O  
ATOM   2218  N   ASP B  72     -14.610  -6.341 -24.845  1.00 90.13      B    N  
ATOM   2219  CA  ASP B  72     -14.290  -7.531 -24.059  1.00 90.26      B    C  
ATOM   2220  C   ASP B  72     -14.228  -7.186 -22.563  1.00 91.42      B    C  
ATOM   2221  O   ASP B  72     -13.422  -6.340 -22.160  1.00 89.27      B    O  
ATOM   2222  CB  ASP B  72     -12.975  -8.174 -24.521  1.00 87.21      B    C  
ATOM   2223  CG  ASP B  72     -13.056  -8.850 -25.891  1.00 81.90      B    C  
ATOM   2224  OD1 ASP B  72     -14.175  -9.077 -26.389  1.00 75.66      B    O  
ATOM   2225  OD2 ASP B  72     -11.966  -9.140 -26.452  1.00 76.92      B    O1-
ATOM   2226  N   PRO B  73     -15.056  -7.842 -21.712  1.00 90.77      B    N  
ATOM   2227  CA  PRO B  73     -14.999  -7.637 -20.274  1.00 90.81      B    C  
ATOM   2228  C   PRO B  73     -13.678  -8.150 -19.701  1.00 91.62      B    C  
ATOM   2229  O   PRO B  73     -13.048  -9.064 -20.239  1.00 88.27      B    O  
ATOM   2230  CB  PRO B  73     -16.212  -8.374 -19.712  1.00 88.28      B    C  
ATOM   2231  CG  PRO B  73     -16.411  -9.521 -20.707  1.00 86.15      B    C  
ATOM   2232  CD  PRO B  73     -16.008  -8.886 -22.039  1.00 89.97      B    C  
ATOM   2233  N   ILE B  74     -13.271  -7.599 -18.560  1.00 92.00      B    N  
ATOM   2234  CA  ILE B  74     -12.141  -8.131 -17.799  1.00 92.08      B    C  
ATOM   2235  C   ILE B  74     -12.493  -9.523 -17.270  1.00 92.27      B    C  
ATOM   2236  O   ILE B  74     -13.559  -9.723 -16.685  1.00 89.36      B    O  
ATOM   2237  CB  ILE B  74     -11.735  -7.166 -16.674  1.00 90.71      B    C  
ATOM   2238  CG1 ILE B  74     -11.318  -5.769 -17.201  1.00 87.85      B    C  
ATOM   2239  CG2 ILE B  74     -10.626  -7.755 -15.794  1.00 88.29      B    C  
ATOM   2240  CD1 ILE B  74     -10.082  -5.758 -18.110  1.00 80.59      B    C  
ATOM   2241  N   VAL B  75     -11.585 -10.472 -17.464  1.00 91.61      B    N  
ATOM   2242  CA  VAL B  75     -11.654 -11.831 -16.920  1.00 91.19      B    C  
ATOM   2243  C   VAL B  75     -10.334 -12.180 -16.240  1.00 91.38      B    C  
ATOM   2244  O   VAL B  75      -9.273 -11.718 -16.661  1.00 88.00      B    O  
ATOM   2245  CB  VAL B  75     -12.040 -12.876 -17.995  1.00 88.84      B    C  
ATOM   2246  CG1 VAL B  75     -13.462 -12.643 -18.491  1.00 78.59      B    C  
ATOM   2247  CG2 VAL B  75     -11.092 -12.871 -19.200  1.00 79.68      B    C  
ATOM   2248  N   SER B  76     -10.387 -12.985 -15.175  1.00 92.05      B    N  
ATOM   2249  CA  SER B  76      -9.185 -13.392 -14.429  1.00 91.50      B    C  
ATOM   2250  C   SER B  76      -8.378 -14.487 -15.126  1.00 91.73      B    C  
ATOM   2251  O   SER B  76      -7.183 -14.632 -14.873  1.00 88.54      B    O  
ATOM   2252  CB  SER B  76      -9.577 -13.898 -13.039  1.00 89.82      B    C  
ATOM   2253  OG  SER B  76     -10.174 -12.867 -12.307  1.00 82.26      B    O  
ATOM   2254  N   GLN B  77      -9.020 -15.277 -15.978  1.00 89.63      B    N  
ATOM   2255  CA  GLN B  77      -8.363 -16.336 -16.721  1.00 88.53      B    C  
ATOM   2256  C   GLN B  77      -7.681 -15.757 -17.956  1.00 88.56      B    C  
ATOM   2257  O   GLN B  77      -8.342 -15.215 -18.831  1.00 86.01      B    O  
ATOM   2258  CB  GLN B  77      -9.377 -17.440 -17.045  1.00 86.65      B    C  
ATOM   2259  CG  GLN B  77      -8.683 -18.705 -17.568  1.00 77.44      B    C  
ATOM   2260  CD  GLN B  77      -9.629 -19.905 -17.678  1.00 68.47      B    C  
ATOM   2261  NE2 GLN B  77      -9.113 -21.077 -17.953  1.00 56.67      B    N  
ATOM   2262  OE1 GLN B  77     -10.824 -19.809 -17.502  1.00 59.24      B    O  
ATOM   2263  N   ALA B  78      -6.353 -15.884 -18.010  1.00 88.73      B    N  
ATOM   2264  CA  ALA B  78      -5.590 -15.500 -19.184  1.00 87.63      B    C  
ATOM   2265  C   ALA B  78      -5.918 -16.432 -20.353  1.00 87.99      B    C  
ATOM   2266  O   ALA B  78      -5.972 -17.653 -20.189  1.00 84.24      B    O  
ATOM   2267  CB  ALA B  78      -4.095 -15.519 -18.847  1.00 84.98      B    C  
ATOM   2268  N   GLN B  79      -6.105 -15.859 -21.543  1.00 86.57      B    N  
ATOM   2269  CA  GLN B  79      -6.286 -16.647 -22.745  1.00 84.76      B    C  
ATOM   2270  C   GLN B  79      -4.949 -17.237 -23.193  1.00 84.67      B    C  
ATOM   2271  O   GLN B  79      -3.923 -16.565 -23.248  1.00 79.46      B    O  
ATOM   2272  CB  GLN B  79      -6.942 -15.824 -23.863  1.00 81.20      B    C  
ATOM   2273  CG  GLN B  79      -8.374 -15.408 -23.502  1.00 73.93      B    C  
ATOM   2274  CD  GLN B  79      -9.104 -14.714 -24.660  1.00 67.64      B    C  
ATOM   2275  NE2 GLN B  79     -10.315 -14.254 -24.437  1.00 57.07      B    N  
ATOM   2276  OE1 GLN B  79      -8.611 -14.592 -25.759  1.00 58.98      B    O  
ATOM   2277  N   THR B  80      -4.976 -18.522 -23.559  1.00 83.19      B    N  
ATOM   2278  CA  THR B  80      -3.855 -19.163 -24.236  1.00 81.11      B    C  
ATOM   2279  C   THR B  80      -4.084 -19.088 -25.740  1.00 81.20      B    C  
ATOM   2280  O   THR B  80      -5.132 -19.491 -26.245  1.00 72.29      B    O  
ATOM   2281  CB  THR B  80      -3.664 -20.608 -23.748  1.00 75.66      B    C  
ATOM   2282  CG2 THR B  80      -3.137 -20.636 -22.305  1.00 65.05      B    C  
ATOM   2283  OG1 THR B  80      -4.873 -21.317 -23.766  1.00 67.35      B    O  
ATOM   2284  N   GLY B  81      -3.103 -18.548 -26.458  1.00 80.58      B    N  
ATOM   2285  CA  GLY B  81      -3.147 -18.450 -27.910  1.00 80.90      B    C  
ATOM   2286  C   GLY B  81      -1.766 -18.662 -28.517  1.00 83.61      B    C  
ATOM   2287  O   GLY B  81      -0.749 -18.512 -27.836  1.00 79.09      B    O  
ATOM   2288  N   ALA B  82      -1.737 -18.996 -29.811  1.00 80.81      B    N  
ATOM   2289  CA  ALA B  82      -0.485 -19.105 -30.549  1.00 81.50      B    C  
ATOM   2290  C   ALA B  82       0.250 -17.752 -30.539  1.00 83.17      B    C  
ATOM   2291  O   ALA B  82      -0.374 -16.693 -30.608  1.00 79.39      B    O  
ATOM   2292  CB  ALA B  82      -0.777 -19.590 -31.969  1.00 77.64      B    C  
ATOM   2293  N   ARG B  83       1.582 -17.787 -30.479  1.00 82.23      B    N  
ATOM   2294  CA  ARG B  83       2.401 -16.560 -30.474  1.00 81.99      B    C  
ATOM   2295  C   ARG B  83       2.259 -15.751 -31.758  1.00 83.96      B    C  
ATOM   2296  O   ARG B  83       2.434 -14.544 -31.750  1.00 80.15      B    O  
ATOM   2297  CB  ARG B  83       3.880 -16.910 -30.257  1.00 78.60      B    C  
ATOM   2298  CG  ARG B  83       4.142 -17.377 -28.829  1.00 72.58      B    C  
ATOM   2299  CD  ARG B  83       5.652 -17.541 -28.625  1.00 67.79      B    C  
ATOM   2300  NE  ARG B  83       5.980 -17.904 -27.246  1.00 60.68      B    N  
ATOM   2301  CZ  ARG B  83       7.200 -18.022 -26.733  1.00 55.16      B    C  
ATOM   2302  NH1 ARG B  83       8.250 -17.817 -27.469  1.00 50.57      B    N1+
ATOM   2303  NH2 ARG B  83       7.358 -18.338 -25.484  1.00 49.12      B    N  
ATOM   2304  N   ASP B  84       1.917 -16.441 -32.831  1.00 81.71      B    N  
ATOM   2305  CA  ASP B  84       1.785 -15.896 -34.175  1.00 79.56      B    C  
ATOM   2306  C   ASP B  84       0.355 -15.387 -34.444  1.00 80.77      B    C  
ATOM   2307  O   ASP B  84       0.118 -14.729 -35.458  1.00 74.39      B    O  
ATOM   2308  CB  ASP B  84       2.183 -16.967 -35.220  1.00 74.88      B    C  
ATOM   2309  CG  ASP B  84       3.078 -18.115 -34.765  1.00 68.70      B    C  
ATOM   2310  OD1 ASP B  84       3.855 -17.968 -33.800  1.00 59.08      B    O  
ATOM   2311  OD2 ASP B  84       2.924 -19.207 -35.356  1.00 63.53      B    O1-
ATOM   2312  N   ALA B  85      -0.594 -15.666 -33.535  1.00 82.69      B    N  
ATOM   2313  CA  ALA B  85      -1.962 -15.196 -33.660  1.00 81.97      B    C  
ATOM   2314  C   ALA B  85      -2.035 -13.675 -33.493  1.00 82.91      B    C  
ATOM   2315  O   ALA B  85      -1.354 -13.088 -32.650  1.00 80.42      B    O  
ATOM   2316  CB  ALA B  85      -2.857 -15.932 -32.657  1.00 79.44      B    C  
ATOM   2317  N   ALA B  86      -2.910 -13.042 -34.298  1.00 83.34      B    N  
ATOM   2318  CA  ALA B  86      -3.201 -11.629 -34.155  1.00 82.03      B    C  
ATOM   2319  C   ALA B  86      -3.809 -11.329 -32.776  1.00 83.19      B    C  
ATOM   2320  O   ALA B  86      -4.521 -12.150 -32.190  1.00 79.94      B    O  
ATOM   2321  CB  ALA B  86      -4.134 -11.203 -35.297  1.00 78.84      B    C  
ATOM   2322  N   VAL B  87      -3.549 -10.130 -32.262  1.00 84.50      B    N  
ATOM   2323  CA  VAL B  87      -4.243  -9.618 -31.080  1.00 83.46      B    C  
ATOM   2324  C   VAL B  87      -5.699  -9.268 -31.410  1.00 83.43      B    C  
ATOM   2325  O   VAL B  87      -6.050  -9.075 -32.573  1.00 79.28      B    O  
ATOM   2326  CB  VAL B  87      -3.494  -8.422 -30.449  1.00 80.84      B    C  
ATOM   2327  CG1 VAL B  87      -2.117  -8.868 -29.949  1.00 74.72      B    C  
ATOM   2328  CG2 VAL B  87      -3.335  -7.245 -31.416  1.00 76.51      B    C  
ATOM   2329  N   GLY B  88      -6.555  -9.189 -30.387  1.00 81.43      B    N  
ATOM   2330  CA  GLY B  88      -7.977  -8.893 -30.570  1.00 80.16      B    C  
ATOM   2331  C   GLY B  88      -8.282  -7.447 -30.985  1.00 82.26      B    C  
ATOM   2332  O   GLY B  88      -9.369  -7.183 -31.502  1.00 77.25      B    O  
ATOM   2333  N   ASP B  89      -7.346  -6.522 -30.783  1.00 82.09      B    N  
ATOM   2334  CA  ASP B  89      -7.528  -5.114 -31.144  1.00 80.25      B    C  
ATOM   2335  C   ASP B  89      -7.529  -4.927 -32.664  1.00 80.57      B    C  
ATOM   2336  O   ASP B  89      -6.528  -5.143 -33.345  1.00 76.60      B    O  
ATOM   2337  CB  ASP B  89      -6.478  -4.239 -30.457  1.00 76.56      B    C  
ATOM   2338  CG  ASP B  89      -6.790  -2.746 -30.535  1.00 75.49      B    C  
ATOM   2339  OD1 ASP B  89      -7.641  -2.348 -31.364  1.00 68.95      B    O  
ATOM   2340  OD2 ASP B  89      -6.192  -1.979 -29.741  1.00 70.57      B    O1-
ATOM   2341  N   VAL B  90      -8.661  -4.478 -33.198  1.00 79.53      B    N  
ATOM   2342  CA  VAL B  90      -8.879  -4.261 -34.639  1.00 77.94      B    C  
ATOM   2343  C   VAL B  90      -7.941  -3.185 -35.198  1.00 78.42      B    C  
ATOM   2344  O   VAL B  90      -7.542  -3.250 -36.360  1.00 74.29      B    O  
ATOM   2345  CB  VAL B  90     -10.350  -3.891 -34.908  1.00 74.06      B    C  
ATOM   2346  CG1 VAL B  90     -10.659  -3.840 -36.403  1.00 65.75      B    C  
ATOM   2347  CG2 VAL B  90     -11.316  -4.908 -34.276  1.00 67.63      B    C  
ATOM   2348  N   LEU B  91      -7.522  -2.219 -34.367  1.00 79.61      B    N  
ATOM   2349  CA  LEU B  91      -6.559  -1.184 -34.773  1.00 79.20      B    C  
ATOM   2350  C   LEU B  91      -5.173  -1.754 -35.075  1.00 80.03      B    C  
ATOM   2351  O   LEU B  91      -4.449  -1.164 -35.866  1.00 75.61      B    O  
ATOM   2352  CB  LEU B  91      -6.480  -0.109 -33.675  1.00 76.14      B    C  
ATOM   2353  CG  LEU B  91      -7.499   1.015 -33.914  1.00 72.15      B    C  
ATOM   2354  CD1 LEU B  91      -7.964   1.615 -32.600  1.00 67.49      B    C  
ATOM   2355  CD2 LEU B  91      -6.895   2.118 -34.765  1.00 66.64      B    C  
ATOM   2356  N   MET B  92      -4.814  -2.902 -34.505  1.00 82.17      B    N  
ATOM   2357  CA  MET B  92      -3.510  -3.539 -34.694  1.00 80.69      B    C  
ATOM   2358  C   MET B  92      -3.432  -4.410 -35.955  1.00 81.26      B    C  
ATOM   2359  O   MET B  92      -2.668  -5.373 -36.018  1.00 76.23      B    O  
ATOM   2360  CB  MET B  92      -3.095  -4.287 -33.420  1.00 76.53      B    C  
ATOM   2361  CG  MET B  92      -2.933  -3.314 -32.246  1.00 77.22      B    C  
ATOM   2362  SD  MET B  92      -1.640  -2.070 -32.501  1.00 72.06      B    S  
ATOM   2363  CE  MET B  92      -2.374  -0.724 -31.568  1.00 63.84      B    C  
ATOM   2364  N   ASN B  93      -4.198  -4.046 -36.990  1.00 78.86      B    N  
ATOM   2365  CA  ASN B  93      -4.166  -4.680 -38.297  1.00 78.10      B    C  
ATOM   2366  C   ASN B  93      -3.785  -3.679 -39.394  1.00 78.97      B    C  
ATOM   2367  O   ASN B  93      -4.036  -2.479 -39.278  1.00 73.79      B    O  
ATOM   2368  CB  ASN B  93      -5.520  -5.370 -38.531  1.00 73.81      B    C  
ATOM   2369  CG  ASN B  93      -5.437  -6.506 -39.525  1.00 69.18      B    C  
ATOM   2370  ND2 ASN B  93      -6.559  -7.122 -39.833  1.00 61.93      B    N  
ATOM   2371  OD1 ASN B  93      -4.388  -6.853 -40.021  1.00 62.31      B    O  
ATOM   2372  N   THR B  94      -3.156  -4.153 -40.467  1.00 74.54      B    N  
ATOM   2373  CA  THR B  94      -2.729  -3.311 -41.588  1.00 72.59      B    C  
ATOM   2374  C   THR B  94      -3.737  -3.331 -42.738  1.00 72.89      B    C  
ATOM   2375  O   THR B  94      -4.625  -4.172 -42.802  1.00 68.38      B    O  
ATOM   2376  CB  THR B  94      -1.341  -3.710 -42.108  1.00 67.93      B    C  
ATOM   2377  CG2 THR B  94      -0.259  -3.651 -41.034  1.00 63.13      B    C  
ATOM   2378  OG1 THR B  94      -1.377  -5.002 -42.630  1.00 62.79      B    O  
ATOM   2379  N   PHE B  95      -3.529  -2.449 -43.704  1.00 73.69      B    N  
ATOM   2380  CA  PHE B  95      -4.277  -2.419 -44.975  1.00 71.47      B    C  
ATOM   2381  C   PHE B  95      -4.193  -3.737 -45.770  1.00 72.02      B    C  
ATOM   2382  O   PHE B  95      -5.068  -4.020 -46.569  1.00 67.02      B    O  
ATOM   2383  CB  PHE B  95      -3.741  -1.260 -45.825  1.00 67.62      B    C  
ATOM   2384  CG  PHE B  95      -2.268  -1.377 -46.177  1.00 65.40      B    C  
ATOM   2385  CD1 PHE B  95      -1.292  -0.768 -45.366  1.00 60.57      B    C  
ATOM   2386  CD2 PHE B  95      -1.861  -2.143 -47.277  1.00 59.77      B    C  
ATOM   2387  CE1 PHE B  95       0.067  -0.941 -45.639  1.00 55.19      B    C  
ATOM   2388  CE2 PHE B  95      -0.499  -2.325 -47.558  1.00 55.76      B    C  
ATOM   2389  CZ  PHE B  95       0.472  -1.726 -46.732  1.00 56.52      B    C  
ATOM   2390  N   SER B  96      -3.161  -4.531 -45.550  1.00 71.29      B    N  
ATOM   2391  CA  SER B  96      -2.968  -5.832 -46.196  1.00 70.08      B    C  
ATOM   2392  C   SER B  96      -3.551  -7.008 -45.391  1.00 71.54      B    C  
ATOM   2393  O   SER B  96      -3.252  -8.157 -45.694  1.00 66.34      B    O  
ATOM   2394  CB  SER B  96      -1.480  -6.043 -46.497  1.00 65.25      B    C  
ATOM   2395  OG  SER B  96      -0.691  -5.922 -45.328  1.00 60.45      B    O  
ATOM   2396  N   ASN B  97      -4.354  -6.720 -44.364  1.00 72.33      B    N  
ATOM   2397  CA  ASN B  97      -4.908  -7.707 -43.428  1.00 74.11      B    C  
ATOM   2398  C   ASN B  97      -3.828  -8.557 -42.725  1.00 76.32      B    C  
ATOM   2399  O   ASN B  97      -4.039  -9.721 -42.405  1.00 70.78      B    O  
ATOM   2400  CB  ASN B  97      -6.030  -8.496 -44.126  1.00 69.62      B    C  
ATOM   2401  CG  ASN B  97      -7.004  -9.111 -43.154  1.00 64.82      B    C  
ATOM   2402  ND2 ASN B  97      -7.707 -10.147 -43.565  1.00 58.16      B    N  
ATOM   2403  OD1 ASN B  97      -7.194  -8.662 -42.042  1.00 60.09      B    O  
ATOM   2404  N   GLN B  98      -2.655  -7.958 -42.508  1.00 76.44      B    N  
ATOM   2405  CA  GLN B  98      -1.562  -8.553 -41.750  1.00 77.26      B    C  
ATOM   2406  C   GLN B  98      -1.484  -7.898 -40.363  1.00 79.46      B    C  
ATOM   2407  O   GLN B  98      -1.562  -6.677 -40.267  1.00 74.30      B    O  
ATOM   2408  CB  GLN B  98      -0.241  -8.389 -42.512  1.00 73.47      B    C  
ATOM   2409  CG  GLN B  98      -0.180  -9.244 -43.789  1.00 71.69      B    C  
ATOM   2410  CD  GLN B  98      -0.102 -10.747 -43.500  1.00 67.80      B    C  
ATOM   2411  NE2 GLN B  98      -0.448 -11.572 -44.458  1.00 59.31      B    N  
ATOM   2412  OE1 GLN B  98       0.282 -11.190 -42.426  1.00 60.40      B    O  
ATOM   2413  N   PRO B  99      -1.311  -8.672 -39.284  1.00 80.23      B    N  
ATOM   2414  CA  PRO B  99      -1.245  -8.105 -37.950  1.00 80.47      B    C  
ATOM   2415  C   PRO B  99       0.028  -7.264 -37.760  1.00 81.97      B    C  
ATOM   2416  O   PRO B  99       1.133  -7.719 -38.047  1.00 78.66      B    O  
ATOM   2417  CB  PRO B  99      -1.307  -9.310 -37.004  1.00 76.28      B    C  
ATOM   2418  CG  PRO B  99      -0.737 -10.461 -37.842  1.00 74.99      B    C  
ATOM   2419  CD  PRO B  99      -1.180 -10.116 -39.259  1.00 78.51      B    C  
ATOM   2420  N   LEU B 100      -0.133  -6.065 -37.212  1.00 81.75      B    N  
ATOM   2421  CA  LEU B 100       0.984  -5.235 -36.737  1.00 80.77      B    C  
ATOM   2422  C   LEU B 100       1.528  -5.749 -35.400  1.00 82.75      B    C  
ATOM   2423  O   LEU B 100       2.719  -5.611 -35.122  1.00 79.67      B    O  
ATOM   2424  CB  LEU B 100       0.492  -3.787 -36.551  1.00 77.99      B    C  
ATOM   2425  CG  LEU B 100       0.605  -2.935 -37.826  1.00 75.64      B    C  
ATOM   2426  CD1 LEU B 100      -0.229  -1.665 -37.659  1.00 71.82      B    C  
ATOM   2427  CD2 LEU B 100       2.050  -2.526 -38.101  1.00 70.85      B    C  
ATOM   2428  N   VAL B 101       0.654  -6.312 -34.582  1.00 86.22      B    N  
ATOM   2429  CA  VAL B 101       0.995  -6.866 -33.280  1.00 86.42      B    C  
ATOM   2430  C   VAL B 101       0.378  -8.253 -33.178  1.00 87.13      B    C  
ATOM   2431  O   VAL B 101      -0.822  -8.439 -33.397  1.00 84.84      B    O  
ATOM   2432  CB  VAL B 101       0.508  -5.961 -32.131  1.00 84.35      B    C  
ATOM   2433  CG1 VAL B 101       0.851  -6.554 -30.763  1.00 79.09      B    C  
ATOM   2434  CG2 VAL B 101       1.154  -4.574 -32.215  1.00 81.14      B    C  
ATOM   2435  N   ARG B 102       1.198  -9.225 -32.815  1.00 85.08      B    N  
ATOM   2436  CA  ARG B 102       0.778 -10.597 -32.519  1.00 85.03      B    C  
ATOM   2437  C   ARG B 102       0.877 -10.860 -31.017  1.00 85.31      B    C  
ATOM   2438  O   ARG B 102       1.605 -10.161 -30.307  1.00 82.68      B    O  
ATOM   2439  CB  ARG B 102       1.633 -11.580 -33.325  1.00 82.79      B    C  
ATOM   2440  CG  ARG B 102       1.623 -11.301 -34.840  1.00 80.73      B    C  
ATOM   2441  CD  ARG B 102       2.626 -12.194 -35.581  1.00 79.00      B    C  
ATOM   2442  NE  ARG B 102       3.994 -11.892 -35.159  1.00 72.50      B    N  
ATOM   2443  CZ  ARG B 102       5.086 -12.589 -35.446  1.00 67.81      B    C  
ATOM   2444  NH1 ARG B 102       5.063 -13.611 -36.258  1.00 63.37      B    N1+
ATOM   2445  NH2 ARG B 102       6.225 -12.256 -34.902  1.00 59.79      B    N  
ATOM   2446  N   ARG B 103       0.201 -11.898 -30.532  1.00 87.96      B    N  
ATOM   2447  CA  ARG B 103       0.218 -12.239 -29.097  1.00 87.77      B    C  
ATOM   2448  C   ARG B 103       1.633 -12.471 -28.540  1.00 88.37      B    C  
ATOM   2449  O   ARG B 103       1.882 -12.206 -27.367  1.00 85.14      B    O  
ATOM   2450  CB  ARG B 103      -0.628 -13.493 -28.839  1.00 86.35      B    C  
ATOM   2451  CG  ARG B 103      -2.141 -13.248 -29.050  1.00 83.72      B    C  
ATOM   2452  CD  ARG B 103      -2.967 -14.493 -28.662  1.00 81.30      B    C  
ATOM   2453  NE  ARG B 103      -2.893 -14.782 -27.219  1.00 76.09      B    N  
ATOM   2454  CZ  ARG B 103      -3.662 -14.280 -26.251  1.00 72.25      B    C  
ATOM   2455  NH1 ARG B 103      -4.700 -13.527 -26.482  1.00 64.38      B    N1+
ATOM   2456  NH2 ARG B 103      -3.402 -14.536 -25.010  1.00 66.53      B    N  
ATOM   2457  N   GLY B 104       2.553 -12.977 -29.358  1.00 86.77      B    N  
ATOM   2458  CA  GLY B 104       3.946 -13.226 -28.981  1.00 85.88      B    C  
ATOM   2459  C   GLY B 104       4.856 -12.002 -28.998  1.00 87.69      B    C  
ATOM   2460  O   GLY B 104       5.952 -12.083 -28.449  1.00 83.18      B    O  
ATOM   2461  N   ASP B 105       4.418 -10.890 -29.581  1.00 88.51      B    N  
ATOM   2462  CA  ASP B 105       5.272  -9.720 -29.817  1.00 87.76      B    C  
ATOM   2463  C   ASP B 105       5.439  -8.854 -28.557  1.00 88.75      B    C  
ATOM   2464  O   ASP B 105       6.373  -8.049 -28.484  1.00 84.82      B    O  
ATOM   2465  CB  ASP B 105       4.718  -8.903 -30.991  1.00 85.04      B    C  
ATOM   2466  CG  ASP B 105       4.665  -9.667 -32.322  1.00 82.70      B    C  
ATOM   2467  OD1 ASP B 105       5.412 -10.645 -32.526  1.00 75.56      B    O  
ATOM   2468  OD2 ASP B 105       3.848  -9.285 -33.188  1.00 77.61      B    O1-
ATOM   2469  N   LEU B 106       4.587  -9.033 -27.540  1.00 90.06      B    N  
ATOM   2470  CA  LEU B 106       4.734  -8.385 -26.245  1.00 90.13      B    C  
ATOM   2471  C   LEU B 106       5.628  -9.234 -25.330  1.00 90.88      B    C  
ATOM   2472  O   LEU B 106       5.287 -10.361 -24.960  1.00 88.73      B    O  
ATOM   2473  CB  LEU B 106       3.353  -8.113 -25.635  1.00 89.07      B    C  
ATOM   2474  CG  LEU B 106       3.423  -7.208 -24.386  1.00 88.82      B    C  
ATOM   2475  CD1 LEU B 106       3.735  -5.758 -24.762  1.00 84.15      B    C  
ATOM   2476  CD2 LEU B 106       2.086  -7.223 -23.659  1.00 84.21      B    C  
ATOM   2477  N   ALA B 107       6.763  -8.666 -24.911  1.00 91.52      B    N  
ATOM   2478  CA  ALA B 107       7.702  -9.291 -23.991  1.00 91.01      B    C  
ATOM   2479  C   ALA B 107       7.798  -8.489 -22.687  1.00 91.88      B    C  
ATOM   2480  O   ALA B 107       8.071  -7.283 -22.701  1.00 89.00      B    O  
ATOM   2481  CB  ALA B 107       9.054  -9.442 -24.691  1.00 88.91      B    C  
ATOM   2482  N   LEU B 108       7.645  -9.167 -21.553  1.00 92.65      B    N  
ATOM   2483  CA  LEU B 108       7.984  -8.616 -20.244  1.00 92.57      B    C  
ATOM   2484  C   LEU B 108       9.484  -8.838 -20.003  1.00 92.81      B    C  
ATOM   2485  O   LEU B 108       9.900  -9.921 -19.611  1.00 90.02      B    O  
ATOM   2486  CB  LEU B 108       7.074  -9.255 -19.181  1.00 91.11      B    C  
ATOM   2487  CG  LEU B 108       7.261  -8.671 -17.766  1.00 90.68      B    C  
ATOM   2488  CD1 LEU B 108       6.923  -7.181 -17.694  1.00 86.36      B    C  
ATOM   2489  CD2 LEU B 108       6.319  -9.397 -16.800  1.00 86.67      B    C  
ATOM   2490  N   VAL B 109      10.280  -7.811 -20.287  1.00 93.44      B    N  
ATOM   2491  CA  VAL B 109      11.756  -7.865 -20.255  1.00 92.84      B    C  
ATOM   2492  C   VAL B 109      12.269  -7.969 -18.829  1.00 92.95      B    C  
ATOM   2493  O   VAL B 109      13.174  -8.762 -18.548  1.00 88.64      B    O  
ATOM   2494  CB  VAL B 109      12.355  -6.617 -20.936  1.00 90.95      B    C  
ATOM   2495  CG1 VAL B 109      13.890  -6.656 -20.952  1.00 82.10      B    C  
ATOM   2496  CG2 VAL B 109      11.883  -6.491 -22.391  1.00 82.08      B    C  
ATOM   2497  N   SER B 110      11.697  -7.183 -17.921  1.00 93.70      B    N  
ATOM   2498  CA  SER B 110      12.012  -7.263 -16.496  1.00 93.53      B    C  
ATOM   2499  C   SER B 110      10.759  -7.052 -15.658  1.00 94.26      B    C  
ATOM   2500  O   SER B 110       9.915  -6.213 -15.965  1.00 91.17      B    O  
ATOM   2501  CB  SER B 110      13.144  -6.297 -16.113  1.00 90.23      B    C  
ATOM   2502  OG  SER B 110      12.692  -4.999 -15.811  1.00 77.83      B    O  
ATOM   2503  N   TYR B 111      10.660  -7.826 -14.583  1.00 93.92      B    N  
ATOM   2504  CA  TYR B 111       9.635  -7.655 -13.572  1.00 94.78      B    C  
ATOM   2505  C   TYR B 111      10.246  -7.959 -12.207  1.00 94.94      B    C  
ATOM   2506  O   TYR B 111      10.520  -9.112 -11.888  1.00 91.68      B    O  
ATOM   2507  CB  TYR B 111       8.436  -8.554 -13.893  1.00 93.51      B    C  
ATOM   2508  CG  TYR B 111       7.197  -8.262 -13.080  1.00 95.19      B    C  
ATOM   2509  CD1 TYR B 111       6.392  -9.313 -12.608  1.00 91.88      B    C  
ATOM   2510  CD2 TYR B 111       6.785  -6.929 -12.849  1.00 92.51      B    C  
ATOM   2511  CE1 TYR B 111       5.191  -9.044 -11.932  1.00 91.98      B    C  
ATOM   2512  CE2 TYR B 111       5.601  -6.649 -12.167  1.00 92.33      B    C  
ATOM   2513  CZ  TYR B 111       4.798  -7.713 -11.723  1.00 93.62      B    C  
ATOM   2514  OH  TYR B 111       3.618  -7.432 -11.080  1.00 92.15      B    O  
ATOM   2515  N   THR B 112      10.536  -6.916 -11.451  1.00 93.98      B    N  
ATOM   2516  CA  THR B 112      11.339  -7.011 -10.230  1.00 93.39      B    C  
ATOM   2517  C   THR B 112      10.697  -6.228  -9.094  1.00 93.08      B    C  
ATOM   2518  O   THR B 112      10.084  -5.191  -9.312  1.00 89.86      B    O  
ATOM   2519  CB  THR B 112      12.783  -6.525 -10.450  1.00 91.52      B    C  
ATOM   2520  CG2 THR B 112      13.536  -7.366 -11.475  1.00 81.36      B    C  
ATOM   2521  OG1 THR B 112      12.815  -5.193 -10.905  1.00 81.25      B    O  
ATOM   2522  N   SER B 113      10.869  -6.716  -7.862  1.00 93.31      B    N  
ATOM   2523  CA  SER B 113      10.533  -6.010  -6.637  1.00 92.33      B    C  
ATOM   2524  C   SER B 113      11.812  -5.814  -5.831  1.00 92.28      B    C  
ATOM   2525  O   SER B 113      12.436  -6.784  -5.396  1.00 89.19      B    O  
ATOM   2526  CB  SER B 113       9.469  -6.770  -5.853  1.00 90.10      B    C  
ATOM   2527  OG  SER B 113       9.113  -6.053  -4.695  1.00 82.04      B    O  
ATOM   2528  N   THR B 114      12.223  -4.561  -5.652  1.00 91.53      B    N  
ATOM   2529  CA  THR B 114      13.470  -4.185  -4.981  1.00 90.61      B    C  
ATOM   2530  C   THR B 114      13.197  -3.294  -3.768  1.00 90.43      B    C  
ATOM   2531  O   THR B 114      12.079  -2.838  -3.543  1.00 86.55      B    O  
ATOM   2532  CB  THR B 114      14.449  -3.510  -5.955  1.00 88.76      B    C  
ATOM   2533  CG2 THR B 114      14.859  -4.423  -7.102  1.00 77.73      B    C  
ATOM   2534  OG1 THR B 114      13.887  -2.354  -6.515  1.00 78.55      B    O  
ATOM   2535  N   SER B 115      14.226  -3.080  -2.955  1.00 89.38      B    N  
ATOM   2536  CA  SER B 115      14.125  -2.162  -1.824  1.00 88.04      B    C  
ATOM   2537  C   SER B 115      14.041  -0.719  -2.304  1.00 88.25      B    C  
ATOM   2538  O   SER B 115      14.819  -0.303  -3.163  1.00 84.99      B    O  
ATOM   2539  CB  SER B 115      15.320  -2.339  -0.894  1.00 84.90      B    C  
ATOM   2540  OG  SER B 115      15.205  -1.475   0.226  1.00 74.90      B    O  
ATOM   2541  N   ALA B 116      13.154   0.057  -1.677  1.00 87.02      B    N  
ATOM   2542  CA  ALA B 116      13.046   1.495  -1.919  1.00 84.36      B    C  
ATOM   2543  C   ALA B 116      14.262   2.304  -1.413  1.00 83.32      B    C  
ATOM   2544  O   ALA B 116      14.430   3.469  -1.774  1.00 73.82      B    O  
ATOM   2545  CB  ALA B 116      11.746   1.961  -1.252  1.00 80.46      B    C  
ATOM   2546  N   GLY B 117      15.121   1.704  -0.583  1.00 82.09      B    N  
ATOM   2547  CA  GLY B 117      16.241   2.396   0.051  1.00 80.79      B    C  
ATOM   2548  C   GLY B 117      15.795   3.327   1.191  1.00 81.50      B    C  
ATOM   2549  O   GLY B 117      14.812   3.061   1.877  1.00 73.69      B    O  
ATOM   2550  N   GLY B 118      16.558   4.394   1.413  1.00 79.99      B    N  
ATOM   2551  CA  GLY B 118      16.271   5.386   2.439  1.00 80.37      B    C  
ATOM   2552  C   GLY B 118      16.611   4.944   3.871  1.00 82.68      B    C  
ATOM   2553  O   GLY B 118      17.249   3.911   4.107  1.00 78.19      B    O  
ATOM   2554  N   MET B 119      16.190   5.756   4.831  1.00 80.95      B    N  
ATOM   2555  CA  MET B 119      16.395   5.493   6.259  1.00 79.80      B    C  
ATOM   2556  C   MET B 119      15.488   4.372   6.773  1.00 81.56      B    C  
ATOM   2557  O   MET B 119      15.915   3.575   7.603  1.00 77.78      B    O  
ATOM   2558  CB  MET B 119      16.160   6.775   7.057  1.00 75.51      B    C  
ATOM   2559  CG  MET B 119      17.276   7.801   6.914  1.00 68.09      B    C  
ATOM   2560  SD  MET B 119      18.806   7.353   7.796  1.00 60.10      B    S  
ATOM   2561  CE  MET B 119      19.503   9.000   7.996  1.00 52.74      B    C  
ATOM   2562  N   MET B 120      14.275   4.245   6.228  1.00 80.12      B    N  
ATOM   2563  CA  MET B 120      13.373   3.128   6.543  1.00 79.77      B    C  
ATOM   2564  C   MET B 120      14.009   1.778   6.221  1.00 81.52      B    C  
ATOM   2565  O   MET B 120      13.831   0.828   6.979  1.00 79.06      B    O  
ATOM   2566  CB  MET B 120      12.052   3.267   5.771  1.00 76.79      B    C  
ATOM   2567  CG  MET B 120      11.106   4.277   6.430  1.00 72.82      B    C  
ATOM   2568  SD  MET B 120      10.481   3.778   8.051  1.00 67.82      B    S  
ATOM   2569  CE  MET B 120       9.283   2.521   7.584  1.00 59.79      B    C  
ATOM   2570  N   LYS B 121      14.803   1.689   5.157  1.00 79.63      B    N  
ATOM   2571  CA  LYS B 121      15.590   0.493   4.864  1.00 80.51      B    C  
ATOM   2572  C   LYS B 121      16.579   0.186   5.990  1.00 81.94      B    C  
ATOM   2573  O   LYS B 121      16.631  -0.946   6.442  1.00 80.11      B    O  
ATOM   2574  CB  LYS B 121      16.316   0.627   3.518  1.00 78.33      B    C  
ATOM   2575  CG  LYS B 121      17.061  -0.673   3.162  1.00 76.28      B    C  
ATOM   2576  CD  LYS B 121      17.967  -0.500   1.946  1.00 72.65      B    C  
ATOM   2577  CE  LYS B 121      18.769  -1.791   1.763  1.00 65.57      B    C  
ATOM   2578  NZ  LYS B 121      19.757  -1.678   0.673  1.00 56.00      B    N1+
ATOM   2579  N   LYS B 122      17.348   1.177   6.458  1.00 80.99      B    N  
ATOM   2580  CA  LYS B 122      18.341   0.981   7.531  1.00 80.11      B    C  
ATOM   2581  C   LYS B 122      17.682   0.525   8.834  1.00 80.60      B    C  
ATOM   2582  O   LYS B 122      18.177  -0.393   9.480  1.00 79.20      B    O  
ATOM   2583  CB  LYS B 122      19.148   2.268   7.771  1.00 78.97      B    C  
ATOM   2584  CG  LYS B 122      20.039   2.646   6.585  1.00 72.95      B    C  
ATOM   2585  CD  LYS B 122      20.852   3.900   6.933  1.00 67.48      B    C  
ATOM   2586  CE  LYS B 122      21.746   4.303   5.763  1.00 59.50      B    C  
ATOM   2587  NZ  LYS B 122      22.528   5.523   6.076  1.00 51.00      B    N1+
ATOM   2588  N   ILE B 123      16.541   1.118   9.186  1.00 82.29      B    N  
ATOM   2589  CA  ILE B 123      15.756   0.700  10.351  1.00 80.76      B    C  
ATOM   2590  C   ILE B 123      15.232  -0.728  10.156  1.00 80.38      B    C  
ATOM   2591  O   ILE B 123      15.364  -1.551  11.048  1.00 77.54      B    O  
ATOM   2592  CB  ILE B 123      14.626   1.711  10.634  1.00 79.79      B    C  
ATOM   2593  CG1 ILE B 123      15.236   3.077  11.029  1.00 76.23      B    C  
ATOM   2594  CG2 ILE B 123      13.705   1.195  11.742  1.00 74.42      B    C  
ATOM   2595  CD1 ILE B 123      14.221   4.217  11.095  1.00 67.66      B    C  
ATOM   2596  N   GLY B 124      14.719  -1.042   8.973  1.00 79.23      B    N  
ATOM   2597  CA  GLY B 124      14.286  -2.391   8.606  1.00 77.10      B    C  
ATOM   2598  C   GLY B 124      15.413  -3.422   8.658  1.00 79.00      B    C  
ATOM   2599  O   GLY B 124      15.208  -4.533   9.125  1.00 76.84      B    O  
ATOM   2600  N   ASP B 125      16.636  -3.055   8.247  1.00 80.25      B    N  
ATOM   2601  CA  ASP B 125      17.810  -3.927   8.321  1.00 79.05      B    C  
ATOM   2602  C   ASP B 125      18.184  -4.241   9.783  1.00 79.39      B    C  
ATOM   2603  O   ASP B 125      18.484  -5.391  10.094  1.00 77.33      B    O  
ATOM   2604  CB  ASP B 125      18.990  -3.319   7.541  1.00 77.82      B    C  
ATOM   2605  CG  ASP B 125      18.822  -3.336   6.013  1.00 74.07      B    C  
ATOM   2606  OD1 ASP B 125      18.089  -4.208   5.487  1.00 68.05      B    O  
ATOM   2607  OD2 ASP B 125      19.472  -2.515   5.331  1.00 68.73      B    O1-
ATOM   2608  N   VAL B 126      18.066  -3.270  10.687  1.00 80.05      B    N  
ATOM   2609  CA  VAL B 126      18.278  -3.478  12.125  1.00 78.20      B    C  
ATOM   2610  C   VAL B 126      17.159  -4.329  12.728  1.00 78.26      B    C  
ATOM   2611  O   VAL B 126      17.433  -5.322  13.406  1.00 75.63      B    O  
ATOM   2612  CB  VAL B 126      18.413  -2.139  12.878  1.00 76.67      B    C  
ATOM   2613  CG1 VAL B 126      18.515  -2.333  14.392  1.00 70.25      B    C  
ATOM   2614  CG2 VAL B 126      19.666  -1.390  12.428  1.00 71.64      B    C  
ATOM   2615  N   THR B 127      15.892  -4.020  12.467  1.00 80.64      B    N  
ATOM   2616  CA  THR B 127      14.761  -4.777  13.019  1.00 78.65      B    C  
ATOM   2617  C   THR B 127      14.669  -6.196  12.464  1.00 79.48      B    C  
ATOM   2618  O   THR B 127      14.160  -7.088  13.135  1.00 76.61      B    O  
ATOM   2619  CB  THR B 127      13.420  -4.070  12.793  1.00 75.93      B    C  
ATOM   2620  CG2 THR B 127      13.332  -2.759  13.570  1.00 69.01      B    C  
ATOM   2621  OG1 THR B 127      13.224  -3.764  11.432  1.00 69.30      B    O  
ATOM   2622  N   SER B 128      15.239  -6.454  11.303  1.00 78.32      B    N  
ATOM   2623  CA  SER B 128      15.288  -7.787  10.703  1.00 77.01      B    C  
ATOM   2624  C   SER B 128      16.129  -8.802  11.482  1.00 78.49      B    C  
ATOM   2625  O   SER B 128      15.991  -9.995  11.247  1.00 74.66      B    O  
ATOM   2626  CB  SER B 128      15.802  -7.671   9.290  1.00 73.48      B    C  
ATOM   2627  OG  SER B 128      17.188  -7.434   9.244  1.00 65.72      B    O  
ATOM   2628  N   MET B 129      16.953  -8.338  12.419  1.00 79.01      B    N  
ATOM   2629  CA  MET B 129      17.651  -9.218  13.366  1.00 77.44      B    C  
ATOM   2630  C   MET B 129      16.665 -10.003  14.260  1.00 78.07      B    C  
ATOM   2631  O   MET B 129      17.024 -11.061  14.760  1.00 73.42      B    O  
ATOM   2632  CB  MET B 129      18.590  -8.397  14.250  1.00 73.78      B    C  
ATOM   2633  CG  MET B 129      19.721  -7.745  13.452  1.00 66.17      B    C  
ATOM   2634  SD  MET B 129      20.921  -6.888  14.513  1.00 58.99      B    S  
ATOM   2635  CE  MET B 129      22.079  -6.311  13.253  1.00 51.54      B    C  
ATOM   2636  N   PHE B 130      15.427  -9.523  14.392  1.00 78.57      B    N  
ATOM   2637  CA  PHE B 130      14.366 -10.206  15.133  1.00 76.21      B    C  
ATOM   2638  C   PHE B 130      13.612 -11.255  14.300  1.00 75.43      B    C  
ATOM   2639  O   PHE B 130      12.683 -11.881  14.806  1.00 68.81      B    O  
ATOM   2640  CB  PHE B 130      13.427  -9.162  15.749  1.00 74.59      B    C  
ATOM   2641  CG  PHE B 130      14.127  -8.171  16.645  1.00 75.23      B    C  
ATOM   2642  CD1 PHE B 130      14.621  -8.574  17.900  1.00 70.70      B    C  
ATOM   2643  CD2 PHE B 130      14.322  -6.835  16.230  1.00 70.96      B    C  
ATOM   2644  CE1 PHE B 130      15.301  -7.665  18.719  1.00 67.51      B    C  
ATOM   2645  CE2 PHE B 130      15.000  -5.927  17.044  1.00 66.82      B    C  
ATOM   2646  CZ  PHE B 130      15.498  -6.343  18.295  1.00 68.58      B    C  
ATOM   2647  N   GLY B 131      13.987 -11.491  13.044  1.00 74.26      B    N  
ATOM   2648  CA  GLY B 131      13.396 -12.533  12.203  1.00 73.12      B    C  
ATOM   2649  C   GLY B 131      12.641 -11.982  10.990  1.00 75.95      B    C  
ATOM   2650  O   GLY B 131      13.231 -11.330  10.136  1.00 69.68      B    O  
ATOM   2651  N   SER B 132      11.342 -12.293  10.892  1.00 77.02      B    N  
ATOM   2652  CA  SER B 132      10.506 -11.963   9.728  1.00 77.09      B    C  
ATOM   2653  C   SER B 132      10.008 -10.516   9.680  1.00 80.08      B    C  
ATOM   2654  O   SER B 132       9.264 -10.156   8.774  1.00 74.14      B    O  
ATOM   2655  CB  SER B 132       9.322 -12.933   9.650  1.00 70.36      B    C  
ATOM   2656  OG  SER B 132       8.541 -12.868  10.827  1.00 63.07      B    O  
ATOM   2657  N   PHE B 133      10.397  -9.682  10.640  1.00 83.31      B    N  
ATOM   2658  CA  PHE B 133      10.032  -8.270  10.661  1.00 84.20      B    C  
ATOM   2659  C   PHE B 133      11.149  -7.399  10.061  1.00 84.14      B    C  
ATOM   2660  O   PHE B 133      12.315  -7.612  10.373  1.00 78.50      B    O  
ATOM   2661  CB  PHE B 133       9.703  -7.863  12.104  1.00 82.72      B    C  
ATOM   2662  CG  PHE B 133       9.070  -6.498  12.182  1.00 86.10      B    C  
ATOM   2663  CD1 PHE B 133       9.875  -5.357  12.294  1.00 83.91      B    C  
ATOM   2664  CD2 PHE B 133       7.680  -6.361  12.046  1.00 83.14      B    C  
ATOM   2665  CE1 PHE B 133       9.296  -4.082  12.256  1.00 81.46      B    C  
ATOM   2666  CE2 PHE B 133       7.096  -5.089  12.006  1.00 82.14      B    C  
ATOM   2667  CZ  PHE B 133       7.905  -3.947  12.097  1.00 83.77      B    C  
ATOM   2668  N   PRO B 134      10.864  -6.390   9.210  1.00 84.90      B    N  
ATOM   2669  CA  PRO B 134       9.562  -5.938   8.722  1.00 85.22      B    C  
ATOM   2670  C   PRO B 134       8.918  -6.916   7.727  1.00 87.13      B    C  
ATOM   2671  O   PRO B 134       9.627  -7.735   7.135  1.00 83.74      B    O  
ATOM   2672  CB  PRO B 134       9.837  -4.579   8.072  1.00 80.33      B    C  
ATOM   2673  CG  PRO B 134      11.261  -4.735   7.546  1.00 77.37      B    C  
ATOM   2674  CD  PRO B 134      11.918  -5.587   8.629  1.00 80.15      B    C  
ATOM   2675  N   PRO B 135       7.603  -6.805   7.467  1.00 87.91      B    N  
ATOM   2676  CA  PRO B 135       6.869  -7.746   6.621  1.00 87.06      B    C  
ATOM   2677  C   PRO B 135       7.427  -7.903   5.200  1.00 87.66      B    C  
ATOM   2678  O   PRO B 135       7.379  -8.990   4.622  1.00 82.43      B    O  
ATOM   2679  CB  PRO B 135       5.444  -7.191   6.548  1.00 83.41      B    C  
ATOM   2680  CG  PRO B 135       5.279  -6.393   7.825  1.00 84.66      B    C  
ATOM   2681  CD  PRO B 135       6.678  -5.859   8.087  1.00 88.01      B    C  
ATOM   2682  N   ASN B 136       7.949  -6.815   4.632  1.00 86.89      B    N  
ATOM   2683  CA  ASN B 136       8.547  -6.801   3.305  1.00 86.85      B    C  
ATOM   2684  C   ASN B 136       9.618  -5.710   3.216  1.00 87.67      B    C  
ATOM   2685  O   ASN B 136       9.324  -4.529   3.358  1.00 84.11      B    O  
ATOM   2686  CB  ASN B 136       7.425  -6.595   2.285  1.00 83.87      B    C  
ATOM   2687  CG  ASN B 136       7.879  -6.734   0.849  1.00 84.82      B    C  
ATOM   2688  ND2 ASN B 136       6.955  -6.577  -0.077  1.00 78.95      B    N  
ATOM   2689  OD1 ASN B 136       9.030  -6.982   0.540  1.00 77.85      B    O  
ATOM   2690  N   ARG B 137      10.871  -6.101   2.946  1.00 85.74      B    N  
ATOM   2691  CA  ARG B 137      11.967  -5.146   2.737  1.00 84.90      B    C  
ATOM   2692  C   ARG B 137      11.958  -4.507   1.349  1.00 86.00      B    C  
ATOM   2693  O   ARG B 137      12.594  -3.477   1.139  1.00 81.48      B    O  
ATOM   2694  CB  ARG B 137      13.323  -5.821   2.969  1.00 80.86      B    C  
ATOM   2695  CG  ARG B 137      13.517  -6.342   4.399  1.00 73.73      B    C  
ATOM   2696  CD  ARG B 137      14.999  -6.669   4.562  1.00 68.56      B    C  
ATOM   2697  NE  ARG B 137      15.304  -7.446   5.775  1.00 61.81      B    N  
ATOM   2698  CZ  ARG B 137      16.503  -7.852   6.096  1.00 55.43      B    C  
ATOM   2699  NH1 ARG B 137      17.570  -7.417   5.511  1.00 50.78      B    N1+
ATOM   2700  NH2 ARG B 137      16.670  -8.757   7.005  1.00 48.09      B    N  
ATOM   2701  N   ASN B 138      11.255  -5.135   0.419  1.00 87.29      B    N  
ATOM   2702  CA  ASN B 138      11.159  -4.713  -0.970  1.00 87.22      B    C  
ATOM   2703  C   ASN B 138       9.855  -3.932  -1.205  1.00 87.56      B    C  
ATOM   2704  O   ASN B 138       9.406  -3.172  -0.340  1.00 80.07      B    O  
ATOM   2705  CB  ASN B 138      11.364  -5.961  -1.854  1.00 84.06      B    C  
ATOM   2706  CG  ASN B 138      12.757  -6.549  -1.751  1.00 84.97      B    C  
ATOM   2707  ND2 ASN B 138      12.908  -7.818  -2.070  1.00 76.94      B    N  
ATOM   2708  OD1 ASN B 138      13.716  -5.898  -1.410  1.00 75.49      B    O  
ATOM   2709  N   GLY B 139       9.237  -4.101  -2.363  1.00 88.13      B    N  
ATOM   2710  CA  GLY B 139       7.979  -3.482  -2.751  1.00 89.14      B    C  
ATOM   2711  C   GLY B 139       8.117  -2.424  -3.844  1.00 91.85      B    C  
ATOM   2712  O   GLY B 139       7.128  -2.156  -4.522  1.00 88.07      B    O  
ATOM   2713  N   LEU B 140       9.317  -1.876  -4.080  1.00 92.00      B    N  
ATOM   2714  CA  LEU B 140       9.549  -1.030  -5.248  1.00 92.58      B    C  
ATOM   2715  C   LEU B 140       9.512  -1.902  -6.505  1.00 93.27      B    C  
ATOM   2716  O   LEU B 140      10.491  -2.576  -6.847  1.00 90.80      B    O  
ATOM   2717  CB  LEU B 140      10.872  -0.265  -5.098  1.00 91.39      B    C  
ATOM   2718  CG  LEU B 140      11.085   0.774  -6.221  1.00 90.31      B    C  
ATOM   2719  CD1 LEU B 140      10.083   1.927  -6.116  1.00 85.34      B    C  
ATOM   2720  CD2 LEU B 140      12.485   1.361  -6.105  1.00 84.77      B    C  
ATOM   2721  N   THR B 141       8.360  -1.909  -7.174  1.00 93.99      B    N  
ATOM   2722  CA  THR B 141       8.068  -2.785  -8.302  1.00 94.34      B    C  
ATOM   2723  C   THR B 141       8.360  -2.063  -9.603  1.00 94.66      B    C  
ATOM   2724  O   THR B 141       7.845  -0.975  -9.834  1.00 92.82      B    O  
ATOM   2725  CB  THR B 141       6.616  -3.257  -8.255  1.00 93.14      B    C  
ATOM   2726  CG2 THR B 141       6.317  -4.293  -9.339  1.00 84.04      B    C  
ATOM   2727  OG1 THR B 141       6.365  -3.874  -7.011  1.00 83.68      B    O  
ATOM   2728  N   GLN B 142       9.160  -2.686 -10.452  1.00 94.19      B    N  
ATOM   2729  CA  GLN B 142       9.475  -2.210 -11.789  1.00 94.00      B    C  
ATOM   2730  C   GLN B 142       9.019  -3.232 -12.821  1.00 94.18      B    C  
ATOM   2731  O   GLN B 142       9.393  -4.399 -12.752  1.00 92.27      B    O  
ATOM   2732  CB  GLN B 142      10.987  -1.919 -11.880  1.00 92.70      B    C  
ATOM   2733  CG  GLN B 142      11.418  -1.451 -13.274  1.00 88.18      B    C  
ATOM   2734  CD  GLN B 142      12.902  -1.044 -13.330  1.00 84.86      B    C  
ATOM   2735  NE2 GLN B 142      13.457  -0.881 -14.502  1.00 72.92      B    N  
ATOM   2736  OE1 GLN B 142      13.571  -0.854 -12.338  1.00 76.23      B    O  
ATOM   2737  N   ALA B 143       8.245  -2.772 -13.807  1.00 94.60      B    N  
ATOM   2738  CA  ALA B 143       7.871  -3.524 -14.988  1.00 94.33      B    C  
ATOM   2739  C   ALA B 143       8.456  -2.852 -16.236  1.00 94.68      B    C  
ATOM   2740  O   ALA B 143       8.237  -1.665 -16.470  1.00 92.59      B    O  
ATOM   2741  CB  ALA B 143       6.340  -3.645 -15.050  1.00 93.17      B    C  
ATOM   2742  N   GLN B 144       9.179  -3.615 -17.045  1.00 94.43      B    N  
ATOM   2743  CA  GLN B 144       9.654  -3.196 -18.366  1.00 94.07      B    C  
ATOM   2744  C   GLN B 144       9.029  -4.082 -19.430  1.00 94.06      B    C  
ATOM   2745  O   GLN B 144       9.259  -5.296 -19.458  1.00 91.96      B    O  
ATOM   2746  CB  GLN B 144      11.180  -3.254 -18.451  1.00 92.75      B    C  
ATOM   2747  CG  GLN B 144      11.837  -2.029 -17.824  1.00 82.78      B    C  
ATOM   2748  CD  GLN B 144      13.365  -2.053 -17.914  1.00 80.12      B    C  
ATOM   2749  NE2 GLN B 144      14.014  -0.955 -17.614  1.00 68.24      B    N  
ATOM   2750  OE1 GLN B 144      13.983  -3.041 -18.231  1.00 71.63      B    O  
ATOM   2751  N   LEU B 145       8.264  -3.456 -20.319  1.00 94.37      B    N  
ATOM   2752  CA  LEU B 145       7.692  -4.096 -21.491  1.00 94.02      B    C  
ATOM   2753  C   LEU B 145       8.444  -3.678 -22.750  1.00 94.16      B    C  
ATOM   2754  O   LEU B 145       8.846  -2.528 -22.897  1.00 92.05      B    O  
ATOM   2755  CB  LEU B 145       6.202  -3.753 -21.602  1.00 92.39      B    C  
ATOM   2756  CG  LEU B 145       5.315  -4.614 -20.674  1.00 89.56      B    C  
ATOM   2757  CD1 LEU B 145       3.905  -4.047 -20.683  1.00 84.79      B    C  
ATOM   2758  CD2 LEU B 145       5.237  -6.061 -21.137  1.00 84.79      B    C  
ATOM   2759  N   ARG B 146       8.567  -4.620 -23.683  1.00 93.06      B    N  
ATOM   2760  CA  ARG B 146       8.989  -4.381 -25.058  1.00 92.93      B    C  
ATOM   2761  C   ARG B 146       7.942  -4.959 -25.988  1.00 92.59      B    C  
ATOM   2762  O   ARG B 146       7.615  -6.137 -25.878  1.00 90.35      B    O  
ATOM   2763  CB  ARG B 146      10.370  -5.014 -25.285  1.00 91.45      B    C  
ATOM   2764  CG  ARG B 146      10.954  -4.607 -26.644  1.00 87.09      B    C  
ATOM   2765  CD  ARG B 146      12.294  -5.317 -26.902  1.00 86.05      B    C  
ATOM   2766  NE  ARG B 146      12.088  -6.704 -27.311  1.00 78.72      B    N  
ATOM   2767  CZ  ARG B 146      12.821  -7.762 -27.055  1.00 75.30      B    C  
ATOM   2768  NH1 ARG B 146      13.929  -7.685 -26.371  1.00 65.65      B    N1+
ATOM   2769  NH2 ARG B 146      12.438  -8.912 -27.507  1.00 65.95      B    N  
ATOM   2770  N   LEU B 147       7.426  -4.134 -26.894  1.00 91.65      B    N  
ATOM   2771  CA  LEU B 147       6.564  -4.546 -27.983  1.00 91.02      B    C  
ATOM   2772  C   LEU B 147       7.381  -4.546 -29.272  1.00 91.36      B    C  
ATOM   2773  O   LEU B 147       7.835  -3.495 -29.716  1.00 89.05      B    O  
ATOM   2774  CB  LEU B 147       5.356  -3.605 -28.048  1.00 89.92      B    C  
ATOM   2775  CG  LEU B 147       4.323  -4.004 -29.119  1.00 88.88      B    C  
ATOM   2776  CD1 LEU B 147       3.601  -5.292 -28.734  1.00 83.62      B    C  
ATOM   2777  CD2 LEU B 147       3.300  -2.896 -29.281  1.00 83.89      B    C  
ATOM   2778  N   ASP B 148       7.561  -5.736 -29.863  1.00 89.66      B    N  
ATOM   2779  CA  ASP B 148       8.240  -5.922 -31.135  1.00 87.93      B    C  
ATOM   2780  C   ASP B 148       7.188  -5.826 -32.251  1.00 87.98      B    C  
ATOM   2781  O   ASP B 148       6.540  -6.808 -32.593  1.00 83.83      B    O  
ATOM   2782  CB  ASP B 148       9.019  -7.258 -31.120  1.00 85.70      B    C  
ATOM   2783  CG  ASP B 148      10.172  -7.319 -30.094  1.00 80.32      B    C  
ATOM   2784  OD1 ASP B 148      10.816  -6.283 -29.803  1.00 71.80      B    O  
ATOM   2785  OD2 ASP B 148      10.509  -8.402 -29.573  1.00 73.64      B    O1-
ATOM   2786  N   VAL B 149       6.982  -4.619 -32.789  1.00 86.49      B    N  
ATOM   2787  CA  VAL B 149       5.982  -4.376 -33.840  1.00 85.31      B    C  
ATOM   2788  C   VAL B 149       6.420  -5.072 -35.125  1.00 85.01      B    C  
ATOM   2789  O   VAL B 149       7.583  -4.994 -35.508  1.00 81.66      B    O  
ATOM   2790  CB  VAL B 149       5.766  -2.870 -34.081  1.00 83.53      B    C  
ATOM   2791  CG1 VAL B 149       4.684  -2.603 -35.127  1.00 76.65      B    C  
ATOM   2792  CG2 VAL B 149       5.333  -2.166 -32.786  1.00 77.90      B    C  
ATOM   2793  N   GLN B 150       5.484  -5.742 -35.792  1.00 82.43      B    N  
ATOM   2794  CA  GLN B 150       5.772  -6.430 -37.044  1.00 81.41      B    C  
ATOM   2795  C   GLN B 150       6.076  -5.430 -38.159  1.00 81.81      B    C  
ATOM   2796  O   GLN B 150       5.395  -4.408 -38.307  1.00 76.98      B    O  
ATOM   2797  CB  GLN B 150       4.603  -7.346 -37.443  1.00 80.10      B    C  
ATOM   2798  CG  GLN B 150       4.362  -8.490 -36.450  1.00 78.38      B    C  
ATOM   2799  CD  GLN B 150       5.606  -9.370 -36.271  1.00 76.34      B    C  
ATOM   2800  NE2 GLN B 150       6.167  -9.404 -35.087  1.00 64.23      B    N  
ATOM   2801  OE1 GLN B 150       6.085 -10.012 -37.191  1.00 65.98      B    O  
ATOM   2802  N   ASP B 151       7.056  -5.772 -38.982  1.00 80.35      B    N  
ATOM   2803  CA  ASP B 151       7.350  -5.045 -40.213  1.00 78.37      B    C  
ATOM   2804  C   ASP B 151       6.172  -5.133 -41.195  1.00 78.41      B    C  
ATOM   2805  O   ASP B 151       5.416  -6.107 -41.206  1.00 73.37      B    O  
ATOM   2806  CB  ASP B 151       8.637  -5.579 -40.854  1.00 73.73      B    C  
ATOM   2807  CG  ASP B 151       9.870  -5.351 -39.982  1.00 70.32      B    C  
ATOM   2808  OD1 ASP B 151       9.946  -4.294 -39.318  1.00 63.49      B    O  
ATOM   2809  OD2 ASP B 151      10.742  -6.246 -39.968  1.00 64.77      B    O1-
ATOM   2810  N   LEU B 152       6.031  -4.118 -42.030  1.00 76.43      B    N  
ATOM   2811  CA  LEU B 152       4.952  -4.073 -43.012  1.00 74.32      B    C  
ATOM   2812  C   LEU B 152       5.114  -5.183 -44.039  1.00 74.93      B    C  
ATOM   2813  O   LEU B 152       6.146  -5.325 -44.689  1.00 70.93      B    O  
ATOM   2814  CB  LEU B 152       4.885  -2.696 -43.672  1.00 69.31      B    C  
ATOM   2815  CG  LEU B 152       4.531  -1.558 -42.693  1.00 66.47      B    C  
ATOM   2816  CD1 LEU B 152       4.545  -0.226 -43.444  1.00 63.46      B    C  
ATOM   2817  CD2 LEU B 152       3.163  -1.745 -42.049  1.00 61.96      B    C  
ATOM   2818  N   LYS B 153       4.035  -5.966 -44.218  1.00 74.74      B    N  
ATOM   2819  CA  LYS B 153       3.982  -7.077 -45.160  1.00 74.27      B    C  
ATOM   2820  C   LYS B 153       2.878  -6.845 -46.186  1.00 73.85      B    C  
ATOM   2821  O   LYS B 153       1.890  -6.164 -45.924  1.00 70.35      B    O  
ATOM   2822  CB  LYS B 153       3.809  -8.406 -44.402  1.00 71.04      B    C  
ATOM   2823  CG  LYS B 153       5.043  -8.721 -43.543  1.00 68.11      B    C  
ATOM   2824  CD  LYS B 153       4.846  -9.987 -42.716  1.00 65.55      B    C  
ATOM   2825  CE  LYS B 153       6.059 -10.171 -41.801  1.00 58.50      B    C  
ATOM   2826  NZ  LYS B 153       5.908 -11.323 -40.905  1.00 53.78      B    N1+
ATOM   2827  N   SER B 154       3.059  -7.418 -47.356  1.00 73.02      B    N  
ATOM   2828  CA  SER B 154       1.998  -7.507 -48.349  1.00 71.79      B    C  
ATOM   2829  C   SER B 154       0.937  -8.527 -47.923  1.00 72.20      B    C  
ATOM   2830  O   SER B 154       1.148  -9.316 -47.008  1.00 67.72      B    O  
ATOM   2831  CB  SER B 154       2.603  -7.858 -49.717  1.00 67.32      B    C  
ATOM   2832  OG  SER B 154       2.953  -9.216 -49.768  1.00 60.76      B    O  
ATOM   2833  N   ALA B 155      -0.193  -8.558 -48.626  1.00 70.44      B    N  
ATOM   2834  CA  ALA B 155      -1.257  -9.527 -48.383  1.00 69.00      B    C  
ATOM   2835  C   ALA B 155      -0.782 -10.994 -48.438  1.00 69.47      B    C  
ATOM   2836  O   ALA B 155      -1.329 -11.853 -47.751  1.00 64.65      B    O  
ATOM   2837  CB  ALA B 155      -2.370  -9.271 -49.407  1.00 65.54      B    C  
ATOM   2838  N   ASN B 156       0.289 -11.267 -49.197  1.00 72.79      B    N  
ATOM   2839  CA  ASN B 156       0.870 -12.602 -49.361  1.00 71.07      B    C  
ATOM   2840  C   ASN B 156       1.887 -12.951 -48.255  1.00 71.54      B    C  
ATOM   2841  O   ASN B 156       2.534 -13.999 -48.325  1.00 63.58      B    O  
ATOM   2842  CB  ASN B 156       1.497 -12.702 -50.761  1.00 66.48      B    C  
ATOM   2843  CG  ASN B 156       0.526 -12.423 -51.902  1.00 60.84      B    C  
ATOM   2844  ND2 ASN B 156       1.014 -12.405 -53.117  1.00 55.46      B    N  
ATOM   2845  OD1 ASN B 156      -0.659 -12.212 -51.743  1.00 52.79      B    O  
ATOM   2846  N   GLY B 157       2.093 -12.080 -47.258  1.00 68.35      B    N  
ATOM   2847  CA  GLY B 157       3.073 -12.253 -46.190  1.00 66.57      B    C  
ATOM   2848  C   GLY B 157       4.529 -11.928 -46.567  1.00 68.41      B    C  
ATOM   2849  O   GLY B 157       5.406 -11.999 -45.702  1.00 62.96      B    O  
ATOM   2850  N   SER B 158       4.796 -11.556 -47.822  1.00 69.22      B    N  
ATOM   2851  CA  SER B 158       6.102 -11.050 -48.250  1.00 68.44      B    C  
ATOM   2852  C   SER B 158       6.330  -9.622 -47.748  1.00 68.85      B    C  
ATOM   2853  O   SER B 158       5.371  -8.872 -47.550  1.00 64.30      B    O  
ATOM   2854  CB  SER B 158       6.248 -11.115 -49.773  1.00 64.58      B    C  
ATOM   2855  OG  SER B 158       5.294 -10.320 -50.438  1.00 59.91      B    O  
ATOM   2856  N   ALA B 159       7.593  -9.204 -47.595  1.00 70.86      B    N  
ATOM   2857  CA  ALA B 159       7.936  -7.834 -47.253  1.00 69.33      B    C  
ATOM   2858  C   ALA B 159       7.334  -6.843 -48.267  1.00 69.99      B    C  
ATOM   2859  O   ALA B 159       7.372  -7.070 -49.472  1.00 65.47      B    O  
ATOM   2860  CB  ALA B 159       9.459  -7.696 -47.170  1.00 64.85      B    C  
ATOM   2861  N   ALA B 160       6.761  -5.749 -47.766  1.00 69.13      B    N  
ATOM   2862  CA  ALA B 160       6.160  -4.706 -48.587  1.00 66.94      B    C  
ATOM   2863  C   ALA B 160       7.246  -3.748 -49.097  1.00 68.94      B    C  
ATOM   2864  O   ALA B 160       7.329  -2.602 -48.658  1.00 65.14      B    O  
ATOM   2865  CB  ALA B 160       5.047  -4.034 -47.773  1.00 61.88      B    C  
ATOM   2866  N   ALA B 161       8.067  -4.198 -50.023  1.00 66.18      B    N  
ATOM   2867  CA  ALA B 161       9.235  -3.469 -50.534  1.00 65.01      B    C  
ATOM   2868  C   ALA B 161       8.919  -2.056 -51.071  1.00 65.93      B    C  
ATOM   2869  O   ALA B 161       9.776  -1.183 -51.078  1.00 61.81      B    O  
ATOM   2870  CB  ALA B 161       9.887  -4.329 -51.623  1.00 61.25      B    C  
ATOM   2871  N   TYR B 162       7.669  -1.801 -51.475  1.00 68.25      B    N  
ATOM   2872  CA  TYR B 162       7.201  -0.480 -51.892  1.00 66.20      B    C  
ATOM   2873  C   TYR B 162       7.034   0.509 -50.714  1.00 66.68      B    C  
ATOM   2874  O   TYR B 162       6.754   1.675 -50.960  1.00 62.60      B    O  
ATOM   2875  CB  TYR B 162       5.901  -0.639 -52.689  1.00 63.24      B    C  
ATOM   2876  CG  TYR B 162       4.751  -1.227 -51.902  1.00 62.36      B    C  
ATOM   2877  CD1 TYR B 162       4.547  -2.623 -51.868  1.00 58.41      B    C  
ATOM   2878  CD2 TYR B 162       3.869  -0.385 -51.205  1.00 57.85      B    C  
ATOM   2879  CE1 TYR B 162       3.480  -3.163 -51.141  1.00 52.38      B    C  
ATOM   2880  CE2 TYR B 162       2.795  -0.920 -50.474  1.00 53.75      B    C  
ATOM   2881  CZ  TYR B 162       2.596  -2.312 -50.445  1.00 53.17      B    C  
ATOM   2882  OH  TYR B 162       1.541  -2.841 -49.738  1.00 50.54      B    O  
ATOM   2883  N   LEU B 163       7.177   0.065 -49.485  1.00 67.89      B    N  
ATOM   2884  CA  LEU B 163       7.116   0.880 -48.269  1.00 65.71      B    C  
ATOM   2885  C   LEU B 163       8.474   0.966 -47.555  1.00 66.90      B    C  
ATOM   2886  O   LEU B 163       8.512   1.218 -46.352  1.00 62.79      B    O  
ATOM   2887  CB  LEU B 163       6.004   0.348 -47.340  1.00 61.29      B    C  
ATOM   2888  CG  LEU B 163       4.578   0.532 -47.882  1.00 59.32      B    C  
ATOM   2889  CD1 LEU B 163       3.589  -0.204 -46.987  1.00 56.15      B    C  
ATOM   2890  CD2 LEU B 163       4.161   2.000 -47.919  1.00 56.17      B    C  
ATOM   2891  N   GLU B 164       9.583   0.774 -48.247  1.00 67.30      B    N  
ATOM   2892  CA  GLU B 164      10.917   0.972 -47.676  1.00 65.24      B    C  
ATOM   2893  C   GLU B 164      11.045   2.346 -46.996  1.00 64.32      B    C  
ATOM   2894  O   GLU B 164      10.615   3.359 -47.548  1.00 58.22      B    O  
ATOM   2895  CB  GLU B 164      12.024   0.820 -48.735  1.00 59.99      B    C  
ATOM   2896  CG  GLU B 164      12.496  -0.625 -48.893  1.00 54.32      B    C  
ATOM   2897  CD  GLU B 164      13.731  -0.763 -49.813  1.00 50.10      B    C  
ATOM   2898  OE1 GLU B 164      14.337  -1.862 -49.800  1.00 44.08      B    O  
ATOM   2899  OE2 GLU B 164      14.079   0.212 -50.507  1.00 46.11      B    O1-
ATOM   2900  N   PRO B 165      11.616   2.452 -45.794  1.00 69.34      B    N  
ATOM   2901  CA  PRO B 165      12.247   1.387 -45.019  1.00 69.09      B    C  
ATOM   2902  C   PRO B 165      11.325   0.687 -44.000  1.00 70.72      B    C  
ATOM   2903  O   PRO B 165      11.799  -0.029 -43.133  1.00 65.32      B    O  
ATOM   2904  CB  PRO B 165      13.419   2.095 -44.330  1.00 63.57      B    C  
ATOM   2905  CG  PRO B 165      12.819   3.464 -44.010  1.00 60.95      B    C  
ATOM   2906  CD  PRO B 165      11.906   3.736 -45.203  1.00 63.73      B    C  
ATOM   2907  N   PHE B 166      10.012   0.894 -44.066  1.00 70.80      B    N  
ATOM   2908  CA  PHE B 166       9.060   0.414 -43.059  1.00 68.47      B    C  
ATOM   2909  C   PHE B 166       8.802  -1.100 -43.107  1.00 69.52      B    C  
ATOM   2910  O   PHE B 166       8.285  -1.664 -42.142  1.00 65.71      B    O  
ATOM   2911  CB  PHE B 166       7.732   1.169 -43.196  1.00 65.03      B    C  
ATOM   2912  CG  PHE B 166       7.821   2.623 -42.805  1.00 65.25      B    C  
ATOM   2913  CD1 PHE B 166       7.554   3.005 -41.477  1.00 61.98      B    C  
ATOM   2914  CD2 PHE B 166       8.170   3.596 -43.742  1.00 60.70      B    C  
ATOM   2915  CE1 PHE B 166       7.626   4.355 -41.097  1.00 57.81      B    C  
ATOM   2916  CE2 PHE B 166       8.249   4.953 -43.371  1.00 58.03      B    C  
ATOM   2917  CZ  PHE B 166       7.979   5.331 -42.047  1.00 58.11      B    C  
ATOM   2918  N   ASP B 167       9.177  -1.745 -44.183  1.00 73.70      B    N  
ATOM   2919  CA  ASP B 167       9.144  -3.196 -44.354  1.00 70.61      B    C  
ATOM   2920  C   ASP B 167      10.272  -3.933 -43.609  1.00 71.70      B    C  
ATOM   2921  O   ASP B 167      10.192  -5.141 -43.408  1.00 66.17      B    O  
ATOM   2922  CB  ASP B 167       9.168  -3.514 -45.847  1.00 66.02      B    C  
ATOM   2923  CG  ASP B 167      10.488  -3.139 -46.526  1.00 62.30      B    C  
ATOM   2924  OD1 ASP B 167      11.105  -2.140 -46.116  1.00 54.88      B    O  
ATOM   2925  OD2 ASP B 167      10.866  -3.878 -47.463  1.00 56.90      B    O1-
ATOM   2926  N   SER B 168      11.306  -3.212 -43.164  1.00 73.57      B    N  
ATOM   2927  CA  SER B 168      12.487  -3.740 -42.474  1.00 73.88      B    C  
ATOM   2928  C   SER B 168      12.888  -2.916 -41.249  1.00 74.76      B    C  
ATOM   2929  O   SER B 168      14.023  -2.986 -40.784  1.00 67.74      B    O  
ATOM   2930  CB  SER B 168      13.638  -3.888 -43.481  1.00 68.05      B    C  
ATOM   2931  OG  SER B 168      13.972  -2.644 -44.051  1.00 61.09      B    O  
ATOM   2932  N   LEU B 169      11.953  -2.128 -40.692  1.00 77.13      B    N  
ATOM   2933  CA  LEU B 169      12.246  -1.169 -39.625  1.00 76.43      B    C  
ATOM   2934  C   LEU B 169      12.605  -1.851 -38.293  1.00 78.42      B    C  
ATOM   2935  O   LEU B 169      13.364  -1.289 -37.498  1.00 71.74      B    O  
ATOM   2936  CB  LEU B 169      11.039  -0.226 -39.463  1.00 70.43      B    C  
ATOM   2937  CG  LEU B 169      11.460   1.224 -39.159  1.00 65.32      B    C  
ATOM   2938  CD1 LEU B 169      11.158   2.121 -40.351  1.00 61.30      B    C  
ATOM   2939  CD2 LEU B 169      10.723   1.782 -37.953  1.00 59.51      B    C  
ATOM   2940  N   GLY B 170      12.038  -3.020 -38.015  1.00 77.51      B    N  
ATOM   2941  CA  GLY B 170      12.227  -3.739 -36.748  1.00 78.59      B    C  
ATOM   2942  C   GLY B 170      11.854  -2.888 -35.529  1.00 81.36      B    C  
ATOM   2943  O   GLY B 170      12.593  -2.843 -34.543  1.00 75.72      B    O  
ATOM   2944  N   LEU B 171      10.732  -2.152 -35.606  1.00 83.69      B    N  
ATOM   2945  CA  LEU B 171      10.328  -1.183 -34.593  1.00 83.14      B    C  
ATOM   2946  C   LEU B 171      10.095  -1.864 -33.239  1.00 84.82      B    C  
ATOM   2947  O   LEU B 171       9.246  -2.736 -33.096  1.00 82.96      B    O  
ATOM   2948  CB  LEU B 171       9.075  -0.424 -35.066  1.00 79.75      B    C  
ATOM   2949  CG  LEU B 171       8.592   0.653 -34.072  1.00 75.20      B    C  
ATOM   2950  CD1 LEU B 171       9.565   1.821 -33.964  1.00 70.19      B    C  
ATOM   2951  CD2 LEU B 171       7.242   1.217 -34.511  1.00 69.55      B    C  
ATOM   2952  N   LYS B 172      10.817  -1.393 -32.209  1.00 87.47      B    N  
ATOM   2953  CA  LYS B 172      10.694  -1.844 -30.825  1.00 87.73      B    C  
ATOM   2954  C   LYS B 172      10.202  -0.703 -29.957  1.00 88.04      B    C  
ATOM   2955  O   LYS B 172      10.897   0.304 -29.799  1.00 85.02      B    O  
ATOM   2956  CB  LYS B 172      12.026  -2.424 -30.327  1.00 85.31      B    C  
ATOM   2957  CG  LYS B 172      12.389  -3.684 -31.131  1.00 79.96      B    C  
ATOM   2958  CD  LYS B 172      13.722  -4.292 -30.690  1.00 76.67      B    C  
ATOM   2959  CE  LYS B 172      13.976  -5.468 -31.624  1.00 66.37      B    C  
ATOM   2960  NZ  LYS B 172      15.274  -6.148 -31.352  1.00 57.97      B    N1+
ATOM   2961  N   LEU B 173       9.024  -0.859 -29.382  1.00 90.62      B    N  
ATOM   2962  CA  LEU B 173       8.471   0.075 -28.421  1.00 89.67      B    C  
ATOM   2963  C   LEU B 173       8.788  -0.420 -27.012  1.00 90.66      B    C  
ATOM   2964  O   LEU B 173       8.487  -1.558 -26.673  1.00 88.46      B    O  
ATOM   2965  CB  LEU B 173       6.957   0.235 -28.651  1.00 87.67      B    C  
ATOM   2966  CG  LEU B 173       6.589   0.750 -30.057  1.00 85.18      B    C  
ATOM   2967  CD1 LEU B 173       5.072   0.745 -30.232  1.00 79.02      B    C  
ATOM   2968  CD2 LEU B 173       7.096   2.173 -30.297  1.00 79.52      B    C  
ATOM   2969  N   GLN B 174       9.392   0.434 -26.185  1.00 91.90      B    N  
ATOM   2970  CA  GLN B 174       9.674   0.123 -24.785  1.00 91.04      B    C  
ATOM   2971  C   GLN B 174       8.850   1.021 -23.869  1.00 91.08      B    C  
ATOM   2972  O   GLN B 174       8.699   2.216 -24.124  1.00 87.70      B    O  
ATOM   2973  CB  GLN B 174      11.177   0.233 -24.490  1.00 89.14      B    C  
ATOM   2974  CG  GLN B 174      11.957  -0.911 -25.154  1.00 80.39      B    C  
ATOM   2975  CD  GLN B 174      13.454  -0.901 -24.806  1.00 75.76      B    C  
ATOM   2976  NE2 GLN B 174      14.186  -1.909 -25.193  1.00 63.08      B    N  
ATOM   2977  OE1 GLN B 174      13.978   0.004 -24.192  1.00 67.06      B    O  
ATOM   2978  N   ALA B 175       8.343   0.433 -22.785  1.00 93.53      B    N  
ATOM   2979  CA  ALA B 175       7.687   1.153 -21.716  1.00 93.19      B    C  
ATOM   2980  C   ALA B 175       8.169   0.615 -20.372  1.00 94.06      B    C  
ATOM   2981  O   ALA B 175       8.271  -0.597 -20.168  1.00 91.81      B    O  
ATOM   2982  CB  ALA B 175       6.168   1.044 -21.880  1.00 91.30      B    C  
ATOM   2983  N   THR B 176       8.462   1.523 -19.442  1.00 93.03      B    N  
ATOM   2984  CA  THR B 176       8.851   1.196 -18.075  1.00 93.07      B    C  
ATOM   2985  C   THR B 176       7.887   1.866 -17.121  1.00 93.33      B    C  
ATOM   2986  O   THR B 176       7.566   3.043 -17.294  1.00 89.55      B    O  
ATOM   2987  CB  THR B 176      10.294   1.628 -17.781  1.00 91.14      B    C  
ATOM   2988  CG2 THR B 176      10.773   1.166 -16.413  1.00 77.15      B    C  
ATOM   2989  OG1 THR B 176      11.168   1.065 -18.737  1.00 77.74      B    O  
ATOM   2990  N   HIS B 177       7.431   1.136 -16.095  1.00 95.67      B    N  
ATOM   2991  CA  HIS B 177       6.657   1.700 -15.000  1.00 96.08      B    C  
ATOM   2992  C   HIS B 177       7.211   1.234 -13.662  1.00 96.22      B    C  
ATOM   2993  O   HIS B 177       7.570   0.066 -13.506  1.00 94.74      B    O  
ATOM   2994  CB  HIS B 177       5.175   1.354 -15.156  1.00 95.10      B    C  
ATOM   2995  CG  HIS B 177       4.299   2.273 -14.365  1.00 95.01      B    C  
ATOM   2996  CD2 HIS B 177       3.746   2.033 -13.141  1.00 84.65      B    C  
ATOM   2997  ND1 HIS B 177       3.950   3.560 -14.739  1.00 85.93      B    N  
ATOM   2998  CE1 HIS B 177       3.188   4.073 -13.758  1.00 86.28      B    C  
ATOM   2999  NE2 HIS B 177       3.040   3.175 -12.777  1.00 87.37      B    N  
ATOM   3000  N   VAL B 178       7.306   2.149 -12.709  1.00 94.67      B    N  
ATOM   3001  CA  VAL B 178       7.823   1.895 -11.368  1.00 94.54      B    C  
ATOM   3002  C   VAL B 178       6.840   2.438 -10.344  1.00 94.50      B    C  
ATOM   3003  O   VAL B 178       6.443   3.597 -10.425  1.00 91.78      B    O  
ATOM   3004  CB  VAL B 178       9.220   2.512 -11.159  1.00 93.16      B    C  
ATOM   3005  CG1 VAL B 178       9.775   2.177  -9.777  1.00 86.46      B    C  
ATOM   3006  CG2 VAL B 178      10.219   1.995 -12.190  1.00 87.06      B    C  
ATOM   3007  N   VAL B 179       6.457   1.612  -9.362  1.00 94.56      B    N  
ATOM   3008  CA  VAL B 179       5.581   2.006  -8.261  1.00 94.63      B    C  
ATOM   3009  C   VAL B 179       5.991   1.275  -6.986  1.00 94.63      B    C  
ATOM   3010  O   VAL B 179       6.445   0.128  -7.038  1.00 92.85      B    O  
ATOM   3011  CB  VAL B 179       4.103   1.757  -8.635  1.00 93.03      B    C  
ATOM   3012  CG1 VAL B 179       3.746   0.277  -8.797  1.00 87.68      B    C  
ATOM   3013  CG2 VAL B 179       3.151   2.400  -7.637  1.00 87.30      B    C  
ATOM   3014  N   LEU B 180       5.850   1.921  -5.834  1.00 94.32      B    N  
ATOM   3015  CA  LEU B 180       6.043   1.268  -4.540  1.00 93.85      B    C  
ATOM   3016  C   LEU B 180       4.746   0.570  -4.124  1.00 93.94      B    C  
ATOM   3017  O   LEU B 180       3.698   1.203  -4.030  1.00 91.76      B    O  
ATOM   3018  CB  LEU B 180       6.520   2.302  -3.513  1.00 92.23      B    C  
ATOM   3019  CG  LEU B 180       6.864   1.688  -2.141  1.00 91.46      B    C  
ATOM   3020  CD1 LEU B 180       8.076   0.750  -2.224  1.00 87.22      B    C  
ATOM   3021  CD2 LEU B 180       7.201   2.794  -1.146  1.00 86.86      B    C  
ATOM   3022  N   ALA B 181       4.825  -0.723  -3.844  1.00 93.59      B    N  
ATOM   3023  CA  ALA B 181       3.743  -1.523  -3.300  1.00 92.87      B    C  
ATOM   3024  C   ALA B 181       4.012  -1.912  -1.839  1.00 92.46      B    C  
ATOM   3025  O   ALA B 181       5.116  -1.734  -1.315  1.00 86.98      B    O  
ATOM   3026  CB  ALA B 181       3.548  -2.749  -4.212  1.00 90.60      B    C  
ATOM   3027  N   ASP B 182       3.001  -2.481  -1.185  1.00 92.94      B    N  
ATOM   3028  CA  ASP B 182       3.017  -2.993   0.187  1.00 92.71      B    C  
ATOM   3029  C   ASP B 182       3.194  -1.906   1.272  1.00 93.09      B    C  
ATOM   3030  O   ASP B 182       4.324  -1.534   1.606  1.00 89.41      B    O  
ATOM   3031  CB  ASP B 182       4.028  -4.143   0.307  1.00 90.47      B    C  
ATOM   3032  CG  ASP B 182       3.915  -4.934   1.606  1.00 90.47      B    C  
ATOM   3033  OD1 ASP B 182       3.096  -4.605   2.481  1.00 86.35      B    O  
ATOM   3034  OD2 ASP B 182       4.659  -5.936   1.736  1.00 86.25      B    O1-
ATOM   3035  N   PRO B 183       2.081  -1.430   1.862  1.00 93.58      B    N  
ATOM   3036  CA  PRO B 183       2.122  -0.477   2.963  1.00 93.16      B    C  
ATOM   3037  C   PRO B 183       2.482  -1.107   4.320  1.00 93.06      B    C  
ATOM   3038  O   PRO B 183       2.422  -0.419   5.333  1.00 87.73      B    O  
ATOM   3039  CB  PRO B 183       0.724   0.142   2.971  1.00 91.48      B    C  
ATOM   3040  CG  PRO B 183      -0.167  -1.006   2.521  1.00 91.02      B    C  
ATOM   3041  CD  PRO B 183       0.710  -1.751   1.513  1.00 92.99      B    C  
ATOM   3042  N   TRP B 184       2.848  -2.393   4.367  1.00 92.62      B    N  
ATOM   3043  CA  TRP B 184       3.065  -3.176   5.591  1.00 92.63      B    C  
ATOM   3044  C   TRP B 184       1.815  -3.376   6.458  1.00 92.81      B    C  
ATOM   3045  O   TRP B 184       1.922  -3.647   7.654  1.00 88.06      B    O  
ATOM   3046  CB  TRP B 184       4.259  -2.655   6.392  1.00 91.32      B    C  
ATOM   3047  CG  TRP B 184       5.595  -2.623   5.717  1.00 91.43      B    C  
ATOM   3048  CD1 TRP B 184       5.930  -3.212   4.554  1.00 88.33      B    C  
ATOM   3049  CD2 TRP B 184       6.814  -1.971   6.199  1.00 90.35      B    C  
ATOM   3050  CE2 TRP B 184       7.839  -2.223   5.268  1.00 89.27      B    C  
ATOM   3051  CE3 TRP B 184       7.127  -1.216   7.357  1.00 87.54      B    C  
ATOM   3052  NE1 TRP B 184       7.267  -2.977   4.268  1.00 88.27      B    N  
ATOM   3053  CZ2 TRP B 184       9.157  -1.730   5.443  1.00 87.09      B    C  
ATOM   3054  CZ3 TRP B 184       8.444  -0.719   7.532  1.00 85.91      B    C  
ATOM   3055  CH2 TRP B 184       9.431  -0.980   6.585  1.00 86.05      B    C  
ATOM   3056  N   ASN B 185       0.615  -3.297   5.878  1.00 93.55      B    N  
ATOM   3057  CA  ASN B 185      -0.603  -3.646   6.587  1.00 93.79      B    C  
ATOM   3058  C   ASN B 185      -0.648  -5.144   6.930  1.00 93.97      B    C  
ATOM   3059  O   ASN B 185       0.015  -5.976   6.301  1.00 90.49      B    O  
ATOM   3060  CB  ASN B 185      -1.848  -3.178   5.807  1.00 91.64      B    C  
ATOM   3061  CG  ASN B 185      -2.015  -3.830   4.451  1.00 93.16      B    C  
ATOM   3062  ND2 ASN B 185      -3.238  -4.069   4.047  1.00 84.82      B    N  
ATOM   3063  OD1 ASN B 185      -1.063  -4.096   3.729  1.00 82.68      B    O  
ATOM   3064  N   ALA B 186      -1.414  -5.491   7.966  1.00 94.22      B    N  
ATOM   3065  CA  ALA B 186      -1.536  -6.851   8.456  1.00 93.81      B    C  
ATOM   3066  C   ALA B 186      -2.763  -7.567   7.871  1.00 93.88      B    C  
ATOM   3067  O   ALA B 186      -3.828  -6.979   7.704  1.00 91.32      B    O  
ATOM   3068  CB  ALA B 186      -1.565  -6.835   9.988  1.00 92.27      B    C  
ATOM   3069  N   ALA B 187      -2.634  -8.883   7.652  1.00 92.53      B    N  
ATOM   3070  CA  ALA B 187      -3.706  -9.786   7.263  1.00 91.50      B    C  
ATOM   3071  C   ALA B 187      -4.539 -10.226   8.481  1.00 91.59      B    C  
ATOM   3072  O   ALA B 187      -4.550 -11.394   8.871  1.00 85.31      B    O  
ATOM   3073  CB  ALA B 187      -3.091 -10.962   6.495  1.00 89.74      B    C  
ATOM   3074  N   GLY B 188      -5.208  -9.270   9.125  1.00 91.08      B    N  
ATOM   3075  CA  GLY B 188      -5.994  -9.511  10.323  1.00 91.39      B    C  
ATOM   3076  C   GLY B 188      -5.160  -9.698  11.594  1.00 92.80      B    C  
ATOM   3077  O   GLY B 188      -3.938  -9.572  11.597  1.00 89.40      B    O  
ATOM   3078  N   SER B 189      -5.854 -10.009  12.709  1.00 92.42      B    N  
ATOM   3079  CA  SER B 189      -5.212 -10.169  14.014  1.00 92.39      B    C  
ATOM   3080  C   SER B 189      -4.367 -11.439  14.123  1.00 92.53      B    C  
ATOM   3081  O   SER B 189      -3.378 -11.461  14.843  1.00 87.07      B    O  
ATOM   3082  CB  SER B 189      -6.284 -10.149  15.108  1.00 90.39      B    C  
ATOM   3083  OG  SER B 189      -7.173 -11.245  14.983  1.00 84.18      B    O  
ATOM   3084  N   GLY B 190      -4.739 -12.499  13.399  1.00 90.66      B    N  
ATOM   3085  CA  GLY B 190      -4.164 -13.846  13.521  1.00 90.43      B    C  
ATOM   3086  C   GLY B 190      -4.903 -14.759  14.501  1.00 91.87      B    C  
ATOM   3087  O   GLY B 190      -4.576 -15.935  14.582  1.00 87.32      B    O  
ATOM   3088  N   LEU B 191      -5.927 -14.254  15.199  1.00 90.46      B    N  
ATOM   3089  CA  LEU B 191      -6.748 -15.053  16.119  1.00 89.73      B    C  
ATOM   3090  C   LEU B 191      -7.730 -15.991  15.395  1.00 89.63      B    C  
ATOM   3091  O   LEU B 191      -8.011 -17.084  15.873  1.00 84.80      B    O  
ATOM   3092  CB  LEU B 191      -7.541 -14.110  17.049  1.00 88.06      B    C  
ATOM   3093  CG  LEU B 191      -6.676 -13.262  17.999  1.00 87.27      B    C  
ATOM   3094  CD1 LEU B 191      -7.564 -12.262  18.736  1.00 82.97      B    C  
ATOM   3095  CD2 LEU B 191      -5.954 -14.124  19.041  1.00 82.55      B    C  
ATOM   3096  N   LYS B 192      -8.259 -15.571  14.238  1.00 90.10      B    N  
ATOM   3097  CA  LYS B 192      -9.289 -16.318  13.497  1.00 89.65      B    C  
ATOM   3098  C   LYS B 192      -8.751 -17.024  12.265  1.00 90.42      B    C  
ATOM   3099  O   LYS B 192      -9.244 -18.099  11.903  1.00 85.08      B    O  
ATOM   3100  CB  LYS B 192     -10.443 -15.382  13.098  1.00 86.74      B    C  
ATOM   3101  CG  LYS B 192     -11.163 -14.849  14.339  1.00 83.88      B    C  
ATOM   3102  CD  LYS B 192     -12.483 -14.173  13.988  1.00 77.53      B    C  
ATOM   3103  CE  LYS B 192     -13.071 -13.720  15.304  1.00 72.26      B    C  
ATOM   3104  NZ  LYS B 192     -14.417 -13.124  15.198  1.00 63.03      B    N1+
ATOM   3105  N   VAL B 193      -7.783 -16.428  11.600  1.00 88.75      B    N  
ATOM   3106  CA  VAL B 193      -7.167 -16.951  10.380  1.00 88.96      B    C  
ATOM   3107  C   VAL B 193      -5.652 -16.833  10.517  1.00 89.32      B    C  
ATOM   3108  O   VAL B 193      -5.132 -15.745  10.757  1.00 85.44      B    O  
ATOM   3109  CB  VAL B 193      -7.666 -16.221   9.120  1.00 86.45      B    C  
ATOM   3110  CG1 VAL B 193      -7.049 -16.826   7.852  1.00 79.53      B    C  
ATOM   3111  CG2 VAL B 193      -9.190 -16.308   8.976  1.00 81.26      B    C  
ATOM   3112  N   ASN B 194      -4.943 -17.955  10.346  1.00 89.35      B    N  
ATOM   3113  CA  ASN B 194      -3.490 -17.956  10.352  1.00 88.98      B    C  
ATOM   3114  C   ASN B 194      -2.945 -17.370   9.045  1.00 89.46      B    C  
ATOM   3115  O   ASN B 194      -3.288 -17.824   7.960  1.00 84.74      B    O  
ATOM   3116  CB  ASN B 194      -2.963 -19.383  10.613  1.00 85.14      B    C  
ATOM   3117  CG  ASN B 194      -2.474 -19.577  12.042  1.00 77.25      B    C  
ATOM   3118  ND2 ASN B 194      -2.250 -20.800  12.443  1.00 68.26      B    N  
ATOM   3119  OD1 ASN B 194      -2.258 -18.655  12.786  1.00 66.42      B    O  
ATOM   3120  N   SER B 195      -2.068 -16.386   9.166  1.00 88.92      B    N  
ATOM   3121  CA  SER B 195      -1.327 -15.804   8.052  1.00 89.34      B    C  
ATOM   3122  C   SER B 195       0.041 -15.347   8.548  1.00 90.65      B    C  
ATOM   3123  O   SER B 195       0.165 -14.833   9.655  1.00 88.22      B    O  
ATOM   3124  CB  SER B 195      -2.097 -14.624   7.469  1.00 86.85      B    C  
ATOM   3125  OG  SER B 195      -1.315 -13.970   6.474  1.00 80.04      B    O  
ATOM   3126  N   SER B 196       1.067 -15.490   7.713  1.00 90.14      B    N  
ATOM   3127  CA  SER B 196       2.401 -14.940   7.982  1.00 89.89      B    C  
ATOM   3128  C   SER B 196       2.407 -13.412   8.110  1.00 90.88      B    C  
ATOM   3129  O   SER B 196       3.310 -12.845   8.709  1.00 88.04      B    O  
ATOM   3130  CB  SER B 196       3.349 -15.357   6.853  1.00 87.99      B    C  
ATOM   3131  OG  SER B 196       2.848 -14.918   5.601  1.00 77.67      B    O  
ATOM   3132  N   ARG B 197       1.376 -12.747   7.568  1.00 91.80      B    N  
ATOM   3133  CA  ARG B 197       1.172 -11.297   7.645  1.00 92.62      B    C  
ATOM   3134  C   ARG B 197       0.239 -10.863   8.784  1.00 93.20      B    C  
ATOM   3135  O   ARG B 197      -0.046  -9.678   8.894  1.00 90.57      B    O  
ATOM   3136  CB  ARG B 197       0.647 -10.779   6.292  1.00 91.04      B    C  
ATOM   3137  CG  ARG B 197       1.709 -10.764   5.175  1.00 87.64      B    C  
ATOM   3138  CD  ARG B 197       2.785  -9.726   5.456  1.00 87.39      B    C  
ATOM   3139  NE  ARG B 197       3.579  -9.467   4.249  1.00 87.48      B    N  
ATOM   3140  CZ  ARG B 197       3.710  -8.305   3.627  1.00 89.24      B    C  
ATOM   3141  NH1 ARG B 197       3.178  -7.204   4.050  1.00 82.35      B    N1+
ATOM   3142  NH2 ARG B 197       4.401  -8.234   2.546  1.00 82.11      B    N  
ATOM   3143  N   SER B 198      -0.234 -11.779   9.622  1.00 92.08      B    N  
ATOM   3144  CA  SER B 198      -1.088 -11.414  10.757  1.00 92.16      B    C  
ATOM   3145  C   SER B 198      -0.323 -10.574  11.787  1.00 92.94      B    C  
ATOM   3146  O   SER B 198       0.905 -10.633  11.874  1.00 91.16      B    O  
ATOM   3147  CB  SER B 198      -1.695 -12.655  11.411  1.00 90.65      B    C  
ATOM   3148  OG  SER B 198      -0.736 -13.391  12.133  1.00 85.76      B    O  
ATOM   3149  N   VAL B 199      -1.052  -9.815  12.611  1.00 92.36      B    N  
ATOM   3150  CA  VAL B 199      -0.449  -9.024  13.694  1.00 92.38      B    C  
ATOM   3151  C   VAL B 199       0.367  -9.921  14.623  1.00 92.61      B    C  
ATOM   3152  O   VAL B 199       1.516  -9.610  14.903  1.00 91.61      B    O  
ATOM   3153  CB  VAL B 199      -1.509  -8.261  14.499  1.00 91.76      B    C  
ATOM   3154  CG1 VAL B 199      -0.886  -7.459  15.650  1.00 88.54      B    C  
ATOM   3155  CG2 VAL B 199      -2.284  -7.279  13.619  1.00 90.03      B    C  
ATOM   3156  N   ILE B 200      -0.194 -11.062  15.045  1.00 92.19      B    N  
ATOM   3157  CA  ILE B 200       0.495 -12.020  15.928  1.00 91.67      B    C  
ATOM   3158  C   ILE B 200       1.781 -12.529  15.272  1.00 91.71      B    C  
ATOM   3159  O   ILE B 200       2.837 -12.475  15.897  1.00 90.13      B    O  
ATOM   3160  CB  ILE B 200      -0.447 -13.175  16.330  1.00 90.68      B    C  
ATOM   3161  CG1 ILE B 200      -1.557 -12.637  17.263  1.00 86.79      B    C  
ATOM   3162  CG2 ILE B 200       0.329 -14.312  17.025  1.00 87.71      B    C  
ATOM   3163  CD1 ILE B 200      -2.653 -13.656  17.594  1.00 80.16      B    C  
ATOM   3164  N   ALA B 201       1.736 -12.964  14.011  1.00 91.15      B    N  
ATOM   3165  CA  ALA B 201       2.901 -13.512  13.333  1.00 90.01      B    C  
ATOM   3166  C   ALA B 201       4.033 -12.483  13.150  1.00 90.38      B    C  
ATOM   3167  O   ALA B 201       5.210 -12.838  13.257  1.00 88.76      B    O  
ATOM   3168  CB  ALA B 201       2.458 -14.080  11.978  1.00 89.37      B    C  
ATOM   3169  N   GLN B 202       3.701 -11.211  12.918  1.00 91.54      B    N  
ATOM   3170  CA  GLN B 202       4.691 -10.147  12.744  1.00 91.14      B    C  
ATOM   3171  C   GLN B 202       5.242  -9.605  14.075  1.00 91.45      B    C  
ATOM   3172  O   GLN B 202       6.389  -9.183  14.124  1.00 89.98      B    O  
ATOM   3173  CB  GLN B 202       4.072  -9.012  11.913  1.00 90.71      B    C  
ATOM   3174  CG  GLN B 202       3.806  -9.423  10.451  1.00 88.60      B    C  
ATOM   3175  CD  GLN B 202       5.079  -9.787   9.703  1.00 88.34      B    C  
ATOM   3176  NE2 GLN B 202       5.105 -10.916   9.024  1.00 76.93      B    N  
ATOM   3177  OE1 GLN B 202       6.068  -9.075   9.719  1.00 78.19      B    O  
ATOM   3178  N   VAL B 203       4.446  -9.619  15.145  1.00 91.50      B    N  
ATOM   3179  CA  VAL B 203       4.861  -9.109  16.458  1.00 91.46      B    C  
ATOM   3180  C   VAL B 203       5.594 -10.175  17.281  1.00 91.25      B    C  
ATOM   3181  O   VAL B 203       6.515  -9.827  18.023  1.00 89.46      B    O  
ATOM   3182  CB  VAL B 203       3.658  -8.525  17.216  1.00 91.15      B    C  
ATOM   3183  CG1 VAL B 203       3.991  -8.096  18.642  1.00 87.45      B    C  
ATOM   3184  CG2 VAL B 203       3.128  -7.281  16.498  1.00 88.88      B    C  
ATOM   3185  N   LYS B 204       5.260 -11.460  17.127  1.00 90.94      B    N  
ATOM   3186  CA  LYS B 204       5.851 -12.557  17.904  1.00 89.74      B    C  
ATOM   3187  C   LYS B 204       7.393 -12.571  17.900  1.00 89.76      B    C  
ATOM   3188  O   LYS B 204       7.968 -12.729  18.972  1.00 87.42      B    O  
ATOM   3189  CB  LYS B 204       5.216 -13.888  17.458  1.00 88.07      B    C  
ATOM   3190  CG  LYS B 204       5.548 -15.059  18.393  1.00 80.60      B    C  
ATOM   3191  CD  LYS B 204       4.704 -16.286  18.021  1.00 75.03      B    C  
ATOM   3192  CE  LYS B 204       4.905 -17.384  19.055  1.00 66.83      B    C  
ATOM   3193  NZ  LYS B 204       3.958 -18.522  18.886  1.00 58.75      B    N1+
ATOM   3194  N   PRO B 205       8.096 -12.328  16.767  1.00 89.49      B    N  
ATOM   3195  CA  PRO B 205       9.559 -12.221  16.761  1.00 88.13      B    C  
ATOM   3196  C   PRO B 205      10.118 -11.065  17.602  1.00 88.62      B    C  
ATOM   3197  O   PRO B 205      11.264 -11.128  18.043  1.00 85.97      B    O  
ATOM   3198  CB  PRO B 205       9.947 -12.047  15.289  1.00 86.19      B    C  
ATOM   3199  CG  PRO B 205       8.771 -12.638  14.521  1.00 84.58      B    C  
ATOM   3200  CD  PRO B 205       7.588 -12.265  15.406  1.00 87.98      B    C  
ATOM   3201  N   LEU B 206       9.328 -10.022  17.851  1.00 89.49      B    N  
ATOM   3202  CA  LEU B 206       9.709  -8.850  18.651  1.00 89.06      B    C  
ATOM   3203  C   LEU B 206       9.484  -9.065  20.155  1.00 89.09      B    C  
ATOM   3204  O   LEU B 206       9.847  -8.205  20.964  1.00 85.94      B    O  
ATOM   3205  CB  LEU B 206       8.918  -7.623  18.159  1.00 88.42      B    C  
ATOM   3206  CG  LEU B 206       8.997  -7.346  16.642  1.00 89.01      B    C  
ATOM   3207  CD1 LEU B 206       8.033  -6.222  16.264  1.00 85.71      B    C  
ATOM   3208  CD2 LEU B 206      10.405  -6.930  16.211  1.00 85.38      B    C  
ATOM   3209  N   VAL B 207       8.884 -10.198  20.541  1.00 89.33      B    N  
ATOM   3210  CA  VAL B 207       8.533 -10.542  21.928  1.00 88.28      B    C  
ATOM   3211  C   VAL B 207       9.364 -11.748  22.369  1.00 87.38      B    C  
ATOM   3212  O   VAL B 207       8.953 -12.893  22.186  1.00 83.42      B    O  
ATOM   3213  CB  VAL B 207       7.020 -10.791  22.063  1.00 87.43      B    C  
ATOM   3214  CG1 VAL B 207       6.640 -11.059  23.521  1.00 82.34      B    C  
ATOM   3215  CG2 VAL B 207       6.214  -9.579  21.597  1.00 83.93      B    C  
ATOM   3216  N   PRO B 208      10.552 -11.535  22.979  1.00 87.08      B    N  
ATOM   3217  CA  PRO B 208      11.475 -12.628  23.302  1.00 84.12      B    C  
ATOM   3218  C   PRO B 208      10.947 -13.604  24.355  1.00 84.01      B    C  
ATOM   3219  O   PRO B 208      11.452 -14.719  24.448  1.00 76.98      B    O  
ATOM   3220  CB  PRO B 208      12.767 -11.938  23.758  1.00 80.69      B    C  
ATOM   3221  CG  PRO B 208      12.280 -10.585  24.275  1.00 80.02      B    C  
ATOM   3222  CD  PRO B 208      11.110 -10.262  23.345  1.00 83.84      B    C  
ATOM   3223  N   SER B 209       9.912 -13.249  25.123  1.00 82.73      B    N  
ATOM   3224  CA  SER B 209       9.289 -14.128  26.117  1.00 79.41      B    C  
ATOM   3225  C   SER B 209       8.713 -15.416  25.523  1.00 80.45      B    C  
ATOM   3226  O   SER B 209       8.550 -16.389  26.250  1.00 75.15      B    O  
ATOM   3227  CB  SER B 209       8.185 -13.388  26.869  1.00 75.26      B    C  
ATOM   3228  OG  SER B 209       7.151 -13.031  25.985  1.00 69.84      B    O  
ATOM   3229  N   GLN B 210       8.491 -15.488  24.206  1.00 80.02      B    N  
ATOM   3230  CA  GLN B 210       8.085 -16.723  23.537  1.00 76.91      B    C  
ATOM   3231  C   GLN B 210       9.068 -17.881  23.777  1.00 78.19      B    C  
ATOM   3232  O   GLN B 210       8.669 -19.035  23.795  1.00 73.64      B    O  
ATOM   3233  CB  GLN B 210       7.892 -16.465  22.032  1.00 72.35      B    C  
ATOM   3234  CG  GLN B 210       9.212 -16.190  21.299  1.00 68.31      B    C  
ATOM   3235  CD  GLN B 210       9.022 -15.933  19.806  1.00 64.17      B    C  
ATOM   3236  NE2 GLN B 210       9.836 -15.110  19.208  1.00 54.13      B    N  
ATOM   3237  OE1 GLN B 210       8.161 -16.508  19.168  1.00 57.50      B    O  
ATOM   3238  N   HIS B 211      10.346 -17.576  24.003  1.00 78.51      B    N  
ATOM   3239  CA  HIS B 211      11.371 -18.572  24.310  1.00 75.62      B    C  
ATOM   3240  C   HIS B 211      11.263 -19.127  25.735  1.00 76.21      B    C  
ATOM   3241  O   HIS B 211      11.840 -20.168  26.033  1.00 71.59      B    O  
ATOM   3242  CB  HIS B 211      12.758 -17.972  24.053  1.00 72.21      B    C  
ATOM   3243  CG  HIS B 211      12.951 -17.547  22.621  1.00 71.12      B    C  
ATOM   3244  CD2 HIS B 211      13.184 -16.274  22.146  1.00 61.10      B    C  
ATOM   3245  ND1 HIS B 211      12.886 -18.375  21.517  1.00 61.97      B    N  
ATOM   3246  CE1 HIS B 211      13.083 -17.623  20.421  1.00 59.04      B    C  
ATOM   3247  NE2 HIS B 211      13.265 -16.341  20.771  1.00 58.86      B    N  
ATOM   3248  N   MET B 212      10.483 -18.504  26.616  1.00 76.73      B    N  
ATOM   3249  CA  MET B 212      10.216 -18.996  27.973  1.00 75.45      B    C  
ATOM   3250  C   MET B 212       9.199 -20.141  27.995  1.00 76.60      B    C  
ATOM   3251  O   MET B 212       8.959 -20.716  29.059  1.00 71.79      B    O  
ATOM   3252  CB  MET B 212       9.767 -17.849  28.892  1.00 70.63      B    C  
ATOM   3253  CG  MET B 212      10.788 -16.710  28.973  1.00 65.55      B    C  
ATOM   3254  SD  MET B 212      10.284 -15.336  30.053  1.00 59.72      B    S  
ATOM   3255  CE  MET B 212      10.531 -16.051  31.687  1.00 52.12      B    C  
ATOM   3256  N   ALA B 213       8.638 -20.560  26.856  1.00 71.00      B    N  
ATOM   3257  CA  ALA B 213       7.696 -21.677  26.790  1.00 68.72      B    C  
ATOM   3258  C   ALA B 213       8.269 -22.985  27.378  1.00 70.16      B    C  
ATOM   3259  O   ALA B 213       7.546 -23.792  27.950  1.00 64.74      B    O  
ATOM   3260  CB  ALA B 213       7.285 -21.869  25.321  1.00 64.09      B    C  
ATOM   3261  N   GLY B 214       9.592 -23.172  27.300  1.00 70.47      B    N  
ATOM   3262  CA  GLY B 214      10.283 -24.317  27.895  1.00 69.38      B    C  
ATOM   3263  C   GLY B 214      10.364 -24.302  29.426  1.00 71.37      B    C  
ATOM   3264  O   GLY B 214      10.712 -25.327  30.007  1.00 67.16      B    O  
ATOM   3265  N   ILE B 215      10.046 -23.195  30.102  1.00 73.59      B    N  
ATOM   3266  CA  ILE B 215      10.135 -23.084  31.569  1.00 72.88      B    C  
ATOM   3267  C   ILE B 215       9.179 -24.058  32.267  1.00 73.49      B    C  
ATOM   3268  O   ILE B 215       9.514 -24.559  33.336  1.00 70.98      B    O  
ATOM   3269  CB  ILE B 215       9.910 -21.627  32.030  1.00 70.05      B    C  
ATOM   3270  CG1 ILE B 215      11.168 -20.811  31.674  1.00 64.00      B    C  
ATOM   3271  CG2 ILE B 215       9.616 -21.517  33.536  1.00 62.01      B    C  
ATOM   3272  CD1 ILE B 215      11.070 -19.330  32.005  1.00 56.49      B    C  
ATOM   3273  N   ALA B 216       8.033 -24.385  31.656  1.00 71.14      B    N  
ATOM   3274  CA  ALA B 216       7.097 -25.351  32.228  1.00 69.76      B    C  
ATOM   3275  C   ALA B 216       7.775 -26.703  32.519  1.00 71.10      B    C  
ATOM   3276  O   ALA B 216       7.512 -27.309  33.560  1.00 68.92      B    O  
ATOM   3277  CB  ALA B 216       5.909 -25.500  31.275  1.00 66.17      B    C  
ATOM   3278  N   LYS B 217       8.733 -27.140  31.689  1.00 71.81      B    N  
ATOM   3279  CA  LYS B 217       9.500 -28.382  31.896  1.00 71.93      B    C  
ATOM   3280  C   LYS B 217      10.356 -28.360  33.169  1.00 72.67      B    C  
ATOM   3281  O   LYS B 217      10.637 -29.410  33.728  1.00 69.93      B    O  
ATOM   3282  CB  LYS B 217      10.404 -28.672  30.692  1.00 69.49      B    C  
ATOM   3283  CG  LYS B 217       9.608 -28.936  29.408  1.00 62.83      B    C  
ATOM   3284  CD  LYS B 217      10.567 -29.376  28.299  1.00 57.48      B    C  
ATOM   3285  CE  LYS B 217       9.774 -29.747  27.046  1.00 50.57      B    C  
ATOM   3286  NZ  LYS B 217      10.643 -30.304  25.984  1.00 43.26      B    N1+
ATOM   3287  N   ALA B 218      10.761 -27.193  33.639  1.00 73.01      B    N  
ATOM   3288  CA  ALA B 218      11.520 -27.084  34.883  1.00 71.74      B    C  
ATOM   3289  C   ALA B 218      10.695 -27.488  36.121  1.00 72.64      B    C  
ATOM   3290  O   ALA B 218      11.267 -27.714  37.187  1.00 69.45      B    O  
ATOM   3291  CB  ALA B 218      12.063 -25.656  35.009  1.00 69.23      B    C  
ATOM   3292  N   PHE B 219       9.374 -27.592  35.966  1.00 74.34      B    N  
ATOM   3293  CA  PHE B 219       8.445 -27.960  37.021  1.00 73.07      B    C  
ATOM   3294  C   PHE B 219       7.888 -29.381  36.885  1.00 73.59      B    C  
ATOM   3295  O   PHE B 219       7.078 -29.786  37.714  1.00 70.06      B    O  
ATOM   3296  CB  PHE B 219       7.328 -26.909  37.101  1.00 71.41      B    C  
ATOM   3297  CG  PHE B 219       7.838 -25.495  37.264  1.00 71.51      B    C  
ATOM   3298  CD1 PHE B 219       8.412 -25.094  38.480  1.00 67.98      B    C  
ATOM   3299  CD2 PHE B 219       7.777 -24.596  36.193  1.00 67.47      B    C  
ATOM   3300  CE1 PHE B 219       8.939 -23.804  38.610  1.00 63.82      B    C  
ATOM   3301  CE2 PHE B 219       8.307 -23.298  36.317  1.00 63.92      B    C  
ATOM   3302  CZ  PHE B 219       8.897 -22.901  37.524  1.00 64.91      B    C  
ATOM   3303  N   ASP B 220       8.337 -30.180  35.900  1.00 74.29      B    N  
ATOM   3304  CA  ASP B 220       7.859 -31.550  35.689  1.00 71.86      B    C  
ATOM   3305  C   ASP B 220       8.033 -32.423  36.940  1.00 72.22      B    C  
ATOM   3306  O   ASP B 220       7.158 -33.216  37.283  1.00 68.35      B    O  
ATOM   3307  CB  ASP B 220       8.599 -32.184  34.497  1.00 69.15      B    C  
ATOM   3308  CG  ASP B 220       8.194 -31.633  33.127  1.00 65.67      B    C  
ATOM   3309  OD1 ASP B 220       7.140 -30.974  33.034  1.00 60.85      B    O  
ATOM   3310  OD2 ASP B 220       8.946 -31.893  32.152  1.00 59.94      B    O1-
ATOM   3311  N   GLY B 221       9.107 -32.220  37.695  1.00 71.38      B    N  
ATOM   3312  CA  GLY B 221       9.350 -32.909  38.964  1.00 69.63      B    C  
ATOM   3313  C   GLY B 221       8.350 -32.575  40.083  1.00 71.29      B    C  
ATOM   3314  O   GLY B 221       8.340 -33.253  41.110  1.00 66.86      B    O  
ATOM   3315  N   LEU B 222       7.518 -31.568  39.908  1.00 75.09      B    N  
ATOM   3316  CA  LEU B 222       6.461 -31.150  40.839  1.00 73.83      B    C  
ATOM   3317  C   LEU B 222       5.058 -31.543  40.354  1.00 74.75      B    C  
ATOM   3318  O   LEU B 222       4.080 -31.205  41.010  1.00 70.64      B    O  
ATOM   3319  CB  LEU B 222       6.584 -29.644  41.093  1.00 71.05      B    C  
ATOM   3320  CG  LEU B 222       7.863 -29.203  41.817  1.00 69.21      B    C  
ATOM   3321  CD1 LEU B 222       7.964 -27.674  41.837  1.00 65.19      B    C  
ATOM   3322  CD2 LEU B 222       7.889 -29.691  43.265  1.00 65.39      B    C  
ATOM   3323  N   SER B 223       4.942 -32.288  39.246  1.00 73.42      B    N  
ATOM   3324  CA  SER B 223       3.662 -32.666  38.621  1.00 70.57      B    C  
ATOM   3325  C   SER B 223       2.660 -33.344  39.567  1.00 70.51      B    C  
ATOM   3326  O   SER B 223       1.456 -33.250  39.349  1.00 65.87      B    O  
ATOM   3327  CB  SER B 223       3.930 -33.591  37.427  1.00 67.06      B    C  
ATOM   3328  OG  SER B 223       4.680 -34.716  37.830  1.00 60.81      B    O  
ATOM   3329  N   GLY B 224       3.124 -33.973  40.627  1.00 69.50      B    N  
ATOM   3330  CA  GLY B 224       2.269 -34.556  41.660  1.00 67.78      B    C  
ATOM   3331  C   GLY B 224       1.567 -33.539  42.571  1.00 69.23      B    C  
ATOM   3332  O   GLY B 224       0.664 -33.915  43.320  1.00 64.95      B    O  
ATOM   3333  N   ILE B 225       1.960 -32.275  42.527  1.00 75.24      B    N  
ATOM   3334  CA  ILE B 225       1.339 -31.224  43.344  1.00 74.85      B    C  
ATOM   3335  C   ILE B 225       0.208 -30.569  42.547  1.00 75.72      B    C  
ATOM   3336  O   ILE B 225       0.474 -29.968  41.502  1.00 73.06      B    O  
ATOM   3337  CB  ILE B 225       2.378 -30.191  43.829  1.00 71.89      B    C  
ATOM   3338  CG1 ILE B 225       3.515 -30.896  44.611  1.00 67.50      B    C  
ATOM   3339  CG2 ILE B 225       1.684 -29.143  44.712  1.00 64.92      B    C  
ATOM   3340  CD1 ILE B 225       4.588 -29.938  45.133  1.00 59.88      B    C  
ATOM   3341  N   PRO B 226      -1.045 -30.596  43.020  1.00 76.21      B    N  
ATOM   3342  CA  PRO B 226      -2.199 -30.085  42.267  1.00 76.15      B    C  
ATOM   3343  C   PRO B 226      -2.098 -28.585  41.962  1.00 77.95      B    C  
ATOM   3344  O   PRO B 226      -2.618 -28.121  40.950  1.00 74.13      B    O  
ATOM   3345  CB  PRO B 226      -3.422 -30.426  43.128  1.00 72.67      B    C  
ATOM   3346  CG  PRO B 226      -2.868 -30.583  44.532  1.00 70.79      B    C  
ATOM   3347  CD  PRO B 226      -1.472 -31.145  44.291  1.00 73.34      B    C  
ATOM   3348  N   MET B 227      -1.377 -27.827  42.767  1.00 79.47      B    N  
ATOM   3349  CA  MET B 227      -1.158 -26.379  42.599  1.00 79.40      B    C  
ATOM   3350  C   MET B 227      -0.392 -26.018  41.318  1.00 81.88      B    C  
ATOM   3351  O   MET B 227      -0.487 -24.894  40.841  1.00 79.06      B    O  
ATOM   3352  CB  MET B 227      -0.396 -25.843  43.817  1.00 75.65      B    C  
ATOM   3353  CG  MET B 227      -1.146 -26.078  45.126  1.00 70.56      B    C  
ATOM   3354  SD  MET B 227      -0.137 -25.685  46.588  1.00 63.58      B    S  
ATOM   3355  CE  MET B 227      -1.298 -26.140  47.889  1.00 56.61      B    C  
ATOM   3356  N   ILE B 228       0.355 -26.981  40.725  1.00 80.88      B    N  
ATOM   3357  CA  ILE B 228       1.056 -26.754  39.447  1.00 80.68      B    C  
ATOM   3358  C   ILE B 228       0.090 -26.528  38.286  1.00 82.40      B    C  
ATOM   3359  O   ILE B 228       0.459 -25.874  37.317  1.00 78.98      B    O  
ATOM   3360  CB  ILE B 228       2.046 -27.896  39.179  1.00 76.63      B    C  
ATOM   3361  CG1 ILE B 228       3.235 -27.632  40.120  1.00 70.92      B    C  
ATOM   3362  CG2 ILE B 228       2.497 -28.020  37.713  1.00 68.54      B    C  
ATOM   3363  CD1 ILE B 228       4.436 -28.514  39.867  1.00 61.55      B    C  
ATOM   3364  N   GLY B 229      -1.158 -26.980  38.388  1.00 79.12      B    N  
ATOM   3365  CA  GLY B 229      -2.199 -26.709  37.395  1.00 79.50      B    C  
ATOM   3366  C   GLY B 229      -2.363 -25.213  37.088  1.00 82.48      B    C  
ATOM   3367  O   GLY B 229      -2.690 -24.863  35.958  1.00 79.04      B    O  
ATOM   3368  N   THR B 230      -2.038 -24.325  38.015  1.00 83.68      B    N  
ATOM   3369  CA  THR B 230      -2.077 -22.872  37.811  1.00 84.79      B    C  
ATOM   3370  C   THR B 230      -1.128 -22.397  36.697  1.00 86.20      B    C  
ATOM   3371  O   THR B 230      -1.444 -21.427  36.001  1.00 83.58      B    O  
ATOM   3372  CB  THR B 230      -1.729 -22.132  39.111  1.00 82.57      B    C  
ATOM   3373  CG2 THR B 230      -2.100 -20.654  39.062  1.00 74.47      B    C  
ATOM   3374  OG1 THR B 230      -2.431 -22.685  40.200  1.00 73.70      B    O  
ATOM   3375  N   LEU B 231      -0.020 -23.104  36.445  1.00 84.85      B    N  
ATOM   3376  CA  LEU B 231       0.907 -22.800  35.347  1.00 84.74      B    C  
ATOM   3377  C   LEU B 231       0.285 -22.957  33.962  1.00 85.60      B    C  
ATOM   3378  O   LEU B 231       0.780 -22.356  33.020  1.00 83.01      B    O  
ATOM   3379  CB  LEU B 231       2.156 -23.698  35.437  1.00 82.48      B    C  
ATOM   3380  CG  LEU B 231       3.184 -23.252  36.492  1.00 78.79      B    C  
ATOM   3381  CD1 LEU B 231       4.198 -24.368  36.703  1.00 74.50      B    C  
ATOM   3382  CD2 LEU B 231       3.945 -22.005  36.030  1.00 74.62      B    C  
ATOM   3383  N   SER B 232      -0.803 -23.718  33.818  1.00 83.35      B    N  
ATOM   3384  CA  SER B 232      -1.514 -23.849  32.539  1.00 82.30      B    C  
ATOM   3385  C   SER B 232      -2.096 -22.522  32.038  1.00 83.71      B    C  
ATOM   3386  O   SER B 232      -2.386 -22.388  30.851  1.00 80.44      B    O  
ATOM   3387  CB  SER B 232      -2.624 -24.891  32.655  1.00 79.65      B    C  
ATOM   3388  OG  SER B 232      -3.669 -24.452  33.500  1.00 71.27      B    O  
ATOM   3389  N   ARG B 233      -2.245 -21.530  32.924  1.00 85.11      B    N  
ATOM   3390  CA  ARG B 233      -2.713 -20.178  32.582  1.00 85.87      B    C  
ATOM   3391  C   ARG B 233      -1.610 -19.287  32.016  1.00 86.52      B    C  
ATOM   3392  O   ARG B 233      -1.918 -18.225  31.487  1.00 83.58      B    O  
ATOM   3393  CB  ARG B 233      -3.334 -19.511  33.822  1.00 83.76      B    C  
ATOM   3394  CG  ARG B 233      -4.485 -20.319  34.426  1.00 80.32      B    C  
ATOM   3395  CD  ARG B 233      -5.051 -19.593  35.649  1.00 80.96      B    C  
ATOM   3396  NE  ARG B 233      -6.031 -20.436  36.359  1.00 77.25      B    N  
ATOM   3397  CZ  ARG B 233      -6.649 -20.141  37.483  1.00 75.08      B    C  
ATOM   3398  NH1 ARG B 233      -6.511 -18.997  38.082  1.00 68.27      B    N1+
ATOM   3399  NH2 ARG B 233      -7.417 -21.021  38.040  1.00 67.16      B    N  
ATOM   3400  N   LEU B 234      -0.344 -19.688  32.144  1.00 85.87      B    N  
ATOM   3401  CA  LEU B 234       0.802 -18.955  31.603  1.00 85.44      B    C  
ATOM   3402  C   LEU B 234       0.878 -19.184  30.096  1.00 85.67      B    C  
ATOM   3403  O   LEU B 234       1.043 -20.310  29.647  1.00 81.88      B    O  
ATOM   3404  CB  LEU B 234       2.080 -19.418  32.322  1.00 83.92      B    C  
ATOM   3405  CG  LEU B 234       3.356 -18.685  31.873  1.00 83.97      B    C  
ATOM   3406  CD1 LEU B 234       3.373 -17.223  32.322  1.00 78.84      B    C  
ATOM   3407  CD2 LEU B 234       4.587 -19.367  32.474  1.00 79.35      B    C  
ATOM   3408  N   ASP B 235       0.828 -18.110  29.325  1.00 87.52      B    N  
ATOM   3409  CA  ASP B 235       0.988 -18.118  27.872  1.00 87.45      B    C  
ATOM   3410  C   ASP B 235       2.222 -17.283  27.472  1.00 88.40      B    C  
ATOM   3411  O   ASP B 235       2.129 -16.067  27.281  1.00 85.41      B    O  
ATOM   3412  CB  ASP B 235      -0.311 -17.658  27.199  1.00 84.45      B    C  
ATOM   3413  CG  ASP B 235      -0.298 -17.862  25.679  1.00 79.64      B    C  
ATOM   3414  OD1 ASP B 235       0.739 -18.307  25.134  1.00 73.99      B    O  
ATOM   3415  OD2 ASP B 235      -1.336 -17.569  25.042  1.00 73.21      B    O1-
ATOM   3416  N   PRO B 236       3.419 -17.905  27.378  1.00 87.01      B    N  
ATOM   3417  CA  PRO B 236       4.641 -17.200  27.014  1.00 85.92      B    C  
ATOM   3418  C   PRO B 236       4.569 -16.604  25.612  1.00 86.74      B    C  
ATOM   3419  O   PRO B 236       4.314 -17.294  24.625  1.00 81.73      B    O  
ATOM   3420  CB  PRO B 236       5.778 -18.224  27.142  1.00 82.64      B    C  
ATOM   3421  CG  PRO B 236       5.209 -19.268  28.089  1.00 80.98      B    C  
ATOM   3422  CD  PRO B 236       3.730 -19.280  27.725  1.00 84.21      B    C  
ATOM   3423  N   GLY B 237       4.856 -15.318  25.497  1.00 85.93      B    N  
ATOM   3424  CA  GLY B 237       4.745 -14.590  24.238  1.00 85.55      B    C  
ATOM   3425  C   GLY B 237       3.307 -14.208  23.875  1.00 88.31      B    C  
ATOM   3426  O   GLY B 237       3.025 -13.995  22.701  1.00 84.36      B    O  
ATOM   3427  N   TYR B 238       2.407 -14.130  24.862  1.00 88.53      B    N  
ATOM   3428  CA  TYR B 238       1.017 -13.730  24.660  1.00 89.75      B    C  
ATOM   3429  C   TYR B 238       0.921 -12.340  24.024  1.00 90.82      B    C  
ATOM   3430  O   TYR B 238       1.563 -11.377  24.457  1.00 88.80      B    O  
ATOM   3431  CB  TYR B 238       0.258 -13.773  25.983  1.00 88.53      B    C  
ATOM   3432  CG  TYR B 238      -1.225 -13.487  25.844  1.00 90.80      B    C  
ATOM   3433  CD1 TYR B 238      -1.759 -12.266  26.294  1.00 88.23      B    C  
ATOM   3434  CD2 TYR B 238      -2.076 -14.440  25.255  1.00 88.90      B    C  
ATOM   3435  CE1 TYR B 238      -3.134 -12.003  26.176  1.00 87.60      B    C  
ATOM   3436  CE2 TYR B 238      -3.455 -14.191  25.131  1.00 87.92      B    C  
ATOM   3437  CZ  TYR B 238      -3.988 -12.971  25.593  1.00 89.00      B    C  
ATOM   3438  OH  TYR B 238      -5.332 -12.731  25.482  1.00 87.03      B    O  
ATOM   3439  N   ILE B 239       0.097 -12.249  22.986  1.00 90.62      B    N  
ATOM   3440  CA  ILE B 239      -0.196 -11.024  22.250  1.00 90.43      B    C  
ATOM   3441  C   ILE B 239      -1.713 -10.907  22.134  1.00 90.69      B    C  
ATOM   3442  O   ILE B 239      -2.370 -11.818  21.632  1.00 88.16      B    O  
ATOM   3443  CB  ILE B 239       0.488 -11.029  20.862  1.00 89.43      B    C  
ATOM   3444  CG1 ILE B 239       2.035 -11.114  20.980  1.00 86.77      B    C  
ATOM   3445  CG2 ILE B 239       0.105  -9.766  20.065  1.00 87.08      B    C  
ATOM   3446  CD1 ILE B 239       2.710 -11.587  19.691  1.00 80.01      B    C  
ATOM   3447  N   ALA B 240      -2.259  -9.769  22.540  1.00 92.00      B    N  
ATOM   3448  CA  ALA B 240      -3.685  -9.457  22.470  1.00 91.65      B    C  
ATOM   3449  C   ALA B 240      -3.952  -8.397  21.374  1.00 92.60      B    C  
ATOM   3450  O   ALA B 240      -4.097  -7.216  21.688  1.00 88.30      B    O  
ATOM   3451  CB  ALA B 240      -4.149  -9.026  23.872  1.00 89.27      B    C  
ATOM   3452  N   PRO B 241      -4.012  -8.792  20.090  1.00 92.84      B    N  
ATOM   3453  CA  PRO B 241      -4.043  -7.843  18.976  1.00 92.28      B    C  
ATOM   3454  C   PRO B 241      -5.333  -7.031  18.888  1.00 92.58      B    C  
ATOM   3455  O   PRO B 241      -5.331  -5.962  18.290  1.00 86.72      B    O  
ATOM   3456  CB  PRO B 241      -3.840  -8.708  17.727  1.00 89.74      B    C  
ATOM   3457  CG  PRO B 241      -4.427 -10.053  18.133  1.00 89.14      B    C  
ATOM   3458  CD  PRO B 241      -4.037 -10.154  19.603  1.00 91.58      B    C  
ATOM   3459  N   ASP B 242      -6.426  -7.494  19.510  1.00 92.95      B    N  
ATOM   3460  CA  ASP B 242      -7.714  -6.799  19.481  1.00 92.14      B    C  
ATOM   3461  C   ASP B 242      -7.854  -5.732  20.583  1.00 92.60      B    C  
ATOM   3462  O   ASP B 242      -8.784  -4.930  20.554  1.00 87.11      B    O  
ATOM   3463  CB  ASP B 242      -8.852  -7.831  19.528  1.00 89.33      B    C  
ATOM   3464  CG  ASP B 242      -9.004  -8.614  18.213  1.00 87.91      B    C  
ATOM   3465  OD1 ASP B 242      -8.373  -8.247  17.195  1.00 81.83      B    O  
ATOM   3466  OD2 ASP B 242      -9.822  -9.557  18.192  1.00 83.13      B    O1-
ATOM   3467  N   VAL B 243      -6.919  -5.677  21.527  1.00 92.40      B    N  
ATOM   3468  CA  VAL B 243      -6.942  -4.672  22.595  1.00 92.93      B    C  
ATOM   3469  C   VAL B 243      -6.367  -3.362  22.077  1.00 93.54      B    C  
ATOM   3470  O   VAL B 243      -5.156  -3.197  21.951  1.00 90.69      B    O  
ATOM   3471  CB  VAL B 243      -6.223  -5.157  23.860  1.00 91.45      B    C  
ATOM   3472  CG1 VAL B 243      -6.341  -4.120  24.978  1.00 87.24      B    C  
ATOM   3473  CG2 VAL B 243      -6.827  -6.470  24.373  1.00 87.92      B    C  
ATOM   3474  N   VAL B 244      -7.246  -2.413  21.790  1.00 93.20      B    N  
ATOM   3475  CA  VAL B 244      -6.904  -1.033  21.429  1.00 93.12      B    C  
ATOM   3476  C   VAL B 244      -7.611  -0.076  22.384  1.00 93.32      B    C  
ATOM   3477  O   VAL B 244      -8.578  -0.473  23.044  1.00 90.40      B    O  
ATOM   3478  CB  VAL B 244      -7.246  -0.723  19.960  1.00 91.15      B    C  
ATOM   3479  CG1 VAL B 244      -6.462  -1.630  19.007  1.00 84.39      B    C  
ATOM   3480  CG2 VAL B 244      -8.733  -0.860  19.649  1.00 85.19      B    C  
ATOM   3481  N   PRO B 245      -7.175   1.194  22.482  1.00 94.04      B    N  
ATOM   3482  CA  PRO B 245      -7.845   2.178  23.327  1.00 93.06      B    C  
ATOM   3483  C   PRO B 245      -9.348   2.273  23.034  1.00 93.26      B    C  
ATOM   3484  O   PRO B 245      -9.762   2.314  21.881  1.00 90.30      B    O  
ATOM   3485  CB  PRO B 245      -7.125   3.493  23.060  1.00 91.20      B    C  
ATOM   3486  CG  PRO B 245      -5.726   3.051  22.642  1.00 90.93      B    C  
ATOM   3487  CD  PRO B 245      -6.004   1.778  21.855  1.00 93.43      B    C  
ATOM   3488  N   VAL B 246     -10.182   2.322  24.086  1.00 92.27      B    N  
ATOM   3489  CA  VAL B 246     -11.658   2.243  23.972  1.00 91.23      B    C  
ATOM   3490  C   VAL B 246     -12.241   3.393  23.154  1.00 91.14      B    C  
ATOM   3491  O   VAL B 246     -13.233   3.202  22.446  1.00 86.52      B    O  
ATOM   3492  CB  VAL B 246     -12.296   2.185  25.368  1.00 88.87      B    C  
ATOM   3493  CG1 VAL B 246     -13.821   2.148  25.344  1.00 78.40      B    C  
ATOM   3494  CG2 VAL B 246     -11.833   0.920  26.095  1.00 79.67      B    C  
ATOM   3495  N   ASP B 247     -11.602   4.563  23.154  1.00 91.77      B    N  
ATOM   3496  CA  ASP B 247     -11.986   5.710  22.332  1.00 90.42      B    C  
ATOM   3497  C   ASP B 247     -11.853   5.448  20.821  1.00 91.47      B    C  
ATOM   3498  O   ASP B 247     -12.413   6.184  20.005  1.00 86.91      B    O  
ATOM   3499  CB  ASP B 247     -11.170   6.942  22.754  1.00 87.46      B    C  
ATOM   3500  CG  ASP B 247      -9.667   6.761  22.555  1.00 82.57      B    C  
ATOM   3501  OD1 ASP B 247      -9.055   5.928  23.253  1.00 72.81      B    O  
ATOM   3502  OD2 ASP B 247      -9.059   7.465  21.724  1.00 76.28      B    O1-
ATOM   3503  N   LYS B 248     -11.158   4.370  20.430  1.00 90.86      B    N  
ATOM   3504  CA  LYS B 248     -11.013   3.918  19.042  1.00 91.09      B    C  
ATOM   3505  C   LYS B 248     -11.943   2.760  18.673  1.00 91.35      B    C  
ATOM   3506  O   LYS B 248     -11.811   2.206  17.588  1.00 87.33      B    O  
ATOM   3507  CB  LYS B 248      -9.534   3.577  18.766  1.00 88.88      B    C  
ATOM   3508  CG  LYS B 248      -8.548   4.719  19.072  1.00 90.43      B    C  
ATOM   3509  CD  LYS B 248      -8.837   5.982  18.261  1.00 87.74      B    C  
ATOM   3510  CE  LYS B 248      -7.779   7.034  18.545  1.00 86.51      B    C  
ATOM   3511  NZ  LYS B 248      -7.977   8.249  17.723  1.00 82.06      B    N1+
ATOM   3512  N   LEU B 249     -12.883   2.397  19.532  1.00 90.95      B    N  
ATOM   3513  CA  LEU B 249     -13.798   1.267  19.367  1.00 89.99      B    C  
ATOM   3514  C   LEU B 249     -15.284   1.691  19.365  1.00 90.09      B    C  
ATOM   3515  O   LEU B 249     -16.033   1.305  20.272  1.00 86.11      B    O  
ATOM   3516  CB  LEU B 249     -13.504   0.215  20.444  1.00 87.43      B    C  
ATOM   3517  CG  LEU B 249     -12.142  -0.482  20.324  1.00 88.15      B    C  
ATOM   3518  CD1 LEU B 249     -11.952  -1.406  21.529  1.00 85.13      B    C  
ATOM   3519  CD2 LEU B 249     -12.070  -1.329  19.054  1.00 86.04      B    C  
ATOM   3520  N   PRO B 250     -15.758   2.469  18.364  1.00 90.66      B    N  
ATOM   3521  CA  PRO B 250     -17.189   2.721  18.215  1.00 89.27      B    C  
ATOM   3522  C   PRO B 250     -17.956   1.428  17.918  1.00 89.24      B    C  
ATOM   3523  O   PRO B 250     -17.415   0.456  17.389  1.00 86.12      B    O  
ATOM   3524  CB  PRO B 250     -17.310   3.742  17.082  1.00 86.78      B    C  
ATOM   3525  CG  PRO B 250     -16.074   3.475  16.227  1.00 86.40      B    C  
ATOM   3526  CD  PRO B 250     -15.022   3.082  17.271  1.00 90.08      B    C  
ATOM   3527  N   ALA B 251     -19.250   1.426  18.225  1.00 86.62      B    N  
ATOM   3528  CA  ALA B 251     -20.136   0.328  17.869  1.00 85.45      B    C  
ATOM   3529  C   ALA B 251     -20.276   0.202  16.336  1.00 85.57      B    C  
ATOM   3530  O   ALA B 251     -20.134   1.183  15.609  1.00 81.03      B    O  
ATOM   3531  CB  ALA B 251     -21.493   0.532  18.553  1.00 81.79      B    C  
ATOM   3532  N   TYR B 252     -20.601  -0.998  15.852  1.00 83.06      B    N  
ATOM   3533  CA  TYR B 252     -20.946  -1.178  14.444  1.00 81.77      B    C  
ATOM   3534  C   TYR B 252     -22.187  -0.351  14.088  1.00 82.61      B    C  
ATOM   3535  O   TYR B 252     -23.170  -0.352  14.820  1.00 78.38      B    O  
ATOM   3536  CB  TYR B 252     -21.178  -2.653  14.123  1.00 76.68      B    C  
ATOM   3537  CG  TYR B 252     -19.948  -3.559  14.135  1.00 73.43      B    C  
ATOM   3538  CD1 TYR B 252     -18.665  -3.050  13.879  1.00 69.99      B    C  
ATOM   3539  CD2 TYR B 252     -20.112  -4.929  14.358  1.00 68.41      B    C  
ATOM   3540  CE1 TYR B 252     -17.551  -3.903  13.850  1.00 64.93      B    C  
ATOM   3541  CE2 TYR B 252     -19.000  -5.797  14.328  1.00 65.54      B    C  
ATOM   3542  CZ  TYR B 252     -17.713  -5.282  14.073  1.00 63.36      B    C  
ATOM   3543  OH  TYR B 252     -16.631  -6.110  14.042  1.00 58.75      B    O  
ATOM   3544  N   ALA B 253     -22.145   0.297  12.914  1.00 80.62      B    N  
ATOM   3545  CA  ALA B 253     -23.332   0.901  12.349  1.00 79.84      B    C  
ATOM   3546  C   ALA B 253     -24.381  -0.193  12.039  1.00 80.46      B    C  
ATOM   3547  O   ALA B 253     -24.005  -1.304  11.640  1.00 74.92      B    O  
ATOM   3548  CB  ALA B 253     -22.947   1.696  11.099  1.00 75.38      B    C  
ATOM   3549  N   PRO B 254     -25.685   0.076  12.211  1.00 76.89      B    N  
ATOM   3550  CA  PRO B 254     -26.723  -0.856  11.786  1.00 76.02      B    C  
ATOM   3551  C   PRO B 254     -26.648  -1.086  10.274  1.00 76.24      B    C  
ATOM   3552  O   PRO B 254     -26.191  -0.226   9.528  1.00 70.74      B    O  
ATOM   3553  CB  PRO B 254     -28.044  -0.226  12.239  1.00 72.05      B    C  
ATOM   3554  CG  PRO B 254     -27.729   1.272  12.281  1.00 70.88      B    C  
ATOM   3555  CD  PRO B 254     -26.262   1.321  12.683  1.00 74.45      B    C  
ATOM   3556  N   SER B 255     -27.092  -2.255   9.803  1.00 76.76      B    N  
ATOM   3557  CA  SER B 255     -27.225  -2.502   8.366  1.00 73.48      B    C  
ATOM   3558  C   SER B 255     -28.263  -1.559   7.777  1.00 72.05      B    C  
ATOM   3559  O   SER B 255     -29.370  -1.462   8.318  1.00 64.39      B    O  
ATOM   3560  CB  SER B 255     -27.644  -3.951   8.081  1.00 67.96      B    C  
ATOM   3561  OG  SER B 255     -28.752  -4.311   8.872  1.00 61.43      B    O  
ATOM   3562  N   ARG B 256     -27.906  -0.882   6.686  1.00 74.60      B    N  
ATOM   3563  CA  ARG B 256     -28.835  -0.084   5.885  1.00 74.57      B    C  
ATOM   3564  C   ARG B 256     -29.438  -0.918   4.766  1.00 67.75      B    C  
ATOM   3565  O   ARG B 256     -28.756  -1.841   4.280  1.00 60.40      B    O  
ATOM   3566  CB  ARG B 256     -28.153   1.175   5.344  1.00 68.69      B    C  
ATOM   3567  CG  ARG B 256     -27.845   2.178   6.466  1.00 63.37      B    C  
ATOM   3568  CD  ARG B 256     -27.264   3.457   5.849  1.00 59.56      B    C  
ATOM   3569  NE  ARG B 256     -26.987   4.462   6.883  1.00 54.92      B    N  
ATOM   3570  CZ  ARG B 256     -26.451   5.664   6.660  1.00 54.25      B    C  
ATOM   3571  NH1 ARG B 256     -26.168   6.060   5.453  1.00 56.44      B    N1+
ATOM   3572  NH2 ARG B 256     -26.217   6.465   7.641  1.00 51.85      B    N  
ATOM   3573  OXT ARG B 256     -30.614  -0.593   4.406  1.00 58.14      B    O1-
TER   
ATOM   3574  N   GLN C   1       2.594  20.374 -65.689  1.00 61.83      C    N  
ATOM   3575  CA  GLN C   1       1.459  20.646 -64.768  1.00 64.62      C    C  
ATOM   3576  C   GLN C   1       1.229  19.513 -63.780  1.00 65.18      C    C  
ATOM   3577  O   GLN C   1       1.284  19.765 -62.588  1.00 60.68      C    O  
ATOM   3578  CB  GLN C   1       0.185  20.982 -65.540  1.00 59.71      C    C  
ATOM   3579  CG  GLN C   1       0.163  22.471 -65.910  1.00 54.26      C    C  
ATOM   3580  CD  GLN C   1      -0.995  22.829 -66.842  1.00 49.79      C    C  
ATOM   3581  NE2 GLN C   1      -1.439  24.062 -66.877  1.00 41.16      C    N  
ATOM   3582  OE1 GLN C   1      -1.481  22.006 -67.572  1.00 44.78      C    O  
ATOM   3583  N   ALA C   2       1.061  18.271 -64.249  1.00 65.52      C    N  
ATOM   3584  CA  ALA C   2       0.880  17.115 -63.362  1.00 66.77      C    C  
ATOM   3585  C   ALA C   2       2.016  16.979 -62.334  1.00 68.44      C    C  
ATOM   3586  O   ALA C   2       1.758  16.746 -61.162  1.00 65.55      C    O  
ATOM   3587  CB  ALA C   2       0.755  15.856 -64.222  1.00 61.85      C    C  
ATOM   3588  N   MET C   3       3.270  17.235 -62.716  1.00 72.56      C    N  
ATOM   3589  CA  MET C   3       4.440  17.158 -61.833  1.00 73.02      C    C  
ATOM   3590  C   MET C   3       4.420  18.223 -60.716  1.00 74.25      C    C  
ATOM   3591  O   MET C   3       4.766  17.932 -59.582  1.00 72.55      C    O  
ATOM   3592  CB  MET C   3       5.694  17.275 -62.699  1.00 69.05      C    C  
ATOM   3593  CG  MET C   3       6.912  16.649 -62.040  1.00 63.42      C    C  
ATOM   3594  SD  MET C   3       8.363  16.684 -63.139  1.00 57.33      C    S  
ATOM   3595  CE  MET C   3       9.484  15.612 -62.219  1.00 51.01      C    C  
ATOM   3596  N   VAL C   4       3.940  19.442 -61.012  1.00 75.71      C    N  
ATOM   3597  CA  VAL C   4       3.775  20.529 -60.022  1.00 76.58      C    C  
ATOM   3598  C   VAL C   4       2.683  20.180 -59.015  1.00 77.06      C    C  
ATOM   3599  O   VAL C   4       2.862  20.358 -57.809  1.00 74.92      C    O  
ATOM   3600  CB  VAL C   4       3.468  21.872 -60.701  1.00 74.05      C    C  
ATOM   3601  CG1 VAL C   4       3.266  23.000 -59.691  1.00 66.80      C    C  
ATOM   3602  CG2 VAL C   4       4.610  22.288 -61.640  1.00 67.64      C    C  
ATOM   3603  N   LEU C   5       1.558  19.637 -59.501  1.00 75.54      C    N  
ATOM   3604  CA  LEU C   5       0.474  19.155 -58.646  1.00 73.75      C    C  
ATOM   3605  C   LEU C   5       0.936  17.982 -57.770  1.00 75.10      C    C  
ATOM   3606  O   LEU C   5       0.608  17.939 -56.590  1.00 73.35      C    O  
ATOM   3607  CB  LEU C   5      -0.709  18.742 -59.539  1.00 69.71      C    C  
ATOM   3608  CG  LEU C   5      -1.460  19.932 -60.168  1.00 64.92      C    C  
ATOM   3609  CD1 LEU C   5      -2.354  19.435 -61.304  1.00 60.41      C    C  
ATOM   3610  CD2 LEU C   5      -2.331  20.653 -59.146  1.00 58.06      C    C  
ATOM   3611  N   GLY C   6       1.766  17.092 -58.297  1.00 76.24      C    N  
ATOM   3612  CA  GLY C   6       2.380  15.987 -57.562  1.00 75.18      C    C  
ATOM   3613  C   GLY C   6       3.283  16.442 -56.437  1.00 77.15      C    C  
ATOM   3614  O   GLY C   6       3.134  15.988 -55.305  1.00 76.03      C    O  
ATOM   3615  N   LEU C   7       4.144  17.419 -56.710  1.00 79.77      C    N  
ATOM   3616  CA  LEU C   7       4.995  18.045 -55.697  1.00 79.77      C    C  
ATOM   3617  C   LEU C   7       4.173  18.724 -54.597  1.00 80.52      C    C  
ATOM   3618  O   LEU C   7       4.504  18.579 -53.423  1.00 79.91      C    O  
ATOM   3619  CB  LEU C   7       5.927  19.054 -56.388  1.00 77.97      C    C  
ATOM   3620  CG  LEU C   7       7.228  18.402 -56.888  1.00 70.61      C    C  
ATOM   3621  CD1 LEU C   7       7.837  19.203 -58.029  1.00 63.08      C    C  
ATOM   3622  CD2 LEU C   7       8.247  18.318 -55.758  1.00 62.71      C    C  
ATOM   3623  N   ALA C   8       3.081  19.419 -54.953  1.00 80.43      C    N  
ATOM   3624  CA  ALA C   8       2.179  20.023 -53.980  1.00 79.81      C    C  
ATOM   3625  C   ALA C   8       1.502  18.965 -53.095  1.00 80.95      C    C  
ATOM   3626  O   ALA C   8       1.428  19.139 -51.879  1.00 79.70      C    O  
ATOM   3627  CB  ALA C   8       1.148  20.877 -54.726  1.00 77.65      C    C  
ATOM   3628  N   LEU C   9       1.069  17.837 -53.673  1.00 78.73      C    N  
ATOM   3629  CA  LEU C   9       0.461  16.743 -52.917  1.00 77.52      C    C  
ATOM   3630  C   LEU C   9       1.468  16.081 -51.970  1.00 79.14      C    C  
ATOM   3631  O   LEU C   9       1.133  15.818 -50.817  1.00 78.20      C    O  
ATOM   3632  CB  LEU C   9      -0.137  15.709 -53.874  1.00 73.90      C    C  
ATOM   3633  CG  LEU C   9      -1.252  14.881 -53.193  1.00 67.84      C    C  
ATOM   3634  CD1 LEU C   9      -2.625  15.477 -53.498  1.00 62.39      C    C  
ATOM   3635  CD2 LEU C   9      -1.273  13.447 -53.678  1.00 61.79      C    C  
ATOM   3636  N   ILE C  10       2.703  15.852 -52.416  1.00 81.05      C    N  
ATOM   3637  CA  ILE C  10       3.797  15.336 -51.585  1.00 80.98      C    C  
ATOM   3638  C   ILE C  10       4.073  16.287 -50.426  1.00 81.86      C    C  
ATOM   3639  O   ILE C  10       4.207  15.842 -49.288  1.00 81.58      C    O  
ATOM   3640  CB  ILE C  10       5.068  15.081 -52.427  1.00 78.75      C    C  
ATOM   3641  CG1 ILE C  10       4.856  13.893 -53.388  1.00 72.75      C    C  
ATOM   3642  CG2 ILE C  10       6.289  14.808 -51.533  1.00 70.44      C    C  
ATOM   3643  CD1 ILE C  10       5.914  13.782 -54.495  1.00 63.57      C    C  
ATOM   3644  N   LEU C  11       4.111  17.605 -50.673  1.00 83.13      C    N  
ATOM   3645  CA  LEU C  11       4.318  18.599 -49.633  1.00 83.29      C    C  
ATOM   3646  C   LEU C  11       3.207  18.551 -48.572  1.00 83.63      C    C  
ATOM   3647  O   LEU C  11       3.498  18.512 -47.377  1.00 82.92      C    O  
ATOM   3648  CB  LEU C  11       4.403  19.994 -50.285  1.00 82.36      C    C  
ATOM   3649  CG  LEU C  11       4.995  21.051 -49.331  1.00 75.01      C    C  
ATOM   3650  CD1 LEU C  11       6.516  21.075 -49.413  1.00 68.36      C    C  
ATOM   3651  CD2 LEU C  11       4.466  22.438 -49.669  1.00 67.74      C    C  
ATOM   3652  N   VAL C  12       1.938  18.488 -48.983  1.00 83.07      C    N  
ATOM   3653  CA  VAL C  12       0.778  18.371 -48.074  1.00 81.66      C    C  
ATOM   3654  C   VAL C  12       0.830  17.072 -47.272  1.00 82.32      C    C  
ATOM   3655  O   VAL C  12       0.597  17.092 -46.066  1.00 81.41      C    O  
ATOM   3656  CB  VAL C  12      -0.540  18.499 -48.853  1.00 79.51      C    C  
ATOM   3657  CG1 VAL C  12      -1.775  18.185 -47.989  1.00 72.48      C    C  
ATOM   3658  CG2 VAL C  12      -0.718  19.926 -49.376  1.00 72.91      C    C  
ATOM   3659  N   LEU C  13       1.186  15.954 -47.897  1.00 82.19      C    N  
ATOM   3660  CA  LEU C  13       1.381  14.662 -47.233  1.00 80.96      C    C  
ATOM   3661  C   LEU C  13       2.483  14.728 -46.177  1.00 82.63      C    C  
ATOM   3662  O   LEU C  13       2.266  14.289 -45.047  1.00 81.96      C    O  
ATOM   3663  CB  LEU C  13       1.705  13.591 -48.294  1.00 77.53      C    C  
ATOM   3664  CG  LEU C  13       0.461  12.828 -48.752  1.00 70.47      C    C  
ATOM   3665  CD1 LEU C  13       0.678  12.177 -50.114  1.00 63.81      C    C  
ATOM   3666  CD2 LEU C  13       0.129  11.722 -47.751  1.00 64.00      C    C  
ATOM   3667  N   CYS C  14       3.638  15.311 -46.498  1.00 84.86      C    N  
ATOM   3668  CA  CYS C  14       4.746  15.482 -45.568  1.00 84.31      C    C  
ATOM   3669  C   CYS C  14       4.351  16.356 -44.376  1.00 85.46      C    C  
ATOM   3670  O   CYS C  14       4.610  15.984 -43.239  1.00 84.76      C    O  
ATOM   3671  CB  CYS C  14       5.960  16.062 -46.308  1.00 82.06      C    C  
ATOM   3672  SG  CYS C  14       6.683  14.815 -47.412  1.00 72.51      C    S  
ATOM   3673  N   ILE C  15       3.671  17.486 -44.620  1.00 86.33      C    N  
ATOM   3674  CA  ILE C  15       3.155  18.353 -43.551  1.00 85.60      C    C  
ATOM   3675  C   ILE C  15       2.162  17.586 -42.670  1.00 86.03      C    C  
ATOM   3676  O   ILE C  15       2.250  17.653 -41.442  1.00 85.05      C    O  
ATOM   3677  CB  ILE C  15       2.530  19.640 -44.147  1.00 84.48      C    C  
ATOM   3678  CG1 ILE C  15       3.623  20.534 -44.770  1.00 77.60      C    C  
ATOM   3679  CG2 ILE C  15       1.762  20.440 -43.078  1.00 75.47      C    C  
ATOM   3680  CD1 ILE C  15       3.074  21.649 -45.679  1.00 68.28      C    C  
ATOM   3681  N   GLY C  16       1.259  16.815 -43.255  1.00 85.04      C    N  
ATOM   3682  CA  GLY C  16       0.292  15.990 -42.536  1.00 83.80      C    C  
ATOM   3683  C   GLY C  16       0.950  14.935 -41.641  1.00 85.53      C    C  
ATOM   3684  O   GLY C  16       0.589  14.804 -40.472  1.00 84.60      C    O  
ATOM   3685  N   ILE C  17       1.964  14.245 -42.146  1.00 86.06      C    N  
ATOM   3686  CA  ILE C  17       2.736  13.259 -41.383  1.00 85.77      C    C  
ATOM   3687  C   ILE C  17       3.465  13.925 -40.211  1.00 86.58      C    C  
ATOM   3688  O   ILE C  17       3.411  13.422 -39.090  1.00 85.57      C    O  
ATOM   3689  CB  ILE C  17       3.718  12.497 -42.314  1.00 84.05      C    C  
ATOM   3690  CG1 ILE C  17       2.925  11.568 -43.256  1.00 77.41      C    C  
ATOM   3691  CG2 ILE C  17       4.756  11.684 -41.519  1.00 74.91      C    C  
ATOM   3692  CD1 ILE C  17       3.761  11.009 -44.429  1.00 67.44      C    C  
ATOM   3693  N   VAL C  18       4.103  15.062 -40.430  1.00 88.80      C    N  
ATOM   3694  CA  VAL C  18       4.808  15.825 -39.392  1.00 88.18      C    C  
ATOM   3695  C   VAL C  18       3.842  16.283 -38.291  1.00 87.83      C    C  
ATOM   3696  O   VAL C  18       4.133  16.110 -37.111  1.00 86.87      C    O  
ATOM   3697  CB  VAL C  18       5.553  17.013 -40.039  1.00 87.26      C    C  
ATOM   3698  CG1 VAL C  18       6.019  18.043 -39.020  1.00 79.39      C    C  
ATOM   3699  CG2 VAL C  18       6.796  16.512 -40.790  1.00 79.77      C    C  
ATOM   3700  N   LEU C  19       2.666  16.803 -38.658  1.00 88.10      C    N  
ATOM   3701  CA  LEU C  19       1.624  17.203 -37.718  1.00 86.54      C    C  
ATOM   3702  C   LEU C  19       1.106  16.036 -36.883  1.00 87.38      C    C  
ATOM   3703  O   LEU C  19       0.949  16.158 -35.660  1.00 86.01      C    O  
ATOM   3704  CB  LEU C  19       0.461  17.837 -38.515  1.00 84.27      C    C  
ATOM   3705  CG  LEU C  19       0.538  19.367 -38.503  1.00 73.62      C    C  
ATOM   3706  CD1 LEU C  19      -0.118  19.941 -39.744  1.00 67.82      C    C  
ATOM   3707  CD2 LEU C  19      -0.170  19.910 -37.261  1.00 67.00      C    C  
ATOM   3708  N   LEU C  20       0.870  14.893 -37.511  1.00 87.43      C    N  
ATOM   3709  CA  LEU C  20       0.424  13.687 -36.835  1.00 87.37      C    C  
ATOM   3710  C   LEU C  20       1.493  13.173 -35.857  1.00 87.91      C    C  
ATOM   3711  O   LEU C  20       1.179  12.865 -34.708  1.00 86.32      C    O  
ATOM   3712  CB  LEU C  20       0.056  12.630 -37.895  1.00 85.82      C    C  
ATOM   3713  CG  LEU C  20      -0.659  11.410 -37.292  1.00 80.68      C    C  
ATOM   3714  CD1 LEU C  20      -2.081  11.752 -36.844  1.00 76.80      C    C  
ATOM   3715  CD2 LEU C  20      -0.744  10.287 -38.326  1.00 76.57      C    C  
ATOM   3716  N   PHE C  21       2.757  13.158 -36.284  1.00 89.69      C    N  
ATOM   3717  CA  PHE C  21       3.885  12.751 -35.450  1.00 88.96      C    C  
ATOM   3718  C   PHE C  21       4.037  13.655 -34.221  1.00 89.05      C    C  
ATOM   3719  O   PHE C  21       4.125  13.151 -33.103  1.00 88.09      C    O  
ATOM   3720  CB  PHE C  21       5.162  12.752 -36.301  1.00 87.82      C    C  
ATOM   3721  CG  PHE C  21       6.392  12.331 -35.523  1.00 85.28      C    C  
ATOM   3722  CD1 PHE C  21       7.291  13.293 -35.033  1.00 80.21      C    C  
ATOM   3723  CD2 PHE C  21       6.625  10.966 -35.263  1.00 79.47      C    C  
ATOM   3724  CE1 PHE C  21       8.423  12.898 -34.307  1.00 77.52      C    C  
ATOM   3725  CE2 PHE C  21       7.747  10.568 -34.536  1.00 76.71      C    C  
ATOM   3726  CZ  PHE C  21       8.654  11.533 -34.051  1.00 77.40      C    C  
ATOM   3727  N   ASN C  22       3.993  14.972 -34.402  1.00 88.22      C    N  
ATOM   3728  CA  ASN C  22       4.095  15.937 -33.305  1.00 86.74      C    C  
ATOM   3729  C   ASN C  22       2.950  15.783 -32.304  1.00 86.37      C    C  
ATOM   3730  O   ASN C  22       3.190  15.732 -31.100  1.00 84.68      C    O  
ATOM   3731  CB  ASN C  22       4.131  17.359 -33.890  1.00 85.52      C    C  
ATOM   3732  CG  ASN C  22       5.442  17.688 -34.566  1.00 80.40      C    C  
ATOM   3733  ND2 ASN C  22       5.522  18.852 -35.191  1.00 73.84      C    N  
ATOM   3734  OD1 ASN C  22       6.414  16.957 -34.510  1.00 74.30      C    O  
ATOM   3735  N   THR C  23       1.724  15.634 -32.783  1.00 86.85      C    N  
ATOM   3736  CA  THR C  23       0.555  15.386 -31.929  1.00 85.41      C    C  
ATOM   3737  C   THR C  23       0.727  14.101 -31.121  1.00 86.22      C    C  
ATOM   3738  O   THR C  23       0.507  14.100 -29.911  1.00 84.78      C    O  
ATOM   3739  CB  THR C  23      -0.731  15.309 -32.770  1.00 82.83      C    C  
ATOM   3740  CG2 THR C  23      -1.976  15.147 -31.897  1.00 72.29      C    C  
ATOM   3741  OG1 THR C  23      -0.913  16.491 -33.514  1.00 73.03      C    O  
ATOM   3742  N   GLY C  24       1.170  13.035 -31.752  1.00 87.72      C    N  
ATOM   3743  CA  GLY C  24       1.432  11.755 -31.093  1.00 87.35      C    C  
ATOM   3744  C   GLY C  24       2.519  11.844 -30.022  1.00 88.61      C    C  
ATOM   3745  O   GLY C  24       2.345  11.310 -28.929  1.00 86.71      C    O  
ATOM   3746  N   GLN C  25       3.613  12.574 -30.276  1.00 89.06      C    N  
ATOM   3747  CA  GLN C  25       4.680  12.781 -29.290  1.00 88.71      C    C  
ATOM   3748  C   GLN C  25       4.184  13.563 -28.068  1.00 89.39      C    C  
ATOM   3749  O   GLN C  25       4.458  13.170 -26.937  1.00 87.91      C    O  
ATOM   3750  CB  GLN C  25       5.881  13.496 -29.933  1.00 87.10      C    C  
ATOM   3751  CG  GLN C  25       6.667  12.610 -30.919  1.00 81.51      C    C  
ATOM   3752  CD  GLN C  25       7.332  11.393 -30.269  1.00 78.82      C    C  
ATOM   3753  NE2 GLN C  25       7.656  10.392 -31.044  1.00 67.20      C    N  
ATOM   3754  OE1 GLN C  25       7.575  11.318 -29.077  1.00 68.90      C    O  
ATOM   3755  N   VAL C  26       3.408  14.629 -28.267  1.00 88.64      C    N  
ATOM   3756  CA  VAL C  26       2.838  15.431 -27.173  1.00 88.23      C    C  
ATOM   3757  C   VAL C  26       1.877  14.601 -26.324  1.00 89.10      C    C  
ATOM   3758  O   VAL C  26       1.977  14.603 -25.094  1.00 88.44      C    O  
ATOM   3759  CB  VAL C  26       2.145  16.694 -27.724  1.00 86.31      C    C  
ATOM   3760  CG1 VAL C  26       1.349  17.433 -26.638  1.00 79.27      C    C  
ATOM   3761  CG2 VAL C  26       3.182  17.656 -28.295  1.00 79.68      C    C  
ATOM   3762  N   VAL C  27       0.967  13.847 -26.946  1.00 89.72      C    N  
ATOM   3763  CA  VAL C  27       0.007  12.991 -26.240  1.00 89.71      C    C  
ATOM   3764  C   VAL C  27       0.722  11.884 -25.461  1.00 90.86      C    C  
ATOM   3765  O   VAL C  27       0.452  11.709 -24.279  1.00 89.96      C    O  
ATOM   3766  CB  VAL C  27      -1.041  12.411 -27.211  1.00 88.37      C    C  
ATOM   3767  CG1 VAL C  27      -1.908  11.349 -26.541  1.00 82.21      C    C  
ATOM   3768  CG2 VAL C  27      -1.965  13.530 -27.703  1.00 82.70      C    C  
ATOM   3769  N   ASN C  28       1.698  11.206 -26.072  1.00 89.93      C    N  
ATOM   3770  CA  ASN C  28       2.486  10.181 -25.386  1.00 89.99      C    C  
ATOM   3771  C   ASN C  28       3.232  10.747 -24.180  1.00 91.03      C    C  
ATOM   3772  O   ASN C  28       3.293  10.106 -23.136  1.00 89.67      C    O  
ATOM   3773  CB  ASN C  28       3.461   9.534 -26.382  1.00 88.03      C    C  
ATOM   3774  CG  ASN C  28       2.770   8.550 -27.307  1.00 80.36      C    C  
ATOM   3775  ND2 ASN C  28       3.342   8.267 -28.451  1.00 71.56      C    N  
ATOM   3776  OD1 ASN C  28       1.740   7.976 -27.009  1.00 70.90      C    O  
ATOM   3777  N   LYS C  29       3.759  11.992 -24.289  1.00 90.65      C    N  
ATOM   3778  CA  LYS C  29       4.441  12.649 -23.170  1.00 90.66      C    C  
ATOM   3779  C   LYS C  29       3.476  13.023 -22.044  1.00 91.35      C    C  
ATOM   3780  O   LYS C  29       3.827  12.876 -20.879  1.00 90.14      C    O  
ATOM   3781  CB  LYS C  29       5.238  13.858 -23.690  1.00 89.48      C    C  
ATOM   3782  CG  LYS C  29       6.353  14.286 -22.723  1.00 80.88      C    C  
ATOM   3783  CD  LYS C  29       7.460  13.229 -22.667  1.00 75.72      C    C  
ATOM   3784  CE  LYS C  29       8.560  13.580 -21.671  1.00 68.20      C    C  
ATOM   3785  NZ  LYS C  29       9.517  12.453 -21.536  1.00 60.78      C    N1+
ATOM   3786  N   LYS C  30       2.252  13.452 -22.367  1.00 91.31      C    N  
ATOM   3787  CA  LYS C  30       1.190  13.684 -21.374  1.00 90.72      C    C  
ATOM   3788  C   LYS C  30       0.815  12.387 -20.635  1.00 91.67      C    C  
ATOM   3789  O   LYS C  30       0.737  12.408 -19.417  1.00 90.88      C    O  
ATOM   3790  CB  LYS C  30      -0.055  14.293 -22.032  1.00 88.97      C    C  
ATOM   3791  CG  LYS C  30       0.116  15.787 -22.363  1.00 80.96      C    C  
ATOM   3792  CD  LYS C  30      -1.163  16.350 -22.980  1.00 76.97      C    C  
ATOM   3793  CE  LYS C  30      -1.028  17.851 -23.242  1.00 68.89      C    C  
ATOM   3794  NZ  LYS C  30      -2.276  18.459 -23.755  1.00 63.02      C    N1+
ATOM   3795  N   VAL C  31       0.646  11.279 -21.357  1.00 92.46      C    N  
ATOM   3796  CA  VAL C  31       0.339   9.968 -20.768  1.00 92.64      C    C  
ATOM   3797  C   VAL C  31       1.470   9.493 -19.852  1.00 93.38      C    C  
ATOM   3798  O   VAL C  31       1.211   9.098 -18.719  1.00 92.67      C    O  
ATOM   3799  CB  VAL C  31       0.054   8.934 -21.871  1.00 92.08      C    C  
ATOM   3800  CG1 VAL C  31      -0.060   7.508 -21.324  1.00 87.89      C    C  
ATOM   3801  CG2 VAL C  31      -1.270   9.255 -22.578  1.00 88.37      C    C  
ATOM   3802  N   GLU C  32       2.720   9.596 -20.294  1.00 92.95      C    N  
ATOM   3803  CA  GLU C  32       3.906   9.251 -19.497  1.00 93.06      C    C  
ATOM   3804  C   GLU C  32       3.955  10.057 -18.195  1.00 93.51      C    C  
ATOM   3805  O   GLU C  32       4.130   9.484 -17.116  1.00 92.10      C    O  
ATOM   3806  CB  GLU C  32       5.162   9.505 -20.355  1.00 91.53      C    C  
ATOM   3807  CG  GLU C  32       6.477   9.054 -19.696  1.00 85.99      C    C  
ATOM   3808  CD  GLU C  32       7.694   9.540 -20.506  1.00 84.68      C    C  
ATOM   3809  OE1 GLU C  32       8.554  10.238 -19.929  1.00 77.87      C    O  
ATOM   3810  OE2 GLU C  32       7.761   9.307 -21.724  1.00 80.53      C    O1-
ATOM   3811  N   LEU C  33       3.725  11.377 -18.267  1.00 93.27      C    N  
ATOM   3812  CA  LEU C  33       3.770  12.261 -17.103  1.00 93.48      C    C  
ATOM   3813  C   LEU C  33       2.621  11.994 -16.122  1.00 93.94      C    C  
ATOM   3814  O   LEU C  33       2.840  12.013 -14.917  1.00 92.82      C    O  
ATOM   3815  CB  LEU C  33       3.771  13.714 -17.603  1.00 92.31      C    C  
ATOM   3816  CG  LEU C  33       4.099  14.725 -16.493  1.00 88.27      C    C  
ATOM   3817  CD1 LEU C  33       5.542  14.602 -16.017  1.00 84.23      C    C  
ATOM   3818  CD2 LEU C  33       3.898  16.138 -17.033  1.00 83.58      C    C  
ATOM   3819  N   VAL C  34       1.408  11.715 -16.616  1.00 93.59      C    N  
ATOM   3820  CA  VAL C  34       0.257  11.338 -15.784  1.00 93.72      C    C  
ATOM   3821  C   VAL C  34       0.514  10.019 -15.053  1.00 94.25      C    C  
ATOM   3822  O   VAL C  34       0.269   9.930 -13.848  1.00 93.39      C    O  
ATOM   3823  CB  VAL C  34      -1.018  11.269 -16.650  1.00 92.52      C    C  
ATOM   3824  CG1 VAL C  34      -2.174  10.525 -15.973  1.00 86.36      C    C  
ATOM   3825  CG2 VAL C  34      -1.516  12.679 -16.968  1.00 86.34      C    C  
ATOM   3826  N   ASN C  35       1.047   9.017 -15.744  1.00 94.33      C    N  
ATOM   3827  CA  ASN C  35       1.406   7.738 -15.133  1.00 94.57      C    C  
ATOM   3828  C   ASN C  35       2.508   7.901 -14.070  1.00 95.13      C    C  
ATOM   3829  O   ASN C  35       2.413   7.321 -12.990  1.00 93.94      C    O  
ATOM   3830  CB  ASN C  35       1.839   6.762 -16.238  1.00 93.77      C    C  
ATOM   3831  CG  ASN C  35       0.695   6.263 -17.105  1.00 92.74      C    C  
ATOM   3832  ND2 ASN C  35       1.017   5.666 -18.231  1.00 84.73      C    N  
ATOM   3833  OD1 ASN C  35      -0.473   6.342 -16.781  1.00 84.84      C    O  
ATOM   3834  N   ALA C  36       3.509   8.736 -14.343  1.00 94.73      C    N  
ATOM   3835  CA  ALA C  36       4.587   9.037 -13.410  1.00 94.70      C    C  
ATOM   3836  C   ALA C  36       4.080   9.766 -12.157  1.00 95.15      C    C  
ATOM   3837  O   ALA C  36       4.456   9.406 -11.046  1.00 93.52      C    O  
ATOM   3838  CB  ALA C  36       5.643   9.858 -14.145  1.00 93.88      C    C  
ATOM   3839  N   ALA C  37       3.180  10.750 -12.317  1.00 94.76      C    N  
ATOM   3840  CA  ALA C  37       2.585  11.480 -11.205  1.00 94.55      C    C  
ATOM   3841  C   ALA C  37       1.711  10.570 -10.326  1.00 95.02      C    C  
ATOM   3842  O   ALA C  37       1.821  10.628  -9.099  1.00 93.81      C    O  
ATOM   3843  CB  ALA C  37       1.791  12.668 -11.753  1.00 93.50      C    C  
ATOM   3844  N   ASP C  38       0.901   9.688 -10.922  1.00 95.69      C    N  
ATOM   3845  CA  ASP C  38       0.103   8.703 -10.181  1.00 95.54      C    C  
ATOM   3846  C   ASP C  38       0.993   7.749  -9.372  1.00 95.91      C    C  
ATOM   3847  O   ASP C  38       0.757   7.541  -8.183  1.00 94.79      C    O  
ATOM   3848  CB  ASP C  38      -0.777   7.875 -11.143  1.00 94.63      C    C  
ATOM   3849  CG  ASP C  38      -2.043   8.569 -11.644  1.00 93.17      C    C  
ATOM   3850  OD1 ASP C  38      -2.442   9.619 -11.127  1.00 88.36      C    O  
ATOM   3851  OD2 ASP C  38      -2.705   8.028 -12.564  1.00 88.37      C    O1-
ATOM   3852  N   ALA C  39       2.052   7.213  -9.987  1.00 95.58      C    N  
ATOM   3853  CA  ALA C  39       2.978   6.312  -9.315  1.00 95.48      C    C  
ATOM   3854  C   ALA C  39       3.741   7.006  -8.175  1.00 95.63      C    C  
ATOM   3855  O   ALA C  39       3.902   6.423  -7.101  1.00 94.19      C    O  
ATOM   3856  CB  ALA C  39       3.947   5.746 -10.363  1.00 94.55      C    C  
ATOM   3857  N   ALA C  40       4.166   8.259  -8.369  1.00 95.52      C    N  
ATOM   3858  CA  ALA C  40       4.855   9.032  -7.349  1.00 95.20      C    C  
ATOM   3859  C   ALA C  40       3.941   9.357  -6.159  1.00 95.30      C    C  
ATOM   3860  O   ALA C  40       4.329   9.124  -5.016  1.00 94.01      C    O  
ATOM   3861  CB  ALA C  40       5.434  10.294  -7.995  1.00 94.46      C    C  
ATOM   3862  N   ALA C  41       2.707   9.813  -6.403  1.00 95.46      C    N  
ATOM   3863  CA  ALA C  41       1.741  10.107  -5.352  1.00 95.32      C    C  
ATOM   3864  C   ALA C  41       1.395   8.853  -4.534  1.00 95.42      C    C  
ATOM   3865  O   ALA C  41       1.466   8.876  -3.303  1.00 94.04      C    O  
ATOM   3866  CB  ALA C  41       0.487  10.722  -5.987  1.00 94.48      C    C  
ATOM   3867  N   TYR C  42       1.100   7.745  -5.210  1.00 96.19      C    N  
ATOM   3868  CA  TYR C  42       0.818   6.471  -4.561  1.00 96.12      C    C  
ATOM   3869  C   TYR C  42       2.017   5.981  -3.738  1.00 95.92      C    C  
ATOM   3870  O   TYR C  42       1.846   5.573  -2.591  1.00 94.92      C    O  
ATOM   3871  CB  TYR C  42       0.403   5.444  -5.612  1.00 95.88      C    C  
ATOM   3872  CG  TYR C  42      -0.069   4.133  -5.011  1.00 96.10      C    C  
ATOM   3873  CD1 TYR C  42       0.811   3.051  -4.874  1.00 93.88      C    C  
ATOM   3874  CD2 TYR C  42      -1.398   4.014  -4.571  1.00 94.07      C    C  
ATOM   3875  CE1 TYR C  42       0.369   1.845  -4.306  1.00 93.25      C    C  
ATOM   3876  CE2 TYR C  42      -1.852   2.810  -4.003  1.00 92.99      C    C  
ATOM   3877  CZ  TYR C  42      -0.963   1.728  -3.873  1.00 94.09      C    C  
ATOM   3878  OH  TYR C  42      -1.401   0.544  -3.322  1.00 92.45      C    O  
ATOM   3879  N   SER C  43       3.236   6.087  -4.255  1.00 95.28      C    N  
ATOM   3880  CA  SER C  43       4.451   5.671  -3.555  1.00 94.70      C    C  
ATOM   3881  C   SER C  43       4.723   6.494  -2.286  1.00 94.41      C    C  
ATOM   3882  O   SER C  43       5.123   5.931  -1.274  1.00 92.99      C    O  
ATOM   3883  CB  SER C  43       5.665   5.747  -4.484  1.00 94.17      C    C  
ATOM   3884  OG  SER C  43       5.475   4.901  -5.606  1.00 86.09      C    O  
ATOM   3885  N   VAL C  44       4.448   7.797  -2.300  1.00 95.09      C    N  
ATOM   3886  CA  VAL C  44       4.512   8.652  -1.101  1.00 94.42      C    C  
ATOM   3887  C   VAL C  44       3.508   8.189  -0.056  1.00 94.20      C    C  
ATOM   3888  O   VAL C  44       3.866   8.014   1.111  1.00 93.25      C    O  
ATOM   3889  CB  VAL C  44       4.276  10.130  -1.452  1.00 93.75      C    C  
ATOM   3890  CG1 VAL C  44       4.116  11.015  -0.216  1.00 88.70      C    C  
ATOM   3891  CG2 VAL C  44       5.456  10.686  -2.247  1.00 89.14      C    C  
ATOM   3892  N   ALA C  45       2.255   7.942  -0.448  1.00 95.25      C    N  
ATOM   3893  CA  ALA C  45       1.231   7.483   0.473  1.00 94.84      C    C  
ATOM   3894  C   ALA C  45       1.550   6.092   1.056  1.00 94.70      C    C  
ATOM   3895  O   ALA C  45       1.362   5.877   2.251  1.00 93.51      C    O  
ATOM   3896  CB  ALA C  45      -0.123   7.510  -0.249  1.00 94.38      C    C  
ATOM   3897  N   ILE C  46       2.117   5.178   0.262  1.00 94.51      C    N  
ATOM   3898  CA  ILE C  46       2.610   3.876   0.736  1.00 94.15      C    C  
ATOM   3899  C   ILE C  46       3.724   4.061   1.768  1.00 93.52      C    C  
ATOM   3900  O   ILE C  46       3.693   3.410   2.804  1.00 92.39      C    O  
ATOM   3901  CB  ILE C  46       3.079   3.005  -0.444  1.00 93.82      C    C  
ATOM   3902  CG1 ILE C  46       1.896   2.509  -1.312  1.00 89.75      C    C  
ATOM   3903  CG2 ILE C  46       3.920   1.797   0.027  1.00 90.51      C    C  
ATOM   3904  CD1 ILE C  46       1.005   1.433  -0.681  1.00 82.88      C    C  
ATOM   3905  N   GLN C  47       4.676   4.942   1.531  1.00 93.46      C    N  
ATOM   3906  CA  GLN C  47       5.768   5.175   2.474  1.00 92.40      C    C  
ATOM   3907  C   GLN C  47       5.266   5.729   3.817  1.00 92.60      C    C  
ATOM   3908  O   GLN C  47       5.719   5.303   4.875  1.00 91.24      C    O  
ATOM   3909  CB  GLN C  47       6.802   6.103   1.809  1.00 90.93      C    C  
ATOM   3910  CG  GLN C  47       8.133   6.169   2.562  1.00 82.86      C    C  
ATOM   3911  CD  GLN C  47       8.957   4.876   2.491  1.00 80.19      C    C  
ATOM   3912  NE2 GLN C  47      10.150   4.880   3.026  1.00 68.45      C    N  
ATOM   3913  OE1 GLN C  47       8.572   3.851   1.962  1.00 71.23      C    O  
ATOM   3914  N   GLN C  48       4.278   6.625   3.784  1.00 93.55      C    N  
ATOM   3915  CA  GLN C  48       3.617   7.134   4.985  1.00 93.43      C    C  
ATOM   3916  C   GLN C  48       2.810   6.041   5.702  1.00 93.82      C    C  
ATOM   3917  O   GLN C  48       2.897   5.904   6.920  1.00 92.92      C    O  
ATOM   3918  CB  GLN C  48       2.712   8.313   4.588  1.00 92.76      C    C  
ATOM   3919  CG  GLN C  48       3.517   9.535   4.140  1.00 88.53      C    C  
ATOM   3920  CD  GLN C  48       4.283  10.195   5.283  1.00 87.42      C    C  
ATOM   3921  NE2 GLN C  48       5.432  10.765   5.025  1.00 76.09      C    N  
ATOM   3922  OE1 GLN C  48       3.847  10.217   6.412  1.00 77.76      C    O  
ATOM   3923  N   ALA C  49       2.091   5.185   4.962  1.00 93.82      C    N  
ATOM   3924  CA  ALA C  49       1.380   4.050   5.532  1.00 93.85      C    C  
ATOM   3925  C   ALA C  49       2.347   3.044   6.179  1.00 93.99      C    C  
ATOM   3926  O   ALA C  49       2.072   2.547   7.274  1.00 92.97      C    O  
ATOM   3927  CB  ALA C  49       0.527   3.397   4.440  1.00 93.68      C    C  
ATOM   3928  N   ARG C  50       3.513   2.796   5.589  1.00 93.49      C    N  
ATOM   3929  CA  ARG C  50       4.592   1.982   6.179  1.00 93.01      C    C  
ATOM   3930  C   ARG C  50       5.072   2.556   7.512  1.00 92.99      C    C  
ATOM   3931  O   ARG C  50       5.249   1.796   8.452  1.00 91.99      C    O  
ATOM   3932  CB  ARG C  50       5.782   1.868   5.211  1.00 92.12      C    C  
ATOM   3933  CG  ARG C  50       5.531   0.863   4.080  1.00 89.50      C    C  
ATOM   3934  CD  ARG C  50       6.750   0.804   3.162  1.00 89.76      C    C  
ATOM   3935  NE  ARG C  50       6.605  -0.246   2.136  1.00 88.83      C    N  
ATOM   3936  CZ  ARG C  50       7.569  -0.762   1.390  1.00 89.45      C    C  
ATOM   3937  NH1 ARG C  50       8.799  -0.336   1.448  1.00 84.86      C    N1+
ATOM   3938  NH2 ARG C  50       7.292  -1.728   0.574  1.00 84.33      C    N  
ATOM   3939  N   ALA C  51       5.246   3.867   7.608  1.00 93.01      C    N  
ATOM   3940  CA  ALA C  51       5.650   4.503   8.862  1.00 92.68      C    C  
ATOM   3941  C   ALA C  51       4.597   4.335   9.969  1.00 93.11      C    C  
ATOM   3942  O   ALA C  51       4.938   3.969  11.097  1.00 92.30      C    O  
ATOM   3943  CB  ALA C  51       5.947   5.984   8.579  1.00 91.77      C    C  
ATOM   3944  N   LEU C  52       3.316   4.504   9.654  1.00 93.34      C    N  
ATOM   3945  CA  LEU C  52       2.214   4.326  10.595  1.00 93.87      C    C  
ATOM   3946  C   LEU C  52       2.058   2.856  11.026  1.00 94.24      C    C  
ATOM   3947  O   LEU C  52       1.922   2.564  12.218  1.00 93.22      C    O  
ATOM   3948  CB  LEU C  52       0.908   4.848   9.976  1.00 93.51      C    C  
ATOM   3949  CG  LEU C  52       0.887   6.367   9.690  1.00 92.87      C    C  
ATOM   3950  CD1 LEU C  52      -0.412   6.729   8.970  1.00 89.98      C    C  
ATOM   3951  CD2 LEU C  52       0.972   7.204  10.967  1.00 89.16      C    C  
ATOM   3952  N   ASN C  53       2.145   1.911  10.087  1.00 94.02      C    N  
ATOM   3953  CA  ASN C  53       2.094   0.484  10.388  1.00 94.16      C    C  
ATOM   3954  C   ASN C  53       3.307   0.031  11.208  1.00 94.32      C    C  
ATOM   3955  O   ASN C  53       3.147  -0.720  12.162  1.00 93.50      C    O  
ATOM   3956  CB  ASN C  53       1.961  -0.311   9.078  1.00 94.02      C    C  
ATOM   3957  CG  ASN C  53       0.554  -0.250   8.499  1.00 93.86      C    C  
ATOM   3958  ND2 ASN C  53       0.429  -0.381   7.204  1.00 85.89      C    N  
ATOM   3959  OD1 ASN C  53      -0.438  -0.110   9.198  1.00 86.56      C    O  
ATOM   3960  N   TYR C  54       4.509   0.540  10.904  1.00 93.27      C    N  
ATOM   3961  CA  TYR C  54       5.698   0.291  11.712  1.00 93.04      C    C  
ATOM   3962  C   TYR C  54       5.493   0.743  13.160  1.00 93.53      C    C  
ATOM   3963  O   TYR C  54       5.747  -0.028  14.087  1.00 92.90      C    O  
ATOM   3964  CB  TYR C  54       6.901   1.004  11.080  1.00 92.21      C    C  
ATOM   3965  CG  TYR C  54       8.178   0.831  11.870  1.00 92.05      C    C  
ATOM   3966  CD1 TYR C  54       8.546   1.756  12.868  1.00 90.07      C    C  
ATOM   3967  CD2 TYR C  54       8.987  -0.299  11.641  1.00 89.93      C    C  
ATOM   3968  CE1 TYR C  54       9.713   1.549  13.635  1.00 88.85      C    C  
ATOM   3969  CE2 TYR C  54      10.144  -0.512  12.394  1.00 88.41      C    C  
ATOM   3970  CZ  TYR C  54      10.504   0.408  13.395  1.00 89.21      C    C  
ATOM   3971  OH  TYR C  54      11.630   0.184  14.140  1.00 87.15      C    O  
ATOM   3972  N   ALA C  55       4.956   1.946  13.364  1.00 93.99      C    N  
ATOM   3973  CA  ALA C  55       4.631   2.443  14.691  1.00 94.08      C    C  
ATOM   3974  C   ALA C  55       3.606   1.556  15.410  1.00 94.51      C    C  
ATOM   3975  O   ALA C  55       3.773   1.253  16.592  1.00 93.62      C    O  
ATOM   3976  CB  ALA C  55       4.136   3.890  14.561  1.00 93.40      C    C  
ATOM   3977  N   ALA C  56       2.590   1.060  14.698  1.00 94.86      C    N  
ATOM   3978  CA  ALA C  56       1.587   0.167  15.250  1.00 95.21      C    C  
ATOM   3979  C   ALA C  56       2.172  -1.191  15.678  1.00 95.40      C    C  
ATOM   3980  O   ALA C  56       1.900  -1.654  16.788  1.00 94.17      C    O  
ATOM   3981  CB  ALA C  56       0.458  -0.000  14.226  1.00 94.84      C    C  
ATOM   3982  N   TYR C  57       3.034  -1.812  14.856  1.00 94.64      C    N  
ATOM   3983  CA  TYR C  57       3.736  -3.044  15.230  1.00 94.54      C    C  
ATOM   3984  C   TYR C  57       4.640  -2.844  16.446  1.00 94.47      C    C  
ATOM   3985  O   TYR C  57       4.620  -3.665  17.355  1.00 93.44      C    O  
ATOM   3986  CB  TYR C  57       4.577  -3.562  14.050  1.00 94.02      C    C  
ATOM   3987  CG  TYR C  57       3.799  -4.188  12.914  1.00 94.27      C    C  
ATOM   3988  CD1 TYR C  57       3.032  -5.352  13.122  1.00 92.34      C    C  
ATOM   3989  CD2 TYR C  57       3.864  -3.639  11.623  1.00 92.31      C    C  
ATOM   3990  CE1 TYR C  57       2.325  -5.942  12.066  1.00 91.26      C    C  
ATOM   3991  CE2 TYR C  57       3.162  -4.213  10.555  1.00 91.20      C    C  
ATOM   3992  CZ  TYR C  57       2.387  -5.364  10.783  1.00 92.52      C    C  
ATOM   3993  OH  TYR C  57       1.682  -5.922   9.741  1.00 90.66      C    O  
ATOM   3994  N   MET C  58       5.386  -1.740  16.509  1.00 94.43      C    N  
ATOM   3995  CA  MET C  58       6.256  -1.439  17.642  1.00 93.93      C    C  
ATOM   3996  C   MET C  58       5.474  -1.165  18.920  1.00 94.52      C    C  
ATOM   3997  O   MET C  58       5.836  -1.670  19.982  1.00 93.84      C    O  
ATOM   3998  CB  MET C  58       7.167  -0.243  17.298  1.00 92.67      C    C  
ATOM   3999  CG  MET C  58       8.213  -0.601  16.237  1.00 88.58      C    C  
ATOM   4000  SD  MET C  58       9.397  -1.861  16.777  1.00 86.56      C    S  
ATOM   4001  CE  MET C  58       9.503  -2.836  15.295  1.00 77.55      C    C  
ATOM   4002  N   ASN C  59       4.361  -0.438  18.849  1.00 94.95      C    N  
ATOM   4003  CA  ASN C  59       3.490  -0.218  20.004  1.00 94.95      C    C  
ATOM   4004  C   ASN C  59       2.869  -1.528  20.498  1.00 95.34      C    C  
ATOM   4005  O   ASN C  59       2.855  -1.781  21.703  1.00 94.31      C    O  
ATOM   4006  CB  ASN C  59       2.418   0.826  19.653  1.00 94.41      C    C  
ATOM   4007  CG  ASN C  59       2.946   2.248  19.636  1.00 92.88      C    C  
ATOM   4008  ND2 ASN C  59       2.181   3.165  19.073  1.00 85.20      C    N  
ATOM   4009  OD1 ASN C  59       4.004   2.568  20.149  1.00 85.49      C    O  
ATOM   4010  N   ARG C  60       2.419  -2.401  19.594  1.00 94.91      C    N  
ATOM   4011  CA  ARG C  60       1.905  -3.730  19.967  1.00 95.18      C    C  
ATOM   4012  C   ARG C  60       2.988  -4.607  20.603  1.00 95.14      C    C  
ATOM   4013  O   ARG C  60       2.718  -5.251  21.605  1.00 93.55      C    O  
ATOM   4014  CB  ARG C  60       1.280  -4.400  18.729  1.00 94.16      C    C  
ATOM   4015  CG  ARG C  60       0.567  -5.722  19.053  1.00 88.75      C    C  
ATOM   4016  CD  ARG C  60      -0.614  -5.564  20.022  1.00 89.80      C    C  
ATOM   4017  NE  ARG C  60      -1.662  -4.724  19.435  1.00 89.02      C    N  
ATOM   4018  CZ  ARG C  60      -2.739  -4.247  20.035  1.00 90.20      C    C  
ATOM   4019  NH1 ARG C  60      -3.010  -4.476  21.294  1.00 80.39      C    N1+
ATOM   4020  NH2 ARG C  60      -3.592  -3.535  19.365  1.00 83.81      C    N  
ATOM   4021  N   ALA C  61       4.212  -4.582  20.072  1.00 94.97      C    N  
ATOM   4022  CA  ALA C  61       5.354  -5.288  20.656  1.00 94.21      C    C  
ATOM   4023  C   ALA C  61       5.720  -4.744  22.040  1.00 94.64      C    C  
ATOM   4024  O   ALA C  61       5.982  -5.527  22.952  1.00 93.58      C    O  
ATOM   4025  CB  ALA C  61       6.539  -5.195  19.691  1.00 93.21      C    C  
ATOM   4026  N   ARG C  62       5.683  -3.419  22.256  1.00 95.46      C    N  
ATOM   4027  CA  ARG C  62       5.881  -2.799  23.572  1.00 95.22      C    C  
ATOM   4028  C   ARG C  62       4.837  -3.283  24.576  1.00 95.12      C    C  
ATOM   4029  O   ARG C  62       5.224  -3.674  25.668  1.00 93.78      C    O  
ATOM   4030  CB  ARG C  62       5.840  -1.271  23.463  1.00 93.79      C    C  
ATOM   4031  CG  ARG C  62       7.111  -0.681  22.832  1.00 88.03      C    C  
ATOM   4032  CD  ARG C  62       6.949   0.822  22.578  1.00 88.84      C    C  
ATOM   4033  NE  ARG C  62       6.729   1.550  23.829  1.00 86.61      C    N  
ATOM   4034  CZ  ARG C  62       6.415   2.836  23.958  1.00 88.34      C    C  
ATOM   4035  NH1 ARG C  62       6.285   3.623  22.927  1.00 79.26      C    N1+
ATOM   4036  NH2 ARG C  62       6.222   3.343  25.132  1.00 80.37      C    N  
ATOM   4037  N   VAL C  63       3.558  -3.315  24.205  1.00 95.14      C    N  
ATOM   4038  CA  VAL C  63       2.489  -3.838  25.068  1.00 95.00      C    C  
ATOM   4039  C   VAL C  63       2.741  -5.304  25.432  1.00 94.90      C    C  
ATOM   4040  O   VAL C  63       2.687  -5.661  26.602  1.00 93.61      C    O  
ATOM   4041  CB  VAL C  63       1.106  -3.668  24.408  1.00 94.55      C    C  
ATOM   4042  CG1 VAL C  63      -0.012  -4.371  25.181  1.00 90.02      C    C  
ATOM   4043  CG2 VAL C  63       0.724  -2.190  24.305  1.00 90.85      C    C  
ATOM   4044  N   ALA C  64       3.092  -6.150  24.450  1.00 95.29      C    N  
ATOM   4045  CA  ALA C  64       3.381  -7.559  24.708  1.00 94.67      C    C  
ATOM   4046  C   ALA C  64       4.629  -7.759  25.585  1.00 94.67      C    C  
ATOM   4047  O   ALA C  64       4.664  -8.649  26.429  1.00 93.13      C    O  
ATOM   4048  CB  ALA C  64       3.505  -8.268  23.356  1.00 93.80      C    C  
ATOM   4049  N   ASN C  65       5.652  -6.915  25.437  1.00 95.17      C    N  
ATOM   4050  CA  ASN C  65       6.847  -6.937  26.280  1.00 94.67      C    C  
ATOM   4051  C   ASN C  65       6.564  -6.464  27.716  1.00 94.89      C    C  
ATOM   4052  O   ASN C  65       7.111  -7.046  28.654  1.00 93.82      C    O  
ATOM   4053  CB  ASN C  65       7.949  -6.097  25.625  1.00 93.64      C    C  
ATOM   4054  CG  ASN C  65       8.638  -6.820  24.477  1.00 91.57      C    C  
ATOM   4055  ND2 ASN C  65       9.188  -6.080  23.544  1.00 83.53      C    N  
ATOM   4056  OD1 ASN C  65       8.735  -8.033  24.417  1.00 84.12      C    O  
ATOM   4057  N   GLU C  66       5.681  -5.487  27.918  1.00 95.10      C    N  
ATOM   4058  CA  GLU C  66       5.209  -5.120  29.262  1.00 94.96      C    C  
ATOM   4059  C   GLU C  66       4.489  -6.303  29.934  1.00 95.00      C    C  
ATOM   4060  O   GLU C  66       4.751  -6.620  31.086  1.00 93.68      C    O  
ATOM   4061  CB  GLU C  66       4.277  -3.903  29.189  1.00 94.18      C    C  
ATOM   4062  CG  GLU C  66       4.958  -2.578  28.791  1.00 88.91      C    C  
ATOM   4063  CD  GLU C  66       6.041  -2.131  29.765  1.00 90.08      C    C  
ATOM   4064  OE1 GLU C  66       6.919  -1.333  29.354  1.00 81.06      C    O  
ATOM   4065  OE2 GLU C  66       6.014  -2.547  30.939  1.00 82.40      C    O1-
ATOM   4066  N   VAL C  67       3.653  -7.022  29.186  1.00 94.99      C    N  
ATOM   4067  CA  VAL C  67       3.015  -8.254  29.669  1.00 94.37      C    C  
ATOM   4068  C   VAL C  67       4.059  -9.336  29.982  1.00 94.14      C    C  
ATOM   4069  O   VAL C  67       3.921 -10.025  30.991  1.00 92.97      C    O  
ATOM   4070  CB  VAL C  67       1.962  -8.760  28.665  1.00 93.83      C    C  
ATOM   4071  CG1 VAL C  67       1.359 -10.104  29.082  1.00 89.56      C    C  
ATOM   4072  CG2 VAL C  67       0.810  -7.754  28.552  1.00 90.10      C    C  
ATOM   4073  N   ALA C  68       5.139  -9.452  29.198  1.00 94.69      C    N  
ATOM   4074  CA  ALA C  68       6.224 -10.394  29.482  1.00 93.73      C    C  
ATOM   4075  C   ALA C  68       6.976 -10.073  30.787  1.00 93.95      C    C  
ATOM   4076  O   ALA C  68       7.363 -10.987  31.518  1.00 92.73      C    O  
ATOM   4077  CB  ALA C  68       7.166 -10.417  28.280  1.00 92.88      C    C  
ATOM   4078  N   VAL C  69       7.149  -8.787  31.124  1.00 94.30      C    N  
ATOM   4079  CA  VAL C  69       7.655  -8.374  32.444  1.00 94.10      C    C  
ATOM   4080  C   VAL C  69       6.690  -8.816  33.541  1.00 94.16      C    C  
ATOM   4081  O   VAL C  69       7.126  -9.433  34.521  1.00 93.04      C    O  
ATOM   4082  CB  VAL C  69       7.902  -6.850  32.511  1.00 93.67      C    C  
ATOM   4083  CG1 VAL C  69       8.295  -6.391  33.919  1.00 88.96      C    C  
ATOM   4084  CG2 VAL C  69       9.033  -6.432  31.562  1.00 89.41      C    C  
ATOM   4085  N   ALA C  70       5.386  -8.596  33.363  1.00 94.70      C    N  
ATOM   4086  CA  ALA C  70       4.365  -9.032  34.303  1.00 94.41      C    C  
ATOM   4087  C   ALA C  70       4.379 -10.559  34.495  1.00 94.58      C    C  
ATOM   4088  O   ALA C  70       4.387 -11.022  35.634  1.00 93.07      C    O  
ATOM   4089  CB  ALA C  70       2.990  -8.548  33.827  1.00 94.00      C    C  
ATOM   4090  N   GLN C  71       4.481 -11.348  33.422  1.00 93.67      C    N  
ATOM   4091  CA  GLN C  71       4.592 -12.813  33.472  1.00 92.88      C    C  
ATOM   4092  C   GLN C  71       5.836 -13.260  34.251  1.00 92.98      C    C  
ATOM   4093  O   GLN C  71       5.751 -14.150  35.093  1.00 92.01      C    O  
ATOM   4094  CB  GLN C  71       4.667 -13.371  32.048  1.00 91.85      C    C  
ATOM   4095  CG  GLN C  71       3.314 -13.322  31.313  1.00 89.69      C    C  
ATOM   4096  CD  GLN C  71       3.425 -13.782  29.862  1.00 89.96      C    C  
ATOM   4097  NE2 GLN C  71       2.339 -14.198  29.271  1.00 80.66      C    N  
ATOM   4098  OE1 GLN C  71       4.481 -13.782  29.242  1.00 81.54      C    O  
ATOM   4099  N   THR C  72       6.982 -12.618  34.021  1.00 93.58      C    N  
ATOM   4100  CA  THR C  72       8.251 -12.968  34.682  1.00 93.08      C    C  
ATOM   4101  C   THR C  72       8.172 -12.772  36.194  1.00 93.21      C    C  
ATOM   4102  O   THR C  72       8.519 -13.673  36.954  1.00 92.03      C    O  
ATOM   4103  CB  THR C  72       9.406 -12.137  34.095  1.00 92.07      C    C  
ATOM   4104  CG2 THR C  72      10.759 -12.540  34.683  1.00 83.67      C    C  
ATOM   4105  OG1 THR C  72       9.507 -12.342  32.707  1.00 82.85      C    O  
ATOM   4106  N   ILE C  73       7.674 -11.635  36.658  1.00 94.15      C    N  
ATOM   4107  CA  ILE C  73       7.515 -11.389  38.096  1.00 93.80      C    C  
ATOM   4108  C   ILE C  73       6.368 -12.215  38.695  1.00 94.12      C    C  
ATOM   4109  O   ILE C  73       6.468 -12.622  39.845  1.00 92.96      C    O  
ATOM   4110  CB  ILE C  73       7.369  -9.897  38.441  1.00 92.08      C    C  
ATOM   4111  CG1 ILE C  73       6.087  -9.272  37.870  1.00 83.48      C    C  
ATOM   4112  CG2 ILE C  73       8.627  -9.130  37.977  1.00 80.90      C    C  
ATOM   4113  CD1 ILE C  73       5.767  -7.921  38.492  1.00 79.06      C    C  
ATOM   4114  N   SER C  74       5.324 -12.515  37.913  1.00 94.21      C    N  
ATOM   4115  CA  SER C  74       4.224 -13.389  38.333  1.00 93.85      C    C  
ATOM   4116  C   SER C  74       4.733 -14.787  38.648  1.00 93.72      C    C  
ATOM   4117  O   SER C  74       4.414 -15.339  39.697  1.00 91.99      C    O  
ATOM   4118  CB  SER C  74       3.155 -13.522  37.239  1.00 93.07      C    C  
ATOM   4119  OG  SER C  74       2.553 -12.292  36.970  1.00 82.99      C    O  
ATOM   4120  N   LEU C  75       5.580 -15.340  37.772  1.00 92.77      C    N  
ATOM   4121  CA  LEU C  75       6.167 -16.659  37.957  1.00 91.75      C    C  
ATOM   4122  C   LEU C  75       7.059 -16.704  39.208  1.00 91.95      C    C  
ATOM   4123  O   LEU C  75       6.949 -17.628  40.005  1.00 90.71      C    O  
ATOM   4124  CB  LEU C  75       6.948 -17.021  36.683  1.00 90.24      C    C  
ATOM   4125  CG  LEU C  75       7.323 -18.512  36.622  1.00 84.22      C    C  
ATOM   4126  CD1 LEU C  75       6.104 -19.401  36.351  1.00 79.47      C    C  
ATOM   4127  CD2 LEU C  75       8.314 -18.745  35.486  1.00 78.62      C    C  
ATOM   4128  N   TYR C  76       7.896 -15.670  39.414  1.00 92.34      C    N  
ATOM   4129  CA  TYR C  76       8.752 -15.622  40.603  1.00 92.79      C    C  
ATOM   4130  C   TYR C  76       7.965 -15.429  41.903  1.00 92.85      C    C  
ATOM   4131  O   TYR C  76       8.255 -16.098  42.897  1.00 91.83      C    O  
ATOM   4132  CB  TYR C  76       9.808 -14.523  40.423  1.00 92.80      C    C  
ATOM   4133  CG  TYR C  76      10.909 -14.616  41.463  1.00 93.04      C    C  
ATOM   4134  CD1 TYR C  76      10.949 -13.735  42.556  1.00 89.53      C    C  
ATOM   4135  CD2 TYR C  76      11.891 -15.629  41.355  1.00 89.59      C    C  
ATOM   4136  CE1 TYR C  76      11.962 -13.857  43.530  1.00 88.91      C    C  
ATOM   4137  CE2 TYR C  76      12.897 -15.758  42.320  1.00 88.57      C    C  
ATOM   4138  CZ  TYR C  76      12.930 -14.869  43.407  1.00 90.36      C    C  
ATOM   4139  OH  TYR C  76      13.916 -15.005  44.361  1.00 89.03      C    O  
ATOM   4140  N   SER C  77       6.941 -14.585  41.897  1.00 93.26      C    N  
ATOM   4141  CA  SER C  77       6.043 -14.371  43.036  1.00 93.16      C    C  
ATOM   4142  C   SER C  77       5.303 -15.655  43.415  1.00 93.25      C    C  
ATOM   4143  O   SER C  77       5.308 -16.061  44.579  1.00 91.37      C    O  
ATOM   4144  CB  SER C  77       5.039 -13.272  42.685  1.00 92.59      C    C  
ATOM   4145  OG  SER C  77       4.136 -13.062  43.742  1.00 84.36      C    O  
ATOM   4146  N   TRP C  78       4.756 -16.354  42.412  1.00 93.06      C    N  
ATOM   4147  CA  TRP C  78       4.063 -17.623  42.613  1.00 92.40      C    C  
ATOM   4148  C   TRP C  78       5.007 -18.718  43.132  1.00 92.59      C    C  
ATOM   4149  O   TRP C  78       4.661 -19.436  44.065  1.00 91.16      C    O  
ATOM   4150  CB  TRP C  78       3.391 -18.018  41.299  1.00 91.23      C    C  
ATOM   4151  CG  TRP C  78       2.665 -19.318  41.363  1.00 90.49      C    C  
ATOM   4152  CD1 TRP C  78       1.446 -19.508  41.903  1.00 86.39      C    C  
ATOM   4153  CD2 TRP C  78       3.129 -20.622  40.905  1.00 88.02      C    C  
ATOM   4154  CE2 TRP C  78       2.100 -21.562  41.189  1.00 87.20      C    C  
ATOM   4155  CE3 TRP C  78       4.298 -21.078  40.263  1.00 84.98      C    C  
ATOM   4156  NE1 TRP C  78       1.096 -20.854  41.792  1.00 85.81      C    N  
ATOM   4157  CZ2 TRP C  78       2.234 -22.933  40.847  1.00 85.23      C    C  
ATOM   4158  CZ3 TRP C  78       4.428 -22.438  39.931  1.00 82.22      C    C  
ATOM   4159  CH2 TRP C  78       3.413 -23.354  40.224  1.00 82.53      C    C  
ATOM   4160  N   LEU C  79       6.251 -18.794  42.623  1.00 92.12      C    N  
ATOM   4161  CA  LEU C  79       7.272 -19.701  43.147  1.00 91.27      C    C  
ATOM   4162  C   LEU C  79       7.640 -19.388  44.603  1.00 91.60      C    C  
ATOM   4163  O   LEU C  79       7.869 -20.311  45.383  1.00 90.59      C    O  
ATOM   4164  CB  LEU C  79       8.539 -19.618  42.284  1.00 89.97      C    C  
ATOM   4165  CG  LEU C  79       8.434 -20.345  40.940  1.00 86.88      C    C  
ATOM   4166  CD1 LEU C  79       9.673 -20.004  40.107  1.00 82.63      C    C  
ATOM   4167  CD2 LEU C  79       8.364 -21.859  41.143  1.00 81.78      C    C  
ATOM   4168  N   ASN C  80       7.700 -18.121  44.977  1.00 92.44      C    N  
ATOM   4169  CA  ASN C  80       7.933 -17.720  46.360  1.00 92.12      C    C  
ATOM   4170  C   ASN C  80       6.801 -18.199  47.272  1.00 92.38      C    C  
ATOM   4171  O   ASN C  80       7.080 -18.813  48.303  1.00 90.48      C    O  
ATOM   4172  CB  ASN C  80       8.092 -16.190  46.441  1.00 91.49      C    C  
ATOM   4173  CG  ASN C  80       9.408 -15.677  45.880  1.00 91.14      C    C  
ATOM   4174  ND2 ASN C  80       9.507 -14.386  45.688  1.00 83.12      C    N  
ATOM   4175  OD1 ASN C  80      10.358 -16.402  45.670  1.00 83.35      C    O  
ATOM   4176  N   GLN C  81       5.556 -17.985  46.851  1.00 91.66      C    N  
ATOM   4177  CA  GLN C  81       4.370 -18.444  47.585  1.00 91.03      C    C  
ATOM   4178  C   GLN C  81       4.352 -19.965  47.709  1.00 91.36      C    C  
ATOM   4179  O   GLN C  81       4.191 -20.484  48.819  1.00 89.58      C    O  
ATOM   4180  CB  GLN C  81       3.127 -17.864  46.894  1.00 89.95      C    C  
ATOM   4181  CG  GLN C  81       1.808 -18.347  47.498  1.00 86.55      C    C  
ATOM   4182  CD  GLN C  81       1.355 -19.684  46.923  1.00 85.20      C    C  
ATOM   4183  NE2 GLN C  81       0.911 -20.591  47.740  1.00 75.41      C    N  
ATOM   4184  OE1 GLN C  81       1.397 -19.942  45.734  1.00 75.89      C    O  
ATOM   4185  N   MET C  82       4.611 -20.703  46.631  1.00 91.51      C    N  
ATOM   4186  CA  MET C  82       4.670 -22.165  46.623  1.00 90.19      C    C  
ATOM   4187  C   MET C  82       5.755 -22.702  47.558  1.00 90.84      C    C  
ATOM   4188  O   MET C  82       5.524 -23.656  48.296  1.00 89.24      C    O  
ATOM   4189  CB  MET C  82       4.926 -22.649  45.192  1.00 88.15      C    C  
ATOM   4190  CG  MET C  82       3.657 -22.636  44.338  1.00 81.01      C    C  
ATOM   4191  SD  MET C  82       2.437 -23.883  44.849  1.00 75.36      C    S  
ATOM   4192  CE  MET C  82       3.290 -25.389  44.345  1.00 64.54      C    C  
ATOM   4193  N   HIS C  83       6.937 -22.092  47.582  1.00 91.66      C    N  
ATOM   4194  CA  HIS C  83       8.022 -22.502  48.469  1.00 91.38      C    C  
ATOM   4195  C   HIS C  83       7.682 -22.245  49.938  1.00 91.35      C    C  
ATOM   4196  O   HIS C  83       7.874 -23.132  50.771  1.00 89.87      C    O  
ATOM   4197  CB  HIS C  83       9.314 -21.798  48.033  1.00 90.80      C    C  
ATOM   4198  CG  HIS C  83      10.577 -22.298  48.669  1.00 90.55      C    C  
ATOM   4199  CD2 HIS C  83      10.768 -23.382  49.486  1.00 82.12      C    C  
ATOM   4200  ND1 HIS C  83      11.833 -21.724  48.488  1.00 81.58      C    N  
ATOM   4201  CE1 HIS C  83      12.720 -22.442  49.194  1.00 84.27      C    C  
ATOM   4202  NE2 HIS C  83      12.115 -23.445  49.799  1.00 85.92      C    N  
ATOM   4203  N   THR C  84       7.112 -21.084  50.271  1.00 91.16      C    N  
ATOM   4204  CA  THR C  84       6.638 -20.798  51.637  1.00 91.02      C    C  
ATOM   4205  C   THR C  84       5.548 -21.781  52.059  1.00 91.03      C    C  
ATOM   4206  O   THR C  84       5.636 -22.352  53.139  1.00 88.61      C    O  
ATOM   4207  CB  THR C  84       6.124 -19.354  51.757  1.00 90.64      C    C  
ATOM   4208  CG2 THR C  84       5.733 -19.003  53.188  1.00 78.53      C    C  
ATOM   4209  OG1 THR C  84       7.146 -18.448  51.404  1.00 79.05      C    O  
ATOM   4210  N   THR C  85       4.592 -22.060  51.179  1.00 90.35      C    N  
ATOM   4211  CA  THR C  85       3.512 -23.021  51.430  1.00 89.00      C    C  
ATOM   4212  C   THR C  85       4.064 -24.423  51.695  1.00 89.30      C    C  
ATOM   4213  O   THR C  85       3.655 -25.062  52.659  1.00 87.34      C    O  
ATOM   4214  CB  THR C  85       2.525 -23.071  50.249  1.00 88.16      C    C  
ATOM   4215  CG2 THR C  85       1.343 -24.003  50.495  1.00 79.17      C    C  
ATOM   4216  OG1 THR C  85       1.974 -21.793  50.041  1.00 79.45      C    O  
ATOM   4217  N   SER C  86       5.026 -24.892  50.893  1.00 90.03      C    N  
ATOM   4218  CA  SER C  86       5.628 -26.214  51.092  1.00 88.39      C    C  
ATOM   4219  C   SER C  86       6.378 -26.321  52.418  1.00 88.64      C    C  
ATOM   4220  O   SER C  86       6.263 -27.344  53.089  1.00 86.93      C    O  
ATOM   4221  CB  SER C  86       6.532 -26.580  49.913  1.00 86.96      C    C  
ATOM   4222  OG  SER C  86       7.733 -25.861  49.901  1.00 73.28      C    O  
ATOM   4223  N   ILE C  87       7.080 -25.278  52.843  1.00 90.72      C    N  
ATOM   4224  CA  ILE C  87       7.761 -25.234  54.141  1.00 90.49      C    C  
ATOM   4225  C   ILE C  87       6.753 -25.299  55.292  1.00 90.80      C    C  
ATOM   4226  O   ILE C  87       6.918 -26.115  56.204  1.00 88.24      C    O  
ATOM   4227  CB  ILE C  87       8.657 -23.985  54.261  1.00 89.66      C    C  
ATOM   4228  CG1 ILE C  87       9.846 -24.065  53.274  1.00 85.57      C    C  
ATOM   4229  CG2 ILE C  87       9.198 -23.820  55.694  1.00 85.63      C    C  
ATOM   4230  CD1 ILE C  87      10.564 -22.727  53.071  1.00 80.52      C    C  
ATOM   4231  N   VAL C  88       5.705 -24.481  55.256  1.00 89.82      C    N  
ATOM   4232  CA  VAL C  88       4.692 -24.411  56.319  1.00 88.61      C    C  
ATOM   4233  C   VAL C  88       3.927 -25.728  56.426  1.00 89.06      C    C  
ATOM   4234  O   VAL C  88       3.816 -26.280  57.521  1.00 87.62      C    O  
ATOM   4235  CB  VAL C  88       3.741 -23.219  56.104  1.00 88.03      C    C  
ATOM   4236  CG1 VAL C  88       2.585 -23.218  57.112  1.00 82.14      C    C  
ATOM   4237  CG2 VAL C  88       4.489 -21.898  56.279  1.00 83.12      C    C  
ATOM   4238  N   ILE C  89       3.480 -26.295  55.284  1.00 89.03      C    N  
ATOM   4239  CA  ILE C  89       2.774 -27.585  55.270  1.00 87.15      C    C  
ATOM   4240  C   ILE C  89       3.684 -28.696  55.780  1.00 87.79      C    C  
ATOM   4241  O   ILE C  89       3.267 -29.449  56.655  1.00 86.21      C    O  
ATOM   4242  CB  ILE C  89       2.203 -27.903  53.877  1.00 85.20      C    C  
ATOM   4243  CG1 ILE C  89       1.066 -26.911  53.530  1.00 81.86      C    C  
ATOM   4244  CG2 ILE C  89       1.670 -29.347  53.822  1.00 80.87      C    C  
ATOM   4245  CD1 ILE C  89       0.509 -27.060  52.102  1.00 74.03      C    C  
ATOM   4246  N   ARG C  90       4.950 -28.781  55.310  1.00 89.41      C    N  
ATOM   4247  CA  ARG C  90       5.910 -29.787  55.806  1.00 88.31      C    C  
ATOM   4248  C   ARG C  90       6.092 -29.680  57.318  1.00 89.26      C    C  
ATOM   4249  O   ARG C  90       6.021 -30.682  57.997  1.00 88.18      C    O  
ATOM   4250  CB  ARG C  90       7.256 -29.623  55.091  1.00 87.36      C    C  
ATOM   4251  CG  ARG C  90       8.277 -30.688  55.514  1.00 83.65      C    C  
ATOM   4252  CD  ARG C  90       9.703 -30.171  55.423  1.00 81.87      C    C  
ATOM   4253  NE  ARG C  90       9.960 -29.149  56.444  1.00 75.96      C    N  
ATOM   4254  CZ  ARG C  90      10.988 -28.318  56.500  1.00 71.82      C    C  
ATOM   4255  NH1 ARG C  90      11.970 -28.403  55.669  1.00 63.55      C    N1+
ATOM   4256  NH2 ARG C  90      11.031 -27.378  57.389  1.00 64.40      C    N  
ATOM   4257  N   THR C  91       6.289 -28.473  57.831  1.00 89.83      C    N  
ATOM   4258  CA  THR C  91       6.504 -28.256  59.267  1.00 88.94      C    C  
ATOM   4259  C   THR C  91       5.272 -28.660  60.081  1.00 89.58      C    C  
ATOM   4260  O   THR C  91       5.402 -29.306  61.117  1.00 86.82      C    O  
ATOM   4261  CB  THR C  91       6.852 -26.782  59.555  1.00 88.05      C    C  
ATOM   4262  CG2 THR C  91       7.366 -26.579  60.978  1.00 74.35      C    C  
ATOM   4263  OG1 THR C  91       7.881 -26.333  58.697  1.00 77.05      C    O  
ATOM   4264  N   THR C  92       4.076 -28.371  59.566  1.00 88.64      C    N  
ATOM   4265  CA  THR C  92       2.818 -28.800  60.196  1.00 86.61      C    C  
ATOM   4266  C   THR C  92       2.668 -30.319  60.177  1.00 87.15      C    C  
ATOM   4267  O   THR C  92       2.330 -30.920  61.197  1.00 85.76      C    O  
ATOM   4268  CB  THR C  92       1.616 -28.137  59.497  1.00 85.14      C    C  
ATOM   4269  CG2 THR C  92       0.303 -28.401  60.228  1.00 75.67      C    C  
ATOM   4270  OG1 THR C  92       1.787 -26.743  59.453  1.00 77.46      C    O  
ATOM   4271  N   LEU C  93       2.976 -30.980  59.067  1.00 88.54      C    N  
ATOM   4272  CA  LEU C  93       2.935 -32.433  58.930  1.00 86.72      C    C  
ATOM   4273  C   LEU C  93       3.978 -33.133  59.809  1.00 87.52      C    C  
ATOM   4274  O   LEU C  93       3.683 -34.185  60.364  1.00 85.78      C    O  
ATOM   4275  CB  LEU C  93       3.138 -32.821  57.458  1.00 85.14      C    C  
ATOM   4276  CG  LEU C  93       1.968 -32.473  56.518  1.00 83.10      C    C  
ATOM   4277  CD1 LEU C  93       2.395 -32.738  55.075  1.00 76.95      C    C  
ATOM   4278  CD2 LEU C  93       0.723 -33.306  56.798  1.00 79.08      C    C  
ATOM   4279  N   ASP C  94       5.176 -32.543  59.970  1.00 88.47      C    N  
ATOM   4280  CA  ASP C  94       6.196 -33.052  60.887  1.00 86.62      C    C  
ATOM   4281  C   ASP C  94       5.691 -33.054  62.342  1.00 87.25      C    C  
ATOM   4282  O   ASP C  94       5.854 -34.053  63.046  1.00 84.23      C    O  
ATOM   4283  CB  ASP C  94       7.502 -32.245  60.760  1.00 85.08      C    C  
ATOM   4284  CG  ASP C  94       8.385 -32.589  59.547  1.00 80.69      C    C  
ATOM   4285  OD1 ASP C  94       8.308 -33.735  59.051  1.00 73.08      C    O  
ATOM   4286  OD2 ASP C  94       9.224 -31.739  59.160  1.00 73.69      C    O1-
ATOM   4287  N   VAL C  95       4.985 -31.994  62.758  1.00 88.11      C    N  
ATOM   4288  CA  VAL C  95       4.349 -31.942  64.091  1.00 87.34      C    C  
ATOM   4289  C   VAL C  95       3.220 -32.979  64.213  1.00 87.20      C    C  
ATOM   4290  O   VAL C  95       3.163 -33.727  65.192  1.00 84.56      C    O  
ATOM   4291  CB  VAL C  95       3.829 -30.530  64.405  1.00 86.26      C    C  
ATOM   4292  CG1 VAL C  95       3.050 -30.464  65.723  1.00 78.36      C    C  
ATOM   4293  CG2 VAL C  95       4.993 -29.536  64.530  1.00 78.59      C    C  
ATOM   4294  N   LEU C  96       2.353 -33.112  63.198  1.00 87.41      C    N  
ATOM   4295  CA  LEU C  96       1.256 -34.087  63.183  1.00 85.44      C    C  
ATOM   4296  C   LEU C  96       1.752 -35.537  63.119  1.00 86.09      C    C  
ATOM   4297  O   LEU C  96       1.035 -36.445  63.539  1.00 83.74      C    O  
ATOM   4298  CB  LEU C  96       0.322 -33.775  62.004  1.00 83.45      C    C  
ATOM   4299  CG  LEU C  96      -0.486 -32.470  62.141  1.00 80.53      C    C  
ATOM   4300  CD1 LEU C  96      -1.227 -32.199  60.834  1.00 73.82      C    C  
ATOM   4301  CD2 LEU C  96      -1.512 -32.538  63.266  1.00 74.47      C    C  
ATOM   4302  N   SER C  97       2.988 -35.779  62.650  1.00 87.84      C    N  
ATOM   4303  CA  SER C  97       3.590 -37.117  62.606  1.00 85.85      C    C  
ATOM   4304  C   SER C  97       3.838 -37.733  63.993  1.00 86.56      C    C  
ATOM   4305  O   SER C  97       3.999 -38.947  64.098  1.00 82.02      C    O  
ATOM   4306  CB  SER C  97       4.873 -37.111  61.781  1.00 82.89      C    C  
ATOM   4307  OG  SER C  97       5.994 -36.611  62.476  1.00 72.43      C    O  
ATOM   4308  N   ALA C  98       3.808 -36.929  65.060  1.00 85.65      C    N  
ATOM   4309  CA  ALA C  98       3.901 -37.387  66.439  1.00 84.75      C    C  
ATOM   4310  C   ALA C  98       2.606 -38.060  66.943  1.00 85.23      C    C  
ATOM   4311  O   ALA C  98       2.628 -38.726  67.978  1.00 80.13      C    O  
ATOM   4312  CB  ALA C  98       4.294 -36.197  67.314  1.00 81.94      C    C  
ATOM   4313  N   ILE C  99       1.491 -37.916  66.205  1.00 86.11      C    N  
ATOM   4314  CA  ILE C  99       0.223 -38.556  66.566  1.00 85.07      C    C  
ATOM   4315  C   ILE C  99       0.334 -40.072  66.320  1.00 84.98      C    C  
ATOM   4316  O   ILE C  99       0.654 -40.494  65.205  1.00 81.44      C    O  
ATOM   4317  CB  ILE C  99      -0.972 -37.938  65.812  1.00 82.21      C    C  
ATOM   4318  CG1 ILE C  99      -1.060 -36.425  66.098  1.00 76.53      C    C  
ATOM   4319  CG2 ILE C  99      -2.286 -38.630  66.213  1.00 74.70      C    C  
ATOM   4320  CD1 ILE C  99      -2.148 -35.693  65.289  1.00 68.25      C    C  
ATOM   4321  N   PRO C 100       0.062 -40.925  67.301  1.00 84.76      C    N  
ATOM   4322  CA  PRO C 100       0.129 -42.380  67.134  1.00 83.39      C    C  
ATOM   4323  C   PRO C 100      -0.881 -42.875  66.089  1.00 83.31      C    C  
ATOM   4324  O   PRO C 100      -1.936 -42.277  65.885  1.00 78.14      C    O  
ATOM   4325  CB  PRO C 100      -0.098 -42.959  68.534  1.00 80.21      C    C  
ATOM   4326  CG  PRO C 100      -0.866 -41.863  69.273  1.00 78.73      C    C  
ATOM   4327  CD  PRO C 100      -0.330 -40.578  68.646  1.00 80.58      C    C  
ATOM   4328  N   TYR C 101      -0.546 -44.016  65.445  1.00 83.92      C    N  
ATOM   4329  CA  TYR C 101      -1.293 -44.668  64.363  1.00 83.23      C    C  
ATOM   4330  C   TYR C 101      -1.343 -43.897  63.037  1.00 83.73      C    C  
ATOM   4331  O   TYR C 101      -0.910 -44.435  62.014  1.00 78.13      C    O  
ATOM   4332  CB  TYR C 101      -2.709 -45.086  64.819  1.00 79.47      C    C  
ATOM   4333  CG  TYR C 101      -2.723 -45.979  66.032  1.00 75.16      C    C  
ATOM   4334  CD1 TYR C 101      -2.479 -47.360  65.883  1.00 68.48      C    C  
ATOM   4335  CD2 TYR C 101      -2.972 -45.456  67.314  1.00 65.79      C    C  
ATOM   4336  CE1 TYR C 101      -2.472 -48.202  66.998  1.00 59.45      C    C  
ATOM   4337  CE2 TYR C 101      -2.964 -46.293  68.426  1.00 59.63      C    C  
ATOM   4338  CZ  TYR C 101      -2.716 -47.666  68.270  1.00 59.91      C    C  
ATOM   4339  OH  TYR C 101      -2.707 -48.501  69.368  1.00 57.81      C    O  
ATOM   4340  N   ILE C 102      -1.789 -42.645  63.015  1.00 84.84      C    N  
ATOM   4341  CA  ILE C 102      -1.957 -41.853  61.784  1.00 84.35      C    C  
ATOM   4342  C   ILE C 102      -0.649 -41.135  61.409  1.00 85.78      C    C  
ATOM   4343  O   ILE C 102      -0.437 -40.758  60.257  1.00 81.54      C    O  
ATOM   4344  CB  ILE C 102      -3.159 -40.895  61.919  1.00 79.82      C    C  
ATOM   4345  CG1 ILE C 102      -4.413 -41.628  62.474  1.00 71.27      C    C  
ATOM   4346  CG2 ILE C 102      -3.503 -40.270  60.561  1.00 67.57      C    C  
ATOM   4347  CD1 ILE C 102      -5.624 -40.723  62.719  1.00 61.30      C    C  
ATOM   4348  N   GLY C 103       0.283 -41.023  62.357  1.00 84.51      C    N  
ATOM   4349  CA  GLY C 103       1.558 -40.318  62.175  1.00 82.91      C    C  
ATOM   4350  C   GLY C 103       2.428 -40.840  61.031  1.00 85.43      C    C  
ATOM   4351  O   GLY C 103       3.162 -40.061  60.423  1.00 83.28      C    O  
ATOM   4352  N   VAL C 104       2.316 -42.122  60.660  1.00 86.72      C    N  
ATOM   4353  CA  VAL C 104       3.060 -42.705  59.528  1.00 86.10      C    C  
ATOM   4354  C   VAL C 104       2.651 -42.060  58.200  1.00 87.06      C    C  
ATOM   4355  O   VAL C 104       3.510 -41.751  57.372  1.00 83.72      C    O  
ATOM   4356  CB  VAL C 104       2.872 -44.237  59.467  1.00 82.91      C    C  
ATOM   4357  CG1 VAL C 104       3.709 -44.854  58.342  1.00 71.79      C    C  
ATOM   4358  CG2 VAL C 104       3.297 -44.894  60.781  1.00 71.04      C    C  
ATOM   4359  N   VAL C 105       1.355 -41.806  58.009  1.00 87.93      C    N  
ATOM   4360  CA  VAL C 105       0.827 -41.158  56.802  1.00 87.06      C    C  
ATOM   4361  C   VAL C 105       1.297 -39.708  56.727  1.00 87.61      C    C  
ATOM   4362  O   VAL C 105       1.796 -39.269  55.692  1.00 86.79      C    O  
ATOM   4363  CB  VAL C 105      -0.709 -41.234  56.753  1.00 84.97      C    C  
ATOM   4364  CG1 VAL C 105      -1.270 -40.571  55.494  1.00 75.80      C    C  
ATOM   4365  CG2 VAL C 105      -1.189 -42.687  56.767  1.00 75.92      C    C  
ATOM   4366  N   PHE C 106       1.239 -38.986  57.850  1.00 87.64      C    N  
ATOM   4367  CA  PHE C 106       1.747 -37.609  57.923  1.00 87.07      C    C  
ATOM   4368  C   PHE C 106       3.254 -37.535  57.669  1.00 88.11      C    C  
ATOM   4369  O   PHE C 106       3.703 -36.628  56.971  1.00 86.21      C    O  
ATOM   4370  CB  PHE C 106       1.385 -36.991  59.275  1.00 84.79      C    C  
ATOM   4371  CG  PHE C 106      -0.089 -36.720  59.471  1.00 83.52      C    C  
ATOM   4372  CD1 PHE C 106      -0.822 -36.023  58.497  1.00 76.23      C    C  
ATOM   4373  CD2 PHE C 106      -0.735 -37.133  60.652  1.00 78.67      C    C  
ATOM   4374  CE1 PHE C 106      -2.192 -35.751  58.697  1.00 73.85      C    C  
ATOM   4375  CE2 PHE C 106      -2.090 -36.856  60.851  1.00 73.91      C    C  
ATOM   4376  CZ  PHE C 106      -2.834 -36.167  59.881  1.00 77.25      C    C  
ATOM   4377  N   LYS C 107       4.050 -38.522  58.128  1.00 89.54      C    N  
ATOM   4378  CA  LYS C 107       5.491 -38.580  57.879  1.00 88.43      C    C  
ATOM   4379  C   LYS C 107       5.822 -38.827  56.397  1.00 88.58      C    C  
ATOM   4380  O   LYS C 107       6.758 -38.220  55.868  1.00 86.19      C    O  
ATOM   4381  CB  LYS C 107       6.098 -39.653  58.784  1.00 87.19      C    C  
ATOM   4382  CG  LYS C 107       7.613 -39.518  58.894  1.00 78.71      C    C  
ATOM   4383  CD  LYS C 107       8.141 -40.526  59.926  1.00 73.14      C    C  
ATOM   4384  CE  LYS C 107       9.630 -40.312  60.163  1.00 62.90      C    C  
ATOM   4385  NZ  LYS C 107      10.130 -41.208  61.229  1.00 54.83      C    N1+
ATOM   4386  N   ALA C 108       5.048 -39.671  55.708  1.00 87.10      C    N  
ATOM   4387  CA  ALA C 108       5.184 -39.885  54.268  1.00 85.32      C    C  
ATOM   4388  C   ALA C 108       4.858 -38.606  53.477  1.00 85.93      C    C  
ATOM   4389  O   ALA C 108       5.646 -38.188  52.624  1.00 84.32      C    O  
ATOM   4390  CB  ALA C 108       4.288 -41.057  53.859  1.00 84.25      C    C  
ATOM   4391  N   LEU C 109       3.781 -37.929  53.834  1.00 86.04      C    N  
ATOM   4392  CA  LEU C 109       3.408 -36.641  53.237  1.00 84.00      C    C  
ATOM   4393  C   LEU C 109       4.464 -35.557  53.501  1.00 84.74      C    C  
ATOM   4394  O   LEU C 109       4.879 -34.876  52.564  1.00 84.44      C    O  
ATOM   4395  CB  LEU C 109       2.029 -36.217  53.779  1.00 82.47      C    C  
ATOM   4396  CG  LEU C 109       0.849 -37.004  53.177  1.00 77.12      C    C  
ATOM   4397  CD1 LEU C 109      -0.418 -36.757  53.997  1.00 70.55      C    C  
ATOM   4398  CD2 LEU C 109       0.562 -36.589  51.737  1.00 70.87      C    C  
ATOM   4399  N   ALA C 110       4.987 -35.463  54.735  1.00 88.81      C    N  
ATOM   4400  CA  ALA C 110       6.057 -34.525  55.080  1.00 87.85      C    C  
ATOM   4401  C   ALA C 110       7.321 -34.763  54.244  1.00 88.51      C    C  
ATOM   4402  O   ALA C 110       7.968 -33.824  53.791  1.00 87.12      C    O  
ATOM   4403  CB  ALA C 110       6.361 -34.646  56.574  1.00 87.02      C    C  
ATOM   4404  N   THR C 111       7.650 -36.031  53.949  1.00 87.63      C    N  
ATOM   4405  CA  THR C 111       8.786 -36.384  53.088  1.00 86.26      C    C  
ATOM   4406  C   THR C 111       8.567 -35.924  51.650  1.00 86.62      C    C  
ATOM   4407  O   THR C 111       9.484 -35.353  51.054  1.00 84.53      C    O  
ATOM   4408  CB  THR C 111       9.067 -37.898  53.134  1.00 85.21      C    C  
ATOM   4409  CG2 THR C 111      10.381 -38.251  52.441  1.00 72.86      C    C  
ATOM   4410  OG1 THR C 111       9.199 -38.335  54.470  1.00 75.81      C    O  
ATOM   4411  N   ALA C 112       7.362 -36.078  51.089  1.00 86.30      C    N  
ATOM   4412  CA  ALA C 112       7.016 -35.578  49.757  1.00 84.13      C    C  
ATOM   4413  C   ALA C 112       7.129 -34.049  49.681  1.00 84.99      C    C  
ATOM   4414  O   ALA C 112       7.765 -33.517  48.765  1.00 83.60      C    O  
ATOM   4415  CB  ALA C 112       5.608 -36.071  49.391  1.00 82.22      C    C  
ATOM   4416  N   PHE C 113       6.625 -33.319  50.667  1.00 86.26      C    N  
ATOM   4417  CA  PHE C 113       6.765 -31.860  50.742  1.00 85.64      C    C  
ATOM   4418  C   PHE C 113       8.217 -31.413  50.911  1.00 86.92      C    C  
ATOM   4419  O   PHE C 113       8.605 -30.383  50.362  1.00 85.60      C    O  
ATOM   4420  CB  PHE C 113       5.874 -31.297  51.855  1.00 84.05      C    C  
ATOM   4421  CG  PHE C 113       4.459 -31.042  51.388  1.00 82.33      C    C  
ATOM   4422  CD1 PHE C 113       4.160 -29.894  50.627  1.00 77.34      C    C  
ATOM   4423  CD2 PHE C 113       3.427 -31.959  51.671  1.00 77.41      C    C  
ATOM   4424  CE1 PHE C 113       2.865 -29.661  50.160  1.00 74.61      C    C  
ATOM   4425  CE2 PHE C 113       2.118 -31.726  51.200  1.00 74.19      C    C  
ATOM   4426  CZ  PHE C 113       1.833 -30.584  50.439  1.00 75.84      C    C  
ATOM   4427  N   LYS C 114       9.076 -32.193  51.575  1.00 88.47      C    N  
ATOM   4428  CA  LYS C 114      10.516 -31.902  51.691  1.00 88.02      C    C  
ATOM   4429  C   LYS C 114      11.246 -32.007  50.354  1.00 88.68      C    C  
ATOM   4430  O   LYS C 114      12.168 -31.233  50.092  1.00 87.23      C    O  
ATOM   4431  CB  LYS C 114      11.105 -32.843  52.740  1.00 87.17      C    C  
ATOM   4432  CG  LYS C 114      12.508 -32.419  53.190  1.00 77.62      C    C  
ATOM   4433  CD  LYS C 114      12.948 -33.334  54.342  1.00 73.10      C    C  
ATOM   4434  CE  LYS C 114      14.267 -32.871  54.943  1.00 63.10      C    C  
ATOM   4435  NZ  LYS C 114      14.574 -33.641  56.181  1.00 55.45      C    N1+
ATOM   4436  N   VAL C 115      10.838 -32.959  49.497  1.00 87.25      C    N  
ATOM   4437  CA  VAL C 115      11.343 -33.056  48.121  1.00 86.28      C    C  
ATOM   4438  C   VAL C 115      10.884 -31.850  47.305  1.00 86.90      C    C  
ATOM   4439  O   VAL C 115      11.724 -31.200  46.679  1.00 86.03      C    O  
ATOM   4440  CB  VAL C 115      10.920 -34.382  47.459  1.00 84.88      C    C  
ATOM   4441  CG1 VAL C 115      11.346 -34.447  45.989  1.00 78.31      C    C  
ATOM   4442  CG2 VAL C 115      11.567 -35.571  48.171  1.00 78.81      C    C  
ATOM   4443  N   ALA C 116       9.604 -31.487  47.368  1.00 87.54      C    N  
ATOM   4444  CA  ALA C 116       9.055 -30.307  46.696  1.00 86.40      C    C  
ATOM   4445  C   ALA C 116       9.784 -29.015  47.120  1.00 87.57      C    C  
ATOM   4446  O   ALA C 116      10.193 -28.229  46.273  1.00 86.84      C    O  
ATOM   4447  CB  ALA C 116       7.557 -30.224  46.997  1.00 84.99      C    C  
ATOM   4448  N   GLU C 117      10.057 -28.852  48.405  1.00 88.18      C    N  
ATOM   4449  CA  GLU C 117      10.800 -27.728  48.965  1.00 87.61      C    C  
ATOM   4450  C   GLU C 117      12.222 -27.614  48.388  1.00 88.23      C    C  
ATOM   4451  O   GLU C 117      12.666 -26.524  48.029  1.00 86.42      C    O  
ATOM   4452  CB  GLU C 117      10.840 -27.901  50.487  1.00 86.25      C    C  
ATOM   4453  CG  GLU C 117      11.380 -26.679  51.234  1.00 79.51      C    C  
ATOM   4454  CD  GLU C 117      11.546 -26.950  52.738  1.00 78.86      C    C  
ATOM   4455  OE1 GLU C 117      12.095 -26.090  53.458  1.00 71.97      C    O  
ATOM   4456  OE2 GLU C 117      11.179 -28.037  53.220  1.00 74.86      C    O1-
ATOM   4457  N   ARG C 118      12.955 -28.759  48.246  1.00 89.06      C    N  
ATOM   4458  CA  ARG C 118      14.275 -28.776  47.608  1.00 88.44      C    C  
ATOM   4459  C   ARG C 118      14.219 -28.361  46.142  1.00 88.89      C    C  
ATOM   4460  O   ARG C 118      15.060 -27.573  45.717  1.00 86.77      C    O  
ATOM   4461  CB  ARG C 118      14.933 -30.162  47.714  1.00 87.34      C    C  
ATOM   4462  CG  ARG C 118      15.877 -30.264  48.919  1.00 77.20      C    C  
ATOM   4463  CD  ARG C 118      16.573 -31.623  48.894  1.00 74.18      C    C  
ATOM   4464  NE  ARG C 118      17.551 -31.760  49.994  1.00 64.56      C    N  
ATOM   4465  CZ  ARG C 118      18.249 -32.844  50.287  1.00 57.46      C    C  
ATOM   4466  NH1 ARG C 118      18.107 -33.945  49.603  1.00 52.34      C    N1+
ATOM   4467  NH2 ARG C 118      19.100 -32.840  51.277  1.00 49.81      C    N  
ATOM   4468  N   ILE C 119      13.236 -28.876  45.383  1.00 88.06      C    N  
ATOM   4469  CA  ILE C 119      13.053 -28.538  43.973  1.00 86.60      C    C  
ATOM   4470  C   ILE C 119      12.738 -27.035  43.847  1.00 87.49      C    C  
ATOM   4471  O   ILE C 119      13.453 -26.334  43.133  1.00 86.61      C    O  
ATOM   4472  CB  ILE C 119      11.973 -29.434  43.317  1.00 84.94      C    C  
ATOM   4473  CG1 ILE C 119      12.459 -30.904  43.285  1.00 80.32      C    C  
ATOM   4474  CG2 ILE C 119      11.664 -28.939  41.888  1.00 79.87      C    C  
ATOM   4475  CD1 ILE C 119      11.362 -31.914  42.901  1.00 73.19      C    C  
ATOM   4476  N   LEU C 120      11.765 -26.520  44.596  1.00 87.18      C    N  
ATOM   4477  CA  LEU C 120      11.388 -25.103  44.585  1.00 86.60      C    C  
ATOM   4478  C   LEU C 120      12.552 -24.191  44.971  1.00 87.58      C    C  
ATOM   4479  O   LEU C 120      12.758 -23.157  44.335  1.00 87.09      C    O  
ATOM   4480  CB  LEU C 120      10.208 -24.881  45.540  1.00 86.22      C    C  
ATOM   4481  CG  LEU C 120       8.871 -25.439  45.018  1.00 84.82      C    C  
ATOM   4482  CD1 LEU C 120       7.854 -25.497  46.154  1.00 80.64      C    C  
ATOM   4483  CD2 LEU C 120       8.301 -24.566  43.903  1.00 81.60      C    C  
ATOM   4484  N   LYS C 121      13.384 -24.565  45.957  1.00 89.20      C    N  
ATOM   4485  CA  LYS C 121      14.579 -23.816  46.337  1.00 88.54      C    C  
ATOM   4486  C   LYS C 121      15.586 -23.725  45.187  1.00 88.95      C    C  
ATOM   4487  O   LYS C 121      16.063 -22.632  44.893  1.00 87.12      C    O  
ATOM   4488  CB  LYS C 121      15.202 -24.437  47.592  1.00 87.66      C    C  
ATOM   4489  CG  LYS C 121      16.367 -23.598  48.128  1.00 81.86      C    C  
ATOM   4490  CD  LYS C 121      16.886 -24.184  49.449  1.00 78.24      C    C  
ATOM   4491  CE  LYS C 121      18.021 -23.303  49.986  1.00 68.76      C    C  
ATOM   4492  NZ  LYS C 121      18.461 -23.740  51.340  1.00 61.46      C    N1+
ATOM   4493  N   GLY C 122      15.872 -24.843  44.524  1.00 88.01      C    N  
ATOM   4494  CA  GLY C 122      16.768 -24.894  43.369  1.00 87.08      C    C  
ATOM   4495  C   GLY C 122      16.236 -24.077  42.193  1.00 88.01      C    C  
ATOM   4496  O   GLY C 122      16.940 -23.218  41.667  1.00 85.74      C    O  
ATOM   4497  N   THR C 123      14.969 -24.279  41.843  1.00 87.30      C    N  
ATOM   4498  CA  THR C 123      14.317 -23.557  40.739  1.00 86.13      C    C  
ATOM   4499  C   THR C 123      14.293 -22.052  40.989  1.00 87.27      C    C  
ATOM   4500  O   THR C 123      14.658 -21.299  40.101  1.00 86.41      C    O  
ATOM   4501  CB  THR C 123      12.892 -24.082  40.508  1.00 84.20      C    C  
ATOM   4502  CG2 THR C 123      12.262 -23.488  39.250  1.00 74.62      C    C  
ATOM   4503  OG1 THR C 123      12.913 -25.467  40.328  1.00 75.24      C    O  
ATOM   4504  N   ARG C 124      13.960 -21.602  42.200  1.00 87.82      C    N  
ATOM   4505  CA  ARG C 124      13.980 -20.170  42.552  1.00 88.13      C    C  
ATOM   4506  C   ARG C 124      15.376 -19.568  42.466  1.00 88.50      C    C  
ATOM   4507  O   ARG C 124      15.522 -18.465  41.965  1.00 86.96      C    O  
ATOM   4508  CB  ARG C 124      13.416 -19.954  43.961  1.00 86.92      C    C  
ATOM   4509  CG  ARG C 124      11.880 -20.041  43.990  1.00 83.02      C    C  
ATOM   4510  CD  ARG C 124      11.348 -19.933  45.421  1.00 83.57      C    C  
ATOM   4511  NE  ARG C 124      11.727 -18.649  46.041  1.00 82.03      C    N  
ATOM   4512  CZ  ARG C 124      12.419 -18.462  47.153  1.00 83.14      C    C  
ATOM   4513  NH1 ARG C 124      12.768 -19.439  47.939  1.00 72.81      C    N1+
ATOM   4514  NH2 ARG C 124      12.793 -17.268  47.491  1.00 76.61      C    N  
ATOM   4515  N   GLN C 125      16.409 -20.275  42.948  1.00 90.03      C    N  
ATOM   4516  CA  GLN C 125      17.795 -19.799  42.868  1.00 89.30      C    C  
ATOM   4517  C   GLN C 125      18.295 -19.695  41.425  1.00 89.88      C    C  
ATOM   4518  O   GLN C 125      19.000 -18.744  41.104  1.00 87.04      C    O  
ATOM   4519  CB  GLN C 125      18.726 -20.711  43.675  1.00 88.03      C    C  
ATOM   4520  CG  GLN C 125      18.678 -20.391  45.176  1.00 80.20      C    C  
ATOM   4521  CD  GLN C 125      19.663 -21.238  45.996  1.00 74.75      C    C  
ATOM   4522  NE2 GLN C 125      20.054 -20.779  47.157  1.00 64.87      C    N  
ATOM   4523  OE1 GLN C 125      20.093 -22.315  45.624  1.00 66.27      C    O  
ATOM   4524  N   ALA C 126      17.924 -20.638  40.567  1.00 88.88      C    N  
ATOM   4525  CA  ALA C 126      18.278 -20.601  39.151  1.00 88.17      C    C  
ATOM   4526  C   ALA C 126      17.484 -19.539  38.375  1.00 88.74      C    C  
ATOM   4527  O   ALA C 126      18.042 -18.851  37.525  1.00 86.85      C    O  
ATOM   4528  CB  ALA C 126      18.068 -22.007  38.568  1.00 86.41      C    C  
ATOM   4529  N   PHE C 127      16.200 -19.383  38.681  1.00 88.19      C    N  
ATOM   4530  CA  PHE C 127      15.314 -18.482  37.948  1.00 88.43      C    C  
ATOM   4531  C   PHE C 127      15.535 -17.002  38.286  1.00 89.46      C    C  
ATOM   4532  O   PHE C 127      15.436 -16.165  37.393  1.00 88.68      C    O  
ATOM   4533  CB  PHE C 127      13.853 -18.894  38.189  1.00 87.40      C    C  
ATOM   4534  CG  PHE C 127      12.859 -18.094  37.382  1.00 87.87      C    C  
ATOM   4535  CD1 PHE C 127      11.907 -17.272  38.019  1.00 83.55      C    C  
ATOM   4536  CD2 PHE C 127      12.898 -18.135  35.973  1.00 83.50      C    C  
ATOM   4537  CE1 PHE C 127      11.009 -16.504  37.261  1.00 82.27      C    C  
ATOM   4538  CE2 PHE C 127      11.999 -17.365  35.210  1.00 81.87      C    C  
ATOM   4539  CZ  PHE C 127      11.067 -16.552  35.855  1.00 83.48      C    C  
ATOM   4540  N   GLN C 128      15.892 -16.663  39.527  1.00 89.15      C    N  
ATOM   4541  CA  GLN C 128      16.047 -15.267  39.961  1.00 89.60      C    C  
ATOM   4542  C   GLN C 128      17.046 -14.462  39.095  1.00 90.49      C    C  
ATOM   4543  O   GLN C 128      16.663 -13.395  38.620  1.00 89.09      C    O  
ATOM   4544  CB  GLN C 128      16.373 -15.235  41.469  1.00 89.32      C    C  
ATOM   4545  CG  GLN C 128      16.268 -13.815  42.084  1.00 85.89      C    C  
ATOM   4546  CD  GLN C 128      17.477 -12.918  41.861  1.00 83.55      C    C  
ATOM   4547  NE2 GLN C 128      17.276 -11.621  41.883  1.00 72.34      C    N  
ATOM   4548  OE1 GLN C 128      18.606 -13.355  41.706  1.00 74.28      C    O  
ATOM   4549  N   PRO C 129      18.279 -14.929  38.804  1.00 91.21      C    N  
ATOM   4550  CA  PRO C 129      19.192 -14.195  37.930  1.00 90.77      C    C  
ATOM   4551  C   PRO C 129      18.716 -14.147  36.476  1.00 91.20      C    C  
ATOM   4552  O   PRO C 129      18.918 -13.141  35.799  1.00 89.41      C    O  
ATOM   4553  CB  PRO C 129      20.549 -14.900  38.072  1.00 89.56      C    C  
ATOM   4554  CG  PRO C 129      20.172 -16.327  38.467  1.00 87.78      C    C  
ATOM   4555  CD  PRO C 129      18.938 -16.110  39.340  1.00 90.71      C    C  
ATOM   4556  N   VAL C 130      18.039 -15.198  36.000  1.00 90.30      C    N  
ATOM   4557  CA  VAL C 130      17.468 -15.230  34.647  1.00 88.61      C    C  
ATOM   4558  C   VAL C 130      16.342 -14.206  34.515  1.00 89.40      C    C  
ATOM   4559  O   VAL C 130      16.333 -13.438  33.556  1.00 88.96      C    O  
ATOM   4560  CB  VAL C 130      16.974 -16.643  34.282  1.00 86.84      C    C  
ATOM   4561  CG1 VAL C 130      16.311 -16.686  32.906  1.00 80.06      C    C  
ATOM   4562  CG2 VAL C 130      18.143 -17.641  34.261  1.00 81.15      C    C  
ATOM   4563  N   ALA C 131      15.442 -14.136  35.492  1.00 90.02      C    N  
ATOM   4564  CA  ALA C 131      14.355 -13.162  35.530  1.00 89.71      C    C  
ATOM   4565  C   ALA C 131      14.884 -11.719  35.576  1.00 91.09      C    C  
ATOM   4566  O   ALA C 131      14.419 -10.865  34.828  1.00 90.04      C    O  
ATOM   4567  CB  ALA C 131      13.472 -13.476  36.745  1.00 88.79      C    C  
ATOM   4568  N   GLN C 132      15.910 -11.465  36.375  1.00 91.35      C    N  
ATOM   4569  CA  GLN C 132      16.558 -10.154  36.455  1.00 91.41      C    C  
ATOM   4570  C   GLN C 132      17.158  -9.732  35.105  1.00 92.23      C    C  
ATOM   4571  O   GLN C 132      16.957  -8.601  34.663  1.00 90.84      C    O  
ATOM   4572  CB  GLN C 132      17.614 -10.198  37.577  1.00 91.01      C    C  
ATOM   4573  CG  GLN C 132      18.401  -8.892  37.774  1.00 87.95      C    C  
ATOM   4574  CD  GLN C 132      17.493  -7.705  38.115  1.00 86.75      C    C  
ATOM   4575  NE2 GLN C 132      17.130  -6.902  37.143  1.00 74.48      C    N  
ATOM   4576  OE1 GLN C 132      17.116  -7.486  39.238  1.00 77.33      C    O  
ATOM   4577  N   ALA C 133      17.883 -10.641  34.444  1.00 91.07      C    N  
ATOM   4578  CA  ALA C 133      18.448 -10.381  33.133  1.00 90.56      C    C  
ATOM   4579  C   ALA C 133      17.362 -10.174  32.060  1.00 90.94      C    C  
ATOM   4580  O   ALA C 133      17.467  -9.255  31.252  1.00 89.77      C    O  
ATOM   4581  CB  ALA C 133      19.394 -11.536  32.768  1.00 90.22      C    C  
ATOM   4582  N   ALA C 134      16.297 -10.977  32.091  1.00 91.85      C    N  
ATOM   4583  CA  ALA C 134      15.174 -10.883  31.166  1.00 90.88      C    C  
ATOM   4584  C   ALA C 134      14.454  -9.535  31.281  1.00 91.71      C    C  
ATOM   4585  O   ALA C 134      14.227  -8.893  30.265  1.00 91.15      C    O  
ATOM   4586  CB  ALA C 134      14.220 -12.057  31.417  1.00 89.42      C    C  
ATOM   4587  N   ILE C 135      14.176  -9.068  32.500  1.00 91.32      C    N  
ATOM   4588  CA  ILE C 135      13.508  -7.778  32.729  1.00 91.64      C    C  
ATOM   4589  C   ILE C 135      14.350  -6.615  32.181  1.00 91.97      C    C  
ATOM   4590  O   ILE C 135      13.823  -5.766  31.472  1.00 90.50      C    O  
ATOM   4591  CB  ILE C 135      13.156  -7.603  34.225  1.00 91.36      C    C  
ATOM   4592  CG1 ILE C 135      11.994  -8.561  34.571  1.00 89.09      C    C  
ATOM   4593  CG2 ILE C 135      12.770  -6.151  34.566  1.00 89.06      C    C  
ATOM   4594  CD1 ILE C 135      11.752  -8.732  36.072  1.00 82.44      C    C  
ATOM   4595  N   ILE C 136      15.662  -6.605  32.429  1.00 92.65      C    N  
ATOM   4596  CA  ILE C 136      16.566  -5.583  31.889  1.00 92.15      C    C  
ATOM   4597  C   ILE C 136      16.595  -5.627  30.355  1.00 92.16      C    C  
ATOM   4598  O   ILE C 136      16.579  -4.585  29.704  1.00 90.23      C    O  
ATOM   4599  CB  ILE C 136      17.983  -5.749  32.477  1.00 91.78      C    C  
ATOM   4600  CG1 ILE C 136      17.976  -5.436  33.993  1.00 86.52      C    C  
ATOM   4601  CG2 ILE C 136      19.000  -4.838  31.763  1.00 85.96      C    C  
ATOM   4602  CD1 ILE C 136      19.270  -5.835  34.717  1.00 78.11      C    C  
ATOM   4603  N   ALA C 137      16.650  -6.824  29.762  1.00 92.50      C    N  
ATOM   4604  CA  ALA C 137      16.680  -6.994  28.318  1.00 91.23      C    C  
ATOM   4605  C   ALA C 137      15.373  -6.521  27.658  1.00 91.75      C    C  
ATOM   4606  O   ALA C 137      15.421  -5.777  26.678  1.00 91.21      C    O  
ATOM   4607  CB  ALA C 137      16.983  -8.461  27.998  1.00 89.80      C    C  
ATOM   4608  N   ILE C 138      14.215  -6.888  28.225  1.00 91.93      C    N  
ATOM   4609  CA  ILE C 138      12.894  -6.478  27.736  1.00 91.75      C    C  
ATOM   4610  C   ILE C 138      12.726  -4.957  27.838  1.00 92.10      C    C  
ATOM   4611  O   ILE C 138      12.280  -4.325  26.881  1.00 91.20      C    O  
ATOM   4612  CB  ILE C 138      11.785  -7.229  28.508  1.00 91.07      C    C  
ATOM   4613  CG1 ILE C 138      11.796  -8.739  28.161  1.00 87.61      C    C  
ATOM   4614  CG2 ILE C 138      10.402  -6.651  28.179  1.00 87.91      C    C  
ATOM   4615  CD1 ILE C 138      10.994  -9.600  29.149  1.00 81.42      C    C  
ATOM   4616  N   ASP C 139      13.145  -4.351  28.950  1.00 92.87      C    N  
ATOM   4617  CA  ASP C 139      13.058  -2.901  29.119  1.00 92.46      C    C  
ATOM   4618  C   ASP C 139      13.938  -2.145  28.109  1.00 92.99      C    C  
ATOM   4619  O   ASP C 139      13.490  -1.167  27.493  1.00 91.64      C    O  
ATOM   4620  CB  ASP C 139      13.420  -2.531  30.563  1.00 91.85      C    C  
ATOM   4621  CG  ASP C 139      13.243  -1.034  30.767  1.00 90.32      C    C  
ATOM   4622  OD1 ASP C 139      12.096  -0.543  30.721  1.00 82.97      C    O  
ATOM   4623  OD2 ASP C 139      14.259  -0.316  30.867  1.00 83.67      C    O1-
ATOM   4624  N   LYS C 140      15.165  -2.618  27.849  1.00 92.98      C    N  
ATOM   4625  CA  LYS C 140      16.025  -2.066  26.791  1.00 92.38      C    C  
ATOM   4626  C   LYS C 140      15.416  -2.239  25.405  1.00 91.96      C    C  
ATOM   4627  O   LYS C 140      15.511  -1.326  24.582  1.00 90.67      C    O  
ATOM   4628  CB  LYS C 140      17.414  -2.715  26.830  1.00 92.01      C    C  
ATOM   4629  CG  LYS C 140      18.272  -2.155  27.967  1.00 83.82      C    C  
ATOM   4630  CD  LYS C 140      19.653  -2.799  27.924  1.00 75.86      C    C  
ATOM   4631  CE  LYS C 140      20.526  -2.211  29.030  1.00 66.95      C    C  
ATOM   4632  NZ  LYS C 140      21.915  -2.752  28.979  1.00 57.15      C    N1+
ATOM   4633  N   LEU C 141      14.764  -3.370  25.138  1.00 91.79      C    N  
ATOM   4634  CA  LEU C 141      14.082  -3.617  23.874  1.00 90.93      C    C  
ATOM   4635  C   LEU C 141      12.934  -2.619  23.657  1.00 91.51      C    C  
ATOM   4636  O   LEU C 141      12.847  -1.992  22.603  1.00 90.95      C    O  
ATOM   4637  CB  LEU C 141      13.588  -5.076  23.866  1.00 89.75      C    C  
ATOM   4638  CG  LEU C 141      13.415  -5.624  22.441  1.00 82.87      C    C  
ATOM   4639  CD1 LEU C 141      14.760  -6.021  21.836  1.00 78.96      C    C  
ATOM   4640  CD2 LEU C 141      12.526  -6.860  22.463  1.00 77.97      C    C  
ATOM   4641  N   ASN C 142      12.115  -2.389  24.680  1.00 93.25      C    N  
ATOM   4642  CA  ASN C 142      11.049  -1.386  24.648  1.00 93.39      C    C  
ATOM   4643  C   ASN C 142      11.588   0.041  24.480  1.00 93.62      C    C  
ATOM   4644  O   ASN C 142      10.956   0.850  23.798  1.00 91.70      C    O  
ATOM   4645  CB  ASN C 142      10.183  -1.510  25.916  1.00 92.08      C    C  
ATOM   4646  CG  ASN C 142       9.070  -2.531  25.780  1.00 91.39      C    C  
ATOM   4647  ND2 ASN C 142       8.269  -2.683  26.812  1.00 84.08      C    N  
ATOM   4648  OD1 ASN C 142       8.865  -3.159  24.754  1.00 84.16      C    O  
ATOM   4649  N   MET C 143      12.747   0.357  25.046  1.00 92.67      C    N  
ATOM   4650  CA  MET C 143      13.429   1.633  24.819  1.00 91.86      C    C  
ATOM   4651  C   MET C 143      13.816   1.794  23.346  1.00 91.60      C    C  
ATOM   4652  O   MET C 143      13.531   2.836  22.752  1.00 89.99      C    O  
ATOM   4653  CB  MET C 143      14.656   1.741  25.737  1.00 91.05      C    C  
ATOM   4654  CG  MET C 143      15.427   3.045  25.547  1.00 84.25      C    C  
ATOM   4655  SD  MET C 143      16.947   3.150  26.543  1.00 78.03      C    S  
ATOM   4656  CE  MET C 143      17.736   4.550  25.719  1.00 66.17      C    C  
ATOM   4657  N   MET C 144      14.422   0.766  22.745  1.00 92.04      C    N  
ATOM   4658  CA  MET C 144      14.778   0.781  21.325  1.00 90.67      C    C  
ATOM   4659  C   MET C 144      13.544   0.916  20.431  1.00 91.15      C    C  
ATOM   4660  O   MET C 144      13.562   1.714  19.502  1.00 89.94      C    O  
ATOM   4661  CB  MET C 144      15.549  -0.490  20.948  1.00 88.59      C    C  
ATOM   4662  CG  MET C 144      16.980  -0.468  21.459  1.00 76.96      C    C  
ATOM   4663  SD  MET C 144      17.957  -1.943  21.027  1.00 69.96      C    S  
ATOM   4664  CE  MET C 144      17.953  -1.860  19.216  1.00 60.97      C    C  
ATOM   4665  N   PHE C 145      12.463   0.194  20.735  1.00 91.99      C    N  
ATOM   4666  CA  PHE C 145      11.222   0.282  19.970  1.00 92.07      C    C  
ATOM   4667  C   PHE C 145      10.589   1.669  20.063  1.00 91.92      C    C  
ATOM   4668  O   PHE C 145      10.234   2.240  19.034  1.00 90.70      C    O  
ATOM   4669  CB  PHE C 145      10.247  -0.813  20.426  1.00 91.68      C    C  
ATOM   4670  CG  PHE C 145      10.655  -2.251  20.148  1.00 91.98      C    C  
ATOM   4671  CD1 PHE C 145      11.691  -2.584  19.250  1.00 88.46      C    C  
ATOM   4672  CD2 PHE C 145       9.949  -3.290  20.783  1.00 88.51      C    C  
ATOM   4673  CE1 PHE C 145      12.010  -3.924  18.993  1.00 87.77      C    C  
ATOM   4674  CE2 PHE C 145      10.265  -4.628  20.525  1.00 87.59      C    C  
ATOM   4675  CZ  PHE C 145      11.301  -4.948  19.630  1.00 88.98      C    C  
ATOM   4676  N   ALA C 146      10.520   2.262  21.257  1.00 92.55      C    N  
ATOM   4677  CA  ALA C 146      10.000   3.611  21.434  1.00 92.14      C    C  
ATOM   4678  C   ALA C 146      10.833   4.660  20.678  1.00 92.19      C    C  
ATOM   4679  O   ALA C 146      10.269   5.496  19.969  1.00 90.54      C    O  
ATOM   4680  CB  ALA C 146       9.937   3.916  22.939  1.00 91.85      C    C  
ATOM   4681  N   ALA C 147      12.165   4.573  20.762  1.00 91.76      C    N  
ATOM   4682  CA  ALA C 147      13.068   5.475  20.065  1.00 90.79      C    C  
ATOM   4683  C   ALA C 147      12.969   5.330  18.535  1.00 90.52      C    C  
ATOM   4684  O   ALA C 147      12.941   6.329  17.820  1.00 88.83      C    O  
ATOM   4685  CB  ALA C 147      14.497   5.215  20.562  1.00 90.18      C    C  
ATOM   4686  N   SER C 148      12.848   4.096  18.027  1.00 90.32      C    N  
ATOM   4687  CA  SER C 148      12.703   3.852  16.591  1.00 89.32      C    C  
ATOM   4688  C   SER C 148      11.398   4.413  16.035  1.00 89.70      C    C  
ATOM   4689  O   SER C 148      11.409   5.021  14.972  1.00 88.70      C    O  
ATOM   4690  CB  SER C 148      12.829   2.358  16.274  1.00 88.10      C    C  
ATOM   4691  OG  SER C 148      11.694   1.619  16.659  1.00 79.46      C    O  
ATOM   4692  N   VAL C 149      10.283   4.291  16.772  1.00 90.43      C    N  
ATOM   4693  CA  VAL C 149       8.991   4.860  16.382  1.00 90.86      C    C  
ATOM   4694  C   VAL C 149       9.070   6.377  16.312  1.00 90.76      C    C  
ATOM   4695  O   VAL C 149       8.636   6.961  15.323  1.00 89.48      C    O  
ATOM   4696  CB  VAL C 149       7.874   4.425  17.348  1.00 90.62      C    C  
ATOM   4697  CG1 VAL C 149       6.563   5.186  17.125  1.00 86.34      C    C  
ATOM   4698  CG2 VAL C 149       7.572   2.937  17.165  1.00 86.79      C    C  
ATOM   4699  N   GLN C 150       9.663   7.018  17.317  1.00 90.85      C    N  
ATOM   4700  CA  GLN C 150       9.837   8.463  17.322  1.00 89.78      C    C  
ATOM   4701  C   GLN C 150      10.663   8.931  16.117  1.00 89.99      C    C  
ATOM   4702  O   GLN C 150      10.261   9.847  15.410  1.00 88.39      C    O  
ATOM   4703  CB  GLN C 150      10.455   8.889  18.659  1.00 88.73      C    C  
ATOM   4704  CG  GLN C 150      10.522  10.417  18.740  1.00 80.42      C    C  
ATOM   4705  CD  GLN C 150      10.985  10.958  20.087  1.00 75.21      C    C  
ATOM   4706  NE2 GLN C 150      11.026  12.272  20.214  1.00 62.70      C    N  
ATOM   4707  OE1 GLN C 150      11.303  10.251  21.031  1.00 66.44      C    O  
ATOM   4708  N   LEU C 151      11.774   8.243  15.820  1.00 89.69      C    N  
ATOM   4709  CA  LEU C 151      12.630   8.567  14.686  1.00 88.51      C    C  
ATOM   4710  C   LEU C 151      11.901   8.417  13.336  1.00 88.44      C    C  
ATOM   4711  O   LEU C 151      12.048   9.246  12.449  1.00 86.78      C    O  
ATOM   4712  CB  LEU C 151      13.869   7.656  14.741  1.00 87.40      C    C  
ATOM   4713  CG  LEU C 151      15.027   8.190  13.884  1.00 79.31      C    C  
ATOM   4714  CD1 LEU C 151      16.010   8.993  14.735  1.00 73.68      C    C  
ATOM   4715  CD2 LEU C 151      15.795   7.046  13.229  1.00 72.47      C    C  
ATOM   4716  N   VAL C 152      11.108   7.345  13.188  1.00 89.25      C    N  
ATOM   4717  CA  VAL C 152      10.339   7.078  11.958  1.00 88.41      C    C  
ATOM   4718  C   VAL C 152       9.248   8.120  11.747  1.00 87.85      C    C  
ATOM   4719  O   VAL C 152       9.129   8.646  10.640  1.00 86.49      C    O  
ATOM   4720  CB  VAL C 152       9.753   5.649  11.974  1.00 88.03      C    C  
ATOM   4721  CG1 VAL C 152       8.701   5.415  10.888  1.00 82.19      C    C  
ATOM   4722  CG2 VAL C 152      10.869   4.632  11.736  1.00 83.83      C    C  
ATOM   4723  N   ILE C 153       8.477   8.437  12.780  1.00 89.35      C    N  
ATOM   4724  CA  ILE C 153       7.368   9.387  12.679  1.00 88.22      C    C  
ATOM   4725  C   ILE C 153       7.902  10.801  12.461  1.00 86.96      C    C  
ATOM   4726  O   ILE C 153       7.590  11.418  11.445  1.00 83.06      C    O  
ATOM   4727  CB  ILE C 153       6.431   9.248  13.900  1.00 87.60      C    C  
ATOM   4728  CG1 ILE C 153       5.697   7.883  13.827  1.00 83.99      C    C  
ATOM   4729  CG2 ILE C 153       5.412  10.394  13.961  1.00 82.40      C    C  
ATOM   4730  CD1 ILE C 153       4.791   7.595  15.017  1.00 75.31      C    C  
ATOM   4731  N   GLU C 154       8.748  11.312  13.346  1.00 85.54      C    N  
ATOM   4732  CA  GLU C 154       9.108  12.733  13.397  1.00 82.52      C    C  
ATOM   4733  C   GLU C 154      10.074  13.181  12.283  1.00 80.81      C    C  
ATOM   4734  O   GLU C 154      10.085  14.362  11.926  1.00 73.42      C    O  
ATOM   4735  CB  GLU C 154       9.678  13.091  14.781  1.00 79.84      C    C  
ATOM   4736  CG  GLU C 154       8.642  12.949  15.917  1.00 74.62      C    C  
ATOM   4737  CD  GLU C 154       9.181  13.285  17.326  1.00 70.14      C    C  
ATOM   4738  OE1 GLU C 154       8.436  13.098  18.314  1.00 63.13      C    O  
ATOM   4739  OE2 GLU C 154      10.355  13.704  17.461  1.00 64.27      C    O1-
ATOM   4740  N   GLY C 155      10.876  12.273  11.717  1.00 80.37      C    N  
ATOM   4741  CA  GLY C 155      11.921  12.664  10.771  1.00 79.00      C    C  
ATOM   4742  C   GLY C 155      12.010  11.818   9.505  1.00 81.48      C    C  
ATOM   4743  O   GLY C 155      11.935  12.338   8.387  1.00 76.11      C    O  
ATOM   4744  N   VAL C 156      12.190  10.515   9.672  1.00 81.32      C    N  
ATOM   4745  CA  VAL C 156      12.540   9.603   8.573  1.00 79.39      C    C  
ATOM   4746  C   VAL C 156      11.444   9.529   7.522  1.00 81.28      C    C  
ATOM   4747  O   VAL C 156      11.735   9.601   6.331  1.00 78.51      C    O  
ATOM   4748  CB  VAL C 156      12.859   8.202   9.117  1.00 75.42      C    C  
ATOM   4749  CG1 VAL C 156      13.076   7.165   8.017  1.00 69.18      C    C  
ATOM   4750  CG2 VAL C 156      14.121   8.248   9.974  1.00 71.37      C    C  
ATOM   4751  N   SER C 157      10.187   9.434   7.935  1.00 82.19      C    N  
ATOM   4752  CA  SER C 157       9.056   9.300   7.022  1.00 80.26      C    C  
ATOM   4753  C   SER C 157       8.958  10.471   6.041  1.00 82.80      C    C  
ATOM   4754  O   SER C 157       8.702  10.255   4.854  1.00 80.75      C    O  
ATOM   4755  CB  SER C 157       7.749   9.171   7.809  1.00 76.28      C    C  
ATOM   4756  OG  SER C 157       7.448  10.374   8.487  1.00 67.51      C    O  
ATOM   4757  N   ARG C 158       9.238  11.695   6.479  1.00 83.43      C    N  
ATOM   4758  CA  ARG C 158       9.174  12.903   5.643  1.00 84.45      C    C  
ATOM   4759  C   ARG C 158      10.286  12.918   4.594  1.00 86.03      C    C  
ATOM   4760  O   ARG C 158      10.021  13.127   3.407  1.00 84.15      C    O  
ATOM   4761  CB  ARG C 158       9.245  14.172   6.516  1.00 81.22      C    C  
ATOM   4762  CG  ARG C 158       8.108  14.285   7.540  1.00 75.65      C    C  
ATOM   4763  CD  ARG C 158       8.206  15.620   8.285  1.00 74.25      C    C  
ATOM   4764  NE  ARG C 158       7.245  15.710   9.401  1.00 68.10      C    N  
ATOM   4765  CZ  ARG C 158       7.071  16.737  10.207  1.00 62.22      C    C  
ATOM   4766  NH1 ARG C 158       7.713  17.864  10.047  1.00 56.11      C    N1+
ATOM   4767  NH2 ARG C 158       6.259  16.663  11.211  1.00 54.53      C    N  
ATOM   4768  N   LEU C 159      11.519  12.658   5.028  1.00 84.69      C    N  
ATOM   4769  CA  LEU C 159      12.686  12.632   4.149  1.00 85.20      C    C  
ATOM   4770  C   LEU C 159      12.603  11.509   3.110  1.00 86.75      C    C  
ATOM   4771  O   LEU C 159      12.816  11.744   1.925  1.00 84.77      C    O  
ATOM   4772  CB  LEU C 159      13.949  12.476   5.022  1.00 82.79      C    C  
ATOM   4773  CG  LEU C 159      14.498  13.832   5.502  1.00 73.87      C    C  
ATOM   4774  CD1 LEU C 159      15.313  13.661   6.779  1.00 66.71      C    C  
ATOM   4775  CD2 LEU C 159      15.409  14.452   4.435  1.00 66.49      C    C  
ATOM   4776  N   ASP C 160      12.241  10.303   3.553  1.00 87.25      C    N  
ATOM   4777  CA  ASP C 160      12.106   9.150   2.670  1.00 87.67      C    C  
ATOM   4778  C   ASP C 160      10.947   9.343   1.682  1.00 89.41      C    C  
ATOM   4779  O   ASP C 160      11.107   9.034   0.506  1.00 87.58      C    O  
ATOM   4780  CB  ASP C 160      11.918   7.861   3.485  1.00 84.18      C    C  
ATOM   4781  CG  ASP C 160      13.222   7.251   4.007  1.00 79.80      C    C  
ATOM   4782  OD1 ASP C 160      14.321   7.776   3.728  1.00 72.55      C    O  
ATOM   4783  OD2 ASP C 160      13.145   6.159   4.623  1.00 74.94      C    O1-
ATOM   4784  N   SER C 161       9.830   9.931   2.106  1.00 88.32      C    N  
ATOM   4785  CA  SER C 161       8.695  10.199   1.216  1.00 89.38      C    C  
ATOM   4786  C   SER C 161       9.036  11.197   0.116  1.00 90.81      C    C  
ATOM   4787  O   SER C 161       8.665  10.997  -1.036  1.00 88.86      C    O  
ATOM   4788  CB  SER C 161       7.493  10.725   1.998  1.00 87.47      C    C  
ATOM   4789  OG  SER C 161       7.030   9.744   2.888  1.00 79.91      C    O  
ATOM   4790  N   TYR C 162       9.784  12.265   0.437  1.00 89.04      C    N  
ATOM   4791  CA  TYR C 162      10.239  13.215  -0.585  1.00 89.68      C    C  
ATOM   4792  C   TYR C 162      11.234  12.565  -1.558  1.00 90.73      C    C  
ATOM   4793  O   TYR C 162      11.141  12.746  -2.775  1.00 89.87      C    O  
ATOM   4794  CB  TYR C 162      10.864  14.435   0.100  1.00 88.63      C    C  
ATOM   4795  CG  TYR C 162      11.365  15.456  -0.897  1.00 85.77      C    C  
ATOM   4796  CD1 TYR C 162      12.729  15.521  -1.228  1.00 78.82      C    C  
ATOM   4797  CD2 TYR C 162      10.446  16.314  -1.545  1.00 77.96      C    C  
ATOM   4798  CE1 TYR C 162      13.181  16.428  -2.197  1.00 72.96      C    C  
ATOM   4799  CE2 TYR C 162      10.890  17.224  -2.520  1.00 71.51      C    C  
ATOM   4800  CZ  TYR C 162      12.259  17.283  -2.845  1.00 73.20      C    C  
ATOM   4801  OH  TYR C 162      12.695  18.160  -3.804  1.00 71.84      C    O  
ATOM   4802  N   THR C 163      12.161  11.763  -1.028  1.00 89.81      C    N  
ATOM   4803  CA  THR C 163      13.161  11.071  -1.839  1.00 89.68      C    C  
ATOM   4804  C   THR C 163      12.502  10.066  -2.781  1.00 90.51      C    C  
ATOM   4805  O   THR C 163      12.831  10.036  -3.966  1.00 89.10      C    O  
ATOM   4806  CB  THR C 163      14.203  10.374  -0.951  1.00 88.12      C    C  
ATOM   4807  CG2 THR C 163      15.363   9.809  -1.773  1.00 74.36      C    C  
ATOM   4808  OG1 THR C 163      14.762  11.312  -0.056  1.00 76.90      C    O  
ATOM   4809  N   ILE C 164      11.528   9.301  -2.290  1.00 90.80      C    N  
ATOM   4810  CA  ILE C 164      10.803   8.319  -3.093  1.00 90.97      C    C  
ATOM   4811  C   ILE C 164       9.937   8.980  -4.159  1.00 91.74      C    C  
ATOM   4812  O   ILE C 164       9.883   8.481  -5.272  1.00 91.02      C    O  
ATOM   4813  CB  ILE C 164      10.015   7.344  -2.179  1.00 89.43      C    C  
ATOM   4814  CG1 ILE C 164      10.356   5.904  -2.608  1.00 82.01      C    C  
ATOM   4815  CG2 ILE C 164       8.496   7.559  -2.176  1.00 79.90      C    C  
ATOM   4816  CD1 ILE C 164      10.022   4.883  -1.553  1.00 71.05      C    C  
ATOM   4817  N   ALA C 165       9.305  10.116  -3.853  1.00 91.71      C    N  
ATOM   4818  CA  ALA C 165       8.546  10.873  -4.833  1.00 91.46      C    C  
ATOM   4819  C   ALA C 165       9.425  11.263  -6.026  1.00 92.53      C    C  
ATOM   4820  O   ALA C 165       9.047  11.051  -7.177  1.00 91.64      C    O  
ATOM   4821  CB  ALA C 165       7.973  12.131  -4.171  1.00 91.03      C    C  
ATOM   4822  N   LYS C 166      10.629  11.773  -5.740  1.00 91.96      C    N  
ATOM   4823  CA  LYS C 166      11.575  12.199  -6.767  1.00 91.53      C    C  
ATOM   4824  C   LYS C 166      12.134  11.015  -7.565  1.00 91.98      C    C  
ATOM   4825  O   LYS C 166      12.169  11.078  -8.791  1.00 90.30      C    O  
ATOM   4826  CB  LYS C 166      12.677  13.028  -6.099  1.00 90.13      C    C  
ATOM   4827  CG  LYS C 166      13.526  13.763  -7.143  1.00 80.90      C    C  
ATOM   4828  CD  LYS C 166      14.602  14.614  -6.459  1.00 78.18      C    C  
ATOM   4829  CE  LYS C 166      15.439  15.324  -7.519  1.00 67.07      C    C  
ATOM   4830  NZ  LYS C 166      16.524  16.143  -6.915  1.00 59.49      C    N1+
ATOM   4831  N   ASP C 167      12.531   9.929  -6.887  1.00 92.27      C    N  
ATOM   4832  CA  ASP C 167      13.092   8.736  -7.539  1.00 91.84      C    C  
ATOM   4833  C   ASP C 167      12.047   8.040  -8.433  1.00 92.63      C    C  
ATOM   4834  O   ASP C 167      12.303   7.793  -9.608  1.00 91.38      C    O  
ATOM   4835  CB  ASP C 167      13.654   7.773  -6.478  1.00 90.53      C    C  
ATOM   4836  CG  ASP C 167      14.410   6.578  -7.077  1.00 81.41      C    C  
ATOM   4837  OD1 ASP C 167      15.223   6.773  -8.004  1.00 73.01      C    O  
ATOM   4838  OD2 ASP C 167      14.217   5.424  -6.640  1.00 72.14      C    O1-
ATOM   4839  N   VAL C 168      10.833   7.804  -7.924  1.00 92.91      C    N  
ATOM   4840  CA  VAL C 168       9.745   7.174  -8.693  1.00 92.82      C    C  
ATOM   4841  C   VAL C 168       9.327   8.043  -9.879  1.00 93.21      C    C  
ATOM   4842  O   VAL C 168       9.145   7.524 -10.975  1.00 91.78      C    O  
ATOM   4843  CB  VAL C 168       8.542   6.847  -7.788  1.00 92.13      C    C  
ATOM   4844  CG1 VAL C 168       7.323   6.371  -8.576  1.00 87.80      C    C  
ATOM   4845  CG2 VAL C 168       8.903   5.729  -6.810  1.00 89.08      C    C  
ATOM   4846  N   LEU C 169       9.223   9.361  -9.698  1.00 93.03      C    N  
ATOM   4847  CA  LEU C 169       8.897  10.270 -10.791  1.00 92.70      C    C  
ATOM   4848  C   LEU C 169       9.952  10.212 -11.901  1.00 92.98      C    C  
ATOM   4849  O   LEU C 169       9.596  10.042 -13.064  1.00 91.61      C    O  
ATOM   4850  CB  LEU C 169       8.737  11.697 -10.232  1.00 91.98      C    C  
ATOM   4851  CG  LEU C 169       8.265  12.729 -11.281  1.00 90.40      C    C  
ATOM   4852  CD1 LEU C 169       6.811  12.492 -11.689  1.00 85.75      C    C  
ATOM   4853  CD2 LEU C 169       8.376  14.135 -10.702  1.00 85.24      C    C  
ATOM   4854  N   GLN C 170      11.247  10.278 -11.556  1.00 93.00      C    N  
ATOM   4855  CA  GLN C 170      12.344  10.238 -12.523  1.00 92.03      C    C  
ATOM   4856  C   GLN C 170      12.465   8.884 -13.225  1.00 92.19      C    C  
ATOM   4857  O   GLN C 170      12.754   8.846 -14.417  1.00 89.43      C    O  
ATOM   4858  CB  GLN C 170      13.666  10.593 -11.837  1.00 90.14      C    C  
ATOM   4859  CG  GLN C 170      13.776  12.104 -11.600  1.00 80.68      C    C  
ATOM   4860  CD  GLN C 170      15.126  12.517 -10.984  1.00 76.51      C    C  
ATOM   4861  NE2 GLN C 170      15.497  13.763 -11.107  1.00 64.80      C    N  
ATOM   4862  OE1 GLN C 170      15.870  11.742 -10.399  1.00 67.32      C    O  
ATOM   4863  N   ARG C 171      12.222   7.764 -12.529  1.00 92.68      C    N  
ATOM   4864  CA  ARG C 171      12.256   6.431 -13.154  1.00 92.18      C    C  
ATOM   4865  C   ARG C 171      11.124   6.218 -14.153  1.00 91.96      C    C  
ATOM   4866  O   ARG C 171      11.331   5.548 -15.152  1.00 88.42      C    O  
ATOM   4867  CB  ARG C 171      12.215   5.345 -12.086  1.00 91.49      C    C  
ATOM   4868  CG  ARG C 171      13.529   5.231 -11.312  1.00 88.15      C    C  
ATOM   4869  CD  ARG C 171      13.397   4.081 -10.327  1.00 84.69      C    C  
ATOM   4870  NE  ARG C 171      14.486   4.085  -9.348  1.00 78.45      C    N  
ATOM   4871  CZ  ARG C 171      15.042   3.045  -8.752  1.00 73.11      C    C  
ATOM   4872  NH1 ARG C 171      14.770   1.813  -9.083  1.00 66.77      C    N1+
ATOM   4873  NH2 ARG C 171      15.874   3.270  -7.784  1.00 65.05      C    N  
ATOM   4874  N   ASN C 172       9.947   6.794 -13.906  1.00 92.80      C    N  
ATOM   4875  CA  ASN C 172       8.819   6.709 -14.832  1.00 91.50      C    C  
ATOM   4876  C   ASN C 172       8.922   7.702 -15.994  1.00 91.65      C    C  
ATOM   4877  O   ASN C 172       8.514   7.391 -17.113  1.00 87.61      C    O  
ATOM   4878  CB  ASN C 172       7.515   6.928 -14.054  1.00 90.53      C    C  
ATOM   4879  CG  ASN C 172       7.113   5.702 -13.268  1.00 91.55      C    C  
ATOM   4880  ND2 ASN C 172       7.163   5.776 -11.959  1.00 82.35      C    N  
ATOM   4881  OD1 ASN C 172       6.738   4.678 -13.804  1.00 82.29      C    O  
ATOM   4882  N   SER C 173       9.459   8.903 -15.732  1.00 91.54      C    N  
ATOM   4883  CA  SER C 173       9.637   9.940 -16.744  1.00 90.53      C    C  
ATOM   4884  C   SER C 173      10.943  10.698 -16.479  1.00 91.00      C    C  
ATOM   4885  O   SER C 173      10.948  11.651 -15.703  1.00 87.84      C    O  
ATOM   4886  CB  SER C 173       8.423  10.879 -16.752  1.00 87.94      C    C  
ATOM   4887  OG  SER C 173       8.514  11.763 -17.845  1.00 80.83      C    O  
ATOM   4888  N   PRO C 174      12.055  10.310 -17.128  1.00 90.07      C    N  
ATOM   4889  CA  PRO C 174      13.389  10.841 -16.814  1.00 88.15      C    C  
ATOM   4890  C   PRO C 174      13.520  12.364 -16.929  1.00 87.80      C    C  
ATOM   4891  O   PRO C 174      14.386  12.962 -16.298  1.00 81.64      C    O  
ATOM   4892  CB  PRO C 174      14.335  10.145 -17.800  1.00 85.89      C    C  
ATOM   4893  CG  PRO C 174      13.640   8.815 -18.091  1.00 85.32      C    C  
ATOM   4894  CD  PRO C 174      12.166   9.181 -18.044  1.00 88.56      C    C  
ATOM   4895  N   GLN C 175      12.685  12.998 -17.754  1.00 87.93      C    N  
ATOM   4896  CA  GLN C 175      12.673  14.435 -17.986  1.00 87.03      C    C  
ATOM   4897  C   GLN C 175      11.663  15.179 -17.093  1.00 87.60      C    C  
ATOM   4898  O   GLN C 175      11.608  16.406 -17.126  1.00 83.00      C    O  
ATOM   4899  CB  GLN C 175      12.368  14.691 -19.469  1.00 84.13      C    C  
ATOM   4900  CG  GLN C 175      13.457  14.125 -20.399  1.00 78.01      C    C  
ATOM   4901  CD  GLN C 175      13.011  14.098 -21.866  1.00 68.94      C    C  
ATOM   4902  NE2 GLN C 175      13.919  13.898 -22.796  1.00 57.73      C    N  
ATOM   4903  OE1 GLN C 175      11.848  14.223 -22.191  1.00 59.58      C    O  
ATOM   4904  N   ALA C 176      10.847  14.449 -16.323  1.00 89.23      C    N  
ATOM   4905  CA  ALA C 176       9.900  15.035 -15.396  1.00 88.94      C    C  
ATOM   4906  C   ALA C 176      10.611  15.489 -14.118  1.00 89.88      C    C  
ATOM   4907  O   ALA C 176      11.496  14.815 -13.596  1.00 87.25      C    O  
ATOM   4908  CB  ALA C 176       8.782  14.046 -15.091  1.00 86.65      C    C  
ATOM   4909  N   GLN C 177      10.183  16.636 -13.597  1.00 87.81      C    N  
ATOM   4910  CA  GLN C 177      10.696  17.184 -12.358  1.00 87.25      C    C  
ATOM   4911  C   GLN C 177       9.543  17.635 -11.461  1.00 87.87      C    C  
ATOM   4912  O   GLN C 177       8.519  18.135 -11.932  1.00 84.36      C    O  
ATOM   4913  CB  GLN C 177      11.692  18.315 -12.640  1.00 83.45      C    C  
ATOM   4914  CG  GLN C 177      12.900  17.818 -13.452  1.00 75.94      C    C  
ATOM   4915  CD  GLN C 177      14.014  18.858 -13.623  1.00 70.86      C    C  
ATOM   4916  NE2 GLN C 177      15.059  18.527 -14.334  1.00 58.81      C    N  
ATOM   4917  OE1 GLN C 177      13.967  19.958 -13.116  1.00 61.43      C    O  
ATOM   4918  N   LEU C 178       9.732  17.485 -10.154  1.00 87.77      C    N  
ATOM   4919  CA  LEU C 178       8.991  18.271  -9.180  1.00 85.72      C    C  
ATOM   4920  C   LEU C 178       9.537  19.689  -9.268  1.00 84.21      C    C  
ATOM   4921  O   LEU C 178      10.603  19.987  -8.726  1.00 76.15      C    O  
ATOM   4922  CB  LEU C 178       9.180  17.663  -7.777  1.00 83.49      C    C  
ATOM   4923  CG  LEU C 178       8.426  16.339  -7.563  1.00 84.00      C    C  
ATOM   4924  CD1 LEU C 178       8.992  15.607  -6.342  1.00 79.65      C    C  
ATOM   4925  CD2 LEU C 178       6.938  16.578  -7.319  1.00 79.37      C    C  
ATOM   4926  N   GLY C 179       8.837  20.557  -9.982  1.00 84.74      C    N  
ATOM   4927  CA  GLY C 179       9.164  21.971 -10.016  1.00 84.45      C    C  
ATOM   4928  C   GLY C 179       9.093  22.613  -8.628  1.00 87.28      C    C  
ATOM   4929  O   GLY C 179       8.746  21.978  -7.631  1.00 83.63      C    O  
ATOM   4930  N   THR C 180       9.422  23.906  -8.551  1.00 85.12      C    N  
ATOM   4931  CA  THR C 180       9.341  24.658  -7.292  1.00 85.51      C    C  
ATOM   4932  C   THR C 180       7.954  24.582  -6.656  1.00 86.71      C    C  
ATOM   4933  O   THR C 180       7.851  24.361  -5.447  1.00 85.10      C    O  
ATOM   4934  CB  THR C 180       9.709  26.135  -7.523  1.00 84.09      C    C  
ATOM   4935  CG2 THR C 180      11.215  26.314  -7.677  1.00 72.39      C    C  
ATOM   4936  OG1 THR C 180       9.111  26.602  -8.715  1.00 73.84      C    O  
ATOM   4937  N   ILE C 181       6.895  24.658  -7.456  1.00 86.59      C    N  
ATOM   4938  CA  ILE C 181       5.500  24.569  -7.002  1.00 86.45      C    C
[truncated: 192,873 more chars]
