# Supplementary material for: Tad pili with adaptable tips mediate contact-dependent killing during bacterial predation
Source: Nat Commun. 2025 May 13;16:4425. doi: 10.1038/s41467-025-58967-0 (PMC12075869; doi:10.1038/s41467-025-58967-0)
Supplement: Supplementary file 6 — Supplementary Data 5 [file 41467_2025_58967_MOESM6_ESM.zip › Supplementary Data 5/Tip3_KilO_12xKilP.pdb]

ATOM      1  N   GLN A   1     -31.436 -18.068  19.756  1.00 63.16      A    N  
ATOM      2  CA  GLN A   1     -31.258 -16.738  19.150  1.00 71.02      A    C  
ATOM      3  C   GLN A   1     -29.854 -16.557  18.602  1.00 76.89      A    C  
ATOM      4  O   GLN A   1     -29.700 -16.184  17.451  1.00 74.16      A    O  
ATOM      5  CB  GLN A   1     -31.576 -15.631  20.149  1.00 65.38      A    C  
ATOM      6  CG  GLN A   1     -32.966 -15.728  20.765  1.00 61.33      A    C  
ATOM      7  CD  GLN A   1     -32.976 -16.297  22.173  1.00 55.39      A    C  
ATOM      8  NE2 GLN A   1     -34.118 -16.339  22.802  1.00 44.15      A    N  
ATOM      9  OE1 GLN A   1     -31.962 -16.703  22.713  1.00 50.23      A    O  
ATOM     10  N   ALA A   2     -28.846 -16.894  19.381  1.00 75.05      A    N  
ATOM     11  CA  ALA A   2     -27.453 -16.746  18.982  1.00 77.66      A    C  
ATOM     12  C   ALA A   2     -27.119 -17.502  17.693  1.00 80.93      A    C  
ATOM     13  O   ALA A   2     -26.410 -16.971  16.840  1.00 78.31      A    O  
ATOM     14  CB  ALA A   2     -26.567 -17.198  20.142  1.00 74.50      A    C  
ATOM     15  N   ALA A   3     -27.667 -18.708  17.501  1.00 80.00      A    N  
ATOM     16  CA  ALA A   3     -27.479 -19.468  16.274  1.00 80.82      A    C  
ATOM     17  C   ALA A   3     -28.128 -18.790  15.058  1.00 83.88      A    C  
ATOM     18  O   ALA A   3     -27.544 -18.771  13.984  1.00 82.29      A    O  
ATOM     19  CB  ALA A   3     -28.009 -20.889  16.469  1.00 78.14      A    C  
ATOM     20  N   VAL A   4     -29.296 -18.173  15.222  1.00 80.05      A    N  
ATOM     21  CA  VAL A   4     -29.993 -17.449  14.152  1.00 80.86      A    C  
ATOM     22  C   VAL A   4     -29.205 -16.209  13.740  1.00 83.36      A    C  
ATOM     23  O   VAL A   4     -28.939 -16.007  12.557  1.00 81.74      A    O  
ATOM     24  CB  VAL A   4     -31.420 -17.036  14.582  1.00 79.63      A    C  
ATOM     25  CG1 VAL A   4     -32.191 -16.443  13.405  1.00 70.87      A    C  
ATOM     26  CG2 VAL A   4     -32.223 -18.222  15.109  1.00 73.46      A    C  
ATOM     27  N   GLU A   5     -28.762 -15.400  14.694  1.00 84.68      A    N  
ATOM     28  CA  GLU A   5     -27.921 -14.231  14.446  1.00 83.06      A    C  
ATOM     29  C   GLU A   5     -26.607 -14.633  13.763  1.00 84.98      A    C  
ATOM     30  O   GLU A   5     -26.225 -14.033  12.767  1.00 83.69      A    O  
ATOM     31  CB  GLU A   5     -27.625 -13.501  15.762  1.00 80.78      A    C  
ATOM     32  CG  GLU A   5     -28.842 -12.777  16.336  1.00 78.96      A    C  
ATOM     33  CD  GLU A   5     -28.567 -12.128  17.699  1.00 74.45      A    C  
ATOM     34  OE1 GLU A   5     -29.529 -11.951  18.471  1.00 63.38      A    O  
ATOM     35  OE2 GLU A   5     -27.404 -11.815  17.997  1.00 66.44      A    O1-
ATOM     36  N   ALA A   6     -25.960 -15.689  14.235  1.00 84.38      A    N  
ATOM     37  CA  ALA A   6     -24.737 -16.209  13.648  1.00 84.63      A    C  
ATOM     38  C   ALA A   6     -24.937 -16.668  12.196  1.00 86.34      A    C  
ATOM     39  O   ALA A   6     -24.145 -16.304  11.335  1.00 84.00      A    O  
ATOM     40  CB  ALA A   6     -24.199 -17.338  14.528  1.00 83.40      A    C  
ATOM     41  N   ALA A   7     -26.015 -17.383  11.890  1.00 83.36      A    N  
ATOM     42  CA  ALA A   7     -26.320 -17.821  10.535  1.00 81.69      A    C  
ATOM     43  C   ALA A   7     -26.521 -16.647   9.560  1.00 83.74      A    C  
ATOM     44  O   ALA A   7     -26.175 -16.753   8.384  1.00 82.46      A    O  
ATOM     45  CB  ALA A   7     -27.561 -18.720  10.584  1.00 80.72      A    C  
ATOM     46  N   ILE A   8     -27.057 -15.531  10.045  1.00 83.62      A    N  
ATOM     47  CA  ILE A   8     -27.296 -14.338   9.235  1.00 82.99      A    C  
ATOM     48  C   ILE A   8     -25.991 -13.549   8.985  1.00 84.47      A    C  
ATOM     49  O   ILE A   8     -25.746 -13.144   7.856  1.00 82.79      A    O  
ATOM     50  CB  ILE A   8     -28.396 -13.468   9.883  1.00 81.44      A    C  
ATOM     51  CG1 ILE A   8     -29.746 -14.212   9.836  1.00 77.55      A    C  
ATOM     52  CG2 ILE A   8     -28.527 -12.103   9.189  1.00 75.10      A    C  
ATOM     53  CD1 ILE A   8     -30.817 -13.605  10.755  1.00 69.59      A    C  
ATOM     54  N   VAL A   9     -25.174 -13.326  10.015  1.00 86.73      A    N  
ATOM     55  CA  VAL A   9     -24.061 -12.356   9.948  1.00 87.36      A    C  
ATOM     56  C   VAL A   9     -22.674 -12.970   9.748  1.00 88.51      A    C  
ATOM     57  O   VAL A   9     -21.819 -12.313   9.173  1.00 86.65      A    O  
ATOM     58  CB  VAL A   9     -24.050 -11.388  11.141  1.00 84.94      A    C  
ATOM     59  CG1 VAL A   9     -25.402 -10.681  11.304  1.00 76.42      A    C  
ATOM     60  CG2 VAL A   9     -23.656 -12.058  12.461  1.00 76.70      A    C  
ATOM     61  N   LEU A  10     -22.421 -14.202  10.188  1.00 86.47      A    N  
ATOM     62  CA  LEU A  10     -21.077 -14.789  10.129  1.00 86.88      A    C  
ATOM     63  C   LEU A  10     -20.523 -14.948   8.707  1.00 88.12      A    C  
ATOM     64  O   LEU A  10     -19.352 -14.644   8.537  1.00 86.29      A    O  
ATOM     65  CB  LEU A  10     -20.995 -16.140  10.861  1.00 84.52      A    C  
ATOM     66  CG  LEU A  10     -20.905 -16.055  12.394  1.00 80.57      A    C  
ATOM     67  CD1 LEU A  10     -20.882 -17.474  12.966  1.00 73.98      A    C  
ATOM     68  CD2 LEU A  10     -19.641 -15.347  12.880  1.00 73.55      A    C  
ATOM     69  N   PRO A  11     -21.288 -15.348   7.679  1.00 85.98      A    N  
ATOM     70  CA  PRO A  11     -20.758 -15.440   6.314  1.00 85.35      A    C  
ATOM     71  C   PRO A  11     -20.206 -14.103   5.818  1.00 86.86      A    C  
ATOM     72  O   PRO A  11     -19.086 -14.039   5.322  1.00 85.01      A    O  
ATOM     73  CB  PRO A  11     -21.927 -15.933   5.459  1.00 83.38      A    C  
ATOM     74  CG  PRO A  11     -22.805 -16.682   6.451  1.00 82.59      A    C  
ATOM     75  CD  PRO A  11     -22.644 -15.875   7.724  1.00 84.70      A    C  
ATOM     76  N   LEU A  12     -20.937 -13.010   6.030  1.00 87.25      A    N  
ATOM     77  CA  LEU A  12     -20.505 -11.661   5.695  1.00 87.52      A    C  
ATOM     78  C   LEU A  12     -19.269 -11.239   6.513  1.00 88.71      A    C  
ATOM     79  O   LEU A  12     -18.338 -10.650   5.974  1.00 87.37      A    O  
ATOM     80  CB  LEU A  12     -21.688 -10.703   5.911  1.00 85.71      A    C  
ATOM     81  CG  LEU A  12     -21.363  -9.224   5.633  1.00 83.62      A    C  
ATOM     82  CD1 LEU A  12     -20.947  -8.993   4.181  1.00 76.74      A    C  
ATOM     83  CD2 LEU A  12     -22.592  -8.365   5.930  1.00 77.60      A    C  
ATOM     84  N   PHE A  13     -19.244 -11.548   7.806  1.00 89.46      A    N  
ATOM     85  CA  PHE A  13     -18.145 -11.164   8.693  1.00 89.71      A    C  
ATOM     86  C   PHE A  13     -16.840 -11.911   8.382  1.00 90.82      A    C  
ATOM     87  O   PHE A  13     -15.772 -11.305   8.366  1.00 89.79      A    O  
ATOM     88  CB  PHE A  13     -18.588 -11.378  10.141  1.00 88.51      A    C  
ATOM     89  CG  PHE A  13     -17.654 -10.726  11.129  1.00 89.01      A    C  
ATOM     90  CD1 PHE A  13     -16.770 -11.498  11.902  1.00 81.21      A    C  
ATOM     91  CD2 PHE A  13     -17.659  -9.324  11.272  1.00 80.38      A    C  
ATOM     92  CE1 PHE A  13     -15.913 -10.875  12.817  1.00 78.64      A    C  
ATOM     93  CE2 PHE A  13     -16.802  -8.701  12.186  1.00 77.03      A    C  
ATOM     94  CZ  PHE A  13     -15.929  -9.476  12.959  1.00 82.11      A    C  
ATOM     95  N   VAL A  14     -16.912 -13.194   8.057  1.00 89.31      A    N  
ATOM     96  CA  VAL A  14     -15.761 -13.974   7.596  1.00 89.41      A    C  
ATOM     97  C   VAL A  14     -15.230 -13.416   6.275  1.00 90.32      A    C  
ATOM     98  O   VAL A  14     -14.022 -13.247   6.122  1.00 89.31      A    O  
ATOM     99  CB  VAL A  14     -16.116 -15.467   7.460  1.00 88.06      A    C  
ATOM    100  CG1 VAL A  14     -15.008 -16.282   6.797  1.00 79.07      A    C  
ATOM    101  CG2 VAL A  14     -16.358 -16.078   8.849  1.00 79.92      A    C  
ATOM    102  N   PHE A  15     -16.120 -13.058   5.340  1.00 89.90      A    N  
ATOM    103  CA  PHE A  15     -15.714 -12.383   4.113  1.00 90.07      A    C  
ATOM    104  C   PHE A  15     -15.041 -11.039   4.393  1.00 91.00      A    C  
ATOM    105  O   PHE A  15     -14.007 -10.766   3.791  1.00 90.22      A    O  
ATOM    106  CB  PHE A  15     -16.903 -12.190   3.168  1.00 89.19      A    C  
ATOM    107  CG  PHE A  15     -16.545 -11.323   1.980  1.00 88.55      A    C  
ATOM    108  CD1 PHE A  15     -17.097 -10.032   1.848  1.00 82.59      A    C  
ATOM    109  CD2 PHE A  15     -15.568 -11.749   1.068  1.00 82.45      A    C  
ATOM    110  CE1 PHE A  15     -16.680  -9.187   0.820  1.00 80.17      A    C  
ATOM    111  CE2 PHE A  15     -15.141 -10.903   0.036  1.00 79.70      A    C  
ATOM    112  CZ  PHE A  15     -15.696  -9.618  -0.092  1.00 83.53      A    C  
ATOM    113  N   LEU A  16     -15.540 -10.218   5.315  1.00 91.23      A    N  
ATOM    114  CA  LEU A  16     -14.918  -8.948   5.677  1.00 90.84      A    C  
ATOM    115  C   LEU A  16     -13.473  -9.139   6.153  1.00 91.54      A    C  
ATOM    116  O   LEU A  16     -12.581  -8.457   5.666  1.00 90.43      A    O  
ATOM    117  CB  LEU A  16     -15.745  -8.241   6.757  1.00 89.22      A    C  
ATOM    118  CG  LEU A  16     -16.904  -7.409   6.192  1.00 81.36      A    C  
ATOM    119  CD1 LEU A  16     -17.842  -6.996   7.322  1.00 75.78      A    C  
ATOM    120  CD2 LEU A  16     -16.369  -6.152   5.514  1.00 75.83      A    C  
ATOM    121  N   ILE A  17     -13.222 -10.082   7.045  1.00 92.15      A    N  
ATOM    122  CA  ILE A  17     -11.871 -10.329   7.572  1.00 91.96      A    C  
ATOM    123  C   ILE A  17     -10.930 -10.812   6.456  1.00 92.57      A    C  
ATOM    124  O   ILE A  17      -9.882 -10.215   6.223  1.00 91.40      A    O  
ATOM    125  CB  ILE A  17     -11.928 -11.321   8.753  1.00 90.44      A    C  
ATOM    126  CG1 ILE A  17     -12.679 -10.683   9.957  1.00 82.74      A    C  
ATOM    127  CG2 ILE A  17     -10.511 -11.742   9.185  1.00 80.26      A    C  
ATOM    128  CD1 ILE A  17     -13.044 -11.691  11.046  1.00 74.90      A    C  
ATOM    129  N   LEU A  18     -11.309 -11.862   5.741  1.00 91.99      A    N  
ATOM    130  CA  LEU A  18     -10.478 -12.429   4.675  1.00 91.16      A    C  
ATOM    131  C   LEU A  18     -10.369 -11.496   3.456  1.00 91.34      A    C  
ATOM    132  O   LEU A  18      -9.316 -11.411   2.834  1.00 90.19      A    O  
ATOM    133  CB  LEU A  18     -11.060 -13.794   4.259  1.00 89.92      A    C  
ATOM    134  CG  LEU A  18     -10.973 -14.897   5.340  1.00 86.22      A    C  
ATOM    135  CD1 LEU A  18     -11.637 -16.168   4.810  1.00 79.62      A    C  
ATOM    136  CD2 LEU A  18      -9.527 -15.240   5.709  1.00 79.38      A    C  
ATOM    137  N   GLY A  19     -11.419 -10.768   3.142  1.00 92.33      A    N  
ATOM    138  CA  GLY A  19     -11.486  -9.810   2.054  1.00 91.80      A    C  
ATOM    139  C   GLY A  19     -10.593  -8.600   2.301  1.00 92.54      A    C  
ATOM    140  O   GLY A  19      -9.838  -8.222   1.413  1.00 91.11      A    O  
ATOM    141  N   ILE A  20     -10.594  -8.036   3.505  1.00 93.32      A    N  
ATOM    142  CA  ILE A  20      -9.686  -6.936   3.869  1.00 92.94      A    C  
ATOM    143  C   ILE A  20      -8.230  -7.409   3.852  1.00 92.93      A    C  
ATOM    144  O   ILE A  20      -7.364  -6.682   3.368  1.00 91.46      A    O  
ATOM    145  CB  ILE A  20     -10.072  -6.313   5.231  1.00 91.98      A    C  
ATOM    146  CG1 ILE A  20     -11.437  -5.592   5.124  1.00 85.50      A    C  
ATOM    147  CG2 ILE A  20      -9.012  -5.305   5.707  1.00 83.68      A    C  
ATOM    148  CD1 ILE A  20     -12.063  -5.266   6.484  1.00 79.03      A    C  
ATOM    149  N   LEU A  21      -7.943  -8.615   4.300  1.00 92.88      A    N  
ATOM    150  CA  LEU A  21      -6.602  -9.197   4.199  1.00 92.13      A    C  
ATOM    151  C   LEU A  21      -6.164  -9.314   2.729  1.00 92.42      A    C  
ATOM    152  O   LEU A  21      -5.082  -8.845   2.375  1.00 91.23      A    O  
ATOM    153  CB  LEU A  21      -6.589 -10.557   4.921  1.00 91.26      A    C  
ATOM    154  CG  LEU A  21      -5.226 -11.277   4.882  1.00 86.39      A    C  
ATOM    155  CD1 LEU A  21      -4.149 -10.516   5.644  1.00 80.46      A    C  
ATOM    156  CD2 LEU A  21      -5.354 -12.669   5.503  1.00 80.09      A    C  
ATOM    157  N   GLN A  22      -6.993  -9.864   1.869  1.00 93.86      A    N  
ATOM    158  CA  GLN A  22      -6.713  -9.993   0.436  1.00 93.40      A    C  
ATOM    159  C   GLN A  22      -6.574  -8.624  -0.244  1.00 93.15      A    C  
ATOM    160  O   GLN A  22      -5.662  -8.427  -1.044  1.00 92.04      A    O  
ATOM    161  CB  GLN A  22      -7.809 -10.850  -0.222  1.00 92.92      A    C  
ATOM    162  CG  GLN A  22      -7.595 -11.104  -1.721  1.00 89.31      A    C  
ATOM    163  CD  GLN A  22      -6.264 -11.802  -2.009  1.00 88.78      A    C  
ATOM    164  NE2 GLN A  22      -5.281 -11.094  -2.499  1.00 76.88      A    N  
ATOM    165  OE1 GLN A  22      -6.090 -12.990  -1.794  1.00 78.99      A    O  
ATOM    166  N   LEU A  23      -7.427  -7.661   0.101  1.00 93.19      A    N  
ATOM    167  CA  LEU A  23      -7.371  -6.298  -0.426  1.00 92.04      A    C  
ATOM    168  C   LEU A  23      -6.055  -5.610  -0.030  1.00 92.12      A    C  
ATOM    169  O   LEU A  23      -5.407  -5.014  -0.878  1.00 90.71      A    O  
ATOM    170  CB  LEU A  23      -8.604  -5.528   0.088  1.00 90.55      A    C  
ATOM    171  CG  LEU A  23      -8.805  -4.167  -0.601  1.00 85.03      A    C  
ATOM    172  CD1 LEU A  23      -9.258  -4.323  -2.052  1.00 79.47      A    C  
ATOM    173  CD2 LEU A  23      -9.875  -3.372   0.150  1.00 78.45      A    C  
ATOM    174  N   GLY A  24      -5.617  -5.746   1.212  1.00 93.20      A    N  
ATOM    175  CA  GLY A  24      -4.326  -5.245   1.673  1.00 92.85      A    C  
ATOM    176  C   GLY A  24      -3.146  -5.836   0.892  1.00 93.59      A    C  
ATOM    177  O   GLY A  24      -2.264  -5.097   0.447  1.00 92.15      A    O  
ATOM    178  N   LEU A  25      -3.160  -7.135   0.623  1.00 93.57      A    N  
ATOM    179  CA  LEU A  25      -2.154  -7.786  -0.230  1.00 93.29      A    C  
ATOM    180  C   LEU A  25      -2.193  -7.255  -1.670  1.00 93.29      A    C  
ATOM    181  O   LEU A  25      -1.140  -7.027  -2.268  1.00 92.17      A    O  
ATOM    182  CB  LEU A  25      -2.369  -9.313  -0.217  1.00 92.75      A    C  
ATOM    183  CG  LEU A  25      -2.093 -10.012   1.131  1.00 90.68      A    C  
ATOM    184  CD1 LEU A  25      -2.523 -11.474   1.039  1.00 86.05      A    C  
ATOM    185  CD2 LEU A  25      -0.610  -9.971   1.512  1.00 85.52      A    C  
ATOM    186  N   MET A  26      -3.363  -7.000  -2.230  1.00 92.93      A    N  
ATOM    187  CA  MET A  26      -3.519  -6.406  -3.564  1.00 92.56      A    C  
ATOM    188  C   MET A  26      -2.998  -4.961  -3.624  1.00 92.73      A    C  
ATOM    189  O   MET A  26      -2.351  -4.577  -4.591  1.00 90.90      A    O  
ATOM    190  CB  MET A  26      -4.989  -6.445  -3.997  1.00 90.73      A    C  
ATOM    191  CG  MET A  26      -5.469  -7.864  -4.312  1.00 84.43      A    C  
ATOM    192  SD  MET A  26      -7.260  -8.017  -4.539  1.00 81.95      A    S  
ATOM    193  CE  MET A  26      -7.478  -7.051  -6.060  1.00 71.13      A    C  
ATOM    194  N   HIS A  27      -3.225  -4.163  -2.582  1.00 93.86      A    N  
ATOM    195  CA  HIS A  27      -2.704  -2.801  -2.482  1.00 92.85      A    C  
ATOM    196  C   HIS A  27      -1.172  -2.790  -2.434  1.00 93.13      A    C  
ATOM    197  O   HIS A  27      -0.528  -2.046  -3.177  1.00 92.18      A    O  
ATOM    198  CB  HIS A  27      -3.300  -2.123  -1.229  1.00 91.41      A    C  
ATOM    199  CG  HIS A  27      -4.769  -1.844  -1.315  1.00 86.90      A    C  
ATOM    200  CD2 HIS A  27      -5.608  -2.056  -2.375  1.00 74.01      A    C  
ATOM    201  ND1 HIS A  27      -5.539  -1.261  -0.318  1.00 73.64      A    N  
ATOM    202  CE1 HIS A  27      -6.785  -1.103  -0.781  1.00 72.55      A    C  
ATOM    203  NE2 HIS A  27      -6.861  -1.590  -2.027  1.00 73.04      A    N  
ATOM    204  N   GLN A  28      -0.571  -3.673  -1.655  1.00 94.56      A    N  
ATOM    205  CA  GLN A  28       0.871  -3.848  -1.614  1.00 94.33      A    C  
ATOM    206  C   GLN A  28       1.414  -4.335  -2.969  1.00 94.83      A    C  
ATOM    207  O   GLN A  28       2.453  -3.850  -3.439  1.00 93.77      A    O  
ATOM    208  CB  GLN A  28       1.218  -4.844  -0.501  1.00 93.76      A    C  
ATOM    209  CG  GLN A  28       0.953  -4.249   0.891  1.00 91.71      A    C  
ATOM    210  CD  GLN A  28       0.908  -5.302   1.983  1.00 91.08      A    C  
ATOM    211  NE2 GLN A  28       0.570  -4.909   3.186  1.00 80.57      A    N  
ATOM    212  OE1 GLN A  28       1.155  -6.484   1.781  1.00 82.46      A    O  
ATOM    213  N   ALA A  29       0.696  -5.208  -3.664  1.00 94.63      A    N  
ATOM    214  CA  ALA A  29       1.049  -5.649  -5.009  1.00 94.66      A    C  
ATOM    215  C   ALA A  29       1.014  -4.506  -6.031  1.00 94.89      A    C  
ATOM    216  O   ALA A  29       1.881  -4.454  -6.905  1.00 93.35      A    O  
ATOM    217  CB  ALA A  29       0.141  -6.809  -5.423  1.00 94.04      A    C  
ATOM    218  N   ARG A  30       0.102  -3.551  -5.921  1.00 94.38      A    N  
ATOM    219  CA  ARG A  30       0.090  -2.352  -6.778  1.00 93.89      A    C  
ATOM    220  C   ARG A  30       1.335  -1.494  -6.573  1.00 94.15      A    C  
ATOM    221  O   ARG A  30       1.943  -1.087  -7.555  1.00 92.74      A    O  
ATOM    222  CB  ARG A  30      -1.182  -1.528  -6.525  1.00 92.49      A    C  
ATOM    223  CG  ARG A  30      -1.329  -0.405  -7.572  1.00 87.82      A    C  
ATOM    224  CD  ARG A  30      -2.503   0.495  -7.225  1.00 81.70      A    C  
ATOM    225  NE  ARG A  30      -2.815   1.457  -8.299  1.00 77.24      A    N  
ATOM    226  CZ  ARG A  30      -3.932   2.179  -8.369  1.00 72.25      A    C  
ATOM    227  NH1 ARG A  30      -4.845   2.172  -7.449  1.00 64.00      A    N1+
ATOM    228  NH2 ARG A  30      -4.180   2.925  -9.403  1.00 67.01      A    N  
ATOM    229  N   LEU A  31       1.747  -1.259  -5.329  1.00 94.82      A    N  
ATOM    230  CA  LEU A  31       2.963  -0.495  -5.022  1.00 95.19      A    C  
ATOM    231  C   LEU A  31       4.200  -1.162  -5.627  1.00 95.51      A    C  
ATOM    232  O   LEU A  31       5.000  -0.514  -6.297  1.00 94.49      A    O  
ATOM    233  CB  LEU A  31       3.118  -0.353  -3.495  1.00 94.53      A    C  
ATOM    234  CG  LEU A  31       1.998   0.428  -2.781  1.00 92.68      A    C  
ATOM    235  CD1 LEU A  31       2.233   0.380  -1.273  1.00 89.09      A    C  
ATOM    236  CD2 LEU A  31       1.941   1.888  -3.220  1.00 88.57      A    C  
ATOM    237  N   LEU A  32       4.313  -2.481  -5.482  1.00 95.09      A    N  
ATOM    238  CA  LEU A  32       5.408  -3.241  -6.091  1.00 95.43      A    C  
ATOM    239  C   LEU A  32       5.331  -3.257  -7.621  1.00 95.82      A    C  
ATOM    240  O   LEU A  32       6.358  -3.234  -8.273  1.00 94.52      A    O  
ATOM    241  CB  LEU A  32       5.428  -4.658  -5.492  1.00 94.71      A    C  
ATOM    242  CG  LEU A  32       6.629  -4.814  -4.539  1.00 90.99      A    C  
ATOM    243  CD1 LEU A  32       6.292  -5.700  -3.355  1.00 84.26      A    C  
ATOM    244  CD2 LEU A  32       7.834  -5.438  -5.253  1.00 84.18      A    C  
ATOM    245  N   THR A  33       4.141  -3.234  -8.192  1.00 95.89      A    N  
ATOM    246  CA  THR A  33       3.952  -3.141  -9.644  1.00 95.89      A    C  
ATOM    247  C   THR A  33       4.411  -1.788 -10.183  1.00 95.94      A    C  
ATOM    248  O   THR A  33       5.039  -1.744 -11.231  1.00 94.83      A    O  
ATOM    249  CB  THR A  33       2.489  -3.409 -10.035  1.00 94.93      A    C  
ATOM    250  CG2 THR A  33       2.299  -3.465 -11.550  1.00 84.18      A    C  
ATOM    251  OG1 THR A  33       2.073  -4.659  -9.550  1.00 82.96      A    O  
ATOM    252  N   LYS A  34       4.189  -0.691  -9.461  1.00 95.49      A    N  
ATOM    253  CA  LYS A  34       4.738   0.624  -9.827  1.00 95.57      A    C  
ATOM    254  C   LYS A  34       6.270   0.627  -9.793  1.00 95.97      A    C  
ATOM    255  O   LYS A  34       6.905   1.106 -10.722  1.00 95.09      A    O  
ATOM    256  CB  LYS A  34       4.132   1.710  -8.915  1.00 94.76      A    C  
ATOM    257  CG  LYS A  34       4.522   3.147  -9.320  1.00 92.18      A    C  
ATOM    258  CD  LYS A  34       3.889   3.622 -10.634  1.00 89.09      A    C  
ATOM    259  CE  LYS A  34       4.270   5.079 -10.886  1.00 87.41      A    C  
ATOM    260  NZ  LYS A  34       3.563   5.714 -12.033  1.00 82.49      A    N1+
ATOM    261  N   TYR A  35       6.869   0.002  -8.783  1.00 96.30      A    N  
ATOM    262  CA  TYR A  35       8.320  -0.189  -8.727  1.00 96.33      A    C  
ATOM    263  C   TYR A  35       8.831  -1.099  -9.865  1.00 96.47      A    C  
ATOM    264  O   TYR A  35       9.855  -0.788 -10.484  1.00 95.52      A    O  
ATOM    265  CB  TYR A  35       8.699  -0.739  -7.351  1.00 95.99      A    C  
ATOM    266  CG  TYR A  35      10.188  -0.963  -7.187  1.00 95.84      A    C  
ATOM    267  CD1 TYR A  35      10.694  -2.254  -6.923  1.00 92.76      A    C  
ATOM    268  CD2 TYR A  35      11.087   0.111  -7.316  1.00 93.34      A    C  
ATOM    269  CE1 TYR A  35      12.072  -2.460  -6.783  1.00 92.49      A    C  
ATOM    270  CE2 TYR A  35      12.469  -0.084  -7.189  1.00 92.31      A    C  
ATOM    271  CZ  TYR A  35      12.959  -1.375  -6.925  1.00 93.58      A    C  
ATOM    272  OH  TYR A  35      14.313  -1.579  -6.812  1.00 91.89      A    O  
ATOM    273  N   ALA A  36       8.107  -2.151 -10.197  1.00 96.37      A    N  
ATOM    274  CA  ALA A  36       8.413  -3.005 -11.333  1.00 96.29      A    C  
ATOM    275  C   ALA A  36       8.332  -2.244 -12.664  1.00 96.50      A    C  
ATOM    276  O   ALA A  36       9.193  -2.431 -13.518  1.00 95.45      A    O  
ATOM    277  CB  ALA A  36       7.480  -4.218 -11.321  1.00 95.62      A    C  
ATOM    278  N   ALA A  37       7.366  -1.339 -12.820  1.00 96.26      A    N  
ATOM    279  CA  ALA A  37       7.262  -0.467 -13.990  1.00 96.22      A    C  
ATOM    280  C   ALA A  37       8.473   0.466 -14.105  1.00 96.41      A    C  
ATOM    281  O   ALA A  37       9.037   0.602 -15.190  1.00 95.19      A    O  
ATOM    282  CB  ALA A  37       5.946   0.312 -13.919  1.00 95.36      A    C  
ATOM    283  N   TYR A  38       8.944   1.036 -12.990  1.00 96.63      A    N  
ATOM    284  CA  TYR A  38      10.175   1.818 -12.966  1.00 96.66      A    C  
ATOM    285  C   TYR A  38      11.397   0.991 -13.398  1.00 96.72      A    C  
ATOM    286  O   TYR A  38      12.148   1.413 -14.283  1.00 95.82      A    O  
ATOM    287  CB  TYR A  38      10.383   2.408 -11.567  1.00 96.46      A    C  
ATOM    288  CG  TYR A  38      11.786   2.953 -11.353  1.00 96.13      A    C  
ATOM    289  CD1 TYR A  38      12.696   2.294 -10.500  1.00 93.33      A    C  
ATOM    290  CD2 TYR A  38      12.209   4.088 -12.078  1.00 93.72      A    C  
ATOM    291  CE1 TYR A  38      14.008   2.770 -10.364  1.00 92.85      A    C  
ATOM    292  CE2 TYR A  38      13.513   4.565 -11.956  1.00 92.86      A    C  
ATOM    293  CZ  TYR A  38      14.414   3.903 -11.094  1.00 93.91      A    C  
ATOM    294  OH  TYR A  38      15.700   4.364 -10.985  1.00 92.23      A    O  
ATOM    295  N   LYS A  39      11.583  -0.192 -12.846  1.00 96.41      A    N  
ATOM    296  CA  LYS A  39      12.698  -1.067 -13.233  1.00 96.23      A    C  
ATOM    297  C   LYS A  39      12.596  -1.535 -14.687  1.00 96.09      A    C  
ATOM    298  O   LYS A  39      13.602  -1.580 -15.384  1.00 94.85      A    O  
ATOM    299  CB  LYS A  39      12.792  -2.253 -12.268  1.00 95.64      A    C  
ATOM    300  CG  LYS A  39      13.331  -1.879 -10.876  1.00 92.68      A    C  
ATOM    301  CD  LYS A  39      14.830  -1.551 -10.912  1.00 88.52      A    C  
ATOM    302  CE  LYS A  39      15.398  -1.537  -9.491  1.00 85.11      A    C  
ATOM    303  NZ  LYS A  39      16.874  -1.703  -9.473  1.00 78.60      A    N1+
ATOM    304  N   ALA A  40      11.392  -1.808 -15.171  1.00 96.30      A    N  
ATOM    305  CA  ALA A  40      11.143  -2.187 -16.547  1.00 96.20      A    C  
ATOM    306  C   ALA A  40      11.459  -1.044 -17.522  1.00 96.30      A    C  
ATOM    307  O   ALA A  40      12.192  -1.261 -18.490  1.00 94.95      A    O  
ATOM    308  CB  ALA A  40       9.687  -2.644 -16.676  1.00 95.67      A    C  
ATOM    309  N   VAL A  41      11.003   0.177 -17.266  1.00 96.28      A    N  
ATOM    310  CA  VAL A  41      11.293   1.321 -18.148  1.00 96.08      A    C  
ATOM    311  C   VAL A  41      12.779   1.676 -18.126  1.00 95.91      A    C  
ATOM    312  O   VAL A  41      13.347   1.964 -19.175  1.00 94.46      A    O  
ATOM    313  CB  VAL A  41      10.396   2.532 -17.849  1.00 95.10      A    C  
ATOM    314  CG1 VAL A  41      10.814   3.356 -16.640  1.00 88.81      A    C  
ATOM    315  CG2 VAL A  41      10.337   3.451 -19.067  1.00 87.66      A    C  
ATOM    316  N   ARG A  42      13.445   1.566 -16.969  1.00 96.10      A    N  
ATOM    317  CA  ARG A  42      14.894   1.721 -16.853  1.00 95.88      A    C  
ATOM    318  C   ARG A  42      15.619   0.683 -17.703  1.00 95.90      A    C  
ATOM    319  O   ARG A  42      16.434   1.049 -18.534  1.00 94.02      A    O  
ATOM    320  CB  ARG A  42      15.304   1.643 -15.374  1.00 94.95      A    C  
ATOM    321  CG  ARG A  42      16.805   1.876 -15.174  1.00 92.87      A    C  
ATOM    322  CD  ARG A  42      17.168   1.794 -13.687  1.00 90.98      A    C  
ATOM    323  NE  ARG A  42      18.613   1.934 -13.476  1.00 88.70      A    N  
ATOM    324  CZ  ARG A  42      19.536   0.976 -13.498  1.00 89.17      A    C  
ATOM    325  NH1 ARG A  42      19.245  -0.285 -13.692  1.00 78.27      A    N1+
ATOM    326  NH2 ARG A  42      20.778   1.288 -13.302  1.00 84.47      A    N  
ATOM    327  N   ALA A  43      15.275  -0.597 -17.574  1.00 95.64      A    N  
ATOM    328  CA  ALA A  43      15.852  -1.657 -18.387  1.00 95.37      A    C  
ATOM    329  C   ALA A  43      15.601  -1.438 -19.887  1.00 95.27      A    C  
ATOM    330  O   ALA A  43      16.503  -1.627 -20.699  1.00 92.95      A    O  
ATOM    331  CB  ALA A  43      15.304  -2.999 -17.914  1.00 94.36      A    C  
ATOM    332  N   GLY A  44      14.408  -0.982 -20.265  1.00 95.29      A    N  
ATOM    333  CA  GLY A  44      14.063  -0.634 -21.639  1.00 94.97      A    C  
ATOM    334  C   GLY A  44      14.876   0.535 -22.187  1.00 95.42      A    C  
ATOM    335  O   GLY A  44      15.417   0.436 -23.286  1.00 93.64      A    O  
ATOM    336  N   SER A  45      15.040   1.597 -21.398  1.00 95.71      A    N  
ATOM    337  CA  SER A  45      15.825   2.769 -21.804  1.00 95.55      A    C  
ATOM    338  C   SER A  45      17.304   2.441 -22.040  1.00 95.40      A    C  
ATOM    339  O   SER A  45      17.911   2.984 -22.958  1.00 92.63      A    O  
ATOM    340  CB  SER A  45      15.681   3.891 -20.777  1.00 94.53      A    C  
ATOM    341  OG  SER A  45      16.438   3.658 -19.607  1.00 80.60      A    O  
ATOM    342  N   LEU A  46      17.860   1.495 -21.294  1.00 95.45      A    N  
ATOM    343  CA  LEU A  46      19.251   1.055 -21.432  1.00 95.15      A    C  
ATOM    344  C   LEU A  46      19.447   0.009 -22.536  1.00 94.74      A    C  
ATOM    345  O   LEU A  46      20.531  -0.079 -23.109  1.00 90.51      A    O  
ATOM    346  CB  LEU A  46      19.742   0.514 -20.080  1.00 93.96      A    C  
ATOM    347  CG  LEU A  46      19.724   1.528 -18.918  1.00 92.93      A    C  
ATOM    348  CD1 LEU A  46      20.213   0.852 -17.644  1.00 87.59      A    C  
ATOM    349  CD2 LEU A  46      20.597   2.747 -19.186  1.00 87.21      A    C  
ATOM    350  N   ASN A  47      18.409  -0.778 -22.857  1.00 94.25      A    N  
ATOM    351  CA  ASN A  47      18.479  -1.942 -23.748  1.00 94.00      A    C  
ATOM    352  C   ASN A  47      17.623  -1.794 -25.014  1.00 94.35      A    C  
ATOM    353  O   ASN A  47      16.966  -2.754 -25.446  1.00 90.12      A    O  
ATOM    354  CB  ASN A  47      18.143  -3.210 -22.953  1.00 92.68      A    C  
ATOM    355  CG  ASN A  47      19.198  -3.560 -21.928  1.00 91.54      A    C  
ATOM    356  ND2 ASN A  47      18.850  -3.529 -20.658  1.00 81.17      A    N  
ATOM    357  OD1 ASN A  47      20.322  -3.882 -22.268  1.00 81.88      A    O  
ATOM    358  N   SER A  48      17.620  -0.619 -25.628  1.00 93.43      A    N  
ATOM    359  CA  SER A  48      16.970  -0.353 -26.924  1.00 93.56      A    C  
ATOM    360  C   SER A  48      15.465  -0.686 -26.959  1.00 93.17      A    C  
ATOM    361  O   SER A  48      14.955  -1.169 -27.967  1.00 86.54      A    O  
ATOM    362  CB  SER A  48      17.732  -1.046 -28.056  1.00 92.32      A    C  
ATOM    363  OG  SER A  48      19.102  -0.695 -28.037  1.00 85.60      A    O  
ATOM    364  N   ALA A  49      14.766  -0.458 -25.852  1.00 92.62      A    N  
ATOM    365  CA  ALA A  49      13.343  -0.756 -25.673  1.00 92.77      A    C  
ATOM    366  C   ALA A  49      12.944  -2.224 -25.951  1.00 93.35      A    C  
ATOM    367  O   ALA A  49      11.822  -2.506 -26.367  1.00 89.53      A    O  
ATOM    368  CB  ALA A  49      12.502   0.269 -26.438  1.00 91.00      A    C  
ATOM    369  N   LYS A  50      13.844  -3.188 -25.710  1.00 93.62      A    N  
ATOM    370  CA  LYS A  50      13.540  -4.613 -25.868  1.00 93.62      A    C  
ATOM    371  C   LYS A  50      12.525  -5.063 -24.821  1.00 93.69      A    C  
ATOM    372  O   LYS A  50      12.817  -5.059 -23.627  1.00 91.49      A    O  
ATOM    373  CB  LYS A  50      14.826  -5.455 -25.769  1.00 92.44      A    C  
ATOM    374  CG  LYS A  50      15.794  -5.219 -26.935  1.00 90.17      A    C  
ATOM    375  CD  LYS A  50      17.148  -5.880 -26.657  1.00 87.53      A    C  
ATOM    376  CE  LYS A  50      18.174  -5.458 -27.715  1.00 81.57      A    C  
ATOM    377  NZ  LYS A  50      19.573  -5.621 -27.246  1.00 74.40      A    N1+
ATOM    378  N   VAL A  51      11.341  -5.489 -25.271  1.00 94.39      A    N  
ATOM    379  CA  VAL A  51      10.244  -5.915 -24.386  1.00 94.60      A    C  
ATOM    380  C   VAL A  51      10.647  -7.097 -23.502  1.00 94.55      A    C  
ATOM    381  O   VAL A  51      10.322  -7.099 -22.321  1.00 92.37      A    O  
ATOM    382  CB  VAL A  51       8.977  -6.240 -25.195  1.00 93.47      A    C  
ATOM    383  CG1 VAL A  51       7.828  -6.747 -24.312  1.00 85.82      A    C  
ATOM    384  CG2 VAL A  51       8.481  -4.993 -25.936  1.00 85.12      A    C  
ATOM    385  N   GLU A  52      11.426  -8.055 -24.013  1.00 93.51      A    N  
ATOM    386  CA  GLU A  52      11.903  -9.197 -23.225  1.00 92.60      A    C  
ATOM    387  C   GLU A  52      12.755  -8.790 -22.019  1.00 93.19      A    C  
ATOM    388  O   GLU A  52      12.605  -9.360 -20.942  1.00 91.33      A    O  
ATOM    389  CB  GLU A  52      12.739 -10.142 -24.098  1.00 91.03      A    C  
ATOM    390  CG  GLU A  52      11.891 -11.011 -25.029  1.00 77.34      A    C  
ATOM    391  CD  GLU A  52      12.744 -11.995 -25.838  1.00 68.35      A    C  
ATOM    392  OE1 GLU A  52      12.188 -13.023 -26.277  1.00 59.52      A    O  
ATOM    393  OE2 GLU A  52      13.949 -11.714 -26.034  1.00 60.60      A    O1-
ATOM    394  N   GLU A  53      13.630  -7.795 -22.172  1.00 93.89      A    N  
ATOM    395  CA  GLU A  53      14.459  -7.308 -21.066  1.00 93.63      A    C  
ATOM    396  C   GLU A  53      13.617  -6.552 -20.035  1.00 94.22      A    C  
ATOM    397  O   GLU A  53      13.819  -6.707 -18.831  1.00 92.85      A    O  
ATOM    398  CB  GLU A  53      15.602  -6.433 -21.596  1.00 92.35      A    C  
ATOM    399  CG  GLU A  53      16.643  -7.205 -22.421  1.00 85.60      A    C  
ATOM    400  CD  GLU A  53      17.257  -8.391 -21.655  1.00 82.70      A    C  
ATOM    401  OE1 GLU A  53      17.425  -9.475 -22.262  1.00 74.57      A    O  
ATOM    402  OE2 GLU A  53      17.485  -8.258 -20.444  1.00 74.41      A    O1-
ATOM    403  N   MET A  54      12.632  -5.786 -20.499  1.00 94.57      A    N  
ATOM    404  CA  MET A  54      11.685  -5.111 -19.610  1.00 94.65      A    C  
ATOM    405  C   MET A  54      10.822  -6.105 -18.832  1.00 95.03      A    C  
ATOM    406  O   MET A  54      10.617  -5.930 -17.630  1.00 93.88      A    O  
ATOM    407  CB  MET A  54      10.802  -4.150 -20.409  1.00 94.02      A    C  
ATOM    408  CG  MET A  54      11.587  -2.969 -20.976  1.00 91.96      A    C  
ATOM    409  SD  MET A  54      10.556  -1.651 -21.692  1.00 90.17      A    S  
ATOM    410  CE  MET A  54      10.087  -2.402 -23.259  1.00 79.77      A    C  
ATOM    411  N   GLU A  55      10.341  -7.163 -19.473  1.00 94.89      A    N  
ATOM    412  CA  GLU A  55       9.572  -8.219 -18.812  1.00 94.80      A    C  
ATOM    413  C   GLU A  55      10.409  -8.973 -17.764  1.00 94.88      A    C  
ATOM    414  O   GLU A  55       9.927  -9.193 -16.659  1.00 93.64      A    O  
ATOM    415  CB  GLU A  55       8.983  -9.211 -19.834  1.00 93.77      A    C  
ATOM    416  CG  GLU A  55       7.772  -8.639 -20.578  1.00 88.06      A    C  
ATOM    417  CD  GLU A  55       7.063  -9.638 -21.518  1.00 88.96      A    C  
ATOM    418  OE1 GLU A  55       5.968  -9.310 -22.028  1.00 81.33      A    O  
ATOM    419  OE2 GLU A  55       7.551 -10.765 -21.744  1.00 83.51      A    O1-
ATOM    420  N   LYS A  56      11.662  -9.297 -18.061  1.00 94.33      A    N  
ATOM    421  CA  LYS A  56      12.567  -9.924 -17.084  1.00 94.04      A    C  
ATOM    422  C   LYS A  56      12.820  -9.020 -15.875  1.00 94.28      A    C  
ATOM    423  O   LYS A  56      12.763  -9.502 -14.751  1.00 92.68      A    O  
ATOM    424  CB  LYS A  56      13.911 -10.260 -17.726  1.00 92.90      A    C  
ATOM    425  CG  LYS A  56      13.860 -11.475 -18.663  1.00 87.59      A    C  
ATOM    426  CD  LYS A  56      15.236 -11.595 -19.308  1.00 82.28      A    C  
ATOM    427  CE  LYS A  56      15.256 -12.537 -20.504  1.00 73.30      A    C  
ATOM    428  NZ  LYS A  56      16.477 -12.264 -21.301  1.00 65.06      A    N1+
ATOM    429  N   ALA A  57      13.052  -7.724 -16.101  1.00 94.89      A    N  
ATOM    430  CA  ALA A  57      13.261  -6.771 -15.018  1.00 94.77      A    C  
ATOM    431  C   ALA A  57      12.013  -6.639 -14.127  1.00 94.88      A    C  
ATOM    432  O   ALA A  57      12.117  -6.686 -12.899  1.00 93.19      A    O  
ATOM    433  CB  ALA A  57      13.672  -5.425 -15.625  1.00 93.99      A    C  
ATOM    434  N   ALA A  58      10.829  -6.543 -14.731  1.00 95.39      A    N  
ATOM    435  CA  ALA A  58       9.572  -6.513 -13.986  1.00 95.30      A    C  
ATOM    436  C   ALA A  58       9.345  -7.814 -13.202  1.00 95.56      A    C  
ATOM    437  O   ALA A  58       9.000  -7.776 -12.019  1.00 94.05      A    O  
ATOM    438  CB  ALA A  58       8.430  -6.238 -14.968  1.00 94.84      A    C  
ATOM    439  N   LEU A  59       9.598  -8.964 -13.819  1.00 94.72      A    N  
ATOM    440  CA  LEU A  59       9.436 -10.273 -13.190  1.00 94.81      A    C  
ATOM    441  C   LEU A  59      10.374 -10.459 -11.994  1.00 94.82      A    C  
ATOM    442  O   LEU A  59       9.940 -10.938 -10.956  1.00 93.21      A    O  
ATOM    443  CB  LEU A  59       9.670 -11.356 -14.253  1.00 93.91      A    C  
ATOM    444  CG  LEU A  59       9.270 -12.763 -13.787  1.00 90.48      A    C  
ATOM    445  CD1 LEU A  59       7.751 -12.927 -13.736  1.00 84.96      A    C  
ATOM    446  CD2 LEU A  59       9.829 -13.811 -14.742  1.00 84.42      A    C  
ATOM    447  N   ALA A  60      11.628 -10.021 -12.107  1.00 94.76      A    N  
ATOM    448  CA  ALA A  60      12.597 -10.094 -11.019  1.00 94.28      A    C  
ATOM    449  C   ALA A  60      12.152  -9.299  -9.792  1.00 94.35      A    C  
ATOM    450  O   ALA A  60      12.259  -9.777  -8.663  1.00 92.36      A    O  
ATOM    451  CB  ALA A  60      13.955  -9.610 -11.549  1.00 93.05      A    C  
ATOM    452  N   VAL A  61      11.579  -8.110  -9.999  1.00 95.01      A    N  
ATOM    453  CA  VAL A  61      11.029  -7.289  -8.904  1.00 94.91      A    C  
ATOM    454  C   VAL A  61       9.783  -7.919  -8.283  1.00 95.02      A    C  
ATOM    455  O   VAL A  61       9.617  -7.876  -7.069  1.00 93.57      A    O  
ATOM    456  CB  VAL A  61      10.729  -5.873  -9.415  1.00 94.04      A    C  
ATOM    457  CG1 VAL A  61       9.974  -5.030  -8.382  1.00 88.74      A    C  
ATOM    458  CG2 VAL A  61      12.035  -5.144  -9.753  1.00 88.03      A    C  
ATOM    459  N   LEU A  62       8.923  -8.520  -9.092  1.00 95.12      A    N  
ATOM    460  CA  LEU A  62       7.673  -9.121  -8.620  1.00 94.92      A    C  
ATOM    461  C   LEU A  62       7.854 -10.507  -7.992  1.00 94.83      A    C  
ATOM    462  O   LEU A  62       6.905 -11.032  -7.414  1.00 93.05      A    O  
ATOM    463  CB  LEU A  62       6.663  -9.149  -9.781  1.00 94.36      A    C  
ATOM    464  CG  LEU A  62       6.199  -7.749 -10.228  1.00 93.71      A    C  
ATOM    465  CD1 LEU A  62       5.338  -7.884 -11.486  1.00 90.30      A    C  
ATOM    466  CD2 LEU A  62       5.373  -7.042  -9.157  1.00 90.09      A    C  
ATOM    467  N   MET A  63       9.056 -11.066  -8.026  1.00 93.93      A    N  
ATOM    468  CA  MET A  63       9.373 -12.390  -7.479  1.00 93.32      A    C  
ATOM    469  C   MET A  63       8.739 -12.697  -6.111  1.00 93.74      A    C  
ATOM    470  O   MET A  63       8.163 -13.773  -5.979  1.00 92.03      A    O  
ATOM    471  CB  MET A  63      10.894 -12.566  -7.395  1.00 91.50      A    C  
ATOM    472  CG  MET A  63      11.491 -13.024  -8.732  1.00 86.41      A    C  
ATOM    473  SD  MET A  63      11.216 -14.773  -9.101  1.00 85.33      A    S  
ATOM    474  CE  MET A  63      12.369 -15.488  -7.908  1.00 76.39      A    C  
ATOM    475  N   PRO A  64       8.762 -11.799  -5.106  1.00 94.10      A    N  
ATOM    476  CA  PRO A  64       8.182 -12.095  -3.791  1.00 93.26      A    C  
ATOM    477  C   PRO A  64       6.668 -12.309  -3.811  1.00 93.39      A    C  
ATOM    478  O   PRO A  64       6.137 -12.926  -2.901  1.00 90.23      A    O  
ATOM    479  CB  PRO A  64       8.520 -10.888  -2.910  1.00 92.02      A    C  
ATOM    480  CG  PRO A  64       9.645 -10.186  -3.637  1.00 90.65      A    C  
ATOM    481  CD  PRO A  64       9.366 -10.497  -5.091  1.00 93.34      A    C  
ATOM    482  N   MET A  65       5.979 -11.809  -4.818  1.00 92.95      A    N  
ATOM    483  CA  MET A  65       4.517 -11.883  -4.935  1.00 92.52      A    C  
ATOM    484  C   MET A  65       4.030 -12.971  -5.888  1.00 92.75      A    C  
ATOM    485  O   MET A  65       2.831 -13.239  -5.958  1.00 90.06      A    O  
ATOM    486  CB  MET A  65       3.976 -10.520  -5.370  1.00 90.83      A    C  
ATOM    487  CG  MET A  65       4.214  -9.483  -4.271  1.00 87.01      A    C  
ATOM    488  SD  MET A  65       3.340  -7.935  -4.558  1.00 85.26      A    S  
ATOM    489  CE  MET A  65       3.406  -7.289  -2.873  1.00 75.23      A    C  
ATOM    490  N   LEU A  66       4.927 -13.613  -6.615  1.00 92.94      A    N  
ATOM    491  CA  LEU A  66       4.553 -14.676  -7.534  1.00 92.99      A    C  
ATOM    492  C   LEU A  66       4.131 -15.921  -6.759  1.00 92.65      A    C  
ATOM    493  O   LEU A  66       4.921 -16.502  -6.011  1.00 89.42      A    O  
ATOM    494  CB  LEU A  66       5.692 -14.986  -8.515  1.00 92.38      A    C  
ATOM    495  CG  LEU A  66       6.121 -13.793  -9.392  1.00 91.46      A    C  
ATOM    496  CD1 LEU A  66       7.231 -14.235 -10.334  1.00 86.39      A    C  
ATOM    497  CD2 LEU A  66       4.975 -13.235 -10.234  1.00 86.05      A    C  
ATOM    498  N   SER A  67       2.889 -16.334  -6.973  1.00 90.76      A    N  
ATOM    499  CA  SER A  67       2.373 -17.595  -6.466  1.00 89.75      A    C  
ATOM    500  C   SER A  67       2.653 -18.736  -7.439  1.00 89.52      A    C  
ATOM    501  O   SER A  67       2.609 -18.567  -8.656  1.00 86.31      A    O  
ATOM    502  CB  SER A  67       0.877 -17.478  -6.144  1.00 87.59      A    C  
ATOM    503  OG  SER A  67       0.131 -17.145  -7.292  1.00 77.92      A    O  
ATOM    504  N   VAL A  68       2.883 -19.918  -6.882  1.00 88.97      A    N  
ATOM    505  CA  VAL A  68       3.033 -21.161  -7.646  1.00 87.96      A    C  
ATOM    506  C   VAL A  68       1.983 -22.174  -7.184  1.00 87.26      A    C  
ATOM    507  O   VAL A  68       1.529 -22.107  -6.040  1.00 83.41      A    O  
ATOM    508  CB  VAL A  68       4.464 -21.721  -7.560  1.00 86.12      A    C  
ATOM    509  CG1 VAL A  68       5.481 -20.753  -8.183  1.00 75.77      A    C  
ATOM    510  CG2 VAL A  68       4.901 -22.023  -6.138  1.00 76.71      A    C  
ATOM    511  N   PRO A  69       1.549 -23.101  -8.051  1.00 85.98      A    N  
ATOM    512  CA  PRO A  69       0.580 -24.115  -7.661  1.00 84.11      A    C  
ATOM    513  C   PRO A  69       1.196 -25.085  -6.653  1.00 83.82      A    C  
ATOM    514  O   PRO A  69       2.270 -25.646  -6.878  1.00 78.29      A    O  
ATOM    515  CB  PRO A  69       0.162 -24.788  -8.967  1.00 81.36      A    C  
ATOM    516  CG  PRO A  69       1.381 -24.610  -9.874  1.00 79.23      A    C  
ATOM    517  CD  PRO A  69       1.960 -23.270  -9.423  1.00 82.57      A    C  
ATOM    518  N   GLY A  70       0.498 -25.293  -5.544  1.00 80.77      A    N  
ATOM    519  CA  GLY A  70       0.767 -26.354  -4.594  1.00 78.24      A    C  
ATOM    520  C   GLY A  70       0.011 -27.639  -4.935  1.00 78.75      A    C  
ATOM    521  O   GLY A  70      -0.502 -27.799  -6.044  1.00 73.33      A    O  
ATOM    522  N   GLN A  71      -0.110 -28.545  -3.974  1.00 75.20      A    N  
ATOM    523  CA  GLN A  71      -0.935 -29.747  -4.148  1.00 73.72      A    C  
ATOM    524  C   GLN A  71      -2.411 -29.392  -4.369  1.00 74.27      A    C  
ATOM    525  O   GLN A  71      -3.043 -29.896  -5.293  1.00 66.95      A    O  
ATOM    526  CB  GLN A  71      -0.817 -30.659  -2.917  1.00 68.94      A    C  
ATOM    527  CG  GLN A  71       0.524 -31.411  -2.873  1.00 62.12      A    C  
ATOM    528  CD  GLN A  71       0.575 -32.417  -1.714  1.00 55.68      A    C  
ATOM    529  NE2 GLN A  71       1.536 -33.313  -1.703  1.00 47.87      A    N  
ATOM    530  OE1 GLN A  71      -0.243 -32.437  -0.822  1.00 49.40      A    O  
ATOM    531  N   LYS A  72      -2.941 -28.505  -3.537  1.00 74.15      A    N  
ATOM    532  CA  LYS A  72      -4.264 -27.912  -3.681  1.00 72.36      A    C  
ATOM    533  C   LYS A  72      -4.200 -26.437  -3.311  1.00 72.08      A    C  
ATOM    534  O   LYS A  72      -3.805 -26.088  -2.208  1.00 63.90      A    O  
ATOM    535  CB  LYS A  72      -5.288 -28.640  -2.790  1.00 66.64      A    C  
ATOM    536  CG  LYS A  72      -5.578 -30.085  -3.201  1.00 60.05      A    C  
ATOM    537  CD  LYS A  72      -6.689 -30.597  -2.278  1.00 54.72      A    C  
ATOM    538  CE  LYS A  72      -6.976 -32.075  -2.354  1.00 48.75      A    C  
ATOM    539  NZ  LYS A  72      -7.726 -32.471  -1.140  1.00 42.88      A    N1+
ATOM    540  N   GLY A  73      -4.580 -25.561  -4.235  1.00 74.48      A    N  
ATOM    541  CA  GLY A  73      -4.444 -24.119  -4.085  1.00 74.75      A    C  
ATOM    542  C   GLY A  73      -3.079 -23.603  -4.549  1.00 77.71      A    C  
ATOM    543  O   GLY A  73      -2.354 -24.273  -5.290  1.00 73.41      A    O  
ATOM    544  N   ALA A  74      -2.757 -22.378  -4.155  1.00 80.73      A    N  
ATOM    545  CA  ALA A  74      -1.506 -21.725  -4.499  1.00 82.38      A    C  
ATOM    546  C   ALA A  74      -0.800 -21.222  -3.244  1.00 84.65      A    C  
ATOM    547  O   ALA A  74      -1.446 -20.801  -2.292  1.00 81.77      A    O  
ATOM    548  CB  ALA A  74      -1.788 -20.569  -5.464  1.00 79.21      A    C  
ATOM    549  N   TYR A  75       0.531 -21.213  -3.271  1.00 85.30      A    N  
ATOM    550  CA  TYR A  75       1.366 -20.675  -2.214  1.00 86.70      A    C  
ATOM    551  C   TYR A  75       2.421 -19.731  -2.805  1.00 88.13      A    C  
ATOM    552  O   TYR A  75       2.719 -19.783  -3.995  1.00 86.66      A    O  
ATOM    553  CB  TYR A  75       1.991 -21.820  -1.405  1.00 84.32      A    C  
ATOM    554  CG  TYR A  75       3.087 -22.587  -2.122  1.00 83.65      A    C  
ATOM    555  CD1 TYR A  75       2.764 -23.565  -3.090  1.00 80.54      A    C  
ATOM    556  CD2 TYR A  75       4.429 -22.340  -1.820  1.00 80.31      A    C  
ATOM    557  CE1 TYR A  75       3.776 -24.274  -3.738  1.00 78.42      A    C  
ATOM    558  CE2 TYR A  75       5.458 -23.045  -2.467  1.00 78.60      A    C  
ATOM    559  CZ  TYR A  75       5.135 -24.014  -3.424  1.00 80.36      A    C  
ATOM    560  OH  TYR A  75       6.127 -24.711  -4.064  1.00 77.46      A    O  
ATOM    561  N   ILE A  76       2.988 -18.865  -1.969  1.00 88.79      A    N  
ATOM    562  CA  ILE A  76       4.048 -17.935  -2.347  1.00 89.28      A    C  
ATOM    563  C   ILE A  76       5.371 -18.452  -1.761  1.00 89.71      A    C  
ATOM    564  O   ILE A  76       5.579 -18.317  -0.559  1.00 87.60      A    O  
ATOM    565  CB  ILE A  76       3.719 -16.498  -1.889  1.00 88.74      A    C  
ATOM    566  CG1 ILE A  76       2.379 -16.025  -2.511  1.00 84.29      A    C  
ATOM    567  CG2 ILE A  76       4.856 -15.553  -2.282  1.00 82.80      A    C  
ATOM    568  CD1 ILE A  76       1.941 -14.631  -2.073  1.00 79.09      A    C  
ATOM    569  N   PRO A  77       6.273 -19.028  -2.564  1.00 90.55      A    N  
ATOM    570  CA  PRO A  77       7.582 -19.436  -2.068  1.00 90.08      A    C  
ATOM    571  C   PRO A  77       8.361 -18.237  -1.528  1.00 90.70      A    C  
ATOM    572  O   PRO A  77       8.360 -17.182  -2.173  1.00 89.21      A    O  
ATOM    573  CB  PRO A  77       8.308 -20.086  -3.248  1.00 88.22      A    C  
ATOM    574  CG  PRO A  77       7.182 -20.462  -4.206  1.00 86.15      A    C  
ATOM    575  CD  PRO A  77       6.120 -19.403  -3.947  1.00 88.79      A    C  
ATOM    576  N   PRO A  78       9.034 -18.358  -0.374  1.00 90.57      A    N  
ATOM    577  CA  PRO A  78       9.838 -17.280   0.182  1.00 90.10      A    C  
ATOM    578  C   PRO A  78      11.064 -16.980  -0.691  1.00 90.32      A    C  
ATOM    579  O   PRO A  78      11.576 -17.848  -1.395  1.00 87.50      A    O  
ATOM    580  CB  PRO A  78      10.215 -17.741   1.592  1.00 87.66      A    C  
ATOM    581  CG  PRO A  78      10.240 -19.266   1.475  1.00 84.30      A    C  
ATOM    582  CD  PRO A  78       9.133 -19.546   0.459  1.00 88.07      A    C  
ATOM    583  N   VAL A  79      11.544 -15.727  -0.633  1.00 92.00      A    N  
ATOM    584  CA  VAL A  79      12.713 -15.229  -1.371  1.00 91.24      A    C  
ATOM    585  C   VAL A  79      13.618 -14.449  -0.412  1.00 90.20      A    C  
ATOM    586  O   VAL A  79      14.008 -13.312  -0.671  1.00 82.45      A    O  
ATOM    587  CB  VAL A  79      12.310 -14.394  -2.611  1.00 89.37      A    C  
ATOM    588  CG1 VAL A  79      13.475 -14.271  -3.578  1.00 81.48      A    C  
ATOM    589  CG2 VAL A  79      11.154 -15.011  -3.408  1.00 82.54      A    C  
ATOM    590  N   GLY A  80      13.924 -15.028   0.734  1.00 89.66      A    N  
ATOM    591  CA  GLY A  80      14.705 -14.382   1.794  1.00 89.01      A    C  
ATOM    592  C   GLY A  80      16.223 -14.463   1.629  1.00 89.93      A    C  
ATOM    593  O   GLY A  80      16.965 -13.870   2.410  1.00 84.71      A    O  
ATOM    594  N   SER A  81      16.728 -15.205   0.622  1.00 90.34      A    N  
ATOM    595  CA  SER A  81      18.154 -15.412   0.365  1.00 90.10      A    C  
ATOM    596  C   SER A  81      18.446 -15.568  -1.131  1.00 90.76      A    C  
ATOM    597  O   SER A  81      17.564 -15.885  -1.928  1.00 87.81      A    O  
ATOM    598  CB  SER A  81      18.638 -16.649   1.131  1.00 88.18      A    C  
ATOM    599  OG  SER A  81      18.075 -17.826   0.609  1.00 81.60      A    O  
ATOM    600  N   ALA A  82      19.706 -15.397  -1.523  1.00 91.28      A    N  
ATOM    601  CA  ALA A  82      20.138 -15.596  -2.909  1.00 90.92      A    C  
ATOM    602  C   ALA A  82      19.852 -17.024  -3.418  1.00 91.88      A    C  
ATOM    603  O   ALA A  82      19.509 -17.213  -4.583  1.00 89.86      A    O  
ATOM    604  CB  ALA A  82      21.634 -15.268  -2.997  1.00 88.87      A    C  
ATOM    605  N   ALA A  83      19.966 -18.025  -2.552  1.00 91.21      A    N  
ATOM    606  CA  ALA A  83      19.680 -19.414  -2.904  1.00 91.19      A    C  
ATOM    607  C   ALA A  83      18.185 -19.645  -3.175  1.00 91.71      A    C  
ATOM    608  O   ALA A  83      17.828 -20.270  -4.169  1.00 89.69      A    O  
ATOM    609  CB  ALA A  83      20.204 -20.319  -1.786  1.00 90.11      A    C  
ATOM    610  N   GLU A  84      17.320 -19.094  -2.327  1.00 91.85      A    N  
ATOM    611  CA  GLU A  84      15.869 -19.169  -2.509  1.00 91.60      A    C  
ATOM    612  C   GLU A  84      15.421 -18.382  -3.748  1.00 92.47      A    C  
ATOM    613  O   GLU A  84      14.604 -18.878  -4.524  1.00 91.12      A    O  
ATOM    614  CB  GLU A  84      15.149 -18.620  -1.269  1.00 90.41      A    C  
ATOM    615  CG  GLU A  84      15.271 -19.554  -0.057  1.00 85.35      A    C  
ATOM    616  CD  GLU A  84      14.689 -18.938   1.218  1.00 83.78      A    C  
ATOM    617  OE1 GLU A  84      14.330 -19.713   2.138  1.00 75.82      A    O  
ATOM    618  OE2 GLU A  84      14.627 -17.690   1.304  1.00 78.38      A    O1-
ATOM    619  N   PHE A  85      16.021 -17.217  -3.984  1.00 92.68      A    N  
ATOM    620  CA  PHE A  85      15.773 -16.437  -5.190  1.00 92.90      A    C  
ATOM    621  C   PHE A  85      16.128 -17.241  -6.443  1.00 93.55      A    C  
ATOM    622  O   PHE A  85      15.314 -17.349  -7.354  1.00 92.80      A    O  
ATOM    623  CB  PHE A  85      16.561 -15.122  -5.147  1.00 92.60      A    C  
ATOM    624  CG  PHE A  85      16.235 -14.202  -6.308  1.00 93.29      A    C  
ATOM    625  CD1 PHE A  85      16.840 -14.390  -7.567  1.00 90.06      A    C  
ATOM    626  CD2 PHE A  85      15.300 -13.168  -6.140  1.00 89.98      A    C  
ATOM    627  CE1 PHE A  85      16.488 -13.563  -8.647  1.00 88.96      A    C  
ATOM    628  CE2 PHE A  85      14.951 -12.335  -7.217  1.00 88.72      A    C  
ATOM    629  CZ  PHE A  85      15.542 -12.541  -8.471  1.00 90.12      A    C  
ATOM    630  N   GLN A  86      17.302 -17.861  -6.479  1.00 93.39      A    N  
ATOM    631  CA  GLN A  86      17.754 -18.635  -7.630  1.00 92.60      A    C  
ATOM    632  C   GLN A  86      16.874 -19.872  -7.889  1.00 92.74      A    C  
ATOM    633  O   GLN A  86      16.615 -20.204  -9.047  1.00 91.62      A    O  
ATOM    634  CB  GLN A  86      19.218 -19.033  -7.410  1.00 91.32      A    C  
ATOM    635  CG  GLN A  86      19.854 -19.580  -8.686  1.00 82.42      A    C  
ATOM    636  CD  GLN A  86      21.329 -19.958  -8.514  1.00 78.31      A    C  
ATOM    637  NE2 GLN A  86      22.097 -19.950  -9.581  1.00 66.52      A    N  
ATOM    638  OE1 GLN A  86      21.804 -20.279  -7.443  1.00 71.00      A    O  
ATOM    639  N   ALA A  87      16.409 -20.516  -6.831  1.00 92.14      A    N  
ATOM    640  CA  ALA A  87      15.487 -21.645  -6.949  1.00 91.58      A    C  
ATOM    641  C   ALA A  87      14.136 -21.193  -7.532  1.00 91.83      A    C  
ATOM    642  O   ALA A  87      13.711 -21.713  -8.563  1.00 89.85      A    O  
ATOM    643  CB  ALA A  87      15.338 -22.304  -5.573  1.00 90.50      A    C  
ATOM    644  N   LYS A  88      13.523 -20.163  -6.954  1.00 91.97      A    N  
ATOM    645  CA  LYS A  88      12.238 -19.647  -7.422  1.00 92.36      A    C  
ATOM    646  C   LYS A  88      12.330 -19.068  -8.832  1.00 92.79      A    C  
ATOM    647  O   LYS A  88      11.450 -19.320  -9.648  1.00 91.22      A    O  
ATOM    648  CB  LYS A  88      11.704 -18.618  -6.412  1.00 91.50      A    C  
ATOM    649  CG  LYS A  88      10.271 -18.185  -6.745  1.00 91.03      A    C  
ATOM    650  CD  LYS A  88       9.702 -17.283  -5.657  1.00 90.06      A    C  
ATOM    651  CE  LYS A  88       8.252 -16.890  -6.000  1.00 88.48      A    C  
ATOM    652  NZ  LYS A  88       7.622 -16.064  -4.951  1.00 86.25      A    N1+
ATOM    653  N   TRP A  89      13.409 -18.358  -9.160  1.00 93.44      A    N  
ATOM    654  CA  TRP A  89      13.636 -17.787 -10.489  1.00 93.58      A    C  
ATOM    655  C   TRP A  89      13.648 -18.862 -11.569  1.00 93.45      A    C  
ATOM    656  O   TRP A  89      13.073 -18.663 -12.635  1.00 91.30      A    O  
ATOM    657  CB  TRP A  89      14.948 -17.013 -10.514  1.00 92.99      A    C  
ATOM    658  CG  TRP A  89      15.228 -16.341 -11.823  1.00 93.22      A    C  
ATOM    659  CD1 TRP A  89      16.143 -16.731 -12.740  1.00 90.28      A    C  
ATOM    660  CD2 TRP A  89      14.567 -15.163 -12.386  1.00 92.14      A    C  
ATOM    661  CE2 TRP A  89      15.149 -14.889 -13.652  1.00 91.75      A    C  
ATOM    662  CE3 TRP A  89      13.533 -14.309 -11.933  1.00 90.53      A    C  
ATOM    663  NE1 TRP A  89      16.102 -15.860 -13.834  1.00 90.07      A    N  
ATOM    664  CZ2 TRP A  89      14.726 -13.796 -14.448  1.00 90.50      A    C  
ATOM    665  CZ3 TRP A  89      13.114 -13.227 -12.726  1.00 87.51      A    C  
ATOM    666  CH2 TRP A  89      13.697 -12.979 -13.963  1.00 88.38      A    C  
ATOM    667  N   ARG A  90      14.245 -20.001 -11.290  1.00 92.53      A    N  
ATOM    668  CA  ARG A  90      14.275 -21.116 -12.238  1.00 91.53      A    C  
ATOM    669  C   ARG A  90      12.869 -21.657 -12.535  1.00 91.31      A    C  
ATOM    670  O   ARG A  90      12.608 -22.021 -13.676  1.00 88.96      A    O  
ATOM    671  CB  ARG A  90      15.214 -22.198 -11.684  1.00 90.33      A    C  
ATOM    672  CG  ARG A  90      15.625 -23.187 -12.771  1.00 80.54      A    C  
ATOM    673  CD  ARG A  90      16.567 -24.265 -12.208  1.00 79.07      A    C  
ATOM    674  NE  ARG A  90      17.887 -23.709 -11.842  1.00 70.73      A    N  
ATOM    675  CZ  ARG A  90      18.853 -24.347 -11.192  1.00 65.02      A    C  
ATOM    676  NH1 ARG A  90      18.695 -25.577 -10.785  1.00 58.55      A    N1+
ATOM    677  NH2 ARG A  90      19.978 -23.754 -10.942  1.00 59.00      A    N  
ATOM    678  N   ASP A  91      11.983 -21.634 -11.562  1.00 91.58      A    N  
ATOM    679  CA  ASP A  91      10.610 -22.119 -11.717  1.00 89.90      A    C  
ATOM    680  C   ASP A  91       9.706 -21.092 -12.425  1.00 90.25      A    C  
ATOM    681  O   ASP A  91       8.842 -21.471 -13.215  1.00 86.30      A    O  
ATOM    682  CB  ASP A  91      10.038 -22.487 -10.336  1.00 87.29      A    C  
ATOM    683  CG  ASP A  91      10.750 -23.668  -9.665  1.00 79.53      A    C  
ATOM    684  OD1 ASP A  91      11.409 -24.455 -10.380  1.00 72.15      A    O  
ATOM    685  OD2 ASP A  91      10.610 -23.783  -8.430  1.00 71.76      A    O1-
ATOM    686  N   VAL A  92       9.922 -19.789 -12.195  1.00 91.05      A    N  
ATOM    687  CA  VAL A  92       9.055 -18.724 -12.731  1.00 90.49      A    C  
ATOM    688  C   VAL A  92       9.626 -17.974 -13.941  1.00 90.40      A    C  
ATOM    689  O   VAL A  92       8.916 -17.180 -14.552  1.00 86.33      A    O  
ATOM    690  CB  VAL A  92       8.615 -17.724 -11.639  1.00 89.01      A    C  
ATOM    691  CG1 VAL A  92       7.967 -18.446 -10.451  1.00 80.21      A    C  
ATOM    692  CG2 VAL A  92       9.770 -16.843 -11.142  1.00 81.09      A    C  
ATOM    693  N   SER A  93      10.875 -18.233 -14.339  1.00 90.42      A    N  
ATOM    694  CA  SER A  93      11.545 -17.542 -15.460  1.00 89.42      A    C  
ATOM    695  C   SER A  93      10.821 -17.652 -16.807  1.00 89.88      A    C  
ATOM    696  O   SER A  93      11.012 -16.806 -17.671  1.00 84.16      A    O  
ATOM    697  CB  SER A  93      12.977 -18.063 -15.626  1.00 86.43      A    C  
ATOM    698  OG  SER A  93      13.019 -19.471 -15.700  1.00 78.10      A    O  
ATOM    699  N   GLY A  94       9.941 -18.627 -16.968  1.00 88.75      A    N  
ATOM    700  CA  GLY A  94       9.054 -18.744 -18.125  1.00 88.57      A    C  
ATOM    701  C   GLY A  94       7.962 -17.661 -18.210  1.00 90.05      A    C  
ATOM    702  O   GLY A  94       7.287 -17.578 -19.232  1.00 83.86      A    O  
ATOM    703  N   ASN A  95       7.797 -16.877 -17.177  1.00 90.76      A    N  
ATOM    704  CA  ASN A  95       6.840 -15.778 -17.083  1.00 91.75      A    C  
ATOM    705  C   ASN A  95       5.388 -16.171 -17.428  1.00 92.47      A    C  
ATOM    706  O   ASN A  95       4.628 -15.380 -17.974  1.00 88.61      A    O  
ATOM    707  CB  ASN A  95       7.375 -14.578 -17.888  1.00 89.75      A    C  
ATOM    708  CG  ASN A  95       6.619 -13.288 -17.623  1.00 90.55      A    C  
ATOM    709  ND2 ASN A  95       6.659 -12.347 -18.544  1.00 84.19      A    N  
ATOM    710  OD1 ASN A  95       6.003 -13.104 -16.590  1.00 85.23      A    O  
ATOM    711  N   GLN A  96       5.005 -17.395 -17.138  1.00 92.09      A    N  
ATOM    712  CA  GLN A  96       3.674 -17.889 -17.468  1.00 91.79      A    C  
ATOM    713  C   GLN A  96       2.985 -18.453 -16.234  1.00 92.14      A    C  
ATOM    714  O   GLN A  96       3.565 -19.240 -15.491  1.00 89.14      A    O  
ATOM    715  CB  GLN A  96       3.796 -18.893 -18.620  1.00 89.41      A    C  
ATOM    716  CG  GLN A  96       2.527 -18.907 -19.476  1.00 79.92      A    C  
ATOM    717  CD  GLN A  96       2.683 -19.669 -20.787  1.00 74.04      A    C  
ATOM    718  NE2 GLN A  96       1.759 -19.518 -21.700  1.00 62.23      A    N  
ATOM    719  OE1 GLN A  96       3.625 -20.399 -21.018  1.00 64.95      A    O  
ATOM    720  N   ILE A  97       1.746 -18.041 -16.009  1.00 91.61      A    N  
ATOM    721  CA  ILE A  97       0.955 -18.538 -14.880  1.00 91.13      A    C  
ATOM    722  C   ILE A  97       0.576 -19.997 -15.170  1.00 90.95      A    C  
ATOM    723  O   ILE A  97      -0.097 -20.259 -16.178  1.00 88.10      A    O  
ATOM    724  CB  ILE A  97      -0.286 -17.665 -14.612  1.00 90.23      A    C  
ATOM    725  CG1 ILE A  97       0.137 -16.207 -14.310  1.00 85.96      A    C  
ATOM    726  CG2 ILE A  97      -1.080 -18.245 -13.422  1.00 85.14      A    C  
ATOM    727  CD1 ILE A  97      -1.037 -15.239 -14.147  1.00 81.79      A    C  
ATOM    728  N   PRO A  98       0.971 -20.945 -14.317  1.00 90.34      A    N  
ATOM    729  CA  PRO A  98       0.667 -22.353 -14.536  1.00 88.31      A    C  
ATOM    730  C   PRO A  98      -0.835 -22.605 -14.664  1.00 87.64      A    C  
ATOM    731  O   PRO A  98      -1.641 -22.076 -13.904  1.00 81.42      A    O  
ATOM    732  CB  PRO A  98       1.268 -23.092 -13.337  1.00 85.99      A    C  
ATOM    733  CG  PRO A  98       2.366 -22.160 -12.845  1.00 84.44      A    C  
ATOM    734  CD  PRO A  98       1.794 -20.782 -13.131  1.00 87.75      A    C  
ATOM    735  N   GLY A  99      -1.218 -23.416 -15.638  1.00 86.55      A    N  
ATOM    736  CA  GLY A  99      -2.613 -23.731 -15.930  1.00 85.21      A    C  
ATOM    737  C   GLY A  99      -3.353 -22.687 -16.772  1.00 86.25      A    C  
ATOM    738  O   GLY A  99      -4.502 -22.909 -17.137  1.00 80.18      A    O  
ATOM    739  N   THR A 100      -2.694 -21.577 -17.139  1.00 88.70      A    N  
ATOM    740  CA  THR A 100      -3.279 -20.520 -17.971  1.00 88.12      A    C  
ATOM    741  C   THR A 100      -2.345 -20.126 -19.117  1.00 88.36      A    C  
ATOM    742  O   THR A 100      -1.174 -20.513 -19.158  1.00 83.09      A    O  
ATOM    743  CB  THR A 100      -3.632 -19.274 -17.137  1.00 85.67      A    C  
ATOM    744  CG2 THR A 100      -4.329 -19.590 -15.818  1.00 74.79      A    C  
ATOM    745  OG1 THR A 100      -2.481 -18.531 -16.838  1.00 74.68      A    O  
ATOM    746  N   SER A 101      -2.843 -19.341 -20.067  1.00 89.21      A    N  
ATOM    747  CA  SER A 101      -2.042 -18.713 -21.123  1.00 89.29      A    C  
ATOM    748  C   SER A 101      -1.597 -17.289 -20.782  1.00 90.31      A    C  
ATOM    749  O   SER A 101      -1.023 -16.603 -21.631  1.00 85.49      A    O  
ATOM    750  CB  SER A 101      -2.827 -18.734 -22.441  1.00 85.93      A    C  
ATOM    751  OG  SER A 101      -4.073 -18.090 -22.273  1.00 74.21      A    O  
ATOM    752  N   LEU A 102      -1.868 -16.820 -19.575  1.00 90.08      A    N  
ATOM    753  CA  LEU A 102      -1.513 -15.491 -19.114  1.00 90.92      A    C  
ATOM    754  C   LEU A 102      -0.071 -15.459 -18.615  1.00 92.26      A    C  
ATOM    755  O   LEU A 102       0.412 -16.407 -17.998  1.00 90.05      A    O  
ATOM    756  CB  LEU A 102      -2.490 -15.038 -18.014  1.00 89.16      A    C  
ATOM    757  CG  LEU A 102      -3.922 -14.799 -18.518  1.00 87.36      A    C  
ATOM    758  CD1 LEU A 102      -4.872 -14.691 -17.336  1.00 80.85      A    C  
ATOM    759  CD2 LEU A 102      -4.023 -13.518 -19.341  1.00 80.58      A    C  
ATOM    760  N   LYS A 103       0.606 -14.335 -18.852  1.00 92.01      A    N  
ATOM    761  CA  LYS A 103       1.915 -14.044 -18.262  1.00 92.89      A    C  
ATOM    762  C   LYS A 103       1.758 -13.554 -16.815  1.00 93.49      A    C  
ATOM    763  O   LYS A 103       0.758 -12.924 -16.491  1.00 91.17      A    O  
ATOM    764  CB  LYS A 103       2.654 -13.008 -19.108  1.00 91.01      A    C  
ATOM    765  CG  LYS A 103       3.052 -13.519 -20.514  1.00 88.89      A    C  
ATOM    766  CD  LYS A 103       3.850 -12.417 -21.214  1.00 87.65      A    C  
ATOM    767  CE  LYS A 103       4.459 -12.869 -22.540  1.00 82.33      A    C  
ATOM    768  NZ  LYS A 103       5.376 -11.818 -23.063  1.00 77.71      A    N1+
ATOM    769  N   HIS A 104       2.772 -13.783 -15.985  1.00 94.59      A    N  
ATOM    770  CA  HIS A 104       2.840 -13.166 -14.661  1.00 94.88      A    C  
ATOM    771  C   HIS A 104       2.944 -11.643 -14.768  1.00 94.94      A    C  
ATOM    772  O   HIS A 104       2.130 -10.915 -14.206  1.00 93.28      A    O  
ATOM    773  CB  HIS A 104       4.042 -13.710 -13.878  1.00 94.07      A    C  
ATOM    774  CG  HIS A 104       3.834 -15.084 -13.335  1.00 93.70      A    C  
ATOM    775  CD2 HIS A 104       4.552 -16.221 -13.635  1.00 81.15      A    C  
ATOM    776  ND1 HIS A 104       2.921 -15.439 -12.362  1.00 81.33      A    N  
ATOM    777  CE1 HIS A 104       3.084 -16.750 -12.089  1.00 83.94      A    C  
ATOM    778  NE2 HIS A 104       4.064 -17.251 -12.844  1.00 86.06      A    N  
ATOM    779  N   ALA A 105       3.930 -11.158 -15.526  1.00 94.56      A    N  
ATOM    780  CA  ALA A 105       4.131  -9.753 -15.828  1.00 94.51      A    C  
ATOM    781  C   ALA A 105       4.191  -9.558 -17.344  1.00 94.62      A    C  
ATOM    782  O   ALA A 105       4.968 -10.208 -18.032  1.00 91.97      A    O  
ATOM    783  CB  ALA A 105       5.398  -9.269 -15.133  1.00 93.09      A    C  
ATOM    784  N   GLN A 106       3.378  -8.646 -17.859  1.00 94.94      A    N  
ATOM    785  CA  GLN A 106       3.378  -8.267 -19.266  1.00 94.54      A    C  
ATOM    786  C   GLN A 106       3.705  -6.785 -19.384  1.00 95.05      A    C  
ATOM    787  O   GLN A 106       3.092  -5.954 -18.726  1.00 93.25      A    O  
ATOM    788  CB  GLN A 106       2.018  -8.624 -19.876  1.00 92.28      A    C  
ATOM    789  CG  GLN A 106       1.956  -8.287 -21.369  1.00 84.40      A    C  
ATOM    790  CD  GLN A 106       0.668  -8.761 -22.036  1.00 81.15      A    C  
ATOM    791  NE2 GLN A 106       0.503  -8.484 -23.317  1.00 68.84      A    N  
ATOM    792  OE1 GLN A 106      -0.187  -9.394 -21.453  1.00 73.22      A    O  
ATOM    793  N   VAL A 107       4.659  -6.450 -20.240  1.00 95.30      A    N  
ATOM    794  CA  VAL A 107       5.019  -5.066 -20.545  1.00 95.62      A    C  
ATOM    795  C   VAL A 107       4.413  -4.661 -21.879  1.00 95.44      A    C  
ATOM    796  O   VAL A 107       4.646  -5.302 -22.899  1.00 93.39      A    O  
ATOM    797  CB  VAL A 107       6.542  -4.864 -20.526  1.00 94.80      A    C  
ATOM    798  CG1 VAL A 107       6.911  -3.437 -20.901  1.00 89.29      A    C  
ATOM    799  CG2 VAL A 107       7.103  -5.150 -19.127  1.00 89.68      A    C  
ATOM    800  N   THR A 108       3.668  -3.567 -21.874  1.00 94.51      A    N  
ATOM    801  CA  THR A 108       3.134  -2.920 -23.075  1.00 94.01      A    C  
ATOM    802  C   THR A 108       3.800  -1.562 -23.242  1.00 94.27      A    C  
ATOM    803  O   THR A 108       3.888  -0.796 -22.284  1.00 91.97      A    O  
ATOM    804  CB  THR A 108       1.612  -2.760 -22.986  1.00 92.20      A    C  
ATOM    805  CG2 THR A 108       0.996  -2.378 -24.323  1.00 74.60      A    C  
ATOM    806  OG1 THR A 108       1.014  -3.976 -22.593  1.00 75.90      A    O  
ATOM    807  N   VAL A 109       4.288  -1.258 -24.444  1.00 94.03      A    N  
ATOM    808  CA  VAL A 109       4.840   0.070 -24.750  1.00 94.19      A    C  
ATOM    809  C   VAL A 109       3.691   1.001 -25.126  1.00 93.57      A    C  
ATOM    810  O   VAL A 109       3.006   0.765 -26.118  1.00 90.50      A    O  
ATOM    811  CB  VAL A 109       5.907  -0.006 -25.861  1.00 93.29      A    C  
ATOM    812  CG1 VAL A 109       6.480   1.374 -26.171  1.00 87.46      A    C  
ATOM    813  CG2 VAL A 109       7.069  -0.923 -25.448  1.00 87.76      A    C  
ATOM    814  N   CYS A 110       3.485   2.057 -24.346  1.00 91.73      A    N  
ATOM    815  CA  CYS A 110       2.453   3.063 -24.595  1.00 90.00      A    C  
ATOM    816  C   CYS A 110       2.927   4.122 -25.604  1.00 89.49      A    C  
ATOM    817  O   CYS A 110       2.143   4.622 -26.408  1.00 83.92      A    O  
ATOM    818  CB  CYS A 110       2.082   3.744 -23.268  1.00 88.25      A    C  
ATOM    819  SG  CYS A 110       1.721   2.604 -21.901  1.00 82.92      A    S  
ATOM    820  N   GLY A 111       4.208   4.439 -25.569  1.00 89.26      A    N  
ATOM    821  CA  GLY A 111       4.828   5.391 -26.473  1.00 89.01      A    C  
ATOM    822  C   GLY A 111       6.348   5.374 -26.361  1.00 90.30      A    C  
ATOM    823  O   GLY A 111       6.897   4.874 -25.392  1.00 86.73      A    O  
ATOM    824  N   PRO A 112       7.067   5.945 -27.363  1.00 90.36      A    N  
ATOM    825  CA  PRO A 112       6.524   6.453 -28.615  1.00 90.63      A    C  
ATOM    826  C   PRO A 112       5.940   5.324 -29.485  1.00 90.94      A    C  
ATOM    827  O   PRO A 112       6.395   4.185 -29.431  1.00 87.29      A    O  
ATOM    828  CB  PRO A 112       7.696   7.157 -29.291  1.00 88.46      A    C  
ATOM    829  CG  PRO A 112       8.898   6.367 -28.787  1.00 85.66      A    C  
ATOM    830  CD  PRO A 112       8.508   5.990 -27.369  1.00 88.31      A    C  
ATOM    831  N   THR A 113       4.962   5.656 -30.322  1.00 89.99      A    N  
ATOM    832  CA  THR A 113       4.538   4.750 -31.391  1.00 89.42      A    C  
ATOM    833  C   THR A 113       5.522   4.808 -32.555  1.00 89.76      A    C  
ATOM    834  O   THR A 113       6.339   5.721 -32.666  1.00 86.65      A    O  
ATOM    835  CB  THR A 113       3.119   5.067 -31.889  1.00 87.53      A    C  
ATOM    836  CG2 THR A 113       2.086   5.100 -30.761  1.00 75.81      A    C  
ATOM    837  OG1 THR A 113       3.090   6.293 -32.564  1.00 75.74      A    O  
ATOM    838  N   ARG A 114       5.433   3.847 -33.464  1.00 90.59      A    N  
ATOM    839  CA  ARG A 114       6.312   3.843 -34.647  1.00 90.58      A    C  
ATOM    840  C   ARG A 114       6.146   5.097 -35.514  1.00 90.48      A    C  
ATOM    841  O   ARG A 114       7.115   5.566 -36.092  1.00 87.56      A    O  
ATOM    842  CB  ARG A 114       6.058   2.549 -35.439  1.00 89.07      A    C  
ATOM    843  CG  ARG A 114       7.154   2.329 -36.488  1.00 84.71      A    C  
ATOM    844  CD  ARG A 114       7.068   0.913 -37.055  1.00 82.68      A    C  
ATOM    845  NE  ARG A 114       8.190   0.634 -37.968  1.00 77.77      A    N  
ATOM    846  CZ  ARG A 114       8.589  -0.553 -38.381  1.00 72.50      A    C  
ATOM    847  NH1 ARG A 114       7.963  -1.649 -38.057  1.00 64.38      A    N1+
ATOM    848  NH2 ARG A 114       9.651  -0.665 -39.129  1.00 66.00      A    N  
ATOM    849  N   SER A 115       4.950   5.659 -35.580  1.00 88.88      A    N  
ATOM    850  CA  SER A 115       4.670   6.919 -36.271  1.00 87.44      A    C  
ATOM    851  C   SER A 115       5.255   8.135 -35.551  1.00 87.63      A    C  
ATOM    852  O   SER A 115       5.715   9.058 -36.211  1.00 83.35      A    O  
ATOM    853  CB  SER A 115       3.164   7.110 -36.436  1.00 85.04      A    C  
ATOM    854  OG  SER A 115       2.466   6.872 -35.240  1.00 73.94      A    O  
ATOM    855  N   ASP A 116       5.269   8.128 -34.222  1.00 87.01      A    N  
ATOM    856  CA  ASP A 116       5.811   9.236 -33.433  1.00 85.11      A    C  
ATOM    857  C   ASP A 116       7.341   9.274 -33.506  1.00 85.45      A    C  
ATOM    858  O   ASP A 116       7.915  10.327 -33.751  1.00 80.75      A    O  
ATOM    859  CB  ASP A 116       5.360   9.132 -31.966  1.00 82.02      A    C  
ATOM    860  CG  ASP A 116       3.849   9.122 -31.809  1.00 76.13      A    C  
ATOM    861  OD1 ASP A 116       3.161   9.827 -32.579  1.00 69.73      A    O  
ATOM    862  OD2 ASP A 116       3.388   8.326 -30.964  1.00 70.76      A    O1-
ATOM    863  N   ALA A 117       7.975   8.119 -33.376  1.00 87.05      A    N  
ATOM    864  CA  ALA A 117       9.425   7.997 -33.469  1.00 85.71      A    C  
ATOM    865  C   ALA A 117       9.961   8.495 -34.822  1.00 85.47      A    C  
ATOM    866  O   ALA A 117      10.988   9.164 -34.884  1.00 78.33      A    O  
ATOM    867  CB  ALA A 117       9.805   6.530 -33.216  1.00 83.82      A    C  
ATOM    868  N   GLY A 118       9.241   8.212 -35.908  1.00 84.18      A    N  
ATOM    869  CA  GLY A 118       9.691   8.570 -37.248  1.00 82.28      A    C  
ATOM    870  C   GLY A 118      10.933   7.776 -37.662  1.00 82.50      A    C  
ATOM    871  O   GLY A 118      11.004   6.561 -37.467  1.00 72.76      A    O  
ATOM    872  N   GLY A 119      11.887   8.455 -38.286  1.00 80.75      A    N  
ATOM    873  CA  GLY A 119      13.094   7.823 -38.820  1.00 79.66      A    C  
ATOM    874  C   GLY A 119      12.821   6.958 -40.055  1.00 81.69      A    C  
ATOM    875  O   GLY A 119      11.792   6.304 -40.189  1.00 74.15      A    O  
ATOM    876  N   GLY A 120      13.788   6.930 -40.979  1.00 79.66      A    N  
ATOM    877  CA  GLY A 120      13.710   6.093 -42.184  1.00 79.65      A    C  
ATOM    878  C   GLY A 120      14.659   4.894 -42.164  1.00 81.75      A    C  
ATOM    879  O   GLY A 120      14.652   4.085 -43.086  1.00 72.56      A    O  
ATOM    880  N   GLY A 121      15.497   4.806 -41.147  1.00 83.13      A    N  
ATOM    881  CA  GLY A 121      16.472   3.737 -40.967  1.00 84.74      A    C  
ATOM    882  C   GLY A 121      15.993   2.643 -40.013  1.00 87.89      A    C  
ATOM    883  O   GLY A 121      14.915   2.753 -39.433  1.00 83.85      A    O  
ATOM    884  N   PRO A 122      16.808   1.592 -39.827  1.00 89.68      A    N  
ATOM    885  CA  PRO A 122      16.534   0.547 -38.845  1.00 90.18      A    C  
ATOM    886  C   PRO A 122      16.789   0.992 -37.403  1.00 90.85      A    C  
ATOM    887  O   PRO A 122      16.208   0.437 -36.483  1.00 85.98      A    O  
ATOM    888  CB  PRO A 122      17.453  -0.615 -39.255  1.00 87.83      A    C  
ATOM    889  CG  PRO A 122      18.641   0.083 -39.910  1.00 85.80      A    C  
ATOM    890  CD  PRO A 122      18.015   1.299 -40.582  1.00 88.51      A    C  
ATOM    891  N   GLU A 123      17.637   1.997 -37.220  1.00 91.93      A    N  
ATOM    892  CA  GLU A 123      17.950   2.576 -35.913  1.00 91.90      A    C  
ATOM    893  C   GLU A 123      17.567   4.052 -35.870  1.00 92.42      A    C  
ATOM    894  O   GLU A 123      17.646   4.766 -36.873  1.00 89.92      A    O  
ATOM    895  CB  GLU A 123      19.432   2.387 -35.567  1.00 89.90      A    C  
ATOM    896  CG  GLU A 123      19.825   0.906 -35.403  1.00 85.47      A    C  
ATOM    897  CD  GLU A 123      21.286   0.696 -34.995  1.00 85.94      A    C  
ATOM    898  OE1 GLU A 123      21.698  -0.479 -34.930  1.00 79.48      A    O  
ATOM    899  OE2 GLU A 123      22.019   1.680 -34.752  1.00 81.49      A    O1-
ATOM    900  N   LEU A 124      17.176   4.528 -34.686  1.00 91.51      A    N  
ATOM    901  CA  LEU A 124      16.964   5.934 -34.395  1.00 91.93      A    C  
ATOM    902  C   LEU A 124      17.936   6.361 -33.291  1.00 92.60      A    C  
ATOM    903  O   LEU A 124      17.883   5.804 -32.192  1.00 90.61      A    O  
ATOM    904  CB  LEU A 124      15.499   6.152 -33.984  1.00 90.65      A    C  
ATOM    905  CG  LEU A 124      15.140   7.629 -33.726  1.00 89.14      A    C  
ATOM    906  CD1 LEU A 124      14.989   8.398 -35.038  1.00 82.31      A    C  
ATOM    907  CD2 LEU A 124      13.820   7.722 -32.973  1.00 81.81      A    C  
ATOM    908  N   ASP A 125      18.787   7.343 -33.577  1.00 92.99      A    N  
ATOM    909  CA  ASP A 125      19.759   7.855 -32.616  1.00 93.11      A    C  
ATOM    910  C   ASP A 125      19.058   8.582 -31.464  1.00 93.33      A    C  
ATOM    911  O   ASP A 125      18.330   9.555 -31.661  1.00 89.77      A    O  
ATOM    912  CB  ASP A 125      20.781   8.765 -33.311  1.00 91.53      A    C  
ATOM    913  CG  ASP A 125      21.692   8.017 -34.299  1.00 89.84      A    C  
ATOM    914  OD1 ASP A 125      21.948   6.811 -34.091  1.00 82.32      A    O  
ATOM    915  OD2 ASP A 125      22.148   8.666 -35.265  1.00 81.97      A    O1-
ATOM    916  N   PHE A 126      19.291   8.104 -30.248  1.00 93.44      A    N  
ATOM    917  CA  PHE A 126      18.643   8.628 -29.037  1.00 93.30      A    C  
ATOM    918  C   PHE A 126      19.240   9.952 -28.549  1.00 93.17      A    C  
ATOM    919  O   PHE A 126      18.599  10.657 -27.775  1.00 89.91      A    O  
ATOM    920  CB  PHE A 126      18.741   7.571 -27.924  1.00 92.74      A    C  
ATOM    921  CG  PHE A 126      20.094   7.510 -27.243  1.00 94.01      A    C  
ATOM    922  CD1 PHE A 126      21.164   6.791 -27.821  1.00 91.57      A    C  
ATOM    923  CD2 PHE A 126      20.331   8.248 -26.076  1.00 91.91      A    C  
ATOM    924  CE1 PHE A 126      22.438   6.819 -27.243  1.00 90.86      A    C  
ATOM    925  CE2 PHE A 126      21.617   8.281 -25.485  1.00 90.78      A    C  
ATOM    926  CZ  PHE A 126      22.667   7.570 -26.078  1.00 92.17      A    C  
ATOM    927  N   ASP A 127      20.472  10.250 -28.961  1.00 93.56      A    N  
ATOM    928  CA  ASP A 127      21.275  11.377 -28.500  1.00 92.50      A    C  
ATOM    929  C   ASP A 127      21.344  12.529 -29.508  1.00 92.60      A    C  
ATOM    930  O   ASP A 127      21.807  13.613 -29.159  1.00 87.27      A    O  
ATOM    931  CB  ASP A 127      22.678  10.866 -28.116  1.00 90.17      A    C  
ATOM    932  CG  ASP A 127      23.483  10.255 -29.273  1.00 89.85      A    C  
ATOM    933  OD1 ASP A 127      22.891   9.779 -30.264  1.00 84.29      A    O  
ATOM    934  OD2 ASP A 127      24.726  10.204 -29.134  1.00 84.79      A    O1-
ATOM    935  N   ASP A 128      20.844  12.328 -30.719  1.00 92.56      A    N  
ATOM    936  CA  ASP A 128      20.799  13.377 -31.739  1.00 92.34      A    C  
ATOM    937  C   ASP A 128      19.720  14.424 -31.397  1.00 92.58      A    C  
ATOM    938  O   ASP A 128      18.529  14.097 -31.391  1.00 89.10      A    O  
ATOM    939  CB  ASP A 128      20.551  12.749 -33.121  1.00 90.35      A    C  
ATOM    940  CG  ASP A 128      20.710  13.719 -34.295  1.00 88.58      A    C  
ATOM    941  OD1 ASP A 128      20.562  14.953 -34.154  1.00 82.24      A    O  
ATOM    942  OD2 ASP A 128      20.989  13.239 -35.423  1.00 81.63      A    O1-
ATOM    943  N   PRO A 129      20.090  15.691 -31.194  1.00 92.58      A    N  
ATOM    944  CA  PRO A 129      19.129  16.755 -30.886  1.00 91.98      A    C  
ATOM    945  C   PRO A 129      18.023  16.928 -31.932  1.00 91.79      A    C  
ATOM    946  O   PRO A 129      16.953  17.432 -31.610  1.00 87.59      A    O  
ATOM    947  CB  PRO A 129      19.954  18.036 -30.756  1.00 90.28      A    C  
ATOM    948  CG  PRO A 129      21.321  17.517 -30.331  1.00 88.37      A    C  
ATOM    949  CD  PRO A 129      21.443  16.213 -31.105  1.00 91.48      A    C  
ATOM    950  N   ARG A 130      18.224  16.485 -33.173  1.00 91.13      A    N  
ATOM    951  CA  ARG A 130      17.163  16.491 -34.195  1.00 90.24      A    C  
ATOM    952  C   ARG A 130      15.996  15.561 -33.845  1.00 90.55      A    C  
ATOM    953  O   ARG A 130      14.891  15.779 -34.329  1.00 87.34      A    O  
ATOM    954  CB  ARG A 130      17.758  16.107 -35.550  1.00 88.37      A    C  
ATOM    955  CG  ARG A 130      18.745  17.173 -36.050  1.00 81.14      A    C  
ATOM    956  CD  ARG A 130      19.389  16.743 -37.367  1.00 77.37      A    C  
ATOM    957  NE  ARG A 130      20.365  15.671 -37.139  1.00 68.15      A    N  
ATOM    958  CZ  ARG A 130      21.150  15.115 -38.063  1.00 62.31      A    C  
ATOM    959  NH1 ARG A 130      21.093  15.474 -39.311  1.00 56.93      A    N1+
ATOM    960  NH2 ARG A 130      22.001  14.203 -37.703  1.00 55.56      A    N  
ATOM    961  N   ASN A 131      16.252  14.570 -33.012  1.00 91.64      A    N  
ATOM    962  CA  ASN A 131      15.244  13.619 -32.540  1.00 91.36      A    C  
ATOM    963  C   ASN A 131      14.746  13.947 -31.125  1.00 91.41      A    C  
ATOM    964  O   ASN A 131      13.644  13.528 -30.769  1.00 86.90      A    O  
ATOM    965  CB  ASN A 131      15.837  12.205 -32.595  1.00 89.97      A    C  
ATOM    966  CG  ASN A 131      16.283  11.782 -33.989  1.00 89.25      A    C  
ATOM    967  ND2 ASN A 131      17.276  10.920 -34.058  1.00 80.88      A    N  
ATOM    968  OD1 ASN A 131      15.758  12.190 -35.010  1.00 81.47      A    O  
ATOM    969  N   THR A 132      15.527  14.665 -30.319  1.00 91.46      A    N  
ATOM    970  CA  THR A 132      15.266  14.875 -28.887  1.00 90.84      A    C  
ATOM    971  C   THR A 132      14.869  16.296 -28.502  1.00 90.50      A    C  
ATOM    972  O   THR A 132      14.317  16.488 -27.421  1.00 85.61      A    O  
ATOM    973  CB  THR A 132      16.485  14.471 -28.045  1.00 89.90      A    C  
ATOM    974  CG2 THR A 132      16.911  13.023 -28.292  1.00 81.98      A    C  
ATOM    975  OG1 THR A 132      17.578  15.287 -28.360  1.00 81.01      A    O  
ATOM    976  N   ALA A 133      15.131  17.285 -29.347  1.00 89.79      A    N  
ATOM    977  CA  ALA A 133      14.886  18.679 -29.019  1.00 88.68      A    C  
ATOM    978  C   ALA A 133      13.384  18.951 -28.785  1.00 89.55      A    C  
ATOM    979  O   ALA A 133      12.546  18.516 -29.584  1.00 85.27      A    O  
ATOM    980  CB  ALA A 133      15.451  19.574 -30.132  1.00 85.64      A    C  
ATOM    981  N   PRO A 134      13.027  19.726 -27.746  1.00 89.10      A    N  
ATOM    982  CA  PRO A 134      11.642  20.072 -27.437  1.00 88.31      A    C  
ATOM    983  C   PRO A 134      11.137  21.206 -28.347  1.00 88.58      A    C  
ATOM    984  O   PRO A 134      10.744  22.279 -27.893  1.00 83.09      A    O  
ATOM    985  CB  PRO A 134      11.677  20.433 -25.940  1.00 85.63      A    C  
ATOM    986  CG  PRO A 134      13.046  21.073 -25.778  1.00 85.25      A    C  
ATOM    987  CD  PRO A 134      13.928  20.264 -26.737  1.00 88.62      A    C  
ATOM    988  N   THR A 135      11.164  20.988 -29.663  1.00 87.36      A    N  
ATOM    989  CA  THR A 135      10.701  21.964 -30.668  1.00 85.70      A    C  
ATOM    990  C   THR A 135       9.171  22.009 -30.803  1.00 85.67      A    C  
ATOM    991  O   THR A 135       8.629  22.973 -31.332  1.00 79.06      A    O  
ATOM    992  CB  THR A 135      11.316  21.669 -32.040  1.00 83.56      A    C  
ATOM    993  CG2 THR A 135      12.828  21.870 -32.034  1.00 74.02      A    C  
ATOM    994  OG1 THR A 135      11.073  20.337 -32.431  1.00 75.19      A    O  
ATOM    995  N   GLY A 136       8.493  20.986 -30.329  1.00 83.44      A    N  
ATOM    996  CA  GLY A 136       7.044  20.882 -30.294  1.00 83.99      A    C  
ATOM    997  C   GLY A 136       6.605  19.776 -29.346  1.00 85.71      A    C  
ATOM    998  O   GLY A 136       7.419  18.963 -28.902  1.00 82.82      A    O  
ATOM    999  N   TRP A 137       5.318  19.721 -29.050  1.00 84.50      A    N  
ATOM   1000  CA  TRP A 137       4.747  18.747 -28.117  1.00 84.47      A    C  
ATOM   1001  C   TRP A 137       5.042  17.302 -28.526  1.00 85.28      A    C  
ATOM   1002  O   TRP A 137       5.624  16.545 -27.750  1.00 83.22      A    O  
ATOM   1003  CB  TRP A 137       3.235  19.007 -28.024  1.00 82.63      A    C  
ATOM   1004  CG  TRP A 137       2.464  18.026 -27.189  1.00 82.77      A    C  
ATOM   1005  CD1 TRP A 137       1.397  17.316 -27.603  1.00 78.82      A    C  
ATOM   1006  CD2 TRP A 137       2.675  17.683 -25.790  1.00 82.08      A    C  
ATOM   1007  CE2 TRP A 137       1.673  16.757 -25.426  1.00 80.97      A    C  
ATOM   1008  CE3 TRP A 137       3.603  18.083 -24.802  1.00 79.64      A    C  
ATOM   1009  NE1 TRP A 137       0.915  16.559 -26.548  1.00 78.38      A    N  
ATOM   1010  CZ2 TRP A 137       1.585  16.228 -24.109  1.00 79.17      A    C  
ATOM   1011  CZ3 TRP A 137       3.515  17.559 -23.512  1.00 75.36      A    C  
ATOM   1012  CH2 TRP A 137       2.520  16.643 -23.169  1.00 76.20      A    C  
ATOM   1013  N   LYS A 138       4.732  16.925 -29.769  1.00 84.90      A    N  
ATOM   1014  CA  LYS A 138       4.998  15.570 -30.272  1.00 84.43      A    C  
ATOM   1015  C   LYS A 138       6.490  15.266 -30.388  1.00 85.78      A    C  
ATOM   1016  O   LYS A 138       6.932  14.176 -30.046  1.00 83.61      A    O  
ATOM   1017  CB  LYS A 138       4.350  15.370 -31.646  1.00 81.48      A    C  
ATOM   1018  CG  LYS A 138       2.827  15.284 -31.547  1.00 73.88      A    C  
ATOM   1019  CD  LYS A 138       2.251  14.919 -32.910  1.00 69.93      A    C  
ATOM   1020  CE  LYS A 138       0.746  14.730 -32.767  1.00 61.37      A    C  
ATOM   1021  NZ  LYS A 138       0.148  14.176 -33.999  1.00 55.07      A    N1+
ATOM   1022  N   GLU A 139       7.248  16.232 -30.860  1.00 86.33      A    N  
ATOM   1023  CA  GLU A 139       8.688  16.110 -31.103  1.00 86.13      A    C  
ATOM   1024  C   GLU A 139       9.451  15.910 -29.785  1.00 87.44      A    C  
ATOM   1025  O   GLU A 139      10.378  15.104 -29.733  1.00 85.27      A    O  
ATOM   1026  CB  GLU A 139       9.195  17.358 -31.842  1.00 84.89      A    C  
ATOM   1027  CG  GLU A 139       8.674  17.518 -33.285  1.00 80.58      A    C  
ATOM   1028  CD  GLU A 139       7.196  17.930 -33.416  1.00 74.14      A    C  
ATOM   1029  OE1 GLU A 139       6.655  17.778 -34.526  1.00 63.81      A    O  
ATOM   1030  OE2 GLU A 139       6.575  18.354 -32.413  1.00 65.25      A    O1-
ATOM   1031  N   SER A 140       9.016  16.543 -28.713  1.00 88.45      A    N  
ATOM   1032  CA  SER A 140       9.631  16.384 -27.396  1.00 88.27      A    C  
ATOM   1033  C   SER A 140       9.535  14.946 -26.854  1.00 89.20      A    C  
ATOM   1034  O   SER A 140      10.400  14.518 -26.096  1.00 86.14      A    O  
ATOM   1035  CB  SER A 140       9.005  17.361 -26.392  1.00 86.19      A    C  
ATOM   1036  OG  SER A 140       7.734  16.937 -25.955  1.00 73.77      A    O  
ATOM   1037  N   HIS A 141       8.534  14.189 -27.272  1.00 89.18      A    N  
ATOM   1038  CA  HIS A 141       8.280  12.824 -26.791  1.00 88.83      A    C  
ATOM   1039  C   HIS A 141       8.851  11.711 -27.672  1.00 89.29      A    C  
ATOM   1040  O   HIS A 141       8.767  10.549 -27.299  1.00 85.96      A    O  
ATOM   1041  CB  HIS A 141       6.775  12.647 -26.573  1.00 86.95      A    C  
ATOM   1042  CG  HIS A 141       6.226  13.496 -25.466  1.00 86.01      A    C  
ATOM   1043  CD2 HIS A 141       6.909  13.991 -24.382  1.00 75.70      A    C  
ATOM   1044  ND1 HIS A 141       4.929  13.933 -25.343  1.00 75.23      A    N  
ATOM   1045  CE1 HIS A 141       4.836  14.654 -24.226  1.00 76.76      A    C  
ATOM   1046  NE2 HIS A 141       6.026  14.711 -23.618  1.00 78.23      A    N  
ATOM   1047  N   ARG A 142       9.485  12.044 -28.816  1.00 90.93      A    N  
ATOM   1048  CA  ARG A 142       9.990  11.057 -29.788  1.00 90.74      A    C  
ATOM   1049  C   ARG A 142      10.904   9.985 -29.182  1.00 90.92      A    C  
ATOM   1050  O   ARG A 142      10.843   8.842 -29.593  1.00 86.92      A    O  
ATOM   1051  CB  ARG A 142      10.768  11.770 -30.897  1.00 88.59      A    C  
ATOM   1052  CG  ARG A 142       9.899  11.956 -32.134  1.00 83.44      A    C  
ATOM   1053  CD  ARG A 142      10.729  12.596 -33.230  1.00 83.02      A    C  
ATOM   1054  NE  ARG A 142      10.010  12.561 -34.510  1.00 77.70      A    N  
ATOM   1055  CZ  ARG A 142      10.460  13.048 -35.651  1.00 74.50      A    C  
ATOM   1056  NH1 ARG A 142      11.609  13.651 -35.729  1.00 67.19      A    N1+
ATOM   1057  NH2 ARG A 142       9.745  12.929 -36.715  1.00 67.21      A    N  
ATOM   1058  N   THR A 143      11.742  10.360 -28.230  1.00 92.46      A    N  
ATOM   1059  CA  THR A 143      12.688   9.446 -27.570  1.00 92.76      A    C  
ATOM   1060  C   THR A 143      12.352   9.219 -26.095  1.00 92.99      A    C  
ATOM   1061  O   THR A 143      13.192   8.778 -25.321  1.00 89.35      A    O  
ATOM   1062  CB  THR A 143      14.145   9.913 -27.753  1.00 91.41      A    C  
ATOM   1063  CG2 THR A 143      14.530  10.045 -29.224  1.00 82.12      A    C  
ATOM   1064  OG1 THR A 143      14.328  11.159 -27.135  1.00 82.83      A    O  
ATOM   1065  N   LYS A 144      11.122   9.504 -25.680  1.00 92.65      A    N  
ATOM   1066  CA  LYS A 144      10.653   9.302 -24.310  1.00 92.65      A    C  
ATOM   1067  C   LYS A 144       9.880   7.981 -24.230  1.00 92.94      A    C  
ATOM   1068  O   LYS A 144       8.769   7.878 -24.743  1.00 90.41      A    O  
ATOM   1069  CB  LYS A 144       9.851  10.541 -23.861  1.00 91.05      A    C  
ATOM   1070  CG  LYS A 144       9.871  10.716 -22.335  1.00 86.62      A    C  
ATOM   1071  CD  LYS A 144       9.305  12.082 -21.934  1.00 84.65      A    C  
ATOM   1072  CE  LYS A 144       9.480  12.304 -20.424  1.00 81.36      A    C  
ATOM   1073  NZ  LYS A 144       9.204  13.701 -19.997  1.00 76.52      A    N1+
ATOM   1074  N   LEU A 145      10.490   6.964 -23.630  1.00 93.95      A    N  
ATOM   1075  CA  LEU A 145       9.886   5.637 -23.511  1.00 94.35      A    C  
ATOM   1076  C   LEU A 145       8.852   5.638 -22.388  1.00 94.51      A    C  
ATOM   1077  O   LEU A 145       9.178   5.943 -21.243  1.00 92.86      A    O  
ATOM   1078  CB  LEU A 145      10.991   4.594 -23.289  1.00 94.06      A    C  
ATOM   1079  CG  LEU A 145      10.474   3.146 -23.215  1.00 93.65      A    C  
ATOM   1080  CD1 LEU A 145       9.874   2.671 -24.547  1.00 88.93      A    C  
ATOM   1081  CD2 LEU A 145      11.625   2.201 -22.850  1.00 89.12      A    C  
ATOM   1082  N   ARG A 146       7.634   5.261 -22.720  1.00 94.05      A    N  
ATOM   1083  CA  ARG A 146       6.527   5.096 -21.784  1.00 93.39      A    C  
ATOM   1084  C   ARG A 146       6.041   3.652 -21.840  1.00 93.67      A    C  
ATOM   1085  O   ARG A 146       5.744   3.158 -22.925  1.00 91.53      A    O  
ATOM   1086  CB  ARG A 146       5.390   6.057 -22.160  1.00 91.44      A    C  
ATOM   1087  CG  ARG A 146       5.787   7.523 -21.972  1.00 88.02      A    C  
ATOM   1088  CD  ARG A 146       4.879   8.436 -22.773  1.00 86.46      A    C  
ATOM   1089  NE  ARG A 146       5.178   8.348 -24.200  1.00 83.11      A    N  
ATOM   1090  CZ  ARG A 146       4.562   9.031 -25.161  1.00 82.87      A    C  
ATOM   1091  NH1 ARG A 146       3.563   9.826 -24.904  1.00 72.62      A    N1+
ATOM   1092  NH2 ARG A 146       4.961   8.923 -26.384  1.00 77.59      A    N  
ATOM   1093  N   VAL A 147       5.990   2.994 -20.702  1.00 94.87      A    N  
ATOM   1094  CA  VAL A 147       5.581   1.588 -20.622  1.00 94.93      A    C  
ATOM   1095  C   VAL A 147       4.517   1.388 -19.553  1.00 94.93      A    C  
ATOM   1096  O   VAL A 147       4.525   2.058 -18.525  1.00 93.41      A    O  
ATOM   1097  CB  VAL A 147       6.757   0.626 -20.400  1.00 93.72      A    C  
ATOM   1098  CG1 VAL A 147       7.785   0.733 -21.542  1.00 85.90      A    C  
ATOM   1099  CG2 VAL A 147       7.483   0.828 -19.070  1.00 85.80      A    C  
ATOM   1100  N   GLN A 148       3.630   0.433 -19.780  1.00 94.41      A    N  
ATOM   1101  CA  GLN A 148       2.684  -0.057 -18.796  1.00 94.28      A    C  
ATOM   1102  C   GLN A 148       3.008  -1.514 -18.464  1.00 94.79      A    C  
ATOM   1103  O   GLN A 148       3.026  -2.367 -19.345  1.00 93.57      A    O  
ATOM   1104  CB  GLN A 148       1.248   0.119 -19.316  1.00 92.75      A    C  
ATOM   1105  CG  GLN A 148       0.191  -0.298 -18.293  1.00 90.66      A    C  
ATOM   1106  CD  GLN A 148      -1.216   0.027 -18.793  1.00 90.05      A    C  
ATOM   1107  NE2 GLN A 148      -1.861   1.034 -18.255  1.00 80.97      A    N  
ATOM   1108  OE1 GLN A 148      -1.751  -0.619 -19.685  1.00 82.59      A    O  
ATOM   1109  N   VAL A 149       3.254  -1.788 -17.197  1.00 94.92      A    N  
ATOM   1110  CA  VAL A 149       3.373  -3.152 -16.689  1.00 95.12      A    C  
ATOM   1111  C   VAL A 149       1.993  -3.610 -16.232  1.00 94.71      A    C  
ATOM   1112  O   VAL A 149       1.355  -2.956 -15.414  1.00 93.33      A    O  
ATOM   1113  CB  VAL A 149       4.411  -3.260 -15.559  1.00 94.78      A    C  
ATOM   1114  CG1 VAL A 149       4.493  -4.681 -14.996  1.00 89.15      A    C  
ATOM   1115  CG2 VAL A 149       5.800  -2.890 -16.080  1.00 89.67      A    C  
ATOM   1116  N   THR A 150       1.551  -4.743 -16.751  1.00 94.40      A    N  
ATOM   1117  CA  THR A 150       0.379  -5.459 -16.248  1.00 94.11      A    C  
ATOM   1118  C   THR A 150       0.859  -6.651 -15.438  1.00 94.48      A    C  
ATOM   1119  O   THR A 150       1.429  -7.587 -15.991  1.00 92.88      A    O  
ATOM   1120  CB  THR A 150      -0.535  -5.909 -17.399  1.00 92.68      A    C  
ATOM   1121  CG2 THR A 150      -1.818  -6.564 -16.882  1.00 78.40      A    C  
ATOM   1122  OG1 THR A 150      -0.920  -4.802 -18.186  1.00 78.76      A    O  
ATOM   1123  N   PHE A 151       0.624  -6.629 -14.147  1.00 94.32      A    N  
ATOM   1124  CA  PHE A 151       0.844  -7.771 -13.273  1.00 94.59      A    C  
ATOM   1125  C   PHE A 151      -0.463  -8.544 -13.126  1.00 94.46      A    C  
ATOM   1126  O   PHE A 151      -1.416  -8.053 -12.530  1.00 92.90      A    O  
ATOM   1127  CB  PHE A 151       1.406  -7.291 -11.927  1.00 94.19      A    C  
ATOM   1128  CG  PHE A 151       1.602  -8.380 -10.895  1.00 94.97      A    C  
ATOM   1129  CD1 PHE A 151       1.405  -8.093  -9.524  1.00 90.13      A    C  
ATOM   1130  CD2 PHE A 151       2.006  -9.677 -11.256  1.00 91.14      A    C  
ATOM   1131  CE1 PHE A 151       1.618  -9.078  -8.547  1.00 90.47      A    C  
ATOM   1132  CE2 PHE A 151       2.205 -10.674 -10.284  1.00 90.47      A    C  
ATOM   1133  CZ  PHE A 151       2.016 -10.370  -8.931  1.00 92.75      A    C  
ATOM   1134  N   ASN A 152      -0.518  -9.757 -13.647  1.00 94.58      A    N  
ATOM   1135  CA  ASN A 152      -1.655 -10.650 -13.474  1.00 94.22      A    C  
ATOM   1136  C   ASN A 152      -1.581 -11.298 -12.087  1.00 94.00      A    C  
ATOM   1137  O   ASN A 152      -1.099 -12.420 -11.916  1.00 91.78      A    O  
ATOM   1138  CB  ASN A 152      -1.687 -11.654 -14.634  1.00 93.28      A    C  
ATOM   1139  CG  ASN A 152      -2.058 -11.002 -15.956  1.00 92.13      A    C  
ATOM   1140  ND2 ASN A 152      -1.434 -11.430 -17.035  1.00 82.72      A    N  
ATOM   1141  OD1 ASN A 152      -2.903 -10.129 -16.054  1.00 83.74      A    O  
ATOM   1142  N   TYR A 153      -2.026 -10.550 -11.089  1.00 92.97      A    N  
ATOM   1143  CA  TYR A 153      -1.969 -10.972  -9.699  1.00 92.90      A    C  
ATOM   1144  C   TYR A 153      -2.972 -12.095  -9.429  1.00 92.84      A    C  
ATOM   1145  O   TYR A 153      -4.183 -11.904  -9.530  1.00 91.08      A    O  
ATOM   1146  CB  TYR A 153      -2.208  -9.765  -8.794  1.00 92.38      A    C  
ATOM   1147  CG  TYR A 153      -2.166 -10.108  -7.320  1.00 93.00      A    C  
ATOM   1148  CD1 TYR A 153      -3.351 -10.167  -6.557  1.00 89.16      A    C  
ATOM   1149  CD2 TYR A 153      -0.937 -10.407  -6.703  1.00 89.47      A    C  
ATOM   1150  CE1 TYR A 153      -3.310 -10.512  -5.205  1.00 88.11      A    C  
ATOM   1151  CE2 TYR A 153      -0.886 -10.761  -5.351  1.00 88.15      A    C  
ATOM   1152  CZ  TYR A 153      -2.074 -10.817  -4.596  1.00 90.44      A    C  
ATOM   1153  OH  TYR A 153      -2.024 -11.165  -3.268  1.00 88.70      A    O  
ATOM   1154  N   ARG A 154      -2.467 -13.260  -9.044  1.00 91.77      A    N  
ATOM   1155  CA  ARG A 154      -3.292 -14.364  -8.576  1.00 91.53      A    C  
ATOM   1156  C   ARG A 154      -3.607 -14.158  -7.100  1.00 91.55      A    C  
ATOM   1157  O   ARG A 154      -2.702 -14.163  -6.275  1.00 88.78      A    O  
ATOM   1158  CB  ARG A 154      -2.594 -15.705  -8.850  1.00 89.40      A    C  
ATOM   1159  CG  ARG A 154      -3.489 -16.890  -8.462  1.00 85.19      A    C  
ATOM   1160  CD  ARG A 154      -2.784 -18.207  -8.768  1.00 81.23      A    C  
ATOM   1161  NE  ARG A 154      -3.621 -19.347  -8.370  1.00 78.57      A    N  
ATOM   1162  CZ  ARG A 154      -3.325 -20.636  -8.508  1.00 75.37      A    C  
ATOM   1163  NH1 ARG A 154      -2.196 -21.017  -9.033  1.00 68.97      A    N1+
ATOM   1164  NH2 ARG A 154      -4.159 -21.536  -8.116  1.00 70.90      A    N  
ATOM   1165  N   MET A 155      -4.890 -14.030  -6.781  1.00 90.17      A    N  
ATOM   1166  CA  MET A 155      -5.341 -13.962  -5.397  1.00 89.45      A    C  
ATOM   1167  C   MET A 155      -5.130 -15.319  -4.708  1.00 89.12      A    C  
ATOM   1168  O   MET A 155      -5.418 -16.372  -5.280  1.00 86.95      A    O  
ATOM   1169  CB  MET A 155      -6.809 -13.524  -5.352  1.00 88.24      A    C  
ATOM   1170  CG  MET A 155      -6.972 -12.071  -5.818  1.00 85.53      A    C  
ATOM   1171  SD  MET A 155      -8.672 -11.450  -5.826  1.00 84.25      A    S  
ATOM   1172  CE  MET A 155      -9.280 -12.243  -7.323  1.00 72.09      A    C  
ATOM   1173  N   ILE A 156      -4.584 -15.293  -3.503  1.00 88.96      A    N  
ATOM   1174  CA  ILE A 156      -4.190 -16.501  -2.766  1.00 88.25      A    C  
ATOM   1175  C   ILE A 156      -5.080 -16.810  -1.569  1.00 88.30      A    C  
ATOM   1176  O   ILE A 156      -5.026 -17.928  -1.064  1.00 84.94      A    O  
ATOM   1177  CB  ILE A 156      -2.715 -16.419  -2.312  1.00 85.72      A    C  
ATOM   1178  CG1 ILE A 156      -2.448 -15.179  -1.414  1.00 77.39      A    C  
ATOM   1179  CG2 ILE A 156      -1.786 -16.444  -3.543  1.00 72.56      A    C  
ATOM   1180  CD1 ILE A 156      -1.177 -15.305  -0.588  1.00 69.50      A    C  
ATOM   1181  N   ILE A 157      -5.868 -15.853  -1.095  1.00 88.89      A    N  
ATOM   1182  CA  ILE A 157      -6.758 -16.049   0.047  1.00 88.28      A    C  
ATOM   1183  C   ILE A 157      -8.030 -16.757  -0.438  1.00 88.00      A    C  
ATOM   1184  O   ILE A 157      -8.777 -16.167  -1.215  1.00 85.43      A    O  
ATOM   1185  CB  ILE A 157      -7.066 -14.722   0.763  1.00 87.78      A    C  
ATOM   1186  CG1 ILE A 157      -5.792 -13.937   1.171  1.00 84.13      A    C  
ATOM   1187  CG2 ILE A 157      -7.944 -14.966   1.995  1.00 82.93      A    C  
ATOM   1188  CD1 ILE A 157      -4.827 -14.701   2.091  1.00 77.02      A    C  
ATOM   1189  N   PRO A 158      -8.289 -17.992  -0.007  1.00 86.21      A    N  
ATOM   1190  CA  PRO A 158      -9.464 -18.733  -0.444  1.00 83.78      A    C  
ATOM   1191  C   PRO A 158     -10.763 -18.026  -0.037  1.00 83.62      A    C  
ATOM   1192  O   PRO A 158     -10.785 -17.281   0.936  1.00 79.46      A    O  
ATOM   1193  CB  PRO A 158      -9.358 -20.119   0.200  1.00 81.20      A    C  
ATOM   1194  CG  PRO A 158      -7.901 -20.231   0.625  1.00 79.63      A    C  
ATOM   1195  CD  PRO A 158      -7.504 -18.793   0.909  1.00 83.04      A    C  
ATOM   1196  N   PHE A 159     -11.836 -18.270  -0.765  1.00 85.67      A    N  
ATOM   1197  CA  PHE A 159     -13.149 -17.640  -0.615  1.00 84.81      A    C  
ATOM   1198  C   PHE A 159     -13.158 -16.135  -0.941  1.00 86.31      A    C  
ATOM   1199  O   PHE A 159     -13.973 -15.704  -1.754  1.00 83.91      A    O  
ATOM   1200  CB  PHE A 159     -13.730 -17.951   0.773  1.00 82.56      A    C  
ATOM   1201  CG  PHE A 159     -15.051 -17.301   1.064  1.00 82.13      A    C  
ATOM   1202  CD1 PHE A 159     -15.133 -16.257   1.999  1.00 75.90      A    C  
ATOM   1203  CD2 PHE A 159     -16.208 -17.728   0.397  1.00 75.47      A    C  
ATOM   1204  CE1 PHE A 159     -16.360 -15.649   2.274  1.00 74.09      A    C  
ATOM   1205  CE2 PHE A 159     -17.441 -17.125   0.668  1.00 73.40      A    C  
ATOM   1206  CZ  PHE A 159     -17.521 -16.088   1.603  1.00 77.12      A    C  
ATOM   1207  N   ALA A 160     -12.249 -15.335  -0.383  1.00 87.04      A    N  
ATOM   1208  CA  ALA A 160     -12.149 -13.919  -0.686  1.00 87.45      A    C  
ATOM   1209  C   ALA A 160     -11.777 -13.661  -2.159  1.00 88.10      A    C  
ATOM   1210  O   ALA A 160     -12.312 -12.743  -2.772  1.00 85.84      A    O  
ATOM   1211  CB  ALA A 160     -11.123 -13.284   0.257  1.00 86.96      A    C  
ATOM   1212  N   ASP A 161     -10.910 -14.490  -2.724  1.00 88.03      A    N  
ATOM   1213  CA  ASP A 161     -10.545 -14.476  -4.145  1.00 87.22      A    C  
ATOM   1214  C   ASP A 161     -11.773 -14.586  -5.064  1.00 87.60      A    C  
ATOM   1215  O   ASP A 161     -11.964 -13.745  -5.949  1.00 84.36      A    O  
ATOM   1216  CB  ASP A 161      -9.529 -15.608  -4.421  1.00 84.28      A    C  
ATOM   1217  CG  ASP A 161      -9.977 -17.032  -4.075  1.00 81.21      A    C  
ATOM   1218  OD1 ASP A 161     -11.022 -17.211  -3.421  1.00 70.73      A    O  
ATOM   1219  OD2 ASP A 161      -9.244 -17.971  -4.461  1.00 74.71      A    O1-
ATOM   1220  N   TRP A 162     -12.639 -15.555  -4.814  1.00 87.74      A    N  
ATOM   1221  CA  TRP A 162     -13.857 -15.761  -5.581  1.00 86.95      A    C  
ATOM   1222  C   TRP A 162     -14.841 -14.598  -5.423  1.00 87.40      A    C  
ATOM   1223  O   TRP A 162     -15.321 -14.054  -6.410  1.00 85.58      A    O  
ATOM   1224  CB  TRP A 162     -14.500 -17.094  -5.173  1.00 84.89      A    C  
ATOM   1225  CG  TRP A 162     -15.867 -17.296  -5.726  1.00 82.96      A    C  
ATOM   1226  CD1 TRP A 162     -16.169 -17.429  -7.035  1.00 75.90      A    C  
ATOM   1227  CD2 TRP A 162     -17.153 -17.297  -5.011  1.00 79.60      A    C  
ATOM   1228  CE2 TRP A 162     -18.184 -17.411  -5.972  1.00 76.82      A    C  
ATOM   1229  CE3 TRP A 162     -17.497 -17.192  -3.649  1.00 73.96      A    C  
ATOM   1230  NE1 TRP A 162     -17.553 -17.512  -7.183  1.00 74.11      A    N  
ATOM   1231  CZ2 TRP A 162     -19.548 -17.399  -5.594  1.00 74.91      A    C  
ATOM   1232  CZ3 TRP A 162     -18.852 -17.193  -3.280  1.00 70.02      A    C  
ATOM   1233  CH2 TRP A 162     -19.866 -17.282  -4.243  1.00 70.69      A    C  
ATOM   1234  N   VAL A 163     -15.096 -14.162  -4.195  1.00 87.72      A    N  
ATOM   1235  CA  VAL A 163     -16.048 -13.078  -3.944  1.00 87.30      A    C  
ATOM   1236  C   VAL A 163     -15.572 -11.754  -4.546  1.00 87.67      A    C  
ATOM   1237  O   VAL A 163     -16.369 -11.040  -5.146  1.00 86.47      A    O  
ATOM   1238  CB  VAL A 163     -16.349 -12.925  -2.442  1.00 86.49      A    C  
ATOM   1239  CG1 VAL A 163     -17.305 -11.751  -2.183  1.00 78.59      A    C  
ATOM   1240  CG2 VAL A 163     -17.027 -14.174  -1.883  1.00 79.28      A    C  
ATOM   1241  N   ILE A 164     -14.281 -11.420  -4.444  1.00 88.68      A    N  
ATOM   1242  CA  ILE A 164     -13.706 -10.219  -5.068  1.00 88.58      A    C  
ATOM   1243  C   ILE A 164     -13.792 -10.319  -6.588  1.00 88.21      A    C  
ATOM   1244  O   ILE A 164     -14.237  -9.374  -7.241  1.00 86.22      A    O  
ATOM   1245  CB  ILE A 164     -12.259  -9.977  -4.576  1.00 88.31      A    C  
ATOM   1246  CG1 ILE A 164     -12.264  -9.580  -3.080  1.00 84.95      A    C  
ATOM   1247  CG2 ILE A 164     -11.574  -8.863  -5.396  1.00 84.16      A    C  
ATOM   1248  CD1 ILE A 164     -10.881  -9.588  -2.424  1.00 79.65      A    C  
ATOM   1249  N   TYR A 165     -13.451 -11.461  -7.171  1.00 88.83      A    N  
ATOM   1250  CA  TYR A 165     -13.505 -11.681  -8.617  1.00 88.67      A    C  
ATOM   1251  C   TYR A 165     -14.919 -11.498  -9.193  1.00 88.29      A    C  
ATOM   1252  O   TYR A 165     -15.088 -10.822 -10.204  1.00 86.60      A    O  
ATOM   1253  CB  TYR A 165     -12.974 -13.085  -8.915  1.00 88.37      A    C  
ATOM   1254  CG  TYR A 165     -12.964 -13.415 -10.387  1.00 88.59      A    C  
ATOM   1255  CD1 TYR A 165     -14.091 -14.007 -10.999  1.00 84.71      A    C  
ATOM   1256  CD2 TYR A 165     -11.829 -13.114 -11.166  1.00 84.68      A    C  
ATOM   1257  CE1 TYR A 165     -14.088 -14.272 -12.372  1.00 83.50      A    C  
ATOM   1258  CE2 TYR A 165     -11.823 -13.381 -12.539  1.00 83.43      A    C  
ATOM   1259  CZ  TYR A 165     -12.957 -13.949 -13.146  1.00 86.13      A    C  
ATOM   1260  OH  TYR A 165     -12.964 -14.172 -14.498  1.00 83.99      A    O  
ATOM   1261  N   GLU A 166     -15.931 -12.058  -8.529  1.00 86.95      A    N  
ATOM   1262  CA  GLU A 166     -17.329 -11.900  -8.932  1.00 85.46      A    C  
ATOM   1263  C   GLU A 166     -17.838 -10.470  -8.691  1.00 85.79      A    C  
ATOM   1264  O   GLU A 166     -18.503  -9.888  -9.552  1.00 83.00      A    O  
ATOM   1265  CB  GLU A 166     -18.201 -12.932  -8.192  1.00 83.65      A    C  
ATOM   1266  CG  GLU A 166     -17.965 -14.383  -8.648  1.00 77.89      A    C  
ATOM   1267  CD  GLU A 166     -18.267 -14.603 -10.136  1.00 73.82      A    C  
ATOM   1268  OE1 GLU A 166     -17.479 -15.276 -10.834  1.00 65.28      A    O  
ATOM   1269  OE2 GLU A 166     -19.282 -14.067 -10.633  1.00 65.66      A    O1-
ATOM   1270  N   SER A 167     -17.464  -9.849  -7.564  1.00 84.97      A    N  
ATOM   1271  CA  SER A 167     -17.851  -8.481  -7.228  1.00 84.06      A    C  
ATOM   1272  C   SER A 167     -17.302  -7.461  -8.227  1.00 83.69      A    C  
ATOM   1273  O   SER A 167     -18.011  -6.533  -8.600  1.00 80.86      A    O  
ATOM   1274  CB  SER A 167     -17.382  -8.105  -5.819  1.00 83.63      A    C  
ATOM   1275  OG  SER A 167     -17.946  -8.965  -4.854  1.00 72.57      A    O  
ATOM   1276  N   THR A 168     -16.076  -7.655  -8.716  1.00 85.03      A    N  
ATOM   1277  CA  THR A 168     -15.443  -6.803  -9.737  1.00 83.71      A    C  
ATOM   1278  C   THR A 168     -16.238  -6.793 -11.045  1.00 82.61      A    C  
ATOM   1279  O   THR A 168     -16.285  -5.791 -11.743  1.00 79.17      A    O  
ATOM   1280  CB  THR A 168     -14.025  -7.288 -10.041  1.00 83.83      A    C  
ATOM   1281  CG2 THR A 168     -13.224  -6.305 -10.884  1.00 71.10      A    C  
ATOM   1282  OG1 THR A 168     -13.281  -7.471  -8.852  1.00 69.63      A    O  
ATOM   1283  N   ARG A 169     -16.889  -7.889 -11.361  1.00 82.31      A    N  
ATOM   1284  CA  ARG A 169     -17.703  -8.052 -12.578  1.00 80.84      A    C  
ATOM   1285  C   ARG A 169     -19.176  -7.676 -12.382  1.00 79.11      A    C  
ATOM   1286  O   ARG A 169     -19.979  -7.881 -13.286  1.00 73.52      A    O  
ATOM   1287  CB  ARG A 169     -17.539  -9.489 -13.090  1.00 80.33      A    C  
ATOM   1288  CG  ARG A 169     -16.123  -9.686 -13.643  1.00 78.40      A    C  
ATOM   1289  CD  ARG A 169     -15.827 -11.157 -13.912  1.00 76.89      A    C  
ATOM   1290  NE  ARG A 169     -14.476 -11.314 -14.466  1.00 76.44      A    N  
ATOM   1291  CZ  ARG A 169     -13.352 -11.098 -13.785  1.00 75.97      A    C  
ATOM   1292  NH1 ARG A 169     -13.339 -10.918 -12.485  1.00 66.10      A    N1+
ATOM   1293  NH2 ARG A 169     -12.222 -11.031 -14.413  1.00 73.17      A    N  
ATOM   1294  N   GLY A 170     -19.534  -7.160 -11.214  1.00 78.20      A    N  
ATOM   1295  CA  GLY A 170     -20.916  -6.800 -10.889  1.00 75.77      A    C  
ATOM   1296  C   GLY A 170     -21.885  -7.986 -10.887  1.00 76.13      A    C  
ATOM   1297  O   GLY A 170     -23.084  -7.795 -11.091  1.00 70.73      A    O  
ATOM   1298  N   ARG A 171     -21.389  -9.206 -10.697  1.00 74.80      A    N  
ATOM   1299  CA  ARG A 171     -22.232 -10.404 -10.691  1.00 75.23      A    C  
ATOM   1300  C   ARG A 171     -22.981 -10.546  -9.372  1.00 75.17      A    C  
ATOM   1301  O   ARG A 171     -22.513 -10.149  -8.311  1.00 71.83      A    O  
ATOM   1302  CB  ARG A 171     -21.395 -11.651 -10.994  1.00 73.79      A    C  
ATOM   1303  CG  ARG A 171     -20.869 -11.627 -12.431  1.00 72.20      A    C  
ATOM   1304  CD  ARG A 171     -20.073 -12.892 -12.723  1.00 70.39      A    C  
ATOM   1305  NE  ARG A 171     -19.598 -12.892 -14.117  1.00 68.53      A    N  
ATOM   1306  CZ  ARG A 171     -18.645 -13.647 -14.620  1.00 65.22      A    C  
ATOM   1307  NH1 ARG A 171     -18.034 -14.563 -13.936  1.00 61.69      A    N1+
ATOM   1308  NH2 ARG A 171     -18.284 -13.469 -15.847  1.00 61.98      A    N  
ATOM   1309  N   GLU A 172     -24.149 -11.141  -9.468  1.00 71.95      A    N  
ATOM   1310  CA  GLU A 172     -24.948 -11.447  -8.298  1.00 70.40      A    C  
ATOM   1311  C   GLU A 172     -24.280 -12.545  -7.465  1.00 72.04      A    C  
ATOM   1312  O   GLU A 172     -23.904 -13.599  -7.977  1.00 67.60      A    O  
ATOM   1313  CB  GLU A 172     -26.373 -11.853  -8.683  1.00 64.71      A    C  
ATOM   1314  CG  GLU A 172     -27.172 -10.698  -9.315  1.00 58.90      A    C  
ATOM   1315  CD  GLU A 172     -28.655 -11.037  -9.535  1.00 53.40      A    C  
ATOM   1316  OE1 GLU A 172     -29.441 -10.095  -9.788  1.00 47.69      A    O  
ATOM   1317  OE2 GLU A 172     -29.052 -12.218  -9.396  1.00 47.84      A    O1-
ATOM   1318  N   LEU A 173     -24.171 -12.294  -6.159  1.00 74.02      A    N  
ATOM   1319  CA  LEU A 173     -23.732 -13.276  -5.180  1.00 74.04      A    C  
ATOM   1320  C   LEU A 173     -24.946 -13.949  -4.526  1.00 74.10      A    C  
ATOM   1321  O   LEU A 173     -26.080 -13.491  -4.633  1.00 69.13      A    O  
ATOM   1322  CB  LEU A 173     -22.806 -12.597  -4.157  1.00 72.11      A    C  
ATOM   1323  CG  LEU A 173     -21.456 -12.144  -4.742  1.00 70.86      A    C  
ATOM   1324  CD1 LEU A 173     -20.711 -11.315  -3.707  1.00 66.27      A    C  
ATOM   1325  CD2 LEU A 173     -20.560 -13.318  -5.131  1.00 66.82      A    C  
ATOM   1326  N   GLN A 174     -24.675 -15.031  -3.822  1.00 71.75      A    N  
ATOM   1327  CA  GLN A 174     -25.695 -15.795  -3.114  1.00 71.29      A    C  
ATOM   1328  C   GLN A 174     -26.390 -14.951  -2.041  1.00 73.48      A    C  
ATOM   1329  O   GLN A 174     -25.762 -14.147  -1.349  1.00 68.87      A    O  
ATOM   1330  CB  GLN A 174     -25.053 -17.031  -2.483  1.00 65.83      A    C  
ATOM   1331  CG  GLN A 174     -24.400 -17.955  -3.521  1.00 60.63      A    C  
ATOM   1332  CD  GLN A 174     -23.515 -19.009  -2.862  1.00 54.09      A    C  
ATOM   1333  NE2 GLN A 174     -22.835 -19.822  -3.633  1.00 47.48      A    N  
ATOM   1334  OE1 GLN A 174     -23.398 -19.099  -1.658  1.00 49.81      A    O  
ATOM   1335  N   LYS A 175     -27.689 -15.175  -1.859  1.00 70.27      A    N  
ATOM   1336  CA  LYS A 175     -28.518 -14.453  -0.880  1.00 71.21      A    C  
ATOM   1337  C   LYS A 175     -28.021 -14.646   0.554  1.00 75.01      A    C  
ATOM   1338  O   LYS A 175     -28.090 -13.737   1.372  1.00 70.55      A    O  
ATOM   1339  CB  LYS A 175     -29.975 -14.944  -0.966  1.00 65.42      A    C  
ATOM   1340  CG  LYS A 175     -30.576 -14.863  -2.370  1.00 59.82      A    C  
ATOM   1341  CD  LYS A 175     -31.981 -15.457  -2.345  1.00 53.42      A    C  
ATOM   1342  CE  LYS A 175     -32.533 -15.630  -3.766  1.00 46.12      A    C  
ATOM   1343  NZ  LYS A 175     -33.738 -16.479  -3.752  1.00 40.21      A    N1+
ATOM   1344  N   GLU A 176     -27.497 -15.831   0.843  1.00 69.33      A    N  
ATOM   1345  CA  GLU A 176     -27.021 -16.244   2.158  1.00 69.43      A    C  
ATOM   1346  C   GLU A 176     -25.802 -15.437   2.617  1.00 73.94      A    C  
ATOM   1347  O   GLU A 176     -25.610 -15.235   3.814  1.00 71.50      A    O  
ATOM   1348  CB  GLU A 176     -26.668 -17.737   2.131  1.00 65.48      A    C  
ATOM   1349  CG  GLU A 176     -27.853 -18.671   1.825  1.00 61.67      A    C  
ATOM   1350  CD  GLU A 176     -28.339 -18.667   0.368  1.00 52.71      A    C  
ATOM   1351  OE1 GLU A 176     -29.503 -19.074   0.163  1.00 46.77      A    O  
ATOM   1352  OE2 GLU A 176     -27.594 -18.218  -0.521  1.00 50.17      A    O1-
ATOM   1353  N   LEU A 177     -25.009 -14.917   1.688  1.00 74.87      A    N  
ATOM   1354  CA  LEU A 177     -23.867 -14.056   1.985  1.00 75.67      A    C  
ATOM   1355  C   LEU A 177     -24.275 -12.628   2.375  1.00 78.32      A    C  
ATOM   1356  O   LEU A 177     -23.425 -11.839   2.787  1.00 73.88      A    O  
ATOM   1357  CB  LEU A 177     -22.888 -14.047   0.794  1.00 73.16      A    C  
ATOM   1358  CG  LEU A 177     -22.290 -15.421   0.429  1.00 72.58      A    C  
ATOM   1359  CD1 LEU A 177     -21.348 -15.259  -0.757  1.00 67.84      A    C  
ATOM   1360  CD2 LEU A 177     -21.504 -16.035   1.586  1.00 68.04      A    C  
ATOM   1361  N   ARG A 178     -25.560 -12.288   2.268  1.00 76.30      A    N  
ATOM   1362  CA  ARG A 178     -26.114 -10.949   2.550  1.00 76.95      A    C  
ATOM   1363  C   ARG A 178     -25.497  -9.826   1.701  1.00 78.00      A    C  
ATOM   1364  O   ARG A 178     -25.531  -8.679   2.095  1.00 72.80      A    O  
ATOM   1365  CB  ARG A 178     -26.061 -10.638   4.059  1.00 75.11      A    C  
ATOM   1366  CG  ARG A 178     -26.659 -11.743   4.957  1.00 77.23      A    C  
ATOM   1367  CD  ARG A 178     -28.153 -11.931   4.692  1.00 74.33      A    C  
ATOM   1368  NE  ARG A 178     -28.675 -13.068   5.438  1.00 70.34      A    N  
ATOM   1369  CZ  ARG A 178     -29.834 -13.672   5.229  1.00 66.62      A    C  
ATOM   1370  NH1 ARG A 178     -30.697 -13.218   4.356  1.00 58.41      A    N1+
ATOM   1371  NH2 ARG A 178     -30.132 -14.752   5.883  1.00 63.26      A    N  
ATOM   1372  N   MET A 179     -24.982 -10.165   0.525  1.00 75.38      A    N  
ATOM   1373  CA  MET A 179     -24.412  -9.243  -0.464  1.00 73.91      A    C  
ATOM   1374  C   MET A 179     -25.215  -9.248  -1.767  1.00 73.31      A    C  
ATOM   1375  O   MET A 179     -24.696  -8.982  -2.843  1.00 68.16      A    O  
ATOM   1376  CB  MET A 179     -22.940  -9.599  -0.698  1.00 71.78      A    C  
ATOM   1377  CG  MET A 179     -22.067  -9.309   0.520  1.00 72.05      A    C  
ATOM   1378  SD  MET A 179     -20.299  -9.616   0.238  1.00 67.74      A    S  
ATOM   1379  CE  MET A 179     -20.278 -11.414   0.355  1.00 58.78      A    C  
ATOM   1380  N   TYR A 180     -26.488  -9.573  -1.679  1.00 73.31      A    N  
ATOM   1381  CA  TYR A 180     -27.376  -9.692  -2.821  1.00 70.78      A    C  
ATOM   1382  C   TYR A 180     -28.353  -8.516  -2.866  1.00 70.61      A    C  
ATOM   1383  O   TYR A 180     -29.114  -8.289  -1.929  1.00 64.30      A    O  
ATOM   1384  CB  TYR A 180     -28.116 -11.035  -2.744  1.00 64.91      A    C  
ATOM   1385  CG  TYR A 180     -29.055 -11.253  -3.907  1.00 61.08      A    C  
ATOM   1386  CD1 TYR A 180     -30.423 -10.933  -3.798  1.00 56.59      A    C  
ATOM   1387  CD2 TYR A 180     -28.545 -11.741  -5.113  1.00 55.01      A    C  
ATOM   1388  CE1 TYR A 180     -31.276 -11.099  -4.902  1.00 49.54      A    C  
ATOM   1389  CE2 TYR A 180     -29.393 -11.910  -6.221  1.00 50.63      A    C  
ATOM   1390  CZ  TYR A 180     -30.757 -11.586  -6.120  1.00 48.77      A    C  
ATOM   1391  OH  TYR A 180     -31.576 -11.735  -7.205  1.00 44.43      A    O  
ATOM   1392  N   ARG A 181     -28.360  -7.818  -3.999  1.00 66.53      A    N  
ATOM   1393  CA  ARG A 181     -29.423  -6.885  -4.354  1.00 64.86      A    C  
ATOM   1394  C   ARG A 181     -30.066  -7.349  -5.649  1.00 65.05      A    C  
ATOM   1395  O   ARG A 181     -29.363  -7.612  -6.620  1.00 59.20      A    O  
ATOM   1396  CB  ARG A 181     -28.871  -5.463  -4.450  1.00 58.42      A    C  
ATOM   1397  CG  ARG A 181     -29.975  -4.420  -4.645  1.00 51.35      A    C  
ATOM   1398  CD  ARG A 181     -29.379  -3.022  -4.612  1.00 47.56      A    C  
ATOM   1399  NE  ARG A 181     -30.404  -2.002  -4.823  1.00 43.00      A    N  
ATOM   1400  CZ  ARG A 181     -30.200  -0.693  -4.804  1.00 39.01      A    C  
ATOM   1401  NH1 ARG A 181     -29.019  -0.192  -4.589  1.00 37.74      A    N1+
ATOM   1402  NH2 ARG A 181     -31.184   0.141  -5.012  1.00 34.58      A    N  
ATOM   1403  N   LYS A 182     -31.376  -7.428  -5.662  1.00 57.44      A    N  
ATOM   1404  CA  LYS A 182     -32.098  -7.746  -6.886  1.00 55.70      A    C  
ATOM   1405  C   LYS A 182     -31.892  -6.591  -7.870  1.00 55.60      A    C  
ATOM   1406  O   LYS A 182     -32.287  -5.473  -7.534  1.00 50.59      A    O  
ATOM   1407  CB  LYS A 182     -33.578  -8.015  -6.552  1.00 50.97      A    C  
ATOM   1408  CG  LYS A 182     -34.233  -8.900  -7.610  1.00 45.71      A    C  
ATOM   1409  CD  LYS A 182     -35.670  -9.229  -7.189  1.00 41.35      A    C  
ATOM   1410  CE  LYS A 182     -36.282 -10.240  -8.148  1.00 37.22      A    C  
ATOM   1411  NZ  LYS A 182     -37.659 -10.590  -7.750  1.00 33.51      A    N1+
ATOM   1412  N   PRO A 183     -31.277  -6.797  -9.027  1.00 53.13      A    N  
ATOM   1413  CA  PRO A 183     -31.088  -5.733  -9.992  1.00 51.75      A    C  
ATOM   1414  C   PRO A 183     -32.456  -5.216 -10.428  1.00 52.91      A    C  
ATOM   1415  O   PRO A 183     -33.344  -5.994 -10.790  1.00 49.79      A    O  
ATOM   1416  CB  PRO A 183     -30.266  -6.338 -11.136  1.00 47.02      A    C  
ATOM   1417  CG  PRO A 183     -30.530  -7.834 -11.036  1.00 44.94      A    C  
ATOM   1418  CD  PRO A 183     -30.773  -8.053  -9.543  1.00 46.20      A    C  
ATOM   1419  N   THR A 184     -32.650  -3.895 -10.342  1.00 47.81      A    N  
ATOM   1420  CA  THR A 184     -33.877  -3.241 -10.814  1.00 46.87      A    C  
ATOM   1421  C   THR A 184     -33.939  -3.273 -12.330  1.00 47.43      A    C  
ATOM   1422  O   THR A 184     -34.860  -3.854 -12.900  1.00 43.24      A    O  
ATOM   1423  CB  THR A 184     -33.967  -1.787 -10.327  1.00 41.70      A    C  
ATOM   1424  CG2 THR A 184     -34.391  -1.712  -8.864  1.00 35.70      A    C  
ATOM   1425  OG1 THR A 184     -32.705  -1.151 -10.436  1.00 38.06      A    O  
ATOM   1426  N   ASP A 185     -32.933  -2.697 -12.982  1.00 42.53      A    N  
ATOM   1427  CA  ASP A 185     -32.759  -2.825 -14.413  1.00 42.53      A    C  
ATOM   1428  C   ASP A 185     -31.676  -3.866 -14.695  1.00 42.60      A    C  
ATOM   1429  O   ASP A 185     -30.542  -3.708 -14.226  1.00 39.08      A    O  
ATOM   1430  CB  ASP A 185     -32.419  -1.474 -15.067  1.00 37.37      A    C  
ATOM   1431  CG  ASP A 185     -33.658  -0.662 -15.406  1.00 32.84      A    C  
ATOM   1432  OD1 ASP A 185     -34.667  -1.281 -15.806  1.00 29.73      A    O  
ATOM   1433  OD2 ASP A 185     -33.574   0.581 -15.307  1.00 29.73      A    O1-
ATOM   1434  N   PRO A 186     -31.945  -4.901 -15.472  1.00 39.52      A    N  
ATOM   1435  CA  PRO A 186     -30.901  -5.742 -16.031  1.00 38.83      A    C  
ATOM   1436  C   PRO A 186     -30.102  -4.872 -17.008  1.00 40.02      A    C  
ATOM   1437  O   PRO A 186     -30.428  -4.803 -18.191  1.00 37.54      A    O  
ATOM   1438  CB  PRO A 186     -31.639  -6.917 -16.681  1.00 34.45      A    C  
ATOM   1439  CG  PRO A 186     -32.989  -6.327 -17.081  1.00 33.83      A    C  
ATOM   1440  CD  PRO A 186     -33.242  -5.245 -16.023  1.00 35.49      A    C  
ATOM   1441  N   LYS A 187     -29.082  -4.173 -16.540  1.00 43.15      A    N  
ATOM   1442  CA  LYS A 187     -28.131  -3.508 -17.432  1.00 43.42      A    C  
ATOM   1443  C   LYS A 187     -27.631  -4.563 -18.414  1.00 44.00      A    C  
ATOM   1444  O   LYS A 187     -27.284  -5.671 -18.011  1.00 40.46      A    O  
ATOM   1445  CB  LYS A 187     -26.975  -2.842 -16.665  1.00 39.44      A    C  
ATOM   1446  CG  LYS A 187     -27.332  -1.433 -16.128  1.00 35.91      A    C  
ATOM   1447  CD  LYS A 187     -26.113  -0.784 -15.434  1.00 32.65      A    C  
ATOM   1448  CE  LYS A 187     -26.442   0.626 -14.936  1.00 29.95      A    C  
ATOM   1449  NZ  LYS A 187     -25.339   1.205 -14.093  1.00 27.45      A    N1+
ATOM   1450  N   ASN A 188     -27.655  -4.229 -19.699  1.00 38.90      A    N  
ATOM   1451  CA  ASN A 188     -27.313  -5.143 -20.771  1.00 38.99      A    C  
ATOM   1452  C   ASN A 188     -25.919  -5.732 -20.523  1.00 39.91      A    C  
ATOM   1453  O   ASN A 188     -24.918  -5.050 -20.696  1.00 36.43      A    O  
ATOM   1454  CB  ASN A 188     -27.354  -4.393 -22.116  1.00 34.01      A    C  
ATOM   1455  CG  ASN A 188     -28.715  -4.409 -22.791  1.00 29.55      A    C  
ATOM   1456  ND2 ASN A 188     -29.017  -3.387 -23.572  1.00 26.14      A    N  
ATOM   1457  OD1 ASN A 188     -29.490  -5.337 -22.682  1.00 26.92      A    O  
ATOM   1458  N   GLN A 189     -25.838  -7.017 -20.255  1.00 44.57      A    N  
ATOM   1459  CA  GLN A 189     -24.611  -7.823 -20.249  1.00 44.47      A    C  
ATOM   1460  C   GLN A 189     -23.944  -7.918 -21.640  1.00 45.56      A    C  
ATOM   1461  O   GLN A 189     -23.109  -8.782 -21.884  1.00 41.76      A    O  
ATOM   1462  CB  GLN A 189     -24.949  -9.246 -19.755  1.00 39.90      A    C  
ATOM   1463  CG  GLN A 189     -25.329  -9.347 -18.274  1.00 36.47      A    C  
ATOM   1464  CD  GLN A 189     -25.641 -10.802 -17.862  1.00 32.50      A    C  
ATOM   1465  NE2 GLN A 189     -25.703 -11.084 -16.585  1.00 30.00      A    N  
ATOM   1466  OE1 GLN A 189     -25.823 -11.686 -18.676  1.00 31.66      A    O  
ATOM   1467  N   GLY A 190     -24.362  -7.093 -22.596  1.00 41.59      A    N  
ATOM   1468  CA  GLY A 190     -24.118  -7.293 -24.016  1.00 41.41      A    C  
ATOM   1469  C   GLY A 190     -22.758  -6.875 -24.537  1.00 43.64      A    C  
ATOM   1470  O   GLY A 190     -22.464  -7.210 -25.690  1.00 40.64      A    O  
ATOM   1471  N   ASP A 191     -21.953  -6.142 -23.782  1.00 48.75      A    N  
ATOM   1472  CA  ASP A 191     -20.650  -5.743 -24.301  1.00 49.26      A    C  
ATOM   1473  C   ASP A 191     -19.758  -6.964 -24.456  1.00 50.32      A    C  
ATOM   1474  O   ASP A 191     -19.607  -7.792 -23.552  1.00 46.29      A    O  
ATOM   1475  CB  ASP A 191     -20.022  -4.608 -23.480  1.00 44.32      A    C  
ATOM   1476  CG  ASP A 191     -20.569  -3.238 -23.887  1.00 40.57      A    C  
ATOM   1477  OD1 ASP A 191     -21.116  -3.121 -25.011  1.00 37.41      A    O  
ATOM   1478  OD2 ASP A 191     -20.428  -2.293 -23.078  1.00 36.47      A    O1-
ATOM   1479  N   LYS A 192     -19.207  -7.134 -25.652  1.00 48.64      A    N  
ATOM   1480  CA  LYS A 192     -18.354  -8.275 -25.982  1.00 49.88      A    C  
ATOM   1481  C   LYS A 192     -17.203  -8.315 -24.996  1.00 51.65      A    C  
ATOM   1482  O   LYS A 192     -16.474  -7.325 -24.922  1.00 48.37      A    O  
ATOM   1483  CB  LYS A 192     -17.796  -8.169 -27.410  1.00 45.28      A    C  
ATOM   1484  CG  LYS A 192     -18.824  -8.586 -28.466  1.00 40.63      A    C  
ATOM   1485  CD  LYS A 192     -18.173  -8.477 -29.849  1.00 35.77      A    C  
ATOM   1486  CE  LYS A 192     -19.154  -8.945 -30.923  1.00 31.32      A    C  
ATOM   1487  NZ  LYS A 192     -18.579  -8.760 -32.275  1.00 27.73      A    N1+
ATOM   1488  N   PRO A 193     -16.983  -9.437 -24.300  1.00 52.65      A    N  
ATOM   1489  CA  PRO A 193     -15.864  -9.564 -23.392  1.00 54.36      A    C  
ATOM   1490  C   PRO A 193     -14.573  -9.298 -24.158  1.00 59.59      A    C  
ATOM   1491  O   PRO A 193     -14.343  -9.882 -25.225  1.00 56.69      A    O  
ATOM   1492  CB  PRO A 193     -15.952 -10.977 -22.798  1.00 49.37      A    C  
ATOM   1493  CG  PRO A 193     -16.763 -11.754 -23.824  1.00 48.32      A    C  
ATOM   1494  CD  PRO A 193     -17.695 -10.694 -24.414  1.00 51.06      A    C  
ATOM   1495  N   ASP A 194     -13.752  -8.398 -23.639  1.00 69.08      A    N  
ATOM   1496  CA  ASP A 194     -12.411  -8.195 -24.176  1.00 70.80      A    C  
ATOM   1497  C   ASP A 194     -11.647  -9.531 -24.130  1.00 74.90      A    C  
ATOM   1498  O   ASP A 194     -11.890 -10.402 -23.290  1.00 69.91      A    O  
ATOM   1499  CB  ASP A 194     -11.693  -7.063 -23.415  1.00 64.01      A    C  
ATOM   1500  CG  ASP A 194     -10.277  -6.790 -23.944  1.00 57.20      A    C  
ATOM   1501  OD1 ASP A 194      -9.991  -7.162 -25.111  1.00 52.16      A    O  
ATOM   1502  OD2 ASP A 194      -9.445  -6.322 -23.140  1.00 51.95      A    O1-
ATOM   1503  N   ARG A 195     -10.708  -9.703 -25.043  1.00 74.60      A    N  
ATOM   1504  CA  ARG A 195      -9.895 -10.919 -25.113  1.00 78.28      A    C  
ATOM   1505  C   ARG A 195      -9.241 -11.228 -23.766  1.00 82.09      A    C  
ATOM   1506  O   ARG A 195      -9.216 -12.387 -23.355  1.00 79.30      A    O  
ATOM   1507  CB  ARG A 195      -8.857 -10.757 -26.230  1.00 74.11      A    C  
ATOM   1508  CG  ARG A 195      -8.083 -12.061 -26.448  1.00 65.02      A    C  
ATOM   1509  CD  ARG A 195      -7.072 -11.877 -27.570  1.00 60.70      A    C  
ATOM   1510  NE  ARG A 195      -6.324 -13.119 -27.795  1.00 52.32      A    N  
ATOM   1511  CZ  ARG A 195      -5.319 -13.284 -28.655  1.00 46.70      A    C  
ATOM   1512  NH1 ARG A 195      -4.910 -12.306 -29.414  1.00 42.78      A    N1+
ATOM   1513  NH2 ARG A 195      -4.722 -14.435 -28.760  1.00 39.88      A    N  
ATOM   1514  N   THR A 196      -8.755 -10.209 -23.079  1.00 78.07      A    N  
ATOM   1515  CA  THR A 196      -8.163 -10.331 -21.744  1.00 80.36      A    C  
ATOM   1516  C   THR A 196      -9.171 -10.880 -20.740  1.00 84.25      A    C  
ATOM   1517  O   THR A 196      -8.856 -11.802 -19.999  1.00 81.76      A    O  
ATOM   1518  CB  THR A 196      -7.663  -8.962 -21.252  1.00 76.29      A    C  
ATOM   1519  CG2 THR A 196      -6.688  -9.118 -20.088  1.00 65.11      A    C  
ATOM   1520  OG1 THR A 196      -6.977  -8.293 -22.286  1.00 66.81      A    O  
ATOM   1521  N   GLU A 197     -10.396 -10.391 -20.786  1.00 81.02      A    N  
ATOM   1522  CA  GLU A 197     -11.461 -10.828 -19.894  1.00 81.65      A    C  
ATOM   1523  C   GLU A 197     -11.860 -12.289 -20.159  1.00 84.69      A    C  
ATOM   1524  O   GLU A 197     -12.009 -13.067 -19.228  1.00 83.06      A    O  
ATOM   1525  CB  GLU A 197     -12.628  -9.852 -20.023  1.00 78.84      A    C  
ATOM   1526  CG  GLU A 197     -13.604  -9.998 -18.850  1.00 72.01      A    C  
ATOM   1527  CD  GLU A 197     -14.557  -8.808 -18.765  1.00 67.26      A    C  
ATOM   1528  OE1 GLU A 197     -14.980  -8.506 -17.621  1.00 59.57      A    O  
ATOM   1529  OE2 GLU A 197     -14.834  -8.201 -19.817  1.00 60.08      A    O1-
ATOM   1530  N   SER A 198     -11.893 -12.702 -21.410  1.00 85.59      A    N  
ATOM   1531  CA  SER A 198     -12.139 -14.103 -21.765  1.00 86.36      A    C  
ATOM   1532  C   SER A 198     -11.080 -15.066 -21.215  1.00 88.35      A    C  
ATOM   1533  O   SER A 198     -11.405 -16.180 -20.798  1.00 86.14      A    O  
ATOM   1534  CB  SER A 198     -12.261 -14.254 -23.289  1.00 84.17      A    C  
ATOM   1535  OG  SER A 198     -11.017 -14.257 -23.951  1.00 72.03      A    O  
ATOM   1536  N   LEU A 199      -9.811 -14.645 -21.170  1.00 85.78      A    N  
ATOM   1537  CA  LEU A 199      -8.731 -15.442 -20.587  1.00 86.53      A    C  
ATOM   1538  C   LEU A 199      -8.842 -15.508 -19.059  1.00 88.65      A    C  
ATOM   1539  O   LEU A 199      -8.576 -16.559 -18.472  1.00 87.16      A    O  
ATOM   1540  CB  LEU A 199      -7.372 -14.849 -20.993  1.00 85.27      A    C  
ATOM   1541  CG  LEU A 199      -7.043 -14.957 -22.491  1.00 82.12      A    C  
ATOM   1542  CD1 LEU A 199      -5.772 -14.153 -22.794  1.00 75.79      A    C  
ATOM   1543  CD2 LEU A 199      -6.795 -16.401 -22.920  1.00 75.98      A    C  
ATOM   1544  N   LEU A 200      -9.261 -14.419 -18.419  1.00 87.26      A    N  
ATOM   1545  CA  LEU A 200      -9.509 -14.386 -16.984  1.00 87.58      A    C  
ATOM   1546  C   LEU A 200     -10.687 -15.293 -16.601  1.00 88.88      A    C  
ATOM   1547  O   LEU A 200     -10.588 -16.029 -15.623  1.00 87.19      A    O  
ATOM   1548  CB  LEU A 200      -9.772 -12.938 -16.528  1.00 86.47      A    C  
ATOM   1549  CG  LEU A 200      -8.560 -11.996 -16.640  1.00 86.01      A    C  
ATOM   1550  CD1 LEU A 200      -8.994 -10.563 -16.346  1.00 80.28      A    C  
ATOM   1551  CD2 LEU A 200      -7.453 -12.356 -15.662  1.00 80.18      A    C  
ATOM   1552  N   GLU A 201     -11.740 -15.318 -17.403  1.00 88.88      A    N  
ATOM   1553  CA  GLU A 201     -12.878 -16.224 -17.215  1.00 87.32      A    C  
ATOM   1554  C   GLU A 201     -12.477 -17.704 -17.353  1.00 88.40      A    C  
ATOM   1555  O   GLU A 201     -12.896 -18.543 -16.554  1.00 86.70      A    O  
ATOM   1556  CB  GLU A 201     -13.976 -15.910 -18.243  1.00 85.62      A    C  
ATOM   1557  CG  GLU A 201     -14.758 -14.630 -17.917  1.00 80.15      A    C  
ATOM   1558  CD  GLU A 201     -15.533 -14.759 -16.601  1.00 75.39      A    C  
ATOM   1559  OE1 GLU A 201     -15.410 -13.866 -15.737  1.00 65.21      A    O  
ATOM   1560  OE2 GLU A 201     -16.301 -15.730 -16.416  1.00 66.98      A    O1-
ATOM   1561  N   GLN A 202     -11.619 -18.032 -18.314  1.00 89.97      A    N  
ATOM   1562  CA  GLN A 202     -11.095 -19.398 -18.446  1.00 89.23      A    C  
ATOM   1563  C   GLN A 202     -10.260 -19.819 -17.234  1.00 89.56      A    C  
ATOM   1564  O   GLN A 202     -10.334 -20.968 -16.801  1.00 87.56      A    O  
ATOM   1565  CB  GLN A 202     -10.248 -19.524 -19.716  1.00 88.70      A    C  
ATOM   1566  CG  GLN A 202     -11.118 -19.592 -20.981  1.00 81.61      A    C  
ATOM   1567  CD  GLN A 202     -10.289 -19.683 -22.268  1.00 77.32      A    C  
ATOM   1568  NE2 GLN A 202     -10.939 -19.738 -23.411  1.00 65.96      A    N  
ATOM   1569  OE1 GLN A 202      -9.071 -19.718 -22.285  1.00 68.79      A    O  
ATOM   1570  N   ALA A 203      -9.482 -18.904 -16.675  1.00 88.79      A    N  
ATOM   1571  CA  ALA A 203      -8.736 -19.164 -15.450  1.00 87.45      A    C  
ATOM   1572  C   ALA A 203      -9.681 -19.340 -14.242  1.00 88.20      A    C  
ATOM   1573  O   ALA A 203      -9.528 -20.290 -13.469  1.00 86.23      A    O  
ATOM   1574  CB  ALA A 203      -7.726 -18.035 -15.241  1.00 86.43      A    C  
ATOM   1575  N   ALA A 204     -10.703 -18.495 -14.136  1.00 87.92      A    N  
ATOM   1576  CA  ALA A 204     -11.700 -18.579 -13.073  1.00 86.32      A    C  
ATOM   1577  C   ALA A 204     -12.490 -19.889 -13.105  1.00 86.72      A    C  
ATOM   1578  O   ALA A 204     -12.752 -20.486 -12.059  1.00 83.98      A    O  
ATOM   1579  CB  ALA A 204     -12.637 -17.369 -13.182  1.00 84.62      A    C  
ATOM   1580  N   ALA A 205     -12.776 -20.418 -14.294  1.00 87.56      A    N  
ATOM   1581  CA  ALA A 205     -13.410 -21.730 -14.445  1.00 86.15      A    C  
ATOM   1582  C   ALA A 205     -12.571 -22.879 -13.846  1.00 85.95      A    C  
ATOM   1583  O   ALA A 205     -13.116 -23.907 -13.459  1.00 82.58      A    O  
ATOM   1584  CB  ALA A 205     -13.679 -21.962 -15.940  1.00 85.33      A    C  
ATOM   1585  N   GLN A 206     -11.247 -22.684 -13.716  1.00 86.98      A    N  
ATOM   1586  CA  GLN A 206     -10.327 -23.606 -13.048  1.00 85.88      A    C  
ATOM   1587  C   GLN A 206     -10.062 -23.239 -11.571  1.00 85.86      A    C  
ATOM   1588  O   GLN A 206      -9.110 -23.737 -10.972  1.00 81.86      A    O  
ATOM   1589  CB  GLN A 206      -9.018 -23.704 -13.839  1.00 84.60      A    C  
ATOM   1590  CG  GLN A 206      -9.235 -24.165 -15.287  1.00 80.02      A    C  
ATOM   1591  CD  GLN A 206      -7.918 -24.351 -16.044  1.00 75.37      A    C  
ATOM   1592  NE2 GLN A 206      -7.966 -24.475 -17.353  1.00 64.59      A    N  
ATOM   1593  OE1 GLN A 206      -6.840 -24.425 -15.483  1.00 65.84      A    O  
ATOM   1594  N   LYS A 207     -10.869 -22.350 -10.985  1.00 83.80      A    N  
ATOM   1595  CA  LYS A 207     -10.688 -21.774  -9.640  1.00 83.79      A    C  
ATOM   1596  C   LYS A 207      -9.372 -20.989  -9.477  1.00 85.27      A    C  
ATOM   1597  O   LYS A 207      -8.839 -20.868  -8.377  1.00 81.60      A    O  
ATOM   1598  CB  LYS A 207     -10.893 -22.834  -8.539  1.00 80.56      A    C  
ATOM   1599  CG  LYS A 207     -12.253 -23.556  -8.614  1.00 77.13      A    C  
ATOM   1600  CD  LYS A 207     -12.444 -24.466  -7.384  1.00 70.24      A    C  
ATOM   1601  CE  LYS A 207     -13.834 -25.076  -7.391  1.00 62.47      A    C  
ATOM   1602  NZ  LYS A 207     -14.159 -25.773  -6.104  1.00 55.48      A    N1+
ATOM   1603  N   ILE A 208      -8.849 -20.428 -10.565  1.00 87.11      A    N  
ATOM   1604  CA  ILE A 208      -7.692 -19.536 -10.575  1.00 87.93      A    C  
ATOM   1605  C   ILE A 208      -8.215 -18.110 -10.781  1.00 88.89      A    C  
ATOM   1606  O   ILE A 208      -8.452 -17.681 -11.909  1.00 86.32      A    O  
ATOM   1607  CB  ILE A 208      -6.654 -19.950 -11.635  1.00 86.74      A    C  
ATOM   1608  CG1 ILE A 208      -6.178 -21.409 -11.404  1.00 82.86      A    C  
ATOM   1609  CG2 ILE A 208      -5.462 -18.979 -11.601  1.00 81.12      A    C  
ATOM   1610  CD1 ILE A 208      -5.243 -21.942 -12.496  1.00 76.54      A    C  
ATOM   1611  N   TYR A 209      -8.385 -17.378  -9.691  1.00 89.69      A    N  
ATOM   1612  CA  TYR A 209      -8.917 -16.016  -9.718  1.00 89.77      A    C  
ATOM   1613  C   TYR A 209      -7.776 -15.012  -9.850  1.00 90.23      A    C  
ATOM   1614  O   TYR A 209      -6.957 -14.858  -8.946  1.00 87.84      A    O  
ATOM   1615  CB  TYR A 209      -9.779 -15.780  -8.486  1.00 88.22      A    C  
ATOM   1616  CG  TYR A 209     -10.892 -16.789  -8.351  1.00 88.49      A    C  
ATOM   1617  CD1 TYR A 209     -12.008 -16.760  -9.211  1.00 83.37      A    C  
ATOM   1618  CD2 TYR A 209     -10.807 -17.811  -7.370  1.00 83.37      A    C  
ATOM   1619  CE1 TYR A 209     -13.019 -17.714  -9.107  1.00 81.36      A    C  
ATOM   1620  CE2 TYR A 209     -11.820 -18.777  -7.254  1.00 81.33      A    C  
ATOM   1621  CZ  TYR A 209     -12.928 -18.727  -8.125  1.00 84.10      A    C  
ATOM   1622  OH  TYR A 209     -13.915 -19.685  -8.015  1.00 81.77      A    O  
ATOM   1623  N   ILE A 210      -7.701 -14.347 -10.995  1.00 91.03      A    N  
ATOM   1624  CA  ILE A 210      -6.647 -13.395 -11.341  1.00 91.10      A    C  
ATOM   1625  C   ILE A 210      -7.254 -12.003 -11.478  1.00 90.97      A    C  
ATOM   1626  O   ILE A 210      -8.242 -11.814 -12.187  1.00 88.74      A    O  
ATOM   1627  CB  ILE A 210      -5.912 -13.836 -12.621  1.00 90.28      A    C  
ATOM   1628  CG1 ILE A 210      -5.213 -15.201 -12.404  1.00 85.81      A    C  
ATOM   1629  CG2 ILE A 210      -4.878 -12.777 -13.049  1.00 84.80      A    C  
ATOM   1630  CD1 ILE A 210      -4.681 -15.840 -13.687  1.00 80.34      A    C  
ATOM   1631  N   THR A 211      -6.626 -11.014 -10.848  1.00 90.90      A    N  
ATOM   1632  CA  THR A 211      -6.950  -9.602 -11.021  1.00 90.70      A    C  
ATOM   1633  C   THR A 211      -5.743  -8.899 -11.634  1.00 91.24      A    C  
ATOM   1634  O   THR A 211      -4.683  -8.885 -11.013  1.00 89.58      A    O  
ATOM   1635  CB  THR A 211      -7.352  -8.959  -9.680  1.00 88.85      A    C  
ATOM   1636  CG2 THR A 211      -7.793  -7.509  -9.842  1.00 74.89      A    C  
ATOM   1637  OG1 THR A 211      -8.456  -9.651  -9.148  1.00 74.55      A    O  
ATOM   1638  N   PRO A 212      -5.855  -8.335 -12.848  1.00 91.23      A    N  
ATOM   1639  CA  PRO A 212      -4.761  -7.581 -13.444  1.00 90.72      A    C  
ATOM   1640  C   PRO A 212      -4.527  -6.277 -12.675  1.00 90.99      A    C  
ATOM   1641  O   PRO A 212      -5.463  -5.532 -12.395  1.00 88.63      A    O  
ATOM   1642  CB  PRO A 212      -5.174  -7.350 -14.899  1.00 88.81      A    C  
ATOM   1643  CG  PRO A 212      -6.700  -7.383 -14.854  1.00 86.49      A    C  
ATOM   1644  CD  PRO A 212      -7.006  -8.364 -13.716  1.00 89.50      A    C  
ATOM   1645  N   ILE A 213      -3.267  -5.983 -12.363  1.00 92.31      A    N  
ATOM   1646  CA  ILE A 213      -2.831  -4.734 -11.747  1.00 92.24      A    C  
ATOM   1647  C   ILE A 213      -1.951  -4.014 -12.760  1.00 92.45      A    C  
ATOM   1648  O   ILE A 213      -0.997  -4.602 -13.268  1.00 90.98      A    O  
ATOM   1649  CB  ILE A 213      -2.092  -5.002 -10.420  1.00 91.52      A    C  
ATOM   1650  CG1 ILE A 213      -2.999  -5.751  -9.416  1.00 88.00      A    C  
ATOM   1651  CG2 ILE A 213      -1.597  -3.674  -9.820  1.00 87.05      A    C  
ATOM   1652  CD1 ILE A 213      -2.309  -6.146  -8.114  1.00 85.38      A    C  
ATOM   1653  N   ARG A 214      -2.245  -2.755 -13.047  1.00 91.71      A    N  
ATOM   1654  CA  ARG A 214      -1.525  -1.968 -14.051  1.00 91.21      A    C  
ATOM   1655  C   ARG A 214      -0.809  -0.778 -13.416  1.00 91.02      A    C  
ATOM   1656  O   ARG A 214      -1.352  -0.116 -12.537  1.00 89.10      A    O  
ATOM   1657  CB  ARG A 214      -2.473  -1.537 -15.183  1.00 89.88      A    C  
ATOM   1658  CG  ARG A 214      -3.121  -2.741 -15.896  1.00 86.30      A    C  
ATOM   1659  CD  ARG A 214      -4.037  -2.277 -17.023  1.00 85.37      A    C  
ATOM   1660  NE  ARG A 214      -4.867  -3.364 -17.559  1.00 83.18      A    N  
ATOM   1661  CZ  ARG A 214      -4.663  -4.073 -18.659  1.00 81.74      A    C  
ATOM   1662  NH1 ARG A 214      -3.624  -3.909 -19.425  1.00 73.66      A    N1+
ATOM   1663  NH2 ARG A 214      -5.533  -4.978 -19.017  1.00 77.86      A    N  
ATOM   1664  N   ALA A 215       0.408  -0.514 -13.891  1.00 93.16      A    N  
ATOM   1665  CA  ALA A 215       1.164   0.673 -13.524  1.00 93.04      A    C  
ATOM   1666  C   ALA A 215       2.016   1.142 -14.710  1.00 93.32      A    C  
ATOM   1667  O   ALA A 215       2.583   0.327 -15.438  1.00 91.87      A    O  
ATOM   1668  CB  ALA A 215       2.030   0.366 -12.297  1.00 92.00      A    C  
ATOM   1669  N   THR A 216       2.129   2.445 -14.876  1.00 93.68      A    N  
ATOM   1670  CA  THR A 216       2.923   3.093 -15.926  1.00 93.53      A    C  
ATOM   1671  C   THR A 216       4.176   3.744 -15.360  1.00 93.77      A    C  
ATOM   1672  O   THR A 216       4.226   4.133 -14.193  1.00 91.44      A    O  
ATOM   1673  CB  THR A 216       2.086   4.136 -16.675  1.00 91.62      A    C  
ATOM   1674  CG2 THR A 216       1.108   3.452 -17.628  1.00 75.59      A    C  
ATOM   1675  OG1 THR A 216       1.344   4.875 -15.737  1.00 74.44      A    O  
ATOM   1676  N   TYR A 217       5.204   3.864 -16.197  1.00 94.82      A    N  
ATOM   1677  CA  TYR A 217       6.384   4.663 -15.896  1.00 95.32      A    C  
ATOM   1678  C   TYR A 217       7.028   5.190 -17.180  1.00 95.13      A    C  
ATOM   1679  O   TYR A 217       6.895   4.595 -18.251  1.00 93.60      A    O  
ATOM   1680  CB  TYR A 217       7.385   3.855 -15.057  1.00 95.20      A    C  
ATOM   1681  CG  TYR A 217       8.025   4.659 -13.947  1.00 95.64      A    C  
ATOM   1682  CD1 TYR A 217       9.098   5.539 -14.208  1.00 91.62      A    C  
ATOM   1683  CD2 TYR A 217       7.541   4.546 -12.625  1.00 91.63      A    C  
ATOM   1684  CE1 TYR A 217       9.671   6.291 -13.177  1.00 91.22      A    C  
ATOM   1685  CE2 TYR A 217       8.111   5.292 -11.589  1.00 90.83      A    C  
ATOM   1686  CZ  TYR A 217       9.174   6.168 -11.865  1.00 93.57      A    C  
ATOM   1687  OH  TYR A 217       9.729   6.915 -10.850  1.00 92.18      A    O  
ATOM   1688  N   THR A 218       7.723   6.317 -17.072  1.00 94.89      A    N  
ATOM   1689  CA  THR A 218       8.341   6.995 -18.216  1.00 94.70      A    C  
ATOM   1690  C   THR A 218       9.808   7.294 -17.939  1.00 94.91      A    C  
ATOM   1691  O   THR A 218      10.174   7.724 -16.855  1.00 92.37      A    O  
ATOM   1692  CB  THR A 218       7.568   8.277 -18.551  1.00 92.62      A    C  
ATOM   1693  CG2 THR A 218       8.145   9.015 -19.738  1.00 75.91      A    C  
ATOM   1694  OG1 THR A 218       6.257   7.923 -18.912  1.00 75.83      A    O  
ATOM   1695  N   MET A 219      10.672   7.095 -18.945  1.00 94.67      A    N  
ATOM   1696  CA  MET A 219      12.079   7.482 -18.892  1.00 94.63      A    C  
ATOM   1697  C   MET A 219      12.587   7.848 -20.292  1.00 94.92      A    C  
ATOM   1698  O   MET A 219      12.218   7.207 -21.281  1.00 92.98      A    O  
ATOM   1699  CB  MET A 219      12.891   6.351 -18.257  1.00 93.58      A    C  
ATOM   1700  CG  MET A 219      14.340   6.753 -17.960  1.00 90.19      A    C  
ATOM   1701  SD  MET A 219      15.265   5.494 -17.045  1.00 86.17      A    S  
ATOM   1702  CE  MET A 219      16.866   6.312 -16.946  1.00 78.58      A    C  
ATOM   1703  N   ARG A 220      13.430   8.863 -20.387  1.00 94.75      A    N  
ATOM   1704  CA  ARG A 220      14.110   9.212 -21.639  1.00 94.72      A    C  
ATOM   1705  C   ARG A 220      15.056   8.090 -22.058  1.00 94.98      A    C  
ATOM   1706  O   ARG A 220      15.794   7.562 -21.233  1.00 92.74      A    O  
ATOM   1707  CB  ARG A 220      14.843  10.549 -21.457  1.00 93.53      A    C  
ATOM   1708  CG  ARG A 220      15.429  11.117 -22.754  1.00 88.99      A    C  
ATOM   1709  CD  ARG A 220      14.394  11.548 -23.789  1.00 88.15      A    C  
ATOM   1710  NE  ARG A 220      13.599  12.716 -23.349  1.00 86.24      A    N  
ATOM   1711  CZ  ARG A 220      12.873  13.519 -24.131  1.00 87.06      A    C  
ATOM   1712  NH1 ARG A 220      12.745  13.320 -25.421  1.00 76.78      A    N1+
ATOM   1713  NH2 ARG A 220      12.267  14.545 -23.632  1.00 81.53      A    N  
ATOM   1714  N   MET A 221      15.067   7.736 -23.350  1.00 94.66      A    N  
ATOM   1715  CA  MET A 221      15.954   6.702 -23.874  1.00 94.71      A    C  
ATOM   1716  C   MET A 221      17.424   7.066 -23.665  1.00 94.95      A    C  
ATOM   1717  O   MET A 221      17.838   8.201 -23.893  1.00 93.23      A    O  
ATOM   1718  CB  MET A 221      15.672   6.462 -25.359  1.00 93.67      A    C  
ATOM   1719  CG  MET A 221      14.362   5.697 -25.584  1.00 89.58      A    C  
ATOM   1720  SD  MET A 221      14.351   3.982 -24.975  1.00 88.44      A    S  
ATOM   1721  CE  MET A 221      15.488   3.207 -26.136  1.00 80.52      A    C  
ATOM   1722  N   GLN A 222      18.197   6.076 -23.273  1.00 94.60      A    N  
ATOM   1723  CA  GLN A 222      19.651   6.127 -23.104  1.00 94.77      A    C  
ATOM   1724  C   GLN A 222      20.366   5.158 -24.061  1.00 94.71      A    C  
ATOM   1725  O   GLN A 222      21.526   4.813 -23.879  1.00 90.35      A    O  
ATOM   1726  CB  GLN A 222      19.988   5.842 -21.623  1.00 93.84      A    C  
ATOM   1727  CG  GLN A 222      19.453   6.916 -20.661  1.00 92.57      A    C  
ATOM   1728  CD  GLN A 222      20.230   8.228 -20.754  1.00 91.44      A    C  
ATOM   1729  NE2 GLN A 222      19.559   9.345 -20.812  1.00 79.97      A    N  
ATOM   1730  OE1 GLN A 222      21.451   8.241 -20.751  1.00 82.33      A    O  
ATOM   1731  N   SER A 223      19.655   4.683 -25.088  1.00 94.75      A    N  
ATOM   1732  CA  SER A 223      20.156   3.808 -26.148  1.00 94.59      A    C  
ATOM   1733  C   SER A 223      19.292   3.970 -27.400  1.00 94.56      A    C  
ATOM   1734  O   SER A 223      18.137   4.378 -27.304  1.00 90.12      A    O  
ATOM   1735  CB  SER A 223      20.133   2.347 -25.682  1.00 92.46      A    C  
ATOM   1736  OG  SER A 223      18.829   1.889 -25.406  1.00 86.43      A    O  
ATOM   1737  N   ASN A 224      19.831   3.621 -28.559  1.00 94.29      A    N  
ATOM   1738  CA  ASN A 224      19.094   3.736 -29.817  1.00 94.79      A    C  
ATOM   1739  C   ASN A 224      17.860   2.826 -29.852  1.00 94.91      A    C  
ATOM   1740  O   ASN A 224      17.885   1.701 -29.347  1.00 91.16      A    O  
ATOM   1741  CB  ASN A 224      20.025   3.436 -31.006  1.00 93.24      A    C  
ATOM   1742  CG  ASN A 224      20.889   4.625 -31.387  1.00 92.19      A    C  
ATOM   1743  ND2 ASN A 224      21.503   4.572 -32.545  1.00 85.74      A    N  
ATOM   1744  OD1 ASN A 224      21.000   5.601 -30.673  1.00 84.83      A    O  
ATOM   1745  N   PHE A 225      16.799   3.283 -30.508  1.00 93.64      A    N  
ATOM   1746  CA  PHE A 225      15.687   2.413 -30.861  1.00 93.96      A    C  
ATOM   1747  C   PHE A 225      16.080   1.456 -31.988  1.00 94.00      A    C  
ATOM   1748  O   PHE A 225      16.636   1.881 -32.999  1.00 91.31      A    O  
ATOM   1749  CB  PHE A 225      14.469   3.232 -31.272  1.00 93.10      A    C  
ATOM   1750  CG  PHE A 225      13.743   3.890 -30.126  1.00 94.01      A    C  
ATOM   1751  CD1 PHE A 225      13.043   3.106 -29.192  1.00 89.65      A    C  
ATOM   1752  CD2 PHE A 225      13.718   5.288 -30.014  1.00 89.39      A    C  
ATOM   1753  CE1 PHE A 225      12.317   3.712 -28.163  1.00 88.10      A    C  
ATOM   1754  CE2 PHE A 225      12.989   5.898 -28.985  1.00 88.21      A    C  
ATOM   1755  CZ  PHE A 225      12.284   5.110 -28.059  1.00 90.72      A    C  
ATOM   1756  N   PHE A 226      15.714   0.191 -31.845  1.00 93.89      A    N  
ATOM   1757  CA  PHE A 226      15.848  -0.829 -32.877  1.00 93.95      A    C  
ATOM   1758  C   PHE A 226      14.488  -1.077 -33.514  1.00 93.45      A    C  
ATOM   1759  O   PHE A 226      13.693  -1.896 -33.055  1.00 89.01      A    O  
ATOM   1760  CB  PHE A 226      16.455  -2.093 -32.262  1.00 93.06      A    C  
ATOM   1761  CG  PHE A 226      17.879  -1.997 -31.763  1.00 93.72      A    C  
ATOM   1762  CD1 PHE A 226      18.708  -0.884 -32.022  1.00 89.35      A    C  
ATOM   1763  CD2 PHE A 226      18.401  -3.074 -31.028  1.00 89.54      A    C  
ATOM   1764  CE1 PHE A 226      20.032  -0.854 -31.561  1.00 88.72      A    C  
ATOM   1765  CE2 PHE A 226      19.734  -3.053 -30.567  1.00 89.03      A    C  
ATOM   1766  CZ  PHE A 226      20.544  -1.941 -30.836  1.00 90.82      A    C  
ATOM   1767  N   LEU A 227      14.195  -0.326 -34.582  1.00 92.88      A    N  
ATOM   1768  CA  LEU A 227      12.850  -0.229 -35.151  1.00 92.43      A    C  
ATOM   1769  C   LEU A 227      12.343  -1.521 -35.815  1.00 92.17      A    C  
ATOM   1770  O   LEU A 227      11.136  -1.663 -36.008  1.00 86.87      A    O  
ATOM   1771  CB  LEU A 227      12.807   0.940 -36.146  1.00 91.02      A    C  
ATOM   1772  CG  LEU A 227      13.076   2.324 -35.532  1.00 89.94      A    C  
ATOM   1773  CD1 LEU A 227      13.071   3.387 -36.639  1.00 84.76      A    C  
ATOM   1774  CD2 LEU A 227      12.026   2.719 -34.501  1.00 83.67      A    C  
ATOM   1775  N   ASN A 228      13.224  -2.468 -36.153  1.00 91.53      A    N  
ATOM   1776  CA  ASN A 228      12.835  -3.768 -36.704  1.00 90.99      A    C  
ATOM   1777  C   ASN A 228      12.927  -4.884 -35.654  1.00 91.01      A    C  
ATOM   1778  O   ASN A 228      12.001  -5.679 -35.521  1.00 85.77      A    O  
ATOM   1779  CB  ASN A 228      13.706  -4.107 -37.917  1.00 89.13      A    C  
ATOM   1780  CG  ASN A 228      13.613  -3.092 -39.033  1.00 86.42      A    C  
ATOM   1781  ND2 ASN A 228      14.745  -2.688 -39.556  1.00 75.73      A    N  
ATOM   1782  OD1 ASN A 228      12.553  -2.680 -39.458  1.00 77.30      A    O  
ATOM   1783  N   ARG A 229      14.037  -4.946 -34.886  1.00 90.64      A    N  
ATOM   1784  CA  ARG A 229      14.275  -6.015 -33.902  1.00 89.96      A    C  
ATOM   1785  C   ARG A 229      13.443  -5.841 -32.632  1.00 90.10      A    C  
ATOM   1786  O   ARG A 229      12.918  -6.819 -32.107  1.00 85.11      A    O  
ATOM   1787  CB  ARG A 229      15.782  -6.066 -33.599  1.00 86.83      A    C  
ATOM   1788  CG  ARG A 229      16.138  -7.234 -32.675  1.00 79.71      A    C  
ATOM   1789  CD  ARG A 229      17.638  -7.229 -32.391  1.00 76.92      A    C  
ATOM   1790  NE  ARG A 229      18.001  -8.286 -31.444  1.00 71.26      A    N  
ATOM   1791  CZ  ARG A 229      19.204  -8.476 -30.923  1.00 66.13      A    C  
ATOM   1792  NH1 ARG A 229      20.218  -7.721 -31.246  1.00 60.56      A    N1+
ATOM   1793  NH2 ARG A 229      19.411  -9.433 -30.059  1.00 59.07      A    N  
ATOM   1794  N   ALA A 230      13.337  -4.617 -32.134  1.00 90.00      A    N  
ATOM   1795  CA  ALA A 230      12.505  -4.223 -31.006  1.00 89.71      A    C  
ATOM   1796  C   ALA A 230      11.424  -3.241 -31.486  1.00 90.77      A    C  
ATOM   1797  O   ALA A 230      11.414  -2.069 -31.133  1.00 85.79      A    O  
ATOM   1798  CB  ALA A 230      13.401  -3.681 -29.888  1.00 86.95      A    C  
ATOM   1799  N   ALA A 231      10.553  -3.724 -32.374  1.00 88.98      A    N  
ATOM   1800  CA  ALA A 231       9.573  -2.895 -33.057  1.00 88.81      A    C  
ATOM   1801  C   ALA A 231       8.656  -2.162 -32.068  1.00 90.28      A    C  
ATOM   1802  O   ALA A 231       8.058  -2.775 -31.191  1.00 85.30      A    O  
ATOM   1803  CB  ALA A 231       8.777  -3.761 -34.036  1.00 84.57      A    C  
ATOM   1804  N   LEU A 232       8.518  -0.852 -32.271  1.00 90.06      A    N  
ATOM   1805  CA  LEU A 232       7.559  -0.045 -31.529  1.00 90.83      A    C  
ATOM   1806  C   LEU A 232       6.126  -0.356 -31.984  1.00 91.74      A    C  
ATOM   1807  O   LEU A 232       5.900  -0.667 -33.164  1.00 88.55      A    O  
ATOM   1808  CB  LEU A 232       7.889   1.446 -31.711  1.00 89.04      A    C  
ATOM   1809  CG  LEU A 232       9.231   1.876 -31.090  1.00 89.28      A    C  
ATOM   1810  CD1 LEU A 232       9.523   3.334 -31.478  1.00 85.03      A    C  
ATOM   1811  CD2 LEU A 232       9.222   1.779 -29.562  1.00 84.86      A    C  
ATOM   1812  N   PRO A 233       5.135  -0.246 -31.090  1.00 90.81      A    N  
ATOM   1813  CA  PRO A 233       3.741  -0.505 -31.426  1.00 90.13      A    C  
ATOM   1814  C   PRO A 233       3.217   0.530 -32.436  1.00 90.48      A    C  
ATOM   1815  O   PRO A 233       3.633   1.681 -32.474  1.00 85.46      A    O  
ATOM   1816  CB  PRO A 233       2.990  -0.460 -30.093  1.00 87.69      A    C  
ATOM   1817  CG  PRO A 233       3.827   0.497 -29.251  1.00 86.85      A    C  
ATOM   1818  CD  PRO A 233       5.258   0.188 -29.711  1.00 89.63      A    C  
ATOM   1819  N   GLY A 234       2.264   0.112 -33.248  1.00 88.05      A    N  
ATOM   1820  CA  GLY A 234       1.599   1.003 -34.203  1.00 87.24      A    C  
ATOM   1821  C   GLY A 234       0.600   1.968 -33.558  1.00 87.69      A    C  
ATOM   1822  O   GLY A 234       0.326   3.039 -34.106  1.00 82.73      A    O  
ATOM   1823  N   SER A 235       0.079   1.606 -32.413  1.00 85.80      A    N  
ATOM   1824  CA  SER A 235      -0.860   2.393 -31.614  1.00 85.58      A    C  
ATOM   1825  C   SER A 235      -0.607   2.171 -30.125  1.00 86.24      A    C  
ATOM   1826  O   SER A 235      -0.026   1.165 -29.739  1.00 81.51      A    O  
ATOM   1827  CB  SER A 235      -2.303   2.022 -31.965  1.00 81.92      A    C  
ATOM   1828  OG  SER A 235      -2.553   0.641 -31.819  1.00 72.64      A    O  
ATOM   1829  N   ASN A 236      -1.059   3.099 -29.304  1.00 85.59      A    N  
ATOM   1830  CA  ASN A 236      -1.057   2.923 -27.862  1.00 85.28      A    C  
ATOM   1831  C   ASN A 236      -2.174   1.941 -27.457  1.00 85.39      A    C  
ATOM   1832  O   ASN A 236      -3.354   2.264 -27.573  1.00 81.01      A    O  
ATOM   1833  CB  ASN A 236      -1.190   4.302 -27.185  1.00 82.23      A    C  
ATOM   1834  CG  ASN A 236      -1.041   4.211 -25.676  1.00 81.95      A    C  
ATOM   1835  ND2 ASN A 236      -1.111   5.328 -24.980  1.00 76.53      A    N  
ATOM   1836  OD1 ASN A 236      -0.845   3.149 -25.113  1.00 74.71      A    O  
ATOM   1837  N   GLU A 237      -1.784   0.760 -26.981  1.00 86.08      A    N  
ATOM   1838  CA  GLU A 237      -2.682  -0.293 -26.491  1.00 85.45      A    C  
ATOM   1839  C   GLU A 237      -2.746  -0.341 -24.956  1.00 86.10      A    C  
ATOM   1840  O   GLU A 237      -3.335  -1.260 -24.382  1.00 80.89      A    O  
ATOM   1841  CB  GLU A 237      -2.285  -1.657 -27.075  1.00 82.71      A    C  
ATOM   1842  CG  GLU A 237      -2.382  -1.691 -28.608  1.00 77.83      A    C  
ATOM   1843  CD  GLU A 237      -2.205  -3.103 -29.209  1.00 69.81      A    C  
ATOM   1844  OE1 GLU A 237      -2.425  -3.216 -30.437  1.00 61.22      A    O  
ATOM   1845  OE2 GLU A 237      -1.862  -4.041 -28.455  1.00 62.60      A    O1-
ATOM   1846  N   CYS A 238      -2.143   0.624 -24.275  1.00 86.68      A    N  
ATOM   1847  CA  CYS A 238      -2.212   0.719 -22.829  1.00 86.20      A    C  
ATOM   1848  C   CYS A 238      -3.642   1.045 -22.369  1.00 86.20      A    C  
ATOM   1849  O   CYS A 238      -4.384   1.774 -23.028  1.00 82.21      A    O  
ATOM   1850  CB  CYS A 238      -1.192   1.749 -22.330  1.00 85.65      A    C  
ATOM   1851  SG  CYS A 238       0.517   1.230 -22.664  1.00 83.46      A    S  
ATOM   1852  N   VAL A 239      -4.029   0.489 -21.229  1.00 83.21      A    N  
ATOM   1853  CA  VAL A 239      -5.379   0.616 -20.682  1.00 82.97      A    C  
ATOM   1854  C   VAL A 239      -5.388   1.684 -19.606  1.00 82.56      A    C  
ATOM   1855  O   VAL A 239      -4.671   1.573 -18.615  1.00 79.41      A    O  
ATOM   1856  CB  VAL A 239      -5.898  -0.727 -20.141  1.00 80.78      A    C  
ATOM   1857  CG1 VAL A 239      -7.325  -0.611 -19.608  1.00 73.18      A    C  
ATOM   1858  CG2 VAL A 239      -5.899  -1.801 -21.244  1.00 74.96      A    C  
ATOM   1859  N   PHE A 240      -6.234   2.703 -19.810  1.00 84.16      A    N  
ATOM   1860  CA  PHE A 240      -6.446   3.812 -18.894  1.00 83.72      A    C  
ATOM   1861  C   PHE A 240      -7.940   4.018 -18.637  1.00 82.90      A    C  
ATOM   1862  O   PHE A 240      -8.756   3.699 -19.507  1.00 77.61      A    O  
ATOM   1863  CB  PHE A 240      -5.817   5.087 -19.467  1.00 82.10      A    C  
ATOM   1864  CG  PHE A 240      -4.337   4.956 -19.702  1.00 84.00      A    C  
ATOM   1865  CD1 PHE A 240      -3.443   4.972 -18.617  1.00 80.13      A    C  
ATOM   1866  CD2 PHE A 240      -3.842   4.766 -21.001  1.00 80.15      A    C  
ATOM   1867  CE1 PHE A 240      -2.068   4.798 -18.830  1.00 78.17      A    C  
ATOM   1868  CE2 PHE A 240      -2.469   4.596 -21.222  1.00 78.46      A    C  
ATOM   1869  CZ  PHE A 240      -1.579   4.607 -20.128  1.00 80.69      A    C  
ATOM   1870  N   PRO A 241      -8.307   4.587 -17.476  1.00 79.58      A    N  
ATOM   1871  CA  PRO A 241      -9.711   4.828 -17.128  1.00 77.25      A    C  
ATOM   1872  C   PRO A 241     -10.338   6.020 -17.865  1.00 76.82      A    C  
ATOM   1873  O   PRO A 241     -11.542   6.217 -17.805  1.00 70.52      A    O  
ATOM   1874  CB  PRO A 241      -9.685   5.022 -15.609  1.00 73.95      A    C  
ATOM   1875  CG  PRO A 241      -8.312   5.600 -15.332  1.00 73.94      A    C  
ATOM   1876  CD  PRO A 241      -7.440   4.895 -16.362  1.00 77.60      A    C  
ATOM   1877  N   PHE A 242      -9.551   6.801 -18.607  1.00 78.12      A    N  
ATOM   1878  CA  PHE A 242     -10.030   7.915 -19.422  1.00 78.09      A    C  
ATOM   1879  C   PHE A 242      -9.395   7.875 -20.821  1.00 77.34      A    C  
ATOM   1880  O   PHE A 242      -8.470   7.109 -21.084  1.00 72.04      A    O  
ATOM   1881  CB  PHE A 242      -9.759   9.242 -18.692  1.00 74.66      A    C  
ATOM   1882  CG  PHE A 242      -8.298   9.538 -18.453  1.00 74.99      A    C  
ATOM   1883  CD1 PHE A 242      -7.643   9.015 -17.310  1.00 71.58      A    C  
ATOM   1884  CD2 PHE A 242      -7.576  10.332 -19.350  1.00 70.76      A    C  
ATOM   1885  CE1 PHE A 242      -6.291   9.285 -17.082  1.00 68.78      A    C  
ATOM   1886  CE2 PHE A 242      -6.217  10.605 -19.125  1.00 69.97      A    C  
ATOM   1887  CZ  PHE A 242      -5.574  10.078 -17.995  1.00 71.75      A    C  
ATOM   1888  N   SER A 243      -9.924   8.666 -21.750  1.00 74.79      A    N  
ATOM   1889  CA  SER A 243      -9.434   8.688 -23.123  1.00 74.35      A    C  
ATOM   1890  C   SER A 243      -9.549  10.080 -23.739  1.00 73.95      A    C  
ATOM   1891  O   SER A 243     -10.605  10.705 -23.701  1.00 69.24      A    O  
ATOM   1892  CB  SER A 243     -10.217   7.679 -23.967  1.00 69.82      A    C  
ATOM   1893  OG  SER A 243      -9.705   7.618 -25.292  1.00 61.67      A    O  
ATOM   1894  N   TYR A 244      -8.485  10.504 -24.421  1.00 74.20      A    N  
ATOM   1895  CA  TYR A 244      -8.482  11.716 -25.243  1.00 72.09      A    C  
ATOM   1896  C   TYR A 244      -8.935  11.483 -26.690  1.00 68.60      A    C  
ATOM   1897  O   TYR A 244      -8.930  12.404 -27.509  1.00 62.36      A    O  
ATOM   1898  CB  TYR A 244      -7.083  12.340 -25.200  1.00 69.24      A    C  
ATOM   1899  CG  TYR A 244      -6.689  12.791 -23.822  1.00 69.49      A    C  
ATOM   1900  CD1 TYR A 244      -7.408  13.828 -23.181  1.00 66.16      A    C  
ATOM   1901  CD2 TYR A 244      -5.605  12.190 -23.154  1.00 65.56      A    C  
ATOM   1902  CE1 TYR A 244      -7.039  14.266 -21.907  1.00 64.46      A    C  
ATOM   1903  CE2 TYR A 244      -5.225  12.628 -21.878  1.00 65.47      A    C  
ATOM   1904  CZ  TYR A 244      -5.940  13.672 -21.258  1.00 66.35      A    C  
ATOM   1905  OH  TYR A 244      -5.573  14.120 -20.028  1.00 62.68      A    O  
ATOM   1906  N   LYS A 245      -9.330  10.264 -27.037  1.00 67.60      A    N  
ATOM   1907  CA  LYS A 245      -9.898  10.005 -28.359  1.00 64.72      A    C  
ATOM   1908  C   LYS A 245     -11.164  10.849 -28.489  1.00 61.70      A    C  
ATOM   1909  O   LYS A 245     -12.144  10.631 -27.779  1.00 54.23      A    O  
ATOM   1910  CB  LYS A 245     -10.176   8.507 -28.578  1.00 59.93      A    C  
ATOM   1911  CG  LYS A 245      -8.864   7.702 -28.728  1.00 55.46      A    C  
ATOM   1912  CD  LYS A 245      -9.138   6.209 -28.946  1.00 50.33      A    C  
ATOM   1913  CE  LYS A 245      -7.802   5.456 -29.039  1.00 45.27      A    C  
ATOM   1914  NZ  LYS A 245      -7.967   3.982 -29.136  1.00 41.01      A    N1+
ATOM   1915  N   GLY A 246     -11.126  11.822 -29.386  1.00 50.94      A    N  
ATOM   1916  CA  GLY A 246     -12.320  12.585 -29.717  1.00 49.28      A    C  
ATOM   1917  C   GLY A 246     -13.437  11.637 -30.122  1.00 49.00      A    C  
ATOM   1918  O   GLY A 246     -13.170  10.597 -30.728  1.00 44.72      A    O  
ATOM   1919  N   LYS A 247     -14.683  11.986 -29.825  1.00 37.42      A    N  
ATOM   1920  CA  LYS A 247     -15.804  11.353 -30.506  1.00 36.68      A    C  
ATOM   1921  C   LYS A 247     -15.501  11.456 -31.993  1.00 35.83      A    C  
ATOM   1922  O   LYS A 247     -15.208  12.552 -32.468  1.00 33.08      A    O  
ATOM   1923  CB  LYS A 247     -17.139  12.023 -30.161  1.00 33.99      A    C  
ATOM   1924  CG  LYS A 247     -17.672  11.580 -28.788  1.00 31.57      A    C  
ATOM   1925  CD  LYS A 247     -19.033  12.227 -28.494  1.00 28.38      A    C  
ATOM   1926  CE  LYS A 247     -19.578  11.711 -27.161  1.00 25.41      A    C  
ATOM   1927  NZ  LYS A 247     -20.872  12.345 -26.787  1.00 22.77      A    N1+
ATOM   1928  N   ALA A 248     -15.515  10.323 -32.691  1.00 29.51      A    N  
ATOM   1929  CA  ALA A 248     -15.555  10.381 -34.129  1.00 30.29      A    C  
ATOM   1930  C   ALA A 248     -16.758  11.264 -34.497  1.00 30.75      A    C  
ATOM   1931  O   ALA A 248     -17.820  11.101 -33.885  1.00 28.73      A    O  
ATOM   1932  CB  ALA A 248     -15.664   8.962 -34.696  1.00 27.45      A    C  
ATOM   1933  N   PRO A 249     -16.592  12.237 -35.392  1.00 29.32      A    N  
ATOM   1934  CA  PRO A 249     -17.724  12.976 -35.928  1.00 28.43      A    C  
ATOM   1935  C   PRO A 249     -18.680  12.043 -36.661  1.00 28.73      A    C  
ATOM   1936  O   PRO A 249     -18.217  11.020 -37.222  1.00 25.01      A    O  
ATOM   1937  CB  PRO A 249     -17.117  14.049 -36.844  1.00 24.22      A    C  
ATOM   1938  CG  PRO A 249     -15.796  13.438 -37.289  1.00 24.82      A    C  
ATOM   1939  CD  PRO A 249     -15.363  12.612 -36.084  1.00 29.09      A    C  
ATOM   1940  OXT PRO A 249     -19.895  12.368 -36.655  1.00 20.49      A    O1-
TER   
ATOM   1941  N   GLN B   1     -20.052 -14.496  18.809  1.00 67.24      B    N  
ATOM   1942  CA  GLN B   1     -19.150 -15.270  17.940  1.00 75.09      B    C  
ATOM   1943  C   GLN B   1     -18.338 -14.362  17.027  1.00 79.24      B    C  
ATOM   1944  O   GLN B   1     -17.132 -14.524  16.919  1.00 75.94      B    O  
ATOM   1945  CB  GLN B   1     -19.917 -16.285  17.105  1.00 70.04      B    C  
ATOM   1946  CG  GLN B   1     -20.797 -17.232  17.924  1.00 65.87      B    C  
ATOM   1947  CD  GLN B   1     -22.183 -16.682  18.224  1.00 62.21      B    C  
ATOM   1948  NE2 GLN B   1     -23.027 -17.444  18.859  1.00 50.62      B    N  
ATOM   1949  OE1 GLN B   1     -22.526 -15.567  17.887  1.00 54.54      B    O  
ATOM   1950  N   SER B   2     -18.966 -13.360  16.436  1.00 81.75      B    N  
ATOM   1951  CA  SER B   2     -18.281 -12.382  15.582  1.00 85.12      B    C  
ATOM   1952  C   SER B   2     -17.143 -11.679  16.325  1.00 87.43      B    C  
ATOM   1953  O   SER B   2     -16.048 -11.547  15.788  1.00 84.34      B    O  
ATOM   1954  CB  SER B   2     -19.271 -11.332  15.070  1.00 82.47      B    C  
ATOM   1955  OG  SER B   2     -20.448 -11.940  14.609  1.00 73.14      B    O  
ATOM   1956  N   ILE B   3     -17.356 -11.315  17.591  1.00 86.23      B    N  
ATOM   1957  CA  ILE B   3     -16.319 -10.656  18.397  1.00 88.07      B    C  
ATOM   1958  C   ILE B   3     -15.141 -11.589  18.707  1.00 89.50      B    C  
ATOM   1959  O   ILE B   3     -14.018 -11.121  18.811  1.00 87.43      B    O  
ATOM   1960  CB  ILE B   3     -16.945 -10.045  19.669  1.00 85.33      B    C  
ATOM   1961  CG1 ILE B   3     -16.084  -8.877  20.183  1.00 79.48      B    C  
ATOM   1962  CG2 ILE B   3     -17.175 -11.094  20.767  1.00 77.35      B    C  
ATOM   1963  CD1 ILE B   3     -16.824  -8.012  21.212  1.00 70.76      B    C  
ATOM   1964  N   VAL B   4     -15.360 -12.892  18.789  1.00 86.23      B    N  
ATOM   1965  CA  VAL B   4     -14.298 -13.893  18.976  1.00 85.95      B    C  
ATOM   1966  C   VAL B   4     -13.388 -13.912  17.747  1.00 87.14      B    C  
ATOM   1967  O   VAL B   4     -12.173 -13.775  17.874  1.00 85.69      B    O  
ATOM   1968  CB  VAL B   4     -14.871 -15.288  19.251  1.00 84.34      B    C  
ATOM   1969  CG1 VAL B   4     -13.766 -16.334  19.456  1.00 76.38      B    C  
ATOM   1970  CG2 VAL B   4     -15.750 -15.296  20.499  1.00 78.91      B    C  
ATOM   1971  N   LEU B   5     -13.959 -13.997  16.545  1.00 87.94      B    N  
ATOM   1972  CA  LEU B   5     -13.204 -13.903  15.294  1.00 87.79      B    C  
ATOM   1973  C   LEU B   5     -12.503 -12.543  15.153  1.00 88.94      B    C  
ATOM   1974  O   LEU B   5     -11.345 -12.488  14.746  1.00 87.07      B    O  
ATOM   1975  CB  LEU B   5     -14.154 -14.127  14.104  1.00 86.16      B    C  
ATOM   1976  CG  LEU B   5     -14.483 -15.604  13.853  1.00 81.67      B    C  
ATOM   1977  CD1 LEU B   5     -15.665 -15.709  12.893  1.00 75.91      B    C  
ATOM   1978  CD2 LEU B   5     -13.303 -16.338  13.220  1.00 75.14      B    C  
ATOM   1979  N   GLY B   6     -13.170 -11.462  15.530  1.00 88.59      B    N  
ATOM   1980  CA  GLY B   6     -12.609 -10.119  15.539  1.00 88.24      B    C  
ATOM   1981  C   GLY B   6     -11.381  -9.999  16.431  1.00 89.96      B    C  
ATOM   1982  O   GLY B   6     -10.316  -9.609  15.964  1.00 88.13      B    O  
ATOM   1983  N   ALA B   7     -11.484 -10.422  17.686  1.00 87.65      B    N  
ATOM   1984  CA  ALA B   7     -10.388 -10.365  18.652  1.00 86.44      B    C  
ATOM   1985  C   ALA B   7      -9.143 -11.144  18.193  1.00 87.71      B    C  
ATOM   1986  O   ALA B   7      -8.018 -10.723  18.441  1.00 85.84      B    O  
ATOM   1987  CB  ALA B   7     -10.908 -10.894  19.991  1.00 85.27      B    C  
ATOM   1988  N   LEU B   8      -9.342 -12.243  17.471  1.00 87.05      B    N  
ATOM   1989  CA  LEU B   8      -8.264 -13.101  16.974  1.00 85.84      B    C  
ATOM   1990  C   LEU B   8      -7.686 -12.661  15.616  1.00 87.32      B    C  
ATOM   1991  O   LEU B   8      -6.659 -13.185  15.207  1.00 85.23      B    O  
ATOM   1992  CB  LEU B   8      -8.786 -14.544  16.906  1.00 84.04      B    C  
ATOM   1993  CG  LEU B   8      -9.106 -15.158  18.285  1.00 82.12      B    C  
ATOM   1994  CD1 LEU B   8      -9.862 -16.471  18.100  1.00 76.06      B    C  
ATOM   1995  CD2 LEU B   8      -7.839 -15.445  19.088  1.00 76.48      B    C  
ATOM   1996  N   SER B   9      -8.315 -11.718  14.909  1.00 89.80      B    N  
ATOM   1997  CA  SER B   9      -7.889 -11.323  13.552  1.00 90.07      B    C  
ATOM   1998  C   SER B   9      -7.646  -9.824  13.352  1.00 90.80      B    C  
ATOM   1999  O   SER B   9      -6.872  -9.446  12.484  1.00 87.94      B    O  
ATOM   2000  CB  SER B   9      -8.896 -11.838  12.515  1.00 87.71      B    C  
ATOM   2001  OG  SER B   9     -10.166 -11.290  12.740  1.00 79.33      B    O  
ATOM   2002  N   PHE B  10      -8.257  -8.951  14.142  1.00 90.59      B    N  
ATOM   2003  CA  PHE B  10      -8.174  -7.503  13.937  1.00 91.18      B    C  
ATOM   2004  C   PHE B  10      -6.762  -6.942  14.115  1.00 91.61      B    C  
ATOM   2005  O   PHE B  10      -6.406  -6.005  13.411  1.00 89.05      B    O  
ATOM   2006  CB  PHE B  10      -9.167  -6.774  14.842  1.00 89.18      B    C  
ATOM   2007  CG  PHE B  10     -10.618  -6.811  14.420  1.00 89.97      B    C  
ATOM   2008  CD1 PHE B  10     -11.073  -7.521  13.288  1.00 81.89      B    C  
ATOM   2009  CD2 PHE B  10     -11.551  -6.077  15.186  1.00 81.26      B    C  
ATOM   2010  CE1 PHE B  10     -12.437  -7.502  12.929  1.00 78.19      B    C  
ATOM   2011  CE2 PHE B  10     -12.906  -6.057  14.833  1.00 78.59      B    C  
ATOM   2012  CZ  PHE B  10     -13.347  -6.770  13.706  1.00 82.32      B    C  
ATOM   2013  N   LEU B  11      -5.933  -7.535  14.961  1.00 89.95      B    N  
ATOM   2014  CA  LEU B  11      -4.532  -7.155  15.064  1.00 88.92      B    C  
ATOM   2015  C   LEU B  11      -3.807  -7.344  13.724  1.00 90.19      B    C  
ATOM   2016  O   LEU B  11      -3.091  -6.449  13.280  1.00 89.32      B    O  
ATOM   2017  CB  LEU B  11      -3.854  -7.949  16.196  1.00 87.89      B    C  
ATOM   2018  CG  LEU B  11      -2.358  -7.602  16.379  1.00 84.78      B    C  
ATOM   2019  CD1 LEU B  11      -2.131  -6.142  16.722  1.00 78.48      B    C  
ATOM   2020  CD2 LEU B  11      -1.764  -8.466  17.486  1.00 78.46      B    C  
ATOM   2021  N   VAL B  12      -4.033  -8.456  13.047  1.00 91.59      B    N  
ATOM   2022  CA  VAL B  12      -3.443  -8.732  11.726  1.00 91.38      B    C  
ATOM   2023  C   VAL B  12      -3.901  -7.690  10.701  1.00 91.92      B    C  
ATOM   2024  O   VAL B  12      -3.075  -7.143   9.973  1.00 90.83      B    O  
ATOM   2025  CB  VAL B  12      -3.787 -10.154  11.250  1.00 90.39      B    C  
ATOM   2026  CG1 VAL B  12      -3.181 -10.470   9.880  1.00 82.69      B    C  
ATOM   2027  CG2 VAL B  12      -3.271 -11.207  12.238  1.00 83.76      B    C  
ATOM   2028  N   LEU B  13      -5.186  -7.347  10.682  1.00 92.63      B    N  
ATOM   2029  CA  LEU B  13      -5.730  -6.340   9.768  1.00 92.08      B    C  
ATOM   2030  C   LEU B  13      -5.179  -4.934  10.056  1.00 92.52      B    C  
ATOM   2031  O   LEU B  13      -4.823  -4.220   9.124  1.00 91.01      B    O  
ATOM   2032  CB  LEU B  13      -7.267  -6.335   9.839  1.00 91.00      B    C  
ATOM   2033  CG  LEU B  13      -7.964  -7.653   9.434  1.00 87.95      B    C  
ATOM   2034  CD1 LEU B  13      -9.473  -7.466   9.498  1.00 81.51      B    C  
ATOM   2035  CD2 LEU B  13      -7.585  -8.115   8.026  1.00 81.37      B    C  
ATOM   2036  N   ALA B  14      -5.054  -4.549  11.312  1.00 91.61      B    N  
ATOM   2037  CA  ALA B  14      -4.458  -3.276  11.701  1.00 90.94      B    C  
ATOM   2038  C   ALA B  14      -2.966  -3.208  11.301  1.00 91.47      B    C  
ATOM   2039  O   ALA B  14      -2.503  -2.195  10.769  1.00 89.68      B    O  
ATOM   2040  CB  ALA B  14      -4.659  -3.078  13.203  1.00 90.04      B    C  
ATOM   2041  N   LEU B  15      -2.228  -4.296  11.479  1.00 91.87      B    N  
ATOM   2042  CA  LEU B  15      -0.832  -4.383  11.066  1.00 91.46      B    C  
ATOM   2043  C   LEU B  15      -0.667  -4.327   9.539  1.00 91.88      B    C  
ATOM   2044  O   LEU B  15       0.306  -3.749   9.066  1.00 90.68      B    O  
ATOM   2045  CB  LEU B  15      -0.191  -5.659  11.647  1.00 90.57      B    C  
ATOM   2046  CG  LEU B  15       0.020  -5.601  13.177  1.00 87.31      B    C  
ATOM   2047  CD1 LEU B  15       0.504  -6.962  13.677  1.00 81.71      B    C  
ATOM   2048  CD2 LEU B  15       1.044  -4.549  13.589  1.00 81.54      B    C  
ATOM   2049  N   MET B  16      -1.624  -4.808   8.751  1.00 92.55      B    N  
ATOM   2050  CA  MET B  16      -1.594  -4.652   7.290  1.00 91.85      B    C  
ATOM   2051  C   MET B  16      -1.608  -3.176   6.851  1.00 92.27      B    C  
ATOM   2052  O   MET B  16      -0.951  -2.817   5.877  1.00 90.94      B    O  
ATOM   2053  CB  MET B  16      -2.765  -5.405   6.640  1.00 90.89      B    C  
ATOM   2054  CG  MET B  16      -2.557  -6.921   6.646  1.00 84.85      B    C  
ATOM   2055  SD  MET B  16      -1.159  -7.504   5.641  1.00 84.35      B    S  
ATOM   2056  CE  MET B  16      -1.801  -7.181   3.986  1.00 73.66      B    C  
ATOM   2057  N   VAL B  17      -2.286  -2.309   7.585  1.00 91.52      B    N  
ATOM   2058  CA  VAL B  17      -2.286  -0.862   7.340  1.00 90.62      B    C  
ATOM   2059  C   VAL B  17      -0.893  -0.279   7.588  1.00 91.26      B    C  
ATOM   2060  O   VAL B  17      -0.336   0.403   6.726  1.00 89.99      B    O  
ATOM   2061  CB  VAL B  17      -3.359  -0.151   8.202  1.00 89.70      B    C  
ATOM   2062  CG1 VAL B  17      -3.334   1.361   8.041  1.00 81.55      B    C  
ATOM   2063  CG2 VAL B  17      -4.764  -0.638   7.837  1.00 82.05      B    C  
ATOM   2064  N   THR B  18      -0.264  -0.603   8.718  1.00 92.25      B    N  
ATOM   2065  CA  THR B  18       1.096  -0.129   9.029  1.00 92.13      B    C  
ATOM   2066  C   THR B  18       2.154  -0.695   8.071  1.00 92.38      B    C  
ATOM   2067  O   THR B  18       3.050   0.025   7.640  1.00 90.31      B    O  
ATOM   2068  CB  THR B  18       1.499  -0.435  10.479  1.00 91.08      B    C  
ATOM   2069  CG2 THR B  18       0.557   0.219  11.493  1.00 76.73      B    C  
ATOM   2070  OG1 THR B  18       1.502  -1.810  10.750  1.00 76.13      B    O  
ATOM   2071  N   LEU B  19       2.024  -1.957   7.673  1.00 93.48      B    N  
ATOM   2072  CA  LEU B  19       2.901  -2.589   6.691  1.00 93.34      B    C  
ATOM   2073  C   LEU B  19       2.808  -1.916   5.315  1.00 93.82      B    C  
ATOM   2074  O   LEU B  19       3.822  -1.775   4.637  1.00 92.87      B    O  
ATOM   2075  CB  LEU B  19       2.548  -4.079   6.585  1.00 93.12      B    C  
ATOM   2076  CG  LEU B  19       3.038  -4.926   7.775  1.00 91.01      B    C  
ATOM   2077  CD1 LEU B  19       2.390  -6.311   7.729  1.00 85.98      B    C  
ATOM   2078  CD2 LEU B  19       4.554  -5.100   7.764  1.00 86.01      B    C  
ATOM   2079  N   SER B  20       1.628  -1.436   4.920  1.00 94.04      B    N  
ATOM   2080  CA  SER B  20       1.448  -0.705   3.664  1.00 93.89      B    C  
ATOM   2081  C   SER B  20       2.205   0.627   3.670  1.00 93.90      B    C  
ATOM   2082  O   SER B  20       2.892   0.944   2.698  1.00 91.74      B    O  
ATOM   2083  CB  SER B  20      -0.036  -0.490   3.366  1.00 92.78      B    C  
ATOM   2084  OG  SER B  20      -0.688  -1.736   3.252  1.00 80.90      B    O  
ATOM   2085  N   PHE B  21       2.192   1.368   4.777  1.00 93.28      B    N  
ATOM   2086  CA  PHE B  21       3.008   2.575   4.944  1.00 92.89      B    C  
ATOM   2087  C   PHE B  21       4.515   2.270   4.907  1.00 93.25      B    C  
ATOM   2088  O   PHE B  21       5.257   2.936   4.194  1.00 91.97      B    O  
ATOM   2089  CB  PHE B  21       2.659   3.273   6.260  1.00 91.79      B    C  
ATOM   2090  CG  PHE B  21       1.460   4.177   6.181  1.00 90.89      B    C  
ATOM   2091  CD1 PHE B  21       1.553   5.406   5.500  1.00 84.66      B    C  
ATOM   2092  CD2 PHE B  21       0.268   3.855   6.857  1.00 83.70      B    C  
ATOM   2093  CE1 PHE B  21       0.479   6.311   5.507  1.00 81.60      B    C  
ATOM   2094  CE2 PHE B  21      -0.811   4.757   6.867  1.00 80.95      B    C  
ATOM   2095  CZ  PHE B  21      -0.700   5.984   6.197  1.00 84.58      B    C  
ATOM   2096  N   ASN B  22       4.961   1.245   5.631  1.00 94.25      B    N  
ATOM   2097  CA  ASN B  22       6.365   0.844   5.645  1.00 94.14      B    C  
ATOM   2098  C   ASN B  22       6.865   0.446   4.247  1.00 94.59      B    C  
ATOM   2099  O   ASN B  22       7.938   0.867   3.824  1.00 93.25      B    O  
ATOM   2100  CB  ASN B  22       6.553  -0.320   6.633  1.00 93.52      B    C  
ATOM   2101  CG  ASN B  22       6.695   0.162   8.063  1.00 90.89      B    C  
ATOM   2102  ND2 ASN B  22       5.720  -0.101   8.901  1.00 79.66      B    N  
ATOM   2103  OD1 ASN B  22       7.685   0.762   8.432  1.00 80.35      B    O  
ATOM   2104  N   LEU B  23       6.071  -0.316   3.509  1.00 94.48      B    N  
ATOM   2105  CA  LEU B  23       6.408  -0.737   2.149  1.00 94.51      B    C  
ATOM   2106  C   LEU B  23       6.493   0.457   1.189  1.00 94.92      B    C  
ATOM   2107  O   LEU B  23       7.451   0.562   0.430  1.00 93.98      B    O  
ATOM   2108  CB  LEU B  23       5.372  -1.777   1.673  1.00 94.17      B    C  
ATOM   2109  CG  LEU B  23       5.635  -2.297   0.247  1.00 92.82      B    C  
ATOM   2110  CD1 LEU B  23       6.987  -3.011   0.134  1.00 87.72      B    C  
ATOM   2111  CD2 LEU B  23       4.542  -3.282  -0.157  1.00 87.64      B    C  
ATOM   2112  N   ALA B  24       5.523   1.366   1.235  1.00 94.89      B    N  
ATOM   2113  CA  ALA B  24       5.530   2.552   0.384  1.00 94.62      B    C  
ATOM   2114  C   ALA B  24       6.735   3.452   0.671  1.00 95.07      B    C  
ATOM   2115  O   ALA B  24       7.404   3.905  -0.259  1.00 93.69      B    O  
ATOM   2116  CB  ALA B  24       4.213   3.298   0.594  1.00 93.80      B    C  
ATOM   2117  N   HIS B  25       7.080   3.654   1.934  1.00 94.50      B    N  
ATOM   2118  CA  HIS B  25       8.267   4.407   2.323  1.00 94.14      B    C  
ATOM   2119  C   HIS B  25       9.551   3.738   1.823  1.00 94.38      B    C  
ATOM   2120  O   HIS B  25      10.381   4.399   1.193  1.00 93.60      B    O  
ATOM   2121  CB  HIS B  25       8.281   4.592   3.843  1.00 93.63      B    C  
ATOM   2122  CG  HIS B  25       9.428   5.465   4.290  1.00 92.85      B    C  
ATOM   2123  CD2 HIS B  25      10.608   5.057   4.855  1.00 82.14      B    C  
ATOM   2124  ND1 HIS B  25       9.503   6.833   4.136  1.00 81.41      B    N  
ATOM   2125  CE1 HIS B  25      10.693   7.231   4.599  1.00 84.15      B    C  
ATOM   2126  NE2 HIS B  25      11.397   6.177   5.043  1.00 85.95      B    N  
ATOM   2127  N   ALA B  26       9.698   2.431   2.024  1.00 95.13      B    N  
ATOM   2128  CA  ALA B  26      10.859   1.688   1.555  1.00 95.17      B    C  
ATOM   2129  C   ALA B  26      11.007   1.754   0.019  1.00 95.36      B    C  
ATOM   2130  O   ALA B  26      12.112   1.983  -0.479  1.00 94.06      B    O  
ATOM   2131  CB  ALA B  26      10.743   0.234   2.037  1.00 94.58      B    C  
ATOM   2132  N   LEU B  27       9.926   1.629  -0.733  1.00 95.51      B    N  
ATOM   2133  CA  LEU B  27       9.930   1.749  -2.193  1.00 95.49      B    C  
ATOM   2134  C   LEU B  27      10.313   3.149  -2.656  1.00 95.65      B    C  
ATOM   2135  O   LEU B  27      11.134   3.288  -3.556  1.00 94.70      B    O  
ATOM   2136  CB  LEU B  27       8.545   1.367  -2.754  1.00 95.11      B    C  
ATOM   2137  CG  LEU B  27       8.251  -0.143  -2.725  1.00 93.51      B    C  
ATOM   2138  CD1 LEU B  27       6.795  -0.379  -3.141  1.00 90.02      B    C  
ATOM   2139  CD2 LEU B  27       9.148  -0.914  -3.697  1.00 89.83      B    C  
ATOM   2140  N   ARG B  28       9.783   4.193  -2.018  1.00 94.58      B    N  
ATOM   2141  CA  ARG B  28      10.138   5.582  -2.317  1.00 94.18      B    C  
ATOM   2142  C   ARG B  28      11.631   5.829  -2.086  1.00 94.35      B    C  
ATOM   2143  O   ARG B  28      12.301   6.347  -2.971  1.00 92.98      B    O  
ATOM   2144  CB  ARG B  28       9.256   6.507  -1.467  1.00 93.13      B    C  
ATOM   2145  CG  ARG B  28       9.530   7.982  -1.797  1.00 89.16      B    C  
ATOM   2146  CD  ARG B  28       8.654   8.902  -0.961  1.00 87.33      B    C  
ATOM   2147  NE  ARG B  28       9.062  10.291  -1.207  1.00 84.69      B    N  
ATOM   2148  CZ  ARG B  28       9.893  11.032  -0.487  1.00 84.17      B    C  
ATOM   2149  NH1 ARG B  28      10.349  10.654   0.677  1.00 74.83      B    N1+
ATOM   2150  NH2 ARG B  28      10.271  12.163  -0.955  1.00 80.03      B    N  
ATOM   2151  N   GLN B  29      12.159   5.402  -0.953  1.00 95.37      B    N  
ATOM   2152  CA  GLN B  29      13.586   5.523  -0.636  1.00 95.14      B    C  
ATOM   2153  C   GLN B  29      14.465   4.738  -1.617  1.00 95.50      B    C  
ATOM   2154  O   GLN B  29      15.488   5.240  -2.067  1.00 94.41      B    O  
ATOM   2155  CB  GLN B  29      13.834   5.050   0.809  1.00 94.35      B    C  
ATOM   2156  CG  GLN B  29      13.221   5.954   1.890  1.00 91.11      B    C  
ATOM   2157  CD  GLN B  29      13.931   7.300   2.017  1.00 86.77      B    C  
ATOM   2158  NE2 GLN B  29      14.877   7.412   2.921  1.00 74.30      B    N  
ATOM   2159  OE1 GLN B  29      13.658   8.250   1.310  1.00 77.57      B    O  
ATOM   2160  N   LYS B  30      14.048   3.540  -2.006  1.00 95.94      B    N  
ATOM   2161  CA  LYS B  30      14.775   2.699  -2.965  1.00 95.82      B    C  
ATOM   2162  C   LYS B  30      14.797   3.307  -4.372  1.00 96.01      B    C  
ATOM   2163  O   LYS B  30      15.849   3.317  -4.998  1.00 94.88      B    O  
ATOM   2164  CB  LYS B  30      14.165   1.290  -2.954  1.00 95.12      B    C  
ATOM   2165  CG  LYS B  30      14.769   0.340  -3.997  1.00 93.30      B    C  
ATOM   2166  CD  LYS B  30      16.235   0.008  -3.768  1.00 90.79      B    C  
ATOM   2167  CE  LYS B  30      16.621  -0.998  -4.842  1.00 89.28      B    C  
ATOM   2168  NZ  LYS B  30      17.916  -1.661  -4.595  1.00 84.67      B    N1+
ATOM   2169  N   MET B  31      13.675   3.821  -4.860  1.00 95.37      B    N  
ATOM   2170  CA  MET B  31      13.637   4.495  -6.158  1.00 95.26      B    C  
ATOM   2171  C   MET B  31      14.473   5.776  -6.157  1.00 95.47      B    C  
ATOM   2172  O   MET B  31      15.217   6.010  -7.100  1.00 94.28      B    O  
ATOM   2173  CB  MET B  31      12.188   4.791  -6.573  1.00 94.73      B    C  
ATOM   2174  CG  MET B  31      11.470   3.526  -7.027  1.00 91.24      B    C  
ATOM   2175  SD  MET B  31       9.836   3.795  -7.772  1.00 88.29      B    S  
ATOM   2176  CE  MET B  31       8.904   4.344  -6.325  1.00 77.90      B    C  
ATOM   2177  N   GLY B  32      14.414   6.553  -5.076  1.00 95.24      B    N  
ATOM   2178  CA  GLY B  32      15.292   7.706  -4.887  1.00 95.14      B    C  
ATOM   2179  C   GLY B  32      16.781   7.323  -4.881  1.00 95.44      B    C  
ATOM   2180  O   GLY B  32      17.576   7.953  -5.563  1.00 93.88      B    O  
ATOM   2181  N   LEU B  33      17.150   6.244  -4.200  1.00 95.91      B    N  
ATOM   2182  CA  LEU B  33      18.516   5.715  -4.194  1.00 96.09      B    C  
ATOM   2183  C   LEU B  33      18.969   5.272  -5.591  1.00 96.21      B    C  
ATOM   2184  O   LEU B  33      20.064   5.623  -6.010  1.00 95.03      B    O  
ATOM   2185  CB  LEU B  33      18.594   4.537  -3.203  1.00 95.52      B    C  
ATOM   2186  CG  LEU B  33      19.955   3.810  -3.185  1.00 94.86      B    C  
ATOM   2187  CD1 LEU B  33      21.079   4.721  -2.712  1.00 90.38      B    C  
ATOM   2188  CD2 LEU B  33      19.877   2.586  -2.277  1.00 90.37      B    C  
ATOM   2189  N   GLN B  34      18.139   4.519  -6.314  1.00 96.05      B    N  
ATOM   2190  CA  GLN B  34      18.485   4.041  -7.649  1.00 96.15      B    C  
ATOM   2191  C   GLN B  34      18.658   5.201  -8.632  1.00 96.31      B    C  
ATOM   2192  O   GLN B  34      19.622   5.230  -9.380  1.00 95.29      B    O  
ATOM   2193  CB  GLN B  34      17.423   3.047  -8.143  1.00 95.65      B    C  
ATOM   2194  CG  GLN B  34      17.792   2.423  -9.501  1.00 93.65      B    C  
ATOM   2195  CD  GLN B  34      19.058   1.567  -9.424  1.00 92.19      B    C  
ATOM   2196  NE2 GLN B  34      20.075   1.884 -10.179  1.00 79.95      B    N  
ATOM   2197  OE1 GLN B  34      19.130   0.608  -8.677  1.00 82.79      B    O  
ATOM   2198  N   GLN B  35      17.762   6.181  -8.582  1.00 95.94      B    N  
ATOM   2199  CA  GLN B  35      17.861   7.376  -9.407  1.00 95.80      B    C  
ATOM   2200  C   GLN B  35      19.079   8.224  -9.063  1.00 96.37      B    C  
ATOM   2201  O   GLN B  35      19.766   8.701  -9.957  1.00 95.13      B    O  
ATOM   2202  CB  GLN B  35      16.582   8.210  -9.243  1.00 94.90      B    C  
ATOM   2203  CG  GLN B  35      15.430   7.677 -10.105  1.00 89.60      B    C  
ATOM   2204  CD  GLN B  35      15.572   7.997 -11.588  1.00 85.05      B    C  
ATOM   2205  NE2 GLN B  35      14.599   7.650 -12.390  1.00 73.59      B    N  
ATOM   2206  OE1 GLN B  35      16.540   8.574 -12.043  1.00 76.14      B    O  
ATOM   2207  N   HIS B  36      19.400   8.379  -7.779  1.00 96.36      B    N  
ATOM   2208  CA  HIS B  36      20.607   9.079  -7.361  1.00 96.34      B    C  
ATOM   2209  C   HIS B  36      21.879   8.348  -7.813  1.00 96.40      B    C  
ATOM   2210  O   HIS B  36      22.808   8.984  -8.287  1.00 95.68      B    O  
ATOM   2211  CB  HIS B  36      20.588   9.290  -5.847  1.00 96.17      B    C  
ATOM   2212  CG  HIS B  36      21.830  10.003  -5.382  1.00 95.88      B    C  
ATOM   2213  CD2 HIS B  36      22.822   9.490  -4.580  1.00 86.65      B    C  
ATOM   2214  ND1 HIS B  36      22.259  11.241  -5.822  1.00 84.93      B    N  
ATOM   2215  CE1 HIS B  36      23.472  11.465  -5.300  1.00 88.69      B    C  
ATOM   2216  NE2 HIS B  36      23.842  10.431  -4.538  1.00 90.68      B    N  
ATOM   2217  N   SER B  37      21.911   7.025  -7.717  1.00 96.65      B    N  
ATOM   2218  CA  SER B  37      23.033   6.214  -8.198  1.00 96.41      B    C  
ATOM   2219  C   SER B  37      23.225   6.363  -9.716  1.00 96.65      B    C  
ATOM   2220  O   SER B  37      24.345   6.560 -10.174  1.00 95.40      B    O  
ATOM   2221  CB  SER B  37      22.814   4.744  -7.825  1.00 95.70      B    C  
ATOM   2222  OG  SER B  37      23.946   3.970  -8.152  1.00 87.95      B    O  
ATOM   2223  N   ASP B  38      22.140   6.330 -10.484  1.00 96.84      B    N  
ATOM   2224  CA  ASP B  38      22.177   6.556 -11.931  1.00 96.73      B    C  
ATOM   2225  C   ASP B  38      22.626   7.987 -12.266  1.00 97.09      B    C  
ATOM   2226  O   ASP B  38      23.494   8.180 -13.119  1.00 95.86      B    O  
ATOM   2227  CB  ASP B  38      20.786   6.250 -12.548  1.00 96.06      B    C  
ATOM   2228  CG  ASP B  38      20.421   4.759 -12.601  1.00 94.78      B    C  
ATOM   2229  OD1 ASP B  38      21.315   3.896 -12.544  1.00 90.12      B    O  
ATOM   2230  OD2 ASP B  38      19.232   4.418 -12.776  1.00 89.89      B    O1-
ATOM   2231  N   ALA B  39      22.113   8.994 -11.561  1.00 96.52      B    N  
ATOM   2232  CA  ALA B  39      22.491  10.385 -11.747  1.00 96.58      B    C  
ATOM   2233  C   ALA B  39      23.966  10.647 -11.374  1.00 96.80      B    C  
ATOM   2234  O   ALA B  39      24.640  11.401 -12.065  1.00 95.55      B    O  
ATOM   2235  CB  ALA B  39      21.550  11.274 -10.925  1.00 95.74      B    C  
ATOM   2236  N   LEU B  40      24.479  10.007 -10.319  1.00 96.64      B    N  
ATOM   2237  CA  LEU B  40      25.883  10.103  -9.929  1.00 96.62      B    C  
ATOM   2238  C   LEU B  40      26.791   9.473 -10.989  1.00 96.91      B    C  
ATOM   2239  O   LEU B  40      27.751  10.114 -11.420  1.00 96.08      B    O  
ATOM   2240  CB  LEU B  40      26.088   9.468  -8.544  1.00 96.25      B    C  
ATOM   2241  CG  LEU B  40      27.544   9.549  -8.041  1.00 95.21      B    C  
ATOM   2242  CD1 LEU B  40      28.004  10.988  -7.815  1.00 89.99      B    C  
ATOM   2243  CD2 LEU B  40      27.695   8.789  -6.725  1.00 89.71      B    C  
ATOM   2244  N   ALA B  41      26.479   8.268 -11.460  1.00 96.84      B    N  
ATOM   2245  CA  ALA B  41      27.249   7.611 -12.516  1.00 96.81      B    C  
ATOM   2246  C   ALA B  41      27.259   8.439 -13.810  1.00 97.15      B    C  
ATOM   2247  O   ALA B  41      28.314   8.671 -14.391  1.00 95.95      B    O  
ATOM   2248  CB  ALA B  41      26.671   6.210 -12.752  1.00 95.96      B    C  
ATOM   2249  N   TYR B  42      26.102   8.964 -14.215  1.00 96.97      B    N  
ATOM   2250  CA  TYR B  42      25.988   9.856 -15.370  1.00 97.23      B    C  
ATOM   2251  C   TYR B  42      26.773  11.157 -15.169  1.00 97.30      B    C  
ATOM   2252  O   TYR B  42      27.507  11.565 -16.058  1.00 96.51      B    O  
ATOM   2253  CB  TYR B  42      24.505  10.137 -15.636  1.00 97.01      B    C  
ATOM   2254  CG  TYR B  42      24.290  11.034 -16.836  1.00 97.05      B    C  
ATOM   2255  CD1 TYR B  42      24.197  12.429 -16.688  1.00 94.38      B    C  
ATOM   2256  CD2 TYR B  42      24.234  10.472 -18.128  1.00 94.70      B    C  
ATOM   2257  CE1 TYR B  42      24.060  13.258 -17.811  1.00 94.00      B    C  
ATOM   2258  CE2 TYR B  42      24.099  11.288 -19.260  1.00 93.96      B    C  
ATOM   2259  CZ  TYR B  42      24.019  12.688 -19.093  1.00 95.19      B    C  
ATOM   2260  OH  TYR B  42      23.911  13.498 -20.201  1.00 93.80      B    O  
ATOM   2261  N   SER B  43      26.688  11.771 -13.998  1.00 97.18      B    N  
ATOM   2262  CA  SER B  43      27.391  13.023 -13.705  1.00 97.19      B    C  
ATOM   2263  C   SER B  43      28.915  12.856 -13.682  1.00 97.25      B    C  
ATOM   2264  O   SER B  43      29.624  13.699 -14.212  1.00 95.92      B    O  
ATOM   2265  CB  SER B  43      26.917  13.609 -12.365  1.00 96.30      B    C  
ATOM   2266  OG  SER B  43      25.530  13.867 -12.411  1.00 88.82      B    O  
ATOM   2267  N   MET B  44      29.431  11.752 -13.147  1.00 97.13      B    N  
ATOM   2268  CA  MET B  44      30.850  11.414 -13.243  1.00 96.91      B    C  
ATOM   2269  C   MET B  44      31.274  11.201 -14.699  1.00 97.11      B    C  
ATOM   2270  O   MET B  44      32.299  11.734 -15.124  1.00 96.00      B    O  
ATOM   2271  CB  MET B  44      31.159  10.165 -12.404  1.00 96.16      B    C  
ATOM   2272  CG  MET B  44      31.085  10.435 -10.898  1.00 93.21      B    C  
ATOM   2273  SD  MET B  44      31.635   9.064  -9.832  1.00 91.31      B    S  
ATOM   2274  CE  MET B  44      30.417   7.798 -10.232  1.00 80.50      B    C  
ATOM   2275  N   ALA B  45      30.456  10.522 -15.495  1.00 97.21      B    N  
ATOM   2276  CA  ALA B  45      30.712  10.364 -16.920  1.00 97.10      B    C  
ATOM   2277  C   ALA B  45      30.688  11.695 -17.684  1.00 97.32      B    C  
ATOM   2278  O   ALA B  45      31.467  11.886 -18.610  1.00 96.21      B    O  
ATOM   2279  CB  ALA B  45      29.697   9.363 -17.492  1.00 96.58      B    C  
ATOM   2280  N   VAL B  46      29.856  12.651 -17.287  1.00 97.11      B    N  
ATOM   2281  CA  VAL B  46      29.861  14.017 -17.834  1.00 97.11      B    C  
ATOM   2282  C   VAL B  46      31.179  14.729 -17.518  1.00 97.11      B    C  
ATOM   2283  O   VAL B  46      31.740  15.364 -18.408  1.00 96.15      B    O  
ATOM   2284  CB  VAL B  46      28.655  14.836 -17.347  1.00 96.46      B    C  
ATOM   2285  CG1 VAL B  46      28.764  16.328 -17.680  1.00 91.92      B    C  
ATOM   2286  CG2 VAL B  46      27.361  14.335 -17.994  1.00 91.51      B    C  
ATOM   2287  N   LEU B  47      31.716  14.608 -16.302  1.00 97.08      B    N  
ATOM   2288  CA  LEU B  47      33.013  15.191 -15.960  1.00 97.05      B    C  
ATOM   2289  C   LEU B  47      34.159  14.581 -16.779  1.00 97.08      B    C  
ATOM   2290  O   LEU B  47      35.024  15.310 -17.279  1.00 95.76      B    O  
ATOM   2291  CB  LEU B  47      33.300  15.033 -14.458  1.00 96.51      B    C  
ATOM   2292  CG  LEU B  47      32.398  15.867 -13.522  1.00 94.89      B    C  
ATOM   2293  CD1 LEU B  47      32.789  15.585 -12.076  1.00 91.12      B    C  
ATOM   2294  CD2 LEU B  47      32.543  17.371 -13.778  1.00 90.91      B    C  
ATOM   2295  N   GLU B  48      34.145  13.273 -16.990  1.00 97.48      B    N  
ATOM   2296  CA  GLU B  48      35.102  12.607 -17.880  1.00 97.16      B    C  
ATOM   2297  C   GLU B  48      34.949  13.097 -19.329  1.00 97.21      B    C  
ATOM   2298  O   GLU B  48      35.935  13.481 -19.952  1.00 96.44      B    O  
ATOM   2299  CB  GLU B  48      34.927  11.083 -17.833  1.00 96.13      B    C  
ATOM   2300  CG  GLU B  48      35.327  10.472 -16.481  1.00 92.95      B    C  
ATOM   2301  CD  GLU B  48      35.291   8.941 -16.476  1.00 93.42      B    C  
ATOM   2302  OE1 GLU B  48      35.576   8.355 -15.413  1.00 87.30      B    O  
ATOM   2303  OE2 GLU B  48      35.003   8.333 -17.528  1.00 87.78      B    O1-
ATOM   2304  N   ALA B  49      33.728  13.172 -19.843  1.00 97.12      B    N  
ATOM   2305  CA  ALA B  49      33.467  13.646 -21.195  1.00 97.14      B    C  
ATOM   2306  C   ALA B  49      33.912  15.108 -21.397  1.00 97.37      B    C  
ATOM   2307  O   ALA B  49      34.545  15.415 -22.412  1.00 96.07      B    O  
ATOM   2308  CB  ALA B  49      31.970  13.476 -21.500  1.00 96.37      B    C  
ATOM   2309  N   ARG B  50      33.683  15.986 -20.425  1.00 97.24      B    N  
ATOM   2310  CA  ARG B  50      34.186  17.367 -20.431  1.00 97.05      B    C  
ATOM   2311  C   ARG B  50      35.710  17.395 -20.516  1.00 97.00      B    C  
ATOM   2312  O   ARG B  50      36.261  18.122 -21.335  1.00 95.79      B    O  
ATOM   2313  CB  ARG B  50      33.727  18.109 -19.170  1.00 96.00      B    C  
ATOM   2314  CG  ARG B  50      32.258  18.536 -19.232  1.00 93.36      B    C  
ATOM   2315  CD  ARG B  50      31.867  19.200 -17.912  1.00 93.64      B    C  
ATOM   2316  NE  ARG B  50      30.477  19.686 -17.947  1.00 92.79      B    N  
ATOM   2317  CZ  ARG B  50      29.906  20.470 -17.049  1.00 93.35      B    C  
ATOM   2318  NH1 ARG B  50      30.541  20.884 -15.982  1.00 88.38      B    N1+
ATOM   2319  NH2 ARG B  50      28.676  20.843 -17.222  1.00 88.99      B    N  
ATOM   2320  N   SER B  51      36.388  16.574 -19.730  1.00 97.26      B    N  
ATOM   2321  CA  SER B  51      37.848  16.495 -19.744  1.00 97.25      B    C  
ATOM   2322  C   SER B  51      38.374  15.991 -21.093  1.00 97.42      B    C  
ATOM   2323  O   SER B  51      39.275  16.604 -21.659  1.00 96.13      B    O  
ATOM   2324  CB  SER B  51      38.347  15.607 -18.608  1.00 96.22      B    C  
ATOM   2325  OG  SER B  51      37.939  16.156 -17.372  1.00 87.71      B    O  
ATOM   2326  N   LEU B  52      37.776  14.962 -21.668  1.00 97.36      B    N  
ATOM   2327  CA  LEU B  52      38.181  14.449 -22.981  1.00 97.49      B    C  
ATOM   2328  C   LEU B  52      37.921  15.455 -24.114  1.00 97.31      B    C  
ATOM   2329  O   LEU B  52      38.759  15.628 -24.993  1.00 95.83      B    O  
ATOM   2330  CB  LEU B  52      37.460  13.113 -23.261  1.00 97.08      B    C  
ATOM   2331  CG  LEU B  52      37.793  11.956 -22.298  1.00 96.39      B    C  
ATOM   2332  CD1 LEU B  52      37.020  10.710 -22.727  1.00 91.82      B    C  
ATOM   2333  CD2 LEU B  52      39.277  11.604 -22.264  1.00 91.69      B    C  
ATOM   2334  N   ASN B  53      36.810  16.172 -24.074  1.00 97.31      B    N  
ATOM   2335  CA  ASN B  53      36.526  17.248 -25.026  1.00 97.28      B    C  
ATOM   2336  C   ASN B  53      37.493  18.430 -24.861  1.00 97.21      B    C  
ATOM   2337  O   ASN B  53      37.968  18.981 -25.859  1.00 95.87      B    O  
ATOM   2338  CB  ASN B  53      35.062  17.693 -24.876  1.00 96.83      B    C  
ATOM   2339  CG  ASN B  53      34.084  16.667 -25.418  1.00 96.20      B    C  
ATOM   2340  ND2 ASN B  53      32.870  16.647 -24.890  1.00 88.95      B    N  
ATOM   2341  OD1 ASN B  53      34.359  15.898 -26.319  1.00 89.11      B    O  
ATOM   2342  N   TYR B  54      37.859  18.773 -23.628  1.00 96.94      B    N  
ATOM   2343  CA  TYR B  54      38.889  19.775 -23.357  1.00 97.12      B    C  
ATOM   2344  C   TYR B  54      40.251  19.351 -23.909  1.00 97.29      B    C  
ATOM   2345  O   TYR B  54      40.941  20.162 -24.531  1.00 96.29      B    O  
ATOM   2346  CB  TYR B  54      38.944  20.034 -21.845  1.00 97.00      B    C  
ATOM   2347  CG  TYR B  54      39.986  21.058 -21.469  1.00 97.11      B    C  
ATOM   2348  CD1 TYR B  54      41.233  20.661 -20.936  1.00 93.42      B    C  
ATOM   2349  CD2 TYR B  54      39.723  22.419 -21.686  1.00 94.12      B    C  
ATOM   2350  CE1 TYR B  54      42.197  21.618 -20.611  1.00 93.45      B    C  
ATOM   2351  CE2 TYR B  54      40.691  23.395 -21.362  1.00 93.68      B    C  
ATOM   2352  CZ  TYR B  54      41.921  22.982 -20.831  1.00 95.46      B    C  
ATOM   2353  OH  TYR B  54      42.871  23.932 -20.523  1.00 94.32      B    O  
ATOM   2354  N   TYR B  55      40.619  18.079 -23.788  1.00 97.49      B    N  
ATOM   2355  CA  TYR B  55      41.845  17.550 -24.396  1.00 97.49      B    C  
ATOM   2356  C   TYR B  55      41.801  17.639 -25.928  1.00 97.38      B    C  
ATOM   2357  O   TYR B  55      42.795  18.015 -26.531  1.00 95.95      B    O  
ATOM   2358  CB  TYR B  55      42.106  16.106 -23.970  1.00 97.12      B    C  
ATOM   2359  CG  TYR B  55      42.209  15.832 -22.480  1.00 97.10      B    C  
ATOM   2360  CD1 TYR B  55      42.438  16.863 -21.547  1.00 93.93      B    C  
ATOM   2361  CD2 TYR B  55      42.043  14.509 -22.022  1.00 94.27      B    C  
ATOM   2362  CE1 TYR B  55      42.468  16.592 -20.176  1.00 93.61      B    C  
ATOM   2363  CE2 TYR B  55      42.076  14.221 -20.654  1.00 93.81      B    C  
ATOM   2364  CZ  TYR B  55      42.278  15.268 -19.732  1.00 95.11      B    C  
ATOM   2365  OH  TYR B  55      42.286  14.997 -18.386  1.00 93.71      B    O  
ATOM   2366  N   ALA B  56      40.668  17.382 -26.546  1.00 97.10      B    N  
ATOM   2367  CA  ALA B  56      40.538  17.520 -27.993  1.00 96.94      B    C  
ATOM   2368  C   ALA B  56      40.776  18.968 -28.459  1.00 96.93      B    C  
ATOM   2369  O   ALA B  56      41.532  19.195 -29.409  1.00 95.44      B    O  
ATOM   2370  CB  ALA B  56      39.160  17.006 -28.410  1.00 96.18      B    C  
ATOM   2371  N   VAL B  57      40.208  19.938 -27.783  1.00 96.99      B    N  
ATOM   2372  CA  VAL B  57      40.392  21.361 -28.114  1.00 96.80      B    C  
ATOM   2373  C   VAL B  57      41.827  21.812 -27.846  1.00 96.83      B    C  
ATOM   2374  O   VAL B  57      42.448  22.433 -28.710  1.00 95.65      B    O  
ATOM   2375  CB  VAL B  57      39.378  22.241 -27.356  1.00 96.08      B    C  
ATOM   2376  CG1 VAL B  57      39.569  23.722 -27.674  1.00 91.22      B    C  
ATOM   2377  CG2 VAL B  57      37.937  21.899 -27.747  1.00 90.17      B    C  
ATOM   2378  N   SER B  58      42.385  21.467 -26.694  1.00 96.99      B    N  
ATOM   2379  CA  SER B  58      43.755  21.837 -26.337  1.00 96.76      B    C  
ATOM   2380  C   SER B  58      44.811  21.154 -27.214  1.00 96.87      B    C  
ATOM   2381  O   SER B  58      45.778  21.799 -27.604  1.00 95.19      B    O  
ATOM   2382  CB  SER B  58      44.027  21.597 -24.856  1.00 95.25      B    C  
ATOM   2383  OG  SER B  58      43.772  20.260 -24.504  1.00 87.41      B    O  
ATOM   2384  N   ASN B  59      44.605  19.919 -27.647  1.00 97.18      B    N  
ATOM   2385  CA  ASN B  59      45.486  19.263 -28.614  1.00 97.06      B    C  
ATOM   2386  C   ASN B  59      45.485  19.973 -29.978  1.00 97.09      B    C  
ATOM   2387  O   ASN B  59      46.536  20.101 -30.605  1.00 95.60      B    O  
ATOM   2388  CB  ASN B  59      45.060  17.798 -28.783  1.00 96.56      B    C  
ATOM   2389  CG  ASN B  59      45.456  16.900 -27.620  1.00 95.92      B    C  
ATOM   2390  ND2 ASN B  59      44.922  15.703 -27.592  1.00 89.68      B    N  
ATOM   2391  OD1 ASN B  59      46.259  17.226 -26.770  1.00 89.46      B    O  
ATOM   2392  N   ARG B  60      44.340  20.477 -30.426  1.00 96.50      B    N  
ATOM   2393  CA  ARG B  60      44.277  21.300 -31.648  1.00 96.46      B    C  
ATOM   2394  C   ARG B  60      44.993  22.641 -31.465  1.00 96.52      B    C  
ATOM   2395  O   ARG B  60      45.663  23.085 -32.395  1.00 94.98      B    O  
ATOM   2396  CB  ARG B  60      42.818  21.501 -32.080  1.00 95.77      B    C  
ATOM   2397  CG  ARG B  60      42.149  20.217 -32.592  1.00 93.66      B    C  
ATOM   2398  CD  ARG B  60      42.705  19.751 -33.927  1.00 92.66      B    C  
ATOM   2399  NE  ARG B  60      41.958  18.593 -34.431  1.00 90.77      B    N  
ATOM   2400  CZ  ARG B  60      42.152  17.953 -35.582  1.00 91.83      B    C  
ATOM   2401  NH1 ARG B  60      43.068  18.315 -36.436  1.00 82.44      B    N1+
ATOM   2402  NH2 ARG B  60      41.428  16.924 -35.887  1.00 86.26      B    N  
ATOM   2403  N   ALA B  61      44.935  23.251 -30.277  1.00 96.69      B    N  
ATOM   2404  CA  ALA B  61      45.705  24.455 -29.959  1.00 96.57      B    C  
ATOM   2405  C   ALA B  61      47.221  24.188 -29.939  1.00 96.62      B    C  
ATOM   2406  O   ALA B  61      48.000  24.988 -30.458  1.00 95.34      B    O  
ATOM   2407  CB  ALA B  61      45.207  25.024 -28.630  1.00 95.92      B    C  
ATOM   2408  N   ILE B  62      47.650  23.029 -29.435  1.00 96.75      B    N  
ATOM   2409  CA  ILE B  62      49.050  22.585 -29.501  1.00 96.60      B    C  
ATOM   2410  C   ILE B  62      49.497  22.402 -30.954  1.00 96.76      B    C  
ATOM   2411  O   ILE B  62      50.543  22.916 -31.349  1.00 95.87      B    O  
ATOM   2412  CB  ILE B  62      49.257  21.307 -28.659  1.00 96.19      B    C  
ATOM   2413  CG1 ILE B  62      49.114  21.625 -27.147  1.00 94.15      B    C  
ATOM   2414  CG2 ILE B  62      50.637  20.678 -28.922  1.00 94.09      B    C  
ATOM   2415  CD1 ILE B  62      49.009  20.382 -26.255  1.00 90.38      B    C  
ATOM   2416  N   ALA B  63      48.681  21.747 -31.781  1.00 96.47      B    N  
ATOM   2417  CA  ALA B  63      48.984  21.603 -33.204  1.00 96.21      B    C  
ATOM   2418  C   ALA B  63      49.119  22.972 -33.908  1.00 96.39      B    C  
ATOM   2419  O   ALA B  63      50.061  23.190 -34.667  1.00 94.87      B    O  
ATOM   2420  CB  ALA B  63      47.901  20.731 -33.858  1.00 95.52      B    C  
ATOM   2421  N   ALA B  64      48.241  23.923 -33.594  1.00 96.26      B    N  
ATOM   2422  CA  ALA B  64      48.322  25.288 -34.100  1.00 96.06      B    C  
ATOM   2423  C   ALA B  64      49.589  26.018 -33.629  1.00 96.14      B    C  
ATOM   2424  O   ALA B  64      50.161  26.795 -34.388  1.00 94.50      B    O  
ATOM   2425  CB  ALA B  64      47.053  26.033 -33.680  1.00 95.18      B    C  
ATOM   2426  N   SER B  65      50.085  25.718 -32.428  1.00 96.42      B    N  
ATOM   2427  CA  SER B  65      51.339  26.286 -31.917  1.00 96.38      B    C  
ATOM   2428  C   SER B  65      52.553  25.828 -32.738  1.00 96.54      B    C  
ATOM   2429  O   SER B  65      53.431  26.638 -33.036  1.00 95.03      B    O  
ATOM   2430  CB  SER B  65      51.541  25.929 -30.441  1.00 95.46      B    C  
ATOM   2431  OG  SER B  65      50.421  26.317 -29.675  1.00 86.50      B    O  
ATOM   2432  N   TYR B  66      52.564  24.572 -33.183  1.00 96.58      B    N  
ATOM   2433  CA  TYR B  66      53.620  24.115 -34.098  1.00 96.58      B    C  
ATOM   2434  C   TYR B  66      53.497  24.734 -35.495  1.00 96.48      B    C  
ATOM   2435  O   TYR B  66      54.514  25.035 -36.128  1.00 95.19      B    O  
ATOM   2436  CB  TYR B  66      53.620  22.590 -34.184  1.00 96.42      B    C  
ATOM   2437  CG  TYR B  66      53.908  21.898 -32.878  1.00 96.28      B    C  
ATOM   2438  CD1 TYR B  66      55.057  22.229 -32.121  1.00 92.74      B    C  
ATOM   2439  CD2 TYR B  66      53.028  20.907 -32.387  1.00 92.83      B    C  
ATOM   2440  CE1 TYR B  66      55.314  21.606 -30.900  1.00 91.59      B    C  
ATOM   2441  CE2 TYR B  66      53.281  20.271 -31.175  1.00 91.97      B    C  
ATOM   2442  CZ  TYR B  66      54.419  20.622 -30.423  1.00 94.36      B    C  
ATOM   2443  OH  TYR B  66      54.660  20.009 -29.220  1.00 93.25      B    O  
ATOM   2444  N   VAL B  67      52.297  25.009 -35.978  1.00 96.29      B    N  
ATOM   2445  CA  VAL B  67      52.097  25.787 -37.217  1.00 96.17      B    C  
ATOM   2446  C   VAL B  67      52.641  27.210 -37.055  1.00 96.19      B    C  
ATOM   2447  O   VAL B  67      53.305  27.712 -37.960  1.00 94.82      B    O  
ATOM   2448  CB  VAL B  67      50.621  25.802 -37.648  1.00 95.43      B    C  
ATOM   2449  CG1 VAL B  67      50.387  26.663 -38.892  1.00 90.01      B    C  
ATOM   2450  CG2 VAL B  67      50.130  24.390 -37.975  1.00 89.63      B    C  
ATOM   2451  N   ALA B  68      52.440  27.826 -35.897  1.00 96.26      B    N  
ATOM   2452  CA  ALA B  68      53.022  29.130 -35.588  1.00 96.00      B    C  
ATOM   2453  C   ALA B  68      54.553  29.089 -35.556  1.00 96.02      B    C  
ATOM   2454  O   ALA B  68      55.196  29.973 -36.135  1.00 94.61      B    O  
ATOM   2455  CB  ALA B  68      52.432  29.638 -34.276  1.00 95.44      B    C  
ATOM   2456  N   MET B  69      55.167  28.040 -34.999  1.00 96.00      B    N  
ATOM   2457  CA  MET B  69      56.616  27.837 -35.091  1.00 95.81      B    C  
ATOM   2458  C   MET B  69      57.093  27.775 -36.541  1.00 95.91      B    C  
ATOM   2459  O   MET B  69      58.055  28.443 -36.911  1.00 94.72      B    O  
ATOM   2460  CB  MET B  69      57.065  26.558 -34.374  1.00 95.03      B    C  
ATOM   2461  CG  MET B  69      56.990  26.626 -32.854  1.00 89.75      B    C  
ATOM   2462  SD  MET B  69      57.736  25.177 -32.068  1.00 88.63      B    S  
ATOM   2463  CE  MET B  69      57.422  25.554 -30.335  1.00 80.69      B    C  
ATOM   2464  N   ASN B  70      56.403  27.029 -37.398  1.00 96.04      B    N  
ATOM   2465  CA  ASN B  70      56.716  26.960 -38.825  1.00 95.73      B    C  
ATOM   2466  C   ASN B  70      56.591  28.336 -39.502  1.00 95.75      B    C  
ATOM   2467  O   ASN B  70      57.443  28.707 -40.302  1.00 94.07      B    O  
ATOM   2468  CB  ASN B  70      55.799  25.937 -39.512  1.00 95.26      B    C  
ATOM   2469  CG  ASN B  70      56.040  24.499 -39.078  1.00 94.22      B    C  
ATOM   2470  ND2 ASN B  70      55.047  23.653 -39.217  1.00 83.73      B    N  
ATOM   2471  OD1 ASN B  70      57.102  24.113 -38.652  1.00 84.49      B    O  
ATOM   2472  N   SER B  71      55.569  29.098 -39.147  1.00 95.61      B    N  
ATOM   2473  CA  SER B  71      55.351  30.444 -39.676  1.00 95.38      B    C  
ATOM   2474  C   SER B  71      56.475  31.410 -39.279  1.00 95.45      B    C  
ATOM   2475  O   SER B  71      57.012  32.118 -40.127  1.00 93.56      B    O  
ATOM   2476  CB  SER B  71      53.988  30.965 -39.215  1.00 94.10      B    C  
ATOM   2477  OG  SER B  71      53.620  32.084 -39.979  1.00 81.21      B    O  
ATOM   2478  N   ILE B  72      56.912  31.386 -38.020  1.00 95.89      B    N  
ATOM   2479  CA  ILE B  72      58.029  32.223 -37.532  1.00 95.70      B    C  
ATOM   2480  C   ILE B  72      59.332  31.856 -38.233  1.00 95.63      B    C  
ATOM   2481  O   ILE B  72      60.061  32.746 -38.680  1.00 94.50      B    O  
ATOM   2482  CB  ILE B  72      58.136  32.116 -36.000  1.00 95.26      B    C  
ATOM   2483  CG1 ILE B  72      56.915  32.796 -35.342  1.00 92.30      B    C  
ATOM   2484  CG2 ILE B  72      59.423  32.771 -35.479  1.00 91.34      B    C  
ATOM   2485  CD1 ILE B  72      56.750  32.452 -33.865  1.00 82.50      B    C  
ATOM   2486  N   HIS B  73      59.606  30.561 -38.408  1.00 95.44      B    N  
ATOM   2487  CA  HIS B  73      60.760  30.124 -39.201  1.00 95.42      B    C  
ATOM   2488  C   HIS B  73      60.660  30.603 -40.649  1.00 95.16      B    C  
ATOM   2489  O   HIS B  73      61.663  31.002 -41.240  1.00 93.70      B    O  
ATOM   2490  CB  HIS B  73      60.901  28.599 -39.145  1.00 95.38      B    C  
ATOM   2491  CG  HIS B  73      61.480  28.101 -37.853  1.00 95.61      B    C  
ATOM   2492  CD2 HIS B  73      62.778  27.695 -37.641  1.00 86.03      B    C  
ATOM   2493  ND1 HIS B  73      60.822  27.963 -36.658  1.00 85.83      B    N  
ATOM   2494  CE1 HIS B  73      61.693  27.499 -35.756  1.00 87.17      B    C  
ATOM   2495  NE2 HIS B  73      62.880  27.319 -36.320  1.00 89.20      B    N  
ATOM   2496  N   ALA B  74      59.475  30.646 -41.240  1.00 95.17      B    N  
ATOM   2497  CA  ALA B  74      59.266  31.150 -42.585  1.00 94.63      B    C  
ATOM   2498  C   ALA B  74      59.538  32.658 -42.699  1.00 94.73      B    C  
ATOM   2499  O   ALA B  74      60.156  33.085 -43.671  1.00 92.89      B    O  
ATOM   2500  CB  ALA B  74      57.854  30.792 -43.040  1.00 93.92      B    C  
ATOM   2501  N   TYR B  75      59.152  33.464 -41.698  1.00 94.92      B    N  
ATOM   2502  CA  TYR B  75      59.525  34.878 -41.652  1.00 94.81      B    C  
ATOM   2503  C   TYR B  75      61.042  35.060 -41.549  1.00 94.76      B    C  
ATOM   2504  O   TYR B  75      61.617  35.879 -42.266  1.00 93.19      B    O  
ATOM   2505  CB  TYR B  75      58.830  35.582 -40.479  1.00 94.74      B    C  
ATOM   2506  CG  TYR B  75      57.363  35.862 -40.710  1.00 94.33      B    C  
ATOM   2507  CD1 TYR B  75      56.966  36.795 -41.684  1.00 88.80      B    C  
ATOM   2508  CD2 TYR B  75      56.380  35.197 -39.953  1.00 88.71      B    C  
ATOM   2509  CE1 TYR B  75      55.611  37.054 -41.916  1.00 86.78      B    C  
ATOM   2510  CE2 TYR B  75      55.017  35.439 -40.175  1.00 87.04      B    C  
ATOM   2511  CZ  TYR B  75      54.637  36.369 -41.168  1.00 90.79      B    C  
ATOM   2512  OH  TYR B  75      53.302  36.597 -41.408  1.00 89.87      B    O  
ATOM   2513  N   MET B  76      61.705  34.272 -40.709  1.00 94.58      B    N  
ATOM   2514  CA  MET B  76      63.153  34.362 -40.511  1.00 94.44      B    C  
ATOM   2515  C   MET B  76      63.939  33.975 -41.773  1.00 94.65      B    C  
ATOM   2516  O   MET B  76      64.872  34.661 -42.155  1.00 93.19      B    O  
ATOM   2517  CB  MET B  76      63.540  33.508 -39.302  1.00 93.81      B    C  
ATOM   2518  CG  MET B  76      64.957  33.787 -38.832  1.00 89.63      B    C  
ATOM   2519  SD  MET B  76      65.242  35.488 -38.234  1.00 86.92      B    S  
ATOM   2520  CE  MET B  76      66.959  35.348 -37.696  1.00 79.93      B    C  
ATOM   2521  N   VAL B  77      63.537  32.912 -42.460  1.00 94.13      B    N  
ATOM   2522  CA  VAL B  77      64.207  32.498 -43.699  1.00 94.13      B    C  
ATOM   2523  C   VAL B  77      63.947  33.470 -44.847  1.00 94.07      B    C  
ATOM   2524  O   VAL B  77      64.856  33.744 -45.626  1.00 92.25      B    O  
ATOM   2525  CB  VAL B  77      63.855  31.039 -44.054  1.00 93.10      B    C  
ATOM   2526  CG1 VAL B  77      62.554  30.873 -44.828  1.00 83.04      B    C  
ATOM   2527  CG2 VAL B  77      64.983  30.403 -44.862  1.00 81.90      B    C  
ATOM   2528  N   ALA B  78      62.755  34.063 -44.905  1.00 93.89      B    N  
ATOM   2529  CA  ALA B  78      62.442  35.092 -45.892  1.00 93.32      B    C  
ATOM   2530  C   ALA B  78      63.289  36.352 -45.696  1.00 93.58      B    C  
ATOM   2531  O   ALA B  78      63.740  36.960 -46.672  1.00 91.25      B    O  
ATOM   2532  CB  ALA B  78      60.943  35.416 -45.815  1.00 92.51      B    C  
ATOM   2533  N   ALA B  79      63.566  36.726 -44.459  1.00 94.05      B    N  
ATOM   2534  CA  ALA B  79      64.516  37.801 -44.179  1.00 93.65      B    C  
ATOM   2535  C   ALA B  79      65.950  37.404 -44.537  1.00 93.91      B    C  
ATOM   2536  O   ALA B  79      66.689  38.186 -45.139  1.00 91.88      B    O  
ATOM   2537  CB  ALA B  79      64.373  38.188 -42.713  1.00 92.99      B    C  
ATOM   2538  N   SER B  80      66.362  36.173 -44.249  1.00 94.11      B    N  
ATOM   2539  CA  SER B  80      67.718  35.672 -44.462  1.00 93.81      B    C  
ATOM   2540  C   SER B  80      68.101  35.555 -45.935  1.00 93.90      B    C  
ATOM   2541  O   SER B  80      69.254  35.764 -46.293  1.00 91.23      B    O  
ATOM   2542  CB  SER B  80      67.885  34.311 -43.788  1.00 92.79      B    C  
ATOM   2543  OG  SER B  80      67.593  34.420 -42.412  1.00 82.11      B    O  
ATOM   2544  N   VAL B  81      67.126  35.247 -46.794  1.00 93.25      B    N  
ATOM   2545  CA  VAL B  81      67.384  35.079 -48.236  1.00 93.06      B    C  
ATOM   2546  C   VAL B  81      67.891  36.362 -48.904  1.00 93.47      B    C  
ATOM   2547  O   VAL B  81      68.609  36.291 -49.891  1.00 91.33      B    O  
ATOM   2548  CB  VAL B  81      66.146  34.520 -48.944  1.00 91.55      B    C  
ATOM   2549  CG1 VAL B  81      65.133  35.585 -49.371  1.00 81.09      B    C  
ATOM   2550  CG2 VAL B  81      66.543  33.707 -50.176  1.00 80.76      B    C  
ATOM   2551  N   THR B  82      67.619  37.530 -48.356  1.00 93.60      B    N  
ATOM   2552  CA  THR B  82      68.047  38.824 -48.911  1.00 93.35      B    C  
ATOM   2553  C   THR B  82      69.562  38.931 -49.038  1.00 93.41      B    C  
ATOM   2554  O   THR B  82      70.072  39.320 -50.094  1.00 91.27      B    O  
ATOM   2555  CB  THR B  82      67.518  39.993 -48.073  1.00 92.36      B    C  
ATOM   2556  CG2 THR B  82      65.997  40.051 -48.024  1.00 82.84      B    C  
ATOM   2557  OG1 THR B  82      67.987  39.934 -46.746  1.00 83.47      B    O  
ATOM   2558  N   GLY B  83      70.280  38.511 -48.016  1.00 92.74      B    N  
ATOM   2559  CA  GLY B  83      71.737  38.471 -48.051  1.00 92.33      B    C  
ATOM   2560  C   GLY B  83      72.284  37.463 -49.065  1.00 93.29      B    C  
ATOM   2561  O   GLY B  83      73.262  37.742 -49.772  1.00 90.74      B    O  
ATOM   2562  N   SER B  84      71.632  36.342 -49.214  1.00 93.98      B    N  
ATOM   2563  CA  SER B  84      71.986  35.337 -50.220  1.00 94.01      B    C  
ATOM   2564  C   SER B  84      71.755  35.833 -51.643  1.00 94.47      B    C  
ATOM   2565  O   SER B  84      72.587  35.599 -52.515  1.00 92.46      B    O  
ATOM   2566  CB  SER B  84      71.205  34.034 -49.978  1.00 92.80      B    C  
ATOM   2567  OG  SER B  84      71.579  33.478 -48.739  1.00 81.93      B    O  
ATOM   2568  N   MET B  85      70.689  36.598 -51.869  1.00 93.30      B    N  
ATOM   2569  CA  MET B  85      70.424  37.226 -53.163  1.00 93.02      B    C  
ATOM   2570  C   MET B  85      71.514  38.238 -53.550  1.00 93.68      B    C  
ATOM   2571  O   MET B  85      71.940  38.258 -54.705  1.00 92.03      B    O  
ATOM   2572  CB  MET B  85      69.059  37.925 -53.150  1.00 92.04      B    C  
ATOM   2573  CG  MET B  85      67.885  36.942 -53.117  1.00 88.62      B    C  
ATOM   2574  SD  MET B  85      66.259  37.739 -53.020  1.00 86.27      B    S  
ATOM   2575  CE  MET B  85      66.146  38.464 -54.666  1.00 77.04      B    C  
ATOM   2576  N   MET B  86      71.982  39.007 -52.588  1.00 93.89      B    N  
ATOM   2577  CA  MET B  86      73.092  39.934 -52.834  1.00 93.64      B    C  
ATOM   2578  C   MET B  86      74.382  39.188 -53.171  1.00 94.29      B    C  
ATOM   2579  O   MET B  86      75.066  39.547 -54.140  1.00 92.96      B    O  
ATOM   2580  CB  MET B  86      73.299  40.853 -51.614  1.00 93.29      B    C  
ATOM   2581  CG  MET B  86      72.116  41.784 -51.368  1.00 90.50      B    C  
ATOM   2582  SD  MET B  86      71.757  42.943 -52.719  1.00 86.43      B    S  
ATOM   2583  CE  MET B  86      70.150  43.535 -52.161  1.00 77.27      B    C  
ATOM   2584  N   ARG B  87      74.711  38.113 -52.468  1.00 93.79      B    N  
ATOM   2585  CA  ARG B  87      75.882  37.272 -52.769  1.00 93.61      B    C  
ATOM   2586  C   ARG B  87      75.776  36.544 -54.111  1.00 94.15      B    C  
ATOM   2587  O   ARG B  87      76.775  36.409 -54.807  1.00 91.81      B    O  
ATOM   2588  CB  ARG B  87      76.107  36.270 -51.639  1.00 92.53      B    C  
ATOM   2589  CG  ARG B  87      76.762  36.924 -50.408  1.00 87.55      B    C  
ATOM   2590  CD  ARG B  87      77.087  35.883 -49.341  1.00 85.68      B    C  
ATOM   2591  NE  ARG B  87      75.904  35.493 -48.570  1.00 80.23      B    N  
ATOM   2592  CZ  ARG B  87      75.559  35.975 -47.372  1.00 76.25      B    C  
ATOM   2593  NH1 ARG B  87      76.304  36.828 -46.732  1.00 66.40      B    N1+
ATOM   2594  NH2 ARG B  87      74.457  35.619 -46.816  1.00 70.14      B    N  
ATOM   2595  N   ALA B  88      74.560  36.138 -54.502  1.00 94.11      B    N  
ATOM   2596  CA  ALA B  88      74.339  35.565 -55.832  1.00 94.05      B    C  
ATOM   2597  C   ALA B  88      74.585  36.603 -56.939  1.00 94.39      B    C  
ATOM   2598  O   ALA B  88      75.215  36.306 -57.948  1.00 92.34      B    O  
ATOM   2599  CB  ALA B  88      72.926  34.991 -55.892  1.00 93.40      B    C  
ATOM   2600  N   SER B  89      74.180  37.848 -56.713  1.00 94.40      B    N  
ATOM   2601  CA  SER B  89      74.494  38.954 -57.614  1.00 93.87      B    C  
ATOM   2602  C   SER B  89      75.996  39.237 -57.644  1.00 94.11      B    C  
ATOM   2603  O   SER B  89      76.565  39.388 -58.721  1.00 91.99      B    O  
ATOM   2604  CB  SER B  89      73.712  40.207 -57.222  1.00 92.71      B    C  
ATOM   2605  OG  SER B  89      72.321  39.959 -57.273  1.00 81.83      B    O  
ATOM   2606  N   GLU B  90      76.685  39.212 -56.490  1.00 93.79      B    N  
ATOM   2607  CA  GLU B  90      78.144  39.313 -56.418  1.00 93.34      B    C  
ATOM   2608  C   GLU B  90      78.829  38.246 -57.286  1.00 93.74      B    C  
ATOM   2609  O   GLU B  90      79.730  38.555 -58.061  1.00 92.14      B    O  
ATOM   2610  CB  GLU B  90      78.612  39.164 -54.958  1.00 92.13      B    C  
ATOM   2611  CG  GLU B  90      80.125  39.367 -54.788  1.00 88.02      B    C  
ATOM   2612  CD  GLU B  90      80.718  38.802 -53.490  1.00 85.64      B    C  
ATOM   2613  OE1 GLU B  90      81.957  38.650 -53.444  1.00 77.37      B    O  
ATOM   2614  OE2 GLU B  90      79.962  38.465 -52.558  1.00 77.92      B    O1-
ATOM   2615  N   ALA B  91      78.383  37.000 -57.201  1.00 93.84      B    N  
ATOM   2616  CA  ALA B  91      78.932  35.905 -57.993  1.00 93.87      B    C  
ATOM   2617  C   ALA B  91      78.735  36.133 -59.498  1.00 94.15      B    C  
ATOM   2618  O   ALA B  91      79.670  35.925 -60.280  1.00 91.16      B    O  
ATOM   2619  CB  ALA B  91      78.295  34.592 -57.522  1.00 92.93      B    C  
ATOM   2620  N   ASN B  92      77.566  36.637 -59.903  1.00 93.87      B    N  
ATOM   2621  CA  ASN B  92      77.319  36.993 -61.298  1.00 93.22      B    C  
ATOM   2622  C   ASN B  92      78.273  38.094 -61.785  1.00 93.46      B    C  
ATOM   2623  O   ASN B  92      78.865  37.965 -62.850  1.00 90.84      B    O  
ATOM   2624  CB  ASN B  92      75.852  37.437 -61.470  1.00 92.52      B    C  
ATOM   2625  CG  ASN B  92      74.850  36.287 -61.433  1.00 91.98      B    C  
ATOM   2626  ND2 ASN B  92      73.605  36.576 -61.113  1.00 84.39      B    N  
ATOM   2627  OD1 ASN B  92      75.152  35.152 -61.736  1.00 84.43      B    O  
ATOM   2628  N   PHE B  93      78.492  39.157 -61.001  1.00 93.00      B    N  
ATOM   2629  CA  PHE B  93      79.398  40.240 -61.379  1.00 92.75      B    C  
ATOM   2630  C   PHE B  93      80.874  39.822 -61.338  1.00 92.91      B    C  
ATOM   2631  O   PHE B  93      81.655  40.268 -62.186  1.00 90.33      B    O  
ATOM   2632  CB  PHE B  93      79.110  41.475 -60.524  1.00 92.11      B    C  
ATOM   2633  CG  PHE B  93      77.961  42.289 -61.054  1.00 92.27      B    C  
ATOM   2634  CD1 PHE B  93      78.160  43.201 -62.107  1.00 84.76      B    C  
ATOM   2635  CD2 PHE B  93      76.652  42.106 -60.551  1.00 84.70      B    C  
ATOM   2636  CE1 PHE B  93      77.083  43.924 -62.644  1.00 82.35      B    C  
ATOM   2637  CE2 PHE B  93      75.568  42.820 -61.091  1.00 82.27      B    C  
ATOM   2638  CZ  PHE B  93      75.794  43.721 -62.133  1.00 86.88      B    C  
ATOM   2639  N   LYS B  94      81.282  38.918 -60.457  1.00 92.54      B    N  
ATOM   2640  CA  LYS B  94      82.614  38.310 -60.490  1.00 92.59      B    C  
ATOM   2641  C   LYS B  94      82.838  37.508 -61.774  1.00 92.34      B    C  
ATOM   2642  O   LYS B  94      83.920  37.584 -62.358  1.00 89.26      B    O  
ATOM   2643  CB  LYS B  94      82.839  37.412 -59.269  1.00 91.92      B    C  
ATOM   2644  CG  LYS B  94      83.212  38.231 -58.027  1.00 88.31      B    C  
ATOM   2645  CD  LYS B  94      83.332  37.322 -56.791  1.00 85.51      B    C  
ATOM   2646  CE  LYS B  94      83.818  38.150 -55.604  1.00 78.17      B    C  
ATOM   2647  NZ  LYS B  94      83.594  37.458 -54.302  1.00 69.59      B    N1+
ATOM   2648  N   GLU B  95      81.832  36.779 -62.229  1.00 92.01      B    N  
ATOM   2649  CA  GLU B  95      81.900  36.043 -63.489  1.00 91.47      B    C  
ATOM   2650  C   GLU B  95      81.998  36.993 -64.692  1.00 91.89      B    C  
ATOM   2651  O   GLU B  95      82.810  36.770 -65.592  1.00 89.53      B    O  
ATOM   2652  CB  GLU B  95      80.701  35.080 -63.584  1.00 90.74      B    C  
ATOM   2653  CG  GLU B  95      80.709  34.160 -64.810  1.00 83.71      B    C  
ATOM   2654  CD  GLU B  95      81.916  33.207 -64.915  1.00 79.08      B    C  
ATOM   2655  OE1 GLU B  95      82.112  32.652 -66.022  1.00 69.86      B    O  
ATOM   2656  OE2 GLU B  95      82.645  33.016 -63.922  1.00 69.26      B    O1-
ATOM   2657  N   PHE B  96      81.257  38.117 -64.678  1.00 91.43      B    N  
ATOM   2658  CA  PHE B  96      81.398  39.154 -65.699  1.00 91.12      B    C  
ATOM   2659  C   PHE B  96      82.807  39.759 -65.702  1.00 91.21      B    C  
ATOM   2660  O   PHE B  96      83.448  39.806 -66.747  1.00 88.76      B    O  
ATOM   2661  CB  PHE B  96      80.348  40.250 -65.512  1.00 90.55      B    C  
ATOM   2662  CG  PHE B  96      78.905  39.815 -65.661  1.00 90.95      B    C  
ATOM   2663  CD1 PHE B  96      78.528  38.854 -66.614  1.00 85.11      B    C  
ATOM   2664  CD2 PHE B  96      77.917  40.386 -64.835  1.00 85.60      B    C  
ATOM   2665  CE1 PHE B  96      77.184  38.449 -66.735  1.00 83.36      B    C  
ATOM   2666  CE2 PHE B  96      76.582  39.992 -64.949  1.00 83.61      B    C  
ATOM   2667  CZ  PHE B  96      76.220  39.018 -65.895  1.00 87.42      B    C  
ATOM   2668  N   ALA B  97      83.346  40.123 -64.554  1.00 90.93      B    N  
ATOM   2669  CA  ALA B  97      84.700  40.646 -64.435  1.00 90.03      B    C  
ATOM   2670  C   ALA B  97      85.756  39.659 -64.951  1.00 90.20      B    C  
ATOM   2671  O   ALA B  97      86.717  40.051 -65.609  1.00 87.76      B    O  
ATOM   2672  CB  ALA B  97      84.951  40.993 -62.966  1.00 89.13      B    C  
ATOM   2673  N   ARG B  98      85.577  38.383 -64.700  1.00 89.40      B    N  
ATOM   2674  CA  ARG B  98      86.469  37.325 -65.205  1.00 89.43      B    C  
ATOM   2675  C   ARG B  98      86.423  37.226 -66.734  1.00 89.66      B    C  
ATOM   2676  O   ARG B  98      87.476  37.154 -67.362  1.00 87.18      B    O  
ATOM   2677  CB  ARG B  98      86.077  35.995 -64.542  1.00 88.34      B    C  
ATOM   2678  CG  ARG B  98      87.053  34.869 -64.896  1.00 81.73      B    C  
ATOM   2679  CD  ARG B  98      86.552  33.557 -64.312  1.00 80.16      B    C  
ATOM   2680  NE  ARG B  98      87.478  32.447 -64.617  1.00 71.68      B    N  
ATOM   2681  CZ  ARG B  98      87.242  31.173 -64.374  1.00 66.31      B    C  
ATOM   2682  NH1 ARG B  98      86.119  30.781 -63.824  1.00 59.25      B    N1+
ATOM   2683  NH2 ARG B  98      88.136  30.277 -64.678  1.00 58.24      B    N  
ATOM   2684  N   ARG B  99      85.208  37.231 -67.317  1.00 88.75      B    N  
ATOM   2685  CA  ARG B  99      85.039  37.175 -68.782  1.00 88.00      B    C  
ATOM   2686  C   ARG B  99      85.615  38.418 -69.455  1.00 87.99      B    C  
ATOM   2687  O   ARG B  99      86.378  38.281 -70.411  1.00 84.39      B    O  
ATOM   2688  CB  ARG B  99      83.563  36.985 -69.138  1.00 86.86      B    C  
ATOM   2689  CG  ARG B  99      83.046  35.604 -68.747  1.00 82.70      B    C  
ATOM   2690  CD  ARG B  99      81.563  35.481 -69.108  1.00 81.99      B    C  
ATOM   2691  NE  ARG B  99      80.983  34.288 -68.492  1.00 77.49      B    N  
ATOM   2692  CZ  ARG B  99      79.782  33.796 -68.722  1.00 73.68      B    C  
ATOM   2693  NH1 ARG B  99      78.981  34.275 -69.646  1.00 67.75      B    N1+
ATOM   2694  NH2 ARG B  99      79.344  32.814 -67.998  1.00 66.34      B    N  
ATOM   2695  N   GLU B 100      85.344  39.615 -68.921  1.00 87.66      B    N  
ATOM   2696  CA  GLU B 100      85.893  40.885 -69.418  1.00 85.42      B    C  
ATOM   2697  C   GLU B 100      87.438  40.913 -69.329  1.00 86.60      B    C  
ATOM   2698  O   GLU B 100      88.108  41.301 -70.277  1.00 84.16      B    O  
ATOM   2699  CB  GLU B 100      85.293  42.046 -68.622  1.00 83.60      B    C  
ATOM   2700  CG  GLU B 100      83.818  42.352 -68.969  1.00 79.89      B    C  
ATOM   2701  CD  GLU B 100      83.630  42.987 -70.364  1.00 77.19      B    C  
ATOM   2702  OE1 GLU B 100      82.469  43.240 -70.736  1.00 70.07      B    O  
ATOM   2703  OE2 GLU B 100      84.654  43.235 -71.047  1.00 69.47      B    O1-
ATOM   2704  N   LYS B 101      88.040  40.408 -68.232  1.00 87.49      B    N  
ATOM   2705  CA  LYS B 101      89.502  40.285 -68.105  1.00 87.14      B    C  
ATOM   2706  C   LYS B 101      90.124  39.407 -69.185  1.00 87.07      B    C  
ATOM   2707  O   LYS B 101      91.226  39.712 -69.638  1.00 83.53      B    O  
ATOM   2708  CB  LYS B 101      89.877  39.743 -66.718  1.00 86.11      B    C  
ATOM   2709  CG  LYS B 101      90.596  40.785 -65.874  1.00 79.06      B    C  
ATOM   2710  CD  LYS B 101      90.937  40.221 -64.502  1.00 75.91      B    C  
ATOM   2711  CE  LYS B 101      91.662  41.282 -63.680  1.00 67.69      B    C  
ATOM   2712  NZ  LYS B 101      91.925  40.812 -62.300  1.00 59.64      B    N1+
ATOM   2713  N   ILE B 102      89.469  38.349 -69.587  1.00 86.94      B    N  
ATOM   2714  CA  ILE B 102      89.944  37.463 -70.656  1.00 86.40      B    C  
ATOM   2715  C   ILE B 102      89.917  38.206 -71.998  1.00 85.94      B    C  
ATOM   2716  O   ILE B 102      90.882  38.123 -72.771  1.00 81.71      B    O  
ATOM   2717  CB  ILE B 102      89.127  36.161 -70.692  1.00 85.60      B    C  
ATOM   2718  CG1 ILE B 102      89.373  35.330 -69.411  1.00 81.07      B    C  
ATOM   2719  CG2 ILE B 102      89.490  35.312 -71.922  1.00 79.95      B    C  
ATOM   2720  CD1 ILE B 102      88.342  34.214 -69.190  1.00 73.46      B    C  
ATOM   2721  N   MET B 103      88.883  38.972 -72.289  1.00 86.13      B    N  
ATOM   2722  CA  MET B 103      88.743  39.750 -73.525  1.00 83.99      B    C  
ATOM   2723  C   MET B 103      89.683  40.975 -73.589  1.00 83.58      B    C  
ATOM   2724  O   MET B 103      90.113  41.377 -74.667  1.00 77.81      B    O  
ATOM   2725  CB  MET B 103      87.279  40.156 -73.710  1.00 81.68      B    C  
ATOM   2726  CG  MET B 103      86.387  38.933 -73.964  1.00 76.58      B    C  
ATOM   2727  SD  MET B 103      84.685  39.292 -74.442  1.00 72.08      B    S  
ATOM   2728  CE  MET B 103      84.014  39.848 -72.856  1.00 63.70      B    C  
ATOM   2729  N   CYS B 104      90.092  41.507 -72.432  1.00 81.13      B    N  
ATOM   2730  CA  CYS B 104      91.009  42.655 -72.327  1.00 78.24      B    C  
ATOM   2731  C   CYS B 104      92.421  42.385 -72.884  1.00 78.19      B    C  
ATOM   2732  O   CYS B 104      93.157  43.312 -73.216  1.00 69.15      B    O  
ATOM   2733  CB  CYS B 104      91.049  43.067 -70.847  1.00 73.98      B    C  
ATOM   2734  SG  CYS B 104      91.991  44.580 -70.555  1.00 67.92      B    S  
ATOM   2735  N   GLY B 105      92.827  41.154 -73.016  1.00 78.19      B    N  
ATOM   2736  CA  GLY B 105      94.171  40.777 -73.470  1.00 76.98      B    C  
ATOM   2737  C   GLY B 105      94.482  41.047 -74.949  1.00 77.74      B    C  
ATOM   2738  O   GLY B 105      95.651  40.984 -75.345  1.00 70.07      B    O  
ATOM   2739  N   CYS B 106      93.498  41.351 -75.767  1.00 76.72      B    N  
ATOM   2740  CA  CYS B 106      93.720  41.606 -77.196  1.00 75.42      B    C  
ATOM   2741  C   CYS B 106      94.050  43.084 -77.496  1.00 76.03      B    C  
ATOM   2742  O   CYS B 106      93.594  44.002 -76.825  1.00 67.88      B    O  
ATOM   2743  CB  CYS B 106      92.539  41.061 -78.012  1.00 70.06      B    C  
ATOM   2744  SG  CYS B 106      90.972  41.860 -77.664  1.00 62.95      B    S  
ATOM   2745  N   LYS B 107      94.859  43.335 -78.538  1.00 76.60      B    N  
ATOM   2746  CA  LYS B 107      95.154  44.699 -78.988  1.00 76.71      B    C  
ATOM   2747  C   LYS B 107      93.886  45.401 -79.489  1.00 77.79      B    C  
ATOM   2748  O   LYS B 107      93.230  44.895 -80.388  1.00 68.03      B    O  
ATOM   2749  CB  LYS B 107      96.217  44.699 -80.097  1.00 71.63      B    C  
ATOM   2750  CG  LYS B 107      97.629  45.015 -79.591  1.00 64.09      B    C  
ATOM   2751  CD  LYS B 107      98.640  45.085 -80.761  1.00 59.50      B    C  
ATOM   2752  CE  LYS B 107     100.005  45.531 -80.271  1.00 52.46      B    C  
ATOM   2753  NZ  LYS B 107     101.000  45.583 -81.370  1.00 44.73      B    N1+
ATOM   2754  N   GLY B 108      93.541  46.552 -78.902  1.00 74.43      B    N  
ATOM   2755  CA  GLY B 108      92.342  47.344 -79.221  1.00 74.61      B    C  
ATOM   2756  C   GLY B 108      91.129  47.067 -78.335  1.00 76.71      B    C  
ATOM   2757  O   GLY B 108      90.128  47.776 -78.428  1.00 67.30      B    O  
ATOM   2758  N   CYS B 109      91.226  46.125 -77.412  1.00 74.99      B    N  
ATOM   2759  CA  CYS B 109      90.132  45.760 -76.497  1.00 73.56      B    C  
ATOM   2760  C   CYS B 109      90.155  46.569 -75.181  1.00 76.44      B    C  
ATOM   2761  O   CYS B 109      89.862  46.039 -74.112  1.00 69.04      B    O  
ATOM   2762  CB  CYS B 109      90.147  44.243 -76.264  1.00 67.33      B    C  
ATOM   2763  SG  CYS B 109      90.045  43.321 -77.829  1.00 61.80      B    S  
ATOM   2764  N   TYR B 110      90.550  47.848 -75.249  1.00 80.62      B    N  
ATOM   2765  CA  TYR B 110      90.635  48.715 -74.053  1.00 81.74      B    C  
ATOM   2766  C   TYR B 110      89.298  48.823 -73.299  1.00 83.28      B    C  
ATOM   2767  O   TYR B 110      89.284  48.842 -72.065  1.00 78.31      B    O  
ATOM   2768  CB  TYR B 110      91.134  50.091 -74.493  1.00 77.25      B    C  
ATOM   2769  CG  TYR B 110      91.329  51.073 -73.358  1.00 70.62      B    C  
ATOM   2770  CD1 TYR B 110      90.338  52.025 -73.046  1.00 64.09      B    C  
ATOM   2771  CD2 TYR B 110      92.510  51.015 -72.581  1.00 60.84      B    C  
ATOM   2772  CE1 TYR B 110      90.523  52.904 -71.982  1.00 52.81      B    C  
ATOM   2773  CE2 TYR B 110      92.692  51.893 -71.520  1.00 53.17      B    C  
ATOM   2774  CZ  TYR B 110      91.700  52.835 -71.214  1.00 52.76      B    C  
ATOM   2775  OH  TYR B 110      91.870  53.713 -70.157  1.00 51.41      B    O  
ATOM   2776  N   GLU B 111      88.193  48.822 -74.022  1.00 82.68      B    N  
ATOM   2777  CA  GLU B 111      86.827  48.888 -73.472  1.00 82.81      B    C  
ATOM   2778  C   GLU B 111      86.525  47.702 -72.546  1.00 84.57      B    C  
ATOM   2779  O   GLU B 111      86.017  47.881 -71.441  1.00 79.67      B    O  
ATOM   2780  CB  GLU B 111      85.861  48.979 -74.656  1.00 77.83      B    C  
ATOM   2781  CG  GLU B 111      84.536  49.665 -74.310  1.00 68.10      B    C  
ATOM   2782  CD  GLU B 111      83.687  49.933 -75.565  1.00 63.91      B    C  
ATOM   2783  OE1 GLU B 111      82.818  50.826 -75.501  1.00 56.57      B    O  
ATOM   2784  OE2 GLU B 111      83.923  49.249 -76.580  1.00 56.46      B    O1-
ATOM   2785  N   HIS B 112      86.960  46.505 -72.917  1.00 86.11      B    N  
ATOM   2786  CA  HIS B 112      86.800  45.311 -72.081  1.00 85.38      B    C  
ATOM   2787  C   HIS B 112      87.606  45.386 -70.785  1.00 86.95      B    C  
ATOM   2788  O   HIS B 112      87.158  44.880 -69.749  1.00 83.35      B    O  
ATOM   2789  CB  HIS B 112      87.192  44.076 -72.883  1.00 83.43      B    C  
ATOM   2790  CG  HIS B 112      86.243  43.771 -74.005  1.00 83.04      B    C  
ATOM   2791  CD2 HIS B 112      86.523  43.760 -75.356  1.00 73.06      B    C  
ATOM   2792  ND1 HIS B 112      84.926  43.430 -73.880  1.00 73.29      B    N  
ATOM   2793  CE1 HIS B 112      84.427  43.218 -75.103  1.00 71.95      B    C  
ATOM   2794  NE2 HIS B 112      85.368  43.408 -76.025  1.00 73.54      B    N  
ATOM   2795  N   CYS B 113      88.749  46.047 -70.775  1.00 84.80      B    N  
ATOM   2796  CA  CYS B 113      89.522  46.248 -69.546  1.00 82.97      B    C  
ATOM   2797  C   CYS B 113      88.810  47.200 -68.579  1.00 84.48      B    C  
ATOM   2798  O   CYS B 113      88.831  46.966 -67.366  1.00 80.97      B    O  
ATOM   2799  CB  CYS B 113      90.914  46.771 -69.883  1.00 80.10      B    C  
ATOM   2800  SG  CYS B 113      91.919  45.590 -70.827  1.00 73.73      B    S  
ATOM   2801  N   LEU B 114      88.191  48.245 -69.103  1.00 86.77      B    N  
ATOM   2802  CA  LEU B 114      87.369  49.158 -68.300  1.00 86.97      B    C  
ATOM   2803  C   LEU B 114      86.155  48.432 -67.709  1.00 87.62      B    C  
ATOM   2804  O   LEU B 114      85.942  48.497 -66.498  1.00 84.44      B    O  
ATOM   2805  CB  LEU B 114      86.962  50.366 -69.167  1.00 84.66      B    C  
ATOM   2806  CG  LEU B 114      87.947  51.528 -69.060  1.00 78.61      B    C  
ATOM   2807  CD1 LEU B 114      87.904  52.402 -70.312  1.00 71.43      B    C  
ATOM   2808  CD2 LEU B 114      87.610  52.414 -67.859  1.00 70.26      B    C  
ATOM   2809  N   HIS B 115      85.450  47.699 -68.530  1.00 88.29      B    N  
ATOM   2810  CA  HIS B 115      84.298  46.921 -68.070  1.00 87.31      B    C  
ATOM   2811  C   HIS B 115      84.676  45.856 -67.031  1.00 88.29      B    C  
ATOM   2812  O   HIS B 115      83.918  45.626 -66.090  1.00 85.09      B    O  
ATOM   2813  CB  HIS B 115      83.603  46.266 -69.266  1.00 85.10      B    C  
ATOM   2814  CG  HIS B 115      82.935  47.223 -70.222  1.00 83.01      B    C  
ATOM   2815  CD2 HIS B 115      82.501  48.501 -69.980  1.00 72.81      B    C  
ATOM   2816  ND1 HIS B 115      82.614  46.952 -71.539  1.00 72.68      B    N  
ATOM   2817  CE1 HIS B 115      82.011  48.031 -72.053  1.00 71.55      B    C  
ATOM   2818  NE2 HIS B 115      81.933  48.987 -71.138  1.00 73.55      B    N  
ATOM   2819  N   ALA B 116      85.824  45.233 -67.102  1.00 88.12      B    N  
ATOM   2820  CA  ALA B 116      86.297  44.287 -66.091  1.00 87.35      B    C  
ATOM   2821  C   ALA B 116      86.533  44.957 -64.730  1.00 88.74      B    C  
ATOM   2822  O   ALA B 116      86.229  44.372 -63.686  1.00 86.62      B    O  
ATOM   2823  CB  ALA B 116      87.569  43.616 -66.596  1.00 85.55      B    C  
ATOM   2824  N   ILE B 117      87.097  46.192 -64.734  1.00 89.57      B    N  
ATOM   2825  CA  ILE B 117      87.283  46.970 -63.500  1.00 89.40      B    C  
ATOM   2826  C   ILE B 117      85.919  47.364 -62.918  1.00 90.08      B    C  
ATOM   2827  O   ILE B 117      85.705  47.213 -61.715  1.00 87.97      B    O  
ATOM   2828  CB  ILE B 117      88.179  48.198 -63.755  1.00 88.16      B    C  
ATOM   2829  CG1 ILE B 117      89.616  47.752 -64.128  1.00 83.43      B    C  
ATOM   2830  CG2 ILE B 117      88.236  49.113 -62.506  1.00 81.73      B    C  
ATOM   2831  CD1 ILE B 117      90.501  48.882 -64.673  1.00 73.94      B    C  
ATOM   2832  N   GLU B 118      85.019  47.805 -63.756  1.00 89.39      B    N  
ATOM   2833  CA  GLU B 118      83.669  48.226 -63.347  1.00 88.82      B    C  
ATOM   2834  C   GLU B 118      82.856  47.057 -62.779  1.00 89.94      B    C  
ATOM   2835  O   GLU B 118      82.325  47.154 -61.675  1.00 88.12      B    O  
ATOM   2836  CB  GLU B 118      83.005  48.900 -64.552  1.00 87.01      B    C  
ATOM   2837  CG  GLU B 118      81.918  49.897 -64.133  1.00 77.59      B    C  
ATOM   2838  CD  GLU B 118      81.403  50.721 -65.313  1.00 72.03      B    C  
ATOM   2839  OE1 GLU B 118      80.854  51.809 -65.045  1.00 63.23      B    O  
ATOM   2840  OE2 GLU B 118      81.567  50.274 -66.460  1.00 63.19      B    O1-
ATOM   2841  N   ALA B 119      82.880  45.917 -63.431  1.00 90.22      B    N  
ATOM   2842  CA  ALA B 119      82.232  44.704 -62.927  1.00 89.97      B    C  
ATOM   2843  C   ALA B 119      82.836  44.236 -61.599  1.00 90.98      B    C  
ATOM   2844  O   ALA B 119      82.102  43.796 -60.702  1.00 88.73      B    O  
ATOM   2845  CB  ALA B 119      82.342  43.615 -64.004  1.00 88.22      B    C  
ATOM   2846  N   THR B 120      84.144  44.364 -61.424  1.00 91.93      B    N  
ATOM   2847  CA  THR B 120      84.799  44.025 -60.145  1.00 91.96      B    C  
ATOM   2848  C   THR B 120      84.345  44.962 -59.023  1.00 92.60      B    C  
ATOM   2849  O   THR B 120      84.157  44.533 -57.891  1.00 90.26      B    O  
ATOM   2850  CB  THR B 120      86.321  44.072 -60.273  1.00 90.72      B    C  
ATOM   2851  CG2 THR B 120      87.024  43.545 -59.023  1.00 78.55      B    C  
ATOM   2852  OG1 THR B 120      86.755  43.267 -61.338  1.00 80.76      B    O  
ATOM   2853  N   LYS B 121      84.159  46.251 -59.342  1.00 92.22      B    N  
ATOM   2854  CA  LYS B 121      83.664  47.241 -58.384  1.00 92.22      B    C  
ATOM   2855  C   LYS B 121      82.225  46.934 -57.968  1.00 92.93      B    C  
ATOM   2856  O   LYS B 121      81.951  46.866 -56.769  1.00 90.86      B    O  
ATOM   2857  CB  LYS B 121      83.812  48.631 -58.985  1.00 90.85      B    C  
ATOM   2858  CG  LYS B 121      83.646  49.717 -57.925  1.00 81.66      B    C  
ATOM   2859  CD  LYS B 121      83.727  51.106 -58.563  1.00 77.80      B    C  
ATOM   2860  CE  LYS B 121      83.484  52.164 -57.492  1.00 67.90      B    C  
ATOM   2861  NZ  LYS B 121      83.298  53.501 -58.084  1.00 59.92      B    N1+
ATOM   2862  N   ILE B 122      81.342  46.630 -58.917  1.00 92.68      B    N  
ATOM   2863  CA  ILE B 122      79.945  46.239 -58.654  1.00 92.36      B    C  
ATOM   2864  C   ILE B 122      79.882  44.960 -57.820  1.00 92.88      B    C  
ATOM   2865  O   ILE B 122      79.145  44.901 -56.840  1.00 90.80      B    O  
ATOM   2866  CB  ILE B 122      79.177  46.101 -59.979  1.00 91.30      B    C  
ATOM   2867  CG1 ILE B 122      79.042  47.476 -60.681  1.00 87.75      B    C  
ATOM   2868  CG2 ILE B 122      77.779  45.503 -59.736  1.00 87.33      B    C  
ATOM   2869  CD1 ILE B 122      78.549  47.387 -62.128  1.00 82.23      B    C  
ATOM   2870  N   ALA B 123      80.697  43.963 -58.113  1.00 92.71      B    N  
ATOM   2871  CA  ALA B 123      80.764  42.739 -57.316  1.00 92.47      B    C  
ATOM   2872  C   ALA B 123      81.176  43.018 -55.872  1.00 93.24      B    C  
ATOM   2873  O   ALA B 123      80.638  42.417 -54.938  1.00 91.35      B    O  
ATOM   2874  CB  ALA B 123      81.731  41.766 -57.991  1.00 91.54      B    C  
ATOM   2875  N   THR B 124      82.085  43.961 -55.663  1.00 94.51      B    N  
ATOM   2876  CA  THR B 124      82.495  44.369 -54.308  1.00 94.40      B    C  
ATOM   2877  C   THR B 124      81.373  45.095 -53.574  1.00 94.67      B    C  
ATOM   2878  O   THR B 124      81.177  44.867 -52.384  1.00 92.49      B    O  
ATOM   2879  CB  THR B 124      83.748  45.252 -54.355  1.00 93.29      B    C  
ATOM   2880  CG2 THR B 124      84.379  45.403 -52.973  1.00 78.87      B    C  
ATOM   2881  OG1 THR B 124      84.737  44.696 -55.183  1.00 81.86      B    O  
ATOM   2882  N   GLU B 125      80.621  45.933 -54.269  1.00 94.09      B    N  
ATOM   2883  CA  GLU B 125      79.443  46.595 -53.693  1.00 93.45      B    C  
ATOM   2884  C   GLU B 125      78.353  45.586 -53.317  1.00 94.06      B    C  
ATOM   2885  O   GLU B 125      77.813  45.668 -52.211  1.00 92.16      B    O  
ATOM   2886  CB  GLU B 125      78.901  47.670 -54.647  1.00 92.36      B    C  
ATOM   2887  CG  GLU B 125      79.789  48.916 -54.664  1.00 84.19      B    C  
ATOM   2888  CD  GLU B 125      79.294  50.026 -55.601  1.00 78.79      B    C  
ATOM   2889  OE1 GLU B 125      80.017  51.047 -55.717  1.00 69.87      B    O  
ATOM   2890  OE2 GLU B 125      78.204  49.870 -56.202  1.00 69.89      B    O1-
ATOM   2891  N   PHE B 126      78.080  44.566 -54.137  1.00 94.20      B    N  
ATOM   2892  CA  PHE B 126      77.163  43.481 -53.787  1.00 94.24      B    C  
ATOM   2893  C   PHE B 126      77.654  42.654 -52.598  1.00 94.31      B    C  
ATOM   2894  O   PHE B 126      76.850  42.279 -51.744  1.00 92.38      B    O  
ATOM   2895  CB  PHE B 126      76.922  42.572 -54.999  1.00 93.64      B    C  
ATOM   2896  CG  PHE B 126      75.845  43.051 -55.937  1.00 93.98      B    C  
ATOM   2897  CD1 PHE B 126      74.524  43.231 -55.468  1.00 87.81      B    C  
ATOM   2898  CD2 PHE B 126      76.122  43.299 -57.289  1.00 88.19      B    C  
ATOM   2899  CE1 PHE B 126      73.504  43.657 -56.328  1.00 86.22      B    C  
ATOM   2900  CE2 PHE B 126      75.112  43.724 -58.160  1.00 86.21      B    C  
ATOM   2901  CZ  PHE B 126      73.804  43.909 -57.683  1.00 90.45      B    C  
ATOM   2902  N   ALA B 127      78.940  42.395 -52.484  1.00 94.28      B    N  
ATOM   2903  CA  ALA B 127      79.490  41.691 -51.325  1.00 93.81      B    C  
ATOM   2904  C   ALA B 127      79.313  42.487 -50.028  1.00 94.10      B    C  
ATOM   2905  O   ALA B 127      79.038  41.903 -48.974  1.00 91.70      B    O  
ATOM   2906  CB  ALA B 127      80.970  41.396 -51.589  1.00 92.79      B    C  
ATOM   2907  N   ASN B 128      79.445  43.819 -50.083  1.00 94.45      B    N  
ATOM   2908  CA  ASN B 128      79.174  44.681 -48.942  1.00 94.04      B    C  
ATOM   2909  C   ASN B 128      77.687  44.725 -48.598  1.00 94.02      B    C  
ATOM   2910  O   ASN B 128      77.342  44.533 -47.429  1.00 91.64      B    O  
ATOM   2911  CB  ASN B 128      79.732  46.090 -49.219  1.00 93.10      B    C  
ATOM   2912  CG  ASN B 128      81.241  46.170 -49.156  1.00 88.37      B    C  
ATOM   2913  ND2 ASN B 128      81.805  47.201 -49.764  1.00 78.11      B    N  
ATOM   2914  OD1 ASN B 128      81.936  45.360 -48.563  1.00 79.75      B    O  
ATOM   2915  N   ALA B 129      76.822  44.869 -49.593  1.00 93.71      B    N  
ATOM   2916  CA  ALA B 129      75.382  44.818 -49.398  1.00 93.34      B    C  
ATOM   2917  C   ALA B 129      74.951  43.487 -48.782  1.00 93.62      B    C  
ATOM   2918  O   ALA B 129      74.195  43.476 -47.822  1.00 91.50      B    O  
ATOM   2919  CB  ALA B 129      74.695  45.073 -50.743  1.00 92.51      B    C  
ATOM   2920  N   GLY B 130      75.477  42.365 -49.234  1.00 93.59      B    N  
ATOM   2921  CA  GLY B 130      75.217  41.051 -48.649  1.00 92.54      B    C  
ATOM   2922  C   GLY B 130      75.562  40.983 -47.168  1.00 93.01      B    C  
ATOM   2923  O   GLY B 130      74.776  40.466 -46.379  1.00 91.02      B    O  
ATOM   2924  N   ARG B 131      76.718  41.565 -46.766  1.00 93.31      B    N  
ATOM   2925  CA  ARG B 131      77.084  41.643 -45.339  1.00 93.13      B    C  
ATOM   2926  C   ARG B 131      76.176  42.559 -44.542  1.00 93.57      B    C  
ATOM   2927  O   ARG B 131      75.881  42.240 -43.391  1.00 91.51      B    O  
ATOM   2928  CB  ARG B 131      78.531  42.117 -45.163  1.00 92.07      B    C  
ATOM   2929  CG  ARG B 131      79.549  41.066 -45.585  1.00 83.19      B    C  
ATOM   2930  CD  ARG B 131      80.956  41.604 -45.332  1.00 81.21      B    C  
ATOM   2931  NE  ARG B 131      81.879  41.211 -46.400  1.00 70.76      B    N  
ATOM   2932  CZ  ARG B 131      83.159  41.528 -46.480  1.00 64.07      B    C  
ATOM   2933  NH1 ARG B 131      83.767  42.181 -45.531  1.00 57.15      B    N1+
ATOM   2934  NH2 ARG B 131      83.843  41.201 -47.538  1.00 57.23      B    N  
ATOM   2935  N   GLU B 132      75.702  43.664 -45.094  1.00 93.72      B    N  
ATOM   2936  CA  GLU B 132      74.739  44.542 -44.427  1.00 93.11      B    C  
ATOM   2937  C   GLU B 132      73.395  43.851 -44.225  1.00 93.57      B    C  
ATOM   2938  O   GLU B 132      72.844  43.922 -43.125  1.00 91.50      B    O  
ATOM   2939  CB  GLU B 132      74.533  45.840 -45.217  1.00 91.86      B    C  
ATOM   2940  CG  GLU B 132      75.668  46.850 -45.006  1.00 82.94      B    C  
ATOM   2941  CD  GLU B 132      75.383  48.203 -45.668  1.00 77.66      B    C  
ATOM   2942  OE1 GLU B 132      76.074  49.174 -45.283  1.00 68.70      B    O  
ATOM   2943  OE2 GLU B 132      74.476  48.270 -46.532  1.00 69.27      B    O1-
ATOM   2944  N   TYR B 133      72.877  43.143 -45.230  1.00 93.63      B    N  
ATOM   2945  CA  TYR B 133      71.650  42.377 -45.090  1.00 93.88      B    C  
ATOM   2946  C   TYR B 133      71.793  41.264 -44.049  1.00 94.05      B    C  
ATOM   2947  O   TYR B 133      70.931  41.138 -43.179  1.00 91.90      B    O  
ATOM   2948  CB  TYR B 133      71.192  41.843 -46.453  1.00 93.58      B    C  
ATOM   2949  CG  TYR B 133      70.437  42.862 -47.278  1.00 93.92      B    C  
ATOM   2950  CD1 TYR B 133      69.114  43.211 -46.932  1.00 87.62      B    C  
ATOM   2951  CD2 TYR B 133      71.035  43.482 -48.385  1.00 87.63      B    C  
ATOM   2952  CE1 TYR B 133      68.411  44.179 -47.675  1.00 85.87      B    C  
ATOM   2953  CE2 TYR B 133      70.347  44.452 -49.128  1.00 85.98      B    C  
ATOM   2954  CZ  TYR B 133      69.035  44.806 -48.769  1.00 90.34      B    C  
ATOM   2955  OH  TYR B 133      68.365  45.771 -49.473  1.00 89.41      B    O  
ATOM   2956  N   ASP B 134      72.918  40.555 -44.042  1.00 94.16      B    N  
ATOM   2957  CA  ASP B 134      73.180  39.537 -43.025  1.00 93.55      B    C  
ATOM   2958  C   ASP B 134      73.246  40.134 -41.607  1.00 93.67      B    C  
ATOM   2959  O   ASP B 134      72.759  39.536 -40.645  1.00 91.34      B    O  
ATOM   2960  CB  ASP B 134      74.482  38.792 -43.327  1.00 92.34      B    C  
ATOM   2961  CG  ASP B 134      74.430  37.810 -44.501  1.00 90.14      B    C  
ATOM   2962  OD1 ASP B 134      73.352  37.498 -45.028  1.00 84.16      B    O  
ATOM   2963  OD2 ASP B 134      75.519  37.294 -44.856  1.00 83.94      B    O1-
ATOM   2964  N   GLN B 135      73.818  41.317 -41.448  1.00 93.31      B    N  
ATOM   2965  CA  GLN B 135      73.807  42.013 -40.156  1.00 93.15      B    C  
ATOM   2966  C   GLN B 135      72.407  42.401 -39.707  1.00 93.50      B    C  
ATOM   2967  O   GLN B 135      72.091  42.245 -38.523  1.00 91.27      B    O  
ATOM   2968  CB  GLN B 135      74.682  43.276 -40.207  1.00 91.74      B    C  
ATOM   2969  CG  GLN B 135      76.129  42.985 -39.804  1.00 82.50      B    C  
ATOM   2970  CD  GLN B 135      76.995  44.247 -39.768  1.00 78.63      B    C  
ATOM   2971  NE2 GLN B 135      78.159  44.174 -39.180  1.00 66.29      B    N  
ATOM   2972  OE1 GLN B 135      76.656  45.302 -40.249  1.00 69.81      B    O  
ATOM   2973  N   LYS B 136      71.555  42.872 -40.611  1.00 93.29      B    N  
ATOM   2974  CA  LYS B 136      70.152  43.180 -40.314  1.00 93.11      B    C  
ATOM   2975  C   LYS B 136      69.399  41.928 -39.871  1.00 93.51      B    C  
ATOM   2976  O   LYS B 136      68.673  41.986 -38.880  1.00 91.33      B    O  
ATOM   2977  CB  LYS B 136      69.469  43.791 -41.525  1.00 92.32      B    C  
ATOM   2978  CG  LYS B 136      69.945  45.210 -41.846  1.00 90.51      B    C  
ATOM   2979  CD  LYS B 136      69.279  45.674 -43.146  1.00 88.08      B    C  
ATOM   2980  CE  LYS B 136      69.743  47.056 -43.570  1.00 82.94      B    C  
ATOM   2981  NZ  LYS B 136      69.055  47.475 -44.812  1.00 75.73      B    N1+
ATOM   2982  N   VAL B 137      69.599  40.785 -40.524  1.00 93.74      B    N  
ATOM   2983  CA  VAL B 137      68.991  39.516 -40.130  1.00 93.43      B    C  
ATOM   2984  C   VAL B 137      69.493  39.069 -38.761  1.00 93.40      B    C  
ATOM   2985  O   VAL B 137      68.691  38.677 -37.912  1.00 91.28      B    O  
ATOM   2986  CB  VAL B 137      69.232  38.428 -41.185  1.00 92.50      B    C  
ATOM   2987  CG1 VAL B 137      68.692  37.067 -40.740  1.00 85.70      B    C  
ATOM   2988  CG2 VAL B 137      68.526  38.774 -42.494  1.00 86.00      B    C  
ATOM   2989  N   ARG B 138      70.784  39.200 -38.475  1.00 92.80      B    N  
ATOM   2990  CA  ARG B 138      71.357  38.859 -37.164  1.00 92.29      B    C  
ATOM   2991  C   ARG B 138      70.744  39.660 -36.012  1.00 92.42      B    C  
ATOM   2992  O   ARG B 138      70.630  39.157 -34.904  1.00 89.78      B    O  
ATOM   2993  CB  ARG B 138      72.871  39.042 -37.222  1.00 90.56      B    C  
ATOM   2994  CG  ARG B 138      73.572  38.195 -36.162  1.00 83.29      B    C  
ATOM   2995  CD  ARG B 138      75.086  38.473 -36.146  1.00 83.65      B    C  
ATOM   2996  NE  ARG B 138      75.687  38.222 -37.466  1.00 76.47      B    N  
ATOM   2997  CZ  ARG B 138      76.960  38.370 -37.793  1.00 72.15      B    C  
ATOM   2998  NH1 ARG B 138      77.850  38.756 -36.918  1.00 64.84      B    N1+
ATOM   2999  NH2 ARG B 138      77.344  38.145 -39.013  1.00 63.30      B    N  
ATOM   3000  N   ALA B 139      70.292  40.878 -36.271  1.00 92.72      B    N  
ATOM   3001  CA  ALA B 139      69.581  41.685 -35.286  1.00 92.69      B    C  
ATOM   3002  C   ALA B 139      68.179  41.155 -34.966  1.00 93.10      B    C  
ATOM   3003  O   ALA B 139      67.637  41.472 -33.901  1.00 89.96      B    O  
ATOM   3004  CB  ALA B 139      69.538  43.134 -35.772  1.00 91.14      B    C  
ATOM   3005  N   LEU B 140      67.568  40.338 -35.834  1.00 93.09      B    N  
ATOM   3006  CA  LEU B 140      66.251  39.713 -35.610  1.00 92.97      B    C  
ATOM   3007  C   LEU B 140      66.318  38.480 -34.713  1.00 93.43      B    C  
ATOM   3008  O   LEU B 140      65.306  38.089 -34.140  1.00 90.82      B    O  
ATOM   3009  CB  LEU B 140      65.619  39.336 -36.961  1.00 92.13      B    C  
ATOM   3010  CG  LEU B 140      65.423  40.497 -37.946  1.00 91.10      B    C  
ATOM   3011  CD1 LEU B 140      64.879  39.957 -39.266  1.00 83.41      B    C  
ATOM   3012  CD2 LEU B 140      64.441  41.539 -37.417  1.00 83.46      B    C  
ATOM   3013  N   GLU B 141      67.493  37.877 -34.559  1.00 93.02      B    N  
ATOM   3014  CA  GLU B 141      67.682  36.585 -33.902  1.00 92.36      B    C  
ATOM   3015  C   GLU B 141      67.164  36.553 -32.459  1.00 93.10      B    C  
ATOM   3016  O   GLU B 141      66.564  35.572 -32.034  1.00 91.02      B    O  
ATOM   3017  CB  GLU B 141      69.174  36.251 -33.921  1.00 89.98      B    C  
ATOM   3018  CG  GLU B 141      69.452  34.861 -34.477  1.00 83.89      B    C  
ATOM   3019  CD  GLU B 141      70.942  34.529 -34.481  1.00 80.48      B    C  
ATOM   3020  OE1 GLU B 141      71.314  33.542 -35.139  1.00 73.97      B    O  
ATOM   3021  OE2 GLU B 141      71.729  35.247 -33.815  1.00 73.17      B    O1-
ATOM   3022  N   SER B 142      67.328  37.628 -31.722  1.00 92.99      B    N  
ATOM   3023  CA  SER B 142      66.819  37.718 -30.353  1.00 92.83      B    C  
ATOM   3024  C   SER B 142      65.298  37.649 -30.290  1.00 93.65      B    C  
ATOM   3025  O   SER B 142      64.744  36.949 -29.434  1.00 91.23      B    O  
ATOM   3026  CB  SER B 142      67.318  39.002 -29.689  1.00 91.13      B    C  
ATOM   3027  OG  SER B 142      66.803  40.149 -30.333  1.00 77.99      B    O  
ATOM   3028  N   SER B 143      64.607  38.322 -31.196  1.00 93.91      B    N  
ATOM   3029  CA  SER B 143      63.144  38.298 -31.287  1.00 94.27      B    C  
ATOM   3030  C   SER B 143      62.641  36.951 -31.792  1.00 94.74      B    C  
ATOM   3031  O   SER B 143      61.651  36.437 -31.272  1.00 92.74      B    O  
ATOM   3032  CB  SER B 143      62.647  39.418 -32.203  1.00 93.44      B    C  
ATOM   3033  OG  SER B 143      63.049  40.684 -31.710  1.00 83.50      B    O  
ATOM   3034  N   PHE B 144      63.342  36.351 -32.733  1.00 94.59      B    N  
ATOM   3035  CA  PHE B 144      63.056  35.008 -33.228  1.00 94.69      B    C  
ATOM   3036  C   PHE B 144      63.151  33.967 -32.110  1.00 95.19      B    C  
ATOM   3037  O   PHE B 144      62.192  33.252 -31.840  1.00 94.16      B    O  
ATOM   3038  CB  PHE B 144      64.014  34.684 -34.377  1.00 94.57      B    C  
ATOM   3039  CG  PHE B 144      63.915  33.256 -34.870  1.00 95.01      B    C  
ATOM   3040  CD1 PHE B 144      64.795  32.281 -34.396  1.00 88.69      B    C  
ATOM   3041  CD2 PHE B 144      62.911  32.910 -35.781  1.00 89.25      B    C  
ATOM   3042  CE1 PHE B 144      64.677  30.951 -34.833  1.00 88.14      B    C  
ATOM   3043  CE2 PHE B 144      62.790  31.586 -36.224  1.00 88.05      B    C  
ATOM   3044  CZ  PHE B 144      63.669  30.602 -35.751  1.00 92.20      B    C  
ATOM   3045  N   ASN B 145      64.262  33.935 -31.395  1.00 94.96      B    N  
ATOM   3046  CA  ASN B 145      64.464  33.000 -30.292  1.00 94.76      B    C  
ATOM   3047  C   ASN B 145      63.486  33.238 -29.130  1.00 95.05      B    C  
ATOM   3048  O   ASN B 145      63.094  32.288 -28.459  1.00 93.31      B    O  
ATOM   3049  CB  ASN B 145      65.921  33.096 -29.813  1.00 93.76      B    C  
ATOM   3050  CG  ASN B 145      66.898  32.443 -30.772  1.00 92.50      B    C  
ATOM   3051  ND2 ASN B 145      68.151  32.837 -30.738  1.00 83.54      B    N  
ATOM   3052  OD1 ASN B 145      66.571  31.555 -31.527  1.00 84.19      B    O  
ATOM   3053  N   ALA B 146      63.066  34.472 -28.890  1.00 94.81      B    N  
ATOM   3054  CA  ALA B 146      62.035  34.786 -27.910  1.00 95.00      B    C  
ATOM   3055  C   ALA B 146      60.665  34.266 -28.341  1.00 95.25      B    C  
ATOM   3056  O   ALA B 146      59.956  33.692 -27.518  1.00 93.37      B    O  
ATOM   3057  CB  ALA B 146      62.018  36.297 -27.661  1.00 94.29      B    C  
ATOM   3058  N   ALA B 147      60.298  34.383 -29.613  1.00 95.38      B    N  
ATOM   3059  CA  ALA B 147      59.038  33.878 -30.146  1.00 95.25      B    C  
ATOM   3060  C   ALA B 147      58.961  32.349 -30.095  1.00 95.61      B    C  
ATOM   3061  O   ALA B 147      57.959  31.801 -29.632  1.00 94.22      B    O  
ATOM   3062  CB  ALA B 147      58.856  34.401 -31.571  1.00 94.69      B    C  
ATOM   3063  N   ILE B 148      60.028  31.649 -30.471  1.00 95.59      B    N  
ATOM   3064  CA  ILE B 148      60.096  30.182 -30.396  1.00 95.39      B    C  
ATOM   3065  C   ILE B 148      60.028  29.717 -28.939  1.00 95.28      B    C  
ATOM   3066  O   ILE B 148      59.268  28.802 -28.630  1.00 94.14      B    O  
ATOM   3067  CB  ILE B 148      61.353  29.649 -31.105  1.00 94.81      B    C  
ATOM   3068  CG1 ILE B 148      61.362  29.973 -32.622  1.00 91.39      B    C  
ATOM   3069  CG2 ILE B 148      61.521  28.134 -30.912  1.00 90.73      B    C  
ATOM   3070  CD1 ILE B 148      60.190  29.404 -33.435  1.00 82.02      B    C  
ATOM   3071  N   ARG B 149      60.728  30.369 -28.031  1.00 94.61      B    N  
ATOM   3072  CA  ARG B 149      60.675  30.046 -26.602  1.00 93.96      B    C  
ATOM   3073  C   ARG B 149      59.297  30.309 -25.999  1.00 94.22      B    C  
ATOM   3074  O   ARG B 149      58.852  29.540 -25.160  1.00 92.37      B    O  
ATOM   3075  CB  ARG B 149      61.758  30.830 -25.868  1.00 92.53      B    C  
ATOM   3076  CG  ARG B 149      62.427  29.996 -24.783  1.00 82.66      B    C  
ATOM   3077  CD  ARG B 149      63.481  30.821 -24.016  1.00 80.61      B    C  
ATOM   3078  NE  ARG B 149      64.479  31.412 -24.933  1.00 70.71      B    N  
ATOM   3079  CZ  ARG B 149      65.523  32.143 -24.600  1.00 64.64      B    C  
ATOM   3080  NH1 ARG B 149      65.798  32.424 -23.352  1.00 57.55      B    N1+
ATOM   3081  NH2 ARG B 149      66.312  32.624 -25.520  1.00 57.61      B    N  
ATOM   3082  N   GLY B 150      58.617  31.352 -26.422  1.00 95.06      B    N  
ATOM   3083  CA  GLY B 150      57.247  31.659 -26.035  1.00 94.97      B    C  
ATOM   3084  C   GLY B 150      56.271  30.572 -26.474  1.00 95.64      B    C  
ATOM   3085  O   GLY B 150      55.450  30.138 -25.685  1.00 94.31      B    O  
ATOM   3086  N   LEU B 151      56.430  30.076 -27.713  1.00 95.36      B    N  
ATOM   3087  CA  LEU B 151      55.621  28.966 -28.212  1.00 95.45      B    C  
ATOM   3088  C   LEU B 151      55.880  27.660 -27.463  1.00 95.59      B    C  
ATOM   3089  O   LEU B 151      54.933  26.945 -27.167  1.00 94.35      B    O  
ATOM   3090  CB  LEU B 151      55.883  28.782 -29.714  1.00 95.22      B    C  
ATOM   3091  CG  LEU B 151      55.099  29.784 -30.581  1.00 93.67      B    C  
ATOM   3092  CD1 LEU B 151      55.660  29.816 -31.988  1.00 87.19      B    C  
ATOM   3093  CD2 LEU B 151      53.623  29.395 -30.679  1.00 87.26      B    C  
ATOM   3094  N   ASP B 152      57.126  27.384 -27.123  1.00 95.06      B    N  
ATOM   3095  CA  ASP B 152      57.491  26.199 -26.339  1.00 94.53      B    C  
ATOM   3096  C   ASP B 152      56.836  26.234 -24.948  1.00 94.96      B    C  
ATOM   3097  O   ASP B 152      56.121  25.311 -24.559  1.00 93.17      B    O  
ATOM   3098  CB  ASP B 152      59.024  26.145 -26.260  1.00 93.04      B    C  
ATOM   3099  CG  ASP B 152      59.601  24.735 -26.187  1.00 89.07      B    C  
ATOM   3100  OD1 ASP B 152      59.026  23.829 -26.830  1.00 79.42      B    O  
ATOM   3101  OD2 ASP B 152      60.688  24.592 -25.597  1.00 78.24      B    O1-
ATOM   3102  N   VAL B 153      56.912  27.365 -24.253  1.00 95.12      B    N  
ATOM   3103  CA  VAL B 153      56.218  27.589 -22.976  1.00 95.27      B    C  
ATOM   3104  C   VAL B 153      54.698  27.536 -23.129  1.00 95.42      B    C  
ATOM   3105  O   VAL B 153      53.999  27.041 -22.246  1.00 93.95      B    O  
ATOM   3106  CB  VAL B 153      56.655  28.935 -22.363  1.00 94.46      B    C  
ATOM   3107  CG1 VAL B 153      55.853  29.325 -21.116  1.00 89.24      B    C  
ATOM   3108  CG2 VAL B 153      58.122  28.895 -21.939  1.00 88.30      B    C  
ATOM   3109  N   MET B 154      54.174  28.025 -24.252  1.00 95.43      B    N  
ATOM   3110  CA  MET B 154      52.735  27.970 -24.528  1.00 95.38      B    C  
ATOM   3111  C   MET B 154      52.235  26.531 -24.628  1.00 95.72      B    C  
ATOM   3112  O   MET B 154      51.203  26.201 -24.034  1.00 94.34      B    O  
ATOM   3113  CB  MET B 154      52.453  28.770 -25.802  1.00 94.23      B    C  
ATOM   3114  CG  MET B 154      50.980  28.774 -26.188  1.00 88.78      B    C  
ATOM   3115  SD  MET B 154      50.660  29.754 -27.671  1.00 86.86      B    S  
ATOM   3116  CE  MET B 154      48.929  29.308 -27.916  1.00 79.71      B    C  
ATOM   3117  N   VAL B 155      52.954  25.664 -25.324  1.00 96.03      B    N  
ATOM   3118  CA  VAL B 155      52.628  24.240 -25.442  1.00 96.06      B    C  
ATOM   3119  C   VAL B 155      52.724  23.544 -24.078  1.00 96.02      B    C  
ATOM   3120  O   VAL B 155      51.798  22.837 -23.688  1.00 95.01      B    O  
ATOM   3121  CB  VAL B 155      53.525  23.542 -26.481  1.00 95.26      B    C  
ATOM   3122  CG1 VAL B 155      53.347  22.025 -26.494  1.00 89.79      B    C  
ATOM   3123  CG2 VAL B 155      53.193  24.043 -27.895  1.00 89.31      B    C  
ATOM   3124  N   ASP B 156      53.785  23.804 -23.326  1.00 95.68      B    N  
ATOM   3125  CA  ASP B 156      53.965  23.239 -21.990  1.00 95.25      B    C  
ATOM   3126  C   ASP B 156      52.857  23.675 -21.012  1.00 95.54      B    C  
ATOM   3127  O   ASP B 156      52.330  22.848 -20.268  1.00 94.09      B    O  
ATOM   3128  CB  ASP B 156      55.345  23.619 -21.437  1.00 94.26      B    C  
ATOM   3129  CG  ASP B 156      56.504  22.766 -21.976  1.00 91.14      B    C  
ATOM   3130  OD1 ASP B 156      56.252  21.619 -22.407  1.00 83.97      B    O  
ATOM   3131  OD2 ASP B 156      57.651  23.224 -21.818  1.00 83.87      B    O1-
ATOM   3132  N   ASN B 157      52.431  24.929 -21.051  1.00 95.63      B    N  
ATOM   3133  CA  ASN B 157      51.335  25.432 -20.227  1.00 95.47      B    C  
ATOM   3134  C   ASN B 157      49.981  24.807 -20.614  1.00 95.69      B    C  
ATOM   3135  O   ASN B 157      49.184  24.472 -19.731  1.00 94.05      B    O  
ATOM   3136  CB  ASN B 157      51.270  26.959 -20.317  1.00 94.98      B    C  
ATOM   3137  CG  ASN B 157      52.358  27.671 -19.532  1.00 93.63      B    C  
ATOM   3138  ND2 ASN B 157      52.524  28.952 -19.783  1.00 86.62      B    N  
ATOM   3139  OD1 ASN B 157      53.030  27.132 -18.680  1.00 87.04      B    O  
ATOM   3140  N   LEU B 158      49.717  24.618 -21.909  1.00 95.78      B    N  
ATOM   3141  CA  LEU B 158      48.518  23.908 -22.376  1.00 95.88      B    C  
ATOM   3142  C   LEU B 158      48.512  22.471 -21.868  1.00 96.02      B    C  
ATOM   3143  O   LEU B 158      47.509  22.016 -21.305  1.00 95.03      B    O  
ATOM   3144  CB  LEU B 158      48.444  23.953 -23.913  1.00 95.87      B    C  
ATOM   3145  CG  LEU B 158      48.008  25.304 -24.488  1.00 94.81      B    C  
ATOM   3146  CD1 LEU B 158      48.258  25.342 -25.993  1.00 89.94      B    C  
ATOM   3147  CD2 LEU B 158      46.514  25.562 -24.263  1.00 89.51      B    C  
ATOM   3148  N   HIS B 159      49.631  21.767 -21.958  1.00 96.06      B    N  
ATOM   3149  CA  HIS B 159      49.738  20.400 -21.456  1.00 95.91      B    C  
ATOM   3150  C   HIS B 159      49.657  20.330 -19.924  1.00 95.97      B    C  
ATOM   3151  O   HIS B 159      49.028  19.415 -19.383  1.00 94.93      B    O  
ATOM   3152  CB  HIS B 159      51.033  19.762 -21.968  1.00 95.72      B    C  
ATOM   3153  CG  HIS B 159      51.101  18.315 -21.565  1.00 95.74      B    C  
ATOM   3154  CD2 HIS B 159      51.986  17.741 -20.694  1.00 85.92      B    C  
ATOM   3155  ND1 HIS B 159      50.164  17.358 -21.889  1.00 84.05      B    N  
ATOM   3156  CE1 HIS B 159      50.486  16.237 -21.231  1.00 88.18      B    C  
ATOM   3157  NE2 HIS B 159      51.588  16.417 -20.494  1.00 89.93      B    N  
ATOM   3158  N   ALA B 160      50.217  21.296 -19.212  1.00 95.27      B    N  
ATOM   3159  CA  ALA B 160      50.086  21.394 -17.766  1.00 94.83      B    C  
ATOM   3160  C   ALA B 160      48.612  21.503 -17.357  1.00 94.91      B    C  
ATOM   3161  O   ALA B 160      48.175  20.769 -16.475  1.00 93.37      B    O  
ATOM   3162  CB  ALA B 160      50.919  22.570 -17.255  1.00 93.93      B    C  
ATOM   3163  N   SER B 161      47.819  22.322 -18.047  1.00 95.53      B    N  
ATOM   3164  CA  SER B 161      46.381  22.422 -17.805  1.00 95.44      B    C  
ATOM   3165  C   SER B 161      45.641  21.107 -18.079  1.00 95.71      B    C  
ATOM   3166  O   SER B 161      44.745  20.736 -17.319  1.00 94.36      B    O  
ATOM   3167  CB  SER B 161      45.764  23.570 -18.610  1.00 94.43      B    C  
ATOM   3168  OG  SER B 161      45.468  23.220 -19.953  1.00 86.04      B    O  
ATOM   3169  N   GLN B 162      46.036  20.343 -19.089  1.00 95.78      B    N  
ATOM   3170  CA  GLN B 162      45.486  19.012 -19.362  1.00 95.75      B    C  
ATOM   3171  C   GLN B 162      45.783  18.041 -18.218  1.00 95.99      B    C  
ATOM   3172  O   GLN B 162      44.878  17.324 -17.772  1.00 94.87      B    O  
ATOM   3173  CB  GLN B 162      46.069  18.443 -20.667  1.00 95.17      B    C  
ATOM   3174  CG  GLN B 162      45.591  19.154 -21.937  1.00 93.97      B    C  
ATOM   3175  CD  GLN B 162      46.263  18.593 -23.195  1.00 94.42      B    C  
ATOM   3176  NE2 GLN B 162      45.653  18.732 -24.344  1.00 85.90      B    N  
ATOM   3177  OE1 GLN B 162      47.340  18.013 -23.178  1.00 86.66      B    O  
ATOM   3178  N   ARG B 163      47.005  18.015 -17.706  1.00 95.52      B    N  
ATOM   3179  CA  ARG B 163      47.383  17.153 -16.578  1.00 95.17      B    C  
ATOM   3180  C   ARG B 163      46.649  17.509 -15.298  1.00 95.36      B    C  
ATOM   3181  O   ARG B 163      46.207  16.605 -14.594  1.00 94.05      B    O  
ATOM   3182  CB  ARG B 163      48.898  17.232 -16.320  1.00 93.67      B    C  
ATOM   3183  CG  ARG B 163      49.691  16.396 -17.326  1.00 85.70      B    C  
ATOM   3184  CD  ARG B 163      51.175  16.346 -16.941  1.00 83.57      B    C  
ATOM   3185  NE  ARG B 163      51.396  15.549 -15.704  1.00 75.23      B    N  
ATOM   3186  CZ  ARG B 163      52.472  14.821 -15.420  1.00 68.80      B    C  
ATOM   3187  NH1 ARG B 163      53.486  14.782 -16.221  1.00 61.25      B    N1+
ATOM   3188  NH2 ARG B 163      52.529  14.120 -14.336  1.00 60.91      B    N  
ATOM   3189  N   GLU B 164      46.528  18.788 -15.001  1.00 95.43      B    N  
ATOM   3190  CA  GLU B 164      45.805  19.258 -13.821  1.00 95.09      B    C  
ATOM   3191  C   GLU B 164      44.321  18.866 -13.908  1.00 95.47      B    C  
ATOM   3192  O   GLU B 164      43.794  18.237 -12.995  1.00 94.38      B    O  
ATOM   3193  CB  GLU B 164      45.969  20.777 -13.681  1.00 94.05      B    C  
ATOM   3194  CG  GLU B 164      46.053  21.238 -12.202  1.00 83.26      B    C  
ATOM   3195  CD  GLU B 164      47.476  21.242 -11.613  1.00 72.66      B    C  
ATOM   3196  OE1 GLU B 164      47.576  21.362 -10.373  1.00 62.90      B    O  
ATOM   3197  OE2 GLU B 164      48.451  21.136 -12.382  1.00 62.39      B    O1-
ATOM   3198  N   ALA B 165      43.665  19.125 -15.041  1.00 95.71      B    N  
ATOM   3199  CA  ALA B 165      42.278  18.727 -15.282  1.00 95.92      B    C  
ATOM   3200  C   ALA B 165      42.085  17.202 -15.173  1.00 96.29      B    C  
ATOM   3201  O   ALA B 165      41.109  16.744 -14.591  1.00 95.03      B    O  
ATOM   3202  CB  ALA B 165      41.850  19.242 -16.667  1.00 95.38      B    C  
ATOM   3203  N   HIS B 166      43.044  16.418 -15.667  1.00 96.05      B    N  
ATOM   3204  CA  HIS B 166      43.025  14.965 -15.527  1.00 96.18      B    C  
ATOM   3205  C   HIS B 166      43.083  14.547 -14.063  1.00 96.36      B    C  
ATOM   3206  O   HIS B 166      42.253  13.758 -13.622  1.00 95.41      B    O  
ATOM   3207  CB  HIS B 166      44.177  14.343 -16.323  1.00 95.97      B    C  
ATOM   3208  CG  HIS B 166      44.030  12.864 -16.487  1.00 96.13      B    C  
ATOM   3209  CD2 HIS B 166      44.574  11.880 -15.704  1.00 86.16      B    C  
ATOM   3210  ND1 HIS B 166      43.292  12.228 -17.469  1.00 85.41      B    N  
ATOM   3211  CE1 HIS B 166      43.385  10.900 -17.270  1.00 87.78      B    C  
ATOM   3212  NE2 HIS B 166      44.159  10.657 -16.218  1.00 89.81      B    N  
ATOM   3213  N   SER B 167      43.988  15.116 -13.283  1.00 96.01      B    N  
ATOM   3214  CA  SER B 167      44.143  14.814 -11.856  1.00 95.75      B    C  
ATOM   3215  C   SER B 167      42.883  15.143 -11.046  1.00 96.06      B    C  
ATOM   3216  O   SER B 167      42.456  14.333 -10.228  1.00 94.25      B    O  
ATOM   3217  CB  SER B 167      45.341  15.584 -11.294  1.00 94.05      B    C  
ATOM   3218  OG  SER B 167      45.609  15.181  -9.964  1.00 77.21      B    O  
ATOM   3219  N   GLN B 168      42.280  16.299 -11.296  1.00 96.29      B    N  
ATOM   3220  CA  GLN B 168      41.070  16.717 -10.587  1.00 96.28      B    C  
ATOM   3221  C   GLN B 168      39.855  15.868 -10.971  1.00 96.35      B    C  
ATOM   3222  O   GLN B 168      39.070  15.469 -10.111  1.00 94.96      B    O  
ATOM   3223  CB  GLN B 168      40.796  18.202 -10.848  1.00 95.81      B    C  
ATOM   3224  CG  GLN B 168      41.907  19.165 -10.377  1.00 93.47      B    C  
ATOM   3225  CD  GLN B 168      42.281  19.023  -8.895  1.00 89.51      B    C  
ATOM   3226  NE2 GLN B 168      43.482  19.389  -8.537  1.00 75.82      B    N  
ATOM   3227  OE1 GLN B 168      41.516  18.582  -8.057  1.00 80.51      B    O  
ATOM   3228  N   THR B 169      39.718  15.506 -12.250  1.00 96.53      B    N  
ATOM   3229  CA  THR B 169      38.667  14.585 -12.702  1.00 96.44      B    C  
ATOM   3230  C   THR B 169      38.839  13.214 -12.058  1.00 96.48      B    C  
ATOM   3231  O   THR B 169      37.876  12.636 -11.577  1.00 95.18      B    O  
ATOM   3232  CB  THR B 169      38.657  14.447 -14.225  1.00 95.94      B    C  
ATOM   3233  CG2 THR B 169      37.477  13.610 -14.727  1.00 85.64      B    C  
ATOM   3234  OG1 THR B 169      38.532  15.706 -14.833  1.00 85.95      B    O  
ATOM   3235  N   LEU B 170      40.069  12.721 -11.989  1.00 96.62      B    N  
ATOM   3236  CA  LEU B 170      40.399  11.436 -11.366  1.00 96.39      B    C  
ATOM   3237  C   LEU B 170      40.017  11.415  -9.884  1.00 96.42      B    C  
ATOM   3238  O   LEU B 170      39.472  10.429  -9.410  1.00 94.92      B    O  
ATOM   3239  CB  LEU B 170      41.901  11.171 -11.565  1.00 95.47      B    C  
ATOM   3240  CG  LEU B 170      42.198   9.717 -11.956  1.00 92.34      B    C  
ATOM   3241  CD1 LEU B 170      43.055   9.680 -13.220  1.00 85.78      B    C  
ATOM   3242  CD2 LEU B 170      42.965   8.984 -10.855  1.00 85.87      B    C  
ATOM   3243  N   GLN B 171      40.236  12.515  -9.171  1.00 96.10      B    N  
ATOM   3244  CA  GLN B 171      39.810  12.653  -7.782  1.00 95.82      B    C  
ATOM   3245  C   GLN B 171      38.282  12.593  -7.655  1.00 95.87      B    C  
ATOM   3246  O   GLN B 171      37.768  11.855  -6.816  1.00 94.15      B    O  
ATOM   3247  CB  GLN B 171      40.395  13.962  -7.219  1.00 95.09      B    C  
ATOM   3248  CG  GLN B 171      40.125  14.079  -5.709  1.00 88.87      B    C  
ATOM   3249  CD  GLN B 171      40.713  15.360  -5.091  1.00 84.16      B    C  
ATOM   3250  NE2 GLN B 171      40.541  15.532  -3.807  1.00 72.05      B    N  
ATOM   3251  OE1 GLN B 171      41.318  16.198  -5.732  1.00 76.16      B    O  
ATOM   3252  N   ALA B 172      37.553  13.308  -8.517  1.00 96.00      B    N  
ATOM   3253  CA  ALA B 172      36.097  13.355  -8.478  1.00 95.71      B    C  
ATOM   3254  C   ALA B 172      35.445  11.985  -8.727  1.00 95.87      B    C  
ATOM   3255  O   ALA B 172      34.494  11.610  -8.034  1.00 93.86      B    O  
ATOM   3256  CB  ALA B 172      35.611  14.389  -9.499  1.00 94.89      B    C  
ATOM   3257  N   ILE B 173      35.964  11.203  -9.664  1.00 95.90      B    N  
ATOM   3258  CA  ILE B 173      35.426   9.867  -9.972  1.00 95.49      B    C  
ATOM   3259  C   ILE B 173      35.881   8.788  -8.985  1.00 95.62      B    C  
ATOM   3260  O   ILE B 173      35.280   7.713  -8.929  1.00 93.80      B    O  
ATOM   3261  CB  ILE B 173      35.745   9.448 -11.423  1.00 94.08      B    C  
ATOM   3262  CG1 ILE B 173      37.254   9.201 -11.618  1.00 88.26      B    C  
ATOM   3263  CG2 ILE B 173      35.171  10.482 -12.406  1.00 86.88      B    C  
ATOM   3264  CD1 ILE B 173      37.660   8.810 -13.025  1.00 83.53      B    C  
ATOM   3265  N   GLN B 174      36.936   9.045  -8.206  1.00 95.73      B    N  
ATOM   3266  CA  GLN B 174      37.422   8.128  -7.170  1.00 95.31      B    C  
ATOM   3267  C   GLN B 174      36.593   8.210  -5.888  1.00 95.08      B    C  
ATOM   3268  O   GLN B 174      36.331   7.182  -5.278  1.00 92.20      B    O  
ATOM   3269  CB  GLN B 174      38.900   8.396  -6.854  1.00 94.18      B    C  
ATOM   3270  CG  GLN B 174      39.777   7.247  -7.321  1.00 88.78      B    C  
ATOM   3271  CD  GLN B 174      41.263   7.421  -7.011  1.00 88.18      B    C  
ATOM   3272  NE2 GLN B 174      42.050   6.397  -7.204  1.00 77.14      B    N  
ATOM   3273  OE1 GLN B 174      41.738   8.457  -6.600  1.00 79.58      B    O  
ATOM   3274  N   ASP B 175      36.216   9.418  -5.478  1.00 94.47      B    N  
ATOM   3275  CA  ASP B 175      35.467   9.641  -4.239  1.00 93.59      B    C  
ATOM   3276  C   ASP B 175      33.970   9.879  -4.453  1.00 93.84      B    C  
ATOM   3277  O   ASP B 175      33.184   9.724  -3.517  1.00 88.21      B    O  
ATOM   3278  CB  ASP B 175      36.153  10.739  -3.403  1.00 90.93      B    C  
ATOM   3279  CG  ASP B 175      36.117  12.151  -3.988  1.00 88.00      B    C  
ATOM   3280  OD1 ASP B 175      35.267  12.450  -4.846  1.00 80.46      B    O  
ATOM   3281  OD2 ASP B 175      36.914  12.992  -3.518  1.00 80.92      B    O1-
ATOM   3282  N   GLY B 176      33.557  10.231  -5.659  1.00 92.56      B    N  
ATOM   3283  CA  GLY B 176      32.169  10.544  -5.999  1.00 92.18      B    C  
ATOM   3284  C   GLY B 176      31.609  11.776  -5.279  1.00 92.73      B    C  
ATOM   3285  O   GLY B 176      30.391  11.931  -5.195  1.00 88.50      B    O  
ATOM   3286  N   ARG B 177      32.478  12.640  -4.723  1.00 93.14      B    N  
ATOM   3287  CA  ARG B 177      32.062  13.733  -3.828  1.00 92.41      B    C  
ATOM   3288  C   ARG B 177      32.759  15.064  -4.084  1.00 92.94      B    C  
ATOM   3289  O   ARG B 177      32.182  16.115  -3.828  1.00 88.87      B    O  
ATOM   3290  CB  ARG B 177      32.296  13.249  -2.383  1.00 89.29      B    C  
ATOM   3291  CG  ARG B 177      31.223  13.787  -1.435  1.00 81.63      B    C  
ATOM   3292  CD  ARG B 177      31.453  13.298  -0.014  1.00 79.47      B    C  
ATOM   3293  NE  ARG B 177      30.348  13.713   0.851  1.00 69.82      B    N  
ATOM   3294  CZ  ARG B 177      30.300  13.618   2.167  1.00 63.91      B    C  
ATOM   3295  NH1 ARG B 177      31.294  13.116   2.852  1.00 57.27      B    N1+
ATOM   3296  NH2 ARG B 177      29.242  14.028   2.820  1.00 56.05      B    N  
ATOM   3297  N   SER B 178      33.995  15.029  -4.571  1.00 93.36      B    N  
ATOM   3298  CA  SER B 178      34.803  16.213  -4.838  1.00 93.74      B    C  
ATOM   3299  C   SER B 178      34.238  17.056  -5.992  1.00 94.59      B    C  
ATOM   3300  O   SER B 178      33.409  16.600  -6.787  1.00 90.69      B    O  
ATOM   3301  CB  SER B 178      36.254  15.802  -5.102  1.00 91.13      B    C  
ATOM   3302  OG  SER B 178      36.819  15.301  -3.907  1.00 80.25      B    O  
ATOM   3303  N   HIS B 179      34.679  18.293  -6.074  1.00 93.63      B    N  
ATOM   3304  CA  HIS B 179      34.320  19.229  -7.142  1.00 94.34      B    C  
ATOM   3305  C   HIS B 179      32.808  19.470  -7.319  1.00 94.47      B    C  
ATOM   3306  O   HIS B 179      32.316  19.662  -8.426  1.00 90.41      B    O  
ATOM   3307  CB  HIS B 179      35.033  18.848  -8.451  1.00 93.94      B    C  
ATOM   3308  CG  HIS B 179      36.512  18.732  -8.268  1.00 94.74      B    C  
ATOM   3309  CD2 HIS B 179      37.252  17.586  -8.330  1.00 83.95      B    C  
ATOM   3310  ND1 HIS B 179      37.350  19.756  -7.882  1.00 84.01      B    N  
ATOM   3311  CE1 HIS B 179      38.575  19.233  -7.713  1.00 85.25      B    C  
ATOM   3312  NE2 HIS B 179      38.546  17.918  -7.978  1.00 87.40      B    N  
ATOM   3313  N   GLY B 180      32.076  19.469  -6.212  1.00 93.46      B    N  
ATOM   3314  CA  GLY B 180      30.645  19.759  -6.184  1.00 93.62      B    C  
ATOM   3315  C   GLY B 180      29.735  18.549  -6.399  1.00 94.60      B    C  
ATOM   3316  O   GLY B 180      28.524  18.691  -6.247  1.00 91.15      B    O  
ATOM   3317  N   LEU B 181      30.267  17.344  -6.666  1.00 94.56      B    N  
ATOM   3318  CA  LEU B 181      29.444  16.131  -6.789  1.00 94.50      B    C  
ATOM   3319  C   LEU B 181      28.654  15.799  -5.506  1.00 94.65      B    C  
ATOM   3320  O   LEU B 181      27.607  15.176  -5.591  1.00 92.42      B    O  
ATOM   3321  CB  LEU B 181      30.326  14.933  -7.186  1.00 93.90      B    C  
ATOM   3322  CG  LEU B 181      30.801  14.932  -8.643  1.00 93.25      B    C  
ATOM   3323  CD1 LEU B 181      31.747  13.750  -8.849  1.00 88.09      B    C  
ATOM   3324  CD2 LEU B 181      29.649  14.777  -9.631  1.00 87.88      B    C  
ATOM   3325  N   SER B 182      29.106  16.259  -4.338  1.00 94.95      B    N  
ATOM   3326  CA  SER B 182      28.357  16.106  -3.090  1.00 94.66      B    C  
ATOM   3327  C   SER B 182      26.976  16.756  -3.144  1.00 94.95      B    C  
ATOM   3328  O   SER B 182      26.042  16.244  -2.536  1.00 92.23      B    O  
ATOM   3329  CB  SER B 182      29.142  16.690  -1.917  1.00 93.14      B    C  
ATOM   3330  OG  SER B 182      29.437  18.054  -2.122  1.00 84.60      B    O  
ATOM   3331  N   LEU B 183      26.800  17.820  -3.930  1.00 94.68      B    N  
ATOM   3332  CA  LEU B 183      25.522  18.528  -4.052  1.00 94.72      B    C  
ATOM   3333  C   LEU B 183      24.409  17.652  -4.643  1.00 95.06      B    C  
ATOM   3334  O   LEU B 183      23.242  17.878  -4.351  1.00 92.85      B    O  
ATOM   3335  CB  LEU B 183      25.706  19.774  -4.935  1.00 94.25      B    C  
ATOM   3336  CG  LEU B 183      26.682  20.833  -4.378  1.00 92.86      B    C  
ATOM   3337  CD1 LEU B 183      26.903  21.913  -5.425  1.00 86.22      B    C  
ATOM   3338  CD2 LEU B 183      26.139  21.486  -3.111  1.00 86.31      B    C  
ATOM   3339  N   LEU B 184      24.746  16.635  -5.439  1.00 94.58      B    N  
ATOM   3340  CA  LEU B 184      23.755  15.679  -5.944  1.00 94.04      B    C  
ATOM   3341  C   LEU B 184      23.159  14.865  -4.787  1.00 94.22      B    C  
ATOM   3342  O   LEU B 184      21.950  14.701  -4.712  1.00 92.15      B    O  
ATOM   3343  CB  LEU B 184      24.369  14.717  -6.972  1.00 93.70      B    C  
ATOM   3344  CG  LEU B 184      24.582  15.314  -8.377  1.00 92.84      B    C  
ATOM   3345  CD1 LEU B 184      25.886  16.095  -8.520  1.00 84.22      B    C  
ATOM   3346  CD2 LEU B 184      24.620  14.185  -9.406  1.00 83.55      B    C  
ATOM   3347  N   ALA B 185      24.002  14.370  -3.888  1.00 94.18      B    N  
ATOM   3348  CA  ALA B 185      23.564  13.616  -2.729  1.00 93.87      B    C  
ATOM   3349  C   ALA B 185      22.779  14.512  -1.753  1.00 93.96      B    C  
ATOM   3350  O   ALA B 185      21.681  14.149  -1.360  1.00 91.30      B    O  
ATOM   3351  CB  ALA B 185      24.778  12.966  -2.054  1.00 92.24      B    C  
ATOM   3352  N   ASP B 186      23.291  15.707  -1.469  1.00 94.71      B    N  
ATOM   3353  CA  ASP B 186      22.679  16.648  -0.528  1.00 94.31      B    C  
ATOM   3354  C   ASP B 186      21.250  17.041  -0.944  1.00 94.66      B    C  
ATOM   3355  O   ASP B 186      20.393  17.260  -0.090  1.00 92.06      B    O  
ATOM   3356  CB  ASP B 186      23.555  17.905  -0.408  1.00 93.22      B    C  
ATOM   3357  CG  ASP B 186      24.962  17.667   0.181  1.00 87.50      B    C  
ATOM   3358  OD1 ASP B 186      25.167  16.641   0.860  1.00 80.36      B    O  
ATOM   3359  OD2 ASP B 186      25.828  18.525  -0.057  1.00 80.30      B    O1-
ATOM   3360  N   TYR B 187      20.983  17.104  -2.244  1.00 93.64      B    N  
ATOM   3361  CA  TYR B 187      19.661  17.458  -2.767  1.00 93.57      B    C  
ATOM   3362  C   TYR B 187      18.730  16.251  -2.939  1.00 93.52      B    C  
ATOM   3363  O   TYR B 187      17.551  16.337  -2.605  1.00 90.83      B    O  
ATOM   3364  CB  TYR B 187      19.841  18.218  -4.087  1.00 93.19      B    C  
ATOM   3365  CG  TYR B 187      18.582  18.919  -4.537  1.00 92.42      B    C  
ATOM   3366  CD1 TYR B 187      17.797  18.395  -5.590  1.00 87.12      B    C  
ATOM   3367  CD2 TYR B 187      18.168  20.097  -3.890  1.00 87.33      B    C  
ATOM   3368  CE1 TYR B 187      16.619  19.047  -5.995  1.00 85.94      B    C  
ATOM   3369  CE2 TYR B 187      16.988  20.761  -4.282  1.00 86.14      B    C  
ATOM   3370  CZ  TYR B 187      16.223  20.230  -5.340  1.00 88.68      B    C  
ATOM   3371  OH  TYR B 187      15.068  20.869  -5.726  1.00 86.67      B    O  
ATOM   3372  N   THR B 188      19.242  15.145  -3.470  1.00 93.96      B    N  
ATOM   3373  CA  THR B 188      18.401  13.988  -3.840  1.00 93.00      B    C  
ATOM   3374  C   THR B 188      18.230  12.986  -2.699  1.00 92.39      B    C  
ATOM   3375  O   THR B 188      17.132  12.481  -2.462  1.00 88.26      B    O  
ATOM   3376  CB  THR B 188      18.992  13.253  -5.052  1.00 92.11      B    C  
ATOM   3377  CG2 THR B 188      18.031  12.222  -5.629  1.00 82.88      B    C  
ATOM   3378  OG1 THR B 188      19.298  14.160  -6.089  1.00 81.93      B    O  
ATOM   3379  N   ALA B 189      19.318  12.644  -2.023  1.00 91.28      B    N  
ATOM   3380  CA  ALA B 189      19.371  11.568  -1.040  1.00 90.28      B    C  
ATOM   3381  C   ALA B 189      20.459  11.851   0.017  1.00 91.35      B    C  
ATOM   3382  O   ALA B 189      21.498  11.192   0.030  1.00 87.08      B    O  
ATOM   3383  CB  ALA B 189      19.598  10.248  -1.797  1.00 87.13      B    C  
ATOM   3384  N   PRO B 190      20.248  12.818   0.927  1.00 92.43      B    N  
ATOM   3385  CA  PRO B 190      21.287  13.278   1.866  1.00 91.18      B    C  
ATOM   3386  C   PRO B 190      21.779  12.198   2.846  1.00 91.07      B    C  
ATOM   3387  O   PRO B 190      22.877  12.313   3.394  1.00 85.39      B    O  
ATOM   3388  CB  PRO B 190      20.643  14.455   2.610  1.00 88.89      B    C  
ATOM   3389  CG  PRO B 190      19.141  14.210   2.479  1.00 86.55      B    C  
ATOM   3390  CD  PRO B 190      19.021  13.563   1.107  1.00 89.84      B    C  
ATOM   3391  N   ASP B 191      21.009  11.141   3.035  1.00 91.88      B    N  
ATOM   3392  CA  ASP B 191      21.314   9.999   3.888  1.00 90.72      B    C  
ATOM   3393  C   ASP B 191      22.040   8.850   3.149  1.00 91.64      B    C  
ATOM   3394  O   ASP B 191      22.230   7.769   3.708  1.00 86.71      B    O  
ATOM   3395  CB  ASP B 191      20.011   9.531   4.571  1.00 86.85      B    C  
ATOM   3396  CG  ASP B 191      18.901   9.129   3.595  1.00 80.39      B    C  
ATOM   3397  OD1 ASP B 191      18.590   9.891   2.652  1.00 70.46      B    O  
ATOM   3398  OD2 ASP B 191      18.281   8.056   3.779  1.00 72.63      B    O1-
ATOM   3399  N   VAL B 192      22.437   9.062   1.892  1.00 92.84      B    N  
ATOM   3400  CA  VAL B 192      23.137   8.048   1.098  1.00 93.18      B    C  
ATOM   3401  C   VAL B 192      24.561   7.808   1.618  1.00 93.16      B    C  
ATOM   3402  O   VAL B 192      25.252   8.717   2.093  1.00 89.72      B    O  
ATOM   3403  CB  VAL B 192      23.099   8.413  -0.397  1.00 91.48      B    C  
ATOM   3404  CG1 VAL B 192      24.137   9.462  -0.808  1.00 81.65      B    C  
ATOM   3405  CG2 VAL B 192      23.292   7.178  -1.274  1.00 82.02      B    C  
ATOM   3406  N   GLY B 193      25.025   6.561   1.512  1.00 91.73      B    N  
ATOM   3407  CA  GLY B 193      26.401   6.197   1.823  1.00 91.52      B    C  
ATOM   3408  C   GLY B 193      27.408   6.775   0.817  1.00 92.95      B    C  
ATOM   3409  O   GLY B 193      27.059   7.152  -0.301  1.00 89.81      B    O  
ATOM   3410  N   ALA B 194      28.678   6.809   1.197  1.00 92.87      B    N  
ATOM   3411  CA  ALA B 194      29.759   7.212   0.300  1.00 93.11      B    C  
ATOM   3412  C   ALA B 194      30.058   6.124  -0.742  1.00 94.04      B    C  
ATOM   3413  O   ALA B 194      29.877   4.930  -0.487  1.00 90.78      B    O  
ATOM   3414  CB  ALA B 194      30.991   7.552   1.143  1.00 90.35      B    C  
ATOM   3415  N   LEU B 195      30.590   6.538  -1.899  1.00 93.37      B    N  
ATOM   3416  CA  LEU B 195      31.093   5.615  -2.911  1.00 93.91      B    C  
ATOM   3417  C   LEU B 195      32.267   4.795  -2.326  1.00 94.54      B    C  
ATOM   3418  O   LEU B 195      33.228   5.387  -1.832  1.00 92.88      B    O  
ATOM   3419  CB  LEU B 195      31.521   6.417  -4.154  1.00 93.27      B    C  
ATOM   3420  CG  LEU B 195      31.932   5.540  -5.356  1.00 92.81      B    C  
ATOM   3421  CD1 LEU B 195      30.729   4.864  -6.002  1.00 86.99      B    C  
ATOM   3422  CD2 LEU B 195      32.611   6.400  -6.419  1.00 86.83      B    C  
ATOM   3423  N   PRO B 196      32.242   3.460  -2.387  1.00 94.99      B    N  
ATOM   3424  CA  PRO B 196      33.334   2.633  -1.890  1.00 94.70      B    C  
ATOM   3425  C   PRO B 196      34.647   2.906  -2.634  1.00 95.08      B    C  
ATOM   3426  O   PRO B 196      34.677   2.990  -3.861  1.00 93.34      B    O  
ATOM   3427  CB  PRO B 196      32.885   1.180  -2.065  1.00 93.40      B    C  
ATOM   3428  CG  PRO B 196      31.365   1.277  -2.117  1.00 91.78      B    C  
ATOM   3429  CD  PRO B 196      31.122   2.632  -2.781  1.00 93.84      B    C  
ATOM   3430  N   GLN B 197      35.748   2.959  -1.903  1.00 94.73      B    N  
ATOM   3431  CA  GLN B 197      37.064   3.292  -2.461  1.00 94.43      B    C  
ATOM   3432  C   GLN B 197      37.523   2.307  -3.548  1.00 94.83      B    C  
ATOM   3433  O   GLN B 197      38.170   2.701  -4.507  1.00 92.70      B    O  
ATOM   3434  CB  GLN B 197      38.072   3.337  -1.299  1.00 92.95      B    C  
ATOM   3435  CG  GLN B 197      38.970   4.577  -1.363  1.00 82.00      B    C  
ATOM   3436  CD  GLN B 197      39.936   4.667  -0.179  1.00 75.70      B    C  
ATOM   3437  NE2 GLN B 197      40.637   5.767  -0.029  1.00 62.35      B    N  
ATOM   3438  OE1 GLN B 197      40.083   3.759   0.620  1.00 65.59      B    O  
ATOM   3439  N   ALA B 198      37.163   1.046  -3.422  1.00 95.13      B    N  
ATOM   3440  CA  ALA B 198      37.480   0.028  -4.421  1.00 95.04      B    C  
ATOM   3441  C   ALA B 198      36.727   0.249  -5.748  1.00 95.20      B    C  
ATOM   3442  O   ALA B 198      37.303   0.063  -6.818  1.00 92.82      B    O  
ATOM   3443  CB  ALA B 198      37.174  -1.348  -3.813  1.00 94.18      B    C  
ATOM   3444  N   VAL B 199      35.496   0.709  -5.690  1.00 95.10      B    N  
ATOM   3445  CA  VAL B 199      34.705   1.069  -6.877  1.00 95.06      B    C  
ATOM   3446  C   VAL B 199      35.262   2.344  -7.522  1.00 95.32      B    C  
ATOM   3447  O   VAL B 199      35.454   2.385  -8.733  1.00 93.90      B    O  
ATOM   3448  CB  VAL B 199      33.210   1.227  -6.532  1.00 94.44      B    C  
ATOM   3449  CG1 VAL B 199      32.378   1.592  -7.765  1.00 89.29      B    C  
ATOM   3450  CG2 VAL B 199      32.641  -0.074  -5.954  1.00 89.47      B    C  
ATOM   3451  N   GLY B 200      35.614   3.345  -6.719  1.00 95.61      B    N  
ATOM   3452  CA  GLY B 200      36.320   4.534  -7.200  1.00 95.51      B    C  
ATOM   3453  C   GLY B 200      37.654   4.201  -7.882  1.00 95.98      B    C  
ATOM   3454  O   GLY B 200      38.006   4.793  -8.899  1.00 94.27      B    O  
ATOM   3455  N   GLY B 201      38.379   3.191  -7.390  1.00 95.88      B    N  
ATOM   3456  CA  GLY B 201      39.592   2.672  -8.017  1.00 95.67      B    C  
ATOM   3457  C   GLY B 201      39.357   2.057  -9.401  1.00 96.23      B    C  
ATOM   3458  O   GLY B 201      40.175   2.239 -10.293  1.00 94.51      B    O  
ATOM   3459  N   LEU B 202      38.224   1.378  -9.604  1.00 95.51      B    N  
ATOM   3460  CA  LEU B 202      37.823   0.881 -10.929  1.00 95.50      B    C  
ATOM   3461  C   LEU B 202      37.542   2.041 -11.891  1.00 95.80      B    C  
ATOM   3462  O   LEU B 202      38.060   2.035 -13.009  1.00 94.27      B    O  
ATOM   3463  CB  LEU B 202      36.591  -0.037 -10.814  1.00 95.05      B    C  
ATOM   3464  CG  LEU B 202      36.841  -1.384 -10.107  1.00 93.11      B    C  
ATOM   3465  CD1 LEU B 202      35.506  -2.093  -9.860  1.00 86.63      B    C  
ATOM   3466  CD2 LEU B 202      37.723  -2.312 -10.939  1.00 86.64      B    C  
ATOM   3467  N   ASN B 203      36.827   3.060 -11.453  1.00 96.27      B    N  
ATOM   3468  CA  ASN B 203      36.550   4.252 -12.261  1.00 96.24      B    C  
ATOM   3469  C   ASN B 203      37.840   4.982 -12.667  1.00 96.46      B    C  
ATOM   3470  O   ASN B 203      38.009   5.345 -13.831  1.00 94.89      B    O  
ATOM   3471  CB  ASN B 203      35.628   5.201 -11.472  1.00 95.77      B    C  
ATOM   3472  CG  ASN B 203      34.247   4.640 -11.219  1.00 95.63      B    C  
ATOM   3473  ND2 ASN B 203      33.512   5.268 -10.320  1.00 88.70      B    N  
ATOM   3474  OD1 ASN B 203      33.791   3.686 -11.818  1.00 88.87      B    O  
ATOM   3475  N   ALA B 204      38.775   5.140 -11.740  1.00 96.45      B    N  
ATOM   3476  CA  ALA B 204      40.070   5.765 -12.007  1.00 96.58      B    C  
ATOM   3477  C   ALA B 204      40.898   4.969 -13.028  1.00 96.63      B    C  
ATOM   3478  O   ALA B 204      41.527   5.550 -13.908  1.00 95.09      B    O  
ATOM   3479  CB  ALA B 204      40.812   5.900 -10.671  1.00 95.92      B    C  
ATOM   3480  N   ASN B 205      40.890   3.635 -12.945  1.00 96.36      B    N  
ATOM   3481  CA  ASN B 205      41.578   2.798 -13.916  1.00 96.27      B    C  
ATOM   3482  C   ASN B 205      40.951   2.906 -15.315  1.00 96.45      B    C  
ATOM   3483  O   ASN B 205      41.688   2.999 -16.292  1.00 94.86      B    O  
ATOM   3484  CB  ASN B 205      41.611   1.344 -13.414  1.00 95.67      B    C  
ATOM   3485  CG  ASN B 205      42.345   0.447 -14.395  1.00 94.60      B    C  
ATOM   3486  ND2 ASN B 205      41.628  -0.388 -15.102  1.00 85.06      B    N  
ATOM   3487  OD1 ASN B 205      43.553   0.487 -14.545  1.00 85.14      B    O  
ATOM   3488  N   GLU B 206      39.613   2.921 -15.423  1.00 96.25      B    N  
ATOM   3489  CA  GLU B 206      38.923   3.088 -16.710  1.00 96.05      B    C  
ATOM   3490  C   GLU B 206      39.247   4.449 -17.354  1.00 96.23      B    C  
ATOM   3491  O   GLU B 206      39.553   4.501 -18.545  1.00 94.65      B    O  
ATOM   3492  CB  GLU B 206      37.404   2.917 -16.522  1.00 95.10      B    C  
ATOM   3493  CG  GLU B 206      36.968   1.459 -16.295  1.00 90.87      B    C  
ATOM   3494  CD  GLU B 206      37.128   0.561 -17.541  1.00 89.69      B    C  
ATOM   3495  OE1 GLU B 206      37.394  -0.646 -17.402  1.00 82.21      B    O  
ATOM   3496  OE2 GLU B 206      36.942   1.037 -18.679  1.00 82.44      B    O1-
ATOM   3497  N   PHE B 207      39.294   5.529 -16.576  1.00 96.28      B    N  
ATOM   3498  CA  PHE B 207      39.640   6.854 -17.091  1.00 96.46      B    C  
ATOM   3499  C   PHE B 207      41.109   6.956 -17.514  1.00 96.46      B    C  
ATOM   3500  O   PHE B 207      41.410   7.445 -18.603  1.00 94.99      B    O  
ATOM   3501  CB  PHE B 207      39.282   7.916 -16.045  1.00 96.38      B    C  
ATOM   3502  CG  PHE B 207      39.371   9.331 -16.572  1.00 96.72      B    C  
ATOM   3503  CD1 PHE B 207      40.146  10.294 -15.894  1.00 92.61      B    C  
ATOM   3504  CD2 PHE B 207      38.680   9.704 -17.737  1.00 93.20      B    C  
ATOM   3505  CE1 PHE B 207      40.213  11.608 -16.379  1.00 92.69      B    C  
ATOM   3506  CE2 PHE B 207      38.751  11.017 -18.227  1.00 92.97      B    C  
ATOM   3507  CZ  PHE B 207      39.522  11.974 -17.545  1.00 94.65      B    C  
ATOM   3508  N   ASN B 208      42.031   6.407 -16.733  1.00 96.37      B    N  
ATOM   3509  CA  ASN B 208      43.445   6.326 -17.126  1.00 96.24      B    C  
ATOM   3510  C   ASN B 208      43.650   5.472 -18.382  1.00 96.16      B    C  
ATOM   3511  O   ASN B 208      44.545   5.757 -19.182  1.00 93.56      B    O  
ATOM   3512  CB  ASN B 208      44.264   5.754 -15.956  1.00 95.62      B    C  
ATOM   3513  CG  ASN B 208      44.527   6.767 -14.863  1.00 94.81      B    C  
ATOM   3514  ND2 ASN B 208      44.746   6.305 -13.656  1.00 87.10      B    N  
ATOM   3515  OD1 ASN B 208      44.611   7.961 -15.076  1.00 87.78      B    O  
ATOM   3516  N   CYS B 209      42.831   4.451 -18.595  1.00 95.75      B    N  
ATOM   3517  CA  CYS B 209      42.899   3.641 -19.807  1.00 95.20      B    C  
ATOM   3518  C   CYS B 209      42.474   4.400 -21.075  1.00 95.27      B    C  
ATOM   3519  O   CYS B 209      42.847   3.973 -22.161  1.00 91.78      B    O  
ATOM   3520  CB  CYS B 209      42.062   2.366 -19.633  1.00 94.12      B    C  
ATOM   3521  SG  CYS B 209      42.844   1.145 -18.552  1.00 90.65      B    S  
ATOM   3522  N   ALA B 210      41.774   5.525 -20.962  1.00 95.24      B    N  
ATOM   3523  CA  ALA B 210      41.403   6.342 -22.113  1.00 95.01      B    C  
ATOM   3524  C   ALA B 210      42.585   7.151 -22.688  1.00 95.38      B    C  
ATOM   3525  O   ALA B 210      42.586   7.471 -23.875  1.00 92.78      B    O  
ATOM   3526  CB  ALA B 210      40.251   7.262 -21.709  1.00 94.26      B    C  
ATOM   3527  N   VAL B 211      43.593   7.458 -21.879  1.00 95.27      B    N  
ATOM   3528  CA  VAL B 211      44.734   8.292 -22.287  1.00 95.29      B    C  
ATOM   3529  C   VAL B 211      45.989   7.437 -22.474  1.00 94.85      B    C  
ATOM   3530  O   VAL B 211      46.410   6.704 -21.576  1.00 92.39      B    O  
ATOM   3531  CB  VAL B 211      44.976   9.432 -21.285  1.00 94.38      B    C  
ATOM   3532  CG1 VAL B 211      46.103  10.357 -21.754  1.00 88.49      B    C  
ATOM   3533  CG2 VAL B 211      43.711  10.295 -21.119  1.00 88.17      B    C  
ATOM   3534  N   ASP B 212      46.615   7.532 -23.644  1.00 93.25      B    N  
ATOM   3535  CA  ASP B 212      47.867   6.841 -23.933  1.00 92.29      B    C  
ATOM   3536  C   ASP B 212      49.025   7.424 -23.110  1.00 91.52      B    C  
ATOM   3537  O   ASP B 212      49.156   8.630 -22.956  1.00 84.69      B    O  
ATOM   3538  CB  ASP B 212      48.138   6.894 -25.448  1.00 90.57      B    C  
ATOM   3539  CG  ASP B 212      48.957   5.705 -25.962  1.00 89.70      B    C  
ATOM   3540  OD1 ASP B 212      49.538   4.963 -25.143  1.00 81.93      B    O  
ATOM   3541  OD2 ASP B 212      48.972   5.504 -27.198  1.00 81.18      B    O1-
ATOM   3542  N   GLY B 213      49.838   6.548 -22.530  1.00 91.60      B    N  
ATOM   3543  CA  GLY B 213      50.901   6.932 -21.597  1.00 91.18      B    C  
ATOM   3544  C   GLY B 213      50.512   6.931 -20.114  1.00 92.25      B    C  
ATOM   3545  O   GLY B 213      51.401   6.915 -19.262  1.00 87.58      B    O  
ATOM   3546  N   MET B 214      49.227   6.879 -19.773  1.00 91.97      B    N  
ATOM   3547  CA  MET B 214      48.775   6.710 -18.392  1.00 92.35      B    C  
ATOM   3548  C   MET B 214      48.862   5.241 -17.942  1.00 92.70      B    C  
ATOM   3549  O   MET B 214      48.823   4.310 -18.743  1.00 90.18      B    O  
ATOM   3550  CB  MET B 214      47.340   7.226 -18.226  1.00 91.79      B    C  
ATOM   3551  CG  MET B 214      47.234   8.749 -18.376  1.00 88.41      B    C  
ATOM   3552  SD  MET B 214      47.976   9.675 -17.005  1.00 84.45      B    S  
ATOM   3553  CE  MET B 214      47.542  11.360 -17.508  1.00 75.09      B    C  
ATOM   3554  N   ASN B 215      48.954   5.013 -16.621  1.00 92.51      B    N  
ATOM   3555  CA  ASN B 215      48.928   3.660 -16.062  1.00 92.44      B    C  
ATOM   3556  C   ASN B 215      47.544   3.029 -16.208  1.00 92.99      B    C  
ATOM   3557  O   ASN B 215      46.603   3.428 -15.535  1.00 89.06      B    O  
ATOM   3558  CB  ASN B 215      49.377   3.694 -14.593  1.00 89.33      B    C  
ATOM   3559  CG  ASN B 215      50.882   3.605 -14.424  1.00 80.08      B    C  
ATOM   3560  ND2 ASN B 215      51.392   4.057 -13.300  1.00 68.80      B    N  
ATOM   3561  OD1 ASN B 215      51.606   3.088 -15.247  1.00 69.08      B    O  
ATOM   3562  N   CYS B 216      47.447   2.020 -17.024  1.00 90.99      B    N  
ATOM   3563  CA  CYS B 216      46.214   1.310 -17.316  1.00 91.29      B    C  
ATOM   3564  C   CYS B 216      46.391  -0.200 -17.135  1.00 91.85      B    C  
ATOM   3565  O   CYS B 216      47.409  -0.769 -17.527  1.00 87.58      B    O  
ATOM   3566  CB  CYS B 216      45.792   1.655 -18.752  1.00 88.63      B    C  
ATOM   3567  SG  CYS B 216      44.503   0.580 -19.434  1.00 84.71      B    S  
ATOM   3568  N   ARG B 217      45.368  -0.870 -16.581  1.00 92.48      B    N  
ATOM   3569  CA  ARG B 217      45.287  -2.335 -16.485  1.00 91.74      B    C  
ATOM   3570  C   ARG B 217      44.094  -2.846 -17.291  1.00 91.16      B    C  
ATOM   3571  O   ARG B 217      43.012  -2.297 -17.189  1.00 84.77      B    O  
ATOM   3572  CB  ARG B 217      45.164  -2.769 -15.019  1.00 89.58      B    C  
ATOM   3573  CG  ARG B 217      46.404  -2.390 -14.186  1.00 80.06      B    C  
ATOM   3574  CD  ARG B 217      46.238  -2.902 -12.759  1.00 77.71      B    C  
ATOM   3575  NE  ARG B 217      47.349  -2.468 -11.899  1.00 66.83      B    N  
ATOM   3576  CZ  ARG B 217      47.482  -2.726 -10.604  1.00 59.08      B    C  
ATOM   3577  NH1 ARG B 217      46.608  -3.457  -9.965  1.00 53.27      B    N1+
ATOM   3578  NH2 ARG B 217      48.494  -2.244  -9.930  1.00 52.24      B    N  
ATOM   3579  N   GLY B 218      44.313  -3.898 -18.057  1.00 89.45      B    N  
ATOM   3580  CA  GLY B 218      43.232  -4.558 -18.803  1.00 89.31      B    C  
ATOM   3581  C   GLY B 218      42.873  -3.913 -20.144  1.00 90.31      B    C  
ATOM   3582  O   GLY B 218      41.809  -4.200 -20.686  1.00 83.23      B    O  
ATOM   3583  N   SER B 219      43.756  -3.069 -20.696  1.00 90.74      B    N  
ATOM   3584  CA  SER B 219      43.646  -2.556 -22.064  1.00 91.65      B    C  
ATOM   3585  C   SER B 219      44.955  -2.778 -22.842  1.00 92.64      B    C  
ATOM   3586  O   SER B 219      45.858  -3.470 -22.370  1.00 88.30      B    O  
ATOM   3587  CB  SER B 219      43.242  -1.079 -22.023  1.00 89.47      B    C  
ATOM   3588  OG  SER B 219      42.798  -0.663 -23.307  1.00 83.32      B    O  
ATOM   3589  N   VAL B 220      45.061  -2.207 -24.046  1.00 91.54      B    N  
ATOM   3590  CA  VAL B 220      46.296  -2.242 -24.840  1.00 91.98      B    C  
ATOM   3591  C   VAL B 220      47.433  -1.509 -24.119  1.00 92.15      B    C  
ATOM   3592  O   VAL B 220      47.211  -0.590 -23.339  1.00 88.16      B    O  
ATOM   3593  CB  VAL B 220      46.090  -1.698 -26.261  1.00 90.18      B    C  
ATOM   3594  CG1 VAL B 220      45.083  -2.574 -27.023  1.00 79.18      B    C  
ATOM   3595  CG2 VAL B 220      45.609  -0.249 -26.294  1.00 79.97      B    C  
ATOM   3596  N   GLU B 221      48.685  -1.915 -24.409  1.00 91.41      B    N  
ATOM   3597  CA  GLU B 221      49.864  -1.231 -23.890  1.00 90.96      B    C  
ATOM   3598  C   GLU B 221      50.005   0.188 -24.444  1.00 91.89      B    C  
ATOM   3599  O   GLU B 221      49.536   0.483 -25.549  1.00 88.42      B    O  
ATOM   3600  CB  GLU B 221      51.127  -2.029 -24.226  1.00 88.11      B    C  
ATOM   3601  CG  GLU B 221      51.210  -3.370 -23.475  1.00 76.35      B    C  
ATOM   3602  CD  GLU B 221      52.410  -4.218 -23.937  1.00 67.99      B    C  
ATOM   3603  OE1 GLU B 221      52.854  -5.079 -23.160  1.00 58.79      B    O  
ATOM   3604  OE2 GLU B 221      52.843  -4.011 -25.096  1.00 58.81      B    O1-
ATOM   3605  N   ASN B 222      50.731   1.040 -23.719  1.00 92.13      B    N  
ATOM   3606  CA  ASN B 222      51.074   2.390 -24.158  1.00 92.28      B    C  
ATOM   3607  C   ASN B 222      51.912   2.362 -25.440  1.00 92.52      B    C  
ATOM   3608  O   ASN B 222      52.785   1.508 -25.609  1.00 89.06      B    O  
ATOM   3609  CB  ASN B 222      51.813   3.125 -23.028  1.00 90.71      B    C  
ATOM   3610  CG  ASN B 222      50.921   3.451 -21.842  1.00 89.79      B    C  
ATOM   3611  ND2 ASN B 222      51.494   3.608 -20.667  1.00 81.38      B    N  
ATOM   3612  OD1 ASN B 222      49.721   3.581 -21.940  1.00 81.45      B    O  
ATOM   3613  N   ALA B 223      51.691   3.318 -26.323  1.00 91.96      B    N  
ATOM   3614  CA  ALA B 223      52.572   3.591 -27.441  1.00 91.71      B    C  
ATOM   3615  C   ALA B 223      53.888   4.220 -26.957  1.00 92.36      B    C  
ATOM   3616  O   ALA B 223      53.974   4.772 -25.861  1.00 88.90      B    O  
ATOM   3617  CB  ALA B 223      51.825   4.469 -28.453  1.00 89.96      B    C  
ATOM   3618  N   SER B 224      54.927   4.135 -27.785  1.00 92.47      B    N  
ATOM   3619  CA  SER B 224      56.188   4.793 -27.457  1.00 92.33      B    C  
ATOM   3620  C   SER B 224      56.077   6.315 -27.609  1.00 93.01      B    C  
ATOM   3621  O   SER B 224      55.276   6.790 -28.419  1.00 90.48      B    O  
ATOM   3622  CB  SER B 224      57.340   4.217 -28.293  1.00 90.46      B    C  
ATOM   3623  OG  SER B 224      57.446   4.794 -29.576  1.00 83.62      B    O  
ATOM   3624  N   PRO B 225      56.899   7.094 -26.900  1.00 92.65      B    N  
ATOM   3625  CA  PRO B 225      56.938   8.549 -27.068  1.00 92.61      B    C  
ATOM   3626  C   PRO B 225      57.189   8.975 -28.516  1.00 93.26      B    C  
ATOM   3627  O   PRO B 225      56.604   9.955 -28.982  1.00 90.95      B    O  
ATOM   3628  CB  PRO B 225      58.051   9.035 -26.136  1.00 91.04      B    C  
ATOM   3629  CG  PRO B 225      58.123   7.950 -25.062  1.00 88.20      B    C  
ATOM   3630  CD  PRO B 225      57.801   6.679 -25.837  1.00 91.35      B    C  
ATOM   3631  N   GLU B 226      57.988   8.221 -29.274  1.00 93.14      B    N  
ATOM   3632  CA  GLU B 226      58.254   8.501 -30.686  1.00 92.78      B    C  
ATOM   3633  C   GLU B 226      57.008   8.279 -31.556  1.00 93.25      B    C  
ATOM   3634  O   GLU B 226      56.795   9.007 -32.521  1.00 91.15      B    O  
ATOM   3635  CB  GLU B 226      59.405   7.637 -31.241  1.00 91.62      B    C  
ATOM   3636  CG  GLU B 226      60.712   7.630 -30.420  1.00 83.84      B    C  
ATOM   3637  CD  GLU B 226      60.693   6.672 -29.224  1.00 77.00      B    C  
ATOM   3638  OE1 GLU B 226      61.676   6.673 -28.448  1.00 67.02      B    O  
ATOM   3639  OE2 GLU B 226      59.690   5.931 -29.070  1.00 67.53      B    O1-
ATOM   3640  N   ALA B 227      56.173   7.301 -31.223  1.00 93.91      B    N  
ATOM   3641  CA  ALA B 227      54.914   7.078 -31.923  1.00 94.00      B    C  
ATOM   3642  C   ALA B 227      53.937   8.241 -31.690  1.00 94.52      B    C  
ATOM   3643  O   ALA B 227      53.316   8.719 -32.639  1.00 92.67      B    O  
ATOM   3644  CB  ALA B 227      54.319   5.735 -31.492  1.00 93.19      B    C  
ATOM   3645  N   LEU B 228      53.853   8.750 -30.462  1.00 94.13      B    N  
ATOM   3646  CA  LEU B 228      53.061   9.936 -30.130  1.00 94.52      B    C  
ATOM   3647  C   LEU B 228      53.582  11.181 -30.879  1.00 95.03      B    C  
ATOM   3648  O   LEU B 228      52.789  11.915 -31.472  1.00 93.41      B    O  
ATOM   3649  CB  LEU B 228      53.092  10.169 -28.608  1.00 93.98      B    C  
ATOM   3650  CG  LEU B 228      52.474   9.038 -27.764  1.00 92.37      B    C  
ATOM   3651  CD1 LEU B 228      52.645   9.353 -26.275  1.00 82.34      B    C  
ATOM   3652  CD2 LEU B 228      50.985   8.869 -28.031  1.00 82.09      B    C  
ATOM   3653  N   ALA B 229      54.903  11.381 -30.933  1.00 94.73      B    N  
ATOM   3654  CA  ALA B 229      55.533  12.479 -31.655  1.00 94.89      B    C  
ATOM   3655  C   ALA B 229      55.200  12.443 -33.155  1.00 95.11      B    C  
ATOM   3656  O   ALA B 229      54.857  13.474 -33.734  1.00 93.44      B    O  
ATOM   3657  CB  ALA B 229      57.040  12.422 -31.416  1.00 94.08      B    C  
ATOM   3658  N   ARG B 230      55.226  11.261 -33.772  1.00 94.85      B    N  
ATOM   3659  CA  ARG B 230      54.842  11.091 -35.182  1.00 94.62      B    C  
ATOM   3660  C   ARG B 230      53.400  11.509 -35.450  1.00 94.70      B    C  
ATOM   3661  O   ARG B 230      53.153  12.197 -36.437  1.00 93.07      B    O  
ATOM   3662  CB  ARG B 230      55.065   9.642 -35.628  1.00 93.94      B    C  
ATOM   3663  CG  ARG B 230      56.555   9.312 -35.821  1.00 90.98      B    C  
ATOM   3664  CD  ARG B 230      56.755   7.913 -36.429  1.00 90.52      B    C  
ATOM   3665  NE  ARG B 230      56.304   6.816 -35.559  1.00 86.04      B    N  
ATOM   3666  CZ  ARG B 230      57.064   6.041 -34.788  1.00 84.68      B    C  
ATOM   3667  NH1 ARG B 230      58.354   6.203 -34.683  1.00 74.92      B    N1+
ATOM   3668  NH2 ARG B 230      56.539   5.057 -34.114  1.00 79.03      B    N  
ATOM   3669  N   VAL B 231      52.459  11.171 -34.556  1.00 95.37      B    N  
ATOM   3670  CA  VAL B 231      51.044  11.545 -34.702  1.00 95.44      B    C  
ATOM   3671  C   VAL B 231      50.863  13.055 -34.642  1.00 95.66      B    C  
ATOM   3672  O   VAL B 231      50.261  13.636 -35.550  1.00 94.28      B    O  
ATOM   3673  CB  VAL B 231      50.175  10.845 -33.633  1.00 94.82      B    C  
ATOM   3674  CG1 VAL B 231      48.725  11.332 -33.636  1.00 89.39      B    C  
ATOM   3675  CG2 VAL B 231      50.139   9.334 -33.875  1.00 88.65      B    C  
ATOM   3676  N   MET B 232      51.411  13.722 -33.634  1.00 95.60      B    N  
ATOM   3677  CA  MET B 232      51.290  15.180 -33.516  1.00 95.88      B    C  
ATOM   3678  C   MET B 232      51.997  15.905 -34.672  1.00 95.95      B    C  
ATOM   3679  O   MET B 232      51.477  16.887 -35.187  1.00 94.61      B    O  
ATOM   3680  CB  MET B 232      51.814  15.643 -32.151  1.00 95.44      B    C  
ATOM   3681  CG  MET B 232      51.648  17.156 -31.946  1.00 93.47      B    C  
ATOM   3682  SD  MET B 232      49.937  17.798 -32.033  1.00 91.42      B    S  
ATOM   3683  CE  MET B 232      49.358  17.383 -30.370  1.00 83.94      B    C  
ATOM   3684  N   THR B 233      53.156  15.416 -35.130  1.00 95.88      B    N  
ATOM   3685  CA  THR B 233      53.896  15.990 -36.266  1.00 95.60      B    C  
ATOM   3686  C   THR B 233      53.078  15.917 -37.554  1.00 95.66      B    C  
ATOM   3687  O   THR B 233      53.015  16.895 -38.294  1.00 93.85      B    O  
ATOM   3688  CB  THR B 233      55.235  15.280 -36.466  1.00 94.95      B    C  
ATOM   3689  CG2 THR B 233      56.068  15.920 -37.575  1.00 84.33      B    C  
ATOM   3690  OG1 THR B 233      56.017  15.343 -35.298  1.00 84.70      B    O  
ATOM   3691  N   GLU B 234      52.418  14.797 -37.794  1.00 95.27      B    N  
ATOM   3692  CA  GLU B 234      51.566  14.637 -38.970  1.00 95.06      B    C  
ATOM   3693  C   GLU B 234      50.373  15.597 -38.932  1.00 95.39      B    C  
ATOM   3694  O   GLU B 234      50.113  16.306 -39.907  1.00 93.90      B    O  
ATOM   3695  CB  GLU B 234      51.108  13.165 -39.063  1.00 94.15      B    C  
ATOM   3696  CG  GLU B 234      50.326  12.832 -40.341  1.00 90.65      B    C  
ATOM   3697  CD  GLU B 234      51.166  12.818 -41.633  1.00 89.19      B    C  
ATOM   3698  OE1 GLU B 234      50.575  12.555 -42.705  1.00 81.33      B    O  
ATOM   3699  OE2 GLU B 234      52.400  13.035 -41.594  1.00 81.45      B    O1-
ATOM   3700  N   ILE B 235      49.687  15.696 -37.791  1.00 95.63      B    N  
ATOM   3701  CA  ILE B 235      48.529  16.587 -37.627  1.00 95.66      B    C  
ATOM   3702  C   ILE B 235      48.945  18.060 -37.731  1.00 95.53      B    C  
ATOM   3703  O   ILE B 235      48.281  18.838 -38.410  1.00 93.90      B    O  
ATOM   3704  CB  ILE B 235      47.802  16.284 -36.306  1.00 95.45      B    C  
ATOM   3705  CG1 ILE B 235      47.207  14.857 -36.335  1.00 93.10      B    C  
ATOM   3706  CG2 ILE B 235      46.675  17.315 -36.067  1.00 92.90      B    C  
ATOM   3707  CD1 ILE B 235      46.701  14.373 -34.980  1.00 89.71      B    C  
ATOM   3708  N   SER B 236      50.066  18.451 -37.123  1.00 95.58      B    N  
ATOM   3709  CA  SER B 236      50.559  19.831 -37.222  1.00 94.96      B    C  
ATOM   3710  C   SER B 236      50.931  20.190 -38.659  1.00 94.96      B    C  
ATOM   3711  O   SER B 236      50.555  21.255 -39.154  1.00 92.77      B    O  
ATOM   3712  CB  SER B 236      51.734  20.065 -36.262  1.00 93.59      B    C  
ATOM   3713  OG  SER B 236      52.918  19.442 -36.698  1.00 80.66      B    O  
ATOM   3714  N   ASN B 237      51.583  19.290 -39.385  1.00 94.91      B    N  
ATOM   3715  CA  ASN B 237      51.911  19.501 -40.793  1.00 94.51      B    C  
ATOM   3716  C   ASN B 237      50.671  19.557 -41.692  1.00 94.21      B    C  
ATOM   3717  O   ASN B 237      50.667  20.309 -42.661  1.00 90.75      B    O  
ATOM   3718  CB  ASN B 237      52.886  18.408 -41.252  1.00 94.05      B    C  
ATOM   3719  CG  ASN B 237      54.300  18.622 -40.736  1.00 93.84      B    C  
ATOM   3720  ND2 ASN B 237      55.070  17.561 -40.627  1.00 86.58      B    N  
ATOM   3721  OD1 ASN B 237      54.766  19.718 -40.489  1.00 86.88      B    O  
ATOM   3722  N   ALA B 238      49.603  18.820 -41.345  1.00 94.50      B    N  
ATOM   3723  CA  ALA B 238      48.310  18.897 -42.024  1.00 94.08      B    C  
ATOM   3724  C   ALA B 238      47.559  20.212 -41.742  1.00 93.98      B    C  
ATOM   3725  O   ALA B 238      46.655  20.576 -42.487  1.00 90.43      B    O  
ATOM   3726  CB  ALA B 238      47.462  17.693 -41.591  1.00 93.32      B    C  
ATOM   3727  N   THR B 239      47.908  20.914 -40.678  1.00 94.40      B    N  
ATOM   3728  CA  THR B 239      47.240  22.153 -40.235  1.00 94.26      B    C  
ATOM   3729  C   THR B 239      47.920  23.425 -40.767  1.00 94.00      B    C  
ATOM   3730  O   THR B 239      47.459  24.533 -40.525  1.00 90.27      B    O  
ATOM   3731  CB  THR B 239      47.129  22.161 -38.698  1.00 93.36      B    C  
ATOM   3732  CG2 THR B 239      46.144  23.193 -38.154  1.00 83.42      B    C  
ATOM   3733  OG1 THR B 239      46.653  20.925 -38.211  1.00 83.88      B    O  
ATOM   3734  N   ARG B 240      49.019  23.306 -41.527  1.00 93.15      B    N  
ATOM   3735  CA  ARG B 240      49.767  24.460 -42.052  1.00 92.75      B    C  
ATOM   3736  C   ARG B 240      48.920  25.287 -43.014  1.00 92.57      B    C  
ATOM   3737  O   ARG B 240      48.343  24.757 -43.951  1.00 88.43      B    O  
ATOM   3738  CB  ARG B 240      51.063  24.012 -42.733  1.00 91.33      B    C  
ATOM   3739  CG  ARG B 240      52.091  23.473 -41.726  1.00 89.43      B    C  
ATOM   3740  CD  ARG B 240      53.371  23.037 -42.427  1.00 89.19      B    C  
ATOM   3741  NE  ARG B 240      53.129  21.899 -43.322  1.00 86.59      B    N  
ATOM   3742  CZ  ARG B 240      53.769  21.624 -44.455  1.00 87.92      B    C  
ATOM   3743  NH1 ARG B 240      54.767  22.342 -44.882  1.00 77.20      B    N1+
ATOM   3744  NH2 ARG B 240      53.382  20.618 -45.181  1.00 80.80      B    N  
ATOM   3745  N   SER B 241      48.922  26.578 -42.816  1.00 91.15      B    N  
ATOM   3746  CA  SER B 241      48.304  27.560 -43.704  1.00 90.55      B    C  
ATOM   3747  C   SER B 241      49.200  27.869 -44.918  1.00 90.62      B    C  
ATOM   3748  O   SER B 241      50.250  27.254 -45.121  1.00 85.73      B    O  
ATOM   3749  CB  SER B 241      47.987  28.827 -42.902  1.00 88.49      B    C  
ATOM   3750  OG  SER B 241      49.185  29.435 -42.484  1.00 84.05      B    O  
ATOM   3751  N   GLY B 242      48.807  28.826 -45.753  1.00 88.86      B    N  
ATOM   3752  CA  GLY B 242      49.517  29.171 -46.990  1.00 88.34      B    C  
ATOM   3753  C   GLY B 242      50.942  29.672 -46.764  1.00 89.98      B    C  
ATOM   3754  O   GLY B 242      51.866  29.214 -47.434  1.00 84.89      B    O  
ATOM   3755  N   TRP B 243      51.161  30.576 -45.808  1.00 90.70      B    N  
ATOM   3756  CA  TRP B 243      52.464  31.204 -45.567  1.00 90.97      B    C  
ATOM   3757  C   TRP B 243      53.578  30.211 -45.198  1.00 91.59      B    C  
ATOM   3758  O   TRP B 243      54.599  30.190 -45.890  1.00 87.98      B    O  
ATOM   3759  CB  TRP B 243      52.322  32.325 -44.532  1.00 89.77      B    C  
ATOM   3760  CG  TRP B 243      53.614  32.924 -44.106  1.00 90.53      B    C  
ATOM   3761  CD1 TRP B 243      54.260  32.696 -42.949  1.00 86.00      B    C  
ATOM   3762  CD2 TRP B 243      54.464  33.837 -44.876  1.00 89.60      B    C  
ATOM   3763  CE2 TRP B 243      55.606  34.120 -44.086  1.00 88.32      B    C  
ATOM   3764  CE3 TRP B 243      54.366  34.437 -46.144  1.00 87.22      B    C  
ATOM   3765  NE1 TRP B 243      55.452  33.415 -42.920  1.00 85.09      B    N  
ATOM   3766  CZ2 TRP B 243      56.638  34.968 -44.548  1.00 88.68      B    C  
ATOM   3767  CZ3 TRP B 243      55.375  35.280 -46.601  1.00 84.07      B    C  
ATOM   3768  CH2 TRP B 243      56.511  35.544 -45.808  1.00 85.20      B    C  
ATOM   3769  N   PRO B 244      53.424  29.339 -44.180  1.00 91.90      B    N  
ATOM   3770  CA  PRO B 244      54.446  28.335 -43.889  1.00 91.62      B    C  
ATOM   3771  C   PRO B 244      54.509  27.220 -44.943  1.00 91.66      B    C  
ATOM   3772  O   PRO B 244      55.585  26.705 -45.214  1.00 87.02      B    O  
ATOM   3773  CB  PRO B 244      54.090  27.786 -42.500  1.00 90.35      B    C  
ATOM   3774  CG  PRO B 244      52.592  28.013 -42.390  1.00 89.56      B    C  
ATOM   3775  CD  PRO B 244      52.384  29.311 -43.170  1.00 92.09      B    C  
ATOM   3776  N   ALA B 245      53.409  26.879 -45.562  1.00 90.99      B    N  
ATOM   3777  CA  ALA B 245      53.367  25.748 -46.486  1.00 89.74      B    C  
ATOM   3778  C   ALA B 245      54.062  26.042 -47.826  1.00 89.66      B    C  
ATOM   3779  O   ALA B 245      54.864  25.231 -48.292  1.00 84.61      B    O  
ATOM   3780  CB  ALA B 245      51.917  25.322 -46.686  1.00 88.41      B    C  
ATOM   3781  N   ALA B 246      53.757  27.191 -48.447  1.00 88.38      B    N  
ATOM   3782  CA  ALA B 246      54.295  27.545 -49.751  1.00 87.17      B    C  
ATOM   3783  C   ALA B 246      54.429  29.065 -49.914  1.00 87.15      B    C  
ATOM   3784  O   ALA B 246      53.438  29.787 -49.987  1.00 79.88      B    O  
ATOM   3785  CB  ALA B 246      53.399  26.949 -50.840  1.00 83.46      B    C  
ATOM   3786  N   ARG B 247      55.659  29.545 -50.084  1.00 85.23      B    N  
ATOM   3787  CA  ARG B 247      55.991  30.946 -50.399  1.00 83.31      B    C  
ATOM   3788  C   ARG B 247      56.473  31.069 -51.832  1.00 82.29      B    C  
ATOM   3789  O   ARG B 247      57.598  31.484 -52.101  1.00 75.67      B    O  
ATOM   3790  CB  ARG B 247      56.990  31.500 -49.378  1.00 81.64      B    C  
ATOM   3791  CG  ARG B 247      56.424  31.488 -47.961  1.00 79.84      B    C  
ATOM   3792  CD  ARG B 247      57.362  32.197 -46.976  1.00 80.48      B    C  
ATOM   3793  NE  ARG B 247      58.701  31.596 -46.944  1.00 79.96      B    N  
ATOM   3794  CZ  ARG B 247      59.031  30.442 -46.382  1.00 80.77      B    C  
ATOM   3795  NH1 ARG B 247      58.164  29.711 -45.729  1.00 70.49      B    N1+
ATOM   3796  NH2 ARG B 247      60.241  30.005 -46.469  1.00 76.60      B    N  
ATOM   3797  N   LYS B 248      55.641  30.655 -52.780  1.00 77.09      B    N  
ATOM   3798  CA  LYS B 248      55.950  30.752 -54.209  1.00 73.80      B    C  
ATOM   3799  C   LYS B 248      55.666  32.140 -54.739  1.00 74.65      B    C  
ATOM   3800  O   LYS B 248      54.606  32.712 -54.513  1.00 67.28      B    O  
ATOM   3801  CB  LYS B 248      55.201  29.679 -55.004  1.00 66.91      B    C  
ATOM   3802  CG  LYS B 248      56.094  28.460 -55.194  1.00 61.61      B    C  
ATOM   3803  CD  LYS B 248      55.435  27.374 -56.046  1.00 57.69      B    C  
ATOM   3804  CE  LYS B 248      56.516  26.342 -56.302  1.00 51.44      B    C  
ATOM   3805  NZ  LYS B 248      56.079  25.189 -57.096  1.00 46.37      B    N1+
ATOM   3806  N   THR B 249      56.607  32.673 -55.537  1.00 74.94      B    N  
ATOM   3807  CA  THR B 249      56.338  33.822 -56.399  1.00 72.54      B    C  
ATOM   3808  C   THR B 249      55.451  33.399 -57.572  1.00 72.97      B    C  
ATOM   3809  O   THR B 249      55.693  32.379 -58.204  1.00 64.83      B    O  
ATOM   3810  CB  THR B 249      57.640  34.466 -56.885  1.00 67.06      B    C  
ATOM   3811  CG2 THR B 249      58.341  35.203 -55.745  1.00 59.15      B    C  
ATOM   3812  OG1 THR B 249      58.538  33.491 -57.355  1.00 61.00      B    O  
ATOM   3813  N   ALA B 250      54.462  34.212 -57.866  1.00 64.96      B    N  
ATOM   3814  CA  ALA B 250      53.391  33.838 -58.800  1.00 63.39      B    C  
ATOM   3815  C   ALA B 250      53.857  33.636 -60.260  1.00 65.22      B    C  
ATOM   3816  O   ALA B 250      53.285  32.831 -60.997  1.00 57.79      B    O  
ATOM   3817  CB  ALA B 250      52.300  34.903 -58.717  1.00 56.17      B    C  
ATOM   3818  N   ALA B 251      54.900  34.375 -60.707  1.00 62.39      B    N  
ATOM   3819  CA  ALA B 251      55.390  34.315 -62.076  1.00 61.17      B    C  
ATOM   3820  C   ALA B 251      56.922  34.145 -62.115  1.00 62.96      B    C  
ATOM   3821  O   ALA B 251      57.645  34.601 -61.229  1.00 56.19      B    O  
ATOM   3822  CB  ALA B 251      54.924  35.568 -62.821  1.00 54.45      B    C  
ATOM   3823  N   ARG B 252      57.441  33.541 -63.191  1.00 69.16      B    N  
ATOM   3824  CA  ARG B 252      58.875  33.550 -63.506  1.00 68.97      B    C  
ATOM   3825  C   ARG B 252      59.295  34.932 -63.983  1.00 71.42      B    C  
ATOM   3826  O   ARG B 252      58.557  35.580 -64.721  1.00 62.81      B    O  
ATOM   3827  CB  ARG B 252      59.210  32.487 -64.557  1.00 63.56      B    C  
ATOM   3828  CG  ARG B 252      59.159  31.063 -63.989  1.00 58.49      B    C  
ATOM   3829  CD  ARG B 252      59.590  30.052 -65.051  1.00 54.86      B    C  
ATOM   3830  NE  ARG B 252      59.648  28.686 -64.501  1.00 48.99      B    N  
ATOM   3831  CZ  ARG B 252      59.985  27.584 -65.161  1.00 43.52      B    C  
ATOM   3832  NH1 ARG B 252      60.295  27.619 -66.432  1.00 40.74      B    N1+
ATOM   3833  NH2 ARG B 252      60.009  26.436 -64.547  1.00 39.36      B    N  
ATOM   3834  N   GLY B 253      60.475  35.346 -63.589  1.00 70.61      B    N  
ATOM   3835  CA  GLY B 253      61.035  36.609 -64.056  1.00 71.44      B    C  
ATOM   3836  C   GLY B 253      60.527  37.831 -63.300  1.00 75.19      B    C  
ATOM   3837  O   GLY B 253      60.267  38.859 -63.904  1.00 66.88      B    O  
ATOM   3838  N   VAL B 254      60.395  37.716 -61.998  1.00 77.41      B    N  
ATOM   3839  CA  VAL B 254      60.012  38.840 -61.128  1.00 77.52      B    C  
ATOM   3840  C   VAL B 254      61.243  39.612 -60.651  1.00 80.36      B    C  
ATOM   3841  O   VAL B 254      62.335  39.069 -60.562  1.00 73.96      B    O  
ATOM   3842  CB  VAL B 254      59.154  38.412 -59.919  1.00 72.13      B    C  
ATOM   3843  CG1 VAL B 254      57.763  39.034 -60.059  1.00 62.79      B    C  
ATOM   3844  CG2 VAL B 254      58.989  36.910 -59.737  1.00 63.03      B    C  
ATOM   3845  N   ALA B 255      61.062  40.884 -60.325  1.00 78.25      B    N  
ATOM   3846  CA  ALA B 255      62.148  41.708 -59.793  1.00 78.88      B    C  
ATOM   3847  C   ALA B 255      62.516  41.358 -58.345  1.00 82.51      B    C  
ATOM   3848  O   ALA B 255      63.672  41.430 -57.956  1.00 76.55      B    O  
ATOM   3849  CB  ALA B 255      61.732  43.175 -59.925  1.00 73.98      B    C  
ATOM   3850  N   LYS B 256      61.524  40.971 -57.546  1.00 80.49      B    N  
ATOM   3851  CA  LYS B 256      61.668  40.462 -56.179  1.00 80.34      B    C  
ATOM   3852  C   LYS B 256      60.464  39.590 -55.811  1.00 82.66      B    C  
ATOM   3853  O   LYS B 256      59.394  39.778 -56.395  1.00 77.90      B    O  
ATOM   3854  CB  LYS B 256      61.841  41.634 -55.186  1.00 76.30      B    C  
ATOM   3855  CG  LYS B 256      60.571  42.476 -54.998  1.00 73.60      B    C  
ATOM   3856  CD  LYS B 256      60.633  43.378 -53.769  1.00 71.81      B    C  
ATOM   3857  CE  LYS B 256      59.243  43.924 -53.492  1.00 68.48      B    C  
ATOM   3858  NZ  LYS B 256      59.161  44.750 -52.260  1.00 62.29      B    N1+
ATOM   3859  N   PRO B 257      60.589  38.726 -54.812  1.00 84.06      B    N  
ATOM   3860  CA  PRO B 257      59.423  38.170 -54.119  1.00 84.31      B    C  
ATOM   3861  C   PRO B 257      58.568  39.295 -53.512  1.00 86.37      B    C  
ATOM   3862  O   PRO B 257      59.121  40.258 -52.967  1.00 83.26      B    O  
ATOM   3863  CB  PRO B 257      59.985  37.254 -53.033  1.00 81.48      B    C  
ATOM   3864  CG  PRO B 257      61.386  36.918 -53.517  1.00 79.35      B    C  
ATOM   3865  CD  PRO B 257      61.808  38.201 -54.250  1.00 82.23      B    C  
ATOM   3866  N   PRO B 258      57.228  39.200 -53.551  1.00 86.65      B    N  
ATOM   3867  CA  PRO B 258      56.344  40.288 -53.111  1.00 86.34      B    C  
ATOM   3868  C   PRO B 258      56.435  40.593 -51.611  1.00 88.01      B    C  
ATOM   3869  O   PRO B 258      56.084  41.690 -51.186  1.00 83.71      B    O  
ATOM   3870  CB  PRO B 258      54.940  39.859 -53.527  1.00 83.88      B    C  
ATOM   3871  CG  PRO B 258      55.033  38.335 -53.575  1.00 81.41      B    C  
ATOM   3872  CD  PRO B 258      56.455  38.083 -54.064  1.00 85.01      B    C  
ATOM   3873  N   TYR B 259      56.898  39.646 -50.820  1.00 89.98      B    N  
ATOM   3874  CA  TYR B 259      57.046  39.767 -49.369  1.00 90.54      B    C  
ATOM   3875  C   TYR B 259      58.396  40.339 -48.910  1.00 91.78      B    C  
ATOM   3876  O   TYR B 259      58.601  40.516 -47.713  1.00 88.60      B    O  
ATOM   3877  CB  TYR B 259      56.758  38.407 -48.736  1.00 88.92      B    C  
ATOM   3878  CG  TYR B 259      57.572  37.260 -49.300  1.00 89.60      B    C  
ATOM   3879  CD1 TYR B 259      57.003  36.411 -50.269  1.00 82.86      B    C  
ATOM   3880  CD2 TYR B 259      58.883  37.032 -48.859  1.00 83.10      B    C  
ATOM   3881  CE1 TYR B 259      57.740  35.334 -50.781  1.00 81.01      B    C  
ATOM   3882  CE2 TYR B 259      59.629  35.961 -49.372  1.00 81.15      B    C  
ATOM   3883  CZ  TYR B 259      59.048  35.101 -50.325  1.00 84.77      B    C  
ATOM   3884  OH  TYR B 259      59.762  34.031 -50.812  1.00 83.98      B    O  
ATOM   3885  N   LEU B 260      59.328  40.642 -49.834  1.00 90.42      B    N  
ATOM   3886  CA  LEU B 260      60.575  41.325 -49.504  1.00 90.63      B    C  
ATOM   3887  C   LEU B 260      60.406  42.846 -49.578  1.00 91.35      B    C  
ATOM   3888  O   LEU B 260      59.614  43.362 -50.372  1.00 88.73      B    O  
ATOM   3889  CB  LEU B 260      61.721  40.844 -50.416  1.00 89.78      B    C  
ATOM   3890  CG  LEU B 260      62.100  39.355 -50.244  1.00 88.79      B    C  
ATOM   3891  CD1 LEU B 260      63.248  39.022 -51.182  1.00 81.73      B    C  
ATOM   3892  CD2 LEU B 260      62.540  39.020 -48.819  1.00 82.12      B    C  
ATOM   3893  N   HIS B 261      61.168  43.558 -48.763  1.00 90.84      B    N  
ATOM   3894  CA  HIS B 261      61.129  45.020 -48.722  1.00 91.14      B    C  
ATOM   3895  C   HIS B 261      61.610  45.650 -50.043  1.00 91.66      B    C  
ATOM   3896  O   HIS B 261      62.472  45.111 -50.739  1.00 88.66      B    O  
ATOM   3897  CB  HIS B 261      61.972  45.510 -47.537  1.00 90.26      B    C  
ATOM   3898  CG  HIS B 261      61.731  46.953 -47.204  1.00 91.35      B    C  
ATOM   3899  CD2 HIS B 261      60.711  47.457 -46.437  1.00 80.63      B    C  
ATOM   3900  ND1 HIS B 261      62.454  48.031 -47.642  1.00 79.45      B    N  
ATOM   3901  CE1 HIS B 261      61.898  49.152 -47.148  1.00 81.10      B    C  
ATOM   3902  NE2 HIS B 261      60.835  48.840 -46.418  1.00 84.01      B    N  
ATOM   3903  N   ASP B 262      61.099  46.835 -50.395  1.00 91.79      B    N  
ATOM   3904  CA  ASP B 262      61.450  47.532 -51.643  1.00 91.30      B    C  
ATOM   3905  C   ASP B 262      62.914  47.966 -51.717  1.00 91.75      B    C  
ATOM   3906  O   ASP B 262      63.481  48.067 -52.810  1.00 87.27      B    O  
ATOM   3907  CB  ASP B 262      60.516  48.734 -51.844  1.00 88.88      B    C  
ATOM   3908  CG  ASP B 262      59.088  48.327 -52.197  1.00 83.17      B    C  
ATOM   3909  OD1 ASP B 262      58.920  47.263 -52.824  1.00 74.71      B    O  
ATOM   3910  OD2 ASP B 262      58.163  49.086 -51.867  1.00 73.93      B    O1-
ATOM   3911  N   ASP B 263      63.577  48.138 -50.573  1.00 91.35      B    N  
ATOM   3912  CA  ASP B 263      65.008  48.407 -50.510  1.00 91.16      B    C  
ATOM   3913  C   ASP B 263      65.846  47.318 -51.190  1.00 91.96      B    C  
ATOM   3914  O   ASP B 263      66.846  47.621 -51.836  1.00 88.66      B    O  
ATOM   3915  CB  ASP B 263      65.470  48.571 -49.049  1.00 89.22      B    C  
ATOM   3916  CG  ASP B 263      65.095  49.903 -48.402  1.00 85.79      B    C  
ATOM   3917  OD1 ASP B 263      64.764  50.863 -49.136  1.00 79.55      B    O  
ATOM   3918  OD2 ASP B 263      65.231  50.001 -47.159  1.00 79.89      B    O1-
ATOM   3919  N   VAL B 264      65.416  46.065 -51.134  1.00 90.78      B    N  
ATOM   3920  CA  VAL B 264      66.109  44.952 -51.798  1.00 90.55      B    C  
ATOM   3921  C   VAL B 264      66.096  45.135 -53.316  1.00 91.00      B    C  
ATOM   3922  O   VAL B 264      67.102  44.892 -53.985  1.00 88.73      B    O  
ATOM   3923  CB  VAL B 264      65.497  43.593 -51.419  1.00 89.70      B    C  
ATOM   3924  CG1 VAL B 264      66.246  42.423 -52.055  1.00 81.23      B    C  
ATOM   3925  CG2 VAL B 264      65.505  43.369 -49.908  1.00 81.31      B    C  
ATOM   3926  N   ILE B 265      64.980  45.619 -53.895  1.00 90.62      B    N  
ATOM   3927  CA  ILE B 265      64.919  45.954 -55.330  1.00 89.38      B    C  
ATOM   3928  C   ILE B 265      65.845  47.109 -55.634  1.00 90.35      B    C  
ATOM   3929  O   ILE B 265      66.559  47.083 -56.636  1.00 87.83      B    O  
ATOM   3930  CB  ILE B 265      63.495  46.366 -55.772  1.00 86.12      B    C  
ATOM   3931  CG1 ILE B 265      62.482  45.242 -55.530  1.00 76.82      B    C  
ATOM   3932  CG2 ILE B 265      63.484  46.788 -57.252  1.00 73.27      B    C  
ATOM   3933  CD1 ILE B 265      61.032  45.666 -55.857  1.00 67.18      B    C  
ATOM   3934  N   ARG B 266      65.782  48.147 -54.784  1.00 90.68      B    N  
ATOM   3935  CA  ARG B 266      66.583  49.348 -54.992  1.00 90.55      B    C  
ATOM   3936  C   ARG B 266      68.055  48.991 -55.017  1.00 91.30      B    C  
ATOM   3937  O   ARG B 266      68.727  49.336 -55.985  1.00 89.25      B    O  
ATOM   3938  CB  ARG B 266      66.254  50.385 -53.908  1.00 89.49      B    C  
ATOM   3939  CG  ARG B 266      66.943  51.727 -54.206  1.00 81.78      B    C  
ATOM   3940  CD  ARG B 266      66.809  52.695 -53.019  1.00 79.58      B    C  
ATOM   3941  NE  ARG B 266      67.564  52.207 -51.868  1.00 70.96      B    N  
ATOM   3942  CZ  ARG B 266      67.202  52.254 -50.600  1.00 65.59      B    C  
ATOM   3943  NH1 ARG B 266      66.179  52.953 -50.196  1.00 58.35      B    N1+
ATOM   3944  NH2 ARG B 266      67.872  51.577 -49.709  1.00 59.06      B    N  
ATOM   3945  N   ASP B 267      68.544  48.243 -54.048  1.00 91.30      B    N  
ATOM   3946  CA  ASP B 267      69.937  47.852 -53.942  1.00 91.27      B    C  
ATOM   3947  C   ASP B 267      70.356  46.933 -55.100  1.00 91.86      B    C  
ATOM   3948  O   ASP B 267      71.364  47.180 -55.749  1.00 89.40      B    O  
ATOM   3949  CB  ASP B 267      70.188  47.202 -52.574  1.00 90.57      B    C  
ATOM   3950  CG  ASP B 267      70.075  48.188 -51.398  1.00 88.60      B    C  
ATOM   3951  OD1 ASP B 267      69.985  49.419 -51.639  1.00 81.42      B    O  
ATOM   3952  OD2 ASP B 267      70.100  47.705 -50.244  1.00 81.76      B    O1-
ATOM   3953  N   LEU B 268      69.540  45.922 -55.460  1.00 91.58      B    N  
ATOM   3954  CA  LEU B 268      69.825  45.066 -56.618  1.00 90.81      B    C  
ATOM   3955  C   LEU B 268      69.916  45.856 -57.930  1.00 91.26      B    C  
ATOM   3956  O   LEU B 268      70.734  45.534 -58.788  1.00 88.70      B    O  
ATOM   3957  CB  LEU B 268      68.732  43.986 -56.755  1.00 90.41      B    C  
ATOM   3958  CG  LEU B 268      68.835  42.830 -55.741  1.00 89.27      B    C  
ATOM   3959  CD1 LEU B 268      67.591  41.951 -55.851  1.00 82.84      B    C  
ATOM   3960  CD2 LEU B 268      70.052  41.954 -55.999  1.00 83.19      B    C  
ATOM   3961  N   ARG B 269      69.077  46.885 -58.084  1.00 90.40      B    N  
ATOM   3962  CA  ARG B 269      69.057  47.699 -59.298  1.00 89.62      B    C  
ATOM   3963  C   ARG B 269      70.167  48.738 -59.319  1.00 90.32      B    C  
ATOM   3964  O   ARG B 269      70.843  48.885 -60.338  1.00 87.22      B    O  
ATOM   3965  CB  ARG B 269      67.674  48.364 -59.434  1.00 87.56      B    C  
ATOM   3966  CG  ARG B 269      67.464  48.905 -60.860  1.00 78.81      B    C  
ATOM   3967  CD  ARG B 269      66.218  49.794 -60.933  1.00 76.55      B    C  
ATOM   3968  NE  ARG B 269      66.532  51.132 -60.421  1.00 66.97      B    N  
ATOM   3969  CZ  ARG B 269      65.719  52.178 -60.392  1.00 61.33      B    C  
ATOM   3970  NH1 ARG B 269      64.491  52.094 -60.824  1.00 56.17      B    N1+
ATOM   3971  NH2 ARG B 269      66.151  53.311 -59.936  1.00 53.92      B    N  
ATOM   3972  N   ASP B 270      70.330  49.474 -58.222  1.00 90.92      B    N  
ATOM   3973  CA  ASP B 270      71.228  50.621 -58.167  1.00 90.88      B    C  
ATOM   3974  C   ASP B 270      72.700  50.184 -58.083  1.00 91.24      B    C  
ATOM   3975  O   ASP B 270      73.541  50.751 -58.781  1.00 87.02      B    O  
ATOM   3976  CB  ASP B 270      70.823  51.560 -57.013  1.00 89.08      B    C  
ATOM   3977  CG  ASP B 270      69.490  52.302 -57.239  1.00 84.65      B    C  
ATOM   3978  OD1 ASP B 270      68.883  52.192 -58.339  1.00 77.74      B    O  
ATOM   3979  OD2 ASP B 270      69.060  53.048 -56.330  1.00 78.09      B    O1-
ATOM   3980  N   ILE B 271      73.018  49.136 -57.344  1.00 91.05      B    N  
ATOM   3981  CA  ILE B 271      74.366  48.558 -57.299  1.00 90.48      B    C  
ATOM   3982  C   ILE B 271      74.766  48.007 -58.672  1.00 90.73      B    C  
ATOM   3983  O   ILE B 271      75.892  48.203 -59.122  1.00 86.63      B    O  
ATOM   3984  CB  ILE B 271      74.474  47.478 -56.203  1.00 89.79      B    C  
ATOM   3985  CG1 ILE B 271      74.244  48.087 -54.797  1.00 86.14      B    C  
ATOM   3986  CG2 ILE B 271      75.856  46.804 -56.236  1.00 85.29      B    C  
ATOM   3987  CD1 ILE B 271      74.064  47.042 -53.691  1.00 80.88      B    C  
ATOM   3988  N   ALA B 272      73.813  47.412 -59.379  1.00 88.67      B    N  
ATOM   3989  CA  ALA B 272      74.034  46.933 -60.746  1.00 86.81      B    C  
ATOM   3990  C   ALA B 272      74.099  48.064 -61.795  1.00 87.27      B    C  
ATOM   3991  O   ALA B 272      74.044  47.789 -62.995  1.00 81.18      B    O  
ATOM   3992  CB  ALA B 272      72.973  45.879 -61.080  1.00 83.97      B    C  
ATOM   3993  N   GLN B 273      74.167  49.307 -61.370  1.00 86.46      B    N  
ATOM   3994  CA  GLN B 273      74.154  50.496 -62.236  1.00 85.67      B    C  
ATOM   3995  C   GLN B 273      72.962  50.534 -63.207  1.00 87.18      B    C  
ATOM   3996  O   GLN B 273      73.084  50.926 -64.370  1.00 80.35      B    O  
ATOM   3997  CB  GLN B 273      75.490  50.665 -62.957  1.00 81.55      B    C  
ATOM   3998  CG  GLN B 273      76.697  50.814 -62.011  1.00 77.86      B    C  
ATOM   3999  CD  GLN B 273      77.990  51.084 -62.780  1.00 73.33      B    C  
ATOM   4000  NE2 GLN B 273      79.079  51.306 -62.086  1.00 65.10      B    N  
ATOM   4001  OE1 GLN B 273      78.031  51.111 -63.992  1.00 66.57      B    O  
ATOM   4002  N   LYS B 274      71.793  50.120 -62.716  1.00 85.10      B    N  
ATOM   4003  CA  LYS B 274      70.533  50.017 -63.481  1.00 84.37      B    C  
ATOM   4004  C   LYS B 274      70.582  49.031 -64.660  1.00 86.59      B    C  
ATOM   4005  O   LYS B 274      69.671  49.048 -65.493  1.00 80.00      B    O  
ATOM   4006  CB  LYS B 274      70.017  51.392 -63.914  1.00 80.44      B    C  
ATOM   4007  CG  LYS B 274      69.869  52.377 -62.755  1.00 76.78      B    C  
ATOM   4008  CD  LYS B 274      69.361  53.726 -63.272  1.00 71.17      B    C  
ATOM   4009  CE  LYS B 274      69.193  54.673 -62.083  1.00 64.57      B    C  
ATOM   4010  NZ  LYS B 274      68.772  56.018 -62.499  1.00 56.85      B    N1+
ATOM   4011  N   LYS B 275      71.578  48.162 -64.713  1.00 86.61      B    N  
ATOM   4012  CA  LYS B 275      71.561  47.065 -65.679  1.00 85.48      B    C  
ATOM   4013  C   LYS B 275      70.435  46.085 -65.333  1.00 87.08      B    C  
ATOM   4014  O   LYS B 275      70.152  45.884 -64.149  1.00 82.52      B    O  
ATOM   4015  CB  LYS B 275      72.928  46.373 -65.760  1.00 82.39      B    C  
ATOM   4016  CG  LYS B 275      73.979  47.343 -66.304  1.00 79.47      B    C  
ATOM   4017  CD  LYS B 275      75.269  46.641 -66.744  1.00 72.91      B    C  
ATOM   4018  CE  LYS B 275      76.237  47.715 -67.241  1.00 67.74      B    C  
ATOM   4019  NZ  LYS B 275      77.313  47.171 -68.096  1.00 59.73      B    N1+
ATOM   4020  N   PRO B 276      69.758  45.503 -66.332  1.00 87.20      B    N  
ATOM   4021  CA  PRO B 276      68.610  44.638 -66.072  1.00 87.23      B    C  
ATOM   4022  C   PRO B 276      69.033  43.381 -65.309  1.00 88.71      B    C  
ATOM   4023  O   PRO B 276      70.013  42.727 -65.644  1.00 84.55      B    O  
ATOM   4024  CB  PRO B 276      67.986  44.349 -67.439  1.00 84.03      B    C  
ATOM   4025  CG  PRO B 276      69.130  44.559 -68.418  1.00 81.26      B    C  
ATOM   4026  CD  PRO B 276      69.973  45.646 -67.754  1.00 84.19      B    C  
ATOM   4027  N   TYR B 277      68.238  43.032 -64.314  1.00 88.64      B    N  
ATOM   4028  CA  TYR B 277      68.308  41.761 -63.605  1.00 88.90      B    C  
ATOM   4029  C   TYR B 277      66.919  41.143 -63.498  1.00 89.77      B    C  
ATOM   4030  O   TYR B 277      65.897  41.818 -63.629  1.00 86.63      B    O  
ATOM   4031  CB  TYR B 277      68.964  41.935 -62.235  1.00 87.13      B    C  
ATOM   4032  CG  TYR B 277      68.048  42.511 -61.175  1.00 86.91      B    C  
ATOM   4033  CD1 TYR B 277      67.884  43.911 -61.060  1.00 79.84      B    C  
ATOM   4034  CD2 TYR B 277      67.323  41.659 -60.322  1.00 80.63      B    C  
ATOM   4035  CE1 TYR B 277      67.002  44.436 -60.115  1.00 77.66      B    C  
ATOM   4036  CE2 TYR B 277      66.437  42.178 -59.375  1.00 78.10      B    C  
ATOM   4037  CZ  TYR B 277      66.278  43.568 -59.273  1.00 82.57      B    C  
ATOM   4038  OH  TYR B 277      65.401  44.085 -58.354  1.00 81.98      B    O  
ATOM   4039  N   THR B 278      66.876  39.854 -63.241  1.00 89.61      B    N  
ATOM   4040  CA  THR B 278      65.610  39.154 -63.001  1.00 89.29      B    C  
ATOM   4041  C   THR B 278      65.826  38.023 -62.014  1.00 90.02      B    C  
ATOM   4042  O   THR B 278      66.796  37.275 -62.115  1.00 86.75      B    O  
ATOM   4043  CB  THR B 278      65.003  38.692 -64.337  1.00 86.52      B    C  
ATOM   4044  CG2 THR B 278      64.965  37.199 -64.604  1.00 72.80      B    C  
ATOM   4045  OG1 THR B 278      63.677  39.152 -64.428  1.00 73.48      B    O  
ATOM   4046  N   VAL B 279      64.905  37.871 -61.088  1.00 88.71      B    N  
ATOM   4047  CA  VAL B 279      64.831  36.669 -60.251  1.00 88.43      B    C  
ATOM   4048  C   VAL B 279      64.113  35.596 -61.071  1.00 88.54      B    C  
ATOM   4049  O   VAL B 279      62.934  35.736 -61.389  1.00 85.53      B    O  
ATOM   4050  CB  VAL B 279      64.131  36.958 -58.919  1.00 87.45      B    C  
ATOM   4051  CG1 VAL B 279      64.039  35.704 -58.063  1.00 79.39      B    C  
ATOM   4052  CG2 VAL B 279      64.893  38.025 -58.119  1.00 80.65      B    C  
ATOM   4053  N   THR B 280      64.811  34.540 -61.446  1.00 89.73      B    N  
ATOM   4054  CA  THR B 280      64.280  33.528 -62.371  1.00 88.58      B    C  
ATOM   4055  C   THR B 280      63.391  32.501 -61.690  1.00 88.17      B    C  
ATOM   4056  O   THR B 280      62.426  32.016 -62.283  1.00 82.21      B    O  
ATOM   4057  CB  THR B 280      65.404  32.806 -63.118  1.00 86.67      B    C  
ATOM   4058  CG2 THR B 280      66.197  33.754 -64.024  1.00 75.91      B    C  
ATOM   4059  OG1 THR B 280      66.317  32.228 -62.221  1.00 76.35      B    O  
ATOM   4060  N   SER B 281      63.704  32.177 -60.454  1.00 87.23      B    N  
ATOM   4061  CA  SER B 281      62.885  31.337 -59.580  1.00 86.74      B    C  
ATOM   4062  C   SER B 281      63.061  31.800 -58.140  1.00 87.66      B    C  
ATOM   4063  O   SER B 281      64.129  32.283 -57.772  1.00 83.70      B    O  
ATOM   4064  CB  SER B 281      63.260  29.857 -59.722  1.00 83.48      B    C  
ATOM   4065  OG  SER B 281      64.607  29.621 -59.389  1.00 74.22      B    O  
ATOM   4066  N   HIS B 282      62.025  31.648 -57.337  1.00 87.87      B    N  
ATOM   4067  CA  HIS B 282      62.077  31.875 -55.904  1.00 87.70      B    C  
ATOM   4068  C   HIS B 282      60.963  31.082 -55.244  1.00 87.79      B    C  
ATOM   4069  O   HIS B 282      59.785  31.299 -55.538  1.00 84.65      B    O  
ATOM   4070  CB  HIS B 282      61.956  33.373 -55.614  1.00 86.84      B    C  
ATOM   4071  CG  HIS B 282      62.360  33.734 -54.226  1.00 87.70      B    C  
ATOM   4072  CD2 HIS B 282      61.622  33.582 -53.085  1.00 78.48      B    C  
ATOM   4073  ND1 HIS B 282      63.572  34.289 -53.855  1.00 78.34      B    N  
ATOM   4074  CE1 HIS B 282      63.543  34.468 -52.532  1.00 79.97      B    C  
ATOM   4075  NE2 HIS B 282      62.380  34.051 -52.032  1.00 81.17      B    N  
ATOM   4076  N   GLU B 283      61.319  30.134 -54.384  1.00 89.23      B    N  
ATOM   4077  CA  GLU B 283      60.392  29.252 -53.689  1.00 88.80      B    C  
ATOM   4078  C   GLU B 283      60.846  29.070 -52.237  1.00 89.89      B    C  
ATOM   4079  O   GLU B 283      62.034  29.100 -51.939  1.00 86.53      B    O  
ATOM   4080  CB  GLU B 283      60.268  27.887 -54.399  1.00 85.04      B    C  
ATOM   4081  CG  GLU B 283      59.942  27.997 -55.895  1.00 74.89      B    C  
ATOM   4082  CD  GLU B 283      59.515  26.682 -56.582  1.00 72.10      B    C  
ATOM   4083  OE1 GLU B 283      59.176  26.736 -57.789  1.00 64.71      B    O  
ATOM   4084  OE2 GLU B 283      59.415  25.626 -55.918  1.00 64.58      B    O1-
ATOM   4085  N   GLY B 284      59.872  28.848 -51.330  1.00 88.96      B    N  
ATOM   4086  CA  GLY B 284      60.175  28.590 -49.935  1.00 89.05      B    C  
ATOM   4087  C   GLY B 284      59.074  27.794 -49.235  1.00 89.92      B    C  
ATOM   4088  O   GLY B 284      57.905  27.831 -49.620  1.00 86.66      B    O  
ATOM   4089  N   THR B 285      59.460  27.058 -48.195  1.00 91.58      B    N  
ATOM   4090  CA  THR B 285      58.541  26.285 -47.362  1.00 92.07      B    C  
ATOM   4091  C   THR B 285      59.055  26.211 -45.920  1.00 92.75      B    C  
ATOM   4092  O   THR B 285      60.235  26.439 -45.669  1.00 89.95      B    O  
ATOM   4093  CB  THR B 285      58.301  24.895 -47.960  1.00 90.33      B    C  
ATOM   4094  CG2 THR B 285      59.507  23.963 -47.890  1.00 77.86      B    C  
ATOM   4095  OG1 THR B 285      57.241  24.258 -47.294  1.00 76.96      B    O  
ATOM   4096  N   ALA B 286      58.177  25.887 -44.989  1.00 92.93      B    N  
ATOM   4097  CA  ALA B 286      58.518  25.581 -43.606  1.00 93.24      B    C  
ATOM   4098  C   ALA B 286      57.701  24.392 -43.113  1.00 93.46      B    C  
ATOM   4099  O   ALA B 286      56.535  24.224 -43.479  1.00 91.20      B    O  
ATOM   4100  CB  ALA B 286      58.313  26.827 -42.740  1.00 92.51      B    C  
ATOM   4101  N   LYS B 287      58.298  23.534 -42.292  1.00 93.10      B    N  
ATOM   4102  CA  LYS B 287      57.688  22.282 -41.848  1.00 93.11      B    C  
ATOM   4103  C   LYS B 287      58.371  21.756 -40.583  1.00 93.88      B    C  
ATOM   4104  O   LYS B 287      59.550  22.035 -40.358  1.00 91.04      B    O  
ATOM   4105  CB  LYS B 287      57.779  21.281 -43.019  1.00 90.51      B    C  
ATOM   4106  CG  LYS B 287      57.098  19.945 -42.763  1.00 87.38      B    C  
ATOM   4107  CD  LYS B 287      57.095  19.081 -44.015  1.00 86.96      B    C  
ATOM   4108  CE  LYS B 287      56.676  17.651 -43.659  1.00 83.04      B    C  
ATOM   4109  NZ  LYS B 287      56.674  16.761 -44.837  1.00 78.55      B    N1+
ATOM   4110  N   SER B 288      57.641  20.966 -39.782  1.00 93.70      B    N  
ATOM   4111  CA  SER B 288      58.239  20.132 -38.743  1.00 93.95      B    C  
ATOM   4112  C   SER B 288      58.712  18.813 -39.361  1.00 93.95      B    C  
ATOM   4113  O   SER B 288      57.946  18.121 -40.029  1.00 91.06      B    O  
ATOM   4114  CB  SER B 288      57.246  19.873 -37.610  1.00 93.27      B    C  
ATOM   4115  OG  SER B 288      56.754  21.103 -37.116  1.00 84.87      B    O  
ATOM   4116  N   VAL B 289      60.013  18.512 -39.209  1.00 94.24      B    N  
ATOM   4117  CA  VAL B 289      60.701  17.419 -39.907  1.00 93.97      B    C  
ATOM   4118  C   VAL B 289      61.615  16.638 -38.959  1.00 93.96      B    C  
ATOM   4119  O   VAL B 289      61.928  17.085 -37.864  1.00 90.49      B    O  
ATOM   4120  CB  VAL B 289      61.508  17.945 -41.108  1.00 92.28      B    C  
ATOM   4121  CG1 VAL B 289      60.591  18.468 -42.209  1.00 83.60      B    C  
ATOM   4122  CG2 VAL B 289      62.499  19.052 -40.737  1.00 83.83      B    C  
ATOM   4123  N   GLN B 290      62.037  15.472 -39.395  1.00 93.00      B    N  
ATOM   4124  CA  GLN B 290      63.058  14.686 -38.696  1.00 92.40      B    C  
ATOM   4125  C   GLN B 290      64.463  15.254 -38.930  1.00 92.41      B    C  
ATOM   4126  O   GLN B 290      65.302  15.254 -38.030  1.00 87.90      B    O  
ATOM   4127  CB  GLN B 290      62.973  13.233 -39.195  1.00 91.06      B    C  
ATOM   4128  CG  GLN B 290      63.831  12.268 -38.350  1.00 87.92      B    C  
ATOM   4129  CD  GLN B 290      63.268  12.062 -36.943  1.00 87.05      B    C  
ATOM   4130  NE2 GLN B 290      64.097  11.743 -35.975  1.00 76.24      B    N  
ATOM   4131  OE1 GLN B 290      62.081  12.183 -36.697  1.00 80.20      B    O  
ATOM   4132  N   ASP B 291      64.723  15.722 -40.150  1.00 91.01      B    N  
ATOM   4133  CA  ASP B 291      65.980  16.335 -40.564  1.00 89.99      B    C  
ATOM   4134  C   ASP B 291      65.687  17.550 -41.458  1.00 90.27      B    C  
ATOM   4135  O   ASP B 291      64.764  17.522 -42.271  1.00 85.17      B    O  
ATOM   4136  CB  ASP B 291      66.845  15.290 -41.293  1.00 87.19      B    C  
ATOM   4137  CG  ASP B 291      68.312  15.686 -41.381  1.00 79.42      B    C  
ATOM   4138  OD1 ASP B 291      68.598  16.848 -41.755  1.00 71.60      B    O  
ATOM   4139  OD2 ASP B 291      69.161  14.831 -41.090  1.00 69.88      B    O1-
ATOM   4140  N   LYS B 292      66.502  18.583 -41.338  1.00 88.71      B    N  
ATOM   4141  CA  LYS B 292      66.326  19.838 -42.088  1.00 87.58      B    C  
ATOM   4142  C   LYS B 292      66.255  19.672 -43.603  1.00 87.76      B    C  
ATOM   4143  O   LYS B 292      65.649  20.489 -44.286  1.00 81.68      B    O  
ATOM   4144  CB  LYS B 292      67.452  20.813 -41.705  1.00 84.36      B    C  
ATOM   4145  CG  LYS B 292      68.840  20.372 -42.201  1.00 81.27      B    C  
ATOM   4146  CD  LYS B 292      69.854  21.485 -41.937  1.00 79.19      B    C  
ATOM   4147  CE  LYS B 292      71.189  21.202 -42.620  1.00 73.19      B    C  
ATOM   4148  NZ  LYS B 292      72.011  22.422 -42.639  1.00 66.31      B    N1+
ATOM   4149  N   GLY B 293      66.844  18.622 -44.136  1.00 87.00      B    N  
ATOM   4150  CA  GLY B 293      66.805  18.320 -45.565  1.00 86.12      B    C  
ATOM   4151  C   GLY B 293      65.453  17.813 -46.075  1.00 87.57      B    C  
ATOM   4152  O   GLY B 293      65.230  17.757 -47.278  1.00 81.95      B    O  
ATOM   4153  N   GLN B 294      64.535  17.481 -45.186  1.00 88.37      B    N  
ATOM   4154  CA  GLN B 294      63.273  16.811 -45.515  1.00 88.40      B    C  
ATOM   4155  C   GLN B 294      62.070  17.766 -45.615  1.00 89.29      B    C  
ATOM   4156  O   GLN B 294      60.924  17.318 -45.681  1.00 84.24      B    O  
ATOM   4157  CB  GLN B 294      63.021  15.695 -44.499  1.00 86.56      B    C  
ATOM   4158  CG  GLN B 294      64.127  14.616 -44.526  1.00 84.43      B    C  
ATOM   4159  CD  GLN B 294      63.882  13.505 -43.502  1.00 80.94      B    C  
ATOM   4160  NE2 GLN B 294      64.505  12.371 -43.674  1.00 71.74      B    N  
ATOM   4161  OE1 GLN B 294      63.153  13.642 -42.534  1.00 73.77      B    O  
ATOM   4162  N   VAL B 295      62.307  19.095 -45.671  1.00 89.61      B    N  
ATOM   4163  CA  VAL B 295      61.217  20.090 -45.708  1.00 89.22      B    C  
ATOM   4164  C   VAL B 295      60.285  19.939 -46.916  1.00 89.28      B    C  
ATOM   4165  O   VAL B 295      59.102  20.278 -46.822  1.00 83.72      B    O  
ATOM   4166  CB  VAL B 295      61.756  21.535 -45.657  1.00 87.70      B    C  
ATOM   4167  CG1 VAL B 295      62.379  21.825 -44.292  1.00 76.12      B    C  
ATOM   4168  CG2 VAL B 295      62.791  21.833 -46.746  1.00 77.83      B    C  
ATOM   4169  N   ASN B 296      60.760  19.405 -48.009  1.00 89.52      B    N  
ATOM   4170  CA  ASN B 296      59.985  19.197 -49.234  1.00 88.06      B    C  
ATOM   4171  C   ASN B 296      59.315  17.817 -49.303  1.00 88.07      B    C  
ATOM   4172  O   ASN B 296      58.590  17.533 -50.259  1.00 80.71      B    O  
ATOM   4173  CB  ASN B 296      60.897  19.466 -50.448  1.00 84.96      B    C  
ATOM   4174  CG  ASN B 296      61.339  20.922 -50.553  1.00 80.63      B    C  
ATOM   4175  ND2 ASN B 296      62.412  21.186 -51.262  1.00 72.08      B    N  
ATOM   4176  OD1 ASN B 296      60.736  21.831 -50.025  1.00 71.53      B    O  
ATOM   4177  N   ASP B 297      59.522  16.940 -48.327  1.00 88.39      B    N  
ATOM   4178  CA  ASP B 297      58.920  15.618 -48.310  1.00 87.40      B    C  
ATOM   4179  C   ASP B 297      57.402  15.685 -48.097  1.00 87.54      B    C  
ATOM   4180  O   ASP B 297      56.856  16.633 -47.540  1.00 79.97      B    O  
ATOM   4181  CB  ASP B 297      59.599  14.726 -47.256  1.00 84.33      B    C  
ATOM   4182  CG  ASP B 297      60.864  14.036 -47.759  1.00 79.79      B    C  
ATOM   4183  OD1 ASP B 297      61.342  14.360 -48.869  1.00 73.35      B    O  
ATOM   4184  OD2 ASP B 297      61.276  13.069 -47.073  1.00 73.63      B    O1-
ATOM   4185  N   GLY B 298      56.709  14.663 -48.535  1.00 86.81      B    N  
ATOM   4186  CA  GLY B 298      55.273  14.510 -48.305  1.00 86.99      B    C  
ATOM   4187  C   GLY B 298      54.933  13.959 -46.922  1.00 88.71      B    C  
ATOM   4188  O   GLY B 298      55.811  13.521 -46.173  1.00 82.45      B    O  
ATOM   4189  N   GLY B 299      53.651  13.959 -46.617  1.00 87.80      B    N  
ATOM   4190  CA  GLY B 299      53.090  13.302 -45.431  1.00 88.32      B    C  
ATOM   4191  C   GLY B 299      52.795  11.818 -45.666  1.00 90.20      B    C  
ATOM   4192  O   GLY B 299      53.216  11.222 -46.660  1.00 85.60      B    O  
ATOM   4193  N   LYS B 300      52.028  11.224 -44.728  1.00 89.98      B    N  
ATOM   4194  CA  LYS B 300      51.644   9.798 -44.729  1.00 90.22      B    C  
ATOM   4195  C   LYS B 300      52.844   8.832 -44.770  1.00 90.78      B    C  
ATOM   4196  O   LYS B 300      52.717   7.694 -45.223  1.00 85.23      B    O  
ATOM   4197  CB  LYS B 300      50.631   9.490 -45.840  1.00 88.76      B    C  
ATOM   4198  CG  LYS B 300      49.406  10.409 -45.867  1.00 87.39      B    C  
ATOM   4199  CD  LYS B 300      48.481   9.976 -46.998  1.00 84.24      B    C  
ATOM   4200  CE  LYS B 300      47.267  10.876 -47.064  1.00 78.09      B    C  
ATOM   4201  NZ  LYS B 300      46.334  10.461 -48.128  1.00 71.66      B    N1+
ATOM   4202  N   LYS B 301      53.994   9.284 -44.307  1.00 89.20      B    N  
ATOM   4203  CA  LYS B 301      55.224   8.494 -44.221  1.00 88.47      B    C  
ATOM   4204  C   LYS B 301      55.660   8.375 -42.768  1.00 89.52      B    C  
ATOM   4205  O   LYS B 301      55.611   9.342 -42.025  1.00 83.48      B    O  
ATOM   4206  CB  LYS B 301      56.334   9.131 -45.058  1.00 83.38      B    C  
ATOM   4207  CG  LYS B 301      56.088   9.084 -46.577  1.00 74.70      B    C  
ATOM   4208  CD  LYS B 301      57.265   9.758 -47.282  1.00 71.04      B    C  
ATOM   4209  CE  LYS B 301      57.096   9.865 -48.790  1.00 61.78      B    C  
ATOM   4210  NZ  LYS B 301      58.210  10.672 -49.373  1.00 55.13      B    N1+
ATOM   4211  N   GLY B 302      56.138   7.220 -42.396  1.00 87.30      B    N  
ATOM   4212  CA  GLY B 302      56.776   7.012 -41.097  1.00 86.76      B    C  
ATOM   4213  C   GLY B 302      58.134   7.709 -40.996  1.00 87.99      B    C  
ATOM   4214  O   GLY B 302      58.714   8.148 -41.984  1.00 80.11      B    O  
ATOM   4215  N   GLY B 303      58.659   7.770 -39.771  1.00 86.83      B    N  
ATOM   4216  CA  GLY B 303      60.006   8.273 -39.494  1.00 87.60      B    C  
ATOM   4217  C   GLY B 303      60.089   9.771 -39.179  1.00 90.16      B    C  
ATOM   4218  O   GLY B 303      61.112  10.196 -38.660  1.00 83.39      B    O  
ATOM   4219  N   ASN B 304      59.071  10.565 -39.417  1.00 90.95      B    N  
ATOM   4220  CA  ASN B 304      59.050  11.977 -39.044  1.00 92.26      B    C  
ATOM   4221  C   ASN B 304      58.468  12.155 -37.632  1.00 92.76      B    C  
ATOM   4222  O   ASN B 304      57.247  12.115 -37.449  1.00 89.21      B    O  
ATOM   4223  CB  ASN B 304      58.303  12.783 -40.111  1.00 90.71      B    C  
ATOM   4224  CG  ASN B 304      58.381  14.280 -39.849  1.00 91.07      B    C  
ATOM   4225  ND2 ASN B 304      57.680  15.075 -40.639  1.00 84.44      B    N  
ATOM   4226  OD1 ASN B 304      59.063  14.754 -38.974  1.00 85.21      B    O  
ATOM   4227  N   GLN B 305      59.337  12.381 -36.655  1.00 92.67      B    N  
ATOM   4228  CA  GLN B 305      58.974  12.585 -35.244  1.00 92.27      B    C  
ATOM   4229  C   GLN B 305      58.894  14.068 -34.849  1.00 92.49      B    C  
ATOM   4230  O   GLN B 305      58.678  14.371 -33.681  1.00 87.50      B    O  
ATOM   4231  CB  GLN B 305      59.976  11.842 -34.346  1.00 90.46      B    C  
ATOM   4232  CG  GLN B 305      59.995  10.327 -34.602  1.00 86.73      B    C  
ATOM   4233  CD  GLN B 305      61.091   9.612 -33.799  1.00 84.45      B    C  
ATOM   4234  NE2 GLN B 305      61.327   8.349 -34.070  1.00 73.40      B    N  
ATOM   4235  OE1 GLN B 305      61.775  10.165 -32.964  1.00 76.39      B    O  
ATOM   4236  N   GLY B 306      59.112  14.998 -35.784  1.00 92.08      B    N  
ATOM   4237  CA  GLY B 306      59.087  16.439 -35.500  1.00 91.77      B    C  
ATOM   4238  C   GLY B 306      60.198  16.900 -34.566  1.00 92.79      B    C  
ATOM   4239  O   GLY B 306      59.995  17.788 -33.750  1.00 88.11      B    O  
ATOM   4240  N   THR B 307      61.396  16.307 -34.684  1.00 93.60      B    N  
ATOM   4241  CA  THR B 307      62.554  16.686 -33.858  1.00 93.36      B    C  
ATOM   4242  C   THR B 307      63.135  18.049 -34.230  1.00 93.47      B    C  
ATOM   4243  O   THR B 307      63.822  18.670 -33.424  1.00 89.42      B    O  
ATOM   4244  CB  THR B 307      63.665  15.643 -33.977  1.00 91.98      B    C  
ATOM   4245  CG2 THR B 307      63.235  14.288 -33.412  1.00 80.47      B    C  
ATOM   4246  OG1 THR B 307      64.001  15.444 -35.328  1.00 81.49      B    O  
ATOM   4247  N   THR B 308      62.848  18.522 -35.433  1.00 94.04      B    N  
ATOM   4248  CA  THR B 308      63.388  19.757 -35.996  1.00 93.99      B    C  
ATOM   4249  C   THR B 308      62.265  20.553 -36.649  1.00 94.10      B    C  
ATOM   4250  O   THR B 308      61.498  20.013 -37.443  1.00 91.27      B    O  
ATOM   4251  CB  THR B 308      64.484  19.430 -37.018  1.00 92.68      B    C  
ATOM   4252  CG2 THR B 308      65.226  20.665 -37.515  1.00 80.27      B    C  
ATOM   4253  OG1 THR B 308      65.449  18.567 -36.460  1.00 80.86      B    O  
ATOM   4254  N   VAL B 309      62.216  21.849 -36.369  1.00 94.67      B    N  
ATOM   4255  CA  VAL B 309      61.426  22.793 -37.168  1.00 94.89      B    C  
ATOM   4256  C   VAL B 309      62.374  23.453 -38.156  1.00 94.86      B    C  
ATOM   4257  O   VAL B 309      63.345  24.088 -37.747  1.00 93.02      B    O  
ATOM   4258  CB  VAL B 309      60.708  23.829 -36.292  1.00 94.22      B    C  
ATOM   4259  CG1 VAL B 309      59.881  24.792 -37.143  1.00 87.88      B    C  
ATOM   4260  CG2 VAL B 309      59.761  23.150 -35.301  1.00 86.95      B    C  
ATOM   4261  N   ALA B 310      62.153  23.302 -39.456  1.00 94.69      B    N  
ATOM   4262  CA  ALA B 310      63.001  23.837 -40.503  1.00 94.32      B    C  
ATOM   4263  C   ALA B 310      62.200  24.673 -41.502  1.00 94.56      B    C  
ATOM   4264  O   ALA B 310      61.072  24.337 -41.863  1.00 92.06      B    O  
ATOM   4265  CB  ALA B 310      63.755  22.686 -41.171  1.00 92.95      B    C  
ATOM   4266  N   ALA B 311      62.833  25.736 -41.993  1.00 94.27      B    N  
ATOM   4267  CA  ALA B 311      62.351  26.510 -43.113  1.00 94.06      B    C  
ATOM   4268  C   ALA B 311      63.473  26.682 -44.134  1.00 94.06      B    C  
ATOM   4269  O   ALA B 311      64.632  26.879 -43.775  1.00 91.99      B    O  
ATOM   4270  CB  ALA B 311      61.816  27.848 -42.614  1.00 93.19      B    C  
ATOM   4271  N   ARG B 312      63.125  26.629 -45.409  1.00 92.97      B    N  
ATOM   4272  CA  ARG B 312      64.041  26.798 -46.533  1.00 92.56      B    C  
ATOM   4273  C   ARG B 312      63.439  27.752 -47.546  1.00 92.64      B    C  
ATOM   4274  O   ARG B 312      62.247  27.694 -47.827  1.00 89.90      B    O  
ATOM   4275  CB  ARG B 312      64.351  25.423 -47.133  1.00 90.44      B    C  
ATOM   4276  CG  ARG B 312      65.336  25.503 -48.297  1.00 84.43      B    C  
ATOM   4277  CD  ARG B 312      65.678  24.096 -48.783  1.00 82.58      B    C  
ATOM   4278  NE  ARG B 312      66.620  24.149 -49.912  1.00 75.67      B    N  
ATOM   4279  CZ  ARG B 312      67.429  23.187 -50.301  1.00 70.38      B    C  
ATOM   4280  NH1 ARG B 312      67.427  22.019 -49.740  1.00 62.83      B    N1+
ATOM   4281  NH2 ARG B 312      68.257  23.417 -51.269  1.00 62.28      B    N  
ATOM   4282  N   GLU B 313      64.290  28.592 -48.113  1.00 91.75      B    N  
ATOM   4283  CA  GLU B 313      63.942  29.453 -49.228  1.00 91.38      B    C  
ATOM   4284  C   GLU B 313      65.093  29.454 -50.236  1.00 92.06      B    C  
ATOM   4285  O   GLU B 313      66.253  29.628 -49.858  1.00 90.13      B    O  
ATOM   4286  CB  GLU B 313      63.602  30.852 -48.711  1.00 89.68      B    C  
ATOM   4287  CG  GLU B 313      62.776  31.658 -49.712  1.00 83.22      B    C  
ATOM   4288  CD  GLU B 313      61.928  32.754 -49.055  1.00 82.83      B    C  
ATOM   4289  OE1 GLU B 313      61.567  33.713 -49.753  1.00 76.34      B    O  
ATOM   4290  OE2 GLU B 313      61.546  32.603 -47.877  1.00 76.02      B    O1-
ATOM   4291  N   GLU B 314      64.801  29.205 -51.493  1.00 90.68      B    N  
ATOM   4292  CA  GLU B 314      65.796  29.065 -52.551  1.00 90.04      B    C  
ATOM   4293  C   GLU B 314      65.308  29.711 -53.849  1.00 90.36      B    C  
ATOM   4294  O   GLU B 314      64.117  29.898 -54.088  1.00 86.87      B    O  
ATOM   4295  CB  GLU B 314      66.198  27.593 -52.743  1.00 87.00      B    C  
ATOM   4296  CG  GLU B 314      65.063  26.676 -53.231  1.00 79.22      B    C  
ATOM   4297  CD  GLU B 314      65.458  25.193 -53.310  1.00 79.44      B    C  
ATOM   4298  OE1 GLU B 314      64.591  24.367 -53.657  1.00 71.26      B    O  
ATOM   4299  OE2 GLU B 314      66.621  24.844 -52.997  1.00 72.43      B    O1-
ATOM   4300  N   GLY B 315      66.277  30.089 -54.684  1.00 90.45      B    N  
ATOM   4301  CA  GLY B 315      65.982  30.704 -55.962  1.00 90.21      B    C  
ATOM   4302  C   GLY B 315      67.237  30.903 -56.799  1.00 91.59      B    C  
ATOM   4303  O   GLY B 315      68.330  30.455 -56.457  1.00 89.35      B    O  
ATOM   4304  N   ALA B 316      67.071  31.628 -57.928  1.00 91.41      B    N  
ATOM   4305  CA  ALA B 316      68.167  32.019 -58.781  1.00 91.63      B    C  
ATOM   4306  C   ALA B 316      67.994  33.459 -59.263  1.00 92.16      B    C  
ATOM   4307  O   ALA B 316      66.895  33.885 -59.625  1.00 89.33      B    O  
ATOM   4308  CB  ALA B 316      68.269  31.025 -59.944  1.00 90.07      B    C  
ATOM   4309  N   ILE B 317      69.107  34.204 -59.333  1.00 91.95      B    N  
ATOM   4310  CA  ILE B 317      69.131  35.562 -59.869  1.00 92.28      B    C  
ATOM   4311  C   ILE B 317      69.990  35.600 -61.136  1.00 92.58      B    C  
ATOM   4312  O   ILE B 317      71.111  35.101 -61.174  1.00 90.60      B    O  
ATOM   4313  CB  ILE B 317      69.532  36.583 -58.793  1.00 91.02      B    C  
ATOM   4314  CG1 ILE B 317      69.150  38.010 -59.226  1.00 83.26      B    C  
ATOM   4315  CG2 ILE B 317      71.029  36.484 -58.432  1.00 82.32      B    C  
ATOM   4316  CD1 ILE B 317      69.216  39.028 -58.081  1.00 77.17      B    C  
ATOM   4317  N   ARG B 318      69.430  36.186 -62.173  1.00 91.22      B    N  
ATOM   4318  CA  ARG B 318      70.122  36.423 -63.442  1.00 91.22      B    C  
ATOM   4319  C   ARG B 318      70.400  37.910 -63.578  1.00 91.53      B    C  
ATOM   4320  O   ARG B 318      69.468  38.701 -63.640  1.00 88.41      B    O  
ATOM   4321  CB  ARG B 318      69.279  35.888 -64.596  1.00 89.68      B    C  
ATOM   4322  CG  ARG B 318      69.995  36.065 -65.945  1.00 85.66      B    C  
ATOM   4323  CD  ARG B 318      69.086  35.627 -67.111  1.00 83.01      B    C  
ATOM   4324  NE  ARG B 318      68.739  34.204 -67.012  1.00 74.50      B    N  
ATOM   4325  CZ  ARG B 318      67.799  33.575 -67.695  1.00 69.25      B    C  
ATOM   4326  NH1 ARG B 318      67.069  34.190 -68.580  1.00 61.47      B    N1+
ATOM   4327  NH2 ARG B 318      67.581  32.305 -67.481  1.00 60.33      B    N  
ATOM   4328  N   ASN B 319      71.691  38.263 -63.753  1.00 90.92      B    N  
ATOM   4329  CA  ASN B 319      72.117  39.611 -64.095  1.00 90.76      B    C  
ATOM   4330  C   ASN B 319      72.526  39.657 -65.575  1.00 91.13      B    C  
ATOM   4331  O   ASN B 319      73.017  38.676 -66.145  1.00 87.92      B    O  
ATOM   4332  CB  ASN B 319      73.247  40.061 -63.154  1.00 89.56      B    C  
ATOM   4333  CG  ASN B 319      72.764  40.296 -61.721  1.00 88.53      B    C  
ATOM   4334  ND2 ASN B 319      73.196  41.363 -61.098  1.00 77.32      B    N  
ATOM   4335  OD1 ASN B 319      72.017  39.546 -61.148  1.00 77.10      B    O  
ATOM   4336  N   THR B 320      72.323  40.810 -66.194  1.00 90.65      B    N  
ATOM   4337  CA  THR B 320      72.777  41.119 -67.549  1.00 89.63      B    C  
ATOM   4338  C   THR B 320      73.886  42.163 -67.489  1.00 89.74      B    C  
ATOM   4339  O   THR B 320      73.852  43.069 -66.671  1.00 84.93      B    O  
ATOM   4340  CB  THR B 320      71.627  41.587 -68.461  1.00 87.07      B    C  
ATOM   4341  CG2 THR B 320      71.058  40.426 -69.275  1.00 72.90      B    C  
ATOM   4342  OG1 THR B 320      70.540  42.098 -67.732  1.00 74.74      B    O  
ATOM   4343  N   TRP B 321      74.881  42.033 -68.353  1.00 88.10      B    N  
ATOM   4344  CA  TRP B 321      76.025  42.932 -68.466  1.00 86.42      B    C  
ATOM   4345  C   TRP B 321      76.128  43.476 -69.888  1.00 86.78      B    C  
ATOM   4346  O   TRP B 321      75.302  43.148 -70.754  1.00 81.52      B    O  
ATOM   4347  CB  TRP B 321      77.283  42.181 -68.015  1.00 83.92      B    C  
ATOM   4348  CG  TRP B 321      78.507  43.029 -67.836  1.00 83.11      B    C  
ATOM   4349  CD1 TRP B 321      79.645  42.958 -68.540  1.00 75.24      B    C  
ATOM   4350  CD2 TRP B 321      78.691  44.105 -66.873  1.00 80.78      B    C  
ATOM   4351  CE2 TRP B 321      79.992  44.633 -67.072  1.00 78.70      B    C  
ATOM   4352  CE3 TRP B 321      77.891  44.674 -65.865  1.00 78.65      B    C  
ATOM   4353  NE1 TRP B 321      80.541  43.901 -68.084  1.00 74.04      B    N  
ATOM   4354  CZ2 TRP B 321      80.480  45.712 -66.304  1.00 77.85      B    C  
ATOM   4355  CZ3 TRP B 321      78.377  45.748 -65.097  1.00 71.84      B    C  
ATOM   4356  CH2 TRP B 321      79.658  46.255 -65.322  1.00 73.36      B    C  
ATOM   4357  N   GLU B 322      77.122  44.308 -70.160  1.00 83.38      B    N  
ATOM   4358  CA  GLU B 322      77.420  44.764 -71.517  1.00 80.86      B    C  
ATOM   4359  C   GLU B 322      77.704  43.600 -72.483  1.00 81.99      B    C  
ATOM   4360  O   GLU B 322      77.938  42.462 -72.071  1.00 74.46      B    O  
ATOM   4361  CB  GLU B 322      78.563  45.789 -71.506  1.00 75.74      B    C  
ATOM   4362  CG  GLU B 322      78.167  47.071 -70.767  1.00 70.11      B    C  
ATOM   4363  CD  GLU B 322      78.767  48.352 -71.338  1.00 65.08      B    C  
ATOM   4364  OE1 GLU B 322      78.417  49.428 -70.790  1.00 57.57      B    O  
ATOM   4365  OE2 GLU B 322      79.515  48.273 -72.343  1.00 58.24      B    O1-
ATOM   4366  N   HIS B 323      77.655  43.887 -73.766  1.00 80.71      B    N  
ATOM   4367  CA  HIS B 323      77.779  42.867 -74.814  1.00 78.84      B    C  
ATOM   4368  C   HIS B 323      76.764  41.706 -74.699  1.00 81.03      B    C  
ATOM   4369  O   HIS B 323      77.007  40.603 -75.192  1.00 74.81      B    O  
ATOM   4370  CB  HIS B 323      79.225  42.397 -74.937  1.00 74.53      B    C  
ATOM   4371  CG  HIS B 323      80.207  43.538 -74.975  1.00 72.52      B    C  
ATOM   4372  CD2 HIS B 323      81.107  43.850 -74.001  1.00 62.13      B    C  
ATOM   4373  ND1 HIS B 323      80.295  44.500 -75.955  1.00 64.90      B    N  
ATOM   4374  CE1 HIS B 323      81.236  45.364 -75.575  1.00 59.56      B    C  
ATOM   4375  NE2 HIS B 323      81.747  45.006 -74.408  1.00 60.24      B    N  
ATOM   4376  N   GLN B 324      75.603  41.934 -74.044  1.00 83.11      B    N  
ATOM   4377  CA  GLN B 324      74.546  40.940 -73.757  1.00 84.00      B    C  
ATOM   4378  C   GLN B 324      75.033  39.714 -72.964  1.00 86.03      B    C  
ATOM   4379  O   GLN B 324      74.411  38.644 -73.014  1.00 79.48      B    O  
ATOM   4380  CB  GLN B 324      73.790  40.549 -75.023  1.00 79.65      B    C  
ATOM   4381  CG  GLN B 324      73.144  41.742 -75.744  1.00 72.75      B    C  
ATOM   4382  CD  GLN B 324      72.243  41.309 -76.898  1.00 66.43      B    C  
ATOM   4383  NE2 GLN B 324      71.492  42.223 -77.464  1.00 56.80      B    N  
ATOM   4384  OE1 GLN B 324      72.182  40.165 -77.306  1.00 58.63      B    O  
ATOM   4385  N   LEU B 325      76.126  39.863 -72.219  1.00 86.78      B    N  
ATOM   4386  CA  LEU B 325      76.552  38.808 -71.307  1.00 86.52      B    C  
ATOM   4387  C   LEU B 325      75.505  38.614 -70.207  1.00 88.27      B    C  
ATOM   4388  O   LEU B 325      75.004  39.569 -69.623  1.00 84.08      B    O  
ATOM   4389  CB  LEU B 325      77.933  39.149 -70.713  1.00 82.92      B    C  
ATOM   4390  CG  LEU B 325      79.076  39.044 -71.731  1.00 77.42      B    C  
ATOM   4391  CD1 LEU B 325      80.334  39.708 -71.176  1.00 69.14      B    C  
ATOM   4392  CD2 LEU B 325      79.411  37.592 -72.042  1.00 69.73      B    C  
ATOM   4393  N   THR B 326      75.207  37.374 -69.915  1.00 89.84      B    N  
ATOM   4394  CA  THR B 326      74.307  37.009 -68.809  1.00 90.00      B    C  
ATOM   4395  C   THR B 326      74.972  35.985 -67.908  1.00 90.67      B    C  
ATOM   4396  O   THR B 326      75.714  35.120 -68.368  1.00 85.74      B    O  
ATOM   4397  CB  THR B 326      72.945  36.488 -69.302  1.00 87.13      B    C  
ATOM   4398  CG2 THR B 326      72.122  37.563 -70.011  1.00 73.65      B    C  
ATOM   4399  OG1 THR B 326      73.094  35.423 -70.210  1.00 74.06      B    O  
ATOM   4400  N   SER B 327      74.705  36.103 -66.631  1.00 90.42      B    N  
ATOM   4401  CA  SER B 327      75.091  35.094 -65.644  1.00 90.84      B    C  
ATOM   4402  C   SER B 327      73.923  34.841 -64.709  1.00 91.65      B    C  
ATOM   4403  O   SER B 327      73.213  35.770 -64.327  1.00 88.23      B    O  
ATOM   4404  CB  SER B 327      76.322  35.537 -64.854  1.00 88.45      B    C  
ATOM   4405  OG  SER B 327      76.768  34.479 -64.037  1.00 78.14      B    O  
ATOM   4406  N   THR B 328      73.713  33.578 -64.357  1.00 92.66      B    N  
ATOM   4407  CA  THR B 328      72.678  33.167 -63.409  1.00 92.61      B    C  
ATOM   4408  C   THR B 328      73.352  32.398 -62.294  1.00 93.09      B    C  
ATOM   4409  O   THR B 328      74.154  31.514 -62.567  1.00 89.36      B    O  
ATOM   4410  CB  THR B 328      71.590  32.312 -64.076  1.00 90.24      B    C  
ATOM   4411  CG2 THR B 328      70.376  32.124 -63.183  1.00 76.66      B    C  
ATOM   4412  OG1 THR B 328      71.129  32.921 -65.274  1.00 77.80      B    O  
ATOM   4413  N   THR B 329      73.036  32.752 -61.052  1.00 93.60      B    N  
ATOM   4414  CA  THR B 329      73.562  32.073 -59.871  1.00 93.78      B    C  
ATOM   4415  C   THR B 329      72.403  31.734 -58.947  1.00 93.88      B    C  
ATOM   4416  O   THR B 329      71.510  32.559 -58.743  1.00 90.89      B    O  
ATOM   4417  CB  THR B 329      74.599  32.935 -59.143  1.00 92.41      B    C  
ATOM   4418  CG2 THR B 329      75.292  32.197 -58.007  1.00 78.76      B    C  
ATOM   4419  OG1 THR B 329      75.617  33.331 -60.042  1.00 79.86      B    O  
ATOM   4420  N   ASP B 330      72.429  30.521 -58.400  1.00 93.76      B    N  
ATOM   4421  CA  ASP B 330      71.434  30.083 -57.426  1.00 93.55      B    C  
ATOM   4422  C   ASP B 330      71.774  30.640 -56.038  1.00 93.78      B    C  
ATOM   4423  O   ASP B 330      72.936  30.864 -55.692  1.00 89.80      B    O  
ATOM   4424  CB  ASP B 330      71.336  28.556 -57.424  1.00 91.27      B    C  
ATOM   4425  CG  ASP B 330      70.971  27.971 -58.809  1.00 86.48      B    C  
ATOM   4426  OD1 ASP B 330      70.274  28.668 -59.580  1.00 76.66      B    O  
ATOM   4427  OD2 ASP B 330      71.445  26.862 -59.105  1.00 76.96      B    O1-
ATOM   4428  N   TYR B 331      70.756  30.867 -55.260  1.00 93.17      B    N  
ATOM   4429  CA  TYR B 331      70.880  31.250 -53.866  1.00 93.09      B    C  
ATOM   4430  C   TYR B 331      69.926  30.432 -53.013  1.00 93.18      B    C  
ATOM   4431  O   TYR B 331      68.862  30.015 -53.459  1.00 90.42      B    O  
ATOM   4432  CB  TYR B 331      70.660  32.753 -53.684  1.00 91.68      B    C  
ATOM   4433  CG  TYR B 331      69.295  33.263 -54.111  1.00 92.39      B    C  
ATOM   4434  CD1 TYR B 331      69.130  33.880 -55.368  1.00 85.78      B    C  
ATOM   4435  CD2 TYR B 331      68.174  33.105 -53.271  1.00 85.72      B    C  
ATOM   4436  CE1 TYR B 331      67.871  34.336 -55.773  1.00 84.02      B    C  
ATOM   4437  CE2 TYR B 331      66.906  33.545 -53.674  1.00 83.94      B    C  
ATOM   4438  CZ  TYR B 331      66.758  34.163 -54.923  1.00 88.35      B    C  
ATOM   4439  OH  TYR B 331      65.523  34.598 -55.326  1.00 87.29      B    O  
ATOM   4440  N   GLU B 332      70.310  30.231 -51.757  1.00 92.69      B    N  
ATOM   4441  CA  GLU B 332      69.466  29.545 -50.771  1.00 92.00      B    C  
ATOM   4442  C   GLU B 332      69.646  30.185 -49.393  1.00 92.44      B    C  
ATOM   4443  O   GLU B 332      70.700  30.759 -49.076  1.00 88.95      B    O  
ATOM   4444  CB  GLU B 332      69.730  28.031 -50.820  1.00 88.59      B    C  
ATOM   4445  CG  GLU B 332      70.390  27.381 -49.617  1.00 78.90      B    C  
ATOM   4446  CD  GLU B 332      70.534  25.855 -49.719  1.00 76.60      B    C  
ATOM   4447  OE1 GLU B 332      70.786  25.219 -48.676  1.00 68.09      B    O  
ATOM   4448  OE2 GLU B 332      70.384  25.312 -50.818  1.00 68.20      B    O1-
ATOM   4449  N   ALA B 333      68.623  30.075 -48.583  1.00 92.92      B    N  
ATOM   4450  CA  ALA B 333      68.689  30.303 -47.153  1.00 92.90      B    C  
ATOM   4451  C   ALA B 333      67.918  29.202 -46.414  1.00 93.18      B    C  
ATOM   4452  O   ALA B 333      66.852  28.785 -46.843  1.00 90.67      B    O  
ATOM   4453  CB  ALA B 333      68.139  31.687 -46.829  1.00 91.88      B    C  
ATOM   4454  N   GLU B 334      68.469  28.758 -45.294  1.00 93.10      B    N  
ATOM   4455  CA  GLU B 334      67.820  27.794 -44.400  1.00 92.80      B    C  
ATOM   4456  C   GLU B 334      67.901  28.290 -42.961  1.00 93.27      B    C  
ATOM   4457  O   GLU B 334      68.913  28.832 -42.531  1.00 90.59      B    O  
ATOM   4458  CB  GLU B 334      68.455  26.396 -44.519  1.00 90.26      B    C  
ATOM   4459  CG  GLU B 334      68.136  25.683 -45.849  1.00 81.18      B    C  
ATOM   4460  CD  GLU B 334      68.694  24.252 -45.879  1.00 80.34      B    C  
ATOM   4461  OE1 GLU B 334      67.992  23.334 -46.356  1.00 72.19      B    O  
ATOM   4462  OE2 GLU B 334      69.835  24.037 -45.427  1.00 72.74      B    O1-
ATOM   4463  N   VAL B 335      66.817  28.062 -42.209  1.00 93.78      B    N  
ATOM   4464  CA  VAL B 335      66.766  28.251 -40.755  1.00 93.97      B    C  
ATOM   4465  C   VAL B 335      66.158  26.998 -40.151  1.00 94.03      B    C  
ATOM   4466  O   VAL B 335      65.084  26.572 -40.579  1.00 92.00      B    O  
ATOM   4467  CB  VAL B 335      65.946  29.488 -40.363  1.00 93.08      B    C  
ATOM   4468  CG1 VAL B 335      65.939  29.705 -38.849  1.00 84.91      B    C  
ATOM   4469  CG2 VAL B 335      66.501  30.767 -40.999  1.00 85.04      B    C  
ATOM   4470  N   TRP B 336      66.803  26.406 -39.153  1.00 93.88      B    N  
ATOM   4471  CA  TRP B 336      66.241  25.270 -38.429  1.00 93.82      B    C  
ATOM   4472  C   TRP B 336      66.542  25.349 -36.940  1.00 93.72      B    C  
ATOM   4473  O   TRP B 336      67.598  25.827 -36.524  1.00 90.23      B    O  
ATOM   4474  CB  TRP B 336      66.705  23.955 -39.042  1.00 92.20      B    C  
ATOM   4475  CG  TRP B 336      68.162  23.666 -38.927  1.00 91.41      B    C  
ATOM   4476  CD1 TRP B 336      68.769  22.916 -37.978  1.00 86.12      B    C  
ATOM   4477  CD2 TRP B 336      69.245  24.134 -39.803  1.00 87.17      B    C  
ATOM   4478  CE2 TRP B 336      70.466  23.620 -39.300  1.00 85.94      B    C  
ATOM   4479  CE3 TRP B 336      69.289  24.940 -40.957  1.00 81.19      B    C  
ATOM   4480  NE1 TRP B 336      70.135  22.880 -38.192  1.00 83.83      B    N  
ATOM   4481  CZ2 TRP B 336      71.715  23.906 -39.918  1.00 85.14      B    C  
ATOM   4482  CZ3 TRP B 336      70.520  25.221 -41.568  1.00 80.10      B    C  
ATOM   4483  CH2 TRP B 336      71.707  24.717 -41.052  1.00 80.84      B    C  
ATOM   4484  N   SER B 337      65.600  24.876 -36.154  1.00 93.89      B    N  
ATOM   4485  CA  SER B 337      65.704  24.759 -34.704  1.00 93.36      B    C  
ATOM   4486  C   SER B 337      65.561  23.299 -34.297  1.00 93.18      B    C  
ATOM   4487  O   SER B 337      64.631  22.628 -34.739  1.00 90.27      B    O  
ATOM   4488  CB  SER B 337      64.637  25.603 -34.007  1.00 92.44      B    C  
ATOM   4489  OG  SER B 337      64.695  26.954 -34.409  1.00 83.80      B    O  
ATOM   4490  N   ASP B 338      66.503  22.837 -33.474  1.00 92.70      B    N  
ATOM   4491  CA  ASP B 338      66.500  21.468 -32.957  1.00 92.13      B    C  
ATOM   4492  C   ASP B 338      67.093  21.403 -31.543  1.00 92.29      B    C  
ATOM   4493  O   ASP B 338      67.496  22.411 -30.956  1.00 87.16      B    O  
ATOM   4494  CB  ASP B 338      67.201  20.524 -33.963  1.00 89.11      B    C  
ATOM   4495  CG  ASP B 338      68.704  20.748 -34.144  1.00 86.92      B    C  
ATOM   4496  OD1 ASP B 338      69.345  21.355 -33.265  1.00 80.24      B    O  
ATOM   4497  OD2 ASP B 338      69.256  20.229 -35.134  1.00 80.78      B    O1-
ATOM   4498  N   ALA B 339      67.124  20.214 -30.964  1.00 91.43      B    N  
ATOM   4499  CA  ALA B 339      67.683  19.988 -29.631  1.00 90.73      B    C  
ATOM   4500  C   ALA B 339      69.212  20.177 -29.559  1.00 90.99      B    C  
ATOM   4501  O   ALA B 339      69.766  20.286 -28.466  1.00 85.04      B    O  
ATOM   4502  CB  ALA B 339      67.270  18.581 -29.177  1.00 88.68      B    C  
ATOM   4503  N   ASN B 340      69.899  20.234 -30.697  1.00 90.78      B    N  
ATOM   4504  CA  ASN B 340      71.351  20.411 -30.790  1.00 90.06      B    C  
ATOM   4505  C   ASN B 340      71.768  21.881 -30.960  1.00 90.03      B    C  
ATOM   4506  O   ASN B 340      72.949  22.165 -31.150  1.00 81.89      B    O  
ATOM   4507  CB  ASN B 340      71.891  19.527 -31.921  1.00 87.85      B    C  
ATOM   4508  CG  ASN B 340      71.633  18.050 -31.699  1.00 83.12      B    C  
ATOM   4509  ND2 ASN B 340      71.272  17.347 -32.743  1.00 71.70      B    N  
ATOM   4510  OD1 ASN B 340      71.767  17.516 -30.615  1.00 73.54      B    O  
ATOM   4511  N   GLY B 341      70.817  22.792 -30.878  1.00 88.37      B    N  
ATOM   4512  CA  GLY B 341      71.065  24.238 -31.008  1.00 87.83      B    C  
ATOM   4513  C   GLY B 341      70.775  24.816 -32.384  1.00 89.09      B    C  
ATOM   4514  O   GLY B 341      71.005  26.004 -32.577  1.00 81.20      B    O  
ATOM   4515  N   GLY B 342      70.300  24.004 -33.300  1.00 88.96      B    N  
ATOM   4516  CA  GLY B 342      69.933  24.430 -34.648  1.00 88.55      B    C  
ATOM   4517  C   GLY B 342      71.080  25.096 -35.412  1.00 89.34      B    C  
ATOM   4518  O   GLY B 342      72.236  25.073 -35.003  1.00 82.61      B    O  
ATOM   4519  N   ASP B 343      70.776  25.694 -36.551  1.00 89.00      B    N  
ATOM   4520  CA  ASP B 343      71.696  26.527 -37.316  1.00 89.76      B    C  
ATOM   4521  C   ASP B 343      70.931  27.422 -38.306  1.00 91.05      B    C  
ATOM   4522  O   ASP B 343      69.717  27.315 -38.470  1.00 87.00      B    O  
ATOM   4523  CB  ASP B 343      72.733  25.637 -38.045  1.00 86.13      B    C  
ATOM   4524  CG  ASP B 343      74.059  26.337 -38.346  1.00 81.29      B    C  
ATOM   4525  OD1 ASP B 343      74.168  27.557 -38.120  1.00 74.38      B    O  
ATOM   4526  OD2 ASP B 343      74.979  25.629 -38.828  1.00 73.53      B    O1-
ATOM   4527  N   HIS B 344      71.672  28.320 -38.985  1.00 89.73      B    N  
ATOM   4528  CA  HIS B 344      71.109  29.282 -39.920  1.00 89.43      B    C  
ATOM   4529  C   HIS B 344      72.070  29.516 -41.085  1.00 89.82      B    C  
ATOM   4530  O   HIS B 344      73.212  29.931 -40.907  1.00 85.86      B    O  
ATOM   4531  CB  HIS B 344      70.809  30.564 -39.124  1.00 86.82      B    C  
ATOM   4532  CG  HIS B 344      70.122  31.671 -39.840  1.00 87.38      B    C  
ATOM   4533  CD2 HIS B 344      69.915  31.853 -41.179  1.00 79.76      B    C  
ATOM   4534  ND1 HIS B 344      69.576  32.776 -39.208  1.00 79.55      B    N  
ATOM   4535  CE1 HIS B 344      69.084  33.579 -40.148  1.00 79.20      B    C  
ATOM   4536  NE2 HIS B 344      69.268  33.057 -41.344  1.00 80.52      B    N  
ATOM   4537  N   THR B 345      71.615  29.282 -42.276  1.00 89.74      B    N  
ATOM   4538  CA  THR B 345      72.348  29.610 -43.500  1.00 89.10      B    C  
ATOM   4539  C   THR B 345      71.692  30.797 -44.204  1.00 89.45      B    C  
ATOM   4540  O   THR B 345      70.469  30.862 -44.301  1.00 83.86      B    O  
ATOM   4541  CB  THR B 345      72.486  28.410 -44.445  1.00 86.36      B    C  
ATOM   4542  CG2 THR B 345      73.224  27.235 -43.803  1.00 71.94      B    C  
ATOM   4543  OG1 THR B 345      71.239  27.941 -44.864  1.00 73.99      B    O  
ATOM   4544  N   PRO B 346      72.458  31.783 -44.685  1.00 88.70      B    N  
ATOM   4545  CA  PRO B 346      73.916  31.911 -44.704  1.00 88.08      B    C  
ATOM   4546  C   PRO B 346      74.486  32.202 -43.304  1.00 88.17      B    C  
ATOM   4547  O   PRO B 346      73.915  32.969 -42.536  1.00 80.94      B    O  
ATOM   4548  CB  PRO B 346      74.191  33.046 -45.692  1.00 84.93      B    C  
ATOM   4549  CG  PRO B 346      72.964  33.931 -45.559  1.00 82.05      B    C  
ATOM   4550  CD  PRO B 346      71.835  32.928 -45.320  1.00 85.45      B    C  
ATOM   4551  N   GLY B 347      75.641  31.650 -42.998  1.00 85.43      B    N  
ATOM   4552  CA  GLY B 347      76.240  31.756 -41.660  1.00 83.85      B    C  
ATOM   4553  C   GLY B 347      76.556  33.183 -41.189  1.00 85.31      B    C  
ATOM   4554  O   GLY B 347      76.646  33.441 -39.996  1.00 77.96      B    O  
ATOM   4555  N   GLY B 348      76.664  34.139 -42.109  1.00 84.29      B    N  
ATOM   4556  CA  GLY B 348      76.805  35.557 -41.760  1.00 83.68      B    C  
ATOM   4557  C   GLY B 348      75.570  36.162 -41.092  1.00 86.14      B    C  
ATOM   4558  O   GLY B 348      75.704  37.115 -40.324  1.00 79.35      B    O  
ATOM   4559  N   ALA B 349      74.428  35.643 -41.341  1.00 85.64      B    N  
ATOM   4560  CA  ALA B 349      73.152  36.070 -40.762  1.00 85.08      B    C  
ATOM   4561  C   ALA B 349      72.874  35.446 -39.391  1.00 86.98      B    C  
ATOM   4562  O   ALA B 349      71.892  35.801 -38.733  1.00 80.37      B    O  
ATOM   4563  CB  ALA B 349      72.045  35.759 -41.770  1.00 81.97      B    C  
ATOM   4564  N   HIS B 350      73.690  34.506 -38.938  1.00 86.16      B    N  
ATOM   4565  CA  HIS B 350      73.482  33.728 -37.725  1.00 85.89      B    C  
ATOM   4566  C   HIS B 350      74.458  34.109 -36.597  1.00 87.37      B    C  
ATOM   4567  O   HIS B 350      75.646  34.357 -36.816  1.00 83.43      B    O  
ATOM   4568  CB  HIS B 350      73.571  32.238 -38.085  1.00 83.21      B    C  
ATOM   4569  CG  HIS B 350      73.307  31.336 -36.912  1.00 83.53      B    C  
ATOM   4570  CD2 HIS B 350      74.167  30.392 -36.409  1.00 73.88      B    C  
ATOM   4571  ND1 HIS B 350      72.186  31.304 -36.129  1.00 74.84      B    N  
ATOM   4572  CE1 HIS B 350      72.362  30.360 -35.191  1.00 73.54      B    C  
ATOM   4573  NE2 HIS B 350      73.546  29.789 -35.328  1.00 75.40      B    N  
ATOM   4574  N   SER B 351      73.919  34.121 -35.354  1.00 83.91      B    N  
ATOM   4575  CA  SER B 351      74.719  34.188 -34.137  1.00 81.86      B    C  
ATOM   4576  C   SER B 351      73.976  33.559 -32.972  1.00 81.48      B    C  
ATOM   4577  O   SER B 351      72.843  33.932 -32.686  1.00 70.08      B    O  
ATOM   4578  CB  SER B 351      75.054  35.639 -33.784  1.00 77.17      B    C  
ATOM   4579  OG  SER B 351      73.934  36.349 -33.290  1.00 69.48      B    O  
ATOM   4580  N   GLY B 352      74.617  32.645 -32.265  1.00 82.93      B    N  
ATOM   4581  CA  GLY B 352      73.993  31.961 -31.134  1.00 83.48      B    C  
ATOM   4582  C   GLY B 352      73.467  30.578 -31.511  1.00 86.30      B    C  
ATOM   4583  O   GLY B 352      74.134  29.837 -32.223  1.00 80.51      B    O  
ATOM   4584  N   SER B 353      72.290  30.221 -30.984  1.00 88.88      B    N  
ATOM   4585  CA  SER B 353      71.682  28.915 -31.198  1.00 90.07      B    C  
ATOM   4586  C   SER B 353      70.166  29.021 -31.344  1.00 91.58      B    C  
ATOM   4587  O   SER B 353      69.541  29.890 -30.730  1.00 86.57      B    O  
ATOM   4588  CB  SER B 353      72.026  27.956 -30.048  1.00 86.51      B    C  
ATOM   4589  OG  SER B 353      71.585  28.460 -28.799  1.00 75.80      B    O  
ATOM   4590  N   HIS B 354      69.577  28.107 -32.093  1.00 91.35      B    N  
ATOM   4591  CA  HIS B 354      68.137  27.939 -32.257  1.00 91.65      B    C  
ATOM   4592  C   HIS B 354      67.714  26.628 -31.606  1.00 92.02      B    C  
ATOM   4593  O   HIS B 354      67.866  25.550 -32.177  1.00 87.99      B    O  
ATOM   4594  CB  HIS B 354      67.784  27.978 -33.742  1.00 90.69      B    C  
ATOM   4595  CG  HIS B 354      68.093  29.307 -34.391  1.00 91.75      B    C  
ATOM   4596  CD2 HIS B 354      68.689  29.490 -35.608  1.00 84.08      B    C  
ATOM   4597  ND1 HIS B 354      67.852  30.560 -33.865  1.00 83.07      B    N  
ATOM   4598  CE1 HIS B 354      68.295  31.458 -34.755  1.00 84.08      B    C  
ATOM   4599  NE2 HIS B 354      68.798  30.850 -35.816  1.00 86.11      B    N  
ATOM   4600  N   ASN B 355      67.218  26.703 -30.366  1.00 91.21      B    N  
ATOM   4601  CA  ASN B 355      66.886  25.518 -29.576  1.00 91.91      B    C  
ATOM   4602  C   ASN B 355      65.406  25.168 -29.699  1.00 92.43      B    C  
ATOM   4603  O   ASN B 355      64.531  26.015 -29.521  1.00 87.94      B    O  
ATOM   4604  CB  ASN B 355      67.290  25.744 -28.111  1.00 89.24      B    C  
ATOM   4605  CG  ASN B 355      68.792  25.835 -27.922  1.00 84.71      B    C  
ATOM   4606  ND2 ASN B 355      69.234  26.538 -26.902  1.00 72.91      B    N  
ATOM   4607  OD1 ASN B 355      69.591  25.287 -28.655  1.00 74.18      B    O  
ATOM   4608  N   PHE B 356      65.138  23.914 -29.958  1.00 92.16      B    N  
ATOM   4609  CA  PHE B 356      63.817  23.297 -29.894  1.00 92.14      B    C  
ATOM   4610  C   PHE B 356      63.979  21.843 -29.446  1.00 92.35      B    C  
ATOM   4611  O   PHE B 356      64.690  21.074 -30.080  1.00 89.42      B    O  
ATOM   4612  CB  PHE B 356      63.141  23.393 -31.265  1.00 91.50      B    C  
ATOM   4613  CG  PHE B 356      61.794  22.708 -31.335  1.00 92.80      B    C  
ATOM   4614  CD1 PHE B 356      61.571  21.664 -32.251  1.00 87.41      B    C  
ATOM   4615  CD2 PHE B 356      60.754  23.105 -30.479  1.00 87.94      B    C  
ATOM   4616  CE1 PHE B 356      60.331  21.029 -32.307  1.00 87.02      B    C  
ATOM   4617  CE2 PHE B 356      59.513  22.463 -30.528  1.00 86.94      B    C  
ATOM   4618  CZ  PHE B 356      59.295  21.425 -31.443  1.00 90.15      B    C  
ATOM   4619  N   GLU B 357      63.322  21.470 -28.343  1.00 91.98      B    N  
ATOM   4620  CA  GLU B 357      63.466  20.121 -27.765  1.00 90.77      B    C  
ATOM   4621  C   GLU B 357      62.742  19.018 -28.559  1.00 91.27      B    C  
ATOM   4622  O   GLU B 357      62.993  17.836 -28.348  1.00 85.67      B    O  
ATOM   4623  CB  GLU B 357      63.087  20.143 -26.275  1.00 87.67      B    C  
ATOM   4624  CG  GLU B 357      61.764  20.842 -25.935  1.00 79.08      B    C  
ATOM   4625  CD  GLU B 357      61.537  20.936 -24.405  1.00 76.09      B    C  
ATOM   4626  OE1 GLU B 357      60.874  21.897 -23.961  1.00 67.64      B    O  
ATOM   4627  OE2 GLU B 357      62.043  20.067 -23.666  1.00 68.23      B    O1-
ATOM   4628  N   GLY B 358      61.920  19.398 -29.516  1.00 90.59      B    N  
ATOM   4629  CA  GLY B 358      61.149  18.483 -30.355  1.00 90.91      B    C  
ATOM   4630  C   GLY B 358      59.707  18.326 -29.895  1.00 92.44      B    C  
ATOM   4631  O   GLY B 358      59.329  18.688 -28.781  1.00 88.34      B    O  
ATOM   4632  N   ILE B 359      58.894  17.763 -30.767  1.00 92.07      B    N  
ATOM   4633  CA  ILE B 359      57.489  17.448 -30.473  1.00 92.72      B    C  
ATOM   4634  C   ILE B 359      57.443  16.192 -29.597  1.00 93.06      B    C  
ATOM   4635  O   ILE B 359      57.986  15.151 -29.968  1.00 89.48      B    O  
ATOM   4636  CB  ILE B 359      56.681  17.284 -31.781  1.00 92.03      B    C  
ATOM   4637  CG1 ILE B 359      56.651  18.637 -32.542  1.00 88.88      B    C  
ATOM   4638  CG2 ILE B 359      55.262  16.788 -31.489  1.00 88.73      B    C  
ATOM   4639  CD1 ILE B 359      55.971  18.583 -33.915  1.00 85.60      B    C  
ATOM   4640  N   ASN B 360      56.740  16.260 -28.461  1.00 92.23      B    N  
ATOM   4641  CA  ASN B 360      56.589  15.139 -27.528  1.00 92.28      B    C  
ATOM   4642  C   ASN B 360      57.932  14.455 -27.188  1.00 92.12      B    C  
ATOM   4643  O   ASN B 360      58.079  13.240 -27.306  1.00 86.30      B    O  
ATOM   4644  CB  ASN B 360      55.500  14.189 -28.069  1.00 91.08      B    C  
ATOM   4645  CG  ASN B 360      54.994  13.225 -27.006  1.00 92.00      B    C  
ATOM   4646  ND2 ASN B 360      55.431  11.988 -27.031  1.00 82.74      B    N  
ATOM   4647  OD1 ASN B 360      54.189  13.567 -26.169  1.00 82.40      B    O  
ATOM   4648  N   ALA B 361      58.919  15.252 -26.788  1.00 91.15      B    N  
ATOM   4649  CA  ALA B 361      60.286  14.789 -26.545  1.00 89.68      B    C  
ATOM   4650  C   ALA B 361      60.404  13.803 -25.368  1.00 90.14      B    C  
ATOM   4651  O   ALA B 361      61.299  12.958 -25.350  1.00 83.49      B    O  
ATOM   4652  CB  ALA B 361      61.163  16.019 -26.321  1.00 86.99      B    C  
ATOM   4653  N   ASN B 362      59.497  13.896 -24.408  1.00 89.86      B    N  
ATOM   4654  CA  ASN B 362      59.490  13.071 -23.202  1.00 89.62      B    C  
ATOM   4655  C   ASN B 362      58.280  12.136 -23.164  1.00 90.53      B    C  
ATOM   4656  O   ASN B 362      57.242  12.374 -23.773  1.00 85.59      B    O  
ATOM   4657  CB  ASN B 362      59.564  13.982 -21.966  1.00 86.56      B    C  
ATOM   4658  CG  ASN B 362      60.878  14.738 -21.848  1.00 83.86      B    C  
ATOM   4659  ND2 ASN B 362      60.860  15.877 -21.180  1.00 76.80      B    N  
ATOM   4660  OD1 ASN B 362      61.912  14.306 -22.304  1.00 76.26      B    O  
ATOM   4661  N   ALA B 363      58.380  11.057 -22.384  1.00 89.74      B    N  
ATOM   4662  CA  ALA B 363      57.220  10.252 -22.034  1.00 89.40      B    C  
ATOM   4663  C   ALA B 363      56.253  11.071 -21.169  1.00 90.36      B    C  
ATOM   4664  O   ALA B 363      56.687  11.895 -20.357  1.00 85.76      B    O  
ATOM   4665  CB  ALA B 363      57.689   8.989 -21.306  1.00 87.01      B    C  
ATOM   4666  N   LEU B 364      54.944  10.797 -21.247  1.00 89.25      B    N  
ATOM   4667  CA  LEU B 364      53.886  11.547 -20.551  1.00 89.00      B    C  
ATOM   4668  C   LEU B 364      54.127  11.689 -19.035  1.00 89.24      B    C  
ATOM   4669  O   LEU B 364      53.866  12.739 -18.450  1.00 84.91      B    O  
ATOM   4670  CB  LEU B 364      52.545  10.849 -20.841  1.00 87.80      B    C  
ATOM   4671  CG  LEU B 364      51.308  11.658 -20.379  1.00 86.96      B    C  
ATOM   4672  CD1 LEU B 364      51.098  12.891 -21.258  1.00 80.62      B    C  
ATOM   4673  CD2 LEU B 364      50.057  10.789 -20.478  1.00 80.75      B    C  
ATOM   4674  N   SER B 365      54.687  10.670 -18.412  1.00 88.40      B    N  
ATOM   4675  CA  SER B 365      55.058  10.696 -16.993  1.00 86.38      B    C  
ATOM   4676  C   SER B 365      56.160  11.722 -16.666  1.00 86.51      B    C  
ATOM   4677  O   SER B 365      56.188  12.250 -15.551  1.00 80.25      B    O  
ATOM   4678  CB  SER B 365      55.516   9.297 -16.563  1.00 85.03      B    C  
ATOM   4679  OG  SER B 365      56.563   8.833 -17.389  1.00 77.63      B    O  
ATOM   4680  N   GLY B 366      57.033  12.031 -17.616  1.00 86.55      B    N  
ATOM   4681  CA  GLY B 366      58.121  12.997 -17.489  1.00 85.60      B    C  
ATOM   4682  C   GLY B 366      57.771  14.422 -17.929  1.00 86.97      B    C  
ATOM   4683  O   GLY B 366      58.538  15.339 -17.675  1.00 80.71      B    O  
ATOM   4684  N   CYS B 367      56.626  14.638 -18.552  1.00 85.69      B    N  
ATOM   4685  CA  CYS B 367      56.217  15.922 -19.119  1.00 84.94      B    C  
ATOM   4686  C   CYS B 367      55.553  16.896 -18.127  1.00 85.37      B    C  
ATOM   4687  O   CYS B 367      54.694  17.687 -18.502  1.00 77.59      B    O  
ATOM   4688  CB  CYS B 367      55.346  15.658 -20.352  1.00 82.05      B    C  
ATOM   4689  SG  CYS B 367      56.363  15.389 -21.836  1.00 77.67      B    S  
ATOM   4690  N   ALA B 368      55.928  16.868 -16.858  1.00 84.16      B    N  
ATOM   4691  CA  ALA B 368      55.306  17.728 -15.848  1.00 82.09      B    C  
ATOM   4692  C   ALA B 368      55.611  19.231 -16.023  1.00 82.21      B    C  
ATOM   4693  O   ALA B 368      54.835  20.060 -15.559  1.00 75.32      B    O  
ATOM   4694  CB  ALA B 368      55.733  17.233 -14.462  1.00 78.93      B    C  
ATOM   4695  N   ARG B 369      56.762  19.586 -16.636  1.00 81.83      B    N  
ATOM   4696  CA  ARG B 369      57.222  20.981 -16.791  1.00 81.76      B    C  
ATOM   4697  C   ARG B 369      57.792  21.301 -18.173  1.00 83.81      B    C  
ATOM   4698  O   ARG B 369      57.876  22.471 -18.510  1.00 77.11      B    O  
ATOM   4699  CB  ARG B 369      58.293  21.314 -15.749  1.00 76.89      B    C  
ATOM   4700  CG  ARG B 369      57.743  21.383 -14.316  1.00 68.89      B    C  
ATOM   4701  CD  ARG B 369      58.838  21.902 -13.381  1.00 64.04      B    C  
ATOM   4702  NE  ARG B 369      58.367  22.000 -11.996  1.00 55.62      B    N  
ATOM   4703  CZ  ARG B 369      59.070  22.415 -10.963  1.00 49.00      B    C  
ATOM   4704  NH1 ARG B 369      60.319  22.796 -11.095  1.00 44.82      B    N1+
ATOM   4705  NH2 ARG B 369      58.539  22.466  -9.774  1.00 43.21      B    N  
ATOM   4706  N   SER B 370      58.267  20.309 -18.910  1.00 83.09      B    N  
ATOM   4707  CA  SER B 370      58.828  20.460 -20.251  1.00 84.89      B    C  
ATOM   4708  C   SER B 370      58.668  19.154 -21.022  1.00 86.90      B    C  
ATOM   4709  O   SER B 370      58.424  18.104 -20.420  1.00 79.45      B    O  
ATOM   4710  CB  SER B 370      60.311  20.865 -20.173  1.00 80.73      B    C  
ATOM   4711  OG  SER B 370      61.116  19.805 -19.694  1.00 72.09      B    O  
ATOM   4712  N   GLY B 371      58.849  19.215 -22.333  1.00 87.47      B    N  
ATOM   4713  CA  GLY B 371      58.820  18.039 -23.203  1.00 88.25      B    C  
ATOM   4714  C   GLY B 371      57.726  18.064 -24.265  1.00 90.85      B    C  
ATOM   4715  O   GLY B 371      57.575  17.082 -24.991  1.00 85.06      B    O  
ATOM   4716  N   ASN B 372      56.975  19.164 -24.352  1.00 90.66      B    N  
ATOM   4717  CA  ASN B 372      55.976  19.388 -25.408  1.00 92.52      B    C  
ATOM   4718  C   ASN B 372      54.979  18.229 -25.572  1.00 93.45      B    C  
ATOM   4719  O   ASN B 372      54.617  17.838 -26.679  1.00 88.09      B    O  
ATOM   4720  CB  ASN B 372      56.702  19.774 -26.713  1.00 90.38      B    C  
ATOM   4721  CG  ASN B 372      57.377  21.130 -26.599  1.00 90.31      B    C  
ATOM   4722  ND2 ASN B 372      58.471  21.343 -27.299  1.00 81.74      B    N  
ATOM   4723  OD1 ASN B 372      56.923  22.003 -25.892  1.00 81.46      B    O  
ATOM   4724  N   CYS B 373      54.540  17.647 -24.452  1.00 93.37      B    N  
ATOM   4725  CA  CYS B 373      53.615  16.531 -24.462  1.00 93.80      B    C  
ATOM   4726  C   CYS B 373      52.167  16.964 -24.749  1.00 94.77      B    C  
ATOM   4727  O   CYS B 373      51.781  18.117 -24.627  1.00 91.89      B    O  
ATOM   4728  CB  CYS B 373      53.728  15.753 -23.144  1.00 91.88      B    C  
ATOM   4729  SG  CYS B 373      55.172  14.664 -23.017  1.00 88.39      B    S  
ATOM   4730  N   PHE B 374      51.339  16.002 -25.116  1.00 94.35      B    N  
ATOM   4731  CA  PHE B 374      49.902  16.155 -25.333  1.00 94.82      B    C  
ATOM   4732  C   PHE B 374      49.161  14.892 -24.894  1.00 95.17      B    C  
ATOM   4733  O   PHE B 374      49.769  13.842 -24.680  1.00 93.09      B    O  
ATOM   4734  CB  PHE B 374      49.634  16.488 -26.811  1.00 94.08      B    C  
ATOM   4735  CG  PHE B 374      49.867  15.352 -27.776  1.00 95.44      B    C  
ATOM   4736  CD1 PHE B 374      51.171  14.964 -28.146  1.00 90.77      B    C  
ATOM   4737  CD2 PHE B 374      48.774  14.657 -28.324  1.00 90.72      B    C  
ATOM   4738  CE1 PHE B 374      51.377  13.908 -29.039  1.00 90.02      B    C  
ATOM   4739  CE2 PHE B 374      48.974  13.597 -29.225  1.00 90.03      B    C  
ATOM   4740  CZ  PHE B 374      50.277  13.223 -29.586  1.00 92.83      B    C  
ATOM   4741  N   MET B 375      47.821  14.962 -24.758  1.00 94.64      B    N  
ATOM   4742  CA  MET B 375      46.976  13.817 -24.421  1.00 95.25      B    C  
ATOM   4743  C   MET B 375      46.516  13.105 -25.695  1.00 95.69      B    C  
ATOM   4744  O   MET B 375      45.660  13.611 -26.422  1.00 93.57      B    O  
ATOM   4745  CB  MET B 375      45.783  14.269 -23.579  1.00 94.40      B    C  
ATOM   4746  CG  MET B 375      46.171  14.827 -22.218  1.00 91.63      B    C  
ATOM   4747  SD  MET B 375      47.013  13.654 -21.114  1.00 89.29      B    S  
ATOM   4748  CE  MET B 375      46.820  14.530 -19.550  1.00 80.24      B    C  
ATOM   4749  N   LYS B 376      47.047  11.923 -25.964  1.00 95.18      B    N  
ATOM   4750  CA  LYS B 376      46.583  11.057 -27.052  1.00 95.08      B    C  
ATOM   4751  C   LYS B 376      45.605  10.017 -26.539  1.00 95.15      B    C  
ATOM   4752  O   LYS B 376      45.776   9.479 -25.452  1.00 92.43      B    O  
ATOM   4753  CB  LYS B 376      47.784  10.416 -27.765  1.00 93.64      B    C  
ATOM   4754  CG  LYS B 376      47.351   9.648 -29.013  1.00 91.16      B    C  
ATOM   4755  CD  LYS B 376      48.513   8.883 -29.663  1.00 86.47      B    C  
ATOM   4756  CE  LYS B 376      47.994   7.964 -30.770  1.00 84.24      B    C  
ATOM   4757  NZ  LYS B 376      47.138   6.880 -30.241  1.00 76.62      B    N1+
ATOM   4758  N   PHE B 377      44.599   9.678 -27.332  1.00 95.22      B    N  
ATOM   4759  CA  PHE B 377      43.678   8.592 -27.008  1.00 95.52      B    C  
ATOM   4760  C   PHE B 377      44.347   7.217 -27.133  1.00 95.66      B    C  
ATOM   4761  O   PHE B 377      45.017   6.919 -28.120  1.00 93.97      B    O  
ATOM   4762  CB  PHE B 377      42.436   8.679 -27.903  1.00 95.32      B    C  
ATOM   4763  CG  PHE B 377      41.388   7.644 -27.578  1.00 96.02      B    C  
ATOM   4764  CD1 PHE B 377      41.075   6.632 -28.500  1.00 92.18      B    C  
ATOM   4765  CD2 PHE B 377      40.725   7.678 -26.339  1.00 92.60      B    C  
ATOM   4766  CE1 PHE B 377      40.097   5.665 -28.197  1.00 91.80      B    C  
ATOM   4767  CE2 PHE B 377      39.755   6.711 -26.021  1.00 91.94      B    C  
ATOM   4768  CZ  PHE B 377      39.438   5.711 -26.950  1.00 93.84      B    C  
ATOM   4769  N   ARG B 378      44.117   6.340 -26.141  1.00 95.13      B    N  
ATOM   4770  CA  ARG B 378      44.515   4.934 -26.195  1.00 94.81      B    C  
ATOM   4771  C   ARG B 378      43.472   4.133 -26.976  1.00 94.73      B    C  
ATOM   4772  O   ARG B 378      42.587   3.515 -26.393  1.00 91.66      B    O  
ATOM   4773  CB  ARG B 378      44.726   4.409 -24.772  1.00 93.95      B    C  
ATOM   4774  CG  ARG B 378      45.410   3.029 -24.768  1.00 92.35      B    C  
ATOM   4775  CD  ARG B 378      45.298   2.376 -23.399  1.00 90.92      B    C  
ATOM   4776  NE  ARG B 378      45.869   3.224 -22.350  1.00 87.85      B    N  
ATOM   4777  CZ  ARG B 378      46.987   3.034 -21.675  1.00 88.06      B    C  
ATOM   4778  NH1 ARG B 378      47.718   1.972 -21.830  1.00 78.21      B    N1+
ATOM   4779  NH2 ARG B 378      47.380   3.926 -20.822  1.00 82.56      B    N  
ATOM   4780  N   ALA B 379      43.575   4.148 -28.285  1.00 94.16      B    N  
ATOM   4781  CA  ALA B 379      42.670   3.386 -29.131  1.00 93.84      B    C  
ATOM   4782  C   ALA B 379      42.792   1.876 -28.874  1.00 94.14      B    C  
ATOM   4783  O   ALA B 379      43.883   1.310 -28.878  1.00 90.62      B    O  
ATOM   4784  CB  ALA B 379      42.932   3.741 -30.591  1.00 92.12      B    C  
ATOM   4785  N   ASN B 380      41.655   1.208 -28.685  1.00 94.14      B    N  
ATOM   4786  CA  ASN B 380      41.574  -0.236 -28.524  1.00 94.24      B    C  
ATOM   4787  C   ASN B 380      40.610  -0.824 -29.576  1.00 94.43      B    C  
ATOM   4788  O   ASN B 380      39.423  -0.512 -29.546  1.00 90.95      B    O  
ATOM   4789  CB  ASN B 380      41.143  -0.548 -27.079  1.00 92.98      B    C  
ATOM   4790  CG  ASN B 380      41.206  -2.033 -26.744  1.00 93.35      B    C  
ATOM   4791  ND2 ASN B 380      41.209  -2.357 -25.475  1.00 86.35      B    N  
ATOM   4792  OD1 ASN B 380      41.277  -2.901 -27.599  1.00 87.21      B    O  
ATOM   4793  N   PRO B 381      41.064  -1.693 -30.459  1.00 94.22      B    N  
ATOM   4794  CA  PRO B 381      40.215  -2.263 -31.505  1.00 93.74      B    C  
ATOM   4795  C   PRO B 381      39.243  -3.347 -31.010  1.00 93.54      B    C  
ATOM   4796  O   PRO B 381      38.507  -3.918 -31.803  1.00 88.29      B    O  
ATOM   4797  CB  PRO B 381      41.207  -2.806 -32.539  1.00 91.95      B    C  
ATOM   4798  CG  PRO B 381      42.419  -3.193 -31.690  1.00 89.94      B    C  
ATOM   4799  CD  PRO B 381      42.437  -2.119 -30.610  1.00 93.14      B    C  
ATOM   4800  N   SER B 382      39.231  -3.659 -29.723  1.00 93.29      B    N  
ATOM   4801  CA  SER B 382      38.343  -4.668 -29.144  1.00 92.67      B    C  
ATOM   4802  C   SER B 382      36.984  -4.072 -28.756  1.00 92.86      B    C  
ATOM   4803  O   SER B 382      36.912  -3.227 -27.860  1.00 89.00      B    O  
ATOM   4804  CB  SER B 382      39.004  -5.313 -27.927  1.00 90.40      B    C  
ATOM   4805  OG  SER B 382      38.142  -6.293 -27.373  1.00 79.53      B    O  
ATOM   4806  N   SER B 383      35.899  -4.583 -29.332  1.00 92.35      B    N  
ATOM   4807  CA  SER B 383      34.538  -4.232 -28.926  1.00 91.70      B    C  
ATOM   4808  C   SER B 383      34.215  -4.647 -27.487  1.00 91.79      B    C  
ATOM   4809  O   SER B 383      33.447  -3.972 -26.812  1.00 87.37      B    O  
ATOM   4810  CB  SER B 383      33.522  -4.882 -29.873  1.00 89.81      B    C  
ATOM   4811  OG  SER B 383      33.642  -6.290 -29.862  1.00 82.07      B    O  
ATOM   4812  N   GLY B 384      34.848  -5.687 -26.970  1.00 90.93      B    N  
ATOM   4813  CA  GLY B 384      34.692  -6.126 -25.580  1.00 90.20      B    C  
ATOM   4814  C   GLY B 384      35.251  -5.152 -24.535  1.00 91.16      B    C  
ATOM   4815  O   GLY B 384      34.957  -5.292 -23.349  1.00 87.53      B    O  
ATOM   4816  N   ARG B 385      36.042  -4.179 -24.950  1.00 91.59      B    N  
ATOM   4817  CA  ARG B 385      36.516  -3.048 -24.139  1.00 92.08      B    C  
ATOM   4818  C   ARG B 385      35.853  -1.730 -24.540  1.00 92.94      B    C  
ATOM   4819  O   ARG B 385      36.423  -0.677 -24.284  1.00 88.68      B    O  
ATOM   4820  CB  ARG B 385      38.055  -2.971 -24.193  1.00 89.79      B    C  
ATOM   4821  CG  ARG B 385      38.757  -4.018 -23.313  1.00 83.47      B    C  
ATOM   4822  CD  ARG B 385      38.669  -3.710 -21.807  1.00 81.49      B    C  
ATOM   4823  NE  ARG B 385      39.378  -2.477 -21.440  1.00 78.18      B    N  
ATOM   4824  CZ  ARG B 385      39.255  -1.794 -20.307  1.00 74.03      B    C  
ATOM   4825  NH1 ARG B 385      38.543  -2.220 -19.307  1.00 66.27      B    N1+
ATOM   4826  NH2 ARG B 385      39.848  -0.653 -20.151  1.00 68.33      B    N  
ATOM   4827  N   ASP B 386      34.707  -1.770 -25.198  1.00 91.88      B    N  
ATOM   4828  CA  ASP B 386      33.978  -0.603 -25.701  1.00 92.52      B    C  
ATOM   4829  C   ASP B 386      34.877   0.340 -26.535  1.00 93.67      B    C  
ATOM   4830  O   ASP B 386      34.802   1.561 -26.432  1.00 89.21      B    O  
ATOM   4831  CB  ASP B 386      33.232   0.100 -24.558  1.00 90.81      B    C  
ATOM   4832  CG  ASP B 386      32.224  -0.825 -23.875  1.00 89.01      B    C  
ATOM   4833  OD1 ASP B 386      31.431  -1.461 -24.608  1.00 81.85      B    O  
ATOM   4834  OD2 ASP B 386      32.252  -0.911 -22.625  1.00 81.06      B    O1-
ATOM   4835  N   TRP B 387      35.779  -0.234 -27.350  1.00 94.43      B    N  
ATOM   4836  CA  TRP B 387      36.752   0.496 -28.184  1.00 94.88      B    C  
ATOM   4837  C   TRP B 387      37.727   1.400 -27.395  1.00 94.72      B    C  
ATOM   4838  O   TRP B 387      38.266   2.358 -27.934  1.00 90.31      B    O  
ATOM   4839  CB  TRP B 387      36.015   1.257 -29.295  1.00 94.29      B    C  
ATOM   4840  CG  TRP B 387      34.893   0.501 -29.935  1.00 94.49      B    C  
ATOM   4841  CD1 TRP B 387      33.579   0.649 -29.661  1.00 90.38      B    C  
ATOM   4842  CD2 TRP B 387      34.984  -0.555 -30.936  1.00 92.69      B    C  
ATOM   4843  CE2 TRP B 387      33.664  -0.977 -31.238  1.00 92.17      B    C  
ATOM   4844  CE3 TRP B 387      36.058  -1.165 -31.619  1.00 91.02      B    C  
ATOM   4845  NE1 TRP B 387      32.835  -0.233 -30.445  1.00 90.51      B    N  
ATOM   4846  CZ2 TRP B 387      33.405  -1.978 -32.208  1.00 91.24      B    C  
ATOM   4847  CZ3 TRP B 387      35.797  -2.153 -32.575  1.00 86.77      B    C  
ATOM   4848  CH2 TRP B 387      34.488  -2.551 -32.867  1.00 87.66      B    C  
ATOM   4849  N   GLY B 388      37.954   1.075 -26.117  1.00 93.52      B    N  
ATOM   4850  CA  GLY B 388      38.789   1.880 -25.213  1.00 93.62      B    C  
ATOM   4851  C   GLY B 388      38.047   3.048 -24.559  1.00 94.81      B    C  
ATOM   4852  O   GLY B 388      38.664   3.819 -23.824  1.00 91.23      B    O  
ATOM   4853  N   GLN B 389      36.747   3.191 -24.792  1.00 95.40      B    N  
ATOM   4854  CA  GLN B 389      35.926   4.216 -24.159  1.00 95.70      B    C  
ATOM   4855  C   GLN B 389      35.799   3.935 -22.648  1.00 95.70      B    C  
ATOM   4856  O   GLN B 389      35.579   2.786 -22.259  1.00 93.42      B    O  
ATOM   4857  CB  GLN B 389      34.550   4.264 -24.824  1.00 94.92      B    C  
ATOM   4858  CG  GLN B 389      34.626   4.721 -26.286  1.00 93.98      B    C  
ATOM   4859  CD  GLN B 389      33.308   4.562 -27.050  1.00 93.70      B    C  
ATOM   4860  NE2 GLN B 389      33.222   5.105 -28.245  1.00 83.23      B    N  
ATOM   4861  OE1 GLN B 389      32.362   3.944 -26.621  1.00 84.69      B    O  
ATOM   4862  N   PRO B 390      35.943   4.960 -21.786  1.00 96.48      B    N  
ATOM   4863  CA  PRO B 390      35.922   4.754 -20.347  1.00 96.49      B    C  
ATOM   4864  C   PRO B 390      34.505   4.465 -19.831  1.00 96.66      B    C  
ATOM   4865  O   PRO B 390      33.526   5.083 -20.240  1.00 94.65      B    O  
ATOM   4866  CB  PRO B 390      36.525   6.025 -19.738  1.00 95.11      B    C  
ATOM   4867  CG  PRO B 390      36.216   7.101 -20.773  1.00 93.11      B    C  
ATOM   4868  CD  PRO B 390      36.247   6.350 -22.102  1.00 95.49      B    C  
ATOM   4869  N   ARG B 391      34.425   3.547 -18.873  1.00 96.30      B    N  
ATOM   4870  CA  ARG B 391      33.208   3.176 -18.150  1.00 96.28      B    C  
ATOM   4871  C   ARG B 391      33.263   3.727 -16.732  1.00 96.48      B    C  
ATOM   4872  O   ARG B 391      34.334   3.792 -16.136  1.00 94.26      B    O  
ATOM   4873  CB  ARG B 391      33.066   1.650 -18.150  1.00 94.43      B    C  
ATOM   4874  CG  ARG B 391      32.961   1.087 -19.578  1.00 91.32      B    C  
ATOM   4875  CD  ARG B 391      33.054  -0.437 -19.618  1.00 89.84      B    C  
ATOM   4876  NE  ARG B 391      34.383  -0.909 -19.199  1.00 85.09      B    N  
ATOM   4877  CZ  ARG B 391      34.858  -2.138 -19.319  1.00 83.46      B    C  
ATOM   4878  NH1 ARG B 391      34.186  -3.088 -19.903  1.00 75.51      B    N1+
ATOM   4879  NH2 ARG B 391      36.026  -2.425 -18.843  1.00 77.05      B    N  
ATOM   4880  N   VAL B 392      32.127   4.087 -16.193  1.00 96.41      B    N  
ATOM   4881  CA  VAL B 392      32.001   4.621 -14.833  1.00 96.62      B    C  
ATOM   4882  C   VAL B 392      30.983   3.784 -14.068  1.00 96.65      B    C  
ATOM   4883  O   VAL B 392      29.888   3.528 -14.570  1.00 94.90      B    O  
ATOM   4884  CB  VAL B 392      31.580   6.101 -14.832  1.00 95.37      B    C  
ATOM   4885  CG1 VAL B 392      31.603   6.677 -13.412  1.00 88.84      B    C  
ATOM   4886  CG2 VAL B 392      32.506   6.959 -15.691  1.00 87.75      B    C  
ATOM   4887  N   TYR B 393      31.322   3.391 -12.854  1.00 96.21      B    N  
ATOM   4888  CA  TYR B 393      30.453   2.618 -11.978  1.00 96.49      B    C  
ATOM   4889  C   TYR B 393      30.078   3.425 -10.735  1.00 96.33      B    C  
ATOM   4890  O   TYR B 393      30.889   4.173 -10.184  1.00 94.40      B    O  
ATOM   4891  CB  TYR B 393      31.126   1.295 -11.599  1.00 96.02      B    C  
ATOM   4892  CG  TYR B 393      31.639   0.503 -12.780  1.00 96.12      B    C  
ATOM   4893  CD1 TYR B 393      30.753  -0.216 -13.617  1.00 91.91      B    C  
ATOM   4894  CD2 TYR B 393      33.020   0.492 -13.063  1.00 91.89      B    C  
ATOM   4895  CE1 TYR B 393      31.243  -0.935 -14.719  1.00 90.90      B    C  
ATOM   4896  CE2 TYR B 393      33.518  -0.230 -14.163  1.00 91.35      B    C  
ATOM   4897  CZ  TYR B 393      32.627  -0.939 -14.977  1.00 93.43      B    C  
ATOM   4898  OH  TYR B 393      33.135  -1.646 -16.048  1.00 92.14      B    O  
ATOM   4899  N   SER B 394      28.870   3.248 -10.269  1.00 95.91      B    N  
ATOM   4900  CA  SER B 394      28.386   3.756  -8.988  1.00 95.77      B    C  
ATOM   4901  C   SER B 394      27.787   2.613  -8.178  1.00 95.87      B    C  
ATOM   4902  O   SER B 394      26.986   1.835  -8.687  1.00 93.75      B    O  
ATOM   4903  CB  SER B 394      27.360   4.870  -9.219  1.00 93.90      B    C  
ATOM   4904  OG  SER B 394      26.814   5.296  -7.995  1.00 82.16      B    O  
ATOM   4905  N   TYR B 395      28.180   2.526  -6.909  1.00 95.31      B    N  
ATOM   4906  CA  TYR B 395      27.576   1.638  -5.923  1.00 95.50      B    C  
ATOM   4907  C   TYR B 395      27.267   2.459  -4.675  1.00 95.53      B    C  
ATOM   4908  O   TYR B 395      28.176   3.029  -4.069  1.00 93.71      B    O  
ATOM   4909  CB  TYR B 395      28.526   0.475  -5.614  1.00 95.09      B    C  
ATOM   4910  CG  TYR B 395      28.024  -0.452  -4.530  1.00 95.74      B    C  
ATOM   4911  CD1 TYR B 395      28.206  -0.125  -3.171  1.00 92.96      B    C  
ATOM   4912  CD2 TYR B 395      27.369  -1.651  -4.869  1.00 93.15      B    C  
ATOM   4913  CE1 TYR B 395      27.752  -0.986  -2.162  1.00 92.25      B    C  
ATOM   4914  CE2 TYR B 395      26.921  -2.520  -3.871  1.00 92.27      B    C  
ATOM   4915  CZ  TYR B 395      27.112  -2.192  -2.512  1.00 93.18      B    C  
ATOM   4916  OH  TYR B 395      26.689  -3.051  -1.529  1.00 91.70      B    O  
ATOM   4917  N   LEU B 396      26.000   2.532  -4.295  1.00 95.64      B    N  
ATOM   4918  CA  LEU B 396      25.557   3.331  -3.156  1.00 95.75      B    C  
ATOM   4919  C   LEU B 396      24.626   2.513  -2.260  1.00 95.76      B    C  
ATOM   4920  O   LEU B 396      23.872   1.667  -2.718  1.00 93.90      B    O  
ATOM   4921  CB  LEU B 396      24.857   4.608  -3.652  1.00 94.97      B    C  
ATOM   4922  CG  LEU B 396      25.740   5.565  -4.472  1.00 94.18      B    C  
ATOM   4923  CD1 LEU B 396      24.882   6.714  -4.999  1.00 90.10      B    C  
ATOM   4924  CD2 LEU B 396      26.883   6.171  -3.649  1.00 90.21      B    C  
ATOM   4925  N   THR B 397      24.671   2.833  -0.964  1.00 95.24      B    N  
ATOM   4926  CA  THR B 397      23.771   2.274   0.041  1.00 94.98      B    C  
ATOM   4927  C   THR B 397      22.948   3.381   0.693  1.00 94.74      B    C  
ATOM   4928  O   THR B 397      23.439   4.500   0.870  1.00 91.98      B    O  
ATOM   4929  CB  THR B 397      24.527   1.491   1.121  1.00 93.34      B    C  
ATOM   4930  CG2 THR B 397      25.247   0.271   0.543  1.00 77.16      B    C  
ATOM   4931  OG1 THR B 397      25.512   2.279   1.741  1.00 78.08      B    O  
ATOM   4932  N   ARG B 398      21.712   3.088   1.053  1.00 93.90      B    N  
ATOM   4933  CA  ARG B 398      20.830   4.025   1.755  1.00 93.80      B    C  
ATOM   4934  C   ARG B 398      19.942   3.274   2.738  1.00 94.00      B    C  
ATOM   4935  O   ARG B 398      19.476   2.179   2.432  1.00 92.14      B    O  
ATOM   4936  CB  ARG B 398      19.988   4.785   0.721  1.00 92.24      B    C  
ATOM   4937  CG  ARG B 398      19.171   5.926   1.341  1.00 90.44      B    C  
ATOM   4938  CD  ARG B 398      18.311   6.602   0.278  1.00 89.36      B    C
[truncated: 834,977 more chars]
