# Supplementary material for: Tad pili with adaptable tips mediate contact-dependent killing during bacterial predation
Source: Nat Commun. 2025 May 13;16:4425. doi: 10.1038/s41467-025-58967-0 (PMC12075869; doi:10.1038/s41467-025-58967-0)
Supplement: Supplementary file 6 — Supplementary Data 5 [file 41467_2025_58967_MOESM6_ESM.zip › Supplementary Data 5/CYFUS_006941_6942_6943.pdb]

ATOM      1  N   GLN A   1     -69.698  22.458 -18.062  1.00 56.78      A    N  
ATOM      2  CA  GLN A   1     -68.825  22.898 -16.957  1.00 61.40      A    C  
ATOM      3  C   GLN A   1     -67.735  21.870 -16.680  1.00 62.47      A    C  
ATOM      4  O   GLN A   1     -66.570  22.185 -16.900  1.00 57.46      A    O  
ATOM      5  CB  GLN A   1     -69.658  23.255 -15.723  1.00 56.94      A    C  
ATOM      6  CG  GLN A   1     -68.997  24.373 -14.904  1.00 52.02      A    C  
ATOM      7  CD  GLN A   1     -69.954  24.937 -13.855  1.00 48.72      A    C  
ATOM      8  NE2 GLN A   1     -69.534  25.890 -13.061  1.00 40.78      A    N  
ATOM      9  OE1 GLN A   1     -71.092  24.539 -13.749  1.00 45.98      A    O  
ATOM     10  N   ALA A   2     -68.128  20.639 -16.383  1.00 63.19      A    N  
ATOM     11  CA  ALA A   2     -67.158  19.562 -16.173  1.00 65.16      A    C  
ATOM     12  C   ALA A   2     -66.206  19.326 -17.355  1.00 66.60      A    C  
ATOM     13  O   ALA A   2     -65.022  19.077 -17.158  1.00 63.36      A    O  
ATOM     14  CB  ALA A   2     -67.947  18.280 -15.852  1.00 61.48      A    C  
ATOM     15  N   ALA A   3     -66.677  19.447 -18.600  1.00 64.63      A    N  
ATOM     16  CA  ALA A   3     -65.823  19.304 -19.782  1.00 67.12      A    C  
ATOM     17  C   ALA A   3     -64.800  20.442 -19.921  1.00 68.85      A    C  
ATOM     18  O   ALA A   3     -63.669  20.198 -20.335  1.00 66.08      A    O  
ATOM     19  CB  ALA A   3     -66.724  19.220 -21.023  1.00 64.52      A    C  
ATOM     20  N   VAL A   4     -65.168  21.682 -19.563  1.00 67.27      A    N  
ATOM     21  CA  VAL A   4     -64.267  22.850 -19.579  1.00 67.08      A    C  
ATOM     22  C   VAL A   4     -63.256  22.754 -18.443  1.00 67.07      A    C  
ATOM     23  O   VAL A   4     -62.066  22.988 -18.660  1.00 64.35      A    O  
ATOM     24  CB  VAL A   4     -65.059  24.161 -19.502  1.00 65.00      A    C  
ATOM     25  CG1 VAL A   4     -64.143  25.387 -19.512  1.00 58.74      A    C  
ATOM     26  CG2 VAL A   4     -66.020  24.294 -20.686  1.00 60.23      A    C  
ATOM     27  N   GLU A   5     -63.715  22.344 -17.264  1.00 68.29      A    N  
ATOM     28  CA  GLU A   5     -62.830  22.063 -16.136  1.00 64.65      A    C  
ATOM     29  C   GLU A   5     -61.845  20.942 -16.474  1.00 64.45      A    C  
ATOM     30  O   GLU A   5     -60.648  21.103 -16.254  1.00 62.75      A    O  
ATOM     31  CB  GLU A   5     -63.649  21.691 -14.904  1.00 60.28      A    C  
ATOM     32  CG  GLU A   5     -64.319  22.910 -14.274  1.00 58.90      A    C  
ATOM     33  CD  GLU A   5     -65.270  22.562 -13.128  1.00 53.63      A    C  
ATOM     34  OE1 GLU A   5     -65.700  23.496 -12.413  1.00 49.25      A    O  
ATOM     35  OE2 GLU A   5     -65.621  21.371 -12.943  1.00 49.41      A    O1-
ATOM     36  N   ALA A   6     -62.287  19.862 -17.098  1.00 66.16      A    N  
ATOM     37  CA  ALA A   6     -61.412  18.788 -17.548  1.00 65.70      A    C  
ATOM     38  C   ALA A   6     -60.423  19.270 -18.622  1.00 67.20      A    C  
ATOM     39  O   ALA A   6     -59.246  18.907 -18.571  1.00 64.88      A    O  
ATOM     40  CB  ALA A   6     -62.267  17.625 -18.058  1.00 62.64      A    C  
ATOM     41  N   ALA A   7     -60.871  20.121 -19.558  1.00 66.58      A    N  
ATOM     42  CA  ALA A   7     -59.994  20.670 -20.596  1.00 66.80      A    C  
ATOM     43  C   ALA A   7     -58.914  21.610 -20.038  1.00 68.37      A    C  
ATOM     44  O   ALA A   7     -57.840  21.708 -20.628  1.00 66.47      A    O  
ATOM     45  CB  ALA A   7     -60.854  21.383 -21.644  1.00 65.00      A    C  
ATOM     46  N   LEU A   8     -59.149  22.301 -18.920  1.00 66.94      A    N  
ATOM     47  CA  LEU A   8     -58.173  23.146 -18.227  1.00 66.88      A    C  
ATOM     48  C   LEU A   8     -57.282  22.353 -17.265  1.00 67.80      A    C  
ATOM     49  O   LEU A   8     -56.081  22.603 -17.185  1.00 65.73      A    O  
ATOM     50  CB  LEU A   8     -58.925  24.266 -17.488  1.00 64.00      A    C  
ATOM     51  CG  LEU A   8     -59.254  25.461 -18.391  1.00 59.01      A    C  
ATOM     52  CD1 LEU A   8     -60.411  26.258 -17.811  1.00 54.62      A    C  
ATOM     53  CD2 LEU A   8     -58.047  26.390 -18.517  1.00 53.92      A    C  
ATOM     54  N   THR A   9     -57.864  21.401 -16.543  1.00 67.57      A    N  
ATOM     55  CA  THR A   9     -57.130  20.623 -15.531  1.00 67.51      A    C  
ATOM     56  C   THR A   9     -56.233  19.558 -16.140  1.00 69.62      A    C  
ATOM     57  O   THR A   9     -55.171  19.285 -15.586  1.00 67.90      A    O  
ATOM     58  CB  THR A   9     -58.065  19.962 -14.519  1.00 63.29      A    C  
ATOM     59  CG2 THR A   9     -58.749  20.974 -13.603  1.00 55.41      A    C  
ATOM     60  OG1 THR A   9     -59.062  19.219 -15.170  1.00 57.61      A    O  
ATOM     61  N   LEU A  10     -56.587  18.968 -17.280  1.00 69.84      A    N  
ATOM     62  CA  LEU A  10     -55.795  17.913 -17.904  1.00 70.74      A    C  
ATOM     63  C   LEU A  10     -54.411  18.410 -18.368  1.00 73.33      A    C  
ATOM     64  O   LEU A  10     -53.412  17.814 -17.957  1.00 71.33      A    O  
ATOM     65  CB  LEU A  10     -56.600  17.227 -19.031  1.00 67.19      A    C  
ATOM     66  CG  LEU A  10     -56.200  15.765 -19.245  1.00 61.82      A    C  
ATOM     67  CD1 LEU A  10     -57.102  14.854 -18.415  1.00 56.83      A    C  
ATOM     68  CD2 LEU A  10     -56.341  15.371 -20.711  1.00 54.81      A    C  
ATOM     69  N   PRO A  11     -54.294  19.523 -19.142  1.00 73.56      A    N  
ATOM     70  CA  PRO A  11     -52.994  20.065 -19.541  1.00 74.87      A    C  
ATOM     71  C   PRO A  11     -52.154  20.504 -18.344  1.00 76.25      A    C  
ATOM     72  O   PRO A  11     -50.958  20.228 -18.307  1.00 74.76      A    O  
ATOM     73  CB  PRO A  11     -53.295  21.253 -20.469  1.00 72.37      A    C  
ATOM     74  CG  PRO A  11     -54.704  20.980 -20.967  1.00 70.75      A    C  
ATOM     75  CD  PRO A  11     -55.358  20.283 -19.780  1.00 72.92      A    C  
ATOM     76  N   LEU A  12     -52.774  21.136 -17.357  1.00 75.44      A    N  
ATOM     77  CA  LEU A  12     -52.095  21.562 -16.141  1.00 75.52      A    C  
ATOM     78  C   LEU A  12     -51.549  20.367 -15.353  1.00 76.96      A    C  
ATOM     79  O   LEU A  12     -50.406  20.387 -14.913  1.00 75.77      A    O  
ATOM     80  CB  LEU A  12     -53.073  22.397 -15.288  1.00 72.44      A    C  
ATOM     81  CG  LEU A  12     -52.368  23.127 -14.134  1.00 65.32      A    C  
ATOM     82  CD1 LEU A  12     -51.654  24.386 -14.615  1.00 60.40      A    C  
ATOM     83  CD2 LEU A  12     -53.378  23.536 -13.065  1.00 58.52      A    C  
ATOM     84  N   SER A  13     -52.327  19.309 -15.215  1.00 77.76      A    N  
ATOM     85  CA  SER A  13     -51.917  18.094 -14.510  1.00 77.10      A    C  
ATOM     86  C   SER A  13     -50.801  17.362 -15.253  1.00 78.97      A    C  
ATOM     87  O   SER A  13     -49.829  16.938 -14.636  1.00 77.45      A    O  
ATOM     88  CB  SER A  13     -53.099  17.142 -14.318  1.00 73.26      A    C  
ATOM     89  OG  SER A  13     -54.164  17.779 -13.650  1.00 63.18      A    O  
ATOM     90  N   ILE A  14     -50.903  17.271 -16.584  1.00 79.84      A    N  
ATOM     91  CA  ILE A  14     -49.827  16.696 -17.405  1.00 81.05      A    C  
ATOM     92  C   ILE A  14     -48.549  17.522 -17.258  1.00 82.89      A    C  
ATOM     93  O   ILE A  14     -47.481  16.951 -17.056  1.00 81.87      A    O  
ATOM     94  CB  ILE A  14     -50.266  16.579 -18.885  1.00 78.75      A    C  
ATOM     95  CG1 ILE A  14     -51.365  15.496 -19.026  1.00 71.55      A    C  
ATOM     96  CG2 ILE A  14     -49.073  16.238 -19.799  1.00 68.78      A    C  
ATOM     97  CD1 ILE A  14     -52.081  15.520 -20.379  1.00 61.97      A    C  
ATOM     98  N   PHE A  15     -48.658  18.862 -17.314  1.00 81.03      A    N  
ATOM     99  CA  PHE A  15     -47.518  19.742 -17.093  1.00 81.48      A    C  
ATOM    100  C   PHE A  15     -46.909  19.535 -15.705  1.00 83.46      A    C  
ATOM    101  O   PHE A  15     -45.699  19.365 -15.615  1.00 83.05      A    O  
ATOM    102  CB  PHE A  15     -47.923  21.204 -17.309  1.00 79.13      A    C  
ATOM    103  CG  PHE A  15     -46.811  22.171 -16.959  1.00 76.02      A    C  
ATOM    104  CD1 PHE A  15     -46.836  22.885 -15.745  1.00 71.30      A    C  
ATOM    105  CD2 PHE A  15     -45.688  22.275 -17.803  1.00 69.22      A    C  
ATOM    106  CE1 PHE A  15     -45.760  23.712 -15.385  1.00 64.91      A    C  
ATOM    107  CE2 PHE A  15     -44.607  23.103 -17.445  1.00 64.39      A    C  
ATOM    108  CZ  PHE A  15     -44.643  23.812 -16.238  1.00 66.14      A    C  
ATOM    109  N   LEU A  16     -47.721  19.492 -14.654  1.00 82.62      A    N  
ATOM    110  CA  LEU A  16     -47.248  19.259 -13.291  1.00 82.63      A    C  
ATOM    111  C   LEU A  16     -46.529  17.915 -13.145  1.00 84.14      A    C  
ATOM    112  O   LEU A  16     -45.464  17.862 -12.540  1.00 82.96      A    O  
ATOM    113  CB  LEU A  16     -48.439  19.334 -12.311  1.00 79.84      A    C  
ATOM    114  CG  LEU A  16     -48.874  20.767 -11.970  1.00 73.52      A    C  
ATOM    115  CD1 LEU A  16     -50.232  20.734 -11.262  1.00 67.26      A    C  
ATOM    116  CD2 LEU A  16     -47.869  21.455 -11.039  1.00 66.36      A    C  
ATOM    117  N   ILE A  17     -47.046  16.859 -13.742  1.00 85.58      A    N  
ATOM    118  CA  ILE A  17     -46.407  15.536 -13.744  1.00 85.66      A    C  
ATOM    119  C   ILE A  17     -45.045  15.607 -14.453  1.00 87.49      A    C  
ATOM    120  O   ILE A  17     -44.034  15.213 -13.879  1.00 86.84      A    O  
ATOM    121  CB  ILE A  17     -47.338  14.490 -14.392  1.00 83.53      A    C  
ATOM    122  CG1 ILE A  17     -48.552  14.205 -13.472  1.00 78.48      A    C  
ATOM    123  CG2 ILE A  17     -46.603  13.183 -14.690  1.00 76.87      A    C  
ATOM    124  CD1 ILE A  17     -49.699  13.470 -14.169  1.00 69.97      A    C  
ATOM    125  N   LEU A  18     -45.002  16.134 -15.664  1.00 88.23      A    N  
ATOM    126  CA  LEU A  18     -43.772  16.218 -16.456  1.00 88.60      A    C  
ATOM    127  C   LEU A  18     -42.729  17.140 -15.806  1.00 89.58      A    C  
ATOM    128  O   LEU A  18     -41.551  16.789 -15.753  1.00 88.71      A    O  
ATOM    129  CB  LEU A  18     -44.108  16.694 -17.876  1.00 87.78      A    C  
ATOM    130  CG  LEU A  18     -44.928  15.707 -18.729  1.00 84.60      A    C  
ATOM    131  CD1 LEU A  18     -45.269  16.365 -20.065  1.00 79.12      A    C  
ATOM    132  CD2 LEU A  18     -44.180  14.412 -19.010  1.00 78.97      A    C  
ATOM    133  N   ALA A  19     -43.156  18.285 -15.259  1.00 87.70      A    N  
ATOM    134  CA  ALA A  19     -42.293  19.217 -14.543  1.00 87.69      A    C  
ATOM    135  C   ALA A  19     -41.728  18.588 -13.266  1.00 89.11      A    C  
ATOM    136  O   ALA A  19     -40.545  18.743 -12.994  1.00 87.49      A    O  
ATOM    137  CB  ALA A  19     -43.072  20.497 -14.237  1.00 85.10      A    C  
ATOM    138  N   THR A  20     -42.543  17.843 -12.532  1.00 89.41      A    N  
ATOM    139  CA  THR A  20     -42.101  17.120 -11.339  1.00 88.79      A    C  
ATOM    140  C   THR A  20     -41.013  16.106 -11.685  1.00 90.10      A    C  
ATOM    141  O   THR A  20     -39.950  16.122 -11.069  1.00 88.95      A    O  
ATOM    142  CB  THR A  20     -43.271  16.404 -10.648  1.00 86.90      A    C  
ATOM    143  CG2 THR A  20     -42.853  15.681  -9.373  1.00 76.39      A    C  
ATOM    144  OG1 THR A  20     -44.254  17.334 -10.273  1.00 76.98      A    O  
ATOM    145  N   ILE A  21     -41.220  15.295 -12.692  1.00 90.69      A    N  
ATOM    146  CA  ILE A  21     -40.222  14.313 -13.140  1.00 90.44      A    C  
ATOM    147  C   ILE A  21     -38.925  15.035 -13.534  1.00 91.24      A    C  
ATOM    148  O   ILE A  21     -37.863  14.690 -13.021  1.00 90.40      A    O  
ATOM    149  CB  ILE A  21     -40.768  13.449 -14.292  1.00 89.25      A    C  
ATOM    150  CG1 ILE A  21     -41.957  12.584 -13.831  1.00 83.81      A    C  
ATOM    151  CG2 ILE A  21     -39.656  12.526 -14.842  1.00 83.25      A    C  
ATOM    152  CD1 ILE A  21     -42.752  11.961 -14.989  1.00 77.09      A    C  
ATOM    153  N   GLN A  22     -39.012  16.048 -14.389  1.00 92.02      A    N  
ATOM    154  CA  GLN A  22     -37.830  16.773 -14.867  1.00 92.02      A    C  
ATOM    155  C   GLN A  22     -37.067  17.463 -13.733  1.00 92.47      A    C  
ATOM    156  O   GLN A  22     -35.838  17.443 -13.719  1.00 91.56      A    O  
ATOM    157  CB  GLN A  22     -38.263  17.785 -15.945  1.00 91.22      A    C  
ATOM    158  CG  GLN A  22     -37.080  18.472 -16.648  1.00 86.75      A    C  
ATOM    159  CD  GLN A  22     -36.152  17.464 -17.324  1.00 87.97      A    C  
ATOM    160  NE2 GLN A  22     -35.023  17.174 -16.738  1.00 74.56      A    N  
ATOM    161  OE1 GLN A  22     -36.456  16.912 -18.363  1.00 77.15      A    O  
ATOM    162  N   PHE A  23     -37.768  18.055 -12.784  1.00 91.00      A    N  
ATOM    163  CA  PHE A  23     -37.174  18.764 -11.661  1.00 90.67      A    C  
ATOM    164  C   PHE A  23     -36.449  17.819 -10.690  1.00 91.73      A    C  
ATOM    165  O   PHE A  23     -35.304  18.077 -10.323  1.00 90.49      A    O  
ATOM    166  CB  PHE A  23     -38.270  19.573 -10.964  1.00 88.45      A    C  
ATOM    167  CG  PHE A  23     -37.728  20.459  -9.874  1.00 86.79      A    C  
ATOM    168  CD1 PHE A  23     -37.867  20.078  -8.529  1.00 80.42      A    C  
ATOM    169  CD2 PHE A  23     -37.053  21.642 -10.196  1.00 78.87      A    C  
ATOM    170  CE1 PHE A  23     -37.328  20.888  -7.513  1.00 75.30      A    C  
ATOM    171  CE2 PHE A  23     -36.505  22.449  -9.196  1.00 74.70      A    C  
ATOM    172  CZ  PHE A  23     -36.640  22.075  -7.850  1.00 77.16      A    C  
ATOM    173  N   PHE A  24     -37.070  16.702 -10.325  1.00 92.89      A    N  
ATOM    174  CA  PHE A  24     -36.406  15.728  -9.458  1.00 92.95      A    C  
ATOM    175  C   PHE A  24     -35.243  15.008 -10.153  1.00 93.36      A    C  
ATOM    176  O   PHE A  24     -34.220  14.765  -9.511  1.00 91.78      A    O  
ATOM    177  CB  PHE A  24     -37.425  14.746  -8.876  1.00 92.47      A    C  
ATOM    178  CG  PHE A  24     -38.153  15.306  -7.679  1.00 91.58      A    C  
ATOM    179  CD1 PHE A  24     -37.516  15.351  -6.428  1.00 87.01      A    C  
ATOM    180  CD2 PHE A  24     -39.456  15.820  -7.802  1.00 86.87      A    C  
ATOM    181  CE1 PHE A  24     -38.166  15.908  -5.315  1.00 84.82      A    C  
ATOM    182  CE2 PHE A  24     -40.109  16.379  -6.697  1.00 84.99      A    C  
ATOM    183  CZ  PHE A  24     -39.467  16.430  -5.459  1.00 86.58      A    C  
ATOM    184  N   LEU A  25     -35.316  14.767 -11.464  1.00 93.79      A    N  
ATOM    185  CA  LEU A  25     -34.172  14.282 -12.240  1.00 93.25      A    C  
ATOM    186  C   LEU A  25     -33.020  15.290 -12.240  1.00 93.49      A    C  
ATOM    187  O   LEU A  25     -31.866  14.883 -12.139  1.00 92.48      A    O  
ATOM    188  CB  LEU A  25     -34.607  13.977 -13.690  1.00 92.89      A    C  
ATOM    189  CG  LEU A  25     -35.462  12.707 -13.870  1.00 89.79      A    C  
ATOM    190  CD1 LEU A  25     -35.929  12.630 -15.322  1.00 85.53      A    C  
ATOM    191  CD2 LEU A  25     -34.683  11.433 -13.552  1.00 85.59      A    C  
ATOM    192  N   LEU A  26     -33.309  16.592 -12.287  1.00 93.27      A    N  
ATOM    193  CA  LEU A  26     -32.293  17.636 -12.180  1.00 92.82      A    C  
ATOM    194  C   LEU A  26     -31.622  17.640 -10.798  1.00 93.15      A    C  
ATOM    195  O   LEU A  26     -30.401  17.756 -10.710  1.00 91.60      A    O  
ATOM    196  CB  LEU A  26     -32.955  18.990 -12.513  1.00 91.71      A    C  
ATOM    197  CG  LEU A  26     -31.980  20.187 -12.519  1.00 88.49      A    C  
ATOM    198  CD1 LEU A  26     -31.018  20.117 -13.706  1.00 82.68      A    C  
ATOM    199  CD2 LEU A  26     -32.770  21.489 -12.622  1.00 81.51      A    C  
ATOM    200  N   LEU A  27     -32.373  17.472  -9.725  1.00 93.51      A    N  
ATOM    201  CA  LEU A  27     -31.829  17.363  -8.361  1.00 92.89      A    C  
ATOM    202  C   LEU A  27     -30.944  16.114  -8.191  1.00 93.24      A    C  
ATOM    203  O   LEU A  27     -29.862  16.199  -7.602  1.00 92.28      A    O  
ATOM    204  CB  LEU A  27     -32.976  17.352  -7.333  1.00 92.06      A    C  
ATOM    205  CG  LEU A  27     -33.749  18.688  -7.209  1.00 88.17      A    C  
ATOM    206  CD1 LEU A  27     -34.920  18.494  -6.241  1.00 84.59      A    C  
ATOM    207  CD2 LEU A  27     -32.869  19.823  -6.676  1.00 83.59      A    C  
ATOM    208  N   GLN A  28     -31.346  14.986  -8.759  1.00 94.21      A    N  
ATOM    209  CA  GLN A  28     -30.527  13.778  -8.782  1.00 93.73      A    C  
ATOM    210  C   GLN A  28     -29.234  13.987  -9.596  1.00 94.57      A    C  
ATOM    211  O   GLN A  28     -28.153  13.609  -9.148  1.00 93.70      A    O  
ATOM    212  CB  GLN A  28     -31.327  12.612  -9.372  1.00 92.72      A    C  
ATOM    213  CG  GLN A  28     -32.456  12.154  -8.437  1.00 89.54      A    C  
ATOM    214  CD  GLN A  28     -33.416  11.162  -9.104  1.00 88.60      A    C  
ATOM    215  NE2 GLN A  28     -34.603  11.001  -8.574  1.00 78.41      A    N  
ATOM    216  OE1 GLN A  28     -33.126  10.523 -10.102  1.00 80.29      A    O  
ATOM    217  N   ALA A  29     -29.332  14.647 -10.752  1.00 94.70      A    N  
ATOM    218  CA  ALA A  29     -28.174  14.976 -11.581  1.00 95.06      A    C  
ATOM    219  C   ALA A  29     -27.192  15.905 -10.862  1.00 95.28      A    C  
ATOM    220  O   ALA A  29     -25.985  15.751 -11.028  1.00 93.91      A    O  
ATOM    221  CB  ALA A  29     -28.671  15.587 -12.897  1.00 94.71      A    C  
ATOM    222  N   ARG A  30     -27.666  16.811 -10.007  1.00 94.92      A    N  
ATOM    223  CA  ARG A  30     -26.804  17.648  -9.157  1.00 94.22      A    C  
ATOM    224  C   ARG A  30     -25.936  16.805  -8.226  1.00 94.87      A    C  
ATOM    225  O   ARG A  30     -24.722  16.994  -8.196  1.00 93.57      A    O  
ATOM    226  CB  ARG A  30     -27.681  18.645  -8.384  1.00 92.51      A    C  
ATOM    227  CG  ARG A  30     -26.821  19.714  -7.710  1.00 86.05      A    C  
ATOM    228  CD  ARG A  30     -27.718  20.715  -6.978  1.00 80.61      A    C  
ATOM    229  NE  ARG A  30     -26.934  21.860  -6.499  1.00 75.71      A    N  
ATOM    230  CZ  ARG A  30     -27.419  22.930  -5.884  1.00 70.02      A    C  
ATOM    231  NH1 ARG A  30     -28.689  23.059  -5.604  1.00 62.43      A    N1+
ATOM    232  NH2 ARG A  30     -26.625  23.900  -5.559  1.00 65.08      A    N  
ATOM    233  N   THR A  31     -26.516  15.838  -7.545  1.00 95.13      A    N  
ATOM    234  CA  THR A  31     -25.775  14.900  -6.676  1.00 95.38      A    C  
ATOM    235  C   THR A  31     -24.780  14.057  -7.478  1.00 95.68      A    C  
ATOM    236  O   THR A  31     -23.641  13.871  -7.060  1.00 94.46      A    O  
ATOM    237  CB  THR A  31     -26.746  13.984  -5.918  1.00 94.22      A    C  
ATOM    238  CG2 THR A  31     -26.042  13.165  -4.839  1.00 85.33      A    C  
ATOM    239  OG1 THR A  31     -27.732  14.746  -5.256  1.00 85.13      A    O  
ATOM    240  N   MET A  32     -25.180  13.596  -8.671  1.00 95.68      A    N  
ATOM    241  CA  MET A  32     -24.269  12.843  -9.542  1.00 95.96      A    C  
ATOM    242  C   MET A  32     -23.119  13.687 -10.076  1.00 96.40      A    C  
ATOM    243  O   MET A  32     -22.050  13.142 -10.335  1.00 95.35      A    O  
ATOM    244  CB  MET A  32     -25.038  12.222 -10.708  1.00 95.24      A    C  
ATOM    245  CG  MET A  32     -25.837  11.000 -10.246  1.00 90.59      A    C  
ATOM    246  SD  MET A  32     -24.816   9.642  -9.601  1.00 85.52      A    S  
ATOM    247  CE  MET A  32     -24.327   8.835 -11.138  1.00 76.22      A    C  
ATOM    248  N   THR A  33     -23.288  14.988 -10.213  1.00 96.25      A    N  
ATOM    249  CA  THR A  33     -22.212  15.898 -10.642  1.00 96.50      A    C  
ATOM    250  C   THR A  33     -21.118  15.996  -9.582  1.00 96.66      A    C  
ATOM    251  O   THR A  33     -19.946  15.941  -9.931  1.00 95.60      A    O  
ATOM    252  CB  THR A  33     -22.761  17.284 -11.004  1.00 95.95      A    C  
ATOM    253  CG2 THR A  33     -21.715  18.161 -11.675  1.00 87.88      A    C  
ATOM    254  OG1 THR A  33     -23.814  17.173 -11.940  1.00 86.53      A    O  
ATOM    255  N   GLU A  34     -21.468  16.028  -8.302  1.00 96.47      A    N  
ATOM    256  CA  GLU A  34     -20.499  15.938  -7.196  1.00 96.07      A    C  
ATOM    257  C   GLU A  34     -19.734  14.607  -7.224  1.00 96.50      A    C  
ATOM    258  O   GLU A  34     -18.511  14.561  -7.131  1.00 95.84      A    O  
ATOM    259  CB  GLU A  34     -21.224  16.096  -5.847  1.00 94.84      A    C  
ATOM    260  CG  GLU A  34     -21.867  17.468  -5.616  1.00 89.94      A    C  
ATOM    261  CD  GLU A  34     -20.877  18.620  -5.381  1.00 86.72      A    C  
ATOM    262  OE1 GLU A  34     -21.326  19.783  -5.436  1.00 79.32      A    O  
ATOM    263  OE2 GLU A  34     -19.685  18.352  -5.147  1.00 79.54      A    O1-
ATOM    264  N   TYR A  35     -20.450  13.506  -7.428  1.00 96.40      A    N  
ATOM    265  CA  TYR A  35     -19.829  12.190  -7.560  1.00 96.60      A    C  
ATOM    266  C   TYR A  35     -18.901  12.084  -8.774  1.00 97.14      A    C  
ATOM    267  O   TYR A  35     -17.820  11.496  -8.688  1.00 96.67      A    O  
ATOM    268  CB  TYR A  35     -20.930  11.121  -7.630  1.00 96.29      A    C  
ATOM    269  CG  TYR A  35     -20.386   9.713  -7.741  1.00 96.27      A    C  
ATOM    270  CD1 TYR A  35     -20.560   8.962  -8.927  1.00 94.61      A    C  
ATOM    271  CD2 TYR A  35     -19.673   9.148  -6.665  1.00 94.81      A    C  
ATOM    272  CE1 TYR A  35     -20.045   7.668  -9.021  1.00 94.01      A    C  
ATOM    273  CE2 TYR A  35     -19.147   7.858  -6.756  1.00 93.79      A    C  
ATOM    274  CZ  TYR A  35     -19.335   7.112  -7.939  1.00 94.31      A    C  
ATOM    275  OH  TYR A  35     -18.819   5.843  -8.025  1.00 92.69      A    O  
ATOM    276  N   ALA A  36     -19.292  12.671  -9.904  1.00 96.98      A    N  
ATOM    277  CA  ALA A  36     -18.482  12.696 -11.113  1.00 97.25      A    C  
ATOM    278  C   ALA A  36     -17.210  13.540 -10.943  1.00 97.52      A    C  
ATOM    279  O   ALA A  36     -16.150  13.128 -11.403  1.00 96.73      A    O  
ATOM    280  CB  ALA A  36     -19.350  13.200 -12.265  1.00 96.84      A    C  
ATOM    281  N   ALA A  37     -17.295  14.674 -10.246  1.00 97.02      A    N  
ATOM    282  CA  ALA A  37     -16.122  15.478  -9.900  1.00 97.00      A    C  
ATOM    283  C   ALA A  37     -15.146  14.690  -9.017  1.00 97.39      A    C  
ATOM    284  O   ALA A  37     -13.958  14.624  -9.326  1.00 96.19      A    O  
ATOM    285  CB  ALA A  37     -16.589  16.772  -9.226  1.00 96.13      A    C  
ATOM    286  N   PHE A  38     -15.642  13.998  -7.987  1.00 97.11      A    N  
ATOM    287  CA  PHE A  38     -14.847  13.093  -7.158  1.00 97.33      A    C  
ATOM    288  C   PHE A  38     -14.134  12.016  -7.991  1.00 97.55      A    C  
ATOM    289  O   PHE A  38     -12.915  11.865  -7.909  1.00 96.98      A    O  
ATOM    290  CB  PHE A  38     -15.753  12.458  -6.093  1.00 97.17      A    C  
ATOM    291  CG  PHE A  38     -15.158  11.246  -5.404  1.00 97.33      A    C  
ATOM    292  CD1 PHE A  38     -15.679   9.959  -5.654  1.00 95.67      A    C  
ATOM    293  CD2 PHE A  38     -14.075  11.392  -4.523  1.00 95.96      A    C  
ATOM    294  CE1 PHE A  38     -15.122   8.833  -5.009  1.00 95.33      A    C  
ATOM    295  CE2 PHE A  38     -13.521  10.278  -3.886  1.00 95.37      A    C  
ATOM    296  CZ  PHE A  38     -14.047   8.999  -4.126  1.00 95.82      A    C  
ATOM    297  N   ARG A  39     -14.861  11.302  -8.840  1.00 97.30      A    N  
ATOM    298  CA  ARG A  39     -14.294  10.250  -9.701  1.00 97.33      A    C  
ATOM    299  C   ARG A  39     -13.252  10.789 -10.689  1.00 97.64      A    C  
ATOM    300  O   ARG A  39     -12.223  10.153 -10.884  1.00 96.78      A    O  
ATOM    301  CB  ARG A  39     -15.430   9.548 -10.459  1.00 96.41      A    C  
ATOM    302  CG  ARG A  39     -16.183   8.497  -9.610  1.00 91.17      A    C  
ATOM    303  CD  ARG A  39     -15.386   7.202  -9.511  1.00 88.46      A    C  
ATOM    304  NE  ARG A  39     -16.170   6.125  -8.869  1.00 84.96      A    N  
ATOM    305  CZ  ARG A  39     -15.822   4.845  -8.805  1.00 82.69      A    C  
ATOM    306  NH1 ARG A  39     -14.724   4.390  -9.356  1.00 73.26      A    N1+
ATOM    307  NH2 ARG A  39     -16.567   3.997  -8.179  1.00 78.07      A    N  
ATOM    308  N   ALA A  40     -13.498  11.952 -11.281  1.00 97.22      A    N  
ATOM    309  CA  ALA A  40     -12.581  12.578 -12.224  1.00 97.30      A    C  
ATOM    310  C   ALA A  40     -11.272  13.005 -11.541  1.00 97.68      A    C  
ATOM    311  O   ALA A  40     -10.191  12.681 -12.030  1.00 96.55      A    O  
ATOM    312  CB  ALA A  40     -13.292  13.766 -12.882  1.00 96.76      A    C  
ATOM    313  N   VAL A  41     -11.350  13.673 -10.399  1.00 97.45      A    N  
ATOM    314  CA  VAL A  41     -10.164  14.129  -9.656  1.00 97.49      A    C  
ATOM    315  C   VAL A  41      -9.373  12.959  -9.081  1.00 97.53      A    C  
ATOM    316  O   VAL A  41      -8.157  12.929  -9.217  1.00 96.49      A    O  
ATOM    317  CB  VAL A  41     -10.537  15.151  -8.576  1.00 96.73      A    C  
ATOM    318  CG1 VAL A  41      -9.343  15.527  -7.699  1.00 93.44      A    C  
ATOM    319  CG2 VAL A  41     -11.052  16.430  -9.233  1.00 93.50      A    C  
ATOM    320  N   ARG A  42     -10.042  11.942  -8.535  1.00 97.30      A    N  
ATOM    321  CA  ARG A  42      -9.398  10.694  -8.099  1.00 97.30      A    C  
ATOM    322  C   ARG A  42      -8.638  10.026  -9.252  1.00 97.55      A    C  
ATOM    323  O   ARG A  42      -7.490   9.648  -9.084  1.00 96.25      A    O  
ATOM    324  CB  ARG A  42     -10.476   9.761  -7.514  1.00 96.18      A    C  
ATOM    325  CG  ARG A  42      -9.889   8.445  -7.007  1.00 92.42      A    C  
ATOM    326  CD  ARG A  42     -10.993   7.530  -6.481  1.00 91.11      A    C  
ATOM    327  NE  ARG A  42     -10.456   6.217  -6.123  1.00 89.75      A    N  
ATOM    328  CZ  ARG A  42     -10.319   5.138  -6.897  1.00 91.12      A    C  
ATOM    329  NH1 ARG A  42     -10.717   5.099  -8.131  1.00 81.07      A    N1+
ATOM    330  NH2 ARG A  42      -9.768   4.083  -6.422  1.00 85.28      A    N  
ATOM    331  N   THR A  43      -9.252   9.948 -10.423  1.00 97.38      A    N  
ATOM    332  CA  THR A  43      -8.598   9.404 -11.627  1.00 97.48      A    C  
ATOM    333  C   THR A  43      -7.386  10.242 -12.029  1.00 97.59      A    C  
ATOM    334  O   THR A  43      -6.322   9.691 -12.305  1.00 95.97      A    O  
ATOM    335  CB  THR A  43      -9.592   9.321 -12.792  1.00 96.54      A    C  
ATOM    336  CG2 THR A  43      -8.949   8.799 -14.074  1.00 89.21      A    C  
ATOM    337  OG1 THR A  43     -10.630   8.430 -12.460  1.00 89.16      A    O  
ATOM    338  N   GLY A  44      -7.505  11.563 -12.034  1.00 96.92      A    N  
ATOM    339  CA  GLY A  44      -6.397  12.467 -12.338  1.00 96.74      A    C  
ATOM    340  C   GLY A  44      -5.226  12.334 -11.356  1.00 97.19      A    C  
ATOM    341  O   GLY A  44      -4.078  12.295 -11.784  1.00 95.72      A    O  
ATOM    342  N   SER A  45      -5.518  12.178 -10.075  1.00 97.21      A    N  
ATOM    343  CA  SER A  45      -4.521  12.001  -9.013  1.00 97.28      A    C  
ATOM    344  C   SER A  45      -3.618  10.786  -9.251  1.00 97.20      A    C  
ATOM    345  O   SER A  45      -2.408  10.873  -9.060  1.00 95.27      A    O  
ATOM    346  CB  SER A  45      -5.229  11.878  -7.665  1.00 96.55      A    C  
ATOM    347  OG  SER A  45      -4.310  11.618  -6.631  1.00 89.15      A    O  
ATOM    348  N   VAL A  46      -4.179   9.673  -9.737  1.00 97.01      A    N  
ATOM    349  CA  VAL A  46      -3.436   8.426  -9.974  1.00 96.80      A    C  
ATOM    350  C   VAL A  46      -2.977   8.236 -11.426  1.00 96.66      A    C  
ATOM    351  O   VAL A  46      -2.208   7.324 -11.707  1.00 93.44      A    O  
ATOM    352  CB  VAL A  46      -4.216   7.190  -9.483  1.00 95.55      A    C  
ATOM    353  CG1 VAL A  46      -4.547   7.313  -7.988  1.00 90.62      A    C  
ATOM    354  CG2 VAL A  46      -5.510   6.954 -10.258  1.00 90.40      A    C  
ATOM    355  N   LYS A  47      -3.411   9.102 -12.348  1.00 96.66      A    N  
ATOM    356  CA  LYS A  47      -3.070   9.031 -13.782  1.00 96.58      A    C  
ATOM    357  C   LYS A  47      -2.408  10.315 -14.309  1.00 96.53      A    C  
ATOM    358  O   LYS A  47      -2.703  10.755 -15.426  1.00 93.79      A    O  
ATOM    359  CB  LYS A  47      -4.282   8.594 -14.622  1.00 95.86      A    C  
ATOM    360  CG  LYS A  47      -4.720   7.161 -14.311  1.00 94.48      A    C  
ATOM    361  CD  LYS A  47      -5.602   6.578 -15.431  1.00 92.05      A    C  
ATOM    362  CE  LYS A  47      -5.873   5.102 -15.145  1.00 88.86      A    C  
ATOM    363  NZ  LYS A  47      -6.377   4.357 -16.333  1.00 84.90      A    N1+
ATOM    364  N   HIS A  48      -1.527  10.912 -13.542  1.00 96.49      A    N  
ATOM    365  CA  HIS A  48      -0.709  12.058 -13.953  1.00 96.38      A    C  
ATOM    366  C   HIS A  48      -1.518  13.268 -14.467  1.00 96.12      A    C  
ATOM    367  O   HIS A  48      -1.085  13.971 -15.389  1.00 92.46      A    O  
ATOM    368  CB  HIS A  48       0.349  11.596 -14.968  1.00 95.58      A    C  
ATOM    369  CG  HIS A  48       1.151  10.413 -14.520  1.00 96.26      A    C  
ATOM    370  CD2 HIS A  48       0.983   9.106 -14.899  1.00 86.95      A    C  
ATOM    371  ND1 HIS A  48       2.210  10.440 -13.639  1.00 86.57      A    N  
ATOM    372  CE1 HIS A  48       2.662   9.189 -13.499  1.00 88.35      A    C  
ATOM    373  NE2 HIS A  48       1.948   8.348 -14.250  1.00 90.20      A    N  
ATOM    374  N   ALA A  49      -2.703  13.497 -13.891  1.00 95.76      A    N  
ATOM    375  CA  ALA A  49      -3.667  14.507 -14.326  1.00 95.87      A    C  
ATOM    376  C   ALA A  49      -4.089  14.389 -15.811  1.00 96.07      A    C  
ATOM    377  O   ALA A  49      -4.390  15.389 -16.463  1.00 93.23      A    O  
ATOM    378  CB  ALA A  49      -3.165  15.897 -13.924  1.00 94.63      A    C  
ATOM    379  N   ASN A  50      -4.134  13.167 -16.356  1.00 96.02      A    N  
ATOM    380  CA  ASN A  50      -4.526  12.925 -17.738  1.00 96.05      A    C  
ATOM    381  C   ASN A  50      -5.997  13.312 -17.985  1.00 96.59      A    C  
ATOM    382  O   ASN A  50      -6.914  12.741 -17.394  1.00 95.36      A    O  
ATOM    383  CB  ASN A  50      -4.228  11.458 -18.088  1.00 94.67      A    C  
ATOM    384  CG  ASN A  50      -4.551  11.156 -19.534  1.00 94.40      A    C  
ATOM    385  ND2 ASN A  50      -3.567  10.812 -20.335  1.00 84.35      A    N  
ATOM    386  OD1 ASN A  50      -5.674  11.246 -19.978  1.00 84.35      A    O  
ATOM    387  N   CYS A  51      -6.217  14.256 -18.904  1.00 96.19      A    N  
ATOM    388  CA  CYS A  51      -7.547  14.773 -19.215  1.00 96.51      A    C  
ATOM    389  C   CYS A  51      -8.491  13.738 -19.827  1.00 96.97      A    C  
ATOM    390  O   CYS A  51      -9.676  13.750 -19.514  1.00 94.94      A    O  
ATOM    391  CB  CYS A  51      -7.413  15.968 -20.155  1.00 95.01      A    C  
ATOM    392  SG  CYS A  51      -7.155  17.530 -19.272  1.00 91.97      A    S  
ATOM    393  N   GLU A  52      -8.000  12.843 -20.678  1.00 96.32      A    N  
ATOM    394  CA  GLU A  52      -8.829  11.808 -21.295  1.00 96.25      A    C  
ATOM    395  C   GLU A  52      -9.369  10.848 -20.232  1.00 96.78      A    C  
ATOM    396  O   GLU A  52     -10.574  10.617 -20.155  1.00 95.76      A    O  
ATOM    397  CB  GLU A  52      -8.007  11.073 -22.373  1.00 95.20      A    C  
ATOM    398  CG  GLU A  52      -8.875  10.143 -23.227  1.00 89.96      A    C  
ATOM    399  CD  GLU A  52      -8.055   9.256 -24.194  1.00 87.78      A    C  
ATOM    400  OE1 GLU A  52      -8.662   8.582 -25.052  1.00 78.81      A    O  
ATOM    401  OE2 GLU A  52      -6.826   9.124 -24.043  1.00 80.91      A    O1-
ATOM    402  N   ALA A  53      -8.502  10.373 -19.343  1.00 96.56      A    N  
ATOM    403  CA  ALA A  53      -8.886   9.494 -18.244  1.00 96.73      A    C  
ATOM    404  C   ALA A  53      -9.878  10.171 -17.283  1.00 97.12      A    C  
ATOM    405  O   ALA A  53     -10.891   9.570 -16.915  1.00 95.71      A    O  
ATOM    406  CB  ALA A  53      -7.616   9.039 -17.528  1.00 95.87      A    C  
ATOM    407  N   MET A  54      -9.636  11.436 -16.922  1.00 96.85      A    N  
ATOM    408  CA  MET A  54     -10.543  12.217 -16.077  1.00 96.93      A    C  
ATOM    409  C   MET A  54     -11.923  12.400 -16.721  1.00 97.24      A    C  
ATOM    410  O   MET A  54     -12.943  12.259 -16.057  1.00 96.23      A    O  
ATOM    411  CB  MET A  54      -9.940  13.594 -15.781  1.00 96.33      A    C  
ATOM    412  CG  MET A  54      -8.695  13.543 -14.889  1.00 94.65      A    C  
ATOM    413  SD  MET A  54      -7.878  15.157 -14.682  1.00 93.60      A    S  
ATOM    414  CE  MET A  54      -9.124  16.040 -13.712  1.00 85.58      A    C  
ATOM    415  N   THR A  55     -11.937  12.682 -18.023  1.00 97.12      A    N  
ATOM    416  CA  THR A  55     -13.170  12.868 -18.795  1.00 97.25      A    C  
ATOM    417  C   THR A  55     -13.960  11.563 -18.873  1.00 97.34      A    C  
ATOM    418  O   THR A  55     -15.157  11.564 -18.608  1.00 96.36      A    O  
ATOM    419  CB  THR A  55     -12.859  13.409 -20.194  1.00 96.41      A    C  
ATOM    420  CG2 THR A  55     -14.119  13.700 -21.006  1.00 87.86      A    C  
ATOM    421  OG1 THR A  55     -12.176  14.638 -20.091  1.00 89.09      A    O  
ATOM    422  N   HIS A  56     -13.292  10.444 -19.143  1.00 97.29      A    N  
ATOM    423  CA  HIS A  56     -13.930   9.125 -19.149  1.00 97.43      A    C  
ATOM    424  C   HIS A  56     -14.530   8.764 -17.789  1.00 97.36      A    C  
ATOM    425  O   HIS A  56     -15.662   8.279 -17.735  1.00 96.01      A    O  
ATOM    426  CB  HIS A  56     -12.913   8.057 -19.573  1.00 96.90      A    C  
ATOM    427  CG  HIS A  56     -12.574   8.030 -21.035  1.00 97.09      A    C  
ATOM    428  CD2 HIS A  56     -12.876   8.946 -22.004  1.00 90.07      A    C  
ATOM    429  ND1 HIS A  56     -11.915   6.993 -21.672  1.00 89.37      A    N  
ATOM    430  CE1 HIS A  56     -11.831   7.299 -22.973  1.00 91.21      A    C  
ATOM    431  NE2 HIS A  56     -12.399   8.465 -23.211  1.00 92.33      A    N  
ATOM    432  N   ALA A  57     -13.827   9.043 -16.696  1.00 97.29      A    N  
ATOM    433  CA  ALA A  57     -14.339   8.801 -15.351  1.00 97.03      A    C  
ATOM    434  C   ALA A  57     -15.589   9.642 -15.046  1.00 97.16      A    C  
ATOM    435  O   ALA A  57     -16.573   9.125 -14.520  1.00 95.70      A    O  
ATOM    436  CB  ALA A  57     -13.216   9.064 -14.345  1.00 96.44      A    C  
ATOM    437  N   ALA A  58     -15.565  10.925 -15.414  1.00 97.36      A    N  
ATOM    438  CA  ALA A  58     -16.707  11.818 -15.241  1.00 97.25      A    C  
ATOM    439  C   ALA A  58     -17.917  11.353 -16.066  1.00 97.40      A    C  
ATOM    440  O   ALA A  58     -19.014  11.225 -15.531  1.00 96.13      A    O  
ATOM    441  CB  ALA A  58     -16.293  13.241 -15.610  1.00 96.55      A    C  
ATOM    442  N   ILE A  59     -17.723  11.034 -17.345  1.00 97.35      A    N  
ATOM    443  CA  ILE A  59     -18.793  10.566 -18.241  1.00 97.24      A    C  
ATOM    444  C   ILE A  59     -19.394   9.263 -17.718  1.00 97.26      A    C  
ATOM    445  O   ILE A  59     -20.601   9.187 -17.558  1.00 96.01      A    O  
ATOM    446  CB  ILE A  59     -18.280  10.432 -19.684  1.00 96.27      A    C  
ATOM    447  CG1 ILE A  59     -18.015  11.835 -20.267  1.00 92.48      A    C  
ATOM    448  CG2 ILE A  59     -19.290   9.686 -20.576  1.00 92.92      A    C  
ATOM    449  CD1 ILE A  59     -17.223  11.803 -21.572  1.00 83.65      A    C  
ATOM    450  N   ALA A  60     -18.563   8.264 -17.387  1.00 97.19      A    N  
ATOM    451  CA  ALA A  60     -19.046   6.986 -16.889  1.00 96.52      A    C  
ATOM    452  C   ALA A  60     -19.881   7.131 -15.608  1.00 96.36      A    C  
ATOM    453  O   ALA A  60     -20.905   6.469 -15.459  1.00 94.37      A    O  
ATOM    454  CB  ALA A  60     -17.850   6.062 -16.665  1.00 95.42      A    C  
ATOM    455  N   ALA A  61     -19.500   8.043 -14.715  1.00 96.59      A    N  
ATOM    456  CA  ALA A  61     -20.273   8.341 -13.517  1.00 96.11      A    C  
ATOM    457  C   ALA A  61     -21.615   9.018 -13.841  1.00 96.29      A    C  
ATOM    458  O   ALA A  61     -22.600   8.783 -13.145  1.00 94.12      A    O  
ATOM    459  CB  ALA A  61     -19.422   9.218 -12.593  1.00 95.28      A    C  
ATOM    460  N   LEU A  62     -21.678   9.835 -14.899  1.00 96.32      A    N  
ATOM    461  CA  LEU A  62     -22.865  10.613 -15.263  1.00 96.32      A    C  
ATOM    462  C   LEU A  62     -23.849   9.873 -16.176  1.00 96.01      A    C  
ATOM    463  O   LEU A  62     -25.019  10.253 -16.206  1.00 93.66      A    O  
ATOM    464  CB  LEU A  62     -22.422  11.942 -15.891  1.00 95.73      A    C  
ATOM    465  CG  LEU A  62     -21.771  12.903 -14.886  1.00 95.11      A    C  
ATOM    466  CD1 LEU A  62     -21.134  14.070 -15.650  1.00 92.53      A    C  
ATOM    467  CD2 LEU A  62     -22.780  13.468 -13.889  1.00 92.41      A    C  
ATOM    468  N   LEU A  63     -23.416   8.814 -16.872  1.00 96.33      A    N  
ATOM    469  CA  LEU A  63     -24.255   8.042 -17.812  1.00 95.86      A    C  
ATOM    470  C   LEU A  63     -25.661   7.695 -17.282  1.00 95.19      A    C  
ATOM    471  O   LEU A  63     -26.620   7.902 -18.030  1.00 92.68      A    O  
ATOM    472  CB  LEU A  63     -23.540   6.747 -18.230  1.00 94.82      A    C  
ATOM    473  CG  LEU A  63     -22.405   6.914 -19.253  1.00 93.10      A    C  
ATOM    474  CD1 LEU A  63     -21.722   5.560 -19.459  1.00 90.57      A    C  
ATOM    475  CD2 LEU A  63     -22.900   7.419 -20.610  1.00 90.04      A    C  
ATOM    476  N   PRO A  64     -25.847   7.250 -16.021  1.00 94.86      A    N  
ATOM    477  CA  PRO A  64     -27.178   6.924 -15.514  1.00 93.22      A    C  
ATOM    478  C   PRO A  64     -28.175   8.088 -15.511  1.00 93.23      A    C  
ATOM    479  O   PRO A  64     -29.378   7.857 -15.438  1.00 89.46      A    O  
ATOM    480  CB  PRO A  64     -26.952   6.417 -14.082  1.00 91.33      A    C  
ATOM    481  CG  PRO A  64     -25.505   5.941 -14.088  1.00 89.51      A    C  
ATOM    482  CD  PRO A  64     -24.840   6.918 -15.039  1.00 92.99      A    C  
ATOM    483  N   THR A  65     -27.706   9.333 -15.597  1.00 93.54      A    N  
ATOM    484  CA  THR A  65     -28.582  10.519 -15.584  1.00 93.22      A    C  
ATOM    485  C   THR A  65     -29.221  10.818 -16.943  1.00 93.14      A    C  
ATOM    486  O   THR A  65     -30.267  11.461 -16.993  1.00 89.80      A    O  
ATOM    487  CB  THR A  65     -27.844  11.767 -15.089  1.00 92.42      A    C  
ATOM    488  CG2 THR A  65     -27.191  11.570 -13.725  1.00 83.94      A    C  
ATOM    489  OG1 THR A  65     -26.848  12.164 -15.998  1.00 83.19      A    O  
ATOM    490  N   PHE A  66     -28.630  10.348 -18.045  1.00 93.23      A    N  
ATOM    491  CA  PHE A  66     -29.109  10.655 -19.395  1.00 92.73      A    C  
ATOM    492  C   PHE A  66     -29.116   9.468 -20.370  1.00 92.62      A    C  
ATOM    493  O   PHE A  66     -29.702   9.586 -21.450  1.00 88.12      A    O  
ATOM    494  CB  PHE A  66     -28.317  11.843 -19.953  1.00 91.59      A    C  
ATOM    495  CG  PHE A  66     -26.851  11.562 -20.159  1.00 94.29      A    C  
ATOM    496  CD1 PHE A  66     -25.915  11.909 -19.167  1.00 91.37      A    C  
ATOM    497  CD2 PHE A  66     -26.400  10.984 -21.357  1.00 91.30      A    C  
ATOM    498  CE1 PHE A  66     -24.556  11.663 -19.365  1.00 89.96      A    C  
ATOM    499  CE2 PHE A  66     -25.038  10.737 -21.559  1.00 90.13      A    C  
ATOM    500  CZ  PHE A  66     -24.106  11.075 -20.563  1.00 91.96      A    C  
ATOM    501  N   ALA A  67     -28.533   8.330 -19.999  1.00 92.54      A    N  
ATOM    502  CA  ALA A  67     -28.529   7.116 -20.807  1.00 92.02      A    C  
ATOM    503  C   ALA A  67     -29.049   5.905 -20.011  1.00 92.14      A    C  
ATOM    504  O   ALA A  67     -29.160   5.930 -18.791  1.00 87.73      A    O  
ATOM    505  CB  ALA A  67     -27.116   6.893 -21.364  1.00 90.22      A    C  
ATOM    506  N   ARG A  68     -29.360   4.835 -20.720  1.00 91.14      A    N  
ATOM    507  CA  ARG A  68     -29.799   3.580 -20.103  1.00 90.92      A    C  
ATOM    508  C   ARG A  68     -28.581   2.737 -19.712  1.00 91.46      A    C  
ATOM    509  O   ARG A  68     -27.804   2.365 -20.581  1.00 87.48      A    O  
ATOM    510  CB  ARG A  68     -30.748   2.859 -21.058  1.00 87.77      A    C  
ATOM    511  CG  ARG A  68     -31.437   1.679 -20.363  1.00 77.41      A    C  
ATOM    512  CD  ARG A  68     -32.456   1.035 -21.306  1.00 72.27      A    C  
ATOM    513  NE  ARG A  68     -33.128  -0.084 -20.632  1.00 64.01      A    N  
ATOM    514  CZ  ARG A  68     -34.146  -0.786 -21.057  1.00 56.41      A    C  
ATOM    515  NH1 ARG A  68     -34.721  -0.563 -22.212  1.00 52.03      A    N1+
ATOM    516  NH2 ARG A  68     -34.604  -1.743 -20.307  1.00 50.10      A    N  
ATOM    517  N   THR A  69     -28.468   2.398 -18.432  1.00 90.41      A    N  
ATOM    518  CA  THR A  69     -27.335   1.661 -17.852  1.00 90.02      A    C  
ATOM    519  C   THR A  69     -27.787   0.507 -16.951  1.00 89.23      A    C  
ATOM    520  O   THR A  69     -27.145   0.186 -15.961  1.00 83.58      A    O  
ATOM    521  CB  THR A  69     -26.407   2.608 -17.070  1.00 88.75      A    C  
ATOM    522  CG2 THR A  69     -25.817   3.707 -17.950  1.00 81.65      A    C  
ATOM    523  OG1 THR A  69     -27.125   3.236 -16.029  1.00 82.12      A    O  
ATOM    524  N   ASP A  70     -28.925  -0.101 -17.271  1.00 90.32      A    N  
ATOM    525  CA  ASP A  70     -29.585  -1.123 -16.449  1.00 88.05      A    C  
ATOM    526  C   ASP A  70     -29.033  -2.546 -16.636  1.00 88.44      A    C  
ATOM    527  O   ASP A  70     -29.507  -3.491 -16.001  1.00 82.57      A    O  
ATOM    528  CB  ASP A  70     -31.104  -1.059 -16.694  1.00 84.24      A    C  
ATOM    529  CG  ASP A  70     -31.538  -1.346 -18.141  1.00 79.55      A    C  
ATOM    530  OD1 ASP A  70     -30.739  -1.165 -19.092  1.00 70.50      A    O  
ATOM    531  OD2 ASP A  70     -32.732  -1.642 -18.357  1.00 75.43      A    O1-
ATOM    532  N   SER A  71     -28.012  -2.700 -17.488  1.00 88.64      A    N  
ATOM    533  CA  SER A  71     -27.270  -3.949 -17.658  1.00 89.41      A    C  
ATOM    534  C   SER A  71     -25.819  -3.662 -18.046  1.00 91.38      A    C  
ATOM    535  O   SER A  71     -25.537  -2.582 -18.577  1.00 89.31      A    O  
ATOM    536  CB  SER A  71     -27.957  -4.828 -18.709  1.00 87.30      A    C  
ATOM    537  OG  SER A  71     -27.844  -4.274 -20.007  1.00 82.58      A    O  
ATOM    538  N   PRO A  72     -24.885  -4.616 -17.872  1.00 90.77      A    N  
ATOM    539  CA  PRO A  72     -23.510  -4.456 -18.325  1.00 91.18      A    C  
ATOM    540  C   PRO A  72     -23.403  -4.074 -19.810  1.00 92.79      A    C  
ATOM    541  O   PRO A  72     -22.684  -3.152 -20.172  1.00 91.44      A    O  
ATOM    542  CB  PRO A  72     -22.837  -5.801 -18.038  1.00 89.15      A    C  
ATOM    543  CG  PRO A  72     -23.632  -6.355 -16.861  1.00 87.94      A    C  
ATOM    544  CD  PRO A  72     -25.052  -5.873 -17.155  1.00 89.91      A    C  
ATOM    545  N   ALA A  73     -24.189  -4.726 -20.668  1.00 91.78      A    N  
ATOM    546  CA  ALA A  73     -24.194  -4.440 -22.099  1.00 92.14      A    C  
ATOM    547  C   ALA A  73     -24.769  -3.047 -22.427  1.00 93.37      A    C  
ATOM    548  O   ALA A  73     -24.304  -2.394 -23.366  1.00 91.81      A    O  
ATOM    549  CB  ALA A  73     -24.984  -5.538 -22.807  1.00 90.98      A    C  
ATOM    550  N   ALA A  74     -25.766  -2.597 -21.676  1.00 92.69      A    N  
ATOM    551  CA  ALA A  74     -26.331  -1.263 -21.831  1.00 92.61      A    C  
ATOM    552  C   ALA A  74     -25.338  -0.188 -21.374  1.00 93.99      A    C  
ATOM    553  O   ALA A  74     -25.160   0.803 -22.077  1.00 92.55      A    O  
ATOM    554  CB  ALA A  74     -27.662  -1.173 -21.075  1.00 91.43      A    C  
ATOM    555  N   LEU A  75     -24.646  -0.414 -20.260  1.00 93.43      A    N  
ATOM    556  CA  LEU A  75     -23.605   0.466 -19.746  1.00 93.31      A    C  
ATOM    557  C   LEU A  75     -22.452   0.620 -20.743  1.00 94.50      A    C  
ATOM    558  O   LEU A  75     -22.080   1.746 -21.072  1.00 93.42      A    O  
ATOM    559  CB  LEU A  75     -23.111  -0.084 -18.398  1.00 92.65      A    C  
ATOM    560  CG  LEU A  75     -21.978   0.740 -17.756  1.00 92.10      A    C  
ATOM    561  CD1 LEU A  75     -22.442   2.138 -17.359  1.00 87.48      A    C  
ATOM    562  CD2 LEU A  75     -21.462   0.025 -16.514  1.00 87.58      A    C  
ATOM    563  N   GLY A  76     -21.922  -0.484 -21.262  1.00 94.10      A    N  
ATOM    564  CA  GLY A  76     -20.847  -0.462 -22.247  1.00 94.18      A    C  
ATOM    565  C   GLY A  76     -21.239   0.299 -23.514  1.00 95.01      A    C  
ATOM    566  O   GLY A  76     -20.498   1.163 -23.969  1.00 93.53      A    O  
ATOM    567  N   ARG A  77     -22.438   0.057 -24.027  1.00 94.42      A    N  
ATOM    568  CA  ARG A  77     -22.953   0.754 -25.218  1.00 93.95      A    C  
ATOM    569  C   ARG A  77     -23.187   2.242 -24.972  1.00 94.41      A    C  
ATOM    570  O   ARG A  77     -22.886   3.058 -25.834  1.00 92.89      A    O  
ATOM    571  CB  ARG A  77     -24.235   0.048 -25.672  1.00 92.87      A    C  
ATOM    572  CG  ARG A  77     -24.504   0.256 -27.162  1.00 81.68      A    C  
ATOM    573  CD  ARG A  77     -25.823  -0.412 -27.578  1.00 79.66      A    C  
ATOM    574  NE  ARG A  77     -25.875  -1.823 -27.154  1.00 68.94      A    N  
ATOM    575  CZ  ARG A  77     -26.856  -2.687 -27.371  1.00 61.04      A    C  
ATOM    576  NH1 ARG A  77     -27.921  -2.357 -28.052  1.00 55.14      A    N1+
ATOM    577  NH2 ARG A  77     -26.783  -3.896 -26.900  1.00 54.65      A    N  
ATOM    578  N   ALA A  78     -23.700   2.585 -23.805  1.00 94.49      A    N  
ATOM    579  CA  ALA A  78     -23.889   3.974 -23.425  1.00 94.18      A    C  
ATOM    580  C   ALA A  78     -22.547   4.708 -23.330  1.00 95.13      A    C  
ATOM    581  O   ALA A  78     -22.423   5.811 -23.846  1.00 93.62      A    O  
ATOM    582  CB  ALA A  78     -24.660   4.040 -22.103  1.00 93.36      A    C  
ATOM    583  N   PHE A  79     -21.530   4.078 -22.754  1.00 94.42      A    N  
ATOM    584  CA  PHE A  79     -20.195   4.668 -22.689  1.00 94.22      A    C  
ATOM    585  C   PHE A  79     -19.564   4.807 -24.076  1.00 94.89      A    C  
ATOM    586  O   PHE A  79     -19.062   5.882 -24.399  1.00 93.47      A    O  
ATOM    587  CB  PHE A  79     -19.305   3.853 -21.751  1.00 94.09      A    C  
ATOM    588  CG  PHE A  79     -17.932   4.470 -21.605  1.00 96.38      A    C  
ATOM    589  CD1 PHE A  79     -16.832   3.940 -22.307  1.00 94.93      A    C  
ATOM    590  CD2 PHE A  79     -17.767   5.637 -20.841  1.00 95.26      A    C  
ATOM    591  CE1 PHE A  79     -15.585   4.584 -22.257  1.00 94.77      A    C  
ATOM    592  CE2 PHE A  79     -16.521   6.287 -20.788  1.00 94.91      A    C  
ATOM    593  CZ  PHE A  79     -15.439   5.759 -21.507  1.00 95.59      A    C  
ATOM    594  N   GLU A  80     -19.653   3.784 -24.906  1.00 95.30      A    N  
ATOM    595  CA  GLU A  80     -19.085   3.807 -26.262  1.00 94.63      A    C  
ATOM    596  C   GLU A  80     -19.639   4.956 -27.116  1.00 94.44      A    C  
ATOM    597  O   GLU A  80     -18.885   5.601 -27.845  1.00 92.67      A    O  
ATOM    598  CB  GLU A  80     -19.348   2.440 -26.914  1.00 93.91      A    C  
ATOM    599  CG  GLU A  80     -18.608   2.284 -28.255  1.00 86.57      A    C  
ATOM    600  CD  GLU A  80     -18.698   0.856 -28.814  1.00 82.05      A    C  
ATOM    601  OE1 GLU A  80     -17.809   0.511 -29.625  1.00 72.76      A    O  
ATOM    602  OE2 GLU A  80     -19.633   0.117 -28.435  1.00 75.54      A    O1-
ATOM    603  N   HIS A  81     -20.929   5.265 -26.984  1.00 94.75      A    N  
ATOM    604  CA  HIS A  81     -21.556   6.380 -27.693  1.00 93.62      A    C  
ATOM    605  C   HIS A  81     -21.144   7.766 -27.170  1.00 93.90      A    C  
ATOM    606  O   HIS A  81     -21.327   8.751 -27.874  1.00 90.52      A    O  
ATOM    607  CB  HIS A  81     -23.078   6.240 -27.610  1.00 92.25      A    C  
ATOM    608  CG  HIS A  81     -23.672   5.088 -28.359  1.00 88.59      A    C  
ATOM    609  CD2 HIS A  81     -23.115   4.293 -29.325  1.00 73.64      A    C  
ATOM    610  ND1 HIS A  81     -24.976   4.654 -28.214  1.00 74.44      A    N  
ATOM    611  CE1 HIS A  81     -25.187   3.635 -29.062  1.00 73.77      A    C  
ATOM    612  NE2 HIS A  81     -24.082   3.386 -29.755  1.00 76.52      A    N  
ATOM    613  N   HIS A  82     -20.616   7.857 -25.944  1.00 94.37      A    N  
ATOM    614  CA  HIS A  82     -20.339   9.126 -25.273  1.00 94.75      A    C  
ATOM    615  C   HIS A  82     -18.872   9.305 -24.852  1.00 94.56      A    C  
ATOM    616  O   HIS A  82     -18.525  10.345 -24.295  1.00 90.23      A    O  
ATOM    617  CB  HIS A  82     -21.289   9.274 -24.081  1.00 93.93      A    C  
ATOM    618  CG  HIS A  82     -22.737   9.253 -24.456  1.00 95.22      A    C  
ATOM    619  CD2 HIS A  82     -23.460  10.271 -25.013  1.00 84.91      A    C  
ATOM    620  ND1 HIS A  82     -23.594   8.177 -24.311  1.00 82.69      A    N  
ATOM    621  CE1 HIS A  82     -24.796   8.537 -24.768  1.00 86.34      A    C  
ATOM    622  NE2 HIS A  82     -24.756   9.809 -25.199  1.00 88.96      A    N  
ATOM    623  N   ARG A  83     -17.996   8.339 -25.125  1.00 94.48      A    N  
ATOM    624  CA  ARG A  83     -16.579   8.366 -24.700  1.00 93.58      A    C  
ATOM    625  C   ARG A  83     -15.792   9.554 -25.247  1.00 93.10      A    C  
ATOM    626  O   ARG A  83     -14.840   9.995 -24.612  1.00 89.24      A    O  
ATOM    627  CB  ARG A  83     -15.902   7.040 -25.066  1.00 91.12      A    C  
ATOM    628  CG  ARG A  83     -15.734   6.858 -26.586  1.00 87.59      A    C  
ATOM    629  CD  ARG A  83     -15.112   5.511 -26.918  1.00 87.07      A    C  
ATOM    630  NE  ARG A  83     -14.936   5.383 -28.366  1.00 82.18      A    N  
ATOM    631  CZ  ARG A  83     -14.546   4.299 -29.013  1.00 79.77      A    C  
ATOM    632  NH1 ARG A  83     -14.236   3.194 -28.370  1.00 70.85      A    N1+
ATOM    633  NH2 ARG A  83     -14.470   4.316 -30.303  1.00 73.37      A    N  
ATOM    634  N   ASP A  84     -16.209  10.090 -26.400  1.00 94.09      A    N  
ATOM    635  CA  ASP A  84     -15.575  11.249 -27.038  1.00 92.90      A    C  
ATOM    636  C   ASP A  84     -16.090  12.596 -26.479  1.00 92.96      A    C  
ATOM    637  O   ASP A  84     -15.802  13.664 -27.014  1.00 86.75      A    O  
ATOM    638  CB  ASP A  84     -15.713  11.130 -28.567  1.00 91.01      A    C  
ATOM    639  CG  ASP A  84     -15.100   9.828 -29.117  1.00 86.94      A    C  
ATOM    640  OD1 ASP A  84     -13.980   9.455 -28.679  1.00 78.27      A    O  
ATOM    641  OD2 ASP A  84     -15.768   9.153 -29.924  1.00 79.29      A    O1-
ATOM    642  N   ASN A  85     -16.837  12.546 -25.389  1.00 93.02      A    N  
ATOM    643  CA  ASN A  85     -17.399  13.699 -24.679  1.00 93.30      A    C  
ATOM    644  C   ASN A  85     -18.389  14.527 -25.516  1.00 93.66      A    C  
ATOM    645  O   ASN A  85     -18.464  15.750 -25.382  1.00 87.99      A    O  
ATOM    646  CB  ASN A  85     -16.242  14.505 -24.054  1.00 91.02      A    C  
ATOM    647  CG  ASN A  85     -16.699  15.595 -23.100  1.00 93.22      A    C  
ATOM    648  ND2 ASN A  85     -15.906  16.627 -22.936  1.00 87.02      A    N  
ATOM    649  OD1 ASN A  85     -17.736  15.523 -22.460  1.00 87.02      A    O  
ATOM    650  N   GLU A  86     -19.181  13.872 -26.363  1.00 92.75      A    N  
ATOM    651  CA  GLU A  86     -20.197  14.527 -27.181  1.00 92.45      A    C  
ATOM    652  C   GLU A  86     -21.564  13.846 -27.053  1.00 93.11      A    C  
ATOM    653  O   GLU A  86     -21.688  12.624 -27.029  1.00 88.80      A    O  
ATOM    654  CB  GLU A  86     -19.766  14.610 -28.649  1.00 88.91      A    C  
ATOM    655  CG  GLU A  86     -18.570  15.551 -28.865  1.00 78.42      A    C  
ATOM    656  CD  GLU A  86     -18.333  15.914 -30.338  1.00 75.08      A    C  
ATOM    657  OE1 GLU A  86     -17.652  16.941 -30.568  1.00 65.03      A    O  
ATOM    658  OE2 GLU A  86     -18.871  15.224 -31.227  1.00 66.79      A    O1-
ATOM    659  N   TYR A  87     -22.605  14.673 -27.012  1.00 93.37      A    N  
ATOM    660  CA  TYR A  87     -23.972  14.226 -27.230  1.00 93.46      A    C  
ATOM    661  C   TYR A  87     -24.231  14.019 -28.720  1.00 93.19      A    C  
ATOM    662  O   TYR A  87     -23.824  14.820 -29.562  1.00 89.04      A    O  
ATOM    663  CB  TYR A  87     -24.968  15.244 -26.665  1.00 92.42      A    C  
ATOM    664  CG  TYR A  87     -24.973  15.355 -25.159  1.00 94.70      A    C  
ATOM    665  CD1 TYR A  87     -25.338  14.248 -24.377  1.00 91.92      A    C  
ATOM    666  CD2 TYR A  87     -24.656  16.573 -24.528  1.00 92.19      A    C  
ATOM    667  CE1 TYR A  87     -25.371  14.340 -22.978  1.00 91.44      A    C  
ATOM    668  CE2 TYR A  87     -24.690  16.684 -23.131  1.00 91.78      A    C  
ATOM    669  CZ  TYR A  87     -25.046  15.565 -22.353  1.00 93.55      A    C  
ATOM    670  OH  TYR A  87     -25.071  15.658 -20.992  1.00 92.15      A    O  
ATOM    671  N   THR A  88     -24.990  12.984 -29.031  1.00 91.48      A    N  
ATOM    672  CA  THR A  88     -25.455  12.709 -30.391  1.00 89.51      A    C  
ATOM    673  C   THR A  88     -26.969  12.813 -30.464  1.00 89.28      A    C  
ATOM    674  O   THR A  88     -27.696  12.182 -29.694  1.00 83.51      A    O  
ATOM    675  CB  THR A  88     -24.956  11.358 -30.912  1.00 86.10      A    C  
ATOM    676  CG2 THR A  88     -23.434  11.291 -31.002  1.00 73.24      A    C  
ATOM    677  OG1 THR A  88     -25.387  10.302 -30.101  1.00 73.44      A    O  
ATOM    678  N   ALA A  89     -27.469  13.568 -31.430  1.00 88.81      A    N  
ATOM    679  CA  ALA A  89     -28.893  13.855 -31.558  1.00 86.65      A    C  
ATOM    680  C   ALA A  89     -29.779  12.592 -31.598  1.00 86.48      A    C  
ATOM    681  O   ALA A  89     -30.895  12.598 -31.072  1.00 78.43      A    O  
ATOM    682  CB  ALA A  89     -29.095  14.699 -32.817  1.00 82.90      A    C  
ATOM    683  N   GLY A  90     -29.276  11.509 -32.181  1.00 86.27      A    N  
ATOM    684  CA  GLY A  90     -30.003  10.240 -32.286  1.00 84.55      A    C  
ATOM    685  C   GLY A  90     -30.130   9.474 -30.964  1.00 86.22      A    C  
ATOM    686  O   GLY A  90     -31.118   8.761 -30.771  1.00 79.99      A    O  
ATOM    687  N   HIS A  91     -29.164   9.621 -30.059  1.00 87.32      A    N  
ATOM    688  CA  HIS A  91     -29.148   8.929 -28.777  1.00 86.58      A    C  
ATOM    689  C   HIS A  91     -29.632   9.807 -27.617  1.00 88.06      A    C  
ATOM    690  O   HIS A  91     -30.287   9.316 -26.694  1.00 81.43      A    O  
ATOM    691  CB  HIS A  91     -27.735   8.377 -28.518  1.00 82.13      A    C  
ATOM    692  CG  HIS A  91     -27.337   7.343 -29.534  1.00 81.26      A    C  
ATOM    693  CD2 HIS A  91     -26.248   7.359 -30.365  1.00 68.67      A    C  
ATOM    694  ND1 HIS A  91     -28.030   6.186 -29.836  1.00 69.90      A    N  
ATOM    695  CE1 HIS A  91     -27.384   5.548 -30.818  1.00 69.17      A    C  
ATOM    696  NE2 HIS A  91     -26.298   6.226 -31.170  1.00 70.72      A    N  
ATOM    697  N   ASP A  92     -29.399  11.112 -27.715  1.00 86.78      A    N  
ATOM    698  CA  ASP A  92     -29.541  12.047 -26.597  1.00 86.08      A    C  
ATOM    699  C   ASP A  92     -30.711  13.024 -26.762  1.00 86.73      A    C  
ATOM    700  O   ASP A  92     -30.634  14.204 -26.410  1.00 81.07      A    O  
ATOM    701  CB  ASP A  92     -28.203  12.748 -26.350  1.00 83.50      A    C  
ATOM    702  CG  ASP A  92     -27.102  11.716 -26.145  1.00 85.68      A    C  
ATOM    703  OD1 ASP A  92     -27.310  10.806 -25.315  1.00 78.68      A    O  
ATOM    704  OD2 ASP A  92     -26.093  11.807 -26.860  1.00 80.76      A    O1-
ATOM    705  N   SER A  93     -31.813  12.544 -27.297  1.00 86.97      A    N  
ATOM    706  CA  SER A  93     -33.059  13.316 -27.427  1.00 85.69      A    C  
ATOM    707  C   SER A  93     -32.878  14.661 -28.153  1.00 87.04      A    C  
ATOM    708  O   SER A  93     -33.454  15.674 -27.759  1.00 80.25      A    O  
ATOM    709  CB  SER A  93     -33.741  13.496 -26.055  1.00 81.99      A    C  
ATOM    710  OG  SER A  93     -33.897  12.259 -25.403  1.00 72.93      A    O  
ATOM    711  N   GLY A  94     -32.059  14.681 -29.204  1.00 86.45      A    N  
ATOM    712  CA  GLY A  94     -31.784  15.859 -30.022  1.00 86.49      A    C  
ATOM    713  C   GLY A  94     -30.684  16.783 -29.492  1.00 89.00      A    C  
ATOM    714  O   GLY A  94     -30.431  17.816 -30.110  1.00 83.17      A    O  
ATOM    715  N   HIS A  95     -30.022  16.450 -28.390  1.00 90.81      A    N  
ATOM    716  CA  HIS A  95     -28.891  17.223 -27.878  1.00 91.38      A    C  
ATOM    717  C   HIS A  95     -27.607  16.923 -28.660  1.00 92.04      A    C  
ATOM    718  O   HIS A  95     -27.405  15.815 -29.162  1.00 87.79      A    O  
ATOM    719  CB  HIS A  95     -28.705  16.981 -26.374  1.00 89.34      A    C  
ATOM    720  CG  HIS A  95     -29.882  17.431 -25.560  1.00 90.65      A    C  
ATOM    721  CD2 HIS A  95     -30.010  18.588 -24.829  1.00 79.06      A    C  
ATOM    722  ND1 HIS A  95     -31.078  16.752 -25.425  1.00 77.06      A    N  
ATOM    723  CE1 HIS A  95     -31.891  17.483 -24.650  1.00 81.08      A    C  
ATOM    724  NE2 HIS A  95     -31.276  18.599 -24.268  1.00 83.97      A    N  
ATOM    725  N   THR A  96     -26.732  17.933 -28.764  1.00 91.07      A    N  
ATOM    726  CA  THR A  96     -25.405  17.854 -29.376  1.00 89.44      A    C  
ATOM    727  C   THR A  96     -24.399  18.680 -28.574  1.00 88.76      A    C  
ATOM    728  O   THR A  96     -24.786  19.481 -27.724  1.00 79.41      A    O  
ATOM    729  CB  THR A  96     -25.407  18.330 -30.848  1.00 86.42      A    C  
ATOM    730  CG2 THR A  96     -26.403  17.583 -31.734  1.00 77.75      A    C  
ATOM    731  OG1 THR A  96     -25.713  19.701 -30.945  1.00 78.56      A    O  
ATOM    732  N   GLY A  97     -23.105  18.520 -28.867  1.00 89.69      A    N  
ATOM    733  CA  GLY A  97     -22.022  19.228 -28.191  1.00 89.92      A    C  
ATOM    734  C   GLY A  97     -21.517  18.506 -26.943  1.00 92.30      A    C  
ATOM    735  O   GLY A  97     -21.942  17.394 -26.638  1.00 87.47      A    O  
ATOM    736  N   ALA A  98     -20.604  19.147 -26.221  1.00 92.24      A    N  
ATOM    737  CA  ALA A  98     -19.915  18.545 -25.085  1.00 93.00      A    C  
ATOM    738  C   ALA A  98     -20.869  18.128 -23.952  1.00 94.29      A    C  
ATOM    739  O   ALA A  98     -21.827  18.836 -23.632  1.00 91.24      A    O  
ATOM    740  CB  ALA A  98     -18.849  19.524 -24.583  1.00 90.85      A    C  
ATOM    741  N   ILE A  99     -20.574  17.004 -23.323  1.00 94.00      A    N  
ATOM    742  CA  ILE A  99     -21.274  16.495 -22.141  1.00 94.76      A    C  
ATOM    743  C   ILE A  99     -20.726  17.176 -20.886  1.00 95.15      A    C  
ATOM    744  O   ILE A  99     -21.493  17.690 -20.067  1.00 92.87      A    O  
ATOM    745  CB  ILE A  99     -21.122  14.959 -22.047  1.00 94.22      A    C  
ATOM    746  CG1 ILE A  99     -21.634  14.257 -23.327  1.00 91.15      A    C  
ATOM    747  CG2 ILE A  99     -21.869  14.427 -20.809  1.00 90.62      A    C  
ATOM    748  CD1 ILE A  99     -21.309  12.767 -23.390  1.00 86.91      A    C  
ATOM    749  N   VAL A 100     -19.411  17.198 -20.757  1.00 95.59      A    N  
ATOM    750  CA  VAL A 100     -18.720  17.763 -19.600  1.00 95.88      A    C  
ATOM    751  C   VAL A 100     -17.610  18.714 -20.022  1.00 95.89      A    C  
ATOM    752  O   VAL A 100     -16.925  18.506 -21.021  1.00 93.28      A    O  
ATOM    753  CB  VAL A 100     -18.163  16.689 -18.637  1.00 94.15      A    C  
ATOM    754  CG1 VAL A 100     -19.294  15.846 -18.044  1.00 87.40      A    C  
ATOM    755  CG2 VAL A 100     -17.145  15.749 -19.281  1.00 87.17      A    C  
ATOM    756  N   TRP A 101     -17.401  19.752 -19.225  1.00 95.92      A    N  
ATOM    757  CA  TRP A 101     -16.203  20.570 -19.238  1.00 95.94      A    C  
ATOM    758  C   TRP A 101     -15.445  20.347 -17.939  1.00 95.72      A    C  
ATOM    759  O   TRP A 101     -16.046  20.325 -16.868  1.00 93.39      A    O  
ATOM    760  CB  TRP A 101     -16.579  22.043 -19.414  1.00 95.30      A    C  
ATOM    761  CG  TRP A 101     -17.062  22.444 -20.773  1.00 95.06      A    C  
ATOM    762  CD1 TRP A 101     -17.125  21.666 -21.878  1.00 91.97      A    C  
ATOM    763  CD2 TRP A 101     -17.526  23.770 -21.199  1.00 94.09      A    C  
ATOM    764  CE2 TRP A 101     -17.830  23.709 -22.582  1.00 93.58      A    C  
ATOM    765  CE3 TRP A 101     -17.696  25.006 -20.538  1.00 91.97      A    C  
ATOM    766  NE1 TRP A 101     -17.582  22.415 -22.955  1.00 91.99      A    N  
ATOM    767  CZ2 TRP A 101     -18.273  24.837 -23.299  1.00 91.27      A    C  
ATOM    768  CZ3 TRP A 101     -18.139  26.125 -21.254  1.00 89.57      A    C  
ATOM    769  CH2 TRP A 101     -18.414  26.043 -22.615  1.00 89.77      A    C  
ATOM    770  N   ILE A 102     -14.131  20.170 -18.024  1.00 95.67      A    N  
ATOM    771  CA  ILE A 102     -13.268  19.982 -16.860  1.00 96.02      A    C  
ATOM    772  C   ILE A 102     -12.220  21.093 -16.837  1.00 95.62      A    C  
ATOM    773  O   ILE A 102     -11.362  21.171 -17.716  1.00 93.58      A    O  
ATOM    774  CB  ILE A 102     -12.633  18.575 -16.821  1.00 95.62      A    C  
ATOM    775  CG1 ILE A 102     -13.730  17.484 -16.793  1.00 93.56      A    C  
ATOM    776  CG2 ILE A 102     -11.709  18.445 -15.593  1.00 93.65      A    C  
ATOM    777  CD1 ILE A 102     -13.192  16.045 -16.857  1.00 89.93      A    C  
ATOM    778  N   VAL A 103     -12.300  21.935 -15.817  1.00 95.62      A    N  
ATOM    779  CA  VAL A 103     -11.342  22.992 -15.529  1.00 94.93      A    C  
ATOM    780  C   VAL A 103     -10.359  22.461 -14.496  1.00 95.00      A    C  
ATOM    781  O   VAL A 103     -10.751  22.193 -13.364  1.00 93.35      A    O  
ATOM    782  CB  VAL A 103     -12.059  24.250 -15.007  1.00 93.57      A    C  
ATOM    783  CG1 VAL A 103     -11.088  25.405 -14.810  1.00 89.73      A    C  
ATOM    784  CG2 VAL A 103     -13.157  24.703 -15.967  1.00 89.99      A    C  
ATOM    785  N   ARG A 104      -9.078  22.311 -14.855  1.00 94.91      A    N  
ATOM    786  CA  ARG A 104      -8.010  22.021 -13.901  1.00 94.33      A    C  
ATOM    787  C   ARG A 104      -7.485  23.341 -13.331  1.00 93.98      A    C  
ATOM    788  O   ARG A 104      -6.716  24.032 -13.985  1.00 90.69      A    O  
ATOM    789  CB  ARG A 104      -6.895  21.202 -14.565  1.00 91.99      A    C  
ATOM    790  CG  ARG A 104      -7.371  19.795 -14.959  1.00 88.96      A    C  
ATOM    791  CD  ARG A 104      -6.242  18.980 -15.577  1.00 90.20      A    C  
ATOM    792  NE  ARG A 104      -5.807  19.567 -16.841  1.00 89.17      A    N  
ATOM    793  CZ  ARG A 104      -4.776  19.185 -17.581  1.00 92.51      A    C  
ATOM    794  NH1 ARG A 104      -4.031  18.163 -17.278  1.00 81.75      A    N1+
ATOM    795  NH2 ARG A 104      -4.476  19.842 -18.661  1.00 82.70      A    N  
ATOM    796  N   GLU A 105      -7.933  23.688 -12.142  1.00 94.01      A    N  
ATOM    797  CA  GLU A 105      -7.545  24.939 -11.484  1.00 92.85      A    C  
ATOM    798  C   GLU A 105      -6.149  24.840 -10.867  1.00 92.96      A    C  
ATOM    799  O   GLU A 105      -5.385  25.802 -10.909  1.00 89.23      A    O  
ATOM    800  CB  GLU A 105      -8.597  25.325 -10.436  1.00 90.75      A    C  
ATOM    801  CG  GLU A 105      -9.965  25.616 -11.071  1.00 85.87      A    C  
ATOM    802  CD  GLU A 105     -11.047  26.057 -10.070  1.00 81.72      A    C  
ATOM    803  OE1 GLU A 105     -12.130  26.500 -10.518  1.00 73.40      A    O  
ATOM    804  OE2 GLU A 105     -10.842  25.946  -8.843  1.00 73.92      A    O1-
ATOM    805  N   ARG A 106      -5.796  23.664 -10.339  1.00 93.34      A    N  
ATOM    806  CA  ARG A 106      -4.442  23.329  -9.888  1.00 93.10      A    C  
ATOM    807  C   ARG A 106      -4.095  21.860 -10.178  1.00 93.67      A    C  
ATOM    808  O   ARG A 106      -4.993  21.025 -10.199  1.00 89.87      A    O  
ATOM    809  CB  ARG A 106      -4.269  23.626  -8.398  1.00 91.13      A    C  
ATOM    810  CG  ARG A 106      -4.285  25.138  -8.129  1.00 86.72      A    C  
ATOM    811  CD  ARG A 106      -3.662  25.457  -6.787  1.00 82.66      A    C  
ATOM    812  NE  ARG A 106      -3.647  26.909  -6.561  1.00 78.20      A    N  
ATOM    813  CZ  ARG A 106      -3.051  27.532  -5.572  1.00 72.62      A    C  
ATOM    814  NH1 ARG A 106      -2.402  26.877  -4.657  1.00 64.41      A    N1+
ATOM    815  NH2 ARG A 106      -3.112  28.822  -5.497  1.00 66.54      A    N  
ATOM    816  N   PRO A 107      -2.786  21.533 -10.355  1.00 93.81      A    N  
ATOM    817  CA  PRO A 107      -1.681  22.469 -10.534  1.00 93.89      A    C  
ATOM    818  C   PRO A 107      -1.787  23.217 -11.865  1.00 94.49      A    C  
ATOM    819  O   PRO A 107      -2.314  22.684 -12.848  1.00 90.93      A    O  
ATOM    820  CB  PRO A 107      -0.421  21.606 -10.465  1.00 91.34      A    C  
ATOM    821  CG  PRO A 107      -0.892  20.262 -11.022  1.00 89.50      A    C  
ATOM    822  CD  PRO A 107      -2.334  20.172 -10.544  1.00 91.55      A    C  
ATOM    823  N   VAL A 108      -1.257  24.441 -11.921  1.00 93.27      A    N  
ATOM    824  CA  VAL A 108      -1.012  25.131 -13.190  1.00 92.85      A    C  
ATOM    825  C   VAL A 108       0.345  24.709 -13.759  1.00 93.10      A    C  
ATOM    826  O   VAL A 108       1.237  24.317 -13.015  1.00 90.36      A    O  
ATOM    827  CB  VAL A 108      -1.130  26.664 -13.082  1.00 90.74      A    C  
ATOM    828  CG1 VAL A 108      -2.546  27.071 -12.681  1.00 82.14      A    C  
ATOM    829  CG2 VAL A 108      -0.144  27.283 -12.103  1.00 82.26      A    C  
ATOM    830  N   LEU A 109       0.539  24.821 -15.065  1.00 92.51      A    N  
ATOM    831  CA  LEU A 109       1.771  24.379 -15.730  1.00 91.87      A    C  
ATOM    832  C   LEU A 109       3.047  24.978 -15.110  1.00 92.04      A    C  
ATOM    833  O   LEU A 109       4.073  24.308 -15.052  1.00 89.19      A    O  
ATOM    834  CB  LEU A 109       1.661  24.735 -17.225  1.00 90.27      A    C  
ATOM    835  CG  LEU A 109       2.886  24.321 -18.075  1.00 88.48      A    C  
ATOM    836  CD1 LEU A 109       3.065  22.803 -18.131  1.00 83.47      A    C  
ATOM    837  CD2 LEU A 109       2.730  24.835 -19.505  1.00 83.00      A    C  
ATOM    838  N   GLY A 110       2.994  26.231 -14.646  1.00 92.42      A    N  
ATOM    839  CA  GLY A 110       4.115  26.912 -14.000  1.00 91.95      A    C  
ATOM    840  C   GLY A 110       4.473  26.373 -12.606  1.00 92.95      A    C  
ATOM    841  O   GLY A 110       5.596  26.575 -12.155  1.00 89.85      A    O  
ATOM    842  N   GLU A 111       3.563  25.665 -11.937  1.00 92.89      A    N  
ATOM    843  CA  GLU A 111       3.807  25.038 -10.631  1.00 92.37      A    C  
ATOM    844  C   GLU A 111       4.480  23.661 -10.768  1.00 93.28      A    C  
ATOM    845  O   GLU A 111       5.104  23.177  -9.827  1.00 90.85      A    O  
ATOM    846  CB  GLU A 111       2.482  24.902  -9.857  1.00 90.32      A    C  
ATOM    847  CG  GLU A 111       1.873  26.257  -9.450  1.00 84.92      A    C  
ATOM    848  CD  GLU A 111       0.462  26.143  -8.826  1.00 84.60      A    C  
ATOM    849  OE1 GLU A 111       0.052  27.068  -8.080  1.00 75.67      A    O  
ATOM    850  OE2 GLU A 111      -0.251  25.152  -9.126  1.00 78.98      A    O1-
ATOM    851  N   ILE A 112       4.393  23.038 -11.941  1.00 92.98      A    N  
ATOM    852  CA  ILE A 112       5.007  21.742 -12.209  1.00 93.13      A    C  
ATOM    853  C   ILE A 112       6.514  21.934 -12.414  1.00 93.43      A    C  
ATOM    854  O   ILE A 112       6.961  22.515 -13.401  1.00 90.72      A    O  
ATOM    855  CB  ILE A 112       4.354  21.031 -13.409  1.00 92.50      A    C  
ATOM    856  CG1 ILE A 112       2.828  20.892 -13.205  1.00 90.78      A    C  
ATOM    857  CG2 ILE A 112       4.998  19.640 -13.599  1.00 90.81      A    C  
ATOM    858  CD1 ILE A 112       2.089  20.283 -14.407  1.00 86.94      A    C  
ATOM    859  N   ARG A 113       7.303  21.382 -11.497  1.00 93.84      A    N  
ATOM    860  CA  ARG A 113       8.764  21.445 -11.539  1.00 93.42      A    C  
ATOM    861  C   ARG A 113       9.316  20.713 -12.771  1.00 93.63      A    C  
ATOM    862  O   ARG A 113       8.704  19.785 -13.295  1.00 91.09      A    O  
ATOM    863  CB  ARG A 113       9.366  20.888 -10.237  1.00 91.41      A    C  
ATOM    864  CG  ARG A 113       8.920  21.681  -8.988  1.00 86.98      A    C  
ATOM    865  CD  ARG A 113       9.627  21.142  -7.746  1.00 86.00      A    C  
ATOM    866  NE  ARG A 113       9.202  21.864  -6.529  1.00 81.62      A    N  
ATOM    867  CZ  ARG A 113       9.789  21.804  -5.349  1.00 78.03      A    C  
ATOM    868  NH1 ARG A 113      10.843  21.068  -5.124  1.00 71.70      A    N1+
ATOM    869  NH2 ARG A 113       9.318  22.486  -4.347  1.00 71.23      A    N  
ATOM    870  N   ALA A 114      10.502  21.108 -13.198  1.00 93.06      A    N  
ATOM    871  CA  ALA A 114      11.159  20.434 -14.316  1.00 92.23      A    C  
ATOM    872  C   ALA A 114      11.526  18.976 -13.995  1.00 92.50      A    C  
ATOM    873  O   ALA A 114      11.508  18.135 -14.884  1.00 89.18      A    O  
ATOM    874  CB  ALA A 114      12.400  21.250 -14.705  1.00 90.82      A    C  
ATOM    875  N   ASN A 115      11.814  18.680 -12.719  1.00 93.07      A    N  
ATOM    876  CA  ASN A 115      12.140  17.358 -12.195  1.00 92.75      A    C  
ATOM    877  C   ASN A 115      10.977  16.746 -11.388  1.00 94.15      A    C  
ATOM    878  O   ASN A 115      11.216  16.000 -10.448  1.00 90.85      A    O  
ATOM    879  CB  ASN A 115      13.444  17.448 -11.379  1.00 89.38      A    C  
ATOM    880  CG  ASN A 115      13.290  18.214 -10.074  1.00 88.31      A    C  
ATOM    881  ND2 ASN A 115      14.037  17.845  -9.067  1.00 80.62      A    N  
ATOM    882  OD1 ASN A 115      12.524  19.158  -9.957  1.00 78.04      A    O  
ATOM    883  N   GLU A 116       9.738  17.084 -11.718  1.00 93.92      A    N  
ATOM    884  CA  GLU A 116       8.553  16.632 -10.969  1.00 94.67      A    C  
ATOM    885  C   GLU A 116       8.490  15.104 -10.828  1.00 95.49      A    C  
ATOM    886  O   GLU A 116       8.196  14.606  -9.750  1.00 93.65      A    O  
ATOM    887  CB  GLU A 116       7.294  17.162 -11.670  1.00 93.52      A    C  
ATOM    888  CG  GLU A 116       5.996  16.936 -10.876  1.00 90.65      A    C  
ATOM    889  CD  GLU A 116       5.893  17.793  -9.607  1.00 91.57      A    C  
ATOM    890  OE1 GLU A 116       5.339  17.341  -8.588  1.00 85.17      A    O  
ATOM    891  OE2 GLU A 116       6.367  18.955  -9.595  1.00 86.01      A    O1-
ATOM    892  N   GLU A 117       8.827  14.357 -11.881  1.00 94.82      A    N  
ATOM    893  CA  GLU A 117       8.833  12.886 -11.899  1.00 94.86      A    C  
ATOM    894  C   GLU A 117       9.808  12.276 -10.865  1.00 95.50      A    C  
ATOM    895  O   GLU A 117       9.588  11.164 -10.398  1.00 92.71      A    O  
ATOM    896  CB  GLU A 117       9.212  12.374 -13.304  1.00 93.16      A    C  
ATOM    897  CG  GLU A 117       8.271  12.803 -14.442  1.00 90.28      A    C  
ATOM    898  CD  GLU A 117       7.057  11.891 -14.697  1.00 91.41      A    C  
ATOM    899  OE1 GLU A 117       6.023  12.397 -15.198  1.00 84.87      A    O  
ATOM    900  OE2 GLU A 117       7.119  10.664 -14.513  1.00 86.63      A    O1-
ATOM    901  N   GLU A 118      10.857  13.002 -10.497  1.00 95.13      A    N  
ATOM    902  CA  GLU A 118      11.837  12.575  -9.496  1.00 94.95      A    C  
ATOM    903  C   GLU A 118      11.522  13.154  -8.107  1.00 95.48      A    C  
ATOM    904  O   GLU A 118      11.620  12.459  -7.097  1.00 93.02      A    O  
ATOM    905  CB  GLU A 118      13.234  12.987 -10.002  1.00 93.66      A    C  
ATOM    906  CG  GLU A 118      14.408  12.364  -9.220  1.00 88.62      A    C  
ATOM    907  CD  GLU A 118      14.698  13.021  -7.864  1.00 87.08      A    C  
ATOM    908  OE1 GLU A 118      15.073  12.284  -6.932  1.00 78.45      A    O  
ATOM    909  OE2 GLU A 118      14.571  14.251  -7.747  1.00 80.15      A    O1-
ATOM    910  N   SER A 119      11.100  14.405  -8.034  1.00 94.86      A    N  
ATOM    911  CA  SER A 119      10.966  15.142  -6.779  1.00 94.58      A    C  
ATOM    912  C   SER A 119       9.596  15.052  -6.109  1.00 95.02      A    C  
ATOM    913  O   SER A 119       9.441  15.559  -5.003  1.00 91.91      A    O  
ATOM    914  CB  SER A 119      11.367  16.608  -6.977  1.00 92.37      A    C  
ATOM    915  OG  SER A 119      10.428  17.298  -7.773  1.00 87.29      A    O  
ATOM    916  N   PHE A 120       8.586  14.444  -6.747  1.00 95.19      A    N  
ATOM    917  CA  PHE A 120       7.217  14.411  -6.209  1.00 95.17      A    C  
ATOM    918  C   PHE A 120       7.112  13.680  -4.860  1.00 95.60      A    C  
ATOM    919  O   PHE A 120       6.254  14.030  -4.046  1.00 93.04      A    O  
ATOM    920  CB  PHE A 120       6.261  13.773  -7.231  1.00 93.46      A    C  
ATOM    921  CG  PHE A 120       6.237  12.264  -7.208  1.00 93.80      A    C  
ATOM    922  CD1 PHE A 120       7.272  11.531  -7.821  1.00 90.98      A    C  
ATOM    923  CD2 PHE A 120       5.225  11.581  -6.523  1.00 91.42      A    C  
ATOM    924  CE1 PHE A 120       7.298  10.124  -7.737  1.00 88.89      A    C  
ATOM    925  CE2 PHE A 120       5.244  10.175  -6.435  1.00 88.93      A    C  
ATOM    926  CZ  PHE A 120       6.292   9.455  -7.038  1.00 89.03      A    C  
ATOM    927  N   ASP A 121       7.983  12.707  -4.614  1.00 95.77      A    N  
ATOM    928  CA  ASP A 121       8.041  11.905  -3.394  1.00 95.53      A    C  
ATOM    929  C   ASP A 121       9.271  12.231  -2.529  1.00 96.00      A    C  
ATOM    930  O   ASP A 121       9.556  11.514  -1.572  1.00 92.38      A    O  
ATOM    931  CB  ASP A 121       7.948  10.410  -3.761  1.00 93.08      A    C  
ATOM    932  CG  ASP A 121       9.203   9.852  -4.435  1.00 94.17      A    C  
ATOM    933  OD1 ASP A 121       9.999  10.630  -4.995  1.00 89.20      A    O  
ATOM    934  OD2 ASP A 121       9.384   8.623  -4.389  1.00 89.43      A    O1-
ATOM    935  N   ASP A 122       9.988  13.311  -2.824  1.00 95.39      A    N  
ATOM    936  CA  ASP A 122      11.110  13.763  -2.002  1.00 95.34      A    C  
ATOM    937  C   ASP A 122      10.606  14.409  -0.696  1.00 95.79      A    C  
ATOM    938  O   ASP A 122       9.983  15.472  -0.744  1.00 93.05      A    O  
ATOM    939  CB  ASP A 122      12.000  14.726  -2.803  1.00 93.98      A    C  
ATOM    940  CG  ASP A 122      13.269  15.147  -2.073  1.00 93.95      A    C  
ATOM    941  OD1 ASP A 122      13.415  14.870  -0.857  1.00 89.00      A    O  
ATOM    942  OD2 ASP A 122      14.132  15.777  -2.734  1.00 89.06      A    O1-
ATOM    943  N   PRO A 123      10.913  13.841   0.487  1.00 95.74      A    N  
ATOM    944  CA  PRO A 123      10.480  14.416   1.756  1.00 95.29      A    C  
ATOM    945  C   PRO A 123      11.033  15.824   2.010  1.00 95.26      A    C  
ATOM    946  O   PRO A 123      10.429  16.592   2.753  1.00 91.89      A    O  
ATOM    947  CB  PRO A 123      10.968  13.441   2.833  1.00 93.57      A    C  
ATOM    948  CG  PRO A 123      11.208  12.131   2.093  1.00 91.90      A    C  
ATOM    949  CD  PRO A 123      11.630  12.594   0.712  1.00 94.81      A    C  
ATOM    950  N   ALA A 124      12.169  16.185   1.411  1.00 95.21      A    N  
ATOM    951  CA  ALA A 124      12.774  17.505   1.555  1.00 94.65      A    C  
ATOM    952  C   ALA A 124      12.001  18.607   0.808  1.00 94.76      A    C  
ATOM    953  O   ALA A 124      12.169  19.790   1.100  1.00 91.27      A    O  
ATOM    954  CB  ALA A 124      14.230  17.431   1.079  1.00 93.48      A    C  
ATOM    955  N   ARG A 125      11.134  18.223  -0.125  1.00 95.19      A    N  
ATOM    956  CA  ARG A 125      10.291  19.152  -0.876  1.00 94.93      A    C  
ATOM    957  C   ARG A 125       9.158  19.741  -0.030  1.00 95.59      A    C  
ATOM    958  O   ARG A 125       8.718  20.852  -0.313  1.00 93.00      A    O  
ATOM    959  CB  ARG A 125       9.749  18.415  -2.115  1.00 92.08      A    C  
ATOM    960  CG  ARG A 125       8.814  19.281  -2.965  1.00 87.10      A    C  
ATOM    961  CD  ARG A 125       8.349  18.501  -4.188  1.00 88.06      A    C  
ATOM    962  NE  ARG A 125       7.284  19.216  -4.914  1.00 88.32      A    N  
ATOM    963  CZ  ARG A 125       6.822  18.893  -6.109  1.00 89.97      A    C  
ATOM    964  NH1 ARG A 125       7.323  17.917  -6.794  1.00 83.45      A    N1+
ATOM    965  NH2 ARG A 125       5.831  19.530  -6.644  1.00 82.76      A    N  
ATOM    966  N   TYR A 126       8.689  19.002   0.965  1.00 94.81      A    N  
ATOM    967  CA  TYR A 126       7.477  19.323   1.717  1.00 94.83      A    C  
ATOM    968  C   TYR A 126       7.830  19.783   3.139  1.00 94.50      A    C  
ATOM    969  O   TYR A 126       7.896  18.984   4.070  1.00 91.25      A    O  
ATOM    970  CB  TYR A 126       6.539  18.111   1.712  1.00 94.50      A    C  
ATOM    971  CG  TYR A 126       6.234  17.578   0.327  1.00 95.59      A    C  
ATOM    972  CD1 TYR A 126       5.288  18.215  -0.499  1.00 93.61      A    C  
ATOM    973  CD2 TYR A 126       6.913  16.449  -0.164  1.00 94.15      A    C  
ATOM    974  CE1 TYR A 126       5.011  17.725  -1.788  1.00 93.14      A    C  
ATOM    975  CE2 TYR A 126       6.656  15.954  -1.441  1.00 93.66      A    C  
ATOM    976  CZ  TYR A 126       5.700  16.588  -2.259  1.00 94.13      A    C  
ATOM    977  OH  TYR A 126       5.445  16.103  -3.526  1.00 92.74      A    O  
ATOM    978  N   ASN A 127       8.040  21.093   3.315  1.00 94.59      A    N  
ATOM    979  CA  ASN A 127       8.270  21.686   4.636  1.00 93.55      A    C  
ATOM    980  C   ASN A 127       6.969  21.870   5.430  1.00 93.87      A    C  
ATOM    981  O   ASN A 127       6.989  22.020   6.652  1.00 88.91      A    O  
ATOM    982  CB  ASN A 127       8.991  23.029   4.468  1.00 90.97      A    C  
ATOM    983  CG  ASN A 127      10.348  22.869   3.817  1.00 83.76      A    C  
ATOM    984  ND2 ASN A 127      10.559  23.529   2.703  1.00 71.84      A    N  
ATOM    985  OD1 ASN A 127      11.218  22.169   4.294  1.00 72.84      A    O  
ATOM    986  N   GLY A 128       5.840  21.863   4.743  1.00 92.98      A    N  
ATOM    987  CA  GLY A 128       4.519  21.962   5.332  1.00 93.51      A    C  
ATOM    988  C   GLY A 128       3.423  21.621   4.332  1.00 95.13      A    C  
ATOM    989  O   GLY A 128       3.675  21.374   3.152  1.00 92.60      A    O  
ATOM    990  N   VAL A 129       2.180  21.655   4.794  1.00 94.20      A    N  
ATOM    991  CA  VAL A 129       1.017  21.306   3.969  1.00 94.43      A    C  
ATOM    992  C   VAL A 129       0.818  22.278   2.790  1.00 94.28      A    C  
ATOM    993  O   VAL A 129       0.222  21.916   1.782  1.00 91.38      A    O  
ATOM    994  CB  VAL A 129      -0.255  21.239   4.834  1.00 93.24      A    C  
ATOM    995  CG1 VAL A 129      -1.447  20.682   4.054  1.00 88.08      A    C  
ATOM    996  CG2 VAL A 129      -0.057  20.341   6.058  1.00 88.79      A    C  
ATOM    997  N   ALA A 130       1.338  23.500   2.890  1.00 94.04      A    N  
ATOM    998  CA  ALA A 130       1.272  24.483   1.815  1.00 92.91      A    C  
ATOM    999  C   ALA A 130       2.052  24.053   0.551  1.00 93.16      A    C  
ATOM   1000  O   ALA A 130       1.676  24.452  -0.549  1.00 90.04      A    O  
ATOM   1001  CB  ALA A 130       1.801  25.819   2.365  1.00 91.11      A    C  
ATOM   1002  N   ASP A 131       3.069  23.212   0.704  1.00 93.80      A    N  
ATOM   1003  CA  ASP A 131       3.901  22.718  -0.401  1.00 93.54      A    C  
ATOM   1004  C   ASP A 131       3.269  21.522  -1.142  1.00 94.13      A    C  
ATOM   1005  O   ASP A 131       3.773  21.075  -2.173  1.00 91.70      A    O  
ATOM   1006  CB  ASP A 131       5.291  22.344   0.138  1.00 92.12      A    C  
ATOM   1007  CG  ASP A 131       6.018  23.498   0.826  1.00 91.37      A    C  
ATOM   1008  OD1 ASP A 131       5.960  24.638   0.310  1.00 85.80      A    O  
ATOM   1009  OD2 ASP A 131       6.651  23.239   1.880  1.00 86.53      A    O1-
ATOM   1010  N   VAL A 132       2.160  20.992  -0.624  1.00 94.65      A    N  
ATOM   1011  CA  VAL A 132       1.484  19.829  -1.201  1.00 94.92      A    C  
ATOM   1012  C   VAL A 132       0.835  20.201  -2.534  1.00 94.98      A    C  
ATOM   1013  O   VAL A 132      -0.058  21.047  -2.604  1.00 92.59      A    O  
ATOM   1014  CB  VAL A 132       0.447  19.229  -0.228  1.00 94.00      A    C  
ATOM   1015  CG1 VAL A 132      -0.301  18.045  -0.851  1.00 89.96      A    C  
ATOM   1016  CG2 VAL A 132       1.128  18.717   1.044  1.00 90.21      A    C  
ATOM   1017  N   THR A 133       1.213  19.492  -3.600  1.00 95.42      A    N  
ATOM   1018  CA  THR A 133       0.566  19.614  -4.912  1.00 95.57      A    C  
ATOM   1019  C   THR A 133      -0.760  18.868  -4.904  1.00 95.98      A    C  
ATOM   1020  O   THR A 133      -0.795  17.645  -4.799  1.00 94.10      A    O  
ATOM   1021  CB  THR A 133       1.481  19.096  -6.034  1.00 94.18      A    C  
ATOM   1022  CG2 THR A 133       0.895  19.347  -7.425  1.00 84.05      A    C  
ATOM   1023  OG1 THR A 133       2.713  19.770  -5.996  1.00 85.63      A    O  
ATOM   1024  N   ARG A 134      -1.865  19.603  -5.063  1.00 95.55      A    N  
ATOM   1025  CA  ARG A 134      -3.210  19.047  -5.207  1.00 95.77      A    C  
ATOM   1026  C   ARG A 134      -3.735  19.225  -6.619  1.00 95.74      A    C  
ATOM   1027  O   ARG A 134      -3.519  20.261  -7.236  1.00 93.63      A    O  
ATOM   1028  CB  ARG A 134      -4.157  19.675  -4.168  1.00 93.91      A    C  
ATOM   1029  CG  ARG A 134      -3.916  19.100  -2.766  1.00 89.02      A    C  
ATOM   1030  CD  ARG A 134      -4.820  19.721  -1.707  1.00 90.03      A    C  
ATOM   1031  NE  ARG A 134      -4.040  20.493  -0.710  1.00 86.79      A    N  
ATOM   1032  CZ  ARG A 134      -3.887  21.792  -0.658  1.00 89.08      A    C  
ATOM   1033  NH1 ARG A 134      -4.498  22.600  -1.475  1.00 77.41      A    N1+
ATOM   1034  NH2 ARG A 134      -3.113  22.323   0.247  1.00 80.76      A    N  
ATOM   1035  N   LEU A 135      -4.453  18.228  -7.101  1.00 95.90      A    N  
ATOM   1036  CA  LEU A 135      -5.318  18.382  -8.258  1.00 96.06      A    C  
ATOM   1037  C   LEU A 135      -6.640  18.979  -7.775  1.00 96.19      A    C  
ATOM   1038  O   LEU A 135      -7.431  18.299  -7.121  1.00 94.46      A    O  
ATOM   1039  CB  LEU A 135      -5.488  17.034  -8.966  1.00 95.82      A    C  
ATOM   1040  CG  LEU A 135      -6.370  17.097 -10.227  1.00 95.43      A    C  
ATOM   1041  CD1 LEU A 135      -5.764  17.989 -11.322  1.00 92.92      A    C  
ATOM   1042  CD2 LEU A 135      -6.514  15.694 -10.814  1.00 92.98      A    C  
ATOM   1043  N   GLU A 136      -6.866  20.241  -8.103  1.00 95.88      A    N  
ATOM   1044  CA  GLU A 136      -8.125  20.935  -7.867  1.00 95.58      A    C  
ATOM   1045  C   GLU A 136      -8.816  21.120  -9.216  1.00 95.53      A    C  
ATOM   1046  O   GLU A 136      -8.282  21.786 -10.107  1.00 93.98      A    O  
ATOM   1047  CB  GLU A 136      -7.882  22.291  -7.178  1.00 94.40      A    C  
ATOM   1048  CG  GLU A 136      -7.217  22.135  -5.797  1.00 90.65      A    C  
ATOM   1049  CD  GLU A 136      -6.909  23.462  -5.091  1.00 90.68      A    C  
ATOM   1050  OE1 GLU A 136      -6.310  23.424  -3.993  1.00 83.99      A    O  
ATOM   1051  OE2 GLU A 136      -7.231  24.544  -5.612  1.00 85.82      A    O1-
ATOM   1052  N   ALA A 137      -9.970  20.501  -9.395  1.00 94.92      A    N  
ATOM   1053  CA  ALA A 137     -10.698  20.585 -10.645  1.00 95.04      A    C  
ATOM   1054  C   ALA A 137     -12.171  20.912 -10.424  1.00 94.99      A    C  
ATOM   1055  O   ALA A 137     -12.807  20.454  -9.477  1.00 93.03      A    O  
ATOM   1056  CB  ALA A 137     -10.500  19.296 -11.452  1.00 94.17      A    C  
ATOM   1057  N   ARG A 138     -12.722  21.689 -11.354  1.00 94.96      A    N  
ATOM   1058  CA  ARG A 138     -14.139  22.010 -11.433  1.00 94.37      A    C  
ATOM   1059  C   ARG A 138     -14.739  21.340 -12.650  1.00 95.08      A    C  
ATOM   1060  O   ARG A 138     -14.251  21.503 -13.765  1.00 93.70      A    O  
ATOM   1061  CB  ARG A 138     -14.299  23.538 -11.424  1.00 91.96      A    C  
ATOM   1062  CG  ARG A 138     -15.745  24.011 -11.600  1.00 86.11      A    C  
ATOM   1063  CD  ARG A 138     -15.893  25.492 -11.261  1.00 84.72      A    C  
ATOM   1064  NE  ARG A 138     -14.982  26.326 -12.051  1.00 80.29      A    N  
ATOM   1065  CZ  ARG A 138     -15.283  27.308 -12.888  1.00 78.97      A    C  
ATOM   1066  NH1 ARG A 138     -16.513  27.685 -13.105  1.00 70.42      A    N1+
ATOM   1067  NH2 ARG A 138     -14.336  27.929 -13.508  1.00 71.42      A    N  
ATOM   1068  N   LEU A 139     -15.813  20.590 -12.431  1.00 95.01      A    N  
ATOM   1069  CA  LEU A 139     -16.592  19.928 -13.462  1.00 95.51      A    C  
ATOM   1070  C   LEU A 139     -17.827  20.775 -13.782  1.00 95.39      A    C  
ATOM   1071  O   LEU A 139     -18.550  21.191 -12.881  1.00 93.70      A    O  
ATOM   1072  CB  LEU A 139     -16.969  18.529 -12.954  1.00 95.16      A    C  
ATOM   1073  CG  LEU A 139     -17.717  17.663 -13.985  1.00 93.52      A    C  
ATOM   1074  CD1 LEU A 139     -16.776  17.157 -15.067  1.00 87.89      A    C  
ATOM   1075  CD2 LEU A 139     -18.327  16.450 -13.291  1.00 88.23      A    C  
ATOM   1076  N   VAL A 140     -18.095  20.985 -15.069  1.00 95.32      A    N  
ATOM   1077  CA  VAL A 140     -19.364  21.525 -15.563  1.00 95.38      A    C  
ATOM   1078  C   VAL A 140     -20.053  20.423 -16.348  1.00 96.01      A    C  
ATOM   1079  O   VAL A 140     -19.567  20.008 -17.391  1.00 94.92      A    O  
ATOM   1080  CB  VAL A 140     -19.165  22.777 -16.440  1.00 94.11      A    C  
ATOM   1081  CG1 VAL A 140     -20.508  23.384 -16.843  1.00 89.77      A    C  
ATOM   1082  CG2 VAL A 140     -18.336  23.854 -15.721  1.00 90.23      A    C  
ATOM   1083  N   PHE A 141     -21.189  19.953 -15.855  1.00 95.37      A    N  
ATOM   1084  CA  PHE A 141     -22.009  18.966 -16.542  1.00 95.89      A    C  
ATOM   1085  C   PHE A 141     -23.164  19.655 -17.260  1.00 95.80      A    C  
ATOM   1086  O   PHE A 141     -24.035  20.253 -16.627  1.00 94.19      A    O  
ATOM   1087  CB  PHE A 141     -22.501  17.910 -15.545  1.00 95.59      A    C  
ATOM   1088  CG  PHE A 141     -23.493  16.910 -16.106  1.00 96.53      A    C  
ATOM   1089  CD1 PHE A 141     -24.562  16.452 -15.301  1.00 93.81      A    C  
ATOM   1090  CD2 PHE A 141     -23.367  16.402 -17.410  1.00 94.56      A    C  
ATOM   1091  CE1 PHE A 141     -25.468  15.498 -15.786  1.00 94.00      A    C  
ATOM   1092  CE2 PHE A 141     -24.277  15.455 -17.905  1.00 93.88      A    C  
ATOM   1093  CZ  PHE A 141     -25.323  15.002 -17.091  1.00 94.69      A    C  
ATOM   1094  N   TRP A 142     -23.197  19.553 -18.578  1.00 96.02      A    N  
ATOM   1095  CA  TRP A 142     -24.270  20.065 -19.419  1.00 95.73      A    C  
ATOM   1096  C   TRP A 142     -25.466  19.114 -19.399  1.00 95.61      A    C  
ATOM   1097  O   TRP A 142     -25.735  18.396 -20.359  1.00 93.29      A    O  
ATOM   1098  CB  TRP A 142     -23.728  20.309 -20.827  1.00 95.00      A    C  
ATOM   1099  CG  TRP A 142     -22.694  21.384 -20.888  1.00 94.59      A    C  
ATOM   1100  CD1 TRP A 142     -21.360  21.195 -21.001  1.00 91.12      A    C  
ATOM   1101  CD2 TRP A 142     -22.894  22.828 -20.807  1.00 93.43      A    C  
ATOM   1102  CE2 TRP A 142     -21.622  23.446 -20.894  1.00 92.56      A    C  
ATOM   1103  CE3 TRP A 142     -24.031  23.650 -20.677  1.00 91.40      A    C  
ATOM   1104  NE1 TRP A 142     -20.711  22.423 -21.008  1.00 91.30      A    N  
ATOM   1105  CZ2 TRP A 142     -21.479  24.853 -20.845  1.00 91.27      A    C  
ATOM   1106  CZ3 TRP A 142     -23.886  25.049 -20.631  1.00 89.09      A    C  
ATOM   1107  CH2 TRP A 142     -22.625  25.634 -20.714  1.00 89.46      A    C  
ATOM   1108  N   TYR A 143     -26.185  19.083 -18.281  1.00 94.69      A    N  
ATOM   1109  CA  TYR A 143     -27.292  18.149 -18.077  1.00 94.73      A    C  
ATOM   1110  C   TYR A 143     -28.420  18.349 -19.102  1.00 94.76      A    C  
ATOM   1111  O   TYR A 143     -29.024  19.429 -19.143  1.00 93.51      A    O  
ATOM   1112  CB  TYR A 143     -27.832  18.287 -16.644  1.00 94.34      A    C  
ATOM   1113  CG  TYR A 143     -29.054  17.448 -16.401  1.00 94.62      A    C  
ATOM   1114  CD1 TYR A 143     -30.339  18.037 -16.305  1.00 92.16      A    C  
ATOM   1115  CD2 TYR A 143     -28.950  16.042 -16.326  1.00 92.62      A    C  
ATOM   1116  CE1 TYR A 143     -31.487  17.243 -16.137  1.00 91.39      A    C  
ATOM   1117  CE2 TYR A 143     -30.083  15.235 -16.171  1.00 91.34      A    C  
ATOM   1118  CZ  TYR A 143     -31.354  15.841 -16.076  1.00 92.16      A    C  
ATOM   1119  OH  TYR A 143     -32.465  15.054 -15.932  1.00 90.40      A    O  
ATOM   1120  N   PRO A 144     -28.763  17.332 -19.918  1.00 94.40      A    N  
ATOM   1121  CA  PRO A 144     -29.832  17.430 -20.904  1.00 93.97      A    C  
ATOM   1122  C   PRO A 144     -31.201  17.249 -20.246  1.00 93.84      A    C  
ATOM   1123  O   PRO A 144     -31.549  16.164 -19.753  1.00 91.30      A    O  
ATOM   1124  CB  PRO A 144     -29.513  16.340 -21.926  1.00 92.31      A    C  
ATOM   1125  CG  PRO A 144     -28.822  15.259 -21.106  1.00 90.54      A    C  
ATOM   1126  CD  PRO A 144     -28.090  16.042 -20.015  1.00 93.43      A    C  
ATOM   1127  N   MET A 145     -32.052  18.288 -20.320  1.00 91.88      A    N  
ATOM   1128  CA  MET A 145     -33.455  18.192 -19.916  1.00 91.11      A    C  
ATOM   1129  C   MET A 145     -34.268  17.525 -21.032  1.00 90.85      A    C  
ATOM   1130  O   MET A 145     -34.677  18.167 -21.996  1.00 87.70      A    O  
ATOM   1131  CB  MET A 145     -34.001  19.569 -19.546  1.00 89.60      A    C  
ATOM   1132  CG  MET A 145     -33.335  20.143 -18.290  1.00 86.44      A    C  
ATOM   1133  SD  MET A 145     -34.077  21.701 -17.733  1.00 83.86      A    S  
ATOM   1134  CE  MET A 145     -33.437  22.816 -18.987  1.00 70.85      A    C  
ATOM   1135  N   ARG A 146     -34.495  16.224 -20.893  1.00 91.09      A    N  
ATOM   1136  CA  ARG A 146     -35.077  15.376 -21.946  1.00 90.07      A    C  
ATOM   1137  C   ARG A 146     -36.603  15.276 -21.912  1.00 90.13      A    C  
ATOM   1138  O   ARG A 146     -37.190  14.818 -22.887  1.00 85.50      A    O  
ATOM   1139  CB  ARG A 146     -34.443  13.986 -21.884  1.00 86.94      A    C  
ATOM   1140  CG  ARG A 146     -32.922  14.041 -22.138  1.00 81.55      A    C  
ATOM   1141  CD  ARG A 146     -32.308  12.641 -22.122  1.00 79.37      A    C  
ATOM   1142  NE  ARG A 146     -32.372  12.040 -20.784  1.00 74.30      A    N  
ATOM   1143  CZ  ARG A 146     -32.315  10.747 -20.511  1.00 70.03      A    C  
ATOM   1144  NH1 ARG A 146     -32.170   9.847 -21.455  1.00 63.34      A    N1+
ATOM   1145  NH2 ARG A 146     -32.384  10.343 -19.279  1.00 62.81      A    N  
ATOM   1146  N   ILE A 147     -37.237  15.673 -20.818  1.00 89.02      A    N  
ATOM   1147  CA  ILE A 147     -38.694  15.564 -20.685  1.00 88.84      A    C  
ATOM   1148  C   ILE A 147     -39.369  16.633 -21.563  1.00 89.06      A    C  
ATOM   1149  O   ILE A 147     -39.172  17.822 -21.317  1.00 85.26      A    O  
ATOM   1150  CB  ILE A 147     -39.146  15.656 -19.217  1.00 87.62      A    C  
ATOM   1151  CG1 ILE A 147     -38.438  14.628 -18.302  1.00 84.23      A    C  
ATOM   1152  CG2 ILE A 147     -40.670  15.485 -19.109  1.00 83.41      A    C  
ATOM   1153  CD1 ILE A 147     -38.656  13.158 -18.680  1.00 76.23      A    C  
ATOM   1154  N   PRO A 148     -40.166  16.246 -22.561  1.00 88.14      A    N  
ATOM   1155  CA  PRO A 148     -40.824  17.196 -23.453  1.00 86.48      A    C  
ATOM   1156  C   PRO A 148     -41.700  18.192 -22.706  1.00 86.34      A    C  
ATOM   1157  O   PRO A 148     -42.213  17.889 -21.631  1.00 81.12      A    O  
ATOM   1158  CB  PRO A 148     -41.660  16.349 -24.425  1.00 83.44      A    C  
ATOM   1159  CG  PRO A 148     -40.990  14.982 -24.381  1.00 83.20      A    C  
ATOM   1160  CD  PRO A 148     -40.487  14.891 -22.947  1.00 86.35      A    C  
ATOM   1161  N   PHE A 149     -41.896  19.374 -23.292  1.00 83.95      A    N  
ATOM   1162  CA  PHE A 149     -42.689  20.466 -22.735  1.00 83.71      A    C  
ATOM   1163  C   PHE A 149     -42.147  21.035 -21.411  1.00 84.81      A    C  
ATOM   1164  O   PHE A 149     -41.933  22.248 -21.323  1.00 80.41      A    O  
ATOM   1165  CB  PHE A 149     -44.165  20.031 -22.648  1.00 79.91      A    C  
ATOM   1166  CG  PHE A 149     -45.139  21.162 -22.482  1.00 76.76      A    C  
ATOM   1167  CD1 PHE A 149     -45.672  21.470 -21.223  1.00 72.23      A    C  
ATOM   1168  CD2 PHE A 149     -45.543  21.904 -23.606  1.00 70.35      A    C  
ATOM   1169  CE1 PHE A 149     -46.608  22.509 -21.087  1.00 67.33      A    C  
ATOM   1170  CE2 PHE A 149     -46.476  22.942 -23.473  1.00 67.51      A    C  
ATOM   1171  CZ  PHE A 149     -47.008  23.250 -22.211  1.00 69.11      A    C  
ATOM   1172  N   ALA A 150     -41.838  20.209 -20.424  1.00 84.58      A    N  
ATOM   1173  CA  ALA A 150     -41.248  20.637 -19.166  1.00 83.54      A    C  
ATOM   1174  C   ALA A 150     -39.841  21.232 -19.356  1.00 85.32      A    C  
ATOM   1175  O   ALA A 150     -39.543  22.271 -18.782  1.00 82.53      A    O  
ATOM   1176  CB  ALA A 150     -41.220  19.447 -18.210  1.00 81.85      A    C  
ATOM   1177  N   ASN A 151     -39.027  20.624 -20.206  1.00 87.89      A    N  
ATOM   1178  CA  ASN A 151     -37.687  21.132 -20.537  1.00 86.42      A    C  
ATOM   1179  C   ASN A 151     -37.728  22.529 -21.173  1.00 87.07      A    C  
ATOM   1180  O   ASN A 151     -36.917  23.389 -20.833  1.00 82.92      A    O  
ATOM   1181  CB  ASN A 151     -36.955  20.130 -21.441  1.00 83.20      A    C  
ATOM   1182  CG  ASN A 151     -37.604  19.830 -22.786  1.00 82.90      A    C  
ATOM   1183  ND2 ASN A 151     -36.926  19.081 -23.620  1.00 77.08      A    N  
ATOM   1184  OD1 ASN A 151     -38.697  20.259 -23.105  1.00 71.63      A    O  
ATOM   1185  N   TRP A 152     -38.690  22.797 -22.061  1.00 85.08      A    N  
ATOM   1186  CA  TRP A 152     -38.862  24.093 -22.696  1.00 83.13      A    C  
ATOM   1187  C   TRP A 152     -39.250  25.176 -21.688  1.00 83.63      A    C  
ATOM   1188  O   TRP A 152     -38.648  26.254 -21.681  1.00 80.63      A    O  
ATOM   1189  CB  TRP A 152     -39.915  23.977 -23.802  1.00 80.50      A    C  
ATOM   1190  CG  TRP A 152     -40.233  25.267 -24.489  1.00 76.80      A    C  
ATOM   1191  CD1 TRP A 152     -39.503  25.815 -25.474  1.00 68.34      A    C  
ATOM   1192  CD2 TRP A 152     -41.364  26.166 -24.262  1.00 73.10      A    C  
ATOM   1193  CE2 TRP A 152     -41.257  27.243 -25.175  1.00 69.89      A    C  
ATOM   1194  CE3 TRP A 152     -42.474  26.159 -23.382  1.00 65.11      A    C  
ATOM   1195  NE1 TRP A 152     -40.112  27.008 -25.896  1.00 65.64      A    N  
ATOM   1196  CZ2 TRP A 152     -42.227  28.287 -25.233  1.00 67.56      A    C  
ATOM   1197  CZ3 TRP A 152     -43.429  27.188 -23.433  1.00 60.85      A    C  
ATOM   1198  CH2 TRP A 152     -43.300  28.233 -24.348  1.00 62.01      A    C  
ATOM   1199  N   VAL A 153     -40.227  24.903 -20.829  1.00 84.34      A    N  
ATOM   1200  CA  VAL A 153     -40.675  25.859 -19.807  1.00 82.39      A    C  
ATOM   1201  C   VAL A 153     -39.566  26.126 -18.793  1.00 82.95      A    C  
ATOM   1202  O   VAL A 153     -39.221  27.284 -18.568  1.00 82.05      A    O  
ATOM   1203  CB  VAL A 153     -41.967  25.388 -19.118  1.00 80.55      A    C  
ATOM   1204  CG1 VAL A 153     -42.389  26.345 -17.994  1.00 74.54      A    C  
ATOM   1205  CG2 VAL A 153     -43.127  25.327 -20.121  1.00 76.43      A    C  
ATOM   1206  N   LEU A 154     -38.959  25.080 -18.235  1.00 84.14      A    N  
ATOM   1207  CA  LEU A 154     -37.868  25.201 -17.271  1.00 83.05      A    C  
ATOM   1208  C   LEU A 154     -36.647  25.895 -17.894  1.00 83.91      A    C  
ATOM   1209  O   LEU A 154     -36.108  26.820 -17.301  1.00 82.32      A    O  
ATOM   1210  CB  LEU A 154     -37.491  23.813 -16.730  1.00 82.13      A    C  
ATOM   1211  CG  LEU A 154     -38.548  23.177 -15.798  1.00 79.50      A    C  
ATOM   1212  CD1 LEU A 154     -38.174  21.726 -15.524  1.00 74.15      A    C  
ATOM   1213  CD2 LEU A 154     -38.657  23.906 -14.463  1.00 73.90      A    C  
ATOM   1214  N   GLY A 155     -36.262  25.520 -19.106  1.00 83.31      A    N  
ATOM   1215  CA  GLY A 155     -35.142  26.135 -19.820  1.00 81.59      A    C  
ATOM   1216  C   GLY A 155     -35.341  27.637 -20.039  1.00 82.53      A    C  
ATOM   1217  O   GLY A 155     -34.432  28.427 -19.778  1.00 80.23      A    O  
ATOM   1218  N   ARG A 156     -36.540  28.069 -20.433  1.00 83.76      A    N  
ATOM   1219  CA  ARG A 156     -36.863  29.497 -20.551  1.00 82.26      A    C  
ATOM   1220  C   ARG A 156     -36.882  30.214 -19.204  1.00 82.63      A    C  
ATOM   1221  O   ARG A 156     -36.382  31.333 -19.131  1.00 79.81      A    O  
ATOM   1222  CB  ARG A 156     -38.196  29.701 -21.266  1.00 79.40      A    C  
ATOM   1223  CG  ARG A 156     -38.042  29.571 -22.787  1.00 73.17      A    C  
ATOM   1224  CD  ARG A 156     -39.302  30.110 -23.464  1.00 68.67      A    C  
ATOM   1225  NE  ARG A 156     -39.170  30.110 -24.935  1.00 61.60      A    N  
ATOM   1226  CZ  ARG A 156     -39.975  30.739 -25.780  1.00 56.44      A    C  
ATOM   1227  NH1 ARG A 156     -40.991  31.445 -25.371  1.00 51.15      A    N1+
ATOM   1228  NH2 ARG A 156     -39.759  30.652 -27.057  1.00 49.61      A    N  
ATOM   1229  N   MET A 157     -37.425  29.604 -18.169  1.00 81.76      A    N  
ATOM   1230  CA  MET A 157     -37.404  30.176 -16.814  1.00 80.40      A    C  
ATOM   1231  C   MET A 157     -35.968  30.354 -16.308  1.00 81.06      A    C  
ATOM   1232  O   MET A 157     -35.648  31.410 -15.786  1.00 79.12      A    O  
ATOM   1233  CB  MET A 157     -38.210  29.319 -15.838  1.00 78.70      A    C  
ATOM   1234  CG  MET A 157     -39.707  29.494 -16.031  1.00 72.23      A    C  
ATOM   1235  SD  MET A 157     -40.725  28.593 -14.819  1.00 66.40      A    S  
ATOM   1236  CE  MET A 157     -40.721  29.765 -13.446  1.00 57.84      A    C  
ATOM   1237  N   PHE A 158     -35.084  29.374 -16.519  1.00 82.53      A    N  
ATOM   1238  CA  PHE A 158     -33.678  29.476 -16.116  1.00 81.72      A    C  
ATOM   1239  C   PHE A 158     -32.934  30.561 -16.897  1.00 82.00      A    C  
ATOM   1240  O   PHE A 158     -32.238  31.365 -16.291  1.00 79.83      A    O  
ATOM   1241  CB  PHE A 158     -32.979  28.122 -16.263  1.00 80.29      A    C  
ATOM   1242  CG  PHE A 158     -33.473  27.040 -15.327  1.00 76.65      A    C  
ATOM   1243  CD1 PHE A 158     -33.792  27.321 -13.980  1.00 71.74      A    C  
ATOM   1244  CD2 PHE A 158     -33.588  25.718 -15.792  1.00 70.09      A    C  
ATOM   1245  CE1 PHE A 158     -34.240  26.308 -13.122  1.00 65.77      A    C  
ATOM   1246  CE2 PHE A 158     -34.038  24.699 -14.937  1.00 64.75      A    C  
ATOM   1247  CZ  PHE A 158     -34.368  24.992 -13.602  1.00 66.10      A    C  
ATOM   1248  N   LEU A 159     -33.122  30.660 -18.208  1.00 80.12      A    N  
ATOM   1249  CA  LEU A 159     -32.513  31.725 -19.017  1.00 78.80      A    C  
ATOM   1250  C   LEU A 159     -32.966  33.122 -18.574  1.00 78.86      A    C  
ATOM   1251  O   LEU A 159     -32.148  34.039 -18.526  1.00 76.11      A    O  
ATOM   1252  CB  LEU A 159     -32.859  31.507 -20.495  1.00 77.86      A    C  
ATOM   1253  CG  LEU A 159     -32.088  30.360 -21.162  1.00 76.30      A    C  
ATOM   1254  CD1 LEU A 159     -32.709  30.073 -22.531  1.00 71.90      A    C  
ATOM   1255  CD2 LEU A 159     -30.613  30.700 -21.375  1.00 71.41      A    C  
ATOM   1256  N   ALA A 160     -34.235  33.280 -18.238  1.00 79.97      A    N  
ATOM   1257  CA  ALA A 160     -34.762  34.536 -17.723  1.00 77.42      A    C  
ATOM   1258  C   ALA A 160     -34.206  34.848 -16.322  1.00 76.79      A    C  
ATOM   1259  O   ALA A 160     -33.776  35.969 -16.058  1.00 73.89      A    O  
ATOM   1260  CB  ALA A 160     -36.291  34.465 -17.730  1.00 75.60      A    C  
ATOM   1261  N   HIS A 161     -34.161  33.862 -15.443  1.00 77.35      A    N  
ATOM   1262  CA  HIS A 161     -33.661  34.036 -14.073  1.00 75.22      A    C  
ATOM   1263  C   HIS A 161     -32.165  34.346 -14.029  1.00 74.74      A    C  
ATOM   1264  O   HIS A 161     -31.724  35.165 -13.221  1.00 71.49      A    O  
ATOM   1265  CB  HIS A 161     -33.989  32.778 -13.258  1.00 72.26      A    C  
ATOM   1266  CG  HIS A 161     -33.764  32.988 -11.795  1.00 65.74      A    C  
ATOM   1267  CD2 HIS A 161     -32.824  32.381 -10.995  1.00 57.17      A    C  
ATOM   1268  ND1 HIS A 161     -34.448  33.877 -10.985  1.00 57.93      A    N  
ATOM   1269  CE1 HIS A 161     -33.933  33.800  -9.749  1.00 52.89      A    C  
ATOM   1270  NE2 HIS A 161     -32.950  32.899  -9.709  1.00 52.59      A    N  
ATOM   1271  N   LEU A 162     -31.379  33.755 -14.928  1.00 74.50      A    N  
ATOM   1272  CA  LEU A 162     -29.942  33.997 -15.059  1.00 71.96      A    C  
ATOM   1273  C   LEU A 162     -29.616  35.313 -15.785  1.00 71.07      A    C  
ATOM   1274  O   LEU A 162     -28.444  35.662 -15.909  1.00 65.81      A    O  
ATOM   1275  CB  LEU A 162     -29.303  32.786 -15.760  1.00 68.93      A    C  
ATOM   1276  CG  LEU A 162     -29.358  31.482 -14.934  1.00 65.58      A    C  
ATOM   1277  CD1 LEU A 162     -28.971  30.295 -15.820  1.00 61.80      A    C  
ATOM   1278  CD2 LEU A 162     -28.435  31.527 -13.719  1.00 61.39      A    C  
ATOM   1279  N   GLY A 163     -30.630  36.039 -16.272  1.00 68.01      A    N  
ATOM   1280  CA  GLY A 163     -30.450  37.313 -16.967  1.00 65.78      A    C  
ATOM   1281  C   GLY A 163     -29.742  37.204 -18.323  1.00 65.37      A    C  
ATOM   1282  O   GLY A 163     -29.255  38.197 -18.842  1.00 59.69      A    O  
ATOM   1283  N   LEU A 164     -29.652  36.012 -18.897  1.00 68.80      A    N  
ATOM   1284  CA  LEU A 164     -28.952  35.778 -20.165  1.00 66.37      A    C  
ATOM   1285  C   LEU A 164     -29.761  36.196 -21.389  1.00 65.78      A    C  
ATOM   1286  O   LEU A 164     -29.211  36.683 -22.372  1.00 60.00      A    O  
ATOM   1287  CB  LEU A 164     -28.631  34.288 -20.283  1.00 62.17      A    C  
ATOM   1288  CG  LEU A 164     -27.511  33.811 -19.354  1.00 58.61      A    C  
ATOM   1289  CD1 LEU A 164     -27.479  32.284 -19.424  1.00 55.57      A    C  
ATOM   1290  CD2 LEU A 164     -26.156  34.365 -19.779  1.00 56.51      A    C  
ATOM   1291  N   ARG A 165     -31.038  35.948 -21.344  1.00 63.50      A    N  
ATOM   1292  CA  ARG A 165     -31.971  36.548 -22.292  1.00 62.04      A    C  
ATOM   1293  C   ARG A 165     -32.741  37.623 -21.552  1.00 61.24      A    C  
ATOM   1294  O   ARG A 165     -33.473  37.309 -20.619  1.00 55.25      A    O  
ATOM   1295  CB  ARG A 165     -32.897  35.504 -22.923  1.00 57.23      A    C  
ATOM   1296  CG  ARG A 165     -32.355  35.035 -24.269  1.00 52.84      A    C  
ATOM   1297  CD  ARG A 165     -33.296  34.025 -24.911  1.00 50.63      A    C  
ATOM   1298  NE  ARG A 165     -32.864  33.686 -26.277  1.00 45.21      A    N  
ATOM   1299  CZ  ARG A 165     -33.354  32.726 -27.046  1.00 42.49      A    C  
ATOM   1300  NH1 ARG A 165     -34.339  31.958 -26.650  1.00 39.97      A    N1+
ATOM   1301  NH2 ARG A 165     -32.872  32.525 -28.237  1.00 37.45      A    N  
ATOM   1302  N   ASP A 166     -32.660  38.863 -22.070  1.00 48.03      A    N  
ATOM   1303  CA  ASP A 166     -33.672  39.876 -21.836  1.00 45.84      A    C  
ATOM   1304  C   ASP A 166     -34.992  39.378 -22.431  1.00 44.82      A    C  
ATOM   1305  O   ASP A 166     -35.409  39.756 -23.522  1.00 41.73      A    O  
ATOM   1306  CB  ASP A 166     -33.255  41.227 -22.435  1.00 41.95      A    C  
ATOM   1307  CG  ASP A 166     -32.226  41.990 -21.605  1.00 38.45      A    C  
ATOM   1308  OD1 ASP A 166     -32.204  41.787 -20.380  1.00 35.85      A    O  
ATOM   1309  OD2 ASP A 166     -31.484  42.785 -22.221  1.00 35.12      A    O1-
ATOM   1310  N   TYR A 167     -35.652  38.482 -21.742  1.00 43.53      A    N  
ATOM   1311  CA  TYR A 167     -37.070  38.317 -21.907  1.00 42.89      A    C  
ATOM   1312  C   TYR A 167     -37.699  39.559 -21.284  1.00 42.24      A    C  
ATOM   1313  O   TYR A 167     -38.134  39.560 -20.146  1.00 41.04      A    O  
ATOM   1314  CB  TYR A 167     -37.572  36.988 -21.329  1.00 40.64      A    C  
ATOM   1315  CG  TYR A 167     -37.823  35.954 -22.400  1.00 38.61      A    C  
ATOM   1316  CD1 TYR A 167     -39.073  35.904 -23.053  1.00 36.88      A    C  
ATOM   1317  CD2 TYR A 167     -36.808  35.045 -22.770  1.00 36.24      A    C  
ATOM   1318  CE1 TYR A 167     -39.299  34.980 -24.081  1.00 33.63      A    C  
ATOM   1319  CE2 TYR A 167     -37.024  34.124 -23.800  1.00 33.51      A    C  
ATOM   1320  CZ  TYR A 167     -38.271  34.092 -24.464  1.00 33.25      A    C  
ATOM   1321  OH  TYR A 167     -38.479  33.214 -25.497  1.00 31.13      A    O  
ATOM   1322  N   THR A 168     -37.716  40.623 -22.089  1.00 38.66      A    N  
ATOM   1323  CA  THR A 168     -38.457  41.857 -21.828  1.00 38.33      A    C  
ATOM   1324  C   THR A 168     -39.965  41.641 -21.734  1.00 37.89      A    C  
ATOM   1325  O   THR A 168     -40.709  42.596 -21.559  1.00 35.35      A    O  
ATOM   1326  CB  THR A 168     -38.207  42.879 -22.950  1.00 35.93      A    C  
ATOM   1327  CG2 THR A 168     -36.781  43.445 -22.906  1.00 32.56      A    C  
ATOM   1328  OG1 THR A 168     -38.371  42.263 -24.204  1.00 33.54      A    O  
ATOM   1329  N   ALA A 169     -40.437  40.423 -21.868  1.00 40.11      A    N  
ATOM   1330  CA  ALA A 169     -41.819  40.134 -21.559  1.00 40.66      A    C  
ATOM   1331  C   ALA A 169     -42.021  40.385 -20.061  1.00 40.87      A    C  
ATOM   1332  O   ALA A 169     -41.371  39.754 -19.232  1.00 38.97      A    O  
ATOM   1333  CB  ALA A 169     -42.155  38.708 -21.977  1.00 38.46      A    C  
ATOM   1334  N   ASP A 170     -42.937  41.320 -19.771  1.00 31.33      A    N  
ATOM   1335  CA  ASP A 170     -43.427  41.629 -18.434  1.00 31.20      A    C  
ATOM   1336  C   ASP A 170     -43.829  40.334 -17.727  1.00 31.03      A    C  
ATOM   1337  O   ASP A 170     -44.933  39.828 -17.912  1.00 29.69      A    O  
ATOM   1338  CB  ASP A 170     -44.655  42.556 -18.530  1.00 29.63      A    C  
ATOM   1339  CG  ASP A 170     -44.331  43.999 -18.910  1.00 26.91      A    C  
ATOM   1340  OD1 ASP A 170     -43.310  44.515 -18.410  1.00 25.50      A    O  
ATOM   1341  OD2 ASP A 170     -45.129  44.578 -19.673  1.00 25.38      A    O1-
ATOM   1342  N   ASN A 171     -42.943  39.785 -16.945  1.00 32.80      A    N  
ATOM   1343  CA  ASN A 171     -43.273  38.681 -16.062  1.00 32.96      A    C  
ATOM   1344  C   ASN A 171     -43.434  39.259 -14.650  1.00 32.61      A    C  
ATOM   1345  O   ASN A 171     -42.497  39.225 -13.856  1.00 31.92      A    O  
ATOM   1346  CB  ASN A 171     -42.251  37.540 -16.234  1.00 32.14      A    C  
ATOM   1347  CG  ASN A 171     -42.881  36.167 -16.015  1.00 29.22      A    C  
ATOM   1348  ND2 ASN A 171     -42.130  35.118 -16.283  1.00 28.75      A    N  
ATOM   1349  OD1 ASN A 171     -44.023  36.005 -15.640  1.00 27.82      A    O  
ATOM   1350  N   PRO A 172     -44.589  39.857 -14.340  1.00 28.83      A    N  
ATOM   1351  CA  PRO A 172     -44.745  40.713 -13.171  1.00 28.04      A    C  
ATOM   1352  C   PRO A 172     -44.725  39.945 -11.855  1.00 28.64      A    C  
ATOM   1353  O   PRO A 172     -44.475  40.527 -10.804  1.00 27.33      A    O  
ATOM   1354  CB  PRO A 172     -46.078  41.442 -13.392  1.00 25.44      A    C  
ATOM   1355  CG  PRO A 172     -46.888  40.467 -14.249  1.00 25.15      A    C  
ATOM   1356  CD  PRO A 172     -45.805  39.825 -15.121  1.00 27.60      A    C  
ATOM   1357  N   LEU A 173     -45.032  38.654 -11.891  1.00 30.33      A    N  
ATOM   1358  CA  LEU A 173     -45.289  37.869 -10.684  1.00 30.40      A    C  
ATOM   1359  C   LEU A 173     -44.026  37.485  -9.916  1.00 30.62      A    C  
ATOM   1360  O   LEU A 173     -43.972  37.658  -8.700  1.00 29.05      A    O  
ATOM   1361  CB  LEU A 173     -46.092  36.613 -11.058  1.00 28.77      A    C  
ATOM   1362  CG  LEU A 173     -47.595  36.869 -11.215  1.00 26.46      A    C  
ATOM   1363  CD1 LEU A 173     -48.253  35.695 -11.942  1.00 24.32      A    C  
ATOM   1364  CD2 LEU A 173     -48.277  37.015  -9.845  1.00 26.28      A    C  
ATOM   1365  N   MET A 174     -43.061  36.913 -10.604  1.00 31.87      A    N  
ATOM   1366  CA  MET A 174     -41.806  36.556  -9.942  1.00 33.81      A    C  
ATOM   1367  C   MET A 174     -40.869  37.754 -10.028  1.00 33.33      A    C  
ATOM   1368  O   MET A 174     -40.076  37.873 -10.952  1.00 32.18      A    O  
ATOM   1369  CB  MET A 174     -41.206  35.259 -10.495  1.00 33.25      A    C  
ATOM   1370  CG  MET A 174     -41.955  34.047  -9.929  1.00 30.47      A    C  
ATOM   1371  SD  MET A 174     -41.131  32.469 -10.274  1.00 27.74      A    S  
ATOM   1372  CE  MET A 174     -42.104  31.370  -9.210  1.00 26.12      A    C  
ATOM   1373  N   SER A 175     -40.974  38.636  -9.035  1.00 32.46      A    N  
ATOM   1374  CA  SER A 175     -39.885  39.567  -8.744  1.00 32.60      A    C  
ATOM   1375  C   SER A 175     -38.580  38.772  -8.773  1.00 32.53      A    C  
ATOM   1376  O   SER A 175     -38.494  37.764  -8.066  1.00 31.05      A    O  
ATOM   1377  CB  SER A 175     -40.083  40.196  -7.357  1.00 30.53      A    C  
ATOM   1378  OG  SER A 175     -38.954  40.947  -6.973  1.00 28.40      A    O  
ATOM   1379  N   PRO A 176     -37.573  39.211  -9.566  1.00 33.82      A    N  
ATOM   1380  CA  PRO A 176     -36.287  38.575  -9.589  1.00 34.97      A    C  
ATOM   1381  C   PRO A 176     -35.589  38.871  -8.264  1.00 35.70      A    C  
ATOM   1382  O   PRO A 176     -34.696  39.711  -8.176  1.00 34.09      A    O  
ATOM   1383  CB  PRO A 176     -35.567  39.144 -10.824  1.00 31.98      A    C  
ATOM   1384  CG  PRO A 176     -36.152  40.548 -10.944  1.00 31.84      A    C  
ATOM   1385  CD  PRO A 176     -37.592  40.370 -10.459  1.00 34.97      A    C  
ATOM   1386  N   LYS A 177     -36.018  38.214  -7.201  1.00 32.13      A    N  
ATOM   1387  CA  LYS A 177     -35.164  38.014  -6.054  1.00 33.23      A    C  
ATOM   1388  C   LYS A 177     -33.993  37.252  -6.628  1.00 33.25      A    C  
ATOM   1389  O   LYS A 177     -34.120  36.070  -6.926  1.00 31.29      A    O  
ATOM   1390  CB  LYS A 177     -35.864  37.256  -4.922  1.00 31.45      A    C  
ATOM   1391  CG  LYS A 177     -36.699  38.202  -4.052  1.00 28.24      A    C  
ATOM   1392  CD  LYS A 177     -37.240  37.463  -2.812  1.00 26.02      A    C  
ATOM   1393  CE  LYS A 177     -37.964  38.449  -1.896  1.00 23.16      A    C  
ATOM   1394  NZ  LYS A 177     -38.450  37.796  -0.658  1.00 21.73      A    N1+
ATOM   1395  N   ARG A 178     -32.889  37.978  -6.843  1.00 32.56      A    N  
ATOM   1396  CA  ARG A 178     -31.583  37.356  -6.989  1.00 32.83      A    C  
ATOM   1397  C   ARG A 178     -31.511  36.355  -5.853  1.00 32.49      A    C  
ATOM   1398  O   ARG A 178     -31.432  36.774  -4.697  1.00 31.70      A    O  
ATOM   1399  CB  ARG A 178     -30.446  38.385  -6.861  1.00 31.81      A    C  
ATOM   1400  CG  ARG A 178     -30.187  39.155  -8.157  1.00 29.08      A    C  
ATOM   1401  CD  ARG A 178     -29.006  40.114  -7.952  1.00 27.78      A    C  
ATOM   1402  NE  ARG A 178     -28.643  40.795  -9.203  1.00 25.84      A    N  
ATOM   1403  CZ  ARG A 178     -27.714  41.728  -9.346  1.00 24.29      A    C  
ATOM   1404  NH1 ARG A 178     -27.020  42.163  -8.335  1.00 23.68      A    N1+
ATOM   1405  NH2 ARG A 178     -27.465  42.248 -10.530  1.00 21.50      A    N  
ATOM   1406  N   ALA A 179     -31.661  35.109  -6.185  1.00 29.06      A    N  
ATOM   1407  CA  ALA A 179     -31.346  34.079  -5.233  1.00 29.55      A    C  
ATOM   1408  C   ALA A 179     -29.874  34.338  -4.930  1.00 29.84      A    C  
ATOM   1409  O   ALA A 179     -29.011  34.165  -5.789  1.00 29.46      A    O  
ATOM   1410  CB  ALA A 179     -31.648  32.706  -5.837  1.00 28.28      A    C  
ATOM   1411  N   GLN A 180     -29.605  34.909  -3.764  1.00 32.34      A    N  
ATOM   1412  CA  GLN A 180     -28.260  35.009  -3.238  1.00 32.97      A    C  
ATOM   1413  C   GLN A 180     -27.878  33.587  -2.859  1.00 32.81      A    C  
ATOM   1414  O   GLN A 180     -28.003  33.173  -1.715  1.00 31.41      A    O  
ATOM   1415  CB  GLN A 180     -28.196  35.985  -2.051  1.00 31.30      A    C  
ATOM   1416  CG  GLN A 180     -28.125  37.449  -2.496  1.00 28.36      A    C  
ATOM   1417  CD  GLN A 180     -28.006  38.409  -1.309  1.00 26.33      A    C  
ATOM   1418  NE2 GLN A 180     -27.477  39.588  -1.505  1.00 24.99      A    N  
ATOM   1419  OE1 GLN A 180     -28.407  38.134  -0.198  1.00 25.16      A    O  
ATOM   1420  N   TRP A 181     -27.479  32.850  -3.867  1.00 33.22      A    N  
ATOM   1421  CA  TRP A 181     -26.760  31.616  -3.659  1.00 32.24      A    C  
ATOM   1422  C   TRP A 181     -25.453  32.029  -2.977  1.00 31.28      A    C  
ATOM   1423  O   TRP A 181     -24.570  32.595  -3.619  1.00 29.67      A    O  
ATOM   1424  CB  TRP A 181     -26.566  30.907  -5.003  1.00 30.61      A    C  
ATOM   1425  CG  TRP A 181     -27.823  30.589  -5.767  1.00 29.16      A    C  
ATOM   1426  CD1 TRP A 181     -28.486  31.448  -6.571  1.00 26.42      A    C  
ATOM   1427  CD2 TRP A 181     -28.580  29.333  -5.801  1.00 27.20      A    C  
ATOM   1428  CE2 TRP A 181     -29.691  29.517  -6.664  1.00 25.64      A    C  
ATOM   1429  CE3 TRP A 181     -28.406  28.077  -5.203  1.00 26.37      A    C  
ATOM   1430  NE1 TRP A 181     -29.614  30.805  -7.111  1.00 26.02      A    N  
ATOM   1431  CZ2 TRP A 181     -30.625  28.483  -6.920  1.00 25.36      A    C  
ATOM   1432  CZ3 TRP A 181     -29.331  27.046  -5.462  1.00 25.52      A    C  
ATOM   1433  CH2 TRP A 181     -30.429  27.249  -6.300  1.00 25.92      A    C  
ATOM   1434  N   GLY A 182     -25.389  31.902  -1.671  1.00 30.66      A    N  
ATOM   1435  CA  GLY A 182     -24.335  32.490  -0.855  1.00 30.81      A    C  
ATOM   1436  C   GLY A 182     -22.995  31.785  -1.020  1.00 31.10      A    C  
ATOM   1437  O   GLY A 182     -21.963  32.438  -1.044  1.00 30.16      A    O  
ATOM   1438  N   SER A 183     -23.009  30.463  -1.183  1.00 34.09      A    N  
ATOM   1439  CA  SER A 183     -21.763  29.711  -1.259  1.00 33.99      A    C  
ATOM   1440  C   SER A 183     -20.996  29.976  -2.552  1.00 34.63      A    C  
ATOM   1441  O   SER A 183     -21.574  30.194  -3.616  1.00 33.63      A    O  
ATOM   1442  CB  SER A 183     -21.977  28.214  -1.051  1.00 31.90      A    C  
ATOM   1443  OG  SER A 183     -22.472  27.585  -2.210  1.00 30.25      A    O  
ATOM   1444  N   GLN A 184     -19.679  29.889  -2.500  1.00 35.08      A    N  
ATOM   1445  CA  GLN A 184     -18.820  30.006  -3.680  1.00 35.98      A    C  
ATOM   1446  C   GLN A 184     -19.078  28.938  -4.735  1.00 36.85      A    C  
ATOM   1447  O   GLN A 184     -18.902  29.188  -5.924  1.00 34.58      A    O  
ATOM   1448  CB  GLN A 184     -17.363  29.892  -3.264  1.00 32.63      A    C  
ATOM   1449  CG  GLN A 184     -16.902  31.103  -2.464  1.00 28.99      A    C  
ATOM   1450  CD  GLN A 184     -15.405  31.051  -2.266  1.00 26.14      A    C  
ATOM   1451  NE2 GLN A 184     -14.852  32.097  -1.734  1.00 24.67      A    N  
ATOM   1452  OE1 GLN A 184     -14.715  30.114  -2.616  1.00 24.87      A    O  
ATOM   1453  N   THR A 185     -19.484  27.753  -4.302  1.00 38.52      A    N  
ATOM   1454  CA  THR A 185     -19.909  26.668  -5.191  1.00 39.22      A    C  
ATOM   1455  C   THR A 185     -21.262  26.954  -5.850  1.00 40.67      A    C  
ATOM   1456  O   THR A 185     -21.660  26.250  -6.776  1.00 39.03      A    O  
ATOM   1457  CB  THR A 185     -20.013  25.345  -4.426  1.00 36.15      A    C  
ATOM   1458  CG2 THR A 185     -18.646  24.857  -3.948  1.00 32.50      A    C  
ATOM   1459  OG1 THR A 185     -20.818  25.489  -3.273  1.00 33.43      A    O  
ATOM   1460  N   ALA A 186     -21.968  27.981  -5.394  1.00 41.53      A    N  
ATOM   1461  CA  ALA A 186     -23.208  28.386  -6.002  1.00 41.74      A    C  
ATOM   1462  C   ALA A 186     -22.983  28.978  -7.396  1.00 43.28      A    C  
ATOM   1463  O   ALA A 186     -21.894  29.379  -7.789  1.00 41.19      A    O  
ATOM   1464  CB  ALA A 186     -23.959  29.338  -5.074  1.00 38.58      A    C  
ATOM   1465  N   PHE A 187     -24.080  29.034  -8.126  1.00 48.40      A    N  
ATOM   1466  CA  PHE A 187     -24.185  29.318  -9.546  1.00 48.52      A    C  
ATOM   1467  C   PHE A 187     -23.675  30.724  -9.933  1.00 49.55      A    C  
ATOM   1468  O   PHE A 187     -24.446  31.600 -10.316  1.00 47.85      A    O  
ATOM   1469  CB  PHE A 187     -25.648  29.073  -9.918  1.00 45.75      A    C  
ATOM   1470  CG  PHE A 187     -25.832  28.376 -11.234  1.00 42.88      A    C  
ATOM   1471  CD1 PHE A 187     -25.908  29.115 -12.430  1.00 40.67      A    C  
ATOM   1472  CD2 PHE A 187     -25.975  26.978 -11.252  1.00 39.32      A    C  
ATOM   1473  CE1 PHE A 187     -26.151  28.462 -13.640  1.00 36.55      A    C  
ATOM   1474  CE2 PHE A 187     -26.230  26.330 -12.462  1.00 36.60      A    C  
ATOM   1475  CZ  PHE A 187     -26.317  27.063 -13.653  1.00 35.24      A    C  
ATOM   1476  N   ARG A 188     -22.361  30.955  -9.848  1.00 56.13      A    N  
ATOM   1477  CA  ARG A 188     -21.717  32.063 -10.548  1.00 56.43      A    C  
ATOM   1478  C   ARG A 188     -21.587  31.640 -11.998  1.00 58.64      A    C  
ATOM   1479  O   ARG A 188     -20.669  30.932 -12.377  1.00 55.56      A    O  
ATOM   1480  CB  ARG A 188     -20.374  32.453  -9.917  1.00 51.03      A    C  
ATOM   1481  CG  ARG A 188     -20.587  33.262  -8.631  1.00 44.97      A    C  
ATOM   1482  CD  ARG A 188     -19.250  33.806  -8.134  1.00 40.78      A    C  
ATOM   1483  NE  ARG A 188     -19.411  34.609  -6.903  1.00 36.28      A    N  
ATOM   1484  CZ  ARG A 188     -18.448  35.216  -6.231  1.00 31.83      A    C  
ATOM   1485  NH1 ARG A 188     -17.212  35.202  -6.658  1.00 30.69      A    N1+
ATOM   1486  NH2 ARG A 188     -18.704  35.834  -5.124  1.00 27.39      A    N  
ATOM   1487  N   LEU A 189     -22.546  32.074 -12.790  1.00 65.13      A    N  
ATOM   1488  CA  LEU A 189     -22.510  31.842 -14.213  1.00 66.27      A    C  
ATOM   1489  C   LEU A 189     -21.355  32.649 -14.803  1.00 69.70      A    C  
ATOM   1490  O   LEU A 189     -21.432  33.869 -14.919  1.00 65.19      A    O  
ATOM   1491  CB  LEU A 189     -23.879  32.193 -14.806  1.00 60.72      A    C  
ATOM   1492  CG  LEU A 189     -24.109  31.446 -16.123  1.00 56.81      A    C  
ATOM   1493  CD1 LEU A 189     -24.700  30.054 -15.875  1.00 54.00      A    C  
ATOM   1494  CD2 LEU A 189     -25.080  32.220 -16.991  1.00 52.94      A    C  
ATOM   1495  N   ASN A 190     -20.279  31.965 -15.158  1.00 72.38      A    N  
ATOM   1496  CA  ASN A 190     -19.203  32.575 -15.916  1.00 73.86      A    C  
ATOM   1497  C   ASN A 190     -19.730  32.969 -17.301  1.00 77.12      A    C  
ATOM   1498  O   ASN A 190     -20.568  32.269 -17.872  1.00 73.38      A    O  
ATOM   1499  CB  ASN A 190     -18.009  31.597 -15.957  1.00 69.07      A    C  
ATOM   1500  CG  ASN A 190     -16.751  32.200 -16.556  1.00 64.29      A    C  
ATOM   1501  ND2 ASN A 190     -15.596  31.758 -16.120  1.00 58.45      A    N  
ATOM   1502  OD1 ASN A 190     -16.782  33.064 -17.410  1.00 58.70      A    O  
ATOM   1503  N   GLY A 191     -19.230  34.070 -17.845  1.00 77.22      A    N  
ATOM   1504  CA  GLY A 191     -19.615  34.552 -19.169  1.00 79.23      A    C  
ATOM   1505  C   GLY A 191     -19.504  33.471 -20.253  1.00 83.17      A    C  
ATOM   1506  O   GLY A 191     -20.417  33.340 -21.057  1.00 79.14      A    O  
ATOM   1507  N   LEU A 192     -18.472  32.641 -20.211  1.00 81.05      A    N  
ATOM   1508  CA  LEU A 192     -18.281  31.534 -21.157  1.00 82.36      A    C  
ATOM   1509  C   LEU A 192     -19.368  30.452 -21.037  1.00 85.21      A    C  
ATOM   1510  O   LEU A 192     -19.858  29.950 -22.044  1.00 84.00      A    O  
ATOM   1511  CB  LEU A 192     -16.892  30.911 -20.939  1.00 80.87      A    C  
ATOM   1512  CG  LEU A 192     -15.715  31.839 -21.316  1.00 79.15      A    C  
ATOM   1513  CD1 LEU A 192     -14.409  31.240 -20.803  1.00 73.11      A    C  
ATOM   1514  CD2 LEU A 192     -15.609  32.006 -22.829  1.00 74.67      A    C  
ATOM   1515  N   ILE A 193     -19.769  30.128 -19.819  1.00 84.53      A    N  
ATOM   1516  CA  ILE A 193     -20.867  29.172 -19.570  1.00 84.61      A    C  
ATOM   1517  C   ILE A 193     -22.193  29.770 -20.043  1.00 86.43      A    C  
ATOM   1518  O   ILE A 193     -22.993  29.084 -20.665  1.00 84.64      A    O  
ATOM   1519  CB  ILE A 193     -20.920  28.771 -18.079  1.00 83.28      A    C  
ATOM   1520  CG1 ILE A 193     -19.617  28.059 -17.657  1.00 80.85      A    C  
ATOM   1521  CG2 ILE A 193     -22.138  27.870 -17.792  1.00 80.67      A    C  
ATOM   1522  CD1 ILE A 193     -19.515  27.758 -16.163  1.00 74.44      A    C  
ATOM   1523  N   GLY A 194     -22.411  31.052 -19.809  1.00 84.93      A    N  
ATOM   1524  CA  GLY A 194     -23.586  31.776 -20.280  1.00 84.00      A    C  
ATOM   1525  C   GLY A 194     -23.696  31.805 -21.798  1.00 85.99      A    C  
ATOM   1526  O   GLY A 194     -24.775  31.566 -22.341  1.00 84.86      A    O  
ATOM   1527  N   GLN A 195     -22.567  32.033 -22.472  1.00 83.56      A    N  
ATOM   1528  CA  GLN A 195     -22.484  32.028 -23.936  1.00 83.43      A    C  
ATOM   1529  C   GLN A 195     -22.853  30.651 -24.504  1.00 85.19      A    C  
ATOM   1530  O   GLN A 195     -23.719  30.565 -25.368  1.00 83.60      A    O  
ATOM   1531  CB  GLN A 195     -21.067  32.445 -24.353  1.00 82.53      A    C  
ATOM   1532  CG  GLN A 195     -21.026  33.079 -25.759  1.00 74.68      A    C  
ATOM   1533  CD  GLN A 195     -20.857  34.602 -25.772  1.00 67.42      A    C  
ATOM   1534  NE2 GLN A 195     -21.076  35.240 -26.901  1.00 55.09      A    N  
ATOM   1535  OE1 GLN A 195     -20.523  35.251 -24.794  1.00 57.99      A    O  
ATOM   1536  N   GLU A 196     -22.270  29.598 -23.987  1.00 86.98      A    N  
ATOM   1537  CA  GLU A 196     -22.555  28.223 -24.417  1.00 86.50      A    C  
ATOM   1538  C   GLU A 196     -24.015  27.831 -24.147  1.00 88.13      A    C  
ATOM   1539  O   GLU A 196     -24.670  27.207 -24.984  1.00 86.14      A    O  
ATOM   1540  CB  GLU A 196     -21.579  27.277 -23.705  1.00 85.91      A    C  
ATOM   1541  CG  GLU A 196     -21.747  25.791 -24.053  1.00 83.00      A    C  
ATOM   1542  CD  GLU A 196     -21.485  25.415 -25.519  1.00 82.35      A    C  
ATOM   1543  OE1 GLU A 196     -21.944  24.308 -25.911  1.00 73.15      A    O  
ATOM   1544  OE2 GLU A 196     -20.844  26.196 -26.240  1.00 75.77      A    O1-
ATOM   1545  N   LEU A 197     -24.576  28.252 -23.019  1.00 86.15      A    N  
ATOM   1546  CA  LEU A 197     -25.981  28.009 -22.687  1.00 85.33      A    C  
ATOM   1547  C   LEU A 197     -26.922  28.691 -23.693  1.00 85.89      A    C  
ATOM   1548  O   LEU A 197     -27.901  28.084 -24.133  1.00 84.65      A    O  
ATOM   1549  CB  LEU A 197     -26.249  28.514 -21.260  1.00 84.49      A    C  
ATOM   1550  CG  LEU A 197     -27.571  27.960 -20.691  1.00 81.24      A    C  
ATOM   1551  CD1 LEU A 197     -27.383  26.578 -20.096  1.00 75.99      A    C  
ATOM   1552  CD2 LEU A 197     -28.105  28.870 -19.587  1.00 76.75      A    C  
ATOM   1553  N   LEU A 198     -26.620  29.933 -24.084  1.00 86.74      A    N  
ATOM   1554  CA  LEU A 198     -27.365  30.672 -25.104  1.00 85.94      A    C  
ATOM   1555  C   LEU A 198     -27.261  30.007 -26.471  1.00 87.05      A    C  
ATOM   1556  O   LEU A 198     -28.264  29.882 -27.169  1.00 85.79      A    O  
ATOM   1557  CB  LEU A 198     -26.828  32.115 -25.185  1.00 84.63      A    C  
ATOM   1558  CG  LEU A 198     -27.348  33.030 -24.068  1.00 79.73      A    C  
ATOM   1559  CD1 LEU A 198     -26.533  34.322 -24.049  1.00 74.20      A    C  
ATOM   1560  CD2 LEU A 198     -28.817  33.395 -24.291  1.00 74.51      A    C  
ATOM   1561  N   ASP A 199     -26.070  29.519 -26.825  1.00 85.75      A    N  
ATOM   1562  CA  ASP A 199     -25.815  28.881 -28.111  1.00 85.29      A    C  
ATOM   1563  C   ASP A 199     -26.564  27.544 -28.238  1.00 85.83      A    C  
ATOM   1564  O   ASP A 199     -27.192  27.242 -29.259  1.00 84.35      A    O  
ATOM   1565  CB  ASP A 199     -24.300  28.727 -28.285  1.00 84.77      A    C  
ATOM   1566  CG  ASP A 199     -23.902  28.779 -29.749  1.00 78.61      A    C  
ATOM   1567  OD1 ASP A 199     -24.382  29.716 -30.422  1.00 70.96      A    O  
ATOM   1568  OD2 ASP A 199     -23.187  27.860 -30.184  1.00 70.56      A    O1-
ATOM   1569  N   ARG A 200     -26.627  26.769 -27.164  1.00 88.17      A    N  
ATOM   1570  CA  ARG A 200     -27.464  25.561 -27.106  1.00 88.11      A    C  
ATOM   1571  C   ARG A 200     -28.959  25.885 -27.120  1.00 88.50      A    C  
ATOM   1572  O   ARG A 200     -29.717  25.238 -27.843  1.00 85.44      A    O  
ATOM   1573  CB  ARG A 200     -27.098  24.730 -25.870  1.00 87.33      A    C  
ATOM   1574  CG  ARG A 200     -25.692  24.148 -26.005  1.00 87.45      A    C  
ATOM   1575  CD  ARG A 200     -25.396  23.206 -24.850  1.00 86.55      A    C  
ATOM   1576  NE  ARG A 200     -23.990  22.828 -24.835  1.00 85.14      A    N  
ATOM   1577  CZ  ARG A 200     -23.455  21.661 -24.511  1.00 86.03      A    C  
ATOM   1578  NH1 ARG A 200     -24.167  20.622 -24.172  1.00 78.44      A    N1+
ATOM   1579  NH2 ARG A 200     -22.167  21.542 -24.503  1.00 80.75      A    N  
ATOM   1580  N   ALA A 201     -29.371  26.922 -26.414  1.00 87.61      A    N  
ATOM   1581  CA  ALA A 201     -30.767  27.363 -26.431  1.00 85.65      A    C  
ATOM   1582  C   ALA A 201     -31.218  27.858 -27.818  1.00 86.69      A    C  
ATOM   1583  O   ALA A 201     -32.362  27.624 -28.195  1.00 84.64      A    O  
ATOM   1584  CB  ALA A 201     -30.949  28.450 -25.363  1.00 84.02      A    C  
ATOM   1585  N   SER A 202     -30.335  28.473 -28.587  1.00 85.88      A    N  
ATOM   1586  CA  SER A 202     -30.612  28.885 -29.970  1.00 85.23      A    C  
ATOM   1587  C   SER A 202     -30.892  27.690 -30.890  1.00 86.23      A    C  
ATOM   1588  O   SER A 202     -31.738  27.769 -31.772  1.00 83.35      A    O  
ATOM   1589  CB  SER A 202     -29.456  29.738 -30.511  1.00 84.20      A    C  
ATOM   1590  OG  SER A 202     -28.398  28.955 -30.992  1.00 73.48      A    O  
ATOM   1591  N   ARG A 203     -30.263  26.534 -30.591  1.00 86.02      A    N  
ATOM   1592  CA  ARG A 203     -30.478  25.240 -31.258  1.00 85.64      A    C  
ATOM   1593  C   ARG A 203     -31.648  24.430 -30.672  1.00 86.42      A    C  
ATOM   1594  O   ARG A 203     -31.786  23.259 -30.990  1.00 82.70      A    O  
ATOM   1595  CB  ARG A 203     -29.155  24.457 -31.245  1.00 83.65      A    C  
ATOM   1596  CG  ARG A 203     -28.074  25.136 -32.111  1.00 78.88      A    C  
ATOM   1597  CD  ARG A 203     -26.764  24.343 -32.100  1.00 78.05      A    C  
ATOM   1598  NE  ARG A 203     -25.989  24.585 -30.872  1.00 71.73      A    N  
ATOM   1599  CZ  ARG A 203     -25.027  23.803 -30.373  1.00 68.08      A    C  
ATOM   1600  NH1 ARG A 203     -24.767  22.638 -30.877  1.00 61.32      A    N1+
ATOM   1601  NH2 ARG A 203     -24.322  24.202 -29.357  1.00 61.19      A    N  
ATOM   1602  N   HIS A 204     -32.473  25.050 -29.850  1.00 85.92      A    N  
ATOM   1603  CA  HIS A 204     -33.571  24.399 -29.125  1.00 85.57      A    C  
ATOM   1604  C   HIS A 204     -33.139  23.242 -28.202  1.00 86.65      A    C  
ATOM   1605  O   HIS A 204     -33.941  22.357 -27.875  1.00 81.34      A    O  
ATOM   1606  CB  HIS A 204     -34.705  23.999 -30.084  1.00 83.15      A    C  
ATOM   1607  CG  HIS A 204     -35.275  25.167 -30.853  1.00 81.63      A    C  
ATOM   1608  CD2 HIS A 204     -35.166  25.412 -32.191  1.00 69.62      A    C  
ATOM   1609  ND1 HIS A 204     -36.026  26.180 -30.316  1.00 70.51      A    N  
ATOM   1610  CE1 HIS A 204     -36.364  27.017 -31.306  1.00 70.04      A    C  
ATOM   1611  NE2 HIS A 204     -35.867  26.585 -32.465  1.00 70.83      A    N  
ATOM   1612  N   GLN A 205     -31.917  23.270 -27.740  1.00 88.36      A    N  
ATOM   1613  CA  GLN A 205     -31.388  22.306 -26.772  1.00 88.48      A    C  
ATOM   1614  C   GLN A 205     -31.459  22.902 -25.368  1.00 89.38      A    C  
ATOM   1615  O   GLN A 205     -30.771  23.865 -25.043  1.00 85.70      A    O  
ATOM   1616  CB  GLN A 205     -29.957  21.909 -27.141  1.00 87.06      A    C  
ATOM   1617  CG  GLN A 205     -29.897  21.265 -28.529  1.00 85.39      A    C  
ATOM   1618  CD  GLN A 205     -28.493  20.842 -28.914  1.00 84.65      A    C  
ATOM   1619  NE2 GLN A 205     -28.239  20.676 -30.185  1.00 74.41      A    N  
ATOM   1620  OE1 GLN A 205     -27.616  20.648 -28.096  1.00 76.52      A    O  
ATOM   1621  N   TYR A 206     -32.305  22.338 -24.548  1.00 90.11      A    N  
ATOM   1622  CA  TYR A 206     -32.503  22.796 -23.176  1.00 90.15      A    C  
ATOM   1623  C   TYR A 206     -31.595  22.011 -22.239  1.00 91.13      A    C  
ATOM   1624  O   TYR A 206     -31.889  20.874 -21.878  1.00 88.74      A    O  
ATOM   1625  CB  TYR A 206     -33.981  22.709 -22.797  1.00 88.08      A    C  
ATOM   1626  CG  TYR A 206     -34.878  23.482 -23.735  1.00 86.74      A    C  
ATOM   1627  CD1 TYR A 206     -34.886  24.897 -23.727  1.00 81.72      A    C  
ATOM   1628  CD2 TYR A 206     -35.684  22.799 -24.677  1.00 82.23      A    C  
ATOM   1629  CE1 TYR A 206     -35.669  25.612 -24.632  1.00 79.12      A    C  
ATOM   1630  CE2 TYR A 206     -36.478  23.508 -25.591  1.00 79.28      A    C  
ATOM   1631  CZ  TYR A 206     -36.463  24.915 -25.571  1.00 80.43      A    C  
ATOM   1632  OH  TYR A 206     -37.226  25.614 -26.479  1.00 77.23      A    O  
ATOM   1633  N   VAL A 207     -30.494  22.635 -21.857  1.00 91.08      A    N  
ATOM   1634  CA  VAL A 207     -29.498  22.084 -20.934  1.00 90.91      A    C  
ATOM   1635  C   VAL A 207     -29.438  22.918 -19.659  1.00 90.87      A    C  
ATOM   1636  O   VAL A 207     -29.838  24.085 -19.649  1.00 88.21      A    O  
ATOM   1637  CB  VAL A 207     -28.115  21.949 -21.588  1.00 89.51      A    C  
ATOM   1638  CG1 VAL A 207     -28.155  20.966 -22.757  1.00 81.54      A    C  
ATOM   1639  CG2 VAL A 207     -27.567  23.289 -22.091  1.00 82.69      A    C  
ATOM   1640  N   PHE A 208     -28.923  22.337 -18.604  1.00 91.15      A    N  
ATOM   1641  CA  PHE A 208     -28.637  23.042 -17.361  1.00 90.90      A    C  
ATOM   1642  C   PHE A 208     -27.188  22.756 -16.936  1.00 91.94      A    C  
ATOM   1643  O   PHE A 208     -26.856  21.592 -16.734  1.00 90.42      A    O  
ATOM   1644  CB  PHE A 208     -29.653  22.627 -16.302  1.00 88.86      A    C  
ATOM   1645  CG  PHE A 208     -29.612  23.506 -15.080  1.00 87.25      A    C  
ATOM   1646  CD1 PHE A 208     -28.829  23.145 -13.972  1.00 82.70      A    C  
ATOM   1647  CD2 PHE A 208     -30.350  24.707 -15.055  1.00 81.90      A    C  
ATOM   1648  CE1 PHE A 208     -28.797  23.966 -12.832  1.00 78.88      A    C  
ATOM   1649  CE2 PHE A 208     -30.324  25.527 -13.921  1.00 78.26      A    C  
ATOM   1650  CZ  PHE A 208     -29.552  25.163 -12.810  1.00 79.22      A    C  
ATOM   1651  N   PRO A 209     -26.317  23.775 -16.803  1.00 92.05      A    N  
ATOM   1652  CA  PRO A 209     -24.923  23.570 -16.445  1.00 91.13      A    C  
ATOM   1653  C   PRO A 209     -24.774  23.333 -14.945  1.00 91.63      A    C  
ATOM   1654  O   PRO A 209     -24.695  24.276 -14.152  1.00 89.04      A    O  
ATOM   1655  CB  PRO A 209     -24.205  24.831 -16.941  1.00 88.70      A    C  
ATOM   1656  CG  PRO A 209     -25.273  25.914 -16.836  1.00 86.94      A    C  
ATOM   1657  CD  PRO A 209     -26.570  25.166 -17.123  1.00 90.20      A    C  
ATOM   1658  N   LEU A 210     -24.721  22.083 -14.531  1.00 92.96      A    N  
ATOM   1659  CA  LEU A 210     -24.432  21.708 -13.151  1.00 93.38      A    C  
ATOM   1660  C   LEU A 210     -22.924  21.790 -12.907  1.00 93.57      A    C  
ATOM   1661  O   LEU A 210     -22.147  21.292 -13.710  1.00 92.13      A    O  
ATOM   1662  CB  LEU A 210     -24.966  20.300 -12.874  1.00 92.85      A    C  
ATOM   1663  CG  LEU A 210     -26.498  20.200 -12.950  1.00 92.14      A    C  
ATOM   1664  CD1 LEU A 210     -26.928  18.735 -12.989  1.00 89.22      A    C  
ATOM   1665  CD2 LEU A 210     -27.161  20.859 -11.735  1.00 89.02      A    C  
ATOM   1666  N   GLN A 211     -22.509  22.405 -11.802  1.00 93.41      A    N  
ATOM   1667  CA  GLN A 211     -21.108  22.554 -11.440  1.00 92.50      A    C  
ATOM   1668  C   GLN A 211     -20.805  21.846 -10.124  1.00 92.75      A    C  
ATOM   1669  O   GLN A 211     -21.591  21.920  -9.180  1.00 90.86      A    O  
ATOM   1670  CB  GLN A 211     -20.695  24.026 -11.389  1.00 90.67      A    C  
ATOM   1671  CG  GLN A 211     -20.814  24.702 -12.763  1.00 85.07      A    C  
ATOM   1672  CD  GLN A 211     -20.301  26.145 -12.762  1.00 83.22      A    C  
ATOM   1673  NE2 GLN A 211     -21.046  27.074 -13.300  1.00 70.98      A    N  
ATOM   1674  OE1 GLN A 211     -19.223  26.451 -12.289  1.00 74.27      A    O  
ATOM   1675  N   ALA A 212     -19.651  21.216 -10.069  1.00 93.37      A    N  
ATOM   1676  CA  ALA A 212     -19.081  20.643  -8.863  1.00 93.74      A    C  
ATOM   1677  C   ALA A 212     -17.552  20.749  -8.911  1.00 94.58      A    C  
ATOM   1678  O   ALA A 212     -16.963  20.902  -9.978  1.00 92.70      A    O  
ATOM   1679  CB  ALA A 212     -19.544  19.194  -8.734  1.00 92.58      A    C  
ATOM   1680  N   ASN A 213     -16.912  20.674  -7.759  1.00 93.61      A    N  
ATOM   1681  CA  ASN A 213     -15.463  20.653  -7.655  1.00 93.59      A    C  
ATOM   1682  C   ASN A 213     -15.023  19.569  -6.676  1.00 94.71      A    C  
ATOM   1683  O   ASN A 213     -15.799  19.101  -5.840  1.00 92.55      A    O  
ATOM   1684  CB  ASN A 213     -14.943  22.061  -7.303  1.00 90.47      A    C  
ATOM   1685  CG  ASN A 213     -15.471  22.599  -5.981  1.00 88.00      A    C  
ATOM   1686  ND2 ASN A 213     -15.556  23.895  -5.834  1.00 78.26      A    N  
ATOM   1687  OD1 ASN A 213     -15.812  21.888  -5.066  1.00 75.78      A    O  
ATOM   1688  N   TYR A 214     -13.751  19.176  -6.794  1.00 94.58      A    N  
ATOM   1689  CA  TYR A 214     -13.099  18.278  -5.857  1.00 95.54      A    C  
ATOM   1690  C   TYR A 214     -11.595  18.575  -5.824  1.00 95.74      A    C  
ATOM   1691  O   TYR A 214     -11.038  19.049  -6.820  1.00 94.66      A    O  
ATOM   1692  CB  TYR A 214     -13.396  16.825  -6.239  1.00 95.85      A    C  
ATOM   1693  CG  TYR A 214     -13.189  15.851  -5.106  1.00 96.45      A    C  
ATOM   1694  CD1 TYR A 214     -11.978  15.140  -4.979  1.00 94.86      A    C  
ATOM   1695  CD2 TYR A 214     -14.198  15.659  -4.151  1.00 95.06      A    C  
ATOM   1696  CE1 TYR A 214     -11.777  14.257  -3.912  1.00 94.37      A    C  
ATOM   1697  CE2 TYR A 214     -14.014  14.773  -3.074  1.00 94.43      A    C  
ATOM   1698  CZ  TYR A 214     -12.801  14.082  -2.956  1.00 95.19      A    C  
ATOM   1699  OH  TYR A 214     -12.598  13.224  -1.899  1.00 94.04      A    O  
ATOM   1700  N   ALA A 215     -10.958  18.330  -4.692  1.00 95.62      A    N  
ATOM   1701  CA  ALA A 215      -9.524  18.515  -4.502  1.00 95.52      A    C  
ATOM   1702  C   ALA A 215      -8.919  17.274  -3.838  1.00 96.03      A    C  
ATOM   1703  O   ALA A 215      -9.410  16.802  -2.813  1.00 94.16      A    O  
ATOM   1704  CB  ALA A 215      -9.294  19.789  -3.681  1.00 94.03      A    C  
ATOM   1705  N   MET A 216      -7.820  16.759  -4.404  1.00 95.66      A    N  
ATOM   1706  CA  MET A 216      -7.073  15.622  -3.874  1.00 96.25      A    C  
ATOM   1707  C   MET A 216      -5.588  15.792  -4.197  1.00 96.76      A    C  
ATOM   1708  O   MET A 216      -5.238  16.263  -5.270  1.00 94.81      A    O  
ATOM   1709  CB  MET A 216      -7.645  14.324  -4.476  1.00 95.14      A    C  
ATOM   1710  CG  MET A 216      -6.956  13.059  -3.956  1.00 93.64      A    C  
ATOM   1711  SD  MET A 216      -7.675  11.518  -4.598  1.00 91.67      A    S  
ATOM   1712  CE  MET A 216      -6.549  10.338  -3.852  1.00 85.49      A    C  
ATOM   1713  N   ARG A 217      -4.704  15.378  -3.281  1.00 96.67      A    N  
ATOM   1714  CA  ARG A 217      -3.259  15.344  -3.548  1.00 96.91      A    C  
ATOM   1715  C   ARG A 217      -2.971  14.540  -4.817  1.00 97.38      A    C  
ATOM   1716  O   ARG A 217      -3.553  13.480  -5.018  1.00 95.70      A    O  
ATOM   1717  CB  ARG A 217      -2.525  14.758  -2.331  1.00 96.19      A    C  
ATOM   1718  CG  ARG A 217      -1.000  14.763  -2.543  1.00 94.27      A    C  
ATOM   1719  CD  ARG A 217      -0.243  13.980  -1.481  1.00 92.21      A    C  
ATOM   1720  NE  ARG A 217       1.188  13.876  -1.837  1.00 90.58      A    N  
ATOM   1721  CZ  ARG A 217       1.938  12.794  -1.854  1.00 90.69      A    C  
ATOM   1722  NH1 ARG A 217       1.507  11.630  -1.475  1.00 82.77      A    N1+
ATOM   1723  NH2 ARG A 217       3.157  12.855  -2.278  1.00 85.90      A    N  
ATOM   1724  N   MET A 218      -2.026  15.021  -5.631  1.00 96.71      A    N  
ATOM   1725  CA  MET A 218      -1.463  14.214  -6.706  1.00 96.88      A    C  
ATOM   1726  C   MET A 218      -0.663  13.062  -6.111  1.00 97.24      A    C  
ATOM   1727  O   MET A 218       0.369  13.277  -5.474  1.00 96.04      A    O  
ATOM   1728  CB  MET A 218      -0.578  15.084  -7.614  1.00 95.83      A    C  
ATOM   1729  CG  MET A 218      -1.384  16.031  -8.503  1.00 91.95      A    C  
ATOM   1730  SD  MET A 218      -2.511  15.237  -9.695  1.00 92.60      A    S  
ATOM   1731  CE  MET A 218      -1.368  14.226 -10.653  1.00 87.15      A    C  
ATOM   1732  N   MET A 219      -1.129  11.834  -6.316  1.00 96.73      A    N  
ATOM   1733  CA  MET A 219      -0.461  10.612  -5.874  1.00 96.82      A    C  
ATOM   1734  C   MET A 219       0.523  10.066  -6.914  1.00 96.75      A    C  
ATOM   1735  O   MET A 219       1.331   9.193  -6.620  1.00 93.72      A    O  
ATOM   1736  CB  MET A 219      -1.508   9.558  -5.494  1.00 96.33      A    C  
ATOM   1737  CG  MET A 219      -2.436  10.022  -4.357  1.00 95.29      A    C  
ATOM   1738  SD  MET A 219      -1.593  10.468  -2.800  1.00 94.23      A    S  
ATOM   1739  CE  MET A 219      -0.998   8.852  -2.280  1.00 87.79      A    C  
ATOM   1740  N   THR A 220       0.497  10.628  -8.120  1.00 96.82      A    N  
ATOM   1741  CA  THR A 220       1.488  10.432  -9.180  1.00 96.42      A    C  
ATOM   1742  C   THR A 220       1.979  11.808  -9.647  1.00 96.59      A    C  
ATOM   1743  O   THR A 220       1.218  12.778  -9.552  1.00 94.37      A    O  
ATOM   1744  CB  THR A 220       0.898   9.654 -10.368  1.00 95.16      A    C  
ATOM   1745  CG2 THR A 220       0.496   8.232  -9.992  1.00 88.24      A    C  
ATOM   1746  OG1 THR A 220      -0.238  10.295 -10.891  1.00 87.92      A    O  
ATOM   1747  N   PRO A 221       3.209  11.936 -10.161  1.00 96.40      A    N  
ATOM   1748  CA  PRO A 221       3.708  13.226 -10.623  1.00 96.29      A    C  
ATOM   1749  C   PRO A 221       2.854  13.770 -11.777  1.00 96.36      A    C  
ATOM   1750  O   PRO A 221       2.621  13.057 -12.759  1.00 93.78      A    O  
ATOM   1751  CB  PRO A 221       5.162  12.965 -11.043  1.00 94.67      A    C  
ATOM   1752  CG  PRO A 221       5.206  11.465 -11.331  1.00 93.39      A    C  
ATOM   1753  CD  PRO A 221       4.201  10.894 -10.336  1.00 95.76      A    C  
ATOM   1754  N   PRO A 222       2.375  15.021 -11.708  1.00 95.96      A    N  
ATOM   1755  CA  PRO A 222       1.671  15.629 -12.824  1.00 95.55      A    C  
ATOM   1756  C   PRO A 222       2.633  15.819 -14.001  1.00 95.58      A    C  
ATOM   1757  O   PRO A 222       3.662  16.483 -13.887  1.00 92.78      A    O  
ATOM   1758  CB  PRO A 222       1.111  16.951 -12.286  1.00 94.19      A    C  
ATOM   1759  CG  PRO A 222       2.057  17.313 -11.146  1.00 92.72      A    C  
ATOM   1760  CD  PRO A 222       2.492  15.949 -10.596  1.00 95.18      A    C  
ATOM   1761  N   ARG A 223       2.291  15.263 -15.164  1.00 95.40      A    N  
ATOM   1762  CA  ARG A 223       3.155  15.313 -16.352  1.00 95.01      A    C  
ATOM   1763  C   ARG A 223       2.908  16.575 -17.174  1.00 95.04      A    C  
ATOM   1764  O   ARG A 223       1.793  16.795 -17.627  1.00 92.57      A    O  
ATOM   1765  CB  ARG A 223       2.956  14.060 -17.204  1.00 93.04      A    C  
ATOM   1766  CG  ARG A 223       3.596  12.860 -16.514  1.00 89.29      A    C  
ATOM   1767  CD  ARG A 223       3.462  11.594 -17.350  1.00 89.90      A    C  
ATOM   1768  NE  ARG A 223       4.269  10.554 -16.705  1.00 90.06      A    N  
ATOM   1769  CZ  ARG A 223       4.259   9.256 -16.875  1.00 90.86      A    C  
ATOM   1770  NH1 ARG A 223       3.473   8.655 -17.723  1.00 84.63      A    N1+
ATOM   1771  NH2 ARG A 223       5.074   8.536 -16.165  1.00 85.78      A    N  
ATOM   1772  N   ARG A 224       3.966  17.326 -17.459  1.00 94.13      A    N  
ATOM   1773  CA  ARG A 224       3.882  18.568 -18.252  1.00 93.51      A    C  
ATOM   1774  C   ARG A 224       3.249  18.357 -19.632  1.00 93.81      A    C  
ATOM   1775  O   ARG A 224       2.495  19.216 -20.082  1.00 91.35      A    O  
ATOM   1776  CB  ARG A 224       5.267  19.216 -18.403  1.00 91.90      A    C  
ATOM   1777  CG  ARG A 224       5.837  19.668 -17.050  1.00 85.43      A    C  
ATOM   1778  CD  ARG A 224       7.166  20.417 -17.209  1.00 82.68      A    C  
ATOM   1779  NE  ARG A 224       6.963  21.785 -17.718  1.00 77.06      A    N  
ATOM   1780  CZ  ARG A 224       7.921  22.663 -17.982  1.00 71.44      A    C  
ATOM   1781  NH1 ARG A 224       9.183  22.359 -17.874  1.00 62.94      A    N1+
ATOM   1782  NH2 ARG A 224       7.615  23.876 -18.350  1.00 64.39      A    N  
ATOM   1783  N   ARG A 225       3.454  17.215 -20.273  1.00 93.86      A    N  
ATOM   1784  CA  ARG A 225       2.805  16.854 -21.548  1.00 92.94      A    C  
ATOM   1785  C   ARG A 225       1.275  16.814 -21.461  1.00 93.71      A    C  
ATOM   1786  O   ARG A 225       0.610  17.076 -22.453  1.00 91.31      A    O  
ATOM   1787  CB  ARG A 225       3.360  15.532 -22.069  1.00 90.56      A    C  
ATOM   1788  CG  ARG A 225       2.895  14.298 -21.269  1.00 81.02      A    C  
ATOM   1789  CD  ARG A 225       3.399  13.010 -21.908  1.00 79.98      A    C  
ATOM   1790  NE  ARG A 225       2.835  11.830 -21.226  1.00 73.31      A    N  
ATOM   1791  CZ  ARG A 225       2.812  10.602 -21.690  1.00 68.24      A    C  
ATOM   1792  NH1 ARG A 225       3.320  10.299 -22.851  1.00 60.67      A    N1+
ATOM   1793  NH2 ARG A 225       2.276   9.652 -20.995  1.00 61.69      A    N  
ATOM   1794  N   ASN A 226       0.723  16.542 -20.280  1.00 93.42      A    N  
ATOM   1795  CA  ASN A 226      -0.722  16.545 -20.044  1.00 93.69      A    C  
ATOM   1796  C   ASN A 226      -1.287  17.958 -19.820  1.00 94.06      A    C  
ATOM   1797  O   ASN A 226      -2.500  18.123 -19.721  1.00 90.33      A    O  
ATOM   1798  CB  ASN A 226      -1.045  15.612 -18.863  1.00 92.46      A    C  
ATOM   1799  CG  ASN A 226      -0.764  14.137 -19.137  1.00 93.17      A    C  
ATOM   1800  ND2 ASN A 226      -0.629  13.353 -18.095  1.00 85.11      A    N  
ATOM   1801  OD1 ASN A 226      -0.693  13.684 -20.265  1.00 85.41      A    O  
ATOM   1802  N   PHE A 227      -0.431  18.971 -19.763  1.00 93.47      A    N  
ATOM   1803  CA  PHE A 227      -0.781  20.376 -19.550  1.00 93.34      A    C  
ATOM   1804  C   PHE A 227      -0.429  21.263 -20.758  1.00 92.86      A    C  
ATOM   1805  O   PHE A 227      -0.164  22.445 -20.609  1.00 87.40      A    O  
ATOM   1806  CB  PHE A 227      -0.150  20.874 -18.250  1.00 92.55      A    C  
ATOM   1807  CG  PHE A 227      -0.765  20.292 -17.005  1.00 94.63      A    C  
ATOM   1808  CD1 PHE A 227      -1.771  20.993 -16.317  1.00 92.61      A    C  
ATOM   1809  CD2 PHE A 227      -0.335  19.048 -16.504  1.00 92.76      A    C  
ATOM   1810  CE1 PHE A 227      -2.327  20.471 -15.148  1.00 91.86      A    C  
ATOM   1811  CE2 PHE A 227      -0.899  18.512 -15.338  1.00 92.29      A    C  
ATOM   1812  CZ  PHE A 227      -1.897  19.225 -14.656  1.00 93.40      A    C  
ATOM   1813  N   THR A 228      -0.460  20.699 -21.971  1.00 93.83      A    N  
ATOM   1814  CA  THR A 228      -0.393  21.502 -23.200  1.00 92.51      A    C  
ATOM   1815  C   THR A 228      -1.549  22.498 -23.296  1.00 92.40      A    C  
ATOM   1816  O   THR A 228      -1.390  23.599 -23.808  1.00 87.88      A    O  
ATOM   1817  CB  THR A 228      -0.424  20.618 -24.450  1.00 90.72      A    C  
ATOM   1818  CG2 THR A 228       0.855  19.794 -24.598  1.00 78.26      A    C  
ATOM   1819  OG1 THR A 228      -1.498  19.710 -24.391  1.00 80.61      A    O  
ATOM   1820  N   ARG A 229      -2.691  22.119 -22.755  1.00 91.74      A    N  
ATOM   1821  CA  ARG A 229      -3.792  22.995 -22.367  1.00 91.64      A    C  
ATOM   1822  C   ARG A 229      -3.987  22.895 -20.861  1.00 92.90      A    C  
ATOM   1823  O   ARG A 229      -3.878  21.801 -20.310  1.00 89.10      A    O  
ATOM   1824  CB  ARG A 229      -5.079  22.592 -23.097  1.00 88.15      A    C  
ATOM   1825  CG  ARG A 229      -5.011  22.910 -24.597  1.00 79.59      A    C  
ATOM   1826  CD  ARG A 229      -6.343  22.599 -25.280  1.00 78.71      A    C  
ATOM   1827  NE  ARG A 229      -7.435  23.399 -24.682  1.00 74.09      A    N  
ATOM   1828  CZ  ARG A 229      -8.703  23.433 -25.056  1.00 69.59      A    C  
ATOM   1829  NH1 ARG A 229      -9.135  22.779 -26.086  1.00 62.26      A    N1+
ATOM   1830  NH2 ARG A 229      -9.545  24.150 -24.373  1.00 62.64      A    N  
ATOM   1831  N   GLN A 230      -4.317  24.000 -20.205  1.00 92.45      A    N  
ATOM   1832  CA  GLN A 230      -4.604  23.985 -18.775  1.00 93.08      A    C  
ATOM   1833  C   GLN A 230      -5.915  23.246 -18.486  1.00 94.14      A    C  
ATOM   1834  O   GLN A 230      -5.964  22.389 -17.604  1.00 89.98      A    O  
ATOM   1835  CB  GLN A 230      -4.606  25.420 -18.239  1.00 90.82      A    C  
ATOM   1836  CG  GLN A 230      -4.797  25.479 -16.713  1.00 88.34      A    C  
ATOM   1837  CD  GLN A 230      -3.699  24.743 -15.941  1.00 90.11      A    C  
ATOM   1838  NE2 GLN A 230      -4.048  24.093 -14.851  1.00 80.65      A    N  
ATOM   1839  OE1 GLN A 230      -2.537  24.734 -16.310  1.00 82.47      A    O  
ATOM   1840  N   ASN A 231      -6.954  23.531 -19.281  1.00 93.66      A    N  
ATOM   1841  CA  ASN A 231      -8.256  22.890 -19.165  1.00 93.39      A    C  
ATOM   1842  C   ASN A 231      -8.388  21.713 -20.138  1.00 93.61      A    C  
ATOM   1843  O   ASN A 231      -7.806  21.696 -21.224  1.00 87.58      A    O  
ATOM   1844  CB  ASN A 231      -9.354  23.939 -19.347  1.00 90.89      A    C  
ATOM   1845  CG  ASN A 231      -9.313  25.006 -18.267  1.00 91.23      A    C  
ATOM   1846  ND2 ASN A 231      -9.739  26.200 -18.588  1.00 83.46      A    N  
ATOM   1847  OD1 ASN A 231      -8.911  24.765 -17.142  1.00 83.74      A    O  
ATOM   1848  N   CYS A 232      -9.173  20.719 -19.753  1.00 92.67      A    N  
ATOM   1849  CA  CYS A 232      -9.406  19.544 -20.579  1.00 92.16      A    C  
ATOM   1850  C   CYS A 232     -10.246  19.894 -21.816  1.00 92.05      A    C  
ATOM   1851  O   CYS A 232     -11.283  20.534 -21.698  1.00 86.18      A    O  
ATOM   1852  CB  CYS A 232     -10.061  18.445 -19.740  1.00 90.83      A    C  
ATOM   1853  SG  CYS A 232      -8.981  17.842 -18.404  1.00 89.88      A    S  
ATOM   1854  N   ASN A 233      -9.830  19.443 -22.989  1.00 91.47      A    N  
ATOM   1855  CA  ASN A 233     -10.589  19.631 -24.227  1.00 89.21      A    C  
ATOM   1856  C   ASN A 233     -12.006  19.035 -24.090  1.00 88.30      A    C  
ATOM   1857  O   ASN A 233     -12.128  17.932 -23.568  1.00 79.02      A    O  
ATOM   1858  CB  ASN A 233      -9.791  18.970 -25.369  1.00 84.97      A    C  
ATOM   1859  CG  ASN A 233     -10.301  19.337 -26.742  1.00 78.97      A    C  
ATOM   1860  ND2 ASN A 233     -10.312  18.408 -27.668  1.00 69.10      A    N  
ATOM   1861  OD1 ASN A 233     -10.660  20.461 -27.019  1.00 67.77      A    O  
ATOM   1862  N   PRO A 234     -13.092  19.699 -24.539  1.00 90.24      A    N  
ATOM   1863  CA  PRO A 234     -13.163  20.979 -25.247  1.00 89.55      A    C  
ATOM   1864  C   PRO A 234     -13.338  22.209 -24.339  1.00 90.62      A    C  
ATOM   1865  O   PRO A 234     -13.718  23.273 -24.826  1.00 83.50      A    O  
ATOM   1866  CB  PRO A 234     -14.350  20.802 -26.190  1.00 85.36      A    C  
ATOM   1867  CG  PRO A 234     -15.316  19.990 -25.334  1.00 82.61      A    C  
ATOM   1868  CD  PRO A 234     -14.389  19.066 -24.546  1.00 84.91      A    C  
ATOM   1869  N   THR A 235     -13.078  22.095 -23.047  1.00 90.40      A    N  
ATOM   1870  CA  THR A 235     -13.261  23.192 -22.092  1.00 89.25      A    C  
ATOM   1871  C   THR A 235     -12.474  24.430 -22.520  1.00 89.66      A    C  
ATOM   1872  O   THR A 235     -11.276  24.313 -22.782  1.00 86.53      A    O  
ATOM   1873  CB  THR A 235     -12.804  22.777 -20.690  1.00 87.19      A    C  
ATOM   1874  CG2 THR A 235     -13.250  23.762 -19.619  1.00 82.36      A    C  
ATOM   1875  OG1 THR A 235     -13.341  21.530 -20.350  1.00 80.17      A    O  
ATOM   1876  N   PRO A 236     -13.094  25.611 -22.575  1.00 87.70      A    N  
ATOM   1877  CA  PRO A 236     -12.392  26.848 -22.911  1.00 86.11      A    C  
ATOM   1878  C   PRO A 236     -11.277  27.160 -21.909  1.00 87.14      A    C  
ATOM   1879  O   PRO A 236     -11.425  26.935 -20.709  1.00 82.60      A    O  
ATOM   1880  CB  PRO A 236     -13.457  27.947 -22.933  1.00 82.46      A    C  
ATOM   1881  CG  PRO A 236     -14.763  27.193 -23.141  1.00 83.81      A    C  
ATOM   1882  CD  PRO A 236     -14.510  25.864 -22.431  1.00 87.59      A    C  
ATOM   1883  N   GLU A 237     -10.169  27.722 -22.399  1.00 87.62      A    N  
ATOM   1884  CA  GLU A 237      -9.148  28.301 -21.528  1.00 84.83      A    C  
ATOM   1885  C   GLU A 237      -9.664  29.605 -20.887  1.00 83.46      A    C  
ATOM   1886  O   GLU A 237     -10.464  30.328 -21.472  1.00 72.93      A    O  
ATOM   1887  CB  GLU A 237      -7.855  28.545 -22.317  1.00 79.58      A    C  
ATOM   1888  CG  GLU A 237      -7.158  27.255 -22.805  1.00 76.47      A    C  
ATOM   1889  CD  GLU A 237      -6.640  26.365 -21.673  1.00 73.04      A    C  
ATOM   1890  OE1 GLU A 237      -6.497  25.140 -21.908  1.00 64.49      A    O  
ATOM   1891  OE2 GLU A 237      -6.371  26.871 -20.567  1.00 67.97      A    O1-
ATOM   1892  N   GLY A 238      -9.188  29.922 -19.684  1.00 78.26      A    N  
ATOM   1893  CA  GLY A 238      -9.605  31.126 -18.954  1.00 76.61      A    C  
ATOM   1894  C   GLY A 238     -10.962  31.026 -18.248  1.00 77.97      A    C  
ATOM   1895  O   GLY A 238     -11.553  32.048 -17.908  1.00 69.33      A    O  
ATOM   1896  N   LEU A 239     -11.462  29.836 -18.031  1.00 80.10      A    N  
ATOM   1897  CA  LEU A 239     -12.668  29.557 -17.245  1.00 78.97      A    C  
ATOM   1898  C   LEU A 239     -12.448  29.709 -15.743  1.00 75.01      A    C  
ATOM   1899  O   LEU A 239     -11.399  29.266 -15.244  1.00 66.98      A    O  
ATOM   1900  CB  LEU A 239     -13.229  28.171 -17.621  1.00 73.08      A    C  
ATOM   1901  CG  LEU A 239     -14.648  28.256 -18.208  1.00 70.07      A    C  
ATOM   1902  CD1 LEU A 239     -14.956  27.003 -19.023  1.00 66.74      A    C  
ATOM   1903  CD2 LEU A 239     -15.705  28.361 -17.135  1.00 64.79      A    C  
ATOM   1904  OXT LEU A 239     -13.362  30.266 -15.069  1.00 63.92      A    O1-
TER   
ATOM   1905  N   GLN B   1     -62.709  11.775 -12.415  1.00 62.12      B    N  
ATOM   1906  CA  GLN B   1     -61.447  11.753 -13.189  1.00 66.30      B    C  
ATOM   1907  C   GLN B   1     -60.374  12.652 -12.583  1.00 68.36      B    C  
ATOM   1908  O   GLN B   1     -59.275  12.160 -12.347  1.00 64.23      B    O  
ATOM   1909  CB  GLN B   1     -61.682  12.119 -14.661  1.00 60.97      B    C  
ATOM   1910  CG  GLN B   1     -62.131  10.891 -15.463  1.00 55.73      B    C  
ATOM   1911  CD  GLN B   1     -62.453  11.237 -16.926  1.00 51.45      B    C  
ATOM   1912  NE2 GLN B   1     -62.452  10.282 -17.815  1.00 42.73      B    N  
ATOM   1913  OE1 GLN B   1     -62.738  12.355 -17.254  1.00 46.99      B    O  
ATOM   1914  N   ALA B   2     -60.691  13.915 -12.271  1.00 68.28      B    N  
ATOM   1915  CA  ALA B   2     -59.721  14.844 -11.680  1.00 70.03      B    C  
ATOM   1916  C   ALA B   2     -59.115  14.312 -10.370  1.00 72.44      B    C  
ATOM   1917  O   ALA B   2     -57.904  14.353 -10.195  1.00 70.18      B    O  
ATOM   1918  CB  ALA B   2     -60.409  16.196 -11.466  1.00 65.05      B    C  
ATOM   1919  N   LEU B   3     -59.928  13.727  -9.493  1.00 73.65      B    N  
ATOM   1920  CA  LEU B   3     -59.468  13.148  -8.235  1.00 74.86      B    C  
ATOM   1921  C   LEU B   3     -58.496  11.972  -8.446  1.00 76.30      B    C  
ATOM   1922  O   LEU B   3     -57.499  11.856  -7.742  1.00 74.60      B    O  
ATOM   1923  CB  LEU B   3     -60.696  12.687  -7.416  1.00 71.67      B    C  
ATOM   1924  CG  LEU B   3     -60.448  12.802  -5.898  1.00 65.01      B    C  
ATOM   1925  CD1 LEU B   3     -61.094  14.071  -5.362  1.00 59.76      B    C  
ATOM   1926  CD2 LEU B   3     -61.041  11.609  -5.154  1.00 58.31      B    C  
ATOM   1927  N   VAL B   4     -58.758  11.134  -9.441  1.00 78.58      B    N  
ATOM   1928  CA  VAL B   4     -57.883  10.006  -9.801  1.00 79.47      B    C  
ATOM   1929  C   VAL B   4     -56.560  10.515 -10.364  1.00 80.40      B    C  
ATOM   1930  O   VAL B   4     -55.494  10.027  -9.986  1.00 78.89      B    O  
ATOM   1931  CB  VAL B   4     -58.564   9.066 -10.806  1.00 77.39      B    C  
ATOM   1932  CG1 VAL B   4     -57.658   7.912 -11.238  1.00 69.40      B    C  
ATOM   1933  CG2 VAL B   4     -59.835   8.451 -10.204  1.00 70.02      B    C  
ATOM   1934  N   LEU B   5     -56.613  11.546 -11.227  1.00 78.31      B    N  
ATOM   1935  CA  LEU B   5     -55.410  12.158 -11.784  1.00 77.71      B    C  
ATOM   1936  C   LEU B   5     -54.554  12.805 -10.689  1.00 78.73      B    C  
ATOM   1937  O   LEU B   5     -53.336  12.645 -10.679  1.00 77.41      B    O  
ATOM   1938  CB  LEU B   5     -55.804  13.203 -12.847  1.00 74.78      B    C  
ATOM   1939  CG  LEU B   5     -54.897  13.122 -14.085  1.00 68.07      B    C  
ATOM   1940  CD1 LEU B   5     -55.490  12.166 -15.122  1.00 62.14      B    C  
ATOM   1941  CD2 LEU B   5     -54.744  14.483 -14.744  1.00 60.51      B    C  
ATOM   1942  N   MET B   6     -55.227  13.484  -9.736  1.00 78.99      B    N  
ATOM   1943  CA  MET B   6     -54.542  14.109  -8.609  1.00 79.44      B    C  
ATOM   1944  C   MET B   6     -53.899  13.069  -7.685  1.00 81.53      B    C  
ATOM   1945  O   MET B   6     -52.744  13.228  -7.299  1.00 80.74      B    O  
ATOM   1946  CB  MET B   6     -55.535  14.996  -7.842  1.00 75.70      B    C  
ATOM   1947  CG  MET B   6     -54.787  15.906  -6.871  1.00 64.67      B    C  
ATOM   1948  SD  MET B   6     -53.794  17.164  -7.704  1.00 58.36      B    S  
ATOM   1949  CE  MET B   6     -52.725  17.678  -6.332  1.00 49.64      B    C  
ATOM   1950  N   SER B   7     -54.602  11.990  -7.374  1.00 82.20      B    N  
ATOM   1951  CA  SER B   7     -54.043  10.913  -6.553  1.00 82.73      B    C  
ATOM   1952  C   SER B   7     -52.850  10.223  -7.225  1.00 83.83      B    C  
ATOM   1953  O   SER B   7     -51.833   9.984  -6.571  1.00 82.23      B    O  
ATOM   1954  CB  SER B   7     -55.119   9.887  -6.172  1.00 80.76      B    C  
ATOM   1955  OG  SER B   7     -55.662   9.232  -7.293  1.00 68.43      B    O  
ATOM   1956  N   LEU B   8     -52.911  10.026  -8.548  1.00 83.29      B    N  
ATOM   1957  CA  LEU B   8     -51.775   9.515  -9.322  1.00 83.37      B    C  
ATOM   1958  C   LEU B   8     -50.596  10.495  -9.315  1.00 84.87      B    C  
ATOM   1959  O   LEU B   8     -49.451  10.068  -9.187  1.00 83.97      B    O  
ATOM   1960  CB  LEU B   8     -52.232   9.245 -10.766  1.00 81.32      B    C  
ATOM   1961  CG  LEU B   8     -52.928   7.884 -10.931  1.00 73.53      B    C  
ATOM   1962  CD1 LEU B   8     -53.728   7.860 -12.230  1.00 67.57      B    C  
ATOM   1963  CD2 LEU B   8     -51.911   6.751 -10.979  1.00 66.91      B    C  
ATOM   1964  N   THR B   9     -50.853  11.797  -9.417  1.00 84.24      B    N  
ATOM   1965  CA  THR B   9     -49.821  12.845  -9.375  1.00 84.40      B    C  
ATOM   1966  C   THR B   9     -49.133  12.879  -8.007  1.00 86.09      B    C  
ATOM   1967  O   THR B   9     -47.913  12.937  -7.939  1.00 84.82      B    O  
ATOM   1968  CB  THR B   9     -50.418  14.225  -9.698  1.00 82.25      B    C  
ATOM   1969  CG2 THR B   9     -49.338  15.283  -9.861  1.00 71.36      B    C  
ATOM   1970  OG1 THR B   9     -51.124  14.192 -10.909  1.00 71.64      B    O  
ATOM   1971  N   MET B  10     -49.910  12.778  -6.930  1.00 85.44      B    N  
ATOM   1972  CA  MET B  10     -49.369  12.711  -5.569  1.00 86.13      B    C  
ATOM   1973  C   MET B  10     -48.569  11.429  -5.317  1.00 87.30      B    C  
ATOM   1974  O   MET B  10     -47.519  11.481  -4.679  1.00 86.41      B    O  
ATOM   1975  CB  MET B  10     -50.516  12.821  -4.556  1.00 84.87      B    C  
ATOM   1976  CG  MET B  10     -51.045  14.259  -4.442  1.00 77.72      B    C  
ATOM   1977  SD  MET B  10     -49.822  15.511  -3.943  1.00 74.05      B    S  
ATOM   1978  CE  MET B  10     -49.255  14.845  -2.362  1.00 63.11      B    C  
ATOM   1979  N   LEU B  11     -49.010  10.303  -5.850  1.00 86.61      B    N  
ATOM   1980  CA  LEU B  11     -48.273   9.042  -5.775  1.00 86.69      B    C  
ATOM   1981  C   LEU B  11     -46.926   9.151  -6.509  1.00 87.55      B    C  
ATOM   1982  O   LEU B  11     -45.896   8.766  -5.954  1.00 86.61      B    O  
ATOM   1983  CB  LEU B  11     -49.143   7.915  -6.356  1.00 85.61      B    C  
ATOM   1984  CG  LEU B  11     -48.511   6.516  -6.187  1.00 80.39      B    C  
ATOM   1985  CD1 LEU B  11     -48.589   6.039  -4.742  1.00 74.32      B    C  
ATOM   1986  CD2 LEU B  11     -49.250   5.513  -7.064  1.00 73.84      B    C  
ATOM   1987  N   LEU B  12     -46.927   9.720  -7.712  1.00 87.86      B    N  
ATOM   1988  CA  LEU B  12     -45.712   9.959  -8.482  1.00 87.63      B    C  
ATOM   1989  C   LEU B  12     -44.757  10.905  -7.750  1.00 88.35      B    C  
ATOM   1990  O   LEU B  12     -43.562  10.627  -7.670  1.00 87.53      B    O  
ATOM   1991  CB  LEU B  12     -46.097  10.526  -9.860  1.00 86.54      B    C  
ATOM   1992  CG  LEU B  12     -44.878  10.817 -10.764  1.00 81.10      B    C  
ATOM   1993  CD1 LEU B  12     -44.186   9.532 -11.221  1.00 75.18      B    C  
ATOM   1994  CD2 LEU B  12     -45.336  11.588 -11.989  1.00 74.95      B    C  
ATOM   1995  N   LEU B  13     -45.271  12.003  -7.190  1.00 88.58      B    N  
ATOM   1996  CA  LEU B  13     -44.475  12.954  -6.430  1.00 88.73      B    C  
ATOM   1997  C   LEU B  13     -43.821  12.277  -5.216  1.00 89.62      B    C  
ATOM   1998  O   LEU B  13     -42.620  12.414  -5.001  1.00 88.41      B    O  
ATOM   1999  CB  LEU B  13     -45.375  14.130  -6.023  1.00 87.61      B    C  
ATOM   2000  CG  LEU B  13     -44.673  15.181  -5.145  1.00 84.39      B    C  
ATOM   2001  CD1 LEU B  13     -43.473  15.820  -5.834  1.00 80.42      B    C  
ATOM   2002  CD2 LEU B  13     -45.662  16.281  -4.795  1.00 80.43      B    C  
ATOM   2003  N   THR B  14     -44.576  11.500  -4.464  1.00 90.05      B    N  
ATOM   2004  CA  THR B  14     -44.076  10.755  -3.299  1.00 89.43      B    C  
ATOM   2005  C   THR B  14     -43.002   9.745  -3.710  1.00 89.83      B    C  
ATOM   2006  O   THR B  14     -41.952   9.662  -3.068  1.00 87.96      B    O  
ATOM   2007  CB  THR B  14     -45.219  10.039  -2.573  1.00 87.80      B    C  
ATOM   2008  CG2 THR B  14     -44.767   9.441  -1.243  1.00 74.21      B    C  
ATOM   2009  OG1 THR B  14     -46.267  10.932  -2.264  1.00 75.39      B    O  
ATOM   2010  N   LEU B  15     -43.215   9.045  -4.814  1.00 89.65      B    N  
ATOM   2011  CA  LEU B  15     -42.230   8.144  -5.397  1.00 89.24      B    C  
ATOM   2012  C   LEU B  15     -40.937   8.893  -5.744  1.00 89.72      B    C  
ATOM   2013  O   LEU B  15     -39.860   8.464  -5.324  1.00 88.24      B    O  
ATOM   2014  CB  LEU B  15     -42.835   7.477  -6.648  1.00 88.20      B    C  
ATOM   2015  CG  LEU B  15     -41.881   6.495  -7.352  1.00 83.27      B    C  
ATOM   2016  CD1 LEU B  15     -41.858   5.148  -6.646  1.00 75.13      B    C  
ATOM   2017  CD2 LEU B  15     -42.316   6.264  -8.797  1.00 74.51      B    C  
ATOM   2018  N   MET B  16     -41.028  10.017  -6.443  1.00 89.97      B    N  
ATOM   2019  CA  MET B  16     -39.864  10.805  -6.859  1.00 89.87      B    C  
ATOM   2020  C   MET B  16     -39.071  11.342  -5.659  1.00 90.56      B    C  
ATOM   2021  O   MET B  16     -37.840  11.288  -5.674  1.00 89.41      B    O  
ATOM   2022  CB  MET B  16     -40.300  11.957  -7.772  1.00 89.20      B    C  
ATOM   2023  CG  MET B  16     -40.733  11.484  -9.165  1.00 82.78      B    C  
ATOM   2024  SD  MET B  16     -39.494  10.571 -10.134  1.00 79.47      B    S  
ATOM   2025  CE  MET B  16     -38.195  11.813 -10.311  1.00 67.46      B    C  
ATOM   2026  N   VAL B  17     -39.737  11.785  -4.611  1.00 90.46      B    N  
ATOM   2027  CA  VAL B  17     -39.094  12.232  -3.366  1.00 89.65      B    C  
ATOM   2028  C   VAL B  17     -38.345  11.074  -2.702  1.00 90.17      B    C  
ATOM   2029  O   VAL B  17     -37.159  11.205  -2.405  1.00 88.79      B    O  
ATOM   2030  CB  VAL B  17     -40.123  12.857  -2.401  1.00 88.60      B    C  
ATOM   2031  CG1 VAL B  17     -39.520  13.179  -1.027  1.00 81.89      B    C  
ATOM   2032  CG2 VAL B  17     -40.667  14.180  -2.961  1.00 83.31      B    C  
ATOM   2033  N   CYS B  18     -38.986   9.934  -2.531  1.00 90.25      B    N  
ATOM   2034  CA  CYS B  18     -38.363   8.758  -1.920  1.00 89.67      B    C  
ATOM   2035  C   CYS B  18     -37.180   8.233  -2.743  1.00 89.75      B    C  
ATOM   2036  O   CYS B  18     -36.134   7.906  -2.178  1.00 87.79      B    O  
ATOM   2037  CB  CYS B  18     -39.420   7.647  -1.745  1.00 88.67      B    C  
ATOM   2038  SG  CYS B  18     -40.635   8.110  -0.480  1.00 81.12      B    S  
ATOM   2039  N   VAL B  19     -37.297   8.188  -4.063  1.00 91.24      B    N  
ATOM   2040  CA  VAL B  19     -36.225   7.775  -4.973  1.00 90.99      B    C  
ATOM   2041  C   VAL B  19     -35.049   8.742  -4.886  1.00 91.07      B    C  
ATOM   2042  O   VAL B  19     -33.914   8.294  -4.756  1.00 89.46      B    O  
ATOM   2043  CB  VAL B  19     -36.735   7.648  -6.425  1.00 89.71      B    C  
ATOM   2044  CG1 VAL B  19     -35.602   7.448  -7.433  1.00 83.31      B    C  
ATOM   2045  CG2 VAL B  19     -37.661   6.447  -6.563  1.00 83.99      B    C  
ATOM   2046  N   THR B  20     -35.294  10.047  -4.892  1.00 91.76      B    N  
ATOM   2047  CA  THR B  20     -34.241  11.070  -4.811  1.00 91.34      B    C  
ATOM   2048  C   THR B  20     -33.470  10.983  -3.496  1.00 91.27      B    C  
ATOM   2049  O   THR B  20     -32.243  11.048  -3.489  1.00 89.01      B    O  
ATOM   2050  CB  THR B  20     -34.830  12.477  -4.991  1.00 90.65      B    C  
ATOM   2051  CG2 THR B  20     -33.754  13.562  -5.044  1.00 82.93      B    C  
ATOM   2052  OG1 THR B  20     -35.530  12.544  -6.212  1.00 82.32      B    O  
ATOM   2053  N   LEU B  21     -34.179  10.762  -2.390  1.00 91.27      B    N  
ATOM   2054  CA  LEU B  21     -33.559  10.589  -1.082  1.00 90.30      B    C  
ATOM   2055  C   LEU B  21     -32.697   9.318  -1.025  1.00 90.63      B    C  
ATOM   2056  O   LEU B  21     -31.533   9.365  -0.637  1.00 88.58      B    O  
ATOM   2057  CB  LEU B  21     -34.661  10.571  -0.004  1.00 88.51      B    C  
ATOM   2058  CG  LEU B  21     -34.139  11.137   1.333  1.00 79.79      B    C  
ATOM   2059  CD1 LEU B  21     -34.407  12.640   1.415  1.00 74.62      B    C  
ATOM   2060  CD2 LEU B  21     -34.828  10.481   2.505  1.00 73.95      B    C  
ATOM   2061  N   SER B  22     -33.235   8.189  -1.458  1.00 90.94      B    N  
ATOM   2062  CA  SER B  22     -32.515   6.914  -1.516  1.00 90.16      B    C  
ATOM   2063  C   SER B  22     -31.271   7.000  -2.395  1.00 90.83      B    C  
ATOM   2064  O   SER B  22     -30.195   6.534  -2.020  1.00 88.98      B    O  
ATOM   2065  CB  SER B  22     -33.463   5.832  -2.049  1.00 88.22      B    C  
ATOM   2066  OG  SER B  22     -32.815   4.578  -2.146  1.00 76.38      B    O  
ATOM   2067  N   PHE B  23     -31.405   7.642  -3.548  1.00 90.77      B    N  
ATOM   2068  CA  PHE B  23     -30.322   7.807  -4.510  1.00 90.93      B    C  
ATOM   2069  C   PHE B  23     -29.180   8.671  -3.955  1.00 91.78      B    C  
ATOM   2070  O   PHE B  23     -28.026   8.252  -3.998  1.00 90.05      B    O  
ATOM   2071  CB  PHE B  23     -30.915   8.407  -5.785  1.00 88.97      B    C  
ATOM   2072  CG  PHE B  23     -29.906   8.552  -6.887  1.00 88.56      B    C  
ATOM   2073  CD1 PHE B  23     -29.297   9.800  -7.134  1.00 83.07      B    C  
ATOM   2074  CD2 PHE B  23     -29.569   7.440  -7.681  1.00 82.37      B    C  
ATOM   2075  CE1 PHE B  23     -28.385   9.930  -8.187  1.00 79.22      B    C  
ATOM   2076  CE2 PHE B  23     -28.667   7.569  -8.733  1.00 77.88      B    C  
ATOM   2077  CZ  PHE B  23     -28.074   8.812  -8.995  1.00 79.92      B    C  
ATOM   2078  N   SER B  24     -29.491   9.826  -3.388  1.00 91.74      B    N  
ATOM   2079  CA  SER B  24     -28.478  10.710  -2.800  1.00 91.42      B    C  
ATOM   2080  C   SER B  24     -27.718  10.044  -1.646  1.00 92.49      B    C  
ATOM   2081  O   SER B  24     -26.487  10.126  -1.592  1.00 90.52      B    O  
ATOM   2082  CB  SER B  24     -29.112  12.022  -2.340  1.00 89.77      B    C  
ATOM   2083  OG  SER B  24     -30.098  11.820  -1.360  1.00 78.47      B    O  
ATOM   2084  N   MET B  25     -28.404   9.299  -0.796  1.00 90.53      B    N  
ATOM   2085  CA  MET B  25     -27.768   8.538   0.284  1.00 90.03      B    C  
ATOM   2086  C   MET B  25     -26.850   7.438  -0.261  1.00 91.25      B    C  
ATOM   2087  O   MET B  25     -25.720   7.315   0.201  1.00 89.96      B    O  
ATOM   2088  CB  MET B  25     -28.834   7.942   1.219  1.00 88.22      B    C  
ATOM   2089  CG  MET B  25     -29.531   9.028   2.044  1.00 78.96      B    C  
ATOM   2090  SD  MET B  25     -28.461   9.885   3.228  1.00 70.99      B    S  
ATOM   2091  CE  MET B  25     -29.530  11.271   3.644  1.00 61.07      B    C  
ATOM   2092  N   ARG B  26     -27.268   6.702  -1.278  1.00 91.82      B    N  
ATOM   2093  CA  ARG B  26     -26.418   5.664  -1.897  1.00 92.36      B    C  
ATOM   2094  C   ARG B  26     -25.182   6.226  -2.579  1.00 93.38      B    C  
ATOM   2095  O   ARG B  26     -24.123   5.610  -2.508  1.00 92.06      B    O  
ATOM   2096  CB  ARG B  26     -27.224   4.857  -2.913  1.00 91.11      B    C  
ATOM   2097  CG  ARG B  26     -28.118   3.854  -2.183  1.00 84.73      B    C  
ATOM   2098  CD  ARG B  26     -28.805   2.964  -3.212  1.00 80.71      B    C  
ATOM   2099  NE  ARG B  26     -29.618   1.973  -2.515  1.00 77.41      B    N  
ATOM   2100  CZ  ARG B  26     -29.915   0.765  -2.938  1.00 72.73      B    C  
ATOM   2101  NH1 ARG B  26     -29.594   0.339  -4.124  1.00 65.37      B    N1+
ATOM   2102  NH2 ARG B  26     -30.553  -0.015  -2.138  1.00 68.15      B    N  
ATOM   2103  N   VAL B  27     -25.286   7.386  -3.227  1.00 93.89      B    N  
ATOM   2104  CA  VAL B  27     -24.137   8.066  -3.829  1.00 94.24      B    C  
ATOM   2105  C   VAL B  27     -23.125   8.450  -2.754  1.00 94.75      B    C  
ATOM   2106  O   VAL B  27     -21.950   8.133  -2.886  1.00 93.91      B    O  
ATOM   2107  CB  VAL B  27     -24.578   9.291  -4.653  1.00 93.82      B    C  
ATOM   2108  CG1 VAL B  27     -23.389  10.154  -5.088  1.00 89.68      B    C  
ATOM   2109  CG2 VAL B  27     -25.297   8.830  -5.921  1.00 90.19      B    C  
ATOM   2110  N   ARG B  28     -23.586   9.046  -1.663  1.00 94.34      B    N  
ATOM   2111  CA  ARG B  28     -22.724   9.393  -0.533  1.00 94.10      B    C  
ATOM   2112  C   ARG B  28     -22.058   8.147   0.069  1.00 94.75      B    C  
ATOM   2113  O   ARG B  28     -20.845   8.126   0.230  1.00 93.99      B    O  
ATOM   2114  CB  ARG B  28     -23.558  10.156   0.501  1.00 92.70      B    C  
ATOM   2115  CG  ARG B  28     -22.690  10.556   1.691  1.00 84.74      B    C  
ATOM   2116  CD  ARG B  28     -23.504  11.278   2.756  1.00 82.45      B    C  
ATOM   2117  NE  ARG B  28     -22.707  11.375   3.966  1.00 76.76      B    N  
ATOM   2118  CZ  ARG B  28     -23.123  11.679   5.174  1.00 71.51      B    C  
ATOM   2119  NH1 ARG B  28     -24.342  12.077   5.421  1.00 64.67      B    N1+
ATOM   2120  NH2 ARG B  28     -22.280  11.560   6.171  1.00 65.14      B    N  
ATOM   2121  N   GLU B  29     -22.814   7.102   0.309  1.00 94.05      B    N  
ATOM   2122  CA  GLU B  29     -22.300   5.837   0.843  1.00 94.11      B    C  
ATOM   2123  C   GLU B  29     -21.281   5.172  -0.094  1.00 95.12      B    C  
ATOM   2124  O   GLU B  29     -20.341   4.525   0.372  1.00 94.60      B    O  
ATOM   2125  CB  GLU B  29     -23.477   4.892   1.092  1.00 93.26      B    C  
ATOM   2126  CG  GLU B  29     -24.320   5.317   2.304  1.00 90.94      B    C  
ATOM   2127  CD  GLU B  29     -25.638   4.547   2.445  1.00 89.84      B    C  
ATOM   2128  OE1 GLU B  29     -26.364   4.795   3.436  1.00 83.63      B    O  
ATOM   2129  OE2 GLU B  29     -25.951   3.679   1.608  1.00 84.37      B    O1-
ATOM   2130  N   LYS B  30     -21.420   5.344  -1.408  1.00 95.08      B    N  
ATOM   2131  CA  LYS B  30     -20.433   4.878  -2.384  1.00 95.57      B    C  
ATOM   2132  C   LYS B  30     -19.137   5.686  -2.317  1.00 96.18      B    C  
ATOM   2133  O   LYS B  30     -18.070   5.084  -2.387  1.00 95.41      B    O  
ATOM   2134  CB  LYS B  30     -21.043   4.886  -3.797  1.00 94.85      B    C  
ATOM   2135  CG  LYS B  30     -20.087   4.411  -4.915  1.00 92.08      B    C  
ATOM   2136  CD  LYS B  30     -19.598   2.981  -4.712  1.00 88.48      B    C  
ATOM   2137  CE  LYS B  30     -18.685   2.561  -5.863  1.00 86.06      B    C  
ATOM   2138  NZ  LYS B  30     -18.145   1.201  -5.663  1.00 79.64      B    N1+
ATOM   2139  N   MET B  31     -19.227   6.999  -2.164  1.00 95.94      B    N  
ATOM   2140  CA  MET B  31     -18.050   7.854  -1.987  1.00 96.35      B    C  
ATOM   2141  C   MET B  31     -17.296   7.512  -0.699  1.00 96.89      B    C  
ATOM   2142  O   MET B  31     -16.085   7.350  -0.735  1.00 96.08      B    O  
ATOM   2143  CB  MET B  31     -18.456   9.332  -1.988  1.00 95.81      B    C  
ATOM   2144  CG  MET B  31     -18.969   9.810  -3.346  1.00 93.19      B    C  
ATOM   2145  SD  MET B  31     -19.604  11.509  -3.354  1.00 91.18      B    S  
ATOM   2146  CE  MET B  31     -18.072  12.442  -3.110  1.00 82.13      B    C  
ATOM   2147  N   GLU B  32     -18.013   7.316   0.396  1.00 96.46      B    N  
ATOM   2148  CA  GLU B  32     -17.444   6.879   1.674  1.00 96.34      B    C  
ATOM   2149  C   GLU B  32     -16.687   5.544   1.534  1.00 97.09      B    C  
ATOM   2150  O   GLU B  32     -15.503   5.460   1.861  1.00 96.39      B    O  
ATOM   2151  CB  GLU B  32     -18.561   6.727   2.728  1.00 94.73      B    C  
ATOM   2152  CG  GLU B  32     -19.203   8.047   3.170  1.00 89.35      B    C  
ATOM   2153  CD  GLU B  32     -20.409   7.863   4.119  1.00 88.54      B    C  
ATOM   2154  OE1 GLU B  32     -21.109   8.860   4.396  1.00 81.88      B    O  
ATOM   2155  OE2 GLU B  32     -20.658   6.731   4.587  1.00 84.62      B    O1-
ATOM   2156  N   ALA B  33     -17.328   4.524   0.972  1.00 96.07      B    N  
ATOM   2157  CA  ALA B  33     -16.720   3.217   0.775  1.00 96.31      B    C  
ATOM   2158  C   ALA B  33     -15.508   3.269  -0.177  1.00 96.89      B    C  
ATOM   2159  O   ALA B  33     -14.518   2.576   0.058  1.00 95.70      B    O  
ATOM   2160  CB  ALA B  33     -17.791   2.248   0.259  1.00 95.36      B    C  
ATOM   2161  N   GLN B  34     -15.555   4.098  -1.213  1.00 96.86      B    N  
ATOM   2162  CA  GLN B  34     -14.429   4.275  -2.133  1.00 97.17      B    C  
ATOM   2163  C   GLN B  34     -13.231   4.912  -1.438  1.00 97.60      B    C  
ATOM   2164  O   GLN B  34     -12.120   4.440  -1.619  1.00 96.99      B    O  
ATOM   2165  CB  GLN B  34     -14.866   5.103  -3.348  1.00 96.49      B    C  
ATOM   2166  CG  GLN B  34     -13.773   5.167  -4.428  1.00 93.86      B    C  
ATOM   2167  CD  GLN B  34     -13.502   3.791  -5.031  1.00 93.56      B    C  
ATOM   2168  NE2 GLN B  34     -12.333   3.246  -4.852  1.00 81.19      B    N  
ATOM   2169  OE1 GLN B  34     -14.352   3.202  -5.674  1.00 83.12      B    O  
ATOM   2170  N   SER B  35     -13.442   5.936  -0.620  1.00 97.06      B    N  
ATOM   2171  CA  SER B  35     -12.360   6.559   0.131  1.00 97.31      B    C  
ATOM   2172  C   SER B  35     -11.755   5.613   1.170  1.00 97.62      B    C  
ATOM   2173  O   SER B  35     -10.540   5.589   1.313  1.00 96.59      B    O  
ATOM   2174  CB  SER B  35     -12.837   7.838   0.806  1.00 96.63      B    C  
ATOM   2175  OG  SER B  35     -13.132   8.805  -0.184  1.00 91.45      B    O  
ATOM   2176  N   ILE B  36     -12.551   4.782   1.830  1.00 97.24      B    N  
ATOM   2177  CA  ILE B  36     -12.035   3.750   2.743  1.00 97.10      B    C  
ATOM   2178  C   ILE B  36     -11.161   2.748   1.978  1.00 97.39      B    C  
ATOM   2179  O   ILE B  36     -10.076   2.415   2.447  1.00 96.62      B    O  
ATOM   2180  CB  ILE B  36     -13.188   3.036   3.484  1.00 96.65      B    C  
ATOM   2181  CG1 ILE B  36     -13.953   4.012   4.405  1.00 94.33      B    C  
ATOM   2182  CG2 ILE B  36     -12.653   1.867   4.333  1.00 94.57      B    C  
ATOM   2183  CD1 ILE B  36     -15.349   3.511   4.774  1.00 88.74      B    C  
ATOM   2184  N   ALA B  37     -11.584   2.307   0.798  1.00 97.43      B    N  
ATOM   2185  CA  ALA B  37     -10.798   1.412  -0.038  1.00 97.30      B    C  
ATOM   2186  C   ALA B  37      -9.478   2.066  -0.489  1.00 97.62      B    C  
ATOM   2187  O   ALA B  37      -8.428   1.429  -0.401  1.00 96.79      B    O  
ATOM   2188  CB  ALA B  37     -11.643   0.962  -1.234  1.00 96.58      B    C  
ATOM   2189  N   ASP B  38      -9.500   3.333  -0.894  1.00 97.96      B    N  
ATOM   2190  CA  ASP B  38      -8.306   4.084  -1.297  1.00 97.95      B    C  
ATOM   2191  C   ASP B  38      -7.298   4.214  -0.155  1.00 98.18      B    C  
ATOM   2192  O   ASP B  38      -6.108   3.944  -0.325  1.00 97.54      B    O  
ATOM   2193  CB  ASP B  38      -8.718   5.486  -1.802  1.00 97.35      B    C  
ATOM   2194  CG  ASP B  38      -9.478   5.492  -3.127  1.00 96.26      B    C  
ATOM   2195  OD1 ASP B  38      -9.428   4.492  -3.862  1.00 92.00      B    O  
ATOM   2196  OD2 ASP B  38     -10.114   6.513  -3.487  1.00 91.73      B    O1-
ATOM   2197  N   LEU B  39      -7.770   4.561   1.041  1.00 97.57      B    N  
ATOM   2198  CA  LEU B  39      -6.933   4.687   2.235  1.00 97.60      B    C  
ATOM   2199  C   LEU B  39      -6.358   3.329   2.681  1.00 97.79      B    C  
ATOM   2200  O   LEU B  39      -5.197   3.258   3.086  1.00 97.07      B    O  
ATOM   2201  CB  LEU B  39      -7.776   5.312   3.359  1.00 97.36      B    C  
ATOM   2202  CG  LEU B  39      -8.181   6.779   3.108  1.00 96.48      B    C  
ATOM   2203  CD1 LEU B  39      -9.280   7.184   4.090  1.00 94.37      B    C  
ATOM   2204  CD2 LEU B  39      -7.015   7.740   3.278  1.00 93.91      B    C  
ATOM   2205  N   ALA B  40      -7.132   2.258   2.557  1.00 97.71      B    N  
ATOM   2206  CA  ALA B  40      -6.664   0.909   2.825  1.00 97.50      B    C  
ATOM   2207  C   ALA B  40      -5.598   0.461   1.821  1.00 97.80      B    C  
ATOM   2208  O   ALA B  40      -4.560  -0.072   2.225  1.00 96.99      B    O  
ATOM   2209  CB  ALA B  40      -7.863  -0.043   2.835  1.00 96.88      B    C  
ATOM   2210  N   ALA B  41      -5.780   0.734   0.530  1.00 97.79      B    N  
ATOM   2211  CA  ALA B  41      -4.819   0.404  -0.509  1.00 97.62      B    C  
ATOM   2212  C   ALA B  41      -3.481   1.138  -0.321  1.00 97.83      B    C  
ATOM   2213  O   ALA B  41      -2.418   0.525  -0.420  1.00 96.85      B    O  
ATOM   2214  CB  ALA B  41      -5.442   0.729  -1.870  1.00 96.91      B    C  
ATOM   2215  N   TYR B  42      -3.521   2.428   0.026  1.00 97.98      B    N  
ATOM   2216  CA  TYR B  42      -2.313   3.178   0.370  1.00 98.12      B    C  
ATOM   2217  C   TYR B  42      -1.630   2.604   1.621  1.00 98.10      B    C  
ATOM   2218  O   TYR B  42      -0.425   2.406   1.621  1.00 97.75      B    O  
ATOM   2219  CB  TYR B  42      -2.657   4.655   0.560  1.00 97.96      B    C  
ATOM   2220  CG  TYR B  42      -1.431   5.488   0.864  1.00 98.13      B    C  
ATOM   2221  CD1 TYR B  42      -1.042   5.746   2.197  1.00 97.27      B    C  
ATOM   2222  CD2 TYR B  42      -0.620   5.964  -0.186  1.00 97.36      B    C  
ATOM   2223  CE1 TYR B  42       0.124   6.467   2.473  1.00 96.93      B    C  
ATOM   2224  CE2 TYR B  42       0.551   6.689   0.080  1.00 96.83      B    C  
ATOM   2225  CZ  TYR B  42       0.917   6.939   1.415  1.00 97.22      B    C  
ATOM   2226  OH  TYR B  42       2.063   7.637   1.680  1.00 96.05      B    O  
ATOM   2227  N   SER B  43      -2.399   2.272   2.656  1.00 97.71      B    N  
ATOM   2228  CA  SER B  43      -1.863   1.677   3.884  1.00 97.68      B    C  
ATOM   2229  C   SER B  43      -1.208   0.311   3.633  1.00 97.72      B    C  
ATOM   2230  O   SER B  43      -0.127   0.057   4.142  1.00 96.79      B    O  
ATOM   2231  CB  SER B  43      -2.966   1.542   4.941  1.00 96.97      B    C  
ATOM   2232  OG  SER B  43      -3.546   2.806   5.215  1.00 91.62      B    O  
ATOM   2233  N   SER B  44      -1.793  -0.521   2.781  1.00 97.88      B    N  
ATOM   2234  CA  SER B  44      -1.206  -1.785   2.333  1.00 97.70      B    C  
ATOM   2235  C   SER B  44       0.117  -1.573   1.587  1.00 97.82      B    C  
ATOM   2236  O   SER B  44       1.083  -2.291   1.831  1.00 96.66      B    O  
ATOM   2237  CB  SER B  44      -2.190  -2.528   1.424  1.00 96.92      B    C  
ATOM   2238  OG  SER B  44      -3.355  -2.913   2.130  1.00 89.62      B    O  
ATOM   2239  N   ALA B  45       0.205  -0.549   0.731  1.00 97.90      B    N  
ATOM   2240  CA  ALA B  45       1.445  -0.212   0.051  1.00 97.90      B    C  
ATOM   2241  C   ALA B  45       2.536   0.282   1.022  1.00 98.02      B    C  
ATOM   2242  O   ALA B  45       3.697  -0.095   0.887  1.00 97.19      B    O  
ATOM   2243  CB  ALA B  45       1.144   0.818  -1.039  1.00 97.41      B    C  
ATOM   2244  N   VAL B  46       2.166   1.053   2.048  1.00 97.92      B    N  
ATOM   2245  CA  VAL B  46       3.089   1.473   3.116  1.00 97.83      B    C  
ATOM   2246  C   VAL B  46       3.599   0.257   3.903  1.00 97.99      B    C  
ATOM   2247  O   VAL B  46       4.797   0.155   4.117  1.00 97.16      B    O  
ATOM   2248  CB  VAL B  46       2.435   2.498   4.065  1.00 97.18      B    C  
ATOM   2249  CG1 VAL B  46       3.303   2.794   5.284  1.00 94.50      B    C  
ATOM   2250  CG2 VAL B  46       2.199   3.833   3.355  1.00 94.69      B    C  
ATOM   2251  N   ALA B  47       2.729  -0.675   4.284  1.00 97.73      B    N  
ATOM   2252  CA  ALA B  47       3.135  -1.891   4.974  1.00 97.65      B    C  
ATOM   2253  C   ALA B  47       4.099  -2.737   4.130  1.00 97.74      B    C  
ATOM   2254  O   ALA B  47       5.111  -3.224   4.634  1.00 96.79      B    O  
ATOM   2255  CB  ALA B  47       1.875  -2.677   5.349  1.00 96.95      B    C  
ATOM   2256  N   THR B  48       3.858  -2.837   2.831  1.00 97.80      B    N  
ATOM   2257  CA  THR B  48       4.755  -3.530   1.897  1.00 97.98      B    C  
ATOM   2258  C   THR B  48       6.112  -2.835   1.800  1.00 98.02      B    C  
ATOM   2259  O   THR B  48       7.142  -3.502   1.891  1.00 97.27      B    O  
ATOM   2260  CB  THR B  48       4.121  -3.630   0.510  1.00 97.31      B    C  
ATOM   2261  CG2 THR B  48       4.965  -4.467  -0.452  1.00 91.59      B    C  
ATOM   2262  OG1 THR B  48       2.875  -4.261   0.609  1.00 91.31      B    O  
ATOM   2263  N   ALA B  49       6.141  -1.511   1.699  1.00 98.02      B    N  
ATOM   2264  CA  ALA B  49       7.387  -0.755   1.690  1.00 97.97      B    C  
ATOM   2265  C   ALA B  49       8.167  -0.925   2.999  1.00 98.08      B    C  
ATOM   2266  O   ALA B  49       9.372  -1.177   2.960  1.00 97.25      B    O  
ATOM   2267  CB  ALA B  49       7.062   0.722   1.410  1.00 97.35      B    C  
ATOM   2268  N   ARG B  50       7.507  -0.890   4.156  1.00 98.21      B    N  
ATOM   2269  CA  ARG B  50       8.117  -1.183   5.467  1.00 98.00      B    C  
ATOM   2270  C   ARG B  50       8.733  -2.583   5.505  1.00 98.08      B    C  
ATOM   2271  O   ARG B  50       9.869  -2.729   5.951  1.00 97.15      B    O  
ATOM   2272  CB  ARG B  50       7.071  -1.071   6.585  1.00 97.31      B    C  
ATOM   2273  CG  ARG B  50       6.673   0.373   6.904  1.00 95.51      B    C  
ATOM   2274  CD  ARG B  50       5.707   0.372   8.088  1.00 95.51      B    C  
ATOM   2275  NE  ARG B  50       5.312   1.729   8.474  1.00 94.99      B    N  
ATOM   2276  CZ  ARG B  50       4.695   2.073   9.591  1.00 95.60      B    C  
ATOM   2277  NH1 ARG B  50       4.347   1.195  10.492  1.00 91.96      B    N1+
ATOM   2278  NH2 ARG B  50       4.421   3.316   9.817  1.00 91.69      B    N  
ATOM   2279  N   THR B  51       8.015  -3.579   5.017  1.00 98.01      B    N  
ATOM   2280  CA  THR B  51       8.493  -4.964   4.962  1.00 98.01      B    C  
ATOM   2281  C   THR B  51       9.738  -5.078   4.089  1.00 98.11      B    C  
ATOM   2282  O   THR B  51      10.747  -5.591   4.546  1.00 97.27      B    O  
ATOM   2283  CB  THR B  51       7.390  -5.897   4.455  1.00 97.44      B    C  
ATOM   2284  CG2 THR B  51       7.836  -7.356   4.355  1.00 91.41      B    C  
ATOM   2285  OG1 THR B  51       6.316  -5.867   5.359  1.00 91.30      B    O  
ATOM   2286  N   PHE B  52       9.719  -4.546   2.883  1.00 98.10      B    N  
ATOM   2287  CA  PHE B  52      10.835  -4.649   1.946  1.00 98.25      B    C  
ATOM   2288  C   PHE B  52      12.067  -3.858   2.408  1.00 98.06      B    C  
ATOM   2289  O   PHE B  52      13.185  -4.356   2.298  1.00 96.64      B    O  
ATOM   2290  CB  PHE B  52      10.370  -4.221   0.556  1.00 97.92      B    C  
ATOM   2291  CG  PHE B  52       9.422  -5.153  -0.173  1.00 98.14      B    C  
ATOM   2292  CD1 PHE B  52       8.971  -6.377   0.373  1.00 96.46      B    C  
ATOM   2293  CD2 PHE B  52       8.999  -4.806  -1.475  1.00 96.41      B    C  
ATOM   2294  CE1 PHE B  52       8.139  -7.239  -0.361  1.00 95.82      B    C  
ATOM   2295  CE2 PHE B  52       8.174  -5.658  -2.213  1.00 95.81      B    C  
ATOM   2296  CZ  PHE B  52       7.750  -6.874  -1.658  1.00 96.78      B    C  
ATOM   2297  N   ASN B  53      11.879  -2.685   3.004  1.00 98.28      B    N  
ATOM   2298  CA  ASN B  53      12.978  -1.926   3.598  1.00 98.14      B    C  
ATOM   2299  C   ASN B  53      13.599  -2.645   4.807  1.00 98.07      B    C  
ATOM   2300  O   ASN B  53      14.816  -2.630   4.974  1.00 97.01      B    O  
ATOM   2301  CB  ASN B  53      12.465  -0.530   3.992  1.00 97.82      B    C  
ATOM   2302  CG  ASN B  53      12.158   0.347   2.786  1.00 97.67      B    C  
ATOM   2303  ND2 ASN B  53      11.249   1.286   2.939  1.00 89.61      B    N  
ATOM   2304  OD1 ASN B  53      12.732   0.230   1.718  1.00 90.24      B    O  
ATOM   2305  N   SER B  54      12.768  -3.303   5.623  1.00 98.02      B    N  
ATOM   2306  CA  SER B  54      13.246  -4.089   6.759  1.00 97.99      B    C  
ATOM   2307  C   SER B  54      14.038  -5.312   6.304  1.00 97.95      B    C  
ATOM   2308  O   SER B  54      15.138  -5.540   6.798  1.00 96.50      B    O  
ATOM   2309  CB  SER B  54      12.070  -4.534   7.639  1.00 97.17      B    C  
ATOM   2310  OG  SER B  54      11.339  -3.415   8.101  1.00 91.84      B    O  
ATOM   2311  N   ILE B  55      13.530  -6.057   5.320  1.00 97.90      B    N  
ATOM   2312  CA  ILE B  55      14.222  -7.194   4.711  1.00 97.82      B    C  
ATOM   2313  C   ILE B  55      15.566  -6.771   4.126  1.00 97.78      B    C  
ATOM   2314  O   ILE B  55      16.562  -7.439   4.351  1.00 96.99      B    O  
ATOM   2315  CB  ILE B  55      13.315  -7.869   3.654  1.00 97.37      B    C  
ATOM   2316  CG1 ILE B  55      12.145  -8.593   4.357  1.00 95.99      B    C  
ATOM   2317  CG2 ILE B  55      14.107  -8.856   2.778  1.00 96.35      B    C  
ATOM   2318  CD1 ILE B  55      11.043  -9.059   3.400  1.00 92.06      B    C  
ATOM   2319  N   ALA B  56      15.641  -5.627   3.446  1.00 97.89      B    N  
ATOM   2320  CA  ALA B  56      16.891  -5.126   2.901  1.00 97.68      B    C  
ATOM   2321  C   ALA B  56      17.965  -4.908   3.986  1.00 97.65      B    C  
ATOM   2322  O   ALA B  56      19.106  -5.320   3.807  1.00 96.70      B    O  
ATOM   2323  CB  ALA B  56      16.602  -3.831   2.128  1.00 97.03      B    C  
ATOM   2324  N   LEU B  57      17.599  -4.320   5.132  1.00 97.89      B    N  
ATOM   2325  CA  LEU B  57      18.530  -4.149   6.247  1.00 97.78      B    C  
ATOM   2326  C   LEU B  57      18.914  -5.487   6.893  1.00 97.67      B    C  
ATOM   2327  O   LEU B  57      20.092  -5.689   7.198  1.00 96.41      B    O  
ATOM   2328  CB  LEU B  57      17.913  -3.216   7.307  1.00 97.14      B    C  
ATOM   2329  CG  LEU B  57      17.744  -1.756   6.845  1.00 95.60      B    C  
ATOM   2330  CD1 LEU B  57      17.102  -0.958   7.981  1.00 93.52      B    C  
ATOM   2331  CD2 LEU B  57      19.076  -1.079   6.501  1.00 92.96      B    C  
ATOM   2332  N   MET B  58      17.964  -6.406   7.060  1.00 97.88      B    N  
ATOM   2333  CA  MET B  58      18.219  -7.736   7.616  1.00 97.66      B    C  
ATOM   2334  C   MET B  58      19.135  -8.561   6.706  1.00 97.69      B    C  
ATOM   2335  O   MET B  58      20.083  -9.160   7.206  1.00 96.76      B    O  
ATOM   2336  CB  MET B  58      16.903  -8.462   7.901  1.00 97.20      B    C  
ATOM   2337  CG  MET B  58      16.166  -7.838   9.104  1.00 95.05      B    C  
ATOM   2338  SD  MET B  58      14.680  -8.721   9.669  1.00 93.54      B    S  
ATOM   2339  CE  MET B  58      13.572  -8.448   8.282  1.00 81.72      B    C  
ATOM   2340  N   ASN B  59      18.958  -8.504   5.390  1.00 97.27      B    N  
ATOM   2341  CA  ASN B  59      19.850  -9.157   4.426  1.00 96.98      B    C  
ATOM   2342  C   ASN B  59      21.289  -8.619   4.506  1.00 97.11      B    C  
ATOM   2343  O   ASN B  59      22.254  -9.385   4.437  1.00 95.99      B    O  
ATOM   2344  CB  ASN B  59      19.285  -8.955   3.003  1.00 96.42      B    C  
ATOM   2345  CG  ASN B  59      18.092  -9.849   2.689  1.00 95.80      B    C  
ATOM   2346  ND2 ASN B  59      17.370  -9.560   1.636  1.00 88.11      B    N  
ATOM   2347  OD1 ASN B  59      17.827 -10.824   3.351  1.00 88.02      B    O  
ATOM   2348  N   ARG B  60      21.463  -7.310   4.691  1.00 97.41      B    N  
ATOM   2349  CA  ARG B  60      22.795  -6.705   4.873  1.00 97.45      B    C  
ATOM   2350  C   ARG B  60      23.445  -7.138   6.191  1.00 97.52      B    C  
ATOM   2351  O   ARG B  60      24.624  -7.461   6.199  1.00 96.57      B    O  
ATOM   2352  CB  ARG B  60      22.698  -5.179   4.795  1.00 96.71      B    C  
ATOM   2353  CG  ARG B  60      22.306  -4.636   3.403  1.00 94.47      B    C  
ATOM   2354  CD  ARG B  60      23.389  -4.869   2.358  1.00 93.96      B    C  
ATOM   2355  NE  ARG B  60      23.003  -4.273   1.065  1.00 93.37      B    N  
ATOM   2356  CZ  ARG B  60      23.686  -4.337  -0.059  1.00 95.33      B    C  
ATOM   2357  NH1 ARG B  60      24.831  -4.949  -0.142  1.00 88.25      B    N1+
ATOM   2358  NH2 ARG B  60      23.209  -3.787  -1.144  1.00 89.59      B    N  
ATOM   2359  N   ALA B  61      22.684  -7.196   7.275  1.00 97.38      B    N  
ATOM   2360  CA  ALA B  61      23.177  -7.662   8.567  1.00 97.39      B    C  
ATOM   2361  C   ALA B  61      23.528  -9.161   8.545  1.00 97.41      B    C  
ATOM   2362  O   ALA B  61      24.603  -9.544   8.998  1.00 96.25      B    O  
ATOM   2363  CB  ALA B  61      22.122  -7.345   9.628  1.00 96.74      B    C  
ATOM   2364  N   GLN B  62      22.675  -9.995   7.943  1.00 97.36      B    N  
ATOM   2365  CA  GLN B  62      22.934 -11.426   7.740  1.00 97.18      B    C  
ATOM   2366  C   GLN B  62      24.229 -11.636   6.941  1.00 97.35      B    C  
ATOM   2367  O   GLN B  62      25.044 -12.477   7.299  1.00 96.33      B    O  
ATOM   2368  CB  GLN B  62      21.731 -12.046   7.017  1.00 95.95      B    C  
ATOM   2369  CG  GLN B  62      21.922 -13.545   6.747  1.00 93.85      B    C  
ATOM   2370  CD  GLN B  62      20.712 -14.132   6.033  1.00 93.76      B    C  
ATOM   2371  NE2 GLN B  62      19.861 -14.824   6.743  1.00 83.04      B    N  
ATOM   2372  OE1 GLN B  62      20.517 -13.948   4.846  1.00 84.24      B    O  
ATOM   2373  N   THR B  63      24.460 -10.842   5.909  1.00 96.95      B    N  
ATOM   2374  CA  THR B  63      25.721 -10.884   5.156  1.00 96.73      B    C  
ATOM   2375  C   THR B  63      26.918 -10.572   6.058  1.00 96.91      B    C  
ATOM   2376  O   THR B  63      27.928 -11.261   5.986  1.00 95.99      B    O  
ATOM   2377  CB  THR B  63      25.688  -9.914   3.969  1.00 95.56      B    C  
ATOM   2378  CG2 THR B  63      26.961  -9.993   3.125  1.00 89.42      B    C  
ATOM   2379  OG1 THR B  63      24.616 -10.224   3.107  1.00 89.55      B    O  
ATOM   2380  N   GLY B  64      26.788  -9.591   6.953  1.00 96.72      B    N  
ATOM   2381  CA  GLY B  64      27.813  -9.298   7.959  1.00 96.77      B    C  
ATOM   2382  C   GLY B  64      28.089 -10.486   8.890  1.00 97.11      B    C  
ATOM   2383  O   GLY B  64      29.245 -10.787   9.166  1.00 95.68      B    O  
ATOM   2384  N   GLN B  65      27.057 -11.219   9.311  1.00 97.44      B    N  
ATOM   2385  CA  GLN B  65      27.216 -12.436  10.122  1.00 97.54      B    C  
ATOM   2386  C   GLN B  65      27.890 -13.570   9.343  1.00 97.47      B    C  
ATOM   2387  O   GLN B  65      28.710 -14.293   9.899  1.00 96.37      B    O  
ATOM   2388  CB  GLN B  65      25.860 -12.901  10.675  1.00 97.02      B    C  
ATOM   2389  CG  GLN B  65      25.281 -11.867  11.648  1.00 95.47      B    C  
ATOM   2390  CD  GLN B  65      24.084 -12.425  12.415  1.00 95.34      B    C  
ATOM   2391  NE2 GLN B  65      24.264 -12.747  13.664  1.00 83.09      B    N  
ATOM   2392  OE1 GLN B  65      22.985 -12.566  11.888  1.00 84.84      B    O  
ATOM   2393  N   LEU B  66      27.627 -13.699   8.050  1.00 97.15      B    N  
ATOM   2394  CA  LEU B  66      28.346 -14.661   7.203  1.00 96.62      B    C  
ATOM   2395  C   LEU B  66      29.830 -14.302   7.071  1.00 96.71      B    C  
ATOM   2396  O   LEU B  66      30.676 -15.192   7.062  1.00 95.55      B    O  
ATOM   2397  CB  LEU B  66      27.680 -14.747   5.825  1.00 95.73      B    C  
ATOM   2398  CG  LEU B  66      26.265 -15.352   5.834  1.00 94.03      B    C  
ATOM   2399  CD1 LEU B  66      25.661 -15.257   4.435  1.00 89.94      B    C  
ATOM   2400  CD2 LEU B  66      26.270 -16.825   6.252  1.00 89.36      B    C  
ATOM   2401  N   VAL B  67      30.176 -13.018   7.033  1.00 96.91      B    N  
ATOM   2402  CA  VAL B  67      31.577 -12.579   7.094  1.00 96.86      B    C  
ATOM   2403  C   VAL B  67      32.198 -12.933   8.445  1.00 97.00      B    C  
ATOM   2404  O   VAL B  67      33.290 -13.501   8.461  1.00 96.09      B    O  
ATOM   2405  CB  VAL B  67      31.719 -11.079   6.784  1.00 96.32      B    C  
ATOM   2406  CG1 VAL B  67      33.166 -10.598   6.917  1.00 93.33      B    C  
ATOM   2407  CG2 VAL B  67      31.278 -10.795   5.343  1.00 93.54      B    C  
ATOM   2408  N   ALA B  68      31.504 -12.710   9.565  1.00 97.04      B    N  
ATOM   2409  CA  ALA B  68      31.961 -13.107  10.898  1.00 97.08      B    C  
ATOM   2410  C   ALA B  68      32.168 -14.628  11.010  1.00 97.10      B    C  
ATOM   2411  O   ALA B  68      33.148 -15.080  11.606  1.00 95.92      B    O  
ATOM   2412  CB  ALA B  68      30.947 -12.600  11.928  1.00 96.58      B    C  
ATOM   2413  N   LEU B  69      31.311 -15.423  10.364  1.00 96.72      B    N  
ATOM   2414  CA  LEU B  69      31.484 -16.871  10.258  1.00 96.67      B    C  
ATOM   2415  C   LEU B  69      32.790 -17.234   9.537  1.00 96.82      B    C  
ATOM   2416  O   LEU B  69      33.572 -18.030  10.045  1.00 95.57      B    O  
ATOM   2417  CB  LEU B  69      30.236 -17.457   9.571  1.00 95.72      B    C  
ATOM   2418  CG  LEU B  69      30.278 -18.978   9.342  1.00 94.11      B    C  
ATOM   2419  CD1 LEU B  69      30.345 -19.754  10.652  1.00 89.50      B    C  
ATOM   2420  CD2 LEU B  69      29.006 -19.413   8.610  1.00 89.31      B    C  
ATOM   2421  N   THR B  70      33.064 -16.592   8.401  1.00 96.53      B    N  
ATOM   2422  CA  THR B  70      34.341 -16.806   7.702  1.00 95.83      B    C  
ATOM   2423  C   THR B  70      35.544 -16.347   8.522  1.00 96.08      B    C  
ATOM   2424  O   THR B  70      36.594 -16.982   8.463  1.00 94.57      B    O  
ATOM   2425  CB  THR B  70      34.411 -16.138   6.320  1.00 94.33      B    C  
ATOM   2426  CG2 THR B  70      33.346 -16.644   5.358  1.00 86.31      B    C  
ATOM   2427  OG1 THR B  70      34.317 -14.738   6.356  1.00 85.64      B    O  
ATOM   2428  N   ALA B  71      35.426 -15.277   9.296  1.00 96.74      B    N  
ATOM   2429  CA  ALA B  71      36.485 -14.779  10.163  1.00 96.79      B    C  
ATOM   2430  C   ALA B  71      36.800 -15.776  11.288  1.00 96.82      B    C  
ATOM   2431  O   ALA B  71      37.966 -16.078  11.531  1.00 95.66      B    O  
ATOM   2432  CB  ALA B  71      36.070 -13.406  10.706  1.00 96.21      B    C  
ATOM   2433  N   THR B  72      35.772 -16.355  11.906  1.00 96.84      B    N  
ATOM   2434  CA  THR B  72      35.904 -17.369  12.961  1.00 96.91      B    C  
ATOM   2435  C   THR B  72      36.613 -18.619  12.438  1.00 96.75      B    C  
ATOM   2436  O   THR B  72      37.623 -19.030  13.002  1.00 95.45      B    O  
ATOM   2437  CB  THR B  72      34.530 -17.723  13.551  1.00 96.33      B    C  
ATOM   2438  CG2 THR B  72      34.649 -18.678  14.736  1.00 89.67      B    C  
ATOM   2439  OG1 THR B  72      33.902 -16.555  14.013  1.00 89.65      B    O  
ATOM   2440  N   GLU B  73      36.154 -19.171  11.325  1.00 96.52      B    N  
ATOM   2441  CA  GLU B  73      36.817 -20.341  10.714  1.00 95.86      B    C  
ATOM   2442  C   GLU B  73      38.252 -20.027  10.264  1.00 95.86      B    C  
ATOM   2443  O   GLU B  73      39.136 -20.874  10.348  1.00 94.58      B    O  
ATOM   2444  CB  GLU B  73      35.986 -20.833   9.516  1.00 94.84      B    C  
ATOM   2445  CG  GLU B  73      34.631 -21.433   9.893  1.00 91.13      B    C  
ATOM   2446  CD  GLU B  73      34.702 -22.749  10.683  1.00 91.30      B    C  
ATOM   2447  OE1 GLU B  73      33.612 -23.264  11.049  1.00 83.08      B    O  
ATOM   2448  OE2 GLU B  73      35.819 -23.262  10.920  1.00 83.69      B    O1-
ATOM   2449  N   SER B  74      38.511 -18.796   9.839  1.00 96.29      B    N  
ATOM   2450  CA  SER B  74      39.873 -18.352   9.512  1.00 96.05      B    C  
ATOM   2451  C   SER B  74      40.786 -18.400  10.736  1.00 96.07      B    C  
ATOM   2452  O   SER B  74      41.922 -18.841  10.608  1.00 94.66      B    O  
ATOM   2453  CB  SER B  74      39.885 -16.928   8.949  1.00 95.42      B    C  
ATOM   2454  OG  SER B  74      39.158 -16.837   7.742  1.00 89.38      B    O  
ATOM   2455  N   LEU B  75      40.297 -17.973  11.901  1.00 95.96      B    N  
ATOM   2456  CA  LEU B  75      41.061 -18.029  13.149  1.00 95.86      B    C  
ATOM   2457  C   LEU B  75      41.344 -19.474  13.569  1.00 95.52      B    C  
ATOM   2458  O   LEU B  75      42.477 -19.780  13.949  1.00 94.54      B    O  
ATOM   2459  CB  LEU B  75      40.306 -17.276  14.256  1.00 95.85      B    C  
ATOM   2460  CG  LEU B  75      40.294 -15.743  14.079  1.00 95.39      B    C  
ATOM   2461  CD1 LEU B  75      39.289 -15.110  15.036  1.00 92.61      B    C  
ATOM   2462  CD2 LEU B  75      41.668 -15.144  14.372  1.00 92.31      B    C  
ATOM   2463  N   VAL B  76      40.379 -20.378  13.432  1.00 96.13      B    N  
ATOM   2464  CA  VAL B  76      40.562 -21.805  13.750  1.00 95.74      B    C  
ATOM   2465  C   VAL B  76      41.634 -22.428  12.850  1.00 95.36      B    C  
ATOM   2466  O   VAL B  76      42.591 -23.014  13.348  1.00 94.12      B    O  
ATOM   2467  CB  VAL B  76      39.243 -22.585  13.644  1.00 95.38      B    C  
ATOM   2468  CG1 VAL B  76      39.438 -24.066  13.958  1.00 91.87      B    C  
ATOM   2469  CG2 VAL B  76      38.199 -22.059  14.641  1.00 91.96      B    C  
ATOM   2470  N   SER B  77      41.531 -22.252  11.549  1.00 94.83      B    N  
ATOM   2471  CA  SER B  77      42.497 -22.814  10.598  1.00 94.31      B    C  
ATOM   2472  C   SER B  77      43.893 -22.208  10.769  1.00 94.38      B    C  
ATOM   2473  O   SER B  77      44.884 -22.935  10.838  1.00 92.76      B    O  
ATOM   2474  CB  SER B  77      41.993 -22.594   9.167  1.00 93.02      B    C  
ATOM   2475  OG  SER B  77      42.874 -23.198   8.233  1.00 85.80      B    O  
ATOM   2476  N   TRP B  78      43.971 -20.879  10.927  1.00 94.53      B    N  
ATOM   2477  CA  TRP B  78      45.241 -20.179  11.111  1.00 94.23      B    C  
ATOM   2478  C   TRP B  78      45.935 -20.576  12.411  1.00 94.04      B    C  
ATOM   2479  O   TRP B  78      47.144 -20.815  12.422  1.00 92.46      B    O  
ATOM   2480  CB  TRP B  78      44.987 -18.679  11.064  1.00 93.84      B    C  
ATOM   2481  CG  TRP B  78      46.213 -17.833  11.235  1.00 93.90      B    C  
ATOM   2482  CD1 TRP B  78      47.082 -17.509  10.263  1.00 91.90      B    C  
ATOM   2483  CD2 TRP B  78      46.715 -17.201  12.459  1.00 93.40      B    C  
ATOM   2484  CE2 TRP B  78      47.882 -16.481  12.112  1.00 92.86      B    C  
ATOM   2485  CE3 TRP B  78      46.261 -17.155  13.790  1.00 91.85      B    C  
ATOM   2486  NE1 TRP B  78      48.079 -16.697  10.778  1.00 91.63      B    N  
ATOM   2487  CZ2 TRP B  78      48.597 -15.722  13.076  1.00 91.90      B    C  
ATOM   2488  CZ3 TRP B  78      46.978 -16.404  14.748  1.00 90.17      B    C  
ATOM   2489  CH2 TRP B  78      48.130 -15.698  14.385  1.00 90.10      B    C  
ATOM   2490  N   THR B  79      45.180 -20.736  13.498  1.00 94.37      B    N  
ATOM   2491  CA  THR B  79      45.729 -21.221  14.770  1.00 93.74      B    C  
ATOM   2492  C   THR B  79      46.198 -22.674  14.649  1.00 93.19      B    C  
ATOM   2493  O   THR B  79      47.271 -23.023  15.138  1.00 91.39      B    O  
ATOM   2494  CB  THR B  79      44.694 -21.081  15.890  1.00 93.43      B    C  
ATOM   2495  CG2 THR B  79      45.293 -21.429  17.249  1.00 87.44      B    C  
ATOM   2496  OG1 THR B  79      44.269 -19.741  15.973  1.00 87.10      B    O  
ATOM   2497  N   SER B  80      45.471 -23.499  13.915  1.00 93.53      B    N  
ATOM   2498  CA  SER B  80      45.865 -24.884  13.626  1.00 93.21      B    C  
ATOM   2499  C   SER B  80      47.159 -24.959  12.807  1.00 92.86      B    C  
ATOM   2500  O   SER B  80      47.936 -25.907  12.954  1.00 90.78      B    O  
ATOM   2501  CB  SER B  80      44.735 -25.605  12.893  1.00 93.03      B    C  
ATOM   2502  OG  SER B  80      43.559 -25.563  13.671  1.00 86.96      B    O  
ATOM   2503  N   MET B  81      47.465 -23.937  12.029  1.00 92.15      B    N  
ATOM   2504  CA  MET B  81      48.725 -23.840  11.285  1.00 91.54      B    C  
ATOM   2505  C   MET B  81      49.951 -23.738  12.200  1.00 91.25      B    C  
ATOM   2506  O   MET B  81      51.036 -24.194  11.825  1.00 89.10      B    O  
ATOM   2507  CB  MET B  81      48.639 -22.659  10.312  1.00 90.74      B    C  
ATOM   2508  CG  MET B  81      49.728 -22.699   9.247  1.00 85.83      B    C  
ATOM   2509  SD  MET B  81      49.643 -24.143   8.155  1.00 84.33      B    S  
ATOM   2510  CE  MET B  81      51.364 -24.288   7.732  1.00 76.71      B    C  
ATOM   2511  N   VAL B  82      49.801 -23.217  13.427  1.00 90.73      B    N  
ATOM   2512  CA  VAL B  82      50.877 -23.232  14.439  1.00 89.18      B    C  
ATOM   2513  C   VAL B  82      51.256 -24.672  14.783  1.00 88.50      B    C  
ATOM   2514  O   VAL B  82      52.429 -25.050  14.754  1.00 86.54      B    O  
ATOM   2515  CB  VAL B  82      50.453 -22.476  15.717  1.00 88.08      B    C  
ATOM   2516  CG1 VAL B  82      51.543 -22.507  16.779  1.00 82.70      B    C  
ATOM   2517  CG2 VAL B  82      50.142 -21.015  15.405  1.00 82.86      B    C  
ATOM   2518  N   ARG B  83      50.238 -25.496  15.014  1.00 89.43      B    N  
ATOM   2519  CA  ARG B  83      50.429 -26.913  15.332  1.00 89.26      B    C  
ATOM   2520  C   ARG B  83      50.940 -27.700  14.122  1.00 89.31      B    C  
ATOM   2521  O   ARG B  83      51.854 -28.514  14.263  1.00 87.37      B    O  
ATOM   2522  CB  ARG B  83      49.113 -27.463  15.903  1.00 88.28      B    C  
ATOM   2523  CG  ARG B  83      49.358 -28.621  16.867  1.00 84.92      B    C  
ATOM   2524  CD  ARG B  83      48.032 -29.030  17.513  1.00 84.45      B    C  
ATOM   2525  NE  ARG B  83      48.208 -30.136  18.471  1.00 83.33      B    N  
ATOM   2526  CZ  ARG B  83      47.249 -30.783  19.108  1.00 83.05      B    C  
ATOM   2527  NH1 ARG B  83      45.988 -30.478  18.960  1.00 78.02      B    N1+
ATOM   2528  NH2 ARG B  83      47.536 -31.758  19.909  1.00 77.50      B    N  
ATOM   2529  N   ALA B  84      50.461 -27.393  12.929  1.00 89.40      B    N  
ATOM   2530  CA  ALA B  84      50.978 -27.943  11.675  1.00 89.59      B    C  
ATOM   2531  C   ALA B  84      52.465 -27.618  11.482  1.00 89.68      B    C  
ATOM   2532  O   ALA B  84      53.239 -28.471  11.045  1.00 88.03      B    O  
ATOM   2533  CB  ALA B  84      50.147 -27.398  10.514  1.00 89.81      B    C  
ATOM   2534  N   SER B  85      52.883 -26.412  11.869  1.00 88.78      B    N  
ATOM   2535  CA  SER B  85      54.275 -25.980  11.783  1.00 87.80      B    C  
ATOM   2536  C   SER B  85      55.183 -26.760  12.734  1.00 87.41      B    C  
ATOM   2537  O   SER B  85      56.291 -27.125  12.347  1.00 85.15      B    O  
ATOM   2538  CB  SER B  85      54.393 -24.475  12.052  1.00 86.89      B    C  
ATOM   2539  OG  SER B  85      53.661 -23.754  11.091  1.00 75.80      B    O  
ATOM   2540  N   LEU B  86      54.720 -27.083  13.945  1.00 87.35      B    N  
ATOM   2541  CA  LEU B  86      55.451 -27.949  14.881  1.00 86.18      B    C  
ATOM   2542  C   LEU B  86      55.613 -29.374  14.333  1.00 86.63      B    C  
ATOM   2543  O   LEU B  86      56.711 -29.935  14.357  1.00 85.29      B    O  
ATOM   2544  CB  LEU B  86      54.724 -27.969  16.233  1.00 84.65      B    C  
ATOM   2545  CG  LEU B  86      54.896 -26.692  17.064  1.00 79.26      B    C  
ATOM   2546  CD1 LEU B  86      53.868 -26.648  18.186  1.00 74.44      B    C  
ATOM   2547  CD2 LEU B  86      56.286 -26.620  17.694  1.00 73.48      B    C  
ATOM   2548  N   VAL B  87      54.534 -29.952  13.774  1.00 87.63      B    N  
ATOM   2549  CA  VAL B  87      54.587 -31.273  13.141  1.00 87.88      B    C  
ATOM   2550  C   VAL B  87      55.532 -31.260  11.933  1.00 88.40      B    C  
ATOM   2551  O   VAL B  87      56.369 -32.155  11.789  1.00 86.79      B    O  
ATOM   2552  CB  VAL B  87      53.177 -31.745  12.731  1.00 87.23      B    C  
ATOM   2553  CG1 VAL B  87      53.203 -33.080  11.987  1.00 82.89      B    C  
ATOM   2554  CG2 VAL B  87      52.277 -31.934  13.952  1.00 82.96      B    C  
ATOM   2555  N   ALA B  88      55.474 -30.229  11.106  1.00 88.56      B    N  
ATOM   2556  CA  ALA B  88      56.349 -30.075   9.952  1.00 88.52      B    C  
ATOM   2557  C   ALA B  88      57.819 -29.863  10.353  1.00 88.89      B    C  
ATOM   2558  O   ALA B  88      58.705 -30.421   9.708  1.00 87.18      B    O  
ATOM   2559  CB  ALA B  88      55.830 -28.921   9.097  1.00 88.27      B    C  
ATOM   2560  N   ALA B  89      58.066 -29.131  11.434  1.00 87.47      B    N  
ATOM   2561  CA  ALA B  89      59.407 -28.943  11.968  1.00 86.47      B    C  
ATOM   2562  C   ALA B  89      60.031 -30.277  12.386  1.00 86.89      B    C  
ATOM   2563  O   ALA B  89      61.176 -30.557  12.023  1.00 85.08      B    O  
ATOM   2564  CB  ALA B  89      59.340 -27.960  13.138  1.00 85.59      B    C  
ATOM   2565  N   ARG B  90      59.266 -31.144  13.063  1.00 86.29      B    N  
ATOM   2566  CA  ARG B  90      59.715 -32.495  13.424  1.00 86.02      B    C  
ATOM   2567  C   ARG B  90      60.105 -33.314  12.186  1.00 86.43      B    C  
ATOM   2568  O   ARG B  90      61.143 -33.967  12.183  1.00 84.14      B    O  
ATOM   2569  CB  ARG B  90      58.614 -33.190  14.226  1.00 85.03      B    C  
ATOM   2570  CG  ARG B  90      59.121 -34.502  14.830  1.00 81.75      B    C  
ATOM   2571  CD  ARG B  90      57.964 -35.297  15.430  1.00 79.31      B    C  
ATOM   2572  NE  ARG B  90      58.464 -36.551  16.026  1.00 75.95      B    N  
ATOM   2573  CZ  ARG B  90      57.735 -37.412  16.708  1.00 71.81      B    C  
ATOM   2574  NH1 ARG B  90      56.441 -37.344  16.758  1.00 65.27      B    N1+
ATOM   2575  NH2 ARG B  90      58.306 -38.354  17.388  1.00 65.77      B    N  
ATOM   2576  N   VAL B  91      59.301 -33.259  11.132  1.00 88.09      B    N  
ATOM   2577  CA  VAL B  91      59.600 -33.945   9.863  1.00 87.91      B    C  
ATOM   2578  C   VAL B  91      60.825 -33.334   9.183  1.00 88.18      B    C  
ATOM   2579  O   VAL B  91      61.671 -34.062   8.671  1.00 85.08      B    O  
ATOM   2580  CB  VAL B  91      58.374 -33.935   8.929  1.00 87.29      B    C  
ATOM   2581  CG1 VAL B  91      58.666 -34.604   7.586  1.00 82.13      B    C  
ATOM   2582  CG2 VAL B  91      57.194 -34.686   9.546  1.00 82.50      B    C  
ATOM   2583  N   SER B  92      60.966 -32.006   9.223  1.00 87.58      B    N  
ATOM   2584  CA  SER B  92      62.082 -31.277   8.607  1.00 86.77      B    C  
ATOM   2585  C   SER B  92      63.424 -31.666   9.215  1.00 86.30      B    C  
ATOM   2586  O   SER B  92      64.373 -31.972   8.486  1.00 82.73      B    O  
ATOM   2587  CB  SER B  92      61.840 -29.773   8.745  1.00 86.19      B    C  
ATOM   2588  OG  SER B  92      62.834 -29.047   8.060  1.00 80.93      B    O  
ATOM   2589  N   ILE B  93      63.522 -31.730  10.550  1.00 86.60      B    N  
ATOM   2590  CA  ILE B  93      64.768 -32.041  11.255  1.00 85.52      B    C  
ATOM   2591  C   ILE B  93      65.118 -33.526  11.273  1.00 85.09      B    C  
ATOM   2592  O   ILE B  93      66.231 -33.871  11.653  1.00 80.59      B    O  
ATOM   2593  CB  ILE B  93      64.787 -31.465  12.680  1.00 83.18      B    C  
ATOM   2594  CG1 ILE B  93      63.700 -32.104  13.571  1.00 73.56      B    C  
ATOM   2595  CG2 ILE B  93      64.685 -29.935  12.635  1.00 70.46      B    C  
ATOM   2596  CD1 ILE B  93      63.847 -31.803  15.059  1.00 66.71      B    C  
ATOM   2597  N   ALA B  94      64.213 -34.402  10.848  1.00 86.39      B    N  
ATOM   2598  CA  ALA B  94      64.473 -35.843  10.843  1.00 84.50      B    C  
ATOM   2599  C   ALA B  94      65.735 -36.203  10.045  1.00 84.06      B    C  
ATOM   2600  O   ALA B  94      66.510 -37.070  10.457  1.00 78.45      B    O  
ATOM   2601  CB  ALA B  94      63.234 -36.557  10.287  1.00 82.61      B    C  
ATOM   2602  N   GLY B  95      66.007 -35.489   8.961  1.00 81.49      B    N  
ATOM   2603  CA  GLY B  95      67.219 -35.652   8.162  1.00 79.61      B    C  
ATOM   2604  C   GLY B  95      68.511 -35.190   8.853  1.00 80.78      B    C  
ATOM   2605  O   GLY B  95      69.590 -35.648   8.483  1.00 74.81      B    O  
ATOM   2606  N   CYS B  96      68.415 -34.360   9.888  1.00 82.77      B    N  
ATOM   2607  CA  CYS B  96      69.551 -33.904  10.696  1.00 81.25      B    C  
ATOM   2608  C   CYS B  96      69.948 -34.890  11.803  1.00 81.72      B    C  
ATOM   2609  O   CYS B  96      70.936 -34.651  12.498  1.00 73.78      B    O  
ATOM   2610  CB  CYS B  96      69.238 -32.517  11.267  1.00 78.78      B    C  
ATOM   2611  SG  CYS B  96      69.226 -31.214  10.003  1.00 75.28      B    S  
ATOM   2612  N   SER B  97      69.227 -35.983  11.977  1.00 82.22      B    N  
ATOM   2613  CA  SER B  97      69.434 -36.972  13.043  1.00 81.91      B    C  
ATOM   2614  C   SER B  97      69.520 -36.331  14.435  1.00 83.17      B    C  
ATOM   2615  O   SER B  97      70.521 -36.496  15.132  1.00 77.32      B    O  
ATOM   2616  CB  SER B  97      70.656 -37.841  12.742  1.00 78.17      B    C  
ATOM   2617  OG  SER B  97      70.569 -38.408  11.458  1.00 70.51      B    O  
ATOM   2618  N   PRO B  98      68.503 -35.553  14.838  1.00 81.29      B    N  
ATOM   2619  CA  PRO B  98      68.493 -34.889  16.131  1.00 80.71      B    C  
ATOM   2620  C   PRO B  98      68.496 -35.923  17.265  1.00 82.56      B    C  
ATOM   2621  O   PRO B  98      68.018 -37.049  17.078  1.00 79.03      B    O  
ATOM   2622  CB  PRO B  98      67.240 -34.019  16.134  1.00 77.36      B    C  
ATOM   2623  CG  PRO B  98      66.296 -34.779  15.207  1.00 75.11      B    C  
ATOM   2624  CD  PRO B  98      67.232 -35.371  14.167  1.00 77.78      B    C  
ATOM   2625  N   PRO B  99      69.014 -35.566  18.459  1.00 81.63      B    N  
ATOM   2626  CA  PRO B  99      68.951 -36.434  19.612  1.00 80.73      B    C  
ATOM   2627  C   PRO B  99      67.488 -36.722  19.992  1.00 82.50      B    C  
ATOM   2628  O   PRO B  99      66.626 -35.867  19.809  1.00 80.02      B    O  
ATOM   2629  CB  PRO B  99      69.722 -35.714  20.719  1.00 78.18      B    C  
ATOM   2630  CG  PRO B  99      69.654 -34.250  20.313  1.00 75.28      B    C  
ATOM   2631  CD  PRO B  99      69.611 -34.304  18.787  1.00 77.69      B    C  
ATOM   2632  N   PRO B 100      67.183 -37.912  20.523  1.00 82.96      B    N  
ATOM   2633  CA  PRO B 100      65.810 -38.327  20.826  1.00 82.70      B    C  
ATOM   2634  C   PRO B 100      65.110 -37.379  21.802  1.00 83.68      B    C  
ATOM   2635  O   PRO B 100      63.913 -37.176  21.667  1.00 80.52      B    O  
ATOM   2636  CB  PRO B 100      65.913 -39.764  21.360  1.00 81.34      B    C  
ATOM   2637  CG  PRO B 100      67.371 -39.891  21.801  1.00 78.21      B    C  
ATOM   2638  CD  PRO B 100      68.116 -38.963  20.850  1.00 80.86      B    C  
ATOM   2639  N   GLU B 101      65.862 -36.722  22.702  1.00 81.74      B    N  
ATOM   2640  CA  GLU B 101      65.290 -35.761  23.650  1.00 80.84      B    C  
ATOM   2641  C   GLU B 101      64.613 -34.570  22.959  1.00 81.44      B    C  
ATOM   2642  O   GLU B 101      63.639 -34.028  23.475  1.00 78.81      B    O  
ATOM   2643  CB  GLU B 101      66.369 -35.219  24.597  1.00 79.12      B    C  
ATOM   2644  CG  GLU B 101      67.131 -36.289  25.422  1.00 72.01      B    C  
ATOM   2645  CD  GLU B 101      68.601 -36.490  25.033  1.00 66.24      B    C  
ATOM   2646  OE1 GLU B 101      69.241 -37.371  25.649  1.00 59.19      B    O  
ATOM   2647  OE2 GLU B 101      69.079 -35.789  24.106  1.00 59.73      B    O1-
ATOM   2648  N   VAL B 102      65.080 -34.161  21.785  1.00 81.22      B    N  
ATOM   2649  CA  VAL B 102      64.466 -33.059  21.023  1.00 80.12      B    C  
ATOM   2650  C   VAL B 102      63.138 -33.495  20.417  1.00 81.00      B    C  
ATOM   2651  O   VAL B 102      62.176 -32.727  20.407  1.00 79.19      B    O  
ATOM   2652  CB  VAL B 102      65.408 -32.548  19.920  1.00 78.65      B    C  
ATOM   2653  CG1 VAL B 102      64.792 -31.419  19.086  1.00 72.11      B    C  
ATOM   2654  CG2 VAL B 102      66.707 -32.004  20.520  1.00 72.30      B    C  
ATOM   2655  N   LEU B 103      63.061 -34.724  19.920  1.00 82.39      B    N  
ATOM   2656  CA  LEU B 103      61.832 -35.291  19.374  1.00 81.65      B    C  
ATOM   2657  C   LEU B 103      60.810 -35.583  20.476  1.00 82.27      B    C  
ATOM   2658  O   LEU B 103      59.636 -35.273  20.295  1.00 79.66      B    O  
ATOM   2659  CB  LEU B 103      62.151 -36.559  18.569  1.00 80.32      B    C  
ATOM   2660  CG  LEU B 103      63.002 -36.336  17.303  1.00 78.52      B    C  
ATOM   2661  CD1 LEU B 103      63.349 -37.688  16.673  1.00 72.42      B    C  
ATOM   2662  CD2 LEU B 103      62.270 -35.510  16.245  1.00 73.42      B    C  
ATOM   2663  N   GLU B 104      61.250 -36.114  21.633  1.00 82.46      B    N  
ATOM   2664  CA  GLU B 104      60.404 -36.301  22.817  1.00 81.89      B    C  
ATOM   2665  C   GLU B 104      59.858 -34.973  23.331  1.00 82.10      B    C  
ATOM   2666  O   GLU B 104      58.665 -34.878  23.607  1.00 80.20      B    O  
ATOM   2667  CB  GLU B 104      61.160 -37.027  23.937  1.00 81.21      B    C  
ATOM   2668  CG  GLU B 104      60.937 -38.541  23.910  1.00 74.43      B    C  
ATOM   2669  CD  GLU B 104      61.734 -39.322  24.967  1.00 69.61      B    C  
ATOM   2670  OE1 GLU B 104      61.382 -40.510  25.190  1.00 62.57      B    O  
ATOM   2671  OE2 GLU B 104      62.738 -38.787  25.482  1.00 63.52      B    O1-
ATOM   2672  N   ALA B 105      60.670 -33.925  23.400  1.00 81.93      B    N  
ATOM   2673  CA  ALA B 105      60.205 -32.614  23.845  1.00 80.44      B    C  
ATOM   2674  C   ALA B 105      59.177 -31.990  22.895  1.00 80.80      B    C  
ATOM   2675  O   ALA B 105      58.238 -31.331  23.346  1.00 78.85      B    O  
ATOM   2676  CB  ALA B 105      61.423 -31.706  24.019  1.00 79.02      B    C  
ATOM   2677  N   LEU B 106      59.310 -32.207  21.582  1.00 80.86      B    N  
ATOM   2678  CA  LEU B 106      58.282 -31.809  20.614  1.00 80.03      B    C  
ATOM   2679  C   LEU B 106      56.984 -32.589  20.807  1.00 80.90      B    C  
ATOM   2680  O   LEU B 106      55.908 -32.009  20.710  1.00 79.38      B    O  
ATOM   2681  CB  LEU B 106      58.812 -32.020  19.185  1.00 79.19      B    C  
ATOM   2682  CG  LEU B 106      59.577 -30.812  18.630  1.00 77.07      B    C  
ATOM   2683  CD1 LEU B 106      60.441 -31.232  17.439  1.00 71.77      B    C  
ATOM   2684  CD2 LEU B 106      58.614 -29.723  18.138  1.00 72.77      B    C  
ATOM   2685  N   ASP B 107      57.086 -33.905  21.100  1.00 82.54      B    N  
ATOM   2686  CA  ASP B 107      55.918 -34.750  21.346  1.00 81.82      B    C  
ATOM   2687  C   ASP B 107      55.249 -34.405  22.678  1.00 82.11      B    C  
ATOM   2688  O   ASP B 107      54.028 -34.250  22.707  1.00 79.80      B    O  
ATOM   2689  CB  ASP B 107      56.311 -36.236  21.270  1.00 80.65      B    C  
ATOM   2690  CG  ASP B 107      56.624 -36.712  19.848  1.00 77.79      B    C  
ATOM   2691  OD1 ASP B 107      56.178 -36.089  18.858  1.00 72.50      B    O  
ATOM   2692  OD2 ASP B 107      57.288 -37.749  19.658  1.00 73.25      B    O1-
ATOM   2693  N   GLU B 108      56.002 -34.170  23.741  1.00 82.41      B    N  
ATOM   2694  CA  GLU B 108      55.494 -33.716  25.040  1.00 81.68      B    C  
ATOM   2695  C   GLU B 108      54.794 -32.359  24.921  1.00 81.73      B    C  
ATOM   2696  O   GLU B 108      53.694 -32.207  25.434  1.00 79.21      B    O  
ATOM   2697  CB  GLU B 108      56.622 -33.598  26.083  1.00 80.49      B    C  
ATOM   2698  CG  GLU B 108      56.919 -34.920  26.797  1.00 73.39      B    C  
ATOM   2699  CD  GLU B 108      57.985 -34.798  27.913  1.00 68.97      B    C  
ATOM   2700  OE1 GLU B 108      58.061 -35.730  28.756  1.00 61.90      B    O  
ATOM   2701  OE2 GLU B 108      58.748 -33.808  27.915  1.00 62.89      B    O1-
ATOM   2702  N   GLN B 109      55.380 -31.399  24.214  1.00 79.86      B    N  
ATOM   2703  CA  GLN B 109      54.742 -30.104  24.009  1.00 78.76      B    C  
ATOM   2704  C   GLN B 109      53.403 -30.254  23.270  1.00 80.14      B    C  
ATOM   2705  O   GLN B 109      52.435 -29.564  23.582  1.00 78.45      B    O  
ATOM   2706  CB  GLN B 109      55.689 -29.172  23.263  1.00 76.22      B    C  
ATOM   2707  CG  GLN B 109      55.151 -27.733  23.242  1.00 70.01      B    C  
ATOM   2708  CD  GLN B 109      56.078 -26.737  22.544  1.00 65.99      B    C  
ATOM   2709  NE2 GLN B 109      55.819 -25.456  22.680  1.00 58.17      B    N  
ATOM   2710  OE1 GLN B 109      57.036 -27.058  21.864  1.00 61.09      B    O  
ATOM   2711  N   ASN B 110      53.347 -31.172  22.317  1.00 81.49      B    N  
ATOM   2712  CA  ASN B 110      52.132 -31.429  21.557  1.00 81.13      B    C  
ATOM   2713  C   ASN B 110      51.072 -32.183  22.382  1.00 82.44      B    C  
ATOM   2714  O   ASN B 110      49.881 -31.986  22.147  1.00 80.43      B    O  
ATOM   2715  CB  ASN B 110      52.529 -32.170  20.278  1.00 79.38      B    C  
ATOM   2716  CG  ASN B 110      51.568 -32.006  19.119  1.00 75.59      B    C  
ATOM   2717  ND2 ASN B 110      51.743 -32.807  18.088  1.00 67.94      B    N  
ATOM   2718  OD1 ASN B 110      50.690 -31.179  19.063  1.00 69.11      B    O  
ATOM   2719  N   GLU B 111      51.454 -33.011  23.349  1.00 81.60      B    N  
ATOM   2720  CA  GLU B 111      50.544 -33.628  24.324  1.00 81.96      B    C  
ATOM   2721  C   GLU B 111      50.066 -32.615  25.378  1.00 83.08      B    C  
ATOM   2722  O   GLU B 111      48.886 -32.597  25.708  1.00 80.66      B    O  
ATOM   2723  CB  GLU B 111      51.196 -34.834  25.016  1.00 80.08      B    C  
ATOM   2724  CG  GLU B 111      51.065 -36.127  24.196  1.00 72.52      B    C  
ATOM   2725  CD  GLU B 111      51.547 -37.391  24.935  1.00 65.96      B    C  
ATOM   2726  OE1 GLU B 111      51.118 -38.498  24.519  1.00 58.17      B    O  
ATOM   2727  OE2 GLU B 111      52.320 -37.273  25.908  1.00 58.80      B    O1-
ATOM   2728  N   GLU B 112      50.950 -31.753  25.875  1.00 82.91      B    N  
ATOM   2729  CA  GLU B 112      50.643 -30.798  26.948  1.00 82.61      B    C  
ATOM   2730  C   GLU B 112      49.587 -29.768  26.533  1.00 84.09      B    C  
ATOM   2731  O   GLU B 112      48.753 -29.364  27.335  1.00 81.48      B    O  
ATOM   2732  CB  GLU B 112      51.955 -30.130  27.395  1.00 80.15      B    C  
ATOM   2733  CG  GLU B 112      51.934 -29.670  28.858  1.00 71.54      B    C  
ATOM   2734  CD  GLU B 112      53.257 -29.032  29.326  1.00 65.95      B    C  
ATOM   2735  OE1 GLU B 112      53.522 -29.084  30.551  1.00 58.52      B    O  
ATOM   2736  OE2 GLU B 112      53.984 -28.468  28.484  1.00 59.23      B    O1-
ATOM   2737  N   ILE B 113      49.568 -29.390  25.249  1.00 83.98      B    N  
ATOM   2738  CA  ILE B 113      48.558 -28.473  24.704  1.00 84.13      B    C  
ATOM   2739  C   ILE B 113      47.231 -29.159  24.395  1.00 86.78      B    C  
ATOM   2740  O   ILE B 113      46.243 -28.462  24.193  1.00 84.87      B    O  
ATOM   2741  CB  ILE B 113      49.092 -27.686  23.491  1.00 80.38      B    C  
ATOM   2742  CG1 ILE B 113      49.396 -28.599  22.295  1.00 72.21      B    C  
ATOM   2743  CG2 ILE B 113      50.297 -26.822  23.908  1.00 69.13      B    C  
ATOM   2744  CD1 ILE B 113      49.864 -27.868  21.036  1.00 66.50      B    C  
ATOM   2745  N   GLN B 114      47.173 -30.508  24.359  1.00 85.66      B    N  
ATOM   2746  CA  GLN B 114      46.043 -31.236  23.775  1.00 86.62      B    C  
ATOM   2747  C   GLN B 114      44.727 -30.967  24.500  1.00 88.37      B    C  
ATOM   2748  O   GLN B 114      43.730 -30.675  23.844  1.00 86.53      B    O  
ATOM   2749  CB  GLN B 114      46.356 -32.740  23.743  1.00 85.40      B    C  
ATOM   2750  CG  GLN B 114      45.304 -33.566  22.991  1.00 80.70      B    C  
ATOM   2751  CD  GLN B 114      45.228 -33.221  21.498  1.00 78.21      B    C  
ATOM   2752  NE2 GLN B 114      44.060 -32.938  20.988  1.00 67.68      B    N  
ATOM   2753  OE1 GLN B 114      46.214 -33.186  20.781  1.00 70.69      B    O  
ATOM   2754  N   GLU B 115      44.695 -31.014  25.838  1.00 86.10      B    N  
ATOM   2755  CA  GLU B 115      43.469 -30.828  26.624  1.00 86.30      B    C  
ATOM   2756  C   GLU B 115      42.897 -29.412  26.435  1.00 88.12      B    C  
ATOM   2757  O   GLU B 115      41.718 -29.237  26.122  1.00 86.12      B    O  
ATOM   2758  CB  GLU B 115      43.789 -31.126  28.096  1.00 84.00      B    C  
ATOM   2759  CG  GLU B 115      42.537 -31.207  29.003  1.00 74.29      B    C  
ATOM   2760  CD  GLU B 115      42.876 -31.612  30.457  1.00 67.90      B    C  
ATOM   2761  OE1 GLU B 115      41.951 -32.077  31.169  1.00 60.49      B    O  
ATOM   2762  OE2 GLU B 115      44.047 -31.479  30.862  1.00 61.63      B    O1-
ATOM   2763  N   LYS B 116      43.761 -28.412  26.515  1.00 88.81      B    N  
ATOM   2764  CA  LYS B 116      43.361 -27.016  26.320  1.00 89.78      B    C  
ATOM   2765  C   LYS B 116      42.997 -26.718  24.867  1.00 91.25      B    C  
ATOM   2766  O   LYS B 116      42.145 -25.875  24.610  1.00 89.25      B    O  
ATOM   2767  CB  LYS B 116      44.496 -26.119  26.828  1.00 87.75      B    C  
ATOM   2768  CG  LYS B 116      43.954 -24.843  27.451  1.00 78.51      B    C  
ATOM   2769  CD  LYS B 116      45.110 -23.988  27.985  1.00 74.08      B    C  
ATOM   2770  CE  LYS B 116      44.562 -22.789  28.745  1.00 65.04      B    C  
ATOM   2771  NZ  LYS B 116      45.630 -21.815  29.065  1.00 58.21      B    N1+
ATOM   2772  N   TRP B 117      43.634 -27.418  23.923  1.00 91.20      B    N  
ATOM   2773  CA  TRP B 117      43.296 -27.362  22.502  1.00 91.84      B    C  
ATOM   2774  C   TRP B 117      41.889 -27.883  22.264  1.00 92.98      B    C  
ATOM   2775  O   TRP B 117      41.110 -27.200  21.624  1.00 91.15      B    O  
ATOM   2776  CB  TRP B 117      44.312 -28.161  21.688  1.00 90.72      B    C  
ATOM   2777  CG  TRP B 117      44.059 -28.197  20.222  1.00 90.30      B    C  
ATOM   2778  CD1 TRP B 117      43.159 -28.982  19.585  1.00 85.34      B    C  
ATOM   2779  CD2 TRP B 117      44.685 -27.379  19.192  1.00 88.47      B    C  
ATOM   2780  CE2 TRP B 117      44.104 -27.728  17.940  1.00 87.70      B    C  
ATOM   2781  CE3 TRP B 117      45.680 -26.383  19.200  1.00 85.89      B    C  
ATOM   2782  NE1 TRP B 117      43.183 -28.707  18.217  1.00 86.16      B    N  
ATOM   2783  CZ2 TRP B 117      44.474 -27.096  16.736  1.00 85.99      B    C  
ATOM   2784  CZ3 TRP B 117      46.066 -25.753  18.005  1.00 81.64      B    C  
ATOM   2785  CH2 TRP B 117      45.464 -26.101  16.786  1.00 82.52      B    C  
ATOM   2786  N   ASP B 118      41.565 -29.060  22.804  1.00 92.20      B    N  
ATOM   2787  CA  ASP B 118      40.264 -29.694  22.598  1.00 91.86      B    C  
ATOM   2788  C   ASP B 118      39.108 -28.803  23.093  1.00 92.78      B    C  
ATOM   2789  O   ASP B 118      38.117 -28.646  22.383  1.00 91.04      B    O  
ATOM   2790  CB  ASP B 118      40.249 -31.073  23.286  1.00 90.52      B    C  
ATOM   2791  CG  ASP B 118      41.159 -32.112  22.606  1.00 87.64      B    C  
ATOM   2792  OD1 ASP B 118      41.430 -31.991  21.392  1.00 81.42      B    O  
ATOM   2793  OD2 ASP B 118      41.557 -33.097  23.275  1.00 82.03      B    O1-
ATOM   2794  N   ASP B 119      39.257 -28.152  24.250  1.00 93.54      B    N  
ATOM   2795  CA  ASP B 119      38.250 -27.241  24.798  1.00 93.56      B    C  
ATOM   2796  C   ASP B 119      38.067 -25.966  23.957  1.00 94.55      B    C  
ATOM   2797  O   ASP B 119      36.938 -25.564  23.648  1.00 92.59      B    O  
ATOM   2798  CB  ASP B 119      38.633 -26.849  26.245  1.00 91.77      B    C  
ATOM   2799  CG  ASP B 119      38.337 -27.897  27.313  1.00 84.65      B    C  
ATOM   2800  OD1 ASP B 119      37.575 -28.853  27.042  1.00 77.89      B    O  
ATOM   2801  OD2 ASP B 119      38.815 -27.678  28.452  1.00 76.74      B    O1-
ATOM   2802  N   LEU B 120      39.189 -25.321  23.580  1.00 93.13      B    N  
ATOM   2803  CA  LEU B 120      39.127 -24.048  22.847  1.00 93.58      B    C  
ATOM   2804  C   LEU B 120      38.730 -24.230  21.377  1.00 94.36      B    C  
ATOM   2805  O   LEU B 120      38.024 -23.382  20.826  1.00 92.91      B    O  
ATOM   2806  CB  LEU B 120      40.474 -23.323  22.964  1.00 93.36      B    C  
ATOM   2807  CG  LEU B 120      40.790 -22.782  24.380  1.00 92.28      B    C  
ATOM   2808  CD1 LEU B 120      42.211 -22.219  24.394  1.00 86.60      B    C  
ATOM   2809  CD2 LEU B 120      39.859 -21.662  24.810  1.00 86.56      B    C  
ATOM   2810  N   ASP B 121      39.134 -25.342  20.761  1.00 93.61      B    N  
ATOM   2811  CA  ASP B 121      38.731 -25.729  19.411  1.00 93.57      B    C  
ATOM   2812  C   ASP B 121      37.225 -26.023  19.353  1.00 94.44      B    C  
ATOM   2813  O   ASP B 121      36.511 -25.463  18.520  1.00 92.54      B    O  
ATOM   2814  CB  ASP B 121      39.567 -26.948  18.995  1.00 91.82      B    C  
ATOM   2815  CG  ASP B 121      39.215 -27.478  17.604  1.00 91.15      B    C  
ATOM   2816  OD1 ASP B 121      39.153 -26.659  16.672  1.00 84.73      B    O  
ATOM   2817  OD2 ASP B 121      39.053 -28.705  17.473  1.00 85.35      B    O1-
ATOM   2818  N   ALA B 122      36.711 -26.796  20.317  1.00 94.27      B    N  
ATOM   2819  CA  ALA B 122      35.283 -27.044  20.436  1.00 94.28      B    C  
ATOM   2820  C   ALA B 122      34.492 -25.741  20.646  1.00 94.90      B    C  
ATOM   2821  O   ALA B 122      33.469 -25.528  19.995  1.00 93.37      B    O  
ATOM   2822  CB  ALA B 122      35.047 -28.045  21.579  1.00 93.20      B    C  
ATOM   2823  N   ALA B 123      34.968 -24.832  21.494  1.00 94.72      B    N  
ATOM   2824  CA  ALA B 123      34.323 -23.541  21.713  1.00 95.12      B    C  
ATOM   2825  C   ALA B 123      34.288 -22.673  20.438  1.00 95.84      B    C  
ATOM   2826  O   ALA B 123      33.254 -22.069  20.135  1.00 94.19      B    O  
ATOM   2827  CB  ALA B 123      35.028 -22.824  22.869  1.00 94.46      B    C  
ATOM   2828  N   ALA B 124      35.372 -22.653  19.666  1.00 95.24      B    N  
ATOM   2829  CA  ALA B 124      35.440 -21.907  18.414  1.00 95.20      B    C  
ATOM   2830  C   ALA B 124      34.553 -22.515  17.312  1.00 95.85      B    C  
ATOM   2831  O   ALA B 124      33.847 -21.784  16.614  1.00 94.31      B    O  
ATOM   2832  CB  ALA B 124      36.912 -21.825  17.986  1.00 94.74      B    C  
ATOM   2833  N   GLY B 125      34.498 -23.833  17.198  1.00 94.87      B    N  
ATOM   2834  CA  GLY B 125      33.587 -24.522  16.280  1.00 94.60      B    C  
ATOM   2835  C   GLY B 125      32.111 -24.275  16.620  1.00 95.66      B    C  
ATOM   2836  O   GLY B 125      31.290 -24.000  15.747  1.00 94.02      B    O  
ATOM   2837  N   VAL B 126      31.775 -24.288  17.920  1.00 95.77      B    N  
ATOM   2838  CA  VAL B 126      30.414 -23.971  18.383  1.00 95.88      B    C  
ATOM   2839  C   VAL B 126      30.083 -22.487  18.198  1.00 96.25      B    C  
ATOM   2840  O   VAL B 126      28.919 -22.162  17.951  1.00 94.90      B    O  
ATOM   2841  CB  VAL B 126      30.211 -24.450  19.828  1.00 94.73      B    C  
ATOM   2842  CG1 VAL B 126      28.856 -24.045  20.401  1.00 90.27      B    C  
ATOM   2843  CG2 VAL B 126      30.273 -25.986  19.887  1.00 90.14      B    C  
ATOM   2844  N   GLN B 127      31.060 -21.587  18.256  1.00 95.88      B    N  
ATOM   2845  CA  GLN B 127      30.848 -20.186  17.871  1.00 96.19      B    C  
ATOM   2846  C   GLN B 127      30.396 -20.096  16.409  1.00 96.66      B    C  
ATOM   2847  O   GLN B 127      29.399 -19.426  16.124  1.00 95.56      B    O  
ATOM   2848  CB  GLN B 127      32.121 -19.359  18.119  1.00 95.85      B    C  
ATOM   2849  CG  GLN B 127      31.916 -17.874  17.798  1.00 94.93      B    C  
ATOM   2850  CD  GLN B 127      33.205 -17.049  17.846  1.00 95.34      B    C  
ATOM   2851  NE2 GLN B 127      33.135 -15.783  17.527  1.00 85.75      B    N  
ATOM   2852  OE1 GLN B 127      34.284 -17.526  18.148  1.00 87.85      B    O  
ATOM   2853  N   ALA B 128      31.052 -20.813  15.490  1.00 96.05      B    N  
ATOM   2854  CA  ALA B 128      30.660 -20.851  14.086  1.00 95.83      B    C  
ATOM   2855  C   ALA B 128      29.228 -21.383  13.893  1.00 96.13      B    C  
ATOM   2856  O   ALA B 128      28.422 -20.759  13.199  1.00 94.83      B    O  
ATOM   2857  CB  ALA B 128      31.697 -21.683  13.314  1.00 95.26      B    C  
ATOM   2858  N   LEU B 129      28.868 -22.463  14.608  1.00 95.82      B    N  
ATOM   2859  CA  LEU B 129      27.508 -23.005  14.624  1.00 95.57      B    C  
ATOM   2860  C   LEU B 129      26.489 -21.960  15.099  1.00 95.91      B    C  
ATOM   2861  O   LEU B 129      25.436 -21.790  14.483  1.00 94.94      B    O  
ATOM   2862  CB  LEU B 129      27.498 -24.260  15.523  1.00 95.01      B    C  
ATOM   2863  CG  LEU B 129      26.114 -24.888  15.735  1.00 94.22      B    C  
ATOM   2864  CD1 LEU B 129      25.525 -25.449  14.441  1.00 88.95      B    C  
ATOM   2865  CD2 LEU B 129      26.210 -26.041  16.743  1.00 89.14      B    C  
ATOM   2866  N   ASN B 130      26.789 -21.232  16.171  1.00 96.50      B    N  
ATOM   2867  CA  ASN B 130      25.908 -20.197  16.707  1.00 96.37      B    C  
ATOM   2868  C   ASN B 130      25.750 -19.003  15.753  1.00 96.54      B    C  
ATOM   2869  O   ASN B 130      24.640 -18.497  15.608  1.00 95.24      B    O  
ATOM   2870  CB  ASN B 130      26.436 -19.750  18.076  1.00 96.02      B    C  
ATOM   2871  CG  ASN B 130      26.065 -20.703  19.206  1.00 95.96      B    C  
ATOM   2872  ND2 ASN B 130      26.934 -20.868  20.173  1.00 88.22      B    N  
ATOM   2873  OD1 ASN B 130      24.975 -21.245  19.279  1.00 88.77      B    O  
ATOM   2874  N   ILE B 131      26.810 -18.589  15.063  1.00 96.44      B    N  
ATOM   2875  CA  ILE B 131      26.730 -17.529  14.040  1.00 96.54      B    C  
ATOM   2876  C   ILE B 131      25.801 -17.965  12.907  1.00 96.35      B    C  
ATOM   2877  O   ILE B 131      24.897 -17.225  12.534  1.00 95.07      B    O  
ATOM   2878  CB  ILE B 131      28.128 -17.152  13.500  1.00 96.47      B    C  
ATOM   2879  CG1 ILE B 131      29.017 -16.525  14.595  1.00 94.71      B    C  
ATOM   2880  CG2 ILE B 131      27.990 -16.139  12.341  1.00 94.63      B    C  
ATOM   2881  CD1 ILE B 131      30.499 -16.483  14.217  1.00 92.84      B    C  
ATOM   2882  N   GLN B 132      25.961 -19.188  12.398  1.00 96.33      B    N  
ATOM   2883  CA  GLN B 132      25.093 -19.719  11.348  1.00 95.58      B    C  
ATOM   2884  C   GLN B 132      23.630 -19.801  11.815  1.00 95.68      B    C  
ATOM   2885  O   GLN B 132      22.730 -19.405  11.086  1.00 94.34      B    O  
ATOM   2886  CB  GLN B 132      25.604 -21.092  10.896  1.00 94.80      B    C  
ATOM   2887  CG  GLN B 132      25.023 -21.477   9.535  1.00 92.96      B    C  
ATOM   2888  CD  GLN B 132      24.876 -22.981   9.312  1.00 91.77      B    C  
ATOM   2889  NE2 GLN B 132      24.939 -23.449   8.097  1.00 82.44      B    N  
ATOM   2890  OE1 GLN B 132      24.644 -23.747  10.241  1.00 84.22      B    O  
ATOM   2891  N   MET B 133      23.399 -20.251  13.041  1.00 96.23      B    N  
ATOM   2892  CA  MET B 133      22.060 -20.306  13.636  1.00 95.69      B    C  
ATOM   2893  C   MET B 133      21.423 -18.918  13.738  1.00 95.89      B    C  
ATOM   2894  O   MET B 133      20.243 -18.758  13.421  1.00 94.94      B    O  
ATOM   2895  CB  MET B 133      22.151 -20.958  15.024  1.00 94.88      B    C  
ATOM   2896  CG  MET B 133      20.768 -21.092  15.664  1.00 91.29      B    C  
ATOM   2897  SD  MET B 133      20.767 -21.618  17.404  1.00 87.61      B    S  
ATOM   2898  CE  MET B 133      21.677 -20.254  18.160  1.00 75.94      B    C  
ATOM   2899  N   MET B 134      22.180 -17.904  14.142  1.00 96.19      B    N  
ATOM   2900  CA  MET B 134      21.673 -16.532  14.222  1.00 96.02      B    C  
ATOM   2901  C   MET B 134      21.445 -15.921  12.837  1.00 96.21      B    C  
ATOM   2902  O   MET B 134      20.484 -15.157  12.670  1.00 95.23      B    O  
ATOM   2903  CB  MET B 134      22.613 -15.678  15.078  1.00 96.06      B    C  
ATOM   2904  CG  MET B 134      22.584 -16.066  16.569  1.00 93.86      B    C  
ATOM   2905  SD  MET B 134      20.944 -16.029  17.384  1.00 92.94      B    S  
ATOM   2906  CE  MET B 134      20.479 -14.302  17.123  1.00 82.92      B    C  
ATOM   2907  N   ALA B 135      22.210 -16.300  11.827  1.00 96.22      B    N  
ATOM   2908  CA  ALA B 135      21.939 -15.938  10.442  1.00 95.98      B    C  
ATOM   2909  C   ALA B 135      20.633 -16.580   9.934  1.00 95.98      B    C  
ATOM   2910  O   ALA B 135      19.814 -15.910   9.306  1.00 94.56      B    O  
ATOM   2911  CB  ALA B 135      23.160 -16.322   9.584  1.00 95.54      B    C  
ATOM   2912  N   TRP B 136      20.373 -17.845  10.286  1.00 96.69      B    N  
ATOM   2913  CA  TRP B 136      19.079 -18.504  10.041  1.00 96.12      B    C  
ATOM   2914  C   TRP B 136      17.931 -17.845  10.794  1.00 96.38      B    C  
ATOM   2915  O   TRP B 136      16.832 -17.715  10.254  1.00 95.12      B    O  
ATOM   2916  CB  TRP B 136      19.170 -19.985  10.407  1.00 94.79      B    C  
ATOM   2917  CG  TRP B 136      19.669 -20.865   9.305  1.00 89.46      B    C  
ATOM   2918  CD1 TRP B 136      20.837 -21.526   9.273  1.00 80.08      B    C  
ATOM   2919  CD2 TRP B 136      18.988 -21.176   8.049  1.00 85.11      B    C  
ATOM   2920  CE2 TRP B 136      19.837 -22.035   7.301  1.00 81.58      B    C  
ATOM   2921  CE3 TRP B 136      17.752 -20.807   7.473  1.00 75.52      B    C  
ATOM   2922  NE1 TRP B 136      20.942 -22.234   8.087  1.00 76.13      B    N  
ATOM   2923  CZ2 TRP B 136      19.468 -22.508   6.018  1.00 79.41      B    C  
ATOM   2924  CZ3 TRP B 136      17.387 -21.277   6.199  1.00 72.07      B    C  
ATOM   2925  CH2 TRP B 136      18.246 -22.111   5.479  1.00 73.85      B    C  
ATOM   2926  N   HIS B 137      18.165 -17.395  12.026  1.00 95.91      B    N  
ATOM   2927  CA  HIS B 137      17.173 -16.646  12.782  1.00 95.95      B    C  
ATOM   2928  C   HIS B 137      16.769 -15.356  12.052  1.00 96.14      B    C  
ATOM   2929  O   HIS B 137      15.579 -15.047  12.006  1.00 95.37      B    O  
ATOM   2930  CB  HIS B 137      17.687 -16.353  14.190  1.00 95.79      B    C  
ATOM   2931  CG  HIS B 137      16.681 -15.624  15.029  1.00 95.53      B    C  
ATOM   2932  CD2 HIS B 137      16.827 -14.387  15.617  1.00 85.12      B    C  
ATOM   2933  ND1 HIS B 137      15.385 -16.044  15.300  1.00 83.79      B    N  
ATOM   2934  CE1 HIS B 137      14.790 -15.087  16.025  1.00 87.94      B    C  
ATOM   2935  NE2 HIS B 137      15.633 -14.071  16.241  1.00 89.99      B    N  
ATOM   2936  N   MET B 138      17.706 -14.680  11.411  1.00 96.54      B    N  
ATOM   2937  CA  MET B 138      17.412 -13.510  10.575  1.00 96.52      B    C  
ATOM   2938  C   MET B 138      16.462 -13.862   9.413  1.00 96.67      B    C  
ATOM   2939  O   MET B 138      15.441 -13.196   9.249  1.00 95.47      B    O  
ATOM   2940  CB  MET B 138      18.710 -12.899  10.047  1.00 95.32      B    C  
ATOM   2941  CG  MET B 138      18.503 -11.456   9.599  1.00 88.86      B    C  
ATOM   2942  SD  MET B 138      18.327 -10.251  10.966  1.00 88.17      B    S  
ATOM   2943  CE  MET B 138      20.055 -10.156  11.471  1.00 80.26      B    C  
ATOM   2944  N   SER B 139      16.718 -14.943   8.688  1.00 96.16      B    N  
ATOM   2945  CA  SER B 139      15.808 -15.435   7.642  1.00 95.42      B    C  
ATOM   2946  C   SER B 139      14.424 -15.798   8.190  1.00 95.94      B    C  
ATOM   2947  O   SER B 139      13.408 -15.532   7.556  1.00 94.35      B    O  
ATOM   2948  CB  SER B 139      16.397 -16.669   6.948  1.00 93.76      B    C  
ATOM   2949  OG  SER B 139      17.640 -16.372   6.340  1.00 82.24      B    O  
ATOM   2950  N   GLY B 140      14.366 -16.376   9.391  1.00 95.66      B    N  
ATOM   2951  CA  GLY B 140      13.109 -16.663  10.081  1.00 95.54      B    C  
ATOM   2952  C   GLY B 140      12.320 -15.400  10.436  1.00 96.38      B    C  
ATOM   2953  O   GLY B 140      11.096 -15.370  10.304  1.00 95.22      B    O  
ATOM   2954  N   LEU B 141      13.006 -14.324  10.848  1.00 96.17      B    N  
ATOM   2955  CA  LEU B 141      12.388 -13.022  11.098  1.00 96.30      B    C  
ATOM   2956  C   LEU B 141      11.857 -12.387   9.806  1.00 96.78      B    C  
ATOM   2957  O   LEU B 141      10.747 -11.861   9.812  1.00 95.79      B    O  
ATOM   2958  CB  LEU B 141      13.392 -12.076  11.785  1.00 96.22      B    C  
ATOM   2959  CG  LEU B 141      13.766 -12.443  13.233  1.00 95.05      B    C  
ATOM   2960  CD1 LEU B 141      14.857 -11.478  13.717  1.00 92.06      B    C  
ATOM   2961  CD2 LEU B 141      12.583 -12.341  14.189  1.00 91.88      B    C  
ATOM   2962  N   GLU B 142      12.571 -12.498   8.700  1.00 97.08      B    N  
ATOM   2963  CA  GLU B 142      12.103 -12.050   7.382  1.00 96.86      B    C  
ATOM   2964  C   GLU B 142      10.806 -12.761   6.979  1.00 97.03      B    C  
ATOM   2965  O   GLU B 142       9.831 -12.109   6.614  1.00 96.06      B    O  
ATOM   2966  CB  GLU B 142      13.173 -12.285   6.307  1.00 95.77      B    C  
ATOM   2967  CG  GLU B 142      14.408 -11.402   6.471  1.00 93.30      B    C  
ATOM   2968  CD  GLU B 142      15.447 -11.586   5.355  1.00 94.50      B    C  
ATOM   2969  OE1 GLU B 142      16.535 -10.979   5.463  1.00 88.62      B    O  
ATOM   2970  OE2 GLU B 142      15.172 -12.277   4.357  1.00 90.38      B    O1-
ATOM   2971  N   GLY B 143      10.765 -14.082   7.121  1.00 96.49      B    N  
ATOM   2972  CA  GLY B 143       9.570 -14.887   6.853  1.00 96.37      B    C  
ATOM   2973  C   GLY B 143       8.383 -14.486   7.728  1.00 96.95      B    C  
ATOM   2974  O   GLY B 143       7.272 -14.307   7.222  1.00 95.76      B    O  
ATOM   2975  N   LYS B 144       8.618 -14.256   9.024  1.00 96.88      B    N  
ATOM   2976  CA  LYS B 144       7.575 -13.819   9.970  1.00 96.57      B    C  
ATOM   2977  C   LYS B 144       7.015 -12.435   9.623  1.00 96.97      B    C  
ATOM   2978  O   LYS B 144       5.811 -12.212   9.715  1.00 95.82      B    O  
ATOM   2979  CB  LYS B 144       8.173 -13.866  11.381  1.00 95.42      B    C  
ATOM   2980  CG  LYS B 144       7.103 -13.749  12.465  1.00 87.23      B    C  
ATOM   2981  CD  LYS B 144       7.769 -13.842  13.840  1.00 86.30      B    C  
ATOM   2982  CE  LYS B 144       6.719 -13.814  14.949  1.00 76.17      B    C  
ATOM   2983  NZ  LYS B 144       7.365 -13.870  16.276  1.00 69.98      B    N1+
ATOM   2984  N   LEU B 145       7.879 -11.509   9.206  1.00 96.74      B    N  
ATOM   2985  CA  LEU B 145       7.455 -10.184   8.758  1.00 96.87      B    C  
ATOM   2986  C   LEU B 145       6.642 -10.258   7.455  1.00 97.24      B    C  
ATOM   2987  O   LEU B 145       5.656  -9.548   7.298  1.00 96.46      B    O  
ATOM   2988  CB  LEU B 145       8.704  -9.300   8.594  1.00 96.54      B    C  
ATOM   2989  CG  LEU B 145       8.390  -7.845   8.204  1.00 95.76      B    C  
ATOM   2990  CD1 LEU B 145       7.546  -7.123   9.260  1.00 93.06      B    C  
ATOM   2991  CD2 LEU B 145       9.697  -7.073   8.042  1.00 93.05      B    C  
ATOM   2992  N   TYR B 146       7.033 -11.154   6.562  1.00 97.24      B    N  
ATOM   2993  CA  TYR B 146       6.300 -11.401   5.319  1.00 97.39      B    C  
ATOM   2994  C   TYR B 146       4.907 -11.999   5.576  1.00 97.46      B    C  
ATOM   2995  O   TYR B 146       3.939 -11.528   4.989  1.00 96.79      B    O  
ATOM   2996  CB  TYR B 146       7.147 -12.288   4.408  1.00 97.04      B    C  
ATOM   2997  CG  TYR B 146       6.523 -12.526   3.057  1.00 97.39      B    C  
ATOM   2998  CD1 TYR B 146       5.822 -13.717   2.788  1.00 95.66      B    C  
ATOM   2999  CD2 TYR B 146       6.630 -11.539   2.052  1.00 95.88      B    C  
ATOM   3000  CE1 TYR B 146       5.252 -13.931   1.532  1.00 95.11      B    C  
ATOM   3001  CE2 TYR B 146       6.062 -11.755   0.788  1.00 95.08      B    C  
ATOM   3002  CZ  TYR B 146       5.372 -12.949   0.526  1.00 95.64      B    C  
ATOM   3003  OH  TYR B 146       4.816 -13.166  -0.708  1.00 94.25      B    O  
ATOM   3004  N   GLU B 147       4.762 -12.945   6.495  1.00 97.22      B    N  
ATOM   3005  CA  GLU B 147       3.457 -13.445   6.928  1.00 96.82      B    C  
ATOM   3006  C   GLU B 147       2.577 -12.335   7.527  1.00 96.86      B    C  
ATOM   3007  O   GLU B 147       1.403 -12.212   7.174  1.00 95.64      B    O  
ATOM   3008  CB  GLU B 147       3.607 -14.570   7.962  1.00 96.13      B    C  
ATOM   3009  CG  GLU B 147       3.941 -15.924   7.340  1.00 84.25      B    C  
ATOM   3010  CD  GLU B 147       3.955 -17.077   8.362  1.00 79.15      B    C  
ATOM   3011  OE1 GLU B 147       3.895 -18.250   7.922  1.00 70.00      B    O  
ATOM   3012  OE2 GLU B 147       4.025 -16.804   9.583  1.00 73.53      B    O1-
ATOM   3013  N   GLN B 148       3.143 -11.477   8.378  1.00 97.15      B    N  
ATOM   3014  CA  GLN B 148       2.427 -10.321   8.920  1.00 96.62      B    C  
ATOM   3015  C   GLN B 148       1.935  -9.381   7.803  1.00 96.99      B    C  
ATOM   3016  O   GLN B 148       0.820  -8.845   7.880  1.00 95.68      B    O  
ATOM   3017  CB  GLN B 148       3.350  -9.590   9.907  1.00 95.67      B    C  
ATOM   3018  CG  GLN B 148       2.680  -8.365  10.554  1.00 87.76      B    C  
ATOM   3019  CD  GLN B 148       3.615  -7.594  11.485  1.00 85.77      B    C  
ATOM   3020  NE2 GLN B 148       3.380  -6.320  11.684  1.00 75.52      B    N  
ATOM   3021  OE1 GLN B 148       4.562  -8.113  12.043  1.00 77.77      B    O  
ATOM   3022  N   LEU B 149       2.732  -9.199   6.759  1.00 96.69      B    N  
ATOM   3023  CA  LEU B 149       2.327  -8.428   5.590  1.00 96.72      B    C  
ATOM   3024  C   LEU B 149       1.173  -9.100   4.846  1.00 97.02      B    C  
ATOM   3025  O   LEU B 149       0.188  -8.426   4.540  1.00 96.14      B    O  
ATOM   3026  CB  LEU B 149       3.548  -8.212   4.674  1.00 96.63      B    C  
ATOM   3027  CG  LEU B 149       3.211  -7.459   3.370  1.00 96.84      B    C  
ATOM   3028  CD1 LEU B 149       2.688  -6.047   3.625  1.00 94.78      B    C  
ATOM   3029  CD2 LEU B 149       4.463  -7.368   2.501  1.00 94.65      B    C  
ATOM   3030  N   GLN B 150       1.250 -10.405   4.598  1.00 97.15      B    N  
ATOM   3031  CA  GLN B 150       0.190 -11.153   3.916  1.00 96.79      B    C  
ATOM   3032  C   GLN B 150      -1.153 -11.015   4.647  1.00 96.43      B    C  
ATOM   3033  O   GLN B 150      -2.154 -10.649   4.024  1.00 94.93      B    O  
ATOM   3034  CB  GLN B 150       0.582 -12.635   3.786  1.00 96.51      B    C  
ATOM   3035  CG  GLN B 150       1.704 -12.854   2.763  1.00 95.05      B    C  
ATOM   3036  CD  GLN B 150       2.041 -14.346   2.615  1.00 94.61      B    C  
ATOM   3037  NE2 GLN B 150       2.079 -14.863   1.415  1.00 83.95      B    N  
ATOM   3038  OE1 GLN B 150       2.243 -15.064   3.570  1.00 85.29      B    O  
ATOM   3039  N   GLU B 151      -1.167 -11.163   5.970  1.00 96.98      B    N  
ATOM   3040  CA  GLU B 151      -2.370 -10.958   6.783  1.00 96.35      B    C  
ATOM   3041  C   GLU B 151      -2.905  -9.507   6.734  1.00 96.17      B    C  
ATOM   3042  O   GLU B 151      -4.096  -9.272   6.951  1.00 92.91      B    O  
ATOM   3043  CB  GLU B 151      -2.078 -11.308   8.251  1.00 95.33      B    C  
ATOM   3044  CG  GLU B 151      -1.809 -12.801   8.528  1.00 91.11      B    C  
ATOM   3045  CD  GLU B 151      -1.736 -13.052  10.055  1.00 88.19      B    C  
ATOM   3046  OE1 GLU B 151      -2.239 -14.080  10.554  1.00 80.25      B    O  
ATOM   3047  OE2 GLU B 151      -1.307 -12.157  10.817  1.00 82.15      B    O1-
ATOM   3048  N   SER B 152      -2.044  -8.540   6.467  1.00 96.49      B    N  
ATOM   3049  CA  SER B 152      -2.408  -7.121   6.396  1.00 96.12      B    C  
ATOM   3050  C   SER B 152      -3.016  -6.701   5.046  1.00 96.48      B    C  
ATOM   3051  O   SER B 152      -3.686  -5.672   4.977  1.00 93.21      B    O  
ATOM   3052  CB  SER B 152      -1.198  -6.236   6.720  1.00 94.99      B    C  
ATOM   3053  OG  SER B 152      -0.734  -6.503   8.026  1.00 85.42      B    O  
ATOM   3054  N   VAL B 153      -2.809  -7.499   3.989  1.00 96.24      B    N  
ATOM   3055  CA  VAL B 153      -3.218  -7.157   2.616  1.00 95.62      B    C  
ATOM   3056  C   VAL B 153      -4.184  -8.160   1.969  1.00 95.23      B    C  
ATOM   3057  O   VAL B 153      -4.683  -7.896   0.876  1.00 90.44      B    O  
ATOM   3058  CB  VAL B 153      -2.002  -6.915   1.703  1.00 94.32      B    C  
ATOM   3059  CG1 VAL B 153      -1.026  -5.894   2.307  1.00 88.99      B    C  
ATOM   3060  CG2 VAL B 153      -1.229  -8.195   1.373  1.00 89.42      B    C  
ATOM   3061  N   ASP B 154      -4.470  -9.280   2.627  1.00 95.89      B    N  
ATOM   3062  CA  ASP B 154      -5.300 -10.372   2.087  1.00 94.66      B    C  
ATOM   3063  C   ASP B 154      -6.815 -10.071   2.054  1.00 94.40      B    C  
ATOM   3064  O   ASP B 154      -7.599 -10.796   1.435  1.00 87.23      B    O  
ATOM   3065  CB  ASP B 154      -4.996 -11.660   2.881  1.00 91.88      B    C  
ATOM   3066  CG  ASP B 154      -5.569 -11.686   4.309  1.00 90.41      B    C  
ATOM   3067  OD1 ASP B 154      -5.947 -10.619   4.833  1.00 82.98      B    O  
ATOM   3068  OD2 ASP B 154      -5.700 -12.796   4.864  1.00 85.59      B    O1-
ATOM   3069  N   GLY B 155      -7.258  -8.998   2.723  1.00 94.24      B    N  
ATOM   3070  CA  GLY B 155      -8.666  -8.676   2.940  1.00 93.77      B    C  
ATOM   3071  C   GLY B 155      -9.317  -9.433   4.108  1.00 94.32      B    C  
ATOM   3072  O   GLY B 155     -10.522  -9.294   4.332  1.00 89.03      B    O  
ATOM   3073  N   GLY B 156      -8.532 -10.190   4.868  1.00 93.74      B    N  
ATOM   3074  CA  GLY B 156      -8.957 -10.913   6.053  1.00 93.50      B    C  
ATOM   3075  C   GLY B 156      -9.199 -10.026   7.287  1.00 94.67      B    C  
ATOM   3076  O   GLY B 156      -9.257  -8.799   7.206  1.00 92.24      B    O  
ATOM   3077  N   PRO B 157      -9.359 -10.643   8.473  1.00 93.99      B    N  
ATOM   3078  CA  PRO B 157      -9.710  -9.910   9.694  1.00 93.01      B    C  
ATOM   3079  C   PRO B 157      -8.627  -8.942  10.185  1.00 93.41      B    C  
ATOM   3080  O   PRO B 157      -8.961  -7.969  10.860  1.00 90.44      B    O  
ATOM   3081  CB  PRO B 157     -10.008 -11.000  10.729  1.00 91.61      B    C  
ATOM   3082  CG  PRO B 157      -9.240 -12.220  10.223  1.00 89.74      B    C  
ATOM   3083  CD  PRO B 157      -9.333 -12.070   8.710  1.00 93.13      B    C  
ATOM   3084  N   LYS B 158      -7.363  -9.168   9.850  1.00 93.24      B    N  
ATOM   3085  CA  LYS B 158      -6.236  -8.292  10.205  1.00 93.34      B    C  
ATOM   3086  C   LYS B 158      -5.872  -7.287   9.105  1.00 94.26      B    C  
ATOM   3087  O   LYS B 158      -4.989  -6.462   9.303  1.00 91.26      B    O  
ATOM   3088  CB  LYS B 158      -5.009  -9.133  10.579  1.00 92.41      B    C  
ATOM   3089  CG  LYS B 158      -5.203 -10.034  11.815  1.00 90.41      B    C  
ATOM   3090  CD  LYS B 158      -3.866 -10.725  12.087  1.00 85.56      B    C  
ATOM   3091  CE  LYS B 158      -3.888 -11.785  13.167  1.00 77.66      B    C  
ATOM   3092  NZ  LYS B 158      -2.614 -12.559  13.116  1.00 68.29      B    N1+
ATOM   3093  N   SER B 159      -6.545  -7.355   7.964  1.00 95.40      B    N  
ATOM   3094  CA  SER B 159      -6.225  -6.489   6.834  1.00 95.94      B    C  
ATOM   3095  C   SER B 159      -6.608  -5.028   7.093  1.00 96.44      B    C  
ATOM   3096  O   SER B 159      -7.593  -4.733   7.781  1.00 94.73      B    O  
ATOM   3097  CB  SER B 159      -6.900  -6.988   5.555  1.00 94.31      B    C  
ATOM   3098  OG  SER B 159      -8.301  -6.800   5.595  1.00 90.57      B    O  
ATOM   3099  N   PHE B 160      -5.893  -4.110   6.451  1.00 96.66      B    N  
ATOM   3100  CA  PHE B 160      -6.228  -2.683   6.492  1.00 96.71      B    C  
ATOM   3101  C   PHE B 160      -7.627  -2.395   5.965  1.00 96.81      B    C  
ATOM   3102  O   PHE B 160      -8.332  -1.562   6.531  1.00 95.69      B    O  
ATOM   3103  CB  PHE B 160      -5.191  -1.882   5.698  1.00 96.54      B    C  
ATOM   3104  CG  PHE B 160      -3.840  -1.819   6.357  1.00 97.22      B    C  
ATOM   3105  CD1 PHE B 160      -3.677  -1.106   7.562  1.00 95.76      B    C  
ATOM   3106  CD2 PHE B 160      -2.745  -2.502   5.800  1.00 95.56      B    C  
ATOM   3107  CE1 PHE B 160      -2.439  -1.088   8.211  1.00 94.88      B    C  
ATOM   3108  CE2 PHE B 160      -1.505  -2.486   6.452  1.00 94.81      B    C  
ATOM   3109  CZ  PHE B 160      -1.350  -1.789   7.663  1.00 95.73      B    C  
ATOM   3110  N   ALA B 161      -8.087  -3.108   4.941  1.00 96.39      B    N  
ATOM   3111  CA  ALA B 161      -9.442  -2.956   4.426  1.00 96.00      B    C  
ATOM   3112  C   ALA B 161     -10.501  -3.241   5.509  1.00 96.15      B    C  
ATOM   3113  O   ALA B 161     -11.468  -2.488   5.652  1.00 94.52      B    O  
ATOM   3114  CB  ALA B 161      -9.617  -3.887   3.218  1.00 95.48      B    C  
ATOM   3115  N   THR B 162     -10.286  -4.280   6.317  1.00 96.18      B    N  
ATOM   3116  CA  THR B 162     -11.176  -4.628   7.430  1.00 95.31      B    C  
ATOM   3117  C   THR B 162     -11.050  -3.644   8.587  1.00 95.32      B    C  
ATOM   3118  O   THR B 162     -12.069  -3.169   9.094  1.00 93.89      B    O  
ATOM   3119  CB  THR B 162     -10.922  -6.069   7.892  1.00 94.19      B    C  
ATOM   3120  CG2 THR B 162     -11.827  -6.481   9.056  1.00 84.82      B    C  
ATOM   3121  OG1 THR B 162     -11.211  -6.944   6.833  1.00 86.50      B    O  
ATOM   3122  N   GLN B 163      -9.832  -3.286   8.982  1.00 95.79      B    N  
ATOM   3123  CA  GLN B 163      -9.591  -2.353  10.083  1.00 95.26      B    C  
ATOM   3124  C   GLN B 163     -10.168  -0.968   9.795  1.00 95.62      B    C  
ATOM   3125  O   GLN B 163     -10.936  -0.444  10.607  1.00 94.39      B    O  
ATOM   3126  CB  GLN B 163      -8.080  -2.243  10.365  1.00 94.19      B    C  
ATOM   3127  CG  GLN B 163      -7.651  -3.052  11.588  1.00 84.42      B    C  
ATOM   3128  CD  GLN B 163      -6.218  -2.741  12.001  1.00 78.31      B    C  
ATOM   3129  NE2 GLN B 163      -5.785  -3.144  13.180  1.00 65.53      B    N  
ATOM   3130  OE1 GLN B 163      -5.473  -2.106  11.291  1.00 68.80      B    O  
ATOM   3131  N   LEU B 164      -9.888  -0.399   8.632  1.00 95.26      B    N  
ATOM   3132  CA  LEU B 164     -10.380   0.923   8.256  1.00 95.60      B    C  
ATOM   3133  C   LEU B 164     -11.899   0.931   8.049  1.00 95.35      B    C  
ATOM   3134  O   LEU B 164     -12.560   1.910   8.382  1.00 93.81      B    O  
ATOM   3135  CB  LEU B 164      -9.641   1.420   7.009  1.00 95.95      B    C  
ATOM   3136  CG  LEU B 164      -8.127   1.627   7.185  1.00 95.34      B    C  
ATOM   3137  CD1 LEU B 164      -7.527   2.182   5.898  1.00 92.24      B    C  
ATOM   3138  CD2 LEU B 164      -7.785   2.602   8.311  1.00 92.12      B    C  
ATOM   3139  N   SER B 165     -12.478  -0.170   7.569  1.00 95.62      B    N  
ATOM   3140  CA  SER B 165     -13.937  -0.324   7.508  1.00 95.12      B    C  
ATOM   3141  C   SER B 165     -14.564  -0.319   8.898  1.00 94.73      B    C  
ATOM   3142  O   SER B 165     -15.622   0.274   9.102  1.00 92.88      B    O  
ATOM   3143  CB  SER B 165     -14.335  -1.617   6.794  1.00 94.69      B    C  
ATOM   3144  OG  SER B 165     -13.930  -1.586   5.441  1.00 86.14      B    O  
ATOM   3145  N   LYS B 166     -13.912  -0.959   9.874  1.00 94.54      B    N  
ATOM   3146  CA  LYS B 166     -14.372  -0.991  11.266  1.00 93.56      B    C  
ATOM   3147  C   LYS B 166     -14.293   0.393  11.907  1.00 93.40      B    C  
ATOM   3148  O   LYS B 166     -15.262   0.824  12.520  1.00 91.61      B    O  
ATOM   3149  CB  LYS B 166     -13.545  -2.041  12.021  1.00 92.54      B    C  
ATOM   3150  CG  LYS B 166     -14.191  -2.454  13.354  1.00 79.98      B    C  
ATOM   3151  CD  LYS B 166     -13.289  -3.468  14.052  1.00 77.74      B    C  
ATOM   3152  CE  LYS B 166     -13.870  -3.910  15.382  1.00 63.73      B    C  
ATOM   3153  NZ  LYS B 166     -12.879  -4.726  16.146  1.00 55.78      B    N1+
ATOM   3154  N   LEU B 167     -13.191   1.117  11.680  1.00 93.98      B    N  
ATOM   3155  CA  LEU B 167     -12.984   2.490  12.152  1.00 93.42      B    C  
ATOM   3156  C   LEU B 167     -14.044   3.456  11.605  1.00 93.68      B    C  
ATOM   3157  O   LEU B 167     -14.604   4.269  12.338  1.00 90.94      B    O  
ATOM   3158  CB  LEU B 167     -11.565   2.929  11.736  1.00 92.82      B    C  
ATOM   3159  CG  LEU B 167     -10.725   3.451  12.918  1.00 88.95      B    C  
ATOM   3160  CD1 LEU B 167      -9.466   2.625  13.073  1.00 83.61      B    C  
ATOM   3161  CD2 LEU B 167     -10.332   4.902  12.700  1.00 83.51      B    C  
ATOM   3162  N   ALA B 168     -14.369   3.318  10.312  1.00 94.26      B    N  
ATOM   3163  CA  ALA B 168     -15.417   4.116   9.672  1.00 93.54      B    C  
ATOM   3164  C   ALA B 168     -16.834   3.741  10.138  1.00 93.29      B    C  
ATOM   3165  O   ALA B 168     -17.741   4.569  10.088  1.00 89.80      B    O  
ATOM   3166  CB  ALA B 168     -15.273   3.945   8.164  1.00 93.05      B    C  
ATOM   3167  N   SER B 169     -17.030   2.513  10.604  1.00 93.00      B    N  
ATOM   3168  CA  SER B 169     -18.329   1.994  11.053  1.00 91.77      B    C  
ATOM   3169  C   SER B 169     -18.607   2.218  12.536  1.00 90.92      B    C  
ATOM   3170  O   SER B 169     -19.638   1.769  13.045  1.00 85.85      B    O  
ATOM   3171  CB  SER B 169     -18.452   0.501  10.721  1.00 89.87      B    C  
ATOM   3172  OG  SER B 169     -18.288   0.280   9.340  1.00 80.23      B    O  
ATOM   3173  N   GLU B 170     -17.718   2.884  13.253  1.00 90.80      B    N  
ATOM   3174  CA  GLU B 170     -17.869   3.112  14.678  1.00 89.33      B    C  
ATOM   3175  C   GLU B 170     -19.144   3.911  14.980  1.00 88.38      B    C  
ATOM   3176  O   GLU B 170     -19.421   4.952  14.386  1.00 82.72      B    O  
ATOM   3177  CB  GLU B 170     -16.603   3.753  15.248  1.00 88.07      B    C  
ATOM   3178  CG  GLU B 170     -16.407   3.374  16.723  1.00 79.89      B    C  
ATOM   3179  CD  GLU B 170     -15.149   3.986  17.350  1.00 72.92      B    C  
ATOM   3180  OE1 GLU B 170     -14.919   3.671  18.540  1.00 63.97      B    O  
ATOM   3181  OE2 GLU B 170     -14.458   4.791  16.701  1.00 64.38      B    O1-
ATOM   3182  N   GLY B 171     -19.982   3.382  15.855  1.00 86.06      B    N  
ATOM   3183  CA  GLY B 171     -21.267   3.985  16.202  1.00 84.49      B    C  
ATOM   3184  C   GLY B 171     -22.398   3.781  15.193  1.00 85.43      B    C  
ATOM   3185  O   GLY B 171     -23.524   4.203  15.482  1.00 78.02      B    O  
ATOM   3186  N   THR B 172     -22.180   3.106  14.067  1.00 83.00      B    N  
ATOM   3187  CA  THR B 172     -23.253   2.824  13.109  1.00 82.31      B    C  
ATOM   3188  C   THR B 172     -24.320   1.903  13.696  1.00 82.95      B    C  
ATOM   3189  O   THR B 172     -24.045   1.008  14.501  1.00 78.90      B    O  
ATOM   3190  CB  THR B 172     -22.730   2.263  11.780  1.00 78.60      B    C  
ATOM   3191  CG2 THR B 172     -22.204   0.830  11.864  1.00 69.28      B    C  
ATOM   3192  OG1 THR B 172     -23.786   2.261  10.842  1.00 66.94      B    O  
ATOM   3193  N   ARG B 173     -25.565   2.091  13.263  1.00 82.14      B    N  
ATOM   3194  CA  ARG B 173     -26.655   1.150  13.557  1.00 81.44      B    C  
ATOM   3195  C   ARG B 173     -26.629  -0.091  12.654  1.00 82.71      B    C  
ATOM   3196  O   ARG B 173     -27.252  -1.091  12.988  1.00 77.74      B    O  
ATOM   3197  CB  ARG B 173     -28.009   1.869  13.512  1.00 76.53      B    C  
ATOM   3198  CG  ARG B 173     -28.412   2.330  12.108  1.00 69.68      B    C  
ATOM   3199  CD  ARG B 173     -29.763   3.034  12.163  1.00 67.92      B    C  
ATOM   3200  NE  ARG B 173     -30.222   3.474  10.837  1.00 63.08      B    N  
ATOM   3201  CZ  ARG B 173     -31.350   4.131  10.591  1.00 59.30      B    C  
ATOM   3202  NH1 ARG B 173     -32.151   4.481  11.547  1.00 55.80      B    N1+
ATOM   3203  NH2 ARG B 173     -31.680   4.454   9.386  1.00 54.15      B    N  
ATOM   3204  N   PHE B 174     -25.937  -0.004  11.529  1.00 82.65      B    N  
ATOM   3205  CA  PHE B 174     -25.811  -1.070  10.537  1.00 81.53      B    C  
ATOM   3206  C   PHE B 174     -24.504  -1.837  10.760  1.00 81.55      B    C  
ATOM   3207  O   PHE B 174     -23.569  -1.746   9.964  1.00 76.72      B    O  
ATOM   3208  CB  PHE B 174     -25.917  -0.478   9.133  1.00 78.90      B    C  
ATOM   3209  CG  PHE B 174     -27.115   0.406   8.884  1.00 80.08      B    C  
ATOM   3210  CD1 PHE B 174     -28.418  -0.089   9.072  1.00 75.85      B    C  
ATOM   3211  CD2 PHE B 174     -26.933   1.721   8.425  1.00 74.62      B    C  
ATOM   3212  CE1 PHE B 174     -29.530   0.720   8.789  1.00 73.04      B    C  
ATOM   3213  CE2 PHE B 174     -28.039   2.527   8.135  1.00 73.02      B    C  
ATOM   3214  CZ  PHE B 174     -29.339   2.028   8.311  1.00 74.87      B    C  
ATOM   3215  N   GLN B 175     -24.405  -2.531  11.878  1.00 80.27      B    N  
ATOM   3216  CA  GLN B 175     -23.182  -3.250  12.215  1.00 77.60      B    C  
ATOM   3217  C   GLN B 175     -22.858  -4.316  11.168  1.00 78.90      B    C  
ATOM   3218  O   GLN B 175     -23.740  -5.007  10.677  1.00 71.97      B    O  
ATOM   3219  CB  GLN B 175     -23.274  -3.881  13.612  1.00 71.72      B    C  
ATOM   3220  CG  GLN B 175     -23.224  -2.811  14.715  1.00 65.72      B    C  
ATOM   3221  CD  GLN B 175     -22.936  -3.399  16.102  1.00 58.24      B    C  
ATOM   3222  NE2 GLN B 175     -22.692  -2.568  17.078  1.00 50.29      B    N  
ATOM   3223  OE1 GLN B 175     -22.908  -4.594  16.315  1.00 52.29      B    O  
ATOM   3224  N   ALA B 176     -21.563  -4.445  10.848  1.00 83.59      B    N  
ATOM   3225  CA  ALA B 176     -21.023  -5.397   9.881  1.00 83.91      B    C  
ATOM   3226  C   ALA B 176     -21.530  -5.242   8.428  1.00 86.18      B    C  
ATOM   3227  O   ALA B 176     -21.291  -6.133   7.614  1.00 79.85      B    O  
ATOM   3228  CB  ALA B 176     -21.153  -6.820  10.438  1.00 78.10      B    C  
ATOM   3229  N   GLU B 177     -22.175  -4.130   8.069  1.00 88.11      B    N  
ATOM   3230  CA  GLU B 177     -22.504  -3.880   6.655  1.00 88.79      B    C  
ATOM   3231  C   GLU B 177     -21.258  -3.555   5.816  1.00 90.52      B    C  
ATOM   3232  O   GLU B 177     -21.208  -3.892   4.643  1.00 88.44      B    O  
ATOM   3233  CB  GLU B 177     -23.582  -2.784   6.507  1.00 84.92      B    C  
ATOM   3234  CG  GLU B 177     -23.082  -1.329   6.544  1.00 77.86      B    C  
ATOM   3235  CD  GLU B 177     -24.140  -0.290   6.138  1.00 79.40      B    C  
ATOM   3236  OE1 GLU B 177     -23.825   0.918   6.053  1.00 72.61      B    O  
ATOM   3237  OE2 GLU B 177     -25.287  -0.657   5.829  1.00 77.29      B    O1-
ATOM   3238  N   LEU B 178     -20.262  -2.918   6.426  1.00 91.51      B    N  
ATOM   3239  CA  LEU B 178     -18.986  -2.546   5.826  1.00 91.86      B    C  
ATOM   3240  C   LEU B 178     -17.914  -3.536   6.265  1.00 92.02      B    C  
ATOM   3241  O   LEU B 178     -17.701  -3.739   7.460  1.00 88.84      B    O  
ATOM   3242  CB  LEU B 178     -18.633  -1.102   6.236  1.00 90.58      B    C  
ATOM   3243  CG  LEU B 178     -18.769  -0.099   5.077  1.00 88.52      B    C  
ATOM   3244  CD1 LEU B 178     -19.112   1.284   5.620  1.00 84.01      B    C  
ATOM   3245  CD2 LEU B 178     -17.469   0.010   4.299  1.00 83.79      B    C  
ATOM   3246  N   LYS B 179     -17.239  -4.160   5.301  1.00 92.83      B    N  
ATOM   3247  CA  LYS B 179     -16.188  -5.142   5.543  1.00 92.23      B    C  
ATOM   3248  C   LYS B 179     -15.163  -5.142   4.413  1.00 93.59      B    C  
ATOM   3249  O   LYS B 179     -15.486  -4.764   3.278  1.00 90.87      B    O  
ATOM   3250  CB  LYS B 179     -16.808  -6.538   5.778  1.00 88.46      B    C  
ATOM   3251  CG  LYS B 179     -17.691  -7.020   4.609  1.00 77.22      B    C  
ATOM   3252  CD  LYS B 179     -18.378  -8.353   4.951  1.00 72.80      B    C  
ATOM   3253  CE  LYS B 179     -19.283  -8.752   3.779  1.00 61.13      B    C  
ATOM   3254  NZ  LYS B 179     -20.141  -9.909   4.101  1.00 53.64      B    N1+
ATOM   3255  N   GLY B 180     -13.962  -5.601   4.700  1.00 93.04      B    N  
ATOM   3256  CA  GLY B 180     -12.979  -5.948   3.686  1.00 93.18      B    C  
ATOM   3257  C   GLY B 180     -13.431  -7.178   2.891  1.00 93.78      B    C  
ATOM   3258  O   GLY B 180     -14.080  -8.075   3.429  1.00 90.08      B    O  
ATOM   3259  N   GLY B 181     -13.103  -7.203   1.611  1.00 92.95      B    N  
ATOM   3260  CA  GLY B 181     -13.260  -8.358   0.739  1.00 92.89      B    C  
ATOM   3261  C   GLY B 181     -11.911  -9.008   0.456  1.00 94.20      B    C  
ATOM   3262  O   GLY B 181     -10.880  -8.346   0.510  1.00 90.70      B    O  
ATOM   3263  N   ALA B 182     -11.928 -10.299   0.133  1.00 93.07      B    N  
ATOM   3264  CA  ALA B 182     -10.722 -11.049  -0.181  1.00 93.07      B    C  
ATOM   3265  C   ALA B 182      -9.992 -10.464  -1.403  1.00 93.98      B    C  
ATOM   3266  O   ALA B 182     -10.616 -10.167  -2.426  1.00 90.12      B    O  
ATOM   3267  CB  ALA B 182     -11.090 -12.515  -0.398  1.00 90.80      B    C  
ATOM   3268  N   THR B 183      -8.674 -10.330  -1.297  1.00 94.27      B    N  
ATOM   3269  CA  THR B 183      -7.796  -9.734  -2.312  1.00 94.91      B    C  
ATOM   3270  C   THR B 183      -6.621 -10.658  -2.617  1.00 95.54      B    C  
ATOM   3271  O   THR B 183      -5.462 -10.307  -2.394  1.00 92.44      B    O  
ATOM   3272  CB  THR B 183      -7.337  -8.330  -1.899  1.00 92.77      B    C  
ATOM   3273  CG2 THR B 183      -8.461  -7.313  -2.055  1.00 85.10      B    C  
ATOM   3274  OG1 THR B 183      -6.919  -8.297  -0.557  1.00 86.41      B    O  
ATOM   3275  N   GLN B 184      -6.914 -11.841  -3.156  1.00 94.29      B    N  
ATOM   3276  CA  GLN B 184      -5.886 -12.831  -3.519  1.00 94.52      B    C  
ATOM   3277  C   GLN B 184      -4.835 -12.261  -4.482  1.00 95.40      B    C  
ATOM   3278  O   GLN B 184      -3.675 -12.644  -4.412  1.00 93.57      B    O  
ATOM   3279  CB  GLN B 184      -6.579 -14.057  -4.140  1.00 93.51      B    C  
ATOM   3280  CG  GLN B 184      -5.600 -15.201  -4.449  1.00 89.81      B    C  
ATOM   3281  CD  GLN B 184      -4.901 -15.736  -3.193  1.00 90.29      B    C  
ATOM   3282  NE2 GLN B 184      -3.622 -16.017  -3.259  1.00 79.89      B    N  
ATOM   3283  OE1 GLN B 184      -5.506 -15.889  -2.156  1.00 81.28      B    O  
ATOM   3284  N   VAL B 185      -5.216 -11.320  -5.334  1.00 95.40      B    N  
ATOM   3285  CA  VAL B 185      -4.290 -10.617  -6.242  1.00 95.28      B    C  
ATOM   3286  C   VAL B 185      -3.131  -9.985  -5.476  1.00 95.93      B    C  
ATOM   3287  O   VAL B 185      -1.999 -10.099  -5.921  1.00 94.41      B    O  
ATOM   3288  CB  VAL B 185      -5.046  -9.551  -7.061  1.00 94.13      B    C  
ATOM   3289  CG1 VAL B 185      -4.109  -8.680  -7.903  1.00 90.00      B    C  
ATOM   3290  CG2 VAL B 185      -6.045 -10.219  -8.009  1.00 90.44      B    C  
ATOM   3291  N   SER B 186      -3.365  -9.392  -4.313  1.00 95.82      B    N  
ATOM   3292  CA  SER B 186      -2.298  -8.791  -3.506  1.00 95.93      B    C  
ATOM   3293  C   SER B 186      -1.276  -9.828  -3.027  1.00 96.45      B    C  
ATOM   3294  O   SER B 186      -0.089  -9.557  -3.015  1.00 94.97      B    O  
ATOM   3295  CB  SER B 186      -2.882  -8.073  -2.279  1.00 95.13      B    C  
ATOM   3296  OG  SER B 186      -3.893  -7.151  -2.655  1.00 90.52      B    O  
ATOM   3297  N   LEU B 187      -1.731 -11.031  -2.673  1.00 95.91      B    N  
ATOM   3298  CA  LEU B 187      -0.854 -12.131  -2.272  1.00 96.00      B    C  
ATOM   3299  C   LEU B 187      -0.065 -12.691  -3.461  1.00 96.48      B    C  
ATOM   3300  O   LEU B 187       1.122 -12.992  -3.328  1.00 95.07      B    O  
ATOM   3301  CB  LEU B 187      -1.682 -13.255  -1.622  1.00 95.54      B    C  
ATOM   3302  CG  LEU B 187      -2.470 -12.842  -0.359  1.00 94.47      B    C  
ATOM   3303  CD1 LEU B 187      -3.276 -14.030   0.147  1.00 90.72      B    C  
ATOM   3304  CD2 LEU B 187      -1.542 -12.374   0.758  1.00 90.81      B    C  
ATOM   3305  N   ASP B 188      -0.704 -12.794  -4.621  1.00 96.63      B    N  
ATOM   3306  CA  ASP B 188      -0.067 -13.262  -5.851  1.00 96.12      B    C  
ATOM   3307  C   ASP B 188       1.023 -12.281  -6.314  1.00 96.40      B    C  
ATOM   3308  O   ASP B 188       2.123 -12.704  -6.667  1.00 95.12      B    O  
ATOM   3309  CB  ASP B 188      -1.118 -13.474  -6.951  1.00 95.42      B    C  
ATOM   3310  CG  ASP B 188      -2.150 -14.586  -6.695  1.00 93.83      B    C  
ATOM   3311  OD1 ASP B 188      -2.040 -15.366  -5.729  1.00 88.95      B    O  
ATOM   3312  OD2 ASP B 188      -3.099 -14.690  -7.507  1.00 89.30      B    O1-
ATOM   3313  N   GLU B 189       0.767 -10.976  -6.220  1.00 96.96      B    N  
ATOM   3314  CA  GLU B 189       1.737  -9.911  -6.524  1.00 96.62      B    C  
ATOM   3315  C   GLU B 189       2.956  -9.964  -5.589  1.00 97.00      B    C  
ATOM   3316  O   GLU B 189       4.094  -9.912  -6.045  1.00 95.74      B    O  
ATOM   3317  CB  GLU B 189       1.052  -8.542  -6.388  1.00 95.72      B    C  
ATOM   3318  CG  GLU B 189       0.054  -8.235  -7.507  1.00 92.73      B    C  
ATOM   3319  CD  GLU B 189       0.692  -7.808  -8.832  1.00 94.31      B    C  
ATOM   3320  OE1 GLU B 189       0.088  -8.098  -9.881  1.00 87.03      B    O  
ATOM   3321  OE2 GLU B 189       1.715  -7.090  -8.802  1.00 88.55      B    O1-
ATOM   3322  N   LEU B 190       2.739 -10.138  -4.281  1.00 96.40      B    N  
ATOM   3323  CA  LEU B 190       3.830 -10.292  -3.318  1.00 96.22      B    C  
ATOM   3324  C   LEU B 190       4.640 -11.566  -3.577  1.00 96.33      B    C  
ATOM   3325  O   LEU B 190       5.869 -11.542  -3.514  1.00 94.76      B    O  
ATOM   3326  CB  LEU B 190       3.268 -10.318  -1.884  1.00 95.87      B    C  
ATOM   3327  CG  LEU B 190       2.730  -8.970  -1.371  1.00 95.16      B    C  
ATOM   3328  CD1 LEU B 190       2.127  -9.179   0.016  1.00 92.73      B    C  
ATOM   3329  CD2 LEU B 190       3.819  -7.915  -1.267  1.00 92.64      B    C  
ATOM   3330  N   THR B 191       3.972 -12.669  -3.891  1.00 97.16      B    N  
ATOM   3331  CA  THR B 191       4.627 -13.937  -4.210  1.00 96.66      B    C  
ATOM   3332  C   THR B 191       5.501 -13.804  -5.458  1.00 96.54      B    C  
ATOM   3333  O   THR B 191       6.638 -14.248  -5.458  1.00 95.19      B    O  
ATOM   3334  CB  THR B 191       3.597 -15.059  -4.411  1.00 95.99      B    C  
ATOM   3335  CG2 THR B 191       4.259 -16.419  -4.657  1.00 85.70      B    C  
ATOM   3336  OG1 THR B 191       2.799 -15.201  -3.261  1.00 87.81      B    O  
ATOM   3337  N   TRP B 192       4.987 -13.140  -6.487  1.00 96.78      B    N  
ATOM   3338  CA  TRP B 192       5.751 -12.879  -7.709  1.00 96.36      B    C  
ATOM   3339  C   TRP B 192       6.958 -11.981  -7.443  1.00 96.21      B    C  
ATOM   3340  O   TRP B 192       8.069 -12.308  -7.861  1.00 93.91      B    O  
ATOM   3341  CB  TRP B 192       4.834 -12.268  -8.772  1.00 95.51      B    C  
ATOM   3342  CG  TRP B 192       5.519 -12.028 -10.075  1.00 95.29      B    C  
ATOM   3343  CD1 TRP B 192       5.873 -10.823 -10.569  1.00 92.05      B    C  
ATOM   3344  CD2 TRP B 192       5.996 -13.026 -11.037  1.00 94.75      B    C  
ATOM   3345  CE2 TRP B 192       6.620 -12.333 -12.106  1.00 93.62      B    C  
ATOM   3346  CE3 TRP B 192       5.943 -14.435 -11.100  1.00 91.97      B    C  
ATOM   3347  NE1 TRP B 192       6.523 -10.996 -11.788  1.00 91.92      B    N  
ATOM   3348  CZ2 TRP B 192       7.196 -13.019 -13.207  1.00 91.87      B    C  
ATOM   3349  CZ3 TRP B 192       6.513 -15.113 -12.195  1.00 87.86      B    C  
ATOM   3350  CH2 TRP B 192       7.138 -14.415 -13.224  1.00 88.65      B    C  
ATOM   3351  N   ALA B 193       6.769 -10.905  -6.693  1.00 96.30      B    N  
ATOM   3352  CA  ALA B 193       7.829  -9.977  -6.341  1.00 95.92      B    C  
ATOM   3353  C   ALA B 193       8.976 -10.638  -5.552  1.00 96.18      B    C  
ATOM   3354  O   ALA B 193      10.129 -10.271  -5.724  1.00 94.43      B    O  
ATOM   3355  CB  ALA B 193       7.208  -8.825  -5.535  1.00 95.44      B    C  
ATOM   3356  N   THR B 194       8.673 -11.643  -4.727  1.00 96.21      B    N  
ATOM   3357  CA  THR B 194       9.645 -12.320  -3.849  1.00 95.42      B    C  
ATOM   3358  C   THR B 194      10.104 -13.686  -4.379  1.00 94.22      B    C  
ATOM   3359  O   THR B 194      10.754 -14.437  -3.663  1.00 89.41      B    O  
ATOM   3360  CB  THR B 194       9.114 -12.427  -2.412  1.00 94.50      B    C  
ATOM   3361  CG2 THR B 194       8.864 -11.042  -1.801  1.00 87.62      B    C  
ATOM   3362  OG1 THR B 194       7.899 -13.141  -2.367  1.00 88.41      B    O  
ATOM   3363  N   SER B 195       9.810 -14.016  -5.636  1.00 94.87      B    N  
ATOM   3364  CA  SER B 195      10.139 -15.317  -6.244  1.00 92.61      B    C  
ATOM   3365  C   SER B 195      11.524 -15.395  -6.900  1.00 90.35      B    C  
ATOM   3366  O   SER B 195      11.839 -16.376  -7.572  1.00 80.36      B    O  
ATOM   3367  CB  SER B 195       9.039 -15.722  -7.238  1.00 90.30      B    C  
ATOM   3368  OG  SER B 195       9.018 -14.870  -8.368  1.00 82.06      B    O  
ATOM   3369  N   GLY B 196      12.348 -14.365  -6.727  1.00 88.53      B    N  
ATOM   3370  CA  GLY B 196      13.664 -14.277  -7.350  1.00 85.99      B    C  
ATOM   3371  C   GLY B 196      14.763 -15.067  -6.636  1.00 85.62      B    C  
ATOM   3372  O   GLY B 196      14.576 -15.636  -5.563  1.00 77.61      B    O  
ATOM   3373  N   SER B 197      15.945 -15.052  -7.230  1.00 82.11      B    N  
ATOM   3374  CA  SER B 197      17.196 -15.471  -6.613  1.00 79.66      B    C  
ATOM   3375  C   SER B 197      18.033 -14.237  -6.278  1.00 79.64      B    C  
ATOM   3376  O   SER B 197      18.099 -13.290  -7.062  1.00 69.94      B    O  
ATOM   3377  CB  SER B 197      17.953 -16.443  -7.518  1.00 72.68      B    C  
ATOM   3378  OG  SER B 197      18.195 -15.872  -8.786  1.00 63.36      B    O  
ATOM   3379  N   GLY B 198      18.668 -14.250  -5.108  1.00 78.78      B    N  
ATOM   3380  CA  GLY B 198      19.546 -13.166  -4.666  1.00 80.52      B    C  
ATOM   3381  C   GLY B 198      21.012 -13.445  -4.949  1.00 84.45      B    C  
ATOM   3382  O   GLY B 198      21.414 -14.562  -5.255  1.00 80.33      B    O  
ATOM   3383  N   TRP B 199      21.822 -12.420  -4.741  1.00 86.27      B    N  
ATOM   3384  CA  TRP B 199      23.278 -12.474  -4.872  1.00 87.36      B    C  
ATOM   3385  C   TRP B 199      23.969 -12.717  -3.521  1.00 88.75      B    C  
ATOM   3386  O   TRP B 199      25.031 -12.170  -3.252  1.00 86.59      B    O  
ATOM   3387  CB  TRP B 199      23.756 -11.213  -5.580  1.00 85.32      B    C  
ATOM   3388  CG  TRP B 199      23.273 -11.085  -6.990  1.00 85.12      B    C  
ATOM   3389  CD1 TRP B 199      22.151 -10.446  -7.391  1.00 79.93      B    C  
ATOM   3390  CD2 TRP B 199      23.882 -11.648  -8.202  1.00 84.33      B    C  
ATOM   3391  CE2 TRP B 199      23.067 -11.291  -9.305  1.00 82.35      B    C  
ATOM   3392  CE3 TRP B 199      25.045 -12.417  -8.445  1.00 79.33      B    C  
ATOM   3393  NE1 TRP B 199      22.017 -10.562  -8.778  1.00 79.77      B    N  
ATOM   3394  CZ2 TRP B 199      23.392 -11.689 -10.619  1.00 79.55      B    C  
ATOM   3395  CZ3 TRP B 199      25.368 -12.802  -9.754  1.00 75.28      B    C  
ATOM   3396  CH2 TRP B 199      24.548 -12.449 -10.830  1.00 76.69      B    C  
ATOM   3397  N   PHE B 200      23.360 -13.525  -2.637  1.00 89.33      B    N  
ATOM   3398  CA  PHE B 200      23.818 -13.709  -1.257  1.00 89.87      B    C  
ATOM   3399  C   PHE B 200      25.263 -14.210  -1.161  1.00 90.61      B    C  
ATOM   3400  O   PHE B 200      26.030 -13.693  -0.354  1.00 89.48      B    O  
ATOM   3401  CB  PHE B 200      22.866 -14.665  -0.523  1.00 88.89      B    C  
ATOM   3402  CG  PHE B 200      21.519 -14.064  -0.217  1.00 89.06      B    C  
ATOM   3403  CD1 PHE B 200      21.325 -13.339   0.975  1.00 85.70      B    C  
ATOM   3404  CD2 PHE B 200      20.448 -14.209  -1.123  1.00 85.71      B    C  
ATOM   3405  CE1 PHE B 200      20.084 -12.741   1.255  1.00 83.45      B    C  
ATOM   3406  CE2 PHE B 200      19.208 -13.612  -0.849  1.00 83.53      B    C  
ATOM   3407  CZ  PHE B 200      19.032 -12.871   0.339  1.00 84.56      B    C  
ATOM   3408  N   ARG B 201      25.657 -15.170  -2.000  1.00 88.12      B    N  
ATOM   3409  CA  ARG B 201      27.039 -15.675  -2.044  1.00 87.67      B    C  
ATOM   3410  C   ARG B 201      28.015 -14.572  -2.435  1.00 89.19      B    C  
ATOM   3411  O   ARG B 201      28.976 -14.343  -1.714  1.00 87.71      B    O  
ATOM   3412  CB  ARG B 201      27.132 -16.873  -3.007  1.00 85.10      B    C  
ATOM   3413  CG  ARG B 201      28.570 -17.417  -3.085  1.00 77.66      B    C  
ATOM   3414  CD  ARG B 201      28.701 -18.574  -4.075  1.00 74.27      B    C  
ATOM   3415  NE  ARG B 201      28.359 -18.147  -5.444  1.00 66.62      B    N  
ATOM   3416  CZ  ARG B 201      28.180 -18.936  -6.489  1.00 61.04      B    C  
ATOM   3417  NH1 ARG B 201      28.388 -20.216  -6.428  1.00 56.04      B    N1+
ATOM   3418  NH2 ARG B 201      27.787 -18.441  -7.627  1.00 54.26      B    N  
ATOM   3419  N   ASP B 202      27.749 -13.880  -3.532  1.00 88.27      B    N  
ATOM   3420  CA  ASP B 202      28.603 -12.785  -4.005  1.00 88.44      B    C  
ATOM   3421  C   ASP B 202      28.721 -11.683  -2.950  1.00 89.80      B    C  
ATOM   3422  O   ASP B 202      29.811 -11.185  -2.693  1.00 88.84      B    O  
ATOM   3423  CB  ASP B 202      28.028 -12.198  -5.303  1.00 86.09      B    C  
ATOM   3424  CG  ASP B 202      28.383 -13.009  -6.542  1.00 82.75      B    C  
ATOM   3425  OD1 ASP B 202      28.393 -14.259  -6.470  1.00 77.93      B    O  
ATOM   3426  OD2 ASP B 202      28.677 -12.363  -7.571  1.00 77.73      B    O1-
ATOM   3427  N   MET B 203      27.605 -11.352  -2.302  1.00 91.41      B    N  
ATOM   3428  CA  MET B 203      27.559 -10.349  -1.245  1.00 91.85      B    C  
ATOM   3429  C   MET B 203      28.458 -10.728  -0.061  1.00 92.96      B    C  
ATOM   3430  O   MET B 203      29.248  -9.895   0.396  1.00 91.60      B    O  
ATOM   3431  CB  MET B 203      26.095 -10.209  -0.800  1.00 90.98      B    C  
ATOM   3432  CG  MET B 203      25.804  -8.857  -0.154  1.00 85.55      B    C  
ATOM   3433  SD  MET B 203      25.662  -7.450  -1.293  1.00 84.66      B    S  
ATOM   3434  CE  MET B 203      24.263  -7.958  -2.298  1.00 77.79      B    C  
ATOM   3435  N   ALA B 204      28.389 -11.978   0.407  1.00 91.17      B    N  
ATOM   3436  CA  ALA B 204      29.217 -12.469   1.503  1.00 91.08      B    C  
ATOM   3437  C   ALA B 204      30.697 -12.545   1.110  1.00 92.12      B    C  
ATOM   3438  O   ALA B 204      31.563 -12.042   1.826  1.00 91.27      B    O  
ATOM   3439  CB  ALA B 204      28.677 -13.834   1.950  1.00 90.57      B    C  
ATOM   3440  N   MET B 205      31.000 -13.092  -0.063  1.00 90.00      B    N  
ATOM   3441  CA  MET B 205      32.373 -13.208  -0.572  1.00 89.26      B    C  
ATOM   3442  C   MET B 205      33.016 -11.829  -0.802  1.00 90.07      B    C  
ATOM   3443  O   MET B 205      34.172 -11.631  -0.444  1.00 89.38      B    O  
ATOM   3444  CB  MET B 205      32.371 -14.031  -1.868  1.00 88.05      B    C  
ATOM   3445  CG  MET B 205      32.042 -15.514  -1.633  1.00 85.32      B    C  
ATOM   3446  SD  MET B 205      33.321 -16.463  -0.757  1.00 80.79      B    S  
ATOM   3447  CE  MET B 205      34.477 -16.768  -2.110  1.00 71.75      B    C  
ATOM   3448  N   ALA B 206      32.259 -10.881  -1.338  1.00 91.69      B    N  
ATOM   3449  CA  ALA B 206      32.731  -9.515  -1.542  1.00 91.75      B    C  
ATOM   3450  C   ALA B 206      32.981  -8.764  -0.227  1.00 93.05      B    C  
ATOM   3451  O   ALA B 206      33.909  -7.968  -0.146  1.00 91.95      B    O  
ATOM   3452  CB  ALA B 206      31.693  -8.761  -2.374  1.00 90.56      B    C  
ATOM   3453  N   SER B 207      32.172  -9.024   0.794  1.00 92.47      B    N  
ATOM   3454  CA  SER B 207      32.221  -8.305   2.071  1.00 93.01      B    C  
ATOM   3455  C   SER B 207      33.289  -8.829   3.037  1.00 94.00      B    C  
ATOM   3456  O   SER B 207      33.419  -8.310   4.138  1.00 91.68      B    O  
ATOM   3457  CB  SER B 207      30.837  -8.281   2.733  1.00 92.31      B    C  
ATOM   3458  OG  SER B 207      29.883  -7.733   1.844  1.00 88.24      B    O  
ATOM   3459  N   ARG B 208      34.094  -9.811   2.646  1.00 93.97      B    N  
ATOM   3460  CA  ARG B 208      35.270 -10.270   3.407  1.00 93.48      B    C  
ATOM   3461  C   ARG B 208      36.329  -9.156   3.438  1.00 93.89      B    C  
ATOM   3462  O   ARG B 208      37.255  -9.149   2.636  1.00 90.76      B    O  
ATOM   3463  CB  ARG B 208      35.828 -11.575   2.805  1.00 90.92      B    C  
ATOM   3464  CG  ARG B 208      34.857 -12.759   2.917  1.00 89.13      B    C  
ATOM   3465  CD  ARG B 208      35.433 -14.025   2.270  1.00 88.72      B    C  
ATOM   3466  NE  ARG B 208      35.624 -13.840   0.830  1.00 86.60      B    N  
ATOM   3467  CZ  ARG B 208      36.510 -14.433   0.034  1.00 88.66      B    C  
ATOM   3468  NH1 ARG B 208      37.291 -15.391   0.431  1.00 77.69      B    N1+
ATOM   3469  NH2 ARG B 208      36.638 -14.049  -1.191  1.00 81.73      B    N  
ATOM   3470  N   GLY B 209      36.146  -8.205   4.334  1.00 94.23      B    N  
ATOM   3471  CA  GLY B 209      36.936  -6.979   4.393  1.00 94.10      B    C  
ATOM   3472  C   GLY B 209      38.357  -7.148   4.941  1.00 95.35      B    C  
ATOM   3473  O   GLY B 209      39.201  -6.290   4.678  1.00 92.22      B    O  
ATOM   3474  N   TYR B 210      38.653  -8.232   5.660  1.00 95.24      B    N  
ATOM   3475  CA  TYR B 210      40.003  -8.549   6.109  1.00 95.18      B    C  
ATOM   3476  C   TYR B 210      40.774  -9.324   5.032  1.00 95.24      B    C  
ATOM   3477  O   TYR B 210      40.308 -10.358   4.565  1.00 93.09      B    O  
ATOM   3478  CB  TYR B 210      39.956  -9.359   7.404  1.00 94.11      B    C  
ATOM   3479  CG  TYR B 210      39.417  -8.619   8.610  1.00 95.25      B    C  
ATOM   3480  CD1 TYR B 210      40.072  -7.464   9.079  1.00 92.29      B    C  
ATOM   3481  CD2 TYR B 210      38.307  -9.125   9.312  1.00 92.89      B    C  
ATOM   3482  CE1 TYR B 210      39.631  -6.828  10.256  1.00 91.77      B    C  
ATOM   3483  CE2 TYR B 210      37.863  -8.499  10.491  1.00 91.82      B    C  
ATOM   3484  CZ  TYR B 210      38.535  -7.364  10.963  1.00 93.65      B    C  
ATOM   3485  OH  TYR B 210      38.122  -6.769  12.133  1.00 91.38      B    O  
ATOM   3486  N   GLU B 211      41.984  -8.888   4.734  1.00 93.32      B    N  
ATOM   3487  CA  GLU B 211      42.922  -9.683   3.926  1.00 92.08      B    C  
ATOM   3488  C   GLU B 211      43.241 -11.027   4.612  1.00 92.02      B    C  
ATOM   3489  O   GLU B 211      43.460 -12.028   3.945  1.00 89.65      B    O  
ATOM   3490  CB  GLU B 211      44.201  -8.884   3.641  1.00 90.73      B    C  
ATOM   3491  CG  GLU B 211      45.106  -9.575   2.603  1.00 85.90      B    C  
ATOM   3492  CD  GLU B 211      46.383  -8.793   2.220  1.00 83.22      B    C  
ATOM   3493  OE1 GLU B 211      47.137  -9.293   1.343  1.00 74.95      B    O  
ATOM   3494  OE2 GLU B 211      46.632  -7.701   2.768  1.00 77.07      B    O1-
ATOM   3495  N   PHE B 212      43.155 -11.079   5.951  1.00 92.95      B    N  
ATOM   3496  CA  PHE B 212      43.285 -12.329   6.716  1.00 92.37      B    C  
ATOM   3497  C   PHE B 212      42.296 -13.423   6.270  1.00 92.80      B    C  
ATOM   3498  O   PHE B 212      42.618 -14.603   6.340  1.00 90.61      B    O  
ATOM   3499  CB  PHE B 212      43.087 -12.006   8.200  1.00 91.67      B    C  
ATOM   3500  CG  PHE B 212      43.307 -13.191   9.107  1.00 93.95      B    C  
ATOM   3501  CD1 PHE B 212      42.214 -13.880   9.670  1.00 92.30      B    C  
ATOM   3502  CD2 PHE B 212      44.612 -13.622   9.386  1.00 92.73      B    C  
ATOM   3503  CE1 PHE B 212      42.424 -14.980  10.511  1.00 91.76      B    C  
ATOM   3504  CE2 PHE B 212      44.826 -14.728  10.230  1.00 91.88      B    C  
ATOM   3505  CZ  PHE B 212      43.741 -15.401  10.794  1.00 92.87      B    C  
ATOM   3506  N   ILE B 213      41.111 -13.050   5.769  1.00 92.56      B    N  
ATOM   3507  CA  ILE B 213      40.122 -14.021   5.287  1.00 92.39      B    C  
ATOM   3508  C   ILE B 213      40.431 -14.469   3.850  1.00 92.70      B    C  
ATOM   3509  O   ILE B 213      40.253 -15.636   3.507  1.00 90.92      B    O  
ATOM   3510  CB  ILE B 213      38.685 -13.444   5.402  1.00 92.02      B    C  
ATOM   3511  CG1 ILE B 213      38.374 -12.995   6.851  1.00 91.49      B    C  
ATOM   3512  CG2 ILE B 213      37.650 -14.489   4.935  1.00 92.46      B    C  
ATOM   3513  CD1 ILE B 213      37.028 -12.285   7.009  1.00 88.89      B    C  
ATOM   3514  N   THR B 214      40.914 -13.565   3.012  1.00 91.93      B    N  
ATOM   3515  CA  THR B 214      41.115 -13.826   1.577  1.00 90.45      B    C  
ATOM   3516  C   THR B 214      42.528 -14.309   1.237  1.00 90.00      B    C  
ATOM   3517  O   THR B 214      42.716 -15.017   0.241  1.00 86.81      B    O  
ATOM   3518  CB  THR B 214      40.788 -12.579   0.743  1.00 89.12      B    C  
ATOM   3519  CG2 THR B 214      39.344 -12.111   0.923  1.00 84.65      B    C  
ATOM   3520  OG1 THR B 214      41.610 -11.494   1.094  1.00 83.59      B    O  
ATOM   3521  N   ARG B 215      43.512 -13.916   2.040  1.00 90.22      B    N  
ATOM   3522  CA  ARG B 215      44.932 -14.229   1.869  1.00 90.04      B    C  
ATOM   3523  C   ARG B 215      45.685 -14.016   3.183  1.00 89.90      B    C  
ATOM   3524  O   ARG B 215      46.280 -12.960   3.401  1.00 85.67      B    O  
ATOM   3525  CB  ARG B 215      45.491 -13.352   0.739  1.00 88.07      B    C  
ATOM   3526  CG  ARG B 215      46.921 -13.768   0.361  1.00 85.32      B    C  
ATOM   3527  CD  ARG B 215      47.453 -12.921  -0.803  1.00 84.41      B    C  
ATOM   3528  NE  ARG B 215      47.641 -11.523  -0.417  1.00 78.22      B    N  
ATOM   3529  CZ  ARG B 215      47.927 -10.531  -1.238  1.00 74.33      B    C  
ATOM   3530  NH1 ARG B 215      48.155 -10.729  -2.499  1.00 67.81      B    N1+
ATOM   3531  NH2 ARG B 215      47.985  -9.305  -0.796  1.00 66.04      B    N  
ATOM   3532  N   ARG B 216      45.682 -15.023   4.071  1.00 90.36      B    N  
ATOM   3533  CA  ARG B 216      46.315 -14.934   5.386  1.00 90.19      B    C  
ATOM   3534  C   ARG B 216      47.834 -14.939   5.322  1.00 90.03      B    C  
ATOM   3535  O   ARG B 216      48.440 -15.618   4.483  1.00 86.39      B    O  
ATOM   3536  CB  ARG B 216      45.807 -16.062   6.303  1.00 88.24      B    C  
ATOM   3537  CG  ARG B 216      44.340 -15.851   6.674  1.00 85.00      B    C  
ATOM   3538  CD  ARG B 216      43.863 -16.860   7.714  1.00 86.70      B    C  
ATOM   3539  NE  ARG B 216      43.675 -18.201   7.164  1.00 85.60      B    N  
ATOM   3540  CZ  ARG B 216      42.596 -18.666   6.533  1.00 88.88      B    C  
ATOM   3541  NH1 ARG B 216      41.553 -17.921   6.263  1.00 77.82      B    N1+
ATOM   3542  NH2 ARG B 216      42.552 -19.903   6.185  1.00 81.10      B    N  
ATOM   3543  N   ALA B 217      48.453 -14.225   6.239  1.00 88.53      B    N  
ATOM   3544  CA  ALA B 217      49.852 -14.424   6.556  1.00 87.51      B    C  
ATOM   3545  C   ALA B 217      50.022 -15.702   7.390  1.00 88.68      B    C  
ATOM   3546  O   ALA B 217      49.126 -16.097   8.130  1.00 83.98      B    O  
ATOM   3547  CB  ALA B 217      50.387 -13.189   7.278  1.00 83.45      B    C  
ATOM   3548  N   VAL B 218      51.186 -16.340   7.288  1.00 85.51      B    N  
ATOM   3549  CA  VAL B 218      51.504 -17.504   8.120  1.00 84.54      B    C  
ATOM   3550  C   VAL B 218      51.752 -17.087   9.572  1.00 85.33      B    C  
ATOM   3551  O   VAL B 218      52.383 -16.052   9.800  1.00 81.32      B    O  
ATOM   3552  CB  VAL B 218      52.702 -18.297   7.573  1.00 80.59      B    C  
ATOM   3553  CG1 VAL B 218      52.224 -19.220   6.454  1.00 70.00      B    C  
ATOM   3554  CG2 VAL B 218      53.826 -17.405   7.027  1.00 70.56      B    C  
ATOM   3555  N   PRO B 219      51.275 -17.862  10.565  1.00 85.44      B    N  
ATOM   3556  CA  PRO B 219      51.560 -17.585  11.964  1.00 83.51      B    C  
ATOM   3557  C   PRO B 219      53.046 -17.770  12.269  1.00 83.42      B    C  
ATOM   3558  O   PRO B 219      53.735 -18.605  11.675  1.00 78.63      B    O  
ATOM   3559  CB  PRO B 219      50.675 -18.538  12.762  1.00 80.62      B    C  
ATOM   3560  CG  PRO B 219      50.496 -19.725  11.823  1.00 80.70      B    C  
ATOM   3561  CD  PRO B 219      50.511 -19.083  10.431  1.00 83.79      B    C  
ATOM   3562  N   ALA B 220      53.554 -17.015  13.233  1.00 79.05      B    N  
ATOM   3563  CA  ALA B 220      54.895 -17.230  13.753  1.00 76.25      B    C  
ATOM   3564  C   ALA B 220      54.923 -18.538  14.572  1.00 75.66      B    C  
ATOM   3565  O   ALA B 220      53.998 -18.790  15.339  1.00 68.91      B    O  
ATOM   3566  CB  ALA B 220      55.315 -16.013  14.584  1.00 70.87      B    C  
ATOM   3567  N   PRO B 221      55.963 -19.352  14.468  1.00 72.42      B    N  
ATOM   3568  CA  PRO B 221      56.080 -20.552  15.264  1.00 68.31      B    C  
ATOM   3569  C   PRO B 221      56.258 -20.181  16.741  1.00 67.59      B    C  
ATOM   3570  O   PRO B 221      57.235 -19.545  17.124  1.00 62.33      B    O  
ATOM   3571  CB  PRO B 221      57.264 -21.316  14.681  1.00 64.22      B    C  
ATOM   3572  CG  PRO B 221      58.125 -20.225  14.057  1.00 62.10      B    C  
ATOM   3573  CD  PRO B 221      57.110 -19.169  13.601  1.00 64.02      B    C  
ATOM   3574  N   THR B 222      55.337 -20.623  17.595  1.00 62.03      B    N  
ATOM   3575  CA  THR B 222      55.409 -20.459  19.054  1.00 58.48      B    C  
ATOM   3576  C   THR B 222      56.250 -21.574  19.675  1.00 58.04      B    C  
ATOM   3577  O   THR B 222      55.778 -22.333  20.517  1.00 52.59      B    O  
ATOM   3578  CB  THR B 222      54.008 -20.385  19.673  1.00 52.62      B    C  
ATOM   3579  CG2 THR B 222      53.307 -19.069  19.332  1.00 45.76      B    C  
ATOM   3580  OG1 THR B 222      53.217 -21.442  19.185  1.00 47.68      B    O  
ATOM   3581  N   ALA B 223      57.496 -21.713  19.254  1.00 54.51      B    N  
ATOM   3582  CA  ALA B 223      58.415 -22.599  19.936  1.00 52.89      B    C  
ATOM   3583  C   ALA B 223      58.739 -21.988  21.308  1.00 53.22      B    C  
ATOM   3584  O   ALA B 223      59.252 -20.873  21.400  1.00 49.94      B    O  
ATOM   3585  CB  ALA B 223      59.655 -22.823  19.069  1.00 48.69      B    C  
ATOM   3586  N   THR B 224      58.461 -22.728  22.392  1.00 53.54      B    N  
ATOM   3587  CA  THR B 224      58.922 -22.339  23.726  1.00 51.68      B    C  
ATOM   3588  C   THR B 224      60.444 -22.315  23.735  1.00 51.81      B    C  
ATOM   3589  O   THR B 224      61.090 -23.310  23.417  1.00 48.09      B    O  
ATOM   3590  CB  THR B 224      58.401 -23.300  24.801  1.00 46.89      B    C  
ATOM   3591  CG2 THR B 224      56.930 -23.039  25.114  1.00 41.72      B    C  
ATOM   3592  OG1 THR B 224      58.516 -24.637  24.389  1.00 43.32      B    O  
ATOM   3593  N   ALA B 225      61.037 -21.172  24.098  1.00 48.81      B    N  
ATOM   3594  CA  ALA B 225      62.481 -20.994  24.115  1.00 47.88      B    C  
ATOM   3595  C   ALA B 225      63.198 -21.851  25.176  1.00 49.57      B    C  
ATOM   3596  O   ALA B 225      64.420 -21.997  25.131  1.00 46.22      B    O  
ATOM   3597  CB  ALA B 225      62.769 -19.503  24.317  1.00 43.18      B    C  
ATOM   3598  N   ASP B 226      62.451 -22.415  26.123  1.00 53.77      B    N  
ATOM   3599  CA  ASP B 226      62.997 -23.233  27.197  1.00 53.46      B    C  
ATOM   3600  C   ASP B 226      63.171 -24.700  26.779  1.00 54.74      B    C  
ATOM   3601  O   ASP B 226      62.354 -25.285  26.069  1.00 50.06      B    O  
ATOM   3602  CB  ASP B 226      62.156 -23.076  28.471  1.00 48.33      B    C  
ATOM   3603  CG  ASP B 226      62.343 -21.721  29.163  1.00 44.79      B    C  
ATOM   3604  OD1 ASP B 226      63.441 -21.149  29.042  1.00 41.30      B    O  
ATOM   3605  OD2 ASP B 226      61.404 -21.292  29.870  1.00 40.43      B    O1-
ATOM   3606  N   GLY B 227      64.242 -25.276  27.242  1.00 53.28      B    N  
ATOM   3607  CA  GLY B 227      64.543 -26.685  27.008  1.00 53.10      B    C  
ATOM   3608  C   GLY B 227      65.121 -26.998  25.617  1.00 54.34      B    C  
ATOM   3609  O   GLY B 227      65.609 -26.114  24.906  1.00 51.59      B    O  
ATOM   3610  N   PRO B 228      65.099 -28.284  25.207  1.00 59.71      B    N  
ATOM   3611  CA  PRO B 228      65.720 -28.730  23.957  1.00 58.10      B    C  
ATOM   3612  C   PRO B 228      65.052 -28.156  22.697  1.00 60.35      B    C  
ATOM   3613  O   PRO B 228      65.722 -28.012  21.674  1.00 58.53      B    O  
ATOM   3614  CB  PRO B 228      65.673 -30.262  24.016  1.00 55.99      B    C  
ATOM   3615  CG  PRO B 228      64.553 -30.574  25.010  1.00 57.23      B    C  
ATOM   3616  CD  PRO B 228      64.587 -29.397  25.970  1.00 60.97      B    C  
ATOM   3617  N   ILE B 229      63.789 -27.765  22.773  1.00 63.74      B    N  
ATOM   3618  CA  ILE B 229      63.063 -27.120  21.671  1.00 61.96      B    C  
ATOM   3619  C   ILE B 229      63.620 -25.721  21.381  1.00 64.42      B    C  
ATOM   3620  O   ILE B 229      63.658 -25.305  20.227  1.00 60.24      B    O  
ATOM   3621  CB  ILE B 229      61.545 -27.068  21.965  1.00 58.28      B    C  
ATOM   3622  CG1 ILE B 229      60.993 -28.488  22.211  1.00 55.83      B    C  
ATOM   3623  CG2 ILE B 229      60.781 -26.396  20.812  1.00 54.40      B    C  
ATOM   3624  CD1 ILE B 229      59.540 -28.502  22.692  1.00 51.13      B    C  
ATOM   3625  N   GLY B 230      64.122 -25.007  22.383  1.00 62.90      B    N  
ATOM   3626  CA  GLY B 230      64.747 -23.688  22.222  1.00 61.91      B    C  
ATOM   3627  C   GLY B 230      66.013 -23.690  21.351  1.00 64.39      B    C  
ATOM   3628  O   GLY B 230      66.498 -22.635  20.965  1.00 61.34      B    O  
ATOM   3629  N   GLN B 231      66.558 -24.868  21.040  1.00 68.94      B    N  
ATOM   3630  CA  GLN B 231      67.676 -25.025  20.090  1.00 68.03      B    C  
ATOM   3631  C   GLN B 231      67.215 -25.222  18.644  1.00 70.36      B    C  
ATOM   3632  O   GLN B 231      68.043 -25.254  17.729  1.00 66.51      B    O  
ATOM   3633  CB  GLN B 231      68.574 -26.179  20.533  1.00 63.86      B    C  
ATOM   3634  CG  GLN B 231      69.146 -25.973  21.946  1.00 60.93      B    C  
ATOM   3635  CD  GLN B 231      70.233 -26.991  22.314  1.00 54.70      B    C  
ATOM   3636  NE2 GLN B 231      70.683 -26.986  23.543  1.00 49.10      B    N  
ATOM   3637  OE1 GLN B 231      70.713 -27.781  21.522  1.00 51.16      B    O  
ATOM   3638  N   LEU B 232      65.908 -25.379  18.423  1.00 76.25      B    N  
ATOM   3639  CA  LEU B 232      65.300 -25.440  17.101  1.00 75.96      B    C  
ATOM   3640  C   LEU B 232      65.042 -24.023  16.598  1.00 77.23      B    C  
ATOM   3641  O   LEU B 232      64.361 -23.240  17.256  1.00 74.51      B    O  
ATOM   3642  CB  LEU B 232      63.996 -26.247  17.157  1.00 73.78      B    C  
ATOM   3643  CG  LEU B 232      64.245 -27.763  17.103  1.00 70.94      B    C  
ATOM   3644  CD1 LEU B 232      63.113 -28.511  17.777  1.00 64.94      B    C  
ATOM   3645  CD2 LEU B 232      64.322 -28.235  15.654  1.00 66.72      B    C  
ATOM   3646  N   ASP B 233      65.530 -23.738  15.410  1.00 81.59      B    N  
ATOM   3647  CA  ASP B 233      65.198 -22.520  14.680  1.00 81.99      B    C  
ATOM   3648  C   ASP B 233      64.196 -22.884  13.586  1.00 83.20      B    C  
ATOM   3649  O   ASP B 233      64.541 -23.547  12.600  1.00 80.55      B    O  
ATOM   3650  CB  ASP B 233      66.497 -21.869  14.178  1.00 79.06      B    C  
ATOM   3651  CG  ASP B 233      66.394 -20.355  13.999  1.00 72.09      B    C  
ATOM   3652  OD1 ASP B 233      65.340 -19.783  14.334  1.00 64.63      B    O  
ATOM   3653  OD2 ASP B 233      67.406 -19.789  13.529  1.00 63.39      B    O1-
ATOM   3654  N   ILE B 234      62.928 -22.541  13.800  1.00 82.12      B    N  
ATOM   3655  CA  ILE B 234      61.826 -22.891  12.904  1.00 82.11      B    C  
ATOM   3656  C   ILE B 234      61.485 -21.670  12.053  1.00 83.03      B    C  
ATOM   3657  O   ILE B 234      61.094 -20.630  12.571  1.00 81.01      B    O  
ATOM   3658  CB  ILE B 234      60.597 -23.430  13.662  1.00 80.17      B    C  
ATOM   3659  CG1 ILE B 234      60.969 -24.613  14.595  1.00 76.98      B    C  
ATOM   3660  CG2 ILE B 234      59.506 -23.848  12.659  1.00 76.70      B    C  
ATOM   3661  CD1 ILE B 234      59.808 -25.124  15.463  1.00 71.91      B    C  
ATOM   3662  N   THR B 235      61.599 -21.818  10.752  1.00 84.97      B    N  
ATOM   3663  CA  THR B 235      61.192 -20.799   9.774  1.00 84.39      B    C  
ATOM   3664  C   THR B 235      59.973 -21.272   9.008  1.00 85.06      B    C  
ATOM   3665  O   THR B 235      59.987 -22.322   8.377  1.00 83.29      B    O  
ATOM   3666  CB  THR B 235      62.325 -20.420   8.804  1.00 82.60      B    C  
ATOM   3667  CG2 THR B 235      62.865 -19.030   9.115  1.00 71.26      B    C  
ATOM   3668  OG1 THR B 235      63.417 -21.296   8.850  1.00 73.75      B    O  
ATOM   3669  N   VAL B 236      58.913 -20.483   9.066  1.00 85.84      B    N  
ATOM   3670  CA  VAL B 236      57.669 -20.724   8.329  1.00 84.61      B    C  
ATOM   3671  C   VAL B 236      57.563 -19.685   7.227  1.00 84.61      B    C  
ATOM   3672  O   VAL B 236      57.608 -18.487   7.492  1.00 83.07      B    O  
ATOM   3673  CB  VAL B 236      56.441 -20.703   9.263  1.00 83.33      B    C  
ATOM   3674  CG1 VAL B 236      55.195 -21.158   8.507  1.00 77.68      B    C  
ATOM   3675  CG2 VAL B 236      56.627 -21.623  10.470  1.00 79.47      B    C  
ATOM   3676  N   THR B 237      57.448 -20.128   5.985  1.00 87.17      B    N  
ATOM   3677  CA  THR B 237      57.369 -19.249   4.814  1.00 85.66      B    C  
ATOM   3678  C   THR B 237      56.096 -19.529   4.020  1.00 85.58      B    C  
ATOM   3679  O   THR B 237      55.770 -20.694   3.802  1.00 83.07      B    O  
ATOM   3680  CB  THR B 237      58.603 -19.381   3.904  1.00 83.77      B    C  
ATOM   3681  CG2 THR B 237      59.815 -18.662   4.494  1.00 72.53      B    C  
ATOM   3682  OG1 THR B 237      58.976 -20.716   3.709  1.00 74.23      B    O  
ATOM   3683  N   PRO B 238      55.381 -18.495   3.585  1.00 85.05      B    N  
ATOM   3684  CA  PRO B 238      54.174 -18.695   2.789  1.00 82.56      B    C  
ATOM   3685  C   PRO B 238      54.503 -19.315   1.425  1.00 82.72      B    C  
ATOM   3686  O   PRO B 238      55.547 -19.043   0.826  1.00 78.09      B    O  
ATOM   3687  CB  PRO B 238      53.538 -17.308   2.660  1.00 79.51      B    C  
ATOM   3688  CG  PRO B 238      54.724 -16.352   2.796  1.00 78.87      B    C  
ATOM   3689  CD  PRO B 238      55.646 -17.087   3.771  1.00 82.61      B    C  
ATOM   3690  N   ASN B 239      53.560 -20.106   0.900  1.00 81.93      B    N  
ATOM   3691  CA  ASN B 239      53.657 -20.668  -0.443  1.00 77.65      B    C  
ATOM   3692  C   ASN B 239      53.232 -19.619  -1.480  1.00 75.24      B    C  
ATOM   3693  O   ASN B 239      52.062 -19.505  -1.836  1.00 66.10      B    O  
ATOM   3694  CB  ASN B 239      52.832 -21.967  -0.521  1.00 73.39      B    C  
ATOM   3695  CG  ASN B 239      53.450 -23.110   0.262  1.00 69.94      B    C  
ATOM   3696  ND2 ASN B 239      52.671 -24.118   0.561  1.00 63.74      B    N  
ATOM   3697  OD1 ASN B 239      54.621 -23.144   0.580  1.00 62.13      B    O  
ATOM   3698  N   GLY B 240      54.179 -18.844  -1.962  1.00 73.37      B    N  
ATOM   3699  CA  GLY B 240      53.920 -17.777  -2.929  1.00 71.03      B    C  
ATOM   3700  C   GLY B 240      53.433 -16.488  -2.263  1.00 72.97      B    C  
ATOM   3701  O   GLY B 240      54.120 -15.940  -1.404  1.00 66.09      B    O  
ATOM   3702  N   ALA B 241      52.257 -15.964  -2.689  1.00 69.32      B    N  
ATOM   3703  CA  ALA B 241      51.758 -14.666  -2.243  1.00 67.47      B    C  
ATOM   3704  C   ALA B 241      50.910 -14.727  -0.959  1.00 69.70      B    C  
ATOM   3705  O   ALA B 241      50.704 -13.688  -0.337  1.00 62.43      B    O  
ATOM   3706  CB  ALA B 241      50.983 -14.011  -3.400  1.00 60.96      B    C  
ATOM   3707  N   GLY B 242      50.440 -15.905  -0.552  1.00 74.08      B    N  
ATOM   3708  CA  GLY B 242      49.567 -16.080   0.612  1.00 73.67      B    C  
ATOM   3709  C   GLY B 242      49.821 -17.392   1.335  1.00 76.51      B    C  
ATOM   3710  O   GLY B 242      50.491 -18.280   0.806  1.00 68.43      B    O  
ATOM   3711  N   GLY B 243      49.284 -17.478   2.557  1.00 79.36      B    N  
ATOM   3712  CA  GLY B 243      49.411 -18.640   3.429  1.00 80.95      B    C  
ATOM   3713  C   GLY B 243      48.069 -19.249   3.837  1.00 85.17      B    C  
ATOM   3714  O   GLY B 243      48.064 -20.141   4.677  1.00 80.20      B    O  
ATOM   3715  N   GLY B 244      46.959 -18.774   3.296  1.00 86.33      B    N  
ATOM   3716  CA  GLY B 244      45.639 -19.318   3.585  1.00 87.73      B    C  
ATOM   3717  C   GLY B 244      44.488 -18.410   3.177  1.00 89.04      B    C  
ATOM   3718  O   GLY B 244      44.653 -17.204   2.987  1.00 86.94      B    O  
ATOM   3719  N   SER B 245      43.302 -19.020   3.060  1.00 88.29      B    N  
ATOM   3720  CA  SER B 245      42.051 -18.314   2.771  1.00 88.58      B    C  
ATOM   3721  C   SER B 245      40.835 -19.081   3.299  1.00 89.40      B    C  
ATOM   3722  O   SER B 245      40.928 -20.266   3.630  1.00 87.97      B    O  
ATOM   3723  CB  SER B 245      41.921 -18.044   1.267  1.00 86.60      B    C  
ATOM   3724  OG  SER B 245      41.956 -19.223   0.493  1.00 79.66      B    O  
ATOM   3725  N   THR B 246      39.683 -18.396   3.379  1.00 90.00      B    N  
ATOM   3726  CA  THR B 246      38.402 -18.984   3.806  1.00 91.04      B    C  
ATOM   3727  C   THR B 246      37.300 -18.621   2.822  1.00 91.35      B    C  
ATOM   3728  O   THR B 246      37.159 -17.460   2.445  1.00 89.82      B    O  
ATOM   3729  CB  THR B 246      38.015 -18.530   5.216  1.00 90.99      B    C  
ATOM   3730  CG2 THR B 246      36.787 -19.252   5.762  1.00 85.92      B    C  
ATOM   3731  OG1 THR B 246      39.079 -18.805   6.094  1.00 83.63      B    O  
ATOM   3732  N   TYR B 247      36.527 -19.626   2.420  1.00 88.53      B    N  
ATOM   3733  CA  TYR B 247      35.561 -19.503   1.333  1.00 87.71      B    C  
ATOM   3734  C   TYR B 247      34.492 -20.601   1.410  1.00 88.07      B    C  
ATOM   3735  O   TYR B 247      34.673 -21.623   2.068  1.00 86.61      B    O  
ATOM   3736  CB  TYR B 247      36.300 -19.574  -0.006  1.00 85.75      B    C  
ATOM   3737  CG  TYR B 247      37.184 -20.799  -0.176  1.00 85.20      B    C  
ATOM   3738  CD1 TYR B 247      38.516 -20.792   0.300  1.00 83.65      B    C  
ATOM   3739  CD2 TYR B 247      36.693 -21.957  -0.797  1.00 83.64      B    C  
ATOM   3740  CE1 TYR B 247      39.335 -21.918   0.166  1.00 81.36      B    C  
ATOM   3741  CE2 TYR B 247      37.509 -23.094  -0.941  1.00 81.38      B    C  
ATOM   3742  CZ  TYR B 247      38.828 -23.071  -0.462  1.00 81.25      B    C  
ATOM   3743  OH  TYR B 247      39.620 -24.177  -0.610  1.00 77.46      B    O  
ATOM   3744  N   TRP B 248      33.376 -20.387   0.715  1.00 87.64      B    N  
ATOM   3745  CA  TRP B 248      32.419 -21.457   0.445  1.00 87.31      B    C  
ATOM   3746  C   TRP B 248      32.837 -22.223  -0.808  1.00 86.02      B    C  
ATOM   3747  O   TRP B 248      33.223 -21.620  -1.816  1.00 83.04      B    O  
ATOM   3748  CB  TRP B 248      30.997 -20.908   0.319  1.00 87.60      B    C  
ATOM   3749  CG  TRP B 248      30.426 -20.407   1.610  1.00 88.38      B    C  
ATOM   3750  CD1 TRP B 248      29.704 -21.129   2.487  1.00 84.19      B    C  
ATOM   3751  CD2 TRP B 248      30.555 -19.073   2.191  1.00 88.76      B    C  
ATOM   3752  CE2 TRP B 248      29.864 -19.073   3.436  1.00 88.89      B    C  
ATOM   3753  CE3 TRP B 248      31.183 -17.877   1.773  1.00 88.53      B    C  
ATOM   3754  NE1 TRP B 248      29.364 -20.339   3.578  1.00 85.83      B    N  
ATOM   3755  CZ2 TRP B 248      29.800 -17.923   4.250  1.00 88.86      B    C  
ATOM   3756  CZ3 TRP B 248      31.116 -16.725   2.599  1.00 83.75      B    C  
ATOM   3757  CH2 TRP B 248      30.440 -16.759   3.821  1.00 85.10      B    C  
ATOM   3758  N   GLY B 249      32.754 -23.558  -0.748  1.00 84.11      B    N  
ATOM   3759  CA  GLY B 249      33.147 -24.426  -1.844  1.00 82.01      B    C  
ATOM   3760  C   GLY B 249      32.423 -25.774  -1.813  1.00 81.77      B    C  
ATOM   3761  O   GLY B 249      31.710 -26.104  -0.870  1.00 77.26      B    O  
ATOM   3762  N   ASP B 250      32.615 -26.552  -2.877  1.00 77.83      B    N  
ATOM   3763  CA  ASP B 250      32.027 -27.874  -3.077  1.00 74.85      B    C  
ATOM   3764  C   ASP B 250      33.038 -29.020  -2.876  1.00 73.40      B    C  
ATOM   3765  O   ASP B 250      32.676 -30.171  -2.626  1.00 65.74      B    O  
ATOM   3766  CB  ASP B 250      31.412 -27.922  -4.486  1.00 70.32      B    C  
ATOM   3767  CG  ASP B 250      32.408 -27.692  -5.641  1.00 64.28      B    C  
ATOM   3768  OD1 ASP B 250      33.570 -27.290  -5.385  1.00 58.04      B    O  
ATOM   3769  OD2 ASP B 250      32.038 -27.914  -6.810  1.00 58.93      B    O1-
ATOM   3770  N   THR B 251      34.304 -28.701  -2.961  1.00 65.38      B    N  
ATOM   3771  CA  THR B 251      35.394 -29.672  -2.879  1.00 61.34      B    C  
ATOM   3772  C   THR B 251      36.519 -29.168  -1.971  1.00 60.66      B    C  
ATOM   3773  O   THR B 251      36.663 -27.959  -1.791  1.00 54.53      B    O  
ATOM   3774  CB  THR B 251      35.948 -30.025  -4.269  1.00 55.58      B    C  
ATOM   3775  CG2 THR B 251      34.959 -30.823  -5.111  1.00 48.56      B    C  
ATOM   3776  OG1 THR B 251      36.303 -28.884  -5.000  1.00 49.97      B    O  
ATOM   3777  N   PRO B 252      37.331 -30.067  -1.403  1.00 56.60      B    N  
ATOM   3778  CA  PRO B 252      38.520 -29.668  -0.659  1.00 53.75      B    C  
ATOM   3779  C   PRO B 252      39.494 -28.853  -1.523  1.00 54.18      B    C  
ATOM   3780  O   PRO B 252      39.519 -29.014  -2.746  1.00 49.91      B    O  
ATOM   3781  CB  PRO B 252      39.169 -30.967  -0.166  1.00 48.99      B    C  
ATOM   3782  CG  PRO B 252      38.027 -31.975  -0.190  1.00 48.39      B    C  
ATOM   3783  CD  PRO B 252      37.179 -31.513  -1.368  1.00 49.78      B    C  
ATOM   3784  N   PRO B 253      40.370 -28.059  -0.913  1.00 47.89      B    N  
ATOM   3785  CA  PRO B 253      41.356 -27.277  -1.645  1.00 45.86      B    C  
ATOM   3786  C   PRO B 253      42.240 -28.151  -2.536  1.00 46.37      B    C  
ATOM   3787  O   PRO B 253      42.684 -29.234  -2.157  1.00 43.63      B    O  
ATOM   3788  CB  PRO B 253      42.178 -26.543  -0.581  1.00 42.27      B    C  
ATOM   3789  CG  PRO B 253      41.238 -26.495   0.615  1.00 42.77      B    C  
ATOM   3790  CD  PRO B 253      40.449 -27.787   0.504  1.00 44.95      B    C  
ATOM   3791  N   GLY B 254      42.470 -27.675  -3.746  1.00 43.73      B    N  
ATOM   3792  CA  GLY B 254      43.142 -28.430  -4.806  1.00 42.69      B    C  
ATOM   3793  C   GLY B 254      42.216 -29.328  -5.632  1.00 43.31      B    C  
ATOM   3794  O   GLY B 254      42.671 -29.909  -6.621  1.00 40.61      B    O  
ATOM   3795  N   GLY B 255      40.936 -29.419  -5.280  1.00 45.78      B    N  
ATOM   3796  CA  GLY B 255      39.889 -29.971  -6.132  1.00 45.19      B    C  
ATOM   3797  C   GLY B 255      39.544 -29.037  -7.304  1.00 45.84      B    C  
ATOM   3798  O   GLY B 255      40.046 -27.924  -7.407  1.00 43.57      B    O  
ATOM   3799  N   ALA B 256      38.676 -29.506  -8.194  1.00 38.62      B    N  
ATOM   3800  CA  ALA B 256      38.366 -28.790  -9.440  1.00 37.53      B    C  
ATOM   3801  C   ALA B 256      37.714 -27.410  -9.217  1.00 39.16      B    C  
ATOM   3802  O   ALA B 256      38.083 -26.445  -9.872  1.00 36.57      B    O  
ATOM   3803  CB  ALA B 256      37.499 -29.703 -10.312  1.00 32.44      B    C  
ATOM   3804  N   ASN B 257      36.766 -27.327  -8.267  1.00 39.69      B    N  
ATOM   3805  CA  ASN B 257      35.939 -26.141  -8.029  1.00 38.88      B    C  
ATOM   3806  C   ASN B 257      36.018 -25.659  -6.564  1.00 40.33      B    C  
ATOM   3807  O   ASN B 257      35.017 -25.254  -5.994  1.00 37.76      B    O  
ATOM   3808  CB  ASN B 257      34.489 -26.448  -8.448  1.00 34.10      B    C  
ATOM   3809  CG  ASN B 257      34.278 -26.674  -9.926  1.00 31.48      B    C  
ATOM   3810  ND2 ASN B 257      33.143 -27.251 -10.260  1.00 28.66      B    N  
ATOM   3811  OD1 ASN B 257      35.075 -26.346 -10.788  1.00 29.26      B    O  
ATOM   3812  N   GLY B 258      37.184 -25.722  -5.948  1.00 55.88      B    N  
ATOM   3813  CA  GLY B 258      37.364 -25.400  -4.528  1.00 55.40      B    C  
ATOM   3814  C   GLY B 258      36.755 -24.049  -4.134  1.00 58.81      B    C  
ATOM   3815  O   GLY B 258      35.958 -23.986  -3.206  1.00 54.37      B    O  
ATOM   3816  N   HIS B 259      37.059 -23.002  -4.880  1.00 64.43      B    N  
ATOM   3817  CA  HIS B 259      36.412 -21.701  -4.748  1.00 63.15      B    C  
ATOM   3818  C   HIS B 259      35.254 -21.590  -5.747  1.00 62.19      B    C  
ATOM   3819  O   HIS B 259      35.421 -21.920  -6.924  1.00 57.43      B    O  
ATOM   3820  CB  HIS B 259      37.436 -20.580  -4.961  1.00 60.88      B    C  
ATOM   3821  CG  HIS B 259      38.508 -20.521  -3.911  1.00 61.80      B    C  
ATOM   3822  CD2 HIS B 259      39.574 -21.374  -3.759  1.00 55.94      B    C  
ATOM   3823  ND1 HIS B 259      38.643 -19.548  -2.942  1.00 55.72      B    N  
ATOM   3824  CE1 HIS B 259      39.760 -19.809  -2.230  1.00 56.86      B    C  
ATOM   3825  NE2 HIS B 259      40.340 -20.907  -2.701  1.00 56.96      B    N  
ATOM   3826  N   GLY B 260      34.092 -21.121  -5.297  1.00 54.73      B    N  
ATOM   3827  CA  GLY B 260      32.928 -20.915  -6.146  1.00 52.90      B    C  
ATOM   3828  C   GLY B 260      32.615 -19.439  -6.345  1.00 54.31      B    C  
ATOM   3829  O   GLY B 260      32.715 -18.652  -5.404  1.00 50.19      B    O  
ATOM   3830  N   GLY B 261      32.193 -19.072  -7.559  1.00 49.40      B    N  
ATOM   3831  CA  GLY B 261      31.967 -17.683  -7.951  1.00 48.02      B    C  
ATOM   3832  C   GLY B 261      30.616 -17.398  -8.590  1.00 49.32      B    C  
ATOM   3833  O   GLY B 261      29.762 -18.266  -8.723  1.00 46.04      B    O  
ATOM   3834  N   SER B 262      30.429 -16.153  -8.998  1.00 45.86      B    N  
ATOM   3835  CA  SER B 262      29.157 -15.600  -9.488  1.00 44.37      B    C  
ATOM   3836  C   SER B 262      28.575 -16.335 -10.700  1.00 44.80      B    C  
ATOM   3837  O   SER B 262      27.365 -16.516 -10.790  1.00 41.95      B    O  
ATOM   3838  CB  SER B 262      29.345 -14.122  -9.840  1.00 39.66      B    C  
ATOM   3839  OG  SER B 262      30.378 -13.955 -10.785  1.00 37.36      B    O  
ATOM   3840  N   THR B 263      29.415 -16.805 -11.596  1.00 44.17      B    N  
ATOM   3841  CA  THR B 263      29.042 -17.509 -12.827  1.00 42.68      B    C  
ATOM   3842  C   THR B 263      29.075 -19.034 -12.704  1.00 43.94      B    C  
ATOM   3843  O   THR B 263      28.852 -19.742 -13.684  1.00 40.93      B    O  
ATOM   3844  CB  THR B 263      29.970 -17.084 -13.979  1.00 36.64      B    C  
ATOM   3845  CG2 THR B 263      29.834 -15.605 -14.307  1.00 32.89      B    C  
ATOM   3846  OG1 THR B 263      31.315 -17.305 -13.634  1.00 34.16      B    O  
ATOM   3847  N   GLY B 264      29.423 -19.543 -11.531  1.00 40.37      B    N  
ATOM   3848  CA  GLY B 264      29.690 -20.962 -11.316  1.00 40.11      B    C  
ATOM   3849  C   GLY B 264      28.447 -21.798 -10.993  1.00 41.66      B    C  
ATOM   3850  O   GLY B 264      27.326 -21.305 -10.841  1.00 39.28      B    O  
ATOM   3851  N   ASP B 265      28.696 -23.090 -10.836  1.00 41.37      B    N  
ATOM   3852  CA  ASP B 265      27.703 -24.084 -10.430  1.00 40.52      B    C  
ATOM   3853  C   ASP B 265      27.081 -23.708  -9.062  1.00 41.58      B    C  
ATOM   3854  O   ASP B 265      27.813 -23.336  -8.143  1.00 38.69      B    O  
ATOM   3855  CB  ASP B 265      28.404 -25.463 -10.386  1.00 35.75      B    C  
ATOM   3856  CG  ASP B 265      27.454 -26.658 -10.494  1.00 32.75      B    C  
ATOM   3857  OD1 ASP B 265      26.354 -26.585  -9.909  1.00 30.37      B    O  
ATOM   3858  OD2 ASP B 265      27.821 -27.626 -11.190  1.00 30.29      B    O1-
ATOM   3859  N   PRO B 266      25.764 -23.819  -8.871  1.00 47.51      B    N  
ATOM   3860  CA  PRO B 266      25.115 -23.558  -7.588  1.00 46.74      B    C  
ATOM   3861  C   PRO B 266      25.644 -24.407  -6.419  1.00 49.52      B    C  
ATOM   3862  O   PRO B 266      25.527 -23.970  -5.283  1.00 46.77      B    O  
ATOM   3863  CB  PRO B 266      23.614 -23.798  -7.837  1.00 42.09      B    C  
ATOM   3864  CG  PRO B 266      23.566 -24.656  -9.099  1.00 41.32      B    C  
ATOM   3865  CD  PRO B 266      24.777 -24.167  -9.878  1.00 43.01      B    C  
ATOM   3866  N   GLY B 267      26.274 -25.549  -6.674  1.00 50.25      B    N  
ATOM   3867  CA  GLY B 267      26.870 -26.417  -5.656  1.00 49.50      B    C  
ATOM   3868  C   GLY B 267      28.087 -25.839  -4.921  1.00 54.77      B    C  
ATOM   3869  O   GLY B 267      28.618 -26.472  -4.021  1.00 49.81      B    O  
ATOM   3870  N   THR B 268      28.529 -24.640  -5.256  1.00 66.12      B    N  
ATOM   3871  CA  THR B 268      29.724 -24.027  -4.655  1.00 67.69      B    C  
ATOM   3872  C   THR B 268      29.527 -23.495  -3.230  1.00 71.87      B    C  
ATOM   3873  O   THR B 268      30.433 -22.864  -2.686  1.00 67.79      B    O  
ATOM   3874  CB  THR B 268      30.301 -22.931  -5.557  1.00 60.87      B    C  
ATOM   3875  CG2 THR B 268      30.774 -23.498  -6.896  1.00 52.28      B    C  
ATOM   3876  OG1 THR B 268      29.338 -21.941  -5.824  1.00 54.00      B    O  
ATOM   3877  N   THR B 269      28.369 -23.711  -2.621  1.00 77.24      B    N  
ATOM   3878  CA  THR B 269      28.074 -23.326  -1.230  1.00 78.27      B    C  
ATOM   3879  C   THR B 269      27.853 -24.527  -0.316  1.00 81.15      B    C  
ATOM   3880  O   THR B 269      27.351 -24.364   0.795  1.00 77.22      B    O  
ATOM   3881  CB  THR B 269      26.891 -22.357  -1.158  1.00 73.24      B    C  
ATOM   3882  CG2 THR B 269      27.215 -21.028  -1.849  1.00 69.14      B    C  
ATOM   3883  OG1 THR B 269      25.740 -22.875  -1.779  1.00 71.03      B    O  
ATOM   3884  N   ASP B 270      28.234 -25.717  -0.760  1.00 80.07      B    N  
ATOM   3885  CA  ASP B 270      27.997 -26.974  -0.050  1.00 80.20      B    C  
ATOM   3886  C   ASP B 270      28.751 -27.028   1.282  1.00 82.36      B    C  
ATOM   3887  O   ASP B 270      28.235 -27.552   2.267  1.00 80.31      B    O  
ATOM   3888  CB  ASP B 270      28.440 -28.146  -0.944  1.00 76.96      B    C  
ATOM   3889  CG  ASP B 270      27.611 -28.341  -2.214  1.00 73.06      B    C  
ATOM   3890  OD1 ASP B 270      26.632 -27.592  -2.434  1.00 67.22      B    O  
ATOM   3891  OD2 ASP B 270      27.966 -29.256  -2.995  1.00 69.10      B    O1-
ATOM   3892  N   PHE B 271      29.953 -26.464   1.325  1.00 84.51      B    N  
ATOM   3893  CA  PHE B 271      30.850 -26.504   2.478  1.00 85.37      B    C  
ATOM   3894  C   PHE B 271      31.477 -25.137   2.747  1.00 87.21      B    C  
ATOM   3895  O   PHE B 271      31.766 -24.376   1.820  1.00 85.82      B    O  
ATOM   3896  CB  PHE B 271      31.946 -27.553   2.233  1.00 82.71      B    C  
ATOM   3897  CG  PHE B 271      31.420 -28.890   1.748  1.00 81.98      B    C  
ATOM   3898  CD1 PHE B 271      30.599 -29.662   2.577  1.00 77.89      B    C  
ATOM   3899  CD2 PHE B 271      31.683 -29.324   0.436  1.00 77.84      B    C  
ATOM   3900  CE1 PHE B 271      30.035 -30.864   2.109  1.00 72.82      B    C  
ATOM   3901  CE2 PHE B 271      31.124 -30.524  -0.038  1.00 73.27      B    C  
ATOM   3902  CZ  PHE B 271      30.297 -31.297   0.795  1.00 73.28      B    C  
ATOM   3903  N   LEU B 272      31.755 -24.858   4.016  1.00 88.20      B    N  
ATOM   3904  CA  LEU B 272      32.618 -23.758   4.417  1.00 89.33      B    C  
ATOM   3905  C   LEU B 272      34.018 -24.308   4.684  1.00 90.20      B    C  
ATOM   3906  O   LEU B 272      34.189 -25.206   5.502  1.00 89.39      B    O  
ATOM   3907  CB  LEU B 272      32.006 -23.056   5.640  1.00 89.53      B    C  
ATOM   3908  CG  LEU B 272      32.833 -21.859   6.139  1.00 90.49      B    C  
ATOM   3909  CD1 LEU B 272      32.921 -20.742   5.102  1.00 87.01      B    C  
ATOM   3910  CD2 LEU B 272      32.163 -21.289   7.380  1.00 87.16      B    C  
ATOM   3911  N   ILE B 273      35.009 -23.785   3.984  1.00 88.15      B    N  
ATOM   3912  CA  ILE B 273      36.384 -24.272   4.036  1.00 87.63      B    C  
ATOM   3913  C   ILE B 273      37.300 -23.121   4.444  1.00 88.40      B    C  
ATOM   3914  O   ILE B 273      37.298 -22.069   3.814  1.00 88.53      B    O  
ATOM   3915  CB  ILE B 273      36.797 -24.908   2.686  1.00 86.22      B    C  
ATOM   3916  CG1 ILE B 273      35.823 -26.052   2.289  1.00 83.72      B    C  
ATOM   3917  CG2 ILE B 273      38.239 -25.439   2.778  1.00 83.54      B    C  
ATOM   3918  CD1 ILE B 273      36.052 -26.612   0.874  1.00 74.73      B    C  
ATOM   3919  N   ALA B 274      38.111 -23.359   5.466  1.00 90.21      B    N  
ATOM   3920  CA  ALA B 274      39.275 -22.560   5.792  1.00 90.78      B    C  
ATOM   3921  C   ALA B 274      40.519 -23.420   5.604  1.00 90.97      B    C  
ATOM   3922  O   ALA B 274      40.597 -24.525   6.128  1.00 89.73      B    O  
ATOM   3923  CB  ALA B 274      39.138 -22.025   7.222  1.00 91.16      B    C  
ATOM   3924  N   GLU B 275      41.474 -22.940   4.838  1.00 88.77      B    N  
ATOM   3925  CA  GLU B 275      42.711 -23.661   4.562  1.00 88.01      B    C  
ATOM   3926  C   GLU B 275      43.908 -22.733   4.725  1.00 88.99      B    C  
ATOM   3927  O   GLU B 275      43.881 -21.597   4.265  1.00 87.74      B    O  
ATOM   3928  CB  GLU B 275      42.667 -24.268   3.152  1.00 85.22      B    C  
ATOM   3929  CG  GLU B 275      43.813 -25.278   2.916  1.00 75.00      B    C  
ATOM   3930  CD  GLU B 275      44.668 -25.034   1.669  1.00 73.17      B    C  
ATOM   3931  OE1 GLU B 275      45.689 -25.751   1.519  1.00 62.49      B    O  
ATOM   3932  OE2 GLU B 275      44.342 -24.218   0.799  1.00 63.73      B    O1-
ATOM   3933  N   ASP B 276      44.964 -23.253   5.362  1.00 90.04      B    N  
ATOM   3934  CA  ASP B 276      46.248 -22.599   5.507  1.00 90.32      B    C  
ATOM   3935  C   ASP B 276      47.366 -23.518   5.030  1.00 90.57      B    C  
ATOM   3936  O   ASP B 276      47.334 -24.736   5.236  1.00 88.93      B    O  
ATOM   3937  CB  ASP B 276      46.468 -22.178   6.967  1.00 90.50      B    C  
ATOM   3938  CG  ASP B 276      45.600 -20.981   7.346  1.00 90.79      B    C  
ATOM   3939  OD1 ASP B 276      46.128 -19.845   7.327  1.00 84.39      B    O  
ATOM   3940  OD2 ASP B 276      44.406 -21.158   7.622  1.00 85.01      B    O1-
ATOM   3941  N   HIS B 277      48.378 -22.941   4.410  1.00 88.62      B    N  
ATOM   3942  CA  HIS B 277      49.503 -23.685   3.866  1.00 87.70      B    C  
ATOM   3943  C   HIS B 277      50.794 -22.867   3.910  1.00 88.11      B    C  
ATOM   3944  O   HIS B 277      50.818 -21.667   3.678  1.00 85.42      B    O  
ATOM   3945  CB  HIS B 277      49.169 -24.170   2.454  1.00 85.07      B    C  
ATOM   3946  CG  HIS B 277      48.714 -23.091   1.517  1.00 83.20      B    C  
ATOM   3947  CD2 HIS B 277      49.508 -22.314   0.723  1.00 75.47      B    C  
ATOM   3948  ND1 HIS B 277      47.413 -22.661   1.311  1.00 76.71      B    N  
ATOM   3949  CE1 HIS B 277      47.439 -21.665   0.423  1.00 76.50      B    C  
ATOM   3950  NE2 HIS B 277      48.694 -21.430   0.037  1.00 77.97      B    N  
ATOM   3951  N   ALA B 278      51.884 -23.550   4.195  1.00 89.77      B    N  
ATOM   3952  CA  ALA B 278      53.207 -22.941   4.241  1.00 89.64      B    C  
ATOM   3953  C   ALA B 278      54.295 -23.981   3.961  1.00 90.46      B    C  
ATOM   3954  O   ALA B 278      54.073 -25.183   3.994  1.00 88.58      B    O  
ATOM   3955  CB  ALA B 278      53.402 -22.286   5.615  1.00 87.80      B    C  
ATOM   3956  N   THR B 279      55.508 -23.493   3.748  1.00 89.37      B    N  
ATOM   3957  CA  THR B 279      56.708 -24.322   3.758  1.00 88.81      B    C  
ATOM   3958  C   THR B 279      57.460 -24.078   5.054  1.00 89.13      B    C  
ATOM   3959  O   THR B 279      57.849 -22.946   5.351  1.00 86.82      B    O  
ATOM   3960  CB  THR B 279      57.587 -24.046   2.539  1.00 87.61      B    C  
ATOM   3961  CG2 THR B 279      58.786 -24.985   2.472  1.00 78.06      B    C  
ATOM   3962  OG1 THR B 279      56.845 -24.251   1.361  1.00 78.63      B    O  
ATOM   3963  N   VAL B 280      57.677 -25.136   5.828  1.00 88.14      B    N  
ATOM   3964  CA  VAL B 280      58.363 -25.095   7.120  1.00 87.11      B    C  
ATOM   3965  C   VAL B 280      59.758 -25.682   6.964  1.00 87.74      B    C  
ATOM   3966  O   VAL B 280      59.931 -26.769   6.422  1.00 86.59      B    O  
ATOM   3967  CB  VAL B 280      57.555 -25.819   8.203  1.00 85.59      B    C  
ATOM   3968  CG1 VAL B 280      58.250 -25.757   9.563  1.00 80.71      B    C  
ATOM   3969  CG2 VAL B 280      56.165 -25.192   8.355  1.00 82.24      B    C  
ATOM   3970  N   THR B 281      60.747 -24.974   7.478  1.00 87.71      B    N  
ATOM   3971  CA  THR B 281      62.131 -25.431   7.552  1.00 86.57      B    C  
ATOM   3972  C   THR B 281      62.596 -25.287   8.993  1.00 86.16      B    C  
ATOM   3973  O   THR B 281      62.542 -24.194   9.549  1.00 83.20      B    O  
ATOM   3974  CB  THR B 281      63.061 -24.655   6.608  1.00 85.21      B    C  
ATOM   3975  CG2 THR B 281      64.088 -25.575   5.969  1.00 72.78      B    C  
ATOM   3976  OG1 THR B 281      62.373 -24.032   5.552  1.00 74.25      B    O  
ATOM   3977  N   ALA B 282      63.068 -26.381   9.594  1.00 87.04      B    N  
ATOM   3978  CA  ALA B 282      63.653 -26.350  10.924  1.00 86.11      B    C  
ATOM   3979  C   ALA B 282      65.153 -26.626  10.838  1.00 86.35      B    C  
ATOM   3980  O   ALA B 282      65.599 -27.439  10.024  1.00 83.35      B    O  
ATOM   3981  CB  ALA B 282      62.911 -27.332  11.825  1.00 84.33      B    C  
ATOM   3982  N   SER B 283      65.923 -25.969  11.688  1.00 85.94      B    N  
ATOM   3983  CA  SER B 283      67.347 -26.242  11.832  1.00 84.88      B    C  
ATOM   3984  C   SER B 283      67.682 -26.587  13.282  1.00 84.53      B    C  
ATOM   3985  O   SER B 283      67.074 -26.085  14.221  1.00 80.47      B    O  
ATOM   3986  CB  SER B 283      68.185 -25.100  11.282  1.00 82.35      B    C  
ATOM   3987  OG  SER B 283      68.058 -23.929  12.042  1.00 72.43      B    O  
ATOM   3988  N   TYR B 284      68.643 -27.475  13.470  1.00 82.80      B    N  
ATOM   3989  CA  TYR B 284      69.128 -27.893  14.777  1.00 81.19      B    C  
ATOM   3990  C   TYR B 284      70.654 -27.945  14.767  1.00 81.11      B    C  
ATOM   3991  O   TYR B 284      71.248 -28.591  13.906  1.00 76.55      B    O  
ATOM   3992  CB  TYR B 284      68.532 -29.249  15.153  1.00 78.71      B    C  
ATOM   3993  CG  TYR B 284      69.042 -29.760  16.479  1.00 77.88      B    C  
ATOM   3994  CD1 TYR B 284      70.104 -30.679  16.533  1.00 73.18      B    C  
ATOM   3995  CD2 TYR B 284      68.492 -29.260  17.680  1.00 73.47      B    C  
ATOM   3996  CE1 TYR B 284      70.619 -31.097  17.777  1.00 70.32      B    C  
ATOM   3997  CE2 TYR B 284      68.999 -29.670  18.925  1.00 70.42      B    C  
ATOM   3998  CZ  TYR B 284      70.062 -30.582  18.970  1.00 70.76      B    C  
ATOM   3999  OH  TYR B 284      70.570 -30.974  20.186  1.00 68.77      B    O  
ATOM   4000  N   ALA B 285      71.300 -27.287  15.732  1.00 79.02      B    N  
ATOM   4001  CA  ALA B 285      72.745 -27.268  15.911  1.00 77.77      B    C  
ATOM   4002  C   ALA B 285      73.548 -26.990  14.618  1.00 78.24      B    C  
ATOM   4003  O   ALA B 285      74.587 -27.587  14.357  1.00 71.65      B    O  
ATOM   4004  CB  ALA B 285      73.170 -28.539  16.653  1.00 74.11      B    C  
ATOM   4005  N   GLY B 286      73.038 -26.093  13.778  1.00 78.36      B    N  
ATOM   4006  CA  GLY B 286      73.645 -25.716  12.491  1.00 78.32      B    C  
ATOM   4007  C   GLY B 286      73.322 -26.640  11.315  1.00 80.37      B    C  
ATOM   4008  O   GLY B 286      73.692 -26.317  10.189  1.00 74.31      B    O  
ATOM   4009  N   CYS B 287      72.619 -27.743  11.545  1.00 83.27      B    N  
ATOM   4010  CA  CYS B 287      72.062 -28.556  10.467  1.00 83.67      B    C  
ATOM   4011  C   CYS B 287      70.715 -27.973  10.036  1.00 85.04      B    C  
ATOM   4012  O   CYS B 287      69.791 -27.907  10.840  1.00 79.55      B    O  
ATOM   4013  CB  CYS B 287      71.909 -30.009  10.933  1.00 80.26      B    C  
ATOM   4014  SG  CYS B 287      71.238 -31.110   9.660  1.00 73.05      B    S  
ATOM   4015  N   SER B 288      70.607 -27.591   8.787  1.00 84.35      B    N  
ATOM   4016  CA  SER B 288      69.327 -27.171   8.214  1.00 84.68      B    C  
ATOM   4017  C   SER B 288      68.562 -28.397   7.723  1.00 86.15      B    C  
ATOM   4018  O   SER B 288      69.072 -29.163   6.913  1.00 79.79      B    O  
ATOM   4019  CB  SER B 288      69.545 -26.174   7.083  1.00 80.56      B    C  
ATOM   4020  OG  SER B 288      68.314 -25.584   6.724  1.00 71.19      B    O  
ATOM   4021  N   GLY B 289      67.342 -28.560   8.224  1.00 85.12      B    N  
ATOM   4022  CA  GLY B 289      66.413 -29.567   7.752  1.00 85.48      B    C  
ATOM   4023  C   GLY B 289      65.939 -29.308   6.325  1.00 87.28      B    C  
ATOM   4024  O   GLY B 289      66.207 -28.268   5.720  1.00 83.28      B    O  
ATOM   4025  N   VAL B 290      65.212 -30.262   5.780  1.00 88.16      B    N  
ATOM   4026  CA  VAL B 290      64.583 -30.112   4.465  1.00 88.26      B    C  
ATOM   4027  C   VAL B 290      63.332 -29.235   4.560  1.00 89.37      B    C  
ATOM   4028  O   VAL B 290      62.621 -29.311   5.561  1.00 86.05      B    O  
ATOM   4029  CB  VAL B 290      64.265 -31.476   3.822  1.00 85.33      B    C  
ATOM   4030  CG1 VAL B 290      65.552 -32.114   3.299  1.00 75.05      B    C  
ATOM   4031  CG2 VAL B 290      63.576 -32.461   4.765  1.00 74.93      B    C  
ATOM   4032  N   PRO B 291      63.039 -28.429   3.542  1.00 89.20      B    N  
ATOM   4033  CA  PRO B 291      61.765 -27.721   3.498  1.00 88.98      B    C  
ATOM   4034  C   PRO B 291      60.610 -28.717   3.361  1.00 89.68      B    C  
ATOM   4035  O   PRO B 291      60.610 -29.562   2.461  1.00 86.78      B    O  
ATOM   4036  CB  PRO B 291      61.879 -26.755   2.310  1.00 87.12      B    C  
ATOM   4037  CG  PRO B 291      62.898 -27.426   1.395  1.00 85.94      B    C  
ATOM   4038  CD  PRO B 291      63.827 -28.154   2.367  1.00 88.69      B    C  
ATOM   4039  N   VAL B 292      59.628 -28.611   4.256  1.00 89.37      B    N  
ATOM   4040  CA  VAL B 292      58.468 -29.509   4.326  1.00 88.94      B    C  
ATOM   4041  C   VAL B 292      57.197 -28.684   4.129  1.00 89.77      B    C  
ATOM   4042  O   VAL B 292      57.006 -27.698   4.832  1.00 87.48      B    O  
ATOM   4043  CB  VAL B 292      58.441 -30.273   5.657  1.00 86.75      B    C  
ATOM   4044  CG1 VAL B 292      57.259 -31.238   5.728  1.00 80.86      B    C  
ATOM   4045  CG2 VAL B 292      59.713 -31.109   5.847  1.00 81.89      B    C  
ATOM   4046  N   PRO B 293      56.297 -29.076   3.206  1.00 90.11      B    N  
ATOM   4047  CA  PRO B 293      54.999 -28.435   3.095  1.00 89.22      B    C  
ATOM   4048  C   PRO B 293      54.144 -28.785   4.315  1.00 89.60      B    C  
ATOM   4049  O   PRO B 293      53.942 -29.966   4.616  1.00 87.09      B    O  
ATOM   4050  CB  PRO B 293      54.404 -28.944   1.782  1.00 87.23      B    C  
ATOM   4051  CG  PRO B 293      55.059 -30.312   1.595  1.00 84.53      B    C  
ATOM   4052  CD  PRO B 293      56.441 -30.144   2.238  1.00 87.87      B    C  
ATOM   4053  N   ALA B 294      53.644 -27.774   5.004  1.00 90.42      B    N  
ATOM   4054  CA  ALA B 294      52.697 -27.886   6.102  1.00 90.07      B    C  
ATOM   4055  C   ALA B 294      51.328 -27.382   5.656  1.00 90.47      B    C  
ATOM   4056  O   ALA B 294      51.223 -26.476   4.831  1.00 88.62      B    O  
ATOM   4057  CB  ALA B 294      53.227 -27.114   7.305  1.00 88.85      B    C  
ATOM   4058  N   ARG B 295      50.268 -27.963   6.220  1.00 90.45      B    N  
ATOM   4059  CA  ARG B 295      48.891 -27.583   5.925  1.00 89.92      B    C  
ATOM   4060  C   ARG B 295      48.020 -27.678   7.172  1.00 90.99      B    C  
ATOM   4061  O   ARG B 295      48.190 -28.603   7.958  1.00 89.09      B    O  
ATOM   4062  CB  ARG B 295      48.348 -28.476   4.799  1.00 86.96      B    C  
ATOM   4063  CG  ARG B 295      47.767 -27.641   3.660  1.00 74.23      B    C  
ATOM   4064  CD  ARG B 295      47.300 -28.531   2.515  1.00 72.06      B    C  
ATOM   4065  NE  ARG B 295      46.898 -27.718   1.362  1.00 62.01      B    N  
ATOM   4066  CZ  ARG B 295      46.439 -28.138   0.204  1.00 55.12      B    C  
ATOM   4067  NH1 ARG B 295      46.294 -29.405  -0.055  1.00 51.02      B    N1+
ATOM   4068  NH2 ARG B 295      46.111 -27.273  -0.705  1.00 46.13      B    N  
ATOM   4069  N   ALA B 296      47.090 -26.762   7.314  1.00 90.46      B    N  
ATOM   4070  CA  ALA B 296      45.971 -26.849   8.227  1.00 90.66      B    C  
ATOM   4071  C   ALA B 296      44.673 -26.626   7.446  1.00 90.95      B    C  
ATOM   4072  O   ALA B 296      44.668 -25.921   6.436  1.00 89.45      B    O  
ATOM   4073  CB  ALA B 296      46.147 -25.845   9.364  1.00 90.46      B    C  
ATOM   4074  N   MET B 297      43.589 -27.259   7.878  1.00 91.15      B    N  
ATOM   4075  CA  MET B 297      42.299 -27.113   7.226  1.00 90.42      B    C  
ATOM   4076  C   MET B 297      41.166 -27.374   8.218  1.00 91.56      B    C  
ATOM   4077  O   MET B 297      41.188 -28.375   8.925  1.00 90.19      B    O  
ATOM   4078  CB  MET B 297      42.197 -28.081   6.040  1.00 87.59      B    C  
ATOM   4079  CG  MET B 297      40.878 -27.946   5.257  1.00 79.00      B    C  
ATOM   4080  SD  MET B 297      40.657 -29.184   3.945  1.00 75.88      B    S  
ATOM   4081  CE  MET B 297      40.416 -30.655   4.949  1.00 64.65      B    C  
ATOM   4082  N   VAL B 298      40.158 -26.534   8.166  1.00 90.80      B    N  
ATOM   4083  CA  VAL B 298      38.832 -26.776   8.734  1.00 91.29      B    C  
ATOM   4084  C   VAL B 298      37.841 -26.854   7.582  1.00 91.24      B    C  
ATOM   4085  O   VAL B 298      37.824 -25.998   6.701  1.00 90.06      B    O  
ATOM   4086  CB  VAL B 298      38.434 -25.694   9.751  1.00 91.08      B    C  
ATOM   4087  CG1 VAL B 298      37.046 -25.965  10.340  1.00 83.98      B    C  
ATOM   4088  CG2 VAL B 298      39.428 -25.658  10.907  1.00 84.48      B    C  
ATOM   4089  N   ARG B 299      37.020 -27.899   7.590  1.00 89.31      B    N  
ATOM   4090  CA  ARG B 299      35.888 -28.058   6.687  1.00 88.59      B    C  
ATOM   4091  C   ARG B 299      34.643 -28.251   7.541  1.00 88.63      B    C  
ATOM   4092  O   ARG B 299      34.490 -29.304   8.156  1.00 87.25      B    O  
ATOM   4093  CB  ARG B 299      36.156 -29.232   5.739  1.00 87.10      B    C  
ATOM   4094  CG  ARG B 299      34.943 -29.610   4.884  1.00 83.43      B    C  
ATOM   4095  CD  ARG B 299      35.310 -30.773   3.971  1.00 81.58      B    C  
ATOM   4096  NE  ARG B 299      34.142 -31.317   3.275  1.00 76.53      B    N  
ATOM   4097  CZ  ARG B 299      34.099 -31.783   2.033  1.00 72.91      B    C  
ATOM   4098  NH1 ARG B 299      35.135 -31.759   1.247  1.00 64.94      B    N1+
ATOM   4099  NH2 ARG B 299      33.007 -32.284   1.567  1.00 66.30      B    N  
ATOM   4100  N   ALA B 300      33.786 -27.251   7.569  1.00 89.56      B    N  
ATOM   4101  CA  ALA B 300      32.482 -27.319   8.212  1.00 89.62      B    C  
ATOM   4102  C   ALA B 300      31.420 -27.693   7.178  1.00 90.24      B    C  
ATOM   4103  O   ALA B 300      31.385 -27.147   6.069  1.00 88.28      B    O  
ATOM   4104  CB  ALA B 300      32.195 -25.977   8.898  1.00 89.45      B    C  
ATOM   4105  N   THR B 301      30.557 -28.646   7.536  1.00 89.71      B    N  
ATOM   4106  CA  THR B 301      29.492 -29.181   6.689  1.00 88.11      B    C  
ATOM   4107  C   THR B 301      28.147 -29.070   7.398  1.00 88.63      B    C  
ATOM   4108  O   THR B 301      28.084 -28.694   8.572  1.00 85.09      B    O  
ATOM   4109  CB  THR B 301      29.781 -30.629   6.263  1.00 85.48      B    C  
ATOM   4110  CG2 THR B 301      31.233 -30.854   5.819  1.00 77.39      B    C  
ATOM   4111  OG1 THR B 301      29.494 -31.554   7.268  1.00 76.75      B    O  
ATOM   4112  N   ASP B 302      27.061 -29.379   6.720  1.00 89.60      B    N  
ATOM   4113  CA  ASP B 302      25.785 -29.562   7.406  1.00 88.48      B    C  
ATOM   4114  C   ASP B 302      25.798 -30.842   8.257  1.00 88.82      B    C  
ATOM   4115  O   ASP B 302      26.548 -31.783   8.009  1.00 86.31      B    O  
ATOM   4116  CB  ASP B 302      24.619 -29.510   6.419  1.00 86.40      B    C  
ATOM   4117  CG  ASP B 302      24.536 -30.757   5.548  1.00 85.88      B    C  
ATOM   4118  OD1 ASP B 302      23.905 -31.745   6.009  1.00 77.66      B    O  
ATOM   4119  OD2 ASP B 302      25.058 -30.732   4.423  1.00 80.72      B    O1-
ATOM   4120  N   MET B 303      24.944 -30.888   9.277  1.00 89.65      B    N  
ATOM   4121  CA  MET B 303      24.921 -31.981  10.246  1.00 88.71      B    C  
ATOM   4122  C   MET B 303      24.570 -33.357   9.632  1.00 89.29      B    C  
ATOM   4123  O   MET B 303      24.825 -34.396  10.247  1.00 85.44      B    O  
ATOM   4124  CB  MET B 303      23.937 -31.594  11.352  1.00 87.30      B    C  
ATOM   4125  CG  MET B 303      23.976 -32.527  12.575  1.00 83.15      B    C  
ATOM   4126  SD  MET B 303      22.839 -32.035  13.907  1.00 78.05      B    S  
ATOM   4127  CE  MET B 303      23.664 -30.551  14.522  1.00 68.37      B    C  
ATOM   4128  N   ASN B 304      23.977 -33.404   8.438  1.00 89.14      B    N  
ATOM   4129  CA  ASN B 304      23.654 -34.649   7.741  1.00 86.96      B    C  
ATOM   4130  C   ASN B 304      24.830 -35.156   6.892  1.00 87.10      B    C  
ATOM   4131  O   ASN B 304      24.863 -36.341   6.546  1.00 81.63      B    O  
ATOM   4132  CB  ASN B 304      22.417 -34.434   6.864  1.00 84.32      B    C  
ATOM   4133  CG  ASN B 304      21.185 -33.964   7.621  1.00 78.83      B    C  
ATOM   4134  ND2 ASN B 304      20.275 -33.338   6.915  1.00 68.68      B    N  
ATOM   4135  OD1 ASN B 304      20.986 -34.150   8.799  1.00 67.65      B    O  
ATOM   4136  N   ASP B 305      25.790 -34.294   6.578  1.00 86.04      B    N  
ATOM   4137  CA  ASP B 305      27.038 -34.670   5.930  1.00 84.93      B    C  
ATOM   4138  C   ASP B 305      28.068 -35.139   6.975  1.00 85.67      B    C  
ATOM   4139  O   ASP B 305      28.113 -34.671   8.109  1.00 81.85      B    O  
ATOM   4140  CB  ASP B 305      27.552 -33.508   5.060  1.00 82.10      B    C  
ATOM   4141  CG  ASP B 305      28.681 -33.970   4.142  1.00 80.33      B    C  
ATOM   4142  OD1 ASP B 305      29.821 -34.121   4.627  1.00 74.40      B    O  
ATOM   4143  OD2 ASP B 305      28.432 -34.232   2.950  1.00 74.81      B    O1-
ATOM   4144  N   THR B 306      28.890 -36.114   6.610  1.00 85.73      B    N  
ATOM   4145  CA  THR B 306      29.871 -36.734   7.519  1.00 84.76      B    C  
ATOM   4146  C   THR B 306      31.309 -36.404   7.148  1.00 85.29      B    C  
ATOM   4147  O   THR B 306      32.242 -37.058   7.616  1.00 79.10      B    O  
ATOM   4148  CB  THR B 306      29.657 -38.251   7.626  1.00 82.15      B    C  
ATOM   4149  CG2 THR B 306      28.265 -38.617   8.141  1.00 75.15      B    C  
ATOM   4150  OG1 THR B 306      29.818 -38.864   6.371  1.00 77.57      B    O  
ATOM   4151  N   SER B 307      31.489 -35.423   6.277  1.00 83.90      B    N  
ATOM   4152  CA  SER B 307      32.804 -35.048   5.753  1.00 83.63      B    C  
ATOM   4153  C   SER B 307      33.431 -33.844   6.450  1.00 84.87      B    C  
ATOM   4154  O   SER B 307      34.409 -33.296   5.931  1.00 81.06      B    O  
ATOM   4155  CB  SER B 307      32.744 -34.905   4.227  1.00 81.23      B    C  
ATOM   4156  OG  SER B 307      32.072 -33.738   3.809  1.00 76.59      B    O  
ATOM   4157  N   ASP B 308      32.905 -33.460   7.635  1.00 87.23      B    N  
ATOM   4158  CA  ASP B 308      33.544 -32.491   8.519  1.00 87.53      B    C  
ATOM   4159  C   ASP B 308      34.997 -32.893   8.778  1.00 88.53      B    C  
ATOM   4160  O   ASP B 308      35.318 -34.075   8.952  1.00 85.95      B    O  
ATOM   4161  CB  ASP B 308      32.816 -32.375   9.857  1.00 86.28      B    C  
ATOM   4162  CG  ASP B 308      31.397 -31.848   9.647  1.00 86.60      B    C  
ATOM   4163  OD1 ASP B 308      31.271 -30.637   9.382  1.00 76.86      B    O  
ATOM   4164  OD2 ASP B 308      30.470 -32.685   9.658  1.00 80.18      B    O1-
ATOM   4165  N   ASN B 309      35.878 -31.926   8.783  1.00 88.00      B    N  
ATOM   4166  CA  ASN B 309      37.286 -32.208   8.961  1.00 88.28      B    C  
ATOM   4167  C   ASN B 309      38.006 -31.035   9.619  1.00 89.67      B    C  
ATOM   4168  O   ASN B 309      37.848 -29.891   9.209  1.00 86.38      B    O  
ATOM   4169  CB  ASN B 309      37.896 -32.572   7.595  1.00 85.21      B    C  
ATOM   4170  CG  ASN B 309      39.079 -33.500   7.712  1.00 82.76      B    C  
ATOM   4171  ND2 ASN B 309      39.781 -33.728   6.616  1.00 77.06      B    N  
ATOM   4172  OD1 ASN B 309      39.395 -34.073   8.738  1.00 76.54      B    O  
ATOM   4173  N   HIS B 310      38.853 -31.367  10.576  1.00 90.93      B    N  
ATOM   4174  CA  HIS B 310      39.830 -30.444  11.138  1.00 92.13      B    C  
ATOM   4175  C   HIS B 310      41.170 -31.155  11.200  1.00 92.21      B    C  
ATOM   4176  O   HIS B 310      41.317 -32.166  11.892  1.00 89.46      B    O  
ATOM   4177  CB  HIS B 310      39.353 -29.931  12.499  1.00 91.79      B    C  
ATOM   4178  CG  HIS B 310      40.293 -28.952  13.153  1.00 93.08      B    C  
ATOM   4179  CD2 HIS B 310      41.255 -28.187  12.551  1.00 86.71      B    C  
ATOM   4180  ND1 HIS B 310      40.321 -28.650  14.503  1.00 86.16      B    N  
ATOM   4181  CE1 HIS B 310      41.272 -27.736  14.697  1.00 88.03      B    C  
ATOM   4182  NE2 HIS B 310      41.868 -27.435  13.544  1.00 89.58      B    N  
ATOM   4183  N   THR B 311      42.121 -30.706  10.420  1.00 90.14      B    N  
ATOM   4184  CA  THR B 311      43.417 -31.353  10.262  1.00 88.95      B    C  
ATOM   4185  C   THR B 311      44.554 -30.340  10.272  1.00 89.17      B    C  
ATOM   4186  O   THR B 311      44.409 -29.225   9.774  1.00 87.87      B    O  
ATOM   4187  CB  THR B 311      43.515 -32.188   8.970  1.00 87.23      B    C  
ATOM   4188  CG2 THR B 311      42.500 -33.316   8.897  1.00 79.40      B    C  
ATOM   4189  OG1 THR B 311      43.329 -31.398   7.817  1.00 77.44      B    O  
ATOM   4190  N   TRP B 312      45.693 -30.785  10.763  1.00 91.45      B    N  
ATOM   4191  CA  TRP B 312      46.938 -30.024  10.727  1.00 90.92      B    C  
ATOM   4192  C   TRP B 312      48.126 -30.966  10.581  1.00 90.11      B    C  
ATOM   4193  O   TRP B 312      48.147 -32.060  11.149  1.00 84.69      B    O  
ATOM   4194  CB  TRP B 312      47.066 -29.151  11.981  1.00 89.48      B    C  
ATOM   4195  CG  TRP B 312      47.032 -29.918  13.268  1.00 90.94      B    C  
ATOM   4196  CD1 TRP B 312      48.106 -30.447  13.913  1.00 86.73      B    C  
ATOM   4197  CD2 TRP B 312      45.862 -30.310  14.056  1.00 90.29      B    C  
ATOM   4198  CE2 TRP B 312      46.315 -31.093  15.151  1.00 89.44      B    C  
ATOM   4199  CE3 TRP B 312      44.472 -30.092  13.936  1.00 87.33      B    C  
ATOM   4200  NE1 TRP B 312      47.676 -31.143  15.032  1.00 87.28      B    N  
ATOM   4201  CZ2 TRP B 312      45.417 -31.660  16.090  1.00 88.65      B    C  
ATOM   4202  CZ3 TRP B 312      43.581 -30.653  14.877  1.00 84.97      B    C  
ATOM   4203  CH2 TRP B 312      44.050 -31.443  15.931  1.00 85.82      B    C  
ATOM   4204  N   GLY B 313      49.148 -30.595   9.844  1.00 89.87      B    N  
ATOM   4205  CA  GLY B 313      50.351 -31.421   9.735  1.00 88.79      B    C  
ATOM   4206  C   GLY B 313      51.128 -31.241   8.444  1.00 89.99      B    C  
ATOM   4207  O   GLY B 313      51.073 -30.207   7.783  1.00 85.45      B    O  
ATOM   4208  N   ALA B 314      51.914 -32.278   8.118  1.00 87.61      B    N  
ATOM   4209  CA  ALA B 314      52.829 -32.269   6.998  1.00 85.67      B    C  
ATOM   4210  C   ALA B 314      52.890 -33.647   6.324  1.00 84.72      B    C  
ATOM   4211  O   ALA B 314      53.343 -34.628   6.914  1.00 75.94      B    O  
ATOM   4212  CB  ALA B 314      54.207 -31.844   7.517  1.00 81.86      B    C  
ATOM   4213  N   GLY B 315      52.446 -33.706   5.085  1.00 80.79      B    N  
ATOM   4214  CA  GLY B 315      52.467 -34.941   4.307  1.00 78.92      B    C  
ATOM   4215  C   GLY B 315      51.693 -36.084   4.978  1.00 80.66      B    C  
ATOM   4216  O   GLY B 315      50.487 -36.007   5.131  1.00 73.69      B    O  
ATOM   4217  N   ALA B 316      52.405 -37.159   5.367  1.00 81.23      B    N  
ATOM   4218  CA  ALA B 316      51.811 -38.313   6.047  1.00 80.47      B    C  
ATOM   4219  C   ALA B 316      51.678 -38.126   7.573  1.00 81.91      B    C  
ATOM   4220  O   ALA B 316      50.977 -38.896   8.214  1.00 75.67      B    O  
ATOM   4221  CB  ALA B 316      52.633 -39.550   5.705  1.00 76.70      B    C  
ATOM   4222  N   ALA B 317      52.353 -37.147   8.152  1.00 82.52      B    N  
ATOM   4223  CA  ALA B 317      52.249 -36.807   9.558  1.00 82.52      B    C  
ATOM   4224  C   ALA B 317      51.118 -35.785   9.730  1.00 84.45      B    C  
ATOM   4225  O   ALA B 317      51.331 -34.590   9.553  1.00 79.65      B    O  
ATOM   4226  CB  ALA B 317      53.601 -36.293  10.061  1.00 78.90      B    C  
ATOM   4227  N   VAL B 318      49.932 -36.283  10.041  1.00 85.90      B    N  
ATOM   4228  CA  VAL B 318      48.736 -35.458  10.194  1.00 85.35      B    C  
ATOM   4229  C   VAL B 318      48.217 -35.595  11.616  1.00 86.83      B    C  
ATOM   4230  O   VAL B 318      48.006 -36.713  12.086  1.00 82.07      B    O  
ATOM   4231  CB  VAL B 318      47.667 -35.814   9.145  1.00 80.94      B    C  
ATOM   4232  CG1 VAL B 318      46.440 -34.917   9.248  1.00 71.58      B    C  
ATOM   4233  CG2 VAL B 318      48.225 -35.665   7.718  1.00 72.93      B    C  
ATOM   4234  N   GLY B 319      48.019 -34.473  12.287  1.00 86.61      B    N  
ATOM   4235  CA  GLY B 319      47.159 -34.362  13.455  1.00 86.23      B    C  
ATOM   4236  C   GLY B 319      45.750 -34.014  13.008  1.00 88.67      B    C  
ATOM   4237  O   GLY B 319      45.566 -33.315  12.008  1.00 85.51      B    O  
ATOM   4238  N   GLU B 320      44.759 -34.526  13.731  1.00 87.53      B    N  
ATOM   4239  CA  GLU B 320      43.353 -34.273  13.429  1.00 87.43      B    C  
ATOM   4240  C   GLU B 320      42.508 -34.408  14.688  1.00 87.96      B    C  
ATOM   4241  O   GLU B 320      42.911 -35.102  15.628  1.00 83.78      B    O  
ATOM   4242  CB  GLU B 320      42.854 -35.208  12.320  1.00 84.06      B    C  
ATOM   4243  CG  GLU B 320      42.987 -36.719  12.614  1.00 78.76      B    C  
ATOM   4244  CD  GLU B 320      42.390 -37.588  11.476  1.00 78.52      B    C  
ATOM   4245  OE1 GLU B 320      42.027 -38.749  11.742  1.00 69.42      B    O  
ATOM   4246  OE2 GLU B 320      42.200 -37.085  10.347  1.00 73.96      B    O1-
ATOM   4247  N   ASP B 321      41.341 -33.796  14.692  1.00 90.51      B    N  
ATOM   4248  CA  ASP B 321      40.348 -34.067  15.728  1.00 89.80      B    C  
ATOM   4249  C   ASP B 321      39.925 -35.546  15.663  1.00 89.84      B    C  
ATOM   4250  O   ASP B 321      39.664 -36.088  14.582  1.00 85.39      B    O  
ATOM   4251  CB  ASP B 321      39.140 -33.135  15.592  1.00 88.29      B    C  
ATOM   4252  CG  ASP B 321      39.453 -31.680  15.949  1.00 87.93      B    C  
ATOM   4253  OD1 ASP B 321      40.539 -31.419  16.520  1.00 82.38      B    O  
ATOM   4254  OD2 ASP B 321      38.594 -30.833  15.640  1.00 83.85      B    O1-
ATOM   4255  N   PRO B 322      39.883 -36.249  16.812  1.00 90.00      B    N  
ATOM   4256  CA  PRO B 322      39.759 -37.691  16.807  1.00 88.44      B    C  
ATOM   4257  C   PRO B 322      38.332 -38.158  16.509  1.00 88.51      B    C  
ATOM   4258  O   PRO B 322      37.392 -37.883  17.250  1.00 81.13      B    O  
ATOM   4259  CB  PRO B 322      40.268 -38.139  18.182  1.00 85.50      B    C  
ATOM   4260  CG  PRO B 322      39.973 -36.934  19.078  1.00 85.04      B    C  
ATOM   4261  CD  PRO B 322      40.171 -35.745  18.140  1.00 89.12      B    C  
ATOM   4262  N   GLY B 323      38.168 -38.959  15.485  1.00 88.26      B    N  
ATOM   4263  CA  GLY B 323      36.909 -39.656  15.196  1.00 87.82      B    C  
ATOM   4264  C   GLY B 323      35.733 -38.709  14.968  1.00 89.87      B    C  
ATOM   4265  O   GLY B 323      35.756 -37.892  14.058  1.00 84.63      B    O  
ATOM   4266  N   MET B 324      34.680 -38.825  15.804  1.00 88.64      B    N  
ATOM   4267  CA  MET B 324      33.462 -38.014  15.715  1.00 89.60      B    C  
ATOM   4268  C   MET B 324      33.657 -36.569  16.177  1.00 91.49      B    C  
ATOM   4269  O   MET B 324      32.812 -35.740  15.864  1.00 88.11      B    O  
ATOM   4270  CB  MET B 324      32.331 -38.678  16.515  1.00 87.85      B    C  
ATOM   4271  CG  MET B 324      31.789 -39.953  15.857  1.00 82.49      B    C  
ATOM   4272  SD  MET B 324      31.002 -39.743  14.232  1.00 77.13      B    S  
ATOM   4273  CE  MET B 324      29.609 -38.673  14.665  1.00 64.91      B    C  
ATOM   4274  N   GLU B 325      34.749 -36.243  16.864  1.00 88.75      B    N  
ATOM   4275  CA  GLU B 325      34.999 -34.887  17.363  1.00 88.32      B    C  
ATOM   4276  C   GLU B 325      35.051 -33.854  16.231  1.00 90.79      B    C  
ATOM   4277  O   GLU B 325      34.625 -32.718  16.409  1.00 88.22      B    O  
ATOM   4278  CB  GLU B 325      36.309 -34.844  18.159  1.00 87.41      B    C  
ATOM   4279  CG  GLU B 325      36.257 -35.637  19.472  1.00 85.14      B    C  
ATOM   4280  CD  GLU B 325      35.212 -35.107  20.451  1.00 84.37      B    C  
ATOM   4281  OE1 GLU B 325      34.521 -35.944  21.071  1.00 75.16      B    O  
ATOM   4282  OE2 GLU B 325      35.084 -33.869  20.554  1.00 78.02      B    O1-
ATOM   4283  N   LYS B 326      35.476 -34.264  15.025  1.00 90.68      B    N  
ATOM   4284  CA  LYS B 326      35.405 -33.417  13.824  1.00 90.16      B    C  
ATOM   4285  C   LYS B 326      33.988 -32.907  13.567  1.00 91.29      B    C  
ATOM   4286  O   LYS B 326      33.792 -31.737  13.276  1.00 87.99      B    O  
ATOM   4287  CB  LYS B 326      35.873 -34.207  12.594  1.00 87.43      B    C  
ATOM   4288  CG  LYS B 326      37.341 -34.598  12.690  1.00 84.57      B    C  
ATOM   4289  CD  LYS B 326      37.786 -35.333  11.423  1.00 81.76      B    C  
ATOM   4290  CE  LYS B 326      39.248 -35.701  11.582  1.00 75.77      B    C  
ATOM   4291  NZ  LYS B 326      39.796 -36.347  10.382  1.00 68.86      B    N1+
ATOM   4292  N   GLN B 327      32.996 -33.801  13.706  1.00 91.55      B    N  
ATOM   4293  CA  GLN B 327      31.588 -33.462  13.528  1.00 90.97      B    C  
ATOM   4294  C   GLN B 327      31.049 -32.731  14.762  1.00 92.06      B    C  
ATOM   4295  O   GLN B 327      30.401 -31.708  14.620  1.00 89.96      B    O  
ATOM   4296  CB  GLN B 327      30.767 -34.724  13.225  1.00 89.94      B    C  
ATOM   4297  CG  GLN B 327      31.188 -35.367  11.907  1.00 85.35      B    C  
ATOM   4298  CD  GLN B 327      30.315 -36.579  11.566  1.00 80.41      B    C  
ATOM   4299  NE2 GLN B 327      29.339 -36.416  10.708  1.00 68.27      B    N  
ATOM   4300  OE1 GLN B 327      30.490 -37.671  12.071  1.00 71.10      B    O  
ATOM   4301  N   TYR B 328      31.355 -33.210  15.976  1.00 92.15      B    N  
ATOM   4302  CA  TYR B 328      30.851 -32.609  17.207  1.00 91.61      B    C  
ATOM   4303  C   TYR B 328      31.285 -31.149  17.377  1.00 92.40      B    C  
ATOM   4304  O   TYR B 328      30.493 -30.328  17.845  1.00 89.65      B    O  
ATOM   4305  CB  TYR B 328      31.309 -33.434  18.413  1.00 91.07      B    C  
ATOM   4306  CG  TYR B 328      30.794 -34.861  18.483  1.00 91.75      B    C  
ATOM   4307  CD1 TYR B 328      29.593 -35.240  17.858  1.00 88.07      B    C  
ATOM   4308  CD2 TYR B 328      31.524 -35.827  19.210  1.00 88.88      B    C  
ATOM   4309  CE1 TYR B 328      29.118 -36.552  17.951  1.00 87.84      B    C  
ATOM   4310  CE2 TYR B 328      31.060 -37.144  19.312  1.00 88.13      B    C  
ATOM   4311  CZ  TYR B 328      29.857 -37.513  18.677  1.00 89.62      B    C  
ATOM   4312  OH  TYR B 328      29.400 -38.798  18.768  1.00 87.28      B    O  
ATOM   4313  N   ARG B 329      32.518 -30.827  16.977  1.00 92.96      B    N  
ATOM   4314  CA  ARG B 329      33.093 -29.483  17.095  1.00 92.52      B    C  
ATOM   4315  C   ARG B 329      32.761 -28.587  15.911  1.00 93.29      B    C  
ATOM   4316  O   ARG B 329      32.451 -27.422  16.117  1.00 90.39      B    O  
ATOM   4317  CB  ARG B 329      34.610 -29.594  17.298  1.00 90.79      B    C  
ATOM   4318  CG  ARG B 329      34.972 -30.343  18.588  1.00 89.28      B    C  
ATOM   4319  CD  ARG B 329      36.482 -30.536  18.694  1.00 89.06      B    C  
ATOM   4320  NE  ARG B 329      36.801 -31.470  19.781  1.00 87.09      B    N  
ATOM   4321  CZ  ARG B 329      37.987 -31.889  20.157  1.00 87.14      B    C  
ATOM   4322  NH1 ARG B 329      39.088 -31.452  19.616  1.00 81.30      B    N1+
ATOM   4323  NH2 ARG B 329      38.074 -32.776  21.081  1.00 80.78      B    N  
ATOM   4324  N   HIS B 330      32.795 -29.105  14.679  1.00 92.76      B    N  
ATOM   4325  CA  HIS B 330      32.809 -28.271  13.464  1.00 93.03      B    C  
ATOM   4326  C   HIS B 330      31.572 -28.391  12.567  1.00 92.92      B    C  
ATOM   4327  O   HIS B 330      31.478 -27.647  11.583  1.00 87.72      B    O  
ATOM   4328  CB  HIS B 330      34.092 -28.548  12.683  1.00 92.10      B    C  
ATOM   4329  CG  HIS B 330      35.317 -28.145  13.451  1.00 94.14      B    C  
ATOM   4330  CD2 HIS B 330      36.236 -28.982  14.034  1.00 86.23      B    C  
ATOM   4331  ND1 HIS B 330      35.677 -26.843  13.775  1.00 85.67      B    N  
ATOM   4332  CE1 HIS B 330      36.764 -26.908  14.533  1.00 87.43      B    C  
ATOM   4333  NE2 HIS B 330      37.138 -28.180  14.708  1.00 89.16      B    N  
ATOM   4334  N   THR B 331      30.618 -29.275  12.887  1.00 92.73      B    N  
ATOM   4335  CA  THR B 331      29.390 -29.342  12.096  1.00 92.41      B    C  
ATOM   4336  C   THR B 331      28.537 -28.083  12.282  1.00 93.22      B    C  
ATOM   4337  O   THR B 331      28.495 -27.474  13.359  1.00 89.87      B    O  
ATOM   4338  CB  THR B 331      28.582 -30.615  12.363  1.00 90.13      B    C  
ATOM   4339  CG2 THR B 331      27.731 -30.549  13.634  1.00 80.92      B    C  
ATOM   4340  OG1 THR B 331      27.722 -30.882  11.283  1.00 81.31      B    O  
ATOM   4341  N   LEU B 332      27.827 -27.716  11.226  1.00 91.53      B    N  
ATOM   4342  CA  LEU B 332      26.851 -26.633  11.230  1.00 92.34      B    C  
ATOM   4343  C   LEU B 332      25.427 -27.202  11.372  1.00 92.79      B    C  
ATOM   4344  O   LEU B 332      25.237 -28.360  11.764  1.00 88.57      B    O  
ATOM   4345  CB  LEU B 332      27.090 -25.751   9.984  1.00 91.10      B    C  
ATOM   4346  CG  LEU B 332      28.487 -25.102   9.933  1.00 92.57      B    C  
ATOM   4347  CD1 LEU B 332      28.641 -24.299   8.640  1.00 88.66      B    C  
ATOM   4348  CD2 LEU B 332      28.733 -24.137  11.102  1.00 88.85      B    C  
ATOM   4349  N   LEU B 333      24.406 -26.389  11.111  1.00 92.41      B    N  
ATOM   4350  CA  LEU B 333      23.020 -26.834  11.223  1.00 91.76      B    C  
ATOM   4351  C   LEU B 333      22.665 -27.874  10.145  1.00 91.59      B    C  
ATOM   4352  O   LEU B 333      23.251 -27.866   9.066  1.00 88.48      B    O  
ATOM   4353  CB  LEU B 333      22.076 -25.626  11.155  1.00 90.80      B    C  
ATOM   4354  CG  LEU B 333      22.119 -24.717  12.395  1.00 90.20      B    C  
ATOM   4355  CD1 LEU B 333      21.264 -23.489  12.135  1.00 85.34      B    C  
ATOM   4356  CD2 LEU B 333      21.586 -25.401  13.651  1.00 85.78      B    C  
ATOM   4357  N   PRO B 334      21.676 -28.749  10.406  1.00 91.94      B    N  
ATOM   4358  CA  PRO B 334      21.235 -29.751   9.443  1.00 90.50      B    C  
ATOM   4359  C   PRO B 334      20.640 -29.107   8.187  1.00 90.47      B    C  
ATOM   4360  O   PRO B 334      19.996 -28.057   8.240  1.00 86.41      B    O  
ATOM   4361  CB  PRO B 334      20.225 -30.625  10.183  1.00 88.57      B    C  
ATOM   4362  CG  PRO B 334      19.680 -29.704  11.278  1.00 87.51      B    C  
ATOM   4363  CD  PRO B 334      20.893 -28.845  11.627  1.00 91.02      B    C  
ATOM   4364  N   CYS B 335      20.797 -29.786   7.049  1.00 89.56      B    N  
ATOM   4365  CA  CYS B 335      20.150 -29.444   5.791  1.00 87.86      B    C  
ATOM   4366  C   CYS B 335      18.904 -30.321   5.613  1.00 87.04      B    C  
ATOM   4367  O   CYS B 335      19.000 -31.527   5.372  1.00 79.64      B    O  
ATOM   4368  CB  CYS B 335      21.165 -29.608   4.661  1.00 84.76      B    C  
ATOM   4369  SG  CYS B 335      20.520 -29.182   3.017  1.00 79.78      B    S  
ATOM   4370  N   ASP B 336      17.715 -29.730   5.730  1.00 86.75      B    N  
ATOM   4371  CA  ASP B 336      16.452 -30.481   5.806  1.00 84.30      B    C  
ATOM   4372  C   ASP B 336      15.960 -31.031   4.459  1.00 84.35      B    C  
ATOM   4373  O   ASP B 336      15.246 -32.031   4.404  1.00 77.35      B    O  
ATOM   4374  CB  ASP B 336      15.366 -29.584   6.407  1.00 79.83      B    C  
ATOM   4375  CG  ASP B 336      15.585 -29.250   7.885  1.00 72.53      B    C  
ATOM   4376  OD1 ASP B 336      16.084 -30.131   8.614  1.00 64.22      B    O  
ATOM   4377  OD2 ASP B 336      15.197 -28.127   8.265  1.00 64.84      B    O1-
ATOM   4378  N   ASN B 337      16.298 -30.348   3.349  1.00 83.72      B    N  
ATOM   4379  CA  ASN B 337      15.786 -30.732   2.039  1.00 83.08      B    C  
ATOM   4380  C   ASN B 337      16.861 -31.422   1.191  1.00 83.70      B    C  
ATOM   4381  O   ASN B 337      17.663 -30.728   0.555  1.00 80.36      B    O  
ATOM   4382  CB  ASN B 337      15.179 -29.508   1.343  1.00 79.74      B    C  
ATOM   4383  CG  ASN B 337      14.471 -29.866   0.043  1.00 76.65      B    C  
ATOM   4384  ND2 ASN B 337      13.714 -28.940  -0.492  1.00 70.30      B    N  
ATOM   4385  OD1 ASN B 337      14.559 -30.948  -0.515  1.00 70.03      B    O  
ATOM   4386  N   PRO B 338      16.815 -32.757   1.037  1.00 83.99      B    N  
ATOM   4387  CA  PRO B 338      17.844 -33.525   0.334  1.00 82.74      B    C  
ATOM   4388  C   PRO B 338      18.124 -33.076  -1.107  1.00 83.34      B    C  
ATOM   4389  O   PRO B 338      19.162 -33.397  -1.658  1.00 79.68      B    O  
ATOM   4390  CB  PRO B 338      17.349 -34.975   0.338  1.00 81.11      B    C  
ATOM   4391  CG  PRO B 338      16.399 -35.040   1.523  1.00 78.54      B    C  
ATOM   4392  CD  PRO B 338      15.801 -33.644   1.577  1.00 81.69      B    C  
ATOM   4393  N   LYS B 339      17.183 -32.362  -1.721  1.00 83.03      B    N  
ATOM   4394  CA  LYS B 339      17.357 -31.850  -3.086  1.00 81.72      B    C  
ATOM   4395  C   LYS B 339      18.426 -30.747  -3.173  1.00 81.70      B    C  
ATOM   4396  O   LYS B 339      18.996 -30.557  -4.246  1.00 77.92      B    O  
ATOM   4397  CB  LYS B 339      16.000 -31.346  -3.599  1.00 80.54      B    C  
ATOM   4398  CG  LYS B 339      16.046 -31.025  -5.091  1.00 72.13      B    C  
ATOM   4399  CD  LYS B 339      14.703 -30.467  -5.569  1.00 67.84      B    C  
ATOM   4400  CE  LYS B 339      14.841 -30.060  -7.043  1.00 59.65      B    C  
ATOM   4401  NZ  LYS B 339      13.679 -29.288  -7.506  1.00 51.25      B    N1+
ATOM   4402  N   TYR B 340      18.634 -30.026  -2.089  1.00 81.61      B    N  
ATOM   4403  CA  TYR B 340      19.575 -28.911  -2.014  1.00 80.84      B    C  
ATOM   4404  C   TYR B 340      20.773 -29.192  -1.113  1.00 81.98      B    C  
ATOM   4405  O   TYR B 340      21.615 -28.312  -0.931  1.00 77.95      B    O  
ATOM   4406  CB  TYR B 340      18.815 -27.657  -1.562  1.00 78.27      B    C  
ATOM   4407  CG  TYR B 340      17.630 -27.293  -2.426  1.00 75.69      B    C  
ATOM   4408  CD1 TYR B 340      17.818 -26.853  -3.753  1.00 72.05      B    C  
ATOM   4409  CD2 TYR B 340      16.316 -27.391  -1.913  1.00 71.67      B    C  
ATOM   4410  CE1 TYR B 340      16.718 -26.506  -4.553  1.00 68.25      B    C  
ATOM   4411  CE2 TYR B 340      15.212 -27.042  -2.709  1.00 68.88      B    C  
ATOM   4412  CZ  TYR B 340      15.411 -26.601  -4.029  1.00 68.09      B    C  
ATOM   4413  OH  TYR B 340      14.338 -26.259  -4.808  1.00 64.31      B    O  
ATOM   4414  N   CYS B 341      20.851 -30.391  -0.552  1.00 82.16      B    N  
ATOM   4415  CA  CYS B 341      21.939 -30.804   0.324  1.00 82.25      B    C  
ATOM   4416  C   CYS B 341      23.064 -31.478  -0.481  1.00 82.56      B    C  
ATOM   4417  O   CYS B 341      22.776 -32.149  -1.477  1.00 77.27      B    O  
ATOM   4418  CB  CYS B 341      21.395 -31.735   1.407  1.00 80.88      B    C  
ATOM   4419  SG  CYS B 341      19.964 -31.104   2.319  1.00 78.11      B    S  
ATOM   4420  N   PRO B 342      24.325 -31.354  -0.041  1.00 80.86      B    N  
ATOM   4421  CA  PRO B 342      24.760 -30.577   1.121  1.00 81.27      B    C  
ATOM   4422  C   PRO B 342      24.696 -29.063   0.869  1.00 82.65      B    C  
ATOM   4423  O   PRO B 342      24.884 -28.610  -0.254  1.00 78.21      B    O  
ATOM   4424  CB  PRO B 342      26.194 -31.050   1.384  1.00 77.36      B    C  
ATOM   4425  CG  PRO B 342      26.703 -31.423  -0.009  1.00 75.15      B    C  
ATOM   4426  CD  PRO B 342      25.455 -31.976  -0.695  1.00 79.24      B    C  
ATOM   4427  N   ASN B 343      24.428 -28.290   1.912  1.00 84.30      B    N  
ATOM   4428  CA  ASN B 343      24.501 -26.837   1.853  1.00 84.99      B    C  
ATOM   4429  C   ASN B 343      24.639 -26.235   3.259  1.00 86.25      B    C  
ATOM   4430  O   ASN B 343      23.835 -26.531   4.144  1.00 83.37      B    O  
ATOM   4431  CB  ASN B 343      23.253 -26.285   1.145  1.00 81.78      B    C  
ATOM   4432  CG  ASN B 343      23.331 -24.798   0.847  1.00 78.29      B    C  
ATOM   4433  ND2 ASN B 343      22.247 -24.210   0.406  1.00 70.36      B    N  
ATOM   4434  OD1 ASN B 343      24.343 -24.134   0.990  1.00 69.66      B    O  
ATOM   4435  N   VAL B 344      25.608 -25.353   3.442  1.00 87.42      B    N  
ATOM   4436  CA  VAL B 344      25.845 -24.603   4.689  1.00 87.87      B    C  
ATOM   4437  C   VAL B 344      25.577 -23.102   4.535  1.00 88.60      B    C  
ATOM   4438  O   VAL B 344      25.649 -22.359   5.512  1.00 85.53      B    O  
ATOM   4439  CB  VAL B 344      27.260 -24.851   5.229  1.00 85.89      B    C  
ATOM   4440  CG1 VAL B 344      27.483 -26.336   5.520  1.00 80.99      B    C  
ATOM   4441  CG2 VAL B 344      28.354 -24.343   4.282  1.00 82.03      B    C  
ATOM   4442  N   PHE B 345      25.275 -22.651   3.334  1.00 88.00      B    N  
ATOM   4443  CA  PHE B 345      25.061 -21.236   3.077  1.00 88.26      B    C  
ATOM   4444  C   PHE B 345      23.661 -20.786   3.518  1.00 88.69      B    C  
ATOM   4445  O   PHE B 345      22.658 -21.441   3.238  1.00 86.30      B    O  
ATOM   4446  CB  PHE B 345      25.325 -20.924   1.602  1.00 86.41      B    C  
ATOM   4447  CG  PHE B 345      25.509 -19.447   1.358  1.00 87.49      B    C  
ATOM   4448  CD1 PHE B 345      24.396 -18.631   1.084  1.00 85.54      B    C  
ATOM   4449  CD2 PHE B 345      26.793 -18.865   1.468  1.00 85.29      B    C  
ATOM   4450  CE1 PHE B 345      24.559 -17.243   0.931  1.00 82.88      B    C  
ATOM   4451  CE2 PHE B 345      26.953 -17.482   1.310  1.00 83.45      B    C  
ATOM   4452  CZ  PHE B 345      25.839 -16.677   1.045  1.00 84.66      B    C  
ATOM   4453  N   VAL B 346      23.580 -19.641   4.183  1.00 89.57      B    N  
ATOM   4454  CA  VAL B 346      22.331 -19.039   4.654  1.00 89.71      B    C  
ATOM   4455  C   VAL B 346      21.958 -17.882   3.744  1.00 89.60      B    C  
ATOM   4456  O   VAL B 346      22.767 -16.980   3.516  1.00 84.37      B    O  
ATOM   4457  CB  VAL B 346      22.449 -18.587   6.118  1.00 87.21      B    C  
ATOM   4458  CG1 VAL B 346      21.098 -18.121   6.642  1.00 82.50      B    C  
ATOM   4459  CG2 VAL B 346      22.949 -19.721   7.021  1.00 83.62      B    C  
ATOM   4460  N   GLY B 347      20.727 -17.878   3.231  1.00 87.90      B    N  
ATOM   4461  CA  GLY B 347      20.181 -16.797   2.428  1.00 87.61      B    C  
ATOM   4462  C   GLY B 347      18.888 -16.249   3.033  1.00 89.27      B    C  
ATOM   4463  O   GLY B 347      18.152 -16.965   3.709  1.00 83.46      B    O  
ATOM   4464  N   GLY B 348      18.620 -14.987   2.761  1.00 89.27      B    N  
ATOM   4465  CA  GLY B 348      17.367 -14.327   3.090  1.00 90.39      B    C  
ATOM   4466  C   GLY B 348      16.378 -14.323   1.924  1.00 91.86      B    C  
ATOM   4467  O   GLY B 348      16.473 -15.104   0.974  1.00 88.39      B    O  
ATOM   4468  N   MET B 349      15.415 -13.421   1.984  1.00 93.10      B    N  
ATOM   4469  CA  MET B 349      14.432 -13.234   0.927  1.00 93.54      B    C  
ATOM   4470  C   MET B 349      15.027 -12.429  -0.242  1.00 93.98      B    C  
ATOM   4471  O   MET B 349      15.702 -11.414  -0.044  1.00 91.96      B    O  
ATOM   4472  CB  MET B 349      13.182 -12.574   1.521  1.00 92.92      B    C  
ATOM   4473  CG  MET B 349      11.991 -12.635   0.557  1.00 85.76      B    C  
ATOM   4474  SD  MET B 349      10.434 -12.022   1.272  1.00 84.13      B    S  
ATOM   4475  CE  MET B 349      10.136 -13.276   2.534  1.00 72.94      B    C  
ATOM   4476  N   ALA B 350      14.740 -12.873  -1.465  1.00 93.80      B    N  
ATOM   4477  CA  ALA B 350      15.226 -12.247  -2.685  1.00 93.70      B    C  
ATOM   4478  C   ALA B 350      14.072 -11.688  -3.527  1.00 95.01      B    C  
ATOM   4479  O   ALA B 350      12.997 -12.282  -3.609  1.00 93.41      B    O  
ATOM   4480  CB  ALA B 350      16.060 -13.264  -3.465  1.00 90.70      B    C  
ATOM   4481  N   PHE B 351      14.314 -10.569  -4.194  1.00 94.07      B    N  
ATOM   4482  CA  PHE B 351      13.382  -9.972  -5.144  1.00 94.61      B    C  
ATOM   4483  C   PHE B 351      13.488 -10.633  -6.521  1.00 94.46      B    C  
ATOM   4484  O   PHE B 351      14.564 -11.084  -6.923  1.00 92.34      B    O  
ATOM   4485  CB  PHE B 351      13.631  -8.468  -5.218  1.00 94.84      B    C  
ATOM   4486  CG  PHE B 351      12.529  -7.711  -5.921  1.00 96.62      B    C  
ATOM   4487  CD1 PHE B 351      12.697  -7.281  -7.252  1.00 95.92      B    C  
ATOM   4488  CD2 PHE B 351      11.327  -7.446  -5.259  1.00 95.99      B    C  
ATOM   4489  CE1 PHE B 351      11.664  -6.599  -7.910  1.00 95.60      B    C  
ATOM   4490  CE2 PHE B 351      10.288  -6.761  -5.914  1.00 95.78      B    C  
ATOM   4491  CZ  PHE B 351      10.453  -6.334  -7.246  1.00 96.37      B    C  
ATOM   4492  N   ASN B 352      12.385 -10.645  -7.267  1.00 94.83      B    N  
ATOM   4493  CA  ASN B 352      12.372 -11.117  -8.649  1.00 94.32      B    C  
ATOM   4494  C   ASN B 352      13.020 -10.098  -9.603  1.00 94.08      B    C  
ATOM   4495  O   ASN B 352      12.342  -9.410 -10.370  1.00 91.58      B    O  
ATOM   4496  CB  ASN B 352      10.933 -11.486  -9.042  1.00 93.59      B    C  
ATOM   4497  CG  ASN B 352      10.862 -12.154 -10.402  1.00 93.88      B    C  
ATOM   4498  ND2 ASN B 352       9.666 -12.463 -10.837  1.00 87.45      B    N  
ATOM   4499  OD1 ASN B 352      11.849 -12.408 -11.075  1.00 88.17      B    O  
ATOM   4500  N   THR B 353      14.336 -10.014  -9.569  1.00 94.25      B    N  
ATOM   4501  CA  THR B 353      15.118  -9.128 -10.445  1.00 93.12      B    C  
ATOM   4502  C   THR B 353      15.170  -9.602 -11.903  1.00 92.42      B    C  
ATOM   4503  O   THR B 353      15.669  -8.881 -12.759  1.00 88.35      B    O  
ATOM   4504  CB  THR B 353      16.554  -8.969  -9.925  1.00 91.56      B    C  
ATOM   4505  CG2 THR B 353      16.578  -8.308  -8.546  1.00 84.12      B    C  
ATOM   4506  OG1 THR B 353      17.190 -10.216  -9.807  1.00 84.32      B    O  
ATOM   4507  N   GLY B 354      14.645 -10.796 -12.192  1.00 92.15      B    N  
ATOM   4508  CA  GLY B 354      14.531 -11.317 -13.549  1.00 91.24      B    C  
ATOM   4509  C   GLY B 354      13.348 -10.745 -14.335  1.00 92.37      B    C  
ATOM   4510  O   GLY B 354      13.328 -10.856 -15.558  1.00 89.61      B    O  
ATOM   4511  N   ASP B 355      12.379 -10.133 -13.670  1.00 92.29      B    N  
ATOM   4512  CA  ASP B 355      11.280  -9.445 -14.341  1.00 92.57      B    C  
ATOM   4513  C   ASP B 355      11.690  -8.018 -14.716  1.00 93.15      B    C  
ATOM   4514  O   ASP B 355      11.661  -7.101 -13.900  1.00 90.42      B    O  
ATOM   4515  CB  ASP B 355      10.000  -9.479 -13.489  1.00 90.93      B    C  
ATOM   4516  CG  ASP B 355       8.763  -8.997 -14.265  1.00 92.79      B    C  
ATOM   4517  OD1 ASP B 355       8.903  -8.435 -15.376  1.00 87.69      B    O  
ATOM   4518  OD2 ASP B 355       7.645  -9.213 -13.758  1.00 88.30      B    O1-
ATOM   4519  N   VAL B 356      12.049  -7.846 -15.978  1.00 93.93      B    N  
ATOM   4520  CA  VAL B 356      12.474  -6.564 -16.572  1.00 93.21      B    C  
ATOM   4521  C   VAL B 356      11.393  -5.952 -17.473  1.00 93.20      B    C  
ATOM   4522  O   VAL B 356      11.669  -5.130 -18.334  1.00 88.28      B    O  
ATOM   4523  CB  VAL B 356      13.836  -6.715 -17.282  1.00 91.20      B    C  
ATOM   4524  CG1 VAL B 356      14.920  -7.171 -16.294  1.00 85.19      B    C  
ATOM   4525  CG2 VAL B 356      13.774  -7.705 -18.443  1.00 85.01      B    C  
ATOM   4526  N   ASN B 357      10.140  -6.382 -17.293  1.00 92.60      B    N  
ATOM   4527  CA  ASN B 357       9.039  -5.943 -18.133  1.00 92.55      B    C  
ATOM   4528  C   ASN B 357       8.365  -4.691 -17.560  1.00 93.27      B    C  
ATOM   4529  O   ASN B 357       7.654  -4.762 -16.556  1.00 90.63      B    O  
ATOM   4530  CB  ASN B 357       8.077  -7.125 -18.305  1.00 90.84      B    C  
ATOM   4531  CG  ASN B 357       6.920  -6.839 -19.234  1.00 88.43      B    C  
ATOM   4532  ND2 ASN B 357       6.002  -7.774 -19.314  1.00 79.99      B    N  
ATOM   4533  OD1 ASN B 357       6.799  -5.825 -19.903  1.00 78.92      B    O  
ATOM   4534  N   ASP B 358       8.464  -3.583 -18.278  1.00 94.58      B    N  
ATOM   4535  CA  ASP B 358       7.786  -2.320 -17.943  1.00 93.94      B    C  
ATOM   4536  C   ASP B 358       6.265  -2.479 -17.748  1.00 94.17      B    C  
ATOM   4537  O   ASP B 358       5.658  -1.820 -16.911  1.00 91.08      B    O  
ATOM   4538  CB  ASP B 358       8.005  -1.312 -19.077  1.00 92.32      B    C  
ATOM   4539  CG  ASP B 358       9.381  -0.661 -19.099  1.00 90.75      B    C  
ATOM   4540  OD1 ASP B 358      10.174  -0.887 -18.159  1.00 85.68      B    O  
ATOM   4541  OD2 ASP B 358       9.596   0.131 -20.048  1.00 86.29      B    O1-
ATOM   4542  N   LYS B 359       5.633  -3.385 -18.504  1.00 94.17      B    N  
ATOM   4543  CA  LYS B 359       4.191  -3.648 -18.401  1.00 93.81      B    C  
ATOM   4544  C   LYS B 359       3.798  -4.389 -17.129  1.00 94.31      B    C  
ATOM   4545  O   LYS B 359       2.622  -4.405 -16.797  1.00 90.97      B    O  
ATOM   4546  CB  LYS B 359       3.701  -4.440 -19.616  1.00 92.74      B    C  
ATOM   4547  CG  LYS B 359       3.890  -3.666 -20.932  1.00 87.08      B    C  
ATOM   4548  CD  LYS B 359       3.310  -4.506 -22.075  1.00 76.79      B    C  
ATOM   4549  CE  LYS B 359       3.507  -3.750 -23.386  1.00 68.01      B    C  
ATOM   4550  NZ  LYS B 359       3.059  -4.563 -24.533  1.00 57.30      B    N1+
ATOM   4551  N   ASN B 360       4.755  -4.988 -16.431  1.00 94.50      B    N  
ATOM   4552  CA  ASN B 360       4.580  -5.601 -15.120  1.00 94.84      B    C  
ATOM   4553  C   ASN B 360       5.320  -4.831 -14.016  1.00 95.64      B    C  
ATOM   4554  O   ASN B 360       5.539  -5.361 -12.929  1.00 93.28      B    O  
ATOM   4555  CB  ASN B 360       4.968  -7.085 -15.192  1.00 93.47      B    C  
ATOM   4556  CG  ASN B 360       4.297  -7.875 -14.093  1.00 89.04      B    C  
ATOM   4557  ND2 ASN B 360       5.002  -8.794 -13.461  1.00 79.74      B    N  
ATOM   4558  OD1 ASN B 360       3.122  -7.710 -13.802  1.00 81.25      B    O  
ATOM   4559  N   LEU B 361       5.700  -3.587 -14.278  1.00 94.36      B    N  
ATOM   4560  CA  LEU B 361       6.355  -2.680 -13.328  1.00 94.79      B    C  
ATOM   4561  C   LEU B 361       7.642  -3.246 -12.706  1.00 95.50      B    C  
ATOM   4562  O   LEU B 361       7.968  -2.920 -11.561  1.00 92.21      B    O  
ATOM   4563  CB  LEU B 361       5.350  -2.235 -12.245  1.00 93.01      B    C  
ATOM   4564  CG  LEU B 361       4.028  -1.656 -12.757  1.00 92.53      B    C  
ATOM   4565  CD1 LEU B 361       3.112  -1.409 -11.560  1.00 88.66      B    C  
ATOM   4566  CD2 LEU B 361       4.253  -0.326 -13.484  1.00 89.05      B    C  
ATOM   4567  N   TRP B 362       8.381  -4.099 -13.428  1.00 95.87      B    N  
ATOM   4568  CA  TRP B 362       9.586  -4.762 -12.914  1.00 96.06      B    C  
ATOM   4569  C   TRP B 362       9.314  -5.539 -11.612  1.00 96.23      B    C  
ATOM   4570  O   TRP B 362      10.029  -5.395 -10.617  1.00 92.54      B    O  
ATOM   4571  CB  TRP B 362      10.734  -3.753 -12.800  1.00 95.43      B    C  
ATOM   4572  CG  TRP B 362      11.209  -3.148 -14.079  1.00 95.80      B    C  
ATOM   4573  CD1 TRP B 362      10.485  -2.399 -14.947  1.00 92.42      B    C  
ATOM   4574  CD2 TRP B 362      12.544  -3.244 -14.662  1.00 95.18      B    C  
ATOM   4575  CE2 TRP B 362      12.551  -2.538 -15.890  1.00 94.55      B    C  
ATOM   4576  CE3 TRP B 362      13.735  -3.874 -14.239  1.00 93.84      B    C  
ATOM   4577  NE1 TRP B 362      11.276  -2.037 -16.034  1.00 93.08      B    N  
ATOM   4578  CZ2 TRP B 362      13.701  -2.465 -16.702  1.00 94.02      B    C  
ATOM   4579  CZ3 TRP B 362      14.885  -3.785 -15.045  1.00 90.37      B    C  
ATOM   4580  CH2 TRP B 362      14.865  -3.100 -16.269  1.00 91.41      B    C  
ATOM   4581  N   ALA B 363       8.231  -6.314 -11.606  1.00 95.66      B    N  
ATOM   4582  CA  ALA B 363       7.733  -7.091 -10.462  1.00 95.80      B    C  
ATOM   4583  C   ALA B 363       7.372  -6.272  -9.203  1.00 96.55      B    C  
ATOM   4584  O   ALA B 363       7.107  -6.850  -8.156  1.00 93.86      B    O  
ATOM   4585  CB  ALA B 363       8.688  -8.257 -10.178  1.00 94.48      B    C  
ATOM   4586  N   GLN B 364       7.316  -4.943  -9.280  1.00 96.73      B    N  
ATOM   4587  CA  GLN B 364       6.862  -4.120  -8.156  1.00 96.74      B    C  
ATOM   4588  C   GLN B 364       5.387  -4.415  -7.855  1.00 96.80      B    C  
ATOM   4589  O   GLN B 364       4.551  -4.321  -8.760  1.00 95.04      B    O  
ATOM   4590  CB  GLN B 364       7.064  -2.631  -8.462  1.00 95.73      B    C  
ATOM   4591  CG  GLN B 364       8.554  -2.249  -8.478  1.00 95.02      B    C  
ATOM   4592  CD  GLN B 364       8.779  -0.863  -9.072  1.00 96.32      B    C  
ATOM   4593  NE2 GLN B 364       8.576  -0.712 -10.362  1.00 86.01      B    N  
ATOM   4594  OE1 GLN B 364       9.147   0.085  -8.416  1.00 87.08      B    O  
ATOM   4595  N   PRO B 365       5.027  -4.758  -6.595  1.00 97.39      B    N  
ATOM   4596  CA  PRO B 365       3.701  -5.267  -6.299  1.00 97.29      B    C  
ATOM   4597  C   PRO B 365       2.644  -4.160  -6.281  1.00 97.33      B    C  
ATOM   4598  O   PRO B 365       2.753  -3.179  -5.535  1.00 95.50      B    O  
ATOM   4599  CB  PRO B 365       3.841  -5.974  -4.950  1.00 96.05      B    C  
ATOM   4600  CG  PRO B 365       4.980  -5.218  -4.270  1.00 94.96      B    C  
ATOM   4601  CD  PRO B 365       5.889  -4.852  -5.431  1.00 96.59      B    C  
ATOM   4602  N   LYS B 366       1.576  -4.358  -7.032  1.00 97.04      B    N  
ATOM   4603  CA  LYS B 366       0.305  -3.663  -6.819  1.00 96.76      B    C  
ATOM   4604  C   LYS B 366      -0.498  -4.385  -5.733  1.00 97.13      B    C  
ATOM   4605  O   LYS B 366      -0.480  -5.612  -5.623  1.00 95.61      B    O  
ATOM   4606  CB  LYS B 366      -0.481  -3.484  -8.131  1.00 94.10      B    C  
ATOM   4607  CG  LYS B 366      -1.057  -4.770  -8.703  1.00 91.51      B    C  
ATOM   4608  CD  LYS B 366      -1.907  -4.502  -9.962  1.00 90.76      B    C  
ATOM   4609  CE  LYS B 366      -2.509  -5.805 -10.493  1.00 87.25      B    C  
ATOM   4610  NZ  LYS B 366      -1.498  -6.681 -11.129  1.00 87.03      B    N1+
ATOM   4611  N   LEU B 367      -1.229  -3.618  -4.922  1.00 97.08      B    N  
ATOM   4612  CA  LEU B 367      -1.954  -4.139  -3.777  1.00 97.07      B    C  
ATOM   4613  C   LEU B 367      -3.410  -3.700  -3.863  1.00 97.05      B    C  
ATOM   4614  O   LEU B 367      -3.720  -2.510  -3.765  1.00 95.10      B    O  
ATOM   4615  CB  LEU B 367      -1.304  -3.630  -2.485  1.00 96.20      B    C  
ATOM   4616  CG  LEU B 367       0.137  -4.132  -2.336  1.00 95.29      B    C  
ATOM   4617  CD1 LEU B 367       0.879  -3.189  -1.408  1.00 90.96      B    C  
ATOM   4618  CD2 LEU B 367       0.194  -5.547  -1.769  1.00 90.47      B    C  
ATOM   4619  N   PHE B 368      -4.300  -4.662  -4.041  1.00 97.12      B    N  
ATOM   4620  CA  PHE B 368      -5.722  -4.386  -4.054  1.00 97.23      B    C  
ATOM   4621  C   PHE B 368      -6.280  -4.303  -2.636  1.00 97.01      B    C  
ATOM   4622  O   PHE B 368      -5.951  -5.102  -1.764  1.00 94.62      B    O  
ATOM   4623  CB  PHE B 368      -6.464  -5.399  -4.919  1.00 96.44      B    C  
ATOM   4624  CG  PHE B 368      -6.356  -5.224  -6.430  1.00 96.93      B    C  
ATOM   4625  CD1 PHE B 368      -5.583  -4.206  -7.023  1.00 94.81      B    C  
ATOM   4626  CD2 PHE B 368      -7.082  -6.102  -7.256  1.00 94.62      B    C  
ATOM   4627  CE1 PHE B 368      -5.543  -4.056  -8.416  1.00 93.85      B    C  
ATOM   4628  CE2 PHE B 368      -7.041  -5.949  -8.655  1.00 93.94      B    C  
ATOM   4629  CZ  PHE B 368      -6.274  -4.929  -9.235  1.00 95.05      B    C  
ATOM   4630  N   SER B 369      -7.185  -3.351  -2.438  1.00 96.71      B    N  
ATOM   4631  CA  SER B 369      -8.055  -3.288  -1.279  1.00 96.78      B    C  
ATOM   4632  C   SER B 369      -9.508  -3.214  -1.738  1.00 96.73      B    C  
ATOM   4633  O   SER B 369      -9.897  -2.310  -2.473  1.00 94.49      B    O  
ATOM   4634  CB  SER B 369      -7.699  -2.114  -0.377  1.00 95.85      B    C  
ATOM   4635  OG  SER B 369      -6.482  -2.386   0.288  1.00 86.65      B    O  
ATOM   4636  N   LEU B 370     -10.301  -4.186  -1.306  1.00 96.35      B    N  
ATOM   4637  CA  LEU B 370     -11.713  -4.286  -1.621  1.00 96.19      B    C  
ATOM   4638  C   LEU B 370     -12.539  -3.983  -0.374  1.00 96.20      B    C  
ATOM   4639  O   LEU B 370     -12.417  -4.670   0.641  1.00 94.22      B    O  
ATOM   4640  CB  LEU B 370     -11.997  -5.678  -2.206  1.00 95.03      B    C  
ATOM   4641  CG  LEU B 370     -13.466  -5.898  -2.608  1.00 94.51      B    C  
ATOM   4642  CD1 LEU B 370     -13.892  -4.998  -3.762  1.00 89.85      B    C  
ATOM   4643  CD2 LEU B 370     -13.667  -7.347  -3.047  1.00 90.03      B    C  
ATOM   4644  N   VAL B 371     -13.415  -2.997  -0.463  1.00 95.99      B    N  
ATOM   4645  CA  VAL B 371     -14.410  -2.703   0.563  1.00 95.66      B    C  
ATOM   4646  C   VAL B 371     -15.789  -3.059   0.030  1.00 95.55      B    C  
ATOM   4647  O   VAL B 371     -16.190  -2.628  -1.055  1.00 93.94      B    O  
ATOM   4648  CB  VAL B 371     -14.325  -1.241   1.040  1.00 94.87      B    C  
ATOM   4649  CG1 VAL B 371     -15.435  -0.897   2.034  1.00 91.27      B    C  
ATOM   4650  CG2 VAL B 371     -12.983  -0.995   1.734  1.00 92.14      B    C  
ATOM   4651  N   GLN B 372     -16.523  -3.847   0.811  1.00 94.62      B    N  
ATOM   4652  CA  GLN B 372     -17.874  -4.292   0.504  1.00 94.22      B    C  
ATOM   4653  C   GLN B 372     -18.862  -3.675   1.493  1.00 94.07      B    C  
ATOM   4654  O   GLN B 372     -18.618  -3.682   2.702  1.00 92.11      B    O  
ATOM   4655  CB  GLN B 372     -17.942  -5.822   0.561  1.00 92.83      B    C  
ATOM   4656  CG  GLN B 372     -17.062  -6.494  -0.501  1.00 89.43      B    C  
ATOM   4657  CD  GLN B 372     -17.134  -8.019  -0.459  1.00 89.26      B    C  
ATOM   4658  NE2 GLN B 372     -16.595  -8.697  -1.449  1.00 79.03      B    N  
ATOM   4659  OE1 GLN B 372     -17.664  -8.628   0.446  1.00 80.84      B    O  
ATOM   4660  N   ARG B 373     -19.989  -3.189   0.975  1.00 93.70      B    N  
ATOM   4661  CA  ARG B 373     -21.134  -2.751   1.781  1.00 93.22      B    C  
ATOM   4662  C   ARG B 373     -22.345  -3.619   1.454  1.00 93.28      B    C  
ATOM   4663  O   ARG B 373     -22.890  -3.531   0.359  1.00 90.73      B    O  
ATOM   4664  CB  ARG B 373     -21.401  -1.260   1.558  1.00 92.02      B    C  
ATOM   4665  CG  ARG B 373     -22.444  -0.721   2.547  1.00 89.81      B    C  
ATOM   4666  CD  ARG B 373     -22.842   0.725   2.227  1.00 88.37      B    C  
ATOM   4667  NE  ARG B 373     -21.744   1.690   2.400  1.00 86.55      B    N  
ATOM   4668  CZ  ARG B 373     -21.550   2.519   3.418  1.00 87.12      B    C  
ATOM   4669  NH1 ARG B 373     -22.305   2.521   4.489  1.00 78.03      B    N1+
ATOM   4670  NH2 ARG B 373     -20.598   3.391   3.366  1.00 80.91      B    N  
ATOM   4671  N   ASP B 374     -22.762  -4.443   2.415  1.00 91.51      B    N  
ATOM   4672  CA  ASP B 374     -23.896  -5.352   2.267  1.00 90.52      B    C  
ATOM   4673  C   ASP B 374     -25.200  -4.683   2.721  1.00 90.33      B    C  
ATOM   4674  O   ASP B 374     -25.509  -4.608   3.914  1.00 86.78      B    O  
ATOM   4675  CB  ASP B 374     -23.617  -6.659   3.010  1.00 88.66      B    C  
ATOM   4676  CG  ASP B 374     -24.673  -7.738   2.746  1.00 85.50      B    C  
ATOM   4677  OD1 ASP B 374     -25.699  -7.435   2.080  1.00 79.44      B    O  
ATOM   4678  OD2 ASP B 374     -24.448  -8.882   3.190  1.00 80.56      B    O1-
ATOM   4679  N   TYR B 375     -26.001  -4.219   1.764  1.00 90.02      B    N  
ATOM   4680  CA  TYR B 375     -27.278  -3.586   2.057  1.00 89.55      B    C  
ATOM   4681  C   TYR B 375     -28.332  -4.541   2.641  1.00 88.64      B    C  
ATOM   4682  O   TYR B 375     -29.312  -4.067   3.222  1.00 84.31      B    O  
ATOM   4683  CB  TYR B 375     -27.809  -2.890   0.804  1.00 89.18      B    C  
ATOM   4684  CG  TYR B 375     -27.089  -1.599   0.476  1.00 90.83      B    C  
ATOM   4685  CD1 TYR B 375     -27.364  -0.435   1.219  1.00 88.46      B    C  
ATOM   4686  CD2 TYR B 375     -26.134  -1.549  -0.555  1.00 88.92      B    C  
ATOM   4687  CE1 TYR B 375     -26.699   0.761   0.938  1.00 87.94      B    C  
ATOM   4688  CE2 TYR B 375     -25.463  -0.356  -0.845  1.00 88.25      B    C  
ATOM   4689  CZ  TYR B 375     -25.740   0.807  -0.096  1.00 89.40      B    C  
ATOM   4690  OH  TYR B 375     -25.073   1.973  -0.362  1.00 87.86      B    O  
ATOM   4691  N   LYS B 376     -28.149  -5.870   2.559  1.00 87.99      B    N  
ATOM   4692  CA  LYS B 376     -29.072  -6.837   3.188  1.00 86.39      B    C  
ATOM   4693  C   LYS B 376     -29.068  -6.712   4.708  1.00 86.05      B    C  
ATOM   4694  O   LYS B 376     -30.092  -6.964   5.333  1.00 82.67      B    O  
ATOM   4695  CB  LYS B 376     -28.718  -8.280   2.781  1.00 84.93      B    C  
ATOM   4696  CG  LYS B 376     -28.962  -8.539   1.288  1.00 79.22      B    C  
ATOM   4697  CD  LYS B 376     -28.486  -9.937   0.873  1.00 74.69      B    C  
ATOM   4698  CE  LYS B 376     -28.706 -10.084  -0.633  1.00 65.55      B    C  
ATOM   4699  NZ  LYS B 376     -27.964 -11.202  -1.250  1.00 58.13      B    N1+
ATOM   4700  N   VAL B 377     -27.968  -6.256   5.303  1.00 86.51      B    N  
ATOM   4701  CA  VAL B 377     -27.872  -6.010   6.751  1.00 85.34      B    C  
ATOM   4702  C   VAL B 377     -28.921  -4.994   7.215  1.00 84.91      B    C  
ATOM   4703  O   VAL B 377     -29.500  -5.150   8.286  1.00 80.46      B    O  
ATOM   4704  CB  VAL B 377     -26.457  -5.538   7.126  1.00 83.94      B    C  
ATOM   4705  CG1 VAL B 377     -26.318  -5.225   8.623  1.00 78.06      B    C  
ATOM   4706  CG2 VAL B 377     -25.418  -6.610   6.776  1.00 79.77      B    C  
ATOM   4707  N   ARG B 378     -29.255  -4.009   6.389  1.00 84.91      B    N  
ATOM   4708  CA  ARG B 378     -30.279  -2.992   6.704  1.00 83.66      B    C  
ATOM   4709  C   ARG B 378     -31.702  -3.554   6.730  1.00 82.49      B    C  
ATOM   4710  O   ARG B 378     -32.601  -2.931   7.303  1.00 77.47      B    O  
ATOM   4711  CB  ARG B 378     -30.201  -1.834   5.697  1.00 82.21      B    C  
ATOM   4712  CG  ARG B 378     -28.814  -1.187   5.664  1.00 81.91      B    C  
ATOM   4713  CD  ARG B 378     -28.842   0.083   4.818  1.00 81.23      B    C  
ATOM   4714  NE  ARG B 378     -27.512   0.690   4.787  1.00 80.89      B    N  
ATOM   4715  CZ  ARG B 378     -27.163   1.897   4.408  1.00 81.05      B    C  
ATOM   4716  NH1 ARG B 378     -28.025   2.770   3.951  1.00 76.62      B    N1+
ATOM   4717  NH2 ARG B 378     -25.925   2.251   4.492  1.00 76.19      B    N  
ATOM   4718  N   ASP B 379     -31.898  -4.691   6.104  1.00 83.12      B    N  
ATOM   4719  CA  ASP B 379     -33.186  -5.377   6.027  1.00 80.87      B    C  
ATOM   4720  C   ASP B 379     -33.351  -6.473   7.096  1.00 80.69      B    C  
ATOM   4721  O   ASP B 379     -34.423  -7.081   7.192  1.00 73.60      B    O  
ATOM   4722  CB  ASP B 379     -33.372  -5.915   4.588  1.00 76.65      B    C  
ATOM   4723  CG  ASP B 379     -34.431  -5.178   3.765  1.00 70.74      B    C  
ATOM   4724  OD1 ASP B 379     -34.913  -4.090   4.147  1.00 64.37      B    O  
ATOM   4725  OD2 ASP B 379     -34.869  -5.738   2.727  1.00 64.22      B    O1-
ATOM   4726  N   ALA B 380     -32.311  -6.715   7.900  1.00 80.06      B    N  
ATOM   4727  CA  ALA B 380     -32.322  -7.715   8.946  1.00 78.88      B    C  
ATOM   4728  C   ALA B 380     -33.343  -7.382  10.057  1.00 78.82      B    C  
ATOM   4729  O   ALA B 380     -33.700  -6.229  10.306  1.00 73.93      B    O  
ATOM   4730  CB  ALA B 380     -30.904  -7.890   9.498  1.00 75.39      B    C  
ATOM   4731  N   ALA B 381     -33.797  -8.423  10.744  1.00 75.24      B    N  
ATOM   4732  CA  ALA B 381     -34.721  -8.273  11.849  1.00 73.51      B    C  
ATOM   4733  C   ALA B 381     -34.091  -7.457  12.996  1.00 74.49      B    C  
ATOM   4734  O   ALA B 381     -32.947  -7.682  13.373  1.00 68.28      B    O  
ATOM   4735  CB  ALA B 381     -35.165  -9.667  12.313  1.00 69.55      B    C  
ATOM   4736  N   GLY B 382     -34.860  -6.517  13.542  1.00 74.27      B    N  
ATOM   4737  CA  GLY B 382     -34.417  -5.644  14.636  1.00 73.63      B    C  
ATOM   4738  C   GLY B 382     -33.622  -4.403  14.200  1.00 75.46      B    C  
ATOM   4739  O   GLY B 382     -33.429  -3.496  15.015  1.00 68.99      B    O  
ATOM   4740  N   VAL B 383     -33.227  -4.310  12.930  1.00 74.40      B    N  
ATOM   4741  CA  VAL B 383     -32.587  -3.102  12.394  1.00 75.06      B    C  
ATOM   4742  C   VAL B 383     -33.650  -2.077  12.004  1.00 76.15      B    C  
ATOM   4743  O   VAL B 383     -34.593  -2.368  11.269  1.00 72.64      B    O  
ATOM   4744  CB  VAL B 383     -31.650  -3.422  11.224  1.00 71.47      B    C  
ATOM   4745  CG1 VAL B 383     -30.939  -2.168  10.721  1.00 63.97      B    C  
ATOM   4746  CG2 VAL B 383     -30.566  -4.417  11.661  1.00 66.06      B    C  
ATOM   4747  N   LEU B 384     -33.479  -0.847  12.479  1.00 72.94      B    N  
ATOM   4748  CA  LEU B 384     -34.383   0.259  12.170  1.00 72.06      B    C  
ATOM   4749  C   LEU B 384     -34.192   0.692  10.712  1.00 73.74      B    C  
ATOM   4750  O   LEU B 384     -33.194   1.338  10.373  1.00 70.04      B    O  
ATOM   4751  CB  LEU B 384     -34.154   1.389  13.187  1.00 67.50      B    C  
ATOM   4752  CG  LEU B 384     -35.470   2.040  13.667  1.00 60.52      B    C  
ATOM   4753  CD1 LEU B 384     -35.504   2.062  15.190  1.00 55.51      B    C  
ATOM   4754  CD2 LEU B 384     -35.620   3.470  13.169  1.00 55.79      B    C  
ATOM   4755  N   ARG B 385     -35.134   0.343   9.859  1.00 77.12      B    N  
ATOM   4756  CA  ARG B 385     -35.103   0.662   8.424  1.00 77.81      B    C  
ATOM   4757  C   ARG B 385     -35.246   2.158   8.180  1.00 80.10      B    C  
ATOM   4758  O   ARG B 385     -35.915   2.854   8.945  1.00 74.42      B    O  
ATOM   4759  CB  ARG B 385     -36.182  -0.116   7.657  1.00 71.83      B    C  
ATOM   4760  CG  ARG B 385     -35.985  -1.634   7.769  1.00 64.15      B    C  
ATOM   4761  CD  ARG B 385     -37.001  -2.375   6.895  1.00 61.16      B    C  
ATOM   4762  NE  ARG B 385     -36.935  -3.818   7.141  1.00 54.31      B    N  
ATOM   4763  CZ  ARG B 385     -37.570  -4.762   6.482  1.00 49.62      B    C  
ATOM   4764  NH1 ARG B 385     -38.376  -4.492   5.489  1.00 48.06      B    N1+
ATOM   4765  NH2 ARG B 385     -37.413  -6.003   6.817  1.00 43.98      B    N  
ATOM   4766  N   ASP B 386     -34.665   2.626   7.088  1.00 81.18      B    N  
ATOM   4767  CA  ASP B 386     -34.856   4.005   6.651  1.00 81.33      B    C  
ATOM   4768  C   ASP B 386     -36.284   4.198   6.116  1.00 82.03      B    C  
ATOM   4769  O   ASP B 386     -36.744   3.416   5.277  1.00 77.83      B    O  
ATOM   4770  CB  ASP B 386     -33.791   4.376   5.613  1.00 76.86      B    C  
ATOM   4771  CG  ASP B 386     -32.435   4.683   6.260  1.00 76.78      B    C  
ATOM   4772  OD1 ASP B 386     -32.412   5.250   7.372  1.00 71.26      B    O  
ATOM   4773  OD2 ASP B 386     -31.378   4.449   5.639  1.00 72.12      B    O1-
ATOM   4774  N   PRO B 387     -36.997   5.236   6.558  1.00 82.97      B    N  
ATOM   4775  CA  PRO B 387     -38.421   5.404   6.252  1.00 83.07      B    C  
ATOM   4776  C   PRO B 387     -38.720   5.679   4.772  1.00 84.16      B    C  
ATOM   4777  O   PRO B 387     -39.851   5.490   4.334  1.00 77.03      B    O  
ATOM   4778  CB  PRO B 387     -38.887   6.555   7.151  1.00 79.18      B    C  
ATOM   4779  CG  PRO B 387     -37.613   7.348   7.413  1.00 80.02      B    C  
ATOM   4780  CD  PRO B 387     -36.535   6.276   7.451  1.00 83.75      B    C  
ATOM   4781  N   TRP B 388     -37.715   6.090   3.983  1.00 85.75      B    N  
ATOM   4782  CA  TRP B 388     -37.864   6.315   2.540  1.00 84.33      B    C  
ATOM   4783  C   TRP B 388     -37.667   5.052   1.694  1.00 84.72      B    C  
ATOM   4784  O   TRP B 388     -37.903   5.089   0.481  1.00 79.94      B    O  
ATOM   4785  CB  TRP B 388     -36.906   7.423   2.101  1.00 82.35      B    C  
ATOM   4786  CG  TRP B 388     -35.477   7.162   2.440  1.00 85.75      B    C  
ATOM   4787  CD1 TRP B 388     -34.611   6.404   1.732  1.00 79.03      B    C  
ATOM   4788  CD2 TRP B 388     -34.721   7.665   3.589  1.00 85.63      B    C  
ATOM   4789  CE2 TRP B 388     -33.398   7.180   3.492  1.00 83.92      B    C  
ATOM   4790  CE3 TRP B 388     -35.049   8.508   4.675  1.00 82.22      B    C  
ATOM   4791  NE1 TRP B 388     -33.367   6.405   2.357  1.00 79.96      B    N  
ATOM   4792  CZ2 TRP B 388     -32.412   7.515   4.449  1.00 82.96      B    C  
ATOM   4793  CZ3 TRP B 388     -34.060   8.844   5.625  1.00 77.22      B    C  
ATOM   4794  CH2 TRP B 388     -32.766   8.348   5.511  1.00 78.51      B    C  
ATOM   4795  N   LEU B 389     -37.266   3.934   2.288  1.00 79.13      B    N  
ATOM   4796  CA  LEU B 389     -37.089   2.647   1.602  1.00 77.91      B    C  
ATOM   4797  C   LEU B 389     -38.423   1.899   1.478  1.00 79.06      B    C  
ATOM   4798  O   LEU B 389     -38.618   0.808   2.025  1.00 76.22      B    O  
ATOM   4799  CB  LEU B 389     -35.996   1.818   2.299  1.00 75.35      B    C  
ATOM   4800  CG  LEU B 389     -34.605   2.474   2.314  1.00 75.49      B    C  
ATOM   4801  CD1 LEU B 389     -33.620   1.538   3.029  1.00 72.16      B    C  
ATOM   4802  CD2 LEU B 389     -34.060   2.740   0.909  1.00 73.72      B    C  
ATOM   4803  N   LEU B 390     -39.353   2.508   0.750  1.00 82.12      B    N  
ATOM   4804  CA  LEU B 390     -40.704   2.001   0.571  1.00 81.05      B    C  
ATOM   4805  C   LEU B 390     -40.790   1.070  -0.642  1.00 81.69      B    C  
ATOM   4806  O   LEU B 390     -40.098   1.237  -1.646  1.00 77.85      B    O  
ATOM   4807  CB  LEU B 390     -41.684   3.180   0.468  1.00 77.95      B    C  
ATOM   4808  CG  LEU B 390     -41.770   4.046   1.742  1.00 76.73      B    C  
ATOM   4809  CD1 LEU B 390     -42.636   5.276   1.482  1.00 72.43      B    C  
ATOM   4810  CD2 LEU B 390     -42.374   3.283   2.923  1.00 72.14      B    C  
ATOM   4811  N   ARG B 391     -41.710   0.123  -0.566  1.00 80.81      B    N  
ATOM   4812  CA  ARG B 391     -42.182  -0.652  -1.714  1.00 79.80      B    C  
ATOM   4813  C   ARG B 391     -43.439  -0.016  -2.271  1.00 79.89      B    C  
ATOM   4814  O   ARG B 391     -44.435   0.115  -1.552  1.00 76.14      B    O  
ATOM   4815  CB  ARG B 391     -42.410  -2.115  -1.317  1.00 77.19      B    C  
ATOM   4816  CG  ARG B 391     -41.365  -3.027  -1.955  1.00 68.07      B    C  
ATOM   4817  CD  ARG B 391     -41.604  -4.482  -1.564  1.00 64.60      B    C  
ATOM   4818  NE  ARG B 391     -40.581  -5.347  -2.160  1.00 56.22      B    N  
ATOM   4819  CZ  ARG B 391     -40.505  -6.665  -2.062  1.00 50.18      B    C  
ATOM   4820  NH1 ARG B 391     -41.384  -7.355  -1.386  1.00 46.89      B    N1+
ATOM   4821  NH2 ARG B 391     -39.545  -7.302  -2.651  1.00 43.22      B    N  
ATOM   4822  N   PHE B 392     -43.415   0.339  -3.547  1.00 81.41      B    N  
ATOM   4823  CA  PHE B 392     -44.559   0.891  -4.257  1.00 80.92      B    C  
ATOM   4824  C   PHE B 392     -45.186  -0.203  -5.115  1.00 81.35      B    C  
ATOM   4825  O   PHE B 392     -44.526  -0.769  -5.982  1.00 77.25      B    O  
ATOM   4826  CB  PHE B 392     -44.126   2.101  -5.088  1.00 78.79      B    C  
ATOM   4827  CG  PHE B 392     -43.586   3.241  -4.251  1.00 79.73      B    C  
ATOM   4828  CD1 PHE B 392     -44.435   4.280  -3.827  1.00 75.24      B    C  
ATOM   4829  CD2 PHE B 392     -42.232   3.267  -3.883  1.00 74.78      B    C  
ATOM   4830  CE1 PHE B 392     -43.937   5.330  -3.051  1.00 72.75      B    C  
ATOM   4831  CE2 PHE B 392     -41.725   4.321  -3.098  1.00 73.22      B    C  
ATOM   4832  CZ  PHE B 392     -42.584   5.351  -2.688  1.00 75.58      B    C  
ATOM   4833  N   ASN B 393     -46.445  -0.486  -4.884  1.00 79.90      B    N  
ATOM   4834  CA  ASN B 393     -47.215  -1.424  -5.687  1.00 77.73      B    C  
ATOM   4835  C   ASN B 393     -48.155  -0.647  -6.600  1.00 76.88      B    C  
ATOM   4836  O   ASN B 393     -48.998   0.118  -6.125  1.00 71.81      B    O  
ATOM   4837  CB  ASN B 393     -47.963  -2.399  -4.770  1.00 73.99      B    C  
ATOM   4838  CG  ASN B 393     -47.043  -3.359  -4.045  1.00 66.81      B    C  
ATOM   4839  ND2 ASN B 393     -47.471  -3.862  -2.910  1.00 60.00      B    N  
ATOM   4840  OD1 ASN B 393     -45.954  -3.693  -4.468  1.00 59.54      B    O  
ATOM   4841  N   PHE B 394     -48.038  -0.858  -7.903  1.00 76.70      B    N  
ATOM   4842  CA  PHE B 394     -48.882  -0.241  -8.903  1.00 74.99      B    C  
ATOM   4843  C   PHE B 394     -49.838  -1.279  -9.476  1.00 74.33      B    C  
ATOM   4844  O   PHE B 394     -49.420  -2.250 -10.107  1.00 69.05      B    O  
ATOM   4845  CB  PHE B 394     -48.022   0.412  -9.988  1.00 71.52      B    C  
ATOM   4846  CG  PHE B 394     -46.962   1.361  -9.463  1.00 69.94      B    C  
ATOM   4847  CD1 PHE B 394     -47.321   2.631  -8.992  1.00 66.07      B    C  
ATOM   4848  CD2 PHE B 394     -45.620   0.961  -9.439  1.00 65.51      B    C  
ATOM   4849  CE1 PHE B 394     -46.334   3.512  -8.520  1.00 61.25      B    C  
ATOM   4850  CE2 PHE B 394     -44.628   1.838  -8.969  1.00 61.60      B    C  
ATOM   4851  CZ  PHE B 394     -44.985   3.116  -8.505  1.00 62.65      B    C  
ATOM   4852  N   GLN B 395     -51.127  -1.044  -9.293  1.00 71.51      B    N  
ATOM   4853  CA  GLN B 395     -52.196  -1.796  -9.949  1.00 69.89      B    C  
ATOM   4854  C   GLN B 395     -52.859  -0.892 -10.988  1.00 69.24      B    C  
ATOM   4855  O   GLN B 395     -53.912  -0.315 -10.742  1.00 62.36      B    O  
ATOM   4856  CB  GLN B 395     -53.185  -2.345  -8.922  1.00 63.89      B    C  
ATOM   4857  CG  GLN B 395     -52.609  -3.535  -8.150  1.00 56.84      B    C  
ATOM   4858  CD  GLN B 395     -53.620  -4.159  -7.182  1.00 51.42      B    C  
ATOM   4859  NE2 GLN B 395     -53.320  -5.301  -6.619  1.00 46.22      B    N  
ATOM   4860  OE1 GLN B 395     -54.682  -3.639  -6.918  1.00 46.13      B    O  
ATOM   4861  N   PHE B 396     -52.213  -0.746 -12.145  1.00 68.49      B    N  
ATOM   4862  CA  PHE B 396     -52.803   0.020 -13.251  1.00 66.55      B    C  
ATOM   4863  C   PHE B 396     -53.886  -0.761 -13.994  1.00 66.19      B    C  
ATOM   4864  O   PHE B 396     -54.812  -0.181 -14.557  1.00 60.09      B    O  
ATOM   4865  CB  PHE B 396     -51.701   0.457 -14.217  1.00 62.25      B    C  
ATOM   4866  CG  PHE B 396     -50.719   1.439 -13.626  1.00 59.76      B    C  
ATOM   4867  CD1 PHE B 396     -51.148   2.731 -13.259  1.00 56.52      B    C  
ATOM   4868  CD2 PHE B 396     -49.375   1.083 -13.443  1.00 54.42      B    C  
ATOM   4869  CE1 PHE B 396     -50.242   3.655 -12.731  1.00 50.96      B    C  
ATOM   4870  CE2 PHE B 396     -48.468   2.003 -12.910  1.00 50.81      B    C  
ATOM   4871  CZ  PHE B 396     -48.896   3.296 -12.552  1.00 50.19      B    C  
ATOM   4872  N   SER B 397     -53.764  -2.078 -14.005  1.00 64.74      B    N  
ATOM   4873  CA  SER B 397     -54.791  -2.973 -14.497  1.00 64.12      B    C  
ATOM   4874  C   SER B 397     -54.883  -4.200 -13.583  1.00 64.30      B    C  
ATOM   4875  O   SER B 397     -53.861  -4.611 -13.022  1.00 59.12      B    O  
ATOM   4876  CB  SER B 397     -54.540  -3.368 -15.957  1.00 59.13      B    C  
ATOM   4877  OG  SER B 397     -53.644  -4.448 -16.076  1.00 53.11      B    O  
ATOM   4878  N   PRO B 398     -56.045  -4.823 -13.475  1.00 64.87      B    N  
ATOM   4879  CA  PRO B 398     -56.199  -6.016 -12.645  1.00 65.19      B    C  
ATOM   4880  C   PRO B 398     -55.314  -7.192 -13.101  1.00 66.18      B    C  
ATOM   4881  O   PRO B 398     -55.043  -8.089 -12.320  1.00 61.87      B    O  
ATOM   4882  CB  PRO B 398     -57.702  -6.347 -12.704  1.00 61.27      B    C  
ATOM   4883  CG  PRO B 398     -58.198  -5.677 -13.977  1.00 59.53      B    C  
ATOM   4884  CD  PRO B 398     -57.298  -4.450 -14.112  1.00 62.02      B    C  
ATOM   4885  N   ALA B 399     -54.834  -7.163 -14.339  1.00 63.72      B    N  
ATOM   4886  CA  ALA B 399     -53.992  -8.211 -14.908  1.00 63.69      B    C  
ATOM   4887  C   ALA B 399     -52.476  -7.943 -14.795  1.00 65.38      B    C  
ATOM   4888  O   ALA B 399     -51.675  -8.861 -15.001  1.00 59.59      B    O  
ATOM   4889  CB  ALA B 399     -54.401  -8.399 -16.375  1.00 58.68      B    C  
ATOM   4890  N   ARG B 400     -52.057  -6.704 -14.512  1.00 66.23      B    N  
ATOM   4891  CA  ARG B 400     -50.638  -6.340 -14.374  1.00 67.04      B    C  
ATOM   4892  C   ARG B 400     -50.408  -5.577 -13.076  1.00 68.19      B    C  
ATOM   4893  O   ARG B 400     -50.610  -4.363 -13.011  1.00 62.97      B    O  
ATOM   4894  CB  ARG B 400     -50.135  -5.542 -15.591  1.00 61.91      B    C  
ATOM   4895  CG  ARG B 400     -49.720  -6.447 -16.756  1.00 55.48      B    C  
ATOM   4896  CD  ARG B 400     -49.114  -5.606 -17.880  1.00 51.97      B    C  
ATOM   4897  NE  ARG B 400     -48.613  -6.444 -18.974  1.00 46.67      B    N  
ATOM   4898  CZ  ARG B 400     -48.086  -6.015 -20.123  1.00 42.99      B    C  
ATOM   4899  NH1 ARG B 400     -47.985  -4.743 -20.385  1.00 41.02      B    N1+
ATOM   4900  NH2 ARG B 400     -47.663  -6.866 -21.018  1.00 38.42      B    N  
ATOM   4901  N   THR B 401     -49.934  -6.289 -12.083  1.00 66.31      B    N  
ATOM   4902  CA  THR B 401     -49.293  -5.693 -10.913  1.00 66.13      B    C  
ATOM   4903  C   THR B 401     -47.828  -5.428 -11.246  1.00 68.37      B    C  
ATOM   4904  O   THR B 401     -47.086  -6.354 -11.574  1.00 62.14      B    O  
ATOM   4905  CB  THR B 401     -49.419  -6.600  -9.681  1.00 60.48      B    C  
ATOM   4906  CG2 THR B 401     -50.845  -6.582  -9.134  1.00 52.91      B    C  
ATOM   4907  OG1 THR B 401     -49.119  -7.930 -10.008  1.00 54.52      B    O  
ATOM   4908  N   SER B 402     -47.399  -4.171 -11.159  1.00 71.77      B    N  
ATOM   4909  CA  SER B 402     -45.985  -3.822 -11.139  1.00 72.47      B    C  
ATOM   4910  C   SER B 402     -45.618  -3.323  -9.750  1.00 74.82      B    C  
ATOM   4911  O   SER B 402     -46.425  -2.678  -9.074  1.00 69.50      B    O  
ATOM   4912  CB  SER B 402     -45.621  -2.829 -12.248  1.00 66.68      B    C  
ATOM   4913  OG  SER B 402     -46.227  -1.568 -12.063  1.00 58.96      B    O  
ATOM   4914  N   SER B 403     -44.425  -3.636  -9.299  1.00 75.81      B    N  
ATOM   4915  CA  SER B 403     -43.905  -3.139  -8.035  1.00 76.59      B    C  
ATOM   4916  C   SER B 403     -42.547  -2.498  -8.250  1.00 77.81      B    C  
ATOM   4917  O   SER B 403     -41.733  -3.027  -9.004  1.00 73.91      B    O  
ATOM   4918  CB  SER B 403     -43.840  -4.244  -6.981  1.00 72.92      B    C  
ATOM   4919  OG  SER B 403     -42.906  -5.239  -7.329  1.00 64.50      B    O  
ATOM   4920  N   PHE B 404     -42.312  -1.394  -7.560  1.00 80.55      B    N  
ATOM   4921  CA  PHE B 404     -40.997  -0.775  -7.481  1.00 80.88      B    C  
ATOM   4922  C   PHE B 404     -40.503  -0.849  -6.043  1.00 81.20      B    C  
ATOM   4923  O   PHE B 404     -41.158  -0.348  -5.125  1.00 76.64      B    O  
ATOM   4924  CB  PHE B 404     -41.089   0.664  -8.012  1.00 78.11      B    C  
ATOM   4925  CG  PHE B 404     -39.790   1.412  -7.862  1.00 79.05      B    C  
ATOM   4926  CD1 PHE B 404     -39.606   2.306  -6.796  1.00 75.86      B    C  
ATOM   4927  CD2 PHE B 404     -38.732   1.178  -8.763  1.00 75.36      B    C  
ATOM   4928  CE1 PHE B 404     -38.374   2.964  -6.631  1.00 73.40      B    C  
ATOM   4929  CE2 PHE B 404     -37.503   1.826  -8.600  1.00 74.13      B    C  
ATOM   4930  CZ  PHE B 404     -37.323   2.724  -7.532  1.00 75.63      B    C  
ATOM   4931  N   ASP B 405     -39.351  -1.489  -5.834  1.00 82.06      B    N  
ATOM   4932  CA  ASP B 405     -38.710  -1.598  -4.531  1.00 81.23      B    C  
ATOM   4933  C   ASP B 405     -37.580  -0.572  -4.422  1.00 81.03      B    C  
ATOM   4934  O   ASP B 405     -36.511  -0.743  -5.005  1.00 74.38      B    O  
ATOM   4935  CB  ASP B 405     -38.225  -3.038  -4.309  1.00 76.65      B    C  
ATOM   4936  CG  ASP B 405     -37.740  -3.287  -2.886  1.00 73.73      B    C  
ATOM   4937  OD1 ASP B 405     -37.673  -2.347  -2.062  1.00 68.53      B    O  
ATOM   4938  OD2 ASP B 405     -37.487  -4.475  -2.547  1.00 69.02      B    O1-
[truncated: 268,210 more chars]
