# Supplementary material for: Tad pili with adaptable tips mediate contact-dependent killing during bacterial predation
Source: Nat Commun. 2025 May 13;16:4425. doi: 10.1038/s41467-025-58967-0 (PMC12075869; doi:10.1038/s41467-025-58967-0)
Supplement: Supplementary file 6 — Supplementary Data 5 [file 41467_2025_58967_MOESM6_ESM.zip › Supplementary Data 5/STAUR_5441_5440_5439.pdb]

ATOM      1  N   GLN A   1     -66.589  37.745  29.673  1.00 57.87      A    N  
ATOM      2  CA  GLN A   1     -65.471  37.033  30.316  1.00 64.00      A    C  
ATOM      3  C   GLN A   1     -64.820  36.033  29.363  1.00 66.88      A    C  
ATOM      4  O   GLN A   1     -63.639  36.180  29.065  1.00 60.91      A    O  
ATOM      5  CB  GLN A   1     -65.926  36.399  31.634  1.00 58.16      A    C  
ATOM      6  CG  GLN A   1     -64.732  36.080  32.550  1.00 52.43      A    C  
ATOM      7  CD  GLN A   1     -65.182  35.638  33.943  1.00 48.82      A    C  
ATOM      8  NE2 GLN A   1     -64.273  35.355  34.830  1.00 40.92      A    N  
ATOM      9  OE1 GLN A   1     -66.356  35.542  34.244  1.00 45.28      A    O  
ATOM     10  N   ALA A   2     -65.593  35.121  28.778  1.00 65.19      A    N  
ATOM     11  CA  ALA A   2     -65.056  34.134  27.837  1.00 68.56      A    C  
ATOM     12  C   ALA A   2     -64.347  34.760  26.622  1.00 71.61      A    C  
ATOM     13  O   ALA A   2     -63.296  34.280  26.202  1.00 67.15      A    O  
ATOM     14  CB  ALA A   2     -66.204  33.232  27.386  1.00 63.84      A    C  
ATOM     15  N   ALA A   3     -64.870  35.870  26.084  1.00 73.23      A    N  
ATOM     16  CA  ALA A   3     -64.235  36.577  24.972  1.00 74.70      A    C  
ATOM     17  C   ALA A   3     -62.902  37.229  25.371  1.00 77.09      A    C  
ATOM     18  O   ALA A   3     -61.952  37.209  24.590  1.00 73.74      A    O  
ATOM     19  CB  ALA A   3     -65.213  37.616  24.425  1.00 71.32      A    C  
ATOM     20  N   VAL A   4     -62.794  37.774  26.590  1.00 74.56      A    N  
ATOM     21  CA  VAL A   4     -61.562  38.381  27.125  1.00 75.25      A    C  
ATOM     22  C   VAL A   4     -60.512  37.300  27.407  1.00 75.76      A    C  
ATOM     23  O   VAL A   4     -59.364  37.440  27.018  1.00 72.21      A    O  
ATOM     24  CB  VAL A   4     -61.856  39.214  28.380  1.00 73.26      A    C  
ATOM     25  CG1 VAL A   4     -60.580  39.833  28.971  1.00 64.86      A    C  
ATOM     26  CG2 VAL A   4     -62.820  40.358  28.069  1.00 65.10      A    C  
ATOM     27  N   GLU A   5     -60.930  36.199  28.040  1.00 81.58      A    N  
ATOM     28  CA  GLU A   5     -60.054  35.050  28.245  1.00 77.35      A    C  
ATOM     29  C   GLU A   5     -59.551  34.485  26.912  1.00 77.65      A    C  
ATOM     30  O   GLU A   5     -58.352  34.252  26.760  1.00 74.96      A    O  
ATOM     31  CB  GLU A   5     -60.785  33.955  29.028  1.00 72.74      A    C  
ATOM     32  CG  GLU A   5     -60.974  34.306  30.503  1.00 70.13      A    C  
ATOM     33  CD  GLU A   5     -61.707  33.198  31.294  1.00 64.81      A    C  
ATOM     34  OE1 GLU A   5     -62.180  33.489  32.410  1.00 57.82      A    O  
ATOM     35  OE2 GLU A   5     -61.814  32.064  30.781  1.00 58.98      A    O1-
ATOM     36  N   ALA A   6     -60.411  34.337  25.909  1.00 77.68      A    N  
ATOM     37  CA  ALA A   6     -60.012  33.883  24.581  1.00 76.52      A    C  
ATOM     38  C   ALA A   6     -59.036  34.858  23.903  1.00 78.51      A    C  
ATOM     39  O   ALA A   6     -58.068  34.419  23.290  1.00 75.94      A    O  
ATOM     40  CB  ALA A   6     -61.261  33.658  23.729  1.00 73.15      A    C  
ATOM     41  N   ALA A   7     -59.245  36.182  24.048  1.00 78.89      A    N  
ATOM     42  CA  ALA A   7     -58.367  37.202  23.485  1.00 78.22      A    C  
ATOM     43  C   ALA A   7     -56.969  37.211  24.133  1.00 79.68      A    C  
ATOM     44  O   ALA A   7     -56.005  37.581  23.462  1.00 77.40      A    O  
ATOM     45  CB  ALA A   7     -59.040  38.571  23.624  1.00 77.14      A    C  
ATOM     46  N   LEU A   8     -56.819  36.794  25.383  1.00 79.94      A    N  
ATOM     47  CA  LEU A   8     -55.531  36.657  26.073  1.00 79.21      A    C  
ATOM     48  C   LEU A   8     -54.865  35.305  25.790  1.00 80.12      A    C  
ATOM     49  O   LEU A   8     -53.662  35.243  25.540  1.00 78.24      A    O  
ATOM     50  CB  LEU A   8     -55.757  36.854  27.582  1.00 76.90      A    C  
ATOM     51  CG  LEU A   8     -55.957  38.327  27.979  1.00 70.50      A    C  
ATOM     52  CD1 LEU A   8     -56.571  38.416  29.370  1.00 64.51      A    C  
ATOM     53  CD2 LEU A   8     -54.630  39.076  27.990  1.00 64.06      A    C  
ATOM     54  N   ILE A   9     -55.634  34.237  25.812  1.00 81.09      A    N  
ATOM     55  CA  ILE A   9     -55.114  32.872  25.707  1.00 80.49      A    C  
ATOM     56  C   ILE A   9     -54.724  32.513  24.272  1.00 81.37      A    C  
ATOM     57  O   ILE A   9     -53.722  31.837  24.082  1.00 79.35      A    O  
ATOM     58  CB  ILE A   9     -56.119  31.874  26.312  1.00 77.79      A    C  
ATOM     59  CG1 ILE A   9     -56.294  32.074  27.842  1.00 72.33      A    C  
ATOM     60  CG2 ILE A   9     -55.744  30.422  26.014  1.00 69.96      A    C  
ATOM     61  CD1 ILE A   9     -55.100  31.706  28.718  1.00 62.55      A    C  
ATOM     62  N   MET A  10     -55.444  32.962  23.246  1.00 81.45      A    N  
ATOM     63  CA  MET A  10     -55.099  32.631  21.855  1.00 80.47      A    C  
ATOM     64  C   MET A  10     -53.707  33.142  21.449  1.00 82.14      A    C  
ATOM     65  O   MET A  10     -52.927  32.332  20.944  1.00 80.68      A    O  
ATOM     66  CB  MET A  10     -56.165  33.102  20.867  1.00 77.66      A    C  
ATOM     67  CG  MET A  10     -57.386  32.182  20.824  1.00 71.27      A    C  
ATOM     68  SD  MET A  10     -58.463  32.570  19.423  1.00 63.65      A    S  
ATOM     69  CE  MET A  10     -59.717  31.305  19.637  1.00 55.53      A    C  
ATOM     70  N   PRO A  11     -53.330  34.425  21.684  1.00 82.55      A    N  
ATOM     71  CA  PRO A  11     -51.966  34.882  21.418  1.00 82.21      A    C  
ATOM     72  C   PRO A  11     -50.921  34.088  22.204  1.00 83.06      A    C  
ATOM     73  O   PRO A  11     -49.908  33.694  21.636  1.00 81.29      A    O  
ATOM     74  CB  PRO A  11     -51.944  36.366  21.799  1.00 80.87      A    C  
ATOM     75  CG  PRO A  11     -53.399  36.796  21.669  1.00 79.29      A    C  
ATOM     76  CD  PRO A  11     -54.155  35.537  22.089  1.00 82.04      A    C  
ATOM     77  N   LEU A  12     -51.183  33.807  23.481  1.00 82.71      A    N  
ATOM     78  CA  LEU A  12     -50.273  33.045  24.329  1.00 81.94      A    C  
ATOM     79  C   LEU A  12     -50.015  31.641  23.770  1.00 82.50      A    C  
ATOM     80  O   LEU A  12     -48.872  31.203  23.705  1.00 81.45      A    O  
ATOM     81  CB  LEU A  12     -50.858  32.980  25.747  1.00 80.35      A    C  
ATOM     82  CG  LEU A  12     -49.765  32.738  26.813  1.00 73.49      A    C  
ATOM     83  CD1 LEU A  12     -49.192  34.059  27.294  1.00 67.98      A    C  
ATOM     84  CD2 LEU A  12     -50.342  32.022  28.025  1.00 66.93      A    C  
ATOM     85  N   MET A  13     -51.067  30.965  23.303  1.00 82.85      A    N  
ATOM     86  CA  MET A  13     -50.962  29.665  22.635  1.00 82.29      A    C  
ATOM     87  C   MET A  13     -50.146  29.734  21.351  1.00 83.55      A    C  
ATOM     88  O   MET A  13     -49.292  28.880  21.116  1.00 82.49      A    O  
ATOM     89  CB  MET A  13     -52.356  29.118  22.316  1.00 79.88      A    C  
ATOM     90  CG  MET A  13     -52.956  28.359  23.493  1.00 72.58      A    C  
ATOM     91  SD  MET A  13     -54.373  27.354  23.004  1.00 67.21      A    S  
ATOM     92  CE  MET A  13     -54.188  25.999  24.167  1.00 58.42      A    C  
ATOM     93  N   VAL A  14     -50.341  30.753  20.522  1.00 84.54      A    N  
ATOM     94  CA  VAL A  14     -49.561  30.937  19.294  1.00 84.35      A    C  
ATOM     95  C   VAL A  14     -48.087  31.144  19.624  1.00 85.15      A    C  
ATOM     96  O   VAL A  14     -47.235  30.475  19.040  1.00 84.37      A    O  
ATOM     97  CB  VAL A  14     -50.117  32.093  18.447  1.00 83.51      A    C  
ATOM     98  CG1 VAL A  14     -49.213  32.430  17.251  1.00 76.44      A    C  
ATOM     99  CG2 VAL A  14     -51.488  31.733  17.869  1.00 76.57      A    C  
ATOM    100  N   PHE A  15     -47.746  31.996  20.597  1.00 85.46      A    N  
ATOM    101  CA  PHE A  15     -46.361  32.229  21.006  1.00 84.92      A    C  
ATOM    102  C   PHE A  15     -45.702  30.978  21.588  1.00 85.75      A    C  
ATOM    103  O   PHE A  15     -44.551  30.691  21.244  1.00 84.29      A    O  
ATOM    104  CB  PHE A  15     -46.297  33.395  21.995  1.00 83.04      A    C  
ATOM    105  CG  PHE A  15     -46.663  34.750  21.427  1.00 76.70      A    C  
ATOM    106  CD1 PHE A  15     -46.173  35.159  20.173  1.00 71.32      A    C  
ATOM    107  CD2 PHE A  15     -47.472  35.627  22.159  1.00 67.94      A    C  
ATOM    108  CE1 PHE A  15     -46.499  36.429  19.659  1.00 61.62      A    C  
ATOM    109  CE2 PHE A  15     -47.802  36.892  21.658  1.00 60.70      A    C  
ATOM    110  CZ  PHE A  15     -47.317  37.290  20.397  1.00 59.97      A    C  
ATOM    111  N   MET A  16     -46.421  30.199  22.406  1.00 84.52      A    N  
ATOM    112  CA  MET A  16     -45.914  28.917  22.892  1.00 83.87      A    C  
ATOM    113  C   MET A  16     -45.640  27.946  21.746  1.00 85.04      A    C  
ATOM    114  O   MET A  16     -44.590  27.316  21.725  1.00 84.13      A    O  
ATOM    115  CB  MET A  16     -46.897  28.286  23.882  1.00 81.81      A    C  
ATOM    116  CG  MET A  16     -46.342  28.293  25.303  1.00 73.77      A    C  
ATOM    117  SD  MET A  16     -47.237  27.196  26.410  1.00 68.83      A    S  
ATOM    118  CE  MET A  16     -46.265  27.398  27.917  1.00 59.63      A    C  
ATOM    119  N   THR A  17     -46.544  27.862  20.788  1.00 85.67      A    N  
ATOM    120  CA  THR A  17     -46.366  26.997  19.614  1.00 85.40      A    C  
ATOM    121  C   THR A  17     -45.121  27.388  18.833  1.00 86.62      A    C  
ATOM    122  O   THR A  17     -44.293  26.532  18.536  1.00 85.64      A    O  
ATOM    123  CB  THR A  17     -47.583  27.047  18.665  1.00 83.50      A    C  
ATOM    124  CG2 THR A  17     -47.525  25.943  17.618  1.00 72.47      A    C  
ATOM    125  OG1 THR A  17     -48.785  26.861  19.357  1.00 72.70      A    O  
ATOM    126  N   LEU A  18     -44.936  28.673  18.566  1.00 87.71      A    N  
ATOM    127  CA  LEU A  18     -43.758  29.189  17.873  1.00 88.09      A    C  
ATOM    128  C   LEU A  18     -42.469  28.888  18.662  1.00 88.90      A    C  
ATOM    129  O   LEU A  18     -41.482  28.470  18.060  1.00 88.28      A    O  
ATOM    130  CB  LEU A  18     -43.914  30.703  17.654  1.00 87.65      A    C  
ATOM    131  CG  LEU A  18     -45.012  31.106  16.650  1.00 85.19      A    C  
ATOM    132  CD1 LEU A  18     -45.169  32.630  16.665  1.00 79.83      A    C  
ATOM    133  CD2 LEU A  18     -44.687  30.674  15.219  1.00 79.46      A    C  
ATOM    134  N   GLY A  19     -42.478  29.039  19.976  1.00 88.23      A    N  
ATOM    135  CA  GLY A  19     -41.353  28.718  20.856  1.00 87.92      A    C  
ATOM    136  C   GLY A  19     -40.942  27.253  20.773  1.00 89.13      A    C  
ATOM    137  O   GLY A  19     -39.768  26.944  20.587  1.00 87.49      A    O  
ATOM    138  N   ILE A  20     -41.900  26.355  20.830  1.00 88.39      A    N  
ATOM    139  CA  ILE A  20     -41.640  24.919  20.770  1.00 87.45      A    C  
ATOM    140  C   ILE A  20     -41.150  24.507  19.371  1.00 88.59      A    C  
ATOM    141  O   ILE A  20     -40.194  23.752  19.271  1.00 87.71      A    O  
ATOM    142  CB  ILE A  20     -42.872  24.121  21.217  1.00 85.52      A    C  
ATOM    143  CG1 ILE A  20     -43.210  24.400  22.711  1.00 78.98      A    C  
ATOM    144  CG2 ILE A  20     -42.573  22.629  21.043  1.00 76.97      A    C  
ATOM    145  CD1 ILE A  20     -44.636  24.009  23.092  1.00 69.35      A    C  
ATOM    146  N   VAL A  21     -41.742  25.033  18.310  1.00 87.98      A    N  
ATOM    147  CA  VAL A  21     -41.281  24.785  16.944  1.00 87.96      A    C  
ATOM    148  C   VAL A  21     -39.830  25.248  16.777  1.00 89.04      A    C  
ATOM    149  O   VAL A  21     -39.014  24.494  16.260  1.00 88.34      A    O  
ATOM    150  CB  VAL A  21     -42.200  25.451  15.909  1.00 86.68      A    C  
ATOM    151  CG1 VAL A  21     -41.640  25.406  14.484  1.00 80.77      A    C  
ATOM    152  CG2 VAL A  21     -43.559  24.744  15.859  1.00 80.99      A    C  
ATOM    153  N   GLN A  22     -39.482  26.422  17.282  1.00 90.76      A    N  
ATOM    154  CA  GLN A  22     -38.102  26.907  17.201  1.00 91.29      A    C  
ATOM    155  C   GLN A  22     -37.126  26.023  17.992  1.00 91.75      A    C  
ATOM    156  O   GLN A  22     -36.050  25.721  17.495  1.00 90.99      A    O  
ATOM    157  CB  GLN A  22     -38.040  28.375  17.662  1.00 91.05      A    C  
ATOM    158  CG  GLN A  22     -36.658  29.020  17.459  1.00 88.07      A    C  
ATOM    159  CD  GLN A  22     -36.252  29.065  15.985  1.00 88.64      A    C  
ATOM    160  NE2 GLN A  22     -35.427  28.148  15.534  1.00 75.07      A    N  
ATOM    161  OE1 GLN A  22     -36.684  29.909  15.224  1.00 78.21      A    O  
ATOM    162  N   LEU A  23     -37.481  25.567  19.184  1.00 90.79      A    N  
ATOM    163  CA  LEU A  23     -36.659  24.660  19.986  1.00 90.14      A    C  
ATOM    164  C   LEU A  23     -36.426  23.320  19.278  1.00 90.66      A    C  
ATOM    165  O   LEU A  23     -35.291  22.857  19.231  1.00 89.63      A    O  
ATOM    166  CB  LEU A  23     -37.321  24.437  21.357  1.00 89.12      A    C  
ATOM    167  CG  LEU A  23     -37.120  25.605  22.343  1.00 82.59      A    C  
ATOM    168  CD1 LEU A  23     -38.055  25.448  23.539  1.00 77.08      A    C  
ATOM    169  CD2 LEU A  23     -35.686  25.658  22.871  1.00 76.73      A    C  
ATOM    170  N   THR A  24     -37.452  22.741  18.688  1.00 91.21      A    N  
ATOM    171  CA  THR A  24     -37.296  21.488  17.934  1.00 90.62      A    C  
ATOM    172  C   THR A  24     -36.463  21.681  16.669  1.00 91.29      A    C  
ATOM    173  O   THR A  24     -35.619  20.841  16.365  1.00 89.45      A    O  
ATOM    174  CB  THR A  24     -38.646  20.845  17.597  1.00 89.10      A    C  
ATOM    175  CG2 THR A  24     -39.369  20.363  18.857  1.00 76.66      A    C  
ATOM    176  OG1 THR A  24     -39.510  21.733  16.940  1.00 76.91      A    O  
ATOM    177  N   MET A  25     -36.565  22.813  15.984  1.00 90.95      A    N  
ATOM    178  CA  MET A  25     -35.687  23.144  14.855  1.00 90.84      A    C  
ATOM    179  C   MET A  25     -34.218  23.290  15.279  1.00 91.60      A    C  
ATOM    180  O   MET A  25     -33.339  22.844  14.550  1.00 90.57      A    O  
ATOM    181  CB  MET A  25     -36.155  24.431  14.162  1.00 89.94      A    C  
ATOM    182  CG  MET A  25     -37.424  24.234  13.344  1.00 85.01      A    C  
ATOM    183  SD  MET A  25     -38.018  25.753  12.534  1.00 79.99      A    S  
ATOM    184  CE  MET A  25     -36.743  25.947  11.260  1.00 69.30      A    C  
ATOM    185  N   ILE A  26     -33.933  23.844  16.451  1.00 92.32      A    N  
ATOM    186  CA  ILE A  26     -32.576  23.900  17.014  1.00 92.67      A    C  
ATOM    187  C   ILE A  26     -32.053  22.482  17.282  1.00 92.73      A    C  
ATOM    188  O   ILE A  26     -30.894  22.191  16.974  1.00 91.19      A    O  
ATOM    189  CB  ILE A  26     -32.534  24.764  18.296  1.00 92.47      A    C  
ATOM    190  CG1 ILE A  26     -32.816  26.251  17.976  1.00 88.43      A    C  
ATOM    191  CG2 ILE A  26     -31.160  24.662  18.994  1.00 88.39      A    C  
ATOM    192  CD1 ILE A  26     -33.265  27.046  19.209  1.00 82.91      A    C  
ATOM    193  N   GLN A  27     -32.879  21.597  17.807  1.00 92.43      A    N  
ATOM    194  CA  GLN A  27     -32.503  20.198  18.027  1.00 91.62      A    C  
ATOM    195  C   GLN A  27     -32.171  19.489  16.703  1.00 92.32      A    C  
ATOM    196  O   GLN A  27     -31.142  18.817  16.617  1.00 91.19      A    O  
ATOM    197  CB  GLN A  27     -33.637  19.464  18.751  1.00 90.07      A    C  
ATOM    198  CG  GLN A  27     -33.803  19.934  20.202  1.00 85.38      A    C  
ATOM    199  CD  GLN A  27     -35.099  19.438  20.841  1.00 82.64      A    C  
ATOM    200  NE2 GLN A  27     -35.292  19.694  22.116  1.00 72.07      A    N  
ATOM    201  OE1 GLN A  27     -35.956  18.833  20.226  1.00 74.34      A    O  
ATOM    202  N   HIS A  28     -32.945  19.707  15.653  1.00 92.92      A    N  
ATOM    203  CA  HIS A  28     -32.639  19.186  14.323  1.00 91.97      A    C  
ATOM    204  C   HIS A  28     -31.300  19.732  13.791  1.00 92.56      A    C  
ATOM    205  O   HIS A  28     -30.467  18.956  13.318  1.00 91.03      A    O  
ATOM    206  CB  HIS A  28     -33.770  19.524  13.337  1.00 90.39      A    C  
ATOM    207  CG  HIS A  28     -35.120  19.012  13.731  1.00 88.24      A    C  
ATOM    208  CD2 HIS A  28     -36.330  19.508  13.309  1.00 78.47      A    C  
ATOM    209  ND1 HIS A  28     -35.408  17.985  14.609  1.00 76.02      A    N  
ATOM    210  CE1 HIS A  28     -36.741  17.882  14.708  1.00 79.61      A    C  
ATOM    211  NE2 HIS A  28     -37.328  18.788  13.933  1.00 81.06      A    N  
ATOM    212  N   ALA A  29     -31.053  21.031  13.936  1.00 93.22      A    N  
ATOM    213  CA  ALA A  29     -29.807  21.655  13.521  1.00 93.26      A    C  
ATOM    214  C   ALA A  29     -28.600  21.124  14.312  1.00 93.83      A    C  
ATOM    215  O   ALA A  29     -27.538  20.929  13.737  1.00 92.01      A    O  
ATOM    216  CB  ALA A  29     -29.952  23.168  13.655  1.00 92.72      A    C  
ATOM    217  N   LYS A  30     -28.764  20.826  15.602  1.00 93.96      A    N  
ATOM    218  CA  LYS A  30     -27.718  20.205  16.427  1.00 93.56      A    C  
ATOM    219  C   LYS A  30     -27.318  18.823  15.886  1.00 93.85      A    C  
ATOM    220  O   LYS A  30     -26.129  18.564  15.737  1.00 92.41      A    O  
ATOM    221  CB  LYS A  30     -28.184  20.144  17.889  1.00 92.36      A    C  
ATOM    222  CG  LYS A  30     -27.050  19.765  18.850  1.00 81.66      A    C  
ATOM    223  CD  LYS A  30     -27.558  19.672  20.302  1.00 77.41      A    C  
ATOM    224  CE  LYS A  30     -26.410  19.258  21.230  1.00 66.97      A    C  
ATOM    225  NZ  LYS A  30     -26.877  18.987  22.616  1.00 59.11      A    N1+
ATOM    226  N   LEU A  31     -28.269  17.988  15.529  1.00 93.32      A    N  
ATOM    227  CA  LEU A  31     -28.004  16.679  14.925  1.00 93.34      A    C  
ATOM    228  C   LEU A  31     -27.326  16.808  13.551  1.00 93.78      A    C  
ATOM    229  O   LEU A  31     -26.372  16.095  13.267  1.00 92.06      A    O  
ATOM    230  CB  LEU A  31     -29.312  15.879  14.794  1.00 92.66      A    C  
ATOM    231  CG  LEU A  31     -29.980  15.529  16.134  1.00 90.54      A    C  
ATOM    232  CD1 LEU A  31     -31.302  14.807  15.871  1.00 86.44      A    C  
ATOM    233  CD2 LEU A  31     -29.096  14.638  17.008  1.00 86.40      A    C  
ATOM    234  N   MET A  32     -27.763  17.754  12.732  1.00 94.22      A    N  
ATOM    235  CA  MET A  32     -27.122  18.037  11.451  1.00 93.85      A    C  
ATOM    236  C   MET A  32     -25.697  18.589  11.616  1.00 94.49      A    C  
ATOM    237  O   MET A  32     -24.858  18.348  10.755  1.00 92.90      A    O  
ATOM    238  CB  MET A  32     -27.983  19.016  10.637  1.00 92.79      A    C  
ATOM    239  CG  MET A  32     -29.308  18.399  10.182  1.00 88.36      A    C  
ATOM    240  SD  MET A  32     -29.187  16.926   9.111  1.00 83.03      A    S  
ATOM    241  CE  MET A  32     -28.392  17.640   7.654  1.00 73.27      A    C  
ATOM    242  N   THR A  33     -25.400  19.270  12.711  1.00 94.47      A    N  
ATOM    243  CA  THR A  33     -24.049  19.769  13.022  1.00 94.63      A    C  
ATOM    244  C   THR A  33     -23.098  18.621  13.360  1.00 94.76      A    C  
ATOM    245  O   THR A  33     -21.958  18.636  12.900  1.00 93.13      A    O  
ATOM    246  CB  THR A  33     -24.078  20.810  14.149  1.00 93.92      A    C  
ATOM    247  CG2 THR A  33     -22.720  21.496  14.343  1.00 82.66      A    C  
ATOM    248  OG1 THR A  33     -24.981  21.852  13.846  1.00 82.29      A    O  
ATOM    249  N   GLU A  34     -23.544  17.602  14.075  1.00 94.99      A    N  
ATOM    250  CA  GLU A  34     -22.757  16.370  14.291  1.00 94.56      A    C  
ATOM    251  C   GLU A  34     -22.466  15.655  12.960  1.00 94.92      A    C  
ATOM    252  O   GLU A  34     -21.336  15.244  12.694  1.00 93.29      A    O  
ATOM    253  CB  GLU A  34     -23.501  15.415  15.244  1.00 93.54      A    C  
ATOM    254  CG  GLU A  34     -23.693  15.937  16.681  1.00 87.92      A    C  
ATOM    255  CD  GLU A  34     -22.414  16.037  17.531  1.00 84.69      A    C  
ATOM    256  OE1 GLU A  34     -22.423  16.814  18.508  1.00 75.90      A    O  
ATOM    257  OE2 GLU A  34     -21.426  15.313  17.264  1.00 76.04      A    O1-
ATOM    258  N   TYR A  35     -23.445  15.575  12.071  1.00 95.03      A    N  
ATOM    259  CA  TYR A  35     -23.251  15.032  10.728  1.00 94.63      A    C  
ATOM    260  C   TYR A  35     -22.260  15.861   9.896  1.00 95.10      A    C  
ATOM    261  O   TYR A  35     -21.412  15.299   9.207  1.00 94.06      A    O  
ATOM    262  CB  TYR A  35     -24.605  14.926  10.021  1.00 93.89      A    C  
ATOM    263  CG  TYR A  35     -24.506  14.412   8.602  1.00 93.50      A    C  
ATOM    264  CD1 TYR A  35     -24.797  15.249   7.503  1.00 90.21      A    C  
ATOM    265  CD2 TYR A  35     -24.085  13.080   8.366  1.00 90.62      A    C  
ATOM    266  CE1 TYR A  35     -24.684  14.764   6.198  1.00 89.47      A    C  
ATOM    267  CE2 TYR A  35     -23.963  12.587   7.060  1.00 89.04      A    C  
ATOM    268  CZ  TYR A  35     -24.267  13.438   5.973  1.00 89.95      A    C  
ATOM    269  OH  TYR A  35     -24.145  12.954   4.693  1.00 88.25      A    O  
ATOM    270  N   ALA A  36     -22.315  17.186   9.995  1.00 94.98      A    N  
ATOM    271  CA  ALA A  36     -21.396  18.074   9.307  1.00 94.89      A    C  
ATOM    272  C   ALA A  36     -19.955  17.936   9.824  1.00 95.31      A    C  
ATOM    273  O   ALA A  36     -19.029  17.923   9.023  1.00 93.80      A    O  
ATOM    274  CB  ALA A  36     -21.904  19.506   9.443  1.00 94.05      A    C  
ATOM    275  N   ALA A  37     -19.760  17.762  11.133  1.00 95.19      A    N  
ATOM    276  CA  ALA A  37     -18.444  17.494  11.712  1.00 95.01      A    C  
ATOM    277  C   ALA A  37     -17.860  16.175  11.194  1.00 95.34      A    C  
ATOM    278  O   ALA A  37     -16.698  16.123  10.805  1.00 93.56      A    O  
ATOM    279  CB  ALA A  37     -18.553  17.498  13.241  1.00 93.97      A    C  
ATOM    280  N   TYR A  38     -18.674  15.125  11.079  1.00 95.17      A    N  
ATOM    281  CA  TYR A  38     -18.282  13.853  10.481  1.00 95.21      A    C  
ATOM    282  C   TYR A  38     -17.825  14.009   9.022  1.00 95.39      A    C  
ATOM    283  O   TYR A  38     -16.742  13.557   8.663  1.00 94.19      A    O  
ATOM    284  CB  TYR A  38     -19.459  12.872  10.589  1.00 94.95      A    C  
ATOM    285  CG  TYR A  38     -19.287  11.619   9.757  1.00 95.48      A    C  
ATOM    286  CD1 TYR A  38     -19.980  11.468   8.547  1.00 92.94      A    C  
ATOM    287  CD2 TYR A  38     -18.412  10.604  10.192  1.00 93.43      A    C  
ATOM    288  CE1 TYR A  38     -19.824  10.294   7.787  1.00 92.43      A    C  
ATOM    289  CE2 TYR A  38     -18.244   9.434   9.442  1.00 92.58      A    C  
ATOM    290  CZ  TYR A  38     -18.963   9.279   8.238  1.00 93.56      A    C  
ATOM    291  OH  TYR A  38     -18.805   8.121   7.511  1.00 92.05      A    O  
ATOM    292  N   GLN A  39     -18.604  14.694   8.191  1.00 95.21      A    N  
ATOM    293  CA  GLN A  39     -18.254  14.902   6.781  1.00 94.72      A    C  
ATOM    294  C   GLN A  39     -17.006  15.780   6.613  1.00 95.19      A    C  
ATOM    295  O   GLN A  39     -16.145  15.470   5.795  1.00 93.87      A    O  
ATOM    296  CB  GLN A  39     -19.447  15.501   6.027  1.00 93.60      A    C  
ATOM    297  CG  GLN A  39     -20.658  14.566   5.902  1.00 90.24      A    C  
ATOM    298  CD  GLN A  39     -20.439  13.373   4.966  1.00 86.66      A    C  
ATOM    299  NE2 GLN A  39     -21.354  13.119   4.070  1.00 74.99      A    N  
ATOM    300  OE1 GLN A  39     -19.466  12.643   5.028  1.00 77.66      A    O  
ATOM    301  N   ALA A  40     -16.859  16.827   7.427  1.00 94.98      A    N  
ATOM    302  CA  ALA A  40     -15.695  17.687   7.414  1.00 94.79      A    C  
ATOM    303  C   ALA A  40     -14.417  16.929   7.810  1.00 95.10      A    C  
ATOM    304  O   ALA A  40     -13.396  17.043   7.134  1.00 93.47      A    O  
ATOM    305  CB  ALA A  40     -15.951  18.869   8.360  1.00 94.05      A    C  
ATOM    306  N   ALA A  41     -14.468  16.089   8.838  1.00 95.17      A    N  
ATOM    307  CA  ALA A  41     -13.334  15.278   9.255  1.00 94.85      A    C  
ATOM    308  C   ALA A  41     -12.944  14.237   8.189  1.00 95.06      A    C  
ATOM    309  O   ALA A  41     -11.761  14.081   7.896  1.00 92.90      A    O  
ATOM    310  CB  ALA A  41     -13.661  14.624  10.598  1.00 93.92      A    C  
ATOM    311  N   ARG A  42     -13.914  13.585   7.542  1.00 95.18      A    N  
ATOM    312  CA  ARG A  42     -13.646  12.681   6.409  1.00 94.74      A    C  
ATOM    313  C   ARG A  42     -12.953  13.416   5.267  1.00 94.98      A    C  
ATOM    314  O   ARG A  42     -11.923  12.947   4.810  1.00 92.62      A    O  
ATOM    315  CB  ARG A  42     -14.930  12.019   5.889  1.00 93.23      A    C  
ATOM    316  CG  ARG A  42     -15.363  10.850   6.778  1.00 87.84      A    C  
ATOM    317  CD  ARG A  42     -16.591  10.129   6.208  1.00 87.23      A    C  
ATOM    318  NE  ARG A  42     -16.282   9.330   5.014  1.00 85.14      A    N  
ATOM    319  CZ  ARG A  42     -16.735   9.495   3.779  1.00 85.91      A    C  
ATOM    320  NH1 ARG A  42     -17.584  10.435   3.456  1.00 74.19      A    N1+
ATOM    321  NH2 ARG A  42     -16.352   8.705   2.836  1.00 79.37      A    N  
ATOM    322  N   ALA A  43     -13.461  14.574   4.867  1.00 94.32      A    N  
ATOM    323  CA  ALA A  43     -12.845  15.389   3.828  1.00 93.95      A    C  
ATOM    324  C   ALA A  43     -11.404  15.766   4.195  1.00 94.38      A    C  
ATOM    325  O   ALA A  43     -10.486  15.523   3.415  1.00 92.14      A    O  
ATOM    326  CB  ALA A  43     -13.721  16.619   3.583  1.00 92.73      A    C  
ATOM    327  N   GLY A  44     -11.169  16.249   5.416  1.00 93.55      A    N  
ATOM    328  CA  GLY A  44      -9.833  16.596   5.891  1.00 93.19      A    C  
ATOM    329  C   GLY A  44      -8.853  15.418   5.882  1.00 93.84      A    C  
ATOM    330  O   GLY A  44      -7.691  15.598   5.509  1.00 91.52      A    O  
ATOM    331  N   SER A  45      -9.323  14.225   6.207  1.00 94.54      A    N  
ATOM    332  CA  SER A  45      -8.461  13.031   6.240  1.00 94.27      A    C  
ATOM    333  C   SER A  45      -7.944  12.612   4.865  1.00 94.11      A    C  
ATOM    334  O   SER A  45      -6.835  12.099   4.763  1.00 90.75      A    O  
ATOM    335  CB  SER A  45      -9.180  11.864   6.922  1.00 92.97      A    C  
ATOM    336  OG  SER A  45     -10.181  11.272   6.117  1.00 85.72      A    O  
ATOM    337  N   VAL A  46      -8.698  12.855   3.797  1.00 94.38      A    N  
ATOM    338  CA  VAL A  46      -8.325  12.473   2.417  1.00 93.89      A    C  
ATOM    339  C   VAL A  46      -7.766  13.641   1.596  1.00 93.39      A    C  
ATOM    340  O   VAL A  46      -7.190  13.407   0.535  1.00 89.44      A    O  
ATOM    341  CB  VAL A  46      -9.480  11.778   1.678  1.00 92.52      A    C  
ATOM    342  CG1 VAL A  46      -9.899  10.481   2.404  1.00 86.38      A    C  
ATOM    343  CG2 VAL A  46     -10.715  12.661   1.507  1.00 86.32      A    C  
ATOM    344  N   TRP A  47      -7.870  14.857   2.094  1.00 93.36      A    N  
ATOM    345  CA  TRP A  47      -7.387  16.085   1.451  1.00 92.71      A    C  
ATOM    346  C   TRP A  47      -6.222  16.734   2.219  1.00 92.56      A    C  
ATOM    347  O   TRP A  47      -6.112  17.959   2.278  1.00 87.63      A    O  
ATOM    348  CB  TRP A  47      -8.556  17.050   1.227  1.00 91.70      A    C  
ATOM    349  CG  TRP A  47      -9.497  16.669   0.124  1.00 91.53      A    C  
ATOM    350  CD1 TRP A  47     -10.668  16.013   0.277  1.00 86.58      A    C  
ATOM    351  CD2 TRP A  47      -9.376  16.967  -1.309  1.00 88.87      A    C  
ATOM    352  CE2 TRP A  47     -10.535  16.474  -1.957  1.00 88.05      A    C  
ATOM    353  CE3 TRP A  47      -8.401  17.631  -2.094  1.00 86.93      A    C  
ATOM    354  NE1 TRP A  47     -11.289  15.884  -0.970  1.00 86.56      A    N  
ATOM    355  CZ2 TRP A  47     -10.729  16.627  -3.349  1.00 86.38      A    C  
ATOM    356  CZ3 TRP A  47      -8.595  17.785  -3.479  1.00 82.13      A    C  
ATOM    357  CH2 TRP A  47      -9.745  17.286  -4.096  1.00 82.99      A    C  
ATOM    358  N   ASN A  48      -5.359  15.946   2.816  1.00 92.51      A    N  
ATOM    359  CA  ASN A  48      -4.117  16.397   3.452  1.00 92.60      A    C  
ATOM    360  C   ASN A  48      -4.321  17.447   4.573  1.00 92.50      A    C  
ATOM    361  O   ASN A  48      -3.459  18.293   4.813  1.00 85.90      A    O  
ATOM    362  CB  ASN A  48      -3.125  16.856   2.367  1.00 91.22      A    C  
ATOM    363  CG  ASN A  48      -2.901  15.825   1.278  1.00 91.26      A    C  
ATOM    364  ND2 ASN A  48      -1.928  14.951   1.458  1.00 78.90      A    N  
ATOM    365  OD1 ASN A  48      -3.588  15.780   0.281  1.00 77.61      A    O  
ATOM    366  N   GLY A  49      -5.474  17.419   5.250  1.00 90.91      A    N  
ATOM    367  CA  GLY A  49      -5.830  18.397   6.277  1.00 90.70      A    C  
ATOM    368  C   GLY A  49      -6.308  19.751   5.735  1.00 91.62      A    C  
ATOM    369  O   GLY A  49      -6.396  20.716   6.495  1.00 87.20      A    O  
ATOM    370  N   ASN A  50      -6.650  19.839   4.451  1.00 90.90      A    N  
ATOM    371  CA  ASN A  50      -7.108  21.071   3.812  1.00 90.76      A    C  
ATOM    372  C   ASN A  50      -8.368  21.633   4.500  1.00 91.44      A    C  
ATOM    373  O   ASN A  50      -9.450  21.050   4.440  1.00 88.34      A    O  
ATOM    374  CB  ASN A  50      -7.316  20.797   2.314  1.00 88.08      A    C  
ATOM    375  CG  ASN A  50      -7.667  22.044   1.513  1.00 88.58      A    C  
ATOM    376  ND2 ASN A  50      -7.192  22.131   0.279  1.00 80.37      A    N  
ATOM    377  OD1 ASN A  50      -8.351  22.935   1.959  1.00 79.46      A    O  
ATOM    378  N   ASN A  51      -8.221  22.785   5.134  1.00 90.66      A    N  
ATOM    379  CA  ASN A  51      -9.300  23.425   5.881  1.00 91.08      A    C  
ATOM    380  C   ASN A  51     -10.437  23.899   4.968  1.00 91.07      A    C  
ATOM    381  O   ASN A  51     -11.607  23.804   5.344  1.00 87.70      A    O  
ATOM    382  CB  ASN A  51      -8.710  24.590   6.694  1.00 89.40      A    C  
ATOM    383  CG  ASN A  51      -9.682  25.084   7.759  1.00 89.18      A    C  
ATOM    384  ND2 ASN A  51      -9.479  24.671   8.999  1.00 79.37      A    N  
ATOM    385  OD1 ASN A  51     -10.621  25.813   7.521  1.00 78.27      A    O  
ATOM    386  N   GLU A  52     -10.120  24.332   3.760  1.00 89.95      A    N  
ATOM    387  CA  GLU A  52     -11.134  24.758   2.795  1.00 89.02      A    C  
ATOM    388  C   GLU A  52     -12.040  23.597   2.376  1.00 89.60      A    C  
ATOM    389  O   GLU A  52     -13.258  23.742   2.353  1.00 86.85      A    O  
ATOM    390  CB  GLU A  52     -10.440  25.398   1.584  1.00 86.76      A    C  
ATOM    391  CG  GLU A  52     -11.458  25.964   0.594  1.00 80.13      A    C  
ATOM    392  CD  GLU A  52     -10.815  26.754  -0.549  1.00 77.79      A    C  
ATOM    393  OE1 GLU A  52     -11.586  27.398  -1.301  1.00 70.39      A    O  
ATOM    394  OE2 GLU A  52      -9.580  26.777  -0.687  1.00 71.92      A    O1-
ATOM    395  N   ARG A  53     -11.483  22.416   2.138  1.00 90.92      A    N  
ATOM    396  CA  ARG A  53     -12.278  21.223   1.814  1.00 91.02      A    C  
ATOM    397  C   ARG A  53     -13.138  20.759   2.977  1.00 91.46      A    C  
ATOM    398  O   ARG A  53     -14.285  20.375   2.772  1.00 89.36      A    O  
ATOM    399  CB  ARG A  53     -11.370  20.082   1.340  1.00 89.88      A    C  
ATOM    400  CG  ARG A  53     -10.664  20.370   0.005  1.00 85.81      A    C  
ATOM    401  CD  ARG A  53     -11.668  20.529  -1.135  1.00 84.09      A    C  
ATOM    402  NE  ARG A  53     -10.977  20.716  -2.410  1.00 80.50      A    N  
ATOM    403  CZ  ARG A  53     -11.403  21.431  -3.429  1.00 78.42      A    C  
ATOM    404  NH1 ARG A  53     -12.616  21.915  -3.496  1.00 69.75      A    N1+
ATOM    405  NH2 ARG A  53     -10.604  21.698  -4.404  1.00 72.55      A    N  
ATOM    406  N   MET A  54     -12.628  20.844   4.206  1.00 91.50      A    N  
ATOM    407  CA  MET A  54     -13.431  20.567   5.394  1.00 91.77      A    C  
ATOM    408  C   MET A  54     -14.589  21.558   5.536  1.00 92.36      A    C  
ATOM    409  O   MET A  54     -15.703  21.159   5.868  1.00 91.04      A    O  
ATOM    410  CB  MET A  54     -12.555  20.610   6.650  1.00 91.40      A    C  
ATOM    411  CG  MET A  54     -11.594  19.418   6.729  1.00 89.46      A    C  
ATOM    412  SD  MET A  54     -10.762  19.257   8.336  1.00 87.72      A    S  
ATOM    413  CE  MET A  54      -9.491  20.522   8.164  1.00 76.69      A    C  
ATOM    414  N   HIS A  55     -14.334  22.819   5.247  1.00 91.56      A    N  
ATOM    415  CA  HIS A  55     -15.357  23.865   5.261  1.00 91.13      A    C  
ATOM    416  C   HIS A  55     -16.421  23.613   4.189  1.00 91.33      A    C  
ATOM    417  O   HIS A  55     -17.616  23.617   4.503  1.00 89.50      A    O  
ATOM    418  CB  HIS A  55     -14.659  25.218   5.086  1.00 89.86      A    C  
ATOM    419  CG  HIS A  55     -15.580  26.380   5.294  1.00 88.94      A    C  
ATOM    420  CD2 HIS A  55     -15.826  27.019   6.483  1.00 77.15      A    C  
ATOM    421  ND1 HIS A  55     -16.316  27.028   4.322  1.00 76.34      A    N  
ATOM    422  CE1 HIS A  55     -16.986  28.043   4.919  1.00 78.57      A    C  
ATOM    423  NE2 HIS A  55     -16.706  28.061   6.221  1.00 81.51      A    N  
ATOM    424  N   ASP A  56     -16.016  23.284   2.960  1.00 91.04      A    N  
ATOM    425  CA  ASP A  56     -16.930  22.948   1.872  1.00 90.28      A    C  
ATOM    426  C   ASP A  56     -17.804  21.725   2.208  1.00 90.96      A    C  
ATOM    427  O   ASP A  56     -19.021  21.739   1.985  1.00 88.92      A    O  
ATOM    428  CB  ASP A  56     -16.128  22.686   0.584  1.00 88.23      A    C  
ATOM    429  CG  ASP A  56     -15.462  23.915  -0.048  1.00 84.90      A    C  
ATOM    430  OD1 ASP A  56     -15.918  25.056   0.171  1.00 78.67      A    O  
ATOM    431  OD2 ASP A  56     -14.543  23.725  -0.876  1.00 78.39      A    O1-
ATOM    432  N   ALA A  57     -17.229  20.692   2.814  1.00 91.98      A    N  
ATOM    433  CA  ALA A  57     -17.966  19.509   3.249  1.00 92.29      A    C  
ATOM    434  C   ALA A  57     -19.001  19.839   4.332  1.00 92.60      A    C  
ATOM    435  O   ALA A  57     -20.150  19.379   4.268  1.00 90.80      A    O  
ATOM    436  CB  ALA A  57     -16.969  18.461   3.751  1.00 91.85      A    C  
ATOM    437  N   ALA A  58     -18.632  20.679   5.298  1.00 92.75      A    N  
ATOM    438  CA  ALA A  58     -19.537  21.127   6.340  1.00 92.69      A    C  
ATOM    439  C   ALA A  58     -20.695  21.961   5.780  1.00 93.04      A    C  
ATOM    440  O   ALA A  58     -21.836  21.774   6.202  1.00 91.00      A    O  
ATOM    441  CB  ALA A  58     -18.731  21.899   7.388  1.00 92.17      A    C  
ATOM    442  N   ILE A  59     -20.429  22.826   4.804  1.00 92.03      A    N  
ATOM    443  CA  ILE A  59     -21.468  23.608   4.119  1.00 91.10      A    C  
ATOM    444  C   ILE A  59     -22.491  22.677   3.477  1.00 91.18      A    C  
ATOM    445  O   ILE A  59     -23.683  22.807   3.748  1.00 89.72      A    O  
ATOM    446  CB  ILE A  59     -20.856  24.562   3.068  1.00 90.10      A    C  
ATOM    447  CG1 ILE A  59     -20.085  25.702   3.757  1.00 83.73      A    C  
ATOM    448  CG2 ILE A  59     -21.944  25.163   2.156  1.00 82.84      A    C  
ATOM    449  CD1 ILE A  59     -19.141  26.460   2.821  1.00 74.01      A    C  
ATOM    450  N   ILE A  60     -22.041  21.703   2.682  1.00 91.15      A    N  
ATOM    451  CA  ILE A  60     -22.941  20.790   1.975  1.00 90.16      A    C  
ATOM    452  C   ILE A  60     -23.788  19.976   2.958  1.00 90.36      A    C  
ATOM    453  O   ILE A  60     -24.998  19.844   2.761  1.00 88.54      A    O  
ATOM    454  CB  ILE A  60     -22.137  19.882   1.025  1.00 88.67      A    C  
ATOM    455  CG1 ILE A  60     -21.566  20.749  -0.111  1.00 82.61      A    C  
ATOM    456  CG2 ILE A  60     -23.000  18.744   0.439  1.00 79.90      A    C  
ATOM    457  CD1 ILE A  60     -20.487  20.039  -0.917  1.00 70.82      A    C  
ATOM    458  N   ALA A  61     -23.197  19.507   4.038  1.00 90.98      A    N  
ATOM    459  CA  ALA A  61     -23.911  18.761   5.067  1.00 90.57      A    C  
ATOM    460  C   ALA A  61     -24.970  19.602   5.789  1.00 90.96      A    C  
ATOM    461  O   ALA A  61     -26.009  19.079   6.190  1.00 88.43      A    O  
ATOM    462  CB  ALA A  61     -22.882  18.193   6.039  1.00 90.02      A    C  
ATOM    463  N   LEU A  62     -24.726  20.903   5.929  1.00 91.11      A    N  
ATOM    464  CA  LEU A  62     -25.627  21.817   6.644  1.00 91.13      A    C  
ATOM    465  C   LEU A  62     -26.640  22.536   5.750  1.00 91.04      A    C  
ATOM    466  O   LEU A  62     -27.588  23.114   6.286  1.00 88.23      A    O  
ATOM    467  CB  LEU A  62     -24.790  22.810   7.469  1.00 90.71      A    C  
ATOM    468  CG  LEU A  62     -24.116  22.164   8.695  1.00 91.04      A    C  
ATOM    469  CD1 LEU A  62     -23.134  23.154   9.316  1.00 86.95      A    C  
ATOM    470  CD2 LEU A  62     -25.141  21.773   9.767  1.00 87.55      A    C  
ATOM    471  N   LEU A  63     -26.521  22.467   4.420  1.00 90.94      A    N  
ATOM    472  CA  LEU A  63     -27.475  23.097   3.490  1.00 89.87      A    C  
ATOM    473  C   LEU A  63     -28.956  22.799   3.805  1.00 89.38      A    C  
ATOM    474  O   LEU A  63     -29.753  23.741   3.751  1.00 85.76      A    O  
ATOM    475  CB  LEU A  63     -27.163  22.705   2.038  1.00 88.82      A    C  
ATOM    476  CG  LEU A  63     -26.000  23.468   1.374  1.00 86.66      A    C  
ATOM    477  CD1 LEU A  63     -25.747  22.885  -0.018  1.00 81.58      A    C  
ATOM    478  CD2 LEU A  63     -26.294  24.962   1.207  1.00 80.90      A    C  
ATOM    479  N   PRO A  64     -29.363  21.575   4.191  1.00 89.79      A    N  
ATOM    480  CA  PRO A  64     -30.757  21.300   4.553  1.00 87.71      A    C  
ATOM    481  C   PRO A  64     -31.282  22.111   5.741  1.00 87.70      A    C  
ATOM    482  O   PRO A  64     -32.493  22.312   5.852  1.00 81.44      A    O  
ATOM    483  CB  PRO A  64     -30.806  19.796   4.865  1.00 85.63      A    C  
ATOM    484  CG  PRO A  64     -29.622  19.231   4.090  1.00 84.30      A    C  
ATOM    485  CD  PRO A  64     -28.594  20.349   4.190  1.00 87.85      A    C  
ATOM    486  N   THR A  65     -30.415  22.614   6.618  1.00 89.46      A    N  
ATOM    487  CA  THR A  65     -30.801  23.484   7.742  1.00 88.41      A    C  
ATOM    488  C   THR A  65     -30.974  24.950   7.320  1.00 88.20      A    C  
ATOM    489  O   THR A  65     -31.583  25.745   8.051  1.00 82.84      A    O  
ATOM    490  CB  THR A  65     -29.805  23.397   8.908  1.00 87.33      A    C  
ATOM    491  CG2 THR A  65     -29.534  21.963   9.353  1.00 79.11      A    C  
ATOM    492  OG1 THR A  65     -28.567  23.989   8.589  1.00 78.46      A    O  
ATOM    493  N   MET A  66     -30.467  25.320   6.160  1.00 87.31      A    N  
ATOM    494  CA  MET A  66     -30.466  26.690   5.639  1.00 85.74      A    C  
ATOM    495  C   MET A  66     -31.625  26.954   4.669  1.00 85.45      A    C  
ATOM    496  O   MET A  66     -32.088  28.095   4.541  1.00 78.81      A    O  
ATOM    497  CB  MET A  66     -29.124  26.973   4.957  1.00 84.12      A    C  
ATOM    498  CG  MET A  66     -27.929  26.768   5.892  1.00 82.12      A    C  
ATOM    499  SD  MET A  66     -26.363  27.029   5.020  1.00 77.81      A    S  
ATOM    500  CE  MET A  66     -25.207  26.516   6.312  1.00 67.88      A    C  
ATOM    501  N   GLY A  67     -32.106  25.904   3.992  1.00 86.34      A    N  
ATOM    502  CA  GLY A  67     -33.186  26.013   3.021  1.00 85.42      A    C  
ATOM    503  C   GLY A  67     -33.632  24.673   2.453  1.00 86.61      A    C  
ATOM    504  O   GLY A  67     -33.243  23.607   2.936  1.00 82.03      A    O  
ATOM    505  N   ARG A  68     -34.467  24.712   1.420  1.00 82.53      A    N  
ATOM    506  CA  ARG A  68     -34.903  23.494   0.729  1.00 82.63      A    C  
ATOM    507  C   ARG A  68     -33.779  22.912  -0.118  1.00 82.69      A    C  
ATOM    508  O   ARG A  68     -33.120  23.636  -0.851  1.00 77.33      A    O  
ATOM    509  CB  ARG A  68     -36.143  23.770  -0.133  1.00 79.26      A    C  
ATOM    510  CG  ARG A  68     -37.431  23.839   0.702  1.00 74.10      A    C  
ATOM    511  CD  ARG A  68     -38.653  24.137  -0.158  1.00 70.69      A    C  
ATOM    512  NE  ARG A  68     -39.002  23.022  -1.060  1.00 64.20      A    N  
ATOM    513  CZ  ARG A  68     -40.064  22.973  -1.858  1.00 58.52      A    C  
ATOM    514  NH1 ARG A  68     -40.914  23.958  -1.944  1.00 55.60      A    N1+
ATOM    515  NH2 ARG A  68     -40.307  21.917  -2.588  1.00 52.10      A    N  
ATOM    516  N   THR A  69     -33.628  21.598  -0.074  1.00 83.73      A    N  
ATOM    517  CA  THR A  69     -32.640  20.842  -0.856  1.00 82.24      A    C  
ATOM    518  C   THR A  69     -33.266  19.657  -1.603  1.00 81.44      A    C  
ATOM    519  O   THR A  69     -32.569  18.751  -2.048  1.00 73.95      A    O  
ATOM    520  CB  THR A  69     -31.494  20.364   0.044  1.00 79.45      A    C  
ATOM    521  CG2 THR A  69     -30.697  21.528   0.625  1.00 71.78      A    C  
ATOM    522  OG1 THR A  69     -32.011  19.624   1.129  1.00 72.55      A    O  
ATOM    523  N   ASP A  70     -34.578  19.660  -1.740  1.00 81.04      A    N  
ATOM    524  CA  ASP A  70     -35.363  18.543  -2.291  1.00 78.55      A    C  
ATOM    525  C   ASP A  70     -35.298  18.419  -3.818  1.00 78.62      A    C  
ATOM    526  O   ASP A  70     -35.675  17.383  -4.380  1.00 71.60      A    O  
ATOM    527  CB  ASP A  70     -36.810  18.669  -1.798  1.00 74.59      A    C  
ATOM    528  CG  ASP A  70     -37.528  19.960  -2.234  1.00 69.07      A    C  
ATOM    529  OD1 ASP A  70     -36.917  21.042  -2.275  1.00 59.77      A    O  
ATOM    530  OD2 ASP A  70     -38.758  19.921  -2.463  1.00 63.53      A    O1-
ATOM    531  N   SER A  71     -34.803  19.442  -4.511  1.00 79.66      A    N  
ATOM    532  CA  SER A  71     -34.560  19.416  -5.951  1.00 79.96      A    C  
ATOM    533  C   SER A  71     -33.259  20.135  -6.297  1.00 81.35      A    C  
ATOM    534  O   SER A  71     -32.780  20.972  -5.539  1.00 77.69      A    O  
ATOM    535  CB  SER A  71     -35.742  20.044  -6.701  1.00 76.73      A    C  
ATOM    536  OG  SER A  71     -35.739  21.455  -6.608  1.00 69.43      A    O  
ATOM    537  N   LEU A  72     -32.703  19.871  -7.479  1.00 80.59      A    N  
ATOM    538  CA  LEU A  72     -31.494  20.563  -7.951  1.00 81.22      A    C  
ATOM    539  C   LEU A  72     -31.672  22.092  -7.994  1.00 83.59      A    C  
ATOM    540  O   LEU A  72     -30.756  22.817  -7.631  1.00 81.81      A    O  
ATOM    541  CB  LEU A  72     -31.131  20.037  -9.354  1.00 78.27      A    C  
ATOM    542  CG  LEU A  72     -30.441  18.657  -9.339  1.00 71.45      A    C  
ATOM    543  CD1 LEU A  72     -30.426  18.074 -10.752  1.00 64.92      A    C  
ATOM    544  CD2 LEU A  72     -29.003  18.750  -8.841  1.00 63.95      A    C  
ATOM    545  N   ALA A  73     -32.832  22.566  -8.373  1.00 84.12      A    N  
ATOM    546  CA  ALA A  73     -33.107  24.000  -8.429  1.00 85.45      A    C  
ATOM    547  C   ALA A  73     -33.152  24.625  -7.025  1.00 86.91      A    C  
ATOM    548  O   ALA A  73     -32.556  25.675  -6.790  1.00 84.72      A    O  
ATOM    549  CB  ALA A  73     -34.425  24.206  -9.190  1.00 84.95      A    C  
ATOM    550  N   THR A  74     -33.824  23.975  -6.083  1.00 87.20      A    N  
ATOM    551  CA  THR A  74     -33.887  24.459  -4.692  1.00 86.94      A    C  
ATOM    552  C   THR A  74     -32.547  24.324  -3.976  1.00 88.28      A    C  
ATOM    553  O   THR A  74     -32.194  25.217  -3.207  1.00 85.29      A    O  
ATOM    554  CB  THR A  74     -34.978  23.758  -3.881  1.00 84.62      A    C  
ATOM    555  CG2 THR A  74     -36.375  24.155  -4.377  1.00 73.09      A    C  
ATOM    556  OG1 THR A  74     -34.894  22.358  -3.968  1.00 74.13      A    O  
ATOM    557  N   LEU A  75     -31.772  23.294  -4.269  1.00 85.10      A    N  
ATOM    558  CA  LEU A  75     -30.410  23.111  -3.776  1.00 84.21      A    C  
ATOM    559  C   LEU A  75     -29.507  24.255  -4.257  1.00 85.68      A    C  
ATOM    560  O   LEU A  75     -28.868  24.895  -3.428  1.00 84.48      A    O  
ATOM    561  CB  LEU A  75     -29.885  21.747  -4.256  1.00 82.23      A    C  
ATOM    562  CG  LEU A  75     -28.441  21.433  -3.809  1.00 79.48      A    C  
ATOM    563  CD1 LEU A  75     -28.351  21.214  -2.299  1.00 72.56      A    C  
ATOM    564  CD2 LEU A  75     -27.949  20.169  -4.501  1.00 72.81      A    C  
ATOM    565  N   ALA A  76     -29.520  24.565  -5.551  1.00 85.63      A    N  
ATOM    566  CA  ALA A  76     -28.733  25.667  -6.113  1.00 85.57      A    C  
ATOM    567  C   ALA A  76     -29.127  27.016  -5.498  1.00 87.10      A    C  
ATOM    568  O   ALA A  76     -28.260  27.817  -5.147  1.00 86.30      A    O  
ATOM    569  CB  ALA A  76     -28.921  25.670  -7.634  1.00 83.77      A    C  
ATOM    570  N   THR A  77     -30.415  27.244  -5.295  1.00 89.85      A    N  
ATOM    571  CA  THR A  77     -30.914  28.474  -4.653  1.00 90.56      A    C  
ATOM    572  C   THR A  77     -30.461  28.566  -3.199  1.00 91.02      A    C  
ATOM    573  O   THR A  77     -30.011  29.619  -2.757  1.00 89.01      A    O  
ATOM    574  CB  THR A  77     -32.449  28.548  -4.712  1.00 89.94      A    C  
ATOM    575  CG2 THR A  77     -32.957  29.938  -4.327  1.00 74.85      A    C  
ATOM    576  OG1 THR A  77     -32.927  28.297  -6.010  1.00 76.75      A    O  
ATOM    577  N   THR A  78     -30.549  27.478  -2.451  1.00 90.58      A    N  
ATOM    578  CA  THR A  78     -30.132  27.424  -1.045  1.00 90.08      A    C  
ATOM    579  C   THR A  78     -28.619  27.615  -0.914  1.00 90.60      A    C  
ATOM    580  O   THR A  78     -28.175  28.376  -0.054  1.00 88.79      A    O  
ATOM    581  CB  THR A  78     -30.557  26.104  -0.393  1.00 89.38      A    C  
ATOM    582  CG2 THR A  78     -30.236  26.070   1.099  1.00 79.55      A    C  
ATOM    583  OG1 THR A  78     -31.958  25.953  -0.499  1.00 79.55      A    O  
ATOM    584  N   TRP A  79     -27.831  26.999  -1.800  1.00 89.26      A    N  
ATOM    585  CA  TRP A  79     -26.383  27.176  -1.839  1.00 88.30      A    C  
ATOM    586  C   TRP A  79     -25.992  28.622  -2.178  1.00 88.84      A    C  
ATOM    587  O   TRP A  79     -25.174  29.211  -1.478  1.00 86.88      A    O  
ATOM    588  CB  TRP A  79     -25.794  26.177  -2.841  1.00 86.43      A    C  
ATOM    589  CG  TRP A  79     -24.304  26.203  -2.900  1.00 85.09      A    C  
ATOM    590  CD1 TRP A  79     -23.472  25.546  -2.062  1.00 75.22      A    C  
ATOM    591  CD2 TRP A  79     -23.449  26.934  -3.830  1.00 78.50      A    C  
ATOM    592  CE2 TRP A  79     -22.090  26.655  -3.503  1.00 76.90      A    C  
ATOM    593  CE3 TRP A  79     -23.692  27.797  -4.925  1.00 71.11      A    C  
ATOM    594  NE1 TRP A  79     -22.150  25.807  -2.421  1.00 73.54      A    N  
ATOM    595  CZ2 TRP A  79     -21.012  27.200  -4.222  1.00 74.14      A    C  
ATOM    596  CZ3 TRP A  79     -22.620  28.345  -5.638  1.00 65.24      A    C  
ATOM    597  CH2 TRP A  79     -21.295  28.055  -5.298  1.00 68.00      A    C  
ATOM    598  N   GLY A  80     -26.620  29.221  -3.169  1.00 88.99      A    N  
ATOM    599  CA  GLY A  80     -26.390  30.630  -3.515  1.00 88.56      A    C  
ATOM    600  C   GLY A  80     -26.730  31.585  -2.367  1.00 89.46      A    C  
ATOM    601  O   GLY A  80     -25.946  32.478  -2.055  1.00 87.87      A    O  
ATOM    602  N   MET A  81     -27.846  31.358  -1.680  1.00 89.53      A    N  
ATOM    603  CA  MET A  81     -28.208  32.124  -0.486  1.00 88.56      A    C  
ATOM    604  C   MET A  81     -27.196  31.940   0.643  1.00 89.19      A    C  
ATOM    605  O   MET A  81     -26.853  32.917   1.303  1.00 86.90      A    O  
ATOM    606  CB  MET A  81     -29.610  31.719   0.003  1.00 87.11      A    C  
ATOM    607  CG  MET A  81     -30.722  32.386  -0.810  1.00 76.79      A    C  
ATOM    608  SD  MET A  81     -30.812  34.197  -0.680  1.00 68.11      A    S  
ATOM    609  CE  MET A  81     -31.223  34.405   1.061  1.00 58.37      A    C  
ATOM    610  N   HIS A  82     -26.685  30.733   0.843  1.00 90.07      A    N  
ATOM    611  CA  HIS A  82     -25.638  30.480   1.828  1.00 89.15      A    C  
ATOM    612  C   HIS A  82     -24.366  31.267   1.520  1.00 89.41      A    C  
ATOM    613  O   HIS A  82     -23.840  31.908   2.424  1.00 88.58      A    O  
ATOM    614  CB  HIS A  82     -25.338  28.982   1.928  1.00 88.78      A    C  
ATOM    615  CG  HIS A  82     -24.142  28.723   2.807  1.00 86.89      A    C  
ATOM    616  CD2 HIS A  82     -22.884  28.347   2.389  1.00 76.32      A    C  
ATOM    617  ND1 HIS A  82     -24.037  29.011   4.157  1.00 76.59      A    N  
ATOM    618  CE1 HIS A  82     -22.768  28.805   4.533  1.00 76.88      A    C  
ATOM    619  NE2 HIS A  82     -22.046  28.398   3.480  1.00 78.74      A    N  
ATOM    620  N   GLN A  83     -23.916  31.295   0.271  1.00 88.86      A    N  
ATOM    621  CA  GLN A  83     -22.720  32.045  -0.123  1.00 86.73      A    C  
ATOM    622  C   GLN A  83     -22.879  33.544   0.187  1.00 86.71      A    C  
ATOM    623  O   GLN A  83     -21.979  34.150   0.768  1.00 85.10      A    O  
ATOM    624  CB  GLN A  83     -22.428  31.828  -1.621  1.00 85.62      A    C  
ATOM    625  CG  GLN A  83     -21.964  30.390  -1.938  1.00 80.71      A    C  
ATOM    626  CD  GLN A  83     -20.630  30.033  -1.282  1.00 75.06      A    C  
ATOM    627  NE2 GLN A  83     -20.351  28.769  -1.064  1.00 62.44      A    N  
ATOM    628  OE1 GLN A  83     -19.813  30.874  -0.966  1.00 64.66      A    O  
ATOM    629  N   ILE A  84     -24.038  34.115  -0.104  1.00 87.75      A    N  
ATOM    630  CA  ILE A  84     -24.331  35.522   0.218  1.00 86.81      A    C  
ATOM    631  C   ILE A  84     -24.298  35.752   1.737  1.00 86.54      A    C  
ATOM    632  O   ILE A  84     -23.739  36.744   2.205  1.00 84.61      A    O  
ATOM    633  CB  ILE A  84     -25.689  35.943  -0.389  1.00 86.53      A    C  
ATOM    634  CG1 ILE A  84     -25.646  35.883  -1.931  1.00 80.71      A    C  
ATOM    635  CG2 ILE A  84     -26.086  37.366   0.067  1.00 79.33      A    C  
ATOM    636  CD1 ILE A  84     -27.022  35.964  -2.596  1.00 71.44      A    C  
ATOM    637  N   TYR A  85     -24.898  34.851   2.519  1.00 87.56      A    N  
ATOM    638  CA  TYR A  85     -24.891  34.946   3.981  1.00 86.25      A    C  
ATOM    639  C   TYR A  85     -23.482  34.806   4.560  1.00 86.34      A    C  
ATOM    640  O   TYR A  85     -23.116  35.573   5.452  1.00 83.08      A    O  
ATOM    641  CB  TYR A  85     -25.809  33.872   4.581  1.00 84.13      A    C  
ATOM    642  CG  TYR A  85     -27.175  34.378   4.974  1.00 82.53      A    C  
ATOM    643  CD1 TYR A  85     -27.472  34.607   6.331  1.00 76.22      A    C  
ATOM    644  CD2 TYR A  85     -28.166  34.608   3.999  1.00 74.85      A    C  
ATOM    645  CE1 TYR A  85     -28.753  35.043   6.715  1.00 72.31      A    C  
ATOM    646  CE2 TYR A  85     -29.445  35.049   4.375  1.00 72.15      A    C  
ATOM    647  CZ  TYR A  85     -29.746  35.262   5.732  1.00 72.93      A    C  
ATOM    648  OH  TYR A  85     -31.004  35.668   6.092  1.00 70.21      A    O  
ATOM    649  N   ASP A  86     -22.690  33.880   4.063  1.00 86.74      A    N  
ATOM    650  CA  ASP A  86     -21.329  33.623   4.524  1.00 85.37      A    C  
ATOM    651  C   ASP A  86     -20.411  34.822   4.238  1.00 85.53      A    C  
ATOM    652  O   ASP A  86     -19.687  35.289   5.116  1.00 82.70      A    O  
ATOM    653  CB  ASP A  86     -20.803  32.343   3.870  1.00 83.27      A    C  
ATOM    654  CG  ASP A  86     -19.510  31.894   4.542  1.00 80.85      A    C  
ATOM    655  OD1 ASP A  86     -19.572  31.509   5.737  1.00 74.07      A    O  
ATOM    656  OD2 ASP A  86     -18.428  31.957   3.918  1.00 74.16      A    O1-
ATOM    657  N   GLU A  87     -20.512  35.384   3.048  1.00 84.42      A    N  
ATOM    658  CA  GLU A  87     -19.754  36.571   2.656  1.00 83.18      A    C  
ATOM    659  C   GLU A  87     -20.181  37.807   3.464  1.00 83.31      A    C  
ATOM    660  O   GLU A  87     -19.333  38.573   3.941  1.00 80.91      A    O  
ATOM    661  CB  GLU A  87     -19.920  36.750   1.136  1.00 81.46      A    C  
ATOM    662  CG  GLU A  87     -18.803  37.605   0.525  1.00 72.22      A    C  
ATOM    663  CD  GLU A  87     -18.810  37.552  -1.018  1.00 65.99      A    C  
ATOM    664  OE1 GLU A  87     -17.715  37.756  -1.602  1.00 57.37      A    O  
ATOM    665  OE2 GLU A  87     -19.884  37.323  -1.602  1.00 56.65      A    O1-
ATOM    666  N   ALA A  88     -21.474  37.971   3.714  1.00 83.21      A    N  
ATOM    667  CA  ALA A  88     -21.985  39.035   4.566  1.00 82.51      A    C  
ATOM    668  C   ALA A  88     -21.511  38.892   6.025  1.00 83.42      A    C  
ATOM    669  O   ALA A  88     -21.114  39.886   6.641  1.00 81.79      A    O  
ATOM    670  CB  ALA A  88     -23.522  39.054   4.474  1.00 81.50      A    C  
ATOM    671  N   LEU A  89     -21.504  37.695   6.566  1.00 82.63      A    N  
ATOM    672  CA  LEU A  89     -20.977  37.419   7.909  1.00 81.98      A    C  
ATOM    673  C   LEU A  89     -19.465  37.675   7.966  1.00 82.27      A    C  
ATOM    674  O   LEU A  89     -18.994  38.269   8.929  1.00 79.44      A    O  
ATOM    675  CB  LEU A  89     -21.306  35.976   8.320  1.00 81.23      A    C  
ATOM    676  CG  LEU A  89     -22.766  35.765   8.760  1.00 81.07      A    C  
ATOM    677  CD1 LEU A  89     -23.049  34.276   8.912  1.00 75.65      A    C  
ATOM    678  CD2 LEU A  89     -23.071  36.422  10.108  1.00 75.68      A    C  
ATOM    679  N   ARG A  90     -18.719  37.312   6.942  1.00 82.48      A    N  
ATOM    680  CA  ARG A  90     -17.274  37.563   6.854  1.00 81.27      A    C  
ATOM    681  C   ARG A  90     -16.924  39.053   6.907  1.00 81.07      A    C  
ATOM    682  O   ARG A  90     -15.901  39.415   7.465  1.00 76.43      A    O  
ATOM    683  CB  ARG A  90     -16.770  36.924   5.548  1.00 78.91      A    C  
ATOM    684  CG  ARG A  90     -15.285  36.598   5.566  1.00 73.02      A    C  
ATOM    685  CD  ARG A  90     -14.847  36.066   4.193  1.00 70.75      A    C  
ATOM    686  NE  ARG A  90     -14.139  34.768   4.288  1.00 63.37      A    N  
ATOM    687  CZ  ARG A  90     -13.709  34.046   3.256  1.00 58.10      A    C  
ATOM    688  NH1 ARG A  90     -13.825  34.438   2.026  1.00 54.39      A    N1+
ATOM    689  NH2 ARG A  90     -13.174  32.883   3.450  1.00 50.20      A    N  
ATOM    690  N   GLY A  91     -17.787  39.883   6.350  1.00 80.16      A    N  
ATOM    691  CA  GLY A  91     -17.632  41.336   6.343  1.00 79.27      A    C  
ATOM    692  C   GLY A  91     -17.961  42.034   7.668  1.00 80.02      A    C  
ATOM    693  O   GLY A  91     -17.760  43.242   7.778  1.00 75.44      A    O  
ATOM    694  N   LEU A  92     -18.465  41.319   8.672  1.00 79.87      A    N  
ATOM    695  CA  LEU A  92     -18.782  41.918   9.968  1.00 78.65      A    C  
ATOM    696  C   LEU A  92     -17.509  42.250  10.760  1.00 79.21      A    C  
ATOM    697  O   LEU A  92     -16.471  41.606  10.639  1.00 73.72      A    O  
ATOM    698  CB  LEU A  92     -19.735  41.014  10.770  1.00 76.17      A    C  
ATOM    699  CG  LEU A  92     -21.134  40.866  10.150  1.00 75.16      A    C  
ATOM    700  CD1 LEU A  92     -21.949  39.839  10.939  1.00 71.25      A    C  
ATOM    701  CD2 LEU A  92     -21.921  42.180  10.154  1.00 70.91      A    C  
ATOM    702  N   ALA A  93     -17.609  43.267  11.622  1.00 74.15      A    N  
ATOM    703  CA  ALA A  93     -16.496  43.745  12.432  1.00 72.71      A    C  
ATOM    704  C   ALA A  93     -16.237  42.817  13.634  1.00 75.12      A    C  
ATOM    705  O   ALA A  93     -16.544  43.147  14.783  1.00 68.69      A    O  
ATOM    706  CB  ALA A  93     -16.768  45.201  12.823  1.00 65.99      A    C  
ATOM    707  N   TRP A  94     -15.640  41.663  13.378  1.00 77.12      A    N  
ATOM    708  CA  TRP A  94     -15.134  40.760  14.403  1.00 74.15      A    C  
ATOM    709  C   TRP A  94     -13.891  41.392  15.047  1.00 74.32      A    C  
ATOM    710  O   TRP A  94     -12.907  41.695  14.368  1.00 68.42      A    O  
ATOM    711  CB  TRP A  94     -14.842  39.393  13.787  1.00 71.93      A    C  
ATOM    712  CG  TRP A  94     -15.966  38.812  12.986  1.00 75.07      A    C  
ATOM    713  CD1 TRP A  94     -16.042  38.804  11.639  1.00 67.82      A    C  
ATOM    714  CD2 TRP A  94     -17.210  38.204  13.465  1.00 73.60      A    C  
ATOM    715  CE2 TRP A  94     -17.990  37.843  12.327  1.00 71.76      A    C  
ATOM    716  CE3 TRP A  94     -17.733  37.926  14.744  1.00 70.09      A    C  
ATOM    717  NE1 TRP A  94     -17.249  38.224  11.236  1.00 67.87      A    N  
ATOM    718  CZ2 TRP A  94     -19.264  37.239  12.449  1.00 70.29      A    C  
ATOM    719  CZ3 TRP A  94     -18.994  37.317  14.863  1.00 65.65      A    C  
ATOM    720  CH2 TRP A  94     -19.749  36.985  13.737  1.00 68.41      A    C  
ATOM    721  N   SER A  95     -13.919  41.634  16.355  1.00 67.26      A    N  
ATOM    722  CA  SER A  95     -12.812  42.302  17.048  1.00 64.75      A    C  
ATOM    723  C   SER A  95     -11.568  41.416  17.095  1.00 65.89      A    C  
ATOM    724  O   SER A  95     -11.500  40.474  17.879  1.00 58.89      A    O  
ATOM    725  CB  SER A  95     -13.230  42.720  18.458  1.00 57.66      A    C  
ATOM    726  OG  SER A  95     -12.135  43.325  19.123  1.00 53.09      A    O  
ATOM    727  N   ALA A  96     -10.539  41.788  16.341  1.00 65.41      A    N  
ATOM    728  CA  ALA A  96      -9.274  41.059  16.290  1.00 63.87      A    C  
ATOM    729  C   ALA A  96      -8.525  41.026  17.637  1.00 66.54      A    C  
ATOM    730  O   ALA A  96      -7.755  40.107  17.887  1.00 59.76      A    O  
ATOM    731  CB  ALA A  96      -8.408  41.689  15.193  1.00 56.48      A    C  
ATOM    732  N   SER A  97      -8.735  41.993  18.523  1.00 66.14      A    N  
ATOM    733  CA  SER A  97      -8.012  42.075  19.803  1.00 65.96      A    C  
ATOM    734  C   SER A  97      -8.468  41.029  20.831  1.00 68.27      A    C  
ATOM    735  O   SER A  97      -7.706  40.688  21.727  1.00 60.87      A    O  
ATOM    736  CB  SER A  97      -8.167  43.470  20.401  1.00 60.34      A    C  
ATOM    737  OG  SER A  97      -9.527  43.806  20.605  1.00 54.79      A    O  
ATOM    738  N   GLY A  98      -9.693  40.550  20.727  1.00 68.12      A    N  
ATOM    739  CA  GLY A  98     -10.268  39.597  21.676  1.00 69.09      A    C  
ATOM    740  C   GLY A  98     -10.607  38.231  21.076  1.00 72.57      A    C  
ATOM    741  O   GLY A  98     -11.027  37.342  21.813  1.00 67.21      A    O  
ATOM    742  N   VAL A  99     -10.431  38.065  19.771  1.00 74.79      A    N  
ATOM    743  CA  VAL A  99     -10.707  36.820  19.052  1.00 74.83      A    C  
ATOM    744  C   VAL A  99      -9.381  36.270  18.520  1.00 77.06      A    C  
ATOM    745  O   VAL A  99      -8.730  36.925  17.713  1.00 73.12      A    O  
ATOM    746  CB  VAL A  99     -11.727  37.033  17.924  1.00 70.92      A    C  
ATOM    747  CG1 VAL A  99     -12.097  35.705  17.270  1.00 65.35      A    C  
ATOM    748  CG2 VAL A  99     -13.025  37.664  18.443  1.00 66.94      A    C  
ATOM    749  N   ARG A 100      -8.983  35.088  18.989  1.00 77.04      A    N  
ATOM    750  CA  ARG A 100      -7.687  34.489  18.619  1.00 77.73      A    C  
ATOM    751  C   ARG A 100      -7.602  33.965  17.180  1.00 80.28      A    C  
ATOM    752  O   ARG A 100      -6.511  34.067  16.618  1.00 76.11      A    O  
ATOM    753  CB  ARG A 100      -7.290  33.365  19.601  1.00 72.98      A    C  
ATOM    754  CG  ARG A 100      -6.867  33.861  20.995  1.00 67.93      A    C  
ATOM    755  CD  ARG A 100      -6.322  32.669  21.803  1.00 62.07      A    C  
ATOM    756  NE  ARG A 100      -5.852  33.053  23.146  1.00 55.34      A    N  
ATOM    757  CZ  ARG A 100      -5.210  32.256  23.995  1.00 49.16      A    C  
ATOM    758  NH1 ARG A 100      -4.953  30.998  23.727  1.00 45.92      A    N1+
ATOM    759  NH2 ARG A 100      -4.801  32.694  25.155  1.00 42.58      A    N  
ATOM    760  N   PRO A 101      -8.644  33.388  16.580  1.00 78.94      A    N  
ATOM    761  CA  PRO A 101      -8.554  32.859  15.224  1.00 79.23      A    C  
ATOM    762  C   PRO A 101      -8.222  33.964  14.212  1.00 81.24      A    C  
ATOM    763  O   PRO A 101      -8.784  35.067  14.309  1.00 77.47      A    O  
ATOM    764  CB  PRO A 101      -9.907  32.220  14.909  1.00 74.95      A    C  
ATOM    765  CG  PRO A 101     -10.534  31.993  16.272  1.00 75.30      A    C  
ATOM    766  CD  PRO A 101      -9.950  33.101  17.133  1.00 78.85      A    C  
ATOM    767  N   PRO A 102      -7.380  33.686  13.210  1.00 78.86      A    N  
ATOM    768  CA  PRO A 102      -7.192  34.605  12.096  1.00 77.71      A    C  
ATOM    769  C   PRO A 102      -8.469  34.705  11.253  1.00 79.50      A    C  
ATOM    770  O   PRO A 102      -9.297  33.797  11.240  1.00 73.39      A    O  
ATOM    771  CB  PRO A 102      -5.995  34.039  11.314  1.00 73.71      A    C  
ATOM    772  CG  PRO A 102      -6.084  32.532  11.574  1.00 75.10      A    C  
ATOM    773  CD  PRO A 102      -6.630  32.454  12.999  1.00 78.07      A    C  
ATOM    774  N   SER A 103      -8.616  35.792  10.507  1.00 75.55      A    N  
ATOM    775  CA  SER A 103      -9.798  36.005   9.660  1.00 73.08      A    C  
ATOM    776  C   SER A 103      -9.912  34.997   8.514  1.00 74.65      A    C  
ATOM    777  O   SER A 103     -11.010  34.611   8.114  1.00 69.46      A    O  
ATOM    778  CB  SER A 103      -9.773  37.420   9.085  1.00 69.29      A    C  
ATOM    779  OG  SER A 103      -8.557  37.660   8.400  1.00 64.07      A    O  
ATOM    780  N   SER A 104      -8.764  34.563   8.001  1.00 74.74      A    N  
ATOM    781  CA  SER A 104      -8.656  33.516   7.009  1.00 74.29      A    C  
ATOM    782  C   SER A 104      -7.418  32.670   7.274  1.00 76.14      A    C  
ATOM    783  O   SER A 104      -6.438  33.148   7.839  1.00 72.03      A    O  
ATOM    784  CB  SER A 104      -8.629  34.097   5.590  1.00 69.64      A    C  
ATOM    785  OG  SER A 104      -7.458  34.866   5.372  1.00 63.84      A    O  
ATOM    786  N   PHE A 105      -7.469  31.426   6.849  1.00 79.35      A    N  
ATOM    787  CA  PHE A 105      -6.364  30.493   6.938  1.00 80.35      A    C  
ATOM    788  C   PHE A 105      -6.087  29.914   5.549  1.00 81.55      A    C  
ATOM    789  O   PHE A 105      -6.868  29.111   5.051  1.00 76.61      A    O  
ATOM    790  CB  PHE A 105      -6.712  29.425   7.971  1.00 76.99      A    C  
ATOM    791  CG  PHE A 105      -5.607  28.425   8.173  1.00 78.97      A    C  
ATOM    792  CD1 PHE A 105      -5.853  27.058   7.979  1.00 74.81      A    C  
ATOM    793  CD2 PHE A 105      -4.332  28.861   8.569  1.00 72.67      A    C  
ATOM    794  CE1 PHE A 105      -4.831  26.128   8.184  1.00 70.93      A    C  
ATOM    795  CE2 PHE A 105      -3.303  27.940   8.766  1.00 71.20      A    C  
ATOM    796  CZ  PHE A 105      -3.548  26.566   8.583  1.00 73.48      A    C  
ATOM    797  N   ASN A 106      -5.031  30.401   4.911  1.00 82.19      A    N  
ATOM    798  CA  ASN A 106      -4.717  30.087   3.516  1.00 81.18      A    C  
ATOM    799  C   ASN A 106      -5.913  30.301   2.560  1.00 81.71      A    C  
ATOM    800  O   ASN A 106      -6.127  29.516   1.644  1.00 74.15      A    O  
ATOM    801  CB  ASN A 106      -4.103  28.681   3.426  1.00 78.17      A    C  
ATOM    802  CG  ASN A 106      -2.801  28.539   4.191  1.00 76.53      A    C  
ATOM    803  ND2 ASN A 106      -2.378  27.319   4.408  1.00 68.74      A    N  
ATOM    804  OD1 ASN A 106      -2.159  29.494   4.578  1.00 69.38      A    O  
ATOM    805  N   GLY A 107      -6.707  31.326   2.810  1.00 78.76      A    N  
ATOM    806  CA  GLY A 107      -7.923  31.615   2.045  1.00 76.35      A    C  
ATOM    807  C   GLY A 107      -9.207  30.999   2.605  1.00 78.80      A    C  
ATOM    808  O   GLY A 107     -10.289  31.528   2.344  1.00 72.37      A    O  
ATOM    809  N   SER A 108      -9.135  29.969   3.439  1.00 80.24      A    N  
ATOM    810  CA  SER A 108     -10.299  29.379   4.105  1.00 79.76      A    C  
ATOM    811  C   SER A 108     -10.936  30.365   5.089  1.00 81.23      A    C  
ATOM    812  O   SER A 108     -10.244  31.059   5.838  1.00 77.61      A    O  
ATOM    813  CB  SER A 108      -9.925  28.079   4.824  1.00 77.09      A    C  
ATOM    814  OG  SER A 108     -11.086  27.478   5.362  1.00 71.14      A    O  
ATOM    815  N   ASN A 109     -12.255  30.431   5.101  1.00 80.00      A    N  
ATOM    816  CA  ASN A 109     -12.996  31.353   5.961  1.00 79.70      A    C  
ATOM    817  C   ASN A 109     -13.146  30.797   7.379  1.00 81.25      A    C  
ATOM    818  O   ASN A 109     -13.750  29.745   7.567  1.00 76.28      A    O  
ATOM    819  CB  ASN A 109     -14.355  31.623   5.316  1.00 74.27      A    C  
ATOM    820  CG  ASN A 109     -15.127  32.719   6.027  1.00 69.43      A    C  
ATOM    821  ND2 ASN A 109     -16.351  32.955   5.610  1.00 63.57      A    N  
ATOM    822  OD1 ASN A 109     -14.651  33.373   6.932  1.00 61.46      A    O  
ATOM    823  N   LEU A 110     -12.692  31.539   8.388  1.00 80.43      A    N  
ATOM    824  CA  LEU A 110     -12.860  31.183   9.795  1.00 80.92      A    C  
ATOM    825  C   LEU A 110     -13.914  32.031  10.524  1.00 82.60      A    C  
ATOM    826  O   LEU A 110     -14.267  31.727  11.661  1.00 78.27      A    O  
ATOM    827  CB  LEU A 110     -11.500  31.245  10.510  1.00 77.67      A    C  
ATOM    828  CG  LEU A 110     -10.448  30.239   9.996  1.00 79.26      A    C  
ATOM    829  CD1 LEU A 110      -9.168  30.409  10.812  1.00 74.53      A    C  
ATOM    830  CD2 LEU A 110     -10.898  28.788  10.142  1.00 74.76      A    C  
ATOM    831  N   PHE A 111     -14.416  33.078   9.895  1.00 83.22      A    N  
ATOM    832  CA  PHE A 111     -15.400  33.984  10.489  1.00 82.02      A    C  
ATOM    833  C   PHE A 111     -16.777  33.953   9.825  1.00 81.43      A    C  
ATOM    834  O   PHE A 111     -17.675  34.672  10.264  1.00 72.07      A    O  
ATOM    835  CB  PHE A 111     -14.817  35.399  10.547  1.00 78.60      A    C  
ATOM    836  CG  PHE A 111     -13.788  35.567  11.633  1.00 78.72      A    C  
ATOM    837  CD1 PHE A 111     -14.185  35.540  12.985  1.00 73.75      A    C  
ATOM    838  CD2 PHE A 111     -12.436  35.757  11.318  1.00 73.05      A    C  
ATOM    839  CE1 PHE A 111     -13.240  35.700  14.008  1.00 68.59      A    C  
ATOM    840  CE2 PHE A 111     -11.484  35.919  12.341  1.00 68.99      A    C  
ATOM    841  CZ  PHE A 111     -11.885  35.888  13.684  1.00 69.37      A    C  
ATOM    842  N   GLY A 112     -16.956  33.112   8.818  1.00 81.63      A    N  
ATOM    843  CA  GLY A 112     -18.245  32.906   8.183  1.00 82.12      A    C  
ATOM    844  C   GLY A 112     -19.267  32.198   9.075  1.00 84.91      A    C  
ATOM    845  O   GLY A 112     -19.099  32.055  10.290  1.00 80.61      A    O  
ATOM    846  N   MET A 113     -20.324  31.717   8.436  1.00 85.70      A    N  
ATOM    847  CA  MET A 113     -21.387  30.969   9.106  1.00 86.48      A    C  
ATOM    848  C   MET A 113     -20.879  29.670   9.749  1.00 87.92      A    C  
ATOM    849  O   MET A 113     -21.408  29.240  10.766  1.00 84.77      A    O  
ATOM    850  CB  MET A 113     -22.485  30.682   8.075  1.00 83.83      A    C  
ATOM    851  CG  MET A 113     -23.734  30.067   8.717  1.00 78.74      A    C  
ATOM    852  SD  MET A 113     -25.104  29.774   7.566  1.00 74.36      A    S  
ATOM    853  CE  MET A 113     -25.622  31.467   7.219  1.00 64.81      A    C  
ATOM    854  N   ILE A 114     -19.846  29.085   9.162  1.00 88.36      A    N  
ATOM    855  CA  ILE A 114     -19.228  27.846   9.640  1.00 88.67      A    C  
ATOM    856  C   ILE A 114     -17.744  28.111   9.889  1.00 88.98      A    C  
ATOM    857  O   ILE A 114     -17.075  28.773   9.098  1.00 86.33      A    O  
ATOM    858  CB  ILE A 114     -19.470  26.693   8.639  1.00 87.80      A    C  
ATOM    859  CG1 ILE A 114     -20.990  26.439   8.462  1.00 84.13      A    C  
ATOM    860  CG2 ILE A 114     -18.770  25.410   9.113  1.00 85.03      A    C  
ATOM    861  CD1 ILE A 114     -21.336  25.535   7.285  1.00 77.78      A    C  
ATOM    862  N   ARG A 115     -17.208  27.580  10.990  1.00 89.89      A    N  
ATOM    863  CA  ARG A 115     -15.773  27.539  11.270  1.00 89.52      A    C  
ATOM    864  C   ARG A 115     -15.359  26.113  11.567  1.00 89.97      A    C  
ATOM    865  O   ARG A 115     -15.921  25.495  12.458  1.00 87.28      A    O  
ATOM    866  CB  ARG A 115     -15.427  28.497  12.424  1.00 87.54      A    C  
ATOM    867  CG  ARG A 115     -13.927  28.473  12.767  1.00 84.30      A    C  
ATOM    868  CD  ARG A 115     -13.526  29.642  13.686  1.00 83.05      A    C  
ATOM    869  NE  ARG A 115     -14.062  29.527  15.049  1.00 78.02      A    N  
ATOM    870  CZ  ARG A 115     -14.198  30.523  15.919  1.00 75.70      A    C  
ATOM    871  NH1 ARG A 115     -13.931  31.757  15.609  1.00 68.04      A    N1+
ATOM    872  NH2 ARG A 115     -14.598  30.288  17.134  1.00 68.87      A    N  
ATOM    873  N   VAL A 116     -14.345  25.635  10.863  1.00 89.40      A    N  
ATOM    874  CA  VAL A 116     -13.674  24.373  11.156  1.00 89.13      A    C  
ATOM    875  C   VAL A 116     -12.336  24.688  11.815  1.00 89.17      A    C  
ATOM    876  O   VAL A 116     -11.491  25.339  11.211  1.00 86.43      A    O  
ATOM    877  CB  VAL A 116     -13.499  23.510   9.894  1.00 88.38      A    C  
ATOM    878  CG1 VAL A 116     -12.900  22.154  10.252  1.00 83.31      A    C  
ATOM    879  CG2 VAL A 116     -14.843  23.267   9.196  1.00 85.32      A    C  
ATOM    880  N   ASP A 117     -12.166  24.274  13.062  1.00 90.31      A    N  
ATOM    881  CA  ASP A 117     -10.914  24.394  13.801  1.00 89.22      A    C  
ATOM    882  C   ASP A 117     -10.187  23.048  13.778  1.00 89.71      A    C  
ATOM    883  O   ASP A 117     -10.714  22.050  14.263  1.00 86.29      A    O  
ATOM    884  CB  ASP A 117     -11.237  24.866  15.228  1.00 86.52      A    C  
ATOM    885  CG  ASP A 117      -9.998  25.087  16.100  1.00 83.60      A    C  
ATOM    886  OD1 ASP A 117      -8.881  25.157  15.551  1.00 77.35      A    O  
ATOM    887  OD2 ASP A 117     -10.171  25.230  17.334  1.00 78.19      A    O1-
ATOM    888  N   THR A 118      -8.992  23.012  13.210  1.00 88.73      A    N  
ATOM    889  CA  THR A 118      -8.135  21.826  13.201  1.00 88.22      A    C  
ATOM    890  C   THR A 118      -7.291  21.831  14.467  1.00 87.88      A    C  
ATOM    891  O   THR A 118      -6.254  22.488  14.531  1.00 84.55      A    O  
ATOM    892  CB  THR A 118      -7.254  21.773  11.945  1.00 87.25      A    C  
ATOM    893  CG2 THR A 118      -6.507  20.451  11.841  1.00 79.22      A    C  
ATOM    894  OG1 THR A 118      -8.040  21.894  10.777  1.00 78.05      A    O  
ATOM    895  N   ILE A 119      -7.726  21.101  15.478  1.00 88.21      A    N  
ATOM    896  CA  ILE A 119      -7.078  21.051  16.797  1.00 86.75      A    C  
ATOM    897  C   ILE A 119      -5.829  20.179  16.758  1.00 86.50      A    C  
ATOM    898  O   ILE A 119      -4.807  20.526  17.357  1.00 81.48      A    O  
ATOM    899  CB  ILE A 119      -8.099  20.535  17.835  1.00 85.93      A    C  
ATOM    900  CG1 ILE A 119      -9.308  21.496  17.908  1.00 84.40      A    C  
ATOM    901  CG2 ILE A 119      -7.444  20.395  19.225  1.00 84.47      A    C  
ATOM    902  CD1 ILE A 119     -10.484  20.924  18.683  1.00 77.99      A    C  
ATOM    903  N   ASN A 120      -5.902  19.062  16.064  1.00 87.94      A    N  
ATOM    904  CA  ASN A 120      -4.774  18.182  15.814  1.00 87.10      A    C  
ATOM    905  C   ASN A 120      -4.825  17.720  14.349  1.00 87.44      A    C  
ATOM    906  O   ASN A 120      -5.920  17.458  13.857  1.00 82.67      A    O  
ATOM    907  CB  ASN A 120      -4.818  17.011  16.801  1.00 84.42      A    C  
ATOM    908  CG  ASN A 120      -3.504  16.257  16.834  1.00 83.76      A    C  
ATOM    909  ND2 ASN A 120      -3.487  15.026  16.398  1.00 75.08      A    N  
ATOM    910  OD1 ASN A 120      -2.494  16.792  17.236  1.00 74.74      A    O  
ATOM    911  N   PRO A 121      -3.694  17.611  13.616  1.00 87.05      A    N  
ATOM    912  CA  PRO A 121      -2.336  17.942  14.032  1.00 86.30      A    C  
ATOM    913  C   PRO A 121      -2.127  19.420  14.364  1.00 86.81      A    C  
ATOM    914  O   PRO A 121      -2.648  20.310  13.690  1.00 79.85      A    O  
ATOM    915  CB  PRO A 121      -1.429  17.487  12.891  1.00 81.59      A    C  
ATOM    916  CG  PRO A 121      -2.267  16.456  12.148  1.00 81.77      A    C  
ATOM    917  CD  PRO A 121      -3.682  16.975  12.313  1.00 85.09      A    C  
ATOM    918  N   ALA A 122      -1.311  19.667  15.395  1.00 84.42      A    N  
ATOM    919  CA  ALA A 122      -0.754  20.959  15.732  1.00 82.37      A    C  
ATOM    920  C   ALA A 122       0.776  20.863  15.722  1.00 83.55      A    C  
ATOM    921  O   ALA A 122       1.332  19.770  15.804  1.00 79.51      A    O  
ATOM    922  CB  ALA A 122      -1.312  21.415  17.089  1.00 78.58      A    C  
ATOM    923  N   TYR A 123       1.466  21.986  15.614  1.00 79.72      A    N  
ATOM    924  CA  TYR A 123       2.926  21.980  15.666  1.00 78.14      A    C  
ATOM    925  C   TYR A 123       3.407  21.932  17.118  1.00 78.84      A    C  
ATOM    926  O   TYR A 123       3.160  22.855  17.889  1.00 74.61      A    O  
ATOM    927  CB  TYR A 123       3.491  23.174  14.911  1.00 74.46      A    C  
ATOM    928  CG  TYR A 123       5.001  23.228  14.981  1.00 74.92      A    C  
ATOM    929  CD1 TYR A 123       5.641  24.134  15.861  1.00 71.07      A    C  
ATOM    930  CD2 TYR A 123       5.772  22.327  14.223  1.00 70.84      A    C  
ATOM    931  CE1 TYR A 123       7.030  24.149  15.972  1.00 65.29      A    C  
ATOM    932  CE2 TYR A 123       7.169  22.340  14.332  1.00 66.10      A    C  
ATOM    933  CZ  TYR A 123       7.799  23.246  15.207  1.00 66.48      A    C  
ATOM    934  OH  TYR A 123       9.163  23.250  15.327  1.00 63.53      A    O  
ATOM    935  N   PHE A 124       4.140  20.881  17.446  1.00 80.34      A    N  
ATOM    936  CA  PHE A 124       4.823  20.716  18.721  1.00 77.71      A    C  
ATOM    937  C   PHE A 124       6.283  20.379  18.468  1.00 78.57      A    C  
ATOM    938  O   PHE A 124       6.591  19.578  17.592  1.00 73.81      A    O  
ATOM    939  CB  PHE A 124       4.180  19.596  19.527  1.00 72.97      A    C  
ATOM    940  CG  PHE A 124       2.739  19.849  19.902  1.00 72.27      A    C  
ATOM    941  CD1 PHE A 124       2.442  20.596  21.046  1.00 68.11      A    C  
ATOM    942  CD2 PHE A 124       1.712  19.321  19.107  1.00 67.29      A    C  
ATOM    943  CE1 PHE A 124       1.110  20.802  21.413  1.00 62.51      A    C  
ATOM    944  CE2 PHE A 124       0.373  19.526  19.468  1.00 62.72      A    C  
ATOM    945  CZ  PHE A 124       0.076  20.270  20.623  1.00 63.17      A    C  
ATOM    946  N   THR A 125       7.182  20.906  19.296  1.00 75.05      A    N  
ATOM    947  CA  THR A 125       8.614  20.590  19.234  1.00 73.27      A    C  
ATOM    948  C   THR A 125       8.957  19.098  19.334  1.00 74.23      A    C  
ATOM    949  O   THR A 125       9.893  18.686  18.664  1.00 70.00      A    O  
ATOM    950  CB  THR A 125       9.401  21.365  20.302  1.00 68.91      A    C  
ATOM    951  CG2 THR A 125       9.689  22.799  19.854  1.00 62.84      A    C  
ATOM    952  OG1 THR A 125       8.684  21.461  21.510  1.00 64.07      A    O  
ATOM    953  N   PRO A 126       8.225  18.247  20.072  1.00 76.01      A    N  
ATOM    954  CA  PRO A 126       8.483  16.802  20.059  1.00 75.82      A    C  
ATOM    955  C   PRO A 126       8.336  16.145  18.678  1.00 78.55      A    C  
ATOM    956  O   PRO A 126       8.938  15.104  18.453  1.00 75.12      A    O  
ATOM    957  CB  PRO A 126       7.497  16.194  21.061  1.00 71.95      A    C  
ATOM    958  CG  PRO A 126       7.204  17.343  22.011  1.00 71.12      A    C  
ATOM    959  CD  PRO A 126       7.234  18.556  21.086  1.00 74.98      A    C  
ATOM    960  N   ILE A 127       7.581  16.724  17.758  1.00 79.99      A    N  
ATOM    961  CA  ILE A 127       7.448  16.199  16.395  1.00 79.65      A    C  
ATOM    962  C   ILE A 127       8.784  16.291  15.654  1.00 81.47      A    C  
ATOM    963  O   ILE A 127       9.161  15.354  14.962  1.00 79.34      A    O  
ATOM    964  CB  ILE A 127       6.310  16.913  15.623  1.00 77.97      A    C  
ATOM    965  CG1 ILE A 127       4.954  16.716  16.346  1.00 75.47      A    C  
ATOM    966  CG2 ILE A 127       6.216  16.396  14.178  1.00 75.14      A    C  
ATOM    967  CD1 ILE A 127       3.789  17.500  15.743  1.00 69.66      A    C  
ATOM    968  N   ASP A 128       9.552  17.364  15.889  1.00 81.45      A    N  
ATOM    969  CA  ASP A 128      10.856  17.568  15.257  1.00 79.48      A    C  
ATOM    970  C   ASP A 128      11.919  16.560  15.745  1.00 80.48      A    C  
ATOM    971  O   ASP A 128      12.938  16.372  15.082  1.00 76.00      A    O  
ATOM    972  CB  ASP A 128      11.348  19.003  15.525  1.00 76.30      A    C  
ATOM    973  CG  ASP A 128      10.423  20.104  15.017  1.00 73.38      A    C  
ATOM    974  OD1 ASP A 128       9.591  19.871  14.115  1.00 66.36      A    O  
ATOM    975  OD2 ASP A 128      10.530  21.239  15.539  1.00 68.57      A    O1-
ATOM    976  N   SER A 129      11.674  15.890  16.882  1.00 79.97      A    N  
ATOM    977  CA  SER A 129      12.568  14.865  17.436  1.00 78.80      A    C  
ATOM    978  C   SER A 129      12.277  13.445  16.944  1.00 80.24      A    C  
ATOM    979  O   SER A 129      12.937  12.502  17.369  1.00 75.29      A    O  
ATOM    980  CB  SER A 129      12.584  14.932  18.964  1.00 74.40      A    C  
ATOM    981  OG  SER A 129      11.356  14.545  19.547  1.00 66.50      A    O  
ATOM    982  N   ILE A 130      11.305  13.269  16.057  1.00 82.17      A    N  
ATOM    983  CA  ILE A 130      10.993  11.960  15.481  1.00 82.66      A    C  
ATOM    984  C   ILE A 130      12.136  11.557  14.542  1.00 84.45      A    C  
ATOM    985  O   ILE A 130      12.297  12.128  13.465  1.00 81.93      A    O  
ATOM    986  CB  ILE A 130       9.632  11.971  14.754  1.00 80.62      A    C  
ATOM    987  CG1 ILE A 130       8.480  12.254  15.740  1.00 77.36      A    C  
ATOM    988  CG2 ILE A 130       9.388  10.626  14.048  1.00 76.54      A    C  
ATOM    989  CD1 ILE A 130       7.124  12.527  15.064  1.00 71.95      A    C  
ATOM    990  N   TRP A 131      12.884  10.521  14.919  1.00 86.54      A    N  
ATOM    991  CA  TRP A 131      14.042  10.040  14.157  1.00 85.53      A    C  
ATOM    992  C   TRP A 131      13.708   9.572  12.730  1.00 86.25      A    C  
ATOM    993  O   TRP A 131      14.585   9.526  11.871  1.00 82.63      A    O  
ATOM    994  CB  TRP A 131      14.703   8.905  14.943  1.00 83.59      A    C  
ATOM    995  CG  TRP A 131      13.911   7.634  15.042  1.00 85.01      A    C  
ATOM    996  CD1 TRP A 131      13.115   7.263  16.072  1.00 80.77      A    C  
ATOM    997  CD2 TRP A 131      13.839   6.534  14.068  1.00 86.02      A    C  
ATOM    998  CE2 TRP A 131      12.981   5.542  14.591  1.00 84.86      A    C  
ATOM    999  CE3 TRP A 131      14.437   6.315  12.813  1.00 83.09      A    C  
ATOM   1000  NE1 TRP A 131      12.554   6.013  15.810  1.00 80.26      A    N  
ATOM   1001  CZ2 TRP A 131      12.701   4.347  13.878  1.00 84.21      A    C  
ATOM   1002  CZ3 TRP A 131      14.158   5.120  12.108  1.00 80.39      A    C  
ATOM   1003  CH2 TRP A 131      13.303   4.154  12.633  1.00 81.43      A    C  
ATOM   1004  N   LYS A 132      12.448   9.255  12.463  1.00 84.86      A    N  
ATOM   1005  CA  LYS A 132      11.951   8.789  11.159  1.00 84.12      A    C  
ATOM   1006  C   LYS A 132      11.836   9.900  10.115  1.00 84.83      A    C  
ATOM   1007  O   LYS A 132      11.717   9.611   8.928  1.00 81.19      A    O  
ATOM   1008  CB  LYS A 132      10.594   8.071  11.351  1.00 81.48      A    C  
ATOM   1009  CG  LYS A 132      10.655   6.979  12.433  1.00 82.84      A    C  
ATOM   1010  CD  LYS A 132       9.357   6.166  12.588  1.00 82.69      A    C  
ATOM   1011  CE  LYS A 132       9.590   5.163  13.711  1.00 79.66      A    C  
ATOM   1012  NZ  LYS A 132       8.433   4.263  13.970  1.00 75.33      A    N1+
ATOM   1013  N   LEU A 133      11.854  11.155  10.530  1.00 83.46      A    N  
ATOM   1014  CA  LEU A 133      11.699  12.298   9.631  1.00 81.89      A    C  
ATOM   1015  C   LEU A 133      13.040  12.633   8.969  1.00 82.60      A    C  
ATOM   1016  O   LEU A 133      13.958  13.139   9.612  1.00 79.55      A    O  
ATOM   1017  CB  LEU A 133      11.140  13.512  10.386  1.00 79.37      A    C  
ATOM   1018  CG  LEU A 133       9.749  13.300  11.012  1.00 78.06      A    C  
ATOM   1019  CD1 LEU A 133       9.313  14.585  11.737  1.00 74.12      A    C  
ATOM   1020  CD2 LEU A 133       8.675  12.967   9.979  1.00 73.96      A    C  
ATOM   1021  N   ARG A 134      13.139  12.412   7.656  1.00 82.05      A    N  
ATOM   1022  CA  ARG A 134      14.360  12.737   6.896  1.00 80.19      A    C  
ATOM   1023  C   ARG A 134      14.706  14.225   6.906  1.00 80.88      A    C  
ATOM   1024  O   ARG A 134      15.878  14.566   6.969  1.00 76.25      A    O  
ATOM   1025  CB  ARG A 134      14.223  12.264   5.440  1.00 76.76      A    C  
ATOM   1026  CG  ARG A 134      14.528  10.767   5.292  1.00 70.27      A    C  
ATOM   1027  CD  ARG A 134      14.547  10.392   3.806  1.00 66.48      A    C  
ATOM   1028  NE  ARG A 134      15.007   9.007   3.617  1.00 60.14      A    N  
ATOM   1029  CZ  ARG A 134      15.189   8.391   2.458  1.00 54.34      A    C  
ATOM   1030  NH1 ARG A 134      14.957   8.991   1.323  1.00 50.52      A    N1+
ATOM   1031  NH2 ARG A 134      15.609   7.171   2.431  1.00 48.38      A    N  
ATOM   1032  N   GLU A 135      13.696  15.076   6.838  1.00 80.50      A    N  
ATOM   1033  CA  GLU A 135      13.891  16.532   6.835  1.00 78.95      A    C  
ATOM   1034  C   GLU A 135      14.069  17.110   8.261  1.00 78.88      A    C  
ATOM   1035  O   GLU A 135      14.344  18.298   8.414  1.00 71.20      A    O  
ATOM   1036  CB  GLU A 135      12.744  17.230   6.076  1.00 75.73      A    C  
ATOM   1037  CG  GLU A 135      12.617  16.769   4.607  1.00 69.83      A    C  
ATOM   1038  CD  GLU A 135      11.568  17.546   3.785  1.00 63.18      A    C  
ATOM   1039  OE1 GLU A 135      11.381  17.215   2.595  1.00 55.73      A    O  
ATOM   1040  OE2 GLU A 135      10.953  18.503   4.310  1.00 57.76      A    O1-
ATOM   1041  N   GLY A 136      13.927  16.293   9.301  1.00 77.12      A    N  
ATOM   1042  CA  GLY A 136      14.047  16.714  10.692  1.00 75.36      A    C  
ATOM   1043  C   GLY A 136      13.088  17.857  11.042  1.00 78.18      A    C  
ATOM   1044  O   GLY A 136      11.884  17.757  10.831  1.00 73.07      A    O  
ATOM   1045  N   HIS A 137      13.629  18.965  11.566  1.00 79.51      A    N  
ATOM   1046  CA  HIS A 137      12.843  20.137  11.972  1.00 79.05      A    C  
ATOM   1047  C   HIS A 137      12.224  20.915  10.800  1.00 81.37      A    C  
ATOM   1048  O   HIS A 137      11.270  21.670  10.998  1.00 76.52      A    O  
ATOM   1049  CB  HIS A 137      13.735  21.057  12.812  1.00 74.47      A    C  
ATOM   1050  CG  HIS A 137      14.898  21.653  12.065  1.00 68.40      A    C  
ATOM   1051  CD2 HIS A 137      15.022  22.951  11.630  1.00 57.57      A    C  
ATOM   1052  ND1 HIS A 137      16.061  21.006  11.682  1.00 57.70      A    N  
ATOM   1053  CE1 HIS A 137      16.850  21.880  11.032  1.00 52.33      A    C  
ATOM   1054  NE2 HIS A 137      16.258  23.076  10.990  1.00 55.02      A    N  
ATOM   1055  N   ASP A 138      12.712  20.699   9.573  1.00 80.56      A    N  
ATOM   1056  CA  ASP A 138      12.217  21.356   8.365  1.00 81.90      A    C  
ATOM   1057  C   ASP A 138      11.115  20.560   7.640  1.00 84.51      A    C  
ATOM   1058  O   ASP A 138      10.792  20.846   6.486  1.00 80.50      A    O  
ATOM   1059  CB  ASP A 138      13.390  21.687   7.431  1.00 77.79      A    C  
ATOM   1060  CG  ASP A 138      14.226  22.881   7.897  1.00 72.09      A    C  
ATOM   1061  OD1 ASP A 138      13.635  23.833   8.456  1.00 65.00      A    O  
ATOM   1062  OD2 ASP A 138      15.438  22.875   7.630  1.00 65.35      A    O1-
ATOM   1063  N   TRP A 139      10.523  19.570   8.313  1.00 85.43      A    N  
ATOM   1064  CA  TRP A 139       9.450  18.761   7.729  1.00 85.30      A    C  
ATOM   1065  C   TRP A 139       8.303  19.632   7.215  1.00 86.37      A    C  
ATOM   1066  O   TRP A 139       7.909  20.631   7.823  1.00 84.11      A    O  
ATOM   1067  CB  TRP A 139       8.961  17.708   8.732  1.00 83.75      A    C  
ATOM   1068  CG  TRP A 139       8.208  18.248   9.903  1.00 85.68      A    C  
ATOM   1069  CD1 TRP A 139       8.744  18.591  11.088  1.00 82.60      A    C  
ATOM   1070  CD2 TRP A 139       6.768  18.526  10.013  1.00 85.97      A    C  
ATOM   1071  CE2 TRP A 139       6.524  19.040  11.308  1.00 85.12      A    C  
ATOM   1072  CE3 TRP A 139       5.682  18.383   9.131  1.00 82.90      A    C  
ATOM   1073  NE1 TRP A 139       7.751  19.063  11.934  1.00 82.69      A    N  
ATOM   1074  CZ2 TRP A 139       5.229  19.416  11.724  1.00 83.41      A    C  
ATOM   1075  CZ3 TRP A 139       4.389  18.756   9.551  1.00 81.11      A    C  
ATOM   1076  CH2 TRP A 139       4.171  19.273  10.829  1.00 81.94      A    C  
ATOM   1077  N   LYS A 140       7.747  19.239   6.077  1.00 87.00      A    N  
ATOM   1078  CA  LYS A 140       6.607  19.907   5.437  1.00 87.24      A    C  
ATOM   1079  C   LYS A 140       5.381  19.006   5.359  1.00 88.48      A    C  
ATOM   1080  O   LYS A 140       4.259  19.503   5.339  1.00 83.78      A    O  
ATOM   1081  CB  LYS A 140       7.009  20.374   4.044  1.00 85.00      A    C  
ATOM   1082  CG  LYS A 140       8.131  21.423   4.094  1.00 83.46      A    C  
ATOM   1083  CD  LYS A 140       8.513  21.833   2.675  1.00 77.09      A    C  
ATOM   1084  CE  LYS A 140       9.736  22.720   2.725  1.00 70.09      A    C  
ATOM   1085  NZ  LYS A 140      10.306  22.898   1.375  1.00 61.38      A    N1+
ATOM   1086  N   GLU A 141       5.610  17.708   5.355  1.00 89.03      A    N  
ATOM   1087  CA  GLU A 141       4.582  16.687   5.342  1.00 89.20      A    C  
ATOM   1088  C   GLU A 141       4.866  15.659   6.439  1.00 89.72      A    C  
ATOM   1089  O   GLU A 141       6.019  15.318   6.689  1.00 86.45      A    O  
ATOM   1090  CB  GLU A 141       4.513  15.999   3.970  1.00 86.81      A    C  
ATOM   1091  CG  GLU A 141       4.197  16.968   2.820  1.00 82.71      A    C  
ATOM   1092  CD  GLU A 141       3.958  16.274   1.473  1.00 85.05      A    C  
ATOM   1093  OE1 GLU A 141       3.605  16.990   0.509  1.00 77.70      A    O  
ATOM   1094  OE2 GLU A 141       4.096  15.040   1.371  1.00 80.51      A    O1-
ATOM   1095  N   LEU A 142       3.811  15.175   7.093  1.00 88.52      A    N  
ATOM   1096  CA  LEU A 142       3.890  14.028   7.991  1.00 88.00      A    C  
ATOM   1097  C   LEU A 142       3.269  12.829   7.282  1.00 89.04      A    C  
ATOM   1098  O   LEU A 142       2.062  12.834   7.010  1.00 85.86      A    O  
ATOM   1099  CB  LEU A 142       3.163  14.321   9.315  1.00 85.93      A    C  
ATOM   1100  CG  LEU A 142       3.874  15.346  10.214  1.00 83.84      A    C  
ATOM   1101  CD1 LEU A 142       2.961  15.700  11.398  1.00 79.62      A    C  
ATOM   1102  CD2 LEU A 142       5.185  14.809  10.779  1.00 79.39      A    C  
ATOM   1103  N   ASP A 143       4.074  11.818   7.016  1.00 90.66      A    N  
ATOM   1104  CA  ASP A 143       3.585  10.574   6.436  1.00 90.63      A    C  
ATOM   1105  C   ASP A 143       2.569   9.925   7.375  1.00 90.72      A    C  
ATOM   1106  O   ASP A 143       2.900   9.526   8.488  1.00 86.06      A    O  
ATOM   1107  CB  ASP A 143       4.749   9.619   6.133  1.00 88.38      A    C  
ATOM   1108  CG  ASP A 143       5.708  10.104   5.043  1.00 86.63      A    C  
ATOM   1109  OD1 ASP A 143       5.308  10.973   4.232  1.00 79.76      A    O  
ATOM   1110  OD2 ASP A 143       6.832   9.582   4.996  1.00 80.53      A    O1-
ATOM   1111  N   PHE A 144       1.320   9.807   6.932  1.00 92.14      A    N  
ATOM   1112  CA  PHE A 144       0.236   9.275   7.774  1.00 91.71      A    C  
ATOM   1113  C   PHE A 144       0.420   7.791   8.117  1.00 91.27      A    C  
ATOM   1114  O   PHE A 144      -0.125   7.315   9.115  1.00 86.05      A    O  
ATOM   1115  CB  PHE A 144      -1.102   9.508   7.062  1.00 90.34      A    C  
ATOM   1116  CG  PHE A 144      -1.360   8.571   5.905  1.00 93.12      A    C  
ATOM   1117  CD1 PHE A 144      -0.839   8.847   4.626  1.00 90.79      A    C  
ATOM   1118  CD2 PHE A 144      -2.098   7.394   6.109  1.00 91.12      A    C  
ATOM   1119  CE1 PHE A 144      -1.044   7.945   3.568  1.00 89.96      A    C  
ATOM   1120  CE2 PHE A 144      -2.305   6.494   5.056  1.00 89.84      A    C  
ATOM   1121  CZ  PHE A 144      -1.776   6.771   3.785  1.00 90.94      A    C  
ATOM   1122  N   ASP A 145       1.199   7.066   7.317  1.00 91.88      A    N  
ATOM   1123  CA  ASP A 145       1.534   5.653   7.470  1.00 90.28      A    C  
ATOM   1124  C   ASP A 145       2.922   5.425   8.093  1.00 89.13      A    C  
ATOM   1125  O   ASP A 145       3.350   4.284   8.266  1.00 77.90      A    O  
ATOM   1126  CB  ASP A 145       1.384   4.968   6.098  1.00 86.67      A    C  
ATOM   1127  CG  ASP A 145       2.283   5.528   4.990  1.00 87.24      A    C  
ATOM   1128  OD1 ASP A 145       3.119   6.398   5.255  1.00 79.13      A    O  
ATOM   1129  OD2 ASP A 145       2.118   5.082   3.832  1.00 81.90      A    O1-
ATOM   1130  N   GLY A 146       3.621   6.486   8.476  1.00 86.53      A    N  
ATOM   1131  CA  GLY A 146       4.997   6.435   8.954  1.00 85.38      A    C  
ATOM   1132  C   GLY A 146       5.187   6.020  10.418  1.00 87.24      A    C  
ATOM   1133  O   GLY A 146       6.316   5.745  10.817  1.00 81.75      A    O  
ATOM   1134  N   ALA A 147       4.128   5.964  11.219  1.00 88.33      A    N  
ATOM   1135  CA  ALA A 147       4.258   5.793  12.671  1.00 87.55      A    C  
ATOM   1136  C   ALA A 147       4.986   4.497  13.073  1.00 88.21      A    C  
ATOM   1137  O   ALA A 147       5.862   4.538  13.932  1.00 82.61      A    O  
ATOM   1138  CB  ALA A 147       2.862   5.864  13.303  1.00 84.30      A    C  
ATOM   1139  N   ALA A 148       4.664   3.374  12.442  1.00 88.49      A    N  
ATOM   1140  CA  ALA A 148       5.266   2.066  12.726  1.00 88.05      A    C  
ATOM   1141  C   ALA A 148       6.413   1.678  11.767  1.00 89.04      A    C  
ATOM   1142  O   ALA A 148       6.940   0.575  11.848  1.00 83.69      A    O  
ATOM   1143  CB  ALA A 148       4.146   1.015  12.729  1.00 84.92      A    C  
ATOM   1144  N   SER A 149       6.804   2.565  10.854  1.00 89.20      A    N  
ATOM   1145  CA  SER A 149       7.764   2.257   9.793  1.00 89.39      A    C  
ATOM   1146  C   SER A 149       9.223   2.457  10.228  1.00 90.31      A    C  
ATOM   1147  O   SER A 149       9.515   3.163  11.194  1.00 85.83      A    O  
ATOM   1148  CB  SER A 149       7.447   3.084   8.544  1.00 86.32      A    C  
ATOM   1149  OG  SER A 149       7.753   4.448   8.728  1.00 79.39      A    O  
ATOM   1150  N   TYR A 150      10.146   1.854   9.486  1.00 88.97      A    N  
ATOM   1151  CA  TYR A 150      11.591   1.931   9.691  1.00 89.72      A    C  
ATOM   1152  C   TYR A 150      12.272   2.421   8.397  1.00 90.12      A    C  
ATOM   1153  O   TYR A 150      12.725   1.611   7.593  1.00 86.02      A    O  
ATOM   1154  CB  TYR A 150      12.124   0.569  10.153  1.00 88.17      A    C  
ATOM   1155  CG  TYR A 150      11.564   0.111  11.478  1.00 90.64      A    C  
ATOM   1156  CD1 TYR A 150      12.244   0.389  12.680  1.00 87.62      A    C  
ATOM   1157  CD2 TYR A 150      10.338  -0.578  11.528  1.00 88.21      A    C  
ATOM   1158  CE1 TYR A 150      11.708  -0.012  13.909  1.00 86.46      A    C  
ATOM   1159  CE2 TYR A 150       9.791  -0.976  12.751  1.00 86.75      A    C  
ATOM   1160  CZ  TYR A 150      10.474  -0.691  13.947  1.00 88.00      A    C  
ATOM   1161  OH  TYR A 150       9.926  -1.070  15.142  1.00 85.40      A    O  
ATOM   1162  N   PRO A 151      12.320   3.735   8.148  1.00 89.08      A    N  
ATOM   1163  CA  PRO A 151      12.968   4.278   6.961  1.00 88.08      A    C  
ATOM   1164  C   PRO A 151      14.492   4.175   7.027  1.00 88.42      A    C  
ATOM   1165  O   PRO A 151      15.081   4.226   8.111  1.00 83.94      A    O  
ATOM   1166  CB  PRO A 151      12.501   5.738   6.895  1.00 85.29      A    C  
ATOM   1167  CG  PRO A 151      12.271   6.097   8.362  1.00 87.08      A    C  
ATOM   1168  CD  PRO A 151      11.744   4.790   8.956  1.00 90.53      A    C  
ATOM   1169  N   GLU A 152      15.140   4.114   5.877  1.00 87.24      A    N  
ATOM   1170  CA  GLU A 152      16.594   4.198   5.755  1.00 85.71      A    C  
ATOM   1171  C   GLU A 152      17.085   5.624   6.061  1.00 86.51      A    C  
ATOM   1172  O   GLU A 152      17.146   6.506   5.192  1.00 82.44      A    O  
ATOM   1173  CB  GLU A 152      17.024   3.729   4.349  1.00 82.97      A    C  
ATOM   1174  CG  GLU A 152      18.557   3.604   4.179  1.00 81.47      A    C  
ATOM   1175  CD  GLU A 152      19.158   2.486   5.044  1.00 80.20      A    C  
ATOM   1176  OE1 GLU A 152      20.168   2.748   5.715  1.00 71.83      A    O  
ATOM   1177  OE2 GLU A 152      18.624   1.358   5.008  1.00 74.64      A    O1-
ATOM   1178  N   VAL A 153      17.413   5.849   7.337  1.00 85.91      A    N  
ATOM   1179  CA  VAL A 153      17.994   7.080   7.878  1.00 84.53      A    C  
ATOM   1180  C   VAL A 153      19.162   6.713   8.796  1.00 84.71      A    C  
ATOM   1181  O   VAL A 153      19.191   5.589   9.301  1.00 80.49      A    O  
ATOM   1182  CB  VAL A 153      16.947   7.934   8.626  1.00 82.12      A    C  
ATOM   1183  CG1 VAL A 153      15.857   8.444   7.682  1.00 75.87      A    C  
ATOM   1184  CG2 VAL A 153      16.276   7.188   9.785  1.00 78.57      A    C  
ATOM   1185  N   PRO A 154      20.105   7.624   9.084  1.00 83.24      A    N  
ATOM   1186  CA  PRO A 154      21.262   7.310   9.922  1.00 81.34      A    C  
ATOM   1187  C   PRO A 154      20.909   6.740  11.307  1.00 81.94      A    C  
ATOM   1188  O   PRO A 154      21.589   5.861  11.817  1.00 76.74      A    O  
ATOM   1189  CB  PRO A 154      22.039   8.628  10.046  1.00 78.84      A    C  
ATOM   1190  CG  PRO A 154      21.689   9.359   8.751  1.00 78.37      A    C  
ATOM   1191  CD  PRO A 154      20.236   8.942   8.506  1.00 81.45      A    C  
ATOM   1192  N   ALA A 155      19.805   7.192  11.897  1.00 81.67      A    N  
ATOM   1193  CA  ALA A 155      19.324   6.713  13.193  1.00 80.76      A    C  
ATOM   1194  C   ALA A 155      18.638   5.334  13.136  1.00 82.71      A    C  
ATOM   1195  O   ALA A 155      18.211   4.823  14.173  1.00 77.89      A    O  
ATOM   1196  CB  ALA A 155      18.398   7.785  13.779  1.00 76.37      A    C  
ATOM   1197  N   LEU A 156      18.499   4.707  11.961  1.00 82.65      A    N  
ATOM   1198  CA  LEU A 156      17.823   3.422  11.814  1.00 82.39      A    C  
ATOM   1199  C   LEU A 156      18.492   2.326  12.645  1.00 84.02      A    C  
ATOM   1200  O   LEU A 156      17.810   1.570  13.324  1.00 81.11      A    O  
ATOM   1201  CB  LEU A 156      17.774   3.035  10.323  1.00 80.21      A    C  
ATOM   1202  CG  LEU A 156      17.107   1.662  10.052  1.00 81.77      A    C  
ATOM   1203  CD1 LEU A 156      15.625   1.654  10.434  1.00 77.60      A    C  
ATOM   1204  CD2 LEU A 156      17.226   1.312   8.575  1.00 77.70      A    C  
ATOM   1205  N   GLU A 157      19.823   2.274  12.629  1.00 83.91      A    N  
ATOM   1206  CA  GLU A 157      20.600   1.226  13.302  1.00 81.90      A    C  
ATOM   1207  C   GLU A 157      20.359   1.194  14.814  1.00 83.53      A    C  
ATOM   1208  O   GLU A 157      20.276   0.115  15.401  1.00 79.71      A    O  
ATOM   1209  CB  GLU A 157      22.093   1.430  13.019  1.00 78.74      A    C  
ATOM   1210  CG  GLU A 157      22.419   1.377  11.519  1.00 70.77      A    C  
ATOM   1211  CD  GLU A 157      23.918   1.406  11.198  1.00 62.69      A    C  
ATOM   1212  OE1 GLU A 157      24.248   1.485   9.990  1.00 55.73      A    O  
ATOM   1213  OE2 GLU A 157      24.749   1.252  12.118  1.00 56.84      A    O1-
ATOM   1214  N   ASP A 158      20.165   2.348  15.439  1.00 83.11      A    N  
ATOM   1215  CA  ASP A 158      19.911   2.475  16.869  1.00 82.58      A    C  
ATOM   1216  C   ASP A 158      18.465   2.095  17.247  1.00 84.23      A    C  
ATOM   1217  O   ASP A 158      18.188   1.725  18.392  1.00 80.44      A    O  
ATOM   1218  CB  ASP A 158      20.210   3.917  17.312  1.00 79.77      A    C  
ATOM   1219  CG  ASP A 158      21.684   4.306  17.176  1.00 74.16      A    C  
ATOM   1220  OD1 ASP A 158      22.549   3.417  17.349  1.00 66.72      A    O  
ATOM   1221  OD2 ASP A 158      21.931   5.506  16.955  1.00 68.03      A    O1-
ATOM   1222  N   ASN A 159      17.542   2.151  16.288  1.00 84.12      A    N  
ATOM   1223  CA  ASN A 159      16.112   1.939  16.509  1.00 84.57      A    C  
ATOM   1224  C   ASN A 159      15.586   0.592  15.960  1.00 85.86      A    C  
ATOM   1225  O   ASN A 159      14.485   0.173  16.303  1.00 81.84      A    O  
ATOM   1226  CB  ASN A 159      15.341   3.142  15.940  1.00 82.12      A    C  
ATOM   1227  CG  ASN A 159      15.583   4.397  16.748  1.00 82.55      A    C  
ATOM   1228  ND2 ASN A 159      16.417   5.296  16.271  1.00 74.58      A    N  
ATOM   1229  OD1 ASN A 159      15.033   4.597  17.813  1.00 73.91      A    O  
ATOM   1230  N   LEU A 160      16.393  -0.112  15.161  1.00 86.87      A    N  
ATOM   1231  CA  LEU A 160      16.048  -1.411  14.572  1.00 86.75      A    C  
ATOM   1232  C   LEU A 160      15.638  -2.478  15.588  1.00 87.92      A    C  
ATOM   1233  O   LEU A 160      14.887  -3.402  15.268  1.00 84.96      A    O  
ATOM   1234  CB  LEU A 160      17.266  -1.914  13.774  1.00 84.13      A    C  
ATOM   1235  CG  LEU A 160      17.107  -1.686  12.262  1.00 80.98      A    C  
ATOM   1236  CD1 LEU A 160      18.478  -1.796  11.591  1.00 75.34      A    C  
ATOM   1237  CD2 LEU A 160      16.160  -2.709  11.663  1.00 76.06      A    C  
ATOM   1238  N   ARG A 161      16.099  -2.351  16.825  1.00 85.73      A    N  
ATOM   1239  CA  ARG A 161      15.822  -3.335  17.880  1.00 85.42      A    C  
ATOM   1240  C   ARG A 161      14.320  -3.540  18.101  1.00 86.42      A    C  
ATOM   1241  O   ARG A 161      13.892  -4.667  18.326  1.00 84.06      A    O  
ATOM   1242  CB  ARG A 161      16.514  -2.870  19.165  1.00 83.66      A    C  
ATOM   1243  CG  ARG A 161      17.076  -4.060  19.923  1.00 76.30      A    C  
ATOM   1244  CD  ARG A 161      17.725  -3.578  21.208  1.00 73.99      A    C  
ATOM   1245  NE  ARG A 161      18.549  -4.628  21.803  1.00 65.12      A    N  
ATOM   1246  CZ  ARG A 161      19.267  -4.490  22.902  1.00 58.01      A    C  
ATOM   1247  NH1 ARG A 161      19.234  -3.390  23.602  1.00 53.64      A    N1+
ATOM   1248  NH2 ARG A 161      20.041  -5.467  23.311  1.00 50.71      A    N  
ATOM   1249  N   LYS A 162      13.535  -2.483  17.977  1.00 86.47      A    N  
ATOM   1250  CA  LYS A 162      12.083  -2.532  18.132  1.00 86.67      A    C  
ATOM   1251  C   LYS A 162      11.407  -3.417  17.089  1.00 87.55      A    C  
ATOM   1252  O   LYS A 162      10.461  -4.124  17.419  1.00 84.19      A    O  
ATOM   1253  CB  LYS A 162      11.517  -1.110  18.104  1.00 84.50      A    C  
ATOM   1254  CG  LYS A 162      10.019  -1.141  18.413  1.00 84.74      A    C  
ATOM   1255  CD  LYS A 162       9.405   0.245  18.540  1.00 82.13      A    C  
ATOM   1256  CE  LYS A 162       7.944   0.018  18.910  1.00 78.83      A    C  
ATOM   1257  NZ  LYS A 162       7.253   1.257  19.264  1.00 72.85      A    N1+
ATOM   1258  N   PHE A 163      11.897  -3.455  15.848  1.00 88.87      A    N  
ATOM   1259  CA  PHE A 163      11.340  -4.316  14.803  1.00 88.32      A    C  
ATOM   1260  C   PHE A 163      11.405  -5.805  15.182  1.00 88.84      A    C  
ATOM   1261  O   PHE A 163      10.493  -6.579  14.880  1.00 86.45      A    O  
ATOM   1262  CB  PHE A 163      12.074  -4.045  13.490  1.00 87.99      A    C  
ATOM   1263  CG  PHE A 163      11.526  -4.827  12.315  1.00 90.55      A    C  
ATOM   1264  CD1 PHE A 163      12.260  -5.885  11.757  1.00 88.30      A    C  
ATOM   1265  CD2 PHE A 163      10.257  -4.508  11.798  1.00 88.40      A    C  
ATOM   1266  CE1 PHE A 163      11.738  -6.623  10.691  1.00 87.21      A    C  
ATOM   1267  CE2 PHE A 163       9.732  -5.248  10.726  1.00 87.38      A    C  
ATOM   1268  CZ  PHE A 163      10.465  -6.308  10.172  1.00 88.46      A    C  
ATOM   1269  N   PHE A 164      12.435  -6.197  15.935  1.00 89.40      A    N  
ATOM   1270  CA  PHE A 164      12.597  -7.552  16.468  1.00 88.56      A    C  
ATOM   1271  C   PHE A 164      11.999  -7.738  17.867  1.00 88.20      A    C  
ATOM   1272  O   PHE A 164      11.983  -8.859  18.391  1.00 82.60      A    O  
ATOM   1273  CB  PHE A 164      14.084  -7.919  16.447  1.00 87.34      A    C  
ATOM   1274  CG  PHE A 164      14.621  -8.098  15.047  1.00 89.33      A    C  
ATOM   1275  CD1 PHE A 164      14.597  -9.376  14.444  1.00 86.26      A    C  
ATOM   1276  CD2 PHE A 164      15.098  -6.999  14.325  1.00 86.78      A    C  
ATOM   1277  CE1 PHE A 164      15.036  -9.544  13.132  1.00 85.03      A    C  
ATOM   1278  CE2 PHE A 164      15.534  -7.164  13.004  1.00 85.35      A    C  
ATOM   1279  CZ  PHE A 164      15.497  -8.434  12.397  1.00 86.52      A    C  
ATOM   1280  N   ASN A 165      11.521  -6.669  18.490  1.00 86.85      A    N  
ATOM   1281  CA  ASN A 165      10.917  -6.669  19.807  1.00 86.31      A    C  
ATOM   1282  C   ASN A 165       9.801  -5.613  19.874  1.00 86.47      A    C  
ATOM   1283  O   ASN A 165       9.944  -4.586  20.539  1.00 81.57      A    O  
ATOM   1284  CB  ASN A 165      12.016  -6.460  20.865  1.00 83.50      A    C  
ATOM   1285  CG  ASN A 165      11.471  -6.619  22.272  1.00 79.64      A    C  
ATOM   1286  ND2 ASN A 165      12.027  -5.897  23.218  1.00 71.86      A    N  
ATOM   1287  OD1 ASN A 165      10.571  -7.397  22.535  1.00 71.98      A    O  
ATOM   1288  N   LEU A 166       8.695  -5.883  19.216  1.00 87.98      A    N  
ATOM   1289  CA  LEU A 166       7.555  -4.965  19.127  1.00 87.31      A    C  
ATOM   1290  C   LEU A 166       7.043  -4.405  20.473  1.00 88.14      A    C  
ATOM   1291  O   LEU A 166       6.620  -3.246  20.484  1.00 85.16      A    O  
ATOM   1292  CB  LEU A 166       6.393  -5.642  18.373  1.00 85.34      A    C  
ATOM   1293  CG  LEU A 166       6.654  -5.900  16.877  1.00 83.83      A    C  
ATOM   1294  CD1 LEU A 166       5.489  -6.698  16.297  1.00 79.80      A    C  
ATOM   1295  CD2 LEU A 166       6.768  -4.602  16.080  1.00 79.85      A    C  
ATOM   1296  N   PRO A 167       7.100  -5.139  21.606  1.00 86.99      A    N  
ATOM   1297  CA  PRO A 167       6.714  -4.592  22.915  1.00 85.44      A    C  
ATOM   1298  C   PRO A 167       7.639  -3.487  23.445  1.00 86.32      A    C  
ATOM   1299  O   PRO A 167       7.305  -2.870  24.453  1.00 82.77      A    O  
ATOM   1300  CB  PRO A 167       6.694  -5.784  23.878  1.00 83.19      A    C  
ATOM   1301  CG  PRO A 167       6.569  -6.994  22.968  1.00 82.76      A    C  
ATOM   1302  CD  PRO A 167       7.337  -6.564  21.728  1.00 86.50      A    C  
ATOM   1303  N   GLU A 168       8.788  -3.252  22.842  1.00 86.88      A    N  
ATOM   1304  CA  GLU A 168       9.713  -2.209  23.273  1.00 86.14      A    C  
ATOM   1305  C   GLU A 168       9.082  -0.823  23.054  1.00 86.93      A    C  
ATOM   1306  O   GLU A 168       8.648  -0.512  21.939  1.00 84.27      A    O  
ATOM   1307  CB  GLU A 168      11.065  -2.382  22.567  1.00 83.49      A    C  
ATOM   1308  CG  GLU A 168      12.174  -1.490  23.145  1.00 74.97      A    C  
ATOM   1309  CD  GLU A 168      13.596  -1.894  22.691  1.00 71.66      A    C  
ATOM   1310  OE1 GLU A 168      14.544  -1.148  23.006  1.00 64.05      A    O  
ATOM   1311  OE2 GLU A 168      13.769  -2.984  22.097  1.00 66.39      A    O1-
ATOM   1312  N   PRO A 169       8.985   0.017  24.095  1.00 84.57      A    N  
ATOM   1313  CA  PRO A 169       8.386   1.335  23.950  1.00 83.75      A    C  
ATOM   1314  C   PRO A 169       9.275   2.231  23.083  1.00 84.95      A    C  
ATOM   1315  O   PRO A 169      10.504   2.219  23.197  1.00 80.62      A    O  
ATOM   1316  CB  PRO A 169       8.217   1.867  25.374  1.00 80.53      A    C  
ATOM   1317  CG  PRO A 169       9.319   1.151  26.156  1.00 78.77      A    C  
ATOM   1318  CD  PRO A 169       9.414  -0.208  25.470  1.00 81.62      A    C  
ATOM   1319  N   ASP A 170       8.644   3.039  22.243  1.00 83.77      A    N  
ATOM   1320  CA  ASP A 170       9.303   4.064  21.429  1.00 83.52      A    C  
ATOM   1321  C   ASP A 170       8.478   5.351  21.499  1.00 84.95      A    C  
ATOM   1322  O   ASP A 170       7.353   5.433  21.004  1.00 81.68      A    O  
ATOM   1323  CB  ASP A 170       9.484   3.562  19.994  1.00 79.85      A    C  
ATOM   1324  CG  ASP A 170      10.066   4.608  19.033  1.00 76.14      A    C  
ATOM   1325  OD1 ASP A 170      10.558   5.648  19.507  1.00 70.41      A    O  
ATOM   1326  OD2 ASP A 170       9.943   4.391  17.807  1.00 71.13      A    O1-
ATOM   1327  N   ASP A 171       9.066   6.353  22.120  1.00 83.51      A    N  
ATOM   1328  CA  ASP A 171       8.445   7.664  22.277  1.00 83.96      A    C  
ATOM   1329  C   ASP A 171       8.222   8.336  20.923  1.00 85.76      A    C  
ATOM   1330  O   ASP A 171       7.189   8.975  20.718  1.00 82.67      A    O  
ATOM   1331  CB  ASP A 171       9.314   8.547  23.183  1.00 80.42      A    C  
ATOM   1332  CG  ASP A 171       9.316   8.133  24.656  1.00 71.57      A    C  
ATOM   1333  OD1 ASP A 171       8.346   7.466  25.094  1.00 62.62      A    O  
ATOM   1334  OD2 ASP A 171      10.267   8.538  25.362  1.00 63.68      A    O1-
ATOM   1335  N   ALA A 172       9.137   8.145  19.967  1.00 84.60      A    N  
ATOM   1336  CA  ALA A 172       9.001   8.706  18.632  1.00 84.93      A    C  
ATOM   1337  C   ALA A 172       7.791   8.126  17.893  1.00 86.82      A    C  
ATOM   1338  O   ALA A 172       7.018   8.874  17.294  1.00 84.13      A    O  
ATOM   1339  CB  ALA A 172      10.303   8.465  17.849  1.00 82.37      A    C  
ATOM   1340  N   GLU A 173       7.556   6.817  18.006  1.00 87.07      A    N  
ATOM   1341  CA  GLU A 173       6.370   6.194  17.423  1.00 87.33      A    C  
ATOM   1342  C   GLU A 173       5.080   6.704  18.080  1.00 88.27      A    C  
ATOM   1343  O   GLU A 173       4.106   7.009  17.396  1.00 86.45      A    O  
ATOM   1344  CB  GLU A 173       6.455   4.670  17.557  1.00 86.02      A    C  
ATOM   1345  CG  GLU A 173       5.354   3.989  16.747  1.00 79.02      A    C  
ATOM   1346  CD  GLU A 173       5.274   2.477  16.959  1.00 76.42      A    C  
ATOM   1347  OE1 GLU A 173       4.140   1.951  17.013  1.00 69.32      A    O  
ATOM   1348  OE2 GLU A 173       6.325   1.837  17.112  1.00 71.28      A    O1-
ATOM   1349  N   THR A 174       5.076   6.841  19.405  1.00 87.51      A    N  
ATOM   1350  CA  THR A 174       3.907   7.318  20.153  1.00 87.23      A    C  
ATOM   1351  C   THR A 174       3.560   8.758  19.778  1.00 88.29      A    C  
ATOM   1352  O   THR A 174       2.399   9.064  19.509  1.00 86.32      A    O  
ATOM   1353  CB  THR A 174       4.156   7.198  21.665  1.00 85.74      A    C  
ATOM   1354  CG2 THR A 174       2.940   7.638  22.487  1.00 73.39      A    C  
ATOM   1355  OG1 THR A 174       4.391   5.855  21.992  1.00 75.33      A    O  
ATOM   1356  N   VAL A 175       4.569   9.628  19.694  1.00 86.16      A    N  
ATOM   1357  CA  VAL A 175       4.404  11.014  19.254  1.00 85.88      A    C  
ATOM   1358  C   VAL A 175       3.912  11.065  17.811  1.00 87.02      A    C  
ATOM   1359  O   VAL A 175       2.958  11.785  17.512  1.00 85.96      A    O  
ATOM   1360  CB  VAL A 175       5.715  11.804  19.442  1.00 84.72      A    C  
ATOM   1361  CG1 VAL A 175       5.675  13.191  18.791  1.00 78.99      A    C  
ATOM   1362  CG2 VAL A 175       5.994  12.021  20.935  1.00 80.95      A    C  
ATOM   1363  N   TYR A 176       4.496  10.266  16.921  1.00 88.51      A    N  
ATOM   1364  CA  TYR A 176       4.113  10.249  15.512  1.00 89.53      A    C  
ATOM   1365  C   TYR A 176       2.675   9.758  15.315  1.00 89.92      A    C  
ATOM   1366  O   TYR A 176       1.897  10.354  14.568  1.00 88.04      A    O  
ATOM   1367  CB  TYR A 176       5.124   9.399  14.735  1.00 88.85      A    C  
ATOM   1368  CG  TYR A 176       5.249   9.670  13.245  1.00 90.09      A    C  
ATOM   1369  CD1 TYR A 176       6.344   9.118  12.558  1.00 86.18      A    C  
ATOM   1370  CD2 TYR A 176       4.343  10.476  12.531  1.00 86.16      A    C  
ATOM   1371  CE1 TYR A 176       6.536   9.363  11.195  1.00 84.57      A    C  
ATOM   1372  CE2 TYR A 176       4.516  10.733  11.167  1.00 84.52      A    C  
ATOM   1373  CZ  TYR A 176       5.620  10.173  10.501  1.00 86.76      A    C  
ATOM   1374  OH  TYR A 176       5.806  10.420   9.175  1.00 84.19      A    O  
ATOM   1375  N   ARG A 177       2.273   8.721  16.048  1.00 90.04      A    N  
ATOM   1376  CA  ARG A 177       0.905   8.207  16.027  1.00 90.05      A    C  
ATOM   1377  C   ARG A 177      -0.114   9.246  16.504  1.00 90.45      A    C  
ATOM   1378  O   ARG A 177      -1.175   9.377  15.898  1.00 88.51      A    O  
ATOM   1379  CB  ARG A 177       0.847   6.926  16.865  1.00 89.48      A    C  
ATOM   1380  CG  ARG A 177      -0.277   5.999  16.418  1.00 85.35      A    C  
ATOM   1381  CD  ARG A 177      -0.446   4.795  17.378  1.00 86.19      A    C  
ATOM   1382  NE  ARG A 177       0.813   4.124  17.706  1.00 83.56      A    N  
ATOM   1383  CZ  ARG A 177       1.424   3.136  17.063  1.00 84.54      A    C  
ATOM   1384  NH1 ARG A 177       0.928   2.558  16.016  1.00 72.54      A    N1+
ATOM   1385  NH2 ARG A 177       2.569   2.699  17.485  1.00 77.81      A    N  
ATOM   1386  N   LYS A 178       0.225  10.026  17.522  1.00 89.99      A    N  
ATOM   1387  CA  LYS A 178      -0.604  11.151  17.967  1.00 88.95      A    C  
ATOM   1388  C   LYS A 178      -0.664  12.268  16.925  1.00 89.33      A    C  
ATOM   1389  O   LYS A 178      -1.743  12.754  16.624  1.00 87.42      A    O  
ATOM   1390  CB  LYS A 178      -0.080  11.703  19.302  1.00 87.53      A    C  
ATOM   1391  CG  LYS A 178      -0.360  10.760  20.484  1.00 80.90      A    C  
ATOM   1392  CD  LYS A 178       0.219  11.372  21.759  1.00 77.67      A    C  
ATOM   1393  CE  LYS A 178      -0.053  10.493  22.977  1.00 68.27      A    C  
ATOM   1394  NZ  LYS A 178       0.425  11.151  24.212  1.00 60.71      A    N1+
ATOM   1395  N   ALA A 179       0.472  12.622  16.322  1.00 89.56      A    N  
ATOM   1396  CA  ALA A 179       0.563  13.680  15.321  1.00 88.74      A    C  
ATOM   1397  C   ALA A 179      -0.161  13.356  13.999  1.00 89.57      A    C  
ATOM   1398  O   ALA A 179      -0.436  14.252  13.211  1.00 86.63      A    O  
ATOM   1399  CB  ALA A 179       2.043  13.979  15.072  1.00 87.06      A    C  
ATOM   1400  N   THR A 180      -0.511  12.095  13.760  1.00 90.60      A    N  
ATOM   1401  CA  THR A 180      -1.207  11.650  12.543  1.00 90.75      A    C  
ATOM   1402  C   THR A 180      -2.711  11.421  12.739  1.00 91.21      A    C  
ATOM   1403  O   THR A 180      -3.382  10.833  11.890  1.00 87.55      A    O  
ATOM   1404  CB  THR A 180      -0.524  10.420  11.924  1.00 89.33      A    C  
ATOM   1405  CG2 THR A 180       0.842  10.778  11.343  1.00 81.07      A    C  
ATOM   1406  OG1 THR A 180      -0.328   9.418  12.895  1.00 81.85      A    O  
ATOM   1407  N   ARG A 181      -3.269  11.896  13.849  1.00 91.19      A    N  
ATOM   1408  CA  ARG A 181      -4.719  11.904  14.090  1.00 91.29      A    C  
ATOM   1409  C   ARG A 181      -5.286  13.270  13.722  1.00 91.21      A    C  
ATOM   1410  O   ARG A 181      -4.740  14.289  14.111  1.00 88.31      A    O  
ATOM   1411  CB  ARG A 181      -5.018  11.585  15.560  1.00 89.56      A    C  
ATOM   1412  CG  ARG A 181      -4.633  10.141  15.919  1.00 85.02      A    C  
ATOM   1413  CD  ARG A 181      -4.671   9.955  17.430  1.00 86.20      A    C  
ATOM   1414  NE  ARG A 181      -4.295   8.586  17.792  1.00 84.21      A    N  
ATOM   1415  CZ  ARG A 181      -3.818   8.179  18.950  1.00 83.93      A    C  
ATOM   1416  NH1 ARG A 181      -3.583   8.982  19.940  1.00 75.25      A    N1+
ATOM   1417  NH2 ARG A 181      -3.560   6.916  19.135  1.00 78.57      A    N  
ATOM   1418  N   LEU A 182      -6.389  13.285  12.996  1.00 92.35      A    N  
ATOM   1419  CA  LEU A 182      -7.117  14.505  12.695  1.00 92.54      A    C  
ATOM   1420  C   LEU A 182      -8.223  14.701  13.733  1.00 92.84      A    C  
ATOM   1421  O   LEU A 182      -9.158  13.910  13.796  1.00 90.91      A    O  
ATOM   1422  CB  LEU A 182      -7.667  14.431  11.262  1.00 92.05      A    C  
ATOM   1423  CG  LEU A 182      -8.428  15.698  10.822  1.00 92.36      A    C  
ATOM   1424  CD1 LEU A 182      -7.495  16.905  10.671  1.00 87.73      A    C  
ATOM   1425  CD2 LEU A 182      -9.094  15.450   9.475  1.00 87.86      A    C  
ATOM   1426  N   THR A 183      -8.119  15.770  14.506  1.00 92.87      A    N  
ATOM   1427  CA  THR A 183      -9.160  16.201  15.442  1.00 92.12      A    C  
ATOM   1428  C   THR A 183      -9.657  17.570  15.037  1.00 92.16      A    C  
ATOM   1429  O   THR A 183      -8.872  18.516  14.944  1.00 89.49      A    O  
ATOM   1430  CB  THR A 183      -8.650  16.217  16.884  1.00 90.83      A    C  
ATOM   1431  CG2 THR A 183      -9.732  16.605  17.877  1.00 79.97      A    C  
ATOM   1432  OG1 THR A 183      -8.200  14.942  17.263  1.00 80.78      A    O  
ATOM   1433  N   ILE A 184     -10.963  17.698  14.833  1.00 93.09      A    N  
ATOM   1434  CA  ILE A 184     -11.584  18.969  14.470  1.00 92.62      A    C  
ATOM   1435  C   ILE A 184     -12.719  19.334  15.427  1.00 92.88      A    C  
ATOM   1436  O   ILE A 184     -13.406  18.471  15.985  1.00 91.33      A    O  
ATOM   1437  CB  ILE A 184     -12.054  18.994  13.000  1.00 91.34      A    C  
ATOM   1438  CG1 ILE A 184     -13.208  18.007  12.724  1.00 83.47      A    C  
ATOM   1439  CG2 ILE A 184     -10.863  18.720  12.057  1.00 81.70      A    C  
ATOM   1440  CD1 ILE A 184     -13.926  18.295  11.399  1.00 80.67      A    C  
ATOM   1441  N   ARG A 185     -12.951  20.633  15.566  1.00 92.41      A    N  
ATOM   1442  CA  ARG A 185     -14.167  21.188  16.154  1.00 92.11      A    C  
ATOM   1443  C   ARG A 185     -14.861  22.065  15.120  1.00 91.91      A    C  
ATOM   1444  O   ARG A 185     -14.285  23.010  14.598  1.00 89.72      A    O  
ATOM   1445  CB  ARG A 185     -13.836  21.935  17.450  1.00 91.07      A    C  
ATOM   1446  CG  ARG A 185     -15.098  22.441  18.164  1.00 88.36      A    C  
ATOM   1447  CD  ARG A 185     -14.758  23.199  19.457  1.00 86.68      A    C  
ATOM   1448  NE  ARG A 185     -14.233  22.320  20.510  1.00 81.53      A    N  
ATOM   1449  CZ  ARG A 185     -13.121  22.478  21.213  1.00 79.22      A    C  
ATOM   1450  NH1 ARG A 185     -12.271  23.440  20.995  1.00 69.62      A    N1+
ATOM   1451  NH2 ARG A 185     -12.839  21.662  22.182  1.00 73.16      A    N  
ATOM   1452  N   LEU A 186     -16.118  21.744  14.847  1.00 92.36      A    N  
ATOM   1453  CA  LEU A 186     -16.973  22.525  13.970  1.00 92.37      A    C  
ATOM   1454  C   LEU A 186     -17.819  23.483  14.800  1.00 92.46      A    C  
ATOM   1455  O   LEU A 186     -18.445  23.073  15.781  1.00 90.20      A    O  
ATOM   1456  CB  LEU A 186     -17.847  21.554  13.154  1.00 91.01      A    C  
ATOM   1457  CG  LEU A 186     -18.549  22.254  11.974  1.00 89.91      A    C  
ATOM   1458  CD1 LEU A 186     -17.721  22.099  10.704  1.00 81.42      A    C  
ATOM   1459  CD2 LEU A 186     -19.924  21.643  11.725  1.00 81.50      A    C  
ATOM   1460  N   ARG A 187     -17.880  24.736  14.379  1.00 92.05      A    N  
ATOM   1461  CA  ARG A 187     -18.861  25.704  14.869  1.00 91.33      A    C  
ATOM   1462  C   ARG A 187     -19.783  26.112  13.736  1.00 91.40      A    C  
ATOM   1463  O   ARG A 187     -19.310  26.605  12.723  1.00 89.22      A    O  
ATOM   1464  CB  ARG A 187     -18.146  26.933  15.465  1.00 89.15      A    C  
ATOM   1465  CG  ARG A 187     -19.150  27.923  16.069  1.00 85.79      A    C  
ATOM   1466  CD  ARG A 187     -18.468  29.237  16.468  1.00 83.63      A    C  
ATOM   1467  NE  ARG A 187     -18.143  30.060  15.301  1.00 79.44      A    N  
ATOM   1468  CZ  ARG A 187     -17.576  31.259  15.346  1.00 78.51      A    C  
ATOM   1469  NH1 ARG A 187     -17.209  31.810  16.471  1.00 69.34      A    N1+
ATOM   1470  NH2 ARG A 187     -17.364  31.937  14.255  1.00 72.13      A    N  
ATOM   1471  N   TYR A 188     -21.083  25.992  13.959  1.00 91.97      A    N  
ATOM   1472  CA  TYR A 188     -22.115  26.470  13.050  1.00 92.51      A    C  
ATOM   1473  C   TYR A 188     -22.965  27.548  13.725  1.00 93.03      A    C  
ATOM   1474  O   TYR A 188     -23.442  27.368  14.840  1.00 91.17      A    O  
ATOM   1475  CB  TYR A 188     -22.967  25.282  12.586  1.00 91.89      A    C  
ATOM   1476  CG  TYR A 188     -24.170  25.649  11.746  1.00 93.14      A    C  
ATOM   1477  CD1 TYR A 188     -25.408  25.013  11.962  1.00 88.96      A    C  
ATOM   1478  CD2 TYR A 188     -24.077  26.614  10.726  1.00 89.99      A    C  
ATOM   1479  CE1 TYR A 188     -26.518  25.324  11.171  1.00 89.13      A    C  
ATOM   1480  CE2 TYR A 188     -25.188  26.950   9.931  1.00 88.95      A    C  
ATOM   1481  CZ  TYR A 188     -26.410  26.299  10.155  1.00 90.90      A    C  
ATOM   1482  OH  TYR A 188     -27.490  26.619   9.375  1.00 89.80      A    O  
ATOM   1483  N   TRP A 189     -23.153  28.661  13.044  1.00 92.25      A    N  
ATOM   1484  CA  TRP A 189     -24.033  29.737  13.472  1.00 91.77      A    C  
ATOM   1485  C   TRP A 189     -25.427  29.498  12.897  1.00 91.88      A    C  
ATOM   1486  O   TRP A 189     -25.745  29.908  11.782  1.00 88.85      A    O  
ATOM   1487  CB  TRP A 189     -23.440  31.092  13.077  1.00 90.49      A    C  
ATOM   1488  CG  TRP A 189     -22.258  31.514  13.895  1.00 90.22      A    C  
ATOM   1489  CD1 TRP A 189     -21.271  30.715  14.345  1.00 83.67      A    C  
ATOM   1490  CD2 TRP A 189     -21.931  32.847  14.374  1.00 86.96      A    C  
ATOM   1491  CE2 TRP A 189     -20.719  32.770  15.115  1.00 86.23      A    C  
ATOM   1492  CE3 TRP A 189     -22.534  34.094  14.253  1.00 83.66      A    C  
ATOM   1493  NE1 TRP A 189     -20.358  31.463  15.075  1.00 83.75      A    N  
ATOM   1494  CZ2 TRP A 189     -20.134  33.894  15.726  1.00 84.38      A    C  
ATOM   1495  CZ3 TRP A 189     -21.945  35.218  14.854  1.00 78.69      A    C  
ATOM   1496  CH2 TRP A 189     -20.764  35.120  15.593  1.00 80.30      A    C  
ATOM   1497  N   TYR A 190     -26.251  28.813  13.661  1.00 92.24      A    N  
ATOM   1498  CA  TYR A 190     -27.604  28.483  13.246  1.00 91.99      A    C  
ATOM   1499  C   TYR A 190     -28.521  29.703  13.347  1.00 92.19      A    C  
ATOM   1500  O   TYR A 190     -28.690  30.280  14.424  1.00 90.66      A    O  
ATOM   1501  CB  TYR A 190     -28.118  27.308  14.085  1.00 91.53      A    C  
ATOM   1502  CG  TYR A 190     -29.565  26.986  13.807  1.00 92.55      A    C  
ATOM   1503  CD1 TYR A 190     -30.567  27.284  14.758  1.00 88.92      A    C  
ATOM   1504  CD2 TYR A 190     -29.942  26.436  12.564  1.00 89.72      A    C  
ATOM   1505  CE1 TYR A 190     -31.918  27.030  14.474  1.00 88.38      A    C  
ATOM   1506  CE2 TYR A 190     -31.288  26.184  12.266  1.00 88.37      A    C  
ATOM   1507  CZ  TYR A 190     -32.277  26.484  13.224  1.00 89.73      A    C  
ATOM   1508  OH  TYR A 190     -33.599  26.248  12.935  1.00 88.25      A    O  
ATOM   1509  N   GLU A 191     -29.142  30.083  12.236  1.00 91.19      A    N  
ATOM   1510  CA  GLU A 191     -30.128  31.159  12.205  1.00 90.62      A    C  
ATOM   1511  C   GLU A 191     -31.493  30.654  12.679  1.00 91.09      A    C  
ATOM   1512  O   GLU A 191     -32.129  29.811  12.047  1.00 87.96      A    O  
ATOM   1513  CB  GLU A 191     -30.222  31.765  10.791  1.00 88.46      A    C  
ATOM   1514  CG  GLU A 191     -31.050  33.057  10.790  1.00 81.66      A    C  
ATOM   1515  CD  GLU A 191     -31.376  33.605   9.390  1.00 78.56      A    C  
ATOM   1516  OE1 GLU A 191     -32.194  34.555   9.315  1.00 69.79      A    O  
ATOM   1517  OE2 GLU A 191     -30.875  33.083   8.380  1.00 72.44      A    O1-
ATOM   1518  N   MET A 192     -31.996  31.248  13.761  1.00 91.34      A    N  
ATOM   1519  CA  MET A 192     -33.361  31.029  14.216  1.00 90.82      A    C  
ATOM   1520  C   MET A 192     -34.336  31.889  13.400  1.00 90.82      A    C  
ATOM   1521  O   MET A 192     -34.331  33.119  13.499  1.00 87.77      A    O  
ATOM   1522  CB  MET A 192     -33.483  31.338  15.705  1.00 89.18      A    C  
ATOM   1523  CG  MET A 192     -32.661  30.391  16.584  1.00 86.96      A    C  
ATOM   1524  SD  MET A 192     -32.898  30.723  18.346  1.00 85.87      A    S  
ATOM   1525  CE  MET A 192     -31.958  32.253  18.502  1.00 73.45      A    C  
ATOM   1526  N   ARG A 193     -35.178  31.262  12.630  1.00 91.02      A    N  
ATOM   1527  CA  ARG A 193     -36.084  31.933  11.677  1.00 90.35      A    C  
ATOM   1528  C   ARG A 193     -37.512  32.120  12.192  1.00 90.46      A    C  
ATOM   1529  O   ARG A 193     -38.260  32.900  11.605  1.00 85.15      A    O  
ATOM   1530  CB  ARG A 193     -36.074  31.181  10.346  1.00 88.03      A    C  
ATOM   1531  CG  ARG A 193     -34.676  31.186   9.712  1.00 84.66      A    C  
ATOM   1532  CD  ARG A 193     -34.691  30.509   8.347  1.00 80.83      A    C  
ATOM   1533  NE  ARG A 193     -33.340  30.537   7.770  1.00 74.81      A    N  
ATOM   1534  CZ  ARG A 193     -32.985  30.248   6.536  1.00 69.27      A    C  
ATOM   1535  NH1 ARG A 193     -33.845  29.828   5.642  1.00 64.13      A    N1+
ATOM   1536  NH2 ARG A 193     -31.742  30.376   6.193  1.00 62.26      A    N  
ATOM   1537  N   VAL A 194     -37.891  31.426  13.251  1.00 90.27      A    N  
ATOM   1538  CA  VAL A 194     -39.250  31.523  13.800  1.00 89.86      A    C  
ATOM   1539  C   VAL A 194     -39.410  32.852  14.536  1.00 90.34      A    C  
ATOM   1540  O   VAL A 194     -38.688  33.098  15.499  1.00 87.12      A    O  
ATOM   1541  CB  VAL A 194     -39.586  30.334  14.709  1.00 88.32      A    C  
ATOM   1542  CG1 VAL A 194     -41.032  30.422  15.231  1.00 81.13      A    C  
ATOM   1543  CG2 VAL A 194     -39.452  29.005  13.951  1.00 82.27      A    C  
ATOM   1544  N   PRO A 195     -40.316  33.724  14.119  1.00 90.16      A    N  
ATOM   1545  CA  PRO A 195     -40.474  35.041  14.731  1.00 88.53      A    C  
ATOM   1546  C   PRO A 195     -40.911  34.937  16.196  1.00 88.08      A    C  
ATOM   1547  O   PRO A 195     -41.522  33.946  16.601  1.00 82.43      A    O  
ATOM   1548  CB  PRO A 195     -41.508  35.762  13.864  1.00 86.27      A    C  
ATOM   1549  CG  PRO A 195     -42.327  34.618  13.264  1.00 85.36      A    C  
ATOM   1550  CD  PRO A 195     -41.285  33.514  13.081  1.00 88.92      A    C  
ATOM   1551  N   PHE A 196     -40.597  35.971  16.969  1.00 87.95      A    N  
ATOM   1552  CA  PHE A 196     -40.791  36.052  18.416  1.00 87.24      A    C  
ATOM   1553  C   PHE A 196     -39.981  35.007  19.205  1.00 88.33      A    C  
ATOM   1554  O   PHE A 196     -39.199  35.382  20.080  1.00 84.93      A    O  
ATOM   1555  CB  PHE A 196     -42.291  36.015  18.753  1.00 84.00      A    C  
ATOM   1556  CG  PHE A 196     -42.592  36.024  20.224  1.00 78.22      A    C  
ATOM   1557  CD1 PHE A 196     -42.838  34.814  20.911  1.00 72.32      A    C  
ATOM   1558  CD2 PHE A 196     -42.600  37.238  20.936  1.00 69.65      A    C  
ATOM   1559  CE1 PHE A 196     -43.094  34.819  22.288  1.00 64.19      A    C  
ATOM   1560  CE2 PHE A 196     -42.857  37.248  22.308  1.00 63.85      A    C  
ATOM   1561  CZ  PHE A 196     -43.108  36.038  22.982  1.00 63.79      A    C  
ATOM   1562  N   ALA A 197     -40.106  33.744  18.883  1.00 88.27      A    N  
ATOM   1563  CA  ALA A 197     -39.397  32.669  19.567  1.00 87.62      A    C  
ATOM   1564  C   ALA A 197     -37.873  32.806  19.440  1.00 89.00      A    C  
ATOM   1565  O   ALA A 197     -37.156  32.596  20.418  1.00 86.26      A    O  
ATOM   1566  CB  ALA A 197     -39.870  31.345  18.983  1.00 85.94      A    C  
ATOM   1567  N   ASN A 198     -37.369  33.205  18.262  1.00 89.65      A    N  
ATOM   1568  CA  ASN A 198     -35.955  33.474  18.031  1.00 89.04      A    C  
ATOM   1569  C   ASN A 198     -35.393  34.534  18.998  1.00 89.55      A    C  
ATOM   1570  O   ASN A 198     -34.348  34.311  19.603  1.00 85.15      A    O  
ATOM   1571  CB  ASN A 198     -35.740  33.852  16.559  1.00 85.75      A    C  
ATOM   1572  CG  ASN A 198     -36.566  35.002  16.013  1.00 84.76      A    C  
ATOM   1573  ND2 ASN A 198     -36.420  35.275  14.737  1.00 78.04      A    N  
ATOM   1574  OD1 ASN A 198     -37.342  35.646  16.688  1.00 73.27      A    O  
ATOM   1575  N   TRP A 199     -36.097  35.621  19.200  1.00 89.19      A    N  
ATOM   1576  CA  TRP A 199     -35.692  36.677  20.131  1.00 87.94      A    C  
ATOM   1577  C   TRP A 199     -35.681  36.187  21.584  1.00 88.70      A    C  
ATOM   1578  O   TRP A 199     -34.714  36.421  22.314  1.00 86.39      A    O  
ATOM   1579  CB  TRP A 199     -36.603  37.892  19.954  1.00 85.40      A    C  
ATOM   1580  CG  TRP A 199     -36.451  38.910  21.032  1.00 81.77      A    C  
ATOM   1581  CD1 TRP A 199     -35.393  39.729  21.202  1.00 72.43      A    C  
ATOM   1582  CD2 TRP A 199     -37.358  39.179  22.152  1.00 76.17      A    C  
ATOM   1583  CE2 TRP A 199     -36.768  40.180  22.963  1.00 72.30      A    C  
ATOM   1584  CE3 TRP A 199     -38.611  38.661  22.542  1.00 66.30      A    C  
ATOM   1585  NE1 TRP A 199     -35.579  40.498  22.357  1.00 68.36      A    N  
ATOM   1586  CZ2 TRP A 199     -37.393  40.654  24.150  1.00 70.25      A    C  
ATOM   1587  CZ3 TRP A 199     -39.232  39.125  23.709  1.00 61.18      A    C  
ATOM   1588  CH2 TRP A 199     -38.627  40.104  24.498  1.00 62.88      A    C  
ATOM   1589  N   VAL A 200     -36.725  35.486  22.012  1.00 88.74      A    N  
ATOM   1590  CA  VAL A 200     -36.830  34.961  23.380  1.00 87.72      A    C  
ATOM   1591  C   VAL A 200     -35.713  33.956  23.661  1.00 88.48      A    C  
ATOM   1592  O   VAL A 200     -35.007  34.088  24.661  1.00 87.37      A    O  
ATOM   1593  CB  VAL A 200     -38.219  34.337  23.636  1.00 86.32      A    C  
ATOM   1594  CG1 VAL A 200     -38.317  33.692  25.025  1.00 79.54      A    C  
ATOM   1595  CG2 VAL A 200     -39.317  35.402  23.565  1.00 80.16      A    C  
ATOM   1596  N   ILE A 201     -35.504  33.004  22.769  1.00 89.59      A    N  
ATOM   1597  CA  ILE A 201     -34.475  31.956  22.929  1.00 89.14      A    C  
ATOM   1598  C   ILE A 201     -33.073  32.566  22.879  1.00 89.71      A    C  
ATOM   1599  O   ILE A 201     -32.242  32.221  23.713  1.00 88.21      A    O  
ATOM   1600  CB  ILE A 201     -34.655  30.845  21.874  1.00 88.80      A    C  
ATOM   1601  CG1 ILE A 201     -35.992  30.093  22.115  1.00 86.38      A    C  
ATOM   1602  CG2 ILE A 201     -33.484  29.842  21.940  1.00 86.37      A    C  
ATOM   1603  CD1 ILE A 201     -36.409  29.205  20.944  1.00 79.13      A    C  
ATOM   1604  N   PHE A 202     -32.813  33.513  21.976  1.00 90.65      A    N  
ATOM   1605  CA  PHE A 202     -31.531  34.200  21.899  1.00 90.23      A    C  
ATOM   1606  C   PHE A 202     -31.218  34.962  23.192  1.00 91.06      A    C  
ATOM   1607  O   PHE A 202     -30.125  34.828  23.742  1.00 89.95      A    O  
ATOM   1608  CB  PHE A 202     -31.524  35.153  20.698  1.00 89.90      A    C  
ATOM   1609  CG  PHE A 202     -30.226  35.920  20.553  1.00 91.33      A    C  
ATOM   1610  CD1 PHE A 202     -30.078  37.192  21.124  1.00 86.47      A    C  
ATOM   1611  CD2 PHE A 202     -29.134  35.321  19.894  1.00 87.40      A    C  
ATOM   1612  CE1 PHE A 202     -28.850  37.869  21.036  1.00 86.49      A    C  
ATOM   1613  CE2 PHE A 202     -27.904  35.993  19.804  1.00 86.61      A    C  
ATOM   1614  CZ  PHE A 202     -27.757  37.266  20.378  1.00 88.52      A    C  
ATOM   1615  N   THR A 203     -32.190  35.701  23.716  1.00 89.72      A    N  
ATOM   1616  CA  THR A 203     -32.023  36.477  24.950  1.00 88.57      A    C  
ATOM   1617  C   THR A 203     -31.805  35.553  26.155  1.00 88.97      A    C  
ATOM   1618  O   THR A 203     -30.918  35.805  26.973  1.00 87.12      A    O  
ATOM   1619  CB  THR A 203     -33.236  37.385  25.190  1.00 87.46      A    C  
ATOM   1620  CG2 THR A 203     -32.980  38.376  26.324  1.00 74.09      A    C  
ATOM   1621  OG1 THR A 203     -33.505  38.167  24.049  1.00 75.44      A    O  
ATOM   1622  N   ALA A 204     -32.538  34.457  26.238  1.00 88.83      A    N  
ATOM   1623  CA  ALA A 204     -32.367  33.458  27.289  1.00 87.46      A    C  
ATOM   1624  C   ALA A 204     -30.996  32.763  27.218  1.00 88.38      A    C  
ATOM   1625  O   ALA A 204     -30.332  32.611  28.241  1.00 86.45      A    O  
ATOM   1626  CB  ALA A 204     -33.512  32.449  27.181  1.00 86.44      A    C  
ATOM   1627  N   TRP A 205     -30.516  32.399  26.011  1.00 89.60      A    N  
ATOM   1628  CA  TRP A 205     -29.179  31.839  25.805  1.00 89.29      A    C  
ATOM   1629  C   TRP A 205     -28.078  32.820  26.211  1.00 89.77      A    C  
ATOM   1630  O   TRP A 205     -27.171  32.461  26.945  1.00 88.30      A    O  
ATOM   1631  CB  TRP A 205     -29.014  31.408  24.338  1.00 89.12      A    C  
ATOM   1632  CG  TRP A 205     -27.594  31.109  23.968  1.00 90.21      A    C  
ATOM   1633  CD1 TRP A 205     -26.892  30.015  24.343  1.00 85.44      A    C  
ATOM   1634  CD2 TRP A 205     -26.651  31.955  23.222  1.00 89.45      A    C  
ATOM   1635  CE2 TRP A 205     -25.400  31.296  23.186  1.00 88.87      A    C  
ATOM   1636  CE3 TRP A 205     -26.764  33.206  22.586  1.00 86.56      A    C  
ATOM   1637  NE1 TRP A 205     -25.578  30.118  23.868  1.00 86.04      A    N  
ATOM   1638  CZ2 TRP A 205     -24.269  31.867  22.545  1.00 88.01      A    C  
ATOM   1639  CZ3 TRP A 205     -25.643  33.771  21.935  1.00 82.44      A    C  
ATOM   1640  CH2 TRP A 205     -24.416  33.100  21.926  1.00 83.29      A    C  
ATOM   1641  N   TYR A 206     -28.194  34.084  25.819  1.00 89.39      A    N  
ATOM   1642  CA  TYR A 206     -27.216  35.117  26.162  1.00 89.43      A    C  
ATOM   1643  C   TYR A 206     -27.146  35.356  27.676  1.00 89.92      A    C  
ATOM   1644  O   TYR A 206     -26.056  35.432  28.248  1.00 86.46      A    O  
ATOM   1645  CB  TYR A 206     -27.576  36.402  25.400  1.00 87.93      A    C  
ATOM   1646  CG  TYR A 206     -26.394  37.318  25.166  1.00 89.74      A    C  
ATOM   1647  CD1 TYR A 206     -25.794  38.021  26.229  1.00 83.13      A    C  
ATOM   1648  CD2 TYR A 206     -25.877  37.477  23.863  1.00 84.05      A    C  
ATOM   1649  CE1 TYR A 206     -24.699  38.865  25.995  1.00 82.43      A    C  
ATOM   1650  CE2 TYR A 206     -24.789  38.316  23.620  1.00 82.28      A    C  
ATOM   1651  CZ  TYR A 206     -24.196  39.010  24.682  1.00 87.11      A    C  
ATOM   1652  OH  TYR A 206     -23.126  39.829  24.445  1.00 84.99      A    O  
ATOM   1653  N   ALA A 207     -28.288  35.404  28.353  1.00 88.99      A    N  
ATOM   1654  CA  ALA A 207     -28.363  35.530  29.809  1.00 86.45      A    C  
ATOM   1655  C   ALA A 207     -27.768  34.311  30.525  1.00 86.89      A    C  
ATOM   1656  O   ALA A 207     -27.017  34.465  31.494  1.00 84.48      A    O  
ATOM   1657  CB  ALA A 207     -29.826  35.746  30.198  1.00 85.64      A    C  
ATOM   1658  N   SER A 208     -28.035  33.124  30.035  1.00 88.36      A    N  
ATOM   1659  CA  SER A 208     -27.451  31.881  30.559  1.00 86.51      A    C  
ATOM   1660  C   SER A 208     -25.924  31.870  30.417  1.00 86.82      A    C  
ATOM   1661  O   SER A 208     -25.220  31.580  31.380  1.00 83.70      A    O  
ATOM   1662  CB  SER A 208     -28.068  30.685  29.830  1.00 85.52      A    C  
ATOM   1663  OG  SER A 208     -27.551  29.483  30.364  1.00 72.09      A    O  
ATOM   1664  N   ASN A 209     -25.385  32.272  29.257  1.00 87.33      A    N  
ATOM   1665  CA  ASN A 209     -23.944  32.389  29.026  1.00 85.84      A    C  
ATOM   1666  C   ASN A 209     -23.288  33.406  29.975  1.00 86.21      A    C  
ATOM   1667  O   ASN A 209     -22.253  33.123  30.581  1.00 82.39      A    O  
ATOM   1668  CB  ASN A 209     -23.722  32.754  27.547  1.00 84.45      A    C  
ATOM   1669  CG  ASN A 209     -22.238  32.798  27.218  1.00 86.00      A    C  
ATOM   1670  ND2 ASN A 209     -21.676  31.685  26.796  1.00 77.33      A    N  
ATOM   1671  OD1 ASN A 209     -21.571  33.803  27.383  1.00 75.36      A    O  
ATOM   1672  N   ALA A 210     -23.938  34.546  30.185  1.00 87.00      A    N  
ATOM   1673  CA  ALA A 210     -23.487  35.555  31.138  1.00 84.53      A    C  
ATOM   1674  C   ALA A 210     -23.648  35.130  32.616  1.00 85.30      A    C  
ATOM   1675  O   ALA A 210     -23.145  35.812  33.509  1.00 80.72      A    O  
ATOM   1676  CB  ALA A 210     -24.248  36.851  30.839  1.00 82.89      A    C  
ATOM   1677  N   ARG A 211     -24.307  34.004  32.886  1.00 86.87      A    N  
ATOM   1678  CA  ARG A 211     -24.727  33.529  34.223  1.00 86.70      A    C  
ATOM   1679  C   ARG A 211     -25.583  34.557  34.970  1.00 87.00      A    C  
ATOM   1680  O   ARG A 211     -25.418  34.763  36.173  1.00 81.38      A    O  
ATOM   1681  CB  ARG A 211     -23.539  33.042  35.057  1.00 84.78      A    C  
ATOM   1682  CG  ARG A 211     -22.701  31.958  34.373  1.00 81.89      A    C  
ATOM   1683  CD  ARG A 211     -21.602  31.495  35.347  1.00 76.30      A    C  
ATOM   1684  NE  ARG A 211     -20.714  30.503  34.727  1.00 68.44      A    N  
ATOM   1685  CZ  ARG A 211     -19.669  29.923  35.304  1.00 59.97      A    C  
ATOM   1686  NH1 ARG A 211     -19.332  30.182  36.544  1.00 55.65      A    N1+
ATOM   1687  NH2 ARG A 211     -18.948  29.059  34.637  1.00 54.32      A    N  
ATOM   1688  N   VAL A 212     -26.489  35.193  34.255  1.00 84.42      A    N  
ATOM   1689  CA  VAL A 212     -27.417  36.183  34.800  1.00 83.53      A    C  
ATOM   1690  C   VAL A 212     -28.839  35.653  34.651  1.00 84.13      A    C  
ATOM   1691  O   VAL A 212     -29.222  35.140  33.600  1.00 80.08      A    O  
ATOM   1692  CB  VAL A 212     -27.241  37.549  34.134  1.00 80.89      A    C  
ATOM   1693  CG1 VAL A 212     -28.151  38.598  34.773  1.00 72.48      A    C  
ATOM   1694  CG2 VAL A 212     -25.805  38.065  34.284  1.00 72.93      A    C  
ATOM   1695  N   ALA A 213     -29.623  35.775  35.712  1.00 82.51      A    N  
ATOM   1696  CA  ALA A 213     -31.041  35.472  35.646  1.00 81.26      A    C  
ATOM   1697  C   ALA A 213     -31.814  36.699  35.150  1.00 81.21      A    C  
ATOM   1698  O   ALA A 213     -31.667  37.792  35.702  1.00 77.19      A    O  
ATOM   1699  CB  ALA A 213     -31.519  34.998  37.020  1.00 78.70      A    C  
ATOM   1700  N   LEU A 214     -32.641  36.504  34.142  1.00 81.75      A    N  
ATOM   1701  CA  LEU A 214     -33.583  37.529  33.705  1.00 80.63      A    C  
ATOM   1702  C   LEU A 214     -34.827  37.496  34.587  1.00 81.00      A    C  
ATOM   1703  O   LEU A 214     -35.301  36.443  34.998  1.00 76.94      A    O  
ATOM   1704  CB  LEU A 214     -33.929  37.345  32.219  1.00 78.39      A    C  
ATOM   1705  CG  LEU A 214     -32.736  37.556  31.269  1.00 77.23      A    C  
ATOM   1706  CD1 LEU A 214     -33.163  37.243  29.839  1.00 72.49      A    C  
ATOM   1707  CD2 LEU A 214     -32.211  38.986  31.314  1.00 72.92      A    C  
ATOM   1708  N   SER A 215     -35.343  38.683  34.868  1.00 79.90      A    N  
ATOM   1709  CA  SER A 215     -36.556  38.887  35.651  1.00 78.05      A    C  
ATOM   1710  C   SER A 215     -37.542  39.746  34.859  1.00 77.63      A    C  
ATOM   1711  O   SER A 215     -37.193  40.309  33.828  1.00 71.21      A    O  
ATOM   1712  CB  SER A 215     -36.197  39.521  36.998  1.00 75.01      A    C  
ATOM   1713  OG  SER A 215     -35.289  38.698  37.720  1.00 68.08      A    O  
ATOM   1714  N   GLY A 216     -38.750  39.848  35.338  1.00 76.43      A    N  
ATOM   1715  CA  GLY A 216     -39.787  40.643  34.684  1.00 74.95      A    C  
ATOM   1716  C   GLY A 216     -40.607  39.861  33.663  1.00 76.22      A    C  
ATOM   1717  O   GLY A 216     -40.631  38.629  33.660  1.00 70.08      A    O  
ATOM   1718  N   ALA A 217     -41.327  40.607  32.823  1.00 77.04      A    N  
ATOM   1719  CA  ALA A 217     -42.170  40.031  31.788  1.00 76.04      A    C  
ATOM   1720  C   ALA A 217     -41.331  39.601  30.574  1.00 76.55      A    C  
ATOM   1721  O   ALA A 217     -40.278  40.168  30.304  1.00 72.01      A    O  
ATOM   1722  CB  ALA A 217     -43.252  41.040  31.417  1.00 72.66      A    C  
ATOM   1723  N   ILE A 218     -41.812  38.628  29.802  1.00 77.81      A    N  
ATOM   1724  CA  ILE A 218     -41.122  38.111  28.613  1.00 76.97      A    C  
ATOM   1725  C   ILE A 218     -40.851  39.210  27.577  1.00 77.53      A    C  
ATOM   1726  O   ILE A 218     -39.790  39.231  26.965  1.00 72.09      A    O  
ATOM   1727  CB  ILE A 218     -41.926  36.947  27.994  1.00 73.69      A    C  
ATOM   1728  CG1 ILE A 218     -41.984  35.751  28.973  1.00 68.34      A    C  
ATOM   1729  CG2 ILE A 218     -41.328  36.496  26.649  1.00 66.18      A    C  
ATOM   1730  CD1 ILE A 218     -42.912  34.608  28.522  1.00 61.10      A    C  
ATOM   1731  N   ASP A 219     -41.776  40.139  27.415  1.00 75.93      A    N  
ATOM   1732  CA  ASP A 219     -41.661  41.271  26.492  1.00 74.34      A    C  
ATOM   1733  C   ASP A 219     -40.787  42.408  27.035  1.00 75.40      A    C  
ATOM   1734  O   ASP A 219     -40.297  43.233  26.258  1.00 69.96      A    O  
ATOM   1735  CB  ASP A 219     -43.080  41.775  26.145  1.00 70.59      A    C  
ATOM   1736  CG  ASP A 219     -43.862  42.325  27.352  1.00 66.70      A    C  
ATOM   1737  OD1 ASP A 219     -43.793  41.729  28.443  1.00 59.92      A    O  
ATOM   1738  OD2 ASP A 219     -44.547  43.356  27.201  1.00 60.40      A    O1-
ATOM   1739  N   ARG A 220     -40.566  42.458  28.339  1.00 76.84      A    N  
ATOM   1740  CA  ARG A 220     -39.832  43.514  29.058  1.00 76.87      A    C  
ATOM   1741  C   ARG A 220     -38.888  42.912  30.104  1.00 77.91      A    C  
ATOM   1742  O   ARG A 220     -39.072  43.128  31.306  1.00 71.59      A    O  
ATOM   1743  CB  ARG A 220     -40.841  44.496  29.681  1.00 73.12      A    C  
ATOM   1744  CG  ARG A 220     -41.526  45.355  28.614  1.00 71.09      A    C  
ATOM   1745  CD  ARG A 220     -42.679  46.147  29.214  1.00 68.53      A    C  
ATOM   1746  NE  ARG A 220     -43.828  45.272  29.435  1.00 62.69      A    N  
ATOM   1747  CZ  ARG A 220     -44.833  45.464  30.266  1.00 57.63      A    C  
ATOM   1748  NH1 ARG A 220     -44.927  46.542  30.994  1.00 54.35      A    N1+
ATOM   1749  NH2 ARG A 220     -45.747  44.550  30.362  1.00 52.46      A    N  
ATOM   1750  N   PRO A 221     -37.904  42.134  29.690  1.00 81.40      A    N  
ATOM   1751  CA  PRO A 221     -36.972  41.506  30.614  1.00 80.61      A    C  
ATOM   1752  C   PRO A 221     -36.070  42.553  31.284  1.00 81.67      A    C  
ATOM   1753  O   PRO A 221     -35.702  43.560  30.687  1.00 76.94      A    O  
ATOM   1754  CB  PRO A 221     -36.194  40.491  29.773  1.00 77.20      A    C  
ATOM   1755  CG  PRO A 221     -36.219  41.091  28.374  1.00 75.32      A    C  
ATOM   1756  CD  PRO A 221     -37.555  41.808  28.315  1.00 78.88      A    C  
ATOM   1757  N   THR A 222     -35.683  42.288  32.529  1.00 81.04      A    N  
ATOM   1758  CA  THR A 222     -34.776  43.114  33.332  1.00 79.48      A    C  
ATOM   1759  C   THR A 222     -33.732  42.253  34.020  1.00 79.55      A    C  
ATOM   1760  O   THR A 222     -33.975  41.098  34.388  1.00 75.73      A    O  
ATOM   1761  CB  THR A 222     -35.557  43.989  34.330  1.00 75.61      A    C  
ATOM   1762  CG2 THR A 222     -36.506  43.200  35.225  1.00 67.49      A    C  
ATOM   1763  OG1 THR A 222     -34.675  44.657  35.200  1.00 65.70      A    O  
ATOM   1764  N   LEU A 223     -32.551  42.815  34.227  1.00 78.31      A    N  
ATOM   1765  CA  LEU A 223     -31.454  42.195  34.979  1.00 77.34      A    C  
ATOM   1766  C   LEU A 223     -31.646  42.307  36.491  1.00 78.29      A    C  
ATOM   1767  O   LEU A 223     -31.109  41.506  37.260  1.00 72.96      A    O  
ATOM   1768  CB  LEU A 223     -30.135  42.869  34.554  1.00 74.72      A    C  
ATOM   1769  CG  LEU A 223     -29.744  42.574  33.093  1.00 72.87      A    C  
ATOM   1770  CD1 LEU A 223     -28.649  43.547  32.654  1.00 66.93      A    C  
ATOM   1771  CD2 LEU A 223     -29.201  41.162  32.939  1.00 68.20      A    C  
ATOM   1772  N   ALA A 224     -32.390  43.309  36.945  1.00 75.74      A    N  
ATOM   1773  CA  ALA A 224     -32.591  43.587  38.352  1.00 74.70      A    C  
ATOM   1774  C   ALA A 224     -33.981  43.118  38.806  1.00 75.89      A    C  
ATOM   1775  O   ALA A 224     -35.005  43.605  38.332  1.00 69.72      A    O  
ATOM   1776  CB  ALA A 224     -32.364  45.082  38.595  1.00 69.73      A    C  
ATOM   1777  N   LYS A 225     -34.021  42.251  39.822  1.00 75.72      A    N  
ATOM   1778  CA  LYS A 225     -35.287  41.810  40.433  1.00 75.12      A    C  
ATOM   1779  C   LYS A 225     -36.161  42.970  40.933  1.00 75.97      A    C  
ATOM   1780  O   LYS A 225     -37.375  42.841  40.925  1.00 69.62      A    O  
ATOM   1781  CB  LYS A 225     -35.018  40.845  41.599  1.00 71.11      A    C  
ATOM   1782  CG  LYS A 225     -34.854  39.395  41.123  1.00 66.13      A    C  
ATOM   1783  CD  LYS A 225     -34.736  38.458  42.318  1.00 62.17      A    C  
ATOM   1784  CE  LYS A 225     -34.694  37.003  41.849  1.00 55.78      A    C  
ATOM   1785  NZ  LYS A 225     -34.594  36.047  42.978  1.00 49.82      A    N1+
ATOM   1786  N   SER A 226     -35.548  44.074  41.351  1.00 74.49      A    N  
ATOM   1787  CA  SER A 226     -36.259  45.287  41.771  1.00 73.27      A    C  
ATOM   1788  C   SER A 226     -37.080  45.927  40.648  1.00 74.01      A    C  
ATOM   1789  O   SER A 226     -38.084  46.570  40.924  1.00 67.80      A    O  
ATOM   1790  CB  SER A 226     -35.249  46.314  42.287  1.00 70.83      A    C  
ATOM   1791  OG  SER A 226     -34.222  46.508  41.342  1.00 65.48      A    O  
ATOM   1792  N   ASN A 227     -36.678  45.714  39.407  1.00 74.47      A    N  
ATOM   1793  CA  ASN A 227     -37.302  46.325  38.237  1.00 72.11      A    C  
ATOM   1794  C   ASN A 227     -38.290  45.380  37.528  1.00 72.80      A    C  
ATOM   1795  O   ASN A 227     -38.653  45.632  36.384  1.00 66.22      A    O  
ATOM   1796  CB  ASN A 227     -36.202  46.849  37.304  1.00 67.83      A    C  
ATOM   1797  CG  ASN A 227     -35.402  47.996  37.886  1.00 63.43      A    C  
ATOM   1798  ND2 ASN A 227     -34.399  48.442  37.149  1.00 56.86      A    N  
ATOM   1799  OD1 ASN A 227     -35.632  48.490  38.965  1.00 57.48      A    O  
ATOM   1800  N   MET A 228     -38.734  44.302  38.172  1.00 74.47      A    N  
ATOM   1801  CA  MET A 228     -39.650  43.327  37.555  1.00 73.29      A    C  
ATOM   1802  C   MET A 228     -40.924  43.940  36.973  1.00 73.45      A    C  
ATOM   1803  O   MET A 228     -41.488  43.392  36.023  1.00 67.81      A    O  
ATOM   1804  CB  MET A 228     -40.074  42.269  38.577  1.00 69.13      A    C  
ATOM   1805  CG  MET A 228     -39.121  41.092  38.642  1.00 64.84      A    C  
ATOM   1806  SD  MET A 228     -39.819  39.696  39.565  1.00 59.66      A    S  
ATOM   1807  CE  MET A 228     -38.446  39.283  40.625  1.00 52.94      A    C  
ATOM   1808  N   LEU A 229     -41.382  45.045  37.534  1.00 74.10      A    N  
ATOM   1809  CA  LEU A 229     -42.572  45.760  37.068  1.00 73.10      A    C  
ATOM   1810  C   LEU A 229     -42.234  46.930  36.138  1.00 73.65      A    C  
ATOM   1811  O   LEU A 229     -43.103  47.751  35.838  1.00 66.43      A    O  
ATOM   1812  CB  LEU A 229     -43.400  46.192  38.287  1.00 69.34      A    C  
ATOM   1813  CG  LEU A 229     -43.947  45.033  39.131  1.00 65.20      A    C  
ATOM   1814  CD1 LEU A 229     -44.590  45.592  40.408  1.00 60.24      A    C  
ATOM   1815  CD2 LEU A 229     -45.000  44.219  38.384  1.00 60.71      A    C  
ATOM   1816  N   ASN A 230     -40.971  47.040  35.701  1.00 72.30      A    N  
ATOM   1817  CA  ASN A 230     -40.545  48.129  34.838  1.00 69.60      A    C  
ATOM   1818  C   ASN A 230     -41.267  48.057  33.480  1.00 71.75      A    C  
ATOM   1819  O   ASN A 230     -41.326  46.982  32.878  1.00 64.72      A    O  
ATOM   1820  CB  ASN A 230     -39.009  48.084  34.723  1.00 62.89      A    C  
ATOM   1821  CG  ASN A 230     -38.373  49.413  34.374  1.00 57.42      A    C  
ATOM   1822  ND2 ASN A 230     -37.062  49.484  34.444  1.00 50.84      A    N  
ATOM   1823  OD1 ASN A 230     -39.020  50.395  34.070  1.00 51.37      A    O  
ATOM   1824  N   PRO A 231     -41.808  49.150  32.969  1.00 73.05      A    N  
ATOM   1825  CA  PRO A 231     -42.514  49.136  31.684  1.00 72.04      A    C  
ATOM   1826  C   PRO A 231     -41.586  48.933  30.482  1.00 73.45      A    C  
ATOM   1827  O   PRO A 231     -42.055  48.511  29.428  1.00 67.55      A    O  
ATOM   1828  CB  PRO A 231     -43.245  50.482  31.626  1.00 67.96      A    C  
ATOM   1829  CG  PRO A 231     -42.410  51.383  32.530  1.00 67.06      A    C  
ATOM   1830  CD  PRO A 231     -41.913  50.434  33.611  1.00 70.28      A    C  
ATOM   1831  N   ASN A 232     -40.282  49.201  30.641  1.00 75.58      A    N  
ATOM   1832  CA  ASN A 232     -39.285  49.074  29.588  1.00 74.24      A    C  
ATOM   1833  C   ASN A 232     -38.288  47.959  29.900  1.00 74.54      A    C  
ATOM   1834  O   ASN A 232     -37.908  47.760  31.053  1.00 67.38      A    O  
ATOM   1835  CB  ASN A 232     -38.581  50.426  29.398  1.00 69.51      A    C  
ATOM   1836  CG  ASN A 232     -39.501  51.507  28.855  1.00 64.41      A    C  
ATOM   1837  ND2 ASN A 232     -39.167  52.760  29.085  1.00 57.83      A    N  
ATOM   1838  OD1 ASN A 232     -40.506  51.261  28.219  1.00 57.65      A    O  
ATOM   1839  N   ALA A 233     -37.817  47.275  28.882  1.00 75.36      A    N  
ATOM   1840  CA  ALA A 233     -36.723  46.323  29.000  1.00 73.52      A    C  
ATOM   1841  C   ALA A 233     -35.411  47.053  29.303  1.00 74.85      A    C  
ATOM   1842  O   ALA A 233     -35.102  48.048  28.654  1.00 69.53      A    O  
ATOM   1843  CB  ALA A 233     -36.637  45.508  27.704  1.00 69.60      A    C  
ATOM   1844  N   ASP A 234     -34.593  46.542  30.239  1.00 77.05      A    N  
ATOM   1845  CA  ASP A 234     -33.312  47.138  30.651  1.00 76.38      A    C  
ATOM   1846  C   ASP A 234     -32.140  46.148  30.530  1.00 78.27      A    C  
ATOM   1847  O   ASP A 234     -31.234  46.106  31.345  1.00 70.95      A    O  
ATOM   1848  CB  ASP A 234     -33.441  47.799  32.037  1.00 70.12      A    C  
ATOM   1849  CG  ASP A 234     -33.405  46.834  33.222  1.00 63.63      A    C  
ATOM   1850  OD1 ASP A 234     -33.531  45.621  33.001  1.00 56.62      A    O  
ATOM   1851  OD2 ASP A 234     -33.269  47.314  34.360  1.00 57.81      A    O1-
ATOM   1852  N   ILE A 235     -32.133  45.349  29.467  1.00 79.15      A    N  
ATOM   1853  CA  ILE A 235     -31.157  44.280  29.252  1.00 79.03      A    C  
ATOM   1854  C   ILE A 235     -29.931  44.696  28.435  1.00 80.34      A    C  
ATOM   1855  O   ILE A 235     -29.116  43.840  28.093  1.00 74.92      A    O  
ATOM   1856  CB  ILE A 235     -31.832  43.021  28.681  1.00 74.81      A    C  
ATOM   1857  CG1 ILE A 235     -32.543  43.317  27.340  1.00 69.67      A    C  
ATOM   1858  CG2 ILE A 235     -32.793  42.439  29.734  1.00 64.03      A    C  
ATOM   1859  CD1 ILE A 235     -32.958  42.047  26.586  1.00 63.13      A    C  
ATOM   1860  N   GLU A 236     -29.740  45.982  28.121  1.00 80.39      A    N  
ATOM   1861  CA  GLU A 236     -28.595  46.415  27.297  1.00 78.73      A    C  
ATOM   1862  C   GLU A 236     -27.240  46.082  27.932  1.00 80.30      A    C  
ATOM   1863  O   GLU A 236     -26.295  45.728  27.229  1.00 75.87      A    O  
ATOM   1864  CB  GLU A 236     -28.655  47.927  27.030  1.00 75.10      A    C  
ATOM   1865  CG  GLU A 236     -29.703  48.306  25.982  1.00 67.24      A    C  
ATOM   1866  CD  GLU A 236     -29.485  49.716  25.431  1.00 58.57      A    C  
ATOM   1867  OE1 GLU A 236     -29.960  49.967  24.296  1.00 50.18      A    O  
ATOM   1868  OE2 GLU A 236     -28.813  50.519  26.109  1.00 50.63      A    O1-
ATOM   1869  N   ALA A 237     -27.152  46.114  29.251  1.00 80.61      A    N  
ATOM   1870  CA  ALA A 237     -25.941  45.748  29.979  1.00 79.70      A    C  
ATOM   1871  C   ALA A 237     -25.525  44.282  29.760  1.00 81.40      A    C  
ATOM   1872  O   ALA A 237     -24.372  43.931  29.949  1.00 75.98      A    O  
ATOM   1873  CB  ALA A 237     -26.170  46.056  31.464  1.00 75.95      A    C  
ATOM   1874  N   LEU A 238     -26.438  43.420  29.326  1.00 81.80      A    N  
ATOM   1875  CA  LEU A 238     -26.178  42.006  29.059  1.00 80.96      A    C  
ATOM   1876  C   LEU A 238     -25.132  41.809  27.966  1.00 83.39      A    C  
ATOM   1877  O   LEU A 238     -24.348  40.869  28.041  1.00 80.15      A    O  
ATOM   1878  CB  LEU A 238     -27.507  41.323  28.670  1.00 77.81      A    C  
ATOM   1879  CG  LEU A 238     -27.784  40.037  29.465  1.00 75.79      A    C  
ATOM   1880  CD1 LEU A 238     -29.189  40.095  30.040  1.00 70.98      A    C  
ATOM   1881  CD2 LEU A 238     -27.682  38.798  28.601  1.00 71.92      A    C  
ATOM   1882  N   LYS A 239     -25.044  42.727  27.001  1.00 81.81      A    N  
ATOM   1883  CA  LYS A 239     -24.051  42.691  25.917  1.00 81.23      A    C  
ATOM   1884  C   LYS A 239     -22.631  42.575  26.456  1.00 82.37      A    C  
ATOM   1885  O   LYS A 239     -21.868  41.743  25.993  1.00 77.71      A    O  
ATOM   1886  CB  LYS A 239     -24.214  43.941  25.037  1.00 78.59      A    C  
ATOM   1887  CG  LYS A 239     -23.235  43.954  23.853  1.00 76.89      A    C  
ATOM   1888  CD  LYS A 239     -23.406  45.198  22.983  1.00 75.02      A    C  
ATOM   1889  CE  LYS A 239     -22.395  45.170  21.841  1.00 68.57      A    C  
ATOM   1890  NZ  LYS A 239     -22.533  46.334  20.926  1.00 62.11      A    N1+
ATOM   1891  N   GLY A 240     -22.262  43.383  27.447  1.00 81.76      A    N  
ATOM   1892  CA  GLY A 240     -20.927  43.404  28.033  1.00 79.40      A    C  
ATOM   1893  C   GLY A 240     -20.626  42.233  28.975  1.00 81.13      A    C  
ATOM   1894  O   GLY A 240     -19.468  42.029  29.327  1.00 75.36      A    O  
ATOM   1895  N   MET A 241     -21.628  41.467  29.378  1.00 82.50      A    N  
ATOM   1896  CA  MET A 241     -21.476  40.360  30.321  1.00 81.81      A    C  
ATOM   1897  C   MET A 241     -21.229  39.004  29.636  1.00 83.36      A    C  
ATOM   1898  O   MET A 241     -21.104  37.989  30.318  1.00 78.13      A    O  
ATOM   1899  CB  MET A 241     -22.704  40.268  31.236  1.00 79.63      A    C  
ATOM   1900  CG  MET A 241     -22.942  41.542  32.050  1.00 77.92      A    C  
ATOM   1901  SD  MET A 241     -24.208  41.319  33.334  1.00 71.33      A    S  
ATOM   1902  CE  MET A 241     -25.002  42.932  33.267  1.00 61.35      A    C  
ATOM   1903  N   ALA A 242     -21.137  39.000  28.325  1.00 84.74      A    N  
ATOM   1904  CA  ALA A 242     -20.882  37.795  27.554  1.00 83.28      A    C  
ATOM   1905  C   ALA A 242     -19.562  37.140  27.965  1.00 84.77      A    C  
ATOM   1906  O   ALA A 242     -18.512  37.787  27.959  1.00 80.96      A    O  
ATOM   1907  CB  ALA A 242     -20.866  38.167  26.072  1.00 79.73      A    C  
ATOM   1908  N   ARG A 243     -19.580  35.849  28.276  1.00 84.66      A    N  
ATOM   1909  CA  ARG A 243     -18.388  35.066  28.662  1.00 83.15      A    C  
ATOM   1910  C   ARG A 243     -17.801  34.268  27.505  1.00 83.10      A    C  
ATOM   1911  O   ARG A 243     -16.627  33.924  27.546  1.00 75.63      A    O  
ATOM   1912  CB  ARG A 243     -18.721  34.152  29.846  1.00 81.32      A    C  
ATOM   1913  CG  ARG A 243     -19.072  34.961  31.101  1.00 79.79      A    C  
ATOM   1914  CD  ARG A 243     -19.239  34.029  32.299  1.00 76.72      A    C  
ATOM   1915  NE  ARG A 243     -19.559  34.788  33.520  1.00 69.09      A    N  
ATOM   1916  CZ  ARG A 243     -19.252  34.445  34.758  1.00 62.54      A    C  
ATOM   1917  NH1 ARG A 243     -18.628  33.337  35.034  1.00 57.48      A    N1+
ATOM   1918  NH2 ARG A 243     -19.584  35.227  35.751  1.00 55.74      A    N  
ATOM   1919  N   GLY A 244     -18.580  33.993  26.498  1.00 83.20      A    N  
ATOM   1920  CA  GLY A 244     -18.213  33.070  25.428  1.00 82.77      A    C  
ATOM   1921  C   GLY A 244     -18.332  31.599  25.846  1.00 85.03      A    C  
ATOM   1922  O   GLY A 244     -18.812  31.278  26.933  1.00 80.28      A    O  
ATOM   1923  N   ILE A 245     -17.892  30.720  24.962  1.00 82.53      A    N  
ATOM   1924  CA  ILE A 245     -17.790  29.281  25.201  1.00 82.38      A    C  
ATOM   1925  C   ILE A 245     -16.315  28.914  25.066  1.00 83.22      A    C  
ATOM   1926  O   ILE A 245     -15.770  28.972  23.957  1.00 79.89      A    O  
ATOM   1927  CB  ILE A 245     -18.694  28.479  24.241  1.00 80.33      A    C  
ATOM   1928  CG1 ILE A 245     -20.174  28.901  24.396  1.00 78.34      A    C  
ATOM   1929  CG2 ILE A 245     -18.529  26.974  24.504  1.00 77.75      A    C  
ATOM   1930  CD1 ILE A 245     -21.110  28.296  23.341  1.00 73.07      A    C  
ATOM   1931  N   GLN A 246     -15.669  28.615  26.177  1.00 82.03      A    N  
ATOM   1932  CA  GLN A 246     -14.240  28.341  26.258  1.00 80.43      A    C  
ATOM   1933  C   GLN A 246     -13.976  26.846  26.156  1.00 80.70      A    C  
ATOM   1934  O   GLN A 246     -14.794  26.033  26.596  1.00 77.35      A    O  
ATOM   1935  CB  GLN A 246     -13.660  28.922  27.555  1.00 78.16      A    C  
ATOM   1936  CG  GLN A 246     -13.800  30.454  27.602  1.00 72.26      A    C  
ATOM   1937  CD  GLN A 246     -13.175  31.090  28.851  1.00 66.85      A    C  
ATOM   1938  NE2 GLN A 246     -13.183  32.402  28.951  1.00 56.03      A    N  
ATOM   1939  OE1 GLN A 246     -12.688  30.439  29.757  1.00 58.28      A    O  
ATOM   1940  N   HIS A 247     -12.825  26.518  25.593  1.00 84.70      A    N  
ATOM   1941  CA  HIS A 247     -12.303  25.165  25.487  1.00 83.74      A    C  
ATOM   1942  C   HIS A 247     -10.833  25.162  25.904  1.00 84.22      A    C  
ATOM   1943  O   HIS A 247     -10.137  26.169  25.730  1.00 80.36      A    O  
ATOM   1944  CB  HIS A 247     -12.465  24.678  24.053  1.00 81.11      A    C  
ATOM   1945  CG  HIS A 247     -13.893  24.534  23.651  1.00 83.26      A    C  
ATOM   1946  CD2 HIS A 247     -14.574  25.277  22.710  1.00 74.07      A    C  
ATOM   1947  ND1 HIS A 247     -14.797  23.627  24.178  1.00 75.57      A    N  
ATOM   1948  CE1 HIS A 247     -15.973  23.814  23.564  1.00 76.30      A    C  
ATOM   1949  NE2 HIS A 247     -15.873  24.810  22.674  1.00 78.36      A    N  
ATOM   1950  N   GLU A 248     -10.355  24.049  26.431  1.00 79.64      A    N  
ATOM   1951  CA  GLU A 248      -8.943  23.870  26.778  1.00 78.17      A    C  
ATOM   1952  C   GLU A 248      -8.083  23.615  25.540  1.00 79.33      A    C  
ATOM   1953  O   GLU A 248      -6.942  24.075  25.463  1.00 75.15      A    O  
ATOM   1954  CB  GLU A 248      -8.773  22.716  27.772  1.00 75.37      A    C  
ATOM   1955  CG  GLU A 248      -9.439  23.006  29.128  1.00 68.96      A    C  
ATOM   1956  CD  GLU A 248      -9.117  21.952  30.199  1.00 61.83      A    C  
ATOM   1957  OE1 GLU A 248      -9.438  22.226  31.374  1.00 53.88      A    O  
ATOM   1958  OE2 GLU A 248      -8.541  20.899  29.851  1.00 56.80      A    O1-
ATOM   1959  N   ARG A 249      -8.639  22.935  24.546  1.00 78.08      A    N  
ATOM   1960  CA  ARG A 249      -7.955  22.610  23.299  1.00 78.48      A    C  
ATOM   1961  C   ARG A 249      -8.593  23.321  22.107  1.00 78.27      A    C  
ATOM   1962  O   ARG A 249      -9.813  23.349  21.964  1.00 73.94      A    O  
ATOM   1963  CB  ARG A 249      -7.920  21.090  23.084  1.00 77.79      A    C  
ATOM   1964  CG  ARG A 249      -7.147  20.369  24.192  1.00 79.63      A    C  
ATOM   1965  CD  ARG A 249      -7.034  18.880  23.867  1.00 77.91      A    C  
ATOM   1966  NE  ARG A 249      -6.307  18.166  24.929  1.00 71.66      A    N  
ATOM   1967  CZ  ARG A 249      -5.980  16.886  24.925  1.00 65.95      A    C  
ATOM   1968  NH1 ARG A 249      -6.280  16.090  23.930  1.00 61.98      A    N1+
ATOM   1969  NH2 ARG A 249      -5.341  16.377  25.938  1.00 59.85      A    N  
ATOM   1970  N   GLY A 250      -7.748  23.850  21.248  1.00 81.32      A    N  
ATOM   1971  CA  GLY A 250      -8.168  24.584  20.065  1.00 80.71      A    C  
ATOM   1972  C   GLY A 250      -8.702  25.980  20.367  1.00 83.67      A    C  
ATOM   1973  O   GLY A 250      -8.497  26.541  21.450  1.00 79.23      A    O  
ATOM   1974  N   TYR A 251      -9.381  26.568  19.399  1.00 81.08      A    N  
ATOM   1975  CA  TYR A 251     -10.037  27.852  19.582  1.00 81.34      A    C  
ATOM   1976  C   TYR A 251     -11.328  27.700  20.381  1.00 82.45      A    C  
ATOM   1977  O   TYR A 251     -12.054  26.711  20.268  1.00 78.58      A    O  
ATOM   1978  CB  TYR A 251     -10.278  28.529  18.235  1.00 79.16      A    C  
ATOM   1979  CG  TYR A 251      -9.029  28.860  17.458  1.00 82.21      A    C  
ATOM   1980  CD1 TYR A 251      -7.999  29.622  18.048  1.00 78.66      A    C  
ATOM   1981  CD2 TYR A 251      -8.871  28.409  16.131  1.00 79.16      A    C  
ATOM   1982  CE1 TYR A 251      -6.833  29.931  17.332  1.00 76.68      A    C  
ATOM   1983  CE2 TYR A 251      -7.715  28.715  15.403  1.00 77.66      A    C  
ATOM   1984  CZ  TYR A 251      -6.693  29.470  16.006  1.00 79.68      A    C  
ATOM   1985  OH  TYR A 251      -5.551  29.762  15.300  1.00 76.54      A    O  
ATOM   1986  N   ASN A 252     -11.651  28.733  21.147  1.00 82.27      A    N  
ATOM   1987  CA  ASN A 252     -12.950  28.794  21.807  1.00 81.12      A    C  
ATOM   1988  C   ASN A 252     -14.070  28.779  20.757  1.00 81.82      A    C  
ATOM   1989  O   ASN A 252     -13.985  29.463  19.741  1.00 76.55      A    O  
ATOM   1990  CB  ASN A 252     -13.028  30.051  22.687  1.00 77.59      A    C  
ATOM   1991  CG  ASN A 252     -12.096  30.011  23.889  1.00 78.56      A    C  
ATOM   1992  ND2 ASN A 252     -11.970  31.119  24.588  1.00 73.59      A    N  
ATOM   1993  OD1 ASN A 252     -11.496  29.013  24.230  1.00 71.48      A    O  
ATOM   1994  N   SER A 253     -15.140  28.060  21.027  1.00 83.04      A    N  
ATOM   1995  CA  SER A 253     -16.290  28.020  20.124  1.00 81.60      A    C  
ATOM   1996  C   SER A 253     -16.889  29.407  19.904  1.00 83.98      A    C  
ATOM   1997  O   SER A 253     -17.260  29.734  18.782  1.00 79.32      A    O  
ATOM   1998  CB  SER A 253     -17.372  27.086  20.662  1.00 76.83      A    C  
ATOM   1999  OG  SER A 253     -16.937  25.757  20.532  1.00 71.96      A    O  
ATOM   2000  N   VAL A 254     -16.943  30.219  20.946  1.00 83.12      A    N  
ATOM   2001  CA  VAL A 254     -17.402  31.609  20.857  1.00 83.05      A    C  
ATOM   2002  C   VAL A 254     -16.571  32.478  21.792  1.00 83.57      A    C  
ATOM   2003  O   VAL A 254     -16.427  32.169  22.970  1.00 81.31      A    O  
ATOM   2004  CB  VAL A 254     -18.896  31.739  21.201  1.00 80.73      A    C  
ATOM   2005  CG1 VAL A 254     -19.404  33.152  20.925  1.00 75.74      A    C  
ATOM   2006  CG2 VAL A 254     -19.775  30.789  20.381  1.00 78.76      A    C  
ATOM   2007  N   TYR A 255     -16.071  33.593  21.280  1.00 83.66      A    N  
ATOM   2008  CA  TYR A 255     -15.408  34.624  22.080  1.00 83.22      A    C  
ATOM   2009  C   TYR A 255     -16.413  35.726  22.457  1.00 84.95      A    C  
ATOM   2010  O   TYR A 255     -17.334  36.003  21.688  1.00 82.57      A    O  
ATOM   2011  CB  TYR A 255     -14.213  35.191  21.304  1.00 80.85      A    C  
ATOM   2012  CG  TYR A 255     -13.106  34.188  21.101  1.00 83.58      A    C  
ATOM   2013  CD1 TYR A 255     -12.038  34.107  22.020  1.00 78.89      A    C  
ATOM   2014  CD2 TYR A 255     -13.140  33.298  20.005  1.00 80.50      A    C  
ATOM   2015  CE1 TYR A 255     -11.021  33.159  21.847  1.00 77.99      A    C  
ATOM   2016  CE2 TYR A 255     -12.136  32.337  19.831  1.00 78.82      A    C  
ATOM   2017  CZ  TYR A 255     -11.077  32.266  20.755  1.00 80.97      A    C  
ATOM   2018  OH  TYR A 255     -10.100  31.318  20.597  1.00 78.90      A    O  
ATOM   2019  N   PRO A 256     -16.221  36.406  23.592  1.00 83.83      A    N  
ATOM   2020  CA  PRO A 256     -17.111  37.491  23.998  1.00 82.91      A    C  
ATOM   2021  C   PRO A 256     -17.332  38.570  22.920  1.00 84.83      A    C  
ATOM   2022  O   PRO A 256     -18.485  38.948  22.702  1.00 81.91      A    O  
ATOM   2023  CB  PRO A 256     -16.517  38.057  25.290  1.00 80.20      A    C  
ATOM   2024  CG  PRO A 256     -15.725  36.882  25.863  1.00 81.43      A    C  
ATOM   2025  CD  PRO A 256     -15.240  36.129  24.628  1.00 85.16      A    C  
ATOM   2026  N   PRO A 257     -16.302  39.003  22.169  1.00 82.89      A    N  
ATOM   2027  CA  PRO A 257     -16.502  39.949  21.064  1.00 81.13      A    C  
ATOM   2028  C   PRO A 257     -17.419  39.416  19.960  1.00 82.99      A    C  
ATOM   2029  O   PRO A 257     -18.204  40.175  19.407  1.00 80.24      A    O  
ATOM   2030  CB  PRO A 257     -15.107  40.258  20.527  1.00 78.91      A    C  
ATOM   2031  CG  PRO A 257     -14.183  39.958  21.700  1.00 79.61      A    C  
ATOM   2032  CD  PRO A 257     -14.877  38.779  22.367  1.00 83.45      A    C  
ATOM   2033  N   GLU A 258     -17.367  38.102  19.670  1.00 83.25      A    N  
ATOM   2034  CA  GLU A 258     -18.271  37.482  18.695  1.00 82.60      A    C  
ATOM   2035  C   GLU A 258     -19.719  37.513  19.200  1.00 84.39      A    C  
ATOM   2036  O   GLU A 258     -20.632  37.842  18.436  1.00 83.02      A    O  
ATOM   2037  CB  GLU A 258     -17.856  36.032  18.394  1.00 80.22      A    C  
ATOM   2038  CG  GLU A 258     -16.444  35.882  17.799  1.00 78.68      A    C  
ATOM   2039  CD  GLU A 258     -16.135  34.413  17.446  1.00 78.09      A    C  
ATOM   2040  OE1 GLU A 258     -15.686  34.135  16.317  1.00 69.89      A    O  
ATOM   2041  OE2 GLU A 258     -16.356  33.524  18.300  1.00 72.98      A    O1-
ATOM   2042  N   MET A 259     -19.929  37.296  20.495  1.00 83.72      A    N  
ATOM   2043  CA  MET A 259     -21.250  37.440  21.106  1.00 82.67      A    C  
ATOM   2044  C   MET A 259     -21.772  38.874  21.011  1.00 84.86      A    C  
ATOM   2045  O   MET A 259     -22.971  39.078  20.830  1.00 83.57      A    O  
ATOM   2046  CB  MET A 259     -21.242  36.984  22.566  1.00 81.15      A    C  
ATOM   2047  CG  MET A 259     -21.050  35.470  22.708  1.00 81.57      A    C  
ATOM   2048  SD  MET A 259     -21.296  34.851  24.402  1.00 78.75      A    S  
ATOM   2049  CE  MET A 259     -23.053  35.163  24.640  1.00 68.77      A    C  
ATOM   2050  N   TRP A 260     -20.895  39.890  21.091  1.00 85.76      A    N  
ATOM   2051  CA  TRP A 260     -21.307  41.284  20.916  1.00 84.50      A    C  
ATOM   2052  C   TRP A 260     -21.791  41.568  19.493  1.00 84.79      A    C  
ATOM   2053  O   TRP A 260     -22.739  42.334  19.319  1.00 82.43      A    O  
ATOM   2054  CB  TRP A 260     -20.162  42.235  21.276  1.00 83.14      A    C  
ATOM   2055  CG  TRP A 260     -19.561  42.087  22.637  1.00 82.82      A    C  
ATOM   2056  CD1 TRP A 260     -20.112  41.474  23.705  1.00 77.40      A    C  
ATOM   2057  CD2 TRP A 260     -18.245  42.538  23.071  1.00 81.83      A    C  
ATOM   2058  CE2 TRP A 260     -18.057  42.141  24.417  1.00 80.08      A    C  
ATOM   2059  CE3 TRP A 260     -17.184  43.243  22.447  1.00 75.94      A    C  
ATOM   2060  NE1 TRP A 260     -19.226  41.495  24.769  1.00 76.12      A    N  
ATOM   2061  CZ2 TRP A 260     -16.867  42.408  25.125  1.00 78.74      A    C  
ATOM   2062  CZ3 TRP A 260     -16.003  43.517  23.154  1.00 72.64      A    C  
ATOM   2063  CH2 TRP A 260     -15.848  43.097  24.476  1.00 73.93      A    C  
ATOM   2064  N   VAL A 261     -21.184  40.937  18.492  1.00 84.51      A    N  
ATOM   2065  CA  VAL A 261     -21.648  41.028  17.105  1.00 83.18      A    C  
ATOM   2066  C   VAL A 261     -23.001  40.331  16.946  1.00 84.45      A    C  
ATOM   2067  O   VAL A 261     -23.919  40.914  16.367  1.00 83.62      A    O  
ATOM   2068  CB  VAL A 261     -20.612  40.458  16.119  1.00 81.93      A    C  
ATOM   2069  CG1 VAL A 261     -21.126  40.520  14.673  1.00 75.59      A    C  
ATOM   2070  CG2 VAL A 261     -19.307  41.261  16.170  1.00 77.72      A    C  
ATOM   2071  N   LEU A 262     -23.172  39.143  17.526  1.00 85.66      A    N  
ATOM   2072  CA  LEU A 262     -24.466  38.456  17.546  1.00 84.36      A    C  
ATOM   2073  C   LEU A 262     -25.549  39.287  18.227  1.00 85.77      A    C  
ATOM   2074  O   LEU A 262     -26.671  39.362  17.731  1.00 84.60      A    O  
ATOM   2075  CB  LEU A 262     -24.347  37.104  18.273  1.00 83.32      A    C  
ATOM   2076  CG  LEU A 262     -23.590  36.007  17.515  1.00 84.62      A    C  
ATOM   2077  CD1 LEU A 262     -23.607  34.731  18.374  1.00 79.79      A    C  
ATOM   2078  CD2 LEU A 262     -24.238  35.690  16.174  1.00 80.15      A    C  
ATOM   2079  N   TRP A 263     -25.209  39.948  19.331  1.00 86.94      A    N  
ATOM   2080  CA  TRP A 263     -26.116  40.870  20.013  1.00 85.42      A    C  
ATOM   2081  C   TRP A 263     -26.508  42.034  19.112  1.00 85.98      A    C  
ATOM   2082  O   TRP A 263     -27.685  42.378  19.022  1.00 82.65      A    O  
ATOM   2083  CB  TRP A 263     -25.456  41.363  21.294  1.00 84.03      A    C  
ATOM   2084  CG  TRP A 263     -26.352  42.202  22.138  1.00 85.27      A    C  
ATOM   2085  CD1 TRP A 263     -26.452  43.551  22.091  1.00 77.73      A    C  
ATOM   2086  CD2 TRP A 263     -27.311  41.747  23.145  1.00 83.77      A    C  
ATOM   2087  CE2 TRP A 263     -27.964  42.896  23.675  1.00 82.59      A    C  
ATOM   2088  CE3 TRP A 263     -27.682  40.491  23.653  1.00 80.02      A    C  
ATOM   2089  NE1 TRP A 263     -27.416  43.971  23.019  1.00 78.39      A    N  
ATOM   2090  CZ2 TRP A 263     -28.958  42.804  24.660  1.00 81.52      A    C  
ATOM   2091  CZ3 TRP A 263     -28.673  40.391  24.642  1.00 73.94      A    C  
ATOM   2092  CH2 TRP A 263     -29.303  41.536  25.141  1.00 76.45      A    C  
ATOM   2093  N   GLY A 264     -25.549  42.610  18.395  1.00 85.05      A    N  
ATOM   2094  CA  GLY A 264     -25.795  43.676  17.426  1.00 82.80      A    C  
ATOM   2095  C   GLY A 264     -26.688  43.241  16.261  1.00 84.01      A    C  
ATOM   2096  O   GLY A 264     -27.570  43.999  15.848  1.00 81.73      A    O  
ATOM   2097  N   LEU A 265     -26.535  42.025  15.780  1.00 85.59      A    N  
ATOM   2098  CA  LEU A 265     -27.426  41.440  14.773  1.00 83.85      A    C  
ATOM   2099  C   LEU A 265     -28.836  41.211  15.322  1.00 84.60      A    C  
ATOM   2100  O   LEU A 265     -29.825  41.479  14.624  1.00 81.61      A    O  
ATOM   2101  CB  LEU A 265     -26.823  40.113  14.264  1.00 82.87      A    C  
ATOM   2102  CG  LEU A 265     -25.644  40.286  13.293  1.00 82.04      A    C  
ATOM   2103  CD1 LEU A 265     -24.941  38.935  13.091  1.00 76.61      A    C  
ATOM   2104  CD2 LEU A 265     -26.113  40.778  11.924  1.00 76.77      A    C  
ATOM   2105  N   ALA A 266     -28.941  40.760  16.570  1.00 86.08      A    N  
ATOM   2106  CA  ALA A 266     -30.219  40.459  17.204  1.00 84.20      A    C  
ATOM   2107  C   ALA A 266     -31.026  41.719  17.547  1.00 84.95      A    C  
ATOM   2108  O   ALA A 266     -32.243  41.764  17.341  1.00 80.74      A    O  
ATOM   2109  CB  ALA A 266     -29.941  39.622  18.453  1.00 82.70      A    C  
ATOM   2110  N   ASN A 267     -30.352  42.759  18.032  1.00 85.36      A    N  
ATOM   2111  CA  ASN A 267     -31.036  44.006  18.388  1.00 82.77      A    C  
ATOM   2112  C   ASN A 267     -31.168  44.989  17.213  1.00 82.32      A    C  
ATOM   2113  O   ASN A 267     -31.967  45.926  17.297  1.00 72.11      A    O  
ATOM   2114  CB  ASN A 267     -30.388  44.601  19.649  1.00 78.06      A    C  
ATOM   2115  CG  ASN A 267     -29.014  45.207  19.429  1.00 72.10      A    C  
ATOM   2116  ND2 ASN A 267     -28.379  45.663  20.486  1.00 65.68      A    N  
ATOM   2117  OD1 ASN A 267     -28.526  45.327  18.333  1.00 60.55      A    O  
ATOM   2118  N   GLY A 268     -30.453  44.756  16.110  1.00 82.08      A    N  
ATOM   2119  CA  GLY A 268     -30.452  45.622  14.929  1.00 80.29      A    C  
ATOM   2120  C   GLY A 268     -29.596  46.876  15.094  1.00 81.63      A    C  
ATOM   2121  O   GLY A 268     -29.901  47.900  14.486  1.00 74.03      A    O  
ATOM   2122  N   SER A 269     -28.558  46.837  15.935  1.00 81.77      A    N  
ATOM   2123  CA  SER A 269     -27.694  47.991  16.225  1.00 80.21      A    C  
ATOM   2124  C   SER A 269     -26.488  48.129  15.305  1.00 80.86      A    C  
ATOM   2125  O   SER A 269     -25.755  49.112  15.410  1.00 73.59      A    O  
ATOM   2126  CB  SER A 269     -27.239  47.962  17.683  1.00 76.30      A    C  
ATOM   2127  OG  SER A 269     -26.366  46.873  17.934  1.00 70.13      A    O  
ATOM   2128  N   ILE A 270     -26.245  47.160  14.398  1.00 79.25      A    N  
ATOM   2129  CA  ILE A 270     -25.107  47.228  13.479  1.00 78.53      A    C  
ATOM   2130  C   ILE A 270     -25.397  48.263  12.393  1.00 79.38      A    C  
ATOM   2131  O   ILE A 270     -26.381  48.128  11.654  1.00 74.24      A    O  
ATOM   2132  CB  ILE A 270     -24.760  45.851  12.884  1.00 75.51      A    C  
ATOM   2133  CG1 ILE A 270     -24.442  44.866  14.029  1.00 72.02      A    C  
ATOM   2134  CG2 ILE A 270     -23.559  45.972  11.930  1.00 70.00      A    C  
ATOM   2135  CD1 ILE A 270     -24.001  43.477  13.565  1.00 64.92      A    C  
ATOM   2136  N   PRO A 271     -24.571  49.306  12.261  1.00 77.32      A    N  
ATOM   2137  CA  PRO A 271     -24.793  50.352  11.280  1.00 75.26      A    C  
ATOM   2138  C   PRO A 271     -24.752  49.786   9.858  1.00 74.92      A    C  
ATOM   2139  O   PRO A 271     -23.980  48.874   9.567  1.00 69.88      A    O  
ATOM   2140  CB  PRO A 271     -23.699  51.395  11.535  1.00 72.35      A    C  
ATOM   2141  CG  PRO A 271     -22.587  50.601  12.215  1.00 71.47      A    C  
ATOM   2142  CD  PRO A 271     -23.345  49.542  12.999  1.00 75.11      A    C  
ATOM   2143  N   LEU A 272     -25.549  50.335   8.960  1.00 74.05      A    N  
ATOM   2144  CA  LEU A 272     -25.745  49.920   7.566  1.00 73.49      A    C  
ATOM   2145  C   LEU A 272     -26.314  48.502   7.411  1.00 74.66      A    C  
ATOM   2146  O   LEU A 272     -27.362  48.340   6.790  1.00 69.44      A    O  
ATOM   2147  CB  LEU A 272     -24.435  50.097   6.763  1.00 70.48      A    C  
ATOM   2148  CG  LEU A 272     -23.983  51.558   6.615  1.00 64.85      A    C  
ATOM   2149  CD1 LEU A 272     -22.471  51.637   6.401  1.00 58.77      A    C  
ATOM   2150  CD2 LEU A 272     -24.668  52.199   5.404  1.00 59.55      A    C  
ATOM   2151  N   VAL A 273     -25.682  47.500   7.993  1.00 74.32      A    N  
ATOM   2152  CA  VAL A 273     -26.078  46.092   7.846  1.00 74.22      A    C  
ATOM   2153  C   VAL A 273     -27.470  45.840   8.412  1.00 76.28      A    C  
ATOM   2154  O   VAL A 273     -28.347  45.324   7.714  1.00 72.74      A    O  
ATOM   2155  CB  VAL A 273     -25.049  45.158   8.500  1.00 71.49      A    C  
ATOM   2156  CG1 VAL A 273     -25.444  43.692   8.362  1.00 65.29      A    C  
ATOM   2157  CG2 VAL A 273     -23.666  45.335   7.868  1.00 66.52      A    C  
ATOM   2158  N   SER A 274     -27.722  46.264   9.638  1.00 77.49      A    N  
ATOM   2159  CA  SER A 274     -29.015  46.053  10.296  1.00 74.85      A    C  
ATOM   2160  C   SER A 274     -30.178  46.781   9.605  1.00 77.86      A    C  
ATOM   2161  O   SER A 274     -31.310  46.316   9.672  1.00 73.50      A    O  
ATOM   2162  CB  SER A 274     -28.952  46.495  11.749  1.00 70.66      A    C  
ATOM   2163  OG  SER A 274     -28.045  45.671  12.454  1.00 66.32      A    O  
ATOM   2164  N   ASN A 275     -29.895  47.890   8.931  1.00 76.35      A    N  
ATOM   2165  CA  ASN A 275     -30.919  48.628   8.187  1.00 74.75      A    C  
ATOM   2166  C   ASN A 275     -31.377  47.878   6.930  1.00 75.76      A    C  
ATOM   2167  O   ASN A 275     -32.516  48.046   6.505  1.00 71.60      A    O  
ATOM   2168  CB  ASN A 275     -30.373  50.014   7.816  1.00 72.63      A    C  
ATOM   2169  CG  ASN A 275     -30.156  50.920   9.022  1.00 68.43      A    C  
ATOM   2170  ND2 ASN A 275     -29.403  51.984   8.851  1.00 61.98      A    N  
ATOM   2171  OD1 ASN A 275     -30.663  50.711  10.102  1.00 60.91      A    O  
ATOM   2172  N   VAL A 276     -30.505  47.065   6.345  1.00 78.60      A    N  
ATOM   2173  CA  VAL A 276     -30.806  46.307   5.125  1.00 78.01      A    C  
ATOM   2174  C   VAL A 276     -31.357  44.923   5.457  1.00 78.58      A    C  
ATOM   2175  O   VAL A 276     -32.358  44.493   4.892  1.00 73.82      A    O  
ATOM   2176  CB  VAL A 276     -29.556  46.197   4.231  1.00 75.85      A    C  
ATOM   2177  CG1 VAL A 276     -29.854  45.434   2.944  1.00 68.02      A    C  
ATOM   2178  CG2 VAL A 276     -29.035  47.587   3.832  1.00 68.82      A    C  
ATOM   2179  N   VAL A 277     -30.720  44.232   6.391  1.00 80.66      A    N  
ATOM   2180  CA  VAL A 277     -31.019  42.821   6.694  1.00 79.06      A    C  
ATOM   2181  C   VAL A 277     -32.081  42.671   7.789  1.00 80.34      A    C  
ATOM   2182  O   VAL A 277     -32.753  41.651   7.878  1.00 74.42      A    O  
ATOM   2183  CB  VAL A 277     -29.720  42.058   7.023  1.00 75.38      A    C  
ATOM   2184  CG1 VAL A 277     -29.936  40.555   7.022  1.00 66.77      A    C  
ATOM   2185  CG2 VAL A 277     -28.605  42.320   6.003  1.00 68.00      A    C  
ATOM   2186  N   GLY A 278     -32.253  43.690   8.596  1.00 80.16      A    N  
ATOM   2187  CA  GLY A 278     -33.107  43.648   9.781  1.00 80.80      A    C  
ATOM   2188  C   GLY A 278     -32.479  42.867  10.934  1.00 84.08      A    C  
ATOM   2189  O   GLY A 278     -31.272  42.638  10.985  1.00 79.35      A    O  
ATOM   2190  N   LYS A 279     -33.303  42.456  11.892  1.00 83.86      A    N  
ATOM   2191  CA  LYS A 279     -32.858  41.688  13.054  1.00 85.02      A    C  
ATOM   2192  C   LYS A 279     -32.647  40.221  12.689  1.00 86.20      A    C  
ATOM   2193  O   LYS A 279     -33.529  39.599  12.093  1.00 81.76      A    O  
ATOM   2194  CB  LYS A 279     -33.835  41.836  14.229  1.00 82.56      A    C  
ATOM   2195  CG  LYS A 279     -33.941  43.293  14.710  1.00 82.53      A    C  
ATOM   2196  CD  LYS A 279     -34.831  43.388  15.954  1.00 80.41      A    C  
ATOM   2197  CE  LYS A 279     -34.916  44.848  16.414  1.00 73.42      A    C  
ATOM   2198  NZ  LYS A 279     -35.609  44.970  17.711  1.00 65.26      A    N1+
ATOM   2199  N   ARG A 280     -31.508  39.669  13.075  1.00 87.25      A    N  
ATOM   2200  CA  ARG A 280     -31.148  38.261  12.889  1.00 87.74      A    C  
ATOM   2201  C   ARG A 280     -30.674  37.659  14.199  1.00 88.91      A    C  
ATOM   2202  O   ARG A 280     -29.974  38.322  14.974  1.00 85.22      A    O  
ATOM   2203  CB  ARG A 280     -30.070  38.146  11.807  1.00 85.24      A    C  
ATOM   2204  CG  ARG A 280     -30.552  38.529  10.395  1.00 83.21      A    C  
ATOM   2205  CD  ARG A 280     -31.555  37.517   9.861  1.00 78.75      A    C  
ATOM   2206  NE  ARG A 280     -31.957  37.825   8.480  1.00 74.42      A    N  
ATOM   2207  CZ  ARG A 280     -33.061  38.438   8.081  1.00 68.99      A    C  
ATOM   2208  NH1 ARG A 280     -33.931  38.898   8.937  1.00 62.98      A    N1+
ATOM   2209  NH2 ARG A 280     -33.292  38.597   6.820  1.00 63.38      A    N  
ATOM   2210  N   TYR A 281     -31.055  36.437  14.456  1.00 89.48      A    N  
ATOM   2211  CA  TYR A 281     -30.783  35.748  15.719  1.00 89.69      A    C  
ATOM   2212  C   TYR A 281     -30.022  34.456  15.420  1.00 90.40      A    C  
ATOM   2213  O   TYR A 281     -30.591  33.529  14.855  1.00 87.20      A    O  
ATOM   2214  CB  TYR A 281     -32.096  35.470  16.446  1.00 87.96      A    C  
ATOM   2215  CG  TYR A 281     -32.927  36.706  16.716  1.00 89.73      A    C  
ATOM   2216  CD1 TYR A 281     -32.707  37.469  17.874  1.00 84.23      A    C  
ATOM   2217  CD2 TYR A 281     -33.923  37.102  15.802  1.00 85.86      A    C  
ATOM   2218  CE1 TYR A 281     -33.475  38.615  18.125  1.00 83.66      A    C  
ATOM   2219  CE2 TYR A 281     -34.700  38.245  16.041  1.00 84.17      A    C  
ATOM   2220  CZ  TYR A 281     -34.470  39.005  17.204  1.00 86.17      A    C  
ATOM   2221  OH  TYR A 281     -35.222  40.125  17.436  1.00 84.18      A    O  
ATOM   2222  N   PHE A 282     -28.757  34.413  15.800  1.00 90.63      A    N  
ATOM   2223  CA  PHE A 282     -27.885  33.267  15.588  1.00 90.60      A    C  
ATOM   2224  C   PHE A 282     -27.540  32.579  16.907  1.00 91.10      A    C  
ATOM   2225  O   PHE A 282     -27.214  33.240  17.890  1.00 88.42      A    O  
ATOM   2226  CB  PHE A 282     -26.619  33.698  14.844  1.00 89.03      A    C  
ATOM   2227  CG  PHE A 282     -26.872  34.172  13.431  1.00 90.51      A    C  
ATOM   2228  CD1 PHE A 282     -26.923  33.251  12.374  1.00 84.90      A    C  
ATOM   2229  CD2 PHE A 282     -27.046  35.541  13.158  1.00 84.90      A    C  
ATOM   2230  CE1 PHE A 282     -27.138  33.681  11.063  1.00 83.00      A    C  
ATOM   2231  CE2 PHE A 282     -27.270  35.979  11.850  1.00 83.20      A    C  
ATOM   2232  CZ  PHE A 282     -27.315  35.053  10.793  1.00 85.83      A    C  
ATOM   2233  N   LEU A 283     -27.582  31.265  16.913  1.00 91.01      A    N  
ATOM   2234  CA  LEU A 283     -27.087  30.423  18.006  1.00 90.86      A    C  
ATOM   2235  C   LEU A 283     -25.861  29.634  17.543  1.00 91.69      A    C  
ATOM   2236  O   LEU A 283     -25.902  29.056  16.454  1.00 89.06      A    O  
ATOM   2237  CB  LEU A 283     -28.200  29.471  18.479  1.00 88.39      A    C  
ATOM   2238  CG  LEU A 283     -29.122  30.099  19.538  1.00 84.54      A    C  
ATOM   2239  CD1 LEU A 283     -30.346  29.217  19.737  1.00 78.90      A    C  
ATOM   2240  CD2 LEU A 283     -28.434  30.221  20.895  1.00 78.71      A    C  
ATOM   2241  N   PRO A 284     -24.788  29.567  18.350  1.00 92.15      A    N  
ATOM   2242  CA  PRO A 284     -23.658  28.704  18.053  1.00 91.39      A    C  
ATOM   2243  C   PRO A 284     -24.011  27.251  18.364  1.00 91.75      A    C  
ATOM   2244  O   PRO A 284     -24.380  26.907  19.487  1.00 88.60      A    O  
ATOM   2245  CB  PRO A 284     -22.518  29.228  18.925  1.00 89.03      A    C  
ATOM   2246  CG  PRO A 284     -23.237  29.773  20.151  1.00 87.10      A    C  
ATOM   2247  CD  PRO A 284     -24.572  30.281  19.598  1.00 90.59      A    C  
ATOM   2248  N   LEU A 285     -23.855  26.402  17.377  1.00 91.70      A    N  
ATOM   2249  CA  LEU A 285     -23.871  24.955  17.543  1.00 91.45      A    C  
ATOM   2250  C   LEU A 285     -22.451  24.434  17.312  1.00 91.60      A    C  
ATOM   2251  O   LEU A 285     -21.766  24.903  16.410  1.00 89.30      A    O  
ATOM   2252  CB  LEU A 285     -24.883  24.317  16.578  1.00 90.77      A    C  
ATOM   2253  CG  LEU A 285     -26.330  24.806  16.752  1.00 91.11      A    C  
ATOM   2254  CD1 LEU A 285     -27.217  24.155  15.698  1.00 86.67      A    C  
ATOM   2255  CD2 LEU A 285     -26.906  24.464  18.127  1.00 86.89      A    C  
ATOM   2256  N   THR A 286     -22.021  23.495  18.133  1.00 92.22      A    N  
ATOM   2257  CA  THR A 286     -20.677  22.926  18.057  1.00 91.54      A    C  
ATOM   2258  C   THR A 286     -20.737  21.411  18.014  1.00 91.68      A    C  
ATOM   2259  O   THR A 286     -21.608  20.788  18.619  1.00 88.31      A    O  
ATOM   2260  CB  THR A 286     -19.776  23.385  19.213  1.00 89.42      A    C  
ATOM   2261  CG2 THR A 286     -19.508  24.887  19.140  1.00 74.35      A    C  
ATOM   2262  OG1 THR A 286     -20.369  23.132  20.465  1.00 74.85      A    O  
ATOM   2263  N   ALA A 287     -19.800  20.832  17.285  1.00 92.12      A    N  
ATOM   2264  CA  ALA A 287     -19.590  19.401  17.242  1.00 92.08      A    C  
ATOM   2265  C   ALA A 287     -18.094  19.113  17.049  1.00 92.54      A    C  
ATOM   2266  O   ALA A 287     -17.373  19.916  16.465  1.00 89.95      A    O  
ATOM   2267  CB  ALA A 287     -20.436  18.805  16.114  1.00 90.48      A    C  
ATOM   2268  N   THR A 288     -17.643  17.971  17.534  1.00 92.67      A    N  
ATOM   2269  CA  THR A 288     -16.261  17.514  17.394  1.00 92.00      A    C  
ATOM   2270  C   THR A 288     -16.215  16.175  16.674  1.00 92.36      A    C  
ATOM   2271  O   THR A 288     -17.183  15.409  16.708  1.00 89.16      A    O  
ATOM   2272  CB  THR A 288     -15.560  17.409  18.758  1.00 90.10      A    C  
ATOM   2273  CG2 THR A 288     -15.439  18.786  19.417  1.00 79.88      A    C  
ATOM   2274  OG1 THR A 288     -16.282  16.579  19.634  1.00 79.42      A    O  
ATOM   2275  N   TYR A 289     -15.095  15.898  16.010  1.00 92.51      A    N  
ATOM   2276  CA  TYR A 289     -14.843  14.586  15.418  1.00 93.21      A    C  
ATOM   2277  C   TYR A 289     -13.342  14.305  15.390  1.00 92.92      A    C  
ATOM   2278  O   TYR A 289     -12.536  15.211  15.157  1.00 90.61      A    O  
ATOM   2279  CB  TYR A 289     -15.458  14.517  14.020  1.00 92.87      A    C  
ATOM   2280  CG  TYR A 289     -15.832  13.111  13.617  1.00 94.01      A    C  
ATOM   2281  CD1 TYR A 289     -14.893  12.276  12.972  1.00 91.29      A    C  
ATOM   2282  CD2 TYR A 289     -17.109  12.606  13.913  1.00 91.48      A    C  
ATOM   2283  CE1 TYR A 289     -15.227  10.960  12.641  1.00 90.07      A    C  
ATOM   2284  CE2 TYR A 289     -17.452  11.292  13.584  1.00 90.18      A    C  
ATOM   2285  CZ  TYR A 289     -16.506  10.464  12.955  1.00 91.72      A    C  
ATOM   2286  OH  TYR A 289     -16.826   9.165  12.650  1.00 89.95      A    O  
ATOM   2287  N   THR A 290     -12.953  13.068  15.643  1.00 93.55      A    N  
ATOM   2288  CA  THR A 290     -11.565  12.617  15.567  1.00 93.05      A    C  
ATOM   2289  C   THR A 290     -11.474  11.350  14.733  1.00 93.08      A    C  
ATOM   2290  O   THR A 290     -12.248  10.412  14.927  1.00 90.21      A    O  
ATOM   2291  CB  THR A 290     -10.956  12.388  16.956  1.00 91.60      A    C  
ATOM   2292  CG2 THR A 290      -9.475  12.040  16.903  1.00 79.68      A    C  
ATOM   2293  OG1 THR A 290     -11.053  13.570  17.716  1.00 79.70      A    O  
ATOM   2294  N   LEU A 291     -10.515  11.309  13.800  1.00 92.75      A    N  
ATOM   2295  CA  LEU A 291     -10.193  10.121  13.011  1.00 92.48      A    C  
ATOM   2296  C   LEU A 291      -8.728  10.147  12.563  1.00 93.48      A    C  
ATOM   2297  O   LEU A 291      -8.056  11.169  12.654  1.00 91.15      A    O  
ATOM   2298  CB  LEU A 291     -11.185   9.985  11.843  1.00 89.24      A    C  
ATOM   2299  CG  LEU A 291     -11.160  11.138  10.821  1.00 87.60      A    C  
ATOM   2300  CD1 LEU A 291     -10.468  10.708   9.538  1.00 81.51      A    C  
ATOM   2301  CD2 LEU A 291     -12.581  11.541  10.469  1.00 81.26      A    C  
ATOM   2302  N   ARG A 292      -8.224   9.009  12.101  1.00 93.60      A    N  
ATOM   2303  CA  ARG A 292      -6.855   8.911  11.587  1.00 93.65      A    C  
ATOM   2304  C   ARG A 292      -6.747   9.482  10.177  1.00 93.92      A    C  
ATOM   2305  O   ARG A 292      -7.604   9.224   9.336  1.00 91.25      A    O  
ATOM   2306  CB  ARG A 292      -6.394   7.453  11.691  1.00 92.31      A    C  
ATOM   2307  CG  ARG A 292      -4.957   7.256  11.202  1.00 87.04      A    C  
ATOM   2308  CD  ARG A 292      -4.359   5.949  11.730  1.00 87.02      A    C  
ATOM   2309  NE  ARG A 292      -4.080   6.036  13.173  1.00 84.81      A    N  
ATOM   2310  CZ  ARG A 292      -3.062   6.669  13.743  1.00 85.73      A    C  
ATOM   2311  NH1 ARG A 292      -2.093   7.202  13.056  1.00 74.82      A    N1+
ATOM   2312  NH2 ARG A 292      -3.000   6.773  15.034  1.00 79.79      A    N  
ATOM   2313  N   MET A 293      -5.664  10.217   9.916  1.00 93.68      A    N  
ATOM   2314  CA  MET A 293      -5.345  10.710   8.573  1.00 93.63      A    C  
ATOM   2315  C   MET A 293      -5.190   9.543   7.589  1.00 94.05      A    C  
ATOM   2316  O   MET A 293      -4.641   8.493   7.927  1.00 92.09      A    O  
ATOM   2317  CB  MET A 293      -4.057  11.552   8.610  1.00 92.68      A    C  
ATOM   2318  CG  MET A 293      -4.260  12.917   9.293  1.00 89.19      A    C  
ATOM   2319  SD  MET A 293      -5.421  14.041   8.461  1.00 87.89      A    S  
ATOM   2320  CE  MET A 293      -4.559  14.354   6.911  1.00 80.30      A    C  
ATOM   2321  N   GLN A 294      -5.651   9.748   6.370  1.00 93.63      A    N  
ATOM   2322  CA  GLN A 294      -5.530   8.816   5.244  1.00 93.69      A    C  
ATOM   2323  C   GLN A 294      -4.680   9.400   4.099  1.00 93.83      A    C  
ATOM   2324  O   GLN A 294      -4.625   8.852   2.999  1.00 88.80      A    O  
ATOM   2325  CB  GLN A 294      -6.938   8.420   4.765  1.00 92.07      A    C  
ATOM   2326  CG  GLN A 294      -7.768   7.704   5.843  1.00 90.68      A    C  
ATOM   2327  CD  GLN A 294      -7.160   6.352   6.229  1.00 91.14      A    C  
ATOM   2328  NE2 GLN A 294      -6.916   6.125   7.488  1.00 79.17      A    N  
ATOM   2329  OE1 GLN A 294      -6.905   5.507   5.396  1.00 81.48      A    O  
ATOM   2330  N   SER A 295      -4.036  10.530   4.364  1.00 93.55      A    N  
ATOM   2331  CA  SER A 295      -3.108  11.234   3.481  1.00 92.89      A    C  
ATOM   2332  C   SER A 295      -2.140  12.039   4.344  1.00 92.89      A    C  
ATOM   2333  O   SER A 295      -2.446  12.322   5.505  1.00 87.45      A    O  
ATOM   2334  CB  SER A 295      -3.882  12.164   2.541  1.00 90.37      A    C  
ATOM   2335  OG  SER A 295      -4.605  13.152   3.243  1.00 84.99      A    O  
ATOM   2336  N   ASN A 296      -0.991  12.429   3.800  1.00 92.26      A    N  
ATOM   2337  CA  ASN A 296      -0.005  13.200   4.550  1.00 92.37      A    C  
ATOM   2338  C   ASN A 296      -0.584  14.546   4.989  1.00 92.42      A    C  
ATOM   2339  O   ASN A 296      -1.175  15.265   4.181  1.00 86.54      A    O  
ATOM   2340  CB  ASN A 296       1.264  13.409   3.713  1.00 89.96      A    C  
ATOM   2341  CG  ASN A 296       2.084  12.134   3.559  1.00 89.63      A    C  
ATOM   2342  ND2 ASN A 296       3.288  12.260   3.051  1.00 83.62      A    N  
ATOM   2343  OD1 ASN A 296       1.653  11.042   3.896  1.00 81.05      A    O  
ATOM   2344  N   PHE A 297      -0.395  14.891   6.258  1.00 89.30      A    N  
ATOM   2345  CA  PHE A 297      -0.818  16.203   6.742  1.00 89.17      A    C  
ATOM   2346  C   PHE A 297       0.205  17.265   6.324  1.00 89.74      A    C  
ATOM   2347  O   PHE A 297       1.400  17.138   6.586  1.00 87.01      A    O  
ATOM   2348  CB  PHE A 297      -1.039  16.162   8.248  1.00 86.90      A    C  
ATOM   2349  CG  PHE A 297      -1.693  17.425   8.762  1.00 89.30      A    C  
ATOM   2350  CD1 PHE A 297      -0.908  18.534   9.122  1.00 86.12      A    C  
ATOM   2351  CD2 PHE A 297      -3.089  17.512   8.830  1.00 85.73      A    C  
ATOM   2352  CE1 PHE A 297      -1.516  19.717   9.559  1.00 83.97      A    C  
ATOM   2353  CE2 PHE A 297      -3.704  18.691   9.271  1.00 84.00      A    C  
ATOM   2354  CZ  PHE A 297      -2.925  19.803   9.636  1.00 85.15      A    C  
ATOM   2355  N   HIS A 298      -0.270  18.337   5.693  1.00 91.81      A    N  
ATOM   2356  CA  HIS A 298       0.589  19.413   5.228  1.00 91.42      A    C  
ATOM   2357  C   HIS A 298       0.805  20.466   6.317  1.00 90.93      A    C  
ATOM   2358  O   HIS A 298      -0.156  20.998   6.870  1.00 87.48      A    O  
ATOM   2359  CB  HIS A 298      -0.034  20.058   3.980  1.00 90.10      A    C  
ATOM   2360  CG  HIS A 298      -0.096  19.179   2.768  1.00 91.18      A    C  
ATOM   2361  CD2 HIS A 298       0.493  17.961   2.570  1.00 81.37      A    C  
ATOM   2362  ND1 HIS A 298      -0.741  19.507   1.581  1.00 80.02      A    N  
ATOM   2363  CE1 HIS A 298      -0.531  18.513   0.711  1.00 83.22      A    C  
ATOM   2364  NE2 HIS A 298       0.205  17.560   1.273  1.00 85.86      A    N  
ATOM   2365  N   ARG A 299       2.052  20.835   6.545  1.00 88.39      A    N  
ATOM   2366  CA  ARG A 299       2.425  21.847   7.552  1.00 87.32      A    C  
ATOM   2367  C   ARG A 299       1.740  23.201   7.322  1.00 87.47      A    C  
ATOM   2368  O   ARG A 299       1.408  23.879   8.285  1.00 83.09      A    O  
ATOM   2369  CB  ARG A 299       3.956  21.987   7.571  1.00 85.17      A    C  
ATOM   2370  CG  ARG A 299       4.464  22.785   8.777  1.00 82.70      A    C  
ATOM   2371  CD  ARG A 299       5.999  22.784   8.798  1.00 80.98      A    C  
ATOM   2372  NE  ARG A 299       6.551  23.389  10.026  1.00 76.62      A    N  
ATOM   2373  CZ  ARG A 299       7.769  23.180  10.507  1.00 73.10      A    C  
ATOM   2374  NH1 ARG A 299       8.661  22.467   9.877  1.00 65.81      A    N1+
ATOM   2375  NH2 ARG A 299       8.125  23.664  11.641  1.00 66.86      A    N  
ATOM   2376  N   LYS A 300       1.454  23.564   6.085  1.00 88.50      A    N  
ATOM   2377  CA  LYS A 300       0.708  24.785   5.744  1.00 87.55      A    C  
ATOM   2378  C   LYS A 300      -0.729  24.810   6.290  1.00 88.48      A    C  
ATOM   2379  O   LYS A 300      -1.315  25.883   6.354  1.00 83.93      A    O  
ATOM   2380  CB  LYS A 300       0.727  25.008   4.217  1.00 84.27      A    C  
ATOM   2381  CG  LYS A 300      -0.158  24.041   3.418  1.00 82.68      A    C  
ATOM   2382  CD  LYS A 300      -0.006  24.268   1.901  1.00 82.70      A    C  
ATOM   2383  CE  LYS A 300      -0.913  23.324   1.129  1.00 78.24      A    C  
ATOM   2384  NZ  LYS A 300      -0.709  23.412  -0.338  1.00 75.82      A    N1+
ATOM   2385  N   TRP A 301      -1.270  23.652   6.683  1.00 88.80      A    N  
ATOM   2386  CA  TRP A 301      -2.602  23.522   7.277  1.00 88.74      A    C  
ATOM   2387  C   TRP A 301      -2.591  23.420   8.806  1.00 88.58      A    C  
ATOM   2388  O   TRP A 301      -3.640  23.192   9.411  1.00 84.04      A    O  
ATOM   2389  CB  TRP A 301      -3.342  22.354   6.621  1.00 87.83      A    C  
ATOM   2390  CG  TRP A 301      -3.648  22.547   5.161  1.00 89.83      A    C  
ATOM   2391  CD1 TRP A 301      -3.205  21.763   4.149  1.00 86.06      A    C  
ATOM   2392  CD2 TRP A 301      -4.475  23.591   4.542  1.00 89.58      A    C  
ATOM   2393  CE2 TRP A 301      -4.479  23.367   3.143  1.00 88.72      A    C  
ATOM   2394  CE3 TRP A 301      -5.214  24.686   5.043  1.00 86.89      A    C  
ATOM   2395  NE1 TRP A 301      -3.696  22.244   2.947  1.00 86.85      A    N  
ATOM   2396  CZ2 TRP A 301      -5.179  24.220   2.254  1.00 87.27      A    C  
ATOM   2397  CZ3 TRP A 301      -5.907  25.536   4.148  1.00 83.97      A    C  
ATOM   2398  CH2 TRP A 301      -5.881  25.296   2.778  1.00 85.01      A    C  
ATOM   2399  N   ILE A 302      -1.453  23.623   9.457  1.00 86.04      A    N  
ATOM   2400  CA  ILE A 302      -1.371  23.700  10.914  1.00 84.07      A    C  
ATOM   2401  C   ILE A 302      -1.934  25.044  11.383  1.00 84.36      A    C  
ATOM   2402  O   ILE A 302      -1.392  26.102  11.080  1.00 81.74      A    O  
ATOM   2403  CB  ILE A 302       0.065  23.451  11.419  1.00 82.21      A    C  
ATOM   2404  CG1 ILE A 302       0.481  22.002  11.090  1.00 79.33      A    C  
ATOM   2405  CG2 ILE A 302       0.158  23.710  12.933  1.00 79.06      A    C  
ATOM   2406  CD1 ILE A 302       1.912  21.659  11.493  1.00 71.96      A    C  
ATOM   2407  N   LEU A 303      -3.017  24.981  12.150  1.00 85.62      A    N  
ATOM   2408  CA  LEU A 303      -3.671  26.157  12.734  1.00 84.57      A    C  
ATOM   2409  C   LEU A 303      -3.033  26.591  14.050  1.00 84.50      A    C  
ATOM   2410  O   LEU A 303      -2.959  27.781  14.333  1.00 79.45      A    O  
ATOM   2411  CB  LEU A 303      -5.162  25.816  12.933  1.00 81.99      A    C  
ATOM   2412  CG  LEU A 303      -6.038  26.373  11.794  1.00 80.52      A    C  
ATOM   2413  CD1 LEU A 303      -7.347  25.607  11.698  1.00 75.64      A    C  
ATOM   2414  CD2 LEU A 303      -6.370  27.833  12.032  1.00 76.37      A    C  
ATOM   2415  N   HIS A 304      -2.574  25.633  14.861  1.00 84.84      A    N  
ATOM   2416  CA  HIS A 304      -2.039  25.871  16.193  1.00 83.78      A    C  
ATOM   2417  C   HIS A 304      -0.535  25.608  16.228  1.00 82.53      A    C  
ATOM   2418  O   HIS A 304      -0.072  24.513  15.909  1.00 78.44      A    O  
ATOM   2419  CB  HIS A 304      -2.801  25.023  17.210  1.00 82.17      A    C  
ATOM   2420  CG  HIS A 304      -4.274  25.341  17.254  1.00 85.14      A    C  
ATOM   2421  CD2 HIS A 304      -5.266  24.640  16.624  1.00 76.32      A    C  
ATOM   2422  ND1 HIS A 304      -4.853  26.423  17.897  1.00 75.58      A    N  
ATOM   2423  CE1 HIS A 304      -6.174  26.361  17.663  1.00 78.67      A    C  
ATOM   2424  NE2 HIS A 304      -6.458  25.294  16.886  1.00 81.03      A    N  
ATOM   2425  N   LEU A 305       0.242  26.614  16.648  1.00 82.52      A    N  
ATOM   2426  CA  LEU A 305       1.691  26.550  16.797  1.00 79.76      A    C  
ATOM   2427  C   LEU A 305       2.034  26.534  18.287  1.00 78.59      A    C  
ATOM   2428  O   LEU A 305       1.677  27.475  18.990  1.00 72.42      A    O  
ATOM   2429  CB  LEU A 305       2.336  27.758  16.097  1.00 76.50      A    C  
ATOM   2430  CG  LEU A 305       2.155  27.798  14.569  1.00 71.73      A    C  
ATOM   2431  CD1 LEU A 305       2.619  29.159  14.033  1.00 65.89      A    C  
ATOM   2432  CD2 LEU A 305       2.968  26.717  13.870  1.00 66.31      A    C  
ATOM   2433  N   ASN A 306       2.712  25.480  18.742  1.00 78.41      A    N  
ATOM   2434  CA  ASN A 306       3.082  25.277  20.148  1.00 76.31      A    C  
ATOM   2435  C   ASN A 306       1.949  25.635  21.138  1.00 77.18      A    C  
ATOM   2436  O   ASN A 306       2.120  26.499  21.989  1.00 70.13      A    O  
ATOM   2437  CB  ASN A 306       4.418  25.976  20.456  1.00 71.79      A    C  
ATOM   2438  CG  ASN A 306       5.632  25.155  20.061  1.00 67.63      A    C  
ATOM   2439  ND2 ASN A 306       6.745  25.798  19.845  1.00 60.51      A    N  
ATOM   2440  OD1 ASN A 306       5.605  23.950  19.984  1.00 60.36      A    O  
ATOM   2441  N   PRO A 307       0.782  25.004  21.013  1.00 80.21      A    N  
ATOM   2442  CA  PRO A 307      -0.326  25.290  21.911  1.00 78.03      A    C  
ATOM   2443  C   PRO A 307      -0.049  24.777  23.320  1.00 79.05      A    C  
ATOM   2444  O   PRO A 307       0.610  23.757  23.528  1.00 72.31      A    O  
ATOM   2445  CB  PRO A 307      -1.540  24.632  21.271  1.00 72.39      A    C  
ATOM   2446  CG  PRO A 307      -0.931  23.445  20.534  1.00 72.21      A    C  
ATOM   2447  CD  PRO A 307       0.415  23.977  20.062  1.00 75.64      A    C  
ATOM   2448  N   ASP A 308      -0.653  25.451  24.290  1.00 77.60      A    N  
ATOM   2449  CA  ASP A 308      -0.452  25.246  25.723  1.00 75.06      A    C  
ATOM   2450  C   ASP A 308      -0.962  23.873  26.208  1.00 75.02      A    C  
ATOM   2451  O   ASP A 308      -0.562  23.400  27.271  1.00 66.92      A    O  
ATOM   2452  CB  ASP A 308      -1.188  26.373  26.506  1.00 70.09      A    C  
ATOM   2453  CG  ASP A 308      -1.308  27.757  25.837  1.00 63.68      A    C  
ATOM   2454  OD1 ASP A 308      -0.490  28.105  24.955  1.00 54.78      A    O  
ATOM   2455  OD2 ASP A 308      -2.279  28.486  26.151  1.00 57.65      A    O1-
ATOM   2456  N   TRP A 309      -1.836  23.236  25.448  1.00 79.01      A    N  
ATOM   2457  CA  TRP A 309      -2.511  21.984  25.827  1.00 76.37      A    C  
ATOM   2458  C   TRP A 309      -1.732  20.705  25.489  1.00 74.92      A    C  
ATOM   2459  O   TRP A 309      -2.181  19.607  25.844  1.00 68.05      A    O  
ATOM   2460  CB  TRP A 309      -3.924  21.982  25.240  1.00 73.80      A    C  
ATOM   2461  CG  TRP A 309      -4.066  22.407  23.814  1.00 76.06      A    C  
ATOM   2462  CD1 TRP A 309      -4.519  23.612  23.404  1.00 69.17      A    C  
ATOM   2463  CD2 TRP A 309      -3.826  21.631  22.590  1.00 75.64      A    C  
ATOM   2464  CE2 TRP A 309      -4.185  22.445  21.487  1.00 74.89      A    C  
ATOM   2465  CE3 TRP A 309      -3.372  20.334  22.338  1.00 73.39      A    C  
ATOM   2466  NE1 TRP A 309      -4.595  23.638  22.011  1.00 69.66      A    N  
ATOM   2467  CZ2 TRP A 309      -4.108  21.968  20.154  1.00 73.76      A    C  
ATOM   2468  CZ3 TRP A 309      -3.285  19.870  21.012  1.00 68.83      A    C  
ATOM   2469  CH2 TRP A 309      -3.648  20.677  19.940  1.00 70.54      A    C  
ATOM   2470  N   GLY A 310      -0.583  20.800  24.842  1.00 70.39      A    N  
ATOM   2471  CA  GLY A 310       0.226  19.629  24.497  1.00 66.91      A    C  
ATOM   2472  C   GLY A 310      -0.385  18.737  23.405  1.00 66.70      A    C  
ATOM   2473  O   GLY A 310      -1.408  19.050  22.794  1.00 59.82      A    O  
ATOM   2474  N   LEU A 311       0.267  17.623  23.160  1.00 66.74      A    N  
ATOM   2475  CA  LEU A 311      -0.004  16.692  22.053  1.00 64.35      A    C  
ATOM   2476  C   LEU A 311      -1.162  15.731  22.330  1.00 59.50      A    C  
ATOM   2477  O   LEU A 311      -1.232  15.195  23.450  1.00 53.45      A    O  
ATOM   2478  CB  LEU A 311       1.294  15.939  21.708  1.00 58.64      A    C  
ATOM   2479  CG  LEU A 311       1.744  16.102  20.238  1.00 54.61      A    C  
ATOM   2480  CD1 LEU A 311       3.249  15.892  20.133  1.00 51.98      A    C  
ATOM   2481  CD2 LEU A 311       1.074  15.110  19.319  1.00 50.94      A    C  
ATOM   2482  OXT LEU A 311      -1.973  15.520  21.371  1.00 49.67      A    O1-
TER   
ATOM   2483  N   GLN B   1     -63.421  27.216  20.991  1.00 59.30      B    N  
ATOM   2484  CA  GLN B   1     -62.354  27.744  20.114  1.00 62.64      B    C  
ATOM   2485  C   GLN B   1     -60.959  27.462  20.656  1.00 64.45      B    C  
ATOM   2486  O   GLN B   1     -60.146  26.950  19.900  1.00 59.78      B    O  
ATOM   2487  CB  GLN B   1     -62.535  29.242  19.840  1.00 57.53      B    C  
ATOM   2488  CG  GLN B   1     -63.510  29.486  18.680  1.00 52.92      B    C  
ATOM   2489  CD  GLN B   1     -63.728  30.976  18.395  1.00 48.97      B    C  
ATOM   2490  NE2 GLN B   1     -64.196  31.329  17.229  1.00 40.79      B    N  
ATOM   2491  OE1 GLN B   1     -63.511  31.815  19.228  1.00 44.93      B    O  
ATOM   2492  N   ALA B   2     -60.679  27.734  21.942  1.00 67.39      B    N  
ATOM   2493  CA  ALA B   2     -59.369  27.446  22.537  1.00 68.53      B    C  
ATOM   2494  C   ALA B   2     -59.015  25.953  22.453  1.00 71.21      B    C  
ATOM   2495  O   ALA B   2     -57.881  25.615  22.141  1.00 68.39      B    O  
ATOM   2496  CB  ALA B   2     -59.363  27.951  23.974  1.00 63.60      B    C  
ATOM   2497  N   LEU B   3     -59.977  25.059  22.595  1.00 75.75      B    N  
ATOM   2498  CA  LEU B   3     -59.795  23.613  22.466  1.00 76.18      B    C  
ATOM   2499  C   LEU B   3     -59.371  23.187  21.052  1.00 77.83      B    C  
ATOM   2500  O   LEU B   3     -58.533  22.305  20.899  1.00 76.04      B    O  
ATOM   2501  CB  LEU B   3     -61.104  22.929  22.894  1.00 72.97      B    C  
ATOM   2502  CG  LEU B   3     -60.892  21.824  23.941  1.00 66.55      B    C  
ATOM   2503  CD1 LEU B   3     -62.002  21.853  24.980  1.00 61.14      B    C  
ATOM   2504  CD2 LEU B   3     -60.861  20.441  23.314  1.00 60.21      B    C  
ATOM   2505  N   VAL B   4     -59.850  23.853  20.015  1.00 78.17      B    N  
ATOM   2506  CA  VAL B   4     -59.439  23.612  18.622  1.00 79.16      B    C  
ATOM   2507  C   VAL B   4     -57.991  24.072  18.405  1.00 80.19      B    C  
ATOM   2508  O   VAL B   4     -57.203  23.334  17.822  1.00 78.48      B    O  
ATOM   2509  CB  VAL B   4     -60.379  24.301  17.617  1.00 77.63      B    C  
ATOM   2510  CG1 VAL B   4     -59.948  24.047  16.165  1.00 69.71      B    C  
ATOM   2511  CG2 VAL B   4     -61.821  23.796  17.768  1.00 70.23      B    C  
ATOM   2512  N   MET B   5     -57.634  25.256  18.931  1.00 79.73      B    N  
ATOM   2513  CA  MET B   5     -56.251  25.741  18.907  1.00 79.29      B    C  
ATOM   2514  C   MET B   5     -55.317  24.804  19.671  1.00 80.62      B    C  
ATOM   2515  O   MET B   5     -54.247  24.487  19.173  1.00 79.38      B    O  
ATOM   2516  CB  MET B   5     -56.191  27.147  19.514  1.00 75.71      B    C  
ATOM   2517  CG  MET B   5     -56.607  28.229  18.523  1.00 68.56      B    C  
ATOM   2518  SD  MET B   5     -55.266  28.849  17.468  1.00 62.45      B    S  
ATOM   2519  CE  MET B   5     -54.417  29.931  18.629  1.00 55.17      B    C  
ATOM   2520  N   ALA B   6     -55.747  24.317  20.840  1.00 80.04      B    N  
ATOM   2521  CA  ALA B   6     -54.979  23.368  21.633  1.00 79.54      B    C  
ATOM   2522  C   ALA B   6     -54.745  22.049  20.887  1.00 81.72      B    C  
ATOM   2523  O   ALA B   6     -53.619  21.566  20.841  1.00 80.75      B    O  
ATOM   2524  CB  ALA B   6     -55.725  23.144  22.954  1.00 77.19      B    C  
ATOM   2525  N   ALA B   7     -55.751  21.506  20.230  1.00 82.87      B    N  
ATOM   2526  CA  ALA B   7     -55.612  20.306  19.413  1.00 82.81      B    C  
ATOM   2527  C   ALA B   7     -54.646  20.517  18.236  1.00 83.65      B    C  
ATOM   2528  O   ALA B   7     -53.793  19.670  17.972  1.00 82.36      B    O  
ATOM   2529  CB  ALA B   7     -57.002  19.892  18.920  1.00 81.93      B    C  
ATOM   2530  N   LEU B   8     -54.710  21.672  17.579  1.00 82.55      B    N  
ATOM   2531  CA  LEU B   8     -53.796  22.040  16.497  1.00 82.55      B    C  
ATOM   2532  C   LEU B   8     -52.354  22.173  16.993  1.00 83.39      B    C  
ATOM   2533  O   LEU B   8     -51.417  21.738  16.340  1.00 82.31      B    O  
ATOM   2534  CB  LEU B   8     -54.294  23.347  15.849  1.00 81.07      B    C  
ATOM   2535  CG  LEU B   8     -54.266  23.292  14.306  1.00 72.96      B    C  
ATOM   2536  CD1 LEU B   8     -55.642  23.672  13.747  1.00 65.85      B    C  
ATOM   2537  CD2 LEU B   8     -53.242  24.240  13.721  1.00 65.42      B    C  
ATOM   2538  N   MET B   9     -52.173  22.718  18.191  1.00 83.19      B    N  
ATOM   2539  CA  MET B   9     -50.881  22.896  18.846  1.00 82.28      B    C  
ATOM   2540  C   MET B   9     -50.238  21.554  19.215  1.00 83.56      B    C  
ATOM   2541  O   MET B   9     -49.061  21.326  18.930  1.00 82.46      B    O  
ATOM   2542  CB  MET B   9     -51.115  23.776  20.073  1.00 79.78      B    C  
ATOM   2543  CG  MET B   9     -49.857  24.458  20.580  1.00 71.47      B    C  
ATOM   2544  SD  MET B   9     -50.255  25.584  21.927  1.00 65.05      B    S  
ATOM   2545  CE  MET B   9     -48.604  25.918  22.550  1.00 56.84      B    C  
ATOM   2546  N   VAL B  10     -51.017  20.631  19.773  1.00 84.53      B    N  
ATOM   2547  CA  VAL B  10     -50.577  19.254  20.049  1.00 84.38      B    C  
ATOM   2548  C   VAL B  10     -50.216  18.516  18.761  1.00 84.87      B    C  
ATOM   2549  O   VAL B  10     -49.219  17.799  18.730  1.00 83.59      B    O  
ATOM   2550  CB  VAL B  10     -51.643  18.486  20.849  1.00 83.06      B    C  
ATOM   2551  CG1 VAL B  10     -51.313  16.995  21.022  1.00 75.37      B    C  
ATOM   2552  CG2 VAL B  10     -51.790  19.066  22.261  1.00 75.56      B    C  
ATOM   2553  N   LEU B  11     -50.971  18.727  17.683  1.00 84.44      B    N  
ATOM   2554  CA  LEU B  11     -50.657  18.144  16.375  1.00 84.00      B    C  
ATOM   2555  C   LEU B  11     -49.311  18.643  15.852  1.00 84.43      B    C  
ATOM   2556  O   LEU B  11     -48.468  17.830  15.477  1.00 83.77      B    O  
ATOM   2557  CB  LEU B  11     -51.803  18.448  15.400  1.00 83.07      B    C  
ATOM   2558  CG  LEU B  11     -51.589  17.862  13.985  1.00 78.63      B    C  
ATOM   2559  CD1 LEU B  11     -51.646  16.341  13.986  1.00 72.13      B    C  
ATOM   2560  CD2 LEU B  11     -52.666  18.391  13.043  1.00 71.42      B    C  
ATOM   2561  N   VAL B  12     -49.066  19.952  15.871  1.00 85.56      B    N  
ATOM   2562  CA  VAL B  12     -47.798  20.552  15.422  1.00 84.97      B    C  
ATOM   2563  C   VAL B  12     -46.619  20.043  16.259  1.00 85.18      B    C  
ATOM   2564  O   VAL B  12     -45.594  19.654  15.697  1.00 83.87      B    O  
ATOM   2565  CB  VAL B  12     -47.884  22.090  15.459  1.00 84.05      B    C  
ATOM   2566  CG1 VAL B  12     -46.532  22.765  15.199  1.00 76.48      B    C  
ATOM   2567  CG2 VAL B  12     -48.844  22.606  14.380  1.00 76.53      B    C  
ATOM   2568  N   MET B  13     -46.770  19.977  17.566  1.00 85.73      B    N  
ATOM   2569  CA  MET B  13     -45.764  19.419  18.469  1.00 84.63      B    C  
ATOM   2570  C   MET B  13     -45.473  17.947  18.178  1.00 85.87      B    C  
ATOM   2571  O   MET B  13     -44.311  17.553  18.120  1.00 84.13      B    O  
ATOM   2572  CB  MET B  13     -46.262  19.562  19.914  1.00 81.78      B    C  
ATOM   2573  CG  MET B  13     -45.770  20.858  20.534  1.00 72.69      B    C  
ATOM   2574  SD  MET B  13     -44.073  20.683  21.129  1.00 67.18      B    S  
ATOM   2575  CE  MET B  13     -44.392  20.084  22.800  1.00 58.27      B    C  
ATOM   2576  N   SER B  14     -46.489  17.153  17.962  1.00 86.18      B    N  
ATOM   2577  CA  SER B  14     -46.336  15.730  17.655  1.00 85.40      B    C  
ATOM   2578  C   SER B  14     -45.573  15.539  16.339  1.00 86.16      B    C  
ATOM   2579  O   SER B  14     -44.643  14.747  16.284  1.00 84.19      B    O  
ATOM   2580  CB  SER B  14     -47.695  15.038  17.592  1.00 83.72      B    C  
ATOM   2581  OG  SER B  14     -48.398  15.202  18.805  1.00 72.11      B    O  
ATOM   2582  N   ILE B  15     -45.896  16.322  15.314  1.00 86.32      B    N  
ATOM   2583  CA  ILE B  15     -45.165  16.315  14.044  1.00 85.64      B    C  
ATOM   2584  C   ILE B  15     -43.697  16.714  14.256  1.00 86.16      B    C  
ATOM   2585  O   ILE B  15     -42.809  16.078  13.695  1.00 84.86      B    O  
ATOM   2586  CB  ILE B  15     -45.860  17.237  13.011  1.00 84.59      B    C  
ATOM   2587  CG1 ILE B  15     -47.232  16.655  12.603  1.00 79.54      B    C  
ATOM   2588  CG2 ILE B  15     -44.986  17.437  11.758  1.00 77.49      B    C  
ATOM   2589  CD1 ILE B  15     -48.125  17.648  11.847  1.00 70.98      B    C  
ATOM   2590  N   ALA B  16     -43.414  17.722  15.092  1.00 86.22      B    N  
ATOM   2591  CA  ALA B  16     -42.046  18.156  15.377  1.00 84.80      B    C  
ATOM   2592  C   ALA B  16     -41.223  17.057  16.073  1.00 86.14      B    C  
ATOM   2593  O   ALA B  16     -40.078  16.817  15.684  1.00 84.27      B    O  
ATOM   2594  CB  ALA B  16     -42.110  19.442  16.205  1.00 83.10      B    C  
ATOM   2595  N   VAL B  17     -41.780  16.343  17.029  1.00 85.97      B    N  
ATOM   2596  CA  VAL B  17     -41.117  15.219  17.713  1.00 85.70      B    C  
ATOM   2597  C   VAL B  17     -40.894  14.038  16.765  1.00 86.82      B    C  
ATOM   2598  O   VAL B  17     -39.788  13.508  16.702  1.00 85.77      B    O  
ATOM   2599  CB  VAL B  17     -41.912  14.777  18.950  1.00 84.26      B    C  
ATOM   2600  CG1 VAL B  17     -41.288  13.549  19.627  1.00 76.92      B    C  
ATOM   2601  CG2 VAL B  17     -41.931  15.895  19.994  1.00 77.13      B    C  
ATOM   2602  N   ILE B  18     -41.898  13.668  15.977  1.00 87.01      B    N  
ATOM   2603  CA  ILE B  18     -41.783  12.621  14.955  1.00 86.87      B    C  
ATOM   2604  C   ILE B  18     -40.667  12.979  13.965  1.00 87.29      B    C  
ATOM   2605  O   ILE B  18     -39.845  12.136  13.621  1.00 85.66      B    O  
ATOM   2606  CB  ILE B  18     -43.145  12.416  14.253  1.00 85.19      B    C  
ATOM   2607  CG1 ILE B  18     -44.133  11.720  15.220  1.00 77.54      B    C  
ATOM   2608  CG2 ILE B  18     -43.007  11.592  12.966  1.00 74.27      B    C  
ATOM   2609  CD1 ILE B  18     -45.595  11.761  14.743  1.00 67.92      B    C  
ATOM   2610  N   THR B  19     -40.593  14.234  13.553  1.00 87.89      B    N  
ATOM   2611  CA  THR B  19     -39.537  14.728  12.665  1.00 87.45      B    C  
ATOM   2612  C   THR B  19     -38.162  14.642  13.331  1.00 88.28      B    C  
ATOM   2613  O   THR B  19     -37.202  14.257  12.669  1.00 86.62      B    O  
ATOM   2614  CB  THR B  19     -39.820  16.164  12.201  1.00 86.00      B    C  
ATOM   2615  CG2 THR B  19     -38.864  16.616  11.104  1.00 73.34      B    C  
ATOM   2616  OG1 THR B  19     -41.108  16.260  11.637  1.00 73.37      B    O  
ATOM   2617  N   THR B  20     -38.043  14.922  14.629  1.00 88.53      B    N  
ATOM   2618  CA  THR B  20     -36.795  14.755  15.396  1.00 88.26      B    C  
ATOM   2619  C   THR B  20     -36.304  13.312  15.349  1.00 89.11      B    C  
ATOM   2620  O   THR B  20     -35.139  13.063  15.047  1.00 87.52      B    O  
ATOM   2621  CB  THR B  20     -36.961  15.169  16.866  1.00 87.09      B    C  
ATOM   2622  CG2 THR B  20     -35.642  15.160  17.635  1.00 77.58      B    C  
ATOM   2623  OG1 THR B  20     -37.475  16.471  16.979  1.00 77.92      B    O  
ATOM   2624  N   VAL B  21     -37.189  12.354  15.604  1.00 87.51      B    N  
ATOM   2625  CA  VAL B  21     -36.851  10.922  15.559  1.00 87.05      B    C  
ATOM   2626  C   VAL B  21     -36.443  10.499  14.150  1.00 87.88      B    C  
ATOM   2627  O   VAL B  21     -35.422   9.843  13.986  1.00 86.80      B    O  
ATOM   2628  CB  VAL B  21     -38.012  10.059  16.074  1.00 85.55      B    C  
ATOM   2629  CG1 VAL B  21     -37.708   8.563  15.976  1.00 77.96      B    C  
ATOM   2630  CG2 VAL B  21     -38.311  10.363  17.546  1.00 78.10      B    C  
ATOM   2631  N   ASN B  22     -37.182  10.918  13.131  1.00 88.18      B    N  
ATOM   2632  CA  ASN B  22     -36.886  10.560  11.745  1.00 87.25      B    C  
ATOM   2633  C   ASN B  22     -35.569  11.162  11.245  1.00 88.45      B    C  
ATOM   2634  O   ASN B  22     -34.786  10.449  10.623  1.00 86.90      B    O  
ATOM   2635  CB  ASN B  22     -38.067  10.982  10.850  1.00 85.37      B    C  
ATOM   2636  CG  ASN B  22     -39.254  10.042  10.999  1.00 80.09      B    C  
ATOM   2637  ND2 ASN B  22     -40.462  10.531  10.812  1.00 71.35      B    N  
ATOM   2638  OD1 ASN B  22     -39.108   8.871  11.255  1.00 71.99      B    O  
ATOM   2639  N   ILE B  23     -35.277  12.430  11.548  1.00 88.25      B    N  
ATOM   2640  CA  ILE B  23     -33.996  13.061  11.213  1.00 88.47      B    C  
ATOM   2641  C   ILE B  23     -32.858  12.364  11.959  1.00 89.46      B    C  
ATOM   2642  O   ILE B  23     -31.874  11.996  11.336  1.00 88.45      B    O  
ATOM   2643  CB  ILE B  23     -34.015  14.579  11.490  1.00 87.27      B    C  
ATOM   2644  CG1 ILE B  23     -34.922  15.274  10.451  1.00 81.00      B    C  
ATOM   2645  CG2 ILE B  23     -32.597  15.187  11.447  1.00 80.12      B    C  
ATOM   2646  CD1 ILE B  23     -35.152  16.763  10.713  1.00 73.74      B    C  
ATOM   2647  N   GLY B  24     -33.006  12.146  13.252  1.00 89.75      B    N  
ATOM   2648  CA  GLY B  24     -31.993  11.491  14.067  1.00 89.70      B    C  
ATOM   2649  C   GLY B  24     -31.643  10.091  13.561  1.00 91.23      B    C  
ATOM   2650  O   GLY B  24     -30.467   9.790  13.348  1.00 89.69      B    O  
ATOM   2651  N   HIS B  25     -32.653   9.274  13.289  1.00 89.54      B    N  
ATOM   2652  CA  HIS B  25     -32.443   7.942  12.741  1.00 88.98      B    C  
ATOM   2653  C   HIS B  25     -31.831   7.986  11.339  1.00 89.51      B    C  
ATOM   2654  O   HIS B  25     -30.883   7.264  11.059  1.00 88.64      B    O  
ATOM   2655  CB  HIS B  25     -33.773   7.175  12.748  1.00 88.17      B    C  
ATOM   2656  CG  HIS B  25     -33.597   5.738  12.363  1.00 87.32      B    C  
ATOM   2657  CD2 HIS B  25     -33.981   5.149  11.191  1.00 79.09      B    C  
ATOM   2658  ND1 HIS B  25     -32.967   4.770  13.125  1.00 77.92      B    N  
ATOM   2659  CE1 HIS B  25     -32.978   3.632  12.417  1.00 80.02      B    C  
ATOM   2660  NE2 HIS B  25     -33.587   3.825  11.244  1.00 81.44      B    N  
ATOM   2661  N   THR B  26     -32.281   8.871  10.476  1.00 89.88      B    N  
ATOM   2662  CA  THR B  26     -31.737   9.016   9.111  1.00 89.20      B    C  
ATOM   2663  C   THR B  26     -30.280   9.472   9.124  1.00 90.30      B    C  
ATOM   2664  O   THR B  26     -29.482   8.945   8.347  1.00 89.19      B    O  
ATOM   2665  CB  THR B  26     -32.578   9.997   8.286  1.00 87.21      B    C  
ATOM   2666  CG2 THR B  26     -32.095  10.103   6.840  1.00 75.56      B    C  
ATOM   2667  OG1 THR B  26     -33.918   9.581   8.232  1.00 76.85      B    O  
ATOM   2668  N   VAL B  27     -29.901  10.404   9.988  1.00 91.12      B    N  
ATOM   2669  CA  VAL B  27     -28.502  10.835  10.153  1.00 91.79      B    C  
ATOM   2670  C   VAL B  27     -27.636   9.681  10.658  1.00 92.47      B    C  
ATOM   2671  O   VAL B  27     -26.580   9.431  10.091  1.00 91.61      B    O  
ATOM   2672  CB  VAL B  27     -28.402  12.061  11.087  1.00 91.24      B    C  
ATOM   2673  CG1 VAL B  27     -26.959  12.386  11.475  1.00 85.48      B    C  
ATOM   2674  CG2 VAL B  27     -28.963  13.301  10.390  1.00 86.16      B    C  
ATOM   2675  N   HIS B  28     -28.092   8.951  11.668  1.00 91.31      B    N  
ATOM   2676  CA  HIS B  28     -27.381   7.785  12.195  1.00 91.35      B    C  
ATOM   2677  C   HIS B  28     -27.157   6.718  11.114  1.00 91.46      B    C  
ATOM   2678  O   HIS B  28     -26.024   6.279  10.915  1.00 90.51      B    O  
ATOM   2679  CB  HIS B  28     -28.168   7.222  13.389  1.00 91.11      B    C  
ATOM   2680  CG  HIS B  28     -27.555   5.992  13.975  1.00 90.93      B    C  
ATOM   2681  CD2 HIS B  28     -26.637   5.917  14.996  1.00 81.70      B    C  
ATOM   2682  ND1 HIS B  28     -27.802   4.694  13.565  1.00 80.05      B    N  
ATOM   2683  CE1 HIS B  28     -27.046   3.880  14.326  1.00 83.42      B    C  
ATOM   2684  NE2 HIS B  28     -26.338   4.580  15.207  1.00 85.42      B    N  
ATOM   2685  N   GLU B  29     -28.183   6.368  10.359  1.00 92.03      B    N  
ATOM   2686  CA  GLU B  29     -28.085   5.389   9.275  1.00 91.18      B    C  
ATOM   2687  C   GLU B  29     -27.247   5.907   8.096  1.00 91.40      B    C  
ATOM   2688  O   GLU B  29     -26.508   5.140   7.485  1.00 89.87      B    O  
ATOM   2689  CB  GLU B  29     -29.488   4.981   8.794  1.00 90.21      B    C  
ATOM   2690  CG  GLU B  29     -30.233   4.101   9.815  1.00 83.70      B    C  
ATOM   2691  CD  GLU B  29     -29.456   2.818  10.132  1.00 79.67      B    C  
ATOM   2692  OE1 GLU B  29     -29.022   2.673  11.292  1.00 71.06      B    O  
ATOM   2693  OE2 GLU B  29     -29.232   2.026   9.205  1.00 72.14      B    O1-
ATOM   2694  N   ARG B  30     -27.282   7.209   7.804  1.00 92.14      B    N  
ATOM   2695  CA  ARG B  30     -26.419   7.819   6.781  1.00 91.72      B    C  
ATOM   2696  C   ARG B  30     -24.941   7.709   7.162  1.00 92.57      B    C  
ATOM   2697  O   ARG B  30     -24.134   7.328   6.319  1.00 91.13      B    O  
ATOM   2698  CB  ARG B  30     -26.842   9.277   6.568  1.00 90.37      B    C  
ATOM   2699  CG  ARG B  30     -26.026  10.004   5.482  1.00 85.17      B    C  
ATOM   2700  CD  ARG B  30     -26.307   9.438   4.096  1.00 81.80      B    C  
ATOM   2701  NE  ARG B  30     -25.496  10.122   3.079  1.00 79.13      B    N  
ATOM   2702  CZ  ARG B  30     -25.667  10.038   1.766  1.00 75.37      B    C  
ATOM   2703  NH1 ARG B  30     -26.663   9.386   1.247  1.00 66.50      B    N1+
ATOM   2704  NH2 ARG B  30     -24.827  10.616   0.970  1.00 70.17      B    N  
ATOM   2705  N   VAL B  31     -24.583   8.028   8.402  1.00 92.39      B    N  
ATOM   2706  CA  VAL B  31     -23.215   7.899   8.922  1.00 93.03      B    C  
ATOM   2707  C   VAL B  31     -22.789   6.436   8.928  1.00 93.28      B    C  
ATOM   2708  O   VAL B  31     -21.687   6.126   8.479  1.00 92.23      B    O  
ATOM   2709  CB  VAL B  31     -23.102   8.522  10.327  1.00 92.82      B    C  
ATOM   2710  CG1 VAL B  31     -21.756   8.223  10.993  1.00 88.73      B    C  
ATOM   2711  CG2 VAL B  31     -23.239  10.048  10.250  1.00 89.07      B    C  
ATOM   2712  N   ARG B  32     -23.660   5.537   9.361  1.00 93.05      B    N  
ATOM   2713  CA  ARG B  32     -23.385   4.103   9.395  1.00 92.59      B    C  
ATOM   2714  C   ARG B  32     -23.157   3.527   8.002  1.00 92.91      B    C  
ATOM   2715  O   ARG B  32     -22.181   2.820   7.799  1.00 91.12      B    O  
ATOM   2716  CB  ARG B  32     -24.531   3.403  10.120  1.00 90.57      B    C  
ATOM   2717  CG  ARG B  32     -24.220   1.927  10.360  1.00 85.43      B    C  
ATOM   2718  CD  ARG B  32     -25.321   1.349  11.226  1.00 84.16      B    C  
ATOM   2719  NE  ARG B  32     -25.168  -0.098  11.392  1.00 80.91      B    N  
ATOM   2720  CZ  ARG B  32     -26.154  -0.963  11.334  1.00 80.05      B    C  
ATOM   2721  NH1 ARG B  32     -27.386  -0.593  11.195  1.00 71.33      B    N1+
ATOM   2722  NH2 ARG B  32     -25.926  -2.225  11.393  1.00 73.02      B    N  
ATOM   2723  N   LEU B  33     -23.986   3.878   7.029  1.00 91.92      B    N  
ATOM   2724  CA  LEU B  33     -23.827   3.442   5.646  1.00 91.73      B    C  
ATOM   2725  C   LEU B  33     -22.529   3.977   5.028  1.00 92.52      B    C  
ATOM   2726  O   LEU B  33     -21.830   3.242   4.341  1.00 91.53      B    O  
ATOM   2727  CB  LEU B  33     -25.066   3.877   4.846  1.00 90.54      B    C  
ATOM   2728  CG  LEU B  33     -25.116   3.291   3.420  1.00 87.98      B    C  
ATOM   2729  CD1 LEU B  33     -25.298   1.777   3.439  1.00 83.30      B    C  
ATOM   2730  CD2 LEU B  33     -26.286   3.900   2.655  1.00 82.86      B    C  
ATOM   2731  N   GLN B  34     -22.161   5.225   5.309  1.00 92.81      B    N  
ATOM   2732  CA  GLN B  34     -20.900   5.809   4.847  1.00 93.26      B    C  
ATOM   2733  C   GLN B  34     -19.692   5.132   5.502  1.00 93.82      B    C  
ATOM   2734  O   GLN B  34     -18.724   4.838   4.813  1.00 92.46      B    O  
ATOM   2735  CB  GLN B  34     -20.920   7.322   5.100  1.00 92.61      B    C  
ATOM   2736  CG  GLN B  34     -19.731   8.041   4.480  1.00 89.15      B    C  
ATOM   2737  CD  GLN B  34     -19.762   7.994   2.952  1.00 87.71      B    C  
ATOM   2738  NE2 GLN B  34     -18.884   7.246   2.335  1.00 75.16      B    N  
ATOM   2739  OE1 GLN B  34     -20.576   8.626   2.310  1.00 77.47      B    O  
ATOM   2740  N   ASN B  35     -19.745   4.831   6.805  1.00 94.23      B    N  
ATOM   2741  CA  ASN B  35     -18.709   4.079   7.504  1.00 94.34      B    C  
ATOM   2742  C   ASN B  35     -18.561   2.661   6.934  1.00 95.01      B    C  
ATOM   2743  O   ASN B  35     -17.438   2.192   6.765  1.00 93.44      B    O  
ATOM   2744  CB  ASN B  35     -19.037   4.017   9.005  1.00 93.39      B    C  
ATOM   2745  CG  ASN B  35     -18.779   5.320   9.740  1.00 91.70      B    C  
ATOM   2746  ND2 ASN B  35     -19.229   5.410  10.975  1.00 85.25      B    N  
ATOM   2747  OD1 ASN B  35     -18.143   6.229   9.262  1.00 84.15      B    O  
ATOM   2748  N   THR B  36     -19.660   2.004   6.591  1.00 93.98      B    N  
ATOM   2749  CA  THR B  36     -19.663   0.681   5.961  1.00 93.62      B    C  
ATOM   2750  C   THR B  36     -19.001   0.726   4.586  1.00 94.13      B    C  
ATOM   2751  O   THR B  36     -18.178  -0.133   4.280  1.00 92.61      B    O  
ATOM   2752  CB  THR B  36     -21.094   0.143   5.836  1.00 92.56      B    C  
ATOM   2753  CG2 THR B  36     -21.132  -1.281   5.288  1.00 82.36      B    C  
ATOM   2754  OG1 THR B  36     -21.727   0.117   7.095  1.00 82.67      B    O  
ATOM   2755  N   ALA B  37     -19.294   1.740   3.772  1.00 94.02      B    N  
ATOM   2756  CA  ALA B  37     -18.665   1.916   2.477  1.00 93.87      B    C  
ATOM   2757  C   ALA B  37     -17.163   2.218   2.594  1.00 94.48      B    C  
ATOM   2758  O   ALA B  37     -16.367   1.660   1.843  1.00 93.00      B    O  
ATOM   2759  CB  ALA B  37     -19.398   3.020   1.711  1.00 92.68      B    C  
ATOM   2760  N   ASP B  38     -16.749   3.043   3.567  1.00 95.29      B    N  
ATOM   2761  CA  ASP B  38     -15.334   3.318   3.845  1.00 95.23      B    C  
ATOM   2762  C   ASP B  38     -14.598   2.050   4.303  1.00 95.92      B    C  
ATOM   2763  O   ASP B  38     -13.512   1.763   3.807  1.00 94.25      B    O  
ATOM   2764  CB  ASP B  38     -15.210   4.412   4.926  1.00 94.15      B    C  
ATOM   2765  CG  ASP B  38     -15.607   5.830   4.504  1.00 92.94      B    C  
ATOM   2766  OD1 ASP B  38     -15.817   6.114   3.311  1.00 87.78      B    O  
ATOM   2767  OD2 ASP B  38     -15.683   6.707   5.394  1.00 87.90      B    O1-
ATOM   2768  N   ALA B  39     -15.202   1.264   5.185  1.00 95.17      B    N  
ATOM   2769  CA  ALA B  39     -14.641   0.006   5.644  1.00 95.15      B    C  
ATOM   2770  C   ALA B  39     -14.475  -1.000   4.495  1.00 95.50      B    C  
ATOM   2771  O   ALA B  39     -13.425  -1.632   4.382  1.00 93.94      B    O  
ATOM   2772  CB  ALA B  39     -15.547  -0.576   6.743  1.00 94.47      B    C  
ATOM   2773  N   ALA B  40     -15.461  -1.106   3.607  1.00 95.03      B    N  
ATOM   2774  CA  ALA B  40     -15.397  -1.978   2.448  1.00 94.61      B    C  
ATOM   2775  C   ALA B  40     -14.323  -1.520   1.450  1.00 95.23      B    C  
ATOM   2776  O   ALA B  40     -13.496  -2.332   1.035  1.00 93.90      B    O  
ATOM   2777  CB  ALA B  40     -16.783  -2.058   1.811  1.00 93.52      B    C  
ATOM   2778  N   ALA B  41     -14.248  -0.229   1.126  1.00 95.27      B    N  
ATOM   2779  CA  ALA B  41     -13.250   0.313   0.209  1.00 95.04      B    C  
ATOM   2780  C   ALA B  41     -11.817   0.123   0.740  1.00 95.52      B    C  
ATOM   2781  O   ALA B  41     -10.932  -0.307  -0.005  1.00 93.85      B    O  
ATOM   2782  CB  ALA B  41     -13.560   1.793  -0.030  1.00 94.08      B    C  
ATOM   2783  N   TYR B  42     -11.605   0.379   2.039  1.00 95.99      B    N  
ATOM   2784  CA  TYR B  42     -10.323   0.141   2.686  1.00 96.24      B    C  
ATOM   2785  C   TYR B  42      -9.974  -1.353   2.729  1.00 96.34      B    C  
ATOM   2786  O   TYR B  42      -8.845  -1.726   2.433  1.00 95.14      B    O  
ATOM   2787  CB  TYR B  42     -10.349   0.730   4.098  1.00 95.87      B    C  
ATOM   2788  CG  TYR B  42      -8.998   0.692   4.776  1.00 96.36      B    C  
ATOM   2789  CD1 TYR B  42      -8.579  -0.451   5.494  1.00 94.10      B    C  
ATOM   2790  CD2 TYR B  42      -8.131   1.795   4.681  1.00 94.14      B    C  
ATOM   2791  CE1 TYR B  42      -7.314  -0.488   6.093  1.00 93.43      B    C  
ATOM   2792  CE2 TYR B  42      -6.868   1.772   5.282  1.00 93.22      B    C  
ATOM   2793  CZ  TYR B  42      -6.459   0.613   5.990  1.00 94.49      B    C  
ATOM   2794  OH  TYR B  42      -5.219   0.583   6.578  1.00 93.12      B    O  
ATOM   2795  N   SER B  43     -10.933  -2.210   3.026  1.00 95.96      B    N  
ATOM   2796  CA  SER B  43     -10.725  -3.658   3.088  1.00 95.89      B    C  
ATOM   2797  C   SER B  43     -10.416  -4.263   1.720  1.00 95.95      B    C  
ATOM   2798  O   SER B  43      -9.557  -5.122   1.624  1.00 94.10      B    O  
ATOM   2799  CB  SER B  43     -11.936  -4.363   3.699  1.00 94.81      B    C  
ATOM   2800  OG  SER B  43     -12.183  -3.864   5.001  1.00 85.89      B    O  
ATOM   2801  N   MET B  44     -11.047  -3.785   0.648  1.00 95.74      B    N  
ATOM   2802  CA  MET B  44     -10.694  -4.157  -0.728  1.00 95.13      B    C  
ATOM   2803  C   MET B  44      -9.251  -3.764  -1.047  1.00 95.62      B    C  
ATOM   2804  O   MET B  44      -8.475  -4.602  -1.511  1.00 94.06      B    O  
ATOM   2805  CB  MET B  44     -11.636  -3.478  -1.725  1.00 93.26      B    C  
ATOM   2806  CG  MET B  44     -13.048  -4.037  -1.699  1.00 88.13      B    C  
ATOM   2807  SD  MET B  44     -14.226  -3.064  -2.694  1.00 86.67      B    S  
ATOM   2808  CE  MET B  44     -13.569  -3.388  -4.341  1.00 77.93      B    C  
ATOM   2809  N   ALA B  45      -8.853  -2.532  -0.724  1.00 95.94      B    N  
ATOM   2810  CA  ALA B  45      -7.486  -2.072  -0.921  1.00 95.72      B    C  
ATOM   2811  C   ALA B  45      -6.477  -2.856  -0.066  1.00 95.94      B    C  
ATOM   2812  O   ALA B  45      -5.379  -3.148  -0.522  1.00 94.53      B    O  
ATOM   2813  CB  ALA B  45      -7.435  -0.566  -0.637  1.00 95.10      B    C  
ATOM   2814  N   ALA B  46      -6.857  -3.261   1.151  1.00 95.93      B    N  
ATOM   2815  CA  ALA B  46      -6.030  -4.114   2.000  1.00 95.89      B    C  
ATOM   2816  C   ALA B  46      -5.828  -5.507   1.396  1.00 95.82      B    C  
ATOM   2817  O   ALA B  46      -4.714  -6.025   1.420  1.00 94.16      B    O  
ATOM   2818  CB  ALA B  46      -6.654  -4.195   3.402  1.00 95.05      B    C  
ATOM   2819  N   MET B  47      -6.860  -6.103   0.795  1.00 96.09      B    N  
ATOM   2820  CA  MET B  47      -6.744  -7.389   0.109  1.00 95.88      B    C  
ATOM   2821  C   MET B  47      -5.892  -7.295  -1.167  1.00 95.87      B    C  
ATOM   2822  O   MET B  47      -5.075  -8.181  -1.417  1.00 94.56      B    O  
ATOM   2823  CB  MET B  47      -8.133  -7.954  -0.196  1.00 95.00      B    C  
ATOM   2824  CG  MET B  47      -8.900  -8.363   1.071  1.00 91.71      B    C  
ATOM   2825  SD  MET B  47      -8.062  -9.546   2.171  1.00 89.05      B    S  
ATOM   2826  CE  MET B  47      -7.973 -10.991   1.103  1.00 79.11      B    C  
ATOM   2827  N   GLU B  48      -5.998  -6.215  -1.929  1.00 96.17      B    N  
ATOM   2828  CA  GLU B  48      -5.101  -5.949  -3.057  1.00 95.63      B    C  
ATOM   2829  C   GLU B  48      -3.645  -5.768  -2.594  1.00 95.95      B    C  
ATOM   2830  O   GLU B  48      -2.737  -6.375  -3.154  1.00 94.73      B    O  
ATOM   2831  CB  GLU B  48      -5.559  -4.696  -3.823  1.00 94.11      B    C  
ATOM   2832  CG  GLU B  48      -6.858  -4.908  -4.595  1.00 89.02      B    C  
ATOM   2833  CD  GLU B  48      -7.315  -3.672  -5.378  1.00 90.18      B    C  
ATOM   2834  OE1 GLU B  48      -8.374  -3.754  -6.046  1.00 82.29      B    O  
ATOM   2835  OE2 GLU B  48      -6.638  -2.624  -5.333  1.00 83.73      B    O1-
ATOM   2836  N   ALA B  49      -3.426  -5.014  -1.520  1.00 96.11      B    N  
ATOM   2837  CA  ALA B  49      -2.103  -4.842  -0.937  1.00 96.00      B    C  
ATOM   2838  C   ALA B  49      -1.517  -6.172  -0.436  1.00 96.36      B    C  
ATOM   2839  O   ALA B  49      -0.345  -6.452  -0.683  1.00 94.79      B    O  
ATOM   2840  CB  ALA B  49      -2.184  -3.800   0.185  1.00 95.34      B    C  
ATOM   2841  N   ARG B  50      -2.324  -7.041   0.178  1.00 96.46      B    N  
ATOM   2842  CA  ARG B  50      -1.917  -8.405   0.542  1.00 96.04      B    C  
ATOM   2843  C   ARG B  50      -1.448  -9.196  -0.682  1.00 96.15      B    C  
ATOM   2844  O   ARG B  50      -0.398  -9.822  -0.622  1.00 94.63      B    O  
ATOM   2845  CB  ARG B  50      -3.066  -9.168   1.220  1.00 94.48      B    C  
ATOM   2846  CG  ARG B  50      -3.222  -8.797   2.700  1.00 90.28      B    C  
ATOM   2847  CD  ARG B  50      -4.304  -9.646   3.355  1.00 90.81      B    C  
ATOM   2848  NE  ARG B  50      -4.324  -9.454   4.815  1.00 88.97      B    N  
ATOM   2849  CZ  ARG B  50      -4.763 -10.307   5.728  1.00 89.30      B    C  
ATOM   2850  NH1 ARG B  50      -5.354 -11.424   5.416  1.00 82.48      B    N1+
ATOM   2851  NH2 ARG B  50      -4.594 -10.039   6.982  1.00 83.17      B    N  
ATOM   2852  N   ALA B  51      -2.178  -9.138  -1.779  1.00 96.05      B    N  
ATOM   2853  CA  ALA B  51      -1.783  -9.822  -2.999  1.00 95.88      B    C  
ATOM   2854  C   ALA B  51      -0.446  -9.294  -3.533  1.00 96.20      B    C  
ATOM   2855  O   ALA B  51       0.471 -10.086  -3.760  1.00 94.96      B    O  
ATOM   2856  CB  ALA B  51      -2.893  -9.691  -4.047  1.00 94.81      B    C  
ATOM   2857  N   PHE B  52      -0.284  -7.992  -3.659  1.00 96.59      B    N  
ATOM   2858  CA  PHE B  52       0.933  -7.385  -4.201  1.00 96.41      B    C  
ATOM   2859  C   PHE B  52       2.153  -7.620  -3.304  1.00 96.27      B    C  
ATOM   2860  O   PHE B  52       3.237  -7.938  -3.802  1.00 94.15      B    O  
ATOM   2861  CB  PHE B  52       0.693  -5.893  -4.433  1.00 95.82      B    C  
ATOM   2862  CG  PHE B  52      -0.410  -5.523  -5.403  1.00 96.29      B    C  
ATOM   2863  CD1 PHE B  52      -0.968  -6.449  -6.311  1.00 92.83      B    C  
ATOM   2864  CD2 PHE B  52      -0.873  -4.187  -5.427  1.00 93.04      B    C  
ATOM   2865  CE1 PHE B  52      -1.969  -6.057  -7.215  1.00 92.38      B    C  
ATOM   2866  CE2 PHE B  52      -1.865  -3.790  -6.326  1.00 92.27      B    C  
ATOM   2867  CZ  PHE B  52      -2.412  -4.722  -7.223  1.00 93.78      B    C  
ATOM   2868  N   ASN B  53       1.981  -7.553  -1.984  1.00 96.51      B    N  
ATOM   2869  CA  ASN B  53       3.039  -7.874  -1.036  1.00 96.30      B    C  
ATOM   2870  C   ASN B  53       3.404  -9.360  -1.093  1.00 96.45      B    C  
ATOM   2871  O   ASN B  53       4.595  -9.699  -1.122  1.00 94.84      B    O  
ATOM   2872  CB  ASN B  53       2.600  -7.439   0.375  1.00 95.82      B    C  
ATOM   2873  CG  ASN B  53       2.545  -5.927   0.524  1.00 95.40      B    C  
ATOM   2874  ND2 ASN B  53       1.809  -5.446   1.498  1.00 87.41      B    N  
ATOM   2875  OD1 ASN B  53       3.175  -5.166  -0.191  1.00 87.50      B    O  
ATOM   2876  N   PHE B  54       2.419 -10.253  -1.209  1.00 96.37      B    N  
ATOM   2877  CA  PHE B  54       2.689 -11.675  -1.397  1.00 96.20      B    C  
ATOM   2878  C   PHE B  54       3.465 -11.936  -2.697  1.00 96.36      B    C  
ATOM   2879  O   PHE B  54       4.422 -12.706  -2.681  1.00 95.30      B    O  
ATOM   2880  CB  PHE B  54       1.389 -12.477  -1.362  1.00 95.79      B    C  
ATOM   2881  CG  PHE B  54       1.635 -13.965  -1.422  1.00 96.02      B    C  
ATOM   2882  CD1 PHE B  54       1.735 -14.634  -2.655  1.00 93.13      B    C  
ATOM   2883  CD2 PHE B  54       1.831 -14.692  -0.229  1.00 93.28      B    C  
ATOM   2884  CE1 PHE B  54       2.036 -16.006  -2.702  1.00 92.21      B    C  
ATOM   2885  CE2 PHE B  54       2.120 -16.056  -0.273  1.00 92.21      B    C  
ATOM   2886  CZ  PHE B  54       2.230 -16.720  -1.501  1.00 93.44      B    C  
ATOM   2887  N   TYR B  55       3.126 -11.268  -3.796  1.00 96.62      B    N  
ATOM   2888  CA  TYR B  55       3.878 -11.362  -5.043  1.00 96.26      B    C  
ATOM   2889  C   TYR B  55       5.337 -10.941  -4.852  1.00 96.24      B    C  
ATOM   2890  O   TYR B  55       6.223 -11.615  -5.363  1.00 94.87      B    O  
ATOM   2891  CB  TYR B  55       3.244 -10.495  -6.137  1.00 95.43      B    C  
ATOM   2892  CG  TYR B  55       1.804 -10.750  -6.505  1.00 95.34      B    C  
ATOM   2893  CD1 TYR B  55       1.141 -11.954  -6.175  1.00 92.27      B    C  
ATOM   2894  CD2 TYR B  55       1.094  -9.741  -7.198  1.00 92.54      B    C  
ATOM   2895  CE1 TYR B  55      -0.205 -12.143  -6.516  1.00 92.11      B    C  
ATOM   2896  CE2 TYR B  55      -0.248  -9.922  -7.544  1.00 91.86      B    C  
ATOM   2897  CZ  TYR B  55      -0.898 -11.122  -7.203  1.00 92.94      B    C  
ATOM   2898  OH  TYR B  55      -2.213 -11.299  -7.543  1.00 91.33      B    O  
ATOM   2899  N   ALA B  56       5.593  -9.900  -4.073  1.00 96.50      B    N  
ATOM   2900  CA  ALA B  56       6.947  -9.463  -3.782  1.00 96.30      B    C  
ATOM   2901  C   ALA B  56       7.738 -10.527  -3.005  1.00 96.48      B    C  
ATOM   2902  O   ALA B  56       8.847 -10.884  -3.418  1.00 94.95      B    O  
ATOM   2903  CB  ALA B  56       6.886  -8.127  -3.037  1.00 95.52      B    C  
ATOM   2904  N   TYR B  57       7.163 -11.101  -1.948  1.00 96.75      B    N  
ATOM   2905  CA  TYR B  57       7.806 -12.193  -1.212  1.00 96.59      B    C  
ATOM   2906  C   TYR B  57       8.027 -13.437  -2.085  1.00 96.33      B    C  
ATOM   2907  O   TYR B  57       9.104 -14.036  -2.059  1.00 95.05      B    O  
ATOM   2908  CB  TYR B  57       6.974 -12.562   0.018  1.00 95.95      B    C  
ATOM   2909  CG  TYR B  57       6.815 -11.463   1.049  1.00 95.73      B    C  
ATOM   2910  CD1 TYR B  57       7.943 -10.882   1.663  1.00 93.40      B    C  
ATOM   2911  CD2 TYR B  57       5.527 -11.028   1.428  1.00 93.15      B    C  
ATOM   2912  CE1 TYR B  57       7.790  -9.867   2.613  1.00 92.11      B    C  
ATOM   2913  CE2 TYR B  57       5.360 -10.013   2.376  1.00 91.85      B    C  
ATOM   2914  CZ  TYR B  57       6.495  -9.431   2.972  1.00 92.90      B    C  
ATOM   2915  OH  TYR B  57       6.334  -8.424   3.893  1.00 91.39      B    O  
ATOM   2916  N   ALA B  58       7.045 -13.809  -2.907  1.00 96.30      B    N  
ATOM   2917  CA  ALA B  58       7.154 -14.938  -3.822  1.00 96.05      B    C  
ATOM   2918  C   ALA B  58       8.227 -14.704  -4.896  1.00 96.07      B    C  
ATOM   2919  O   ALA B  58       9.064 -15.574  -5.122  1.00 94.37      B    O  
ATOM   2920  CB  ALA B  58       5.772 -15.203  -4.438  1.00 95.07      B    C  
ATOM   2921  N   ASN B  59       8.287 -13.514  -5.491  1.00 96.64      B    N  
ATOM   2922  CA  ASN B  59       9.294 -13.155  -6.482  1.00 96.31      B    C  
ATOM   2923  C   ASN B  59      10.710 -13.154  -5.885  1.00 96.41      B    C  
ATOM   2924  O   ASN B  59      11.626 -13.709  -6.483  1.00 94.96      B    O  
ATOM   2925  CB  ASN B  59       8.951 -11.783  -7.083  1.00 95.58      B    C  
ATOM   2926  CG  ASN B  59       7.736 -11.805  -7.999  1.00 94.73      B    C  
ATOM   2927  ND2 ASN B  59       7.230 -10.637  -8.339  1.00 86.96      B    N  
ATOM   2928  OD1 ASN B  59       7.261 -12.829  -8.443  1.00 86.79      B    O  
ATOM   2929  N   ARG B  60      10.894 -12.614  -4.676  1.00 96.52      B    N  
ATOM   2930  CA  ARG B  60      12.189 -12.683  -3.965  1.00 96.46      B    C  
ATOM   2931  C   ARG B  60      12.571 -14.124  -3.623  1.00 96.55      B    C  
ATOM   2932  O   ARG B  60      13.740 -14.475  -3.712  1.00 94.52      B    O  
ATOM   2933  CB  ARG B  60      12.145 -11.809  -2.702  1.00 95.44      B    C  
ATOM   2934  CG  ARG B  60      12.078 -10.294  -2.983  1.00 91.32      B    C  
ATOM   2935  CD  ARG B  60      13.350  -9.748  -3.617  1.00 91.46      B    C  
ATOM   2936  NE  ARG B  60      13.259  -8.293  -3.806  1.00 90.74      B    N  
ATOM   2937  CZ  ARG B  60      14.153  -7.498  -4.378  1.00 92.61      B    C  
ATOM   2938  NH1 ARG B  60      15.288  -7.939  -4.831  1.00 83.32      B    N1+
ATOM   2939  NH2 ARG B  60      13.899  -6.236  -4.508  1.00 86.20      B    N  
ATOM   2940  N   THR B  61      11.595 -14.974  -3.306  1.00 96.71      B    N  
ATOM   2941  CA  THR B  61      11.823 -16.410  -3.095  1.00 96.45      B    C  
ATOM   2942  C   THR B  61      12.252 -17.096  -4.398  1.00 96.38      B    C  
ATOM   2943  O   THR B  61      13.199 -17.881  -4.392  1.00 94.76      B    O  
ATOM   2944  CB  THR B  61      10.573 -17.081  -2.521  1.00 95.46      B    C  
ATOM   2945  CG2 THR B  61      10.813 -18.554  -2.172  1.00 84.83      B    C  
ATOM   2946  OG1 THR B  61      10.178 -16.454  -1.333  1.00 84.81      B    O  
ATOM   2947  N   GLN B  62      11.627 -16.768  -5.524  1.00 96.47      B    N  
ATOM   2948  CA  GLN B  62      12.041 -17.265  -6.842  1.00 96.14      B    C  
ATOM   2949  C   GLN B  62      13.477 -16.834  -7.175  1.00 96.13      B    C  
ATOM   2950  O   GLN B  62      14.270 -17.660  -7.633  1.00 94.96      B    O  
ATOM   2951  CB  GLN B  62      11.085 -16.766  -7.938  1.00 95.48      B    C  
ATOM   2952  CG  GLN B  62       9.705 -17.429  -7.890  1.00 93.38      B    C  
ATOM   2953  CD  GLN B  62       8.809 -17.008  -9.065  1.00 92.72      B    C  
ATOM   2954  NE2 GLN B  62       7.785 -17.751  -9.370  1.00 81.90      B    N  
ATOM   2955  OE1 GLN B  62       9.031 -16.015  -9.739  1.00 84.01      B    O  
ATOM   2956  N   VAL B  63      13.838 -15.584  -6.905  1.00 96.20      B    N  
ATOM   2957  CA  VAL B  63      15.214 -15.091  -7.065  1.00 96.17      B    C  
ATOM   2958  C   VAL B  63      16.188 -15.912  -6.212  1.00 96.01      B    C  
ATOM   2959  O   VAL B  63      17.194 -16.381  -6.732  1.00 94.81      B    O  
ATOM   2960  CB  VAL B  63      15.315 -13.592  -6.732  1.00 95.47      B    C  
ATOM   2961  CG1 VAL B  63      16.766 -13.099  -6.669  1.00 91.59      B    C  
ATOM   2962  CG2 VAL B  63      14.594 -12.737  -7.784  1.00 91.78      B    C  
ATOM   2963  N   SER B  64      15.869 -16.162  -4.950  1.00 96.28      B    N  
ATOM   2964  CA  SER B  64      16.704 -16.967  -4.055  1.00 95.85      B    C  
ATOM   2965  C   SER B  64      16.898 -18.397  -4.582  1.00 95.96      B    C  
ATOM   2966  O   SER B  64      18.027 -18.900  -4.599  1.00 93.84      B    O  
ATOM   2967  CB  SER B  64      16.100 -16.984  -2.650  1.00 94.55      B    C  
ATOM   2968  OG  SER B  64      17.005 -17.576  -1.737  1.00 85.32      B    O  
ATOM   2969  N   HIS B  65      15.842 -19.032  -5.096  1.00 96.53      B    N  
ATOM   2970  CA  HIS B  65      15.959 -20.351  -5.719  1.00 96.03      B    C  
ATOM   2971  C   HIS B  65      16.829 -20.339  -6.985  1.00 96.02      B    C  
ATOM   2972  O   HIS B  65      17.609 -21.268  -7.182  1.00 94.65      B    O  
ATOM   2973  CB  HIS B  65      14.568 -20.899  -6.064  1.00 95.32      B    C  
ATOM   2974  CG  HIS B  65      13.688 -21.231  -4.903  1.00 95.34      B    C  
ATOM   2975  CD2 HIS B  65      14.061 -21.622  -3.644  1.00 86.56      B    C  
ATOM   2976  ND1 HIS B  65      12.302 -21.249  -4.940  1.00 85.83      B    N  
ATOM   2977  CE1 HIS B  65      11.860 -21.634  -3.741  1.00 87.83      B    C  
ATOM   2978  NE2 HIS B  65      12.901 -21.866  -2.924  1.00 89.61      B    N  
ATOM   2979  N   TYR B  66      16.753 -19.312  -7.815  1.00 96.56      B    N  
ATOM   2980  CA  TYR B  66      17.648 -19.177  -8.968  1.00 96.25      B    C  
ATOM   2981  C   TYR B  66      19.107 -18.999  -8.545  1.00 95.93      B    C  
ATOM   2982  O   TYR B  66      19.983 -19.607  -9.151  1.00 94.08      B    O  
ATOM   2983  CB  TYR B  66      17.203 -18.016  -9.863  1.00 95.92      B    C  
ATOM   2984  CG  TYR B  66      15.930 -18.224 -10.651  1.00 96.10      B    C  
ATOM   2985  CD1 TYR B  66      15.711 -19.411 -11.369  1.00 93.70      B    C  
ATOM   2986  CD2 TYR B  66      14.964 -17.200 -10.709  1.00 93.67      B    C  
ATOM   2987  CE1 TYR B  66      14.548 -19.588 -12.127  1.00 92.94      B    C  
ATOM   2988  CE2 TYR B  66      13.793 -17.358 -11.461  1.00 92.95      B    C  
ATOM   2989  CZ  TYR B  66      13.581 -18.558 -12.174  1.00 94.35      B    C  
ATOM   2990  OH  TYR B  66      12.432 -18.725 -12.910  1.00 92.87      B    O  
ATOM   2991  N   VAL B  67      19.375 -18.246  -7.484  1.00 95.90      B    N  
ATOM   2992  CA  VAL B  67      20.724 -18.105  -6.926  1.00 95.67      B    C  
ATOM   2993  C   VAL B  67      21.235 -19.446  -6.403  1.00 95.31      B    C  
ATOM   2994  O   VAL B  67      22.362 -19.833  -6.715  1.00 94.03      B    O  
ATOM   2995  CB  VAL B  67      20.764 -17.014  -5.839  1.00 95.02      B    C  
ATOM   2996  CG1 VAL B  67      22.124 -16.938  -5.143  1.00 90.79      B    C  
ATOM   2997  CG2 VAL B  67      20.499 -15.636  -6.450  1.00 91.07      B    C  
ATOM   2998  N   SER B  68      20.406 -20.227  -5.707  1.00 95.75      B    N  
ATOM   2999  CA  SER B  68      20.758 -21.582  -5.284  1.00 95.12      B    C  
ATOM   3000  C   SER B  68      21.021 -22.512  -6.476  1.00 95.04      B    C  
ATOM   3001  O   SER B  68      21.990 -23.270  -6.455  1.00 93.23      B    O  
ATOM   3002  CB  SER B  68      19.653 -22.173  -4.401  1.00 93.92      B    C  
ATOM   3003  OG  SER B  68      19.524 -21.439  -3.200  1.00 80.79      B    O  
ATOM   3004  N   ALA B  69      20.231 -22.422  -7.546  1.00 95.61      B    N  
ATOM   3005  CA  ALA B  69      20.479 -23.175  -8.772  1.00 95.38      B    C  
ATOM   3006  C   ALA B  69      21.826 -22.797  -9.420  1.00 95.43      B    C  
ATOM   3007  O   ALA B  69      22.586 -23.675  -9.821  1.00 93.95      B    O  
ATOM   3008  CB  ALA B  69      19.305 -22.958  -9.743  1.00 94.60      B    C  
ATOM   3009  N   MET B  70      22.161 -21.511  -9.464  1.00 95.54      B    N  
ATOM   3010  CA  MET B  70      23.471 -21.026  -9.928  1.00 95.10      B    C  
ATOM   3011  C   MET B  70      24.618 -21.531  -9.050  1.00 95.07      B    C  
ATOM   3012  O   MET B  70      25.690 -21.837  -9.567  1.00 93.29      B    O  
ATOM   3013  CB  MET B  70      23.507 -19.495  -9.938  1.00 94.47      B    C  
ATOM   3014  CG  MET B  70      22.646 -18.880 -11.027  1.00 91.56      B    C  
ATOM   3015  SD  MET B  70      22.717 -17.059 -11.002  1.00 90.43      B    S  
ATOM   3016  CE  MET B  70      21.571 -16.704 -12.335  1.00 81.53      B    C  
ATOM   3017  N   MET B  71      24.397 -21.667  -7.748  1.00 95.32      B    N  
ATOM   3018  CA  MET B  71      25.387 -22.211  -6.821  1.00 94.52      B    C  
ATOM   3019  C   MET B  71      25.666 -23.694  -7.101  1.00 94.70      B    C  
ATOM   3020  O   MET B  71      26.825 -24.093  -7.174  1.00 93.08      B    O  
ATOM   3021  CB  MET B  71      24.892 -21.988  -5.390  1.00 93.15      B    C  
ATOM   3022  CG  MET B  71      26.009 -22.174  -4.370  1.00 86.90      B    C  
ATOM   3023  SD  MET B  71      25.449 -21.930  -2.661  1.00 84.53      B    S  
ATOM   3024  CE  MET B  71      25.040 -20.177  -2.669  1.00 75.42      B    C  
ATOM   3025  N   TRP B  72      24.612 -24.487  -7.355  1.00 95.54      B    N  
ATOM   3026  CA  TRP B  72      24.767 -25.883  -7.767  1.00 95.37      B    C  
ATOM   3027  C   TRP B  72      25.471 -26.024  -9.121  1.00 95.31      B    C  
ATOM   3028  O   TRP B  72      26.360 -26.860  -9.261  1.00 93.50      B    O  
ATOM   3029  CB  TRP B  72      23.395 -26.559  -7.805  1.00 94.35      B    C  
ATOM   3030  CG  TRP B  72      22.883 -26.969  -6.467  1.00 93.55      B    C  
ATOM   3031  CD1 TRP B  72      21.874 -26.393  -5.788  1.00 89.53      B    C  
ATOM   3032  CD2 TRP B  72      23.370 -28.064  -5.624  1.00 90.87      B    C  
ATOM   3033  CE2 TRP B  72      22.588 -28.090  -4.443  1.00 90.14      B    C  
ATOM   3034  CE3 TRP B  72      24.390 -29.040  -5.763  1.00 88.74      B    C  
ATOM   3035  NE1 TRP B  72      21.690 -27.055  -4.573  1.00 88.48      B    N  
ATOM   3036  CZ2 TRP B  72      22.798 -29.049  -3.424  1.00 88.31      B    C  
ATOM   3037  CZ3 TRP B  72      24.603 -29.988  -4.743  1.00 85.14      B    C  
ATOM   3038  CH2 TRP B  72      23.815 -29.988  -3.595  1.00 85.35      B    C  
ATOM   3039  N   GLN B  73      25.150 -25.186 -10.086  1.00 94.69      B    N  
ATOM   3040  CA  GLN B  73      25.862 -25.190 -11.366  1.00 94.43      B    C  
ATOM   3041  C   GLN B  73      27.322 -24.733 -11.215  1.00 94.67      B    C  
ATOM   3042  O   GLN B  73      28.203 -25.249 -11.904  1.00 93.21      B    O  
ATOM   3043  CB  GLN B  73      25.084 -24.360 -12.397  1.00 93.52      B    C  
ATOM   3044  CG  GLN B  73      25.742 -24.466 -13.781  1.00 90.88      B    C  
ATOM   3045  CD  GLN B  73      24.815 -24.109 -14.936  1.00 89.18      B    C  
ATOM   3046  NE2 GLN B  73      25.349 -23.582 -16.014  1.00 76.56      B    N  
ATOM   3047  OE1 GLN B  73      23.625 -24.331 -14.918  1.00 79.36      B    O  
ATOM   3048  N   SER B  74      27.611 -23.834 -10.291  1.00 95.14      B    N  
ATOM   3049  CA  SER B  74      28.973 -23.406  -9.956  1.00 94.74      B    C  
ATOM   3050  C   SER B  74      29.781 -24.542  -9.340  1.00 94.64      B    C  
ATOM   3051  O   SER B  74      30.922 -24.756  -9.736  1.00 92.45      B    O  
ATOM   3052  CB  SER B  74      28.952 -22.211  -8.999  1.00 94.11      B    C  
ATOM   3053  OG  SER B  74      28.251 -21.135  -9.569  1.00 84.35      B    O  
ATOM   3054  N   LEU B  75      29.179 -25.315  -8.422  1.00 94.07      B    N  
ATOM   3055  CA  LEU B  75      29.802 -26.513  -7.868  1.00 93.63      B    C  
ATOM   3056  C   LEU B  75      30.094 -27.534  -8.969  1.00 93.77      B    C  
ATOM   3057  O   LEU B  75      31.201 -28.068  -9.040  1.00 92.63      B    O  
ATOM   3058  CB  LEU B  75      28.884 -27.108  -6.786  1.00 93.03      B    C  
ATOM   3059  CG  LEU B  75      29.433 -28.410  -6.157  1.00 91.71      B    C  
ATOM   3060  CD1 LEU B  75      30.736 -28.180  -5.386  1.00 85.65      B    C  
ATOM   3061  CD2 LEU B  75      28.395 -28.991  -5.197  1.00 84.88      B    C  
ATOM   3062  N   LEU B  76      29.124 -27.782  -9.847  1.00 94.11      B    N  
ATOM   3063  CA  LEU B  76      29.282 -28.718 -10.955  1.00 93.96      B    C  
ATOM   3064  C   LEU B  76      30.415 -28.283 -11.901  1.00 94.30      B    C  
ATOM   3065  O   LEU B  76      31.282 -29.089 -12.233  1.00 92.83      B    O  
ATOM   3066  CB  LEU B  76      27.932 -28.825 -11.673  1.00 92.77      B    C  
ATOM   3067  CG  LEU B  76      27.863 -29.998 -12.657  1.00 89.29      B    C  
ATOM   3068  CD1 LEU B  76      27.929 -31.345 -11.936  1.00 83.87      B    C  
ATOM   3069  CD2 LEU B  76      26.546 -29.928 -13.412  1.00 83.80      B    C  
ATOM   3070  N   SER B  77      30.454 -27.005 -12.262  1.00 94.55      B    N  
ATOM   3071  CA  SER B  77      31.526 -26.442 -13.082  1.00 94.06      B    C  
ATOM   3072  C   SER B  77      32.895 -26.590 -12.408  1.00 94.29      B    C  
ATOM   3073  O   SER B  77      33.861 -26.972 -13.073  1.00 91.66      B    O  
ATOM   3074  CB  SER B  77      31.238 -24.959 -13.350  1.00 92.98      B    C  
ATOM   3075  OG  SER B  77      32.130 -24.435 -14.320  1.00 84.03      B    O  
ATOM   3076  N   LEU B  78      32.968 -26.384 -11.093  1.00 93.30      B    N  
ATOM   3077  CA  LEU B  78      34.199 -26.524 -10.318  1.00 93.04      B    C  
ATOM   3078  C   LEU B  78      34.684 -27.982 -10.251  1.00 93.37      B    C  
ATOM   3079  O   LEU B  78      35.883 -28.233 -10.346  1.00 91.65      B    O  
ATOM   3080  CB  LEU B  78      33.966 -25.941  -8.919  1.00 92.23      B    C  
ATOM   3081  CG  LEU B  78      35.254 -25.823  -8.081  1.00 90.44      B    C  
ATOM   3082  CD1 LEU B  78      36.191 -24.759  -8.644  1.00 83.81      B    C  
ATOM   3083  CD2 LEU B  78      34.899 -25.441  -6.640  1.00 83.31      B    C  
ATOM   3084  N   ILE B  79      33.771 -28.947 -10.137  1.00 94.07      B    N  
ATOM   3085  CA  ILE B  79      34.108 -30.383 -10.126  1.00 93.49      B    C  
ATOM   3086  C   ILE B  79      34.762 -30.784 -11.459  1.00 93.39      B    C  
ATOM   3087  O   ILE B  79      35.821 -31.408 -11.459  1.00 92.00      B    O  
ATOM   3088  CB  ILE B  79      32.854 -31.232  -9.820  1.00 92.76      B    C  
ATOM   3089  CG1 ILE B  79      32.441 -31.070  -8.333  1.00 88.74      B    C  
ATOM   3090  CG2 ILE B  79      33.094 -32.727 -10.122  1.00 88.74      B    C  
ATOM   3091  CD1 ILE B  79      31.022 -31.565  -8.040  1.00 83.05      B    C  
ATOM   3092  N   TYR B  80      34.167 -30.407 -12.582  1.00 93.81      B    N  
ATOM   3093  CA  TYR B  80      34.718 -30.747 -13.895  1.00 93.45      B    C  
ATOM   3094  C   TYR B  80      35.930 -29.890 -14.279  1.00 93.25      B    C  
ATOM   3095  O   TYR B  80      36.794 -30.352 -15.017  1.00 90.48      B    O  
ATOM   3096  CB  TYR B  80      33.617 -30.688 -14.952  1.00 92.75      B    C  
ATOM   3097  CG  TYR B  80      32.665 -31.855 -14.841  1.00 93.08      B    C  
ATOM   3098  CD1 TYR B  80      33.060 -33.137 -15.265  1.00 88.29      B    C  
ATOM   3099  CD2 TYR B  80      31.397 -31.688 -14.259  1.00 88.84      B    C  
ATOM   3100  CE1 TYR B  80      32.215 -34.242 -15.100  1.00 87.24      B    C  
ATOM   3101  CE2 TYR B  80      30.533 -32.785 -14.083  1.00 87.40      B    C  
ATOM   3102  CZ  TYR B  80      30.955 -34.058 -14.500  1.00 89.66      B    C  
ATOM   3103  OH  TYR B  80      30.136 -35.131 -14.301  1.00 88.18      B    O  
ATOM   3104  N   PHE B  81      36.054 -28.682 -13.713  1.00 92.77      B    N  
ATOM   3105  CA  PHE B  81      37.307 -27.930 -13.744  1.00 92.88      B    C  
ATOM   3106  C   PHE B  81      38.410 -28.709 -13.019  1.00 93.23      B    C  
ATOM   3107  O   PHE B  81      39.493 -28.833 -13.566  1.00 92.41      B    O  
ATOM   3108  CB  PHE B  81      37.130 -26.544 -13.112  1.00 92.65      B    C  
ATOM   3109  CG  PHE B  81      38.423 -25.940 -12.604  1.00 93.46      B    C  
ATOM   3110  CD1 PHE B  81      38.787 -26.088 -11.249  1.00 89.86      B    C  
ATOM   3111  CD2 PHE B  81      39.318 -25.332 -13.497  1.00 91.09      B    C  
ATOM   3112  CE1 PHE B  81      40.036 -25.620 -10.798  1.00 90.14      B    C  
ATOM   3113  CE2 PHE B  81      40.561 -24.864 -13.048  1.00 90.25      B    C  
ATOM   3114  CZ  PHE B  81      40.928 -25.008 -11.694  1.00 90.87      B    C  
ATOM   3115  N   ALA B  82      38.138 -29.248 -11.836  1.00 93.21      B    N  
ATOM   3116  CA  ALA B  82      39.119 -30.022 -11.096  1.00 92.57      B    C  
ATOM   3117  C   ALA B  82      39.572 -31.224 -11.921  1.00 92.59      B    C  
ATOM   3118  O   ALA B  82      40.773 -31.387 -12.108  1.00 90.62      B    O  
ATOM   3119  CB  ALA B  82      38.546 -30.411  -9.729  1.00 91.87      B    C  
ATOM   3120  N   GLU B  83      38.669 -31.989 -12.515  1.00 92.93      B    N  
ATOM   3121  CA  GLU B  83      39.030 -33.098 -13.410  1.00 92.43      B    C  
ATOM   3122  C   GLU B  83      39.964 -32.646 -14.547  1.00 92.56      B    C  
ATOM   3123  O   GLU B  83      41.028 -33.233 -14.751  1.00 90.89      B    O  
ATOM   3124  CB  GLU B  83      37.753 -33.737 -13.994  1.00 91.16      B    C  
ATOM   3125  CG  GLU B  83      38.079 -35.018 -14.783  1.00 87.92      B    C  
ATOM   3126  CD  GLU B  83      36.874 -35.651 -15.498  1.00 86.64      B    C  
ATOM   3127  OE1 GLU B  83      36.977 -36.857 -15.834  1.00 77.83      B    O  
ATOM   3128  OE2 GLU B  83      35.877 -34.956 -15.769  1.00 79.49      B    O1-
ATOM   3129  N   ALA B  84      39.588 -31.582 -15.247  1.00 93.00      B    N  
ATOM   3130  CA  ALA B  84      40.386 -31.050 -16.345  1.00 92.77      B    C  
ATOM   3131  C   ALA B  84      41.760 -30.565 -15.867  1.00 92.95      B    C  
ATOM   3132  O   ALA B  84      42.766 -30.876 -16.498  1.00 90.60      B    O  
ATOM   3133  CB  ALA B  84      39.597 -29.922 -17.021  1.00 91.93      B    C  
ATOM   3134  N   PHE B  85      41.811 -29.846 -14.736  1.00 92.06      B    N  
ATOM   3135  CA  PHE B  85      43.033 -29.259 -14.203  1.00 91.67      B    C  
ATOM   3136  C   PHE B  85      44.031 -30.324 -13.732  1.00 91.85      B    C  
ATOM   3137  O   PHE B  85      45.198 -30.271 -14.105  1.00 90.21      B    O  
ATOM   3138  CB  PHE B  85      42.663 -28.303 -13.057  1.00 91.20      B    C  
ATOM   3139  CG  PHE B  85      43.853 -27.579 -12.467  1.00 92.07      B    C  
ATOM   3140  CD1 PHE B  85      44.318 -27.903 -11.177  1.00 86.30      B    C  
ATOM   3141  CD2 PHE B  85      44.503 -26.579 -13.206  1.00 86.75      B    C  
ATOM   3142  CE1 PHE B  85      45.408 -27.217 -10.632  1.00 85.83      B    C  
ATOM   3143  CE2 PHE B  85      45.597 -25.893 -12.662  1.00 86.32      B    C  
ATOM   3144  CZ  PHE B  85      46.054 -26.204 -11.373  1.00 87.95      B    C  
ATOM   3145  N   VAL B  86      43.589 -31.346 -12.968  1.00 92.66      B    N  
ATOM   3146  CA  VAL B  86      44.502 -32.416 -12.538  1.00 92.28      B    C  
ATOM   3147  C   VAL B  86      44.983 -33.225 -13.732  1.00 91.95      B    C  
ATOM   3148  O   VAL B  86      46.143 -33.627 -13.792  1.00 89.75      B    O  
ATOM   3149  CB  VAL B  86      43.901 -33.363 -11.471  1.00 90.99      B    C  
ATOM   3150  CG1 VAL B  86      45.015 -33.861 -10.562  1.00 80.47      B    C  
ATOM   3151  CG2 VAL B  86      42.884 -32.752 -10.502  1.00 80.08      B    C  
ATOM   3152  N   THR B  87      44.119 -33.427 -14.723  1.00 92.64      B    N  
ATOM   3153  CA  THR B  87      44.472 -34.117 -15.963  1.00 92.07      B    C  
ATOM   3154  C   THR B  87      45.478 -33.306 -16.792  1.00 91.89      B    C  
ATOM   3155  O   THR B  87      46.425 -33.878 -17.323  1.00 89.20      B    O  
ATOM   3156  CB  THR B  87      43.218 -34.448 -16.787  1.00 91.15      B    C  
ATOM   3157  CG2 THR B  87      43.531 -35.360 -17.973  1.00 80.16      B    C  
ATOM   3158  OG1 THR B  87      42.285 -35.148 -16.014  1.00 81.84      B    O  
ATOM   3159  N   ASP B  88      45.338 -31.992 -16.842  1.00 91.75      B    N  
ATOM   3160  CA  ASP B  88      46.312 -31.104 -17.498  1.00 91.25      B    C  
ATOM   3161  C   ASP B  88      47.658 -31.080 -16.770  1.00 91.29      B    C  
ATOM   3162  O   ASP B  88      48.696 -31.092 -17.423  1.00 88.57      B    O  
ATOM   3163  CB  ASP B  88      45.752 -29.668 -17.619  1.00 89.66      B    C  
ATOM   3164  CG  ASP B  88      45.072 -29.355 -18.953  1.00 88.28      B    C  
ATOM   3165  OD1 ASP B  88      45.342 -30.026 -19.971  1.00 81.07      B    O  
ATOM   3166  OD2 ASP B  88      44.312 -28.361 -19.014  1.00 82.31      B    O1-
ATOM   3167  N   ILE B  89      47.673 -31.108 -15.424  1.00 90.55      B    N  
ATOM   3168  CA  ILE B  89      48.929 -31.212 -14.664  1.00 89.15      B    C  
ATOM   3169  C   ILE B  89      49.669 -32.500 -15.023  1.00 88.74      B    C  
ATOM   3170  O   ILE B  89      50.876 -32.475 -15.253  1.00 86.86      B    O  
ATOM   3171  CB  ILE B  89      48.673 -31.106 -13.137  1.00 88.56      B    C  
ATOM   3172  CG1 ILE B  89      48.278 -29.651 -12.789  1.00 83.83      B    C  
ATOM   3173  CG2 ILE B  89      49.921 -31.513 -12.336  1.00 81.52      B    C  
ATOM   3174  CD1 ILE B  89      47.806 -29.474 -11.341  1.00 72.38      B    C  
ATOM   3175  N   TYR B  90      48.952 -33.635 -15.127  1.00 89.39      B    N  
ATOM   3176  CA  TYR B  90      49.562 -34.882 -15.572  1.00 88.66      B    C  
ATOM   3177  C   TYR B  90      50.060 -34.783 -17.015  1.00 88.88      B    C  
ATOM   3178  O   TYR B  90      51.191 -35.175 -17.304  1.00 87.10      B    O  
ATOM   3179  CB  TYR B  90      48.568 -36.035 -15.409  1.00 87.94      B    C  
ATOM   3180  CG  TYR B  90      49.159 -37.360 -15.841  1.00 88.41      B    C  
ATOM   3181  CD1 TYR B  90      48.924 -37.857 -17.130  1.00 82.94      B    C  
ATOM   3182  CD2 TYR B  90      50.022 -38.065 -14.976  1.00 83.21      B    C  
ATOM   3183  CE1 TYR B  90      49.542 -39.044 -17.556  1.00 81.83      B    C  
ATOM   3184  CE2 TYR B  90      50.642 -39.242 -15.393  1.00 81.10      B    C  
ATOM   3185  CZ  TYR B  90      50.407 -39.742 -16.684  1.00 83.62      B    C  
ATOM   3186  OH  TYR B  90      51.037 -40.885 -17.106  1.00 82.54      B    O  
ATOM   3187  N   GLY B  91      49.265 -34.203 -17.899  1.00 88.84      B    N  
ATOM   3188  CA  GLY B  91      49.663 -33.960 -19.280  1.00 87.78      B    C  
ATOM   3189  C   GLY B  91      50.916 -33.082 -19.382  1.00 88.19      B    C  
ATOM   3190  O   GLY B  91      51.827 -33.383 -20.161  1.00 85.15      B    O  
ATOM   3191  N   PHE B  92      51.016 -32.062 -18.545  1.00 87.76      B    N  
ATOM   3192  CA  PHE B  92      52.196 -31.208 -18.439  1.00 86.10      B    C  
ATOM   3193  C   PHE B  92      53.425 -31.988 -17.961  1.00 86.26      B    C  
ATOM   3194  O   PHE B  92      54.468 -31.948 -18.618  1.00 84.39      B    O  
ATOM   3195  CB  PHE B  92      51.875 -30.043 -17.500  1.00 84.98      B    C  
ATOM   3196  CG  PHE B  92      53.055 -29.131 -17.272  1.00 84.72      B    C  
ATOM   3197  CD1 PHE B  92      53.809 -29.213 -16.077  1.00 78.04      B    C  
ATOM   3198  CD2 PHE B  92      53.442 -28.226 -18.276  1.00 77.94      B    C  
ATOM   3199  CE1 PHE B  92      54.928 -28.389 -15.898  1.00 75.38      B    C  
ATOM   3200  CE2 PHE B  92      54.553 -27.402 -18.096  1.00 74.61      B    C  
ATOM   3201  CZ  PHE B  92      55.300 -27.487 -16.914  1.00 76.40      B    C  
ATOM   3202  N   MET B  93      53.292 -32.769 -16.885  1.00 85.64      B    N  
ATOM   3203  CA  MET B  93      54.377 -33.618 -16.397  1.00 83.79      B    C  
ATOM   3204  C   MET B  93      54.836 -34.613 -17.465  1.00 83.21      B    C  
ATOM   3205  O   MET B  93      56.037 -34.780 -17.671  1.00 81.16      B    O  
ATOM   3206  CB  MET B  93      53.949 -34.372 -15.133  1.00 83.38      B    C  
ATOM   3207  CG  MET B  93      53.884 -33.465 -13.899  1.00 79.56      B    C  
ATOM   3208  SD  MET B  93      53.589 -34.354 -12.343  1.00 76.34      B    S  
ATOM   3209  CE  MET B  93      51.832 -34.715 -12.495  1.00 66.20      B    C  
ATOM   3210  N   ARG B  94      53.883 -35.215 -18.182  1.00 85.00      B    N  
ATOM   3211  CA  ARG B  94      54.182 -36.138 -19.282  1.00 84.69      B    C  
ATOM   3212  C   ARG B  94      54.887 -35.437 -20.440  1.00 84.70      B    C  
ATOM   3213  O   ARG B  94      55.784 -36.019 -21.041  1.00 80.54      B    O  
ATOM   3214  CB  ARG B  94      52.879 -36.826 -19.723  1.00 82.43      B    C  
ATOM   3215  CG  ARG B  94      53.083 -37.914 -20.783  1.00 78.64      B    C  
ATOM   3216  CD  ARG B  94      54.021 -39.021 -20.308  1.00 75.49      B    C  
ATOM   3217  NE  ARG B  94      54.194 -40.064 -21.324  1.00 71.64      B    N  
ATOM   3218  CZ  ARG B  94      53.867 -41.334 -21.214  1.00 67.12      B    C  
ATOM   3219  NH1 ARG B  94      53.342 -41.831 -20.136  1.00 61.22      B    N1+
ATOM   3220  NH2 ARG B  94      54.063 -42.143 -22.208  1.00 62.56      B    N  
ATOM   3221  N   THR B  95      54.520 -34.209 -20.735  1.00 85.26      B    N  
ATOM   3222  CA  THR B  95      55.127 -33.425 -21.813  1.00 83.94      B    C  
ATOM   3223  C   THR B  95      56.574 -33.059 -21.502  1.00 83.23      B    C  
ATOM   3224  O   THR B  95      57.430 -33.116 -22.383  1.00 78.83      B    O  
ATOM   3225  CB  THR B  95      54.310 -32.156 -22.083  1.00 83.25      B    C  
ATOM   3226  CG2 THR B  95      54.848 -31.336 -23.256  1.00 73.66      B    C  
ATOM   3227  OG1 THR B  95      52.982 -32.491 -22.424  1.00 72.71      B    O  
ATOM   3228  N   ILE B  96      56.866 -32.699 -20.233  1.00 81.70      B    N  
ATOM   3229  CA  ILE B  96      58.233 -32.338 -19.806  1.00 79.55      B    C  
ATOM   3230  C   ILE B  96      59.109 -33.577 -19.612  1.00 78.20      B    C  
ATOM   3231  O   ILE B  96      60.316 -33.516 -19.861  1.00 72.71      B    O  
ATOM   3232  CB  ILE B  96      58.187 -31.465 -18.542  1.00 77.17      B    C  
ATOM   3233  CG1 ILE B  96      57.465 -30.135 -18.869  1.00 71.39      B    C  
ATOM   3234  CG2 ILE B  96      59.596 -31.175 -17.996  1.00 67.30      B    C  
ATOM   3235  CD1 ILE B  96      57.314 -29.218 -17.662  1.00 61.81      B    C  
ATOM   3236  N   ASN B  97      58.542 -34.701 -19.189  1.00 77.70      B    N  
ATOM   3237  CA  ASN B  97      59.261 -35.954 -19.033  1.00 75.22      B    C  
ATOM   3238  C   ASN B  97      58.909 -36.947 -20.159  1.00 75.11      B    C  
ATOM   3239  O   ASN B  97      58.162 -37.902 -19.930  1.00 68.71      B    O  
ATOM   3240  CB  ASN B  97      59.026 -36.525 -17.629  1.00 70.85      B    C  
ATOM   3241  CG  ASN B  97      59.910 -37.726 -17.369  1.00 66.54      B    C  
ATOM   3242  ND2 ASN B  97      59.647 -38.461 -16.311  1.00 59.57      B    N  
ATOM   3243  OD1 ASN B  97      60.838 -38.016 -18.093  1.00 60.39      B    O  
ATOM   3244  N   PRO B  98      59.447 -36.772 -21.359  1.00 72.47      B    N  
ATOM   3245  CA  PRO B  98      59.136 -37.642 -22.485  1.00 69.71      B    C  
ATOM   3246  C   PRO B  98      59.626 -39.081 -22.279  1.00 69.65      B    C  
ATOM   3247  O   PRO B  98      59.196 -39.983 -22.994  1.00 62.68      B    O  
ATOM   3248  CB  PRO B  98      59.783 -36.967 -23.695  1.00 66.16      B    C  
ATOM   3249  CG  PRO B  98      60.948 -36.191 -23.087  1.00 65.20      B    C  
ATOM   3250  CD  PRO B  98      60.405 -35.753 -21.735  1.00 67.11      B    C  
ATOM   3251  N   CYS B  99      60.508 -39.322 -21.298  1.00 70.80      B    N  
ATOM   3252  CA  CYS B  99      60.976 -40.658 -20.933  1.00 66.94      B    C  
ATOM   3253  C   CYS B  99      59.984 -41.433 -20.059  1.00 65.35      B    C  
ATOM   3254  O   CYS B  99      60.135 -42.649 -19.918  1.00 58.63      B    O  
ATOM   3255  CB  CYS B  99      62.346 -40.537 -20.251  1.00 64.24      B    C  
ATOM   3256  SG  CYS B  99      63.638 -39.876 -21.349  1.00 60.35      B    S  
ATOM   3257  N   ALA B 100      58.990 -40.791 -19.485  1.00 65.32      B    N  
ATOM   3258  CA  ALA B 100      57.985 -41.453 -18.670  1.00 61.92      B    C  
ATOM   3259  C   ALA B 100      57.032 -42.291 -19.551  1.00 62.05      B    C  
ATOM   3260  O   ALA B 100      56.392 -41.769 -20.451  1.00 55.95      B    O  
ATOM   3261  CB  ALA B 100      57.234 -40.406 -17.850  1.00 57.02      B    C  
ATOM   3262  N   GLY B 101      56.905 -43.571 -19.279  1.00 58.48      B    N  
ATOM   3263  CA  GLY B 101      56.053 -44.483 -20.043  1.00 56.19      B    C  
ATOM   3264  C   GLY B 101      56.556 -44.717 -21.475  1.00 56.78      B    C  
ATOM   3265  O   GLY B 101      57.737 -44.974 -21.693  1.00 51.88      B    O  
ATOM   3266  N   ASP B 102      55.655 -44.677 -22.472  1.00 57.61      B    N  
ATOM   3267  CA  ASP B 102      55.997 -44.890 -23.877  1.00 55.94      B    C  
ATOM   3268  C   ASP B 102      56.667 -43.651 -24.470  1.00 56.70      B    C  
ATOM   3269  O   ASP B 102      56.006 -42.685 -24.844  1.00 50.92      B    O  
ATOM   3270  CB  ASP B 102      54.761 -45.312 -24.687  1.00 50.22      B    C  
ATOM   3271  CG  ASP B 102      54.279 -46.725 -24.387  1.00 47.14      B    C  
ATOM   3272  OD1 ASP B 102      55.097 -47.538 -23.925  1.00 44.49      B    O  
ATOM   3273  OD2 ASP B 102      53.086 -46.980 -24.661  1.00 43.03      B    O1-
ATOM   3274  N   ALA B 103      57.979 -43.698 -24.562  1.00 54.74      B    N  
ATOM   3275  CA  ALA B 103      58.745 -42.638 -25.200  1.00 53.43      B    C  
ATOM   3276  C   ALA B 103      58.310 -42.450 -26.663  1.00 55.48      B    C  
ATOM   3277  O   ALA B 103      58.273 -43.398 -27.452  1.00 51.39      B    O  
ATOM   3278  CB  ALA B 103      60.235 -42.965 -25.077  1.00 48.40      B    C  
ATOM   3279  N   SER B 104      57.992 -41.217 -27.033  1.00 57.20      B    N  
ATOM   3280  CA  SER B 104      57.514 -40.907 -28.369  1.00 56.15      B    C  
ATOM   3281  C   SER B 104      58.662 -40.725 -29.360  1.00 57.97      B    C  
ATOM   3282  O   SER B 104      59.541 -39.878 -29.213  1.00 52.44      B    O  
ATOM   3283  CB  SER B 104      56.566 -39.706 -28.348  1.00 51.04      B    C  
ATOM   3284  OG  SER B 104      57.180 -38.543 -27.848  1.00 47.59      B    O  
ATOM   3285  N   GLY B 105      58.621 -41.546 -30.381  1.00 59.21      B    N  
ATOM   3286  CA  GLY B 105      59.569 -41.458 -31.478  1.00 59.33      B    C  
ATOM   3287  C   GLY B 105      60.942 -42.081 -31.202  1.00 61.99      B    C  
ATOM   3288  O   GLY B 105      61.348 -42.302 -30.066  1.00 57.97      B    O  
ATOM   3289  N   PRO B 106      61.693 -42.361 -32.272  1.00 60.74      B    N  
ATOM   3290  CA  PRO B 106      62.952 -43.100 -32.171  1.00 61.55      B    C  
ATOM   3291  C   PRO B 106      64.033 -42.330 -31.415  1.00 63.50      B    C  
ATOM   3292  O   PRO B 106      64.858 -42.935 -30.741  1.00 60.00      B    O  
ATOM   3293  CB  PRO B 106      63.347 -43.393 -33.622  1.00 58.98      B    C  
ATOM   3294  CG  PRO B 106      62.662 -42.287 -34.426  1.00 60.16      B    C  
ATOM   3295  CD  PRO B 106      61.372 -42.055 -33.646  1.00 63.83      B    C  
ATOM   3296  N   PHE B 107      64.018 -40.997 -31.478  1.00 66.49      B    N  
ATOM   3297  CA  PHE B 107      64.980 -40.152 -30.771  1.00 66.08      B    C  
ATOM   3298  C   PHE B 107      64.844 -40.291 -29.257  1.00 67.97      B    C  
ATOM   3299  O   PHE B 107      65.828 -40.590 -28.589  1.00 64.46      B    O  
ATOM   3300  CB  PHE B 107      64.820 -38.695 -31.212  1.00 63.50      B    C  
ATOM   3301  CG  PHE B 107      65.788 -37.758 -30.511  1.00 60.57      B    C  
ATOM   3302  CD1 PHE B 107      65.383 -37.022 -29.381  1.00 56.65      B    C  
ATOM   3303  CD2 PHE B 107      67.119 -37.654 -30.953  1.00 56.81      B    C  
ATOM   3304  CE1 PHE B 107      66.293 -36.185 -28.711  1.00 50.70      B    C  
ATOM   3305  CE2 PHE B 107      68.034 -36.819 -30.291  1.00 51.80      B    C  
ATOM   3306  CZ  PHE B 107      67.619 -36.091 -29.169  1.00 53.08      B    C  
ATOM   3307  N   TRP B 108      63.645 -40.133 -28.724  1.00 69.65      B    N  
ATOM   3308  CA  TRP B 108      63.407 -40.214 -27.289  1.00 68.33      B    C  
ATOM   3309  C   TRP B 108      63.567 -41.634 -26.756  1.00 69.69      B    C  
ATOM   3310  O   TRP B 108      64.134 -41.801 -25.681  1.00 66.74      B    O  
ATOM   3311  CB  TRP B 108      62.043 -39.634 -26.945  1.00 65.34      B    C  
ATOM   3312  CG  TRP B 108      62.019 -38.138 -26.980  1.00 66.16      B    C  
ATOM   3313  CD1 TRP B 108      61.323 -37.362 -27.834  1.00 59.38      B    C  
ATOM   3314  CD2 TRP B 108      62.749 -37.224 -26.093  1.00 63.48      B    C  
ATOM   3315  CE2 TRP B 108      62.419 -35.893 -26.481  1.00 59.91      B    C  
ATOM   3316  CE3 TRP B 108      63.635 -37.400 -25.015  1.00 57.79      B    C  
ATOM   3317  NE1 TRP B 108      61.550 -36.024 -27.541  1.00 56.87      B    N  
ATOM   3318  CZ2 TRP B 108      62.951 -34.770 -25.812  1.00 57.43      B    C  
ATOM   3319  CZ3 TRP B 108      64.171 -36.278 -24.351  1.00 54.07      B    C  
ATOM   3320  CH2 TRP B 108      63.828 -34.983 -24.748  1.00 55.64      B    C  
ATOM   3321  N   THR B 109      63.173 -42.638 -27.508  1.00 73.67      B    N  
ATOM   3322  CA  THR B 109      63.388 -44.041 -27.112  1.00 72.43      B    C  
ATOM   3323  C   THR B 109      64.873 -44.341 -26.891  1.00 72.99      B    C  
ATOM   3324  O   THR B 109      65.235 -44.949 -25.885  1.00 69.94      B    O  
ATOM   3325  CB  THR B 109      62.837 -45.013 -28.166  1.00 69.85      B    C  
ATOM   3326  CG2 THR B 109      62.609 -46.408 -27.595  1.00 62.87      B    C  
ATOM   3327  OG1 THR B 109      61.595 -44.583 -28.663  1.00 64.68      B    O  
ATOM   3328  N   VAL B 110      65.738 -43.850 -27.766  1.00 72.89      B    N  
ATOM   3329  CA  VAL B 110      67.191 -44.004 -27.625  1.00 72.66      B    C  
ATOM   3330  C   VAL B 110      67.747 -43.064 -26.554  1.00 72.65      B    C  
ATOM   3331  O   VAL B 110      68.583 -43.473 -25.749  1.00 70.56      B    O  
ATOM   3332  CB  VAL B 110      67.906 -43.803 -28.971  1.00 71.80      B    C  
ATOM   3333  CG1 VAL B 110      69.420 -43.906 -28.845  1.00 65.85      B    C  
ATOM   3334  CG2 VAL B 110      67.471 -44.869 -29.983  1.00 66.14      B    C  
ATOM   3335  N   ALA B 111      67.319 -41.838 -26.519  1.00 72.16      B    N  
ATOM   3336  CA  ALA B 111      67.792 -40.833 -25.564  1.00 70.48      B    C  
ATOM   3337  C   ALA B 111      67.423 -41.198 -24.121  1.00 70.96      B    C  
ATOM   3338  O   ALA B 111      68.267 -41.074 -23.246  1.00 68.80      B    O  
ATOM   3339  CB  ALA B 111      67.240 -39.463 -25.960  1.00 69.16      B    C  
ATOM   3340  N   CYS B 112      66.204 -41.700 -23.856  1.00 74.60      B    N  
ATOM   3341  CA  CYS B 112      65.775 -42.121 -22.527  1.00 71.22      B    C  
ATOM   3342  C   CYS B 112      66.546 -43.355 -22.046  1.00 70.89      B    C  
ATOM   3343  O   CYS B 112      67.039 -43.357 -20.923  1.00 66.30      B    O  
ATOM   3344  CB  CYS B 112      64.263 -42.353 -22.518  1.00 68.16      B    C  
ATOM   3345  SG  CYS B 112      63.355 -40.796 -22.793  1.00 62.63      B    S  
ATOM   3346  N   LEU B 113      66.748 -44.345 -22.909  1.00 72.82      B    N  
ATOM   3347  CA  LEU B 113      67.627 -45.484 -22.616  1.00 72.11      B    C  
ATOM   3348  C   LEU B 113      69.061 -45.045 -22.306  1.00 72.45      B    C  
ATOM   3349  O   LEU B 113      69.696 -45.589 -21.406  1.00 69.59      B    O  
ATOM   3350  CB  LEU B 113      67.607 -46.447 -23.816  1.00 69.43      B    C  
ATOM   3351  CG  LEU B 113      66.619 -47.606 -23.625  1.00 65.50      B    C  
ATOM   3352  CD1 LEU B 113      66.121 -48.123 -24.968  1.00 58.80      B    C  
ATOM   3353  CD2 LEU B 113      67.291 -48.761 -22.895  1.00 59.56      B    C  
ATOM   3354  N   ALA B 114      69.574 -44.057 -23.026  1.00 73.43      B    N  
ATOM   3355  CA  ALA B 114      70.897 -43.515 -22.774  1.00 73.10      B    C  
ATOM   3356  C   ALA B 114      70.951 -42.726 -21.455  1.00 73.49      B    C  
ATOM   3357  O   ALA B 114      71.878 -42.916 -20.672  1.00 71.67      B    O  
ATOM   3358  CB  ALA B 114      71.322 -42.666 -23.973  1.00 71.83      B    C  
ATOM   3359  N   LEU B 115      69.963 -41.903 -21.169  1.00 72.38      B    N  
ATOM   3360  CA  LEU B 115      69.883 -41.098 -19.947  1.00 69.16      B    C  
ATOM   3361  C   LEU B 115      69.745 -41.966 -18.690  1.00 69.01      B    C  
ATOM   3362  O   LEU B 115      70.452 -41.731 -17.710  1.00 67.00      B    O  
ATOM   3363  CB  LEU B 115      68.708 -40.107 -20.057  1.00 67.71      B    C  
ATOM   3364  CG  LEU B 115      69.052 -38.844 -20.870  1.00 64.67      B    C  
ATOM   3365  CD1 LEU B 115      67.781 -38.139 -21.325  1.00 59.07      B    C  
ATOM   3366  CD2 LEU B 115      69.866 -37.849 -20.043  1.00 60.80      B    C  
ATOM   3367  N   GLU B 116      68.899 -42.995 -18.718  1.00 73.26      B    N  
ATOM   3368  CA  GLU B 116      68.735 -43.915 -17.582  1.00 70.33      B    C  
ATOM   3369  C   GLU B 116      69.999 -44.731 -17.295  1.00 69.69      B    C  
ATOM   3370  O   GLU B 116      70.321 -44.977 -16.127  1.00 65.29      B    O  
ATOM   3371  CB  GLU B 116      67.567 -44.881 -17.828  1.00 66.83      B    C  
ATOM   3372  CG  GLU B 116      66.198 -44.241 -17.594  1.00 62.92      B    C  
ATOM   3373  CD  GLU B 116      65.065 -45.277 -17.630  1.00 58.58      B    C  
ATOM   3374  OE1 GLU B 116      64.063 -45.056 -16.909  1.00 53.39      B    O  
ATOM   3375  OE2 GLU B 116      65.223 -46.315 -18.310  1.00 53.51      B    O1-
ATOM   3376  N   ASN B 117      70.716 -45.151 -18.313  1.00 73.75      B    N  
ATOM   3377  CA  ASN B 117      71.852 -46.047 -18.146  1.00 72.12      B    C  
ATOM   3378  C   ASN B 117      73.212 -45.322 -18.038  1.00 71.40      B    C  
ATOM   3379  O   ASN B 117      74.102 -45.822 -17.353  1.00 66.71      B    O  
ATOM   3380  CB  ASN B 117      71.865 -47.060 -19.302  1.00 69.44      B    C  
ATOM   3381  CG  ASN B 117      70.733 -48.065 -19.184  1.00 66.72      B    C  
ATOM   3382  ND2 ASN B 117      69.979 -48.279 -20.241  1.00 60.65      B    N  
ATOM   3383  OD1 ASN B 117      70.521 -48.691 -18.167  1.00 60.42      B    O  
ATOM   3384  N   LEU B 118      73.386 -44.176 -18.707  1.00 71.79      B    N  
ATOM   3385  CA  LEU B 118      74.678 -43.478 -18.746  1.00 70.51      B    C  
ATOM   3386  C   LEU B 118      74.853 -42.447 -17.634  1.00 71.25      B    C  
ATOM   3387  O   LEU B 118      75.984 -42.183 -17.229  1.00 66.37      B    O  
ATOM   3388  CB  LEU B 118      74.880 -42.806 -20.116  1.00 67.32      B    C  
ATOM   3389  CG  LEU B 118      75.164 -43.786 -21.260  1.00 63.06      B    C  
ATOM   3390  CD1 LEU B 118      74.876 -43.139 -22.609  1.00 57.87      B    C  
ATOM   3391  CD2 LEU B 118      76.640 -44.210 -21.261  1.00 58.03      B    C  
ATOM   3392  N   VAL B 119      73.779 -41.860 -17.127  1.00 69.22      B    N  
ATOM   3393  CA  VAL B 119      73.863 -40.816 -16.094  1.00 68.48      B    C  
ATOM   3394  C   VAL B 119      73.251 -41.343 -14.799  1.00 69.16      B    C  
ATOM   3395  O   VAL B 119      72.049 -41.225 -14.590  1.00 65.70      B    O  
ATOM   3396  CB  VAL B 119      73.231 -39.498 -16.555  1.00 65.82      B    C  
ATOM   3397  CG1 VAL B 119      73.575 -38.386 -15.560  1.00 59.96      B    C  
ATOM   3398  CG2 VAL B 119      73.748 -39.054 -17.927  1.00 60.35      B    C  
ATOM   3399  N   PRO B 120      74.037 -41.908 -13.887  1.00 67.99      B    N  
ATOM   3400  CA  PRO B 120      73.537 -42.692 -12.745  1.00 67.50      B    C  
ATOM   3401  C   PRO B 120      72.593 -41.913 -11.821  1.00 68.21      B    C  
ATOM   3402  O   PRO B 120      71.561 -42.432 -11.415  1.00 64.01      B    O  
ATOM   3403  CB  PRO B 120      74.799 -43.192 -12.019  1.00 63.93      B    C  
ATOM   3404  CG  PRO B 120      75.897 -42.243 -12.461  1.00 63.23      B    C  
ATOM   3405  CD  PRO B 120      75.482 -41.869 -13.877  1.00 65.88      B    C  
ATOM   3406  N   TYR B 121      72.908 -40.663 -11.532  1.00 71.87      B    N  
ATOM   3407  CA  TYR B 121      72.040 -39.817 -10.709  1.00 71.83      B    C  
ATOM   3408  C   TYR B 121      70.769 -39.413 -11.459  1.00 73.36      B    C  
ATOM   3409  O   TYR B 121      69.696 -39.362 -10.862  1.00 68.50      B    O  
ATOM   3410  CB  TYR B 121      72.801 -38.577 -10.241  1.00 67.99      B    C  
ATOM   3411  CG  TYR B 121      73.849 -38.874  -9.200  1.00 64.29      B    C  
ATOM   3412  CD1 TYR B 121      73.454 -39.148  -7.876  1.00 58.90      B    C  
ATOM   3413  CD2 TYR B 121      75.218 -38.894  -9.533  1.00 56.89      B    C  
ATOM   3414  CE1 TYR B 121      74.408 -39.432  -6.900  1.00 49.57      B    C  
ATOM   3415  CE2 TYR B 121      76.170 -39.182  -8.563  1.00 49.13      B    C  
ATOM   3416  CZ  TYR B 121      75.773 -39.456  -7.245  1.00 48.55      B    C  
ATOM   3417  OH  TYR B 121      76.714 -39.739  -6.283  1.00 45.70      B    O  
ATOM   3418  N   LEU B 122      70.872 -39.159 -12.754  1.00 70.43      B    N  
ATOM   3419  CA  LEU B 122      69.729 -38.782 -13.566  1.00 69.73      B    C  
ATOM   3420  C   LEU B 122      68.758 -39.963 -13.714  1.00 71.05      B    C  
ATOM   3421  O   LEU B 122      67.561 -39.768 -13.603  1.00 69.44      B    O  
ATOM   3422  CB  LEU B 122      70.184 -38.271 -14.936  1.00 67.99      B    C  
ATOM   3423  CG  LEU B 122      69.373 -37.049 -15.400  1.00 63.59      B    C  
ATOM   3424  CD1 LEU B 122      70.092 -35.753 -15.017  1.00 57.80      B    C  
ATOM   3425  CD2 LEU B 122      69.176 -37.034 -16.907  1.00 58.99      B    C  
ATOM   3426  N   GLY B 123      69.250 -41.160 -13.868  1.00 71.81      B    N  
ATOM   3427  CA  GLY B 123      68.446 -42.379 -13.926  1.00 69.81      B    C  
ATOM   3428  C   GLY B 123      67.657 -42.646 -12.646  1.00 72.05      B    C  
ATOM   3429  O   GLY B 123      66.481 -43.003 -12.706  1.00 68.85      B    O  
ATOM   3430  N   GLN B 124      68.261 -42.404 -11.464  1.00 75.01      B    N  
ATOM   3431  CA  GLN B 124      67.521 -42.489 -10.196  1.00 75.40      B    C  
ATOM   3432  C   GLN B 124      66.459 -41.398 -10.068  1.00 77.35      B    C  
ATOM   3433  O   GLN B 124      65.349 -41.698  -9.647  1.00 74.64      B    O  
ATOM   3434  CB  GLN B 124      68.467 -42.438  -8.990  1.00 72.75      B    C  
ATOM   3435  CG  GLN B 124      69.090 -43.801  -8.693  1.00 67.02      B    C  
ATOM   3436  CD  GLN B 124      69.856 -43.823  -7.357  1.00 60.64      B    C  
ATOM   3437  NE2 GLN B 124      70.240 -44.982  -6.882  1.00 50.85      B    N  
ATOM   3438  OE1 GLN B 124      70.101 -42.816  -6.722  1.00 54.16      B    O  
ATOM   3439  N   ILE B 125      66.781 -40.177 -10.453  1.00 75.85      B    N  
ATOM   3440  CA  ILE B 125      65.819 -39.069 -10.427  1.00 74.99      B    C  
ATOM   3441  C   ILE B 125      64.660 -39.363 -11.387  1.00 76.04      B    C  
ATOM   3442  O   ILE B 125      63.507 -39.230 -10.989  1.00 75.32      B    O  
ATOM   3443  CB  ILE B 125      66.520 -37.730 -10.737  1.00 74.09      B    C  
ATOM   3444  CG1 ILE B 125      67.454 -37.337  -9.574  1.00 69.25      B    C  
ATOM   3445  CG2 ILE B 125      65.490 -36.608 -10.971  1.00 66.74      B    C  
ATOM   3446  CD1 ILE B 125      68.429 -36.206  -9.921  1.00 61.21      B    C  
ATOM   3447  N   LEU B 126      64.956 -39.834 -12.599  1.00 75.48      B    N  
ATOM   3448  CA  LEU B 126      63.937 -40.233 -13.574  1.00 73.90      B    C  
ATOM   3449  C   LEU B 126      63.044 -41.356 -13.031  1.00 75.75      B    C  
ATOM   3450  O   LEU B 126      61.823 -41.248 -13.122  1.00 74.56      B    O  
ATOM   3451  CB  LEU B 126      64.609 -40.659 -14.887  1.00 70.78      B    C  
ATOM   3452  CG  LEU B 126      65.046 -39.465 -15.758  1.00 65.31      B    C  
ATOM   3453  CD1 LEU B 126      66.043 -39.929 -16.818  1.00 59.29      B    C  
ATOM   3454  CD2 LEU B 126      63.857 -38.827 -16.480  1.00 59.85      B    C  
ATOM   3455  N   LYS B 127      63.603 -42.360 -12.359  1.00 77.54      B    N  
ATOM   3456  CA  LYS B 127      62.816 -43.418 -11.710  1.00 77.77      B    C  
ATOM   3457  C   LYS B 127      61.896 -42.898 -10.614  1.00 79.14      B    C  
ATOM   3458  O   LYS B 127      60.767 -43.370 -10.498  1.00 77.06      B    O  
ATOM   3459  CB  LYS B 127      63.730 -44.493 -11.126  1.00 75.14      B    C  
ATOM   3460  CG  LYS B 127      63.732 -45.727 -12.018  1.00 67.93      B    C  
ATOM   3461  CD  LYS B 127      64.628 -46.810 -11.419  1.00 62.60      B    C  
ATOM   3462  CE  LYS B 127      64.520 -48.050 -12.310  1.00 55.55      B    C  
ATOM   3463  NZ  LYS B 127      65.485 -49.094 -11.923  1.00 48.82      B    N1+
ATOM   3464  N   VAL B 128      62.364 -41.962  -9.792  1.00 80.40      B    N  
ATOM   3465  CA  VAL B 128      61.536 -41.347  -8.750  1.00 80.78      B    C  
ATOM   3466  C   VAL B 128      60.422 -40.506  -9.370  1.00 81.60      B    C  
ATOM   3467  O   VAL B 128      59.281 -40.591  -8.920  1.00 80.51      B    O  
ATOM   3468  CB  VAL B 128      62.398 -40.513  -7.783  1.00 80.30      B    C  
ATOM   3469  CG1 VAL B 128      61.558 -39.713  -6.791  1.00 72.94      B    C  
ATOM   3470  CG2 VAL B 128      63.311 -41.422  -6.952  1.00 72.97      B    C  
ATOM   3471  N   ILE B 129      60.738 -39.771 -10.420  1.00 80.15      B    N  
ATOM   3472  CA  ILE B 129      59.741 -38.995 -11.172  1.00 78.68      B    C  
ATOM   3473  C   ILE B 129      58.714 -39.940 -11.812  1.00 80.22      B    C  
ATOM   3474  O   ILE B 129      57.517 -39.706 -11.649  1.00 79.62      B    O  
ATOM   3475  CB  ILE B 129      60.423 -38.076 -12.207  1.00 76.65      B    C  
ATOM   3476  CG1 ILE B 129      61.209 -36.955 -11.490  1.00 70.99      B    C  
ATOM   3477  CG2 ILE B 129      59.383 -37.448 -13.152  1.00 68.30      B    C  
ATOM   3478  CD1 ILE B 129      62.144 -36.164 -12.413  1.00 62.88      B    C  
ATOM   3479  N   ASP B 130      59.150 -41.039 -12.450  1.00 82.62      B    N  
ATOM   3480  CA  ASP B 130      58.250 -42.032 -13.032  1.00 82.37      B    C  
ATOM   3481  C   ASP B 130      57.362 -42.702 -11.978  1.00 84.59      B    C  
ATOM   3482  O   ASP B 130      56.163 -42.877 -12.196  1.00 82.44      B    O  
ATOM   3483  CB  ASP B 130      59.048 -43.112 -13.784  1.00 78.77      B    C  
ATOM   3484  CG  ASP B 130      59.405 -42.746 -15.220  1.00 71.83      B    C  
ATOM   3485  OD1 ASP B 130      58.891 -41.740 -15.736  1.00 64.35      B    O  
ATOM   3486  OD2 ASP B 130      60.170 -43.536 -15.814  1.00 63.76      B    O1-
ATOM   3487  N   GLN B 131      57.899 -43.042 -10.808  1.00 83.99      B    N  
ATOM   3488  CA  GLN B 131      57.095 -43.549  -9.691  1.00 84.60      B    C  
ATOM   3489  C   GLN B 131      56.071 -42.520  -9.232  1.00 86.19      B    C  
ATOM   3490  O   GLN B 131      54.910 -42.875  -9.035  1.00 84.25      B    O  
ATOM   3491  CB  GLN B 131      57.973 -43.962  -8.506  1.00 83.44      B    C  
ATOM   3492  CG  GLN B 131      58.397 -45.430  -8.607  1.00 75.27      B    C  
ATOM   3493  CD  GLN B 131      59.157 -45.907  -7.357  1.00 70.04      B    C  
ATOM   3494  NE2 GLN B 131      59.265 -47.201  -7.152  1.00 58.87      B    N  
ATOM   3495  OE1 GLN B 131      59.651 -45.153  -6.549  1.00 62.09      B    O  
ATOM   3496  N   PHE B 132      56.491 -41.269  -9.078  1.00 85.81      B    N  
ATOM   3497  CA  PHE B 132      55.584 -40.191  -8.693  1.00 85.89      B    C  
ATOM   3498  C   PHE B 132      54.486 -39.991  -9.740  1.00 86.70      B    C  
ATOM   3499  O   PHE B 132      53.311 -39.948  -9.388  1.00 85.31      B    O  
ATOM   3500  CB  PHE B 132      56.389 -38.915  -8.455  1.00 84.51      B    C  
ATOM   3501  CG  PHE B 132      55.507 -37.759  -8.021  1.00 81.10      B    C  
ATOM   3502  CD1 PHE B 132      55.053 -36.820  -8.961  1.00 73.06      B    C  
ATOM   3503  CD2 PHE B 132      55.110 -37.642  -6.679  1.00 72.04      B    C  
ATOM   3504  CE1 PHE B 132      54.201 -35.773  -8.560  1.00 67.88      B    C  
ATOM   3505  CE2 PHE B 132      54.261 -36.603  -6.272  1.00 66.30      B    C  
ATOM   3506  CZ  PHE B 132      53.806 -35.663  -7.212  1.00 67.75      B    C  
ATOM   3507  N   MET B 133      54.839 -39.974 -11.024  1.00 85.82      B    N  
ATOM   3508  CA  MET B 133      53.881 -39.868 -12.115  1.00 85.27      B    C  
ATOM   3509  C   MET B 133      52.919 -41.048 -12.158  1.00 86.57      B    C  
ATOM   3510  O   MET B 133      51.725 -40.846 -12.370  1.00 84.53      B    O  
ATOM   3511  CB  MET B 133      54.611 -39.736 -13.450  1.00 82.91      B    C  
ATOM   3512  CG  MET B 133      55.205 -38.337 -13.650  1.00 76.74      B    C  
ATOM   3513  SD  MET B 133      55.942 -38.063 -15.282  1.00 72.86      B    S  
ATOM   3514  CE  MET B 133      54.472 -38.199 -16.333  1.00 63.70      B    C  
ATOM   3515  N   ASN B 134      53.368 -42.258 -11.900  1.00 87.85      B    N  
ATOM   3516  CA  ASN B 134      52.499 -43.431 -11.828  1.00 87.40      B    C  
ATOM   3517  C   ASN B 134      51.516 -43.356 -10.654  1.00 88.46      B    C  
ATOM   3518  O   ASN B 134      50.335 -43.647 -10.836  1.00 86.13      B    O  
ATOM   3519  CB  ASN B 134      53.349 -44.703 -11.754  1.00 85.34      B    C  
ATOM   3520  CG  ASN B 134      53.748 -45.208 -13.130  1.00 78.25      B    C  
ATOM   3521  ND2 ASN B 134      54.898 -45.825 -13.245  1.00 68.30      B    N  
ATOM   3522  OD1 ASN B 134      53.025 -45.108 -14.103  1.00 69.06      B    O  
ATOM   3523  N   VAL B 135      51.983 -42.935  -9.471  1.00 90.01      B    N  
ATOM   3524  CA  VAL B 135      51.099 -42.728  -8.313  1.00 89.99      B    C  
ATOM   3525  C   VAL B 135      50.083 -41.623  -8.611  1.00 90.40      B    C  
ATOM   3526  O   VAL B 135      48.891 -41.791  -8.355  1.00 89.17      B    O  
ATOM   3527  CB  VAL B 135      51.912 -42.405  -7.048  1.00 89.58      B    C  
ATOM   3528  CG1 VAL B 135      51.031 -42.001  -5.869  1.00 81.01      B    C  
ATOM   3529  CG2 VAL B 135      52.717 -43.631  -6.597  1.00 80.90      B    C  
ATOM   3530  N   PHE B 136      50.535 -40.541  -9.209  1.00 89.90      B    N  
ATOM   3531  CA  PHE B 136      49.664 -39.434  -9.601  1.00 89.27      B    C  
ATOM   3532  C   PHE B 136      48.643 -39.870 -10.661  1.00 89.70      B    C  
ATOM   3533  O   PHE B 136      47.454 -39.574 -10.529  1.00 88.49      B    O  
ATOM   3534  CB  PHE B 136      50.530 -38.266 -10.070  1.00 87.92      B    C  
ATOM   3535  CG  PHE B 136      49.758 -36.968 -10.174  1.00 87.79      B    C  
ATOM   3536  CD1 PHE B 136      49.466 -36.412 -11.426  1.00 80.67      B    C  
ATOM   3537  CD2 PHE B 136      49.347 -36.302  -9.004  1.00 80.86      B    C  
ATOM   3538  CE1 PHE B 136      48.764 -35.195 -11.504  1.00 78.96      B    C  
ATOM   3539  CE2 PHE B 136      48.649 -35.094  -9.082  1.00 78.33      B    C  
ATOM   3540  CZ  PHE B 136      48.358 -34.537 -10.330  1.00 81.21      B    C  
ATOM   3541  N   LYS B 137      49.053 -40.674 -11.645  1.00 89.55      B    N  
ATOM   3542  CA  LYS B 137      48.160 -41.264 -12.645  1.00 89.07      B    C  
ATOM   3543  C   LYS B 137      47.097 -42.162 -12.006  1.00 89.58      B    C  
ATOM   3544  O   LYS B 137      45.937 -42.070 -12.377  1.00 87.48      B    O  
ATOM   3545  CB  LYS B 137      48.993 -42.033 -13.687  1.00 87.43      B    C  
ATOM   3546  CG  LYS B 137      48.127 -42.582 -14.826  1.00 84.52      B    C  
ATOM   3547  CD  LYS B 137      48.989 -43.270 -15.891  1.00 81.89      B    C  
ATOM   3548  CE  LYS B 137      48.067 -43.841 -16.979  1.00 74.80      B    C  
ATOM   3549  NZ  LYS B 137      48.813 -44.481 -18.082  1.00 68.90      B    N1+
ATOM   3550  N   GLN B 138      47.473 -42.985 -11.036  1.00 91.59      B    N  
ATOM   3551  CA  GLN B 138      46.509 -43.815 -10.299  1.00 91.28      B    C  
ATOM   3552  C   GLN B 138      45.514 -42.974  -9.501  1.00 91.78      B    C  
ATOM   3553  O   GLN B 138      44.325 -43.293  -9.496  1.00 89.42      B    O  
ATOM   3554  CB  GLN B 138      47.235 -44.769  -9.351  1.00 90.94      B    C  
ATOM   3555  CG  GLN B 138      47.857 -45.967 -10.095  1.00 84.63      B    C  
ATOM   3556  CD  GLN B 138      48.526 -46.968  -9.143  1.00 78.20      B    C  
ATOM   3557  NE2 GLN B 138      48.934 -48.114  -9.640  1.00 65.01      B    N  
ATOM   3558  OE1 GLN B 138      48.690 -46.750  -7.958  1.00 68.62      B    O  
ATOM   3559  N   LEU B 139      45.970 -41.892  -8.870  1.00 91.74      B    N  
ATOM   3560  CA  LEU B 139      45.082 -40.950  -8.176  1.00 90.91      B    C  
ATOM   3561  C   LEU B 139      44.086 -40.298  -9.145  1.00 91.32      B    C  
ATOM   3562  O   LEU B 139      42.890 -40.273  -8.848  1.00 90.38      B    O  
ATOM   3563  CB  LEU B 139      45.934 -39.888  -7.459  1.00 90.25      B    C  
ATOM   3564  CG  LEU B 139      46.416 -40.353  -6.072  1.00 79.67      B    C  
ATOM   3565  CD1 LEU B 139      47.590 -39.509  -5.608  1.00 71.33      B    C  
ATOM   3566  CD2 LEU B 139      45.294 -40.218  -5.037  1.00 71.14      B    C  
ATOM   3567  N   ILE B 140      44.546 -39.861 -10.309  1.00 91.83      B    N  
ATOM   3568  CA  ILE B 140      43.675 -39.287 -11.350  1.00 91.32      B    C  
ATOM   3569  C   ILE B 140      42.679 -40.330 -11.848  1.00 91.47      B    C  
ATOM   3570  O   ILE B 140      41.487 -40.039 -11.906  1.00 89.69      B    O  
ATOM   3571  CB  ILE B 140      44.516 -38.711 -12.508  1.00 89.97      B    C  
ATOM   3572  CG1 ILE B 140      45.307 -37.477 -12.042  1.00 82.90      B    C  
ATOM   3573  CG2 ILE B 140      43.616 -38.321 -13.688  1.00 82.45      B    C  
ATOM   3574  CD1 ILE B 140      46.386 -37.070 -13.040  1.00 76.14      B    C  
ATOM   3575  N   GLN B 141      43.120 -41.546 -12.152  1.00 91.11      B    N  
ATOM   3576  CA  GLN B 141      42.217 -42.631 -12.564  1.00 90.33      B    C  
ATOM   3577  C   GLN B 141      41.165 -42.932 -11.500  1.00 90.85      B    C  
ATOM   3578  O   GLN B 141      40.004 -43.145 -11.841  1.00 88.17      B    O  
ATOM   3579  CB  GLN B 141      43.015 -43.912 -12.857  1.00 88.75      B    C  
ATOM   3580  CG  GLN B 141      43.429 -44.003 -14.318  1.00 81.78      B    C  
ATOM   3581  CD  GLN B 141      44.168 -45.314 -14.629  1.00 79.64      B    C  
ATOM   3582  NE2 GLN B 141      44.191 -45.739 -15.863  1.00 68.73      B    N  
ATOM   3583  OE1 GLN B 141      44.717 -45.969 -13.766  1.00 71.05      B    O  
ATOM   3584  N   GLY B 142      41.546 -42.937 -10.226  1.00 91.83      B    N  
ATOM   3585  CA  GLY B 142      40.616 -43.089  -9.113  1.00 91.51      B    C  
ATOM   3586  C   GLY B 142      39.557 -41.987  -9.111  1.00 92.36      B    C  
ATOM   3587  O   GLY B 142      38.360 -42.293  -9.120  1.00 90.19      B    O  
ATOM   3588  N   PHE B 143      39.987 -40.742  -9.187  1.00 91.03      B    N  
ATOM   3589  CA  PHE B 143      39.093 -39.587  -9.225  1.00 90.94      B    C  
ATOM   3590  C   PHE B 143      38.153 -39.608 -10.443  1.00 91.46      B    C  
ATOM   3591  O   PHE B 143      36.936 -39.512 -10.296  1.00 89.61      B    O  
ATOM   3592  CB  PHE B 143      39.943 -38.306  -9.190  1.00 89.81      B    C  
ATOM   3593  CG  PHE B 143      39.120 -37.042  -9.225  1.00 90.19      B    C  
ATOM   3594  CD1 PHE B 143      39.229 -36.147 -10.309  1.00 82.44      B    C  
ATOM   3595  CD2 PHE B 143      38.240 -36.735  -8.170  1.00 82.73      B    C  
ATOM   3596  CE1 PHE B 143      38.475 -34.962 -10.326  1.00 81.54      B    C  
ATOM   3597  CE2 PHE B 143      37.480 -35.556  -8.189  1.00 80.89      B    C  
ATOM   3598  CZ  PHE B 143      37.600 -34.665  -9.263  1.00 83.70      B    C  
ATOM   3599  N   GLN B 144      38.675 -39.856 -11.633  1.00 91.14      B    N  
ATOM   3600  CA  GLN B 144      37.892 -39.967 -12.867  1.00 90.31      B    C  
ATOM   3601  C   GLN B 144      36.930 -41.154 -12.854  1.00 90.75      B    C  
ATOM   3602  O   GLN B 144      35.840 -41.091 -13.424  1.00 88.06      B    O  
ATOM   3603  CB  GLN B 144      38.851 -40.131 -14.050  1.00 89.02      B    C  
ATOM   3604  CG  GLN B 144      39.652 -38.861 -14.383  1.00 86.77      B    C  
ATOM   3605  CD  GLN B 144      40.617 -39.108 -15.532  1.00 86.51      B    C  
ATOM   3606  NE2 GLN B 144      41.223 -38.067 -16.057  1.00 77.43      B    N  
ATOM   3607  OE1 GLN B 144      40.830 -40.224 -15.985  1.00 79.23      B    O  
ATOM   3608  N   THR B 145      37.310 -42.265 -12.204  1.00 92.14      B    N  
ATOM   3609  CA  THR B 145      36.429 -43.422 -12.043  1.00 91.47      B    C  
ATOM   3610  C   THR B 145      35.268 -43.086 -11.122  1.00 91.70      B    C  
ATOM   3611  O   THR B 145      34.131 -43.390 -11.463  1.00 88.89      B    O  
ATOM   3612  CB  THR B 145      37.186 -44.652 -11.539  1.00 90.19      B    C  
ATOM   3613  CG2 THR B 145      36.294 -45.890 -11.456  1.00 76.31      B    C  
ATOM   3614  OG1 THR B 145      38.208 -44.971 -12.443  1.00 79.03      B    O  
ATOM   3615  N   VAL B 146      35.520 -42.394 -10.008  1.00 92.11      B    N  
ATOM   3616  CA  VAL B 146      34.467 -41.911  -9.105  1.00 91.68      B    C  
ATOM   3617  C   VAL B 146      33.506 -40.968  -9.842  1.00 91.75      B    C  
ATOM   3618  O   VAL B 146      32.293 -41.185  -9.795  1.00 90.21      B    O  
ATOM   3619  CB  VAL B 146      35.077 -41.243  -7.854  1.00 90.90      B    C  
ATOM   3620  CG1 VAL B 146      34.030 -40.528  -7.000  1.00 83.43      B    C  
ATOM   3621  CG2 VAL B 146      35.734 -42.297  -6.963  1.00 83.73      B    C  
ATOM   3622  N   LEU B 147      34.022 -40.009 -10.598  1.00 91.44      B    N  
ATOM   3623  CA  LEU B 147      33.205 -39.093 -11.391  1.00 90.86      B    C  
ATOM   3624  C   LEU B 147      32.362 -39.821 -12.446  1.00 90.82      B    C  
ATOM   3625  O   LEU B 147      31.178 -39.525 -12.584  1.00 88.22      B    O  
ATOM   3626  CB  LEU B 147      34.100 -38.042 -12.075  1.00 89.76      B    C  
ATOM   3627  CG  LEU B 147      34.597 -36.928 -11.140  1.00 87.11      B    C  
ATOM   3628  CD1 LEU B 147      35.565 -36.033 -11.917  1.00 80.93      B    C  
ATOM   3629  CD2 LEU B 147      33.451 -36.047 -10.638  1.00 81.50      B    C  
ATOM   3630  N   ARG B 148      32.938 -40.792 -13.169  1.00 91.19      B    N  
ATOM   3631  CA  ARG B 148      32.181 -41.586 -14.154  1.00 89.90      B    C  
ATOM   3632  C   ARG B 148      31.101 -42.449 -13.526  1.00 90.45      B    C  
ATOM   3633  O   ARG B 148      30.062 -42.653 -14.152  1.00 87.25      B    O  
ATOM   3634  CB  ARG B 148      33.128 -42.443 -14.988  1.00 87.94      B    C  
ATOM   3635  CG  ARG B 148      33.717 -41.650 -16.156  1.00 80.35      B    C  
ATOM   3636  CD  ARG B 148      34.601 -42.547 -17.033  1.00 79.59      B    C  
ATOM   3637  NE  ARG B 148      35.851 -42.878 -16.350  1.00 73.15      B    N  
ATOM   3638  CZ  ARG B 148      36.701 -43.837 -16.685  1.00 69.07      B    C  
ATOM   3639  NH1 ARG B 148      36.481 -44.615 -17.705  1.00 61.56      B    N1+
ATOM   3640  NH2 ARG B 148      37.789 -44.009 -15.989  1.00 62.11      B    N  
ATOM   3641  N   THR B 149      31.332 -42.974 -12.320  1.00 92.14      B    N  
ATOM   3642  CA  THR B 149      30.387 -43.895 -11.664  1.00 91.81      B    C  
ATOM   3643  C   THR B 149      29.256 -43.149 -10.975  1.00 91.90      B    C  
ATOM   3644  O   THR B 149      28.099 -43.530 -11.138  1.00 88.17      B    O  
ATOM   3645  CB  THR B 149      31.086 -44.824 -10.650  1.00 91.10      B    C  
ATOM   3646  CG2 THR B 149      30.408 -46.188 -10.597  1.00 75.62      B    C  
ATOM   3647  OG1 THR B 149      32.411 -45.091 -10.975  1.00 77.63      B    O  
ATOM   3648  N   LEU B 150      29.569 -42.087 -10.237  1.00 91.42      B    N  
ATOM   3649  CA  LEU B 150      28.553 -41.244  -9.589  1.00 90.52      B    C  
ATOM   3650  C   LEU B 150      27.813 -40.342 -10.578  1.00 90.38      B    C  
ATOM   3651  O   LEU B 150      26.648 -40.026 -10.349  1.00 86.40      B    O  
ATOM   3652  CB  LEU B 150      29.219 -40.389  -8.494  1.00 89.50      B    C  
ATOM   3653  CG  LEU B 150      29.551 -41.170  -7.200  1.00 82.55      B    C  
ATOM   3654  CD1 LEU B 150      30.483 -40.344  -6.332  1.00 75.67      B    C  
ATOM   3655  CD2 LEU B 150      28.293 -41.465  -6.389  1.00 75.33      B    C  
ATOM   3656  N   ASN B 151      28.470 -39.929 -11.634  1.00 89.81      B    N  
ATOM   3657  CA  ASN B 151      27.972 -39.009 -12.650  1.00 90.54      B    C  
ATOM   3658  C   ASN B 151      27.238 -37.789 -12.051  1.00 91.49      B    C  
ATOM   3659  O   ASN B 151      26.028 -37.631 -12.257  1.00 86.56      B    O  
ATOM   3660  CB  ASN B 151      27.177 -39.804 -13.701  1.00 87.76      B    C  
ATOM   3661  CG  ASN B 151      26.955 -39.008 -14.978  1.00 87.83      B    C  
ATOM   3662  ND2 ASN B 151      26.295 -39.612 -15.945  1.00 81.32      B    N  
ATOM   3663  OD1 ASN B 151      27.385 -37.884 -15.132  1.00 80.92      B    O  
ATOM   3664  N   PRO B 152      27.937 -36.932 -11.283  1.00 91.60      B    N  
ATOM   3665  CA  PRO B 152      27.324 -35.775 -10.647  1.00 91.52      B    C  
ATOM   3666  C   PRO B 152      26.728 -34.804 -11.668  1.00 92.06      B    C  
ATOM   3667  O   PRO B 152      25.746 -34.148 -11.359  1.00 88.30      B    O  
ATOM   3668  CB  PRO B 152      28.437 -35.122  -9.815  1.00 89.52      B    C  
ATOM   3669  CG  PRO B 152      29.711 -35.555 -10.518  1.00 87.52      B    C  
ATOM   3670  CD  PRO B 152      29.365 -36.955 -11.014  1.00 90.32      B    C  
ATOM   3671  N   ASP B 153      27.246 -34.779 -12.877  1.00 91.61      B    N  
ATOM   3672  CA  ASP B 153      26.718 -33.965 -13.974  1.00 91.00      B    C  
ATOM   3673  C   ASP B 153      25.259 -34.282 -14.270  1.00 91.57      B    C  
ATOM   3674  O   ASP B 153      24.404 -33.399 -14.306  1.00 87.83      B    O  
ATOM   3675  CB  ASP B 153      27.585 -34.213 -15.213  1.00 88.51      B    C  
ATOM   3676  CG  ASP B 153      27.340 -33.170 -16.288  1.00 87.28      B    C  
ATOM   3677  OD1 ASP B 153      27.548 -31.974 -15.991  1.00 78.63      B    O  
ATOM   3678  OD2 ASP B 153      26.980 -33.566 -17.414  1.00 79.61      B    O1-
ATOM   3679  N   LYS B 154      24.937 -35.574 -14.394  1.00 90.57      B    N  
ATOM   3680  CA  LYS B 154      23.567 -36.032 -14.620  1.00 90.58      B    C  
ATOM   3681  C   LYS B 154      22.678 -35.801 -13.404  1.00 91.19      B    C  
ATOM   3682  O   LYS B 154      21.541 -35.356 -13.557  1.00 88.18      B    O  
ATOM   3683  CB  LYS B 154      23.606 -37.511 -15.019  1.00 89.10      B    C  
ATOM   3684  CG  LYS B 154      22.240 -38.018 -15.468  1.00 85.82      B    C  
ATOM   3685  CD  LYS B 154      22.388 -39.443 -15.990  1.00 82.78      B    C  
ATOM   3686  CE  LYS B 154      21.073 -39.930 -16.563  1.00 74.56      B    C  
ATOM   3687  NZ  LYS B 154      21.271 -41.208 -17.289  1.00 66.56      B    N1+
ATOM   3688  N   LEU B 155      23.178 -36.090 -12.206  1.00 90.68      B    N  
ATOM   3689  CA  LEU B 155      22.409 -35.940 -10.975  1.00 90.54      B    C  
ATOM   3690  C   LEU B 155      22.064 -34.467 -10.710  1.00 91.38      B    C  
ATOM   3691  O   LEU B 155      20.896 -34.132 -10.508  1.00 89.10      B    O  
ATOM   3692  CB  LEU B 155      23.212 -36.560  -9.811  1.00 89.09      B    C  
ATOM   3693  CG  LEU B 155      22.406 -36.626  -8.497  1.00 81.04      B    C  
ATOM   3694  CD1 LEU B 155      21.402 -37.782  -8.512  1.00 72.22      B    C  
ATOM   3695  CD2 LEU B 155      23.342 -36.826  -7.305  1.00 71.95      B    C  
ATOM   3696  N   ILE B 156      23.059 -33.593 -10.742  1.00 91.84      B    N  
ATOM   3697  CA  ILE B 156      22.886 -32.165 -10.464  1.00 91.50      B    C  
ATOM   3698  C   ILE B 156      22.211 -31.470 -11.648  1.00 91.82      B    C  
ATOM   3699  O   ILE B 156      21.238 -30.744 -11.460  1.00 89.64      B    O  
ATOM   3700  CB  ILE B 156      24.236 -31.518 -10.068  1.00 90.91      B    C  
ATOM   3701  CG1 ILE B 156      24.781 -32.166  -8.775  1.00 87.64      B    C  
ATOM   3702  CG2 ILE B 156      24.070 -30.007  -9.877  1.00 87.72      B    C  
ATOM   3703  CD1 ILE B 156      26.199 -31.719  -8.388  1.00 81.56      B    C  
ATOM   3704  N   GLY B 157      22.651 -31.725 -12.863  1.00 91.48      B    N  
ATOM   3705  CA  GLY B 157      22.150 -31.063 -14.062  1.00 90.76      B    C  
ATOM   3706  C   GLY B 157      20.715 -31.443 -14.432  1.00 91.58      B    C  
ATOM   3707  O   GLY B 157      19.928 -30.570 -14.785  1.00 88.41      B    O  
ATOM   3708  N   ARG B 158      20.336 -32.743 -14.336  1.00 91.32      B    N  
ATOM   3709  CA  ARG B 158      18.976 -33.199 -14.699  1.00 91.34      B    C  
ATOM   3710  C   ARG B 158      17.989 -33.207 -13.533  1.00 91.71      B    C  
ATOM   3711  O   ARG B 158      16.791 -33.224 -13.798  1.00 87.11      B    O  
ATOM   3712  CB  ARG B 158      18.997 -34.580 -15.370  1.00 89.45      B    C  
ATOM   3713  CG  ARG B 158      19.667 -34.598 -16.756  1.00 85.33      B    C  
ATOM   3714  CD  ARG B 158      19.397 -35.926 -17.447  1.00 83.49      B    C  
ATOM   3715  NE  ARG B 158      19.890 -35.958 -18.858  1.00 78.45      B    N  
ATOM   3716  CZ  ARG B 158      19.475 -36.742 -19.839  1.00 73.68      B    C  
ATOM   3717  NH1 ARG B 158      18.588 -37.675 -19.676  1.00 66.48      B    N1+
ATOM   3718  NH2 ARG B 158      19.947 -36.603 -21.046  1.00 65.77      B    N  
ATOM   3719  N   LEU B 159      18.450 -33.262 -12.291  1.00 91.63      B    N  
ATOM   3720  CA  LEU B 159      17.572 -33.378 -11.127  1.00 91.63      B    C  
ATOM   3721  C   LEU B 159      17.625 -32.131 -10.246  1.00 92.27      B    C  
ATOM   3722  O   LEU B 159      16.604 -31.465 -10.078  1.00 89.53      B    O  
ATOM   3723  CB  LEU B 159      17.895 -34.675 -10.360  1.00 90.32      B    C  
ATOM   3724  CG  LEU B 159      16.854 -35.032  -9.284  1.00 82.21      B    C  
ATOM   3725  CD1 LEU B 159      15.619 -35.670  -9.908  1.00 75.11      B    C  
ATOM   3726  CD2 LEU B 159      17.445 -36.024  -8.282  1.00 74.34      B    C  
ATOM   3727  N   VAL B 160      18.778 -31.776  -9.699  1.00 92.49      B    N  
ATOM   3728  CA  VAL B 160      18.897 -30.729  -8.674  1.00 92.10      B    C  
ATOM   3729  C   VAL B 160      18.584 -29.346  -9.244  1.00 92.89      B    C  
ATOM   3730  O   VAL B 160      17.702 -28.662  -8.731  1.00 91.42      B    O  
ATOM   3731  CB  VAL B 160      20.276 -30.749  -7.988  1.00 91.01      B    C  
ATOM   3732  CG1 VAL B 160      20.394 -29.675  -6.916  1.00 85.12      B    C  
ATOM   3733  CG2 VAL B 160      20.535 -32.105  -7.330  1.00 86.22      B    C  
ATOM   3734  N   ILE B 161      19.236 -28.946 -10.334  1.00 93.10      B    N  
ATOM   3735  CA  ILE B 161      19.011 -27.632 -10.948  1.00 92.84      B    C  
ATOM   3736  C   ILE B 161      17.566 -27.477 -11.468  1.00 93.05      B    C  
ATOM   3737  O   ILE B 161      16.917 -26.490 -11.110  1.00 91.05      B    O  
ATOM   3738  CB  ILE B 161      20.092 -27.315 -12.013  1.00 92.01      B    C  
ATOM   3739  CG1 ILE B 161      21.475 -27.162 -11.337  1.00 89.01      B    C  
ATOM   3740  CG2 ILE B 161      19.732 -26.048 -12.814  1.00 88.87      B    C  
ATOM   3741  CD1 ILE B 161      22.642 -27.097 -12.324  1.00 84.39      B    C  
ATOM   3742  N   PRO B 162      16.994 -28.440 -12.227  1.00 93.74      B    N  
ATOM   3743  CA  PRO B 162      15.586 -28.363 -12.625  1.00 93.03      B    C  
ATOM   3744  C   PRO B 162      14.612 -28.340 -11.448  1.00 93.78      B    C  
ATOM   3745  O   PRO B 162      13.566 -27.688 -11.555  1.00 91.22      B    O  
ATOM   3746  CB  PRO B 162      15.342 -29.577 -13.513  1.00 90.91      B    C  
ATOM   3747  CG  PRO B 162      16.715 -29.850 -14.108  1.00 89.10      B    C  
ATOM   3748  CD  PRO B 162      17.640 -29.519 -12.938  1.00 91.96      B    C  
ATOM   3749  N   THR B 163      14.932 -28.982 -10.320  1.00 93.71      B    N  
ATOM   3750  CA  THR B 163      14.074 -28.945  -9.131  1.00 93.65      B    C  
ATOM   3751  C   THR B 163      13.888 -27.516  -8.614  1.00 94.09      B    C  
ATOM   3752  O   THR B 163      12.767 -27.162  -8.258  1.00 92.26      B    O  
ATOM   3753  CB  THR B 163      14.608 -29.860  -8.016  1.00 92.29      B    C  
ATOM   3754  CG2 THR B 163      13.727 -29.852  -6.762  1.00 79.17      B    C  
ATOM   3755  OG1 THR B 163      14.610 -31.191  -8.470  1.00 80.03      B    O  
ATOM   3756  N   HIS B 164      14.905 -26.664  -8.679  1.00 93.92      B    N  
ATOM   3757  CA  HIS B 164      14.761 -25.248  -8.306  1.00 94.09      B    C  
ATOM   3758  C   HIS B 164      13.774 -24.503  -9.216  1.00 94.03      B    C  
ATOM   3759  O   HIS B 164      13.004 -23.668  -8.744  1.00 91.83      B    O  
ATOM   3760  CB  HIS B 164      16.130 -24.558  -8.322  1.00 93.28      B    C  
ATOM   3761  CG  HIS B 164      17.074 -25.076  -7.279  1.00 94.00      B    C  
ATOM   3762  CD2 HIS B 164      17.325 -24.528  -6.042  1.00 82.18      B    C  
ATOM   3763  ND1 HIS B 164      17.857 -26.207  -7.370  1.00 79.88      B    N  
ATOM   3764  CE1 HIS B 164      18.555 -26.339  -6.229  1.00 84.45      B    C  
ATOM   3765  NE2 HIS B 164      18.259 -25.333  -5.404  1.00 87.07      B    N  
ATOM   3766  N   ARG B 165      13.708 -24.839 -10.516  1.00 94.34      B    N  
ATOM   3767  CA  ARG B 165      12.688 -24.284 -11.422  1.00 93.50      B    C  
ATOM   3768  C   ARG B 165      11.291 -24.791 -11.072  1.00 93.84      B    C  
ATOM   3769  O   ARG B 165      10.344 -24.026 -11.158  1.00 91.58      B    O  
ATOM   3770  CB  ARG B 165      12.995 -24.615 -12.885  1.00 91.61      B    C  
ATOM   3771  CG  ARG B 165      14.246 -23.888 -13.380  1.00 84.48      B    C  
ATOM   3772  CD  ARG B 165      14.469 -24.091 -14.892  1.00 84.40      B    C  
ATOM   3773  NE  ARG B 165      13.421 -23.449 -15.696  1.00 82.36      B    N  
ATOM   3774  CZ  ARG B 165      12.485 -24.028 -16.417  1.00 82.13      B    C  
ATOM   3775  NH1 ARG B 165      12.412 -25.323 -16.557  1.00 69.93      B    N1+
ATOM   3776  NH2 ARG B 165      11.582 -23.321 -17.018  1.00 75.75      B    N  
ATOM   3777  N   VAL B 166      11.163 -26.065 -10.671  1.00 94.41      B    N  
ATOM   3778  CA  VAL B 166       9.878 -26.621 -10.210  1.00 93.87      B    C  
ATOM   3779  C   VAL B 166       9.419 -25.904  -8.940  1.00 93.90      B    C  
ATOM   3780  O   VAL B 166       8.255 -25.512  -8.870  1.00 92.51      B    O  
ATOM   3781  CB  VAL B 166       9.959 -28.142  -9.998  1.00 93.14      B    C  
ATOM   3782  CG1 VAL B 166       8.650 -28.715  -9.435  1.00 87.34      B    C  
ATOM   3783  CG2 VAL B 166      10.234 -28.857 -11.322  1.00 87.54      B    C  
ATOM   3784  N   LEU B 167      10.309 -25.647  -7.987  1.00 94.39      B    N  
ATOM   3785  CA  LEU B 167      10.007 -24.864  -6.783  1.00 93.87      B    C  
ATOM   3786  C   LEU B 167       9.505 -23.459  -7.139  1.00 94.02      B    C  
ATOM   3787  O   LEU B 167       8.496 -23.015  -6.602  1.00 92.75      B    O  
ATOM   3788  CB  LEU B 167      11.258 -24.774  -5.879  1.00 93.14      B    C  
ATOM   3789  CG  LEU B 167      11.710 -26.101  -5.248  1.00 90.91      B    C  
ATOM   3790  CD1 LEU B 167      13.042 -25.887  -4.526  1.00 85.55      B    C  
ATOM   3791  CD2 LEU B 167      10.705 -26.639  -4.235  1.00 85.30      B    C  
ATOM   3792  N   ASN B 168      10.136 -22.797  -8.115  1.00 94.85      B    N  
ATOM   3793  CA  ASN B 168       9.667 -21.503  -8.602  1.00 94.77      B    C  
ATOM   3794  C   ASN B 168       8.298 -21.581  -9.292  1.00 94.74      B    C  
ATOM   3795  O   ASN B 168       7.491 -20.669  -9.138  1.00 92.14      B    O  
ATOM   3796  CB  ASN B 168      10.732 -20.887  -9.518  1.00 93.71      B    C  
ATOM   3797  CG  ASN B 168      11.895 -20.306  -8.725  1.00 94.05      B    C  
ATOM   3798  ND2 ASN B 168      12.932 -19.870  -9.402  1.00 86.36      B    N  
ATOM   3799  OD1 ASN B 168      11.880 -20.209  -7.523  1.00 86.68      B    O  
ATOM   3800  N   GLY B 169       8.002 -22.670  -9.989  1.00 94.29      B    N  
ATOM   3801  CA  GLY B 169       6.672 -22.939 -10.531  1.00 93.70      B    C  
ATOM   3802  C   GLY B 169       5.612 -23.081  -9.439  1.00 94.21      B    C  
ATOM   3803  O   GLY B 169       4.528 -22.521  -9.564  1.00 92.41      B    O  
ATOM   3804  N   VAL B 170       5.941 -23.757  -8.342  1.00 94.15      B    N  
ATOM   3805  CA  VAL B 170       5.056 -23.864  -7.175  1.00 93.54      B    C  
ATOM   3806  C   VAL B 170       4.853 -22.499  -6.509  1.00 93.72      B    C  
ATOM   3807  O   VAL B 170       3.723 -22.160  -6.168  1.00 92.79      B    O  
ATOM   3808  CB  VAL B 170       5.583 -24.899  -6.162  1.00 92.73      B    C  
ATOM   3809  CG1 VAL B 170       4.686 -24.983  -4.923  1.00 87.47      B    C  
ATOM   3810  CG2 VAL B 170       5.629 -26.296  -6.772  1.00 88.26      B    C  
ATOM   3811  N   MET B 171       5.888 -21.685  -6.404  1.00 94.21      B    N  
ATOM   3812  CA  MET B 171       5.775 -20.312  -5.884  1.00 94.05      B    C  
ATOM   3813  C   MET B 171       4.892 -19.428  -6.769  1.00 94.02      B    C  
ATOM   3814  O   MET B 171       4.096 -18.645  -6.259  1.00 92.67      B    O  
ATOM   3815  CB  MET B 171       7.159 -19.682  -5.713  1.00 93.38      B    C  
ATOM   3816  CG  MET B 171       7.968 -20.300  -4.560  1.00 86.73      B    C  
ATOM   3817  SD  MET B 171       7.127 -20.379  -2.953  1.00 85.56      B    S  
ATOM   3818  CE  MET B 171       6.664 -18.661  -2.714  1.00 75.24      B    C  
ATOM   3819  N   PHE B 172       4.979 -19.589  -8.090  1.00 94.02      B    N  
ATOM   3820  CA  PHE B 172       4.074 -18.900  -9.003  1.00 93.53      B    C  
ATOM   3821  C   PHE B 172       2.630 -19.379  -8.847  1.00 93.65      B    C  
ATOM   3822  O   PHE B 172       1.717 -18.561  -8.811  1.00 92.36      B    O  
ATOM   3823  CB  PHE B 172       4.558 -19.055 -10.443  1.00 92.77      B    C  
ATOM   3824  CG  PHE B 172       3.666 -18.343 -11.432  1.00 93.24      B    C  
ATOM   3825  CD1 PHE B 172       2.876 -19.079 -12.340  1.00 90.16      B    C  
ATOM   3826  CD2 PHE B 172       3.571 -16.941 -11.415  1.00 90.32      B    C  
ATOM   3827  CE1 PHE B 172       2.014 -18.420 -13.211  1.00 89.34      B    C  
ATOM   3828  CE2 PHE B 172       2.700 -16.277 -12.290  1.00 88.93      B    C  
ATOM   3829  CZ  PHE B 172       1.912 -17.015 -13.193  1.00 89.88      B    C  
ATOM   3830  N   PHE B 173       2.410 -20.677  -8.656  1.00 92.84      B    N  
ATOM   3831  CA  PHE B 173       1.083 -21.219  -8.372  1.00 92.09      B    C  
ATOM   3832  C   PHE B 173       0.499 -20.682  -7.055  1.00 92.27      B    C  
ATOM   3833  O   PHE B 173      -0.691 -20.371  -6.984  1.00 91.38      B    O  
ATOM   3834  CB  PHE B 173       1.160 -22.749  -8.350  1.00 91.27      B    C  
ATOM   3835  CG  PHE B 173      -0.167 -23.399  -8.048  1.00 89.70      B    C  
ATOM   3836  CD1 PHE B 173      -0.424 -23.918  -6.768  1.00 84.79      B    C  
ATOM   3837  CD2 PHE B 173      -1.171 -23.441  -9.039  1.00 83.71      B    C  
ATOM   3838  CE1 PHE B 173      -1.684 -24.484  -6.486  1.00 82.07      B    C  
ATOM   3839  CE2 PHE B 173      -2.426 -23.998  -8.757  1.00 81.59      B    C  
ATOM   3840  CZ  PHE B 173      -2.680 -24.518  -7.478  1.00 81.87      B    C  
ATOM   3841  N   ALA B 174       1.336 -20.496  -6.028  1.00 93.37      B    N  
ATOM   3842  CA  ALA B 174       0.932 -19.832  -4.794  1.00 92.91      B    C  
ATOM   3843  C   ALA B 174       0.510 -18.374  -5.054  1.00 93.48      B    C  
ATOM   3844  O   ALA B 174      -0.561 -17.956  -4.604  1.00 92.49      B    O  
ATOM   3845  CB  ALA B 174       2.071 -19.943  -3.772  1.00 92.75      B    C  
ATOM   3846  N   SER B 175       1.267 -17.631  -5.859  1.00 93.72      B    N  
ATOM   3847  CA  SER B 175       0.906 -16.270  -6.272  1.00 93.53      B    C  
ATOM   3848  C   SER B 175      -0.404 -16.227  -7.068  1.00 93.50      B    C  
ATOM   3849  O   SER B 175      -1.247 -15.373  -6.810  1.00 91.88      B    O  
ATOM   3850  CB  SER B 175       2.030 -15.634  -7.104  1.00 93.12      B    C  
ATOM   3851  OG  SER B 175       3.217 -15.526  -6.348  1.00 83.36      B    O  
ATOM   3852  N   GLN B 176      -0.637 -17.187  -7.977  1.00 92.53      B    N  
ATOM   3853  CA  GLN B 176      -1.918 -17.325  -8.687  1.00 91.40      B    C  
ATOM   3854  C   GLN B 176      -3.076 -17.610  -7.722  1.00 91.97      B    C  
ATOM   3855  O   GLN B 176      -4.163 -17.076  -7.902  1.00 91.15      B    O  
ATOM   3856  CB  GLN B 176      -1.850 -18.472  -9.709  1.00 90.31      B    C  
ATOM   3857  CG  GLN B 176      -1.000 -18.144 -10.937  1.00 83.64      B    C  
ATOM   3858  CD  GLN B 176      -0.983 -19.321 -11.911  1.00 83.42      B    C  
ATOM   3859  NE2 GLN B 176      -1.459 -19.148 -13.115  1.00 72.98      B    N  
ATOM   3860  OE1 GLN B 176      -0.554 -20.417 -11.592  1.00 74.46      B    O  
ATOM   3861  N   SER B 177      -2.843 -18.417  -6.695  1.00 92.64      B    N  
ATOM   3862  CA  SER B 177      -3.854 -18.730  -5.689  1.00 92.27      B    C  
ATOM   3863  C   SER B 177      -4.225 -17.495  -4.862  1.00 92.68      B    C  
ATOM   3864  O   SER B 177      -5.408 -17.233  -4.655  1.00 91.57      B    O  
ATOM   3865  CB  SER B 177      -3.371 -19.860  -4.772  1.00 91.57      B    C  
ATOM   3866  OG  SER B 177      -3.056 -21.006  -5.529  1.00 78.39      B    O  
ATOM   3867  N   VAL B 178      -3.244 -16.687  -4.464  1.00 92.61      B    N  
ATOM   3868  CA  VAL B 178      -3.486 -15.415  -3.770  1.00 92.63      B    C  
ATOM   3869  C   VAL B 178      -4.170 -14.398  -4.688  1.00 92.88      B    C  
ATOM   3870  O   VAL B 178      -5.095 -13.720  -4.259  1.00 91.62      B    O  
ATOM   3871  CB  VAL B 178      -2.185 -14.854  -3.173  1.00 92.55      B    C  
ATOM   3872  CG1 VAL B 178      -2.375 -13.476  -2.542  1.00 88.56      B    C  
ATOM   3873  CG2 VAL B 178      -1.673 -15.785  -2.072  1.00 88.86      B    C  
ATOM   3874  N   MET B 179      -3.813 -14.347  -5.966  1.00 92.41      B    N  
ATOM   3875  CA  MET B 179      -4.520 -13.523  -6.947  1.00 91.48      B    C  
ATOM   3876  C   MET B 179      -5.985 -13.946  -7.085  1.00 91.80      B    C  
ATOM   3877  O   MET B 179      -6.867 -13.088  -7.122  1.00 90.72      B    O  
ATOM   3878  CB  MET B 179      -3.802 -13.603  -8.304  1.00 90.39      B    C  
ATOM   3879  CG  MET B 179      -4.387 -12.644  -9.341  1.00 88.12      B    C  
ATOM   3880  SD  MET B 179      -3.708 -12.851 -11.015  1.00 85.01      B    S  
ATOM   3881  CE  MET B 179      -4.449 -14.435 -11.463  1.00 74.44      B    C  
ATOM   3882  N   ALA B 180      -6.266 -15.251  -7.123  1.00 92.46      B    N  
ATOM   3883  CA  ALA B 180      -7.627 -15.770  -7.159  1.00 91.58      B    C  
ATOM   3884  C   ALA B 180      -8.414 -15.437  -5.882  1.00 91.75      B    C  
ATOM   3885  O   ALA B 180      -9.583 -15.073  -5.963  1.00 90.07      B    O  
ATOM   3886  CB  ALA B 180      -7.570 -17.285  -7.382  1.00 90.47      B    C  
ATOM   3887  N   SER B 181      -7.767 -15.506  -4.718  1.00 92.44      B    N  
ATOM   3888  CA  SER B 181      -8.334 -15.048  -3.448  1.00 92.12      B    C  
ATOM   3889  C   SER B 181      -8.756 -13.585  -3.539  1.00 92.83      B    C  
ATOM   3890  O   SER B 181      -9.938 -13.263  -3.384  1.00 91.44      B    O  
ATOM   3891  CB  SER B 181      -7.301 -15.261  -2.335  1.00 91.46      B    C  
ATOM   3892  OG  SER B 181      -7.607 -14.540  -1.166  1.00 81.80      B    O  
ATOM   3893  N   THR B 182      -7.831 -12.707  -3.907  1.00 93.05      B    N  
ATOM   3894  CA  THR B 182      -8.088 -11.263  -4.015  1.00 93.27      B    C  
ATOM   3895  C   THR B 182      -9.137 -10.943  -5.076  1.00 93.35      B    C  
ATOM   3896  O   THR B 182     -10.017 -10.126  -4.815  1.00 91.59      B    O  
ATOM   3897  CB  THR B 182      -6.790 -10.511  -4.301  1.00 92.97      B    C  
ATOM   3898  CG2 THR B 182      -6.976  -8.999  -4.257  1.00 83.69      B    C  
ATOM   3899  OG1 THR B 182      -5.848 -10.846  -3.319  1.00 83.40      B    O  
ATOM   3900  N   LEU B 183      -9.122 -11.636  -6.211  1.00 92.02      B    N  
ATOM   3901  CA  LEU B 183     -10.159 -11.525  -7.247  1.00 90.64      B    C  
ATOM   3902  C   LEU B 183     -11.563 -11.722  -6.655  1.00 90.87      B    C  
ATOM   3903  O   LEU B 183     -12.461 -10.944  -6.952  1.00 89.41      B    O  
ATOM   3904  CB  LEU B 183      -9.853 -12.573  -8.344  1.00 89.61      B    C  
ATOM   3905  CG  LEU B 183     -10.978 -12.837  -9.353  1.00 86.23      B    C  
ATOM   3906  CD1 LEU B 183     -11.143 -11.679 -10.317  1.00 77.14      B    C  
ATOM   3907  CD2 LEU B 183     -10.674 -14.080 -10.198  1.00 76.68      B    C  
ATOM   3908  N   THR B 184     -11.757 -12.729  -5.806  1.00 92.70      B    N  
ATOM   3909  CA  THR B 184     -13.065 -12.984  -5.206  1.00 92.13      B    C  
ATOM   3910  C   THR B 184     -13.475 -11.891  -4.215  1.00 92.24      B    C  
ATOM   3911  O   THR B 184     -14.642 -11.503  -4.209  1.00 89.57      B    O  
ATOM   3912  CB  THR B 184     -13.177 -14.362  -4.539  1.00 90.92      B    C  
ATOM   3913  CG2 THR B 184     -12.950 -15.502  -5.523  1.00 79.36      B    C  
ATOM   3914  OG1 THR B 184     -12.305 -14.531  -3.453  1.00 79.25      B    O  
ATOM   3915  N   HIS B 185     -12.537 -11.357  -3.446  1.00 93.35      B    N  
ATOM   3916  CA  HIS B 185     -12.819 -10.269  -2.507  1.00 93.29      B    C  
ATOM   3917  C   HIS B 185     -13.155  -8.962  -3.234  1.00 93.13      B    C  
ATOM   3918  O   HIS B 185     -14.144  -8.308  -2.906  1.00 90.55      B    O  
ATOM   3919  CB  HIS B 185     -11.619 -10.065  -1.576  1.00 92.92      B    C  
ATOM   3920  CG  HIS B 185     -11.467 -11.154  -0.559  1.00 93.58      B    C  
ATOM   3921  CD2 HIS B 185     -11.918 -11.145   0.738  1.00 81.57      B    C  
ATOM   3922  ND1 HIS B 185     -10.822 -12.363  -0.746  1.00 80.58      B    N  
ATOM   3923  CE1 HIS B 185     -10.893 -13.055   0.405  1.00 83.83      B    C  
ATOM   3924  NE2 HIS B 185     -11.545 -12.347   1.326  1.00 86.31      B    N  
ATOM   3925  N   VAL B 186     -12.374  -8.601  -4.251  1.00 93.00      B    N  
ATOM   3926  CA  VAL B 186     -12.571  -7.358  -5.014  1.00 92.61      B    C  
ATOM   3927  C   VAL B 186     -13.856  -7.414  -5.841  1.00 92.20      B    C  
ATOM   3928  O   VAL B 186     -14.644  -6.475  -5.801  1.00 90.12      B    O  
ATOM   3929  CB  VAL B 186     -11.339  -7.067  -5.893  1.00 92.13      B    C  
ATOM   3930  CG1 VAL B 186     -11.555  -5.846  -6.797  1.00 86.78      B    C  
ATOM   3931  CG2 VAL B 186     -10.114  -6.763  -5.017  1.00 87.53      B    C  
ATOM   3932  N   ALA B 187     -14.117  -8.522  -6.529  1.00 92.13      B    N  
ATOM   3933  CA  ALA B 187     -15.325  -8.669  -7.340  1.00 90.64      B    C  
ATOM   3934  C   ALA B 187     -16.615  -8.610  -6.509  1.00 90.19      B    C  
ATOM   3935  O   ALA B 187     -17.644  -8.149  -7.000  1.00 86.61      B    O  
ATOM   3936  CB  ALA B 187     -15.241  -9.996  -8.103  1.00 89.39      B    C  
ATOM   3937  N   GLN B 188     -16.561  -9.041  -5.254  1.00 89.69      B    N  
ATOM   3938  CA  GLN B 188     -17.691  -9.035  -4.317  1.00 88.79      B    C  
ATOM   3939  C   GLN B 188     -17.661  -7.848  -3.343  1.00 88.88      B    C  
ATOM   3940  O   GLN B 188     -18.470  -7.805  -2.415  1.00 84.08      B    O  
ATOM   3941  CB  GLN B 188     -17.759 -10.384  -3.587  1.00 87.20      B    C  
ATOM   3942  CG  GLN B 188     -18.067 -11.531  -4.548  1.00 85.98      B    C  
ATOM   3943  CD  GLN B 188     -18.071 -12.881  -3.839  1.00 85.11      B    C  
ATOM   3944  NE2 GLN B 188     -17.090 -13.711  -4.095  1.00 74.31      B    N  
ATOM   3945  OE1 GLN B 188     -18.947 -13.210  -3.068  1.00 76.23      B    O  
ATOM   3946  N   THR B 189     -16.751  -6.882  -3.543  1.00 89.55      B    N  
ATOM   3947  CA  THR B 189     -16.587  -5.683  -2.696  1.00 89.31      B    C  
ATOM   3948  C   THR B 189     -16.459  -6.001  -1.200  1.00 89.92      B    C  
ATOM   3949  O   THR B 189     -16.988  -5.279  -0.369  1.00 83.19      B    O  
ATOM   3950  CB  THR B 189     -17.671  -4.617  -2.956  1.00 86.55      B    C  
ATOM   3951  CG2 THR B 189     -17.662  -4.111  -4.392  1.00 78.05      B    C  
ATOM   3952  OG1 THR B 189     -18.963  -5.125  -2.724  1.00 78.29      B    O  
ATOM   3953  N   THR B 190     -15.752  -7.079  -0.861  1.00 89.81      B    N  
ATOM   3954  CA  THR B 190     -15.600  -7.571   0.525  1.00 89.96      B    C  
ATOM   3955  C   THR B 190     -16.931  -7.632   1.281  1.00 90.06      B    C  
ATOM   3956  O   THR B 190     -17.085  -7.033   2.350  1.00 84.40      B    O  
ATOM   3957  CB  THR B 190     -14.530  -6.785   1.312  1.00 87.70      B    C  
ATOM   3958  CG2 THR B 190     -13.132  -7.018   0.755  1.00 79.64      B    C  
ATOM   3959  OG1 THR B 190     -14.776  -5.403   1.270  1.00 79.16      B    O  
ATOM   3960  N   ASP B 191     -17.904  -8.350   0.721  1.00 88.49      B    N  
ATOM   3961  CA  ASP B 191     -19.275  -8.389   1.245  1.00 87.60      B    C  
ATOM   3962  C   ASP B 191     -19.352  -8.832   2.719  1.00 88.69      B    C  
ATOM   3963  O   ASP B 191     -20.185  -8.336   3.472  1.00 85.00      B    O  
ATOM   3964  CB  ASP B 191     -20.118  -9.309   0.365  1.00 84.73      B    C  
ATOM   3965  CG  ASP B 191     -21.603  -9.207   0.717  1.00 83.12      B    C  
ATOM   3966  OD1 ASP B 191     -22.231  -8.195   0.312  1.00 74.38      B    O  
ATOM   3967  OD2 ASP B 191     -22.126 -10.134   1.367  1.00 76.24      B    O1-
ATOM   3968  N   THR B 192     -18.425  -9.684   3.164  1.00 88.27      B    N  
ATOM   3969  CA  THR B 192     -18.312 -10.079   4.575  1.00 88.23      B    C  
ATOM   3970  C   THR B 192     -18.094  -8.871   5.496  1.00 89.31      B    C  
ATOM   3971  O   THR B 192     -18.688  -8.806   6.569  1.00 86.30      B    O  
ATOM   3972  CB  THR B 192     -17.165 -11.086   4.754  1.00 86.49      B    C  
ATOM   3973  CG2 THR B 192     -17.043 -11.602   6.182  1.00 75.08      B    C  
ATOM   3974  OG1 THR B 192     -17.399 -12.226   3.971  1.00 75.34      B    O  
ATOM   3975  N   VAL B 193     -17.303  -7.885   5.076  1.00 89.39      B    N  
ATOM   3976  CA  VAL B 193     -17.083  -6.648   5.841  1.00 88.81      B    C  
ATOM   3977  C   VAL B 193     -18.325  -5.764   5.818  1.00 89.46      B    C  
ATOM   3978  O   VAL B 193     -18.687  -5.197   6.850  1.00 87.76      B    O  
ATOM   3979  CB  VAL B 193     -15.866  -5.865   5.306  1.00 88.22      B    C  
ATOM   3980  CG1 VAL B 193     -15.664  -4.516   6.019  1.00 84.04      B    C  
ATOM   3981  CG2 VAL B 193     -14.590  -6.680   5.500  1.00 86.12      B    C  
ATOM   3982  N   ILE B 194     -18.995  -5.671   4.676  1.00 88.67      B    N  
ATOM   3983  CA  ILE B 194     -20.257  -4.927   4.563  1.00 86.92      B    C  
ATOM   3984  C   ILE B 194     -21.298  -5.527   5.505  1.00 87.72      B    C  
ATOM   3985  O   ILE B 194     -21.867  -4.805   6.320  1.00 86.53      B    O  
ATOM   3986  CB  ILE B 194     -20.738  -4.891   3.094  1.00 86.07      B    C  
ATOM   3987  CG1 ILE B 194     -19.739  -4.080   2.237  1.00 85.65      B    C  
ATOM   3988  CG2 ILE B 194     -22.146  -4.282   3.000  1.00 87.43      B    C  
ATOM   3989  CD1 ILE B 194     -20.008  -4.131   0.734  1.00 80.99      B    C  
ATOM   3990  N   PHE B 195     -21.471  -6.842   5.472  1.00 87.35      B    N  
ATOM   3991  CA  PHE B 195     -22.407  -7.551   6.330  1.00 85.70      B    C  
ATOM   3992  C   PHE B 195     -22.045  -7.449   7.820  1.00 85.30      B    C  
ATOM   3993  O   PHE B 195     -22.929  -7.341   8.664  1.00 83.43      B    O  
ATOM   3994  CB  PHE B 195     -22.471  -9.016   5.887  1.00 84.48      B    C  
ATOM   3995  CG  PHE B 195     -23.545  -9.803   6.601  1.00 84.17      B    C  
ATOM   3996  CD1 PHE B 195     -23.227 -10.613   7.705  1.00 80.07      B    C  
ATOM   3997  CD2 PHE B 195     -24.881  -9.716   6.173  1.00 79.76      B    C  
ATOM   3998  CE1 PHE B 195     -24.230 -11.334   8.365  1.00 76.53      B    C  
ATOM   3999  CE2 PHE B 195     -25.885 -10.435   6.831  1.00 77.09      B    C  
ATOM   4000  CZ  PHE B 195     -25.561 -11.244   7.929  1.00 77.78      B    C  
ATOM   4001  N   ALA B 196     -20.761  -7.425   8.158  1.00 87.88      B    N  
ATOM   4002  CA  ALA B 196     -20.309  -7.249   9.536  1.00 86.71      B    C  
ATOM   4003  C   ALA B 196     -20.624  -5.847  10.098  1.00 87.51      B    C  
ATOM   4004  O   ALA B 196     -20.793  -5.702  11.310  1.00 84.29      B    O  
ATOM   4005  CB  ALA B 196     -18.816  -7.556   9.606  1.00 85.87      B    C  
ATOM   4006  N   ASN B 197     -20.725  -4.836   9.242  1.00 89.22      B    N  
ATOM   4007  CA  ASN B 197     -21.083  -3.476   9.630  1.00 88.10      B    C  
ATOM   4008  C   ASN B 197     -22.593  -3.197   9.538  1.00 88.00      B    C  
ATOM   4009  O   ASN B 197     -23.160  -2.573  10.437  1.00 82.37      B    O  
ATOM   4010  CB  ASN B 197     -20.296  -2.479   8.759  1.00 86.78      B    C  
ATOM   4011  CG  ASN B 197     -18.852  -2.373   9.185  1.00 88.88      B    C  
ATOM   4012  ND2 ASN B 197     -17.958  -2.986   8.445  1.00 78.65      B    N  
ATOM   4013  OD1 ASN B 197     -18.504  -1.735  10.166  1.00 78.85      B    O  
ATOM   4014  N   ASP B 198     -23.236  -3.650   8.464  1.00 86.96      B    N  
ATOM   4015  CA  ASP B 198     -24.646  -3.379   8.188  1.00 85.53      B    C  
ATOM   4016  C   ASP B 198     -25.310  -4.557   7.452  1.00 85.09      B    C  
ATOM   4017  O   ASP B 198     -25.004  -4.839   6.299  1.00 79.48      B    O  
ATOM   4018  CB  ASP B 198     -24.752  -2.074   7.384  1.00 82.50      B    C  
ATOM   4019  CG  ASP B 198     -26.185  -1.531   7.286  1.00 81.41      B    C  
ATOM   4020  OD1 ASP B 198     -27.148  -2.282   7.518  1.00 75.28      B    O  
ATOM   4021  OD2 ASP B 198     -26.345  -0.328   6.995  1.00 76.08      B    O1-
ATOM   4022  N   LYS B 199     -26.243  -5.219   8.113  1.00 83.65      B    N  
ATOM   4023  CA  LYS B 199     -26.966  -6.370   7.547  1.00 81.92      B    C  
ATOM   4024  C   LYS B 199     -28.020  -5.991   6.509  1.00 81.62      B    C  
ATOM   4025  O   LYS B 199     -28.452  -6.846   5.746  1.00 74.19      B    O  
ATOM   4026  CB  LYS B 199     -27.634  -7.170   8.666  1.00 78.23      B    C  
ATOM   4027  CG  LYS B 199     -26.623  -7.831   9.597  1.00 75.37      B    C  
ATOM   4028  CD  LYS B 199     -27.356  -8.605  10.700  1.00 71.75      B    C  
ATOM   4029  CE  LYS B 199     -26.343  -9.264  11.618  1.00 64.92      B    C  
ATOM   4030  NZ  LYS B 199     -27.008  -9.924  12.761  1.00 57.54      B    N1+
ATOM   4031  N   ASN B 200     -28.446  -4.742   6.503  1.00 81.79      B    N  
ATOM   4032  CA  ASN B 200     -29.598  -4.296   5.723  1.00 80.23      B    C  
ATOM   4033  C   ASN B 200     -29.206  -3.547   4.443  1.00 80.15      B    C  
ATOM   4034  O   ASN B 200     -30.044  -2.870   3.859  1.00 73.40      B    O  
ATOM   4035  CB  ASN B 200     -30.522  -3.474   6.633  1.00 76.60      B    C  
ATOM   4036  CG  ASN B 200     -31.219  -4.304   7.704  1.00 72.84      B    C  
ATOM   4037  ND2 ASN B 200     -31.704  -3.649   8.733  1.00 66.15      B    N  
ATOM   4038  OD1 ASN B 200     -31.366  -5.505   7.629  1.00 64.60      B    O  
ATOM   4039  N   VAL B 201     -27.952  -3.645   3.992  1.00 82.21      B    N  
ATOM   4040  CA  VAL B 201     -27.504  -3.048   2.725  1.00 80.63      B    C  
ATOM   4041  C   VAL B 201     -28.051  -3.851   1.545  1.00 79.34      B    C  
ATOM   4042  O   VAL B 201     -28.084  -5.080   1.583  1.00 71.91      B    O  
ATOM   4043  CB  VAL B 201     -25.973  -2.934   2.675  1.00 78.41      B    C  
ATOM   4044  CG1 VAL B 201     -25.478  -2.330   1.360  1.00 73.28      B    C  
ATOM   4045  CG2 VAL B 201     -25.472  -2.014   3.795  1.00 74.81      B    C  
ATOM   4046  N   ASP B 202     -28.464  -3.169   0.457  1.00 74.72      B    N  
ATOM   4047  CA  ASP B 202     -28.850  -3.836  -0.791  1.00 71.07      B    C  
ATOM   4048  C   ASP B 202     -27.612  -4.422  -1.486  1.00 71.83      B    C  
ATOM   4049  O   ASP B 202     -26.777  -3.664  -1.986  1.00 63.57      B    O  
ATOM   4050  CB  ASP B 202     -29.600  -2.862  -1.711  1.00 63.62      B    C  
ATOM   4051  CG  ASP B 202     -30.063  -3.485  -3.039  1.00 57.94      B    C  
ATOM   4052  OD1 ASP B 202     -29.875  -4.711  -3.259  1.00 53.54      B    O  
ATOM   4053  OD2 ASP B 202     -30.621  -2.736  -3.864  1.00 52.49      B    O1-
ATOM   4054  N   PRO B 203     -27.475  -5.741  -1.580  1.00 72.00      B    N  
ATOM   4055  CA  PRO B 203     -26.272  -6.379  -2.090  1.00 69.11      B    C  
ATOM   4056  C   PRO B 203     -26.099  -6.290  -3.610  1.00 71.90      B    C  
ATOM   4057  O   PRO B 203     -25.070  -6.700  -4.127  1.00 65.49      B    O  
ATOM   4058  CB  PRO B 203     -26.370  -7.830  -1.605  1.00 60.87      B    C  
ATOM   4059  CG  PRO B 203     -27.869  -8.082  -1.548  1.00 57.99      B    C  
ATOM   4060  CD  PRO B 203     -28.418  -6.733  -1.103  1.00 62.50      B    C  
ATOM   4061  N   LYS B 204     -27.073  -5.831  -4.381  1.00 73.50      B    N  
ATOM   4062  CA  LYS B 204     -27.096  -6.111  -5.819  1.00 74.29      B    C  
ATOM   4063  C   LYS B 204     -26.434  -5.045  -6.692  1.00 77.71      B    C  
ATOM   4064  O   LYS B 204     -25.330  -5.246  -7.173  1.00 72.78      B    O  
ATOM   4065  CB  LYS B 204     -28.515  -6.470  -6.292  1.00 66.80      B    C  
ATOM   4066  CG  LYS B 204     -28.959  -7.809  -5.693  1.00 59.45      B    C  
ATOM   4067  CD  LYS B 204     -30.295  -8.259  -6.300  1.00 54.08      B    C  
ATOM   4068  CE  LYS B 204     -30.677  -9.605  -5.697  1.00 46.96      B    C  
ATOM   4069  NZ  LYS B 204     -31.964 -10.098  -6.224  1.00 42.09      B    N1+
ATOM   4070  N   LEU B 205     -27.118  -3.963  -6.975  1.00 78.03      B    N  
ATOM   4071  CA  LEU B 205     -26.751  -3.099  -8.102  1.00 79.05      B    C  
ATOM   4072  C   LEU B 205     -25.464  -2.307  -7.862  1.00 81.21      B    C  
ATOM   4073  O   LEU B 205     -24.575  -2.303  -8.707  1.00 78.96      B    O  
ATOM   4074  CB  LEU B 205     -27.954  -2.179  -8.432  1.00 75.92      B    C  
ATOM   4075  CG  LEU B 205     -28.626  -2.564  -9.758  1.00 67.48      B    C  
ATOM   4076  CD1 LEU B 205     -30.129  -2.305  -9.706  1.00 61.58      B    C  
ATOM   4077  CD2 LEU B 205     -28.044  -1.775 -10.925  1.00 59.47      B    C  
ATOM   4078  N   GLY B 206     -25.356  -1.659  -6.718  1.00 80.42      B    N  
ATOM   4079  CA  GLY B 206     -24.200  -0.836  -6.377  1.00 80.54      B    C  
ATOM   4080  C   GLY B 206     -22.926  -1.656  -6.205  1.00 83.59      B    C  
ATOM   4081  O   GLY B 206     -21.898  -1.322  -6.796  1.00 81.33      B    O  
ATOM   4082  N   GLN B 207     -23.009  -2.762  -5.479  1.00 84.70      B    N  
ATOM   4083  CA  GLN B 207     -21.853  -3.617  -5.223  1.00 86.10      B    C  
ATOM   4084  C   GLN B 207     -21.347  -4.313  -6.491  1.00 87.79      B    C  
ATOM   4085  O   GLN B 207     -20.152  -4.307  -6.743  1.00 86.29      B    O  
ATOM   4086  CB  GLN B 207     -22.170  -4.671  -4.160  1.00 85.24      B    C  
ATOM   4087  CG  GLN B 207     -22.473  -4.089  -2.776  1.00 82.07      B    C  
ATOM   4088  CD  GLN B 207     -22.652  -5.197  -1.736  1.00 81.56      B    C  
ATOM   4089  NE2 GLN B 207     -23.213  -4.920  -0.590  1.00 72.23      B    N  
ATOM   4090  OE1 GLN B 207     -22.305  -6.342  -1.954  1.00 74.71      B    O  
ATOM   4091  N   LEU B 208     -22.225  -4.835  -7.340  1.00 86.96      B    N  
ATOM   4092  CA  LEU B 208     -21.830  -5.467  -8.599  1.00 86.96      B    C  
ATOM   4093  C   LEU B 208     -21.113  -4.486  -9.543  1.00 88.11      B    C  
ATOM   4094  O   LEU B 208     -20.089  -4.837 -10.116  1.00 86.96      B    O  
ATOM   4095  CB  LEU B 208     -23.071  -6.058  -9.291  1.00 86.04      B    C  
ATOM   4096  CG  LEU B 208     -23.370  -7.496  -8.842  1.00 79.51      B    C  
ATOM   4097  CD1 LEU B 208     -24.843  -7.839  -9.086  1.00 72.52      B    C  
ATOM   4098  CD2 LEU B 208     -22.520  -8.500  -9.622  1.00 71.70      B    C  
ATOM   4099  N   ALA B 209     -21.630  -3.276  -9.691  1.00 87.30      B    N  
ATOM   4100  CA  ALA B 209     -21.027  -2.272 -10.556  1.00 86.83      B    C  
ATOM   4101  C   ALA B 209     -19.664  -1.802 -10.027  1.00 87.80      B    C  
ATOM   4102  O   ALA B 209     -18.685  -1.746 -10.776  1.00 86.51      B    O  
ATOM   4103  CB  ALA B 209     -22.012  -1.111 -10.714  1.00 84.82      B    C  
ATOM   4104  N   ALA B 210     -19.574  -1.514  -8.728  1.00 88.73      B    N  
ATOM   4105  CA  ALA B 210     -18.336  -1.092  -8.090  1.00 89.11      B    C  
ATOM   4106  C   ALA B 210     -17.284  -2.208  -8.063  1.00 90.18      B    C  
ATOM   4107  O   ALA B 210     -16.111  -1.956  -8.331  1.00 87.76      B    O  
ATOM   4108  CB  ALA B 210     -18.667  -0.594  -6.685  1.00 87.63      B    C  
ATOM   4109  N   GLY B 211     -17.697  -3.453  -7.821  1.00 89.26      B    N  
ATOM   4110  CA  GLY B 211     -16.839  -4.631  -7.850  1.00 89.41      B    C  
ATOM   4111  C   GLY B 211     -16.272  -4.900  -9.245  1.00 90.97      B    C  
ATOM   4112  O   GLY B 211     -15.072  -5.121  -9.379  1.00 89.45      B    O  
ATOM   4113  N   ALA B 212     -17.082  -4.788 -10.293  1.00 89.89      B    N  
ATOM   4114  CA  ALA B 212     -16.610  -4.929 -11.671  1.00 89.30      B    C  
ATOM   4115  C   ALA B 212     -15.599  -3.835 -12.062  1.00 89.84      B    C  
ATOM   4116  O   ALA B 212     -14.590  -4.138 -12.701  1.00 88.38      B    O  
ATOM   4117  CB  ALA B 212     -17.829  -4.918 -12.606  1.00 88.08      B    C  
ATOM   4118  N   LEU B 213     -15.835  -2.591 -11.658  1.00 90.37      B    N  
ATOM   4119  CA  LEU B 213     -14.900  -1.493 -11.878  1.00 90.13      B    C  
ATOM   4120  C   LEU B 213     -13.580  -1.724 -11.127  1.00 90.81      B    C  
ATOM   4121  O   LEU B 213     -12.514  -1.647 -11.727  1.00 89.81      B    O  
ATOM   4122  CB  LEU B 213     -15.567  -0.172 -11.463  1.00 88.60      B    C  
ATOM   4123  CG  LEU B 213     -14.640   1.065 -11.565  1.00 84.92      B    C  
ATOM   4124  CD1 LEU B 213     -14.177   1.324 -12.999  1.00 79.07      B    C  
ATOM   4125  CD2 LEU B 213     -15.389   2.297 -11.069  1.00 78.77      B    C  
ATOM   4126  N   SER B 214     -13.654  -2.052  -9.844  1.00 91.65      B    N  
ATOM   4127  CA  SER B 214     -12.477  -2.283  -9.008  1.00 92.06      B    C  
ATOM   4128  C   SER B 214     -11.662  -3.482  -9.482  1.00 92.46      B    C  
ATOM   4129  O   SER B 214     -10.437  -3.421  -9.508  1.00 90.58      B    O  
ATOM   4130  CB  SER B 214     -12.896  -2.495  -7.552  1.00 91.35      B    C  
ATOM   4131  OG  SER B 214     -13.583  -1.361  -7.071  1.00 82.59      B    O  
ATOM   4132  N   LEU B 215     -12.318  -4.541  -9.954  1.00 90.87      B    N  
ATOM   4133  CA  LEU B 215     -11.664  -5.700 -10.541  1.00 90.69      B    C  
ATOM   4134  C   LEU B 215     -10.892  -5.345 -11.815  1.00 91.07      B    C  
ATOM   4135  O   LEU B 215      -9.785  -5.831 -12.015  1.00 89.44      B    O  
ATOM   4136  CB  LEU B 215     -12.727  -6.767 -10.827  1.00 89.71      B    C  
ATOM   4137  CG  LEU B 215     -12.159  -8.033 -11.487  1.00 86.36      B    C  
ATOM   4138  CD1 LEU B 215     -11.102  -8.689 -10.608  1.00 80.41      B    C  
ATOM   4139  CD2 LEU B 215     -13.291  -9.031 -11.748  1.00 80.21      B    C  
ATOM   4140  N   CYS B 216     -11.461  -4.498 -12.662  1.00 90.42      B    N  
ATOM   4141  CA  CYS B 216     -10.764  -4.042 -13.855  1.00 89.44      B    C  
ATOM   4142  C   CYS B 216      -9.525  -3.203 -13.515  1.00 90.18      B    C  
ATOM   4143  O   CYS B 216      -8.477  -3.391 -14.120  1.00 86.96      B    O  
ATOM   4144  CB  CYS B 216     -11.753  -3.276 -14.731  1.00 86.77      B    C  
ATOM   4145  SG  CYS B 216     -10.949  -2.423 -16.084  1.00 75.20      B    S  
ATOM   4146  N   LEU B 217      -9.612  -2.325 -12.522  1.00 90.40      B    N  
ATOM   4147  CA  LEU B 217      -8.465  -1.540 -12.060  1.00 90.16      B    C  
ATOM   4148  C   LEU B 217      -7.391  -2.432 -11.421  1.00 90.54      B    C  
ATOM   4149  O   LEU B 217      -6.199  -2.216 -11.653  1.00 88.92      B    O  
ATOM   4150  CB  LEU B 217      -8.949  -0.456 -11.077  1.00 89.29      B    C  
ATOM   4151  CG  LEU B 217      -9.885   0.600 -11.692  1.00 88.51      B    C  
ATOM   4152  CD1 LEU B 217     -10.456   1.496 -10.596  1.00 84.47      B    C  
ATOM   4153  CD2 LEU B 217      -9.180   1.491 -12.718  1.00 84.09      B    C  
ATOM   4154  N   PHE B 218      -7.797  -3.462 -10.686  1.00 91.50      B    N  
ATOM   4155  CA  PHE B 218      -6.891  -4.471 -10.144  1.00 91.56      B    C  
ATOM   4156  C   PHE B 218      -6.193  -5.270 -11.253  1.00 91.79      B    C  
ATOM   4157  O   PHE B 218      -4.979  -5.477 -11.185  1.00 89.87      B    O  
ATOM   4158  CB  PHE B 218      -7.680  -5.389  -9.204  1.00 91.27      B    C  
ATOM   4159  CG  PHE B 218      -6.857  -6.510  -8.590  1.00 92.83      B    C  
ATOM   4160  CD1 PHE B 218      -7.136  -7.855  -8.889  1.00 90.36      B    C  
ATOM   4161  CD2 PHE B 218      -5.807  -6.200  -7.714  1.00 90.51      B    C  
ATOM   4162  CE1 PHE B 218      -6.375  -8.885  -8.311  1.00 90.06      B    C  
ATOM   4163  CE2 PHE B 218      -5.043  -7.232  -7.139  1.00 89.76      B    C  
ATOM   4164  CZ  PHE B 218      -5.323  -8.568  -7.438  1.00 91.09      B    C  
ATOM   4165  N   ASP B 219      -6.905  -5.658 -12.305  1.00 90.88      B    N  
ATOM   4166  CA  ASP B 219      -6.334  -6.340 -13.470  1.00 89.78      B    C  
ATOM   4167  C   ASP B 219      -5.263  -5.493 -14.170  1.00 89.90      B    C  
ATOM   4168  O   ASP B 219      -4.194  -6.005 -14.526  1.00 86.77      B    O  
ATOM   4169  CB  ASP B 219      -7.457  -6.688 -14.458  1.00 87.68      B    C  
ATOM   4170  CG  ASP B 219      -6.959  -7.526 -15.640  1.00 85.84      B    C  
ATOM   4171  OD1 ASP B 219      -6.700  -8.733 -15.439  1.00 78.39      B    O  
ATOM   4172  OD2 ASP B 219      -6.864  -7.025 -16.783  1.00 78.27      B    O1-
ATOM   4173  N   GLN B 220      -5.482  -4.195 -14.298  1.00 89.10      B    N  
ATOM   4174  CA  GLN B 220      -4.569  -3.262 -14.961  1.00 88.23      B    C  
ATOM   4175  C   GLN B 220      -3.205  -3.132 -14.260  1.00 88.68      B    C  
ATOM   4176  O   GLN B 220      -2.233  -2.742 -14.908  1.00 85.19      B    O  
ATOM   4177  CB  GLN B 220      -5.232  -1.885 -15.078  1.00 86.02      B    C  
ATOM   4178  CG  GLN B 220      -6.306  -1.860 -16.180  1.00 81.51      B    C  
ATOM   4179  CD  GLN B 220      -6.948  -0.487 -16.364  1.00 79.68      B    C  
ATOM   4180  NE2 GLN B 220      -7.638  -0.282 -17.459  1.00 70.33      B    N  
ATOM   4181  OE1 GLN B 220      -6.861   0.413 -15.557  1.00 72.95      B    O  
ATOM   4182  N   ALA B 221      -3.088  -3.496 -12.995  1.00 90.70      B    N  
ATOM   4183  CA  ALA B 221      -1.810  -3.491 -12.299  1.00 91.00      B    C  
ATOM   4184  C   ALA B 221      -0.890  -4.657 -12.716  1.00 91.93      B    C  
ATOM   4185  O   ALA B 221       0.300  -4.639 -12.411  1.00 88.33      B    O  
ATOM   4186  CB  ALA B 221      -2.084  -3.489 -10.790  1.00 89.74      B    C  
ATOM   4187  N   HIS B 222      -1.403  -5.678 -13.418  1.00 91.37      B    N  
ATOM   4188  CA  HIS B 222      -0.659  -6.900 -13.722  1.00 91.72      B    C  
ATOM   4189  C   HIS B 222      -0.064  -6.875 -15.131  1.00 91.23      B    C  
ATOM   4190  O   HIS B 222      -0.761  -6.714 -16.132  1.00 87.95      B    O  
ATOM   4191  CB  HIS B 222      -1.555  -8.123 -13.540  1.00 90.83      B    C  
ATOM   4192  CG  HIS B 222      -2.052  -8.322 -12.133  1.00 93.01      B    C  
ATOM   4193  CD2 HIS B 222      -1.600  -9.241 -11.213  1.00 83.16      B    C  
ATOM   4194  ND1 HIS B 222      -3.069  -7.617 -11.529  1.00 82.33      B    N  
ATOM   4195  CE1 HIS B 222      -3.221  -8.086 -10.281  1.00 85.38      B    C  
ATOM   4196  NE2 HIS B 222      -2.343  -9.081 -10.055  1.00 87.64      B    N  
ATOM   4197  N   PHE B 223       1.242  -7.163 -15.215  1.00 90.24      B    N  
ATOM   4198  CA  PHE B 223       1.943  -7.389 -16.474  1.00 89.29      B    C  
ATOM   4199  C   PHE B 223       1.617  -8.789 -17.010  1.00 88.67      B    C  
ATOM   4200  O   PHE B 223       2.228  -9.785 -16.625  1.00 84.06      B    O  
ATOM   4201  CB  PHE B 223       3.442  -7.168 -16.242  1.00 87.55      B    C  
ATOM   4202  CG  PHE B 223       4.250  -6.953 -17.492  1.00 90.31      B    C  
ATOM   4203  CD1 PHE B 223       4.484  -7.996 -18.405  1.00 87.74      B    C  
ATOM   4204  CD2 PHE B 223       4.830  -5.692 -17.737  1.00 88.00      B    C  
ATOM   4205  CE1 PHE B 223       5.286  -7.787 -19.543  1.00 86.58      B    C  
ATOM   4206  CE2 PHE B 223       5.637  -5.474 -18.865  1.00 86.61      B    C  
ATOM   4207  CZ  PHE B 223       5.859  -6.523 -19.764  1.00 88.30      B    C  
ATOM   4208  N   ARG B 224       0.654  -8.875 -17.915  1.00 89.15      B    N  
ATOM   4209  CA  ARG B 224       0.064 -10.142 -18.389  1.00 87.65      B    C  
ATOM   4210  C   ARG B 224       1.088 -11.108 -18.995  1.00 87.79      B    C  
ATOM   4211  O   ARG B 224       0.965 -12.317 -18.849  1.00 82.47      B    O  
ATOM   4212  CB  ARG B 224      -1.041  -9.842 -19.415  1.00 84.38      B    C  
ATOM   4213  CG  ARG B 224      -2.229  -9.080 -18.813  1.00 76.33      B    C  
ATOM   4214  CD  ARG B 224      -3.332  -8.880 -19.852  1.00 74.43      B    C  
ATOM   4215  NE  ARG B 224      -4.524  -8.253 -19.264  1.00 67.04      B    N  
ATOM   4216  CZ  ARG B 224      -5.663  -7.983 -19.879  1.00 61.01      B    C  
ATOM   4217  NH1 ARG B 224      -5.826  -8.211 -21.152  1.00 56.87      B    N1+
ATOM   4218  NH2 ARG B 224      -6.651  -7.488 -19.209  1.00 52.09      B    N  
ATOM   4219  N   GLU B 225       2.095 -10.582 -19.672  1.00 86.50      B    N  
ATOM   4220  CA  GLU B 225       3.088 -11.371 -20.397  1.00 84.96      B    C  
ATOM   4221  C   GLU B 225       4.116 -12.043 -19.472  1.00 85.68      B    C  
ATOM   4222  O   GLU B 225       4.692 -13.062 -19.854  1.00 82.27      B    O  
ATOM   4223  CB  GLU B 225       3.813 -10.473 -21.413  1.00 83.56      B    C  
ATOM   4224  CG  GLU B 225       2.913  -9.911 -22.532  1.00 81.05      B    C  
ATOM   4225  CD  GLU B 225       2.019  -8.727 -22.134  1.00 76.16      B    C  
ATOM   4226  OE1 GLU B 225       1.170  -8.342 -22.964  1.00 66.90      B    O  
ATOM   4227  OE2 GLU B 225       2.184  -8.165 -21.028  1.00 69.18      B    O1-
ATOM   4228  N   ALA B 226       4.328 -11.522 -18.261  1.00 89.28      B    N  
ATOM   4229  CA  ALA B 226       5.251 -12.095 -17.291  1.00 88.13      B    C  
ATOM   4230  C   ALA B 226       4.647 -13.286 -16.541  1.00 88.65      B    C  
ATOM   4231  O   ALA B 226       5.273 -14.334 -16.393  1.00 82.03      B    O  
ATOM   4232  CB  ALA B 226       5.675 -10.994 -16.302  1.00 85.52      B    C  
ATOM   4233  N   GLY B 227       3.417 -13.119 -16.076  1.00 86.46      B    N  
ATOM   4234  CA  GLY B 227       2.670 -14.128 -15.351  1.00 84.55      B    C  
ATOM   4235  C   GLY B 227       1.290 -14.285 -15.956  1.00 85.15      B    C  
ATOM   4236  O   GLY B 227       1.119 -14.883 -17.016  1.00 74.59      B    O  
ATOM   4237  N   THR B 228       0.310 -13.751 -15.282  1.00 85.71      B    N  
ATOM   4238  CA  THR B 228      -1.065 -13.649 -15.756  1.00 86.23      B    C  
ATOM   4239  C   THR B 228      -1.721 -12.438 -15.105  1.00 87.76      B    C  
ATOM   4240  O   THR B 228      -1.115 -11.796 -14.236  1.00 82.64      B    O  
ATOM   4241  CB  THR B 228      -1.818 -14.956 -15.460  1.00 81.09      B    C  
ATOM   4242  CG2 THR B 228      -2.037 -15.243 -13.977  1.00 73.98      B    C  
ATOM   4243  OG1 THR B 228      -3.077 -14.933 -16.090  1.00 72.42      B    O  
ATOM   4244  N   SER B 229      -2.926 -12.134 -15.516  1.00 85.59      B    N  
ATOM   4245  CA  SER B 229      -3.789 -11.166 -14.835  1.00 85.41      B    C  
ATOM   4246  C   SER B 229      -5.132 -11.813 -14.488  1.00 86.49      B    C  
ATOM   4247  O   SER B 229      -5.477 -12.849 -15.073  1.00 82.48      B    O  
ATOM   4248  CB  SER B 229      -3.950  -9.908 -15.698  1.00 82.42      B    C  
ATOM   4249  OG  SER B 229      -4.862 -10.115 -16.742  1.00 76.83      B    O  
ATOM   4250  N   PRO B 230      -5.906 -11.246 -13.575  1.00 86.07      B    N  
ATOM   4251  CA  PRO B 230      -7.214 -11.778 -13.188  1.00 85.35      B    C  
ATOM   4252  C   PRO B 230      -8.189 -11.976 -14.358  1.00 86.46      B    C  
ATOM   4253  O   PRO B 230      -8.989 -12.908 -14.341  1.00 81.67      B    O  
ATOM   4254  CB  PRO B 230      -7.768 -10.762 -12.184  1.00 81.24      B    C  
ATOM   4255  CG  PRO B 230      -6.528 -10.151 -11.561  1.00 82.74      B    C  
ATOM   4256  CD  PRO B 230      -5.541 -10.112 -12.730  1.00 86.61      B    C  
ATOM   4257  N   LEU B 231      -8.121 -11.119 -15.374  1.00 85.19      B    N  
ATOM   4258  CA  LEU B 231      -9.025 -11.100 -16.531  1.00 83.59      B    C  
ATOM   4259  C   LEU B 231      -8.377 -11.592 -17.837  1.00 82.44      B    C  
ATOM   4260  O   LEU B 231      -9.002 -11.499 -18.896  1.00 75.39      B    O  
ATOM   4261  CB  LEU B 231      -9.628  -9.688 -16.677  1.00 81.44      B    C  
ATOM   4262  CG  LEU B 231     -10.433  -9.180 -15.463  1.00 79.86      B    C  
ATOM   4263  CD1 LEU B 231     -10.942  -7.767 -15.737  1.00 76.20      B    C  
ATOM   4264  CD2 LEU B 231     -11.645 -10.065 -15.162  1.00 76.36      B    C  
ATOM   4265  N   ASP B 232      -7.159 -12.129 -17.783  1.00 81.26      B    N  
ATOM   4266  CA  ASP B 232      -6.474 -12.669 -18.971  1.00 78.92      B    C  
ATOM   4267  C   ASP B 232      -7.009 -14.072 -19.319  1.00 78.05      B    C  
ATOM   4268  O   ASP B 232      -6.390 -15.105 -19.046  1.00 70.55      B    O  
ATOM   4269  CB  ASP B 232      -4.951 -12.630 -18.785  1.00 74.05      B    C  
ATOM   4270  CG  ASP B 232      -4.168 -12.966 -20.062  1.00 68.49      B    C  
ATOM   4271  OD1 ASP B 232      -4.777 -13.182 -21.128  1.00 61.39      B    O  
ATOM   4272  OD2 ASP B 232      -2.912 -12.978 -19.988  1.00 63.92      B    O1-
ATOM   4273  N   VAL B 233      -8.192 -14.110 -19.917  1.00 74.34      B    N  
ATOM   4274  CA  VAL B 233      -8.896 -15.347 -20.257  1.00 71.29      B    C  
ATOM   4275  C   VAL B 233      -8.144 -16.149 -21.323  1.00 70.67      B    C  
ATOM   4276  O   VAL B 233      -8.125 -17.377 -21.247  1.00 63.52      B    O  
ATOM   4277  CB  VAL B 233     -10.337 -15.067 -20.718  1.00 66.53      B    C  
ATOM   4278  CG1 VAL B 233     -11.174 -16.352 -20.678  1.00 59.26      B    C  
ATOM   4279  CG2 VAL B 233     -11.052 -14.033 -19.837  1.00 58.86      B    C  
ATOM   4280  N   ASP B 234      -7.471 -15.483 -22.258  1.00 69.07      B    N  
ATOM   4281  CA  ASP B 234      -6.774 -16.136 -23.377  1.00 66.11      B    C  
ATOM   4282  C   ASP B 234      -5.591 -16.995 -22.906  1.00 66.06      B    C  
ATOM   4283  O   ASP B 234      -5.337 -18.071 -23.437  1.00 60.36      B    O  
ATOM   4284  CB  ASP B 234      -6.274 -15.071 -24.361  1.00 61.41      B    C  
ATOM   4285  CG  ASP B 234      -7.387 -14.343 -25.113  1.00 56.10      B    C  
ATOM   4286  OD1 ASP B 234      -8.499 -14.907 -25.224  1.00 50.18      B    O  
ATOM   4287  OD2 ASP B 234      -7.105 -13.231 -25.610  1.00 49.94      B    O1-
ATOM   4288  N   LYS B 235      -4.889 -16.558 -21.859  1.00 68.73      B    N  
ATOM   4289  CA  LYS B 235      -3.801 -17.319 -21.227  1.00 66.68      B    C  
ATOM   4290  C   LYS B 235      -4.265 -18.191 -20.056  1.00 67.28      B    C  
ATOM   4291  O   LYS B 235      -3.449 -18.696 -19.292  1.00 60.01      B    O  
ATOM   4292  CB  LYS B 235      -2.650 -16.381 -20.848  1.00 60.95      B    C  
ATOM   4293  CG  LYS B 235      -1.982 -15.777 -22.096  1.00 56.19      B    C  
ATOM   4294  CD  LYS B 235      -0.761 -14.945 -21.679  1.00 53.22      B    C  
ATOM   4295  CE  LYS B 235      -0.132 -14.288 -22.899  1.00 47.92      B    C  
ATOM   4296  NZ  LYS B 235       0.878 -13.275 -22.499  1.00 43.84      B    N1+
ATOM   4297  N   GLY B 236      -5.557 -18.374 -19.911  1.00 63.90      B    N  
ATOM   4298  CA  GLY B 236      -6.169 -19.154 -18.833  1.00 60.97      B    C  
ATOM   4299  C   GLY B 236      -6.336 -18.389 -17.511  1.00 63.98      B    C  
ATOM   4300  O   GLY B 236      -6.805 -18.987 -16.544  1.00 57.64      B    O  
ATOM   4301  N   GLY B 237      -5.962 -17.124 -17.450  1.00 67.63      B    N  
ATOM   4302  CA  GLY B 237      -6.109 -16.290 -16.260  1.00 66.54      B    C  
ATOM   4303  C   GLY B 237      -5.504 -16.949 -15.016  1.00 70.44      B    C  
ATOM   4304  O   GLY B 237      -4.330 -17.309 -14.987  1.00 64.41      B    O  
ATOM   4305  N   VAL B 238      -6.330 -17.180 -14.009  1.00 72.98      B    N  
ATOM   4306  CA  VAL B 238      -5.946 -17.882 -12.771  1.00 72.34      B    C  
ATOM   4307  C   VAL B 238      -5.453 -19.310 -13.033  1.00 74.21      B    C  
ATOM   4308  O   VAL B 238      -4.687 -19.863 -12.246  1.00 67.92      B    O  
ATOM   4309  CB  VAL B 238      -7.143 -17.913 -11.797  1.00 68.39      B    C  
ATOM   4310  CG1 VAL B 238      -6.734 -18.428 -10.427  1.00 62.03      B    C  
ATOM   4311  CG2 VAL B 238      -7.773 -16.523 -11.596  1.00 63.18      B    C  
ATOM   4312  N   GLY B 239      -5.854 -19.924 -14.142  1.00 75.82      B    N  
ATOM   4313  CA  GLY B 239      -5.494 -21.287 -14.531  1.00 76.28      B    C  
ATOM   4314  C   GLY B 239      -4.232 -21.409 -15.392  1.00 79.78      B    C  
ATOM   4315  O   GLY B 239      -3.968 -22.495 -15.903  1.00 73.79      B    O  
ATOM   4316  N   ARG B 240      -3.449 -20.359 -15.587  1.00 81.68      B    N  
ATOM   4317  CA  ARG B 240      -2.201 -20.421 -16.366  1.00 83.84      B    C  
ATOM   4318  C   ARG B 240      -1.283 -21.491 -15.790  1.00 85.82      B    C  
ATOM   4319  O   ARG B 240      -1.018 -21.503 -14.592  1.00 82.59      B    O  
ATOM   4320  CB  ARG B 240      -1.507 -19.046 -16.407  1.00 80.14      B    C  
ATOM   4321  CG  ARG B 240      -0.174 -19.113 -17.175  1.00 77.02      B    C  
ATOM   4322  CD  ARG B 240       0.521 -17.757 -17.262  1.00 74.44      B    C  
ATOM   4323  NE  ARG B 240       1.859 -17.900 -17.873  1.00 71.04      B    N  
ATOM   4324  CZ  ARG B 240       2.593 -16.942 -18.412  1.00 67.18      B    C  
ATOM   4325  NH1 ARG B 240       2.192 -15.708 -18.487  1.00 61.55      B    N1+
ATOM   4326  NH2 ARG B 240       3.775 -17.198 -18.888  1.00 62.38      B    N  
ATOM   4327  N   ASN B 241      -0.731 -22.352 -16.664  1.00 84.77      B    N  
ATOM   4328  CA  ASN B 241       0.206 -23.384 -16.229  1.00 85.15      B    C  
ATOM   4329  C   ASN B 241       1.478 -22.748 -15.624  1.00 86.45      B    C  
ATOM   4330  O   ASN B 241       2.242 -22.116 -16.362  1.00 83.35      B    O  
ATOM   4331  CB  ASN B 241       0.515 -24.308 -17.421  1.00 82.63      B    C  
ATOM   4332  CG  ASN B 241       1.442 -25.460 -17.059  1.00 80.52      B    C  
ATOM   4333  ND2 ASN B 241       1.659 -26.376 -17.981  1.00 73.84      B    N  
ATOM   4334  OD1 ASN B 241       1.979 -25.565 -15.976  1.00 71.05      B    O  
ATOM   4335  N   PRO B 242       1.746 -22.963 -14.320  1.00 88.82      B    N  
ATOM   4336  CA  PRO B 242       2.893 -22.344 -13.650  1.00 88.39      B    C  
ATOM   4337  C   PRO B 242       4.249 -22.906 -14.098  1.00 89.96      B    C  
ATOM   4338  O   PRO B 242       5.276 -22.293 -13.857  1.00 86.03      B    O  
ATOM   4339  CB  PRO B 242       2.647 -22.596 -12.155  1.00 84.80      B    C  
ATOM   4340  CG  PRO B 242       1.831 -23.877 -12.131  1.00 85.10      B    C  
ATOM   4341  CD  PRO B 242       0.967 -23.748 -13.388  1.00 87.56      B    C  
ATOM   4342  N   PHE B 243       4.272 -24.060 -14.762  1.00 89.25      B    N  
ATOM   4343  CA  PHE B 243       5.502 -24.720 -15.203  1.00 89.01      B    C  
ATOM   4344  C   PHE B 243       5.893 -24.385 -16.642  1.00 89.28      B    C  
ATOM   4345  O   PHE B 243       7.002 -24.717 -17.073  1.00 84.35      B    O  
ATOM   4346  CB  PHE B 243       5.363 -26.234 -14.998  1.00 87.86      B    C  
ATOM   4347  CG  PHE B 243       5.016 -26.609 -13.581  1.00 89.36      B    C  
ATOM   4348  CD1 PHE B 243       5.968 -26.469 -12.547  1.00 85.23      B    C  
ATOM   4349  CD2 PHE B 243       3.718 -27.060 -13.255  1.00 85.61      B    C  
ATOM   4350  CE1 PHE B 243       5.640 -26.782 -11.224  1.00 83.07      B    C  
ATOM   4351  CE2 PHE B 243       3.383 -27.370 -11.933  1.00 83.00      B    C  
ATOM   4352  CZ  PHE B 243       4.346 -27.232 -10.920  1.00 85.12      B    C  
ATOM   4353  N   THR B 244       5.024 -23.725 -17.398  1.00 88.37      B    N  
ATOM   4354  CA  THR B 244       5.344 -23.250 -18.755  1.00 87.65      B    C  
ATOM   4355  C   THR B 244       6.160 -21.963 -18.647  1.00 88.63      B    C  
ATOM   4356  O   THR B 244       5.632 -20.988 -18.121  1.00 84.88      B    O  
ATOM   4357  CB  THR B 244       4.080 -23.020 -19.585  1.00 85.27      B    C  
ATOM   4358  CG2 THR B 244       4.406 -22.677 -21.040  1.00 73.50      B    C  
ATOM   4359  OG1 THR B 244       3.321 -24.200 -19.613  1.00 74.47      B    O  
ATOM   4360  N   PRO B 245       7.406 -21.937 -19.131  1.00 90.41      B    N  
ATOM   4361  CA  PRO B 245       8.236 -20.748 -19.031  1.00 90.14      B    C  
ATOM   4362  C   PRO B 245       7.665 -19.578 -19.839  1.00 90.95      B    C  
ATOM   4363  O   PRO B 245       6.876 -19.756 -20.768  1.00 87.33      B    O  
ATOM   4364  CB  PRO B 245       9.618 -21.174 -19.539  1.00 87.50      B    C  
ATOM   4365  CG  PRO B 245       9.291 -22.284 -20.532  1.00 86.90      B    C  
ATOM   4366  CD  PRO B 245       8.093 -22.968 -19.892  1.00 89.64      B    C  
ATOM   4367  N   ILE B 246       8.110 -18.370 -19.498  1.00 90.58      B    N  
ATOM   4368  CA  ILE B 246       7.955 -17.204 -20.372  1.00 90.38      B    C  
ATOM   4369  C   ILE B 246       8.719 -17.498 -21.663  1.00 90.76      B    C  
ATOM   4370  O   ILE B 246       9.863 -17.954 -21.587  1.00 86.97      B    O  
ATOM   4371  CB  ILE B 246       8.475 -15.924 -19.691  1.00 89.25      B    C  
ATOM   4372  CG1 ILE B 246       7.817 -15.700 -18.307  1.00 85.69      B    C  
ATOM   4373  CG2 ILE B 246       8.228 -14.709 -20.610  1.00 86.42      B    C  
ATOM   4374  CD1 ILE B 246       8.419 -14.536 -17.517  1.00 82.88      B    C  
ATOM   4375  N   ASP B 247       8.111 -17.249 -22.819  1.00 90.06      B    N  
ATOM   4376  CA  ASP B 247       8.665 -17.631 -24.131  1.00 89.39      B    C  
ATOM   4377  C   ASP B 247      10.154 -17.266 -24.262  1.00 89.51      B    C  
ATOM   4378  O   ASP B 247      10.497 -16.081 -24.334  1.00 84.92      B    O  
ATOM   4379  CB  ASP B 247       7.813 -16.996 -25.240  1.00 86.92      B    C  
ATOM   4380  CG  ASP B 247       8.249 -17.356 -26.665  1.00 84.56      B    C  
ATOM   4381  OD1 ASP B 247       9.292 -18.035 -26.842  1.00 77.19      B    O  
ATOM   4382  OD2 ASP B 247       7.557 -16.919 -27.605  1.00 78.19      B    O1-
ATOM   4383  N   PRO B 248      11.059 -18.257 -24.287  1.00 91.44      B    N  
ATOM   4384  CA  PRO B 248      12.495 -17.999 -24.320  1.00 90.41      B    C  
ATOM   4385  C   PRO B 248      12.961 -17.441 -25.668  1.00 90.60      B    C  
ATOM   4386  O   PRO B 248      14.053 -16.895 -25.749  1.00 85.26      B    O  
ATOM   4387  CB  PRO B 248      13.149 -19.340 -23.984  1.00 87.92      B    C  
ATOM   4388  CG  PRO B 248      12.139 -20.361 -24.488  1.00 86.29      B    C  
ATOM   4389  CD  PRO B 248      10.799 -19.681 -24.208  1.00 89.48      B    C  
ATOM   4390  N   THR B 249      12.154 -17.515 -26.719  1.00 90.82      B    N  
ATOM   4391  CA  THR B 249      12.521 -17.008 -28.052  1.00 90.14      B    C  
ATOM   4392  C   THR B 249      12.397 -15.485 -28.174  1.00 90.42      B    C  
ATOM   4393  O   THR B 249      12.926 -14.890 -29.117  1.00 85.95      B    O  
ATOM   4394  CB  THR B 249      11.691 -17.678 -29.153  1.00 88.77      B    C  
ATOM   4395  CG2 THR B 249      11.728 -19.205 -29.067  1.00 78.62      B    C  
ATOM   4396  OG1 THR B 249      10.345 -17.272 -29.130  1.00 80.15      B    O  
ATOM   4397  N   LYS B 250      11.727 -14.836 -27.208  1.00 89.07      B    N  
ATOM   4398  CA  LYS B 250      11.505 -13.391 -27.206  1.00 88.70      B    C  
ATOM   4399  C   LYS B 250      12.737 -12.650 -26.684  1.00 88.72      B    C  
ATOM   4400  O   LYS B 250      13.162 -12.872 -25.562  1.00 85.62      B    O  
ATOM   4401  CB  LYS B 250      10.270 -13.058 -26.374  1.00 87.60      B    C  
ATOM   4402  CG  LYS B 250       8.972 -13.726 -26.854  1.00 87.68      B    C  
ATOM   4403  CD  LYS B 250       8.630 -13.296 -28.272  1.00 82.67      B    C  
ATOM   4404  CE  LYS B 250       7.235 -13.779 -28.654  1.00 78.10      B    C  
ATOM   4405  NZ  LYS B 250       6.837 -13.129 -29.929  1.00 69.30      B    N1+
ATOM   4406  N   TRP B 251      13.281 -11.750 -27.491  1.00 89.64      B    N  
ATOM   4407  CA  TRP B 251      14.505 -10.997 -27.173  1.00 88.75      B    C  
ATOM   4408  C   TRP B 251      14.500  -9.537 -27.626  1.00 88.65      B    C  
ATOM   4409  O   TRP B 251      15.391  -8.780 -27.239  1.00 84.12      B    O  
ATOM   4410  CB  TRP B 251      15.697 -11.735 -27.800  1.00 86.82      B    C  
ATOM   4411  CG  TRP B 251      15.646 -11.883 -29.291  1.00 87.83      B    C  
ATOM   4412  CD1 TRP B 251      15.129 -12.938 -29.957  1.00 82.45      B    C  
ATOM   4413  CD2 TRP B 251      16.108 -10.946 -30.317  1.00 85.71      B    C  
ATOM   4414  CE2 TRP B 251      15.827 -11.509 -31.581  1.00 84.79      B    C  
ATOM   4415  CE3 TRP B 251      16.739  -9.685 -30.287  1.00 80.40      B    C  
ATOM   4416  NE1 TRP B 251      15.234 -12.724 -31.324  1.00 81.47      B    N  
ATOM   4417  CZ2 TRP B 251      16.151 -10.843 -32.793  1.00 82.40      B    C  
ATOM   4418  CZ3 TRP B 251      17.057  -9.016 -31.487  1.00 76.13      B    C  
ATOM   4419  CH2 TRP B 251      16.756  -9.592 -32.716  1.00 77.90      B    C  
ATOM   4420  N   ARG B 252      13.516  -9.118 -28.422  1.00 87.29      B    N  
ATOM   4421  CA  ARG B 252      13.451  -7.745 -28.929  1.00 86.79      B    C  
ATOM   4422  C   ARG B 252      12.994  -6.773 -27.849  1.00 87.23      B    C  
ATOM   4423  O   ARG B 252      12.182  -7.116 -27.001  1.00 84.42      B    O  
ATOM   4424  CB  ARG B 252      12.528  -7.655 -30.148  1.00 85.95      B    C  
ATOM   4425  CG  ARG B 252      12.976  -8.570 -31.289  1.00 83.95      B    C  
ATOM   4426  CD  ARG B 252      12.070  -8.363 -32.496  1.00 81.13      B    C  
ATOM   4427  NE  ARG B 252      12.480  -9.237 -33.603  1.00 74.32      B    N  
ATOM   4428  CZ  ARG B 252      12.081  -9.134 -34.861  1.00 66.38      B    C  
ATOM   4429  NH1 ARG B 252      11.249  -8.204 -35.227  1.00 59.05      B    N1+
ATOM   4430  NH2 ARG B 252      12.524  -9.960 -35.754  1.00 59.90      B    N  
ATOM   4431  N   HIS B 253      13.458  -5.538 -27.916  1.00 87.76      B    N  
ATOM   4432  CA  HIS B 253      13.056  -4.498 -26.965  1.00 86.15      B    C  
ATOM   4433  C   HIS B 253      11.546  -4.224 -26.967  1.00 86.13      B    C  
ATOM   4434  O   HIS B 253      10.989  -3.891 -25.921  1.00 81.90      B    O  
ATOM   4435  CB  HIS B 253      13.820  -3.209 -27.274  1.00 83.75      B    C  
ATOM   4436  CG  HIS B 253      15.303  -3.336 -27.085  1.00 81.79      B    C  
ATOM   4437  CD2 HIS B 253      16.282  -2.852 -27.924  1.00 72.43      B    C  
ATOM   4438  ND1 HIS B 253      15.961  -3.938 -26.025  1.00 72.25      B    N  
ATOM   4439  CE1 HIS B 253      17.278  -3.822 -26.227  1.00 72.26      B    C  
ATOM   4440  NE2 HIS B 253      17.509  -3.170 -27.369  1.00 73.95      B    N  
ATOM   4441  N   ALA B 254      10.871  -4.408 -28.100  1.00 86.22      B    N  
ATOM   4442  CA  ALA B 254       9.425  -4.238 -28.199  1.00 85.17      B    C  
ATOM   4443  C   ALA B 254       8.618  -5.388 -27.568  1.00 85.98      B    C  
ATOM   4444  O   ALA B 254       7.451  -5.205 -27.238  1.00 81.72      B    O  
ATOM   4445  CB  ALA B 254       9.080  -4.062 -29.682  1.00 82.72      B    C  
ATOM   4446  N   GLU B 255       9.221  -6.561 -27.371  1.00 86.02      B    N  
ATOM   4447  CA  GLU B 255       8.531  -7.742 -26.857  1.00 86.72      B    C  
ATOM   4448  C   GLU B 255       8.416  -7.669 -25.328  1.00 88.07      B    C  
ATOM   4449  O   GLU B 255       9.412  -7.654 -24.612  1.00 85.82      B    O  
ATOM   4450  CB  GLU B 255       9.227  -9.021 -27.331  1.00 85.24      B    C  
ATOM   4451  CG  GLU B 255       9.109  -9.186 -28.869  1.00 82.94      B    C  
ATOM   4452  CD  GLU B 255       9.818 -10.422 -29.426  1.00 81.87      B    C  
ATOM   4453  OE1 GLU B 255       9.216 -11.112 -30.284  1.00 75.22      B    O  
ATOM   4454  OE2 GLU B 255      10.980 -10.669 -29.054  1.00 77.26      B    O1-
ATOM   4455  N   LYS B 256       7.181  -7.644 -24.819  1.00 88.65      B    N  
ATOM   4456  CA  LYS B 256       6.925  -7.498 -23.376  1.00 89.21      B    C  
ATOM   4457  C   LYS B 256       7.422  -8.711 -22.580  1.00 90.27      B    C  
ATOM   4458  O   LYS B 256       7.950  -8.535 -21.486  1.00 87.54      B    O  
ATOM   4459  CB  LYS B 256       5.446  -7.209 -23.103  1.00 87.56      B    C  
ATOM   4460  CG  LYS B 256       4.972  -5.866 -23.707  1.00 85.79      B    C  
ATOM   4461  CD  LYS B 256       3.557  -5.456 -23.235  1.00 81.78      B    C  
ATOM   4462  CE  LYS B 256       3.578  -4.941 -21.790  1.00 77.20      B    C  
ATOM   4463  NZ  LYS B 256       2.233  -4.607 -21.276  1.00 70.52      B    N1+
ATOM   4464  N   GLU B 257       7.359  -9.907 -23.145  1.00 88.89      B    N  
ATOM   4465  CA  GLU B 257       7.941 -11.109 -22.540  1.00 89.23      B    C  
ATOM   4466  C   GLU B 257       9.455 -10.957 -22.319  1.00 90.26      B    C  
ATOM   4467  O   GLU B 257       9.968 -11.352 -21.281  1.00 87.87      B    O  
ATOM   4468  CB  GLU B 257       7.687 -12.343 -23.424  1.00 88.05      B    C  
ATOM   4469  CG  GLU B 257       6.211 -12.736 -23.579  1.00 84.01      B    C  
ATOM   4470  CD  GLU B 257       5.478 -12.073 -24.758  1.00 82.01      B    C  
ATOM   4471  OE1 GLU B 257       4.444 -12.640 -25.178  1.00 72.96      B    O  
ATOM   4472  OE2 GLU B 257       5.946 -11.023 -25.260  1.00 74.33      B    O1-
ATOM   4473  N   ALA B 258      10.166 -10.336 -23.249  1.00 90.63      B    N  
ATOM   4474  CA  ALA B 258      11.587 -10.075 -23.104  1.00 90.14      B    C  
ATOM   4475  C   ALA B 258      11.864  -9.086 -21.961  1.00 91.09      B    C  
ATOM   4476  O   ALA B 258      12.788  -9.313 -21.173  1.00 88.80      B    O  
ATOM   4477  CB  ALA B 258      12.152  -9.573 -24.435  1.00 88.85      B    C  
ATOM   4478  N   ARG B 259      11.056  -8.053 -21.825  1.00 91.27      B    N  
ATOM   4479  CA  ARG B 259      11.176  -7.077 -20.725  1.00 90.72      B    C  
ATOM   4480  C   ARG B 259      10.948  -7.737 -19.357  1.00 91.29      B    C  
ATOM   4481  O   ARG B 259      11.747  -7.523 -18.446  1.00 89.11      B    O  
ATOM   4482  CB  ARG B 259      10.181  -5.928 -20.919  1.00 89.41      B    C  
ATOM   4483  CG  ARG B 259      10.399  -5.152 -22.217  1.00 86.08      B    C  
ATOM   4484  CD  ARG B 259       9.347  -4.050 -22.328  1.00 86.02      B    C  
ATOM   4485  NE  ARG B 259       9.330  -3.448 -23.665  1.00 82.47      B    N  
ATOM   4486  CZ  ARG B 259       8.517  -2.494 -24.066  1.00 81.70      B    C  
ATOM   4487  NH1 ARG B 259       7.654  -1.932 -23.263  1.00 74.22      B    N1+
ATOM   4488  NH2 ARG B 259       8.546  -2.096 -25.302  1.00 74.68      B    N  
ATOM   4489  N   ALA B 260       9.931  -8.575 -19.249  1.00 92.19      B    N  
ATOM   4490  CA  ALA B 260       9.656  -9.320 -18.026  1.00 92.21      B    C  
ATOM   4491  C   ALA B 260      10.828 -10.235 -17.635  1.00 93.22      B    C  
ATOM   4492  O   ALA B 260      11.300 -10.203 -16.498  1.00 91.58      B    O  
ATOM   4493  CB  ALA B 260       8.378 -10.123 -18.241  1.00 91.12      B    C  
ATOM   4494  N   LYS B 261      11.367 -11.003 -18.595  1.00 92.72      B    N  
ATOM   4495  CA  LYS B 261      12.536 -11.853 -18.366  1.00 92.55      B    C  
ATOM   4496  C   LYS B 261      13.753 -11.046 -17.915  1.00 93.18      B    C  
ATOM   4497  O   LYS B 261      14.426 -11.472 -16.980  1.00 91.54      B    O  
ATOM   4498  CB  LYS B 261      12.869 -12.660 -19.629  1.00 90.58      B    C  
ATOM   4499  CG  LYS B 261      11.807 -13.739 -19.936  1.00 88.22      B    C  
ATOM   4500  CD  LYS B 261      12.206 -14.598 -21.145  1.00 87.71      B    C  
ATOM   4501  CE  LYS B 261      12.379 -13.762 -22.416  1.00 83.73      B    C  
ATOM   4502  NZ  LYS B 261      12.873 -14.584 -23.538  1.00 82.67      B    N1+
ATOM   4503  N   ARG B 262      14.013  -9.891 -18.528  1.00 93.36      B    N  
ATOM   4504  CA  ARG B 262      15.129  -9.014 -18.146  1.00 92.60      B    C  
ATOM   4505  C   ARG B 262      15.007  -8.531 -16.706  1.00 92.96      B    C  
ATOM   4506  O   ARG B 262      16.005  -8.553 -16.005  1.00 91.01      B    O  
ATOM   4507  CB  ARG B 262      15.224  -7.808 -19.088  1.00 91.31      B    C  
ATOM   4508  CG  ARG B 262      15.748  -8.198 -20.468  1.00 88.11      B    C  
ATOM   4509  CD  ARG B 262      15.584  -7.021 -21.434  1.00 87.67      B    C  
ATOM   4510  NE  ARG B 262      15.741  -7.453 -22.821  1.00 84.51      B    N  
ATOM   4511  CZ  ARG B 262      15.363  -6.769 -23.891  1.00 83.52      B    C  
ATOM   4512  NH1 ARG B 262      14.906  -5.550 -23.801  1.00 75.74      B    N1+
ATOM   4513  NH2 ARG B 262      15.438  -7.311 -25.066  1.00 78.12      B    N  
ATOM   4514  N   ALA B 263      13.820  -8.165 -16.251  1.00 93.17      B    N  
ATOM   4515  CA  ALA B 263      13.600  -7.735 -14.876  1.00 93.09      B    C  
ATOM   4516  C   ALA B 263      13.990  -8.845 -13.881  1.00 93.87      B    C  
ATOM   4517  O   ALA B 263      14.884  -8.652 -13.064  1.00 92.00      B    O  
ATOM   4518  CB  ALA B 263      12.137  -7.288 -14.722  1.00 92.04      B    C  
ATOM   4519  N   MET B 264      13.404 -10.032 -14.004  1.00 94.04      B    N  
ATOM   4520  CA  MET B 264      13.714 -11.169 -13.121  1.00 94.45      B    C  
ATOM   4521  C   MET B 264      15.193 -11.590 -13.198  1.00 94.77      B    C  
ATOM   4522  O   MET B 264      15.832 -11.803 -12.173  1.00 93.10      B    O  
ATOM   4523  CB  MET B 264      12.789 -12.340 -13.478  1.00 93.77      B    C  
ATOM   4524  CG  MET B 264      13.052 -13.599 -12.643  1.00 92.14      B    C  
ATOM   4525  SD  MET B 264      12.849 -13.429 -10.844  1.00 90.06      B    S  
ATOM   4526  CE  MET B 264      11.039 -13.467 -10.717  1.00 82.60      B    C  
ATOM   4527  N   ALA B 265      15.739 -11.707 -14.397  1.00 94.10      B    N  
ATOM   4528  CA  ALA B 265      17.104 -12.172 -14.587  1.00 93.74      B    C  
ATOM   4529  C   ALA B 265      18.143 -11.156 -14.089  1.00 94.22      B    C  
ATOM   4530  O   ALA B 265      19.146 -11.559 -13.502  1.00 92.40      B    O  
ATOM   4531  CB  ALA B 265      17.312 -12.501 -16.064  1.00 92.72      B    C  
ATOM   4532  N   THR B 266      17.904  -9.860 -14.270  1.00 93.70      B    N  
ATOM   4533  CA  THR B 266      18.793  -8.800 -13.773  1.00 93.37      B    C  
ATOM   4534  C   THR B 266      18.839  -8.804 -12.252  1.00 93.91      B    C  
ATOM   4535  O   THR B 266      19.918  -8.827 -11.681  1.00 91.95      B    O  
ATOM   4536  CB  THR B 266      18.364  -7.416 -14.269  1.00 91.53      B    C  
ATOM   4537  CG2 THR B 266      19.309  -6.306 -13.797  1.00 80.24      B    C  
ATOM   4538  OG1 THR B 266      18.396  -7.398 -15.677  1.00 82.00      B    O  
ATOM   4539  N   ILE B 267      17.677  -8.869 -11.595  1.00 94.45      B    N  
ATOM   4540  CA  ILE B 267      17.606  -8.938 -10.127  1.00 94.43      B    C  
ATOM   4541  C   ILE B 267      18.304 -10.203  -9.622  1.00 94.63      B    C  
ATOM   4542  O   ILE B 267      19.072 -10.138  -8.664  1.00 93.01      B    O  
ATOM   4543  CB  ILE B 267      16.143  -8.865  -9.654  1.00 94.24      B    C  
ATOM   4544  CG1 ILE B 267      15.535  -7.493 -10.019  1.00 92.07      B    C  
ATOM   4545  CG2 ILE B 267      16.041  -9.085  -8.135  1.00 92.57      B    C  
ATOM   4546  CD1 ILE B 267      14.009  -7.482  -9.962  1.00 87.76      B    C  
ATOM   4547  N   THR B 268      18.100 -11.340 -10.279  1.00 95.12      B    N  
ATOM   4548  CA  THR B 268      18.780 -12.590  -9.931  1.00 95.09      B    C  
ATOM   4549  C   THR B 268      20.299 -12.454 -10.082  1.00 95.01      B    C  
ATOM   4550  O   THR B 268      21.039 -12.805  -9.164  1.00 93.04      B    O  
ATOM   4551  CB  THR B 268      18.280 -13.757 -10.783  1.00 94.42      B    C  
ATOM   4552  CG2 THR B 268      18.886 -15.082 -10.318  1.00 84.48      B    C  
ATOM   4553  OG1 THR B 268      16.890 -13.904 -10.683  1.00 84.64      B    O  
ATOM   4554  N   ASN B 269      20.777 -11.914 -11.191  1.00 94.71      B    N  
ATOM   4555  CA  ASN B 269      22.200 -11.682 -11.418  1.00 93.85      B    C  
ATOM   4556  C   ASN B 269      22.800 -10.681 -10.418  1.00 93.61      B    C  
ATOM   4557  O   ASN B 269      23.969 -10.830 -10.059  1.00 90.48      B    O  
ATOM   4558  CB  ASN B 269      22.421 -11.206 -12.867  1.00 92.91      B    C  
ATOM   4559  CG  ASN B 269      22.375 -12.325 -13.901  1.00 92.35      B    C  
ATOM   4560  ND2 ASN B 269      22.171 -11.976 -15.151  1.00 84.59      B    N  
ATOM   4561  OD1 ASN B 269      22.577 -13.489 -13.631  1.00 84.84      B    O  
ATOM   4562  N   GLY B 270      22.021  -9.714  -9.942  1.00 93.62      B    N  
ATOM   4563  CA  GLY B 270      22.413  -8.774  -8.893  1.00 93.00      B    C  
ATOM   4564  C   GLY B 270      22.383  -9.355  -7.470  1.00 93.63      B    C  
ATOM   4565  O   GLY B 270      22.999  -8.793  -6.577  1.00 90.37      B    O  
ATOM   4566  N   THR B 271      21.705 -10.487  -7.278  1.00 94.31      B    N  
ATOM   4567  CA  THR B 271      21.572 -11.151  -5.968  1.00 94.41      B    C  
ATOM   4568  C   THR B 271      22.539 -12.333  -5.807  1.00 94.28      B    C  
ATOM   4569  O   THR B 271      22.510 -13.038  -4.806  1.00 90.27      B    O  
ATOM   4570  CB  THR B 271      20.111 -11.564  -5.732  1.00 93.13      B    C  
ATOM   4571  CG2 THR B 271      19.798 -11.965  -4.288  1.00 83.45      B    C  
ATOM   4572  OG1 THR B 271      19.238 -10.499  -6.019  1.00 83.47      B    O  
ATOM   4573  N   ARG B 272      23.412 -12.572  -6.782  1.00 93.82      B    N  
ATOM   4574  CA  ARG B 272      24.364 -13.696  -6.739  1.00 93.36      B    C  
ATOM   4575  C   ARG B 272      25.331 -13.548  -5.573  1.00 93.14      B    C  
ATOM   4576  O   ARG B 272      26.281 -12.779  -5.645  1.00 89.40      B    O  
ATOM   4577  CB  ARG B 272      25.137 -13.795  -8.061  1.00 91.01      B    C  
ATOM   4578  CG  ARG B 272      24.251 -14.241  -9.215  1.00 88.13      B    C  
ATOM   4579  CD  ARG B 272      25.056 -14.301 -10.521  1.00 88.95      B    C  
ATOM   4580  NE  ARG B 272      25.488 -12.962 -10.940  1.00 86.86      B    N  
ATOM   4581  CZ  ARG B 272      26.509 -12.673 -11.740  1.00 89.53      B    C  
ATOM   4582  NH1 ARG B 272      27.249 -13.597 -12.285  1.00 78.02      B    N1+
ATOM   4583  NH2 ARG B 272      26.801 -11.432 -12.001  1.00 80.90      B    N  
ATOM   4584  N   TYR B 273      25.105 -14.327  -4.519  1.00 93.28      B    N  
ATOM   4585  CA  TYR B 273      25.964 -14.380  -3.345  1.00 92.80      B    C  
ATOM   4586  C   TYR B 273      26.122 -15.823  -2.866  1.00 92.79      B    C  
ATOM   4587  O   TYR B 273      25.227 -16.647  -3.071  1.00 88.03      B    O  
ATOM   4588  CB  TYR B 273      25.383 -13.469  -2.263  1.00 91.64      B    C  
ATOM   4589  CG  TYR B 273      26.366 -13.157  -1.159  1.00 92.74      B    C  
ATOM   4590  CD1 TYR B 273      26.127 -13.584   0.158  1.00 89.46      B    C  
ATOM   4591  CD2 TYR B 273      27.538 -12.437  -1.456  1.00 90.04      B    C  
ATOM   4592  CE1 TYR B 273      27.040 -13.286   1.170  1.00 88.29      B    C  
ATOM   4593  CE2 TYR B 273      28.463 -12.139  -0.446  1.00 88.57      B    C  
ATOM   4594  CZ  TYR B 273      28.209 -12.561   0.861  1.00 89.91      B    C  
ATOM   4595  OH  TYR B 273      29.117 -12.271   1.850  1.00 88.16      B    O  
ATOM   4596  N   GLY B 274      27.264 -16.174  -2.286  1.00 91.08      B    N  
ATOM   4597  CA  GLY B 274      27.600 -17.551  -1.930  1.00 90.65      B    C  
ATOM   4598  C   GLY B 274      27.250 -17.946  -0.498  1.00 90.90      B    C  
ATOM   4599  O   GLY B 274      27.221 -19.138  -0.195  1.00 84.54      B    O  
ATOM   4600  N   CYS B 275      27.001 -16.986   0.377  1.00 90.93      B    N  
ATOM   4601  CA  CYS B 275      26.942 -17.210   1.807  1.00 90.76      B    C  
ATOM   4602  C   CYS B 275      25.604 -16.780   2.431  1.00 91.20      B    C  
ATOM   4603  O   CYS B 275      24.965 -15.836   1.969  1.00 86.55      B    O  
ATOM   4604  CB  CYS B 275      28.122 -16.499   2.477  1.00 88.15      B    C  
ATOM   4605  SG  CYS B 275      29.724 -17.091   1.859  1.00 84.53      B    S  
ATOM   4606  N   ASP B 276      25.231 -17.470   3.495  1.00 89.00      B    N  
ATOM   4607  CA  ASP B 276      24.073 -17.145   4.332  1.00 88.42      B    C  
ATOM   4608  C   ASP B 276      24.387 -17.493   5.789  1.00 87.57      B    C  
ATOM   4609  O   ASP B 276      23.900 -18.475   6.354  1.00 80.80      B    O  
ATOM   4610  CB  ASP B 276      22.829 -17.861   3.792  1.00 86.32      B    C  
ATOM   4611  CG  ASP B 276      21.550 -17.480   4.536  1.00 85.99      B    C  
ATOM   4612  OD1 ASP B 276      21.494 -16.367   5.087  1.00 81.27      B    O  
ATOM   4613  OD2 ASP B 276      20.604 -18.296   4.524  1.00 82.23      B    O1-
ATOM   4614  N   ALA B 277      25.280 -16.706   6.389  1.00 86.68      B    N  
ATOM   4615  CA  ALA B 277      25.775 -16.904   7.741  1.00 84.63      B    C  
ATOM   4616  C   ALA B 277      25.960 -15.556   8.464  1.00 84.49      B    C  
ATOM   4617  O   ALA B 277      26.053 -14.507   7.840  1.00 77.06      B    O  
ATOM   4618  CB  ALA B 277      27.077 -17.711   7.674  1.00 80.87      B    C  
ATOM   4619  N   GLY B 278      26.047 -15.598   9.781  1.00 80.69      B    N  
ATOM   4620  CA  GLY B 278      26.461 -14.465  10.603  1.00 77.87      B    C  
ATOM   4621  C   GLY B 278      27.991 -14.405  10.702  1.00 77.63      B    C  
ATOM   4622  O   GLY B 278      28.552 -14.943  11.648  1.00 68.54      B    O  
ATOM   4623  N   GLY B 279      28.652 -13.834   9.723  1.00 77.86      B    N  
ATOM   4624  CA  GLY B 279      30.103 -13.781   9.662  1.00 77.09      B    C  
ATOM   4625  C   GLY B 279      30.753 -15.124   9.287  1.00 78.46      B    C  
ATOM   4626  O   GLY B 279      30.126 -16.018   8.722  1.00 70.62      B    O  
ATOM   4627  N   GLY B 280      32.059 -15.258   9.576  1.00 78.49      B    N  
ATOM   4628  CA  GLY B 280      32.848 -16.444   9.255  1.00 78.48      B    C  
ATOM   4629  C   GLY B 280      33.713 -16.280   8.001  1.00 80.23      B    C  
ATOM   4630  O   GLY B 280      34.040 -15.173   7.580  1.00 73.64      B    O  
ATOM   4631  N   ALA B 281      34.124 -17.410   7.435  1.00 81.82      B    N  
ATOM   4632  CA  ALA B 281      35.065 -17.486   6.324  1.00 82.71      B    C  
ATOM   4633  C   ALA B 281      34.460 -18.111   5.054  1.00 84.49      B    C  
ATOM   4634  O   ALA B 281      35.180 -18.621   4.203  1.00 76.97      B    O  
ATOM   4635  CB  ALA B 281      36.320 -18.228   6.818  1.00 78.27      B    C  
ATOM   4636  N   CYS B 282      33.150 -18.095   4.924  1.00 85.28      B    N  
ATOM   4637  CA  CYS B 282      32.457 -18.657   3.767  1.00 86.14      B    C  
ATOM   4638  C   CYS B 282      32.934 -17.990   2.456  1.00 87.79      B    C  
ATOM   4639  O   CYS B 282      33.123 -16.777   2.429  1.00 84.02      B    O  
ATOM   4640  CB  CYS B 282      30.946 -18.484   3.983  1.00 83.61      B    C  
ATOM   4641  SG  CYS B 282      29.947 -18.833   2.510  1.00 78.19      B    S  
ATOM   4642  N   PRO B 283      33.104 -18.759   1.365  1.00 87.45      B    N  
ATOM   4643  CA  PRO B 283      33.492 -18.214   0.068  1.00 88.12      B    C  
ATOM   4644  C   PRO B 283      32.322 -17.454  -0.581  1.00 89.02      B    C  
ATOM   4645  O   PRO B 283      31.540 -18.011  -1.347  1.00 84.73      B    O  
ATOM   4646  CB  PRO B 283      33.974 -19.419  -0.737  1.00 85.40      B    C  
ATOM   4647  CG  PRO B 283      33.158 -20.574  -0.168  1.00 83.18      B    C  
ATOM   4648  CD  PRO B 283      33.014 -20.206   1.306  1.00 86.14      B    C  
ATOM   4649  N   GLU B 284      32.222 -16.175  -0.277  1.00 88.33      B    N  
ATOM   4650  CA  GLU B 284      31.105 -15.331  -0.718  1.00 88.33      B    C  
ATOM   4651  C   GLU B 284      31.004 -15.196  -2.244  1.00 89.48      B    C  
ATOM   4652  O   GLU B 284      29.913 -15.170  -2.806  1.00 85.17      B    O  
ATOM   4653  CB  GLU B 284      31.211 -13.966  -0.034  1.00 84.84      B    C  
ATOM   4654  CG  GLU B 284      32.412 -13.122  -0.491  1.00 78.87      B    C  
ATOM   4655  CD  GLU B 284      32.609 -11.862   0.369  1.00 78.97      B    C  
ATOM   4656  OE1 GLU B 284      33.779 -11.461   0.521  1.00 71.14      B    O  
ATOM   4657  OE2 GLU B 284      31.594 -11.342   0.880  1.00 73.12      B    O1-
ATOM   4658  N   GLY B 285      32.143 -15.198  -2.923  1.00 87.92      B    N  
ATOM   4659  CA  GLY B 285      32.224 -15.082  -4.374  1.00 88.46      B    C  
ATOM   4660  C   GLY B 285      31.967 -16.375  -5.145  1.00 90.40      B    C  
ATOM   4661  O   GLY B 285      32.163 -16.400  -6.356  1.00 85.32      B    O  
ATOM   4662  N   PHE B 286      31.505 -17.464  -4.508  1.00 90.34      B    N  
ATOM   4663  CA  PHE B 286      31.441 -18.790  -5.135  1.00 91.04      B    C  
ATOM   4664  C   PHE B 286      30.700 -18.823  -6.486  1.00 91.78      B    C  
ATOM   4665  O   PHE B 286      31.052 -19.609  -7.373  1.00 88.00      B    O  
ATOM   4666  CB  PHE B 286      30.799 -19.768  -4.151  1.00 89.96      B    C  
ATOM   4667  CG  PHE B 286      30.896 -21.213  -4.584  1.00 91.81      B    C  
ATOM   4668  CD1 PHE B 286      29.764 -21.898  -5.050  1.00 87.90      B    C  
ATOM   4669  CD2 PHE B 286      32.139 -21.870  -4.546  1.00 88.16      B    C  
ATOM   4670  CE1 PHE B 286      29.866 -23.238  -5.453  1.00 86.64      B    C  
ATOM   4671  CE2 PHE B 286      32.247 -23.200  -4.951  1.00 86.97      B    C  
ATOM   4672  CZ  PHE B 286      31.111 -23.890  -5.402  1.00 89.18      B    C  
ATOM   4673  N   ILE B 287      29.709 -17.961  -6.670  1.00 92.47      B    N  
ATOM   4674  CA  ILE B 287      28.950 -17.845  -7.927  1.00 92.69      B    C  
ATOM   4675  C   ILE B 287      29.596 -16.843  -8.888  1.00 92.84      B    C  
ATOM   4676  O   ILE B 287      29.551 -17.027 -10.105  1.00 89.72      B    O  
ATOM   4677  CB  ILE B 287      27.484 -17.465  -7.627  1.00 92.10      B    C  
ATOM   4678  CG1 ILE B 287      26.833 -18.459  -6.633  1.00 89.19      B    C  
ATOM   4679  CG2 ILE B 287      26.659 -17.392  -8.927  1.00 89.50      B    C  
ATOM   4680  CD1 ILE B 287      25.414 -18.074  -6.203  1.00 85.40      B    C  
ATOM   4681  N   THR B 288      30.185 -15.785  -8.369  1.00 92.95      B    N  
ATOM   4682  CA  THR B 288      30.625 -14.624  -9.153  1.00 92.52      B    C  
ATOM   4683  C   THR B 288      32.137 -14.551  -9.369  1.00 91.85      B    C  
ATOM   4684  O   THR B 288      32.579 -13.952 -10.346  1.00 84.85      B    O  
ATOM   4685  CB  THR B 288      30.147 -13.323  -8.500  1.00 90.51      B    C  
ATOM   4686  CG2 THR B 288      28.631 -13.173  -8.576  1.00 81.78      B    C  
ATOM   4687  OG1 THR B 288      30.482 -13.310  -7.133  1.00 82.74      B    O  
ATOM   4688  N   SER B 289      32.918 -15.178  -8.498  1.00 91.77      B    N  
ATOM   4689  CA  SER B 289      34.377 -15.194  -8.563  1.00 91.52      B    C  
ATOM   4690  C   SER B 289      34.930 -16.510  -8.025  1.00 91.75      B    C  
ATOM   4691  O   SER B 289      35.135 -16.685  -6.827  1.00 86.16      B    O  
ATOM   4692  CB  SER B 289      34.947 -14.015  -7.776  1.00 88.96      B    C  
ATOM   4693  OG  SER B 289      36.343 -13.942  -7.968  1.00 82.15      B    O  
ATOM   4694  N   ARG B 290      35.193 -17.466  -8.921  1.00 91.22      B    N  
ATOM   4695  CA  ARG B 290      35.875 -18.722  -8.596  1.00 91.35      B    C  
ATOM   4696  C   ARG B 290      37.373 -18.641  -8.876  1.00 91.67      B    C  
ATOM   4697  O   ARG B 290      37.963 -19.572  -9.425  1.00 87.53      B    O  
ATOM   4698  CB  ARG B 290      35.170 -19.907  -9.274  1.00 89.46      B    C  
ATOM   4699  CG  ARG B 290      33.771 -20.129  -8.687  1.00 87.49      B    C  
ATOM   4700  CD  ARG B 290      33.164 -21.451  -9.157  1.00 88.14      B    C  
ATOM   4701  NE  ARG B 290      32.942 -21.478 -10.605  1.00 86.23      B    N  
ATOM   4702  CZ  ARG B 290      31.916 -20.958 -11.259  1.00 89.27      B    C  
ATOM   4703  NH1 ARG B 290      30.926 -20.353 -10.653  1.00 76.62      B    N1+
ATOM   4704  NH2 ARG B 290      31.865 -21.055 -12.543  1.00 80.73      B    N  
ATOM   4705  N   LYS B 291      37.997 -17.532  -8.504  1.00 91.00      B    N  
ATOM   4706  CA  LYS B 291      39.458 -17.423  -8.494  1.00 90.74      B    C  
ATOM   4707  C   LYS B 291      40.052 -18.267  -7.368  1.00 90.45      B    C  
ATOM   4708  O   LYS B 291      39.350 -18.663  -6.450  1.00 85.83      B    O  
ATOM   4709  CB  LYS B 291      39.878 -15.955  -8.369  1.00 89.52      B    C  
ATOM   4710  CG  LYS B 291      39.483 -15.117  -9.590  1.00 87.95      B    C  
ATOM   4711  CD  LYS B 291      40.105 -13.733  -9.433  1.00 84.60      B    C  
ATOM   4712  CE  LYS B 291      39.944 -12.899 -10.697  1.00 79.04      B    C  
ATOM   4713  NZ  LYS B 291      40.836 -11.723 -10.648  1.00 71.76      B    N1+
ATOM   4714  N   VAL B 292      41.332 -18.536  -7.422  1.00 89.97      B    N  
ATOM   4715  CA  VAL B 292      42.000 -19.407  -6.439  1.00 89.39      B    C  
ATOM   4716  C   VAL B 292      41.847 -18.871  -5.015  1.00 88.85      B    C  
ATOM   4717  O   VAL B 292      41.501 -19.638  -4.121  1.00 83.64      B    O  
ATOM   4718  CB  VAL B 292      43.480 -19.617  -6.794  1.00 87.57      B    C  
ATOM   4719  CG1 VAL B 292      44.196 -20.522  -5.791  1.00 80.28      B    C  
ATOM   4720  CG2 VAL B 292      43.630 -20.265  -8.182  1.00 80.89      B    C  
ATOM   4721  N   GLY B 293      42.083 -17.593  -4.808  1.00 87.90      B    N  
ATOM   4722  CA  GLY B 293      41.952 -16.961  -3.493  1.00 86.16      B    C  
ATOM   4723  C   GLY B 293      40.515 -16.897  -2.983  1.00 87.39      B    C  
ATOM   4724  O   GLY B 293      40.287 -17.067  -1.788  1.00 83.15      B    O  
ATOM   4725  N   ASP B 294      39.537 -16.741  -3.881  1.00 88.03      B    N  
ATOM   4726  CA  ASP B 294      38.121 -16.654  -3.514  1.00 87.35      B    C  
ATOM   4727  C   ASP B 294      37.494 -18.020  -3.205  1.00 87.58      B    C  
ATOM   4728  O   ASP B 294      36.490 -18.105  -2.507  1.00 82.57      B    O  
ATOM   4729  CB  ASP B 294      37.337 -15.967  -4.642  1.00 85.29      B    C  
ATOM   4730  CG  ASP B 294      37.787 -14.528  -4.924  1.00 83.78      B    C  
ATOM   4731  OD1 ASP B 294      38.198 -13.820  -3.985  1.00 77.34      B    O  
ATOM   4732  OD2 ASP B 294      37.727 -14.129  -6.112  1.00 79.45      B    O1-
ATOM   4733  N   LEU B 295      38.082 -19.113  -3.707  1.00 87.28      B    N  
ATOM   4734  CA  LEU B 295      37.637 -20.476  -3.415  1.00 86.57      B    C  
ATOM   4735  C   LEU B 295      38.078 -20.965  -2.032  1.00 86.90      B    C  
ATOM   4736  O   LEU B 295      37.442 -21.859  -1.474  1.00 82.11      B    O  
ATOM   4737  CB  LEU B 295      38.188 -21.424  -4.486  1.00 84.63      B    C  
ATOM   4738  CG  LEU B 295      37.460 -21.312  -5.840  1.00 84.51      B    C  
ATOM   4739  CD1 LEU B 295      38.242 -22.114  -6.885  1.00 79.83      B    C  
ATOM   4740  CD2 LEU B 295      36.035 -21.858  -5.774  1.00 80.33      B    C  
ATOM   4741  N   ILE B 296      39.151 -20.414  -1.500  1.00 85.72      B    N  
ATOM   4742  CA  ILE B 296      39.655 -20.796  -0.182  1.00 84.20      B    C  
ATOM   4743  C   ILE B 296      38.863 -20.010   0.873  1.00 84.27      B    C  
ATOM   4744  O   ILE B 296      38.778 -18.786   0.769  1.00 80.84      B    O  
ATOM   4745  CB  ILE B 296      41.175 -20.574  -0.081  1.00 82.07      B    C  
ATOM   4746  CG1 ILE B 296      41.915 -21.415  -1.161  1.00 76.91      B    C  
ATOM   4747  CG2 ILE B 296      41.680 -20.972   1.317  1.00 74.19      B    C  
ATOM   4748  CD1 ILE B 296      43.404 -21.075  -1.296  1.00 67.52      B    C  
ATOM   4749  N   PRO B 297      38.310 -20.669   1.899  1.00 84.02      B    N  
ATOM   4750  CA  PRO B 297      37.609 -19.984   2.972  1.00 82.46      B    C  
ATOM   4751  C   PRO B 297      38.595 -19.199   3.845  1.00 83.14      B    C  
ATOM   4752  O   PRO B 297      39.099 -19.698   4.854  1.00 77.40      B    O  
ATOM   4753  CB  PRO B 297      36.841 -21.088   3.710  1.00 78.94      B    C  
ATOM   4754  CG  PRO B 297      37.699 -22.327   3.498  1.00 78.39      B    C  
ATOM   4755  CD  PRO B 297      38.274 -22.105   2.103  1.00 81.85      B    C  
ATOM   4756  N   LEU B 298      38.893 -17.984   3.432  1.00 81.54      B    N  
ATOM   4757  CA  LEU B 298      39.760 -17.064   4.151  1.00 80.84      B    C  
ATOM   4758  C   LEU B 298      38.911 -16.059   4.940  1.00 80.98      B    C  
ATOM   4759  O   LEU B 298      38.007 -15.446   4.369  1.00 77.25      B    O  
ATOM   4760  CB  LEU B 298      40.715 -16.359   3.171  1.00 78.74      B    C  
ATOM   4761  CG  LEU B 298      41.751 -17.296   2.531  1.00 76.07      B    C  
ATOM   4762  CD1 LEU B 298      42.487 -16.571   1.401  1.00 71.24      B    C  
ATOM   4763  CD2 LEU B 298      42.802 -17.775   3.536  1.00 71.29      B    C  
ATOM   4764  N   PRO B 299      39.213 -15.855   6.235  1.00 80.78      B    N  
ATOM   4765  CA  PRO B 299      38.639 -14.750   6.994  1.00 79.57      B    C  
ATOM   4766  C   PRO B 299      39.005 -13.406   6.363  1.00 80.49      B    C  
ATOM   4767  O   PRO B 299      40.087 -13.258   5.790  1.00 76.13      B    O  
ATOM   4768  CB  PRO B 299      39.217 -14.861   8.416  1.00 76.68      B    C  
ATOM   4769  CG  PRO B 299      39.746 -16.285   8.497  1.00 75.68      B    C  
ATOM   4770  CD  PRO B 299      40.119 -16.615   7.063  1.00 78.47      B    C  
ATOM   4771  N   ASP B 300      38.166 -12.392   6.575  1.00 80.11      B    N  
ATOM   4772  CA  ASP B 300      38.368 -11.061   5.978  1.00 79.06      B    C  
ATOM   4773  C   ASP B 300      39.702 -10.409   6.390  1.00 80.06      B    C  
ATOM   4774  O   ASP B 300      40.330  -9.700   5.600  1.00 73.96      B    O  
ATOM   4775  CB  ASP B 300      37.183 -10.152   6.355  1.00 74.87      B    C  
ATOM   4776  CG  ASP B 300      35.837 -10.686   5.862  1.00 70.25      B    C  
ATOM   4777  OD1 ASP B 300      35.813 -11.467   4.882  1.00 63.84      B    O  
ATOM   4778  OD2 ASP B 300      34.830 -10.370   6.523  1.00 64.71      B    O1-
ATOM   4779  N   GLY B 301      40.203 -10.727   7.573  1.00 80.08      B    N  
ATOM   4780  CA  GLY B 301      41.521 -10.283   8.033  1.00 79.80      B    C  
ATOM   4781  C   GLY B 301      42.704 -10.804   7.200  1.00 81.05      B    C  
ATOM   4782  O   GLY B 301      43.800 -10.251   7.280  1.00 77.02      B    O  
ATOM   4783  N   LEU B 302      42.490 -11.834   6.390  1.00 82.85      B    N  
ATOM   4784  CA  LEU B 302      43.484 -12.389   5.463  1.00 83.37      B    C  
ATOM   4785  C   LEU B 302      43.261 -11.933   4.006  1.00 84.36      B    C  
ATOM   4786  O   LEU B 302      43.792 -12.557   3.083  1.00 80.31      B    O  
ATOM   4787  CB  LEU B 302      43.543 -13.921   5.615  1.00 81.09      B    C  
ATOM   4788  CG  LEU B 302      44.017 -14.417   6.994  1.00 78.38      B    C  
ATOM   4789  CD1 LEU B 302      43.929 -15.945   7.035  1.00 72.75      B    C  
ATOM   4790  CD2 LEU B 302      45.467 -14.031   7.283  1.00 72.63      B    C  
ATOM   4791  N   GLY B 303      42.510 -10.854   3.796  1.00 81.31      B    N  
ATOM   4792  CA  GLY B 303      42.215 -10.314   2.468  1.00 80.61      B    C  
ATOM   4793  C   GLY B 303      43.445 -10.099   1.592  1.00 82.85      B    C  
ATOM   4794  O   GLY B 303      43.425 -10.432   0.409  1.00 79.56      B    O  
ATOM   4795  N   VAL B 304      44.561  -9.675   2.182  1.00 85.70      B    N  
ATOM   4796  CA  VAL B 304      45.835  -9.495   1.453  1.00 86.33      B    C  
ATOM   4797  C   VAL B 304      46.335 -10.809   0.832  1.00 87.34      B    C  
ATOM   4798  O   VAL B 304      46.849 -10.812  -0.281  1.00 84.56      B    O  
ATOM   4799  CB  VAL B 304      46.917  -8.918   2.386  1.00 84.44      B    C  
ATOM   4800  CG1 VAL B 304      48.225  -8.645   1.647  1.00 73.99      B    C  
ATOM   4801  CG2 VAL B 304      46.458  -7.601   3.029  1.00 74.09      B    C  
ATOM   4802  N   ILE B 305      46.172 -11.940   1.535  1.00 84.71      B    N  
ATOM   4803  CA  ILE B 305      46.560 -13.257   1.022  1.00 84.88      B    C  
ATOM   4804  C   ILE B 305      45.610 -13.675  -0.098  1.00 86.37      B    C  
ATOM   4805  O   ILE B 305      46.052 -14.200  -1.119  1.00 85.47      B    O  
ATOM   4806  CB  ILE B 305      46.607 -14.315   2.144  1.00 84.10      B    C  
ATOM   4807  CG1 ILE B 305      47.644 -13.902   3.216  1.00 79.58      B    C  
ATOM   4808  CG2 ILE B 305      46.928 -15.705   1.576  1.00 76.97      B    C  
ATOM   4809  CD1 ILE B 305      47.723 -14.853   4.418  1.00 68.16      B    C  
ATOM   4810  N   ARG B 306      44.315 -13.401   0.068  1.00 85.86      B    N  
ATOM   4811  CA  ARG B 306      43.309 -13.651  -0.964  1.00 85.05      B    C  
ATOM   4812  C   ARG B 306      43.631 -12.889  -2.246  1.00 85.91      B    C  
ATOM   4813  O   ARG B 306      43.668 -13.491  -3.304  1.00 84.19      B    O  
ATOM   4814  CB  ARG B 306      41.927 -13.274  -0.418  1.00 84.36      B    C  
ATOM   4815  CG  ARG B 306      40.803 -13.636  -1.398  1.00 81.22      B    C  
ATOM   4816  CD  ARG B 306      39.483 -12.992  -0.986  1.00 79.60      B    C  
ATOM   4817  NE  ARG B 306      39.538 -11.542  -1.136  1.00 73.01      B    N  
ATOM   4818  CZ  ARG B 306      38.711 -10.664  -0.594  1.00 67.90      B    C  
ATOM   4819  NH1 ARG B 306      37.684 -11.040   0.141  1.00 61.05      B    N1+
ATOM   4820  NH2 ARG B 306      38.906  -9.392  -0.781  1.00 61.20      B    N  
ATOM   4821  N   ASP B 307      43.947 -11.617  -2.130  1.00 87.92      B    N  
ATOM   4822  CA  ASP B 307      44.260 -10.770  -3.285  1.00 85.88      B    C  
ATOM   4823  C   ASP B 307      45.547 -11.236  -3.984  1.00 86.46      B    C  
ATOM   4824  O   ASP B 307      45.613 -11.261  -5.214  1.00 83.16      B    O  
ATOM   4825  CB  ASP B 307      44.366  -9.309  -2.834  1.00 83.81      B    C  
ATOM   4826  CG  ASP B 307      43.061  -8.728  -2.281  1.00 78.40      B    C  
ATOM   4827  OD1 ASP B 307      41.989  -9.343  -2.464  1.00 70.65      B    O  
ATOM   4828  OD2 ASP B 307      43.154  -7.659  -1.632  1.00 72.72      B    O1-
ATOM   4829  N   LEU B 308      46.529 -11.691  -3.211  1.00 86.48      B    N  
ATOM   4830  CA  LEU B 308      47.747 -12.273  -3.764  1.00 84.71      B    C  
ATOM   4831  C   LEU B 308      47.461 -13.567  -4.554  1.00 85.31      B    C  
ATOM   4832  O   LEU B 308      47.997 -13.757  -5.642  1.00 84.08      B    O  
ATOM   4833  CB  LEU B 308      48.737 -12.541  -2.616  1.00 84.37      B    C  
ATOM   4834  CG  LEU B 308      50.177 -12.752  -3.127  1.00 76.00      B    C  
ATOM   4835  CD1 LEU B 308      50.943 -11.429  -3.162  1.00 68.64      B    C  
ATOM   4836  CD2 LEU B 308      50.937 -13.730  -2.237  1.00 68.80      B    C  
ATOM   4837  N   LEU B 309      46.586 -14.438  -4.016  1.00 86.53      B    N  
ATOM   4838  CA  LEU B 309      46.188 -15.678  -4.689  1.00 85.35      B    C  
ATOM   4839  C   LEU B 309      45.263 -15.445  -5.894  1.00 86.39      B    C  
ATOM   4840  O   LEU B 309      45.223 -16.266  -6.807  1.00 83.90      B    O  
ATOM   4841  CB  LEU B 309      45.489 -16.593  -3.663  1.00 84.07      B    C  
ATOM   4842  CG  LEU B 309      46.412 -17.188  -2.581  1.00 81.38      B    C  
ATOM   4843  CD1 LEU B 309      45.551 -17.893  -1.535  1.00 75.30      B    C  
ATOM   4844  CD2 LEU B 309      47.390 -18.197  -3.160  1.00 76.03      B    C  
ATOM   4845  N   ASN B 310      44.534 -14.335  -5.895  1.00 88.58      B    N  
ATOM   4846  CA  ASN B 310      43.658 -13.934  -6.992  1.00 87.51      B    C  
ATOM   4847  C   ASN B 310      44.397 -13.255  -8.142  1.00 87.87      B    C  
ATOM   4848  O   ASN B 310      43.863 -13.205  -9.253  1.00 82.56      B    O  
ATOM   4849  CB  ASN B 310      42.561 -13.010  -6.442  1.00 84.77      B    C  
ATOM   4850  CG  ASN B 310      41.460 -13.757  -5.719  1.00 84.78      B    C  
ATOM   4851  ND2 ASN B 310      40.565 -13.033  -5.079  1.00 78.84      B    N  
ATOM   4852  OD1 ASN B 310      41.356 -14.966  -5.773  1.00 77.47      B    O  
ATOM   4853  N   SER B 311      45.580 -12.734  -7.888  1.00 87.67      B    N  
ATOM   4854  CA  SER B 311      46.364 -12.080  -8.922  1.00 86.31      B    C  
ATOM   4855  C   SER B 311      46.794 -13.080  -9.992  1.00 87.42      B    C  
ATOM   4856  O   SER B 311      47.203 -14.204  -9.695  1.00 82.34      B    O  
ATOM   4857  CB  SER B 311      47.548 -11.310  -8.320  1.00 83.21      B    C  
ATOM   4858  OG  SER B 311      48.529 -12.153  -7.770  1.00 71.24      B    O  
ATOM   4859  N   ASP B 312      46.703 -12.663 -11.250  1.00 87.06      B    N  
ATOM   4860  CA  ASP B 312      47.226 -13.451 -12.363  1.00 86.61      B    C  
ATOM   4861  C   ASP B 312      48.747 -13.559 -12.220  1.00 87.18      B    C  
ATOM   4862  O   ASP B 312      49.455 -12.545 -12.166  1.00 80.73      B    O  
ATOM   4863  CB  ASP B 312      46.850 -12.814 -13.720  1.00 82.54      B    C  
ATOM   4864  CG  ASP B 312      45.378 -12.914 -14.131  1.00 77.71      B    C  
ATOM   4865  OD1 ASP B 312      44.525 -13.387 -13.351  1.00 69.30      B    O  
ATOM   4866  OD2 ASP B 312      45.065 -12.525 -15.292  1.00 72.76      B    O1-
ATOM   4867  N   ILE B 313      49.257 -14.772 -12.188  1.00 87.08      B    N  
ATOM   4868  CA  ILE B 313      50.700 -14.994 -12.261  1.00 86.12      B    C  
ATOM   4869  C   ILE B 313      51.096 -14.834 -13.721  1.00 86.31      B    C  
ATOM   4870  O   ILE B 313      50.859 -15.731 -14.530  1.00 82.08      B    O  
ATOM   4871  CB  ILE B 313      51.108 -16.358 -11.671  1.00 84.16      B    C  
ATOM   4872  CG1 ILE B 313      50.621 -16.518 -10.212  1.00 77.33      B    C  
ATOM   4873  CG2 ILE B 313      52.634 -16.515 -11.759  1.00 76.00      B    C  
ATOM   4874  CD1 ILE B 313      50.866 -17.910  -9.616  1.00 70.45      B    C  
ATOM   4875  N   ASP B 314      51.722 -13.730 -14.057  1.00 86.08      B    N  
ATOM   4876  CA  ASP B 314      52.218 -13.472 -15.408  1.00 84.78      B    C  
ATOM   4877  C   ASP B 314      53.677 -13.036 -15.351  1.00 84.99      B    C  
ATOM   4878  O   ASP B 314      54.027 -11.869 -15.196  1.00 75.93      B    O  
ATOM   4879  CB  ASP B 314      51.286 -12.499 -16.143  1.00 79.57      B    C  
ATOM   4880  CG  ASP B 314      51.392 -12.611 -17.667  1.00 71.60      B    C  
ATOM   4881  OD1 ASP B 314      52.015 -13.585 -18.160  1.00 63.95      B    O  
ATOM   4882  OD2 ASP B 314      50.777 -11.767 -18.362  1.00 64.18      B    O1-
ATOM   4883  N   THR B 315      54.537 -14.029 -15.412  1.00 85.79      B    N  
ATOM   4884  CA  THR B 315      55.988 -13.830 -15.442  1.00 84.91      B    C  
ATOM   4885  C   THR B 315      56.540 -14.314 -16.787  1.00 84.98      B    C  
ATOM   4886  O   THR B 315      55.916 -15.151 -17.444  1.00 80.03      B    O  
ATOM   4887  CB  THR B 315      56.701 -14.524 -14.278  1.00 82.36      B    C  
ATOM   4888  CG2 THR B 315      56.131 -14.175 -12.911  1.00 71.52      B    C  
ATOM   4889  OG1 THR B 315      56.689 -15.920 -14.429  1.00 73.34      B    O  
ATOM   4890  N   PRO B 316      57.716 -13.877 -17.173  1.00 83.91      B    N  
ATOM   4891  CA  PRO B 316      58.323 -14.345 -18.426  1.00 82.20      B    C  
ATOM   4892  C   PRO B 316      58.556 -15.859 -18.483  1.00 82.66      B    C  
ATOM   4893  O   PRO B 316      58.751 -16.405 -19.562  1.00 77.15      B    O  
ATOM   4894  CB  PRO B 316      59.652 -13.589 -18.534  1.00 80.11      B    C  
ATOM   4895  CG  PRO B 316      59.445 -12.342 -17.668  1.00 78.19      B    C  
ATOM   4896  CD  PRO B 316      58.520 -12.835 -16.565  1.00 81.15      B    C  
ATOM   4897  N   ILE B 317      58.561 -16.522 -17.320  1.00 83.95      B    N  
ATOM   4898  CA  ILE B 317      58.866 -17.953 -17.201  1.00 84.06      B    C  
ATOM   4899  C   ILE B 317      57.584 -18.772 -17.008  1.00 84.74      B    C  
ATOM   4900  O   ILE B 317      57.500 -19.892 -17.496  1.00 80.35      B    O  
ATOM   4901  CB  ILE B 317      59.873 -18.187 -16.053  1.00 81.17      B    C  
ATOM   4902  CG1 ILE B 317      61.124 -17.295 -16.210  1.00 72.61      B    C  
ATOM   4903  CG2 ILE B 317      60.274 -19.671 -15.987  1.00 69.41      B    C  
ATOM   4904  CD1 ILE B 317      62.117 -17.382 -15.038  1.00 62.59      B    C  
ATOM   4905  N   PHE B 318      56.599 -18.231 -16.287  1.00 84.79      B    N  
ATOM   4906  CA  PHE B 318      55.376 -18.942 -15.931  1.00 85.10      B    C  
ATOM   4907  C   PHE B 318      54.178 -17.997 -15.927  1.00 85.99      B    C  
ATOM   4908  O   PHE B 318      54.232 -16.923 -15.344  1.00 81.94      B    O  
ATOM   4909  CB  PHE B 318      55.571 -19.609 -14.562  1.00 82.36      B    C  
ATOM   4910  CG  PHE B 318      54.378 -20.410 -14.105  1.00 82.83      B    C  
ATOM   4911  CD1 PHE B 318      53.641 -20.009 -12.973  1.00 76.37      B    C  
ATOM   4912  CD2 PHE B 318      54.003 -21.569 -14.796  1.00 75.89      B    C  
ATOM   4913  CE1 PHE B 318      52.546 -20.773 -12.534  1.00 73.62      B    C  
ATOM   4914  CE2 PHE B 318      52.904 -22.331 -14.362  1.00 73.55      B    C  
ATOM   4915  CZ  PHE B 318      52.178 -21.939 -13.234  1.00 76.13      B    C  
ATOM   4916  N   SER B 319      53.103 -18.439 -16.559  1.00 88.03      B    N  
ATOM   4917  CA  SER B 319      51.828 -17.745 -16.539  1.00 87.71      B    C  
ATOM   4918  C   SER B 319      50.720 -18.709 -16.105  1.00 88.32      B    C  
ATOM   4919  O   SER B 319      50.572 -19.793 -16.671  1.00 84.96      B    O  
ATOM   4920  CB  SER B 319      51.536 -17.116 -17.905  1.00 84.78      B    C  
ATOM   4921  OG  SER B 319      50.315 -16.407 -17.923  1.00 73.05      B    O  
ATOM   4922  N   PHE B 320      49.978 -18.319 -15.089  1.00 88.69      B    N  
ATOM   4923  CA  PHE B 320      48.827 -19.059 -14.584  1.00 88.84      B    C  
ATOM   4924  C   PHE B 320      47.770 -18.098 -14.048  1.00 89.22      B    C  
ATOM   4925  O   PHE B 320      48.077 -17.148 -13.335  1.00 86.17      B    O  
ATOM   4926  CB  PHE B 320      49.279 -20.033 -13.488  1.00 87.19      B    C  
ATOM   4927  CG  PHE B 320      48.138 -20.717 -12.765  1.00 88.12      B    C  
ATOM   4928  CD1 PHE B 320      47.725 -20.257 -11.499  1.00 82.08      B    C  
ATOM   4929  CD2 PHE B 320      47.459 -21.785 -13.362  1.00 82.24      B    C  
ATOM   4930  CE1 PHE B 320      46.643 -20.875 -10.846  1.00 80.47      B    C  
ATOM   4931  CE2 PHE B 320      46.382 -22.401 -12.714  1.00 80.10      B    C  
ATOM   4932  CZ  PHE B 320      45.962 -21.953 -11.451  1.00 82.65      B    C  
ATOM   4933  N   ALA B 321      46.534 -18.383 -14.352  1.00 90.37      B    N  
ATOM   4934  CA  ALA B 321      45.400 -17.756 -13.695  1.00 90.40      B    C  
ATOM   4935  C   ALA B 321      44.187 -18.677 -13.735  1.00 91.50      B    C  
ATOM   4936  O   ALA B 321      44.090 -19.580 -14.571  1.00 88.16      B    O  
ATOM   4937  CB  ALA B 321      45.099 -16.413 -14.359  1.00 87.44      B    C  
ATOM   4938  N   LYS B 322      43.235 -18.404 -12.841  1.00 91.06      B    N
[truncated: 477,109 more chars]
