# Supplementary material for: Tad pili with adaptable tips mediate contact-dependent killing during bacterial predation
Source: Nat Commun. 2025 May 13;16:4425. doi: 10.1038/s41467-025-58967-0 (PMC12075869; doi:10.1038/s41467-025-58967-0)
Supplement: Supplementary file 6 — Supplementary Data 5 [file 41467_2025_58967_MOESM6_ESM.zip › Supplementary Data 5/Tip1.pdb]

ATOM      1  N   GLN A   1      -5.047  71.012  39.423  1.00 65.46           N  
ATOM      2  H   GLN A   1      -4.575  71.768  39.899  1.00 65.46           H  
ATOM      3  H2  GLN A   1      -6.017  71.022  39.705  1.00 65.46           H  
ATOM      4  H3  GLN A   1      -4.979  71.172  38.428  1.00 65.46           H  
ATOM      5  CA  GLN A   1      -4.406  69.729  39.788  1.00 65.46           C  
ATOM      6  HA  GLN A   1      -3.364  69.781  39.475  1.00 65.46           H  
ATOM      7  C   GLN A   1      -5.002  68.541  39.033  1.00 65.46           C  
ATOM      8  CB  GLN A   1      -4.391  69.536  41.304  1.00 65.46           C  
ATOM      9  HB2 GLN A   1      -5.407  69.407  41.678  1.00 65.46           H  
ATOM     10  HB3 GLN A   1      -3.967  70.437  41.748  1.00 65.46           H  
ATOM     11  O   GLN A   1      -4.287  67.973  38.223  1.00 65.46           O  
ATOM     12  CG  GLN A   1      -3.532  68.333  41.708  1.00 65.46           C  
ATOM     13  HG2 GLN A   1      -4.025  67.414  41.391  1.00 65.46           H  
ATOM     14  HG3 GLN A   1      -2.558  68.389  41.221  1.00 65.46           H  
ATOM     15  CD  GLN A   1      -3.304  68.267  43.211  1.00 65.46           C  
ATOM     16  NE2 GLN A   1      -2.729  67.197  43.692  1.00 65.46           N  
ATOM     17 HE21 GLN A   1      -2.538  67.179  44.684  1.00 65.46           H  
ATOM     18 HE22 GLN A   1      -2.532  66.423  43.073  1.00 65.46           H  
ATOM     19  OE1 GLN A   1      -3.647  69.171  43.951  1.00 65.46           O  
ATOM     20  N   ALA A   2      -6.291  68.209  39.201  1.00 66.52           N  
ATOM     21  H   ALA A   2      -6.833  68.640  39.936  1.00 66.52           H  
ATOM     22  CA  ALA A   2      -6.901  67.030  38.564  1.00 66.52           C  
ATOM     23  HA  ALA A   2      -6.436  66.138  38.983  1.00 66.52           H  
ATOM     24  C   ALA A   2      -6.709  66.952  37.033  1.00 66.52           C  
ATOM     25  CB  ALA A   2      -8.390  66.999  38.931  1.00 66.52           C  
ATOM     26  HB1 ALA A   2      -8.509  66.964  40.013  1.00 66.52           H  
ATOM     27  HB2 ALA A   2      -8.902  67.877  38.538  1.00 66.52           H  
ATOM     28  HB3 ALA A   2      -8.849  66.107  38.506  1.00 66.52           H  
ATOM     29  O   ALA A   2      -6.355  65.892  36.527  1.00 66.52           O  
ATOM     30  N   MET A   3      -6.856  68.062  36.295  1.00 70.40           N  
ATOM     31  H   MET A   3      -7.258  68.884  36.724  1.00 70.40           H  
ATOM     32  CA  MET A   3      -6.573  68.094  34.848  1.00 70.40           C  
ATOM     33  HA  MET A   3      -7.164  67.323  34.353  1.00 70.40           H  
ATOM     34  C   MET A   3      -5.108  67.806  34.505  1.00 70.40           C  
ATOM     35  CB  MET A   3      -6.941  69.458  34.243  1.00 70.40           C  
ATOM     36  HB2 MET A   3      -6.754  70.254  34.964  1.00 70.40           H  
ATOM     37  HB3 MET A   3      -6.307  69.639  33.376  1.00 70.40           H  
ATOM     38  O   MET A   3      -4.855  67.114  33.530  1.00 70.40           O  
ATOM     39  CG  MET A   3      -8.391  69.519  33.766  1.00 70.40           C  
ATOM     40  HG2 MET A   3      -8.567  68.729  33.036  1.00 70.40           H  
ATOM     41  HG3 MET A   3      -9.050  69.349  34.618  1.00 70.40           H  
ATOM     42  SD  MET A   3      -8.830  71.109  33.015  1.00 70.40           S  
ATOM     43  CE  MET A   3      -7.909  71.043  31.449  1.00 70.40           C  
ATOM     44  HE1 MET A   3      -6.836  71.028  31.641  1.00 70.40           H  
ATOM     45  HE2 MET A   3      -8.149  71.924  30.854  1.00 70.40           H  
ATOM     46  HE3 MET A   3      -8.195  70.151  30.891  1.00 70.40           H  
ATOM     47  N   VAL A   4      -4.149  68.305  35.292  1.00 71.51           N  
ATOM     48  H   VAL A   4      -4.420  68.767  36.148  1.00 71.51           H  
ATOM     49  CA  VAL A   4      -2.712  68.078  35.049  1.00 71.51           C  
ATOM     50  HA  VAL A   4      -2.500  68.247  33.993  1.00 71.51           H  
ATOM     51  C   VAL A   4      -2.350  66.627  35.349  1.00 71.51           C  
ATOM     52  CB  VAL A   4      -1.834  69.041  35.872  1.00 71.51           C  
ATOM     53  HB  VAL A   4      -2.073  68.929  36.929  1.00 71.51           H  
ATOM     54  O   VAL A   4      -1.702  65.978  34.537  1.00 71.51           O  
ATOM     55  CG1 VAL A   4      -0.337  68.768  35.685  1.00 71.51           C  
ATOM     56 HG11 VAL A   4      -0.078  68.799  34.627  1.00 71.51           H  
ATOM     57 HG12 VAL A   4      -0.075  67.789  36.086  1.00 71.51           H  
ATOM     58 HG13 VAL A   4       0.251  69.516  36.216  1.00 71.51           H  
ATOM     59  CG2 VAL A   4      -2.101  70.499  35.474  1.00 71.51           C  
ATOM     60 HG21 VAL A   4      -1.867  70.641  34.419  1.00 71.51           H  
ATOM     61 HG22 VAL A   4      -1.471  71.166  36.062  1.00 71.51           H  
ATOM     62 HG23 VAL A   4      -3.145  70.763  35.643  1.00 71.51           H  
ATOM     63  N   GLU A   5      -2.826  66.086  36.473  1.00 70.47           N  
ATOM     64  H   GLU A   5      -3.349  66.665  37.115  1.00 70.47           H  
ATOM     65  CA  GLU A   5      -2.656  64.664  36.796  1.00 70.47           C  
ATOM     66  HA  GLU A   5      -1.594  64.424  36.829  1.00 70.47           H  
ATOM     67  C   GLU A   5      -3.285  63.779  35.712  1.00 70.47           C  
ATOM     68  CB  GLU A   5      -3.284  64.338  38.164  1.00 70.47           C  
ATOM     69  HB2 GLU A   5      -3.282  63.255  38.287  1.00 70.47           H  
ATOM     70  HB3 GLU A   5      -4.317  64.684  38.181  1.00 70.47           H  
ATOM     71  O   GLU A   5      -2.670  62.812  35.268  1.00 70.47           O  
ATOM     72  CG  GLU A   5      -2.520  64.959  39.345  1.00 70.47           C  
ATOM     73  HG2 GLU A   5      -2.537  66.044  39.244  1.00 70.47           H  
ATOM     74  HG3 GLU A   5      -1.481  64.633  39.294  1.00 70.47           H  
ATOM     75  CD  GLU A   5      -3.091  64.580  40.729  1.00 70.47           C  
ATOM     76  OE1 GLU A   5      -2.635  65.190  41.723  1.00 70.47           O  
ATOM     77  OE2 GLU A   5      -3.982  63.700  40.833  1.00 70.47           O  
ATOM     78  N   SER A   6      -4.477  64.138  35.229  1.00 69.76           N  
ATOM     79  H   SER A   6      -4.944  64.933  35.642  1.00 69.76           H  
ATOM     80  CA  SER A   6      -5.144  63.416  34.142  1.00 69.76           C  
ATOM     81  HA  SER A   6      -5.204  62.359  34.404  1.00 69.76           H  
ATOM     82  C   SER A   6      -4.358  63.523  32.838  1.00 69.76           C  
ATOM     83  CB  SER A   6      -6.572  63.919  33.928  1.00 69.76           C  
ATOM     84  HB2 SER A   6      -7.051  63.314  33.158  1.00 69.76           H  
ATOM     85  HB3 SER A   6      -6.554  64.957  33.597  1.00 69.76           H  
ATOM     86  O   SER A   6      -4.126  62.512  32.193  1.00 69.76           O  
ATOM     87  OG  SER A   6      -7.316  63.820  35.125  1.00 69.76           O  
ATOM     88  HG  SER A   6      -6.985  64.486  35.731  1.00 69.76           H  
ATOM     89  N   ALA A   7      -3.870  64.707  32.467  1.00 70.55           N  
ATOM     90  H   ALA A   7      -4.082  65.524  33.020  1.00 70.55           H  
ATOM     91  CA  ALA A   7      -3.079  64.897  31.252  1.00 70.55           C  
ATOM     92  HA  ALA A   7      -3.650  64.526  30.401  1.00 70.55           H  
ATOM     93  C   ALA A   7      -1.749  64.124  31.280  1.00 70.55           C  
ATOM     94  CB  ALA A   7      -2.842  66.399  31.059  1.00 70.55           C  
ATOM     95  HB1 ALA A   7      -3.797  66.918  30.976  1.00 70.55           H  
ATOM     96  HB2 ALA A   7      -2.273  66.563  30.144  1.00 70.55           H  
ATOM     97  HB3 ALA A   7      -2.281  66.804  31.902  1.00 70.55           H  
ATOM     98  O   ALA A   7      -1.291  63.658  30.241  1.00 70.55           O  
ATOM     99  N   LEU A   8      -1.146  63.952  32.459  1.00 69.52           N  
ATOM    100  H   LEU A   8      -1.535  64.421  33.265  1.00 69.52           H  
ATOM    101  CA  LEU A   8       0.089  63.181  32.628  1.00 69.52           C  
ATOM    102  HA  LEU A   8       0.753  63.381  31.787  1.00 69.52           H  
ATOM    103  C   LEU A   8      -0.147  61.666  32.633  1.00 69.52           C  
ATOM    104  CB  LEU A   8       0.772  63.623  33.933  1.00 69.52           C  
ATOM    105  HB2 LEU A   8       0.039  63.576  34.739  1.00 69.52           H  
ATOM    106  HB3 LEU A   8       1.567  62.916  34.171  1.00 69.52           H  
ATOM    107  O   LEU A   8       0.712  60.910  32.189  1.00 69.52           O  
ATOM    108  CG  LEU A   8       1.380  65.037  33.879  1.00 69.52           C  
ATOM    109  HG  LEU A   8       0.644  65.751  33.509  1.00 69.52           H  
ATOM    110  CD1 LEU A   8       1.798  65.460  35.288  1.00 69.52           C  
ATOM    111 HD11 LEU A   8       0.928  65.449  35.944  1.00 69.52           H  
ATOM    112 HD12 LEU A   8       2.204  66.472  35.261  1.00 69.52           H  
ATOM    113 HD13 LEU A   8       2.553  64.777  35.677  1.00 69.52           H  
ATOM    114  CD2 LEU A   8       2.612  65.100  32.973  1.00 69.52           C  
ATOM    115 HD21 LEU A   8       3.042  66.101  33.013  1.00 69.52           H  
ATOM    116 HD22 LEU A   8       3.355  64.371  33.298  1.00 69.52           H  
ATOM    117 HD23 LEU A   8       2.328  64.893  31.941  1.00 69.52           H  
ATOM    118  N   THR A   9      -1.295  61.212  33.136  1.00 72.99           N  
ATOM    119  H   THR A   9      -1.955  61.884  33.498  1.00 72.99           H  
ATOM    120  CA  THR A   9      -1.581  59.777  33.312  1.00 72.99           C  
ATOM    121  HA  THR A   9      -0.640  59.227  33.332  1.00 72.99           H  
ATOM    122  C   THR A   9      -2.391  59.176  32.167  1.00 72.99           C  
ATOM    123  CB  THR A   9      -2.274  59.509  34.653  1.00 72.99           C  
ATOM    124  HB  THR A   9      -2.536  58.453  34.708  1.00 72.99           H  
ATOM    125  O   THR A   9      -2.260  57.985  31.887  1.00 72.99           O  
ATOM    126  CG2 THR A   9      -1.372  59.853  35.841  1.00 72.99           C  
ATOM    127 HG21 THR A   9      -1.107  60.911  35.844  1.00 72.99           H  
ATOM    128 HG22 THR A   9      -1.888  59.606  36.769  1.00 72.99           H  
ATOM    129 HG23 THR A   9      -0.453  59.271  35.782  1.00 72.99           H  
ATOM    130  OG1 THR A   9      -3.450  60.274  34.783  1.00 72.99           O  
ATOM    131  HG1 THR A   9      -3.177  61.172  34.984  1.00 72.99           H  
ATOM    132  N   LEU A  10      -3.190  59.978  31.461  1.00 76.60           N  
ATOM    133  H   LEU A  10      -3.275  60.941  31.753  1.00 76.60           H  
ATOM    134  CA  LEU A  10      -4.085  59.515  30.403  1.00 76.60           C  
ATOM    135  HA  LEU A  10      -4.655  58.683  30.816  1.00 76.60           H  
ATOM    136  C   LEU A  10      -3.343  58.947  29.183  1.00 76.60           C  
ATOM    137  CB  LEU A  10      -5.103  60.620  30.073  1.00 76.60           C  
ATOM    138  HB2 LEU A  10      -4.595  61.521  29.728  1.00 76.60           H  
ATOM    139  HB3 LEU A  10      -5.599  60.872  31.010  1.00 76.60           H  
ATOM    140  O   LEU A  10      -3.721  57.854  28.769  1.00 76.60           O  
ATOM    141  CG  LEU A  10      -6.186  60.207  29.058  1.00 76.60           C  
ATOM    142  HG  LEU A  10      -6.184  59.125  28.931  1.00 76.60           H  
ATOM    143  CD1 LEU A  10      -7.568  60.612  29.572  1.00 76.60           C  
ATOM    144 HD11 LEU A  10      -8.327  60.320  28.846  1.00 76.60           H  
ATOM    145 HD12 LEU A  10      -7.612  61.690  29.724  1.00 76.60           H  
ATOM    146 HD13 LEU A  10      -7.774  60.102  30.513  1.00 76.60           H  
ATOM    147  CD2 LEU A  10      -5.960  60.872  27.699  1.00 76.60           C  
ATOM    148 HD21 LEU A  10      -6.007  61.956  27.794  1.00 76.60           H  
ATOM    149 HD22 LEU A  10      -4.983  60.585  27.309  1.00 76.60           H  
ATOM    150 HD23 LEU A  10      -6.724  60.539  26.997  1.00 76.60           H  
ATOM    151  N   PRO A  11      -2.275  59.569  28.637  1.00 75.94           N  
ATOM    152  CA  PRO A  11      -1.531  58.979  27.521  1.00 75.94           C  
ATOM    153  HA  PRO A  11      -2.197  58.882  26.664  1.00 75.94           H  
ATOM    154  C   PRO A  11      -0.956  57.601  27.862  1.00 75.94           C  
ATOM    155  CB  PRO A  11      -0.417  59.980  27.186  1.00 75.94           C  
ATOM    156  HB2 PRO A  11      -0.207  60.004  26.117  1.00 75.94           H  
ATOM    157  HB3 PRO A  11       0.490  59.746  27.743  1.00 75.94           H  
ATOM    158  O   PRO A  11      -1.049  56.668  27.067  1.00 75.94           O  
ATOM    159  CG  PRO A  11      -0.979  61.310  27.683  1.00 75.94           C  
ATOM    160  HG2 PRO A  11      -0.189  62.024  27.919  1.00 75.94           H  
ATOM    161  HG3 PRO A  11      -1.662  61.723  26.940  1.00 75.94           H  
ATOM    162  CD  PRO A  11      -1.760  60.900  28.927  1.00 75.94           C  
ATOM    163  HD2 PRO A  11      -1.088  60.853  29.784  1.00 75.94           H  
ATOM    164  HD3 PRO A  11      -2.557  61.620  29.114  1.00 75.94           H  
ATOM    165  N   LEU A  12      -0.422  57.450  29.077  1.00 77.05           N  
ATOM    166  H   LEU A  12      -0.388  58.249  29.694  1.00 77.05           H  
ATOM    167  CA  LEU A  12       0.121  56.182  29.545  1.00 77.05           C  
ATOM    168  HA  LEU A  12       0.775  55.791  28.766  1.00 77.05           H  
ATOM    169  C   LEU A  12      -0.983  55.144  29.775  1.00 77.05           C  
ATOM    170  CB  LEU A  12       0.964  56.448  30.799  1.00 77.05           C  
ATOM    171  HB2 LEU A  12       1.748  57.160  30.542  1.00 77.05           H  
ATOM    172  HB3 LEU A  12       0.329  56.905  31.558  1.00 77.05           H  
ATOM    173  O   LEU A  12      -0.827  54.005  29.354  1.00 77.05           O  
ATOM    174  CG  LEU A  12       1.618  55.191  31.401  1.00 77.05           C  
ATOM    175  HG  LEU A  12       0.842  54.521  31.772  1.00 77.05           H  
ATOM    176  CD1 LEU A  12       2.511  54.440  30.411  1.00 77.05           C  
ATOM    177 HD11 LEU A  12       1.902  53.998  29.622  1.00 77.05           H  
ATOM    178 HD12 LEU A  12       3.237  55.122  29.968  1.00 77.05           H  
ATOM    179 HD13 LEU A  12       3.033  53.633  30.925  1.00 77.05           H  
ATOM    180  CD2 LEU A  12       2.499  55.612  32.574  1.00 77.05           C  
ATOM    181 HD21 LEU A  12       1.989  56.380  33.156  1.00 77.05           H  
ATOM    182 HD22 LEU A  12       3.428  56.046  32.204  1.00 77.05           H  
ATOM    183 HD23 LEU A  12       2.725  54.747  33.197  1.00 77.05           H  
ATOM    184  N   MET A  13      -2.114  55.517  30.377  1.00 76.42           N  
ATOM    185  H   MET A  13      -2.191  56.462  30.725  1.00 76.42           H  
ATOM    186  CA  MET A  13      -3.249  54.602  30.556  1.00 76.42           C  
ATOM    187  HA  MET A  13      -2.901  53.702  31.063  1.00 76.42           H  
ATOM    188  C   MET A  13      -3.840  54.142  29.222  1.00 76.42           C  
ATOM    189  CB  MET A  13      -4.343  55.268  31.401  1.00 76.42           C  
ATOM    190  HB2 MET A  13      -5.288  54.753  31.232  1.00 76.42           H  
ATOM    191  HB3 MET A  13      -4.468  56.307  31.095  1.00 76.42           H  
ATOM    192  O   MET A  13      -4.091  52.953  29.036  1.00 76.42           O  
ATOM    193  CG  MET A  13      -4.045  55.204  32.899  1.00 76.42           C  
ATOM    194  HG2 MET A  13      -4.832  55.751  33.419  1.00 76.42           H  
ATOM    195  HG3 MET A  13      -3.095  55.696  33.106  1.00 76.42           H  
ATOM    196  SD  MET A  13      -3.994  53.510  33.553  1.00 76.42           S  
ATOM    197  CE  MET A  13      -4.307  53.843  35.301  1.00 76.42           C  
ATOM    198  HE1 MET A  13      -5.368  54.048  35.445  1.00 76.42           H  
ATOM    199  HE2 MET A  13      -4.024  52.975  35.896  1.00 76.42           H  
ATOM    200  HE3 MET A  13      -3.734  54.716  35.613  1.00 76.42           H  
ATOM    201  N   VAL A  14      -4.016  55.062  28.272  1.00 79.13           N  
ATOM    202  H   VAL A  14      -3.791  56.024  28.483  1.00 79.13           H  
ATOM    203  CA  VAL A  14      -4.472  54.734  26.917  1.00 79.13           C  
ATOM    204  HA  VAL A  14      -5.422  54.204  26.981  1.00 79.13           H  
ATOM    205  C   VAL A  14      -3.481  53.787  26.246  1.00 79.13           C  
ATOM    206  CB  VAL A  14      -4.685  56.015  26.088  1.00 79.13           C  
ATOM    207  HB  VAL A  14      -3.803  56.649  26.171  1.00 79.13           H  
ATOM    208  O   VAL A  14      -3.899  52.785  25.668  1.00 79.13           O  
ATOM    209  CG1 VAL A  14      -4.931  55.720  24.604  1.00 79.13           C  
ATOM    210 HG11 VAL A  14      -5.746  55.004  24.492  1.00 79.13           H  
ATOM    211 HG12 VAL A  14      -5.187  56.641  24.080  1.00 79.13           H  
ATOM    212 HG13 VAL A  14      -4.027  55.318  24.148  1.00 79.13           H  
ATOM    213  CG2 VAL A  14      -5.906  56.790  26.605  1.00 79.13           C  
ATOM    214 HG21 VAL A  14      -6.815  56.217  26.425  1.00 79.13           H  
ATOM    215 HG22 VAL A  14      -5.977  57.748  26.090  1.00 79.13           H  
ATOM    216 HG23 VAL A  14      -5.820  56.976  27.676  1.00 79.13           H  
ATOM    217  N   PHE A  15      -2.175  54.037  26.375  1.00 81.39           N  
ATOM    218  H   PHE A  15      -1.871  54.881  26.839  1.00 81.39           H  
ATOM    219  CA  PHE A  15      -1.167  53.120  25.852  1.00 81.39           C  
ATOM    220  HA  PHE A  15      -1.362  52.963  24.792  1.00 81.39           H  
ATOM    221  C   PHE A  15      -1.202  51.749  26.525  1.00 81.39           C  
ATOM    222  CB  PHE A  15       0.240  53.693  26.009  1.00 81.39           C  
ATOM    223  HB2 PHE A  15       0.442  53.865  27.066  1.00 81.39           H  
ATOM    224  HB3 PHE A  15       0.323  54.659  25.510  1.00 81.39           H  
ATOM    225  O   PHE A  15      -1.072  50.748  25.836  1.00 81.39           O  
ATOM    226  CG  PHE A  15       1.280  52.743  25.448  1.00 81.39           C  
ATOM    227  CD1 PHE A  15       2.175  52.092  26.318  1.00 81.39           C  
ATOM    228  HD1 PHE A  15       2.138  52.286  27.380  1.00 81.39           H  
ATOM    229  CD2 PHE A  15       1.311  52.459  24.069  1.00 81.39           C  
ATOM    230  HD2 PHE A  15       0.616  52.940  23.396  1.00 81.39           H  
ATOM    231  CE1 PHE A  15       3.116  51.181  25.808  1.00 81.39           C  
ATOM    232  HE1 PHE A  15       3.803  50.683  26.476  1.00 81.39           H  
ATOM    233  CE2 PHE A  15       2.231  51.522  23.567  1.00 81.39           C  
ATOM    234  HE2 PHE A  15       2.230  51.273  22.516  1.00 81.39           H  
ATOM    235  CZ  PHE A  15       3.143  50.896  24.433  1.00 81.39           C  
ATOM    236  HZ  PHE A  15       3.850  50.178  24.044  1.00 81.39           H  
ATOM    237  N   LEU A  16      -1.382  51.668  27.842  1.00 81.11           N  
ATOM    238  H   LEU A  16      -1.444  52.521  28.381  1.00 81.11           H  
ATOM    239  CA  LEU A  16      -1.456  50.381  28.532  1.00 81.11           C  
ATOM    240  HA  LEU A  16      -0.559  49.806  28.301  1.00 81.11           H  
ATOM    241  C   LEU A  16      -2.635  49.554  28.009  1.00 81.11           C  
ATOM    242  CB  LEU A  16      -1.536  50.613  30.051  1.00 81.11           C  
ATOM    243  HB2 LEU A  16      -1.847  49.686  30.533  1.00 81.11           H  
ATOM    244  HB3 LEU A  16      -2.307  51.357  30.253  1.00 81.11           H  
ATOM    245  O   LEU A  16      -2.460  48.379  27.685  1.00 81.11           O  
ATOM    246  CG  LEU A  16      -0.213  51.067  30.696  1.00 81.11           C  
ATOM    247  HG  LEU A  16       0.177  51.946  30.183  1.00 81.11           H  
ATOM    248  CD1 LEU A  16      -0.461  51.430  32.161  1.00 81.11           C  
ATOM    249 HD11 LEU A  16      -0.833  50.559  32.702  1.00 81.11           H  
ATOM    250 HD12 LEU A  16      -1.200  52.229  32.218  1.00 81.11           H  
ATOM    251 HD13 LEU A  16       0.466  51.775  32.619  1.00 81.11           H  
ATOM    252  CD2 LEU A  16       0.873  49.991  30.649  1.00 81.11           C  
ATOM    253 HD21 LEU A  16       1.764  50.346  31.167  1.00 81.11           H  
ATOM    254 HD22 LEU A  16       0.517  49.082  31.134  1.00 81.11           H  
ATOM    255 HD23 LEU A  16       1.146  49.770  29.617  1.00 81.11           H  
ATOM    256  N   ILE A  17      -3.804  50.173  27.834  1.00 83.89           N  
ATOM    257  H   ILE A  17      -3.875  51.141  28.113  1.00 83.89           H  
ATOM    258  CA  ILE A  17      -4.993  49.504  27.294  1.00 83.89           C  
ATOM    259  HA  ILE A  17      -5.166  48.592  27.865  1.00 83.89           H  
ATOM    260  C   ILE A  17      -4.764  49.076  25.835  1.00 83.89           C  
ATOM    261  CB  ILE A  17      -6.235  50.411  27.460  1.00 83.89           C  
ATOM    262  HB  ILE A  17      -6.024  51.373  26.993  1.00 83.89           H  
ATOM    263  O   ILE A  17      -4.882  47.894  25.509  1.00 83.89           O  
ATOM    264  CG1 ILE A  17      -6.544  50.644  28.960  1.00 83.89           C  
ATOM    265 HG12 ILE A  17      -5.629  50.890  29.499  1.00 83.89           H  
ATOM    266 HG13 ILE A  17      -6.939  49.725  29.393  1.00 83.89           H  
ATOM    267  CG2 ILE A  17      -7.462  49.789  26.765  1.00 83.89           C  
ATOM    268 HG21 ILE A  17      -7.294  49.694  25.692  1.00 83.89           H  
ATOM    269 HG22 ILE A  17      -7.669  48.804  27.182  1.00 83.89           H  
ATOM    270 HG23 ILE A  17      -8.339  50.422  26.898  1.00 83.89           H  
ATOM    271  CD1 ILE A  17      -7.539  51.783  29.219  1.00 83.89           C  
ATOM    272 HD11 ILE A  17      -7.186  52.699  28.746  1.00 83.89           H  
ATOM    273 HD12 ILE A  17      -7.618  51.951  30.293  1.00 83.89           H  
ATOM    274 HD13 ILE A  17      -8.527  51.528  28.837  1.00 83.89           H  
ATOM    275  N   LEU A  18      -4.400  50.013  24.953  1.00 88.76           N  
ATOM    276  H   LEU A  18      -4.272  50.959  25.283  1.00 88.76           H  
ATOM    277  CA  LEU A  18      -4.231  49.745  23.518  1.00 88.76           C  
ATOM    278  HA  LEU A  18      -5.110  49.216  23.150  1.00 88.76           H  
ATOM    279  C   LEU A  18      -3.031  48.835  23.226  1.00 88.76           C  
ATOM    280  CB  LEU A  18      -4.087  51.077  22.760  1.00 88.76           C  
ATOM    281  HB2 LEU A  18      -3.843  50.853  21.721  1.00 88.76           H  
ATOM    282  HB3 LEU A  18      -3.246  51.628  23.181  1.00 88.76           H  
ATOM    283  O   LEU A  18      -3.108  47.949  22.380  1.00 88.76           O  
ATOM    284  CG  LEU A  18      -5.328  51.988  22.768  1.00 88.76           C  
ATOM    285  HG  LEU A  18      -5.561  52.290  23.788  1.00 88.76           H  
ATOM    286  CD1 LEU A  18      -5.025  53.239  21.944  1.00 88.76           C  
ATOM    287 HD11 LEU A  18      -4.150  53.746  22.353  1.00 88.76           H  
ATOM    288 HD12 LEU A  18      -4.829  52.969  20.907  1.00 88.76           H  
ATOM    289 HD13 LEU A  18      -5.875  53.921  21.981  1.00 88.76           H  
ATOM    290  CD2 LEU A  18      -6.569  51.318  22.176  1.00 88.76           C  
ATOM    291 HD21 LEU A  18      -6.879  50.481  22.802  1.00 88.76           H  
ATOM    292 HD22 LEU A  18      -6.361  50.967  21.165  1.00 88.76           H  
ATOM    293 HD23 LEU A  18      -7.389  52.035  22.141  1.00 88.76           H  
ATOM    294  N   GLY A  19      -1.930  49.022  23.948  1.00 87.97           N  
ATOM    295  H   GLY A  19      -1.932  49.763  24.634  1.00 87.97           H  
ATOM    296  CA  GLY A  19      -0.732  48.194  23.874  1.00 87.97           C  
ATOM    297  HA2 GLY A  19      -0.365  48.165  22.848  1.00 87.97           H  
ATOM    298  HA3 GLY A  19       0.038  48.628  24.511  1.00 87.97           H  
ATOM    299  C   GLY A  19      -0.993  46.767  24.341  1.00 87.97           C  
ATOM    300  O   GLY A  19      -0.485  45.834  23.728  1.00 87.97           O  
ATOM    301  N   THR A  20      -1.848  46.570  25.348  1.00 88.84           N  
ATOM    302  H   THR A  20      -2.234  47.368  25.832  1.00 88.84           H  
ATOM    303  CA  THR A  20      -2.236  45.219  25.783  1.00 88.84           C  
ATOM    304  HA  THR A  20      -1.337  44.606  25.854  1.00 88.84           H  
ATOM    305  C   THR A  20      -3.163  44.533  24.795  1.00 88.84           C  
ATOM    306  CB  THR A  20      -2.877  45.236  27.163  1.00 88.84           C  
ATOM    307  HB  THR A  20      -3.747  45.893  27.181  1.00 88.84           H  
ATOM    308  O   THR A  20      -2.973  43.354  24.507  1.00 88.84           O  
ATOM    309  CG2 THR A  20      -3.271  43.843  27.638  1.00 88.84           C  
ATOM    310 HG21 THR A  20      -3.359  43.851  28.724  1.00 88.84           H  
ATOM    311 HG22 THR A  20      -2.507  43.118  27.358  1.00 88.84           H  
ATOM    312 HG23 THR A  20      -4.224  43.554  27.196  1.00 88.84           H  
ATOM    313  OG1 THR A  20      -1.901  45.722  28.035  1.00 88.84           O  
ATOM    314  HG1 THR A  20      -1.929  46.677  27.947  1.00 88.84           H  
ATOM    315  N   LEU A  21      -4.115  45.265  24.209  1.00 90.87           N  
ATOM    316  H   LEU A  21      -4.254  46.219  24.510  1.00 90.87           H  
ATOM    317  CA  LEU A  21      -4.911  44.750  23.093  1.00 90.87           C  
ATOM    318  HA  LEU A  21      -5.441  43.851  23.410  1.00 90.87           H  
ATOM    319  C   LEU A  21      -4.018  44.341  21.917  1.00 90.87           C  
ATOM    320  CB  LEU A  21      -5.914  45.824  22.643  1.00 90.87           C  
ATOM    321  HB2 LEU A  21      -5.396  46.779  22.554  1.00 90.87           H  
ATOM    322  HB3 LEU A  21      -6.288  45.564  21.652  1.00 90.87           H  
ATOM    323  O   LEU A  21      -4.186  43.262  21.353  1.00 90.87           O  
ATOM    324  CG  LEU A  21      -7.113  45.990  23.584  1.00 90.87           C  
ATOM    325  HG  LEU A  21      -6.773  46.137  24.609  1.00 90.87           H  
ATOM    326  CD1 LEU A  21      -7.932  47.208  23.157  1.00 90.87           C  
ATOM    327 HD11 LEU A  21      -7.308  48.100  23.209  1.00 90.87           H  
ATOM    328 HD12 LEU A  21      -8.298  47.078  22.139  1.00 90.87           H  
ATOM    329 HD13 LEU A  21      -8.778  47.339  23.833  1.00 90.87           H  
ATOM    330  CD2 LEU A  21      -8.022  44.765  23.520  1.00 90.87           C  
ATOM    331 HD21 LEU A  21      -8.967  44.991  24.012  1.00 90.87           H  
ATOM    332 HD22 LEU A  21      -8.232  44.502  22.484  1.00 90.87           H  
ATOM    333 HD23 LEU A  21      -7.548  43.918  24.017  1.00 90.87           H  
ATOM    334  N   GLN A  22      -3.033  45.172  21.571  1.00 91.93           N  
ATOM    335  H   GLN A  22      -2.963  46.065  22.039  1.00 91.93           H  
ATOM    336  CA  GLN A  22      -2.102  44.867  20.492  1.00 91.93           C  
ATOM    337  HA  GLN A  22      -2.696  44.616  19.613  1.00 91.93           H  
ATOM    338  C   GLN A  22      -1.227  43.653  20.816  1.00 91.93           C  
ATOM    339  CB  GLN A  22      -1.254  46.108  20.183  1.00 91.93           C  
ATOM    340  HB2 GLN A  22      -1.919  46.955  20.012  1.00 91.93           H  
ATOM    341  HB3 GLN A  22      -0.629  46.345  21.043  1.00 91.93           H  
ATOM    342  O   GLN A  22      -1.022  42.809  19.944  1.00 91.93           O  
ATOM    343  CG  GLN A  22      -0.357  45.935  18.949  1.00 91.93           C  
ATOM    344  HG2 GLN A  22       0.429  45.210  19.162  1.00 91.93           H  
ATOM    345  HG3 GLN A  22       0.115  46.890  18.715  1.00 91.93           H  
ATOM    346  CD  GLN A  22      -1.125  45.505  17.711  1.00 91.93           C  
ATOM    347  NE2 GLN A  22      -1.120  44.237  17.371  1.00 91.93           N  
ATOM    348 HE21 GLN A  22      -1.635  43.960  16.548  1.00 91.93           H  
ATOM    349 HE22 GLN A  22      -0.708  43.563  18.000  1.00 91.93           H  
ATOM    350  OE1 GLN A  22      -1.773  46.294  17.050  1.00 91.93           O  
ATOM    351  N   LEU A  23      -0.747  43.539  22.056  1.00 91.15           N  
ATOM    352  H   LEU A  23      -0.905  44.293  22.710  1.00 91.15           H  
ATOM    353  CA  LEU A  23       0.026  42.388  22.511  1.00 91.15           C  
ATOM    354  HA  LEU A  23       0.881  42.270  21.846  1.00 91.15           H  
ATOM    355  C   LEU A  23      -0.802  41.104  22.442  1.00 91.15           C  
ATOM    356  CB  LEU A  23       0.526  42.644  23.941  1.00 91.15           C  
ATOM    357  HB2 LEU A  23      -0.335  42.779  24.596  1.00 91.15           H  
ATOM    358  HB3 LEU A  23       1.112  43.563  23.956  1.00 91.15           H  
ATOM    359  O   LEU A  23      -0.321  40.101  21.930  1.00 91.15           O  
ATOM    360  CG  LEU A  23       1.384  41.491  24.491  1.00 91.15           C  
ATOM    361  HG  LEU A  23       0.833  40.552  24.438  1.00 91.15           H  
ATOM    362  CD1 LEU A  23       2.701  41.332  23.730  1.00 91.15           C  
ATOM    363 HD11 LEU A  23       3.254  42.271  23.733  1.00 91.15           H  
ATOM    364 HD12 LEU A  23       2.504  41.025  22.703  1.00 91.15           H  
ATOM    365 HD13 LEU A  23       3.304  40.555  24.199  1.00 91.15           H  
ATOM    366  CD2 LEU A  23       1.695  41.755  25.957  1.00 91.15           C  
ATOM    367 HD21 LEU A  23       2.136  42.743  26.086  1.00 91.15           H  
ATOM    368 HD22 LEU A  23       0.769  41.675  26.526  1.00 91.15           H  
ATOM    369 HD23 LEU A  23       2.390  40.996  26.318  1.00 91.15           H  
ATOM    370  N   PHE A  24      -2.055  41.141  22.892  1.00 91.65           N  
ATOM    371  H   PHE A  24      -2.393  41.988  23.327  1.00 91.65           H  
ATOM    372  CA  PHE A  24      -2.965  40.006  22.784  1.00 91.65           C  
ATOM    373  HA  PHE A  24      -2.555  39.160  23.336  1.00 91.65           H  
ATOM    374  C   PHE A  24      -3.135  39.551  21.329  1.00 91.65           C  
ATOM    375  CB  PHE A  24      -4.301  40.391  23.415  1.00 91.65           C  
ATOM    376  HB2 PHE A  24      -4.173  40.448  24.496  1.00 91.65           H  
ATOM    377  HB3 PHE A  24      -4.599  41.381  23.070  1.00 91.65           H  
ATOM    378  O   PHE A  24      -2.988  38.366  21.035  1.00 91.65           O  
ATOM    379  CG  PHE A  24      -5.413  39.421  23.099  1.00 91.65           C  
ATOM    380  CD1 PHE A  24      -6.316  39.711  22.058  1.00 91.65           C  
ATOM    381  HD1 PHE A  24      -6.193  40.605  21.465  1.00 91.65           H  
ATOM    382  CD2 PHE A  24      -5.556  38.239  23.848  1.00 91.65           C  
ATOM    383  HD2 PHE A  24      -4.850  37.993  24.627  1.00 91.65           H  
ATOM    384  CE1 PHE A  24      -7.398  38.854  21.809  1.00 91.65           C  
ATOM    385  HE1 PHE A  24      -8.096  39.078  21.016  1.00 91.65           H  
ATOM    386  CE2 PHE A  24      -6.638  37.382  23.590  1.00 91.65           C  
ATOM    387  HE2 PHE A  24      -6.767  36.474  24.160  1.00 91.65           H  
ATOM    388  CZ  PHE A  24      -7.571  37.707  22.597  1.00 91.65           C  
ATOM    389  HZ  PHE A  24      -8.416  37.060  22.413  1.00 91.65           H  
ATOM    390  N   LEU A  25      -3.356  40.484  20.398  1.00 93.17           N  
ATOM    391  H   LEU A  25      -3.477  41.443  20.691  1.00 93.17           H  
ATOM    392  CA  LEU A  25      -3.465  40.142  18.978  1.00 93.17           C  
ATOM    393  HA  LEU A  25      -4.211  39.355  18.868  1.00 93.17           H  
ATOM    394  C   LEU A  25      -2.154  39.564  18.414  1.00 93.17           C  
ATOM    395  CB  LEU A  25      -3.918  41.374  18.179  1.00 93.17           C  
ATOM    396  HB2 LEU A  25      -3.207  42.183  18.350  1.00 93.17           H  
ATOM    397  HB3 LEU A  25      -3.895  41.111  17.122  1.00 93.17           H  
ATOM    398  O   LEU A  25      -2.201  38.642  17.604  1.00 93.17           O  
ATOM    399  CG  LEU A  25      -5.340  41.877  18.474  1.00 93.17           C  
ATOM    400  HG  LEU A  25      -5.450  42.112  19.533  1.00 93.17           H  
ATOM    401  CD1 LEU A  25      -5.583  43.147  17.658  1.00 93.17           C  
ATOM    402 HD11 LEU A  25      -5.486  42.934  16.593  1.00 93.17           H  
ATOM    403 HD12 LEU A  25      -6.585  43.524  17.864  1.00 93.17           H  
ATOM    404 HD13 LEU A  25      -4.856  43.905  17.948  1.00 93.17           H  
ATOM    405  CD2 LEU A  25      -6.410  40.855  18.092  1.00 93.17           C  
ATOM    406 HD21 LEU A  25      -6.302  40.559  17.048  1.00 93.17           H  
ATOM    407 HD22 LEU A  25      -6.318  39.968  18.719  1.00 93.17           H  
ATOM    408 HD23 LEU A  25      -7.402  41.276  18.253  1.00 93.17           H  
ATOM    409  N   MET A  26      -0.988  40.051  18.856  1.00 93.23           N  
ATOM    410  H   MET A  26      -1.006  40.804  19.528  1.00 93.23           H  
ATOM    411  CA  MET A  26       0.312  39.482  18.466  1.00 93.23           C  
ATOM    412  HA  MET A  26       0.372  39.433  17.378  1.00 93.23           H  
ATOM    413  C   MET A  26       0.495  38.054  18.991  1.00 93.23           C  
ATOM    414  CB  MET A  26       1.463  40.353  18.986  1.00 93.23           C  
ATOM    415  HB2 MET A  26       1.328  40.553  20.049  1.00 93.23           H  
ATOM    416  HB3 MET A  26       2.395  39.800  18.864  1.00 93.23           H  
ATOM    417  O   MET A  26       0.990  37.191  18.269  1.00 93.23           O  
ATOM    418  CG  MET A  26       1.596  41.679  18.238  1.00 93.23           C  
ATOM    419  HG2 MET A  26       0.625  42.173  18.216  1.00 93.23           H  
ATOM    420  HG3 MET A  26       1.892  41.471  17.210  1.00 93.23           H  
ATOM    421  SD  MET A  26       2.798  42.829  18.961  1.00 93.23           S  
ATOM    422  CE  MET A  26       4.315  41.852  18.774  1.00 93.23           C  
ATOM    423  HE1 MET A  26       4.301  41.010  19.465  1.00 93.23           H  
ATOM    424  HE2 MET A  26       4.392  41.483  17.751  1.00 93.23           H  
ATOM    425  HE3 MET A  26       5.179  42.479  18.997  1.00 93.23           H  
ATOM    426  N   LEU A  27       0.072  37.787  20.228  1.00 93.43           N  
ATOM    427  H   LEU A  27      -0.308  38.545  20.778  1.00 93.43           H  
ATOM    428  CA  LEU A  27       0.126  36.455  20.832  1.00 93.43           C  
ATOM    429  HA  LEU A  27       1.136  36.057  20.729  1.00 93.43           H  
ATOM    430  C   LEU A  27      -0.799  35.468  20.103  1.00 93.43           C  
ATOM    431  CB  LEU A  27      -0.222  36.575  22.326  1.00 93.43           C  
ATOM    432  HB2 LEU A  27      -1.161  37.119  22.424  1.00 93.43           H  
ATOM    433  HB3 LEU A  27      -0.393  35.574  22.722  1.00 93.43           H  
ATOM    434  O   LEU A  27      -0.394  34.340  19.825  1.00 93.43           O  
ATOM    435  CG  LEU A  27       0.852  37.276  23.185  1.00 93.43           C  
ATOM    436  HG  LEU A  27       1.103  38.240  22.741  1.00 93.43           H  
ATOM    437  CD1 LEU A  27       0.309  37.537  24.591  1.00 93.43           C  
ATOM    438 HD11 LEU A  27       0.046  36.600  25.082  1.00 93.43           H  
ATOM    439 HD12 LEU A  27      -0.578  38.167  24.527  1.00 93.43           H  
ATOM    440 HD13 LEU A  27       1.061  38.054  25.187  1.00 93.43           H  
ATOM    441  CD2 LEU A  27       2.155  36.480  23.290  1.00 93.43           C  
ATOM    442 HD21 LEU A  27       2.846  36.995  23.957  1.00 93.43           H  
ATOM    443 HD22 LEU A  27       1.964  35.482  23.685  1.00 93.43           H  
ATOM    444 HD23 LEU A  27       2.624  36.396  22.310  1.00 93.43           H  
ATOM    445  N   GLN A  28      -1.996  35.908  19.702  1.00 92.89           N  
ATOM    446  H   GLN A  28      -2.294  36.827  19.994  1.00 92.89           H  
ATOM    447  CA  GLN A  28      -2.873  35.122  18.826  1.00 92.89           C  
ATOM    448  HA  GLN A  28      -3.049  34.145  19.276  1.00 92.89           H  
ATOM    449  C   GLN A  28      -2.252  34.884  17.444  1.00 92.89           C  
ATOM    450  CB  GLN A  28      -4.213  35.838  18.646  1.00 92.89           C  
ATOM    451  HB2 GLN A  28      -4.041  36.862  18.313  1.00 92.89           H  
ATOM    452  HB3 GLN A  28      -4.775  35.319  17.870  1.00 92.89           H  
ATOM    453  O   GLN A  28      -2.344  33.780  16.909  1.00 92.89           O  
ATOM    454  CG  GLN A  28      -5.066  35.851  19.916  1.00 92.89           C  
ATOM    455  HG2 GLN A  28      -4.594  36.445  20.699  1.00 92.89           H  
ATOM    456  HG3 GLN A  28      -5.172  34.829  20.281  1.00 92.89           H  
ATOM    457  CD  GLN A  28      -6.445  36.424  19.626  1.00 92.89           C  
ATOM    458  NE2 GLN A  28      -7.471  35.893  20.241  1.00 92.89           N  
ATOM    459 HE21 GLN A  28      -7.338  35.110  20.865  1.00 92.89           H  
ATOM    460 HE22 GLN A  28      -8.380  36.202  19.930  1.00 92.89           H  
ATOM    461  OE1 GLN A  28      -6.649  37.305  18.807  1.00 92.89           O  
ATOM    462  N   GLY A  29      -1.598  35.900  16.874  1.00 94.84           N  
ATOM    463  H   GLY A  29      -1.612  36.799  17.334  1.00 94.84           H  
ATOM    464  CA  GLY A  29      -0.860  35.784  15.617  1.00 94.84           C  
ATOM    465  HA2 GLY A  29      -1.543  35.505  14.815  1.00 94.84           H  
ATOM    466  HA3 GLY A  29      -0.408  36.748  15.383  1.00 94.84           H  
ATOM    467  C   GLY A  29       0.256  34.741  15.689  1.00 94.84           C  
ATOM    468  O   GLY A  29       0.415  33.968  14.751  1.00 94.84           O  
ATOM    469  N   ARG A  30       0.970  34.660  16.820  1.00 95.27           N  
ATOM    470  H   ARG A  30       0.810  35.362  17.529  1.00 95.27           H  
ATOM    471  CA  ARG A  30       2.002  33.641  17.053  1.00 95.27           C  
ATOM    472  HA  ARG A  30       2.666  33.616  16.189  1.00 95.27           H  
ATOM    473  C   ARG A  30       1.434  32.231  17.112  1.00 95.27           C  
ATOM    474  CB  ARG A  30       2.827  33.991  18.297  1.00 95.27           C  
ATOM    475  HB2 ARG A  30       3.227  34.999  18.182  1.00 95.27           H  
ATOM    476  HB3 ARG A  30       2.193  33.963  19.183  1.00 95.27           H  
ATOM    477  O   ARG A  30       1.944  31.355  16.426  1.00 95.27           O  
ATOM    478  CG  ARG A  30       3.992  33.005  18.470  1.00 95.27           C  
ATOM    479  HG2 ARG A  30       3.610  32.000  18.650  1.00 95.27           H  
ATOM    480  HG3 ARG A  30       4.589  32.994  17.558  1.00 95.27           H  
ATOM    481  CD  ARG A  30       4.880  33.405  19.646  1.00 95.27           C  
ATOM    482  HD2 ARG A  30       5.214  34.432  19.500  1.00 95.27           H  
ATOM    483  HD3 ARG A  30       4.301  33.338  20.567  1.00 95.27           H  
ATOM    484  NE  ARG A  30       6.046  32.514  19.724  1.00 95.27           N  
ATOM    485  HE  ARG A  30       6.027  31.690  19.140  1.00 95.27           H  
ATOM    486  NH1 ARG A  30       7.235  33.665  21.316  1.00 95.27           N  
ATOM    487 HH11 ARG A  30       8.054  33.730  21.904  1.00 95.27           H  
ATOM    488 HH12 ARG A  30       6.444  34.280  21.437  1.00 95.27           H  
ATOM    489  NH2 ARG A  30       8.106  31.827  20.374  1.00 95.27           N  
ATOM    490 HH21 ARG A  30       8.956  31.919  20.912  1.00 95.27           H  
ATOM    491 HH22 ARG A  30       8.020  31.052  19.732  1.00 95.27           H  
ATOM    492  CZ  ARG A  30       7.121  32.674  20.470  1.00 95.27           C  
ATOM    493  N   LEU A  31       0.362  32.020  17.871  1.00 96.09           N  
ATOM    494  H   LEU A  31       0.001  32.786  18.422  1.00 96.09           H  
ATOM    495  CA  LEU A  31      -0.300  30.715  17.933  1.00 96.09           C  
ATOM    496  HA  LEU A  31       0.413  29.974  18.294  1.00 96.09           H  
ATOM    497  C   LEU A  31      -0.777  30.253  16.546  1.00 96.09           C  
ATOM    498  CB  LEU A  31      -1.470  30.822  18.920  1.00 96.09           C  
ATOM    499  HB2 LEU A  31      -2.105  31.653  18.611  1.00 96.09           H  
ATOM    500  HB3 LEU A  31      -1.080  31.048  19.912  1.00 96.09           H  
ATOM    501  O   LEU A  31      -0.582  29.100  16.168  1.00 96.09           O  
ATOM    502  CG  LEU A  31      -2.335  29.552  18.992  1.00 96.09           C  
ATOM    503  HG  LEU A  31      -2.704  29.294  18.000  1.00 96.09           H  
ATOM    504  CD1 LEU A  31      -1.568  28.361  19.567  1.00 96.09           C  
ATOM    505 HD11 LEU A  31      -0.771  28.065  18.885  1.00 96.09           H  
ATOM    506 HD12 LEU A  31      -2.240  27.511  19.687  1.00 96.09           H  
ATOM    507 HD13 LEU A  31      -1.139  28.617  20.536  1.00 96.09           H  
ATOM    508  CD2 LEU A  31      -3.555  29.843  19.859  1.00 96.09           C  
ATOM    509 HD21 LEU A  31      -3.250  30.038  20.887  1.00 96.09           H  
ATOM    510 HD22 LEU A  31      -4.091  30.708  19.467  1.00 96.09           H  
ATOM    511 HD23 LEU A  31      -4.226  28.984  19.819  1.00 96.09           H  
ATOM    512  N   LEU A  32      -1.395  31.155  15.777  1.00 97.28           N  
ATOM    513  H   LEU A  32      -1.543  32.086  16.139  1.00 97.28           H  
ATOM    514  CA  LEU A  32      -1.869  30.829  14.434  1.00 97.28           C  
ATOM    515  HA  LEU A  32      -2.355  29.854  14.474  1.00 97.28           H  
ATOM    516  C   LEU A  32      -0.726  30.650  13.427  1.00 97.28           C  
ATOM    517  CB  LEU A  32      -2.900  31.874  13.973  1.00 97.28           C  
ATOM    518  HB2 LEU A  32      -3.070  31.751  12.903  1.00 97.28           H  
ATOM    519  HB3 LEU A  32      -2.488  32.870  14.136  1.00 97.28           H  
ATOM    520  O   LEU A  32      -0.913  29.907  12.471  1.00 97.28           O  
ATOM    521  CG  LEU A  32      -4.258  31.749  14.691  1.00 97.28           C  
ATOM    522  HG  LEU A  32      -4.108  31.744  15.770  1.00 97.28           H  
ATOM    523  CD1 LEU A  32      -5.150  32.939  14.339  1.00 97.28           C  
ATOM    524 HD11 LEU A  32      -5.200  33.065  13.258  1.00 97.28           H  
ATOM    525 HD12 LEU A  32      -6.152  32.783  14.738  1.00 97.28           H  
ATOM    526 HD13 LEU A  32      -4.734  33.823  14.823  1.00 97.28           H  
ATOM    527  CD2 LEU A  32      -5.015  30.476  14.299  1.00 97.28           C  
ATOM    528 HD21 LEU A  32      -5.990  30.457  14.787  1.00 97.28           H  
ATOM    529 HD22 LEU A  32      -4.464  29.593  14.621  1.00 97.28           H  
ATOM    530 HD23 LEU A  32      -5.147  30.439  13.218  1.00 97.28           H  
ATOM    531  N   ALA A  33       0.443  31.264  13.639  1.00 97.89           N  
ATOM    532  H   ALA A  33       0.533  31.898  14.420  1.00 97.89           H  
ATOM    533  CA  ALA A  33       1.632  31.017  12.822  1.00 97.89           C  
ATOM    534  HA  ALA A  33       1.366  31.132  11.771  1.00 97.89           H  
ATOM    535  C   ALA A  33       2.147  29.580  12.975  1.00 97.89           C  
ATOM    536  CB  ALA A  33       2.713  32.054  13.147  1.00 97.89           C  
ATOM    537  HB1 ALA A  33       3.062  31.930  14.173  1.00 97.89           H  
ATOM    538  HB2 ALA A  33       3.560  31.916  12.475  1.00 97.89           H  
ATOM    539  HB3 ALA A  33       2.317  33.061  13.014  1.00 97.89           H  
ATOM    540  O   ALA A  33       2.434  28.949  11.961  1.00 97.89           O  
ATOM    541  N   GLU A  34       2.179  29.034  14.195  1.00 97.49           N  
ATOM    542  H   GLU A  34       1.982  29.613  15.000  1.00 97.49           H  
ATOM    543  CA  GLU A  34       2.549  27.625  14.415  1.00 97.49           C  
ATOM    544  HA  GLU A  34       3.518  27.423  13.958  1.00 97.49           H  
ATOM    545  C   GLU A  34       1.548  26.670  13.749  1.00 97.49           C  
ATOM    546  CB  GLU A  34       2.647  27.307  15.917  1.00 97.49           C  
ATOM    547  HB2 GLU A  34       2.888  26.251  16.031  1.00 97.49           H  
ATOM    548  HB3 GLU A  34       1.671  27.470  16.373  1.00 97.49           H  
ATOM    549  O   GLU A  34       1.933  25.760  13.018  1.00 97.49           O  
ATOM    550  CG  GLU A  34       3.681  28.127  16.704  1.00 97.49           C  
ATOM    551  HG2 GLU A  34       3.420  29.184  16.646  1.00 97.49           H  
ATOM    552  HG3 GLU A  34       3.594  27.828  17.749  1.00 97.49           H  
ATOM    553  CD  GLU A  34       5.145  27.936  16.283  1.00 97.49           C  
ATOM    554  OE1 GLU A  34       5.980  28.688  16.834  1.00 97.49           O  
ATOM    555  OE2 GLU A  34       5.433  27.054  15.445  1.00 97.49           O  
ATOM    556  N   TYR A  35       0.242  26.923  13.906  1.00 97.53           N  
ATOM    557  H   TYR A  35      -0.031  27.669  14.530  1.00 97.53           H  
ATOM    558  CA  TYR A  35      -0.785  26.127  13.223  1.00 97.53           C  
ATOM    559  HA  TYR A  35      -0.634  25.079  13.480  1.00 97.53           H  
ATOM    560  C   TYR A  35      -0.694  26.239  11.693  1.00 97.53           C  
ATOM    561  CB  TYR A  35      -2.173  26.557  13.706  1.00 97.53           C  
ATOM    562  HB2 TYR A  35      -2.220  26.387  14.782  1.00 97.53           H  
ATOM    563  HB3 TYR A  35      -2.296  27.626  13.530  1.00 97.53           H  
ATOM    564  O   TYR A  35      -0.898  25.259  10.977  1.00 97.53           O  
ATOM    565  CG  TYR A  35      -3.309  25.801  13.038  1.00 97.53           C  
ATOM    566  CD1 TYR A  35      -4.185  26.460  12.153  1.00 97.53           C  
ATOM    567  HD1 TYR A  35      -4.060  27.517  11.969  1.00 97.53           H  
ATOM    568  CD2 TYR A  35      -3.455  24.421  13.267  1.00 97.53           C  
ATOM    569  HD2 TYR A  35      -2.770  23.920  13.935  1.00 97.53           H  
ATOM    570  CE1 TYR A  35      -5.192  25.735  11.484  1.00 97.53           C  
ATOM    571  HE1 TYR A  35      -5.838  26.239  10.781  1.00 97.53           H  
ATOM    572  CE2 TYR A  35      -4.471  23.694  12.621  1.00 97.53           C  
ATOM    573  HE2 TYR A  35      -4.579  22.634  12.795  1.00 97.53           H  
ATOM    574  OH  TYR A  35      -6.298  23.642  11.072  1.00 97.53           O  
ATOM    575  HH  TYR A  35      -6.712  24.145  10.367  1.00 97.53           H  
ATOM    576  CZ  TYR A  35      -5.335  24.349  11.721  1.00 97.53           C  
ATOM    577  N   ALA A  36      -0.383  27.428  11.176  1.00 98.05           N  
ATOM    578  H   ALA A  36      -0.237  28.209  11.800  1.00 98.05           H  
ATOM    579  CA  ALA A  36      -0.201  27.645   9.749  1.00 98.05           C  
ATOM    580  HA  ALA A  36      -1.067  27.242   9.224  1.00 98.05           H  
ATOM    581  C   ALA A  36       1.029  26.911   9.214  1.00 98.05           C  
ATOM    582  CB  ALA A  36      -0.130  29.146   9.479  1.00 98.05           C  
ATOM    583  HB1 ALA A  36      -0.041  29.327   8.408  1.00 98.05           H  
ATOM    584  HB2 ALA A  36      -1.043  29.608   9.853  1.00 98.05           H  
ATOM    585  HB3 ALA A  36       0.731  29.581   9.986  1.00 98.05           H  
ATOM    586  O   ALA A  36       0.922  26.307   8.152  1.00 98.05           O  
ATOM    587  N   ALA A  37       2.149  26.910   9.944  1.00 98.13           N  
ATOM    588  H   ALA A  37       2.176  27.432  10.809  1.00 98.13           H  
ATOM    589  CA  ALA A  37       3.334  26.137   9.584  1.00 98.13           C  
ATOM    590  HA  ALA A  37       3.655  26.430   8.584  1.00 98.13           H  
ATOM    591  C   ALA A  37       3.005  24.639   9.538  1.00 98.13           C  
ATOM    592  CB  ALA A  37       4.468  26.456  10.565  1.00 98.13           C  
ATOM    593  HB1 ALA A  37       5.374  25.939  10.252  1.00 98.13           H  
ATOM    594  HB2 ALA A  37       4.208  26.129  11.572  1.00 98.13           H  
ATOM    595  HB3 ALA A  37       4.659  27.529  10.578  1.00 98.13           H  
ATOM    596  O   ALA A  37       3.239  24.002   8.516  1.00 98.13           O  
ATOM    597  N   PHE A  38       2.346  24.107  10.574  1.00 97.80           N  
ATOM    598  H   PHE A  38       2.219  24.671  11.403  1.00 97.80           H  
ATOM    599  CA  PHE A  38       1.882  22.717  10.601  1.00 97.80           C  
ATOM    600  HA  PHE A  38       2.747  22.055  10.586  1.00 97.80           H  
ATOM    601  C   PHE A  38       1.017  22.362   9.382  1.00 97.80           C  
ATOM    602  CB  PHE A  38       1.105  22.475  11.901  1.00 97.80           C  
ATOM    603  HB2 PHE A  38       0.333  23.237  12.015  1.00 97.80           H  
ATOM    604  HB3 PHE A  38       1.789  22.577  12.744  1.00 97.80           H  
ATOM    605  O   PHE A  38       1.277  21.377   8.690  1.00 97.80           O  
ATOM    606  CG  PHE A  38       0.456  21.108  11.958  1.00 97.80           C  
ATOM    607  CD1 PHE A  38      -0.931  20.951  11.765  1.00 97.80           C  
ATOM    608  HD1 PHE A  38      -1.549  21.819  11.588  1.00 97.80           H  
ATOM    609  CD2 PHE A  38       1.259  19.980  12.178  1.00 97.80           C  
ATOM    610  HD2 PHE A  38       2.329  20.093  12.279  1.00 97.80           H  
ATOM    611  CE1 PHE A  38      -1.508  19.667  11.813  1.00 97.80           C  
ATOM    612  HE1 PHE A  38      -2.571  19.537  11.674  1.00 97.80           H  
ATOM    613  CE2 PHE A  38       0.682  18.704  12.251  1.00 97.80           C  
ATOM    614  HE2 PHE A  38       1.310  17.845  12.437  1.00 97.80           H  
ATOM    615  CZ  PHE A  38      -0.700  18.543  12.064  1.00 97.80           C  
ATOM    616  HZ  PHE A  38      -1.131  17.553  12.110  1.00 97.80           H  
ATOM    617  N   ARG A  39       0.004  23.187   9.076  1.00 97.66           N  
ATOM    618  H   ARG A  39      -0.148  23.983   9.678  1.00 97.66           H  
ATOM    619  CA  ARG A  39      -0.879  22.968   7.920  1.00 97.66           C  
ATOM    620  HA  ARG A  39      -1.247  21.943   7.956  1.00 97.66           H  
ATOM    621  C   ARG A  39      -0.130  23.057   6.593  1.00 97.66           C  
ATOM    622  CB  ARG A  39      -2.057  23.957   7.941  1.00 97.66           C  
ATOM    623  HB2 ARG A  39      -1.669  24.965   8.092  1.00 97.66           H  
ATOM    624  HB3 ARG A  39      -2.550  23.942   6.969  1.00 97.66           H  
ATOM    625  O   ARG A  39      -0.378  22.219   5.731  1.00 97.66           O  
ATOM    626  CG  ARG A  39      -3.105  23.663   9.027  1.00 97.66           C  
ATOM    627  HG2 ARG A  39      -3.845  24.463   9.017  1.00 97.66           H  
ATOM    628  HG3 ARG A  39      -2.623  23.667  10.004  1.00 97.66           H  
ATOM    629  CD  ARG A  39      -3.831  22.319   8.863  1.00 97.66           C  
ATOM    630  HD2 ARG A  39      -4.512  22.204   9.706  1.00 97.66           H  
ATOM    631  HD3 ARG A  39      -3.104  21.509   8.916  1.00 97.66           H  
ATOM    632  NE  ARG A  39      -4.596  22.218   7.597  1.00 97.66           N  
ATOM    633  HE  ARG A  39      -4.389  22.884   6.867  1.00 97.66           H  
ATOM    634  NH1 ARG A  39      -5.663  20.273   8.122  1.00 97.66           N  
ATOM    635 HH11 ARG A  39      -5.221  20.272   9.029  1.00 97.66           H  
ATOM    636 HH12 ARG A  39      -6.214  19.457   7.896  1.00 97.66           H  
ATOM    637  NH2 ARG A  39      -5.985  21.166   6.105  1.00 97.66           N  
ATOM    638 HH21 ARG A  39      -5.720  21.782   5.350  1.00 97.66           H  
ATOM    639 HH22 ARG A  39      -6.523  20.344   5.871  1.00 97.66           H  
ATOM    640  CZ  ARG A  39      -5.414  21.227   7.275  1.00 97.66           C  
ATOM    641  N   ALA A  40       0.762  24.034   6.425  1.00 98.25           N  
ATOM    642  H   ALA A  40       0.938  24.676   7.185  1.00 98.25           H  
ATOM    643  CA  ALA A  40       1.546  24.176   5.201  1.00 98.25           C  
ATOM    644  HA  ALA A  40       0.857  24.207   4.357  1.00 98.25           H  
ATOM    645  C   ALA A  40       2.460  22.962   5.001  1.00 98.25           C  
ATOM    646  CB  ALA A  40       2.348  25.488   5.209  1.00 98.25           C  
ATOM    647  HB1 ALA A  40       1.948  26.201   5.929  1.00 98.25           H  
ATOM    648  HB2 ALA A  40       3.393  25.296   5.450  1.00 98.25           H  
ATOM    649  HB3 ALA A  40       2.303  25.943   4.219  1.00 98.25           H  
ATOM    650  O   ALA A  40       2.449  22.378   3.925  1.00 98.25           O  
ATOM    651  N   THR A  41       3.189  22.535   6.035  1.00 98.08           N  
ATOM    652  H   THR A  41       3.207  23.076   6.888  1.00 98.08           H  
ATOM    653  CA  THR A  41       4.104  21.388   5.950  1.00 98.08           C  
ATOM    654  HA  THR A  41       4.784  21.547   5.113  1.00 98.08           H  
ATOM    655  C   THR A  41       3.365  20.081   5.692  1.00 98.08           C  
ATOM    656  CB  THR A  41       4.956  21.263   7.216  1.00 98.08           C  
ATOM    657  HB  THR A  41       4.319  21.078   8.081  1.00 98.08           H  
ATOM    658  O   THR A  41       3.807  19.309   4.846  1.00 98.08           O  
ATOM    659  CG2 THR A  41       6.014  20.169   7.115  1.00 98.08           C  
ATOM    660 HG21 THR A  41       6.666  20.353   6.261  1.00 98.08           H  
ATOM    661 HG22 THR A  41       5.539  19.195   6.997  1.00 98.08           H  
ATOM    662 HG23 THR A  41       6.612  20.147   8.026  1.00 98.08           H  
ATOM    663  OG1 THR A  41       5.663  22.456   7.401  1.00 98.08           O  
ATOM    664  HG1 THR A  41       6.450  22.246   7.908  1.00 98.08           H  
ATOM    665  N   ARG A  42       2.214  19.836   6.340  1.00 97.29           N  
ATOM    666  H   ARG A  42       1.913  20.475   7.062  1.00 97.29           H  
ATOM    667  CA  ARG A  42       1.391  18.652   6.035  1.00 97.29           C  
ATOM    668  HA  ARG A  42       1.996  17.756   6.180  1.00 97.29           H  
ATOM    669  C   ARG A  42       0.973  18.642   4.567  1.00 97.29           C  
ATOM    670  CB  ARG A  42       0.168  18.569   6.966  1.00 97.29           C  
ATOM    671  HB2 ARG A  42      -0.452  19.454   6.819  1.00 97.29           H  
ATOM    672  HB3 ARG A  42       0.504  18.551   8.003  1.00 97.29           H  
ATOM    673  O   ARG A  42       1.166  17.638   3.892  1.00 97.29           O  
ATOM    674  CG  ARG A  42      -0.667  17.303   6.686  1.00 97.29           C  
ATOM    675  HG2 ARG A  42      -0.098  16.419   6.974  1.00 97.29           H  
ATOM    676  HG3 ARG A  42      -0.894  17.232   5.622  1.00 97.29           H  
ATOM    677  CD  ARG A  42      -1.999  17.318   7.441  1.00 97.29           C  
ATOM    678  HD2 ARG A  42      -2.508  18.266   7.264  1.00 97.29           H  
ATOM    679  HD3 ARG A  42      -1.795  17.225   8.508  1.00 97.29           H  
ATOM    680  NE  ARG A  42      -2.875  16.208   7.025  1.00 97.29           N  
ATOM    681  HE  ARG A  42      -2.840  15.379   7.601  1.00 97.29           H  
ATOM    682  NH1 ARG A  42      -3.819  17.052   5.062  1.00 97.29           N  
ATOM    683 HH11 ARG A  42      -4.363  16.824   4.242  1.00 97.29           H  
ATOM    684 HH12 ARG A  42      -3.112  17.768   4.981  1.00 97.29           H  
ATOM    685  NH2 ARG A  42      -4.409  15.069   5.803  1.00 97.29           N  
ATOM    686 HH21 ARG A  42      -4.294  14.302   6.451  1.00 97.29           H  
ATOM    687 HH22 ARG A  42      -4.938  14.944   4.951  1.00 97.29           H  
ATOM    688  CZ  ARG A  42      -3.689  16.126   5.977  1.00 97.29           C  
ATOM    689  N   VAL A  43       0.429  19.758   4.075  1.00 97.43           N  
ATOM    690  H   VAL A  43       0.333  20.556   4.686  1.00 97.43           H  
ATOM    691  CA  VAL A  43      -0.008  19.883   2.675  1.00 97.43           C  
ATOM    692  HA  VAL A  43      -0.697  19.070   2.446  1.00 97.43           H  
ATOM    693  C   VAL A  43       1.171  19.725   1.714  1.00 97.43           C  
ATOM    694  CB  VAL A  43      -0.761  21.207   2.457  1.00 97.43           C  
ATOM    695  HB  VAL A  43      -0.182  22.028   2.878  1.00 97.43           H  
ATOM    696  O   VAL A  43       1.037  19.038   0.712  1.00 97.43           O  
ATOM    697  CG1 VAL A  43      -1.019  21.514   0.980  1.00 97.43           C  
ATOM    698 HG11 VAL A  43      -0.076  21.665   0.454  1.00 97.43           H  
ATOM    699 HG12 VAL A  43      -1.606  22.428   0.896  1.00 97.43           H  
ATOM    700 HG13 VAL A  43      -1.561  20.690   0.515  1.00 97.43           H  
ATOM    701  CG2 VAL A  43      -2.128  21.149   3.156  1.00 97.43           C  
ATOM    702 HG21 VAL A  43      -2.741  20.368   2.704  1.00 97.43           H  
ATOM    703 HG22 VAL A  43      -2.008  20.932   4.217  1.00 97.43           H  
ATOM    704 HG23 VAL A  43      -2.647  22.101   3.044  1.00 97.43           H  
ATOM    705  N   GLY A  44       2.338  20.289   2.029  1.00 97.07           N  
ATOM    706  H   GLY A  44       2.397  20.862   2.859  1.00 97.07           H  
ATOM    707  CA  GLY A  44       3.549  20.098   1.231  1.00 97.07           C  
ATOM    708  HA2 GLY A  44       4.353  20.700   1.655  1.00 97.07           H  
ATOM    709  HA3 GLY A  44       3.368  20.427   0.207  1.00 97.07           H  
ATOM    710  C   GLY A  44       4.007  18.638   1.198  1.00 97.07           C  
ATOM    711  O   GLY A  44       4.336  18.132   0.134  1.00 97.07           O  
ATOM    712  N   SER A  45       3.970  17.934   2.330  1.00 96.35           N  
ATOM    713  H   SER A  45       3.686  18.403   3.179  1.00 96.35           H  
ATOM    714  CA  SER A  45       4.383  16.528   2.421  1.00 96.35           C  
ATOM    715  HA  SER A  45       5.401  16.437   2.042  1.00 96.35           H  
ATOM    716  C   SER A  45       3.509  15.584   1.585  1.00 96.35           C  
ATOM    717  CB  SER A  45       4.389  16.099   3.889  1.00 96.35           C  
ATOM    718  HB2 SER A  45       5.251  16.534   4.396  1.00 96.35           H  
ATOM    719  HB3 SER A  45       3.475  16.453   4.365  1.00 96.35           H  
ATOM    720  O   SER A  45       4.041  14.693   0.916  1.00 96.35           O  
ATOM    721  OG  SER A  45       4.424  14.694   3.984  1.00 96.35           O  
ATOM    722  HG  SER A  45       5.141  14.402   4.552  1.00 96.35           H  
ATOM    723  N   VAL A  46       2.186  15.785   1.586  1.00 96.48           N  
ATOM    724  H   VAL A  46       1.802  16.495   2.192  1.00 96.48           H  
ATOM    725  CA  VAL A  46       1.262  14.962   0.782  1.00 96.48           C  
ATOM    726  HA  VAL A  46       1.662  13.949   0.734  1.00 96.48           H  
ATOM    727  C   VAL A  46       1.155  15.432  -0.668  1.00 96.48           C  
ATOM    728  CB  VAL A  46      -0.138  14.835   1.416  1.00 96.48           C  
ATOM    729  HB  VAL A  46      -0.719  14.137   0.813  1.00 96.48           H  
ATOM    730  O   VAL A  46       0.644  14.697  -1.496  1.00 96.48           O  
ATOM    731  CG1 VAL A  46      -0.051  14.248   2.830  1.00 96.48           C  
ATOM    732 HG11 VAL A  46       0.479  13.297   2.787  1.00 96.48           H  
ATOM    733 HG12 VAL A  46      -1.057  14.064   3.209  1.00 96.48           H  
ATOM    734 HG13 VAL A  46       0.472  14.928   3.502  1.00 96.48           H  
ATOM    735  CG2 VAL A  46      -0.909  16.159   1.461  1.00 96.48           C  
ATOM    736 HG21 VAL A  46      -1.891  15.992   1.905  1.00 96.48           H  
ATOM    737 HG22 VAL A  46      -0.360  16.895   2.048  1.00 96.48           H  
ATOM    738 HG23 VAL A  46      -1.059  16.538   0.450  1.00 96.48           H  
ATOM    739  N   ASN A  47       1.623  16.638  -0.996  1.00 94.77           N  
ATOM    740  H   ASN A  47       2.011  17.217  -0.265  1.00 94.77           H  
ATOM    741  CA  ASN A  47       1.472  17.228  -2.326  1.00 94.77           C  
ATOM    742  HA  ASN A  47       1.083  16.466  -3.001  1.00 94.77           H  
ATOM    743  C   ASN A  47       2.821  17.647  -2.926  1.00 94.77           C  
ATOM    744  CB  ASN A  47       0.428  18.356  -2.249  1.00 94.77           C  
ATOM    745  HB2 ASN A  47       0.885  19.255  -1.834  1.00 94.77           H  
ATOM    746  HB3 ASN A  47      -0.388  18.047  -1.595  1.00 94.77           H  
ATOM    747  O   ASN A  47       2.989  18.783  -3.368  1.00 94.77           O  
ATOM    748  CG  ASN A  47      -0.180  18.700  -3.593  1.00 94.77           C  
ATOM    749  ND2 ASN A  47      -1.087  19.649  -3.616  1.00 94.77           N  
ATOM    750 HD21 ASN A  47      -1.353  20.123  -2.765  1.00 94.77           H  
ATOM    751 HD22 ASN A  47      -1.439  19.882  -4.533  1.00 94.77           H  
ATOM    752  OD1 ASN A  47       0.108  18.128  -4.629  1.00 94.77           O  
ATOM    753  N   HIS A  48       3.804  16.741  -2.905  1.00 92.05           N  
ATOM    754  H   HIS A  48       3.588  15.831  -2.522  1.00 92.05           H  
ATOM    755  CA  HIS A  48       5.076  16.853  -3.635  1.00 92.05           C  
ATOM    756  HA  HIS A  48       5.676  15.988  -3.351  1.00 92.05           H  
ATOM    757  C   HIS A  48       5.938  18.094  -3.317  1.00 92.05           C  
ATOM    758  CB  HIS A  48       4.782  16.733  -5.135  1.00 92.05           C  
ATOM    759  HB2 HIS A  48       4.256  17.632  -5.458  1.00 92.05           H  
ATOM    760  HB3 HIS A  48       5.726  16.675  -5.677  1.00 92.05           H  
ATOM    761  O   HIS A  48       6.860  18.437  -4.063  1.00 92.05           O  
ATOM    762  CG  HIS A  48       3.945  15.537  -5.498  1.00 92.05           C  
ATOM    763  CD2 HIS A  48       2.637  15.531  -5.899  1.00 92.05           C  
ATOM    764  HD2 HIS A  48       2.000  16.396  -6.007  1.00 92.05           H  
ATOM    765  ND1 HIS A  48       4.364  14.233  -5.460  1.00 92.05           N  
ATOM    766  HD1 HIS A  48       5.281  13.929  -5.165  1.00 92.05           H  
ATOM    767  CE1 HIS A  48       3.342  13.453  -5.835  1.00 92.05           C  
ATOM    768  HE1 HIS A  48       3.372  12.374  -5.886  1.00 92.05           H  
ATOM    769  NE2 HIS A  48       2.268  14.202  -6.129  1.00 92.05           N  
ATOM    770  N   GLY A  49       5.640  18.779  -2.212  1.00 93.96           N  
ATOM    771  H   GLY A  49       4.909  18.399  -1.629  1.00 93.96           H  
ATOM    772  CA  GLY A  49       6.212  20.058  -1.812  1.00 93.96           C  
ATOM    773  HA2 GLY A  49       7.294  20.029  -1.933  1.00 93.96           H  
ATOM    774  HA3 GLY A  49       5.998  20.209  -0.754  1.00 93.96           H  
ATOM    775  C   GLY A  49       5.661  21.272  -2.568  1.00 93.96           C  
ATOM    776  O   GLY A  49       6.355  22.282  -2.625  1.00 93.96           O  
ATOM    777  N   ASP A  50       4.456  21.218  -3.144  1.00 95.77           N  
ATOM    778  H   ASP A  50       3.948  20.345  -3.126  1.00 95.77           H  
ATOM    779  CA  ASP A  50       3.864  22.323  -3.913  1.00 95.77           C  
ATOM    780  HA  ASP A  50       4.530  22.541  -4.748  1.00 95.77           H  
ATOM    781  C   ASP A  50       3.720  23.615  -3.090  1.00 95.77           C  
ATOM    782  CB  ASP A  50       2.516  21.911  -4.535  1.00 95.77           C  
ATOM    783  HB2 ASP A  50       1.847  21.576  -3.742  1.00 95.77           H  
ATOM    784  HB3 ASP A  50       2.680  21.073  -5.212  1.00 95.77           H  
ATOM    785  O   ASP A  50       2.841  23.766  -2.234  1.00 95.77           O  
ATOM    786  CG  ASP A  50       1.836  23.058  -5.311  1.00 95.77           C  
ATOM    787  OD1 ASP A  50       2.486  24.103  -5.560  1.00 95.77           O  
ATOM    788  OD2 ASP A  50       0.617  22.967  -5.576  1.00 95.77           O  
ATOM    789  N   CYS A  51       4.549  24.605  -3.424  1.00 97.06           N  
ATOM    790  H   CYS A  51       5.261  24.400  -4.111  1.00 97.06           H  
ATOM    791  CA  CYS A  51       4.529  25.925  -2.811  1.00 97.06           C  
ATOM    792  HA  CYS A  51       4.755  25.812  -1.751  1.00 97.06           H  
ATOM    793  C   CYS A  51       3.178  26.638  -2.914  1.00 97.06           C  
ATOM    794  CB  CYS A  51       5.617  26.775  -3.469  1.00 97.06           C  
ATOM    795  HB2 CYS A  51       5.662  26.555  -4.535  1.00 97.06           H  
ATOM    796  HB3 CYS A  51       5.366  27.830  -3.353  1.00 97.06           H  
ATOM    797  O   CYS A  51       2.823  27.385  -1.997  1.00 97.06           O  
ATOM    798  SG  CYS A  51       7.245  26.519  -2.739  1.00 97.06           S  
ATOM    799  N   GLN A  52       2.405  26.434  -3.983  1.00 96.87           N  
ATOM    800  H   GLN A  52       2.660  25.715  -4.645  1.00 96.87           H  
ATOM    801  CA  GLN A  52       1.088  27.050  -4.110  1.00 96.87           C  
ATOM    802  HA  GLN A  52       1.183  28.114  -3.892  1.00 96.87           H  
ATOM    803  C   GLN A  52       0.113  26.451  -3.093  1.00 96.87           C  
ATOM    804  CB  GLN A  52       0.572  26.898  -5.546  1.00 96.87           C  
ATOM    805  HB2 GLN A  52       0.374  25.848  -5.760  1.00 96.87           H  
ATOM    806  HB3 GLN A  52       1.328  27.263  -6.241  1.00 96.87           H  
ATOM    807  O   GLN A  52      -0.558  27.195  -2.371  1.00 96.87           O  
ATOM    808  CG  GLN A  52      -0.714  27.716  -5.729  1.00 96.87           C  
ATOM    809  HG2 GLN A  52      -0.512  28.756  -5.469  1.00 96.87           H  
ATOM    810  HG3 GLN A  52      -1.487  27.342  -5.058  1.00 96.87           H  
ATOM    811  CD  GLN A  52      -1.268  27.669  -7.143  1.00 96.87           C  
ATOM    812  NE2 GLN A  52      -2.128  28.599  -7.495  1.00 96.87           N  
ATOM    813 HE21 GLN A  52      -2.399  28.603  -8.468  1.00 96.87           H  
ATOM    814 HE22 GLN A  52      -2.299  29.377  -6.875  1.00 96.87           H  
ATOM    815  OE1 GLN A  52      -1.005  26.787  -7.942  1.00 96.87           O  
ATOM    816  N   ALA A  53       0.066  25.122  -2.988  1.00 97.14           N  
ATOM    817  H   ALA A  53       0.622  24.563  -3.620  1.00 97.14           H  
ATOM    818  CA  ALA A  53      -0.747  24.426  -1.998  1.00 97.14           C  
ATOM    819  HA  ALA A  53      -1.788  24.717  -2.137  1.00 97.14           H  
ATOM    820  C   ALA A  53      -0.345  24.809  -0.560  1.00 97.14           C  
ATOM    821  CB  ALA A  53      -0.639  22.922  -2.264  1.00 97.14           C  
ATOM    822  HB1 ALA A  53      -0.887  22.712  -3.304  1.00 97.14           H  
ATOM    823  HB2 ALA A  53      -1.341  22.381  -1.630  1.00 97.14           H  
ATOM    824  HB3 ALA A  53       0.373  22.570  -2.066  1.00 97.14           H  
ATOM    825  O   ALA A  53      -1.208  25.190   0.240  1.00 97.14           O  
ATOM    826  N   MET A  54       0.959  24.814  -0.253  1.00 98.27           N  
ATOM    827  H   MET A  54       1.605  24.469  -0.948  1.00 98.27           H  
ATOM    828  CA  MET A  54       1.491  25.227   1.055  1.00 98.27           C  
ATOM    829  HA  MET A  54       1.083  24.574   1.826  1.00 98.27           H  
ATOM    830  C   MET A  54       1.097  26.671   1.403  1.00 98.27           C  
ATOM    831  CB  MET A  54       3.025  25.106   1.068  1.00 98.27           C  
ATOM    832  HB2 MET A  54       3.396  25.520   2.005  1.00 98.27           H  
ATOM    833  HB3 MET A  54       3.442  25.694   0.250  1.00 98.27           H  
ATOM    834  O   MET A  54       0.582  26.941   2.491  1.00 98.27           O  
ATOM    835  CG  MET A  54       3.535  23.666   0.949  1.00 98.27           C  
ATOM    836  HG2 MET A  54       3.155  23.081   1.786  1.00 98.27           H  
ATOM    837  HG3 MET A  54       3.140  23.211   0.041  1.00 98.27           H  
ATOM    838  SD  MET A  54       5.343  23.522   0.912  1.00 98.27           S  
ATOM    839  CE  MET A  54       5.739  23.824   2.657  1.00 98.27           C  
ATOM    840  HE1 MET A  54       5.240  23.084   3.281  1.00 98.27           H  
ATOM    841  HE2 MET A  54       6.816  23.743   2.804  1.00 98.27           H  
ATOM    842  HE3 MET A  54       5.413  24.823   2.950  1.00 98.27           H  
ATOM    843  N   THR A  55       1.282  27.605   0.466  1.00 98.14           N  
ATOM    844  H   THR A  55       1.715  27.327  -0.404  1.00 98.14           H  
ATOM    845  CA  THR A  55       0.956  29.026   0.668  1.00 98.14           C  
ATOM    846  HA  THR A  55       1.454  29.375   1.572  1.00 98.14           H  
ATOM    847  C   THR A  55      -0.547  29.224   0.867  1.00 98.14           C  
ATOM    848  CB  THR A  55       1.466  29.885  -0.498  1.00 98.14           C  
ATOM    849  HB  THR A  55       0.945  29.606  -1.414  1.00 98.14           H  
ATOM    850  O   THR A  55      -0.959  29.925   1.793  1.00 98.14           O  
ATOM    851  CG2 THR A  55       1.301  31.382  -0.253  1.00 98.14           C  
ATOM    852 HG21 THR A  55       0.334  31.588   0.204  1.00 98.14           H  
ATOM    853 HG22 THR A  55       1.360  31.896  -1.212  1.00 98.14           H  
ATOM    854 HG23 THR A  55       2.088  31.749   0.407  1.00 98.14           H  
ATOM    855  OG1 THR A  55       2.848  29.694  -0.659  1.00 98.14           O  
ATOM    856  HG1 THR A  55       2.962  28.881  -1.157  1.00 98.14           H  
ATOM    857  N   HIS A  56      -1.388  28.570   0.060  1.00 97.77           N  
ATOM    858  H   HIS A  56      -1.009  28.002  -0.684  1.00 97.77           H  
ATOM    859  CA  HIS A  56      -2.840  28.618   0.227  1.00 97.77           C  
ATOM    860  HA  HIS A  56      -3.168  29.656   0.169  1.00 97.77           H  
ATOM    861  C   HIS A  56      -3.276  28.090   1.604  1.00 97.77           C  
ATOM    862  CB  HIS A  56      -3.516  27.822  -0.901  1.00 97.77           C  
ATOM    863  HB2 HIS A  56      -4.560  27.669  -0.628  1.00 97.77           H  
ATOM    864  HB3 HIS A  56      -3.049  26.840  -0.977  1.00 97.77           H  
ATOM    865  O   HIS A  56      -4.108  28.720   2.266  1.00 97.77           O  
ATOM    866  CG  HIS A  56      -3.510  28.469  -2.268  1.00 97.77           C  
ATOM    867  CD2 HIS A  56      -3.054  29.716  -2.619  1.00 97.77           C  
ATOM    868  HD2 HIS A  56      -2.581  30.438  -1.970  1.00 97.77           H  
ATOM    869  ND1 HIS A  56      -4.041  27.910  -3.410  1.00 97.77           N  
ATOM    870  HD1 HIS A  56      -4.264  26.936  -3.556  1.00 97.77           H  
ATOM    871  CE1 HIS A  56      -3.950  28.802  -4.405  1.00 97.77           C  
ATOM    872  HE1 HIS A  56      -4.265  28.629  -5.423  1.00 97.77           H  
ATOM    873  NE2 HIS A  56      -3.350  29.915  -3.972  1.00 97.77           N  
ATOM    874  N   ALA A  57      -2.699  26.976   2.067  1.00 97.38           N  
ATOM    875  H   ALA A  57      -2.028  26.495   1.485  1.00 97.38           H  
ATOM    876  CA  ALA A  57      -2.977  26.419   3.390  1.00 97.38           C  
ATOM    877  HA  ALA A  57      -4.048  26.229   3.469  1.00 97.38           H  
ATOM    878  C   ALA A  57      -2.597  27.396   4.517  1.00 97.38           C  
ATOM    879  CB  ALA A  57      -2.248  25.077   3.520  1.00 97.38           C  
ATOM    880  HB1 ALA A  57      -2.560  24.409   2.717  1.00 97.38           H  
ATOM    881  HB2 ALA A  57      -2.487  24.613   4.477  1.00 97.38           H  
ATOM    882  HB3 ALA A  57      -1.170  25.220   3.455  1.00 97.38           H  
ATOM    883  O   ALA A  57      -3.404  27.641   5.419  1.00 97.38           O  
ATOM    884  N   ALA A  58      -1.416  28.014   4.431  1.00 98.15           N  
ATOM    885  H   ALA A  58      -0.790  27.748   3.684  1.00 98.15           H  
ATOM    886  CA  ALA A  58      -0.944  28.993   5.406  1.00 98.15           C  
ATOM    887  HA  ALA A  58      -0.964  28.533   6.395  1.00 98.15           H  
ATOM    888  C   ALA A  58      -1.825  30.255   5.459  1.00 98.15           C  
ATOM    889  CB  ALA A  58       0.507  29.343   5.067  1.00 98.15           C  
ATOM    890  HB1 ALA A  58       0.579  29.707   4.042  1.00 98.15           H  
ATOM    891  HB2 ALA A  58       1.136  28.460   5.176  1.00 98.15           H  
ATOM    892  HB3 ALA A  58       0.857  30.122   5.744  1.00 98.15           H  
ATOM    893  O   ALA A  58      -2.234  30.685   6.540  1.00 98.15           O  
ATOM    894  N   ILE A  59      -2.171  30.835   4.304  1.00 96.09           N  
ATOM    895  H   ILE A  59      -1.800  30.441   3.451  1.00 96.09           H  
ATOM    896  CA  ILE A  59      -3.006  32.048   4.214  1.00 96.09           C  
ATOM    897  HA  ILE A  59      -2.522  32.850   4.770  1.00 96.09           H  
ATOM    898  C   ILE A  59      -4.379  31.820   4.847  1.00 96.09           C  
ATOM    899  CB  ILE A  59      -3.150  32.486   2.739  1.00 96.09           C  
ATOM    900  HB  ILE A  59      -3.414  31.609   2.148  1.00 96.09           H  
ATOM    901  O   ILE A  59      -4.878  32.698   5.562  1.00 96.09           O  
ATOM    902  CG1 ILE A  59      -1.801  33.042   2.241  1.00 96.09           C  
ATOM    903 HG12 ILE A  59      -0.984  32.387   2.545  1.00 96.09           H  
ATOM    904 HG13 ILE A  59      -1.614  34.020   2.684  1.00 96.09           H  
ATOM    905  CG2 ILE A  59      -4.249  33.552   2.526  1.00 96.09           C  
ATOM    906 HG21 ILE A  59      -3.988  34.467   3.058  1.00 96.09           H  
ATOM    907 HG22 ILE A  59      -4.348  33.784   1.466  1.00 96.09           H  
ATOM    908 HG23 ILE A  59      -5.224  33.191   2.855  1.00 96.09           H  
ATOM    909  CD1 ILE A  59      -1.754  33.159   0.719  1.00 96.09           C  
ATOM    910 HD11 ILE A  59      -1.979  32.198   0.257  1.00 96.09           H  
ATOM    911 HD12 ILE A  59      -2.465  33.907   0.366  1.00 96.09           H  
ATOM    912 HD13 ILE A  59      -0.753  33.474   0.426  1.00 96.09           H  
ATOM    913  N   LEU A  60      -4.982  30.653   4.594  1.00 95.64           N  
ATOM    914  H   LEU A  60      -4.518  29.992   3.987  1.00 95.64           H  
ATOM    915  CA  LEU A  60      -6.285  30.294   5.147  1.00 95.64           C  
ATOM    916  HA  LEU A  60      -6.961  31.131   4.974  1.00 95.64           H  
ATOM    917  C   LEU A  60      -6.205  30.076   6.665  1.00 95.64           C  
ATOM    918  CB  LEU A  60      -6.822  29.055   4.407  1.00 95.64           C  
ATOM    919  HB2 LEU A  60      -6.693  29.193   3.333  1.00 95.64           H  
ATOM    920  HB3 LEU A  60      -6.232  28.188   4.703  1.00 95.64           H  
ATOM    921  O   LEU A  60      -7.043  30.596   7.401  1.00 95.64           O  
ATOM    922  CG  LEU A  60      -8.312  28.780   4.688  1.00 95.64           C  
ATOM    923  HG  LEU A  60      -8.491  28.777   5.763  1.00 95.64           H  
ATOM    924  CD1 LEU A  60      -9.210  29.833   4.031  1.00 95.64           C  
ATOM    925 HD11 LEU A  60      -8.971  29.919   2.971  1.00 95.64           H  
ATOM    926 HD12 LEU A  60      -9.085  30.799   4.519  1.00 95.64           H  
ATOM    927 HD13 LEU A  60     -10.253  29.530   4.123  1.00 95.64           H  
ATOM    928  CD2 LEU A  60      -8.717  27.416   4.139  1.00 95.64           C  
ATOM    929 HD21 LEU A  60      -8.624  27.405   3.053  1.00 95.64           H  
ATOM    930 HD22 LEU A  60      -9.753  27.202   4.401  1.00 95.64           H  
ATOM    931 HD23 LEU A  60      -8.086  26.635   4.564  1.00 95.64           H  
ATOM    932  N   ALA A  61      -5.172  29.377   7.146  1.00 95.88           N  
ATOM    933  H   ALA A  61      -4.513  28.975   6.494  1.00 95.88           H  
ATOM    934  CA  ALA A  61      -4.949  29.139   8.573  1.00 95.88           C  
ATOM    935  HA  ALA A  61      -5.828  28.648   8.990  1.00 95.88           H  
ATOM    936  C   ALA A  61      -4.732  30.443   9.364  1.00 95.88           C  
ATOM    937  CB  ALA A  61      -3.750  28.195   8.712  1.00 95.88           C  
ATOM    938  HB1 ALA A  61      -3.969  27.240   8.234  1.00 95.88           H  
ATOM    939  HB2 ALA A  61      -3.527  28.024   9.766  1.00 95.88           H  
ATOM    940  HB3 ALA A  61      -2.873  28.633   8.236  1.00 95.88           H  
ATOM    941  O   ALA A  61      -5.245  30.593  10.475  1.00 95.88           O  
ATOM    942  N   LEU A  62      -4.027  31.412   8.776  1.00 96.51           N  
ATOM    943  H   LEU A  62      -3.577  31.197   7.898  1.00 96.51           H  
ATOM    944  CA  LEU A  62      -3.751  32.709   9.398  1.00 96.51           C  
ATOM    945  HA  LEU A  62      -3.537  32.552  10.455  1.00 96.51           H  
ATOM    946  C   LEU A  62      -4.923  33.687   9.334  1.00 96.51           C  
ATOM    947  CB  LEU A  62      -2.520  33.322   8.718  1.00 96.51           C  
ATOM    948  HB2 LEU A  62      -2.662  33.279   7.638  1.00 96.51           H  
ATOM    949  HB3 LEU A  62      -2.425  34.369   9.005  1.00 96.51           H  
ATOM    950  O   LEU A  62      -4.929  34.663  10.089  1.00 96.51           O  
ATOM    951  CG  LEU A  62      -1.219  32.603   9.081  1.00 96.51           C  
ATOM    952  HG  LEU A  62      -1.333  31.532   8.912  1.00 96.51           H  
ATOM    953  CD1 LEU A  62      -0.113  33.103   8.173  1.00 96.51           C  
ATOM    954 HD11 LEU A  62      -0.007  34.184   8.268  1.00 96.51           H  
ATOM    955 HD12 LEU A  62      -0.367  32.850   7.143  1.00 96.51           H  
ATOM    956 HD13 LEU A  62       0.824  32.614   8.436  1.00 96.51           H  
ATOM    957  CD2 LEU A  62      -0.827  32.853  10.535  1.00 96.51           C  
ATOM    958 HD21 LEU A  62       0.201  32.527  10.694  1.00 96.51           H  
ATOM    959 HD22 LEU A  62      -0.897  33.915  10.769  1.00 96.51           H  
ATOM    960 HD23 LEU A  62      -1.477  32.282  11.199  1.00 96.51           H  
ATOM    961  N   MET A  63      -5.908  33.455   8.460  1.00 92.12           N  
ATOM    962  H   MET A  63      -5.845  32.620   7.895  1.00 92.12           H  
ATOM    963  CA  MET A  63      -6.970  34.416   8.150  1.00 92.12           C  
ATOM    964  HA  MET A  63      -6.504  35.247   7.621  1.00 92.12           H  
ATOM    965  C   MET A  63      -7.657  35.037   9.375  1.00 92.12           C  
ATOM    966  CB  MET A  63      -7.974  33.793   7.177  1.00 92.12           C  
ATOM    967  HB2 MET A  63      -8.589  33.039   7.669  1.00 92.12           H  
ATOM    968  HB3 MET A  63      -7.415  33.311   6.375  1.00 92.12           H  
ATOM    969  O   MET A  63      -7.773  36.266   9.397  1.00 92.12           O  
ATOM    970  CG  MET A  63      -8.879  34.875   6.584  1.00 92.12           C  
ATOM    971  HG2 MET A  63      -8.257  35.666   6.165  1.00 92.12           H  
ATOM    972  HG3 MET A  63      -9.487  35.303   7.381  1.00 92.12           H  
ATOM    973  SD  MET A  63      -9.987  34.280   5.293  1.00 92.12           S  
ATOM    974  CE  MET A  63      -8.798  33.856   3.992  1.00 92.12           C  
ATOM    975  HE1 MET A  63      -9.347  33.390   3.174  1.00 92.12           H  
ATOM    976  HE2 MET A  63      -8.294  34.753   3.633  1.00 92.12           H  
ATOM    977  HE3 MET A  63      -8.062  33.137   4.354  1.00 92.12           H  
ATOM    978  N   PRO A  64      -8.027  34.276  10.428  1.00 88.94           N  
ATOM    979  CA  PRO A  64      -8.678  34.846  11.608  1.00 88.94           C  
ATOM    980  HA  PRO A  64      -9.616  35.306  11.297  1.00 88.94           H  
ATOM    981  C   PRO A  64      -7.835  35.902  12.340  1.00 88.94           C  
ATOM    982  CB  PRO A  64      -8.978  33.653  12.524  1.00 88.94           C  
ATOM    983  HB2 PRO A  64      -9.921  33.783  13.055  1.00 88.94           H  
ATOM    984  HB3 PRO A  64      -8.163  33.509  13.233  1.00 88.94           H  
ATOM    985  O   PRO A  64      -8.391  36.790  12.983  1.00 88.94           O  
ATOM    986  CG  PRO A  64      -9.027  32.460  11.572  1.00 88.94           C  
ATOM    987  HG2 PRO A  64      -8.797  31.523  12.080  1.00 88.94           H  
ATOM    988  HG3 PRO A  64     -10.001  32.411  11.086  1.00 88.94           H  
ATOM    989  CD  PRO A  64      -7.959  32.823  10.551  1.00 88.94           C  
ATOM    990  HD2 PRO A  64      -6.980  32.537  10.935  1.00 88.94           H  
ATOM    991  HD3 PRO A  64      -8.154  32.304   9.612  1.00 88.94           H  
ATOM    992  N   SER A  65      -6.502  35.848  12.233  1.00 91.29           N  
ATOM    993  H   SER A  65      -6.093  35.136  11.645  1.00 91.29           H  
ATOM    994  CA  SER A  65      -5.615  36.807  12.907  1.00 91.29           C  
ATOM    995  HA  SER A  65      -5.981  36.957  13.922  1.00 91.29           H  
ATOM    996  C   SER A  65      -5.600  38.176  12.224  1.00 91.29           C  
ATOM    997  CB  SER A  65      -4.188  36.264  13.014  1.00 91.29           C  
ATOM    998  HB2 SER A  65      -3.609  36.921  13.663  1.00 91.29           H  
ATOM    999  HB3 SER A  65      -4.194  35.268  13.456  1.00 91.29           H  
ATOM   1000  O   SER A  65      -5.517  39.209  12.895  1.00 91.29           O  
ATOM   1001  OG  SER A  65      -3.559  36.200  11.756  1.00 91.29           O  
ATOM   1002  HG  SER A  65      -3.990  35.537  11.213  1.00 91.29           H  
ATOM   1003  N   TYR A  66      -5.732  38.223  10.896  1.00 89.94           N  
ATOM   1004  H   TYR A  66      -5.798  37.351  10.389  1.00 89.94           H  
ATOM   1005  CA  TYR A  66      -5.616  39.467  10.140  1.00 89.94           C  
ATOM   1006  HA  TYR A  66      -5.288  40.249  10.824  1.00 89.94           H  
ATOM   1007  C   TYR A  66      -6.937  39.948   9.526  1.00 89.94           C  
ATOM   1008  CB  TYR A  66      -4.453  39.421   9.166  1.00 89.94           C  
ATOM   1009  HB2 TYR A  66      -3.538  39.195   9.714  1.00 89.94           H  
ATOM   1010  HB3 TYR A  66      -4.321  40.412   8.732  1.00 89.94           H  
ATOM   1011  O   TYR A  66      -7.069  41.148   9.301  1.00 89.94           O  
ATOM   1012  CG  TYR A  66      -4.636  38.427   8.062  1.00 89.94           C  
ATOM   1013  CD1 TYR A  66      -4.097  37.131   8.157  1.00 89.94           C  
ATOM   1014  HD1 TYR A  66      -3.549  36.829   9.037  1.00 89.94           H  
ATOM   1015  CD2 TYR A  66      -5.294  38.839   6.899  1.00 89.94           C  
ATOM   1016  HD2 TYR A  66      -5.634  39.859   6.792  1.00 89.94           H  
ATOM   1017  CE1 TYR A  66      -4.268  36.217   7.102  1.00 89.94           C  
ATOM   1018  HE1 TYR A  66      -3.872  35.215   7.169  1.00 89.94           H  
ATOM   1019  CE2 TYR A  66      -5.423  37.937   5.843  1.00 89.94           C  
ATOM   1020  HE2 TYR A  66      -5.800  38.300   4.898  1.00 89.94           H  
ATOM   1021  OH  TYR A  66      -5.265  35.714   4.973  1.00 89.94           O  
ATOM   1022  HH  TYR A  66      -4.950  34.830   5.172  1.00 89.94           H  
ATOM   1023  CZ  TYR A  66      -4.978  36.607   5.954  1.00 89.94           C  
ATOM   1024  N   TYR A  67      -7.980  39.122   9.422  1.00 87.16           N  
ATOM   1025  H   TYR A  67      -7.861  38.137   9.611  1.00 87.16           H  
ATOM   1026  CA  TYR A  67      -9.262  39.558   8.865  1.00 87.16           C  
ATOM   1027  HA  TYR A  67      -9.403  40.622   9.056  1.00 87.16           H  
ATOM   1028  C   TYR A  67     -10.481  38.816   9.410  1.00 87.16           C  
ATOM   1029  CB  TYR A  67      -9.187  39.354   7.369  1.00 87.16           C  
ATOM   1030  HB2 TYR A  67      -8.297  39.867   7.006  1.00 87.16           H  
ATOM   1031  HB3 TYR A  67      -9.062  38.284   7.198  1.00 87.16           H  
ATOM   1032  O   TYR A  67     -10.528  37.590   9.444  1.00 87.16           O  
ATOM   1033  CG  TYR A  67     -10.371  39.862   6.576  1.00 87.16           C  
ATOM   1034  CD1 TYR A  67     -11.244  38.952   5.951  1.00 87.16           C  
ATOM   1035  HD1 TYR A  67     -11.146  37.889   6.120  1.00 87.16           H  
ATOM   1036  CD2 TYR A  67     -10.527  41.247   6.365  1.00 87.16           C  
ATOM   1037  HD2 TYR A  67      -9.850  41.947   6.832  1.00 87.16           H  
ATOM   1038  CE1 TYR A  67     -12.264  39.431   5.107  1.00 87.16           C  
ATOM   1039  HE1 TYR A  67     -12.955  38.757   4.624  1.00 87.16           H  
ATOM   1040  CE2 TYR A  67     -11.540  41.724   5.509  1.00 87.16           C  
ATOM   1041  HE2 TYR A  67     -11.654  42.783   5.330  1.00 87.16           H  
ATOM   1042  OH  TYR A  67     -13.408  41.242   4.062  1.00 87.16           O  
ATOM   1043  HH  TYR A  67     -13.485  42.197   3.996  1.00 87.16           H  
ATOM   1044  CZ  TYR A  67     -12.419  40.813   4.884  1.00 87.16           C  
ATOM   1045  N   SER A  68     -11.513  39.585   9.755  1.00 84.07           N  
ATOM   1046  H   SER A  68     -11.449  40.579   9.590  1.00 84.07           H  
ATOM   1047  CA  SER A  68     -12.824  39.055  10.123  1.00 84.07           C  
ATOM   1048  HA  SER A  68     -12.722  38.035  10.492  1.00 84.07           H  
ATOM   1049  C   SER A  68     -13.733  39.051   8.899  1.00 84.07           C  
ATOM   1050  CB  SER A  68     -13.426  39.894  11.249  1.00 84.07           C  
ATOM   1051  HB2 SER A  68     -12.751  39.887  12.105  1.00 84.07           H  
ATOM   1052  HB3 SER A  68     -13.571  40.920  10.912  1.00 84.07           H  
ATOM   1053  O   SER A  68     -14.134  40.110   8.422  1.00 84.07           O  
ATOM   1054  OG  SER A  68     -14.667  39.337  11.630  1.00 84.07           O  
ATOM   1055  HG  SER A  68     -15.021  39.844  12.364  1.00 84.07           H  
ATOM   1056  N   PHE A  69     -14.045  37.864   8.380  1.00 83.25           N  
ATOM   1057  H   PHE A  69     -13.637  37.035   8.788  1.00 83.25           H  
ATOM   1058  CA  PHE A  69     -14.839  37.708   7.156  1.00 83.25           C  
ATOM   1059  HA  PHE A  69     -14.735  38.606   6.547  1.00 83.25           H  
ATOM   1060  C   PHE A  69     -16.344  37.535   7.414  1.00 83.25           C  
ATOM   1061  CB  PHE A  69     -14.262  36.544   6.344  1.00 83.25           C  
ATOM   1062  HB2 PHE A  69     -14.800  36.483   5.398  1.00 83.25           H  
ATOM   1063  HB3 PHE A  69     -13.218  36.757   6.114  1.00 83.25           H  
ATOM   1064  O   PHE A  69     -17.156  37.829   6.540  1.00 83.25           O  
ATOM   1065  CG  PHE A  69     -14.334  35.197   7.032  1.00 83.25           C  
ATOM   1066  CD1 PHE A  69     -13.268  34.747   7.835  1.00 83.25           C  
ATOM   1067  HD1 PHE A  69     -12.372  35.342   7.940  1.00 83.25           H  
ATOM   1068  CD2 PHE A  69     -15.474  34.392   6.870  1.00 83.25           C  
ATOM   1069  HD2 PHE A  69     -16.286  34.720   6.238  1.00 83.25           H  
ATOM   1070  CE1 PHE A  69     -13.358  33.505   8.487  1.00 83.25           C  
ATOM   1071  HE1 PHE A  69     -12.536  33.149   9.089  1.00 83.25           H  
ATOM   1072  CE2 PHE A  69     -15.558  33.146   7.508  1.00 83.25           C  
ATOM   1073  HE2 PHE A  69     -16.422  32.516   7.351  1.00 83.25           H  
ATOM   1074  CZ  PHE A  69     -14.504  32.705   8.324  1.00 83.25           C  
ATOM   1075  HZ  PHE A  69     -14.563  31.738   8.801  1.00 83.25           H  
ATOM   1076  N   LEU A  70     -16.754  37.097   8.612  1.00 82.76           N  
ATOM   1077  H   LEU A  70     -16.052  36.855   9.297  1.00 82.76           H  
ATOM   1078  CA  LEU A  70     -18.166  36.802   8.905  1.00 82.76           C  
ATOM   1079  HA  LEU A  70     -18.555  36.171   8.106  1.00 82.76           H  
ATOM   1080  C   LEU A  70     -19.066  38.048   8.917  1.00 82.76           C  
ATOM   1081  CB  LEU A  70     -18.282  36.043  10.239  1.00 82.76           C  
ATOM   1082  HB2 LEU A  70     -17.744  36.599  11.007  1.00 82.76           H  
ATOM   1083  HB3 LEU A  70     -19.332  36.016  10.528  1.00 82.76           H  
ATOM   1084  O   LEU A  70     -20.262  37.934   8.655  1.00 82.76           O  
ATOM   1085  CG  LEU A  70     -17.765  34.593  10.208  1.00 82.76           C  
ATOM   1086  HG  LEU A  70     -16.716  34.587   9.911  1.00 82.76           H  
ATOM   1087  CD1 LEU A  70     -17.878  33.990  11.609  1.00 82.76           C  
ATOM   1088 HD11 LEU A  70     -17.295  34.580  12.316  1.00 82.76           H  
ATOM   1089 HD12 LEU A  70     -17.486  32.973  11.602  1.00 82.76           H  
ATOM   1090 HD13 LEU A  70     -18.920  33.966  11.927  1.00 82.76           H  
ATOM   1091  CD2 LEU A  70     -18.567  33.709   9.250  1.00 82.76           C  
ATOM   1092 HD21 LEU A  70     -19.630  33.752   9.491  1.00 82.76           H  
ATOM   1093 HD22 LEU A  70     -18.224  32.678   9.339  1.00 82.76           H  
ATOM   1094 HD23 LEU A  70     -18.411  34.021   8.218  1.00 82.76           H  
ATOM   1095  N   GLY A  71     -18.509  39.233   9.184  1.00 74.44           N  
ATOM   1096  H   GLY A  71     -17.514  39.263   9.349  1.00 74.44           H  
ATOM   1097  CA  GLY A  71     -19.266  40.490   9.239  1.00 74.44           C  
ATOM   1098  HA2 GLY A  71     -18.639  41.258   9.691  1.00 74.44           H  
ATOM   1099  HA3 GLY A  71     -20.144  40.351   9.869  1.00 74.44           H  
ATOM   1100  C   GLY A  71     -19.748  41.023   7.883  1.00 74.44           C  
ATOM   1101  O   GLY A  71     -20.530  41.968   7.863  1.00 74.44           O  
ATOM   1102  N   GLY A  72     -19.295  40.450   6.761  1.00 66.06           N  
ATOM   1103  H   GLY A  72     -18.668  39.662   6.833  1.00 66.06           H  
ATOM   1104  CA  GLY A  72     -19.715  40.872   5.422  1.00 66.06           C  
ATOM   1105  HA2 GLY A  72     -19.493  41.932   5.301  1.00 66.06           H  
ATOM   1106  HA3 GLY A  72     -19.151  40.318   4.671  1.00 66.06           H  
ATOM   1107  C   GLY A  72     -21.209  40.648   5.160  1.00 66.06           C  
ATOM   1108  O   GLY A  72     -21.823  39.736   5.721  1.00 66.06           O  
ATOM   1109  N   ALA A  73     -21.796  41.481   4.299  1.00 65.97           N  
ATOM   1110  H   ALA A  73     -21.234  42.181   3.836  1.00 65.97           H  
ATOM   1111  CA  ALA A  73     -23.179  41.324   3.857  1.00 65.97           C  
ATOM   1112  HA  ALA A  73     -23.786  41.039   4.716  1.00 65.97           H  
ATOM   1113  C   ALA A  73     -23.296  40.217   2.795  1.00 65.97           C  
ATOM   1114  CB  ALA A  73     -23.699  42.671   3.340  1.00 65.97           C  
ATOM   1115  HB1 ALA A  73     -23.117  42.987   2.474  1.00 65.97           H  
ATOM   1116  HB2 ALA A  73     -23.621  43.425   4.123  1.00 65.97           H  
ATOM   1117  HB3 ALA A  73     -24.744  42.573   3.046  1.00 65.97           H  
ATOM   1118  O   ALA A  73     -22.478  40.148   1.881  1.00 65.97           O  
ATOM   1119  N   GLY A  74     -24.348  39.399   2.899  1.00 73.13           N  
ATOM   1120  H   GLY A  74     -24.967  39.515   3.688  1.00 73.13           H  
ATOM   1121  CA  GLY A  74     -24.672  38.350   1.929  1.00 73.13           C  
ATOM   1122  HA2 GLY A  74     -24.562  38.746   0.920  1.00 73.13           H  
ATOM   1123  HA3 GLY A  74     -25.716  38.065   2.062  1.00 73.13           H  
ATOM   1124  C   GLY A  74     -23.811  37.086   2.031  1.00 73.13           C  
ATOM   1125  O   GLY A  74     -22.733  37.080   2.624  1.00 73.13           O  
ATOM   1126  N   GLY A  75     -24.327  36.013   1.434  1.00 84.14           N  
ATOM   1127  H   GLY A  75     -25.226  36.101   0.982  1.00 84.14           H  
ATOM   1128  CA  GLY A  75     -23.669  34.713   1.334  1.00 84.14           C  
ATOM   1129  HA2 GLY A  75     -22.651  34.841   0.966  1.00 84.14           H  
ATOM   1130  HA3 GLY A  75     -24.215  34.122   0.599  1.00 84.14           H  
ATOM   1131  C   GLY A  75     -23.608  33.909   2.633  1.00 84.14           C  
ATOM   1132  O   GLY A  75     -23.750  34.434   3.743  1.00 84.14           O  
ATOM   1133  N   SER A  76     -23.388  32.607   2.481  1.00 90.19           N  
ATOM   1134  H   SER A  76     -23.266  32.242   1.547  1.00 90.19           H  
ATOM   1135  CA  SER A  76     -23.145  31.698   3.601  1.00 90.19           C  
ATOM   1136  HA  SER A  76     -23.944  31.835   4.329  1.00 90.19           H  
ATOM   1137  C   SER A  76     -21.790  31.982   4.271  1.00 90.19           C  
ATOM   1138  CB  SER A  76     -23.195  30.252   3.107  1.00 90.19           C  
ATOM   1139  HB2 SER A  76     -24.088  30.101   2.501  1.00 90.19           H  
ATOM   1140  HB3 SER A  76     -23.231  29.563   3.950  1.00 90.19           H  
ATOM   1141  O   SER A  76     -20.916  32.629   3.681  1.00 90.19           O  
ATOM   1142  OG  SER A  76     -22.047  29.978   2.336  1.00 90.19           O  
ATOM   1143  HG  SER A  76     -22.301  29.191   1.848  1.00 90.19           H  
ATOM   1144  N   PRO A  77     -21.550  31.485   5.499  1.00 91.00           N  
ATOM   1145  CA  PRO A  77     -20.228  31.551   6.122  1.00 91.00           C  
ATOM   1146  HA  PRO A  77     -20.000  32.592   6.347  1.00 91.00           H  
ATOM   1147  C   PRO A  77     -19.106  30.979   5.238  1.00 91.00           C  
ATOM   1148  CB  PRO A  77     -20.374  30.770   7.432  1.00 91.00           C  
ATOM   1149  HB2 PRO A  77     -19.720  31.158   8.213  1.00 91.00           H  
ATOM   1150  HB3 PRO A  77     -20.178  29.710   7.267  1.00 91.00           H  
ATOM   1151  O   PRO A  77     -18.016  31.555   5.204  1.00 91.00           O  
ATOM   1152  CG  PRO A  77     -21.849  30.958   7.784  1.00 91.00           C  
ATOM   1153  HG2 PRO A  77     -22.216  30.179   8.452  1.00 91.00           H  
ATOM   1154  HG3 PRO A  77     -22.001  31.944   8.223  1.00 91.00           H  
ATOM   1155  CD  PRO A  77     -22.519  30.897   6.414  1.00 91.00           C  
ATOM   1156  HD2 PRO A  77     -22.702  29.858   6.140  1.00 91.00           H  
ATOM   1157  HD3 PRO A  77     -23.455  31.456   6.432  1.00 91.00           H  
ATOM   1158  N   GLY A  78     -19.385  29.906   4.487  1.00 91.82           N  
ATOM   1159  H   GLY A  78     -20.314  29.512   4.523  1.00 91.82           H  
ATOM   1160  CA  GLY A  78     -18.446  29.301   3.539  1.00 91.82           C  
ATOM   1161  HA2 GLY A  78     -18.894  28.394   3.133  1.00 91.82           H  
ATOM   1162  HA3 GLY A  78     -17.521  29.035   4.050  1.00 91.82           H  
ATOM   1163  C   GLY A  78     -18.116  30.230   2.371  1.00 91.82           C  
ATOM   1164  O   GLY A  78     -16.946  30.475   2.080  1.00 91.82           O  
ATOM   1165  N   GLN A  79     -19.129  30.856   1.772  1.00 92.44           N  
ATOM   1166  H   GLN A  79     -20.074  30.612   2.034  1.00 92.44           H  
ATOM   1167  CA  GLN A  79     -18.932  31.842   0.706  1.00 92.44           C  
ATOM   1168  HA  GLN A  79     -18.338  31.394  -0.091  1.00 92.44           H  
ATOM   1169  C   GLN A  79     -18.181  33.087   1.196  1.00 92.44           C  
ATOM   1170  CB  GLN A  79     -20.294  32.242   0.136  1.00 92.44           C  
ATOM   1171  HB2 GLN A  79     -20.941  32.542   0.961  1.00 92.44           H  
ATOM   1172  HB3 GLN A  79     -20.170  33.096  -0.530  1.00 92.44           H  
ATOM   1173  O   GLN A  79     -17.306  33.601   0.498  1.00 92.44           O  
ATOM   1174  CG  GLN A  79     -20.947  31.100  -0.658  1.00 92.44           C  
ATOM   1175  HG2 GLN A  79     -20.939  30.175  -0.082  1.00 92.44           H  
ATOM   1176  HG3 GLN A  79     -20.376  30.929  -1.570  1.00 92.44           H  
ATOM   1177  CD  GLN A  79     -22.394  31.406  -1.027  1.00 92.44           C  
ATOM   1178  NE2 GLN A  79     -22.961  30.686  -1.965  1.00 92.44           N  
ATOM   1179 HE21 GLN A  79     -23.951  30.826  -2.107  1.00 92.44           H  
ATOM   1180 HE22 GLN A  79     -22.504  29.848  -2.295  1.00 92.44           H  
ATOM   1181  OE1 GLN A  79     -23.034  32.300  -0.487  1.00 92.44           O  
ATOM   1182  N   LYS A  80     -18.460  33.566   2.416  1.00 91.38           N  
ATOM   1183  H   LYS A  80     -19.214  33.130   2.928  1.00 91.38           H  
ATOM   1184  CA  LYS A  80     -17.716  34.683   3.021  1.00 91.38           C  
ATOM   1185  HA  LYS A  80     -17.734  35.533   2.338  1.00 91.38           H  
ATOM   1186  C   LYS A  80     -16.240  34.332   3.232  1.00 91.38           C  
ATOM   1187  CB  LYS A  80     -18.360  35.104   4.348  1.00 91.38           C  
ATOM   1188  HB2 LYS A  80     -17.703  35.827   4.831  1.00 91.38           H  
ATOM   1189  HB3 LYS A  80     -18.448  34.231   4.994  1.00 91.38           H  
ATOM   1190  O   LYS A  80     -15.377  35.163   2.949  1.00 91.38           O  
ATOM   1191  CG  LYS A  80     -19.737  35.763   4.186  1.00 91.38           C  
ATOM   1192  HG2 LYS A  80     -19.634  36.683   3.611  1.00 91.38           H  
ATOM   1193  HG3 LYS A  80     -20.419  35.097   3.657  1.00 91.38           H  
ATOM   1194  CD  LYS A  80     -20.308  36.086   5.571  1.00 91.38           C  
ATOM   1195  HD2 LYS A  80     -19.663  36.822   6.053  1.00 91.38           H  
ATOM   1196  HD3 LYS A  80     -20.338  35.179   6.174  1.00 91.38           H  
ATOM   1197  CE  LYS A  80     -21.722  36.654   5.455  1.00 91.38           C  
ATOM   1198  HE2 LYS A  80     -22.378  35.903   5.015  1.00 91.38           H  
ATOM   1199  HE3 LYS A  80     -21.695  37.497   4.765  1.00 91.38           H  
ATOM   1200  NZ  LYS A  80     -22.235  37.103   6.773  1.00 91.38           N  
ATOM   1201  HZ1 LYS A  80     -23.075  37.648   6.645  1.00 91.38           H  
ATOM   1202  HZ2 LYS A  80     -22.425  36.341   7.409  1.00 91.38           H  
ATOM   1203  HZ3 LYS A  80     -21.564  37.707   7.226  1.00 91.38           H  
ATOM   1204  N   LEU A  81     -15.946  33.112   3.689  1.00 92.04           N  
ATOM   1205  H   LEU A  81     -16.706  32.484   3.910  1.00 92.04           H  
ATOM   1206  CA  LEU A  81     -14.576  32.612   3.822  1.00 92.04           C  
ATOM   1207  HA  LEU A  81     -14.015  33.306   4.448  1.00 92.04           H  
ATOM   1208  C   LEU A  81     -13.878  32.545   2.458  1.00 92.04           C  
ATOM   1209  CB  LEU A  81     -14.603  31.231   4.504  1.00 92.04           C  
ATOM   1210  HB2 LEU A  81     -15.069  31.326   5.485  1.00 92.04           H  
ATOM   1211  HB3 LEU A  81     -15.221  30.555   3.913  1.00 92.04           H  
ATOM   1212  O   LEU A  81     -12.760  33.038   2.314  1.00 92.04           O  
ATOM   1213  CG  LEU A  81     -13.217  30.579   4.668  1.00 92.04           C  
ATOM   1214  HG  LEU A  81     -12.742  30.467   3.694  1.00 92.04           H  
ATOM   1215  CD1 LEU A  81     -12.303  31.404   5.573  1.00 92.04           C  
ATOM   1216 HD11 LEU A  81     -12.094  32.366   5.104  1.00 92.04           H  
ATOM   1217 HD12 LEU A  81     -12.780  31.560   6.540  1.00 92.04           H  
ATOM   1218 HD13 LEU A  81     -11.358  30.882   5.724  1.00 92.04           H  
ATOM   1219  CD2 LEU A  81     -13.373  29.188   5.279  1.00 92.04           C  
ATOM   1220 HD21 LEU A  81     -13.849  29.254   6.257  1.00 92.04           H  
ATOM   1221 HD22 LEU A  81     -12.396  28.715   5.379  1.00 92.04           H  
ATOM   1222 HD23 LEU A  81     -13.986  28.571   4.623  1.00 92.04           H  
ATOM   1223  N   ALA A  82     -14.553  31.999   1.448  1.00 92.55           N  
ATOM   1224  H   ALA A  82     -15.445  31.564   1.638  1.00 92.55           H  
ATOM   1225  CA  ALA A  82     -14.026  31.898   0.094  1.00 92.55           C  
ATOM   1226  HA  ALA A  82     -13.084  31.350   0.124  1.00 92.55           H  
ATOM   1227  C   ALA A  82     -13.740  33.270  -0.529  1.00 92.55           C  
ATOM   1228  CB  ALA A  82     -15.018  31.100  -0.743  1.00 92.55           C  
ATOM   1229  HB1 ALA A  82     -14.625  30.990  -1.753  1.00 92.55           H  
ATOM   1230  HB2 ALA A  82     -15.980  31.611  -0.791  1.00 92.55           H  
ATOM   1231  HB3 ALA A  82     -15.154  30.113  -0.300  1.00 92.55           H  
ATOM   1232  O   ALA A  82     -12.674  33.475  -1.103  1.00 92.55           O  
ATOM   1233  N   ASN A  83     -14.631  34.246  -0.346  1.00 89.94           N  
ATOM   1234  H   ASN A  83     -15.519  33.999   0.067  1.00 89.94           H  
ATOM   1235  CA  ASN A  83     -14.428  35.619  -0.813  1.00 89.94           C  
ATOM   1236  HA  ASN A  83     -14.206  35.603  -1.880  1.00 89.94           H  
ATOM   1237  C   ASN A  83     -13.242  36.299  -0.113  1.00 89.94           C  
ATOM   1238  CB  ASN A  83     -15.730  36.401  -0.574  1.00 89.94           C  
ATOM   1239  HB2 ASN A  83     -15.548  37.467  -0.714  1.00 89.94           H  
ATOM   1240  HB3 ASN A  83     -16.068  36.245   0.451  1.00 89.94           H  
ATOM   1241  O   ASN A  83     -12.469  37.028  -0.744  1.00 89.94           O  
ATOM   1242  CG  ASN A  83     -16.839  36.008  -1.533  1.00 89.94           C  
ATOM   1243  ND2 ASN A  83     -18.072  36.314  -1.207  1.00 89.94           N  
ATOM   1244 HD21 ASN A  83     -18.292  36.701  -0.301  1.00 89.94           H  
ATOM   1245 HD22 ASN A  83     -18.778  35.994  -1.854  1.00 89.94           H  
ATOM   1246  OD1 ASN A  83     -16.616  35.474  -2.603  1.00 89.94           O  
ATOM   1247  N   ALA A  84     -13.079  36.051   1.188  1.00 90.68           N  
ATOM   1248  H   ALA A  84     -13.755  35.469   1.661  1.00 90.68           H  
ATOM   1249  CA  ALA A  84     -11.933  36.534   1.945  1.00 90.68           C  
ATOM   1250  HA  ALA A  84     -11.841  37.609   1.792  1.00 90.68           H  
ATOM   1251  C   ALA A  84     -10.623  35.883   1.479  1.00 90.68           C  
ATOM   1252  CB  ALA A  84     -12.198  36.275   3.426  1.00 90.68           C  
ATOM   1253  HB1 ALA A  84     -11.389  36.698   4.022  1.00 90.68           H  
ATOM   1254  HB2 ALA A  84     -12.261  35.203   3.617  1.00 90.68           H  
ATOM   1255  HB3 ALA A  84     -13.148  36.733   3.701  1.00 90.68           H  
ATOM   1256  O   ALA A  84      -9.603  36.565   1.412  1.00 90.68           O  
ATOM   1257  N   PHE A  85     -10.650  34.596   1.121  1.00 92.37           N  
ATOM   1258  H   PHE A  85     -11.506  34.077   1.257  1.00 92.37           H  
ATOM   1259  CA  PHE A  85      -9.511  33.895   0.532  1.00 92.37           C  
ATOM   1260  HA  PHE A  85      -8.625  34.073   1.142  1.00 92.37           H  
ATOM   1261  C   PHE A  85      -9.179  34.420  -0.867  1.00 92.37           C  
ATOM   1262  CB  PHE A  85      -9.779  32.382   0.513  1.00 92.37           C  
ATOM   1263  HB2 PHE A  85      -9.822  32.000   1.533  1.00 92.37           H  
ATOM   1264  HB3 PHE A  85     -10.750  32.193   0.055  1.00 92.37           H  
ATOM   1265  O   PHE A  85      -8.026  34.755  -1.122  1.00 92.37           O  
ATOM   1266  CG  PHE A  85      -8.720  31.622  -0.257  1.00 92.37           C  
ATOM   1267  CD1 PHE A  85      -8.985  31.195  -1.573  1.00 92.37           C  
ATOM   1268  HD1 PHE A  85      -9.963  31.339  -2.008  1.00 92.37           H  
ATOM   1269  CD2 PHE A  85      -7.439  31.438   0.296  1.00 92.37           C  
ATOM   1270  HD2 PHE A  85      -7.227  31.770   1.302  1.00 92.37           H  
ATOM   1271  CE1 PHE A  85      -7.964  30.614  -2.342  1.00 92.37           C  
ATOM   1272  HE1 PHE A  85      -8.162  30.315  -3.361  1.00 92.37           H  
ATOM   1273  CE2 PHE A  85      -6.417  30.856  -0.475  1.00 92.37           C  
ATOM   1274  HE2 PHE A  85      -5.427  30.735  -0.061  1.00 92.37           H  
ATOM   1275  CZ  PHE A  85      -6.677  30.460  -1.800  1.00 92.37           C  
ATOM   1276  HZ  PHE A  85      -5.887  30.044  -2.408  1.00 92.37           H  
ATOM   1277  N   ALA A  86     -10.173  34.571  -1.744  1.00 91.61           N  
ATOM   1278  H   ALA A  86     -11.093  34.250  -1.479  1.00 91.61           H  
ATOM   1279  CA  ALA A  86      -9.997  35.032  -3.122  1.00 91.61           C  
ATOM   1280  HA  ALA A  86      -9.446  34.275  -3.682  1.00 91.61           H  
ATOM   1281  C   ALA A  86      -9.220  36.353  -3.205  1.00 91.61           C  
ATOM   1282  CB  ALA A  86     -11.385  35.201  -3.745  1.00 91.61           C  
ATOM   1283  HB1 ALA A  86     -11.286  35.443  -4.803  1.00 91.61           H  
ATOM   1284  HB2 ALA A  86     -11.949  34.273  -3.647  1.00 91.61           H  
ATOM   1285  HB3 ALA A  86     -11.935  35.997  -3.244  1.00 91.61           H  
ATOM   1286  O   ALA A  86      -8.355  36.518  -4.059  1.00 91.61           O  
ATOM   1287  N   ALA A  87      -9.474  37.267  -2.265  1.00 89.34           N  
ATOM   1288  H   ALA A  87     -10.197  37.059  -1.592  1.00 89.34           H  
ATOM   1289  CA  ALA A  87      -8.801  38.562  -2.190  1.00 89.34           C  
ATOM   1290  HA  ALA A  87      -8.841  39.032  -3.173  1.00 89.34           H  
ATOM   1291  C   ALA A  87      -7.314  38.494  -1.789  1.00 89.34           C  
ATOM   1292  CB  ALA A  87      -9.597  39.416  -1.205  1.00 89.34           C  
ATOM   1293  HB1 ALA A  87     -10.639  39.431  -1.526  1.00 89.34           H  
ATOM   1294  HB2 ALA A  87      -9.201  40.432  -1.196  1.00 89.34           H  
ATOM   1295  HB3 ALA A  87      -9.530  38.992  -0.203  1.00 89.34           H  
ATOM   1296  O   ALA A  87      -6.614  39.500  -1.880  1.00 89.34           O  
ATOM   1297  N   ARG A  88      -6.841  37.341  -1.300  1.00 91.50           N  
ATOM   1298  H   ARG A  88      -7.482  36.563  -1.254  1.00 91.50           H  
ATOM   1299  CA  ARG A  88      -5.479  37.132  -0.774  1.00 91.50           C  
ATOM   1300  HA  ARG A  88      -4.837  37.966  -1.057  1.00 91.50           H  
ATOM   1301  C   ARG A  88      -4.796  35.886  -1.301  1.00 91.50           C  
ATOM   1302  CB  ARG A  88      -5.530  37.040   0.746  1.00 91.50           C  
ATOM   1303  HB2 ARG A  88      -6.283  36.298   1.013  1.00 91.50           H  
ATOM   1304  HB3 ARG A  88      -4.577  36.702   1.154  1.00 91.50           H  
ATOM   1305  O   ARG A  88      -3.696  35.595  -0.844  1.00 91.50           O  
ATOM   1306  CG  ARG A  88      -5.828  38.407   1.346  1.00 91.50           C  
ATOM   1307  HG2 ARG A  88      -6.297  39.085   0.632  1.00 91.50           H  
ATOM   1308  HG3 ARG A  88      -4.919  38.874   1.725  1.00 91.50           H  
ATOM   1309  CD  ARG A  88      -6.778  38.162   2.475  1.00 91.50           C  
ATOM   1310  HD2 ARG A  88      -6.310  37.480   3.186  1.00 91.50           H  
ATOM   1311  HD3 ARG A  88      -7.665  37.676   2.070  1.00 91.50           H  
ATOM   1312  NE  ARG A  88      -7.178  39.439   3.051  1.00 91.50           N  
ATOM   1313  HE  ARG A  88      -6.965  40.267   2.512  1.00 91.50           H  
ATOM   1314  NH1 ARG A  88      -8.274  38.490   4.766  1.00 91.50           N  
ATOM   1315 HH11 ARG A  88      -7.720  37.660   4.613  1.00 91.50           H  
ATOM   1316 HH12 ARG A  88      -9.084  38.471   5.368  1.00 91.50           H  
ATOM   1317  NH2 ARG A  88      -8.848  40.551   4.057  1.00 91.50           N  
ATOM   1318 HH21 ARG A  88      -9.651  40.540   4.670  1.00 91.50           H  
ATOM   1319 HH22 ARG A  88      -8.853  41.199   3.282  1.00 91.50           H  
ATOM   1320  CZ  ARG A  88      -8.087  39.505   3.976  1.00 91.50           C  
ATOM   1321  N   ARG A  89      -5.413  35.154  -2.229  1.00 89.80           N  
ATOM   1322  H   ARG A  89      -6.346  35.428  -2.501  1.00 89.80           H  
ATOM   1323  CA  ARG A  89      -4.872  33.897  -2.766  1.00 89.80           C  
ATOM   1324  HA  ARG A  89      -4.812  33.168  -1.959  1.00 89.80           H  
ATOM   1325  C   ARG A  89      -3.439  34.058  -3.290  1.00 89.80           C  
ATOM   1326  CB  ARG A  89      -5.836  33.343  -3.825  1.00 89.80           C  
ATOM   1327  HB2 ARG A  89      -6.844  33.314  -3.414  1.00 89.80           H  
ATOM   1328  HB3 ARG A  89      -5.537  32.322  -4.064  1.00 89.80           H  
ATOM   1329  O   ARG A  89      -2.619  33.175  -3.088  1.00 89.80           O  
ATOM   1330  CG  ARG A  89      -5.828  34.170  -5.115  1.00 89.80           C  
ATOM   1331  HG2 ARG A  89      -6.036  35.218  -4.902  1.00 89.80           H  
ATOM   1332  HG3 ARG A  89      -4.844  34.086  -5.578  1.00 89.80           H  
ATOM   1333  CD  ARG A  89      -6.854  33.646  -6.108  1.00 89.80           C  
ATOM   1334  HD2 ARG A  89      -6.720  32.570  -6.220  1.00 89.80           H  
ATOM   1335  HD3 ARG A  89      -7.856  33.845  -5.729  1.00 89.80           H  
ATOM   1336  NE  ARG A  89      -6.659  34.303  -7.407  1.00 89.80           N  
ATOM   1337  HE  ARG A  89      -5.883  34.946  -7.467  1.00 89.80           H  
ATOM   1338  NH1 ARG A  89      -8.291  33.147  -8.527  1.00 89.80           N  
ATOM   1339 HH11 ARG A  89      -8.806  32.944  -9.372  1.00 89.80           H  
ATOM   1340 HH12 ARG A  89      -8.523  32.663  -7.672  1.00 89.80           H  
ATOM   1341  NH2 ARG A  89      -7.036  34.666  -9.607  1.00 89.80           N  
ATOM   1342 HH21 ARG A  89      -7.507  34.439 -10.471  1.00 89.80           H  
ATOM   1343 HH22 ARG A  89      -6.249  35.299  -9.594  1.00 89.80           H  
ATOM   1344  CZ  ARG A  89      -7.332  34.036  -8.506  1.00 89.80           C  
ATOM   1345  N   ASP A  90      -3.115  35.241  -3.814  1.00 91.83           N  
ATOM   1346  H   ASP A  90      -3.869  35.892  -3.983  1.00 91.83           H  
ATOM   1347  CA  ASP A  90      -1.790  35.609  -4.331  1.00 91.83           C  
ATOM   1348  HA  ASP A  90      -1.347  34.717  -4.775  1.00 91.83           H  
ATOM   1349  C   ASP A  90      -0.814  36.084  -3.229  1.00 91.83           C  
ATOM   1350  CB  ASP A  90      -1.955  36.642  -5.460  1.00 91.83           C  
ATOM   1351  HB2 ASP A  90      -0.988  36.818  -5.930  1.00 91.83           H  
ATOM   1352  HB3 ASP A  90      -2.298  37.581  -5.027  1.00 91.83           H  
ATOM   1353  O   ASP A  90       0.148  36.801  -3.498  1.00 91.83           O  
ATOM   1354  CG  ASP A  90      -2.947  36.191  -6.544  1.00 91.83           C  
ATOM   1355  OD1 ASP A  90      -2.880  35.022  -6.977  1.00 91.83           O  
ATOM   1356  OD2 ASP A  90      -3.841  36.995  -6.891  1.00 91.83           O  
ATOM   1357  N   ASN A  91      -1.070  35.717  -1.967  1.00 94.60           N  
ATOM   1358  H   ASN A  91      -1.889  35.144  -1.816  1.00 94.60           H  
ATOM   1359  CA  ASN A  91      -0.232  36.013  -0.805  1.00 94.60           C  
ATOM   1360  HA  ASN A  91      -0.786  35.686   0.075  1.00 94.60           H  
ATOM   1361  C   ASN A  91       0.026  37.510  -0.581  1.00 94.60           C  
ATOM   1362  CB  ASN A  91       1.050  35.164  -0.893  1.00 94.60           C  
ATOM   1363  HB2 ASN A  91       1.665  35.543  -1.709  1.00 94.60           H  
ATOM   1364  HB3 ASN A  91       0.791  34.133  -1.132  1.00 94.60           H  
ATOM   1365  O   ASN A  91       1.132  37.904  -0.238  1.00 94.60           O  
ATOM   1366  CG  ASN A  91       1.890  35.166   0.372  1.00 94.60           C  
ATOM   1367  ND2 ASN A  91       3.109  34.703   0.255  1.00 94.60           N  
ATOM   1368 HD21 ASN A  91       3.696  34.693   1.077  1.00 94.60           H  
ATOM   1369 HD22 ASN A  91       3.416  34.288  -0.613  1.00 94.60           H  
ATOM   1370  OD1 ASN A  91       1.481  35.569   1.456  1.00 94.60           O  
ATOM   1371  N   GLN A  92      -0.984  38.362  -0.748  1.00 92.20           N  
ATOM   1372  H   GLN A  92      -1.873  37.988  -1.049  1.00 92.20           H  
ATOM   1373  CA  GLN A  92      -0.894  39.803  -0.478  1.00 92.20           C  
ATOM   1374  HA  GLN A  92       0.027  40.029   0.060  1.00 92.20           H  
ATOM   1375  C   GLN A  92      -2.065  40.236   0.396  1.00 92.20           C  
ATOM   1376  CB  GLN A  92      -0.892  40.596  -1.793  1.00 92.20           C  
ATOM   1377  HB2 GLN A  92      -1.764  40.313  -2.381  1.00 92.20           H  
ATOM   1378  HB3 GLN A  92      -0.960  41.660  -1.563  1.00 92.20           H  
ATOM   1379  O   GLN A  92      -3.196  39.826   0.147  1.00 92.20           O  
ATOM   1380  CG  GLN A  92       0.379  40.358  -2.621  1.00 92.20           C  
ATOM   1381  HG2 GLN A  92       0.499  39.292  -2.811  1.00 92.20           H  
ATOM   1382  HG3 GLN A  92       1.246  40.701  -2.057  1.00 92.20           H  
ATOM   1383  CD  GLN A  92       0.359  41.071  -3.969  1.00 92.20           C  
ATOM   1384  NE2 GLN A  92       1.348  40.836  -4.801  1.00 92.20           N  
ATOM   1385 HE21 GLN A  92       1.274  41.252  -5.718  1.00 92.20           H  
ATOM   1386 HE22 GLN A  92       2.015  40.108  -4.589  1.00 92.20           H  
ATOM   1387  OE1 GLN A  92      -0.527  41.844  -4.308  1.00 92.20           O  
ATOM   1388  N   TYR A  93      -1.820  41.081   1.403  1.00 89.44           N  
ATOM   1389  H   TYR A  93      -0.866  41.362   1.583  1.00 89.44           H  
ATOM   1390  CA  TYR A  93      -2.891  41.564   2.285  1.00 89.44           C  
ATOM   1391  HA  TYR A  93      -3.356  40.706   2.769  1.00 89.44           H  
ATOM   1392  C   TYR A  93      -3.998  42.286   1.509  1.00 89.44           C  
ATOM   1393  CB  TYR A  93      -2.315  42.496   3.358  1.00 89.44           C  
ATOM   1394  HB2 TYR A  93      -1.578  43.159   2.905  1.00 89.44           H  
ATOM   1395  HB3 TYR A  93      -3.117  43.120   3.752  1.00 89.44           H  
ATOM   1396  O   TYR A  93      -5.167  41.904   1.599  1.00 89.44           O  
ATOM   1397  CG  TYR A  93      -1.693  41.777   4.528  1.00 89.44           C  
ATOM   1398  CD1 TYR A  93      -2.509  40.988   5.359  1.00 89.44           C  
ATOM   1399  HD1 TYR A  93      -3.552  40.836   5.123  1.00 89.44           H  
ATOM   1400  CD2 TYR A  93      -0.313  41.885   4.786  1.00 89.44           C  
ATOM   1401  HD2 TYR A  93       0.320  42.468   4.134  1.00 89.44           H  
ATOM   1402  CE1 TYR A  93      -1.955  40.323   6.459  1.00 89.44           C  
ATOM   1403  HE1 TYR A  93      -2.551  39.676   7.085  1.00 89.44           H  
ATOM   1404  CE2 TYR A  93       0.244  41.224   5.896  1.00 89.44           C  
ATOM   1405  HE2 TYR A  93       1.300  41.296   6.108  1.00 89.44           H  
ATOM   1406  OH  TYR A  93      -0.080  39.778   7.782  1.00 89.44           O  
ATOM   1407  HH  TYR A  93       0.830  40.024   7.966  1.00 89.44           H  
ATOM   1408  CZ  TYR A  93      -0.584  40.446   6.728  1.00 89.44           C  
ATOM   1409  N   ASN A  94      -3.603  43.310   0.748  1.00 83.58           N  
ATOM   1410  H   ASN A  94      -2.633  43.586   0.806  1.00 83.58           H  
ATOM   1411  CA  ASN A  94      -4.456  44.094  -0.136  1.00 83.58           C  
ATOM   1412  HA  ASN A  94      -5.425  43.606  -0.245  1.00 83.58           H  
ATOM   1413  C   ASN A  94      -3.809  44.162  -1.521  1.00 83.58           C  
ATOM   1414  CB  ASN A  94      -4.662  45.494   0.461  1.00 83.58           C  
ATOM   1415  HB2 ASN A  94      -5.250  46.097  -0.231  1.00 83.58           H  
ATOM   1416  HB3 ASN A  94      -3.688  45.969   0.580  1.00 83.58           H  
ATOM   1417  O   ASN A  94      -3.259  45.199  -1.907  1.00 83.58           O  
ATOM   1418  CG  ASN A  94      -5.370  45.495   1.790  1.00 83.58           C  
ATOM   1419  ND2 ASN A  94      -5.173  46.509   2.594  1.00 83.58           N  
ATOM   1420 HD21 ASN A  94      -5.634  46.511   3.492  1.00 83.58           H  
ATOM   1421 HD22 ASN A  94      -4.608  47.273   2.250  1.00 83.58           H  
ATOM   1422  OD1 ASN A  94      -6.167  44.631   2.088  1.00 83.58           O  
ATOM   1423  N   GLY A  95      -3.846  43.038  -2.239  1.00 66.63           N  
ATOM   1424  H   GLY A  95      -4.268  42.212  -1.840  1.00 66.63           H  
ATOM   1425  CA  GLY A  95      -3.386  42.979  -3.623  1.00 66.63           C  
ATOM   1426  HA2 GLY A  95      -2.368  43.363  -3.677  1.00 66.63           H  
ATOM   1427  HA3 GLY A  95      -3.373  41.941  -3.955  1.00 66.63           H  
ATOM   1428  C   GLY A  95      -4.254  43.803  -4.581  1.00 66.63           C  
ATOM   1429  O   GLY A  95      -5.106  44.598  -4.174  1.00 66.63           O  
ATOM   1430  N   ALA A  96      -4.051  43.591  -5.884  1.00 55.72           N  
ATOM   1431  H   ALA A  96      -3.342  42.924  -6.151  1.00 55.72           H  
ATOM   1432  CA  ALA A  96      -4.714  44.354  -6.948  1.00 55.72           C  
ATOM   1433  HA  ALA A  96      -4.467  45.407  -6.817  1.00 55.72           H  
ATOM   1434  C   ALA A  96      -6.255  44.252  -6.946  1.00 55.72           C  
ATOM   1435  CB  ALA A  96      -4.136  43.889  -8.290  1.00 55.72           C  
ATOM   1436  HB1 ALA A  96      -3.056  44.033  -8.303  1.00 55.72           H  
ATOM   1437  HB2 ALA A  96      -4.577  44.470  -9.101  1.00 55.72           H  
ATOM   1438  HB3 ALA A  96      -4.360  42.834  -8.451  1.00 55.72           H  
ATOM   1439  O   ALA A  96      -6.926  45.077  -7.567  1.00 55.72           O  
ATOM   1440  N   THR A  97      -6.833  43.264  -6.256  1.00 53.07           N  
ATOM   1441  H   THR A  97      -6.248  42.619  -5.744  1.00 53.07           H  
ATOM   1442  CA  THR A  97      -8.286  43.068  -6.211  1.00 53.07           C  
ATOM   1443  HA  THR A  97      -8.638  43.077  -7.243  1.00 53.07           H  
ATOM   1444  C   THR A  97      -9.024  44.206  -5.488  1.00 53.07           C  
ATOM   1445  CB  THR A  97      -8.659  41.698  -5.631  1.00 53.07           C  
ATOM   1446  HB  THR A  97      -9.742  41.645  -5.514  1.00 53.07           H  
ATOM   1447  O   THR A  97      -8.483  44.902  -4.625  1.00 53.07           O  
ATOM   1448  CG2 THR A  97      -8.214  40.555  -6.544  1.00 53.07           C  
ATOM   1449 HG21 THR A  97      -8.671  40.659  -7.528  1.00 53.07           H  
ATOM   1450 HG22 THR A  97      -8.525  39.605  -6.110  1.00 53.07           H  
ATOM   1451 HG23 THR A  97      -7.129  40.547  -6.647  1.00 53.07           H  
ATOM   1452  OG1 THR A  97      -8.056  41.509  -4.375  1.00 53.07           O  
ATOM   1453  HG1 THR A  97      -7.948  42.358  -3.941  1.00 53.07           H  
ATOM   1454  N   GLY A  98     -10.287  44.410  -5.875  1.00 52.86           N  
ATOM   1455  H   GLY A  98     -10.659  43.775  -6.567  1.00 52.86           H  
ATOM   1456  CA  GLY A  98     -11.104  45.580  -5.538  1.00 52.86           C  
ATOM   1457  HA2 GLY A  98     -10.627  46.457  -5.975  1.00 52.86           H  
ATOM   1458  HA3 GLY A  98     -12.079  45.467  -6.012  1.00 52.86           H  
ATOM   1459  C   GLY A  98     -11.335  45.864  -4.044  1.00 52.86           C  
ATOM   1460  O   GLY A  98     -10.982  45.096  -3.153  1.00 52.86           O  
ATOM   1461  N   ARG A  99     -11.972  47.011  -3.761  1.00 54.68           N  
ATOM   1462  H   ARG A  99     -12.276  47.567  -4.548  1.00 54.68           H  
ATOM   1463  CA  ARG A  99     -12.163  47.564  -2.402  1.00 54.68           C  
ATOM   1464  HA  ARG A  99     -11.186  47.761  -1.962  1.00 54.68           H  
ATOM   1465  C   ARG A  99     -12.854  46.628  -1.398  1.00 54.68           C  
ATOM   1466  CB  ARG A  99     -12.962  48.883  -2.474  1.00 54.68           C  
ATOM   1467  HB2 ARG A  99     -13.390  49.079  -1.491  1.00 54.68           H  
ATOM   1468  HB3 ARG A  99     -13.790  48.773  -3.175  1.00 54.68           H  
ATOM   1469  O   ARG A  99     -12.600  46.779  -0.209  1.00 54.68           O  
ATOM   1470  CG  ARG A  99     -12.115  50.108  -2.852  1.00 54.68           C  
ATOM   1471  HG2 ARG A  99     -11.288  50.200  -2.148  1.00 54.68           H  
ATOM   1472  HG3 ARG A  99     -11.715  49.984  -3.859  1.00 54.68           H  
ATOM   1473  CD  ARG A  99     -12.979  51.378  -2.790  1.00 54.68           C  
ATOM   1474  HD2 ARG A  99     -13.763  51.305  -3.544  1.00 54.68           H  
ATOM   1475  HD3 ARG A  99     -13.446  51.432  -1.807  1.00 54.68           H  
ATOM   1476  NE  ARG A  99     -12.190  52.608  -3.015  1.00 54.68           N  
ATOM   1477  HE  ARG A  99     -11.210  52.495  -3.230  1.00 54.68           H  
ATOM   1478  NH1 ARG A  99     -13.905  54.115  -2.725  1.00 54.68           N  
ATOM   1479 HH11 ARG A  99     -14.554  53.355  -2.584  1.00 54.68           H  
ATOM   1480 HH12 ARG A  99     -14.238  55.069  -2.702  1.00 54.68           H  
ATOM   1481  NH2 ARG A  99     -11.851  54.861  -3.155  1.00 54.68           N  
ATOM   1482 HH21 ARG A  99     -10.872  54.718  -3.362  1.00 54.68           H  
ATOM   1483 HH22 ARG A  99     -12.214  55.803  -3.125  1.00 54.68           H  
ATOM   1484  CZ  ARG A  99     -12.650  53.849  -2.964  1.00 54.68           C  
ATOM   1485  N   ALA A 100     -13.717  45.714  -1.846  1.00 56.18           N  
ATOM   1486  H   ALA A 100     -13.824  45.601  -2.844  1.00 56.18           H  
ATOM   1487  CA  ALA A 100     -14.664  45.011  -0.974  1.00 56.18           C  
ATOM   1488  HA  ALA A 100     -15.266  45.754  -0.452  1.00 56.18           H  
ATOM   1489  C   ALA A 100     -14.009  44.141   0.119  1.00 56.18           C  
ATOM   1490  CB  ALA A 100     -15.607  44.186  -1.858  1.00 56.18           C  
ATOM   1491  HB1 ALA A 100     -15.046  43.431  -2.409  1.00 56.18           H  
ATOM   1492  HB2 ALA A 100     -16.135  44.834  -2.558  1.00 56.18           H  
ATOM   1493  HB3 ALA A 100     -16.341  43.681  -1.230  1.00 56.18           H  
ATOM   1494  O   ALA A 100     -14.500  44.121   1.242  1.00 56.18           O  
ATOM   1495  N   ASN A 101     -12.880  43.484  -0.171  1.00 63.71           N  
ATOM   1496  H   ASN A 101     -12.508  43.563  -1.106  1.00 63.71           H  
ATOM   1497  CA  ASN A 101     -12.261  42.506   0.742  1.00 63.71           C  
ATOM   1498  HA  ASN A 101     -12.878  42.418   1.636  1.00 63.71           H  
ATOM   1499  C   ASN A 101     -10.884  42.946   1.259  1.00 63.71           C  
ATOM   1500  CB  ASN A 101     -12.263  41.128   0.069  1.00 63.71           C  
ATOM   1501  HB2 ASN A 101     -11.722  40.409   0.685  1.00 63.71           H  
ATOM   1502  HB3 ASN A 101     -11.770  41.215  -0.899  1.00 63.71           H  
ATOM   1503  O   ASN A 101     -10.059  42.127   1.682  1.00 63.71           O  
ATOM   1504  CG  ASN A 101     -13.661  40.578  -0.141  1.00 63.71           C  
ATOM   1505  ND2 ASN A 101     -13.826  39.639  -1.037  1.00 63.71           N  
ATOM   1506 HD21 ASN A 101     -13.039  39.121  -1.399  1.00 63.71           H  
ATOM   1507 HD22 ASN A 101     -14.773  39.311  -1.165  1.00 63.71           H  
ATOM   1508  OD1 ASN A 101     -14.629  40.988   0.472  1.00 63.71           O  
ATOM   1509  N   ARG A 102     -10.634  44.259   1.248  1.00 68.21           N  
ATOM   1510  H   ARG A 102     -11.371  44.885   0.954  1.00 68.21           H  
ATOM   1511  CA  ARG A 102      -9.397  44.813   1.793  1.00 68.21           C  
ATOM   1512  HA  ARG A 102      -8.563  44.247   1.380  1.00 68.21           H  
ATOM   1513  C   ARG A 102      -9.343  44.617   3.305  1.00 68.21           C  
ATOM   1514  CB  ARG A 102      -9.219  46.284   1.398  1.00 68.21           C  
ATOM   1515  HB2 ARG A 102      -8.390  46.697   1.971  1.00 68.21           H  
ATOM   1516  HB3 ARG A 102     -10.122  46.847   1.634  1.00 68.21           H  
ATOM   1517  O   ARG A 102     -10.305  44.871   4.028  1.00 68.21           O  
ATOM   1518  CG  ARG A 102      -8.893  46.402  -0.096  1.00 68.21           C  
ATOM   1519  HG2 ARG A 102      -8.059  45.743  -0.334  1.00 68.21           H  
ATOM   1520  HG3 ARG A 102      -9.758  46.103  -0.689  1.00 68.21           H  
ATOM   1521  CD  ARG A 102      -8.500  47.837  -0.446  1.00 68.21           C  
ATOM   1522  HD2 ARG A 102      -7.663  48.123   0.191  1.00 68.21           H  
ATOM   1523  HD3 ARG A 102      -9.343  48.498  -0.246  1.00 68.21           H  
ATOM   1524  NE  ARG A 102      -8.103  47.937  -1.861  1.00 68.21           N  
ATOM   1525  HE  ARG A 102      -8.265  47.119  -2.432  1.00 68.21           H  
ATOM   1526  NH1 ARG A 102      -7.035  49.967  -1.735  1.00 68.21           N  
ATOM   1527 HH11 ARG A 102      -7.166  49.948  -0.734  1.00 68.21           H  
ATOM   1528 HH12 ARG A 102      -6.394  50.629  -2.148  1.00 68.21           H  
ATOM   1529  NH2 ARG A 102      -7.073  48.837  -3.669  1.00 68.21           N  
ATOM   1530 HH21 ARG A 102      -7.217  47.965  -4.157  1.00 68.21           H  
ATOM   1531 HH22 ARG A 102      -6.463  49.524  -4.088  1.00 68.21           H  
ATOM   1532  CZ  ARG A 102      -7.409  48.914  -2.413  1.00 68.21           C  
ATOM   1533  N   VAL A 103      -8.186  44.189   3.788  1.00 72.14           N  
ATOM   1534  H   VAL A 103      -7.439  44.039   3.125  1.00 72.14           H  
ATOM   1535  CA  VAL A 103      -7.812  44.296   5.189  1.00 72.14           C  
ATOM   1536  HA  VAL A 103      -8.623  43.884   5.790  1.00 72.14           H  
ATOM   1537  C   VAL A 103      -7.640  45.775   5.508  1.00 72.14           C  
ATOM   1538  CB  VAL A 103      -6.509  43.548   5.522  1.00 72.14           C  
ATOM   1539  HB  VAL A 103      -5.642  44.138   5.227  1.00 72.14           H  
ATOM   1540  O   VAL A 103      -6.692  46.421   5.058  1.00 72.14           O  
ATOM   1541  CG1 VAL A 103      -6.495  43.317   7.035  1.00 72.14           C  
ATOM   1542 HG11 VAL A 103      -6.401  44.269   7.558  1.00 72.14           H  
ATOM   1543 HG12 VAL A 103      -5.668  42.661   7.305  1.00 72.14           H  
ATOM   1544 HG13 VAL A 103      -7.419  42.833   7.351  1.00 72.14           H  
ATOM   1545  CG2 VAL A 103      -6.361  42.173   4.883  1.00 72.14           C  
ATOM   1546 HG21 VAL A 103      -6.964  41.445   5.425  1.00 72.14           H  
ATOM   1547 HG22 VAL A 103      -6.604  42.201   3.821  1.00 72.14           H  
ATOM   1548 HG23 VAL A 103      -5.314  41.879   4.959  1.00 72.14           H  
ATOM   1549  N   SER A 104      -8.586  46.323   6.262  1.00 67.35           N  
ATOM   1550  H   SER A 104      -9.382  45.765   6.534  1.00 67.35           H  
ATOM   1551  CA  SER A 104      -8.459  47.678   6.784  1.00 67.35           C  
ATOM   1552  HA  SER A 104      -8.147  48.346   5.980  1.00 67.35           H  
ATOM   1553  C   SER A 104      -7.401  47.683   7.880  1.00 67.35           C  
ATOM   1554  CB  SER A 104      -9.803  48.172   7.315  1.00 67.35           C  
ATOM   1555  HB2 SER A 104     -10.553  48.079   6.529  1.00 67.35           H  
ATOM   1556  HB3 SER A 104     -10.113  47.573   8.172  1.00 67.35           H  
ATOM   1557  O   SER A 104      -7.586  47.033   8.910  1.00 67.35           O  
ATOM   1558  OG  SER A 104      -9.703  49.530   7.687  1.00 67.35           O  
ATOM   1559  HG  SER A 104      -9.210  49.601   8.508  1.00 67.35           H  
ATOM   1560  N   MET A 105      -6.322  48.432   7.667  1.00 73.11           N  
ATOM   1561  H   MET A 105      -6.226  48.934   6.795  1.00 73.11           H  
ATOM   1562  CA  MET A 105      -5.300  48.672   8.678  1.00 73.11           C  
ATOM   1563  HA  MET A 105      -5.557  48.108   9.575  1.00 73.11           H  
ATOM   1564  C   MET A 105      -5.269  50.162   9.026  1.00 73.11           C  
ATOM   1565  CB  MET A 105      -3.923  48.184   8.224  1.00 73.11           C  
ATOM   1566  HB2 MET A 105      -3.542  48.833   7.436  1.00 73.11           H  
ATOM   1567  HB3 MET A 105      -3.248  48.240   9.078  1.00 73.11           H  
ATOM   1568  O   MET A 105      -5.481  51.002   8.146  1.00 73.11           O  
ATOM   1569  CG  MET A 105      -3.894  46.741   7.742  1.00 73.11           C  
ATOM   1570  HG2 MET A 105      -2.900  46.554   7.335  1.00 73.11           H  
ATOM   1571  HG3 MET A 105      -4.609  46.603   6.931  1.00 73.11           H  
ATOM   1572  SD  MET A 105      -4.189  45.503   9.025  1.00 73.11           S  
ATOM   1573  CE  MET A 105      -3.567  44.127   8.036  1.00 73.11           C  
ATOM   1574  HE1 MET A 105      -2.489  44.222   7.905  1.00 73.11           H  
ATOM   1575  HE2 MET A 105      -3.821  43.182   8.517  1.00 73.11           H  
ATOM   1576  HE3 MET A 105      -4.006  44.163   7.039  1.00 73.11           H  
ATOM   1577  N   PRO A 106      -5.042  50.516  10.300  1.00 67.50           N  
ATOM   1578  CA  PRO A 106      -5.039  51.914  10.737  1.00 67.50           C  
ATOM   1579  HA  PRO A 106      -5.974  52.401  10.461  1.00 67.50           H  
ATOM   1580  C   PRO A 106      -3.880  52.733  10.156  1.00 67.50           C  
ATOM   1581  CB  PRO A 106      -4.928  51.825  12.256  1.00 67.50           C  
ATOM   1582  HB2 PRO A 106      -5.929  51.681  12.663  1.00 67.50           H  
ATOM   1583  HB3 PRO A 106      -4.445  52.697  12.697  1.00 67.50           H  
ATOM   1584  O   PRO A 106      -3.946  53.955  10.127  1.00 67.50           O  
ATOM   1585  CG  PRO A 106      -4.118  50.550  12.464  1.00 67.50           C  
ATOM   1586  HG2 PRO A 106      -4.210  50.168  13.480  1.00 67.50           H  
ATOM   1587  HG3 PRO A 106      -3.071  50.732  12.219  1.00 67.50           H  
ATOM   1588  CD  PRO A 106      -4.706  49.628  11.406  1.00 67.50           C  
ATOM   1589  HD2 PRO A 106      -5.609  49.151  11.788  1.00 67.50           H  
ATOM   1590  HD3 PRO A 106      -3.967  48.878  11.122  1.00 67.50           H  
ATOM   1591  N   ASP A 107      -2.824  52.061   9.718  1.00 68.23           N  
ATOM   1592  H   ASP A 107      -2.840  51.052   9.741  1.00 68.23           H  
ATOM   1593  CA  ASP A 107      -1.614  52.607   9.111  1.00 68.23           C  
ATOM   1594  HA  ASP A 107      -1.533  53.664   9.367  1.00 68.23           H  
ATOM   1595  C   ASP A 107      -1.648  52.539   7.570  1.00 68.23           C  
ATOM   1596  CB  ASP A 107      -0.419  51.884   9.748  1.00 68.23           C  
ATOM   1597  HB2 ASP A 107      -0.474  52.027  10.828  1.00 68.23           H  
ATOM   1598  HB3 ASP A 107       0.502  52.368   9.424  1.00 68.23           H  
ATOM   1599  O   ASP A 107      -0.654  52.776   6.894  1.00 68.23           O  
ATOM   1600  CG  ASP A 107      -0.384  50.376   9.464  1.00 68.23           C  
ATOM   1601  OD1 ASP A 107      -1.444  49.792   9.147  1.00 68.23           O  
ATOM   1602  OD2 ASP A 107       0.656  49.728   9.689  1.00 68.23           O  
ATOM   1603  N   GLY A 108      -2.821  52.266   6.989  1.00 69.68           N  
ATOM   1604  H   GLY A 108      -3.598  52.015   7.583  1.00 69.68           H  
ATOM   1605  CA  GLY A 108      -3.057  52.384   5.555  1.00 69.68           C  
ATOM   1606  HA2 GLY A 108      -2.306  53.041   5.116  1.00 69.68           H  
ATOM   1607  HA3 GLY A 108      -4.031  52.848   5.400  1.00 69.68           H  
ATOM   1608  C   GLY A 108      -3.047  51.052   4.812  1.00 69.68           C  
ATOM   1609  O   GLY A 108      -3.569  50.039   5.279  1.00 69.68           O  
ATOM   1610  N   ASN A 109      -2.552  51.071   3.573  1.00 75.74           N  
ATOM   1611  H   ASN A 109      -2.039  51.887   3.272  1.00 75.74           H  
ATOM   1612  CA  ASN A 109      -2.686  49.938   2.664  1.00 75.74           C  
ATOM   1613  HA  ASN A 109      -3.550  49.352   2.978  1.00 75.74           H  
ATOM   1614  C   ASN A 109      -1.464  49.017   2.732  1.00 75.74           C  
ATOM   1615  CB  ASN A 109      -2.967  50.444   1.237  1.00 75.74           C  
ATOM   1616  HB2 ASN A 109      -3.752  51.199   1.262  1.00 75.74           H  
ATOM   1617  HB3 ASN A 109      -2.064  50.893   0.822  1.00 75.74           H  
ATOM   1618  O   ASN A 109      -0.436  49.313   2.126  1.00 75.74           O  
ATOM   1619  CG  ASN A 109      -3.440  49.307   0.351  1.00 75.74           C  
ATOM   1620  ND2 ASN A 109      -3.026  49.238  -0.891  1.00 75.74           N  
ATOM   1621 HD21 ASN A 109      -2.269  49.835  -1.191  1.00 75.74           H  
ATOM   1622 HD22 ASN A 109      -3.220  48.368  -1.367  1.00 75.74           H  
ATOM   1623  OD1 ASN A 109      -4.236  48.484   0.762  1.00 75.74           O  
ATOM   1624  N   HIS A 110      -1.594  47.879   3.416  1.00 84.38           N  
ATOM   1625  H   HIS A 110      -2.444  47.712   3.935  1.00 84.38           H  
ATOM   1626  CA  HIS A 110      -0.562  46.839   3.418  1.00 84.38           C  
ATOM   1627  HA  HIS A 110       0.413  47.308   3.549  1.00 84.38           H  
ATOM   1628  C   HIS A 110      -0.554  46.106   2.075  1.00 84.38           C  
ATOM   1629  CB  HIS A 110      -0.760  45.876   4.595  1.00 84.38           C  
ATOM   1630  HB2 HIS A 110      -0.160  44.984   4.414  1.00 84.38           H  
ATOM   1631  HB3 HIS A 110      -1.804  45.569   4.653  1.00 84.38           H  
ATOM   1632  O   HIS A 110      -1.514  45.421   1.726  1.00 84.38           O  
ATOM   1633  CG  HIS A 110      -0.331  46.444   5.926  1.00 84.38           C  
ATOM   1634  CD2 HIS A 110      -0.758  47.612   6.489  1.00 84.38           C  
ATOM   1635  HD2 HIS A 110      -1.459  48.324   6.080  1.00 84.38           H  
ATOM   1636  ND1 HIS A 110       0.571  45.831   6.797  1.00 84.38           N  
ATOM   1637  CE1 HIS A 110       0.655  46.638   7.868  1.00 84.38           C  
ATOM   1638  HE1 HIS A 110       1.262  46.456   8.742  1.00 84.38           H  
ATOM   1639  NE2 HIS A 110      -0.137  47.707   7.711  1.00 84.38           N  
ATOM   1640  HE2 HIS A 110      -0.258  48.450   8.385  1.00 84.38           H  
ATOM   1641  N   THR A 111       0.531  46.255   1.318  1.00 83.39           N  
ATOM   1642  H   THR A 111       1.261  46.870   1.649  1.00 83.39           H  
ATOM   1643  CA  THR A 111       0.707  45.643  -0.015  1.00 83.39           C  
ATOM   1644  HA  THR A 111      -0.241  45.235  -0.364  1.00 83.39           H  
ATOM   1645  C   THR A 111       1.698  44.484  -0.014  1.00 83.39           C  
ATOM   1646  CB  THR A 111       1.170  46.687  -1.039  1.00 83.39           C  
ATOM   1647  HB  THR A 111       1.400  46.189  -1.981  1.00 83.39           H  
ATOM   1648  O   THR A 111       1.797  43.757  -0.998  1.00 83.39           O  
ATOM   1649  CG2 THR A 111       0.096  47.742  -1.299  1.00 83.39           C  
ATOM   1650 HG21 THR A 111      -0.820  47.249  -1.625  1.00 83.39           H  
ATOM   1651 HG22 THR A 111       0.432  48.420  -2.083  1.00 83.39           H  
ATOM   1652 HG23 THR A 111      -0.102  48.309  -0.389  1.00 83.39           H  
ATOM   1653  OG1 THR A 111       2.322  47.367  -0.577  1.00 83.39           O  
ATOM   1654  HG1 THR A 111       2.701  47.810  -1.340  1.00 83.39           H  
ATOM   1655  N   GLY A 112       2.448  44.312   1.076  1.00 88.60           N  
ATOM   1656  H   GLY A 112       2.327  44.956   1.845  1.00 88.60           H  
ATOM   1657  CA  GLY A 112       3.428  43.245   1.206  1.00 88.60           C  
ATOM   1658  HA2 GLY A 112       4.070  43.245   0.324  1.00 88.60           H  
ATOM   1659  HA3 GLY A 112       4.051  43.440   2.078  1.00 88.60           H  
ATOM   1660  C   GLY A 112       2.809  41.855   1.345  1.00 88.60           C  
ATOM   1661  O   GLY A 112       1.608  41.692   1.590  1.00 88.60           O  
ATOM   1662  N   ALA A 113       3.678  40.852   1.228  1.00 94.81           N  
ATOM   1663  H   ALA A 113       4.646  41.058   1.025  1.00 94.81           H  
ATOM   1664  CA  ALA A 113       3.289  39.463   1.376  1.00 94.81           C  
ATOM   1665  HA  ALA A 113       2.454  39.344   0.686  1.00 94.81           H  
ATOM   1666  C   ALA A 113       2.793  39.141   2.791  1.00 94.81           C  
ATOM   1667  CB  ALA A 113       4.433  38.545   0.938  1.00 94.81           C  
ATOM   1668  HB1 ALA A 113       4.074  37.518   0.886  1.00 94.81           H  
ATOM   1669  HB2 ALA A 113       5.257  38.599   1.650  1.00 94.81           H  
ATOM   1670  HB3 ALA A 113       4.779  38.846  -0.051  1.00 94.81           H  
ATOM   1671  O   ALA A 113       3.319  39.694   3.763  1.00 94.81           O  
ATOM   1672  N   ILE A 114       1.813  38.244   2.910  1.00 95.67           N  
ATOM   1673  H   ILE A 114       1.489  37.777   2.075  1.00 95.67           H  
ATOM   1674  CA  ILE A 114       1.272  37.813   4.211  1.00 95.67           C  
ATOM   1675  HA  ILE A 114       1.152  38.685   4.854  1.00 95.67           H  
ATOM   1676  C   ILE A 114       2.270  36.875   4.888  1.00 95.67           C  
ATOM   1677  CB  ILE A 114      -0.109  37.135   4.052  1.00 95.67           C  
ATOM   1678  HB  ILE A 114       0.013  36.227   3.462  1.00 95.67           H  
ATOM   1679  O   ILE A 114       2.606  37.061   6.057  1.00 95.67           O  
ATOM   1680  CG1 ILE A 114      -1.084  38.071   3.306  1.00 95.67           C  
ATOM   1681 HG12 ILE A 114      -1.249  38.973   3.896  1.00 95.67           H  
ATOM   1682 HG13 ILE A 114      -0.648  38.369   2.352  1.00 95.67           H  
ATOM   1683  CG2 ILE A 114      -0.693  36.734   5.421  1.00 95.67           C  
ATOM   1684 HG21 ILE A 114      -0.925  37.626   6.004  1.00 95.67           H  
ATOM   1685 HG22 ILE A 114      -1.602  36.146   5.288  1.00 95.67           H  
ATOM   1686 HG23 ILE A 114       0.010  36.121   5.985  1.00 95.67           H  
ATOM   1687  CD1 ILE A 114      -2.432  37.427   2.983  1.00 95.67           C  
ATOM   1688 HD11 ILE A 114      -2.983  38.102   2.327  1.00 95.67           H  
ATOM   1689 HD12 ILE A 114      -2.280  36.480   2.465  1.00 95.67           H  
ATOM   1690 HD13 ILE A 114      -3.012  37.269   3.892  1.00 95.67           H  
ATOM   1691  N   VAL A 115       2.780  35.900   4.135  1.00 97.82           N  
ATOM   1692  H   VAL A 115       2.456  35.812   3.183  1.00 97.82           H  
ATOM   1693  CA  VAL A 115       3.744  34.904   4.611  1.00 97.82           C  
ATOM   1694  HA  VAL A 115       4.137  35.227   5.575  1.00 97.82           H  
ATOM   1695  C   VAL A 115       4.931  34.772   3.671  1.00 97.82           C  
ATOM   1696  CB  VAL A 115       3.098  33.521   4.819  1.00 97.82           C  
ATOM   1697  HB  VAL A 115       3.880  32.822   5.115  1.00 97.82           H  
ATOM   1698  O   VAL A 115       4.792  34.934   2.461  1.00 97.82           O  
ATOM   1699  CG1 VAL A 115       2.077  33.571   5.950  1.00 97.82           C  
ATOM   1700 HG11 VAL A 115       2.539  33.980   6.848  1.00 97.82           H  
ATOM   1701 HG12 VAL A 115       1.219  34.177   5.662  1.00 97.82           H  
ATOM   1702 HG13 VAL A 115       1.748  32.553   6.158  1.00 97.82           H  
ATOM   1703  CG2 VAL A 115       2.399  32.954   3.575  1.00 97.82           C  
ATOM   1704 HG21 VAL A 115       1.571  33.594   3.269  1.00 97.82           H  
ATOM   1705 HG22 VAL A 115       3.106  32.864   2.751  1.00 97.82           H  
ATOM   1706 HG23 VAL A 115       2.012  31.959   3.794  1.00 97.82           H  
ATOM   1707  N   TRP A 116       6.088  34.428   4.222  1.00 98.29           N  
ATOM   1708  H   TRP A 116       6.139  34.383   5.230  1.00 98.29           H  
ATOM   1709  CA  TRP A 116       7.179  33.791   3.487  1.00 98.29           C  
ATOM   1710  HA  TRP A 116       6.957  33.759   2.420  1.00 98.29           H  
ATOM   1711  C   TRP A 116       7.309  32.351   3.972  1.00 98.29           C  
ATOM   1712  CB  TRP A 116       8.478  34.576   3.682  1.00 98.29           C  
ATOM   1713  HB2 TRP A 116       8.671  34.678   4.750  1.00 98.29           H  
ATOM   1714  HB3 TRP A 116       9.304  33.989   3.281  1.00 98.29           H  
ATOM   1715  O   TRP A 116       7.297  32.115   5.179  1.00 98.29           O  
ATOM   1716  CG  TRP A 116       8.549  35.937   3.061  1.00 98.29           C  
ATOM   1717  CD1 TRP A 116       7.689  36.463   2.158  1.00 98.29           C  
ATOM   1718  HD1 TRP A 116       6.821  35.958   1.759  1.00 98.29           H  
ATOM   1719  CD2 TRP A 116       9.629  36.907   3.190  1.00 98.29           C  
ATOM   1720  CE2 TRP A 116       9.349  38.007   2.325  1.00 98.29           C  
ATOM   1721  CE3 TRP A 116      10.849  36.935   3.898  1.00 98.29           C  
ATOM   1722  HE3 TRP A 116      11.111  36.103   4.536  1.00 98.29           H  
ATOM   1723  NE1 TRP A 116       8.145  37.695   1.740  1.00 98.29           N  
ATOM   1724  HE1 TRP A 116       7.767  38.182   0.940  1.00 98.29           H  
ATOM   1725  CH2 TRP A 116      11.453  39.060   2.860  1.00 98.29           C  
ATOM   1726  HH2 TRP A 116      12.186  39.838   2.703  1.00 98.29           H  
ATOM   1727  CZ2 TRP A 116      10.240  39.071   2.152  1.00 98.29           C  
ATOM   1728  HZ2 TRP A 116      10.024  39.863   1.450  1.00 98.29           H  
ATOM   1729  CZ3 TRP A 116      11.751  38.003   3.735  1.00 98.29           C  
ATOM   1730  HZ3 TRP A 116      12.698  37.998   4.255  1.00 98.29           H  
ATOM   1731  N   ILE A 117       7.400  31.406   3.038  1.00 98.25           N  
ATOM   1732  H   ILE A 117       7.454  31.674   2.066  1.00 98.25           H  
ATOM   1733  CA  ILE A 117       7.586  29.984   3.330  1.00 98.25           C  
ATOM   1734  HA  ILE A 117       7.606  29.824   4.408  1.00 98.25           H  
ATOM   1735  C   ILE A 117       8.951  29.589   2.775  1.00 98.25           C  
ATOM   1736  CB  ILE A 117       6.430  29.135   2.759  1.00 98.25           C  
ATOM   1737  HB  ILE A 117       6.351  29.329   1.689  1.00 98.25           H  
ATOM   1738  O   ILE A 117       9.190  29.666   1.571  1.00 98.25           O  
ATOM   1739  CG1 ILE A 117       5.084  29.537   3.401  1.00 98.25           C  
ATOM   1740 HG12 ILE A 117       4.901  30.596   3.217  1.00 98.25           H  
ATOM   1741 HG13 ILE A 117       5.135  29.385   4.479  1.00 98.25           H  
ATOM   1742  CG2 ILE A 117       6.693  27.634   2.954  1.00 98.25           C  
ATOM   1743 HG21 ILE A 117       6.614  27.391   4.014  1.00 98.25           H  
ATOM   1744 HG22 ILE A 117       7.678  27.348   2.584  1.00 98.25           H  
ATOM   1745 HG23 ILE A 117       5.966  27.049   2.391  1.00 98.25           H  
ATOM   1746  CD1 ILE A 117       3.884  28.763   2.846  1.00 98.25           C  
ATOM   1747 HD11 ILE A 117       2.967  29.221   3.216  1.00 98.25           H  
ATOM   1748 HD12 ILE A 117       3.908  27.727   3.184  1.00 98.25           H  
ATOM   1749 HD13 ILE A 117       3.891  28.793   1.757  1.00 98.25           H  
ATOM   1750  N   ILE A 118       9.834  29.204   3.683  1.00 97.36           N  
ATOM   1751  H   ILE A 118       9.535  29.149   4.646  1.00 97.36           H  
ATOM   1752  CA  ILE A 118      11.219  28.825   3.431  1.00 97.36           C  
ATOM   1753  HA  ILE A 118      11.492  29.052   2.400  1.00 97.36           H  
ATOM   1754  C   ILE A 118      11.284  27.316   3.651  1.00 97.36           C  
ATOM   1755  CB  ILE A 118      12.140  29.619   4.380  1.00 97.36           C  
ATOM   1756  HB  ILE A 118      11.832  29.372   5.396  1.00 97.36           H  
ATOM   1757  O   ILE A 118      10.798  26.826   4.675  1.00 97.36           O  
ATOM   1758  CG1 ILE A 118      11.969  31.148   4.184  1.00 97.36           C  
ATOM   1759 HG12 ILE A 118      12.540  31.477   3.316  1.00 97.36           H  
ATOM   1760 HG13 ILE A 118      10.925  31.402   4.001  1.00 97.36           H  
ATOM   1761  CG2 ILE A 118      13.617  29.229   4.230  1.00 97.36           C  
ATOM   1762 HG21 ILE A 118      13.746  28.147   4.250  1.00 97.36           H  
ATOM   1763 HG22 ILE A 118      14.031  29.601   3.292  1.00 97.36           H  
ATOM   1764 HG23 ILE A 118      14.212  29.645   5.043  1.00 97.36           H  
ATOM   1765  CD1 ILE A 118      12.388  31.957   5.412  1.00 97.36           C  
ATOM   1766 HD11 ILE A 118      12.070  32.992   5.285  1.00 97.36           H  
ATOM   1767 HD12 ILE A 118      11.920  31.552   6.310  1.00 97.36           H  
ATOM   1768 HD13 ILE A 118      13.473  31.930   5.510  1.00 97.36           H  
ATOM   1769  N   ARG A 119      11.796  26.571   2.673  1.00 96.94           N  
ATOM   1770  H   ARG A 119      12.300  27.045   1.938  1.00 96.94           H  
ATOM   1771  CA  ARG A 119      11.933  25.113   2.774  1.00 96.94           C  
ATOM   1772  HA  ARG A 119      11.367  24.723   3.620  1.00 96.94           H  
ATOM   1773  C   ARG A 119      13.398  24.825   3.054  1.00 96.94           C  
ATOM   1774  CB  ARG A 119      11.423  24.415   1.500  1.00 96.94           C  
ATOM   1775  HB2 ARG A 119      11.980  24.798   0.645  1.00 96.94           H  
ATOM   1776  HB3 ARG A 119      11.629  23.347   1.585  1.00 96.94           H  
ATOM   1777  O   ARG A 119      14.194  24.797   2.128  1.00 96.94           O  
ATOM   1778  CG  ARG A 119       9.913  24.607   1.269  1.00 96.94           C  
ATOM   1779  HG2 ARG A 119       9.371  24.222   2.133  1.00 96.94           H  
ATOM   1780  HG3 ARG A 119       9.688  25.668   1.165  1.00 96.94           H  
ATOM   1781  CD  ARG A 119       9.425  23.871   0.012  1.00 96.94           C  
ATOM   1782  HD2 ARG A 119       8.345  23.995  -0.067  1.00 96.94           H  
ATOM   1783  HD3 ARG A 119       9.648  22.809   0.110  1.00 96.94           H  
ATOM   1784  NE  ARG A 119      10.068  24.398  -1.201  1.00 96.94           N  
ATOM   1785  HE  ARG A 119      10.872  24.998  -1.087  1.00 96.94           H  
ATOM   1786  NH1 ARG A 119       8.823  23.330  -2.829  1.00 96.94           N  
ATOM   1787 HH11 ARG A 119       8.692  23.190  -3.820  1.00 96.94           H  
ATOM   1788 HH12 ARG A 119       8.144  22.940  -2.191  1.00 96.94           H  
ATOM   1789  NH2 ARG A 119      10.428  24.664  -3.419  1.00 96.94           N  
ATOM   1790 HH21 ARG A 119      11.227  25.257  -3.249  1.00 96.94           H  
ATOM   1791 HH22 ARG A 119      10.138  24.479  -4.369  1.00 96.94           H  
ATOM   1792  CZ  ARG A 119       9.774  24.118  -2.452  1.00 96.94           C  
ATOM   1793  N   ASP A 120      13.746  24.628   4.318  1.00 94.30           N  
ATOM   1794  H   ASP A 120      13.025  24.645   5.025  1.00 94.30           H  
ATOM   1795  CA  ASP A 120      15.122  24.345   4.743  1.00 94.30           C  
ATOM   1796  HA  ASP A 120      15.797  25.073   4.292  1.00 94.30           H  
ATOM   1797  C   ASP A 120      15.565  22.939   4.280  1.00 94.30           C  
ATOM   1798  CB  ASP A 120      15.230  24.464   6.279  1.00 94.30           C  
ATOM   1799  HB2 ASP A 120      14.473  23.826   6.736  1.00 94.30           H  
ATOM   1800  HB3 ASP A 120      16.203  24.074   6.576  1.00 94.30           H  
ATOM   1801  O   ASP A 120      16.747  22.691   4.055  1.00 94.30           O  
ATOM   1802  CG  ASP A 120      15.100  25.881   6.874  1.00 94.30           C  
ATOM   1803  OD1 ASP A 120      14.621  26.822   6.212  1.00 94.30           O  
ATOM   1804  OD2 ASP A 120      15.412  26.040   8.080  1.00 94.30           O  
ATOM   1805  N   SER A 121      14.611  22.015   4.111  1.00 93.02           N  
ATOM   1806  H   SER A 121      13.660  22.288   4.315  1.00 93.02           H  
ATOM   1807  CA  SER A 121      14.829  20.673   3.558  1.00 93.02           C  
ATOM   1808  HA  SER A 121      15.670  20.726   2.867  1.00 93.02           H  
ATOM   1809  C   SER A 121      13.574  20.183   2.819  1.00 93.02           C  
ATOM   1810  CB  SER A 121      15.199  19.704   4.687  1.00 93.02           C  
ATOM   1811  HB2 SER A 121      14.465  19.797   5.488  1.00 93.02           H  
ATOM   1812  HB3 SER A 121      16.177  19.980   5.082  1.00 93.02           H  
ATOM   1813  O   SER A 121      12.471  20.517   3.257  1.00 93.02           O  
ATOM   1814  OG  SER A 121      15.228  18.356   4.255  1.00 93.02           O  
ATOM   1815  HG  SER A 121      14.344  17.993   4.346  1.00 93.02           H  
ATOM   1816  N   PRO A 122      13.701  19.375   1.747  1.00 91.74           N  
ATOM   1817  CA  PRO A 122      14.952  19.018   1.073  1.00 91.74           C  
ATOM   1818  HA  PRO A 122      15.696  18.669   1.790  1.00 91.74           H  
ATOM   1819  C   PRO A 122      15.533  20.202   0.292  1.00 91.74           C  
ATOM   1820  CB  PRO A 122      14.591  17.864   0.137  1.00 91.74           C  
ATOM   1821  HB2 PRO A 122      15.233  17.818  -0.743  1.00 91.74           H  
ATOM   1822  HB3 PRO A 122      14.632  16.924   0.688  1.00 91.74           H  
ATOM   1823  O   PRO A 122      14.817  21.124  -0.101  1.00 91.74           O  
ATOM   1824  CG  PRO A 122      13.145  18.181  -0.232  1.00 91.74           C  
ATOM   1825  HG2 PRO A 122      13.121  18.918  -1.035  1.00 91.74           H  
ATOM   1826  HG3 PRO A 122      12.600  17.281  -0.516  1.00 91.74           H  
ATOM   1827  CD  PRO A 122      12.571  18.784   1.048  1.00 91.74           C  
ATOM   1828  HD2 PRO A 122      12.135  17.999   1.665  1.00 91.74           H  
ATOM   1829  HD3 PRO A 122      11.819  19.536   0.809  1.00 91.74           H  
ATOM   1830  N   LEU A 123      16.841  20.166   0.037  1.00 93.34           N  
ATOM   1831  H   LEU A 123      17.387  19.382   0.364  1.00 93.34           H  
ATOM   1832  CA  LEU A 123      17.467  21.134  -0.860  1.00 93.34           C  
ATOM   1833  HA  LEU A 123      17.109  22.127  -0.587  1.00 93.34           H  
ATOM   1834  C   LEU A 123      17.038  20.857  -2.303  1.00 93.34           C  
ATOM   1835  CB  LEU A 123      18.999  21.112  -0.723  1.00 93.34           C  
ATOM   1836  HB2 LEU A 123      19.423  21.767  -1.484  1.00 93.34           H  
ATOM   1837  HB3 LEU A 123      19.350  20.100  -0.923  1.00 93.34           H  
ATOM   1838  O   LEU A 123      17.058  19.712  -2.750  1.00 93.34           O  
ATOM   1839  CG  LEU A 123      19.521  21.568   0.652  1.00 93.34           C  
ATOM   1840  HG  LEU A 123      19.085  20.933   1.423  1.00 93.34           H  
ATOM   1841  CD1 LEU A 123      21.039  21.376   0.695  1.00 93.34           C  
ATOM   1842 HD11 LEU A 123      21.409  21.661   1.679  1.00 93.34           H  
ATOM   1843 HD12 LEU A 123      21.283  20.328   0.519  1.00 93.34           H  
ATOM   1844 HD13 LEU A 123      21.515  21.994  -0.067  1.00 93.34           H  
ATOM   1845  CD2 LEU A 123      19.189  23.033   0.972  1.00 93.34           C  
ATOM   1846 HD21 LEU A 123      20.093  23.623   1.121  1.00 93.34           H  
ATOM   1847 HD22 LEU A 123      18.600  23.073   1.888  1.00 93.34           H  
ATOM   1848 HD23 LEU A 123      18.614  23.500   0.173  1.00 93.34           H  
ATOM   1849  N   ALA A 124      16.730  21.904  -3.060  1.00 91.10           N  
ATOM   1850  H   ALA A 124      16.725  22.815  -2.624  1.00 91.10           H  
ATOM   1851  CA  ALA A 124      16.379  21.834  -4.470  1.00 91.10           C  
ATOM   1852  HA  ALA A 124      15.460  21.258  -4.577  1.00 91.10           H  
ATOM   1853  C   ALA A 124      17.477  21.123  -5.272  1.00 91.10           C  
ATOM   1854  CB  ALA A 124      16.130  23.260  -4.979  1.00 91.10           C  
ATOM   1855  HB1 ALA A 124      15.309  23.713  -4.423  1.00 91.10           H  
ATOM   1856  HB2 ALA A 124      17.023  23.871  -4.852  1.00 91.10           H  
ATOM   1857  HB3 ALA A 124      15.861  23.233  -6.035  1.00 91.10           H  
ATOM   1858  O   ALA A 124      17.177  20.353  -6.172  1.00 91.10           O  
ATOM   1859  N   THR A 125      18.750  21.282  -4.912  1.00 88.27           N  
ATOM   1860  H   THR A 125      18.965  21.873  -4.122  1.00 88.27           H  
ATOM   1861  CA  THR A 125      19.864  20.567  -5.558  1.00 88.27           C  
ATOM   1862  HA  THR A 125      19.808  20.721  -6.635  1.00 88.27           H  
ATOM   1863  C   THR A 125      19.849  19.052  -5.333  1.00 88.27           C  
ATOM   1864  CB  THR A 125      21.207  21.114  -5.064  1.00 88.27           C  
ATOM   1865  HB  THR A 125      22.017  20.498  -5.455  1.00 88.27           H  
ATOM   1866  O   THR A 125      20.416  18.328  -6.145  1.00 88.27           O  
ATOM   1867  CG2 THR A 125      21.427  22.560  -5.507  1.00 88.27           C  
ATOM   1868 HG21 THR A 125      22.417  22.892  -5.192  1.00 88.27           H  
ATOM   1869 HG22 THR A 125      20.675  23.214  -5.067  1.00 88.27           H  
ATOM   1870 HG23 THR A 125      21.365  22.623  -6.593  1.00 88.27           H  
ATOM   1871  OG1 THR A 125      21.241  21.101  -3.654  1.00 88.27           O  
ATOM   1872  HG1 THR A 125      22.130  21.339  -3.379  1.00 88.27           H  
ATOM   1873  N   ALA A 126      19.205  18.572  -4.266  1.00 84.14           N  
ATOM   1874  H   ALA A 126      18.725  19.223  -3.661  1.00 84.14           H  
ATOM   1875  CA  ALA A 126      19.072  17.151  -3.948  1.00 84.14           C  
ATOM   1876  HA  ALA A 126      19.921  16.611  -4.368  1.00 84.14           H  
ATOM   1877  C   ALA A 126      17.804  16.515  -4.542  1.00 84.14           C  
ATOM   1878  CB  ALA A 126      19.117  16.994  -2.424  1.00 84.14           C  
ATOM   1879  HB1 ALA A 126      18.255  17.484  -1.970  1.00 84.14           H  
ATOM   1880  HB2 ALA A 126      19.093  15.935  -2.170  1.00 84.14           H  
ATOM   1881  HB3 ALA A 126      20.035  17.432  -2.032  1.00 84.14           H  
ATOM   1882  O   ALA A 126      17.730  15.293  -4.648  1.00 84.14           O  
ATOM   1883  N   VAL A 127      16.816  17.326  -4.942  1.00 84.45           N  
ATOM   1884  H   VAL A 127      16.932  18.322  -4.821  1.00 84.45           H  
ATOM   1885  CA  VAL A 127      15.632  16.832  -5.658  1.00 84.45           C  
ATOM   1886  HA  VAL A 127      15.186  16.041  -5.055  1.00 84.45           H  
ATOM   1887  C   VAL A 127      16.096  16.256  -6.995  1.00 84.45           C  
ATOM   1888  CB  VAL A 127      14.577  17.937  -5.850  1.00 84.45           C  
ATOM   1889  HB  VAL A 127      15.013  18.766  -6.408  1.00 84.45           H  
ATOM   1890  O   VAL A 127      16.890  16.907  -7.673  1.00 84.45           O  
ATOM   1891  CG1 VAL A 127      13.326  17.463  -6.601  1.00 84.45           C  
ATOM   1892 HG11 VAL A 127      13.585  17.144  -7.611  1.00 84.45           H  
ATOM   1893 HG12 VAL A 127      12.606  18.277  -6.677  1.00 84.45           H  
ATOM   1894 HG13 VAL A 127      12.859  16.631  -6.073  1.00 84.45           H  
ATOM   1895  CG2 VAL A 127      14.128  18.455  -4.481  1.00 84.45           C  
ATOM   1896 HG21 VAL A 127      13.815  17.619  -3.856  1.00 84.45           H  
ATOM   1897 HG22 VAL A 127      13.296  19.151  -4.594  1.00 84.45           H  
ATOM   1898 HG23 VAL A 127      14.946  18.977  -3.984  1.00 84.45           H  
ATOM   1899  N   PRO A 128      15.671  15.052  -7.389  1.00 74.99           N  
ATOM   1900  CA  PRO A 128      16.070  14.478  -8.663  1.00 74.99           C  
ATOM   1901  HA  PRO A 128      17.153  14.537  -8.772  1.00 74.99           H  
ATOM   1902  C   PRO A 128      15.412  15.230  -9.828  1.00 74.99           C  
ATOM   1903  CB  PRO A 128      15.664  13.012  -8.580  1.00 74.99           C  
ATOM   1904  HB2 PRO A 128      16.479  12.436  -8.141  1.00 74.99           H  
ATOM   1905  HB3 PRO A 128      15.391  12.622  -9.560  1.00 74.99           H  
ATOM   1906  O   PRO A 128      14.342  15.817  -9.683  1.00 74.99           O  
ATOM   1907  CG  PRO A 128      14.476  13.013  -7.618  1.00 74.99           C  
ATOM   1908  HG2 PRO A 128      14.362  12.060  -7.100  1.00 74.99           H  
ATOM   1909  HG3 PRO A 128      13.567  13.242  -8.174  1.00 74.99           H  
ATOM   1910  CD  PRO A 128      14.785  14.163  -6.663  1.00 74.99           C  
ATOM   1911  HD2 PRO A 128      13.856  14.657  -6.381  1.00 74.99           H  
ATOM   1912  HD3 PRO A 128      15.300  13.806  -5.772  1.00 74.99           H  
ATOM   1913  N   ASN A 129      16.084  15.263 -10.982  1.00 68.71           N  
ATOM   1914  H   ASN A 129      16.956  14.757 -11.041  1.00 68.71           H  
ATOM   1915  CA  ASN A 129      15.486  15.791 -12.215  1.00 68.71           C  
ATOM   1916  HA  ASN A 129      14.901  16.686 -12.005  1.00 68.71           H  
ATOM   1917  C   ASN A 129      14.533  14.791 -12.841  1.00 68.71           C  
ATOM   1918  CB  ASN A 129      16.573  16.100 -13.257  1.00 68.71           C  
ATOM   1919  HB2 ASN A 129      17.275  15.268 -13.322  1.00 68.71           H  
ATOM   1920  HB3 ASN A 129      16.101  16.208 -14.233  1.00 68.71           H  
ATOM   1921  O   ASN A 129      13.472  15.175 -13.314  1.00 68.71           O  
ATOM   1922  CG  ASN A 129      17.325  17.376 -12.993  1.00 68.71           C  
ATOM   1923  ND2 ASN A 129      18.385  17.612 -13.725  1.00 68.71           N  
ATOM   1924 HD21 ASN A 129      18.643  16.959 -14.451  1.00 68.71           H  
ATOM   1925 HD22 ASN A 129      18.877  18.479 -13.561  1.00 68.71           H  
ATOM   1926  OD1 ASN A 129      16.986  18.175 -12.137  1.00 68.71           O  
ATOM   1927  N   GLU A 130      14.975  13.539 -12.893  1.00 60.29           N  
ATOM   1928  H   GLU A 130      15.854  13.288 -12.462  1.00 60.29           H  
ATOM   1929  CA  GLU A 130      14.174  12.461 -13.421  1.00 60.29           C  
ATOM   1930  HA  GLU A 130      13.481  12.856 -14.165  1.00 60.29           H  
ATOM   1931  C   GLU A 130      13.360  11.886 -12.283  1.00 60.29           C  
ATOM   1932  CB  GLU A 130      15.030  11.409 -14.126  1.00 60.29           C  
ATOM   1933  HB2 GLU A 130      14.406  10.541 -14.342  1.00 60.29           H  
ATOM   1934  HB3 GLU A 130      15.853  11.108 -13.478  1.00 60.29           H  
ATOM   1935  O   GLU A 130      13.871  11.325 -11.313  1.00 60.29           O  
ATOM   1936  CG  GLU A 130      15.569  11.983 -15.445  1.00 60.29           C  
ATOM   1937  HG2 GLU A 130      16.182  12.858 -15.224  1.00 60.29           H  
ATOM   1938  HG3 GLU A 130      14.728  12.310 -16.055  1.00 60.29           H  
ATOM   1939  CD  GLU A 130      16.410  10.987 -16.251  1.00 60.29           C  
ATOM   1940  OE1 GLU A 130      16.967  11.434 -17.282  1.00 60.29           O  
ATOM   1941  OE2 GLU A 130      16.544   9.823 -15.818  1.00 60.29           O  
ATOM   1942  N   ASP A 131      12.070  12.037 -12.464  1.00 53.34           N  
ATOM   1943  H   ASP A 131      11.770  12.653 -13.206  1.00 53.34           H  
ATOM   1944  CA  ASP A 131      11.003  11.420 -11.713  1.00 53.34           C  
ATOM   1945  HA  ASP A 131      10.934  11.846 -10.713  1.00 53.34           H  
ATOM   1946  C   ASP A 131      11.136   9.886 -11.592  1.00 53.34           C  
ATOM   1947  CB  ASP A 131       9.784  11.802 -12.526  1.00 53.34           C  
ATOM   1948  HB2 ASP A 131       8.960  11.156 -12.224  1.00 53.34           H  
ATOM   1949  HB3 ASP A 131       9.983  11.585 -13.576  1.00 53.34           H  
ATOM   1950  O   ASP A 131      10.587   9.282 -10.681  1.00 53.34           O  
ATOM   1951  CG  ASP A 131       9.360  13.266 -12.415  1.00 53.34           C  
ATOM   1952  OD1 ASP A 131       9.843  14.029 -11.539  1.00 53.34           O  
ATOM   1953  OD2 ASP A 131       8.485  13.606 -13.222  1.00 53.34           O  
ATOM   1954  N   ALA A 132      11.958   9.229 -12.418  1.00 52.57           N  
ATOM   1955  H   ALA A 132      12.388   9.739 -13.176  1.00 52.57           H  
ATOM   1956  CA  ALA A 132      12.351   7.834 -12.198  1.00 52.57           C  
ATOM   1957  HA  ALA A 132      11.462   7.206 -12.263  1.00 52.57           H  
ATOM   1958  C   ALA A 132      12.986   7.594 -10.807  1.00 52.57           C  
ATOM   1959  CB  ALA A 132      13.318   7.436 -13.318  1.00 52.57           C  
ATOM   1960  HB1 ALA A 132      12.832   7.556 -14.287  1.00 52.57           H  
ATOM   1961  HB2 ALA A 132      13.602   6.391 -13.196  1.00 52.57           H  
ATOM   1962  HB3 ALA A 132      14.214   8.056 -13.284  1.00 52.57           H  
ATOM   1963  O   ALA A 132      12.937   6.488 -10.283  1.00 52.57           O  
ATOM   1964  N   LEU A 133      13.552   8.631 -10.176  1.00 56.19           N  
ATOM   1965  H   LEU A 133      13.542   9.522 -10.651  1.00 56.19           H  
ATOM   1966  CA  LEU A 133      14.105   8.585  -8.816  1.00 56.19           C  
ATOM   1967  HA  LEU A 133      14.431   7.565  -8.612  1.00 56.19           H  
ATOM   1968  C   LEU A 133      13.055   8.905  -7.737  1.00 56.19           C  
ATOM   1969  CB  LEU A 133      15.327   9.514  -8.744  1.00 56.19           C  
ATOM   1970  HB2 LEU A 133      15.005  10.481  -9.130  1.00 56.19           H  
ATOM   1971  HB3 LEU A 133      15.638   9.649  -7.709  1.00 56.19           H  
ATOM   1972  O   LEU A 133      13.405   9.336  -6.635  1.00 56.19           O  
ATOM   1973  CG  LEU A 133      16.539   9.026  -9.554  1.00 56.19           C  
ATOM   1974  HG  LEU A 133      16.222   8.670 -10.534  1.00 56.19           H  
ATOM   1975  CD1 LEU A 133      17.523  10.179  -9.761  1.00 56.19           C  
ATOM   1976 HD11 LEU A 133      17.030  10.965 -10.333  1.00 56.19           H  
ATOM   1977 HD12 LEU A 133      18.376   9.822 -10.336  1.00 56.19           H  
ATOM   1978 HD13 LEU A 133      17.862  10.564  -8.799  1.00 56.19           H  
ATOM   1979  CD2 LEU A 133      17.277   7.904  -8.820  1.00 56.19           C  
ATOM   1980 HD21 LEU A 133      16.615   7.046  -8.704  1.00 56.19           H  
ATOM   1981 HD22 LEU A 133      18.135   7.584  -9.411  1.00 56.19           H  
ATOM   1982 HD23 LEU A 133      17.610   8.240  -7.837  1.00 56.19           H  
ATOM   1983  N   PHE A 134      11.768   8.712  -8.028  1.00 57.47           N  
ATOM   1984  H   PHE A 134      11.514   8.430  -8.964  1.00 57.47           H  
ATOM   1985  CA  PHE A 134      10.693   8.919  -7.059  1.00 57.47           C  
ATOM   1986  HA  PHE A 134      10.860   9.881  -6.575  1.00 57.47           H  
ATOM   1987  C   PHE A 134      10.684   7.935  -5.894  1.00 57.47           C  
ATOM   1988  CB  PHE A 134       9.339   8.937  -7.763  1.00 57.47           C  
ATOM   1989  HB2 PHE A 134       9.297   8.089  -8.446  1.00 57.47           H  
ATOM   1990  HB3 PHE A 134       8.553   8.780  -7.024  1.00 57.47           H  
ATOM   1991  O   PHE A 134       9.975   8.171  -4.926  1.00 57.47           O  
ATOM   1992  CG  PHE A 134       8.987  10.209  -8.505  1.00 57.47           C  
ATOM   1993  CD1 PHE A 134       9.437  11.485  -8.114  1.00 57.47           C  
ATOM   1994  HD1 PHE A 134      10.153  11.612  -7.315  1.00 57.47           H  
ATOM   1995  CD2 PHE A 134       8.142  10.098  -9.613  1.00 57.47           C  
ATOM   1996  HD2 PHE A 134       7.887   9.112  -9.971  1.00 57.47           H  
ATOM   1997  CE1 PHE A 134       8.974  12.635  -8.766  1.00 57.47           C  
ATOM   1998  HE1 PHE A 134       9.359  13.605  -8.490  1.00 57.47           H  
ATOM   1999  CE2 PHE A 134       7.660  11.247 -10.249  1.00 57.47           C  
ATOM   2000  HE2 PHE A 134       7.013  11.173 -11.111  1.00 57.47           H  
ATOM   2001  CZ  PHE A 134       8.064  12.513  -9.820  1.00 57.47           C  
ATOM   2002  HZ  PHE A 134       7.726  13.385 -10.360  1.00 57.47           H  
ATOM   2003  N   ASP A 135      11.542   6.928  -5.889  1.00 63.81           N  
ATOM   2004  H   ASP A 135      11.933   6.646  -6.777  1.00 63.81           H  
ATOM   2005  CA  ASP A 135      11.698   5.986  -4.777  1.00 63.81           C  
ATOM   2006  HA  ASP A 135      10.735   5.529  -4.551  1.00 63.81           H  
ATOM   2007  C   ASP A 135      12.248   6.624  -3.496  1.00 63.81           C  
ATOM   2008  CB  ASP A 135      12.669   4.907  -5.223  1.00 63.81           C  
ATOM   2009  HB2 ASP A 135      12.861   4.238  -4.384  1.00 63.81           H  
ATOM   2010  HB3 ASP A 135      13.615   5.367  -5.509  1.00 63.81           H  
ATOM   2011  O   ASP A 135      12.386   5.993  -2.452  1.00 63.81           O  
ATOM   2012  CG  ASP A 135      12.147   4.080  -6.380  1.00 63.81           C  
ATOM   2013  OD1 ASP A 135      11.180   4.471  -7.072  1.00 63.81           O  
ATOM   2014  OD2 ASP A 135      12.773   3.024  -6.538  1.00 63.81           O  
ATOM   2015  N   GLN A 136      12.629   7.898  -3.545  1.00 66.30           N  
ATOM   2016  H   GLN A 136      12.535   8.378  -4.429  1.00 66.30           H  
ATOM   2017  CA  GLN A 136      13.198   8.588  -2.394  1.00 66.30           C  
ATOM   2018  HA  GLN A 136      14.092   8.057  -2.068  1.00 66.30           H  
ATOM   2019  C   GLN A 136      12.254   8.646  -1.188  1.00 66.30           C  
ATOM   2020  CB  GLN A 136      13.582  10.007  -2.808  1.00 66.30           C  
ATOM   2021  HB2 GLN A 136      13.817  10.586  -1.915  1.00 66.30           H  
ATOM   2022  HB3 GLN A 136      12.741  10.478  -3.317  1.00 66.30           H  
ATOM   2023  O   GLN A 136      12.738   8.662  -0.059  1.00 66.30           O  
ATOM   2024  CG  GLN A 136      14.812  10.010  -3.717  1.00 66.30           C  
ATOM   2025  HG2 GLN A 136      14.660   9.347  -4.569  1.00 66.30           H  
ATOM   2026  HG3 GLN A 136      15.666   9.629  -3.157  1.00 66.30           H  
ATOM   2027  CD  GLN A 136      15.157  11.404  -4.219  1.00 66.30           C  
ATOM   2028  NE2 GLN A 136      16.122  11.504  -5.106  1.00 66.30           N  
ATOM   2029 HE21 GLN A 136      16.490  10.669  -5.539  1.00 66.30           H  
ATOM   2030 HE22 GLN A 136      16.384  12.440  -5.380  1.00 66.30           H  
ATOM   2031  OE1 GLN A 136      14.627  12.419  -3.789  1.00 66.30           O  
ATOM   2032  N   PHE A 137      10.931   8.703  -1.388  1.00 70.77           N  
ATOM   2033  H   PHE A 137      10.571   8.577  -2.323  1.00 70.77           H  
ATOM   2034  CA  PHE A 137       9.998   8.841  -0.259  1.00 70.77           C  
ATOM   2035  HA  PHE A 137      10.476   9.467   0.494  1.00 70.77           H  
ATOM   2036  C   PHE A 137       9.690   7.508   0.438  1.00 70.77           C  
ATOM   2037  CB  PHE A 137       8.713   9.571  -0.679  1.00 70.77           C  
ATOM   2038  HB2 PHE A 137       8.967  10.410  -1.327  1.00 70.77           H  
ATOM   2039  HB3 PHE A 137       8.255   9.990   0.217  1.00 70.77           H  
ATOM   2040  O   PHE A 137       9.268   7.516   1.601  1.00 70.77           O  
ATOM   2041  CG  PHE A 137       7.686   8.690  -1.360  1.00 70.77           C  
ATOM   2042  CD1 PHE A 137       7.803   8.427  -2.728  1.00 70.77           C  
ATOM   2043  HD1 PHE A 137       8.591   8.913  -3.284  1.00 70.77           H  
ATOM   2044  CD2 PHE A 137       6.640   8.101  -0.628  1.00 70.77           C  
ATOM   2045  HD2 PHE A 137       6.541   8.297   0.429  1.00 70.77           H  
ATOM   2046  CE1 PHE A 137       6.919   7.546  -3.369  1.00 70.77           C  
ATOM   2047  HE1 PHE A 137       7.043   7.337  -4.421  1.00 70.77           H  
ATOM   2048  CE2 PHE A 137       5.738   7.233  -1.267  1.00 70.77           C  
ATOM   2049  HE2 PHE A 137       4.945   6.764  -0.704  1.00 70.77           H  
ATOM   2050  CZ  PHE A 137       5.889   6.939  -2.633  1.00 70.77           C  
ATOM   2051  HZ  PHE A 137       5.220   6.235  -3.106  1.00 70.77           H  
ATOM   2052  N   ASP A 138       9.904   6.384  -0.250  1.00 70.28           N  
ATOM   2053  H   ASP A 138      10.211   6.437  -1.210  1.00 70.28           H  
ATOM   2054  CA  ASP A 138       9.592   5.041   0.234  1.00 70.28           C  
ATOM   2055  HA  ASP A 138       9.214   5.129   1.253  1.00 70.28           H  
ATOM   2056  C   ASP A 138      10.821   4.119   0.343  1.00 70.28           C  
ATOM   2057  CB  ASP A 138       8.442   4.461  -0.598  1.00 70.28           C  
ATOM   2058  HB2 ASP A 138       7.984   3.664  -0.013  1.00 70.28           H  
ATOM   2059  HB3 ASP A 138       7.679   5.227  -0.738  1.00 70.28           H  
ATOM   2060  O   ASP A 138      10.681   2.956   0.728  1.00 70.28           O  
ATOM   2061  CG  ASP A 138       8.857   3.915  -1.965  1.00 70.28           C  
ATOM   2062  OD1 ASP A 138       9.828   4.438  -2.546  1.00 70.28           O  
ATOM   2063  OD2 ASP A 138       8.197   2.943  -2.395  1.00 70.28           O  
ATOM   2064  N   ASN A 139      12.024   4.654   0.098  1.00 69.96           N  
ATOM   2065  H   ASN A 139      12.037   5.549  -0.369  1.00 69.96           H  
ATOM   2066  CA  ASN A 139      13.296   3.980   0.327  1.00 69.96           C  
ATOM   2067  HA  ASN A 139      13.162   2.947   0.005  1.00 69.96           H  
ATOM   2068  C   ASN A 139      13.706   4.028   1.817  1.00 69.96           C  
ATOM   2069  CB  ASN A 139      14.368   4.601  -0.583  1.00 69.96           C  
ATOM   2070  HB2 ASN A 139      14.414   5.674  -0.397  1.00 69.96           H  
ATOM   2071  HB3 ASN A 139      14.074   4.441  -1.620  1.00 69.96           H  
ATOM   2072  O   ASN A 139      14.080   5.093   2.323  1.00 69.96           O  
ATOM   2073  CG  ASN A 139      15.753   4.012  -0.416  1.00 69.96           C  
ATOM   2074  ND2 ASN A 139      16.730   4.568  -1.093  1.00 69.96           N  
ATOM   2075 HD21 ASN A 139      17.676   4.354  -0.812  1.00 69.96           H  
ATOM   2076 HD22 ASN A 139      16.507   5.390  -1.637  1.00 69.96           H  
ATOM   2077  OD1 ASN A 139      16.003   3.020   0.256  1.00 69.96           O  
ATOM   2078  N   PRO A 140      13.788   2.874   2.508  1.00 63.87           N  
ATOM   2079  CA  PRO A 140      14.100   2.822   3.938  1.00 63.87           C  
ATOM   2080  HA  PRO A 140      13.399   3.463   4.472  1.00 63.87           H  
ATOM   2081  C   PRO A 140      15.523   3.286   4.296  1.00 63.87           C  
ATOM   2082  CB  PRO A 140      13.848   1.366   4.346  1.00 63.87           C  
ATOM   2083  HB2 PRO A 140      14.517   1.035   5.141  1.00 63.87           H  
ATOM   2084  HB3 PRO A 140      12.810   1.255   4.658  1.00 63.87           H  
ATOM   2085  O   PRO A 140      15.832   3.486   5.472  1.00 63.87           O  
ATOM   2086  CG  PRO A 140      14.072   0.580   3.056  1.00 63.87           C  
ATOM   2087  HG2 PRO A 140      15.138   0.414   2.903  1.00 63.87           H  
ATOM   2088  HG3 PRO A 140      13.528  -0.365   3.056  1.00 63.87           H  
ATOM   2089  CD  PRO A 140      13.541   1.533   1.993  1.00 63.87           C  
ATOM   2090  HD2 PRO A 140      12.469   1.383   1.870  1.00 63.87           H  
ATOM   2091  HD3 PRO A 140      14.058   1.352   1.050  1.00 63.87           H  
ATOM   2092  N   ALA A 141      16.409   3.449   3.306  1.00 63.55           N  
ATOM   2093  H   ALA A 141      16.101   3.276   2.360  1.00 63.55           H  
ATOM   2094  CA  ALA A 141      17.779   3.913   3.515  1.00 63.55           C  
ATOM   2095  HA  ALA A 141      18.148   3.484   4.446  1.00 63.55           H  
ATOM   2096  C   ALA A 141      17.908   5.444   3.653  1.00 63.55           C  
ATOM   2097  CB  ALA A 141      18.652   3.375   2.375  1.00 63.55           C  
ATOM   2098  HB1 ALA A 141      18.353   3.834   1.432  1.00 63.55           H  
ATOM   2099  HB2 ALA A 141      19.697   3.616   2.571  1.00 63.55           H  
ATOM   2100  HB3 ALA A 141      18.545   2.293   2.301  1.00 63.55           H  
ATOM   2101  O   ALA A 141      18.973   5.915   4.054  1.00 63.55           O  
ATOM   2102  N   GLY A 142      16.873   6.227   3.325  1.00 77.13           N  
ATOM   2103  H   GLY A 142      16.002   5.808   3.032  1.00 77.13           H  
ATOM   2104  CA  GLY A 142      16.986   7.686   3.280  1.00 77.13           C  
ATOM   2105  HA2 GLY A 142      17.404   7.976   2.316  1.00 77.13           H  
ATOM   2106  HA3 GLY A 142      17.662   8.035   4.061  1.00 77.13           H  
ATOM   2107  C   GLY A 142      15.656   8.406   3.442  1.00 77.13           C  
ATOM   2108  O   GLY A 142      15.007   8.733   2.457  1.00 77.13           O  
ATOM   2109  N   ILE A 143      15.289   8.723   4.686  1.00 85.14           N  
ATOM   2110  H   ILE A 143      15.868   8.423   5.457  1.00 85.14           H  
ATOM   2111  CA  ILE A 143      14.089   9.514   4.974  1.00 85.14           C  
ATOM   2112  HA  ILE A 143      13.257   9.079   4.419  1.00 85.14           H  
ATOM   2113  C   ILE A 143      14.277  10.950   4.478  1.00 85.14           C  
ATOM   2114  CB  ILE A 143      13.736   9.454   6.478  1.00 85.14           C  
ATOM   2115  HB  ILE A 143      14.619   9.718   7.060  1.00 85.14           H  
ATOM   2116  O   ILE A 143      15.105  11.699   4.998  1.00 85.14           O  
ATOM   2117  CG1 ILE A 143      13.319   8.007   6.830  1.00 85.14           C  
ATOM   2118 HG12 ILE A 143      12.505   7.696   6.175  1.00 85.14           H  
ATOM   2119 HG13 ILE A 143      14.161   7.338   6.654  1.00 85.14           H  
ATOM   2120  CG2 ILE A 143      12.617  10.450   6.834  1.00 85.14           C  
ATOM   2121 HG21 ILE A 143      12.902  11.472   6.581  1.00 85.14           H  
ATOM   2122 HG22 ILE A 143      12.431  10.436   7.908  1.00 85.14           H  
ATOM   2123 HG23 ILE A 143      11.709  10.173   6.297  1.00 85.14           H  
ATOM   2124  CD1 ILE A 143      12.866   7.808   8.277  1.00 85.14           C  
ATOM   2125 HD11 ILE A 143      13.610   8.210   8.964  1.00 85.14           H  
ATOM   2126 HD12 ILE A 143      11.905   8.294   8.445  1.00 85.14           H  
ATOM   2127 HD13 ILE A 143      12.727   6.741   8.456  1.00 85.14           H  
ATOM   2128  N   VAL A 144      13.452  11.358   3.512  1.00 89.20           N  
ATOM   2129  H   VAL A 144      12.886  10.663   3.046  1.00 89.20           H  
ATOM   2130  CA  VAL A 144      13.351  12.753   3.073  1.00 89.20           C  
ATOM   2131  HA  VAL A 144      14.322  13.229   3.212  1.00 89.20           H  
ATOM   2132  C   VAL A 144      12.329  13.487   3.938  1.00 89.20           C  
ATOM   2133  CB  VAL A 144      13.012  12.854   1.576  1.00 89.20           C  
ATOM   2134  HB  VAL A 144      12.032  12.413   1.388  1.00 89.20           H  
ATOM   2135  O   VAL A 144      11.148  13.131   3.968  1.00 89.20           O  
ATOM   2136  CG1 VAL A 144      12.994  14.321   1.127  1.00 89.20           C  
ATOM   2137 HG11 VAL A 144      12.209  14.873   1.644  1.00 89.20           H  
ATOM   2138 HG12 VAL A 144      12.796  14.368   0.056  1.00 89.20           H  
ATOM   2139 HG13 VAL A 144      13.961  14.780   1.331  1.00 89.20           H  
ATOM   2140  CG2 VAL A 144      14.057  12.122   0.726  1.00 89.20           C  
ATOM   2141 HG21 VAL A 144      15.058  12.492   0.950  1.00 89.20           H  
ATOM   2142 HG22 VAL A 144      14.021  11.050   0.919  1.00 89.20           H  
ATOM   2143 HG23 VAL A 144      13.848  12.280  -0.332  1.00 89.20           H  
ATOM   2144  N   ARG A 145      12.769  14.536   4.641  1.00 93.71           N  
ATOM   2145  H   ARG A 145      13.749  14.770   4.579  1.00 93.71           H  
ATOM   2146  CA  ARG A 145      11.911  15.361   5.500  1.00 93.71           C  
ATOM   2147  HA  ARG A 145      10.925  14.900   5.547  1.00 93.71           H  
ATOM   2148  C   ARG A 145      11.708  16.749   4.903  1.00 93.71           C  
ATOM   2149  CB  ARG A 145      12.478  15.394   6.932  1.00 93.71           C  
ATOM   2150  HB2 ARG A 145      12.919  14.425   7.164  1.00 93.71           H  
ATOM   2151  HB3 ARG A 145      13.252  16.157   7.013  1.00 93.71           H  
ATOM   2152  O   ARG A 145      12.677  17.404   4.516  1.00 93.71           O  
ATOM   2153  CG  ARG A 145      11.360  15.663   7.946  1.00 93.71           C  
ATOM   2154  HG2 ARG A 145      10.870  16.606   7.702  1.00 93.71           H  
ATOM   2155  HG3 ARG A 145      10.628  14.858   7.874  1.00 93.71           H  
ATOM   2156  CD  ARG A 145      11.832  15.734   9.398  1.00 93.71           C  
ATOM   2157  HD2 ARG A 145      12.524  16.571   9.501  1.00 93.71           H  
ATOM   2158  HD3 ARG A 145      10.953  15.927  10.013  1.00 93.71           H  
ATOM   2159  NE  ARG A 145      12.423  14.493   9.913  1.00 93.71           N  
ATOM   2160  HE  ARG A 145      11.814  13.710  10.105  1.00 93.71           H  
ATOM   2161  NH1 ARG A 145      14.552  15.280  10.320  1.00 93.71           N  
ATOM   2162 HH11 ARG A 145      15.496  15.089  10.624  1.00 93.71           H  
ATOM   2163 HH12 ARG A 145      14.360  16.169   9.880  1.00 93.71           H  
ATOM   2164  NH2 ARG A 145      13.974  13.224  10.955  1.00 93.71           N  
ATOM   2165 HH21 ARG A 145      13.297  12.482  11.068  1.00 93.71           H  
ATOM   2166 HH22 ARG A 145      14.910  13.011  11.269  1.00 93.71           H  
ATOM   2167  CZ  ARG A 145      13.645  14.339  10.377  1.00 93.71           C  
ATOM   2168  N   LEU A 146      10.455  17.196   4.862  1.00 96.09           N  
ATOM   2169  H   LEU A 146       9.724  16.608   5.237  1.00 96.09           H  
ATOM   2170  CA  LEU A 146      10.100  18.575   4.559  1.00 96.09           C  
ATOM   2171  HA  LEU A 146      10.796  18.956   3.812  1.00 96.09           H  
ATOM   2172  C   LEU A 146      10.222  19.398   5.838  1.00 96.09           C  
ATOM   2173  CB  LEU A 146       8.688  18.631   3.963  1.00 96.09           C  
ATOM   2174  HB2 LEU A 146       7.979  18.233   4.689  1.00 96.09           H  
ATOM   2175  HB3 LEU A 146       8.668  17.985   3.085  1.00 96.09           H  
ATOM   2176  O   LEU A 146       9.383  19.290   6.733  1.00 96.09           O  
ATOM   2177  CG  LEU A 146       8.235  20.041   3.542  1.00 96.09           C  
ATOM   2178  HG  LEU A 146       8.242  20.699   4.411  1.00 96.09           H  
ATOM   2179  CD1 LEU A 146       9.104  20.664   2.448  1.00 96.09           C  
ATOM   2180 HD11 LEU A 146      10.085  20.914   2.852  1.00 96.09           H  
ATOM   2181 HD12 LEU A 146       9.216  19.969   1.616  1.00 96.09           H  
ATOM   2182 HD13 LEU A 146       8.645  21.587   2.094  1.00 96.09           H  
ATOM   2183  CD2 LEU A 146       6.809  19.969   3.006  1.00 96.09           C  
ATOM   2184 HD21 LEU A 146       6.159  19.532   3.763  1.00 96.09           H  
ATOM   2185 HD22 LEU A 146       6.454  20.972   2.767  1.00 96.09           H  
ATOM   2186 HD23 LEU A 146       6.783  19.347   2.111  1.00 96.09           H  
ATOM   2187  N   GLU A 147      11.258  20.224   5.919  1.00 96.73           N  
ATOM   2188  H   GLU A 147      11.866  20.297   5.116  1.00 96.73           H  
ATOM   2189  CA  GLU A 147      11.492  21.129   7.043  1.00 96.73           C  
ATOM   2190  HA  GLU A 147      10.813  20.878   7.858  1.00 96.73           H  
ATOM   2191  C   GLU A 147      11.170  22.544   6.586  1.00 96.73           C  
ATOM   2192  CB  GLU A 147      12.921  21.002   7.600  1.00 96.73           C  
ATOM   2193  HB2 GLU A 147      12.995  21.635   8.484  1.00 96.73           H  
ATOM   2194  HB3 GLU A 147      13.647  21.343   6.862  1.00 96.73           H  
ATOM   2195  O   GLU A 147      11.840  23.104   5.724  1.00 96.73           O  
ATOM   2196  CG  GLU A 147      13.219  19.548   7.997  1.00 96.73           C  
ATOM   2197  HG2 GLU A 147      13.330  18.933   7.104  1.00 96.73           H  
ATOM   2198  HG3 GLU A 147      12.348  19.168   8.532  1.00 96.73           H  
ATOM   2199  CD  GLU A 147      14.436  19.344   8.904  1.00 96.73           C  
ATOM   2200  OE1 GLU A 147      14.530  18.225   9.462  1.00 96.73           O  
ATOM   2201  OE2 GLU A 147      15.217  20.291   9.149  1.00 96.73           O  
ATOM   2202  N   THR A 148      10.095  23.107   7.125  1.00 97.21           N  
ATOM   2203  H   THR A 148       9.595  22.616   7.853  1.00 97.21           H  
ATOM   2204  CA  THR A 148       9.571  24.398   6.687  1.00 97.21           C  
ATOM   2205  HA  THR A 148      10.122  24.742   5.811  1.00 97.21           H  
ATOM   2206  C   THR A 148       9.731  25.428   7.786  1.00 97.21           C  
ATOM   2207  CB  THR A 148       8.103  24.274   6.279  1.00 97.21           C  
ATOM   2208  HB  THR A 148       7.528  23.973   7.155  1.00 97.21           H  
ATOM   2209  O   THR A 148       9.426  25.169   8.951  1.00 97.21           O  
ATOM   2210  CG2 THR A 148       7.519  25.566   5.720  1.00 97.21           C  
ATOM   2211 HG21 THR A 148       7.460  26.325   6.500  1.00 97.21           H  
ATOM   2212 HG22 THR A 148       6.513  25.367   5.351  1.00 97.21           H  
ATOM   2213 HG23 THR A 148       8.149  25.919   4.904  1.00 97.21           H  
ATOM   2214  OG1 THR A 148       7.973  23.309   5.262  1.00 97.21           O  
ATOM   2215  HG1 THR A 148       8.492  22.546   5.526  1.00 97.21           H  
ATOM   2216  N   ARG A 149      10.136  26.633   7.398  1.00 96.21           N  
ATOM   2217  H   ARG A 149      10.422  26.738   6.436  1.00 96.21           H  
ATOM   2218  CA  ARG A 149      10.089  27.833   8.220  1.00 96.21           C  
ATOM   2219  HA  ARG A 149       9.731  27.578   9.217  1.00 96.21           H  
ATOM   2220  C   ARG A 149       9.113  28.829   7.611  1.00 96.21           C  
ATOM   2221  CB  ARG A 149      11.509  28.369   8.361  1.00 96.21           C  
ATOM   2222  HB2 ARG A 149      11.950  28.515   7.375  1.00 96.21           H  
ATOM   2223  HB3 ARG A 149      12.111  27.628   8.887  1.00 96.21           H  
ATOM   2224  O   ARG A 149       9.224  29.218   6.452  1.00 96.21           O  
ATOM   2225  CG  ARG A 149      11.528  29.682   9.143  1.00 96.21           C  
ATOM   2226  HG2 ARG A 149      10.966  29.561  10.070  1.00 96.21           H  
ATOM   2227  HG3 ARG A 149      11.080  30.481   8.553  1.00 96.21           H  
ATOM   2228  CD  ARG A 149      12.962  30.050   9.490  1.00 96.21           C  
ATOM   2229  HD2 ARG A 149      12.921  30.941  10.116  1.00 96.21           H  
ATOM   2230  HD3 ARG A 149      13.380  29.248  10.098  1.00 96.21           H  
ATOM   2231  NE  ARG A 149      13.811  30.257   8.291  1.00 96.21           N  
ATOM   2232  HE  ARG A 149      13.895  29.499   7.628  1.00 96.21           H  
ATOM   2233  NH1 ARG A 149      14.637  32.244   8.955  1.00 96.21           N  
ATOM   2234 HH11 ARG A 149      14.289  32.076   9.888  1.00 96.21           H  
ATOM   2235 HH12 ARG A 149      15.363  32.936   8.833  1.00 96.21           H  
ATOM   2236  NH2 ARG A 149      15.422  31.373   7.078  1.00 96.21           N  
ATOM   2237 HH21 ARG A 149      16.210  32.000   7.156  1.00 96.21           H  
ATOM   2238 HH22 ARG A 149      15.555  30.628   6.408  1.00 96.21           H  
ATOM   2239  CZ  ARG A 149      14.612  31.284   8.089  1.00 96.21           C  
ATOM   2240  N   LEU A 150       8.153  29.262   8.414  1.00 97.34           N  
ATOM   2241  H   LEU A 150       8.161  28.938   9.371  1.00 97.34           H  
ATOM   2242  CA  LEU A 150       7.137  30.230   8.041  1.00 97.34           C  
ATOM   2243  HA  LEU A 150       7.187  30.401   6.966  1.00 97.34           H  
ATOM   2244  C   LEU A 150       7.418  31.557   8.747  1.00 97.34           C  
ATOM   2245  CB  LEU A 150       5.758  29.618   8.339  1.00 97.34           C  
ATOM   2246  HB2 LEU A 150       5.670  29.408   9.405  1.00 97.34           H  
ATOM   2247  HB3 LEU A 150       5.710  28.665   7.812  1.00 97.34           H  
ATOM   2248  O   LEU A 150       7.463  31.625   9.975  1.00 97.34           O  
ATOM   2249  CG  LEU A 150       4.582  30.496   7.878  1.00 97.34           C  
ATOM   2250  HG  LEU A 150       4.887  31.117   7.036  1.00 97.34           H  
ATOM   2251  CD1 LEU A 150       3.411  29.625   7.427  1.00 97.34           C  
ATOM   2252 HD11 LEU A 150       2.573  30.261   7.143  1.00 97.34           H  
ATOM   2253 HD12 LEU A 150       3.106  28.966   8.239  1.00 97.34           H  
ATOM   2254 HD13 LEU A 150       3.707  29.021   6.569  1.00 97.34           H  
ATOM   2255  CD2 LEU A 150       4.055  31.392   9.000  1.00 97.34           C  
ATOM   2256 HD21 LEU A 150       3.696  30.779   9.827  1.00 97.34           H  
ATOM   2257 HD22 LEU A 150       4.847  32.045   9.368  1.00 97.34           H  
ATOM   2258 HD23 LEU A 150       3.238  32.003   8.618  1.00 97.34           H  
ATOM   2259  N   VAL A 151       7.581  32.623   7.966  1.00 97.21           N  
ATOM   2260  H   VAL A 151       7.566  32.477   6.967  1.00 97.21           H  
ATOM   2261  CA  VAL A 151       7.659  33.999   8.469  1.00 97.21           C  
ATOM   2262  HA  VAL A 151       7.827  33.977   9.545  1.00 97.21           H  
ATOM   2263  C   VAL A 151       6.321  34.668   8.200  1.00 97.21           C  
ATOM   2264  CB  VAL A 151       8.820  34.798   7.854  1.00 97.21           C  
ATOM   2265  HB  VAL A 151       8.615  34.974   6.798  1.00 97.21           H  
ATOM   2266  O   VAL A 151       6.000  35.026   7.067  1.00 97.21           O  
ATOM   2267  CG1 VAL A 151       8.963  36.165   8.538  1.00 97.21           C  
ATOM   2268 HG11 VAL A 151       9.159  36.030   9.602  1.00 97.21           H  
ATOM   2269 HG12 VAL A 151       9.793  36.711   8.089  1.00 97.21           H  
ATOM   2270 HG13 VAL A 151       8.056  36.754   8.402  1.00 97.21           H  
ATOM   2271  CG2 VAL A 151      10.153  34.050   7.966  1.00 97.21           C  
ATOM   2272 HG21 VAL A 151      10.386  33.855   9.012  1.00 97.21           H  
ATOM   2273 HG22 VAL A 151      10.946  34.645   7.513  1.00 97.21           H  
ATOM   2274 HG23 VAL A 151      10.102  33.105   7.426  1.00 97.21           H  
ATOM   2275  N   TYR A 152       5.522  34.827   9.248  1.00 97.43           N  
ATOM   2276  H   TYR A 152       5.853  34.509  10.148  1.00 97.43           H  
ATOM   2277  CA  TYR A 152       4.257  35.536   9.186  1.00 97.43           C  
ATOM   2278  HA  TYR A 152       3.849  35.416   8.183  1.00 97.43           H  
ATOM   2279  C   TYR A 152       4.474  37.030   9.437  1.00 97.43           C  
ATOM   2280  CB  TYR A 152       3.263  34.917  10.174  1.00 97.43           C  
ATOM   2281  HB2 TYR A 152       3.724  34.884  11.162  1.00 97.43           H  
ATOM   2282  HB3 TYR A 152       3.058  33.889   9.876  1.00 97.43           H  
ATOM   2283  O   TYR A 152       4.895  37.442  10.518  1.00 97.43           O  
ATOM   2284  CG  TYR A 152       1.939  35.646  10.271  1.00 97.43           C  
ATOM   2285  CD1 TYR A 152       1.252  35.684  11.497  1.00 97.43           C  
ATOM   2286  HD1 TYR A 152       1.660  35.182  12.361  1.00 97.43           H  
ATOM   2287  CD2 TYR A 152       1.370  36.248   9.132  1.00 97.43           C  
ATOM   2288  HD2 TYR A 152       1.845  36.167   8.165  1.00 97.43           H  
ATOM   2289  CE1 TYR A 152       0.006  36.328  11.581  1.00 97.43           C  
ATOM   2290  HE1 TYR A 152      -0.549  36.290  12.507  1.00 97.43           H  
ATOM   2291  CE2 TYR A 152       0.159  36.944   9.228  1.00 97.43           C  
ATOM   2292  HE2 TYR A 152      -0.282  37.400   8.353  1.00 97.43           H  
ATOM   2293  OH  TYR A 152      -1.689  37.671  10.532  1.00 97.43           O  
ATOM   2294  HH  TYR A 152      -2.238  37.306  11.229  1.00 97.43           H  
ATOM   2295  CZ  TYR A 152      -0.516  37.001  10.455  1.00 97.43           C  
ATOM   2296  N   TRP A 153       4.154  37.861   8.447  1.00 95.97           N  
ATOM   2297  H   TRP A 153       3.806  37.469   7.583  1.00 95.97           H  
ATOM   2298  CA  TRP A 153       4.262  39.316   8.530  1.00 95.97           C  
ATOM   2299  HA  TRP A 153       5.154  39.573   9.102  1.00 95.97           H  
ATOM   2300  C   TRP A 153       3.065  39.921   9.263  1.00 95.97           C  
ATOM   2301  CB  TRP A 153       4.425  39.879   7.117  1.00 95.97           C  
ATOM   2302  HB2 TRP A 153       4.417  40.967   7.178  1.00 95.97           H  
ATOM   2303  HB3 TRP A 153       3.580  39.569   6.501  1.00 95.97           H  
ATOM   2304  O   TRP A 153       2.233  40.591   8.651  1.00 95.97           O  
ATOM   2305  CG  TRP A 153       5.697  39.473   6.454  1.00 95.97           C  
ATOM   2306  CD1 TRP A 153       5.851  38.509   5.517  1.00 95.97           C  
ATOM   2307  HD1 TRP A 153       5.052  37.899   5.121  1.00 95.97           H  
ATOM   2308  CD2 TRP A 153       7.030  39.978   6.738  1.00 95.97           C  
ATOM   2309  CE2 TRP A 153       7.960  39.275   5.919  1.00 95.97           C  
ATOM   2310  CE3 TRP A 153       7.537  40.946   7.629  1.00 95.97           C  
ATOM   2311  HE3 TRP A 153       6.858  41.470   8.285  1.00 95.97           H  
ATOM   2312  NE1 TRP A 153       7.188  38.400   5.184  1.00 95.97           N  
ATOM   2313  HE1 TRP A 153       7.556  37.711   4.544  1.00 95.97           H  
ATOM   2314  CH2 TRP A 153       9.811  40.508   6.868  1.00 95.97           C  
ATOM   2315  HH2 TRP A 153      10.871  40.710   6.922  1.00 95.97           H  
ATOM   2316  CZ2 TRP A 153       9.333  39.530   5.984  1.00 95.97           C  
ATOM   2317  HZ2 TRP A 153      10.020  38.980   5.358  1.00 95.97           H  
ATOM   2318  CZ3 TRP A 153       8.914  41.215   7.686  1.00 95.97           C  
ATOM   2319  HZ3 TRP A 153       9.286  41.955   8.379  1.00 95.97           H  
ATOM   2320  N   PHE A 154       2.949  39.663  10.565  1.00 95.05           N  
ATOM   2321  H   PHE A 154       3.684  39.132  11.011  1.00 95.05           H  
ATOM   2322  CA  PHE A 154       1.778  40.034  11.356  1.00 95.05           C  
ATOM   2323  HA  PHE A 154       0.917  39.545  10.900  1.00 95.05           H  
ATOM   2324  C   PHE A 154       1.565  41.560  11.393  1.00 95.05           C  
ATOM   2325  CB  PHE A 154       1.910  39.478  12.774  1.00 95.05           C  
ATOM   2326  HB2 PHE A 154       1.952  38.391  12.719  1.00 95.05           H  
ATOM   2327  HB3 PHE A 154       2.844  39.828  13.213  1.00 95.05           H  
ATOM   2328  O   PHE A 154       2.480  42.286  11.789  1.00 95.05           O  
ATOM   2329  CG  PHE A 154       0.758  39.887  13.671  1.00 95.05           C  
ATOM   2330  CD1 PHE A 154       0.887  40.998  14.523  1.00 95.05           C  
ATOM   2331  HD1 PHE A 154       1.818  41.545  14.558  1.00 95.05           H  
ATOM   2332  CD2 PHE A 154      -0.468  39.206  13.601  1.00 95.05           C  
ATOM   2333  HD2 PHE A 154      -0.585  38.382  12.913  1.00 95.05           H  
ATOM   2334  CE1 PHE A 154      -0.207  41.413  15.298  1.00 95.05           C  
ATOM   2335  HE1 PHE A 154      -0.110  42.279  15.936  1.00 95.05           H  
ATOM   2336  CE2 PHE A 154      -1.558  39.608  14.387  1.00 95.05           C  
ATOM   2337  HE2 PHE A 154      -2.498  39.079  14.330  1.00 95.05           H  
ATOM   2338  CZ  PHE A 154      -1.424  40.720  15.229  1.00 95.05           C  
ATOM   2339  HZ  PHE A 154      -2.268  41.054  15.815  1.00 95.05           H  
ATOM   2340  N   PRO A 155       0.371  42.073  11.048  1.00 93.04           N  
ATOM   2341  CA  PRO A 155       0.115  43.502  10.986  1.00 93.04           C  
ATOM   2342  HA  PRO A 155       1.017  44.043  10.701  1.00 93.04           H  
ATOM   2343  C   PRO A 155      -0.379  44.042  12.330  1.00 93.04           C  
ATOM   2344  CB  PRO A 155      -0.916  43.649   9.879  1.00 93.04           C  
ATOM   2345  HB2 PRO A 155      -0.404  43.680   8.917  1.00 93.04           H  
ATOM   2346  HB3 PRO A 155      -1.524  44.543  10.017  1.00 93.04           H  
ATOM   2347  O   PRO A 155      -1.287  43.491  12.960  1.00 93.04           O  
ATOM   2348  CG  PRO A 155      -1.741  42.359   9.975  1.00 93.04           C  
ATOM   2349  HG2 PRO A 155      -2.616  42.522  10.604  1.00 93.04           H  
ATOM   2350  HG3 PRO A 155      -2.032  42.004   8.987  1.00 93.04           H  
ATOM   2351  CD  PRO A 155      -0.819  41.342  10.638  1.00 93.04           C  
ATOM   2352  HD2 PRO A 155      -1.311  40.911  11.509  1.00 93.04           H  
ATOM   2353  HD3 PRO A 155      -0.575  40.549   9.931  1.00 93.04           H  
ATOM   2354  N   LEU A 156       0.189  45.165  12.766  1.00 92.76           N  
ATOM   2355  H   LEU A 156       0.894  45.609  12.195  1.00 92.76           H  
ATOM   2356  CA  LEU A 156      -0.209  45.825  14.005  1.00 92.76           C  
ATOM   2357  HA  LEU A 156      -0.446  45.062  14.747  1.00 92.76           H  
ATOM   2358  C   LEU A 156      -1.484  46.656  13.783  1.00 92.76           C  
ATOM   2359  CB  LEU A 156       0.961  46.654  14.552  1.00 92.76           C  
ATOM   2360  HB2 LEU A 156       0.617  47.141  15.464  1.00 92.76           H  
ATOM   2361  HB3 LEU A 156       1.208  47.418  13.814  1.00 92.76           H  
ATOM   2362  O   LEU A 156      -1.458  47.767  13.257  1.00 92.76           O  
ATOM   2363  CG  LEU A 156       2.248  45.875  14.873  1.00 92.76           C  
ATOM   2364  HG  LEU A 156       2.639  45.412  13.966  1.00 92.76           H  
ATOM   2365  CD1 LEU A 156       3.301  46.839  15.420  1.00 92.76           C  
ATOM   2366 HD11 LEU A 156       3.450  47.657  14.715  1.00 92.76           H  
ATOM   2367 HD12 LEU A 156       4.248  46.315  15.549  1.00 92.76           H  
ATOM   2368 HD13 LEU A 156       2.981  47.249  16.378  1.00 92.76           H  
ATOM   2369  CD2 LEU A 156       2.032  44.791  15.930  1.00 92.76           C  
ATOM   2370 HD21 LEU A 156       2.979  44.292  16.137  1.00 92.76           H  
ATOM   2371 HD22 LEU A 156       1.648  45.229  16.851  1.00 92.76           H  
ATOM   2372 HD23 LEU A 156       1.339  44.041  15.549  1.00 92.76           H  
ATOM   2373  N   LYS A 157      -2.622  46.094  14.195  1.00 89.21           N  
ATOM   2374  H   LYS A 157      -2.540  45.155  14.558  1.00 89.21           H  
ATOM   2375  CA  LYS A 157      -3.970  46.616  13.922  1.00 89.21           C  
ATOM   2376  HA  LYS A 157      -3.995  47.032  12.915  1.00 89.21           H  
ATOM   2377  C   LYS A 157      -4.472  47.714  14.851  1.00 89.21           C  
ATOM   2378  CB  LYS A 157      -4.961  45.463  14.020  1.00 89.21           C  
ATOM   2379  HB2 LYS A 157      -5.973  45.865  13.972  1.00 89.21           H  
ATOM   2380  HB3 LYS A 157      -4.838  44.961  14.980  1.00 89.21           H  
ATOM   2381  O   LYS A 157      -5.472  48.351  14.529  1.00 89.21           O  
ATOM   2382  CG  LYS A 157      -4.795  44.464  12.881  1.00 89.21           C  
ATOM   2383  HG2 LYS A 157      -4.967  44.966  11.929  1.00 89.21           H  
ATOM   2384  HG3 LYS A 157      -3.801  44.016  12.890  1.00 89.21           H  
ATOM   2385  CD  LYS A 157      -5.843  43.386  13.105  1.00 89.21           C  
ATOM   2386  HD2 LYS A 157      -6.816  43.852  13.261  1.00 89.21           H  
ATOM   2387  HD3 LYS A 157      -5.577  42.798  13.983  1.00 89.21           H  
ATOM   2388  CE  LYS A 157      -5.923  42.491  11.890  1.00 89.21           C  
ATOM   2389  HE2 LYS A 157      -6.161  43.101  11.018  1.00 89.21           H  
ATOM   2390  HE3 LYS A 157      -4.955  42.018  11.723  1.00 89.21           H  
ATOM   2391  NZ  LYS A 157      -6.978  41.485  12.120  1.00 89.21           N  
ATOM   2392  HZ1 LYS A 157      -7.742  41.872  12.655  1.00 89.21           H  
ATOM   2393  HZ2 LYS A 157      -6.592  40.694  12.615  1.00 89.21           H  
ATOM   2394  HZ3 LYS A 157      -7.328  41.175  11.224  1.00 89.21           H  
ATOM   2395  N   ILE A 158      -3.879  47.887  16.026  1.00 90.25           N  
ATOM   2396  H   ILE A 158      -3.052  47.349  16.240  1.00 90.25           H  
ATOM   2397  CA  ILE A 158      -4.388  48.832  17.020  1.00 90.25           C  
ATOM   2398  HA  ILE A 158      -5.467  48.917  16.889  1.00 90.25           H  
ATOM   2399  C   ILE A 158      -3.742  50.201  16.782  1.00 90.25           C  
ATOM   2400  CB  ILE A 158      -4.178  48.310  18.451  1.00 90.25           C  
ATOM   2401  HB  ILE A 158      -3.105  48.221  18.624  1.00 90.25           H  
ATOM   2402  O   ILE A 158      -2.520  50.308  16.911  1.00 90.25           O  
ATOM   2403  CG1 ILE A 158      -4.811  46.920  18.688  1.00 90.25           C  
ATOM   2404 HG12 ILE A 158      -4.640  46.636  19.727  1.00 90.25           H  
ATOM   2405 HG13 ILE A 158      -4.295  46.186  18.069  1.00 90.25           H  
ATOM   2406  CG2 ILE A 158      -4.743  49.318  19.465  1.00 90.25           C  
ATOM   2407 HG21 ILE A 158      -4.165  50.241  19.439  1.00 90.25           H  
ATOM   2408 HG22 ILE A 158      -4.681  48.901  20.470  1.00 90.25           H  
ATOM   2409 HG23 ILE A 158      -5.784  49.549  19.237  1.00 90.25           H  
ATOM   2410  CD1 ILE A 158      -6.318  46.815  18.406  1.00 90.25           C  
ATOM   2411 HD11 ILE A 158      -6.662  45.817  18.676  1.00 90.25           H  
ATOM   2412 HD12 ILE A 158      -6.872  47.539  19.002  1.00 90.25           H  
ATOM   2413 HD13 ILE A 158      -6.520  46.978  17.347  1.00 90.25           H  
ATOM   2414  N   PRO A 159      -4.524  51.256  16.468  1.00 87.77           N  
ATOM   2415  CA  PRO A 159      -3.986  52.598  16.263  1.00 87.77           C  
ATOM   2416  HA  PRO A 159      -3.355  52.591  15.375  1.00 87.77           H  
ATOM   2417  C   PRO A 159      -3.178  53.076  17.472  1.00 87.77           C  
ATOM   2418  CB  PRO A 159      -5.189  53.520  16.037  1.00 87.77           C  
ATOM   2419  HB2 PRO A 159      -5.439  54.046  16.959  1.00 87.77           H  
ATOM   2420  HB3 PRO A 159      -4.996  54.237  15.240  1.00 87.77           H  
ATOM   2421  O   PRO A 159      -3.496  52.717  18.607  1.00 87.77           O  
ATOM   2422  CG  PRO A 159      -6.343  52.588  15.680  1.00 87.77           C  
ATOM   2423  HG2 PRO A 159      -7.292  52.965  16.059  1.00 87.77           H  
ATOM   2424  HG3 PRO A 159      -6.398  52.472  14.597  1.00 87.77           H  
ATOM   2425  CD  PRO A 159      -5.974  51.259  16.327  1.00 87.77           C  
ATOM   2426  HD2 PRO A 159      -6.322  50.443  15.693  1.00 87.77           H  
ATOM   2427  HD3 PRO A 159      -6.431  51.192  17.315  1.00 87.77           H  
ATOM   2428  N   PHE A 160      -2.170  53.919  17.231  1.00 85.66           N  
ATOM   2429  H   PHE A 160      -1.944  54.077  16.259  1.00 85.66           H  
ATOM   2430  CA  PHE A 160      -1.203  54.433  18.214  1.00 85.66           C  
ATOM   2431  HA  PHE A 160      -0.539  55.114  17.680  1.00 85.66           H  
ATOM   2432  C   PHE A 160      -0.282  53.356  18.807  1.00 85.66           C  
ATOM   2433  CB  PHE A 160      -1.930  55.274  19.281  1.00 85.66           C  
ATOM   2434  HB2 PHE A 160      -2.398  56.126  18.788  1.00 85.66           H  
ATOM   2435  HB3 PHE A 160      -2.732  54.697  19.742  1.00 85.66           H  
ATOM   2436  O   PHE A 160       0.940  53.499  18.750  1.00 85.66           O  
ATOM   2437  CG  PHE A 160      -1.049  55.790  20.394  1.00 85.66           C  
ATOM   2438  CD1 PHE A 160      -1.140  55.235  21.684  1.00 85.66           C  
ATOM   2439  HD1 PHE A 160      -1.821  54.419  21.878  1.00 85.66           H  
ATOM   2440  CD2 PHE A 160      -0.173  56.862  20.153  1.00 85.66           C  
ATOM   2441  HD2 PHE A 160      -0.107  57.295  19.166  1.00 85.66           H  
ATOM   2442  CE1 PHE A 160      -0.374  55.772  22.731  1.00 85.66           C  
ATOM   2443  HE1 PHE A 160      -0.491  55.381  23.731  1.00 85.66           H  
ATOM   2444  CE2 PHE A 160       0.604  57.387  21.199  1.00 85.66           C  
ATOM   2445  HE2 PHE A 160       1.263  58.222  21.013  1.00 85.66           H  
ATOM   2446  CZ  PHE A 160       0.502  56.844  22.492  1.00 85.66           C  
ATOM   2447  HZ  PHE A 160       1.077  57.265  23.304  1.00 85.66           H  
ATOM   2448  N   ALA A 161      -0.836  52.254  19.315  1.00 88.02           N  
ATOM   2449  H   ALA A 161      -1.843  52.176  19.286  1.00 88.02           H  
ATOM   2450  CA  ALA A 161      -0.056  51.122  19.800  1.00 88.02           C  
ATOM   2451  HA  ALA A 161       0.627  51.474  20.573  1.00 88.02           H  
ATOM   2452  C   ALA A 161       0.794  50.501  18.685  1.00 88.02           C  
ATOM   2453  CB  ALA A 161      -1.002  50.094  20.421  1.00 88.02           C  
ATOM   2454  HB1 ALA A 161      -1.728  49.761  19.679  1.00 88.02           H  
ATOM   2455  HB2 ALA A 161      -0.431  49.234  20.770  1.00 88.02           H  
ATOM   2456  HB3 ALA A 161      -1.523  50.541  21.268  1.00 88.02           H  
ATOM   2457  O   ALA A 161       1.944  50.155  18.936  1.00 88.02           O  
ATOM   2458  N   ASN A 162       0.277  50.425  17.456  1.00 90.09           N  
ATOM   2459  H   ASN A 162      -0.688  50.691  17.318  1.00 90.09           H  
ATOM   2460  CA  ASN A 162       1.017  49.957  16.288  1.00 90.09           C  
ATOM   2461  HA  ASN A 162       1.325  48.929  16.481  1.00 90.09           H  
ATOM   2462  C   ASN A 162       2.305  50.752  16.051  1.00 90.09           C  
ATOM   2463  CB  ASN A 162       0.093  49.962  15.055  1.00 90.09           C  
ATOM   2464  HB2 ASN A 162       0.650  49.553  14.212  1.00 90.09           H  
ATOM   2465  HB3 ASN A 162      -0.754  49.301  15.242  1.00 90.09           H  
ATOM   2466  O   ASN A 162       3.384  50.171  15.964  1.00 90.09           O  
ATOM   2467  CG  ASN A 162      -0.460  51.310  14.615  1.00 90.09           C  
ATOM   2468  ND2 ASN A 162      -0.915  51.379  13.392  1.00 90.09           N  
ATOM   2469 HD21 ASN A 162      -1.200  52.278  13.029  1.00 90.09           H  
ATOM   2470 HD22 ASN A 162      -0.894  50.558  12.804  1.00 90.09           H  
ATOM   2471  OD1 ASN A 162      -0.481  52.307  15.328  1.00 90.09           O  
ATOM   2472  N   TRP A 163       2.210  52.079  16.037  1.00 86.77           N  
ATOM   2473  H   TRP A 163       1.284  52.482  16.085  1.00 86.77           H  
ATOM   2474  CA  TRP A 163       3.348  52.961  15.829  1.00 86.77           C  
ATOM   2475  HA  TRP A 163       3.869  52.659  14.921  1.00 86.77           H  
ATOM   2476  C   TRP A 163       4.344  52.874  16.988  1.00 86.77           C  
ATOM   2477  CB  TRP A 163       2.833  54.388  15.640  1.00 86.77           C  
ATOM   2478  HB2 TRP A 163       2.141  54.403  14.798  1.00 86.77           H  
ATOM   2479  HB3 TRP A 163       2.282  54.697  16.528  1.00 86.77           H  
ATOM   2480  O   TRP A 163       5.546  52.731  16.763  1.00 86.77           O  
ATOM   2481  CG  TRP A 163       3.919  55.379  15.383  1.00 86.77           C  
ATOM   2482  CD1 TRP A 163       4.312  55.809  14.170  1.00 86.77           C  
ATOM   2483  HD1 TRP A 163       3.831  55.516  13.249  1.00 86.77           H  
ATOM   2484  CD2 TRP A 163       4.716  56.127  16.337  1.00 86.77           C  
ATOM   2485  CE2 TRP A 163       5.633  56.952  15.619  1.00 86.77           C  
ATOM   2486  CE3 TRP A 163       4.690  56.249  17.737  1.00 86.77           C  
ATOM   2487  HE3 TRP A 163       3.954  55.694  18.299  1.00 86.77           H  
ATOM   2488  NE1 TRP A 163       5.333  56.727  14.294  1.00 86.77           N  
ATOM   2489  HE1 TRP A 163       5.604  57.320  13.522  1.00 86.77           H  
ATOM   2490  CH2 TRP A 163       6.463  57.921  17.656  1.00 86.77           C  
ATOM   2491  HH2 TRP A 163       7.070  58.644  18.180  1.00 86.77           H  
ATOM   2492  CZ2 TRP A 163       6.523  57.822  16.260  1.00 86.77           C  
ATOM   2493  HZ2 TRP A 163       7.180  58.463  15.692  1.00 86.77           H  
ATOM   2494  CZ3 TRP A 163       5.539  57.158  18.378  1.00 86.77           C  
ATOM   2495  HZ3 TRP A 163       5.429  57.336  19.437  1.00 86.77           H  
ATOM   2496  N   VAL A 164       3.857  52.910  18.235  1.00 86.76           N  
ATOM   2497  H   VAL A 164       2.859  53.008  18.359  1.00 86.76           H  
ATOM   2498  CA  VAL A 164       4.724  52.837  19.420  1.00 86.76           C  
ATOM   2499  HA  VAL A 164       5.488  53.610  19.339  1.00 86.76           H  
ATOM   2500  C   VAL A 164       5.456  51.498  19.475  1.00 86.76           C  
ATOM   2501  CB  VAL A 164       3.932  53.076  20.718  1.00 86.76           C  
ATOM   2502  HB  VAL A 164       3.085  52.391  20.752  1.00 86.76           H  
ATOM   2503  O   VAL A 164       6.669  51.480  19.671  1.00 86.76           O  
ATOM   2504  CG1 VAL A 164       4.814  52.842  21.952  1.00 86.76           C  
ATOM   2505 HG11 VAL A 164       5.772  53.349  21.839  1.00 86.76           H  
ATOM   2506 HG12 VAL A 164       4.317  53.209  22.850  1.00 86.76           H  
ATOM   2507 HG13 VAL A 164       4.986  51.773  22.082  1.00 86.76           H  
ATOM   2508  CG2 VAL A 164       3.401  54.511  20.807  1.00 86.76           C  
ATOM   2509 HG21 VAL A 164       4.231  55.217  20.769  1.00 86.76           H  
ATOM   2510 HG22 VAL A 164       2.846  54.647  21.735  1.00 86.76           H  
ATOM   2511 HG23 VAL A 164       2.721  54.718  19.981  1.00 86.76           H  
ATOM   2512  N   ILE A 165       4.752  50.385  19.268  1.00 87.95           N  
ATOM   2513  H   ILE A 165       3.764  50.461  19.071  1.00 87.95           H  
ATOM   2514  CA  ILE A 165       5.345  49.046  19.297  1.00 87.95           C  
ATOM   2515  HA  ILE A 165       5.940  48.953  20.205  1.00 87.95           H  
ATOM   2516  C   ILE A 165       6.319  48.872  18.133  1.00 87.95           C  
ATOM   2517  CB  ILE A 165       4.248  47.958  19.351  1.00 87.95           C  
ATOM   2518  HB  ILE A 165       3.506  48.166  18.581  1.00 87.95           H  
ATOM   2519  O   ILE A 165       7.432  48.417  18.366  1.00 87.95           O  
ATOM   2520  CG1 ILE A 165       3.578  47.990  20.745  1.00 87.95           C  
ATOM   2521 HG12 ILE A 165       4.271  47.592  21.486  1.00 87.95           H  
ATOM   2522 HG13 ILE A 165       3.354  49.019  21.024  1.00 87.95           H  
ATOM   2523  CG2 ILE A 165       4.831  46.560  19.080  1.00 87.95           C  
ATOM   2524 HG21 ILE A 165       4.058  45.795  19.154  1.00 87.95           H  
ATOM   2525 HG22 ILE A 165       5.223  46.520  18.064  1.00 87.95           H  
ATOM   2526 HG23 ILE A 165       5.631  46.336  19.785  1.00 87.95           H  
ATOM   2527  CD1 ILE A 165       2.264  47.209  20.829  1.00 87.95           C  
ATOM   2528 HD11 ILE A 165       1.875  47.269  21.845  1.00 87.95           H  
ATOM   2529 HD12 ILE A 165       1.542  47.669  20.154  1.00 87.95           H  
ATOM   2530 HD13 ILE A 165       2.407  46.159  20.573  1.00 87.95           H  
ATOM   2531  N   ALA A 166       5.985  49.303  16.913  1.00 87.93           N  
ATOM   2532  H   ALA A 166       5.057  49.664  16.744  1.00 87.93           H  
ATOM   2533  CA  ALA A 166       6.922  49.243  15.790  1.00 87.93           C  
ATOM   2534  HA  ALA A 166       7.206  48.204  15.625  1.00 87.93           H  
ATOM   2535  C   ALA A 166       8.209  50.035  16.075  1.00 87.93           C  
ATOM   2536  CB  ALA A 166       6.223  49.755  14.528  1.00 87.93           C  
ATOM   2537  HB1 ALA A 166       5.897  50.786  14.662  1.00 87.93           H  
ATOM   2538  HB2 ALA A 166       5.355  49.131  14.318  1.00 87.93           H  
ATOM   2539  HB3 ALA A 166       6.908  49.697  13.682  1.00 87.93           H  
ATOM   2540  O   ALA A 166       9.311  49.541  15.841  1.00 87.93           O  
ATOM   2541  N   ARG A 167       8.093  51.243  16.641  1.00 86.28           N  
ATOM   2542  H   ARG A 167       7.161  51.593  16.811  1.00 86.28           H  
ATOM   2543  CA  ARG A 167       9.245  52.081  17.018  1.00 86.28           C  
ATOM   2544  HA  ARG A 167       9.943  52.132  16.183  1.00 86.28           H  
ATOM   2545  C   ARG A 167      10.067  51.480  18.153  1.00 86.28           C  
ATOM   2546  CB  ARG A 167       8.758  53.492  17.374  1.00 86.28           C  
ATOM   2547  HB2 ARG A 167       9.564  54.046  17.854  1.00 86.28           H  
ATOM   2548  HB3 ARG A 167       7.935  53.405  18.084  1.00 86.28           H  
ATOM   2549  O   ARG A 167      11.292  51.488  18.067  1.00 86.28           O  
ATOM   2550  CG  ARG A 167       8.265  54.292  16.161  1.00 86.28           C  
ATOM   2551  HG2 ARG A 167       7.708  55.154  16.528  1.00 86.28           H  
ATOM   2552  HG3 ARG A 167       7.595  53.684  15.554  1.00 86.28           H  
ATOM   2553  CD  ARG A 167       9.422  54.790  15.292  1.00 86.28           C  
ATOM   2554  HD2 ARG A 167      10.046  55.453  15.891  1.00 86.28           H  
ATOM   2555  HD3 ARG A 167      10.024  53.940  14.970  1.00 86.28           H  
ATOM   2556  NE  ARG A 167       8.915  55.517  14.116  1.00 86.28           N  
ATOM   2557  HE  ARG A 167       7.920  55.693  14.100  1.00 86.28           H  
ATOM   2558  NH1 ARG A 167      10.905  55.686  12.985  1.00 86.28           N  
ATOM   2559 HH11 ARG A 167      11.347  55.153  13.720  1.00 86.28           H  
ATOM   2560 HH12 ARG A 167      11.397  55.909  12.132  1.00 86.28           H  
ATOM   2561  NH2 ARG A 167       9.044  56.532  12.082  1.00 86.28           N  
ATOM   2562 HH21 ARG A 167       8.040  56.641  12.072  1.00 86.28           H  
ATOM   2563 HH22 ARG A 167       9.551  56.759  11.239  1.00 86.28           H  
ATOM   2564  CZ  ARG A 167       9.621  55.910  13.072  1.00 86.28           C  
ATOM   2565  N   LEU A 168       9.421  50.936  19.182  1.00 85.08           N  
ATOM   2566  H   LEU A 168       8.412  50.984  19.193  1.00 85.08           H  
ATOM   2567  CA  LEU A 168      10.101  50.237  20.273  1.00 85.08           C  
ATOM   2568  HA  LEU A 168      10.861  50.893  20.698  1.00 85.08           H  
ATOM   2569  C   LEU A 168      10.831  48.993  19.771  1.00 85.08           C  
ATOM   2570  CB  LEU A 168       9.083  49.843  21.354  1.00 85.08           C  
ATOM   2571  HB2 LEU A 168       8.198  49.434  20.866  1.00 85.08           H  
ATOM   2572  HB3 LEU A 168       9.507  49.051  21.970  1.00 85.08           H  
ATOM   2573  O   LEU A 168      11.966  48.761  20.171  1.00 85.08           O  
ATOM   2574  CG  LEU A 168       8.672  51.000  22.278  1.00 85.08           C  
ATOM   2575  HG  LEU A 168       8.386  51.870  21.687  1.00 85.08           H  
ATOM   2576  CD1 LEU A 168       7.479  50.567  23.129  1.00 85.08           C  
ATOM   2577 HD11 LEU A 168       7.758  49.734  23.775  1.00 85.08           H  
ATOM   2578 HD12 LEU A 168       7.139  51.405  23.738  1.00 85.08           H  
ATOM   2579 HD13 LEU A 168       6.665  50.251  22.476  1.00 85.08           H  
ATOM   2580  CD2 LEU A 168       9.806  51.384  23.233  1.00 85.08           C  
ATOM   2581 HD21 LEU A 168      10.105  50.522  23.830  1.00 85.08           H  
ATOM   2582 HD22 LEU A 168       9.467  52.180  23.896  1.00 85.08           H  
ATOM   2583 HD23 LEU A 168      10.667  51.746  22.672  1.00 85.08           H  
ATOM   2584  N   THR A 169      10.212  48.226  18.877  1.00 83.59           N  
ATOM   2585  H   THR A 169       9.246  48.421  18.659  1.00 83.59           H  
ATOM   2586  CA  THR A 169      10.803  47.028  18.277  1.00 83.59           C  
ATOM   2587  HA  THR A 169      11.161  46.374  19.071  1.00 83.59           H  
ATOM   2588  C   THR A 169      12.009  47.384  17.406  1.00 83.59           C  
ATOM   2589  CB  THR A 169       9.728  46.262  17.496  1.00 83.59           C  
ATOM   2590  HB  THR A 169       9.265  46.919  16.760  1.00 83.59           H  
ATOM   2591  O   THR A 169      13.082  46.820  17.610  1.00 83.59           O  
ATOM   2592  CG2 THR A 169      10.265  45.027  16.798  1.00 83.59           C  
ATOM   2593 HG21 THR A 169      10.812  44.407  17.508  1.00 83.59           H  
ATOM   2594 HG22 THR A 169      10.928  45.331  15.988  1.00 83.59           H  
ATOM   2595 HG23 THR A 169       9.446  44.449  16.368  1.00 83.59           H  
ATOM   2596  OG1 THR A 169       8.746  45.800  18.394  1.00 83.59           O  
ATOM   2597  HG1 THR A 169       8.025  45.446  17.870  1.00 83.59           H  
ATOM   2598  N   MET A 170      11.889  48.381  16.518  1.00 82.04           N  
ATOM   2599  H   MET A 170      10.982  48.805  16.385  1.00 82.04           H  
ATOM   2600  CA  MET A 170      13.018  48.876  15.712  1.00 82.04           C  
ATOM   2601  HA  MET A 170      13.390  48.067  15.082  1.00 82.04           H  
ATOM   2602  C   MET A 170      14.187  49.356  16.572  1.00 82.04           C  
ATOM   2603  CB  MET A 170      12.587  50.053  14.826  1.00 82.04           C  
ATOM   2604  HB2 MET A 170      13.482  50.565  14.471  1.00 82.04           H  
ATOM   2605  HB3 MET A 170      11.999  50.763  15.408  1.00 82.04           H  
ATOM   2606  O   MET A 170      15.340  49.071  16.252  1.00 82.04           O  
ATOM   2607  CG  MET A 170      11.801  49.615  13.595  1.00 82.04           C  
ATOM   2608  HG2 MET A 170      12.381  48.854  13.074  1.00 82.04           H  
ATOM   2609  HG3 MET A 170      10.859  49.165  13.908  1.00 82.04           H  
ATOM   2610  SD  MET A 170      11.483  50.961  12.417  1.00 82.04           S  
ATOM   2611  CE  MET A 170       9.999  51.662  13.167  1.00 82.04           C  
ATOM   2612  HE1 MET A 170       9.221  50.899  13.210  1.00 82.04           H  
ATOM   2613  HE2 MET A 170      10.238  51.990  14.178  1.00 82.04           H  
ATOM   2614  HE3 MET A 170       9.647  52.503  12.569  1.00 82.04           H  
ATOM   2615  N   ALA A 171      13.903  50.072  17.660  1.00 81.84           N  
ATOM   2616  H   ALA A 171      12.946  50.344  17.838  1.00 81.84           H  
ATOM   2617  CA  ALA A 171      14.934  50.522  18.582  1.00 81.84           C  
ATOM   2618  HA  ALA A 171      15.729  51.020  18.027  1.00 81.84           H  
ATOM   2619  C   ALA A 171      15.560  49.336  19.317  1.00 81.84           C  
ATOM   2620  CB  ALA A 171      14.319  51.531  19.552  1.00 81.84           C  
ATOM   2621  HB1 ALA A 171      15.068  51.789  20.301  1.00 81.84           H  
ATOM   2622  HB2 ALA A 171      14.023  52.429  19.009  1.00 81.84           H  
ATOM   2623  HB3 ALA A 171      13.449  51.101  20.049  1.00 81.84           H  
ATOM   2624  O   ALA A 171      16.772  49.168  19.301  1.00 81.84           O  
ATOM   2625  N   ARG A 172      14.744  48.456  19.908  1.00 79.67           N  
ATOM   2626  H   ARG A 172      13.749  48.611  19.837  1.00 79.67           H  
ATOM   2627  CA  ARG A 172      15.227  47.342  20.728  1.00 79.67           C  
ATOM   2628  HA  ARG A 172      15.870  47.779  21.491  1.00 79.67           H  
ATOM   2629  C   ARG A 172      16.093  46.368  19.938  1.00 79.67           C  
ATOM   2630  CB  ARG A 172      14.028  46.627  21.373  1.00 79.67           C  
ATOM   2631  HB2 ARG A 172      13.408  46.193  20.588  1.00 79.67           H  
ATOM   2632  HB3 ARG A 172      13.425  47.360  21.910  1.00 79.67           H  
ATOM   2633  O   ARG A 172      17.087  45.895  20.483  1.00 79.67           O  
ATOM   2634  CG  ARG A 172      14.428  45.516  22.354  1.00 79.67           C  
ATOM   2635  HG2 ARG A 172      13.520  45.051  22.739  1.00 79.67           H  
ATOM   2636  HG3 ARG A 172      15.009  44.752  21.838  1.00 79.67           H  
ATOM   2637  CD  ARG A 172      15.235  46.082  23.527  1.00 79.67           C  
ATOM   2638  HD2 ARG A 172      16.132  46.567  23.141  1.00 79.67           H  
ATOM   2639  HD3 ARG A 172      14.627  46.828  24.040  1.00 79.67           H  
ATOM   2640  NE  ARG A 172      15.637  45.028  24.472  1.00 79.67           N  
ATOM   2641  HE  ARG A 172      15.411  44.079  24.212  1.00 79.67           H  
ATOM   2642  NH1 ARG A 172      16.711  46.406  25.957  1.00 79.67           N  
ATOM   2643 HH11 ARG A 172      17.218  46.550  26.818  1.00 79.67           H  
ATOM   2644 HH12 ARG A 172      16.519  47.188  25.347  1.00 79.67           H  
ATOM   2645  NH2 ARG A 172      16.605  44.206  26.357  1.00 79.67           N  
ATOM   2646 HH21 ARG A 172      17.121  44.347  27.213  1.00 79.67           H  
ATOM   2647 HH22 ARG A 172      16.356  43.271  26.066  1.00 79.67           H  
ATOM   2648  CZ  ARG A 172      16.311  45.218  25.589  1.00 79.67           C  
ATOM   2649  N   TRP A 173      15.742  46.106  18.681  1.00 79.12           N  
ATOM   2650  H   TRP A 173      14.878  46.497  18.334  1.00 79.12           H  
ATOM   2651  CA  TRP A 173      16.510  45.256  17.770  1.00 79.12           C  
ATOM   2652  HA  TRP A 173      16.941  44.430  18.336  1.00 79.12           H  
ATOM   2653  C   TRP A 173      17.714  45.965  17.129  1.00 79.12           C  
ATOM   2654  CB  TRP A 173      15.555  44.655  16.730  1.00 79.12           C  
ATOM   2655  HB2 TRP A 173      15.069  45.463  16.184  1.00 79.12           H  
ATOM   2656  HB3 TRP A 173      16.146  44.086  16.013  1.00 79.12           H  
ATOM   2657  O   TRP A 173      18.429  45.357  16.336  1.00 79.12           O  
ATOM   2658  CG  TRP A 173      14.503  43.718  17.253  1.00 79.12           C  
ATOM   2659  CD1 TRP A 173      14.509  43.085  18.450  1.00 79.12           C  
ATOM   2660  HD1 TRP A 173      15.276  43.195  19.203  1.00 79.12           H  
ATOM   2661  CD2 TRP A 173      13.322  43.217  16.557  1.00 79.12           C  
ATOM   2662  CE2 TRP A 173      12.681  42.245  17.380  1.00 79.12           C  
ATOM   2663  CE3 TRP A 173      12.739  43.472  15.302  1.00 79.12           C  
ATOM   2664  HE3 TRP A 173      13.179  44.237  14.680  1.00 79.12           H  
ATOM   2665  NE1 TRP A 173      13.430  42.228  18.534  1.00 79.12           N  
ATOM   2666  HE1 TRP A 173      13.272  41.600  19.310  1.00 79.12           H  
ATOM   2667  CH2 TRP A 173      11.023  41.776  15.682  1.00 79.12           C  
ATOM   2668  HH2 TRP A 173      10.182  41.200  15.324  1.00 79.12           H  
ATOM   2669  CZ2 TRP A 173      11.550  41.530  16.961  1.00 79.12           C  
ATOM   2670  HZ2 TRP A 173      11.109  40.776  17.595  1.00 79.12           H  
ATOM   2671  CZ3 TRP A 173      11.608  42.756  14.861  1.00 79.12           C  
ATOM   2672  HZ3 TRP A 173      11.194  42.951  13.883  1.00 79.12           H  
ATOM   2673  N   GLY A 174      17.977  47.230  17.477  1.00 76.44           N  
ATOM   2674  H   GLY A 174      17.362  47.700  18.126  1.00 76.44           H  
ATOM   2675  CA  GLY A 174      19.137  47.980  16.991  1.00 76.44           C  
ATOM   2676  HA2 GLY A 174      19.227  48.897  17.574  1.00 76.44           H  
ATOM   2677  HA3 GLY A 174      20.040  47.383  17.117  1.00 76.44           H  
ATOM   2678  C   GLY A 174      19.042  48.379  15.523  1.00 76.44           C  
ATOM   2679  O   GLY A 174      20.054  48.505  14.838  1.00 76.44           O  
ATOM   2680  N   TRP A 175      17.826  48.526  15.000  1.00 77.28           N  
ATOM   2681  H   TRP A 175      17.021  48.396  15.597  1.00 77.28           H  
ATOM   2682  CA  TRP A 175      17.617  48.897  13.606  1.00 77.28           C  
ATOM   2683  HA  TRP A 175      18.454  48.539  13.007  1.00 77.28           H  
ATOM   2684  C   TRP A 175      17.547  50.405  13.419  1.00 77.28           C  
ATOM   2685  CB  TRP A 175      16.343  48.256  13.073  1.00 77.28           C  
ATOM   2686  HB2 TRP A 175      15.477  48.676  13.584  1.00 77.28           H  
ATOM   2687  HB3 TRP A 175      16.292  48.539  12.022  1.00 77.28           H  
ATOM   2688  O   TRP A 175      18.122  50.935  12.470  1.00 77.28           O  
ATOM   2689  CG  TRP A 175      16.234  46.769  13.106  1.00 77.28           C  
ATOM   2690  CD1 TRP A 175      17.200  45.885  13.447  1.00 77.28           C  
ATOM   2691  HD1 TRP A 175      18.193  46.134  13.790  1.00 77.28           H  
ATOM   2692  CD2 TRP A 175      15.065  45.970  12.763  1.00 77.28           C  
ATOM   2693  CE2 TRP A 175      15.414  44.593  12.871  1.00 77.28           C  
ATOM   2694  CE3 TRP A 175      13.752  46.273  12.347  1.00 77.28           C  
ATOM   2695  HE3 TRP A 175      13.462  47.306  12.223  1.00 77.28           H  
ATOM   2696  NE1 TRP A 175      16.714  44.601  13.324  1.00 77.28           N  
ATOM   2697  HE1 TRP A 175      17.237  43.779  13.591  1.00 77.28           H  
ATOM   2698  CH2 TRP A 175      13.228  43.902  12.109  1.00 77.28           C  
ATOM   2699  HH2 TRP A 175      12.535  43.119  11.838  1.00 77.28           H  
ATOM   2700  CZ2 TRP A 175      14.526  43.567  12.530  1.00 77.28           C  
ATOM   2701  HZ2 TRP A 175      14.835  42.534  12.591  1.00 77.28           H  
ATOM   2702  CZ3 TRP A 175      12.835  45.252  12.044  1.00 77.28           C  
ATOM   2703  HZ3 TRP A 175      11.837  45.507  11.718  1.00 77.28           H  
ATOM   2704  N   ARG A 176      16.816  51.086  14.305  1.00 77.52           N  
ATOM   2705  H   ARG A 176      16.387  50.562  15.054  1.00 77.52           H  
ATOM   2706  CA  ARG A 176      16.688  52.541  14.305  1.00 77.52           C  
ATOM   2707  HA  ARG A 176      17.656  52.971  14.048  1.00 77.52           H  
ATOM   2708  C   ARG A 176      16.296  53.020  15.690  1.00 77.52           C  
ATOM   2709  CB  ARG A 176      15.656  52.965  13.248  1.00 77.52           C  
ATOM   2710  HB2 ARG A 176      14.669  52.590  13.521  1.00 77.52           H  
ATOM   2711  HB3 ARG A 176      15.933  52.525  12.290  1.00 77.52           H  
ATOM   2712  O   ARG A 176      15.177  52.776  16.139  1.00 77.52           O  
ATOM   2713  CG  ARG A 176      15.602  54.489  13.084  1.00 77.52           C  
ATOM   2714  HG2 ARG A 176      15.228  54.947  14.000  1.00 77.52           H  
ATOM   2715  HG3 ARG A 176      16.603  54.867  12.874  1.00 77.52           H  
ATOM   2716  CD  ARG A 176      14.671  54.846  11.923  1.00 77.52           C  
ATOM   2717  HD2 ARG A 176      15.043  54.359  11.022  1.00 77.52           H  
ATOM   2718  HD3 ARG A 176      13.675  54.460  12.140  1.00 77.52           H  
ATOM   2719  NE  ARG A 176      14.613  56.304  11.704  1.00 77.52           N  
ATOM   2720  HE  ARG A 176      15.185  56.868  12.316  1.00 77.52           H  
ATOM   2721  NH1 ARG A 176      13.237  56.265   9.859  1.00 77.52           N  
ATOM   2722 HH11 ARG A 176      13.267  55.256   9.834  1.00 77.52           H  
ATOM   2723 HH12 ARG A 176      12.859  56.728   9.045  1.00 77.52           H  
ATOM   2724  NH2 ARG A 176      14.059  58.210  10.592  1.00 77.52           N  
ATOM   2725 HH21 ARG A 176      13.631  58.666   9.799  1.00 77.52           H  
ATOM   2726 HH22 ARG A 176      14.683  58.738  11.186  1.00 77.52           H  
ATOM   2727  CZ  ARG A 176      13.977  56.915  10.720  1.00 77.52           C  
ATOM   2728  N   ASP A 177      17.199  53.751  16.319  1.00 79.82           N  
ATOM   2729  H   ASP A 177      18.139  53.805  15.953  1.00 79.82           H  
ATOM   2730  CA  ASP A 177      16.920  54.405  17.589  1.00 79.82           C  
ATOM   2731  HA  ASP A 177      16.589  53.649  18.301  1.00 79.82           H  
ATOM   2732  C   ASP A 177      15.796  55.441  17.438  1.00 79.82           C  
ATOM   2733  CB  ASP A 177      18.199  55.049  18.140  1.00 79.82           C  
ATOM   2734  HB2 ASP A 177      17.933  55.661  19.001  1.00 79.82           H  
ATOM   2735  HB3 ASP A 177      18.625  55.707  17.382  1.00 79.82           H  
ATOM   2736  O   ASP A 177      15.608  56.061  16.383  1.00 79.82           O  
ATOM   2737  CG  ASP A 177      19.261  54.039  18.593  1.00 79.82           C  
ATOM   2738  OD1 ASP A 177      18.978  52.819  18.617  1.00 79.82           O  
ATOM   2739  OD2 ASP A 177      20.341  54.517  18.989  1.00 79.82           O  
ATOM   2740  N   TYR A 178      15.046  55.650  18.517  1.00 82.09           N  
ATOM   2741  H   TYR A 178      15.268  55.120  19.348  1.00 82.09           H  
ATOM   2742  CA  TYR A 178      14.021  56.683  18.598  1.00 82.09           C  
ATOM   2743  HA  TYR A 178      14.042  57.274  17.683  1.00 82.09           H  
ATOM   2744  C   TYR A 178      14.328  57.637  19.756  1.00 82.09           C  
ATOM   2745  CB  TYR A 178      12.627  56.050  18.666  1.00 82.09           C  
ATOM   2746  HB2 TYR A 178      12.556  55.428  19.558  1.00 82.09           H  
ATOM   2747  HB3 TYR A 178      12.489  55.401  17.800  1.00 82.09           H  
ATOM   2748  O   TYR A 178      14.193  57.300  20.935  1.00 82.09           O  
ATOM   2749  CG  TYR A 178      11.520  57.083  18.686  1.00 82.09           C  
ATOM   2750  CD1 TYR A 178      10.967  57.482  19.915  1.00 82.09           C  
ATOM   2751  HD1 TYR A 178      11.292  57.001  20.826  1.00 82.09           H  
ATOM   2752  CD2 TYR A 178      11.091  57.690  17.491  1.00 82.09           C  
ATOM   2753  HD2 TYR A 178      11.523  57.385  16.549  1.00 82.09           H  
ATOM   2754  CE1 TYR A 178      10.015  58.514  19.964  1.00 82.09           C  
ATOM   2755  HE1 TYR A 178       9.612  58.836  20.913  1.00 82.09           H  
ATOM   2756  CE2 TYR A 178      10.124  58.714  17.532  1.00 82.09           C  
ATOM   2757  HE2 TYR A 178       9.792  59.200  16.627  1.00 82.09           H  
ATOM   2758  OH  TYR A 178       8.756  60.203  18.831  1.00 82.09           O  
ATOM   2759  HH  TYR A 178       8.524  60.433  19.734  1.00 82.09           H  
ATOM   2760  CZ  TYR A 178       9.606  59.146  18.774  1.00 82.09           C  
ATOM   2761  N   THR A 179      14.750  58.849  19.388  1.00 79.56           N  
ATOM   2762  H   THR A 179      14.947  59.000  18.409  1.00 79.56           H  
ATOM   2763  CA  THR A 179      15.236  59.895  20.306  1.00 79.56           C  
ATOM   2764  HA  THR A 179      15.196  59.499  21.320  1.00 79.56           H  
ATOM   2765  C   THR A 179      14.382  61.170  20.303  1.00 79.56           C  
ATOM   2766  CB  THR A 179      16.706  60.222  20.022  1.00 79.56           C  
ATOM   2767  HB  THR A 179      17.033  61.042  20.661  1.00 79.56           H  
ATOM   2768  O   THR A 179      14.755  62.190  20.889  1.00 79.56           O  
ATOM   2769  CG2 THR A 179      17.614  59.018  20.276  1.00 79.56           C  
ATOM   2770 HG21 THR A 179      18.658  59.312  20.157  1.00 79.56           H  
ATOM   2771 HG22 THR A 179      17.468  58.653  21.292  1.00 79.56           H  
ATOM   2772 HG23 THR A 179      17.394  58.213  19.575  1.00 79.56           H  
ATOM   2773  OG1 THR A 179      16.847  60.587  18.669  1.00 79.56           O  
ATOM   2774  HG1 THR A 179      17.785  60.582  18.464  1.00 79.56           H  
ATOM   2775  N   ASN A 180      13.223  61.121  19.639  1.00 80.19           N  
ATOM   2776  H   ASN A 180      12.959  60.234  19.235  1.00 80.19           H  
ATOM   2777  CA  ASN A 180      12.265  62.224  19.581  1.00 80.19           C  
ATOM   2778  HA  ASN A 180      12.830  63.156  19.600  1.00 80.19           H  
ATOM   2779  C   ASN A 180      11.390  62.276  20.846  1.00 80.19           C  
ATOM   2780  CB  ASN A 180      11.480  62.130  18.248  1.00 80.19           C  
ATOM   2781  HB2 ASN A 180      11.620  61.147  17.799  1.00 80.19           H  
ATOM   2782  HB3 ASN A 180      10.410  62.252  18.415  1.00 80.19           H  
ATOM   2783  O   ASN A 180      11.670  61.614  21.844  1.00 80.19           O  
ATOM   2784  CG  ASN A 180      11.891  63.181  17.231  1.00 80.19           C  
ATOM   2785  ND2 ASN A 180      11.458  63.044  16.002  1.00 80.19           N  
ATOM   2786 HD21 ASN A 180      11.715  63.781  15.360  1.00 80.19           H  
ATOM   2787 HD22 ASN A 180      10.834  62.292  15.748  1.00 80.19           H  
ATOM   2788  OD1 ASN A 180      12.567  64.151  17.523  1.00 80.19           O  
ATOM   2789  N   GLN A 181      10.341  63.101  20.852  1.00 75.44           N  
ATOM   2790  H   GLN A 181      10.130  63.632  20.019  1.00 75.44           H  
ATOM   2791  CA  GLN A 181       9.433  63.209  21.995  1.00 75.44           C  
ATOM   2792  HA  GLN A 181      10.007  63.580  22.844  1.00 75.44           H  
ATOM   2793  C   GLN A 181       8.848  61.840  22.370  1.00 75.44           C  
ATOM   2794  CB  GLN A 181       8.343  64.234  21.668  1.00 75.44           C  
ATOM   2795  HB2 GLN A 181       8.820  65.119  21.246  1.00 75.44           H  
ATOM   2796  HB3 GLN A 181       7.658  63.823  20.926  1.00 75.44           H  
ATOM   2797  O   GLN A 181       8.425  61.079  21.494  1.00 75.44           O  
ATOM   2798  CG  GLN A 181       7.559  64.665  22.916  1.00 75.44           C  
ATOM   2799  HG2 GLN A 181       8.258  64.954  23.702  1.00 75.44           H  
ATOM   2800  HG3 GLN A 181       6.955  63.835  23.281  1.00 75.44           H  
ATOM   2801  CD  GLN A 181       6.641  65.849  22.632  1.00 75.44           C  
ATOM   2802  NE2 GLN A 181       6.157  66.522  23.649  1.00 75.44           N  
ATOM   2803 HE21 GLN A 181       5.535  67.285  23.423  1.00 75.44           H  
ATOM   2804 HE22 GLN A 181       6.410  66.293  24.600  1.00 75.44           H  
ATOM   2805  OE1 GLN A 181       6.357  66.196  21.499  1.00 75.44           O  
ATOM   2806  N   ASN A 182       8.853  61.513  23.666  1.00 74.55           N  
ATOM   2807  H   ASN A 182       9.159  62.180  24.360  1.00 74.55           H  
ATOM   2808  CA  ASN A 182       8.309  60.251  24.139  1.00 74.55           C  
ATOM   2809  HA  ASN A 182       8.679  59.468  23.477  1.00 74.55           H  
ATOM   2810  C   ASN A 182       6.774  60.311  24.061  1.00 74.55           C  
ATOM   2811  CB  ASN A 182       8.838  59.944  25.551  1.00 74.55           C  
ATOM   2812  HB2 ASN A 182       9.927  59.961  25.545  1.00 74.55           H  
ATOM   2813  HB3 ASN A 182       8.501  60.717  26.242  1.00 74.55           H  
ATOM   2814  O   ASN A 182       6.161  61.084  24.798  1.00 74.55           O  
ATOM   2815  CG  ASN A 182       8.395  58.600  26.095  1.00 74.55           C  
ATOM   2816  ND2 ASN A 182       8.944  58.183  27.210  1.00 74.55           N  
ATOM   2817 HD21 ASN A 182       9.578  58.781  27.722  1.00 74.55           H  
ATOM   2818 HD22 ASN A 182       8.597  57.319  27.600  1.00 74.55           H  
ATOM   2819  OD1 ASN A 182       7.557  57.908  25.541  1.00 74.55           O  
ATOM   2820  N   PRO A 183       6.130  59.495  23.209  1.00 73.19           N  
ATOM   2821  CA  PRO A 183       4.671  59.480  23.088  1.00 73.19           C  
ATOM   2822  HA  PRO A 183       4.300  60.465  22.806  1.00 73.19           H  
ATOM   2823  C   PRO A 183       3.974  59.042  24.389  1.00 73.19           C  
ATOM   2824  CB  PRO A 183       4.391  58.476  21.963  1.00 73.19           C  
ATOM   2825  HB2 PRO A 183       4.467  58.969  20.994  1.00 73.19           H  
ATOM   2826  HB3 PRO A 183       3.425  57.985  22.075  1.00 73.19           H  
ATOM   2827  O   PRO A 183       2.821  59.397  24.610  1.00 73.19           O  
ATOM   2828  CG  PRO A 183       5.547  57.494  22.148  1.00 73.19           C  
ATOM   2829  HG2 PRO A 183       5.729  56.833  21.301  1.00 73.19           H  
ATOM   2830  HG3 PRO A 183       5.366  56.874  23.026  1.00 73.19           H  
ATOM   2831  CD  PRO A 183       6.712  58.429  22.405  1.00 73.19           C  
ATOM   2832  HD2 PRO A 183       7.083  58.830  21.462  1.00 73.19           H  
ATOM   2833  HD3 PRO A 183       7.497  57.885  22.929  1.00 73.19           H  
ATOM   2834  N   LEU A 184       4.665  58.281  25.249  1.00 72.51           N  
ATOM   2835  H   LEU A 184       5.617  58.043  25.011  1.00 72.51           H  
ATOM   2836  CA  LEU A 184       4.141  57.753  26.515  1.00 72.51           C  
ATOM   2837  HA  LEU A 184       3.073  57.560  26.413  1.00 72.51           H  
ATOM   2838  C   LEU A 184       4.311  58.736  27.676  1.00 72.51           C  
ATOM   2839  CB  LEU A 184       4.864  56.435  26.859  1.00 72.51           C  
ATOM   2840  HB2 LEU A 184       5.899  56.655  27.121  1.00 72.51           H  
ATOM   2841  HB3 LEU A 184       4.387  56.014  27.745  1.00 72.51           H  
ATOM   2842  O   LEU A 184       3.566  58.681  28.650  1.00 72.51           O  
ATOM   2843  CG  LEU A 184       4.861  55.373  25.749  1.00 72.51           C  
ATOM   2844  HG  LEU A 184       5.426  55.735  24.891  1.00 72.51           H  
ATOM   2845  CD1 LEU A 184       5.541  54.094  26.234  1.00 72.51           C  
ATOM   2846 HD11 LEU A 184       5.555  53.361  25.428  1.00 72.51           H  
ATOM   2847 HD12 LEU A 184       6.567  54.310  26.531  1.00 72.51           H  
ATOM   2848 HD13 LEU A 184       4.994  53.679  27.080  1.00 72.51           H  
ATOM   2849  CD2 LEU A 184       3.436  55.061  25.318  1.00 72.51           C  
ATOM   2850 HD21 LEU A 184       2.833  54.839  26.199  1.00 72.51           H  
ATOM   2851 HD22 LEU A 184       3.437  54.204  24.644  1.00 72.51           H  
ATOM   2852 HD23 LEU A 184       3.002  55.909  24.788  1.00 72.51           H  
ATOM   2853  N   MET A 185       5.308  59.617  27.579  1.00 71.79           N  
ATOM   2854  H   MET A 185       5.828  59.626  26.713  1.00 71.79           H  
ATOM   2855  CA  MET A 185       5.607  60.657  28.560  1.00 71.79           C  
ATOM   2856  HA  MET A 185       4.714  60.884  29.142  1.00 71.79           H  
ATOM   2857  C   MET A 185       6.027  61.919  27.815  1.00 71.79           C  
ATOM   2858  CB  MET A 185       6.719  60.217  29.528  1.00 71.79           C  
ATOM   2859  HB2 MET A 185       6.955  61.059  30.180  1.00 71.79           H  
ATOM   2860  HB3 MET A 185       7.618  59.962  28.968  1.00 71.79           H  
ATOM   2861  O   MET A 185       7.214  62.173  27.640  1.00 71.79           O  
ATOM   2862  CG  MET A 185       6.345  59.030  30.413  1.00 71.79           C  
ATOM   2863  HG2 MET A 185       6.243  58.144  29.786  1.00 71.79           H  
ATOM   2864  HG3 MET A 185       5.390  59.223  30.901  1.00 71.79           H  
ATOM   2865  SD  MET A 185       7.601  58.719  31.681  1.00 71.79           S  
ATOM   2866  CE  MET A 185       7.241  56.989  32.062  1.00 71.79           C  
ATOM   2867  HE1 MET A 185       7.365  56.380  31.167  1.00 71.79           H  
ATOM   2868  HE2 MET A 185       6.217  56.899  32.423  1.00 71.79           H  
ATOM   2869  HE3 MET A 185       7.926  56.638  32.835  1.00 71.79           H  
ATOM   2870  N   GLN A 186       5.058  62.722  27.374  1.00 69.33           N  
ATOM   2871  H   GLN A 186       4.099  62.438  27.511  1.00 69.33           H  
ATOM   2872  CA  GLN A 186       5.321  63.880  26.505  1.00 69.33           C  
ATOM   2873  HA  GLN A 186       5.798  63.523  25.592  1.00 69.33           H  
ATOM   2874  C   GLN A 186       6.270  64.928  27.110  1.00 69.33           C  
ATOM   2875  CB  GLN A 186       3.997  64.553  26.130  1.00 69.33           C  
ATOM   2876  HB2 GLN A 186       4.228  65.465  25.580  1.00 69.33           H  
ATOM   2877  HB3 GLN A 186       3.452  64.828  27.032  1.00 69.33           H  
ATOM   2878  O   GLN A 186       6.838  65.734  26.374  1.00 69.33           O  
ATOM   2879  CG  GLN A 186       3.112  63.670  25.239  1.00 69.33           C  
ATOM   2880  HG2 GLN A 186       2.725  62.828  25.813  1.00 69.33           H  
ATOM   2881  HG3 GLN A 186       3.709  63.278  24.415  1.00 69.33           H  
ATOM   2882  CD  GLN A 186       1.939  64.446  24.647  1.00 69.33           C  
ATOM   2883  NE2 GLN A 186       1.151  63.832  23.795  1.00 69.33           N  
ATOM   2884 HE21 GLN A 186       1.311  62.869  23.535  1.00 69.33           H  
ATOM   2885 HE22 GLN A 186       0.403  64.390  23.409  1.00 69.33           H  
ATOM   2886  OE1 GLN A 186       1.707  65.609  24.931  1.00 69.33           O  
ATOM   2887  N   THR A 187       6.465  64.909  28.431  1.00 69.37           N  
ATOM   2888  H   THR A 187       5.985  64.204  28.973  1.00 69.37           H  
ATOM   2889  CA  THR A 187       7.421  65.755  29.161  1.00 69.37           C  
ATOM   2890  HA  THR A 187       7.378  66.768  28.762  1.00 69.37           H  
ATOM   2891  C   THR A 187       8.873  65.291  29.034  1.00 69.37           C  
ATOM   2892  CB  THR A 187       7.053  65.802  30.650  1.00 69.37           C  
ATOM   2893  HB  THR A 187       7.813  66.359  31.197  1.00 69.37           H  
ATOM   2894  O   THR A 187       9.782  66.001  29.456  1.00 69.37           O  
ATOM   2895  CG2 THR A 187       5.697  66.469  30.880  1.00 69.37           C  
ATOM   2896 HG21 THR A 187       5.510  66.558  31.950  1.00 69.37           H  
ATOM   2897 HG22 THR A 187       5.703  67.467  30.443  1.00 69.37           H  
ATOM   2898 HG23 THR A 187       4.898  65.884  30.426  1.00 69.37           H  
ATOM   2899  OG1 THR A 187       6.960  64.493  31.171  1.00 69.37           O  
ATOM   2900  HG1 THR A 187       6.737  64.572  32.102  1.00 69.37           H  
ATOM   2901  N   GLN A 188       9.115  64.113  28.461  1.00 73.32           N  
ATOM   2902  H   GLN A 188       8.334  63.580  28.106  1.00 73.32           H  
ATOM   2903  CA  GLN A 188      10.438  63.529  28.300  1.00 73.32           C  
ATOM   2904  HA  GLN A 188      11.189  64.234  28.657  1.00 73.32           H  
ATOM   2905  C   GLN A 188      10.734  63.265  26.823  1.00 73.32           C  
ATOM   2906  CB  GLN A 188      10.561  62.254  29.151  1.00 73.32           C  
ATOM   2907  HB2 GLN A 188      11.552  61.830  28.990  1.00 73.32           H  
ATOM   2908  HB3 GLN A 188       9.817  61.526  28.828  1.00 73.32           H  
ATOM   2909  O   GLN A 188       9.855  62.934  26.024  1.00 73.32           O  
ATOM   2910  CG  GLN A 188      10.381  62.538  30.655  1.00 73.32           C  
ATOM   2911  HG2 GLN A 188       9.358  62.861  30.845  1.00 73.32           H  
ATOM   2912  HG3 GLN A 188      11.054  63.341  30.953  1.00 73.32           H  
ATOM   2913  CD  GLN A 188      10.664  61.324  31.536  1.00 73.32           C  
ATOM   2914  NE2 GLN A 188      10.539  61.456  32.838  1.00 73.32           N  
ATOM   2915 HE21 GLN A 188      10.243  62.330  33.247  1.00 73.32           H  
ATOM   2916 HE22 GLN A 188      10.706  60.620  33.381  1.00 73.32           H  
ATOM   2917  OE1 GLN A 188      11.014  60.248  31.082  1.00 73.32           O  
ATOM   2918  N   ARG A 189      12.008  63.377  26.442  1.00 77.05           N  
ATOM   2919  H   ARG A 189      12.694  63.610  27.146  1.00 77.05           H  
ATOM   2920  CA  ARG A 189      12.473  62.802  25.176  1.00 77.05           C  
ATOM   2921  HA  ARG A 189      11.712  62.945  24.409  1.00 77.05           H  
ATOM   2922  C   ARG A 189      12.633  61.299  25.352  1.00 77.05           C  
ATOM   2923  CB  ARG A 189      13.766  63.462  24.687  1.00 77.05           C  
ATOM   2924  HB2 ARG A 189      14.507  63.475  25.487  1.00 77.05           H  
ATOM   2925  HB3 ARG A 189      14.160  62.868  23.862  1.00 77.05           H  
ATOM   2926  O   ARG A 189      13.155  60.847  26.370  1.00 77.05           O  
ATOM   2927  CG  ARG A 189      13.505  64.887  24.182  1.00 77.05           C  
ATOM   2928  HG2 ARG A 189      12.669  64.875  23.482  1.00 77.05           H  
ATOM   2929  HG3 ARG A 189      13.259  65.537  25.022  1.00 77.05           H  
ATOM   2930  CD  ARG A 189      14.745  65.419  23.458  1.00 77.05           C  
ATOM   2931  HD2 ARG A 189      14.985  64.737  22.642  1.00 77.05           H  
ATOM   2932  HD3 ARG A 189      15.581  65.442  24.157  1.00 77.05           H  
ATOM   2933  NE  ARG A 189      14.519  66.771  22.913  1.00 77.05           N  
ATOM   2934  HE  ARG A 189      13.638  67.215  23.129  1.00 77.05           H  
ATOM   2935  NH1 ARG A 189      16.513  66.962  21.787  1.00 77.05           N  
ATOM   2936 HH11 ARG A 189      17.123  67.484  21.175  1.00 77.05           H  
ATOM   2937 HH12 ARG A 189      16.737  66.008  22.032  1.00 77.05           H  
ATOM   2938  NH2 ARG A 189      15.046  68.640  21.716  1.00 77.05           N  
ATOM   2939 HH21 ARG A 189      14.156  69.056  21.951  1.00 77.05           H  
ATOM   2940 HH22 ARG A 189      15.684  69.147  21.119  1.00 77.05           H  
ATOM   2941  CZ  ARG A 189      15.357  67.449  22.145  1.00 77.05           C  
ATOM   2942  N   ALA A 190      12.184  60.531  24.367  1.00 77.72           N  
ATOM   2943  H   ALA A 190      11.861  60.969  23.516  1.00 77.72           H  
ATOM   2944  CA  ALA A 190      12.467  59.111  24.320  1.00 77.72           C  
ATOM   2945  HA  ALA A 190      12.161  58.657  25.263  1.00 77.72           H  
ATOM   2946  C   ALA A 190      13.976  58.908  24.151  1.00 77.72           C  
ATOM   2947  CB  ALA A 190      11.673  58.458  23.187  1.00 77.72           C  
ATOM   2948  HB1 ALA A 190      11.918  58.943  22.243  1.00 77.72           H  
ATOM   2949  HB2 ALA A 190      10.603  58.536  23.377  1.00 77.72           H  
ATOM   2950  HB3 ALA A 190      11.939  57.404  23.116  1.00 77.72           H  
ATOM   2951  O   ALA A 190      14.663  59.702  23.512  1.00 77.72           O  
ATOM   2952  N   ARG A 191      14.495  57.840  24.748  1.00 78.17           N  
ATOM   2953  H   ARG A 191      13.871  57.267  25.298  1.00 78.17           H  
ATOM   2954  CA  ARG A 191      15.849  57.330  24.509  1.00 78.17           C  
ATOM   2955  HA  ARG A 191      16.250  57.756  23.589  1.00 78.17           H  
ATOM   2956  C   ARG A 191      15.744  55.836  24.262  1.00 78.17           C  
ATOM   2957  CB  ARG A 191      16.798  57.678  25.667  1.00 78.17           C  
ATOM   2958  HB2 ARG A 191      16.357  57.358  26.611  1.00 78.17           H  
ATOM   2959  HB3 ARG A 191      17.728  57.129  25.520  1.00 78.17           H  
ATOM   2960  O   ARG A 191      16.235  55.028  25.042  1.00 78.17           O  
ATOM   2961  CG  ARG A 191      17.132  59.172  25.731  1.00 78.17           C  
ATOM   2962  HG2 ARG A 191      16.237  59.743  25.978  1.00 78.17           H  
ATOM   2963  HG3 ARG A 191      17.515  59.500  24.764  1.00 78.17           H  
ATOM   2964  CD  ARG A 191      18.200  59.397  26.805  1.00 78.17           C  
ATOM   2965  HD2 ARG A 191      17.799  59.081  27.768  1.00 78.17           H  
ATOM   2966  HD3 ARG A 191      19.068  58.781  26.568  1.00 78.17           H  
ATOM   2967  NE  ARG A 191      18.613  60.810  26.881  1.00 78.17           N  
ATOM   2968  HE  ARG A 191      18.159  61.449  26.244  1.00 78.17           H  
ATOM   2969  NH1 ARG A 191      20.184  60.552  28.537  1.00 78.17           N  
ATOM   2970 HH11 ARG A 191      20.904  60.935  29.133  1.00 78.17           H  
ATOM   2971 HH12 ARG A 191      19.989  59.561  28.558  1.00 78.17           H  
ATOM   2972  NH2 ARG A 191      19.835  62.571  27.661  1.00 78.17           N  
ATOM   2973 HH21 ARG A 191      20.557  62.929  28.270  1.00 78.17           H  
ATOM   2974 HH22 ARG A 191      19.383  63.189  27.003  1.00 78.17           H  
ATOM   2975  CZ  ARG A 191      19.537  61.303  27.690  1.00 78.17           C  
ATOM   2976  N   TRP A 192      14.977  55.477  23.238  1.00 78.45           N  
ATOM   2977  H   TRP A 192      14.629  56.184  22.606  1.00 78.45           H  
ATOM   2978  CA  TRP A 192      14.820  54.083  22.853  1.00 78.45           C  
ATOM   2979  HA  TRP A 192      14.868  53.441  23.733  1.00 78.45           H  
ATOM   2980  C   TRP A 192      15.993  53.742  21.949  1.00 78.45           C  
ATOM   2981  CB  TRP A 192      13.462  53.855  22.189  1.00 78.45           C  
ATOM   2982  HB2 TRP A 192      13.347  52.787  22.004  1.00 78.45           H  
ATOM   2983  HB3 TRP A 192      13.464  54.356  21.221  1.00 78.45           H  
ATOM   2984  O   TRP A 192      16.014  54.141  20.786  1.00 78.45           O  
ATOM   2985  CG  TRP A 192      12.256  54.324  22.943  1.00 78.45           C  
ATOM   2986  CD1 TRP A 192      12.181  54.599  24.267  1.00 78.45           C  
ATOM   2987  HD1 TRP A 192      13.000  54.498  24.964  1.00 78.45           H  
ATOM   2988  CD2 TRP A 192      10.914  54.533  22.417  1.00 78.45           C  
ATOM   2989  CE2 TRP A 192      10.076  54.975  23.484  1.00 78.45           C  
ATOM   2990  CE3 TRP A 192      10.313  54.352  21.153  1.00 78.45           C  
ATOM   2991  HE3 TRP A 192      10.907  53.982  20.331  1.00 78.45           H  
ATOM   2992  NE1 TRP A 192      10.902  55.007  24.586  1.00 78.45           N  
ATOM   2993  HE1 TRP A 192      10.596  55.212  25.526  1.00 78.45           H  
ATOM   2994  CH2 TRP A 192       8.148  55.049  22.039  1.00 78.45           C  
ATOM   2995  HH2 TRP A 192       7.091  55.207  21.886  1.00 78.45           H  
ATOM   2996  CZ2 TRP A 192       8.713  55.238  23.309  1.00 78.45           C  
ATOM   2997  HZ2 TRP A 192       8.101  55.554  24.142  1.00 78.45           H  
ATOM   2998  CZ3 TRP A 192       8.944  54.616  20.967  1.00 78.45           C  
ATOM   2999  HZ3 TRP A 192       8.486  54.461  20.000  1.00 78.45           H  
ATOM   3000  N   THR A 193      16.982  53.074  22.524  1.00 77.17           N  
ATOM   3001  H   THR A 193      16.927  52.846  23.506  1.00 77.17           H  
ATOM   3002  CA  THR A 193      18.202  52.657  21.835  1.00 77.17           C  
ATOM   3003  HA  THR A 193      18.219  53.088  20.834  1.00 77.17           H  
ATOM   3004  C   THR A 193      18.241  51.146  21.677  1.00 77.17           C  
ATOM   3005  CB  THR A 193      19.456  53.156  22.571  1.00 77.17           C  
ATOM   3006  HB  THR A 193      20.347  52.817  22.042  1.00 77.17           H  
ATOM   3007  O   THR A 193      17.455  50.424  22.309  1.00 77.17           O  
ATOM   3008  CG2 THR A 193      19.497  54.682  22.649  1.00 77.17           C  
ATOM   3009 HG21 THR A 193      19.431  55.096  21.643  1.00 77.17           H  
ATOM   3010 HG22 THR A 193      18.675  55.057  23.259  1.00 77.17           H  
ATOM   3011 HG23 THR A 193      20.444  54.990  23.092  1.00 77.17           H  
ATOM   3012  OG1 THR A 193      19.485  52.656  23.894  1.00 77.17           O  
ATOM   3013  HG1 THR A 193      19.859  51.773  23.850  1.00 77.17           H  
ATOM   3014  N   GLN A 194      19.201  50.677  20.879  1.00 70.19           N  
ATOM   3015  H   GLN A 194      19.665  51.326  20.260  1.00 70.19           H  
ATOM   3016  CA  GLN A 194      19.571  49.269  20.805  1.00 70.19           C  
ATOM   3017  HA  GLN A 194      18.805  48.737  20.239  1.00 70.19           H  
ATOM   3018  C   GLN A 194      19.632  48.633  22.201  1.00 70.19           C  
ATOM   3019  CB  GLN A 194      20.875  49.127  20.010  1.00 70.19           C  
ATOM   3020  HB2 GLN A 194      21.688  49.629  20.534  1.00 70.19           H  
ATOM   3021  HB3 GLN A 194      20.743  49.609  19.042  1.00 70.19           H  
ATOM   3022  O   GLN A 194      20.324  49.108  23.106  1.00 70.19           O  
ATOM   3023  CG  GLN A 194      21.236  47.650  19.798  1.00 70.19           C  
ATOM   3024  HG2 GLN A 194      20.340  47.069  19.581  1.00 70.19           H  
ATOM   3025  HG3 GLN A 194      21.690  47.286  20.720  1.00 70.19           H  
ATOM   3026  CD  GLN A 194      22.259  47.402  18.701  1.00 70.19           C  
ATOM   3027  NE2 GLN A 194      22.443  46.166  18.294  1.00 70.19           N  
ATOM   3028 HE21 GLN A 194      21.920  45.404  18.701  1.00 70.19           H  
ATOM   3029 HE22 GLN A 194      23.132  46.045  17.565  1.00 70.19           H  
ATOM   3030  OE1 GLN A 194      22.912  48.293  18.193  1.00 70.19           O  
ATOM   3031  N   GLY A 195      18.852  47.566  22.388  1.00 64.85           N  
ATOM   3032  H   GLY A 195      18.353  47.203  21.589  1.00 64.85           H  
ATOM   3033  CA  GLY A 195      19.006  46.698  23.546  1.00 64.85           C  
ATOM   3034  HA2 GLY A 195      18.151  46.024  23.607  1.00 64.85           H  
ATOM   3035  HA3 GLY A 195      19.077  47.299  24.453  1.00 64.85           H  
ATOM   3036  C   GLY A 195      20.256  45.830  23.418  1.00 64.85           C  
ATOM   3037  O   GLY A 195      20.866  45.801  22.352  1.00 64.85           O  
ATOM   3038  N   PRO A 196      20.627  45.065  24.461  1.00 60.03           N  
ATOM   3039  CA  PRO A 196      21.585  43.979  24.288  1.00 60.03           C  
ATOM   3040  HA  PRO A 196      22.579  44.408  24.159  1.00 60.03           H  
ATOM   3041  C   PRO A 196      21.189  43.148  23.060  1.00 60.03           C  
ATOM   3042  CB  PRO A 196      21.536  43.153  25.577  1.00 60.03           C  
ATOM   3043  HB2 PRO A 196      21.622  42.083  25.387  1.00 60.03           H  
ATOM   3044  HB3 PRO A 196      22.333  43.481  26.245  1.00 60.03           H  
ATOM   3045  O   PRO A 196      19.982  42.928  22.883  1.00 60.03           O  
ATOM   3046  CG  PRO A 196      20.183  43.512  26.187  1.00 60.03           C  
ATOM   3047  HG2 PRO A 196      20.188  43.411  27.272  1.00 60.03           H  
ATOM   3048  HG3 PRO A 196      19.407  42.889  25.744  1.00 60.03           H  
ATOM   3049  CD  PRO A 196      19.988  44.962  25.754  1.00 60.03           C  
ATOM   3050  HD2 PRO A 196      18.925  45.196  25.697  1.00 60.03           H  
ATOM   3051  HD3 PRO A 196      20.488  45.630  26.455  1.00 60.03           H  
ATOM   3052  N   PRO A 197      22.165  42.752  22.218  1.00 50.57           N  
ATOM   3053  CA  PRO A 197      21.916  42.073  20.954  1.00 50.57           C  
ATOM   3054  HA  PRO A 197      21.445  42.761  20.252  1.00 50.57           H  
ATOM   3055  C   PRO A 197      20.986  40.896  21.216  1.00 50.57           C  
ATOM   3056  CB  PRO A 197      23.288  41.663  20.405  1.00 50.57           C  
ATOM   3057  HB2 PRO A 197      23.616  42.405  19.676  1.00 50.57           H  
ATOM   3058  HB3 PRO A 197      23.273  40.672  19.950  1.00 50.57           H  
ATOM   3059  O   PRO A 197      21.340  39.934  21.894  1.00 50.57           O  
ATOM   3060  CG  PRO A 197      24.211  41.712  21.621  1.00 50.57           C  
ATOM   3061  HG2 PRO A 197      24.163  40.764  22.156  1.00 50.57           H  
ATOM   3062  HG3 PRO A 197      25.239  41.942  21.341  1.00 50.57           H  
ATOM   3063  CD  PRO A 197      23.594  42.812  22.478  1.00 50.57           C  
ATOM   3064  HD2 PRO A 197      23.824  42.628  23.527  1.00 50.57           H  
ATOM   3065  HD3 PRO A 197      23.978  43.784  22.168  1.00 50.57           H  
ATOM   3066  N   SER A 198      19.735  41.064  20.800  1.00 53.97           N  
ATOM   3067  H   SER A 198      19.496  41.917  20.315  1.00 53.97           H  
ATOM   3068  CA  SER A 198      18.693  40.075  21.013  1.00 53.97           C  
ATOM   3069  HA  SER A 198      18.898  39.521  21.929  1.00 53.97           H  
ATOM   3070  C   SER A 198      18.713  39.072  19.862  1.00 53.97           C  
ATOM   3071  CB  SER A 198      17.347  40.786  21.191  1.00 53.97           C  
ATOM   3072  HB2 SER A 198      17.431  41.494  22.016  1.00 53.97           H  
ATOM   3073  HB3 SER A 198      16.582  40.055  21.454  1.00 53.97           H  
ATOM   3074  O   SER A 198      19.726  38.911  19.189  1.00 53.97           O  
ATOM   3075  OG  SER A 198      16.944  41.485  20.027  1.00 53.97           O  
ATOM   3076  HG  SER A 198      17.131  40.969  19.240  1.00 53.97           H  
ATOM   3077  N   MET A 199      17.562  38.441  19.614  1.00 55.16           N  
ATOM   3078  H   MET A 199      16.778  38.625  20.223  1.00 55.16           H  
ATOM   3079  CA  MET A 199      17.326  37.514  18.510  1.00 55.16           C  
ATOM   3080  HA  MET A 199      17.798  36.560  18.744  1.00 55.16           H  
ATOM   3081  C   MET A 199      17.927  38.030  17.196  1.00 55.16           C  
ATOM   3082  CB  MET A 199      15.812  37.285  18.368  1.00 55.16           C  
ATOM   3083  HB2 MET A 199      15.296  38.242  18.296  1.00 55.16           H  
ATOM   3084  HB3 MET A 199      15.621  36.722  17.455  1.00 55.16           H  
ATOM   3085  O   MET A 199      17.523  39.080  16.689  1.00 55.16           O  
ATOM   3086  CG  MET A 199      15.264  36.479  19.554  1.00 55.16           C  
ATOM   3087  HG2 MET A 199      15.773  35.515  19.567  1.00 55.16           H  
ATOM   3088  HG3 MET A 199      15.495  36.990  20.489  1.00 55.16           H  
ATOM   3089  SD  MET A 199      13.480  36.152  19.510  1.00 55.16           S  
ATOM   3090  CE  MET A 199      12.814  37.745  20.047  1.00 55.16           C  
ATOM   3091  HE1 MET A 199      11.726  37.685  20.078  1.00 55.16           H  
ATOM   3092  HE2 MET A 199      13.193  37.985  21.041  1.00 55.16           H  
ATOM   3093  HE3 MET A 199      13.108  38.520  19.339  1.00 55.16           H  
ATOM   3094  N   GLY A 200      18.909  37.287  16.683  1.00 62.25           N  
ATOM   3095  H   GLY A 200      19.204  36.464  17.189  1.00 62.25           H  
ATOM   3096  CA  GLY A 200      19.543  37.518  15.392  1.00 62.25           C  
ATOM   3097  HA2 GLY A 200      20.429  36.891  15.298  1.00 62.25           H  
ATOM   3098  HA3 GLY A 200      19.840  38.563  15.301  1.00 62.25           H  
ATOM   3099  C   GLY A 200      18.583  37.169  14.264  1.00 62.25           C  
ATOM   3100  O   GLY A 200      18.657  36.082  13.706  1.00 62.25           O  
ATOM   3101  N   LEU A 201      17.665  38.085  13.958  1.00 76.21           N  
ATOM   3102  H   LEU A 201      17.615  38.911  14.537  1.00 76.21           H  
ATOM   3103  CA  LEU A 201      16.900  38.050  12.714  1.00 76.21           C  
ATOM   3104  HA  LEU A 201      16.366  37.103  12.638  1.00 76.21           H  
ATOM   3105  C   LEU A 201      17.868  38.132  11.529  1.00 76.21           C  
ATOM   3106  CB  LEU A 201      15.905  39.227  12.693  1.00 76.21           C  
ATOM   3107  HB2 LEU A 201      15.829  39.603  11.672  1.00 76.21           H  
ATOM   3108  HB3 LEU A 201      16.303  40.047  13.290  1.00 76.21           H  
ATOM   3109  O   LEU A 201      18.757  38.988  11.522  1.00 76.21           O  
ATOM   3110  CG  LEU A 201      14.501  38.832  13.192  1.00 76.21           C  
ATOM   3111  HG  LEU A 201      14.527  37.846  13.655  1.00 76.21           H  
ATOM   3112  CD1 LEU A 201      13.967  39.822  14.229  1.00 76.21           C  
ATOM   3113 HD11 LEU A 201      13.867  40.816  13.793  1.00 76.21           H  
ATOM   3114 HD12 LEU A 201      12.989  39.487  14.577  1.00 76.21           H  
ATOM   3115 HD13 LEU A 201      14.647  39.861  15.080  1.00 76.21           H  
ATOM   3116  CD2 LEU A 201      13.527  38.806  12.017  1.00 76.21           C  
ATOM   3117 HD21 LEU A 201      13.865  38.061  11.297  1.00 76.21           H  
ATOM   3118 HD22 LEU A 201      12.536  38.517  12.367  1.00 76.21           H  
ATOM   3119 HD23 LEU A 201      13.474  39.784  11.538  1.00 76.21           H  
ATOM   3120  N   GLU A 202      17.680  37.280  10.521  1.00 85.03           N  
ATOM   3121  H   GLU A 202      16.988  36.548  10.589  1.00 85.03           H  
ATOM   3122  CA  GLU A 202      18.503  37.336   9.312  1.00 85.03           C  
ATOM   3123  HA  GLU A 202      19.548  37.232   9.606  1.00 85.03           H  
ATOM   3124  C   GLU A 202      18.349  38.668   8.577  1.00 85.03           C  
ATOM   3125  CB  GLU A 202      18.170  36.202   8.343  1.00 85.03           C  
ATOM   3126  HB2 GLU A 202      17.108  36.254   8.105  1.00 85.03           H  
ATOM   3127  HB3 GLU A 202      18.713  36.360   7.411  1.00 85.03           H  
ATOM   3128  O   GLU A 202      17.297  39.320   8.615  1.00 85.03           O  
ATOM   3129  CG  GLU A 202      18.572  34.829   8.891  1.00 85.03           C  
ATOM   3130  HG2 GLU A 202      18.818  34.891   9.951  1.00 85.03           H  
ATOM   3131  HG3 GLU A 202      19.457  34.474   8.362  1.00 85.03           H  
ATOM   3132  CD  GLU A 202      17.409  33.881   8.702  1.00 85.03           C  
ATOM   3133  OE1 GLU A 202      17.501  32.904   7.942  1.00 85.03           O  
ATOM   3134  OE2 GLU A 202      16.355  34.178   9.304  1.00 85.03           O  
ATOM   3135  N   GLY A 203      19.411  39.049   7.862  1.00 87.06           N  
ATOM   3136  H   GLY A 203      20.215  38.436   7.845  1.00 87.06           H  
ATOM   3137  CA  GLY A 203      19.513  40.331   7.167  1.00 87.06           C  
ATOM   3138  HA2 GLY A 203      19.578  41.135   7.900  1.00 87.06           H  
ATOM   3139  HA3 GLY A 203      20.418  40.339   6.560  1.00 87.06           H  
ATOM   3140  C   GLY A 203      18.328  40.613   6.246  1.00 87.06           C  
ATOM   3141  O   GLY A 203      17.703  41.661   6.374  1.00 87.06           O  
ATOM   3142  N   LEU A 204      17.943  39.654   5.400  1.00 92.78           N  
ATOM   3143  H   LEU A 204      18.489  38.805   5.353  1.00 92.78           H  
ATOM   3144  CA  LEU A 204      16.854  39.832   4.429  1.00 92.78           C  
ATOM   3145  HA  LEU A 204      17.054  40.723   3.834  1.00 92.78           H  
ATOM   3146  C   LEU A 204      15.486  40.047   5.095  1.00 92.78           C  
ATOM   3147  CB  LEU A 204      16.817  38.606   3.500  1.00 92.78           C  
ATOM   3148  HB2 LEU A 204      15.938  38.668   2.859  1.00 92.78           H  
ATOM   3149  HB3 LEU A 204      16.718  37.712   4.116  1.00 92.78           H  
ATOM   3150  O   LEU A 204      14.659  40.813   4.602  1.00 92.78           O  
ATOM   3151  CG  LEU A 204      18.066  38.462   2.615  1.00 92.78           C  
ATOM   3152  HG  LEU A 204      18.963  38.559   3.226  1.00 92.78           H  
ATOM   3153  CD1 LEU A 204      18.101  37.087   1.962  1.00 92.78           C  
ATOM   3154 HD11 LEU A 204      17.270  36.970   1.266  1.00 92.78           H  
ATOM   3155 HD12 LEU A 204      19.046  36.985   1.428  1.00 92.78           H  
ATOM   3156 HD13 LEU A 204      18.061  36.303   2.718  1.00 92.78           H  
ATOM   3157  CD2 LEU A 204      18.099  39.519   1.511  1.00 92.78           C  
ATOM   3158 HD21 LEU A 204      18.183  40.518   1.940  1.00 92.78           H  
ATOM   3159 HD22 LEU A 204      17.197  39.463   0.903  1.00 92.78           H  
ATOM   3160 HD23 LEU A 204      18.970  39.358   0.875  1.00 92.78           H  
ATOM   3161  N   ILE A 205      15.249  39.422   6.252  1.00 92.11           N  
ATOM   3162  H   ILE A 205      15.983  38.853   6.648  1.00 92.11           H  
ATOM   3163  CA  ILE A 205      14.004  39.602   7.010  1.00 92.11           C  
ATOM   3164  HA  ILE A 205      13.169  39.601   6.309  1.00 92.11           H  
ATOM   3165  C   ILE A 205      14.010  40.968   7.701  1.00 92.11           C  
ATOM   3166  CB  ILE A 205      13.788  38.441   8.004  1.00 92.11           C  
ATOM   3167  HB  ILE A 205      14.605  38.435   8.726  1.00 92.11           H  
ATOM   3168  O   ILE A 205      13.002  41.677   7.690  1.00 92.11           O  
ATOM   3169  CG1 ILE A 205      13.791  37.101   7.234  1.00 92.11           C  
ATOM   3170 HG12 ILE A 205      14.735  36.994   6.699  1.00 92.11           H  
ATOM   3171 HG13 ILE A 205      12.983  37.095   6.502  1.00 92.11           H  
ATOM   3172  CG2 ILE A 205      12.459  38.629   8.763  1.00 92.11           C  
ATOM   3173 HG21 ILE A 205      11.625  38.604   8.062  1.00 92.11           H  
ATOM   3174 HG22 ILE A 205      12.447  39.577   9.301  1.00 92.11           H  
ATOM   3175 HG23 ILE A 205      12.321  37.833   9.494  1.00 92.11           H  
ATOM   3176  CD1 ILE A 205      13.661  35.867   8.117  1.00 92.11           C  
ATOM   3177 HD11 ILE A 205      13.848  34.973   7.522  1.00 92.11           H  
ATOM   3178 HD12 ILE A 205      14.394  35.919   8.922  1.00 92.11           H  
ATOM   3179 HD13 ILE A 205      12.648  35.813   8.516  1.00 92.11           H  
ATOM   3180  N   ARG A 206      15.155  41.385   8.254  1.00 89.17           N  
ATOM   3181  H   ARG A 206      15.948  40.760   8.221  1.00 89.17           H  
ATOM   3182  CA  ARG A 206      15.336  42.741   8.791  1.00 89.17           C  
ATOM   3183  HA  ARG A 206      14.583  42.922   9.558  1.00 89.17           H  
ATOM   3184  C   ARG A 206      15.111  43.807   7.717  1.00 89.17           C  
ATOM   3185  CB  ARG A 206      16.731  42.844   9.429  1.00 89.17           C  
ATOM   3186  HB2 ARG A 206      17.477  42.419   8.758  1.00 89.17           H  
ATOM   3187  HB3 ARG A 206      16.739  42.265  10.353  1.00 89.17           H  
ATOM   3188  O   ARG A 206      14.442  44.803   7.992  1.00 89.17           O  
ATOM   3189  CG  ARG A 206      17.124  44.297   9.728  1.00 89.17           C  
ATOM   3190  HG2 ARG A 206      17.179  44.860   8.796  1.00 89.17           H  
ATOM   3191  HG3 ARG A 206      16.375  44.758  10.372  1.00 89.17           H  
ATOM   3192  CD  ARG A 206      18.500  44.372  10.380  1.00 89.17           C  
ATOM   3193  HD2 ARG A 206      19.225  43.911   9.710  1.00 89.17           H  
ATOM   3194  HD3 ARG A 206      18.482  43.817  11.318  1.00 89.17           H  
ATOM   3195  NE  ARG A 206      18.871  45.776  10.627  1.00 89.17           N  
ATOM   3196  HE  ARG A 206      18.170  46.468  10.405  1.00 89.17           H  
ATOM   3197  NH1 ARG A 206      20.981  45.381  11.425  1.00 89.17           N  
ATOM   3198 HH11 ARG A 206      21.864  45.723  11.777  1.00 89.17           H  
ATOM   3199 HH12 ARG A 206      20.858  44.399  11.223  1.00 89.17           H  
ATOM   3200  NH2 ARG A 206      20.214  47.475  11.334  1.00 89.17           N  
ATOM   3201 HH21 ARG A 206      21.049  47.782  11.812  1.00 89.17           H  
ATOM   3202 HH22 ARG A 206      19.523  48.157  11.055  1.00 89.17           H  
ATOM   3203  CZ  ARG A 206      20.017  46.204  11.122  1.00 89.17           C  
ATOM   3204  N   GLU A 207      15.671  43.625   6.527  1.00 91.03           N  
ATOM   3205  H   GLU A 207      16.246  42.807   6.387  1.00 91.03           H  
ATOM   3206  CA  GLU A 207      15.545  44.569   5.415  1.00 91.03           C  
ATOM   3207  HA  GLU A 207      15.884  45.555   5.734  1.00 91.03           H  
ATOM   3208  C   GLU A 207      14.090  44.726   4.972  1.00 91.03           C  
ATOM   3209  CB  GLU A 207      16.421  44.120   4.240  1.00 91.03           C  
ATOM   3210  HB2 GLU A 207      16.288  43.050   4.076  1.00 91.03           H  
ATOM   3211  HB3 GLU A 207      16.105  44.654   3.345  1.00 91.03           H  
ATOM   3212  O   GLU A 207      13.604  45.854   4.869  1.00 91.03           O  
ATOM   3213  CG  GLU A 207      17.901  44.439   4.499  1.00 91.03           C  
ATOM   3214  HG2 GLU A 207      18.204  44.019   5.458  1.00 91.03           H  
ATOM   3215  HG3 GLU A 207      18.008  45.521   4.573  1.00 91.03           H  
ATOM   3216  CD  GLU A 207      18.830  43.917   3.395  1.00 91.03           C  
ATOM   3217  OE1 GLU A 207      20.057  43.988   3.629  1.00 91.03           O  
ATOM   3218  OE2 GLU A 207      18.318  43.488   2.338  1.00 91.03           O  
ATOM   3219  N   GLU A 208      13.356  43.624   4.807  1.00 93.32           N  
ATOM   3220  H   GLU A 208      13.809  42.723   4.852  1.00 93.32           H  
ATOM   3221  CA  GLU A 208      11.935  43.681   4.455  1.00 93.32           C  
ATOM   3222  HA  GLU A 208      11.832  44.315   3.574  1.00 93.32           H  
ATOM   3223  C   GLU A 208      11.086  44.312   5.566  1.00 93.32           C  
ATOM   3224  CB  GLU A 208      11.443  42.274   4.094  1.00 93.32           C  
ATOM   3225  HB2 GLU A 208      11.984  41.947   3.206  1.00 93.32           H  
ATOM   3226  HB3 GLU A 208      11.688  41.596   4.911  1.00 93.32           H  
ATOM   3227  O   GLU A 208      10.234  45.164   5.289  1.00 93.32           O  
ATOM   3228  CG  GLU A 208       9.931  42.178   3.820  1.00 93.32           C  
ATOM   3229  HG2 GLU A 208       9.373  42.551   4.679  1.00 93.32           H  
ATOM   3230  HG3 GLU A 208       9.665  41.126   3.721  1.00 93.32           H  
ATOM   3231  CD  GLU A 208       9.449  42.908   2.559  1.00 93.32           C  
ATOM   3232  OE1 GLU A 208       8.237  42.806   2.245  1.00 93.32           O  
ATOM   3233  OE2 GLU A 208      10.190  43.674   1.910  1.00 93.32           O  
ATOM   3234  N   ALA A 209      11.339  43.957   6.831  1.00 91.21           N  
ATOM   3235  H   ALA A 209      12.039  43.251   7.005  1.00 91.21           H  
ATOM   3236  CA  ALA A 209      10.649  44.560   7.969  1.00 91.21           C  
ATOM   3237  HA  ALA A 209       9.580  44.365   7.872  1.00 91.21           H  
ATOM   3238  C   ALA A 209      10.853  46.083   7.994  1.00 91.21           C  
ATOM   3239  CB  ALA A 209      11.158  43.913   9.262  1.00 91.21           C  
ATOM   3240  HB1 ALA A 209      10.568  44.270  10.106  1.00 91.21           H  
ATOM   3241  HB2 ALA A 209      12.207  44.171   9.413  1.00 91.21           H  
ATOM   3242  HB3 ALA A 209      11.084  42.827   9.207  1.00 91.21           H  
ATOM   3243  O   ALA A 209       9.893  46.846   8.125  1.00 91.21           O  
ATOM   3244  N   LEU A 210      12.095  46.538   7.802  1.00 89.02           N  
ATOM   3245  H   LEU A 210      12.834  45.861   7.682  1.00 89.02           H  
ATOM   3246  CA  LEU A 210      12.434  47.957   7.737  1.00 89.02           C  
ATOM   3247  HA  LEU A 210      12.028  48.449   8.621  1.00 89.02           H  
ATOM   3248  C   LEU A 210      11.798  48.658   6.541  1.00 89.02           C  
ATOM   3249  CB  LEU A 210      13.962  48.111   7.687  1.00 89.02           C  
ATOM   3250  HB2 LEU A 210      14.376  47.348   7.028  1.00 89.02           H  
ATOM   3251  HB3 LEU A 210      14.209  49.080   7.252  1.00 89.02           H  
ATOM   3252  O   LEU A 210      11.268  49.759   6.696  1.00 89.02           O  
ATOM   3253  CG  LEU A 210      14.628  48.017   9.066  1.00 89.02           C  
ATOM   3254  HG  LEU A 210      14.340  47.093   9.568  1.00 89.02           H  
ATOM   3255  CD1 LEU A 210      16.148  48.029   8.890  1.00 89.02           C  
ATOM   3256 HD11 LEU A 210      16.439  47.191   8.256  1.00 89.02           H  
ATOM   3257 HD12 LEU A 210      16.632  47.922   9.860  1.00 89.02           H  
ATOM   3258 HD13 LEU A 210      16.466  48.959   8.418  1.00 89.02           H  
ATOM   3259  CD2 LEU A 210      14.205  49.219   9.926  1.00 89.02           C  
ATOM   3260 HD21 LEU A 210      13.173  49.102  10.254  1.00 89.02           H  
ATOM   3261 HD22 LEU A 210      14.301  50.142   9.354  1.00 89.02           H  
ATOM   3262 HD23 LEU A 210      14.823  49.302  10.820  1.00 89.02           H  
ATOM   3263  N   ARG A 211      11.815  48.037   5.360  1.00 91.65           N  
ATOM   3264  H   ARG A 211      12.294  47.150   5.295  1.00 91.65           H  
ATOM   3265  CA  ARG A 211      11.194  48.590   4.152  1.00 91.65           C  
ATOM   3266  HA  ARG A 211      11.655  49.551   3.923  1.00 91.65           H  
ATOM   3267  C   ARG A 211       9.701  48.841   4.367  1.00 91.65           C  
ATOM   3268  CB  ARG A 211      11.446  47.623   2.989  1.00 91.65           C  
ATOM   3269  HB2 ARG A 211      10.896  46.700   3.168  1.00 91.65           H  
ATOM   3270  HB3 ARG A 211      12.508  47.381   2.945  1.00 91.65           H  
ATOM   3271  O   ARG A 211       9.210  49.923   4.036  1.00 91.65           O  
ATOM   3272  CG  ARG A 211      11.037  48.228   1.638  1.00 91.65           C  
ATOM   3273  HG2 ARG A 211      11.711  49.052   1.402  1.00 91.65           H  
ATOM   3274  HG3 ARG A 211      10.019  48.614   1.683  1.00 91.65           H  
ATOM   3275  CD  ARG A 211      11.121  47.178   0.525  1.00 91.65           C  
ATOM   3276  HD2 ARG A 211      12.105  46.710   0.551  1.00 91.65           H  
ATOM   3277  HD3 ARG A 211      11.016  47.667  -0.444  1.00 91.65           H  
ATOM   3278  NE  ARG A 211      10.090  46.137   0.683  1.00 91.65           N  
ATOM   3279  HE  ARG A 211      10.363  45.281   1.144  1.00 91.65           H  
ATOM   3280  NH1 ARG A 211       8.344  47.155  -0.406  1.00 91.65           N  
ATOM   3281 HH11 ARG A 211       7.387  47.126  -0.726  1.00 91.65           H  
ATOM   3282 HH12 ARG A 211       8.955  47.928  -0.629  1.00 91.65           H  
ATOM   3283  NH2 ARG A 211       8.075  45.138   0.532  1.00 91.65           N  
ATOM   3284 HH21 ARG A 211       8.486  44.364   1.034  1.00 91.65           H  
ATOM   3285 HH22 ARG A 211       7.134  45.056   0.172  1.00 91.65           H  
ATOM   3286  CZ  ARG A 211       8.843  46.152   0.266  1.00 91.65           C  
ATOM   3287  N   ARG A 212       8.994  47.880   4.972  1.00 91.21           N  
ATOM   3288  H   ARG A 212       9.474  47.022   5.200  1.00 91.21           H  
ATOM   3289  CA  ARG A 212       7.566  48.011   5.299  1.00 91.21           C  
ATOM   3290  HA  ARG A 212       7.021  48.340   4.414  1.00 91.21           H  
ATOM   3291  C   ARG A 212       7.317  49.083   6.353  1.00 91.21           C  
ATOM   3292  CB  ARG A 212       6.997  46.661   5.742  1.00 91.21           C  
ATOM   3293  HB2 ARG A 212       7.620  46.238   6.530  1.00 91.21           H  
ATOM   3294  HB3 ARG A 212       5.994  46.813   6.139  1.00 91.21           H  
ATOM   3295  O   ARG A 212       6.534  49.994   6.103  1.00 91.21           O  
ATOM   3296  CG  ARG A 212       6.905  45.680   4.569  1.00 91.21           C  
ATOM   3297  HG2 ARG A 212       7.900  45.458   4.183  1.00 91.21           H  
ATOM   3298  HG3 ARG A 212       6.299  46.110   3.771  1.00 91.21           H  
ATOM   3299  CD  ARG A 212       6.248  44.396   5.062  1.00 91.21           C  
ATOM   3300  HD2 ARG A 212       5.223  44.607   5.366  1.00 91.21           H  
ATOM   3301  HD3 ARG A 212       6.822  44.038   5.917  1.00 91.21           H  
ATOM   3302  NE  ARG A 212       6.290  43.356   4.037  1.00 91.21           N  
ATOM   3303  HE  ARG A 212       7.097  43.353   3.430  1.00 91.21           H  
ATOM   3304  NH1 ARG A 212       4.463  42.091   4.618  1.00 91.21           N  
ATOM   3305 HH11 ARG A 212       3.969  41.216   4.510  1.00 91.21           H  
ATOM   3306 HH12 ARG A 212       4.140  42.805   5.256  1.00 91.21           H  
ATOM   3307  NH2 ARG A 212       5.966  41.327   3.156  1.00 91.21           N  
ATOM   3308 HH21 ARG A 212       5.556  40.409   3.256  1.00 91.21           H  
ATOM   3309 HH22 ARG A 212       6.866  41.469   2.721  1.00 91.21           H  
ATOM   3310  CZ  ARG A 212       5.566  42.266   3.954  1.00 91.21           C  
ATOM   3311  N   MET A 213       8.045  49.059   7.470  1.00 86.97           N  
ATOM   3312  H   MET A 213       8.680  48.287   7.612  1.00 86.97           H  
ATOM   3313  CA  MET A 213       7.870  50.046   8.544  1.00 86.97           C  
ATOM   3314  HA  MET A 213       6.826  50.043   8.856  1.00 86.97           H  
ATOM   3315  C   MET A 213       8.207  51.481   8.108  1.00 86.97           C  
ATOM   3316  CB  MET A 213       8.746  49.671   9.744  1.00 86.97           C  
ATOM   3317  HB2 MET A 213       8.738  50.500  10.451  1.00 86.97           H  
ATOM   3318  HB3 MET A 213       9.773  49.520   9.411  1.00 86.97           H  
ATOM   3319  O   MET A 213       7.572  52.428   8.574  1.00 86.97           O  
ATOM   3320  CG  MET A 213       8.266  48.423  10.487  1.00 86.97           C  
ATOM   3321  HG2 MET A 213       7.241  48.574  10.826  1.00 86.97           H  
ATOM   3322  HG3 MET A 213       8.281  47.562   9.819  1.00 86.97           H  
ATOM   3323  SD  MET A 213       9.317  48.086  11.922  1.00 86.97           S  
ATOM   3324  CE  MET A 213       8.655  46.509  12.491  1.00 86.97           C  
ATOM   3325  HE1 MET A 213       7.604  46.628  12.753  1.00 86.97           H  
ATOM   3326  HE2 MET A 213       8.758  45.769  11.698  1.00 86.97           H  
ATOM   3327  HE3 MET A 213       9.210  46.174  13.367  1.00 86.97           H  
ATOM   3328  N   ASN A 214       9.184  51.661   7.213  1.00 86.64           N  
ATOM   3329  H   ASN A 214       9.721  50.858   6.920  1.00 86.64           H  
ATOM   3330  CA  ASN A 214       9.502  52.965   6.621  1.00 86.64           C  
ATOM   3331  HA  ASN A 214       9.563  53.713   7.412  1.00 86.64           H  
ATOM   3332  C   ASN A 214       8.418  53.449   5.650  1.00 86.64           C  
ATOM   3333  CB  ASN A 214      10.858  52.884   5.904  1.00 86.64           C  
ATOM   3334  HB2 ASN A 214      10.975  53.761   5.266  1.00 86.64           H  
ATOM   3335  HB3 ASN A 214      10.873  52.006   5.259  1.00 86.64           H  
ATOM   3336  O   ASN A 214       8.247  54.653   5.496  1.00 86.64           O  
ATOM   3337  CG  ASN A 214      12.053  52.857   6.841  1.00 86.64           C  
ATOM   3338  ND2 ASN A 214      13.140  52.269   6.400  1.00 86.64           N  
ATOM   3339 HD21 ASN A 214      13.104  51.756   5.531  1.00 86.64           H  
ATOM   3340 HD22 ASN A 214      13.926  52.199   7.030  1.00 86.64           H  
ATOM   3341  OD1 ASN A 214      12.064  53.413   7.935  1.00 86.64           O  
ATOM   3342  N   SER A 215       7.671  52.525   5.045  1.00 87.74           N  
ATOM   3343  H   SER A 215       7.857  51.553   5.249  1.00 87.74           H  
ATOM   3344  CA  SER A 215       6.491  52.810   4.217  1.00 87.74           C  
ATOM   3345  HA  SER A 215       6.630  53.773   3.725  1.00 87.74           H  
ATOM   3346  C   SER A 215       5.205  52.914   5.050  1.00 87.74           C  
ATOM   3347  CB  SER A 215       6.333  51.744   3.124  1.00 87.74           C  
ATOM   3348  HB2 SER A 215       6.028  50.802   3.578  1.00 87.74           H  
ATOM   3349  HB3 SER A 215       5.558  52.060   2.426  1.00 87.74           H  
ATOM   3350  O   SER A 215       4.116  52.742   4.511  1.00 87.74           O  
ATOM   3351  OG  SER A 215       7.544  51.544   2.414  1.00 87.74           O  
ATOM   3352  HG  SER A 215       8.162  51.102   3.001  1.00 87.74           H  
ATOM   3353  N   GLU A 216       5.338  53.120   6.365  1.00 87.92           N  
ATOM   3354  H   GLU A 216       6.272  53.272   6.718  1.00 87.92           H  
ATOM   3355  CA  GLU A 216       4.241  53.173   7.341  1.00 87.92           C  
ATOM   3356  HA  GLU A 216       4.706  53.204   8.326  1.00 87.92           H  
ATOM   3357  C   GLU A 216       3.369  51.906   7.389  1.00 87.92           C  
ATOM   3358  CB  GLU A 216       3.434  54.482   7.213  1.00 87.92           C  
ATOM   3359  HB2 GLU A 216       2.699  54.518   8.017  1.00 87.92           H  
ATOM   3360  HB3 GLU A 216       2.911  54.498   6.257  1.00 87.92           H  
ATOM   3361  O   GLU A 216       2.266  51.936   7.905  1.00 87.92           O  
ATOM   3362  CG  GLU A 216       4.337  55.722   7.332  1.00 87.92           C  
ATOM   3363  HG2 GLU A 216       5.033  55.746   6.494  1.00 87.92           H  
ATOM   3364  HG3 GLU A 216       4.923  55.629   8.246  1.00 87.92           H  
ATOM   3365  CD  GLU A 216       3.571  57.054   7.365  1.00 87.92           C  
ATOM   3366  OE1 GLU A 216       4.214  58.046   7.784  1.00 87.92           O  
ATOM   3367  OE2 GLU A 216       2.374  57.086   7.008  1.00 87.92           O  
ATOM   3368  N   GLN A 217       3.876  50.761   6.923  1.00 89.83           N  
ATOM   3369  H   GLN A 217       4.794  50.783   6.503  1.00 89.83           H  
ATOM   3370  CA  GLN A 217       3.232  49.456   7.087  1.00 89.83           C  
ATOM   3371  HA  GLN A 217       2.171  49.594   7.296  1.00 89.83           H  
ATOM   3372  C   GLN A 217       3.858  48.748   8.293  1.00 89.83           C  
ATOM   3373  CB  GLN A 217       3.345  48.632   5.794  1.00 89.83           C  
ATOM   3374  HB2 GLN A 217       4.396  48.478   5.549  1.00 89.83           H  
ATOM   3375  HB3 GLN A 217       2.885  47.659   5.962  1.00 89.83           H  
ATOM   3376  O   GLN A 217       4.889  48.077   8.190  1.00 89.83           O  
ATOM   3377  CG  GLN A 217       2.658  49.307   4.596  1.00 89.83           C  
ATOM   3378  HG2 GLN A 217       1.601  49.451   4.820  1.00 89.83           H  
ATOM   3379  HG3 GLN A 217       3.105  50.287   4.429  1.00 89.83           H  
ATOM   3380  CD  GLN A 217       2.778  48.502   3.302  1.00 89.83           C  
ATOM   3381  NE2 GLN A 217       2.648  49.140   2.161  1.00 89.83           N  
ATOM   3382 HE21 GLN A 217       2.414  50.122   2.174  1.00 89.83           H  
ATOM   3383 HE22 GLN A 217       2.669  48.596   1.310  1.00 89.83           H  
ATOM   3384  OE1 GLN A 217       2.943  47.289   3.268  1.00 89.83           O  
ATOM   3385  N   TYR A 218       3.264  48.927   9.468  1.00 91.41           N  
ATOM   3386  H   TYR A 218       2.400  49.449   9.492  1.00 91.41           H  
ATOM   3387  CA  TYR A 218       3.763  48.385  10.725  1.00 91.41           C  
ATOM   3388  HA  TYR A 218       4.851  48.463  10.722  1.00 91.41           H  
ATOM   3389  C   TYR A 218       3.421  46.902  10.852  1.00 91.41           C  
ATOM   3390  CB  TYR A 218       3.245  49.215  11.907  1.00 91.41           C  
ATOM   3391  HB2 TYR A 218       2.161  49.115  11.955  1.00 91.41           H  
ATOM   3392  HB3 TYR A 218       3.657  48.800  12.827  1.00 91.41           H  
ATOM   3393  O   TYR A 218       2.356  46.510  11.334  1.00 91.41           O  
ATOM   3394  CG  TYR A 218       3.610  50.686  11.844  1.00 91.41           C  
ATOM   3395  CD1 TYR A 218       4.944  51.080  11.614  1.00 91.41           C  
ATOM   3396  HD1 TYR A 218       5.721  50.335  11.523  1.00 91.41           H  
ATOM   3397  CD2 TYR A 218       2.598  51.658  11.937  1.00 91.41           C  
ATOM   3398  HD2 TYR A 218       1.569  51.351  12.054  1.00 91.41           H  
ATOM   3399  CE1 TYR A 218       5.253  52.435  11.406  1.00 91.41           C  
ATOM   3400  HE1 TYR A 218       6.260  52.725  11.142  1.00 91.41           H  
ATOM   3401  CE2 TYR A 218       2.908  53.021  11.775  1.00 91.41           C  
ATOM   3402  HE2 TYR A 218       2.124  53.763  11.767  1.00 91.41           H  
ATOM   3403  OH  TYR A 218       4.517  54.696  11.177  1.00 91.41           O  
ATOM   3404  HH  TYR A 218       5.210  54.757  10.515  1.00 91.41           H  
ATOM   3405  CZ  TYR A 218       4.230  53.403  11.470  1.00 91.41           C  
ATOM   3406  N   VAL A 219       4.369  46.067  10.438  1.00 92.11           N  
ATOM   3407  H   VAL A 219       5.180  46.460   9.982  1.00 92.11           H  
ATOM   3408  CA  VAL A 219       4.321  44.613  10.604  1.00 92.11           C  
ATOM   3409  HA  VAL A 219       3.375  44.351  11.079  1.00 92.11           H  
ATOM   3410  C   VAL A 219       5.433  44.132  11.527  1.00 92.11           C  
ATOM   3411  CB  VAL A 219       4.373  43.873   9.258  1.00 92.11           C  
ATOM   3412  HB  VAL A 219       4.313  42.803   9.459  1.00 92.11           H  
ATOM   3413  O   VAL A 219       6.501  44.734  11.573  1.00 92.11           O  
ATOM   3414  CG1 VAL A 219       3.197  44.246   8.352  1.00 92.11           C  
ATOM   3415 HG11 VAL A 219       2.257  44.097   8.885  1.00 92.11           H  
ATOM   3416 HG12 VAL A 219       3.271  45.286   8.035  1.00 92.11           H  
ATOM   3417 HG13 VAL A 219       3.189  43.604   7.472  1.00 92.11           H  
ATOM   3418  CG2 VAL A 219       5.664  44.134   8.477  1.00 92.11           C  
ATOM   3419 HG21 VAL A 219       6.540  43.895   9.080  1.00 92.11           H  
ATOM   3420 HG22 VAL A 219       5.718  45.176   8.162  1.00 92.11           H  
ATOM   3421 HG23 VAL A 219       5.668  43.478   7.606  1.00 92.11           H  
ATOM   3422  N   ILE A 220       5.213  43.030  12.236  1.00 91.39           N  
ATOM   3423  H   ILE A 220       4.316  42.575  12.144  1.00 91.39           H  
ATOM   3424  CA  ILE A 220       6.259  42.324  12.983  1.00 91.39           C  
ATOM   3425  HA  ILE A 220       7.206  42.844  12.836  1.00 91.39           H  
ATOM   3426  C   ILE A 220       6.394  40.914  12.398  1.00 91.39           C  
ATOM   3427  CB  ILE A 220       5.968  42.342  14.501  1.00 91.39           C  
ATOM   3428  HB  ILE A 220       4.941  42.021  14.673  1.00 91.39           H  
ATOM   3429  O   ILE A 220       5.385  40.210  12.331  1.00 91.39           O  
ATOM   3430  CG1 ILE A 220       6.137  43.798  14.998  1.00 91.39           C  
ATOM   3431 HG12 ILE A 220       5.389  44.424  14.512  1.00 91.39           H  
ATOM   3432 HG13 ILE A 220       7.119  44.163  14.698  1.00 91.39           H  
ATOM   3433  CG2 ILE A 220       6.905  41.387  15.266  1.00 91.39           C  
ATOM   3434 HG21 ILE A 220       7.942  41.702  15.145  1.00 91.39           H  
ATOM   3435 HG22 ILE A 220       6.798  40.366  14.900  1.00 91.39           H  
ATOM   3436 HG23 ILE A 220       6.651  41.365  16.325  1.00 91.39           H  
ATOM   3437  CD1 ILE A 220       6.007  44.009  16.508  1.00 91.39           C  
ATOM   3438 HD11 ILE A 220       5.028  43.673  16.849  1.00 91.39           H  
ATOM   3439 HD12 ILE A 220       6.794  43.481  17.045  1.00 91.39           H  
ATOM   3440 HD13 ILE A 220       6.118  45.074  16.713  1.00 91.39           H  
ATOM   3441  N   PRO A 221       7.600  40.489  11.974  1.00 93.30           N  
ATOM   3442  CA  PRO A 221       7.814  39.121  11.525  1.00 93.30           C  
ATOM   3443  HA  PRO A 221       7.080  38.854  10.765  1.00 93.30           H  
ATOM   3444  C   PRO A 221       7.691  38.162  12.712  1.00 93.30           C  
ATOM   3445  CB  PRO A 221       9.210  39.100  10.895  1.00 93.30           C  
ATOM   3446  HB2 PRO A 221       9.703  38.135  11.015  1.00 93.30           H  
ATOM   3447  HB3 PRO A 221       9.135  39.354   9.838  1.00 93.30           H  
ATOM   3448  O   PRO A 221       8.361  38.318  13.735  1.00 93.30           O  
ATOM   3449  CG  PRO A 221       9.952  40.209  11.638  1.00 93.30           C  
ATOM   3450  HG2 PRO A 221      10.748  40.639  11.031  1.00 93.30           H  
ATOM   3451  HG3 PRO A 221      10.355  39.818  12.573  1.00 93.30           H  
ATOM   3452  CD  PRO A 221       8.856  41.232  11.942  1.00 93.30           C  
ATOM   3453  HD2 PRO A 221       8.816  41.974  11.144  1.00 93.30           H  
ATOM   3454  HD3 PRO A 221       9.061  41.713  12.898  1.00 93.30           H  
ATOM   3455  N   ILE A 222       6.819  37.171  12.574  1.00 94.45           N  
ATOM   3456  H   ILE A 222       6.260  37.148  11.733  1.00 94.45           H  
ATOM   3457  CA  ILE A 222       6.656  36.060  13.507  1.00 94.45           C  
ATOM   3458  HA  ILE A 222       7.243  36.240  14.407  1.00 94.45           H  
ATOM   3459  C   ILE A 222       7.190  34.811  12.819  1.00 94.45           C  
ATOM   3460  CB  ILE A 222       5.179  35.900  13.915  1.00 94.45           C  
ATOM   3461  HB  ILE A 222       4.589  35.741  13.012  1.00 94.45           H  
ATOM   3462  O   ILE A 222       6.737  34.469  11.731  1.00 94.45           O  
ATOM   3463  CG1 ILE A 222       4.651  37.179  14.606  1.00 94.45           C  
ATOM   3464 HG12 ILE A 222       5.286  37.420  15.458  1.00 94.45           H  
ATOM   3465 HG13 ILE A 222       4.706  38.008  13.900  1.00 94.45           H  
ATOM   3466  CG2 ILE A 222       5.005  34.668  14.816  1.00 94.45           C  
ATOM   3467 HG21 ILE A 222       5.474  34.829  15.787  1.00 94.45           H  
ATOM   3468 HG22 ILE A 222       5.420  33.770  14.358  1.00 94.45           H  
ATOM   3469 HG23 ILE A 222       3.937  34.484  14.929  1.00 94.45           H  
ATOM   3470  CD1 ILE A 222       3.196  37.087  15.087  1.00 94.45           C  
ATOM   3471 HD11 ILE A 222       2.559  36.711  14.287  1.00 94.45           H  
ATOM   3472 HD12 ILE A 222       2.851  38.077  15.387  1.00 94.45           H  
ATOM   3473 HD13 ILE A 222       3.127  36.425  15.951  1.00 94.45           H  
ATOM   3474  N   HIS A 223       8.132  34.133  13.461  1.00 93.09           N  
ATOM   3475  H   HIS A 223       8.415  34.429  14.384  1.00 93.09           H  
ATOM   3476  CA  HIS A 223       8.695  32.887  12.958  1.00 93.09           C  
ATOM   3477  HA  HIS A 223       8.568  32.838  11.877  1.00 93.09           H  
ATOM   3478  C   HIS A 223       7.971  31.700  13.584  1.00 93.09           C  
ATOM   3479  CB  HIS A 223      10.196  32.842  13.247  1.00 93.09           C  
ATOM   3480  HB2 HIS A 223      10.588  31.883  12.907  1.00 93.09           H  
ATOM   3481  HB3 HIS A 223      10.362  32.906  14.323  1.00 93.09           H  
ATOM   3482  O   HIS A 223       7.760  31.680  14.796  1.00 93.09           O  
ATOM   3483  CG  HIS A 223      10.957  33.944  12.564  1.00 93.09           C  
ATOM   3484  CD2 HIS A 223      11.039  35.255  12.952  1.00 93.09           C  
ATOM   3485  HD2 HIS A 223      10.547  35.699  13.806  1.00 93.09           H  
ATOM   3486  ND1 HIS A 223      11.745  33.803  11.449  1.00 93.09           N  
ATOM   3487  HD1 HIS A 223      11.909  32.947  10.938  1.00 93.09           H  
ATOM   3488  CE1 HIS A 223      12.323  34.986  11.203  1.00 93.09           C  
ATOM   3489  HE1 HIS A 223      13.092  35.148  10.462  1.00 93.09           H  
ATOM   3490  NE2 HIS A 223      11.902  35.913  12.076  1.00 93.09           N  
ATOM   3491  N   ALA A 224       7.630  30.735  12.744  1.00 95.69           N  
ATOM   3492  H   ALA A 224       7.787  30.883  11.758  1.00 95.69           H  
ATOM   3493  CA  ALA A 224       7.187  29.402  13.113  1.00 95.69           C  
ATOM   3494  HA  ALA A 224       7.422  29.194  14.156  1.00 95.69           H  
ATOM   3495  C   ALA A 224       7.936  28.396  12.234  1.00 95.69           C  
ATOM   3496  CB  ALA A 224       5.670  29.317  12.926  1.00 95.69           C  
ATOM   3497  HB1 ALA A 224       5.394  29.621  11.916  1.00 95.69           H  
ATOM   3498  HB2 ALA A 224       5.177  29.962  13.653  1.00 95.69           H  
ATOM   3499  HB3 ALA A 224       5.347  28.289  13.087  1.00 95.69           H  
ATOM   3500  O   ALA A 224       8.404  28.736  11.144  1.00 95.69           O  
ATOM   3501  N   SER A 225       8.045  27.158  12.687  1.00 95.67           N  
ATOM   3502  H   SER A 225       7.606  26.922  13.565  1.00 95.67           H  
ATOM   3503  CA  SER A 225       8.573  26.062  11.874  1.00 95.67           C  
ATOM   3504  HA  SER A 225       8.621  26.389  10.835  1.00 95.67           H  
ATOM   3505  C   SER A 225       7.602  24.894  11.887  1.00 95.67           C  
ATOM   3506  CB  SER A 225      10.004  25.695  12.290  1.00 95.67           C  
ATOM   3507  HB2 SER A 225      10.343  24.863  11.674  1.00 95.67           H  
ATOM   3508  HB3 SER A 225      10.649  26.549  12.084  1.00 95.67           H  
ATOM   3509  O   SER A 225       6.702  24.861  12.718  1.00 95.67           O  
ATOM   3510  OG  SER A 225      10.138  25.356  13.659  1.00 95.67           O  
ATOM   3511  HG  SER A 225      11.082  25.327  13.827  1.00 95.67           H  
ATOM   3512  N   ALA A 226       7.711  23.970  10.948  1.00 97.16           N  
ATOM   3513  H   ALA A 226       8.415  24.085  10.233  1.00 97.16           H  
ATOM   3514  CA  ALA A 226       7.091  22.659  11.074  1.00 97.16           C  
ATOM   3515  HA  ALA A 226       7.162  22.352  12.118  1.00 97.16           H  
ATOM   3516  C   ALA A 226       7.863  21.647  10.238  1.00 97.16           C  
ATOM   3517  CB  ALA A 226       5.611  22.715  10.693  1.00 97.16           C  
ATOM   3518  HB1 ALA A 226       5.490  23.262   9.758  1.00 97.16           H  
ATOM   3519  HB2 ALA A 226       5.055  23.230  11.477  1.00 97.16           H  
ATOM   3520  HB3 ALA A 226       5.210  21.706  10.593  1.00 97.16           H  
ATOM   3521  O   ALA A 226       8.478  22.008   9.229  1.00 97.16           O  
ATOM   3522  N   SER A 227       7.832  20.382  10.643  1.00 96.57           N  
ATOM   3523  H   SER A 227       7.335  20.152  11.492  1.00 96.57           H  
ATOM   3524  CA  SER A 227       8.621  19.351   9.978  1.00 96.57           C  
ATOM   3525  HA  SER A 227       8.812  19.658   8.950  1.00 96.57           H  
ATOM   3526  C   SER A 227       7.913  18.003   9.922  1.00 96.57           C  
ATOM   3527  CB  SER A 227       9.964  19.287  10.676  1.00 96.57           C  
ATOM   3528  HB2 SER A 227       9.797  19.099  11.736  1.00 96.57           H  
ATOM   3529  HB3 SER A 227      10.466  20.247  10.558  1.00 96.57           H  
ATOM   3530  O   SER A 227       7.385  17.520  10.925  1.00 96.57           O  
ATOM   3531  OG  SER A 227      10.766  18.286  10.129  1.00 96.57           O  
ATOM   3532  HG  SER A 227      11.683  18.556  10.215  1.00 96.57           H  
ATOM   3533  N   LEU A 228       7.887  17.401   8.733  1.00 96.90           N  
ATOM   3534  H   LEU A 228       8.363  17.846   7.961  1.00 96.90           H  
ATOM   3535  CA  LEU A 228       7.205  16.136   8.466  1.00 96.90           C  
ATOM   3536  HA  LEU A 228       7.218  15.540   9.379  1.00 96.90           H  
ATOM   3537  C   LEU A 228       7.938  15.357   7.373  1.00 96.90           C  
ATOM   3538  CB  LEU A 228       5.747  16.439   8.058  1.00 96.90           C  
ATOM   3539  HB2 LEU A 228       5.332  17.171   8.751  1.00 96.90           H  
ATOM   3540  HB3 LEU A 228       5.755  16.883   7.063  1.00 96.90           H  
ATOM   3541  O   LEU A 228       8.449  15.955   6.424  1.00 96.90           O  
ATOM   3542  CG  LEU A 228       4.809  15.220   8.039  1.00 96.90           C  
ATOM   3543  HG  LEU A 228       5.194  14.465   7.354  1.00 96.90           H  
ATOM   3544  CD1 LEU A 228       4.670  14.602   9.428  1.00 96.90           C  
ATOM   3545 HD11 LEU A 228       3.924  13.808   9.390  1.00 96.90           H  
ATOM   3546 HD12 LEU A 228       4.355  15.349  10.155  1.00 96.90           H  
ATOM   3547 HD13 LEU A 228       5.610  14.148   9.744  1.00 96.90           H  
ATOM   3548  CD2 LEU A 228       3.419  15.641   7.564  1.00 96.90           C  
ATOM   3549 HD21 LEU A 228       2.993  16.374   8.249  1.00 96.90           H  
ATOM   3550 HD22 LEU A 228       3.495  16.069   6.564  1.00 96.90           H  
ATOM   3551 HD23 LEU A 228       2.770  14.767   7.514  1.00 96.90           H  
ATOM   3552  N   ARG A 229       7.983  14.025   7.480  1.00 95.43           N  
ATOM   3553  H   ARG A 229       7.543  13.582   8.274  1.00 95.43           H  
ATOM   3554  CA  ARG A 229       8.471  13.170   6.386  1.00 95.43           C  
ATOM   3555  HA  ARG A 229       9.509  13.418   6.169  1.00 95.43           H  
ATOM   3556  C   ARG A 229       7.655  13.439   5.119  1.00 95.43           C  
ATOM   3557  CB  ARG A 229       8.410  11.693   6.807  1.00 95.43           C  
ATOM   3558  HB2 ARG A 229       7.379  11.417   7.029  1.00 95.43           H  
ATOM   3559  HB3 ARG A 229       9.009  11.560   7.709  1.00 95.43           H  
ATOM   3560  O   ARG A 229       6.448  13.647   5.213  1.00 95.43           O  
ATOM   3561  CG  ARG A 229       8.961  10.773   5.705  1.00 95.43           C  
ATOM   3562  HG2 ARG A 229       8.308  10.814   4.833  1.00 95.43           H  
ATOM   3563  HG3 ARG A 229       9.947  11.127   5.404  1.00 95.43           H  
ATOM   3564  CD  ARG A 229       9.065   9.310   6.145  1.00 95.43           C  
ATOM   3565  HD2 ARG A 229       9.640   8.759   5.401  1.00 95.43           H  
ATOM   3566  HD3 ARG A 229       9.605   9.248   7.090  1.00 95.43           H  
ATOM   3567  NE  ARG A 229       7.734   8.704   6.298  1.00 95.43           N  
ATOM   3568  HE  ARG A 229       7.280   8.801   7.194  1.00 95.43           H  
ATOM   3569  NH1 ARG A 229       7.481   7.792   4.181  1.00 95.43           N  
ATOM   3570 HH11 ARG A 229       6.945   7.234   3.532  1.00 95.43           H  
ATOM   3571 HH12 ARG A 229       8.361   8.158   3.845  1.00 95.43           H  
ATOM   3572  NH2 ARG A 229       5.892   7.550   5.733  1.00 95.43           N  
ATOM   3573 HH21 ARG A 229       5.362   6.987   5.082  1.00 95.43           H  
ATOM   3574 HH22 ARG A 229       5.545   7.739   6.662  1.00 95.43           H  
ATOM   3575  CZ  ARG A 229       7.056   8.021   5.395  1.00 95.43           C  
ATOM   3576  N   MET A 230       8.296  13.436   3.954  1.00 94.39           N  
ATOM   3577  H   MET A 230       9.285  13.234   3.945  1.00 94.39           H  
ATOM   3578  CA  MET A 230       7.597  13.455   2.669  1.00 94.39           C  
ATOM   3579  HA  MET A 230       6.898  14.291   2.642  1.00 94.39           H  
ATOM   3580  C   MET A 230       6.797  12.158   2.500  1.00 94.39           C  
ATOM   3581  CB  MET A 230       8.608  13.618   1.525  1.00 94.39           C  
ATOM   3582  HB2 MET A 230       9.427  12.913   1.661  1.00 94.39           H  
ATOM   3583  HB3 MET A 230       8.122  13.374   0.581  1.00 94.39           H  
ATOM   3584  O   MET A 230       7.366  11.069   2.532  1.00 94.39           O  
ATOM   3585  CG  MET A 230       9.178  15.037   1.422  1.00 94.39           C  
ATOM   3586  HG2 MET A 230       9.919  15.036   0.623  1.00 94.39           H  
ATOM   3587  HG3 MET A 230       9.701  15.268   2.350  1.00 94.39           H  
ATOM   3588  SD  MET A 230       7.992  16.377   1.089  1.00 94.39           S  
ATOM   3589  CE  MET A 230       7.162  15.813  -0.421  1.00 94.39           C  
ATOM   3590  HE1 MET A 230       6.530  16.612  -0.807  1.00 94.39           H  
ATOM   3591  HE2 MET A 230       6.526  14.959  -0.188  1.00 94.39           H  
ATOM   3592  HE3 MET A 230       7.891  15.522  -1.178  1.00 94.39           H  
ATOM   3593  N   LEU A 231       5.479  12.279   2.348  1.00 94.61           N  
ATOM   3594  H   LEU A 231       5.070  13.202   2.380  1.00 94.61           H  
ATOM   3595  CA  LEU A 231       4.562  11.148   2.137  1.00 94.61           C  
ATOM   3596  HA  LEU A 231       5.018  10.231   2.511  1.00 94.61           H  
ATOM   3597  C   LEU A 231       4.298  10.901   0.646  1.00 94.61           C  
ATOM   3598  CB  LEU A 231       3.269  11.422   2.925  1.00 94.61           C  
ATOM   3599  HB2 LEU A 231       2.525  10.661   2.687  1.00 94.61           H  
ATOM   3600  HB3 LEU A 231       2.872  12.385   2.606  1.00 94.61           H  
ATOM   3601  O   LEU A 231       3.806   9.848   0.255  1.00 94.61           O  
ATOM   3602  CG  LEU A 231       3.504  11.441   4.448  1.00 94.61           C  
ATOM   3603  HG  LEU A 231       4.381  12.044   4.682  1.00 94.61           H  
ATOM   3604  CD1 LEU A 231       2.327  12.060   5.187  1.00 94.61           C  
ATOM   3605 HD11 LEU A 231       2.630  12.270   6.213  1.00 94.61           H  
ATOM   3606 HD12 LEU A 231       1.498  11.353   5.192  1.00 94.61           H  
ATOM   3607 HD13 LEU A 231       2.035  12.996   4.711  1.00 94.61           H  
ATOM   3608  CD2 LEU A 231       3.726  10.038   5.014  1.00 94.61           C  
ATOM   3609 HD21 LEU A 231       4.617   9.604   4.559  1.00 94.61           H  
ATOM   3610 HD22 LEU A 231       3.872  10.092   6.093  1.00 94.61           H  
ATOM   3611 HD23 LEU A 231       2.868   9.403   4.791  1.00 94.61           H  
ATOM   3612  N   THR A 232       4.685  11.857  -0.189  1.00 91.90           N  
ATOM   3613  H   THR A 232       5.104  12.684   0.212  1.00 91.90           H  
ATOM   3614  CA  THR A 232       4.716  11.750  -1.645  1.00 91.90           C  
ATOM   3615  HA  THR A 232       4.515  10.719  -1.938  1.00 91.90           H  
ATOM   3616  C   THR A 232       6.105  12.117  -2.153  1.00 91.90           C  
ATOM   3617  CB  THR A 232       3.654  12.655  -2.277  1.00 91.90           C  
ATOM   3618  HB  THR A 232       3.781  12.647  -3.360  1.00 91.90           H  
ATOM   3619  O   THR A 232       6.842  12.827  -1.460  1.00 91.90           O  
ATOM   3620  CG2 THR A 232       2.254  12.133  -1.972  1.00 91.90           C  
ATOM   3621 HG21 THR A 232       1.997  12.294  -0.925  1.00 91.90           H  
ATOM   3622 HG22 THR A 232       1.535  12.640  -2.615  1.00 91.90           H  
ATOM   3623 HG23 THR A 232       2.203  11.066  -2.187  1.00 91.90           H  
ATOM   3624  OG1 THR A 232       3.794  13.987  -1.823  1.00 91.90           O  
ATOM   3625  HG1 THR A 232       3.752  13.970  -0.864  1.00 91.90           H  
ATOM   3626  N   PRO A 233       6.502  11.664  -3.349  1.00 90.16           N  
ATOM   3627  CA  PRO A 233       7.805  12.013  -3.883  1.00 90.16           C  
ATOM   3628  HA  PRO A 233       8.587  11.701  -3.192  1.00 90.16           H  
ATOM   3629  C   PRO A 233       7.916  13.515  -4.127  1.00 90.16           C  
ATOM   3630  CB  PRO A 233       7.952  11.242  -5.181  1.00 90.16           C  
ATOM   3631  HB2 PRO A 233       8.416  11.882  -5.931  1.00 90.16           H  
ATOM   3632  HB3 PRO A 233       8.542  10.339  -5.019  1.00 90.16           H  
ATOM   3633  O   PRO A 233       6.970  14.168  -4.568  1.00 90.16           O  
ATOM   3634  CG  PRO A 233       6.531  10.875  -5.589  1.00 90.16           C  
ATOM   3635  HG2 PRO A 233       6.516   9.914  -6.104  1.00 90.16           H  
ATOM   3636  HG3 PRO A 233       6.116  11.661  -6.220  1.00 90.16           H  
ATOM   3637  CD  PRO A 233       5.764  10.815  -4.273  1.00 90.16           C  
ATOM   3638  HD2 PRO A 233       5.748   9.792  -3.897  1.00 90.16           H  
ATOM   3639  HD3 PRO A 233       4.741  11.156  -4.431  1.00 90.16           H  
ATOM   3640  N   VAL A 234       9.095  14.065  -3.871  1.00 90.50           N  
ATOM   3641  H   VAL A 234       9.854  13.465  -3.583  1.00 90.50           H  
ATOM   3642  CA  VAL A 234       9.389  15.465  -4.168  1.00 90.50           C  
ATOM   3643  HA  VAL A 234       8.569  16.083  -3.801  1.00 90.50           H  
ATOM   3644  C   VAL A 234       9.502  15.631  -5.681  1.00 90.50           C  
ATOM   3645  CB  VAL A 234      10.694  15.898  -3.487  1.00 90.50           C  
ATOM   3646  HB  VAL A 234      11.542  15.393  -3.949  1.00 90.50           H  
ATOM   3647  O   VAL A 234      10.246  14.891  -6.315  1.00 90.50           O  
ATOM   3648  CG1 VAL A 234      10.848  17.404  -3.640  1.00 90.50           C  
ATOM   3649 HG11 VAL A 234      11.025  17.669  -4.682  1.00 90.50           H  
ATOM   3650 HG12 VAL A 234      11.675  17.769  -3.030  1.00 90.50           H  
ATOM   3651 HG13 VAL A 234       9.918  17.860  -3.298  1.00 90.50           H  
ATOM   3652  CG2 VAL A 234      10.708  15.593  -1.983  1.00 90.50           C  
ATOM   3653 HG21 VAL A 234      10.035  16.264  -1.449  1.00 90.50           H  
ATOM   3654 HG22 VAL A 234      11.728  15.716  -1.620  1.00 90.50           H  
ATOM   3655 HG23 VAL A 234      10.427  14.559  -1.783  1.00 90.50           H  
ATOM   3656  N   GLN A 235       8.798  16.602  -6.265  1.00 88.58           N  
ATOM   3657  H   GLN A 235       8.206  17.190  -5.695  1.00 88.58           H  
ATOM   3658  CA  GLN A 235       8.813  16.808  -7.718  1.00 88.58           C  
ATOM   3659  HA  GLN A 235       9.295  15.959  -8.204  1.00 88.58           H  
ATOM   3660  C   GLN A 235       9.608  18.051  -8.108  1.00 88.58           C  
ATOM   3661  CB  GLN A 235       7.386  16.877  -8.267  1.00 88.58           C  
ATOM   3662  HB2 GLN A 235       6.820  17.630  -7.719  1.00 88.58           H  
ATOM   3663  HB3 GLN A 235       7.431  17.163  -9.318  1.00 88.58           H  
ATOM   3664  O   GLN A 235       9.401  19.139  -7.557  1.00 88.58           O  
ATOM   3665  CG  GLN A 235       6.683  15.519  -8.180  1.00 88.58           C  
ATOM   3666  HG2 GLN A 235       7.251  14.808  -8.780  1.00 88.58           H  
ATOM   3667  HG3 GLN A 235       6.674  15.155  -7.152  1.00 88.58           H  
ATOM   3668  CD  GLN A 235       5.254  15.545  -8.698  1.00 88.58           C  
ATOM   3669  NE2 GLN A 235       4.671  14.396  -8.945  1.00 88.58           N  
ATOM   3670 HE21 GLN A 235       3.701  14.379  -9.228  1.00 88.58           H  
ATOM   3671 HE22 GLN A 235       5.199  13.540  -8.851  1.00 88.58           H  
ATOM   3672  OE1 GLN A 235       4.639  16.591  -8.878  1.00 88.58           O  
ATOM   3673  N   ARG A 236      10.460  17.922  -9.133  1.00 87.26           N  
ATOM   3674  H   ARG A 236      10.574  17.005  -9.542  1.00 87.26           H  
ATOM   3675  CA  ARG A 236      11.306  19.015  -9.638  1.00 87.26           C  
ATOM   3676  HA  ARG A 236      11.995  19.300  -8.843  1.00 87.26           H  
ATOM   3677  C   ARG A 236      10.504  20.264 -10.003  1.00 87.26           C  
ATOM   3678  CB  ARG A 236      12.118  18.497 -10.839  1.00 87.26           C  
ATOM   3679  HB2 ARG A 236      12.789  17.709 -10.498  1.00 87.26           H  
ATOM   3680  HB3 ARG A 236      11.437  18.053 -11.566  1.00 87.26           H  
ATOM   3681  O   ARG A 236      10.950  21.373  -9.706  1.00 87.26           O  
ATOM   3682  CG  ARG A 236      12.941  19.578 -11.563  1.00 87.26           C  
ATOM   3683  HG2 ARG A 236      12.264  20.319 -11.987  1.00 87.26           H  
ATOM   3684  HG3 ARG A 236      13.466  19.115 -12.398  1.00 87.26           H  
ATOM   3685  CD  ARG A 236      13.956  20.295 -10.668  1.00 87.26           C  
ATOM   3686  HD2 ARG A 236      13.486  20.592  -9.730  1.00 87.26           H  
ATOM   3687  HD3 ARG A 236      14.280  21.200 -11.181  1.00 87.26           H  
ATOM   3688  NE  ARG A 236      15.133  19.454 -10.431  1.00 87.26           N  
ATOM   3689  HE  ARG A 236      15.396  18.799 -11.154  1.00 87.26           H  
ATOM   3690  NH1 ARG A 236      15.806  20.389  -8.472  1.00 87.26           N  
ATOM   3691 HH11 ARG A 236      16.455  20.369  -7.699  1.00 87.26           H  
ATOM   3692 HH12 ARG A 236      15.010  21.011  -8.469  1.00 87.26           H  
ATOM   3693  NH2 ARG A 236      17.045  18.819  -9.442  1.00 87.26           N  
ATOM   3694 HH21 ARG A 236      17.190  18.255 -10.267  1.00 87.26           H  
ATOM   3695 HH22 ARG A 236      17.372  18.456  -8.558  1.00 87.26           H  
ATOM   3696  CZ  ARG A 236      15.981  19.548  -9.438  1.00 87.26           C  
ATOM   3697  N   ARG A 237       9.303  20.109 -10.574  1.00 88.00           N  
ATOM   3698  H   ARG A 237       9.036  19.170 -10.835  1.00 88.00           H  
ATOM   3699  CA  ARG A 237       8.422  21.236 -10.935  1.00 88.00           C  
ATOM   3700  HA  ARG A 237       8.956  21.865 -11.648  1.00 88.00           H  
ATOM   3701  C   ARG A 237       8.075  22.158  -9.761  1.00 88.00           C  
ATOM   3702  CB  ARG A 237       7.150  20.732 -11.640  1.00 88.00           C  
ATOM   3703  HB2 ARG A 237       7.432  20.194 -12.545  1.00 88.00           H  
ATOM   3704  HB3 ARG A 237       6.567  21.602 -11.942  1.00 88.00           H  
ATOM   3705  O   ARG A 237       7.867  23.348  -9.973  1.00 88.00           O  
ATOM   3706  CG  ARG A 237       6.266  19.818 -10.776  1.00 88.00           C  
ATOM   3707  HG2 ARG A 237       6.755  18.850 -10.667  1.00 88.00           H  
ATOM   3708  HG3 ARG A 237       6.108  20.255  -9.790  1.00 88.00           H  
ATOM   3709  CD  ARG A 237       4.900  19.620 -11.435  1.00 88.00           C  
ATOM   3710  HD2 ARG A 237       4.384  20.580 -11.467  1.00 88.00           H  
ATOM   3711  HD3 ARG A 237       5.041  19.274 -12.459  1.00 88.00           H  
ATOM   3712  NE  ARG A 237       4.083  18.663 -10.674  1.00 88.00           N  
ATOM   3713  HE  ARG A 237       4.458  18.316  -9.802  1.00 88.00           H  
ATOM   3714  NH1 ARG A 237       2.420  18.300 -12.213  1.00 88.00           N  
ATOM   3715 HH11 ARG A 237       3.007  18.730 -12.913  1.00 88.00           H  
ATOM   3716 HH12 ARG A 237       1.652  17.717 -12.515  1.00 88.00           H  
ATOM   3717  NH2 ARG A 237       2.323  17.327 -10.202  1.00 88.00           N  
ATOM   3718 HH21 ARG A 237       1.490  16.827 -10.475  1.00 88.00           H  
ATOM   3719 HH22 ARG A 237       2.860  17.014  -9.406  1.00 88.00           H  
ATOM   3720  CZ  ARG A 237       2.943  18.111 -11.035  1.00 88.00           C  
ATOM   3721  N   PHE A 238       8.066  21.644  -8.529  1.00 91.62           N  
ATOM   3722  H   PHE A 238       8.275  20.662  -8.414  1.00 91.62           H  
ATOM   3723  CA  PHE A 238       7.795  22.429  -7.320  1.00 91.62           C  
ATOM   3724  HA  PHE A 238       7.256  23.334  -7.601  1.00 91.62           H  
ATOM   3725  C   PHE A 238       9.068  22.909  -6.610  1.00 91.62           C  
ATOM   3726  CB  PHE A 238       6.888  21.624  -6.383  1.00 91.62           C  
ATOM   3727  HB2 PHE A 238       7.420  20.728  -6.063  1.00 91.62           H  
ATOM   3728  HB3 PHE A 238       6.689  22.219  -5.492  1.00 91.62           H  
ATOM   3729  O   PHE A 238       8.982  23.675  -5.651  1.00 91.62           O  
ATOM   3730  CG  PHE A 238       5.556  21.232  -6.995  1.00 91.62           C  
ATOM   3731  CD1 PHE A 238       4.701  22.209  -7.543  1.00 91.62           C  
ATOM   3732  HD1 PHE A 238       4.977  23.253  -7.523  1.00 91.62           H  
ATOM   3733  CD2 PHE A 238       5.152  19.886  -6.988  1.00 91.62           C  
ATOM   3734  HD2 PHE A 238       5.780  19.141  -6.522  1.00 91.62           H  
ATOM   3735  CE1 PHE A 238       3.459  21.838  -8.087  1.00 91.62           C  
ATOM   3736  HE1 PHE A 238       2.791  22.596  -8.470  1.00 91.62           H  
ATOM   3737  CE2 PHE A 238       3.911  19.515  -7.533  1.00 91.62           C  
ATOM   3738  HE2 PHE A 238       3.587  18.486  -7.486  1.00 91.62           H  
ATOM   3739  CZ  PHE A 238       3.063  20.490  -8.083  1.00 91.62           C  
ATOM   3740  HZ  PHE A 238       2.094  20.207  -8.466  1.00 91.62           H  
ATOM   3741  N   PHE A 239      10.245  22.497  -7.080  1.00 92.48           N  
ATOM   3742  H   PHE A 239      10.238  21.869  -7.871  1.00 92.48           H  
ATOM   3743  CA  PHE A 239      11.566  22.876  -6.565  1.00 92.48           C  
ATOM   3744  HA  PHE A 239      11.448  23.633  -5.789  1.00 92.48           H  
ATOM   3745  C   PHE A 239      12.418  23.555  -7.646  1.00 92.48           C  
ATOM   3746  CB  PHE A 239      12.245  21.666  -5.908  1.00 92.48           C  
ATOM   3747  HB2 PHE A 239      13.311  21.861  -5.791  1.00 92.48           H  
ATOM   3748  HB3 PHE A 239      12.146  20.794  -6.555  1.00 92.48           H  
ATOM   3749  O   PHE A 239      13.636  23.392  -7.693  1.00 92.48           O  
ATOM   3750  CG  PHE A 239      11.696  21.347  -4.534  1.00 92.48           C  
ATOM   3751  CD1 PHE A 239      12.388  21.762  -3.379  1.00 92.48           C  
ATOM   3752  HD1 PHE A 239      13.312  22.314  -3.465  1.00 92.48           H  
ATOM   3753  CD2 PHE A 239      10.492  20.636  -4.406  1.00 92.48           C  
ATOM   3754  HD2 PHE A 239       9.957  20.302  -5.283  1.00 92.48           H  
ATOM   3755  CE1 PHE A 239      11.893  21.440  -2.103  1.00 92.48           C  
ATOM   3756  HE1 PHE A 239      12.444  21.736  -1.222  1.00 92.48           H  
ATOM   3757  CE2 PHE A 239       9.977  20.358  -3.131  1.00 92.48           C  
ATOM   3758  HE2 PHE A 239       9.041  19.826  -3.049  1.00 92.48           H  
ATOM   3759  CZ  PHE A 239      10.688  20.729  -1.978  1.00 92.48           C  
ATOM   3760  HZ  PHE A 239      10.305  20.478  -1.000  1.00 92.48           H  
ATOM   3761  N   GLN A 240      11.774  24.331  -8.524  1.00 91.17           N  
ATOM   3762  H   GLN A 240      10.764  24.354  -8.496  1.00 91.17           H  
ATOM   3763  CA  GLN A 240      12.474  25.277  -9.402  1.00 91.17           C  
ATOM   3764  HA  GLN A 240      13.251  24.752  -9.956  1.00 91.17           H  
ATOM   3765  C   GLN A 240      13.158  26.389  -8.591  1.00 91.17           C  
ATOM   3766  CB  GLN A 240      11.484  25.903 -10.393  1.00 91.17           C  
ATOM   3767  HB2 GLN A 240      10.669  26.375  -9.845  1.00 91.17           H  
ATOM   3768  HB3 GLN A 240      12.008  26.674 -10.957  1.00 91.17           H  
ATOM   3769  O   GLN A 240      14.219  26.872  -8.973  1.00 91.17           O  
ATOM   3770  CG  GLN A 240      10.909  24.884 -11.387  1.00 91.17           C  
ATOM   3771  HG2 GLN A 240      10.325  24.135 -10.853  1.00 91.17           H  
ATOM   3772  HG3 GLN A 240      11.731  24.377 -11.893  1.00 91.17           H  
ATOM   3773  CD  GLN A 240      10.017  25.533 -12.443  1.00 91.17           C  
ATOM   3774  NE2 GLN A 240       9.582  24.785 -13.433  1.00 91.17           N  
ATOM   3775 HE21 GLN A 240       8.981  25.241 -14.104  1.00 91.17           H  
ATOM   3776 HE22 GLN A 240       9.813  23.803 -13.488  1.00 91.17           H  
ATOM   3777  OE1 GLN A 240       9.704  26.713 -12.420  1.00 91.17           O  
ATOM   3778  N   THR A 241      12.556  26.759  -7.461  1.00 94.58           N  
ATOM   3779  H   THR A 241      11.671  26.332  -7.229  1.00 94.58           H  
ATOM   3780  CA  THR A 241      13.130  27.608  -6.414  1.00 94.58           C  
ATOM   3781  HA  THR A 241      14.149  27.893  -6.678  1.00 94.58           H  
ATOM   3782  C   THR A 241      13.196  26.811  -5.116  1.00 94.58           C  
ATOM   3783  CB  THR A 241      12.310  28.896  -6.233  1.00 94.58           C  
ATOM   3784  HB  THR A 241      12.738  29.481  -5.419  1.00 94.58           H  
ATOM   3785  O   THR A 241      12.362  25.932  -4.885  1.00 94.58           O  
ATOM   3786  CG2 THR A 241      12.333  29.759  -7.494  1.00 94.58           C  
ATOM   3787 HG21 THR A 241      13.367  29.968  -7.770  1.00 94.58           H  
ATOM   3788 HG22 THR A 241      11.821  30.700  -7.293  1.00 94.58           H  
ATOM   3789 HG23 THR A 241      11.834  29.244  -8.315  1.00 94.58           H  
ATOM   3790  OG1 THR A 241      10.959  28.635  -5.914  1.00 94.58           O  
ATOM   3791  HG1 THR A 241      10.878  28.785  -4.969  1.00 94.58           H  
ATOM   3792  N   GLN A 242      14.175  27.085  -4.259  1.00 95.87           N  
ATOM   3793  H   GLN A 242      14.791  27.859  -4.464  1.00 95.87           H  
ATOM   3794  CA  GLN A 242      14.258  26.481  -2.932  1.00 95.87           C  
ATOM   3795  HA  GLN A 242      14.243  25.395  -3.031  1.00 95.87           H  
ATOM   3796  C   GLN A 242      13.055  26.906  -2.095  1.00 95.87           C  
ATOM   3797  CB  GLN A 242      15.567  26.915  -2.249  1.00 95.87           C  
ATOM   3798  HB2 GLN A 242      16.410  26.641  -2.884  1.00 95.87           H  
ATOM   3799  HB3 GLN A 242      15.577  27.999  -2.134  1.00 95.87           H  
ATOM   3800  O   GLN A 242      12.314  26.066  -1.579  1.00 95.87           O  
ATOM   3801  CG  GLN A 242      15.751  26.272  -0.862  1.00 95.87           C  
ATOM   3802  HG2 GLN A 242      14.927  26.545  -0.202  1.00 95.87           H  
ATOM   3803  HG3 GLN A 242      16.671  26.647  -0.414  1.00 95.87           H  
ATOM   3804  CD  GLN A 242      15.853  24.761  -0.974  1.00 95.87           C  
ATOM   3805  NE2 GLN A 242      15.005  23.998  -0.328  1.00 95.87           N  
ATOM   3806 HE21 GLN A 242      14.495  24.413   0.439  1.00 95.87           H  
ATOM   3807 HE22 GLN A 242      15.085  22.993  -0.379  1.00 95.87           H  
ATOM   3808  OE1 GLN A 242      16.680  24.248  -1.705  1.00 95.87           O  
ATOM   3809  N   ASN A 243      12.818  28.211  -2.022  1.00 97.55           N  
ATOM   3810  H   ASN A 243      13.385  28.843  -2.570  1.00 97.55           H  
ATOM   3811  CA  ASN A 243      11.792  28.801  -1.188  1.00 97.55           C  
ATOM   3812  HA  ASN A 243      11.495  28.077  -0.429  1.00 97.55           H  
ATOM   3813  C   ASN A 243      10.536  29.107  -2.004  1.00 97.55           C  
ATOM   3814  CB  ASN A 243      12.404  30.009  -0.455  1.00 97.55           C  
ATOM   3815  HB2 ASN A 243      11.640  30.488   0.157  1.00 97.55           H  
ATOM   3816  HB3 ASN A 243      12.786  30.728  -1.179  1.00 97.55           H  
ATOM   3817  O   ASN A 243      10.550  29.212  -3.234  1.00 97.55           O  
ATOM   3818  CG  ASN A 243      13.519  29.579   0.484  1.00 97.55           C  
ATOM   3819  ND2 ASN A 243      14.481  30.431   0.744  1.00 97.55           N  
ATOM   3820 HD21 ASN A 243      15.223  30.150   1.370  1.00 97.55           H  
ATOM   3821 HD22 ASN A 243      14.517  31.352   0.332  1.00 97.55           H  
ATOM   3822  OD1 ASN A 243      13.468  28.489   1.035  1.00 97.55           O  
ATOM   3823  N   CYS A 244       9.407  29.229  -1.313  1.00 97.16           N  
ATOM   3824  H   CYS A 244       9.436  29.184  -0.304  1.00 97.16           H  
ATOM   3825  CA  CYS A 244       8.153  29.570  -1.962  1.00 97.16           C  
ATOM   3826  HA  CYS A 244       8.114  29.091  -2.940  1.00 97.16           H  
ATOM   3827  C   CYS A 244       8.077  31.078  -2.168  1.00 97.16           C  
ATOM   3828  CB  CYS A 244       6.981  29.053  -1.136  1.00 97.16           C  
ATOM   3829  HB2 CYS A 244       7.009  29.573  -0.178  1.00 97.16           H  
ATOM   3830  HB3 CYS A 244       6.052  29.322  -1.638  1.00 97.16           H  
ATOM   3831  O   CYS A 244       8.067  31.853  -1.206  1.00 97.16           O  
ATOM   3832  SG  CYS A 244       6.990  27.263  -0.855  1.00 97.16           S  
ATOM   3833  N   ALA A 245       7.979  31.499  -3.429  1.00 94.02           N  
ATOM   3834  H   ALA A 245       8.073  30.822  -4.173  1.00 94.02           H  
ATOM   3835  CA  ALA A 245       7.861  32.907  -3.776  1.00 94.02           C  
ATOM   3836  HA  ALA A 245       8.816  33.369  -3.525  1.00 94.02           H  
ATOM   3837  C   ALA A 245       6.724  33.592  -2.976  1.00 94.02           C  
ATOM   3838  CB  ALA A 245       7.652  33.029  -5.289  1.00 94.02           C  
ATOM   3839  HB1 ALA A 245       8.480  32.556  -5.815  1.00 94.02           H  
ATOM   3840  HB2 ALA A 245       6.720  32.542  -5.576  1.00 94.02           H  
ATOM   3841  HB3 ALA A 245       7.608  34.081  -5.573  1.00 94.02           H  
ATOM   3842  O   ALA A 245       5.633  33.029  -2.842  1.00 94.02           O  
ATOM   3843  N   PRO A 246       6.940  34.807  -2.434  1.00 94.16           N  
ATOM   3844  CA  PRO A 246       8.072  35.705  -2.672  1.00 94.16           C  
ATOM   3845  HA  PRO A 246       8.543  35.493  -3.631  1.00 94.16           H  
ATOM   3846  C   PRO A 246       9.165  35.637  -1.588  1.00 94.16           C  
ATOM   3847  CB  PRO A 246       7.409  37.081  -2.756  1.00 94.16           C  
ATOM   3848  HB2 PRO A 246       8.098  37.909  -2.585  1.00 94.16           H  
ATOM   3849  HB3 PRO A 246       6.934  37.192  -3.731  1.00 94.16           H  
ATOM   3850  O   PRO A 246       9.866  36.627  -1.379  1.00 94.16           O  
ATOM   3851  CG  PRO A 246       6.335  36.990  -1.675  1.00 94.16           C  
ATOM   3852  HG2 PRO A 246       6.771  37.214  -0.701  1.00 94.16           H  
ATOM   3853  HG3 PRO A 246       5.503  37.659  -1.894  1.00 94.16           H  
ATOM   3854  CD  PRO A 246       5.895  35.528  -1.719  1.00 94.16           C  
ATOM   3855  HD2 PRO A 246       4.953  35.449  -2.264  1.00 94.16           H  
ATOM   3856  HD3 PRO A 246       5.778  35.133  -0.710  1.00 94.16           H  
ATOM   3857  N   ALA A 247       9.287  34.526  -0.853  1.00 96.58           N  
ATOM   3858  H   ALA A 247       8.737  33.708  -1.072  1.00 96.58           H  
ATOM   3859  CA  ALA A 247      10.396  34.345   0.079  1.00 96.58           C  
ATOM   3860  HA  ALA A 247      10.350  35.137   0.827  1.00 96.58           H  
ATOM   3861  C   ALA A 247      11.738  34.401  -0.686  1.00 96.58           C  
ATOM   3862  CB  ALA A 247      10.224  33.008   0.801  1.00 96.58           C  
ATOM   3863  HB1 ALA A 247      10.301  32.198   0.076  1.00 96.58           H  
ATOM   3864  HB2 ALA A 247      11.005  32.885   1.552  1.00 96.58           H  
ATOM   3865  HB3 ALA A 247       9.242  32.952   1.271  1.00 96.58           H  
ATOM   3866  O   ALA A 247      11.864  33.727  -1.708  1.00 96.58           O  
ATOM   3867  N   PRO A 248      12.724  35.203  -0.243  1.00 95.92           N  
ATOM   3868  CA  PRO A 248      14.033  35.253  -0.889  1.00 95.92           C  
ATOM   3869  HA  PRO A 248      13.901  35.604  -1.913  1.00 95.92           H  
ATOM   3870  C   PRO A 248      14.741  33.892  -0.902  1.00 95.92           C  
ATOM   3871  CB  PRO A 248      14.839  36.284  -0.095  1.00 95.92           C  
ATOM   3872  HB2 PRO A 248      15.371  35.786   0.716  1.00 95.92           H  
ATOM   3873  HB3 PRO A 248      15.536  36.829  -0.730  1.00 95.92           H  
ATOM   3874  O   PRO A 248      14.756  33.199   0.108  1.00 95.92           O  
ATOM   3875  CG  PRO A 248      13.773  37.201   0.500  1.00 95.92           C  
ATOM   3876  HG2 PRO A 248      14.114  37.679   1.419  1.00 95.92           H  
ATOM   3877  HG3 PRO A 248      13.481  37.949  -0.238  1.00 95.92           H  
ATOM   3878  CD  PRO A 248      12.604  36.256   0.756  1.00 95.92           C  
ATOM   3879  HD2 PRO A 248      12.676  35.826   1.755  1.00 95.92           H  
ATOM   3880  HD3 PRO A 248      11.668  36.804   0.651  1.00 95.92           H  
ATOM   3881  N   GLU A 249      15.394  33.549  -2.012  1.00 94.22           N  
ATOM   3882  H   GLU A 249      15.248  34.100  -2.846  1.00 94.22           H  
ATOM   3883  CA  GLU A 249      16.146  32.287  -2.167  1.00 94.22           C  
ATOM   3884  HA  GLU A 249      15.514  31.440  -1.899  1.00 94.22           H  
ATOM   3885  C   GLU A 249      17.397  32.194  -1.287  1.00 94.22           C  
ATOM   3886  CB  GLU A 249      16.589  32.155  -3.634  1.00 94.22           C  
ATOM   3887  HB2 GLU A 249      17.324  31.355  -3.724  1.00 94.22           H  
ATOM   3888  HB3 GLU A 249      17.068  33.083  -3.947  1.00 94.22           H  
ATOM   3889  O   GLU A 249      17.885  31.108  -1.012  1.00 94.22           O  
ATOM   3890  CG  GLU A 249      15.428  31.848  -4.580  1.00 94.22           C  
ATOM   3891  HG2 GLU A 249      15.794  31.881  -5.606  1.00 94.22           H  
ATOM   3892  HG3 GLU A 249      14.656  32.612  -4.481  1.00 94.22           H  
ATOM   3893  CD  GLU A 249      14.859  30.462  -4.280  1.00 94.22           C  
ATOM   3894  OE1 GLU A 249      13.837  30.381  -3.567  1.00 94.22           O  
ATOM   3895  OE2 GLU A 249      15.445  29.469  -4.755  1.00 94.22           O  
ATOM   3896  N   ALA A 250      17.936  33.334  -0.856  1.00 92.35           N  
ATOM   3897  H   ALA A 250      17.470  34.198  -1.097  1.00 92.35           H  
ATOM   3898  CA  ALA A 250      19.124  33.388  -0.007  1.00 92.35           C  
ATOM   3899  HA  ALA A 250      19.788  32.571  -0.289  1.00 92.35           H  
ATOM   3900  C   ALA A 250      18.823  33.180   1.492  1.00 92.35           C  
ATOM   3901  CB  ALA A 250      19.848  34.707  -0.310  1.00 92.35           C  
ATOM   3902  HB1 ALA A 250      20.693  34.832   0.367  1.00 92.35           H  
ATOM   3903  HB2 ALA A 250      20.219  34.686  -1.334  1.00 92.35           H  
ATOM   3904  HB3 ALA A 250      19.156  35.542  -0.202  1.00 92.35           H  
ATOM   3905  O   ALA A 250      19.729  33.344   2.310  1.00 92.35           O  
ATOM   3906  N   LEU A 251      17.563  32.891   1.846  1.00 91.10           N  
ATOM   3907  H   LEU A 251      16.923  32.638   1.106  1.00 91.10           H  
ATOM   3908  CA  LEU A 251      17.134  32.524   3.199  1.00 91.10           C  
ATOM   3909  HA  LEU A 251      17.837  32.918   3.934  1.00 91.10           H  
ATOM   3910  C   LEU A 251      17.176  31.015   3.414  1.00 91.10           C  
ATOM   3911  CB  LEU A 251      15.713  33.050   3.473  1.00 91.10           C  
ATOM   3912  HB2 LEU A 251      15.342  32.530   4.357  1.00 91.10           H  
ATOM   3913  HB3 LEU A 251      15.072  32.756   2.642  1.00 91.10           H  
ATOM   3914  O   LEU A 251      16.596  30.306   2.563  1.00 91.10           O  
ATOM   3915  CG  LEU A 251      15.597  34.551   3.720  1.00 91.10           C  
ATOM   3916  HG  LEU A 251      15.957  35.104   2.853  1.00 91.10           H  
ATOM   3917  CD1 LEU A 251      14.129  34.903   3.953  1.00 91.10           C  
ATOM   3918 HD11 LEU A 251      13.525  34.446   3.170  1.00 91.10           H  
ATOM   3919 HD12 LEU A 251      13.812  34.511   4.920  1.00 91.10           H  
ATOM   3920 HD13 LEU A 251      14.009  35.986   3.933  1.00 91.10           H  
ATOM   3921  CD2 LEU A 251      16.384  34.968   4.964  1.00 91.10           C  
ATOM   3922 HD21 LEU A 251      16.128  35.986   5.260  1.00 91.10           H  
ATOM   3923 HD22 LEU A 251      17.451  34.907   4.755  1.00 91.10           H  
ATOM   3924 HD23 LEU A 251      16.160  34.289   5.787  1.00 91.10           H  
ATOM   3925  OXT LEU A 251      17.665  30.649   4.500  1.00 91.10           O  
TER    3926      LEU A 251                                                       
ATOM   3926  N   GLN B   1     -13.193  58.527  38.095  1.00 69.43           N  
ATOM   3927  H   GLN B   1     -13.450  57.667  38.559  1.00 69.43           H  
ATOM   3928  H2  GLN B   1     -13.936  59.199  38.223  1.00 69.43           H  
ATOM   3929  H3  GLN B   1     -12.354  58.886  38.529  1.00 69.43           H  
ATOM   3930  CA  GLN B   1     -12.965  58.284  36.649  1.00 69.43           C  
ATOM   3931  HA  GLN B   1     -13.877  57.877  36.212  1.00 69.43           H  
ATOM   3932  C   GLN B   1     -11.895  57.223  36.435  1.00 69.43           C  
ATOM   3933  CB  GLN B   1     -12.618  59.564  35.882  1.00 69.43           C  
ATOM   3934  HB2 GLN B   1     -12.176  59.288  34.925  1.00 69.43           H  
ATOM   3935  HB3 GLN B   1     -11.886  60.138  36.449  1.00 69.43           H  
ATOM   3936  O   GLN B   1     -12.200  56.203  35.835  1.00 69.43           O  
ATOM   3937  CG  GLN B   1     -13.863  60.421  35.597  1.00 69.43           C  
ATOM   3938  HG2 GLN B   1     -14.571  59.839  35.006  1.00 69.43           H  
ATOM   3939  HG3 GLN B   1     -14.344  60.711  36.530  1.00 69.43           H  
ATOM   3940  CD  GLN B   1     -13.511  61.689  34.825  1.00 69.43           C  
ATOM   3941  NE2 GLN B   1     -14.478  62.414  34.316  1.00 69.43           N  
ATOM   3942 HE21 GLN B   1     -15.451  62.151  34.388  1.00 69.43           H  
ATOM   3943 HE22 GLN B   1     -14.183  63.234  33.806  1.00 69.43           H  
ATOM   3944  OE1 GLN B   1     -12.360  62.056  34.693  1.00 69.43           O  
ATOM   3945  N   THR B   2     -10.690  57.412  36.976  1.00 67.12           N  
ATOM   3946  H   THR B   2     -10.446  58.271  37.446  1.00 67.12           H  
ATOM   3947  CA  THR B   2      -9.599  56.421  36.960  1.00 67.12           C  
ATOM   3948  HA  THR B   2      -9.271  56.271  35.932  1.00 67.12           H  
ATOM   3949  C   THR B   2     -10.032  55.048  37.472  1.00 67.12           C  
ATOM   3950  CB  THR B   2      -8.404  56.950  37.776  1.00 67.12           C  
ATOM   3951  HB  THR B   2      -7.828  56.128  38.201  1.00 67.12           H  
ATOM   3952  O   THR B   2      -9.794  54.063  36.786  1.00 67.12           O  
ATOM   3953  CG2 THR B   2      -7.495  57.799  36.891  1.00 67.12           C  
ATOM   3954 HG21 THR B   2      -8.041  58.648  36.480  1.00 67.12           H  
ATOM   3955 HG22 THR B   2      -6.656  58.164  37.483  1.00 67.12           H  
ATOM   3956 HG23 THR B   2      -7.100  57.193  36.076  1.00 67.12           H  
ATOM   3957  OG1 THR B   2      -8.854  57.823  38.790  1.00 67.12           O  
ATOM   3958  HG1 THR B   2      -8.952  57.307  39.594  1.00 67.12           H  
ATOM   3959  N   LEU B   3     -10.780  54.975  38.577  1.00 70.79           N  
ATOM   3960  H   LEU B   3     -10.705  55.734  39.240  1.00 70.79           H  
ATOM   3961  CA  LEU B   3     -11.323  53.704  39.076  1.00 70.79           C  
ATOM   3962  HA  LEU B   3     -10.478  53.037  39.245  1.00 70.79           H  
ATOM   3963  C   LEU B   3     -12.281  52.989  38.099  1.00 70.79           C  
ATOM   3964  CB  LEU B   3     -12.005  53.980  40.426  1.00 70.79           C  
ATOM   3965  HB2 LEU B   3     -13.005  54.381  40.256  1.00 70.79           H  
ATOM   3966  HB3 LEU B   3     -11.440  54.748  40.953  1.00 70.79           H  
ATOM   3967  O   LEU B   3     -12.247  51.769  37.987  1.00 70.79           O  
ATOM   3968  CG  LEU B   3     -12.073  52.720  41.316  1.00 70.79           C  
ATOM   3969  HG  LEU B   3     -11.583  51.881  40.821  1.00 70.79           H  
ATOM   3970  CD1 LEU B   3     -11.351  52.977  42.639  1.00 70.79           C  
ATOM   3971 HD11 LEU B   3     -11.386  52.080  43.256  1.00 70.79           H  
ATOM   3972 HD12 LEU B   3     -10.308  53.226  42.447  1.00 70.79           H  
ATOM   3973 HD13 LEU B   3     -11.824  53.799  43.177  1.00 70.79           H  
ATOM   3974  CD2 LEU B   3     -13.518  52.323  41.610  1.00 70.79           C  
ATOM   3975 HD21 LEU B   3     -13.529  51.425  42.229  1.00 70.79           H  
ATOM   3976 HD22 LEU B   3     -14.037  52.103  40.677  1.00 70.79           H  
ATOM   3977 HD23 LEU B   3     -14.032  53.125  42.140  1.00 70.79           H  
ATOM   3978  N   VAL B   4     -13.106  53.735  37.353  1.00 74.85           N  
ATOM   3979  H   VAL B   4     -13.008  54.739  37.400  1.00 74.85           H  
ATOM   3980  CA  VAL B   4     -14.021  53.160  36.345  1.00 74.85           C  
ATOM   3981  HA  VAL B   4     -14.533  52.300  36.778  1.00 74.85           H  
ATOM   3982  C   VAL B   4     -13.234  52.647  35.145  1.00 74.85           C  
ATOM   3983  CB  VAL B   4     -15.090  54.175  35.891  1.00 74.85           C  
ATOM   3984  HB  VAL B   4     -14.599  55.084  35.545  1.00 74.85           H  
ATOM   3985  O   VAL B   4     -13.441  51.519  34.710  1.00 74.85           O  
ATOM   3986  CG1 VAL B   4     -15.962  53.640  34.748  1.00 74.85           C  
ATOM   3987 HG11 VAL B   4     -16.410  52.688  35.032  1.00 74.85           H  
ATOM   3988 HG12 VAL B   4     -15.369  53.497  33.844  1.00 74.85           H  
ATOM   3989 HG13 VAL B   4     -16.757  54.349  34.518  1.00 74.85           H  
ATOM   3990  CG2 VAL B   4     -16.012  54.546  37.059  1.00 74.85           C  
ATOM   3991 HG21 VAL B   4     -15.438  54.960  37.888  1.00 74.85           H  
ATOM   3992 HG22 VAL B   4     -16.746  55.283  36.734  1.00 74.85           H  
ATOM   3993 HG23 VAL B   4     -16.540  53.658  37.406  1.00 74.85           H  
ATOM   3994  N   LEU B   5     -12.285  53.446  34.646  1.00 73.53           N  
ATOM   3995  H   LEU B   5     -12.148  54.355  35.063  1.00 73.53           H  
ATOM   3996  CA  LEU B   5     -11.363  53.012  33.595  1.00 73.53           C  
ATOM   3997  HA  LEU B   5     -11.930  52.738  32.705  1.00 73.53           H  
ATOM   3998  C   LEU B   5     -10.596  51.761  34.024  1.00 73.53           C  
ATOM   3999  CB  LEU B   5     -10.385  54.154  33.268  1.00 73.53           C  
ATOM   4000  HB2 LEU B   5      -9.509  53.742  32.767  1.00 73.53           H  
ATOM   4001  HB3 LEU B   5     -10.045  54.604  34.200  1.00 73.53           H  
ATOM   4002  O   LEU B   5     -10.412  50.848  33.226  1.00 73.53           O  
ATOM   4003  CG  LEU B   5     -10.994  55.236  32.364  1.00 73.53           C  
ATOM   4004  HG  LEU B   5     -11.984  55.508  32.729  1.00 73.53           H  
ATOM   4005  CD1 LEU B   5     -10.114  56.485  32.391  1.00 73.53           C  
ATOM   4006 HD11 LEU B   5      -9.110  56.240  32.043  1.00 73.53           H  
ATOM   4007 HD12 LEU B   5     -10.059  56.880  33.405  1.00 73.53           H  
ATOM   4008 HD13 LEU B   5     -10.538  57.248  31.738  1.00 73.53           H  
ATOM   4009  CD2 LEU B   5     -11.102  54.754  30.915  1.00 73.53           C  
ATOM   4010 HD21 LEU B   5     -10.117  54.487  30.532  1.00 73.53           H  
ATOM   4011 HD22 LEU B   5     -11.520  55.545  30.293  1.00 73.53           H  
ATOM   4012 HD23 LEU B   5     -11.756  53.885  30.847  1.00 73.53           H  
ATOM   4013  N   PHE B   6     -10.203  51.688  35.293  1.00 72.91           N  
ATOM   4014  H   PHE B   6     -10.334  52.491  35.892  1.00 72.91           H  
ATOM   4015  CA  PHE B   6      -9.494  50.544  35.829  1.00 72.91           C  
ATOM   4016  HA  PHE B   6      -8.683  50.313  35.138  1.00 72.91           H  
ATOM   4017  C   PHE B   6     -10.367  49.288  35.908  1.00 72.91           C  
ATOM   4018  CB  PHE B   6      -8.887  50.910  37.187  1.00 72.91           C  
ATOM   4019  HB2 PHE B   6      -8.347  51.853  37.107  1.00 72.91           H  
ATOM   4020  HB3 PHE B   6      -9.671  51.017  37.936  1.00 72.91           H  
ATOM   4021  O   PHE B   6      -9.951  48.232  35.441  1.00 72.91           O  
ATOM   4022  CG  PHE B   6      -7.915  49.843  37.595  1.00 72.91           C  
ATOM   4023  CD1 PHE B   6      -8.208  48.951  38.642  1.00 72.91           C  
ATOM   4024  HD1 PHE B   6      -9.075  49.103  39.269  1.00 72.91           H  
ATOM   4025  CD2 PHE B   6      -6.785  49.654  36.786  1.00 72.91           C  
ATOM   4026  HD2 PHE B   6      -6.560  50.338  35.982  1.00 72.91           H  
ATOM   4027  CE1 PHE B   6      -7.378  47.840  38.852  1.00 72.91           C  
ATOM   4028  HE1 PHE B   6      -7.566  47.165  39.674  1.00 72.91           H  
ATOM   4029  CE2 PHE B   6      -6.021  48.501  36.939  1.00 72.91           C  
ATOM   4030  HE2 PHE B   6      -5.202  48.308  36.261  1.00 72.91           H  
ATOM   4031  CZ  PHE B   6      -6.330  47.586  37.953  1.00 72.91           C  
ATOM   4032  HZ  PHE B   6      -5.727  46.693  38.034  1.00 72.91           H  
ATOM   4033  N   ALA B   7     -11.600  49.402  36.407  1.00 75.91           N  
ATOM   4034  H   ALA B   7     -11.888  50.287  36.801  1.00 75.91           H  
ATOM   4035  CA  ALA B   7     -12.548  48.290  36.436  1.00 75.91           C  
ATOM   4036  HA  ALA B   7     -12.114  47.472  37.012  1.00 75.91           H  
ATOM   4037  C   ALA B   7     -12.849  47.753  35.025  1.00 75.91           C  
ATOM   4038  CB  ALA B   7     -13.823  48.761  37.144  1.00 75.91           C  
ATOM   4039  HB1 ALA B   7     -14.281  49.582  36.592  1.00 75.91           H  
ATOM   4040  HB2 ALA B   7     -13.583  49.096  38.153  1.00 75.91           H  
ATOM   4041  HB3 ALA B   7     -14.532  47.935  37.206  1.00 75.91           H  
ATOM   4042  O   ALA B   7     -12.833  46.544  34.802  1.00 75.91           O  
ATOM   4043  N   LEU B   8     -13.041  48.647  34.050  1.00 78.97           N  
ATOM   4044  H   LEU B   8     -13.063  49.627  34.292  1.00 78.97           H  
ATOM   4045  CA  LEU B   8     -13.211  48.263  32.646  1.00 78.97           C  
ATOM   4046  HA  LEU B   8     -14.006  47.521  32.573  1.00 78.97           H  
ATOM   4047  C   LEU B   8     -11.952  47.599  32.076  1.00 78.97           C  
ATOM   4048  CB  LEU B   8     -13.587  49.506  31.823  1.00 78.97           C  
ATOM   4049  HB2 LEU B   8     -13.538  49.250  30.765  1.00 78.97           H  
ATOM   4050  HB3 LEU B   8     -12.847  50.284  32.009  1.00 78.97           H  
ATOM   4051  O   LEU B   8     -12.051  46.636  31.319  1.00 78.97           O  
ATOM   4052  CG  LEU B   8     -14.990  50.063  32.122  1.00 78.97           C  
ATOM   4053  HG  LEU B   8     -15.095  50.266  33.188  1.00 78.97           H  
ATOM   4054  CD1 LEU B   8     -15.180  51.376  31.361  1.00 78.97           C  
ATOM   4055 HD11 LEU B   8     -14.428  52.096  31.683  1.00 78.97           H  
ATOM   4056 HD12 LEU B   8     -15.083  51.204  30.289  1.00 78.97           H  
ATOM   4057 HD13 LEU B   8     -16.169  51.783  31.572  1.00 78.97           H  
ATOM   4058  CD2 LEU B   8     -16.099  49.095  31.706  1.00 78.97           C  
ATOM   4059 HD21 LEU B   8     -15.994  48.832  30.653  1.00 78.97           H  
ATOM   4060 HD22 LEU B   8     -17.072  49.561  31.863  1.00 78.97           H  
ATOM   4061 HD23 LEU B   8     -16.058  48.190  32.312  1.00 78.97           H  
ATOM   4062  N   THR B   9     -10.769  48.067  32.472  1.00 78.22           N  
ATOM   4063  H   THR B   9     -10.751  48.872  33.081  1.00 78.22           H  
ATOM   4064  CA  THR B   9      -9.496  47.465  32.055  1.00 78.22           C  
ATOM   4065  HA  THR B   9      -9.513  47.345  30.972  1.00 78.22           H  
ATOM   4066  C   THR B   9      -9.306  46.074  32.662  1.00 78.22           C  
ATOM   4067  CB  THR B   9      -8.310  48.374  32.402  1.00 78.22           C  
ATOM   4068  HB  THR B   9      -8.207  48.463  33.483  1.00 78.22           H  
ATOM   4069  O   THR B   9      -8.844  45.174  31.971  1.00 78.22           O  
ATOM   4070  CG2 THR B   9      -7.007  47.856  31.805  1.00 78.22           C  
ATOM   4071 HG21 THR B   9      -6.745  46.897  32.252  1.00 78.22           H  
ATOM   4072 HG22 THR B   9      -6.209  48.572  32.001  1.00 78.22           H  
ATOM   4073 HG23 THR B   9      -7.117  47.726  30.728  1.00 78.22           H  
ATOM   4074  OG1 THR B   9      -8.491  49.655  31.845  1.00 78.22           O  
ATOM   4075  HG1 THR B   9      -9.228  50.074  32.295  1.00 78.22           H  
ATOM   4076  N   LEU B  10      -9.708  45.851  33.917  1.00 80.74           N  
ATOM   4077  H   LEU B  10     -10.056  46.632  34.454  1.00 80.74           H  
ATOM   4078  CA  LEU B  10      -9.680  44.529  34.551  1.00 80.74           C  
ATOM   4079  HA  LEU B  10      -8.683  44.099  34.448  1.00 80.74           H  
ATOM   4080  C   LEU B  10     -10.637  43.540  33.886  1.00 80.74           C  
ATOM   4081  CB  LEU B  10     -10.050  44.653  36.036  1.00 80.74           C  
ATOM   4082  HB2 LEU B  10     -10.942  45.273  36.130  1.00 80.74           H  
ATOM   4083  HB3 LEU B  10     -10.305  43.660  36.405  1.00 80.74           H  
ATOM   4084  O   LEU B  10     -10.262  42.389  33.649  1.00 80.74           O  
ATOM   4085  CG  LEU B  10      -8.955  45.220  36.944  1.00 80.74           C  
ATOM   4086  HG  LEU B  10      -8.664  46.217  36.613  1.00 80.74           H  
ATOM   4087  CD1 LEU B  10      -9.526  45.299  38.361  1.00 80.74           C  
ATOM   4088 HD11 LEU B  10      -8.733  45.482  39.086  1.00 80.74           H  
ATOM   4089 HD12 LEU B  10     -10.262  46.101  38.413  1.00 80.74           H  
ATOM   4090 HD13 LEU B  10     -10.003  44.355  38.627  1.00 80.74           H  
ATOM   4091  CD2 LEU B  10      -7.719  44.326  36.973  1.00 80.74           C  
ATOM   4092 HD21 LEU B  10      -7.248  44.293  35.991  1.00 80.74           H  
ATOM   4093 HD22 LEU B  10      -7.989  43.321  37.295  1.00 80.74           H  
ATOM   4094 HD23 LEU B  10      -6.997  44.757  37.667  1.00 80.74           H  
ATOM   4095  N   LEU B  11     -11.850  43.991  33.554  1.00 81.21           N  
ATOM   4096  H   LEU B  11     -12.102  44.935  33.812  1.00 81.21           H  
ATOM   4097  CA  LEU B  11     -12.812  43.188  32.804  1.00 81.21           C  
ATOM   4098  HA  LEU B  11     -13.020  42.272  33.358  1.00 81.21           H  
ATOM   4099  C   LEU B  11     -12.226  42.803  31.441  1.00 81.21           C  
ATOM   4100  CB  LEU B  11     -14.114  43.987  32.633  1.00 81.21           C  
ATOM   4101  HB2 LEU B  11     -13.914  44.836  31.979  1.00 81.21           H  
ATOM   4102  HB3 LEU B  11     -14.434  44.386  33.595  1.00 81.21           H  
ATOM   4103  O   LEU B  11     -12.248  41.632  31.066  1.00 81.21           O  
ATOM   4104  CG  LEU B  11     -15.246  43.131  32.028  1.00 81.21           C  
ATOM   4105  HG  LEU B  11     -14.837  42.355  31.381  1.00 81.21           H  
ATOM   4106  CD1 LEU B  11     -16.069  42.464  33.130  1.00 81.21           C  
ATOM   4107 HD11 LEU B  11     -15.422  41.836  33.743  1.00 81.21           H  
ATOM   4108 HD12 LEU B  11     -16.838  41.834  32.682  1.00 81.21           H  
ATOM   4109 HD13 LEU B  11     -16.543  43.217  33.760  1.00 81.21           H  
ATOM   4110  CD2 LEU B  11     -16.172  43.994  31.173  1.00 81.21           C  
ATOM   4111 HD21 LEU B  11     -16.606  44.791  31.777  1.00 81.21           H  
ATOM   4112 HD22 LEU B  11     -15.610  44.427  30.346  1.00 81.21           H  
ATOM   4113 HD23 LEU B  11     -16.971  43.376  30.763  1.00 81.21           H  
ATOM   4114  N   LEU B  12     -11.646  43.778  30.734  1.00 82.57           N  
ATOM   4115  H   LEU B  12     -11.688  44.723  31.088  1.00 82.57           H  
ATOM   4116  CA  LEU B  12     -10.995  43.547  29.451  1.00 82.57           C  
ATOM   4117  HA  LEU B  12     -11.739  43.125  28.775  1.00 82.57           H  
ATOM   4118  C   LEU B  12      -9.864  42.526  29.585  1.00 82.57           C  
ATOM   4119  CB  LEU B  12     -10.492  44.886  28.883  1.00 82.57           C  
ATOM   4120  HB2 LEU B  12     -11.341  45.557  28.755  1.00 82.57           H  
ATOM   4121  HB3 LEU B  12      -9.810  45.340  29.602  1.00 82.57           H  
ATOM   4122  O   LEU B  12      -9.839  41.553  28.846  1.00 82.57           O  
ATOM   4123  CG  LEU B  12      -9.754  44.742  27.541  1.00 82.57           C  
ATOM   4124  HG  LEU B  12      -8.914  44.056  27.652  1.00 82.57           H  
ATOM   4125  CD1 LEU B  12     -10.689  44.211  26.452  1.00 82.57           C  
ATOM   4126 HD11 LEU B  12     -11.063  43.223  26.720  1.00 82.57           H  
ATOM   4127 HD12 LEU B  12     -10.140  44.092  25.518  1.00 82.57           H  
ATOM   4128 HD13 LEU B  12     -11.527  44.892  26.304  1.00 82.57           H  
ATOM   4129  CD2 LEU B  12      -9.193  46.100  27.123  1.00 82.57           C  
ATOM   4130 HD21 LEU B  12     -10.005  46.814  26.981  1.00 82.57           H  
ATOM   4131 HD22 LEU B  12      -8.635  45.995  26.193  1.00 82.57           H  
ATOM   4132 HD23 LEU B  12      -8.516  46.468  27.894  1.00 82.57           H  
ATOM   4133  N   LEU B  13      -8.963  42.700  30.548  1.00 84.90           N  
ATOM   4134  H   LEU B  13      -9.038  43.521  31.132  1.00 84.90           H  
ATOM   4135  CA  LEU B  13      -7.859  41.773  30.785  1.00 84.90           C  
ATOM   4136  HA  LEU B  13      -7.238  41.714  29.891  1.00 84.90           H  
ATOM   4137  C   LEU B  13      -8.343  40.349  31.077  1.00 84.90           C  
ATOM   4138  CB  LEU B  13      -7.034  42.301  31.961  1.00 84.90           C  
ATOM   4139  HB2 LEU B  13      -7.706  42.588  32.771  1.00 84.90           H  
ATOM   4140  HB3 LEU B  13      -6.411  41.484  32.326  1.00 84.90           H  
ATOM   4141  O   LEU B  13      -7.802  39.395  30.526  1.00 84.90           O  
ATOM   4142  CG  LEU B  13      -6.099  43.469  31.633  1.00 84.90           C  
ATOM   4143  HG  LEU B  13      -6.634  44.275  31.133  1.00 84.90           H  
ATOM   4144  CD1 LEU B  13      -5.521  43.986  32.948  1.00 84.90           C  
ATOM   4145 HD11 LEU B  13      -5.217  43.153  33.583  1.00 84.90           H  
ATOM   4146 HD12 LEU B  13      -4.638  44.593  32.750  1.00 84.90           H  
ATOM   4147 HD13 LEU B  13      -6.274  44.578  33.469  1.00 84.90           H  
ATOM   4148  CD2 LEU B  13      -4.945  43.029  30.739  1.00 84.90           C  
ATOM   4149 HD21 LEU B  13      -4.240  43.856  30.656  1.00 84.90           H  
ATOM   4150 HD22 LEU B  13      -5.312  42.767  29.747  1.00 84.90           H  
ATOM   4151 HD23 LEU B  13      -4.428  42.175  31.177  1.00 84.90           H  
ATOM   4152  N   THR B  14      -9.393  40.200  31.884  1.00 82.72           N  
ATOM   4153  H   THR B  14      -9.796  41.029  32.297  1.00 82.72           H  
ATOM   4154  CA  THR B  14     -10.001  38.889  32.170  1.00 82.72           C  
ATOM   4155  HA  THR B  14      -9.239  38.224  32.576  1.00 82.72           H  
ATOM   4156  C   THR B  14     -10.565  38.243  30.903  1.00 82.72           C  
ATOM   4157  CB  THR B  14     -11.109  39.026  33.218  1.00 82.72           C  
ATOM   4158  HB  THR B  14     -11.930  39.620  32.816  1.00 82.72           H  
ATOM   4159  O   THR B  14     -10.366  37.049  30.660  1.00 82.72           O  
ATOM   4160  CG2 THR B  14     -11.644  37.664  33.659  1.00 82.72           C  
ATOM   4161 HG21 THR B  14     -10.818  37.017  33.953  1.00 82.72           H  
ATOM   4162 HG22 THR B  14     -12.317  37.790  34.507  1.00 82.72           H  
ATOM   4163 HG23 THR B  14     -12.198  37.196  32.845  1.00 82.72           H  
ATOM   4164  OG1 THR B  14     -10.578  39.669  34.354  1.00 82.72           O  
ATOM   4165  HG1 THR B  14     -10.330  40.560  34.098  1.00 82.72           H  
ATOM   4166  N   LEU B  15     -11.216  39.035  30.047  1.00 83.17           N  
ATOM   4167  H   LEU B  15     -11.367  40.002  30.296  1.00 83.17           H  
ATOM   4168  CA  LEU B  15     -11.693  38.574  28.745  1.00 83.17           C  
ATOM   4169  HA  LEU B  15     -12.314  37.693  28.906  1.00 83.17           H  
ATOM   4170  C   LEU B  15     -10.530  38.165  27.826  1.00 83.17           C  
ATOM   4171  CB  LEU B  15     -12.567  39.671  28.116  1.00 83.17           C  
ATOM   4172  HB2 LEU B  15     -11.962  40.566  27.972  1.00 83.17           H  
ATOM   4173  HB3 LEU B  15     -13.373  39.920  28.806  1.00 83.17           H  
ATOM   4174  O   LEU B  15     -10.611  37.144  27.154  1.00 83.17           O  
ATOM   4175  CG  LEU B  15     -13.173  39.276  26.758  1.00 83.17           C  
ATOM   4176  HG  LEU B  15     -12.378  38.996  26.066  1.00 83.17           H  
ATOM   4177  CD1 LEU B  15     -14.161  38.115  26.882  1.00 83.17           C  
ATOM   4178 HD11 LEU B  15     -13.633  37.205  27.167  1.00 83.17           H  
ATOM   4179 HD12 LEU B  15     -14.918  38.342  27.632  1.00 83.17           H  
ATOM   4180 HD13 LEU B  15     -14.645  37.933  25.923  1.00 83.17           H  
ATOM   4181  CD2 LEU B  15     -13.901  40.479  26.162  1.00 83.17           C  
ATOM   4182 HD21 LEU B  15     -13.202  41.305  26.032  1.00 83.17           H  
ATOM   4183 HD22 LEU B  15     -14.711  40.787  26.823  1.00 83.17           H  
ATOM   4184 HD23 LEU B  15     -14.313  40.209  25.189  1.00 83.17           H  
ATOM   4185  N   LEU B  16      -9.424  38.913  27.818  1.00 85.73           N  
ATOM   4186  H   LEU B  16      -9.414  39.758  28.371  1.00 85.73           H  
ATOM   4187  CA  LEU B  16      -8.246  38.568  27.016  1.00 85.73           C  
ATOM   4188  HA  LEU B  16      -8.568  38.369  25.993  1.00 85.73           H  
ATOM   4189  C   LEU B  16      -7.574  37.275  27.506  1.00 85.73           C  
ATOM   4190  CB  LEU B  16      -7.246  39.737  26.992  1.00 85.73           C  
ATOM   4191  HB2 LEU B  16      -6.939  39.953  28.015  1.00 85.73           H  
ATOM   4192  HB3 LEU B  16      -6.360  39.409  26.447  1.00 85.73           H  
ATOM   4193  O   LEU B  16      -7.163  36.463  26.679  1.00 85.73           O  
ATOM   4194  CG  LEU B  16      -7.749  41.041  26.341  1.00 85.73           C  
ATOM   4195  HG  LEU B  16      -8.588  41.443  26.908  1.00 85.73           H  
ATOM   4196  CD1 LEU B  16      -6.637  42.088  26.380  1.00 85.73           C  
ATOM   4197 HD11 LEU B  16      -6.277  42.195  27.403  1.00 85.73           H  
ATOM   4198 HD12 LEU B  16      -5.811  41.786  25.735  1.00 85.73           H  
ATOM   4199 HD13 LEU B  16      -7.027  43.051  26.050  1.00 85.73           H  
ATOM   4200  CD2 LEU B  16      -8.246  40.867  24.910  1.00 85.73           C  
ATOM   4201 HD21 LEU B  16      -8.530  41.834  24.494  1.00 85.73           H  
ATOM   4202 HD22 LEU B  16      -7.458  40.422  24.301  1.00 85.73           H  
ATOM   4203 HD23 LEU B  16      -9.122  40.219  24.895  1.00 85.73           H  
ATOM   4204  N   VAL B  17      -7.499  37.034  28.821  1.00 85.79           N  
ATOM   4205  H   VAL B  17      -7.812  37.753  29.457  1.00 85.79           H  
ATOM   4206  CA  VAL B  17      -6.989  35.761  29.373  1.00 85.79           C  
ATOM   4207  HA  VAL B  17      -5.983  35.585  28.994  1.00 85.79           H  
ATOM   4208  C   VAL B  17      -7.860  34.591  28.916  1.00 85.79           C  
ATOM   4209  CB  VAL B  17      -6.931  35.777  30.917  1.00 85.79           C  
ATOM   4210  HB  VAL B  17      -7.907  36.063  31.308  1.00 85.79           H  
ATOM   4211  O   VAL B  17      -7.350  33.614  28.368  1.00 85.79           O  
ATOM   4212  CG1 VAL B  17      -6.558  34.404  31.497  1.00 85.79           C  
ATOM   4213 HG11 VAL B  17      -7.354  33.681  31.319  1.00 85.79           H  
ATOM   4214 HG12 VAL B  17      -6.417  34.478  32.575  1.00 85.79           H  
ATOM   4215 HG13 VAL B  17      -5.638  34.040  31.040  1.00 85.79           H  
ATOM   4216  CG2 VAL B  17      -5.890  36.753  31.465  1.00 85.79           C  
ATOM   4217 HG21 VAL B  17      -4.887  36.384  31.250  1.00 85.79           H  
ATOM   4218 HG22 VAL B  17      -6.027  37.745  31.034  1.00 85.79           H  
ATOM   4219 HG23 VAL B  17      -6.007  36.831  32.546  1.00 85.79           H  
ATOM   4220  N   THR B  18      -9.176  34.690  29.109  1.00 86.58           N  
ATOM   4221  H   THR B  18      -9.540  35.534  29.529  1.00 86.58           H  
ATOM   4222  CA  THR B  18     -10.114  33.608  28.763  1.00 86.58           C  
ATOM   4223  HA  THR B  18      -9.759  32.684  29.218  1.00 86.58           H  
ATOM   4224  C   THR B  18     -10.159  33.353  27.261  1.00 86.58           C  
ATOM   4225  CB  THR B  18     -11.524  33.882  29.301  1.00 86.58           C  
ATOM   4226  HB  THR B  18     -12.219  33.153  28.885  1.00 86.58           H  
ATOM   4227  O   THR B  18     -10.101  32.202  26.832  1.00 86.58           O  
ATOM   4228  CG2 THR B  18     -11.548  33.779  30.826  1.00 86.58           C  
ATOM   4229 HG21 THR B  18     -10.886  34.517  31.278  1.00 86.58           H  
ATOM   4230 HG22 THR B  18     -12.563  33.932  31.193  1.00 86.58           H  
ATOM   4231 HG23 THR B  18     -11.226  32.782  31.127  1.00 86.58           H  
ATOM   4232  OG1 THR B  18     -11.949  35.179  28.966  1.00 86.58           O  
ATOM   4233  HG1 THR B  18     -11.526  35.788  29.575  1.00 86.58           H  
ATOM   4234  N   LEU B  19     -10.130  34.402  26.439  1.00 86.95           N  
ATOM   4235  H   LEU B  19     -10.244  35.327  26.828  1.00 86.95           H  
ATOM   4236  CA  LEU B  19      -9.977  34.251  24.997  1.00 86.95           C  
ATOM   4237  HA  LEU B  19     -10.765  33.591  24.635  1.00 86.95           H  
ATOM   4238  C   LEU B  19      -8.654  33.579  24.630  1.00 86.95           C  
ATOM   4239  CB  LEU B  19     -10.094  35.616  24.309  1.00 86.95           C  
ATOM   4240  HB2 LEU B  19      -9.675  35.525  23.307  1.00 86.95           H  
ATOM   4241  HB3 LEU B  19      -9.500  36.349  24.854  1.00 86.95           H  
ATOM   4242  O   LEU B  19      -8.664  32.674  23.806  1.00 86.95           O  
ATOM   4243  CG  LEU B  19     -11.541  36.110  24.170  1.00 86.95           C  
ATOM   4244  HG  LEU B  19     -12.024  36.157  25.146  1.00 86.95           H  
ATOM   4245  CD1 LEU B  19     -11.534  37.514  23.564  1.00 86.95           C  
ATOM   4246 HD11 LEU B  19     -12.555  37.892  23.516  1.00 86.95           H  
ATOM   4247 HD12 LEU B  19     -10.947  38.177  24.198  1.00 86.95           H  
ATOM   4248 HD13 LEU B  19     -11.103  37.492  22.563  1.00 86.95           H  
ATOM   4249  CD2 LEU B  19     -12.336  35.161  23.264  1.00 86.95           C  
ATOM   4250 HD21 LEU B  19     -12.986  35.720  22.591  1.00 86.95           H  
ATOM   4251 HD22 LEU B  19     -11.673  34.550  22.651  1.00 86.95           H  
ATOM   4252 HD23 LEU B  19     -12.931  34.493  23.887  1.00 86.95           H  
ATOM   4253  N   THR B  20      -7.532  33.965  25.242  1.00 87.53           N  
ATOM   4254  H   THR B  20      -7.584  34.702  25.931  1.00 87.53           H  
ATOM   4255  CA  THR B  20      -6.226  33.336  24.967  1.00 87.53           C  
ATOM   4256  HA  THR B  20      -5.983  33.472  23.913  1.00 87.53           H  
ATOM   4257  C   THR B  20      -6.279  31.830  25.230  1.00 87.53           C  
ATOM   4258  CB  THR B  20      -5.098  33.968  25.798  1.00 87.53           C  
ATOM   4259  HB  THR B  20      -5.302  33.834  26.861  1.00 87.53           H  
ATOM   4260  O   THR B  20      -5.869  31.051  24.374  1.00 87.53           O  
ATOM   4261  CG2 THR B  20      -3.724  33.380  25.485  1.00 87.53           C  
ATOM   4262 HG21 THR B  20      -2.974  33.897  26.084  1.00 87.53           H  
ATOM   4263 HG22 THR B  20      -3.494  33.504  24.427  1.00 87.53           H  
ATOM   4264 HG23 THR B  20      -3.691  32.321  25.742  1.00 87.53           H  
ATOM   4265  OG1 THR B  20      -5.005  35.344  25.523  1.00 87.53           O  
ATOM   4266  HG1 THR B  20      -5.744  35.773  25.961  1.00 87.53           H  
ATOM   4267  N   LEU B  21      -6.850  31.413  26.365  1.00 89.95           N  
ATOM   4268  H   LEU B  21      -7.178  32.109  27.020  1.00 89.95           H  
ATOM   4269  CA  LEU B  21      -7.010  29.997  26.715  1.00 89.95           C  
ATOM   4270  HA  LEU B  21      -6.047  29.495  26.612  1.00 89.95           H  
ATOM   4271  C   LEU B  21      -7.982  29.263  25.776  1.00 89.95           C  
ATOM   4272  CB  LEU B  21      -7.488  29.894  28.173  1.00 89.95           C  
ATOM   4273  HB2 LEU B  21      -8.392  30.494  28.284  1.00 89.95           H  
ATOM   4274  HB3 LEU B  21      -7.754  28.857  28.377  1.00 89.95           H  
ATOM   4275  O   LEU B  21      -7.717  28.134  25.358  1.00 89.95           O  
ATOM   4276  CG  LEU B  21      -6.455  30.343  29.221  1.00 89.95           C  
ATOM   4277  HG  LEU B  21      -6.088  31.341  28.984  1.00 89.95           H  
ATOM   4278  CD1 LEU B  21      -7.116  30.388  30.599  1.00 89.95           C  
ATOM   4279 HD11 LEU B  21      -6.393  30.729  31.340  1.00 89.95           H  
ATOM   4280 HD12 LEU B  21      -7.473  29.394  30.873  1.00 89.95           H  
ATOM   4281 HD13 LEU B  21      -7.955  31.084  30.579  1.00 89.95           H  
ATOM   4282  CD2 LEU B  21      -5.265  29.384  29.288  1.00 89.95           C  
ATOM   4283 HD21 LEU B  21      -5.612  28.367  29.467  1.00 89.95           H  
ATOM   4284 HD22 LEU B  21      -4.702  29.414  28.355  1.00 89.95           H  
ATOM   4285 HD23 LEU B  21      -4.601  29.678  30.101  1.00 89.95           H  
ATOM   4286  N   SER B  22      -9.085  29.911  25.396  1.00 88.82           N  
ATOM   4287  H   SER B  22      -9.267  30.817  25.804  1.00 88.82           H  
ATOM   4288  CA  SER B  22     -10.063  29.358  24.454  1.00 88.82           C  
ATOM   4289  HA  SER B  22     -10.391  28.382  24.811  1.00 88.82           H  
ATOM   4290  C   SER B  22      -9.449  29.152  23.066  1.00 88.82           C  
ATOM   4291  CB  SER B  22     -11.287  30.274  24.393  1.00 88.82           C  
ATOM   4292  HB2 SER B  22     -11.650  30.477  25.400  1.00 88.82           H  
ATOM   4293  HB3 SER B  22     -11.003  31.221  23.933  1.00 88.82           H  
ATOM   4294  O   SER B  22      -9.484  28.048  22.529  1.00 88.82           O  
ATOM   4295  OG  SER B  22     -12.322  29.686  23.635  1.00 88.82           O  
ATOM   4296  HG  SER B  22     -12.847  29.100  24.186  1.00 88.82           H  
ATOM   4297  N   PHE B  23      -8.784  30.168  22.511  1.00 89.09           N  
ATOM   4298  H   PHE B  23      -8.739  31.046  23.009  1.00 89.09           H  
ATOM   4299  CA  PHE B  23      -8.099  30.056  21.223  1.00 89.09           C  
ATOM   4300  HA  PHE B  23      -8.811  29.682  20.487  1.00 89.09           H  
ATOM   4301  C   PHE B  23      -6.955  29.033  21.271  1.00 89.09           C  
ATOM   4302  CB  PHE B  23      -7.606  31.438  20.763  1.00 89.09           C  
ATOM   4303  HB2 PHE B  23      -6.827  31.291  20.015  1.00 89.09           H  
ATOM   4304  HB3 PHE B  23      -7.148  31.962  21.602  1.00 89.09           H  
ATOM   4305  O   PHE B  23      -6.853  28.207  20.366  1.00 89.09           O  
ATOM   4306  CG  PHE B  23      -8.686  32.299  20.128  1.00 89.09           C  
ATOM   4307  CD1 PHE B  23      -9.150  31.984  18.838  1.00 89.09           C  
ATOM   4308  HD1 PHE B  23      -8.744  31.131  18.314  1.00 89.09           H  
ATOM   4309  CD2 PHE B  23      -9.219  33.419  20.793  1.00 89.09           C  
ATOM   4310  HD2 PHE B  23      -8.843  33.707  21.763  1.00 89.09           H  
ATOM   4311  CE1 PHE B  23     -10.143  32.772  18.229  1.00 89.09           C  
ATOM   4312  HE1 PHE B  23     -10.499  32.521  17.241  1.00 89.09           H  
ATOM   4313  CE2 PHE B  23     -10.219  34.202  20.192  1.00 89.09           C  
ATOM   4314  HE2 PHE B  23     -10.623  35.061  20.707  1.00 89.09           H  
ATOM   4315  CZ  PHE B  23     -10.683  33.877  18.908  1.00 89.09           C  
ATOM   4316  HZ  PHE B  23     -11.452  34.476  18.442  1.00 89.09           H  
ATOM   4317  N   GLY B  24      -6.144  29.041  22.334  1.00 91.47           N  
ATOM   4318  H   GLY B  24      -6.275  29.757  23.035  1.00 91.47           H  
ATOM   4319  CA  GLY B  24      -5.062  28.078  22.558  1.00 91.47           C  
ATOM   4320  HA2 GLY B  24      -4.281  28.187  21.806  1.00 91.47           H  
ATOM   4321  HA3 GLY B  24      -4.623  28.273  23.536  1.00 91.47           H  
ATOM   4322  C   GLY B  24      -5.543  26.631  22.538  1.00 91.47           C  
ATOM   4323  O   GLY B  24      -5.037  25.814  21.768  1.00 91.47           O  
ATOM   4324  N   SER B  25      -6.569  26.328  23.338  1.00 92.42           N  
ATOM   4325  H   SER B  25      -6.946  27.055  23.929  1.00 92.42           H  
ATOM   4326  CA  SER B  25      -7.152  24.983  23.407  1.00 92.42           C  
ATOM   4327  HA  SER B  25      -6.345  24.278  23.607  1.00 92.42           H  
ATOM   4328  C   SER B  25      -7.777  24.549  22.081  1.00 92.42           C  
ATOM   4329  CB  SER B  25      -8.154  24.856  24.562  1.00 92.42           C  
ATOM   4330  HB2 SER B  25      -8.633  23.878  24.511  1.00 92.42           H  
ATOM   4331  HB3 SER B  25      -7.614  24.924  25.506  1.00 92.42           H  
ATOM   4332  O   SER B  25      -7.458  23.466  21.599  1.00 92.42           O  
ATOM   4333  OG  SER B  25      -9.148  25.863  24.538  1.00 92.42           O  
ATOM   4334  HG  SER B  25      -8.722  26.699  24.743  1.00 92.42           H  
ATOM   4335  N   LYS B  26      -8.580  25.401  21.430  1.00 93.18           N  
ATOM   4336  H   LYS B  26      -8.823  26.269  21.887  1.00 93.18           H  
ATOM   4337  CA  LYS B  26      -9.226  25.058  20.152  1.00 93.18           C  
ATOM   4338  HA  LYS B  26      -9.759  24.116  20.279  1.00 93.18           H  
ATOM   4339  C   LYS B  26      -8.223  24.816  19.020  1.00 93.18           C  
ATOM   4340  CB  LYS B  26     -10.223  26.157  19.751  1.00 93.18           C  
ATOM   4341  HB2 LYS B  26      -9.702  27.114  19.745  1.00 93.18           H  
ATOM   4342  HB3 LYS B  26     -10.570  25.964  18.735  1.00 93.18           H  
ATOM   4343  O   LYS B  26      -8.465  23.945  18.190  1.00 93.18           O  
ATOM   4344  CG  LYS B  26     -11.456  26.280  20.662  1.00 93.18           C  
ATOM   4345  HG2 LYS B  26     -12.005  27.171  20.356  1.00 93.18           H  
ATOM   4346  HG3 LYS B  26     -11.143  26.415  21.697  1.00 93.18           H  
ATOM   4347  CD  LYS B  26     -12.408  25.078  20.610  1.00 93.18           C  
ATOM   4348  HD2 LYS B  26     -11.922  24.220  21.075  1.00 93.18           H  
ATOM   4349  HD3 LYS B  26     -12.657  24.851  19.573  1.00 93.18           H  
ATOM   4350  CE  LYS B  26     -13.678  25.428  21.394  1.00 93.18           C  
ATOM   4351  HE2 LYS B  26     -14.076  26.367  21.008  1.00 93.18           H  
ATOM   4352  HE3 LYS B  26     -13.408  25.597  22.437  1.00 93.18           H  
ATOM   4353  NZ  LYS B  26     -14.727  24.385  21.307  1.00 93.18           N  
ATOM   4354  HZ1 LYS B  26     -14.441  23.526  21.756  1.00 93.18           H  
ATOM   4355  HZ2 LYS B  26     -15.586  24.713  21.725  1.00 93.18           H  
ATOM   4356  HZ3 LYS B  26     -14.937  24.135  20.352  1.00 93.18           H  
ATOM   4357  N   VAL B  27      -7.120  25.569  18.953  1.00 95.65           N  
ATOM   4358  H   VAL B  27      -6.983  26.286  19.651  1.00 95.65           H  
ATOM   4359  CA  VAL B  27      -6.078  25.364  17.927  1.00 95.65           C  
ATOM   4360  HA  VAL B  27      -6.557  25.267  16.953  1.00 95.65           H  
ATOM   4361  C   VAL B  27      -5.327  24.053  18.159  1.00 95.65           C  
ATOM   4362  CB  VAL B  27      -5.109  26.561  17.853  1.00 95.65           C  
ATOM   4363  HB  VAL B  27      -4.742  26.791  18.853  1.00 95.65           H  
ATOM   4364  O   VAL B  27      -5.159  23.289  17.211  1.00 95.65           O  
ATOM   4365  CG1 VAL B  27      -3.910  26.284  16.940  1.00 95.65           C  
ATOM   4366 HG11 VAL B  27      -3.284  25.496  17.357  1.00 95.65           H  
ATOM   4367 HG12 VAL B  27      -4.255  25.972  15.954  1.00 95.65           H  
ATOM   4368 HG13 VAL B  27      -3.296  27.179  16.845  1.00 95.65           H  
ATOM   4369  CG2 VAL B  27      -5.822  27.793  17.275  1.00 95.65           C  
ATOM   4370 HG21 VAL B  27      -6.714  28.026  17.857  1.00 95.65           H  
ATOM   4371 HG22 VAL B  27      -6.111  27.605  16.241  1.00 95.65           H  
ATOM   4372 HG23 VAL B  27      -5.151  28.651  17.309  1.00 95.65           H  
ATOM   4373  N   LYS B  28      -4.941  23.752  19.406  1.00 96.66           N  
ATOM   4374  H   LYS B  28      -5.102  24.421  20.145  1.00 96.66           H  
ATOM   4375  CA  LYS B  28      -4.332  22.458  19.752  1.00 96.66           C  
ATOM   4376  HA  LYS B  28      -3.419  22.320  19.173  1.00 96.66           H  
ATOM   4377  C   LYS B  28      -5.262  21.299  19.395  1.00 96.66           C  
ATOM   4378  CB  LYS B  28      -3.995  22.431  21.247  1.00 96.66           C  
ATOM   4379  HB2 LYS B  28      -4.922  22.433  21.819  1.00 96.66           H  
ATOM   4380  HB3 LYS B  28      -3.429  23.325  21.511  1.00 96.66           H  
ATOM   4381  O   LYS B  28      -4.851  20.364  18.722  1.00 96.66           O  
ATOM   4382  CG  LYS B  28      -3.160  21.195  21.620  1.00 96.66           C  
ATOM   4383  HG2 LYS B  28      -2.122  21.386  21.349  1.00 96.66           H  
ATOM   4384  HG3 LYS B  28      -3.500  20.311  21.082  1.00 96.66           H  
ATOM   4385  CD  LYS B  28      -3.266  20.905  23.121  1.00 96.66           C  
ATOM   4386  HD2 LYS B  28      -3.137  21.833  23.678  1.00 96.66           H  
ATOM   4387  HD3 LYS B  28      -4.259  20.516  23.344  1.00 96.66           H  
ATOM   4388  CE  LYS B  28      -2.190  19.894  23.536  1.00 96.66           C  
ATOM   4389  HE2 LYS B  28      -1.416  19.881  22.768  1.00 96.66           H  
ATOM   4390  HE3 LYS B  28      -1.714  20.217  24.461  1.00 96.66           H  
ATOM   4391  NZ  LYS B  28      -2.723  18.529  23.701  1.00 96.66           N  
ATOM   4392  HZ1 LYS B  28      -3.346  18.292  22.942  1.00 96.66           H  
ATOM   4393  HZ2 LYS B  28      -3.247  18.375  24.550  1.00 96.66           H  
ATOM   4394  HZ3 LYS B  28      -1.964  17.863  23.669  1.00 96.66           H  
ATOM   4395  N   GLU B  29      -6.534  21.397  19.777  1.00 96.13           N  
ATOM   4396  H   GLU B  29      -6.802  22.179  20.357  1.00 96.13           H  
ATOM   4397  CA  GLU B  29      -7.532  20.359  19.509  1.00 96.13           C  
ATOM   4398  HA  GLU B  29      -7.179  19.416  19.926  1.00 96.13           H  
ATOM   4399  C   GLU B  29      -7.730  20.121  17.999  1.00 96.13           C  
ATOM   4400  CB  GLU B  29      -8.846  20.729  20.212  1.00 96.13           C  
ATOM   4401  HB2 GLU B  29      -9.081  21.763  19.958  1.00 96.13           H  
ATOM   4402  HB3 GLU B  29      -9.648  20.096  19.832  1.00 96.13           H  
ATOM   4403  O   GLU B  29      -7.858  18.966  17.601  1.00 96.13           O  
ATOM   4404  CG  GLU B  29      -8.770  20.554  21.747  1.00 96.13           C  
ATOM   4405  HG2 GLU B  29      -8.804  19.488  21.973  1.00 96.13           H  
ATOM   4406  HG3 GLU B  29      -7.818  20.934  22.118  1.00 96.13           H  
ATOM   4407  CD  GLU B  29      -9.906  21.267  22.502  1.00 96.13           C  
ATOM   4408  OE1 GLU B  29     -10.014  21.132  23.751  1.00 96.13           O  
ATOM   4409  OE2 GLU B  29     -10.737  21.938  21.852  1.00 96.13           O  
ATOM   4410  N   LYS B  30      -7.630  21.155  17.141  1.00 96.48           N  
ATOM   4411  H   LYS B  30      -7.523  22.084  17.523  1.00 96.48           H  
ATOM   4412  CA  LYS B  30      -7.605  20.965  15.672  1.00 96.48           C  
ATOM   4413  HA  LYS B  30      -8.504  20.423  15.376  1.00 96.48           H  
ATOM   4414  C   LYS B  30      -6.438  20.098  15.216  1.00 96.48           C  
ATOM   4415  CB  LYS B  30      -7.518  22.297  14.904  1.00 96.48           C  
ATOM   4416  HB2 LYS B  30      -6.741  22.933  15.329  1.00 96.48           H  
ATOM   4417  HB3 LYS B  30      -7.244  22.081  13.871  1.00 96.48           H  
ATOM   4418  O   LYS B  30      -6.607  19.276  14.318  1.00 96.48           O  
ATOM   4419  CG  LYS B  30      -8.844  23.042  14.884  1.00 96.48           C  
ATOM   4420  HG2 LYS B  30      -9.608  22.367  14.499  1.00 96.48           H  
ATOM   4421  HG3 LYS B  30      -9.083  23.355  15.901  1.00 96.48           H  
ATOM   4422  CD  LYS B  30      -8.817  24.285  14.002  1.00 96.48           C  
ATOM   4423  HD2 LYS B  30      -8.072  24.986  14.380  1.00 96.48           H  
ATOM   4424  HD3 LYS B  30      -8.559  23.991  12.985  1.00 96.48           H  
ATOM   4425  CE  LYS B  30     -10.215  24.909  14.038  1.00 96.48           C  
ATOM   4426  HE2 LYS B  30     -10.942  24.130  13.809  1.00 96.48           H  
ATOM   4427  HE3 LYS B  30     -10.408  25.263  15.050  1.00 96.48           H  
ATOM   4428  NZ  LYS B  30     -10.335  26.014  13.059  1.00 96.48           N  
ATOM   4429  HZ1 LYS B  30     -10.203  25.652  12.126  1.00 96.48           H  
ATOM   4430  HZ2 LYS B  30      -9.630  26.715  13.235  1.00 96.48           H  
ATOM   4431  HZ3 LYS B  30     -11.253  26.434  13.109  1.00 96.48           H  
ATOM   4432  N   MET B  31      -5.257  20.305  15.793  1.00 97.85           N  
ATOM   4433  H   MET B  31      -5.199  20.964  16.556  1.00 97.85           H  
ATOM   4434  CA  MET B  31      -4.074  19.515  15.455  1.00 97.85           C  
ATOM   4435  HA  MET B  31      -3.993  19.443  14.370  1.00 97.85           H  
ATOM   4436  C   MET B  31      -4.183  18.085  15.966  1.00 97.85           C  
ATOM   4437  CB  MET B  31      -2.807  20.186  15.980  1.00 97.85           C  
ATOM   4438  HB2 MET B  31      -1.969  19.505  15.832  1.00 97.85           H  
ATOM   4439  HB3 MET B  31      -2.894  20.414  17.042  1.00 97.85           H  
ATOM   4440  O   MET B  31      -3.824  17.173  15.233  1.00 97.85           O  
ATOM   4441  CG  MET B  31      -2.564  21.465  15.185  1.00 97.85           C  
ATOM   4442  HG2 MET B  31      -2.507  21.211  14.126  1.00 97.85           H  
ATOM   4443  HG3 MET B  31      -3.411  22.136  15.329  1.00 97.85           H  
ATOM   4444  SD  MET B  31      -1.073  22.366  15.617  1.00 97.85           S  
ATOM   4445  CE  MET B  31       0.202  21.078  15.441  1.00 97.85           C  
ATOM   4446  HE1 MET B  31       1.182  21.543  15.342  1.00 97.85           H  
ATOM   4447  HE2 MET B  31       0.202  20.434  16.321  1.00 97.85           H  
ATOM   4448  HE3 MET B  31       0.002  20.473  14.557  1.00 97.85           H  
ATOM   4449  N   GLU B  32      -4.749  17.876  17.158  1.00 98.16           N  
ATOM   4450  H   GLU B  32      -4.968  18.675  17.736  1.00 98.16           H  
ATOM   4451  CA  GLU B  32      -5.039  16.531  17.672  1.00 98.16           C  
ATOM   4452  HA  GLU B  32      -4.112  15.962  17.744  1.00 98.16           H  
ATOM   4453  C   GLU B  32      -5.974  15.759  16.729  1.00 98.16           C  
ATOM   4454  CB  GLU B  32      -5.680  16.606  19.069  1.00 98.16           C  
ATOM   4455  HB2 GLU B  32      -6.012  15.605  19.345  1.00 98.16           H  
ATOM   4456  HB3 GLU B  32      -6.560  17.248  19.036  1.00 98.16           H  
ATOM   4457  O   GLU B  32      -5.692  14.616  16.381  1.00 98.16           O  
ATOM   4458  CG  GLU B  32      -4.731  17.114  20.162  1.00 98.16           C  
ATOM   4459  HG2 GLU B  32      -4.358  18.101  19.886  1.00 98.16           H  
ATOM   4460  HG3 GLU B  32      -3.878  16.439  20.230  1.00 98.16           H  
ATOM   4461  CD  GLU B  32      -5.412  17.208  21.538  1.00 98.16           C  
ATOM   4462  OE1 GLU B  32      -4.935  17.999  22.380  1.00 98.16           O  
ATOM   4463  OE2 GLU B  32      -6.402  16.488  21.812  1.00 98.16           O  
ATOM   4464  N   VAL B  33      -7.066  16.386  16.273  1.00 97.77           N  
ATOM   4465  H   VAL B  33      -7.251  17.326  16.591  1.00 97.77           H  
ATOM   4466  CA  VAL B  33      -8.039  15.735  15.376  1.00 97.77           C  
ATOM   4467  HA  VAL B  33      -8.301  14.765  15.797  1.00 97.77           H  
ATOM   4468  C   VAL B  33      -7.426  15.453  14.000  1.00 97.77           C  
ATOM   4469  CB  VAL B  33      -9.334  16.568  15.276  1.00 97.77           C  
ATOM   4470  HB  VAL B  33      -9.091  17.569  14.920  1.00 97.77           H  
ATOM   4471  O   VAL B  33      -7.654  14.380  13.447  1.00 97.77           O  
ATOM   4472  CG1 VAL B  33     -10.383  15.951  14.349  1.00 97.77           C  
ATOM   4473 HG11 VAL B  33     -10.652  14.954  14.699  1.00 97.77           H  
ATOM   4474 HG12 VAL B  33     -11.279  16.571  14.317  1.00 97.77           H  
ATOM   4475 HG13 VAL B  33      -9.995  15.857  13.335  1.00 97.77           H  
ATOM   4476  CG2 VAL B  33     -10.032  16.673  16.638  1.00 97.77           C  
ATOM   4477 HG21 VAL B  33     -10.385  15.690  16.950  1.00 97.77           H  
ATOM   4478 HG22 VAL B  33      -9.350  17.056  17.397  1.00 97.77           H  
ATOM   4479 HG23 VAL B  33     -10.877  17.356  16.554  1.00 97.77           H  
ATOM   4480  N   GLN B  34      -6.596  16.356  13.461  1.00 97.65           N  
ATOM   4481  H   GLN B  34      -6.433  17.226  13.947  1.00 97.65           H  
ATOM   4482  CA  GLN B  34      -5.883  16.093  12.204  1.00 97.65           C  
ATOM   4483  HA  GLN B  34      -6.612  15.757  11.467  1.00 97.65           H  
ATOM   4484  C   GLN B  34      -4.852  14.969  12.347  1.00 97.65           C  
ATOM   4485  CB  GLN B  34      -5.212  17.374  11.684  1.00 97.65           C  
ATOM   4486  HB2 GLN B  34      -5.954  18.171  11.635  1.00 97.65           H  
ATOM   4487  HB3 GLN B  34      -4.431  17.677  12.381  1.00 97.65           H  
ATOM   4488  O   GLN B  34      -4.750  14.133  11.454  1.00 97.65           O  
ATOM   4489  CG  GLN B  34      -4.589  17.184  10.285  1.00 97.65           C  
ATOM   4490  HG2 GLN B  34      -3.855  16.379  10.300  1.00 97.65           H  
ATOM   4491  HG3 GLN B  34      -4.058  18.095  10.012  1.00 97.65           H  
ATOM   4492  CD  GLN B  34      -5.640  16.909   9.211  1.00 97.65           C  
ATOM   4493  NE2 GLN B  34      -5.678  15.743   8.610  1.00 97.65           N  
ATOM   4494 HE21 GLN B  34      -5.011  15.014   8.817  1.00 97.65           H  
ATOM   4495 HE22 GLN B  34      -6.372  15.590   7.892  1.00 97.65           H  
ATOM   4496  OE1 GLN B  34      -6.442  17.779   8.896  1.00 97.65           O  
ATOM   4497  N   ALA B  35      -4.112  14.926  13.457  1.00 98.49           N  
ATOM   4498  H   ALA B  35      -4.219  15.646  14.157  1.00 98.49           H  
ATOM   4499  CA  ALA B  35      -3.136  13.874  13.704  1.00 98.49           C  
ATOM   4500  HA  ALA B  35      -2.462  13.832  12.848  1.00 98.49           H  
ATOM   4501  C   ALA B  35      -3.807  12.498  13.817  1.00 98.49           C  
ATOM   4502  CB  ALA B  35      -2.332  14.231  14.960  1.00 98.49           C  
ATOM   4503  HB1 ALA B  35      -2.992  14.298  15.825  1.00 98.49           H  
ATOM   4504  HB2 ALA B  35      -1.585  13.460  15.145  1.00 98.49           H  
ATOM   4505  HB3 ALA B  35      -1.826  15.186  14.817  1.00 98.49           H  
ATOM   4506  O   ALA B  35      -3.320  11.533  13.233  1.00 98.49           O  
ATOM   4507  N   ALA B  36      -4.953  12.421  14.502  1.00 98.19           N  
ATOM   4508  H   ALA B  36      -5.281  13.239  14.996  1.00 98.19           H  
ATOM   4509  CA  ALA B  36      -5.757  11.203  14.568  1.00 98.19           C  
ATOM   4510  HA  ALA B  36      -5.127  10.384  14.914  1.00 98.19           H  
ATOM   4511  C   ALA B  36      -6.314  10.798  13.191  1.00 98.19           C  
ATOM   4512  CB  ALA B  36      -6.877  11.414  15.593  1.00 98.19           C  
ATOM   4513  HB1 ALA B  36      -7.470  10.503  15.674  1.00 98.19           H  
ATOM   4514  HB2 ALA B  36      -6.447  11.644  16.568  1.00 98.19           H  
ATOM   4515  HB3 ALA B  36      -7.523  12.234  15.279  1.00 98.19           H  
ATOM   4516  O   ALA B  36      -6.296   9.618  12.855  1.00 98.19           O  
ATOM   4517  N   ALA B  37      -6.760  11.759  12.371  1.00 97.45           N  
ATOM   4518  H   ALA B  37      -6.802  12.710  12.707  1.00 97.45           H  
ATOM   4519  CA  ALA B  37      -7.236  11.476  11.016  1.00 97.45           C  
ATOM   4520  HA  ALA B  37      -7.987  10.688  11.067  1.00 97.45           H  
ATOM   4521  C   ALA B  37      -6.119  10.945  10.108  1.00 97.45           C  
ATOM   4522  CB  ALA B  37      -7.896  12.733  10.433  1.00 97.45           C  
ATOM   4523  HB1 ALA B  37      -7.161  13.532  10.330  1.00 97.45           H  
ATOM   4524  HB2 ALA B  37      -8.312  12.500   9.453  1.00 97.45           H  
ATOM   4525  HB3 ALA B  37      -8.704  13.063  11.086  1.00 97.45           H  
ATOM   4526  O   ALA B  37      -6.337   9.982   9.380  1.00 97.45           O  
ATOM   4527  N   ASP B  38      -4.919  11.526  10.176  1.00 98.17           N  
ATOM   4528  H   ASP B  38      -4.806  12.326  10.782  1.00 98.17           H  
ATOM   4529  CA  ASP B  38      -3.757  11.057   9.414  1.00 98.17           C  
ATOM   4530  HA  ASP B  38      -4.015  11.001   8.356  1.00 98.17           H  
ATOM   4531  C   ASP B  38      -3.343   9.637   9.826  1.00 98.17           C  
ATOM   4532  CB  ASP B  38      -2.591  12.046   9.588  1.00 98.17           C  
ATOM   4533  HB2 ASP B  38      -1.692  11.597   9.166  1.00 98.17           H  
ATOM   4534  HB3 ASP B  38      -2.411  12.204  10.651  1.00 98.17           H  
ATOM   4535  O   ASP B  38      -3.105   8.789   8.966  1.00 98.17           O  
ATOM   4536  CG  ASP B  38      -2.802  13.405   8.908  1.00 98.17           C  
ATOM   4537  OD1 ASP B  38      -3.700  13.562   8.047  1.00 98.17           O  
ATOM   4538  OD2 ASP B  38      -2.055  14.357   9.225  1.00 98.17           O  
ATOM   4539  N   ALA B  39      -3.328   9.348  11.130  1.00 98.50           N  
ATOM   4540  H   ALA B  39      -3.516  10.083  11.796  1.00 98.50           H  
ATOM   4541  CA  ALA B  39      -3.052   8.010  11.640  1.00 98.50           C  
ATOM   4542  HA  ALA B  39      -2.093   7.668  11.251  1.00 98.50           H  
ATOM   4543  C   ALA B  39      -4.115   6.982  11.208  1.00 98.50           C  
ATOM   4544  CB  ALA B  39      -2.955   8.105  13.161  1.00 98.50           C  
ATOM   4545  HB1 ALA B  39      -3.883   8.489  13.583  1.00 98.50           H  
ATOM   4546  HB2 ALA B  39      -2.126   8.752  13.447  1.00 98.50           H  
ATOM   4547  HB3 ALA B  39      -2.780   7.100  13.545  1.00 98.50           H  
ATOM   4548  O   ALA B  39      -3.780   5.869  10.797  1.00 98.50           O  
ATOM   4549  N   ALA B  40      -5.398   7.353  11.254  1.00 97.55           N  
ATOM   4550  H   ALA B  40      -5.625   8.260  11.637  1.00 97.55           H  
ATOM   4551  CA  ALA B  40      -6.496   6.490  10.829  1.00 97.55           C  
ATOM   4552  HA  ALA B  40      -6.402   5.525  11.328  1.00 97.55           H  
ATOM   4553  C   ALA B  40      -6.461   6.210   9.319  1.00 97.55           C  
ATOM   4554  CB  ALA B  40      -7.815   7.133  11.270  1.00 97.55           C  
ATOM   4555  HB1 ALA B  40      -8.651   6.528  10.920  1.00 97.55           H  
ATOM   4556  HB2 ALA B  40      -7.898   8.137  10.854  1.00 97.55           H  
ATOM   4557  HB3 ALA B  40      -7.849   7.194  12.358  1.00 97.55           H  
ATOM   4558  O   ALA B  40      -6.600   5.059   8.908  1.00 97.55           O  
ATOM   4559  N   ALA B  41      -6.216   7.234   8.499  1.00 96.88           N  
ATOM   4560  H   ALA B  41      -6.115   8.158   8.893  1.00 96.88           H  
ATOM   4561  CA  ALA B  41      -6.113   7.099   7.050  1.00 96.88           C  
ATOM   4562  HA  ALA B  41      -7.023   6.640   6.663  1.00 96.88           H  
ATOM   4563  C   ALA B  41      -4.935   6.203   6.639  1.00 96.88           C  
ATOM   4564  CB  ALA B  41      -5.996   8.506   6.463  1.00 96.88           C  
ATOM   4565  HB1 ALA B  41      -5.835   8.439   5.387  1.00 96.88           H  
ATOM   4566  HB2 ALA B  41      -6.925   9.049   6.638  1.00 96.88           H  
ATOM   4567  HB3 ALA B  41      -5.161   9.041   6.914  1.00 96.88           H  
ATOM   4568  O   ALA B  41      -5.110   5.282   5.839  1.00 96.88           O  
ATOM   4569  N   TYR B  42      -3.758   6.403   7.246  1.00 97.63           N  
ATOM   4570  H   TYR B  42      -3.658   7.179   7.884  1.00 97.63           H  
ATOM   4571  CA  TYR B  42      -2.603   5.535   7.010  1.00 97.63           C  
ATOM   4572  HA  TYR B  42      -2.392   5.515   5.941  1.00 97.63           H  
ATOM   4573  C   TYR B  42      -2.892   4.092   7.445  1.00 97.63           C  
ATOM   4574  CB  TYR B  42      -1.366   6.085   7.733  1.00 97.63           C  
ATOM   4575  HB2 TYR B  42      -1.149   7.087   7.363  1.00 97.63           H  
ATOM   4576  HB3 TYR B  42      -1.576   6.164   8.800  1.00 97.63           H  
ATOM   4577  O   TYR B  42      -2.588   3.158   6.710  1.00 97.63           O  
ATOM   4578  CG  TYR B  42      -0.142   5.212   7.528  1.00 97.63           C  
ATOM   4579  CD1 TYR B  42       0.183   4.222   8.477  1.00 97.63           C  
ATOM   4580  HD1 TYR B  42      -0.413   4.115   9.371  1.00 97.63           H  
ATOM   4581  CD2 TYR B  42       0.617   5.328   6.347  1.00 97.63           C  
ATOM   4582  HD2 TYR B  42       0.354   6.067   5.605  1.00 97.63           H  
ATOM   4583  CE1 TYR B  42       1.251   3.337   8.241  1.00 97.63           C  
ATOM   4584  HE1 TYR B  42       1.488   2.558   8.951  1.00 97.63           H  
ATOM   4585  CE2 TYR B  42       1.688   4.444   6.112  1.00 97.63           C  
ATOM   4586  HE2 TYR B  42       2.261   4.491   5.197  1.00 97.63           H  
ATOM   4587  OH  TYR B  42       2.983   2.547   6.786  1.00 97.63           O  
ATOM   4588  HH  TYR B  42       3.148   1.918   7.493  1.00 97.63           H  
ATOM   4589  CZ  TYR B  42       1.993   3.435   7.049  1.00 97.63           C  
ATOM   4590  N   SER B  43      -3.540   3.897   8.597  1.00 97.65           N  
ATOM   4591  H   SER B  43      -3.758   4.702   9.167  1.00 97.65           H  
ATOM   4592  CA  SER B  43      -3.871   2.559   9.105  1.00 97.65           C  
ATOM   4593  HA  SER B  43      -2.950   1.979   9.163  1.00 97.65           H  
ATOM   4594  C   SER B  43      -4.819   1.788   8.181  1.00 97.65           C  
ATOM   4595  CB  SER B  43      -4.472   2.653  10.509  1.00 97.65           C  
ATOM   4596  HB2 SER B  43      -4.736   1.653  10.853  1.00 97.65           H  
ATOM   4597  HB3 SER B  43      -5.375   3.263  10.488  1.00 97.65           H  
ATOM   4598  O   SER B  43      -4.621   0.598   7.932  1.00 97.65           O  
ATOM   4599  OG  SER B  43      -3.534   3.222  11.404  1.00 97.65           O  
ATOM   4600  HG  SER B  43      -3.476   4.162  11.215  1.00 97.65           H  
ATOM   4601  N   GLN B  44      -5.820   2.457   7.606  1.00 96.36           N  
ATOM   4602  H   GLN B  44      -5.951   3.432   7.834  1.00 96.36           H  
ATOM   4603  CA  GLN B  44      -6.723   1.828   6.637  1.00 96.36           C  
ATOM   4604  HA  GLN B  44      -7.096   0.892   7.054  1.00 96.36           H  
ATOM   4605  C   GLN B  44      -6.013   1.484   5.315  1.00 96.36           C  
ATOM   4606  CB  GLN B  44      -7.912   2.752   6.374  1.00 96.36           C  
ATOM   4607  HB2 GLN B  44      -8.476   2.340   5.537  1.00 96.36           H  
ATOM   4608  HB3 GLN B  44      -7.542   3.738   6.095  1.00 96.36           H  
ATOM   4609  O   GLN B  44      -6.236   0.402   4.761  1.00 96.36           O  
ATOM   4610  CG  GLN B  44      -8.866   2.897   7.568  1.00 96.36           C  
ATOM   4611  HG2 GLN B  44      -8.331   3.305   8.426  1.00 96.36           H  
ATOM   4612  HG3 GLN B  44      -9.258   1.920   7.848  1.00 96.36           H  
ATOM   4613  CD  GLN B  44     -10.041   3.807   7.224  1.00 96.36           C  
ATOM   4614  NE2 GLN B  44     -10.658   4.451   8.189  1.00 96.36           N  
ATOM   4615 HE21 GLN B  44     -11.384   5.079   7.875  1.00 96.36           H  
ATOM   4616 HE22 GLN B  44     -10.352   4.368   9.148  1.00 96.36           H  
ATOM   4617  OE1 GLN B  44     -10.443   3.944   6.081  1.00 96.36           O  
ATOM   4618  N   ALA B  45      -5.126   2.360   4.833  1.00 96.97           N  
ATOM   4619  H   ALA B  45      -4.996   3.242   5.307  1.00 96.97           H  
ATOM   4620  CA  ALA B  45      -4.298   2.082   3.658  1.00 96.97           C  
ATOM   4621  HA  ALA B  45      -4.942   1.788   2.829  1.00 96.97           H  
ATOM   4622  C   ALA B  45      -3.332   0.912   3.904  1.00 96.97           C  
ATOM   4623  CB  ALA B  45      -3.564   3.363   3.255  1.00 96.97           C  
ATOM   4624  HB1 ALA B  45      -2.964   3.739   4.083  1.00 96.97           H  
ATOM   4625  HB2 ALA B  45      -2.911   3.151   2.408  1.00 96.97           H  
ATOM   4626  HB3 ALA B  45      -4.293   4.117   2.959  1.00 96.97           H  
ATOM   4627  O   ALA B  45      -3.245   0.006   3.077  1.00 96.97           O  
ATOM   4628  N   ALA B  46      -2.683   0.865   5.072  1.00 97.48           N  
ATOM   4629  H   ALA B  46      -2.760   1.656   5.695  1.00 97.48           H  
ATOM   4630  CA  ALA B  46      -1.814  -0.238   5.476  1.00 97.48           C  
ATOM   4631  HA  ALA B  46      -1.036  -0.376   4.724  1.00 97.48           H  
ATOM   4632  C   ALA B  46      -2.584  -1.562   5.558  1.00 97.48           C  
ATOM   4633  CB  ALA B  46      -1.131   0.120   6.801  1.00 97.48           C  
ATOM   4634  HB1 ALA B  46      -0.446  -0.678   7.086  1.00 97.48           H  
ATOM   4635  HB2 ALA B  46      -1.876   0.252   7.587  1.00 97.48           H  
ATOM   4636  HB3 ALA B  46      -0.564   1.044   6.685  1.00 97.48           H  
ATOM   4637  O   ALA B  46      -2.124  -2.565   5.024  1.00 97.48           O  
ATOM   4638  N   THR B  47      -3.791  -1.569   6.135  1.00 97.04           N  
ATOM   4639  H   THR B  47      -4.109  -0.723   6.585  1.00 97.04           H  
ATOM   4640  CA  THR B  47      -4.657  -2.764   6.154  1.00 97.04           C  
ATOM   4641  HA  THR B  47      -4.146  -3.568   6.683  1.00 97.04           H  
ATOM   4642  C   THR B  47      -4.966  -3.260   4.739  1.00 97.04           C  
ATOM   4643  CB  THR B  47      -5.983  -2.480   6.875  1.00 97.04           C  
ATOM   4644  HB  THR B  47      -6.533  -1.699   6.349  1.00 97.04           H  
ATOM   4645  O   THR B  47      -4.882  -4.456   4.464  1.00 97.04           O  
ATOM   4646  CG2 THR B  47      -6.862  -3.725   6.989  1.00 97.04           C  
ATOM   4647 HG21 THR B  47      -6.302  -4.528   7.468  1.00 97.04           H  
ATOM   4648 HG22 THR B  47      -7.743  -3.493   7.588  1.00 97.04           H  
ATOM   4649 HG23 THR B  47      -7.188  -4.053   6.002  1.00 97.04           H  
ATOM   4650  OG1 THR B  47      -5.747  -2.065   8.192  1.00 97.04           O  
ATOM   4651  HG1 THR B  47      -5.274  -1.230   8.194  1.00 97.04           H  
ATOM   4652  N   THR B  48      -5.289  -2.340   3.827  1.00 97.40           N  
ATOM   4653  H   THR B  48      -5.310  -1.370   4.109  1.00 97.40           H  
ATOM   4654  CA  THR B  48      -5.593  -2.671   2.428  1.00 97.40           C  
ATOM   4655  HA  THR B  48      -6.365  -3.441   2.412  1.00 97.40           H  
ATOM   4656  C   THR B  48      -4.365  -3.252   1.718  1.00 97.40           C  
ATOM   4657  CB  THR B  48      -6.137  -1.439   1.686  1.00 97.40           C  
ATOM   4658  HB  THR B  48      -5.363  -0.673   1.637  1.00 97.40           H  
ATOM   4659  O   THR B  48      -4.456  -4.311   1.094  1.00 97.40           O  
ATOM   4660  CG2 THR B  48      -6.594  -1.772   0.267  1.00 97.40           C  
ATOM   4661 HG21 THR B  48      -7.316  -2.588   0.288  1.00 97.40           H  
ATOM   4662 HG22 THR B  48      -7.058  -0.890  -0.175  1.00 97.40           H  
ATOM   4663 HG23 THR B  48      -5.741  -2.062  -0.347  1.00 97.40           H  
ATOM   4664  OG1 THR B  48      -7.249  -0.901   2.380  1.00 97.40           O  
ATOM   4665  HG1 THR B  48      -6.905  -0.453   3.157  1.00 97.40           H  
ATOM   4666  N   ALA B  49      -3.198  -2.621   1.882  1.00 97.97           N  
ATOM   4667  H   ALA B  49      -3.182  -1.759   2.409  1.00 97.97           H  
ATOM   4668  CA  ALA B  49      -1.934  -3.092   1.324  1.00 97.97           C  
ATOM   4669  HA  ALA B  49      -2.042  -3.167   0.241  1.00 97.97           H  
ATOM   4670  C   ALA B  49      -1.552  -4.490   1.842  1.00 97.97           C  
ATOM   4671  CB  ALA B  49      -0.850  -2.054   1.634  1.00 97.97           C  
ATOM   4672  HB1 ALA B  49      -1.099  -1.102   1.165  1.00 97.97           H  
ATOM   4673  HB2 ALA B  49      -0.765  -1.911   2.711  1.00 97.97           H  
ATOM   4674  HB3 ALA B  49       0.110  -2.400   1.251  1.00 97.97           H  
ATOM   4675  O   ALA B  49      -1.253  -5.375   1.039  1.00 97.97           O  
ATOM   4676  N   ARG B  50      -1.660  -4.732   3.157  1.00 98.03           N  
ATOM   4677  H   ARG B  50      -1.885  -3.953   3.759  1.00 98.03           H  
ATOM   4678  CA  ARG B  50      -1.410  -6.048   3.772  1.00 98.03           C  
ATOM   4679  HA  ARG B  50      -0.362  -6.316   3.638  1.00 98.03           H  
ATOM   4680  C   ARG B  50      -2.236  -7.147   3.114  1.00 98.03           C  
ATOM   4681  CB  ARG B  50      -1.735  -6.007   5.271  1.00 98.03           C  
ATOM   4682  HB2 ARG B  50      -2.707  -5.538   5.424  1.00 98.03           H  
ATOM   4683  HB3 ARG B  50      -1.798  -7.031   5.641  1.00 98.03           H  
ATOM   4684  O   ARG B  50      -1.694  -8.167   2.698  1.00 98.03           O  
ATOM   4685  CG  ARG B  50      -0.678  -5.269   6.096  1.00 98.03           C  
ATOM   4686  HG2 ARG B  50      -0.576  -4.233   5.772  1.00 98.03           H  
ATOM   4687  HG3 ARG B  50       0.291  -5.751   5.968  1.00 98.03           H  
ATOM   4688  CD  ARG B  50      -1.098  -5.323   7.565  1.00 98.03           C  
ATOM   4689  HD2 ARG B  50      -2.079  -4.859   7.671  1.00 98.03           H  
ATOM   4690  HD3 ARG B  50      -1.170  -6.369   7.862  1.00 98.03           H  
ATOM   4691  NE  ARG B  50      -0.138  -4.625   8.427  1.00 98.03           N  
ATOM   4692  HE  ARG B  50       0.510  -3.990   7.984  1.00 98.03           H  
ATOM   4693  NH1 ARG B  50      -0.768  -5.567  10.415  1.00 98.03           N  
ATOM   4694 HH11 ARG B  50      -0.678  -5.623  11.420  1.00 98.03           H  
ATOM   4695 HH12 ARG B  50      -1.383  -6.224   9.957  1.00 98.03           H  
ATOM   4696  NH2 ARG B  50       0.888  -4.090  10.378  1.00 98.03           N  
ATOM   4697 HH21 ARG B  50       1.497  -3.508   9.822  1.00 98.03           H  
ATOM   4698 HH22 ARG B  50       1.074  -4.352  11.336  1.00 98.03           H  
ATOM   4699  CZ  ARG B  50      -0.010  -4.766   9.729  1.00 98.03           C  
ATOM   4700  N   VAL B  51      -3.540  -6.921   2.968  1.00 97.77           N  
ATOM   4701  H   VAL B  51      -3.908  -6.046   3.312  1.00 97.77           H  
ATOM   4702  CA  VAL B  51      -4.466  -7.911   2.401  1.00 97.77           C  
ATOM   4703  HA  VAL B  51      -4.338  -8.853   2.934  1.00 97.77           H  
ATOM   4704  C   VAL B  51      -4.153  -8.182   0.929  1.00 97.77           C  
ATOM   4705  CB  VAL B  51      -5.911  -7.432   2.608  1.00 97.77           C  
ATOM   4706  HB  VAL B  51      -5.997  -6.408   2.245  1.00 97.77           H  
ATOM   4707  O   VAL B  51      -4.181  -9.336   0.501  1.00 97.77           O  
ATOM   4708  CG1 VAL B  51      -6.947  -8.293   1.872  1.00 97.77           C  
ATOM   4709 HG11 VAL B  51      -6.840  -8.151   0.796  1.00 97.77           H  
ATOM   4710 HG12 VAL B  51      -7.951  -7.983   2.162  1.00 97.77           H  
ATOM   4711 HG13 VAL B  51      -6.800  -9.345   2.119  1.00 97.77           H  
ATOM   4712  CG2 VAL B  51      -6.243  -7.454   4.106  1.00 97.77           C  
ATOM   4713 HG21 VAL B  51      -5.385  -7.151   4.705  1.00 97.77           H  
ATOM   4714 HG22 VAL B  51      -6.552  -8.451   4.420  1.00 97.77           H  
ATOM   4715 HG23 VAL B  51      -7.023  -6.721   4.313  1.00 97.77           H  
ATOM   4716  N   PHE B  52      -3.801  -7.155   0.153  1.00 98.01           N  
ATOM   4717  H   PHE B  52      -3.800  -6.223   0.542  1.00 98.01           H  
ATOM   4718  CA  PHE B  52      -3.411  -7.324  -1.250  1.00 98.01           C  
ATOM   4719  HA  PHE B  52      -4.157  -7.936  -1.757  1.00 98.01           H  
ATOM   4720  C   PHE B  52      -2.077  -8.076  -1.398  1.00 98.01           C  
ATOM   4721  CB  PHE B  52      -3.378  -5.949  -1.929  1.00 98.01           C  
ATOM   4722  HB2 PHE B  52      -2.874  -6.073  -2.887  1.00 98.01           H  
ATOM   4723  HB3 PHE B  52      -2.774  -5.267  -1.331  1.00 98.01           H  
ATOM   4724  O   PHE B  52      -1.955  -8.951  -2.260  1.00 98.01           O  
ATOM   4725  CG  PHE B  52      -4.721  -5.289  -2.221  1.00 98.01           C  
ATOM   4726  CD1 PHE B  52      -5.953  -5.845  -1.814  1.00 98.01           C  
ATOM   4727  HD1 PHE B  52      -5.992  -6.762  -1.244  1.00 98.01           H  
ATOM   4728  CD2 PHE B  52      -4.732  -4.092  -2.957  1.00 98.01           C  
ATOM   4729  HD2 PHE B  52      -3.798  -3.642  -3.260  1.00 98.01           H  
ATOM   4730  CE1 PHE B  52      -7.161  -5.203  -2.134  1.00 98.01           C  
ATOM   4731  HE1 PHE B  52      -8.097  -5.624  -1.796  1.00 98.01           H  
ATOM   4732  CE2 PHE B  52      -5.936  -3.460  -3.299  1.00 98.01           C  
ATOM   4733  HE2 PHE B  52      -5.914  -2.539  -3.863  1.00 98.01           H  
ATOM   4734  CZ  PHE B  52      -7.155  -4.013  -2.880  1.00 98.01           C  
ATOM   4735  HZ  PHE B  52      -8.083  -3.512  -3.114  1.00 98.01           H  
ATOM   4736  N   ASN B  53      -1.113  -7.822  -0.511  1.00 98.12           N  
ATOM   4737  H   ASN B  53      -1.255  -7.066   0.144  1.00 98.12           H  
ATOM   4738  CA  ASN B  53       0.146  -8.566  -0.438  1.00 98.12           C  
ATOM   4739  HA  ASN B  53       0.617  -8.559  -1.421  1.00 98.12           H  
ATOM   4740  C   ASN B  53      -0.077 -10.046  -0.071  1.00 98.12           C  
ATOM   4741  CB  ASN B  53       1.071  -7.844   0.561  1.00 98.12           C  
ATOM   4742  HB2 ASN B  53       0.543  -7.656   1.496  1.00 98.12           H  
ATOM   4743  HB3 ASN B  53       1.930  -8.478   0.782  1.00 98.12           H  
ATOM   4744  O   ASN B  53       0.498 -10.945  -0.691  1.00 98.12           O  
ATOM   4745  CG  ASN B  53       1.623  -6.539   0.019  1.00 98.12           C  
ATOM   4746  ND2 ASN B  53       1.876  -5.566   0.862  1.00 98.12           N  
ATOM   4747 HD21 ASN B  53       1.669  -5.625   1.849  1.00 98.12           H  
ATOM   4748 HD22 ASN B  53       2.226  -4.690   0.499  1.00 98.12           H  
ATOM   4749  OD1 ASN B  53       1.847  -6.399  -1.175  1.00 98.12           O  
ATOM   4750  N   GLU B  54      -0.979 -10.332   0.872  1.00 97.49           N  
ATOM   4751  H   GLU B  54      -1.380  -9.568   1.395  1.00 97.49           H  
ATOM   4752  CA  GLU B  54      -1.377 -11.704   1.203  1.00 97.49           C  
ATOM   4753  HA  GLU B  54      -0.490 -12.279   1.471  1.00 97.49           H  
ATOM   4754  C   GLU B  54      -2.038 -12.427   0.024  1.00 97.49           C  
ATOM   4755  CB  GLU B  54      -2.344 -11.705   2.390  1.00 97.49           C  
ATOM   4756  HB2 GLU B  54      -2.795 -12.695   2.461  1.00 97.49           H  
ATOM   4757  HB3 GLU B  54      -3.146 -10.985   2.224  1.00 97.49           H  
ATOM   4758  O   GLU B  54      -1.716 -13.587  -0.252  1.00 97.49           O  
ATOM   4759  CG  GLU B  54      -1.653 -11.402   3.718  1.00 97.49           C  
ATOM   4760  HG2 GLU B  54      -0.814 -12.087   3.843  1.00 97.49           H  
ATOM   4761  HG3 GLU B  54      -1.266 -10.383   3.740  1.00 97.49           H  
ATOM   4762  CD  GLU B  54      -2.654 -11.622   4.844  1.00 97.49           C  
ATOM   4763  OE1 GLU B  54      -2.772 -12.789   5.278  1.00 97.49           O  
ATOM   4764  OE2 GLU B  54      -3.381 -10.692   5.245  1.00 97.49           O  
ATOM   4765  N   MET B  55      -2.935 -11.747  -0.698  1.00 96.14           N  
ATOM   4766  H   MET B  55      -3.165 -10.805  -0.413  1.00 96.14           H  
ATOM   4767  CA  MET B  55      -3.572 -12.302  -1.894  1.00 96.14           C  
ATOM   4768  HA  MET B  55      -4.091 -13.218  -1.615  1.00 96.14           H  
ATOM   4769  C   MET B  55      -2.540 -12.676  -2.956  1.00 96.14           C  
ATOM   4770  CB  MET B  55      -4.587 -11.315  -2.479  1.00 96.14           C  
ATOM   4771  HB2 MET B  55      -4.134 -10.327  -2.564  1.00 96.14           H  
ATOM   4772  HB3 MET B  55      -4.881 -11.643  -3.476  1.00 96.14           H  
ATOM   4773  O   MET B  55      -2.633 -13.775  -3.508  1.00 96.14           O  
ATOM   4774  CG  MET B  55      -5.844 -11.228  -1.619  1.00 96.14           C  
ATOM   4775  HG2 MET B  55      -5.566 -11.068  -0.577  1.00 96.14           H  
ATOM   4776  HG3 MET B  55      -6.386 -12.171  -1.689  1.00 96.14           H  
ATOM   4777  SD  MET B  55      -6.933  -9.886  -2.133  1.00 96.14           S  
ATOM   4778  CE  MET B  55      -8.249 -10.155  -0.943  1.00 96.14           C  
ATOM   4779  HE1 MET B  55      -8.737 -11.106  -1.157  1.00 96.14           H  
ATOM   4780  HE2 MET B  55      -7.839 -10.182   0.067  1.00 96.14           H  
ATOM   4781  HE3 MET B  55      -8.966  -9.339  -1.029  1.00 96.14           H  
ATOM   4782  N   ALA B  56      -1.533 -11.826  -3.176  1.00 96.75           N  
ATOM   4783  H   ALA B  56      -1.540 -10.938  -2.693  1.00 96.75           H  
ATOM   4784  CA  ALA B  56      -0.444 -12.085  -4.111  1.00 96.75           C  
ATOM   4785  HA  ALA B  56      -0.866 -12.265  -5.100  1.00 96.75           H  
ATOM   4786  C   ALA B  56       0.354 -13.349  -3.765  1.00 96.75           C  
ATOM   4787  CB  ALA B  56       0.443 -10.839  -4.185  1.00 96.75           C  
ATOM   4788  HB1 ALA B  56      -0.126  -9.998  -4.582  1.00 96.75           H  
ATOM   4789  HB2 ALA B  56       1.294 -11.040  -4.836  1.00 96.75           H  
ATOM   4790  HB3 ALA B  56       0.818 -10.576  -3.196  1.00 96.75           H  
ATOM   4791  O   ALA B  56       0.572 -14.199  -4.634  1.00 96.75           O  
ATOM   4792  N   LEU B  57       0.737 -13.534  -2.496  1.00 96.82           N  
ATOM   4793  H   LEU B  57       0.544 -12.809  -1.821  1.00 96.82           H  
ATOM   4794  CA  LEU B  57       1.435 -14.755  -2.080  1.00 96.82           C  
ATOM   4795  HA  LEU B  57       2.311 -14.898  -2.712  1.00 96.82           H  
ATOM   4796  C   LEU B  57       0.574 -16.009  -2.246  1.00 96.82           C  
ATOM   4797  CB  LEU B  57       1.870 -14.664  -0.617  1.00 96.82           C  
ATOM   4798  HB2 LEU B  57       1.005 -14.413  -0.003  1.00 96.82           H  
ATOM   4799  HB3 LEU B  57       2.204 -15.661  -0.330  1.00 96.82           H  
ATOM   4800  O   LEU B  57       1.065 -17.035  -2.723  1.00 96.82           O  
ATOM   4801  CG  LEU B  57       3.007 -13.688  -0.291  1.00 96.82           C  
ATOM   4802  HG  LEU B  57       2.648 -12.661  -0.361  1.00 96.82           H  
ATOM   4803  CD1 LEU B  57       3.409 -13.998   1.149  1.00 96.82           C  
ATOM   4804 HD11 LEU B  57       3.886 -14.976   1.211  1.00 96.82           H  
ATOM   4805 HD12 LEU B  57       4.095 -13.231   1.508  1.00 96.82           H  
ATOM   4806 HD13 LEU B  57       2.531 -13.991   1.795  1.00 96.82           H  
ATOM   4807  CD2 LEU B  57       4.235 -13.866  -1.189  1.00 96.82           C  
ATOM   4808 HD21 LEU B  57       5.048 -13.248  -0.809  1.00 96.82           H  
ATOM   4809 HD22 LEU B  57       4.550 -14.909  -1.201  1.00 96.82           H  
ATOM   4810 HD23 LEU B  57       3.998 -13.531  -2.199  1.00 96.82           H  
ATOM   4811  N   MET B  58      -0.709 -15.937  -1.880  1.00 96.10           N  
ATOM   4812  H   MET B  58      -1.052 -15.070  -1.490  1.00 96.10           H  
ATOM   4813  CA  MET B  58      -1.631 -17.057  -2.069  1.00 96.10           C  
ATOM   4814  HA  MET B  58      -1.219 -17.936  -1.575  1.00 96.10           H  
ATOM   4815  C   MET B  58      -1.766 -17.410  -3.554  1.00 96.10           C  
ATOM   4816  CB  MET B  58      -2.995 -16.747  -1.439  1.00 96.10           C  
ATOM   4817  HB2 MET B  58      -3.710 -17.506  -1.756  1.00 96.10           H  
ATOM   4818  HB3 MET B  58      -3.353 -15.779  -1.790  1.00 96.10           H  
ATOM   4819  O   MET B  58      -1.651 -18.583  -3.903  1.00 96.10           O  
ATOM   4820  CG  MET B  58      -2.932 -16.735   0.093  1.00 96.10           C  
ATOM   4821  HG2 MET B  58      -2.324 -15.888   0.412  1.00 96.10           H  
ATOM   4822  HG3 MET B  58      -2.448 -17.646   0.444  1.00 96.10           H  
ATOM   4823  SD  MET B  58      -4.562 -16.613   0.879  1.00 96.10           S  
ATOM   4824  CE  MET B  58      -4.107 -15.911   2.485  1.00 96.10           C  
ATOM   4825  HE1 MET B  58      -3.604 -14.955   2.337  1.00 96.10           H  
ATOM   4826  HE2 MET B  58      -5.007 -15.746   3.077  1.00 96.10           H  
ATOM   4827  HE3 MET B  58      -3.440 -16.588   3.019  1.00 96.10           H  
ATOM   4828  N   SER B  59      -1.895 -16.418  -4.438  1.00 95.64           N  
ATOM   4829  H   SER B  59      -1.995 -15.472  -4.098  1.00 95.64           H  
ATOM   4830  CA  SER B  59      -1.947 -16.618  -5.892  1.00 95.64           C  
ATOM   4831  HA  SER B  59      -2.798 -17.255  -6.133  1.00 95.64           H  
ATOM   4832  C   SER B  59      -0.683 -17.297  -6.440  1.00 95.64           C  
ATOM   4833  CB  SER B  59      -2.146 -15.270  -6.590  1.00 95.64           C  
ATOM   4834  HB2 SER B  59      -1.401 -14.557  -6.239  1.00 95.64           H  
ATOM   4835  HB3 SER B  59      -2.019 -15.409  -7.664  1.00 95.64           H  
ATOM   4836  O   SER B  59      -0.774 -18.220  -7.254  1.00 95.64           O  
ATOM   4837  OG  SER B  59      -3.441 -14.759  -6.348  1.00 95.64           O  
ATOM   4838  HG  SER B  59      -3.408 -13.808  -6.480  1.00 95.64           H  
ATOM   4839  N   ARG B  60       0.511 -16.913  -5.966  1.00 96.33           N  
ATOM   4840  H   ARG B  60       0.541 -16.136  -5.321  1.00 96.33           H  
ATOM   4841  CA  ARG B  60       1.769 -17.587  -6.341  1.00 96.33           C  
ATOM   4842  HA  ARG B  60       1.822 -17.654  -7.428  1.00 96.33           H  
ATOM   4843  C   ARG B  60       1.823 -19.033  -5.858  1.00 96.33           C  
ATOM   4844  CB  ARG B  60       2.976 -16.799  -5.809  1.00 96.33           C  
ATOM   4845  HB2 ARG B  60       3.871 -17.415  -5.904  1.00 96.33           H  
ATOM   4846  HB3 ARG B  60       2.833 -16.589  -4.749  1.00 96.33           H  
ATOM   4847  O   ARG B  60       2.238 -19.914  -6.611  1.00 96.33           O  
ATOM   4848  CG  ARG B  60       3.227 -15.476  -6.545  1.00 96.33           C  
ATOM   4849  HG2 ARG B  60       4.061 -14.981  -6.048  1.00 96.33           H  
ATOM   4850  HG3 ARG B  60       2.347 -14.837  -6.475  1.00 96.33           H  
ATOM   4851  CD  ARG B  60       3.583 -15.697  -8.020  1.00 96.33           C  
ATOM   4852  HD2 ARG B  60       2.710 -16.089  -8.543  1.00 96.33           H  
ATOM   4853  HD3 ARG B  60       4.392 -16.426  -8.079  1.00 96.33           H  
ATOM   4854  NE  ARG B  60       4.007 -14.455  -8.681  1.00 96.33           N  
ATOM   4855  HE  ARG B  60       4.056 -13.613  -8.124  1.00 96.33           H  
ATOM   4856  NH1 ARG B  60       4.244 -15.292 -10.802  1.00 96.33           N  
ATOM   4857 HH11 ARG B  60       4.219 -16.236 -10.444  1.00 96.33           H  
ATOM   4858 HH12 ARG B  60       4.607 -15.094 -11.724  1.00 96.33           H  
ATOM   4859  NH2 ARG B  60       4.563 -13.143 -10.449  1.00 96.33           N  
ATOM   4860 HH21 ARG B  60       4.763 -13.047 -11.435  1.00 96.33           H  
ATOM   4861 HH22 ARG B  60       4.634 -12.340  -9.840  1.00 96.33           H  
ATOM   4862  CZ  ARG B  60       4.268 -14.303  -9.962  1.00 96.33           C  
ATOM   4863  N   ALA B  61       1.351 -19.307  -4.647  1.00 95.81           N  
ATOM   4864  H   ALA B  61       1.049 -18.542  -4.059  1.00 95.81           H  
ATOM   4865  CA  ALA B  61       1.287 -20.668  -4.128  1.00 95.81           C  
ATOM   4866  HA  ALA B  61       2.256 -21.141  -4.287  1.00 95.81           H  
ATOM   4867  C   ALA B  61       0.236 -21.535  -4.856  1.00 95.81           C  
ATOM   4868  CB  ALA B  61       1.056 -20.586  -2.623  1.00 95.81           C  
ATOM   4869  HB1 ALA B  61       1.068 -21.593  -2.206  1.00 95.81           H  
ATOM   4870  HB2 ALA B  61       0.100 -20.103  -2.419  1.00 95.81           H  
ATOM   4871  HB3 ALA B  61       1.855 -20.006  -2.162  1.00 95.81           H  
ATOM   4872  O   ALA B  61       0.481 -22.722  -5.082  1.00 95.81           O  
ATOM   4873  N   GLN B  62      -0.888 -20.956  -5.301  1.00 94.97           N  
ATOM   4874  H   GLN B  62      -1.076 -20.002  -5.030  1.00 94.97           H  
ATOM   4875  CA  GLN B  62      -1.847 -21.634  -6.187  1.00 94.97           C  
ATOM   4876  HA  GLN B  62      -2.207 -22.539  -5.696  1.00 94.97           H  
ATOM   4877  C   GLN B  62      -1.185 -22.057  -7.502  1.00 94.97           C  
ATOM   4878  CB  GLN B  62      -3.051 -20.734  -6.509  1.00 94.97           C  
ATOM   4879  HB2 GLN B  62      -2.706 -19.767  -6.876  1.00 94.97           H  
ATOM   4880  HB3 GLN B  62      -3.629 -21.204  -7.304  1.00 94.97           H  
ATOM   4881  O   GLN B  62      -1.323 -23.209  -7.917  1.00 94.97           O  
ATOM   4882  CG  GLN B  62      -3.988 -20.517  -5.322  1.00 94.97           C  
ATOM   4883  HG2 GLN B  62      -4.326 -21.491  -4.967  1.00 94.97           H  
ATOM   4884  HG3 GLN B  62      -3.463 -20.034  -4.498  1.00 94.97           H  
ATOM   4885  CD  GLN B  62      -5.184 -19.651  -5.702  1.00 94.97           C  
ATOM   4886  NE2 GLN B  62      -6.390 -20.173  -5.652  1.00 94.97           N  
ATOM   4887 HE21 GLN B  62      -7.154 -19.604  -5.989  1.00 94.97           H  
ATOM   4888 HE22 GLN B  62      -6.499 -21.159  -5.461  1.00 94.97           H  
ATOM   4889  OE1 GLN B  62      -5.042 -18.506  -6.083  1.00 94.97           O  
ATOM   4890  N   ILE B  63      -0.428 -21.153  -8.132  1.00 95.97           N  
ATOM   4891  H   ILE B  63      -0.381 -20.218  -7.753  1.00 95.97           H  
ATOM   4892  CA  ILE B  63       0.341 -21.461  -9.345  1.00 95.97           C  
ATOM   4893  HA  ILE B  63      -0.344 -21.845 -10.101  1.00 95.97           H  
ATOM   4894  C   ILE B  63       1.359 -22.579  -9.078  1.00 95.97           C  
ATOM   4895  CB  ILE B  63       0.997 -20.179  -9.905  1.00 95.97           C  
ATOM   4896  HB  ILE B  63       1.485 -19.647  -9.088  1.00 95.97           H  
ATOM   4897  O   ILE B  63       1.478 -23.488  -9.897  1.00 95.97           O  
ATOM   4898  CG1 ILE B  63      -0.097 -19.268 -10.508  1.00 95.97           C  
ATOM   4899 HG12 ILE B  63      -0.479 -19.709 -11.428  1.00 95.97           H  
ATOM   4900 HG13 ILE B  63      -0.928 -19.178  -9.808  1.00 95.97           H  
ATOM   4901  CG2 ILE B  63       2.068 -20.522 -10.957  1.00 95.97           C  
ATOM   4902 HG21 ILE B  63       1.647 -21.207 -11.694  1.00 95.97           H  
ATOM   4903 HG22 ILE B  63       2.925 -20.998 -10.481  1.00 95.97           H  
ATOM   4904 HG23 ILE B  63       2.437 -19.625 -11.455  1.00 95.97           H  
ATOM   4905  CD1 ILE B  63       0.404 -17.852 -10.799  1.00 95.97           C  
ATOM   4906 HD11 ILE B  63      -0.435 -17.225 -11.102  1.00 95.97           H  
ATOM   4907 HD12 ILE B  63       0.856 -17.440  -9.897  1.00 95.97           H  
ATOM   4908 HD13 ILE B  63       1.141 -17.863 -11.601  1.00 95.97           H  
ATOM   4909  N   GLY B  64       2.023 -22.575  -7.918  1.00 95.93           N  
ATOM   4910  H   GLY B  64       1.927 -21.769  -7.316  1.00 95.93           H  
ATOM   4911  CA  GLY B  64       2.937 -23.647  -7.509  1.00 95.93           C  
ATOM   4912  HA2 GLY B  64       3.276 -23.451  -6.492  1.00 95.93           H  
ATOM   4913  HA3 GLY B  64       3.804 -23.653  -8.169  1.00 95.93           H  
ATOM   4914  C   GLY B  64       2.289 -25.038  -7.536  1.00 95.93           C  
ATOM   4915  O   GLY B  64       2.862 -25.977  -8.088  1.00 95.93           O  
ATOM   4916  N   HIS B  65       1.055 -25.177  -7.033  1.00 96.21           N  
ATOM   4917  H   HIS B  65       0.624 -24.377  -6.591  1.00 96.21           H  
ATOM   4918  CA  HIS B  65       0.314 -26.449  -7.107  1.00 96.21           C  
ATOM   4919  HA  HIS B  65       0.934 -27.252  -6.710  1.00 96.21           H  
ATOM   4920  C   HIS B  65      -0.054 -26.851  -8.531  1.00 96.21           C  
ATOM   4921  CB  HIS B  65      -0.966 -26.379  -6.278  1.00 96.21           C  
ATOM   4922  HB2 HIS B  65      -1.624 -27.201  -6.560  1.00 96.21           H  
ATOM   4923  HB3 HIS B  65      -1.480 -25.439  -6.475  1.00 96.21           H  
ATOM   4924  O   HIS B  65      -0.025 -28.036  -8.860  1.00 96.21           O  
ATOM   4925  CG  HIS B  65      -0.700 -26.508  -4.815  1.00 96.21           C  
ATOM   4926  CD2 HIS B  65      -0.905 -25.530  -3.899  1.00 96.21           C  
ATOM   4927  HD2 HIS B  65      -1.269 -24.538  -4.120  1.00 96.21           H  
ATOM   4928  ND1 HIS B  65      -0.169 -27.631  -4.186  1.00 96.21           N  
ATOM   4929  CE1 HIS B  65      -0.045 -27.295  -2.897  1.00 96.21           C  
ATOM   4930  HE1 HIS B  65       0.355 -27.943  -2.131  1.00 96.21           H  
ATOM   4931  NE2 HIS B  65      -0.500 -26.050  -2.693  1.00 96.21           N  
ATOM   4932  HE2 HIS B  65      -0.593 -25.604  -1.792  1.00 96.21           H  
ATOM   4933  N   LEU B  66      -0.381 -25.888  -9.394  1.00 95.95           N  
ATOM   4934  H   LEU B  66      -0.379 -24.930  -9.073  1.00 95.95           H  
ATOM   4935  CA  LEU B  66      -0.653 -26.171 -10.804  1.00 95.95           C  
ATOM   4936  HA  LEU B  66      -1.363 -26.996 -10.862  1.00 95.95           H  
ATOM   4937  C   LEU B  66       0.611 -26.648 -11.529  1.00 95.95           C
[truncated: 956,620 more chars]
