# Supplementary material for: Tad pili with adaptable tips mediate contact-dependent killing during bacterial predation
Source: Nat Commun. 2025 May 13;16:4425. doi: 10.1038/s41467-025-58967-0 (PMC12075869; doi:10.1038/s41467-025-58967-0)
Supplement: Supplementary file 6 — Supplementary Data 5 [file 41467_2025_58967_MOESM6_ESM.zip › Supplementary Data 5/COCOR_1099_1100_1101.pdb]

ATOM      1  N   GLN A   1       4.605 -77.243   7.326  1.00 50.55      A    N  
ATOM      2  CA  GLN A   1       4.686 -76.350   6.155  1.00 56.12      A    C  
ATOM      3  C   GLN A   1       3.727 -75.172   6.288  1.00 57.39      A    C  
ATOM      4  O   GLN A   1       4.204 -74.048   6.396  1.00 52.14      A    O  
ATOM      5  CB  GLN A   1       4.488 -77.141   4.858  1.00 51.49      A    C  
ATOM      6  CG  GLN A   1       5.059 -76.401   3.646  1.00 47.48      A    C  
ATOM      7  CD  GLN A   1       5.085 -77.289   2.401  1.00 44.22      A    C  
ATOM      8  NE2 GLN A   1       5.574 -76.802   1.280  1.00 36.55      A    N  
ATOM      9  OE1 GLN A   1       4.669 -78.431   2.430  1.00 41.48      A    O  
ATOM     10  N   ALA A   2       2.430 -75.419   6.440  1.00 56.89      A    N  
ATOM     11  CA  ALA A   2       1.448 -74.348   6.638  1.00 60.46      A    C  
ATOM     12  C   ALA A   2       1.764 -73.435   7.833  1.00 62.94      A    C  
ATOM     13  O   ALA A   2       1.691 -72.205   7.709  1.00 58.96      A    O  
ATOM     14  CB  ALA A   2       0.063 -74.985   6.799  1.00 55.85      A    C  
ATOM     15  N   ALA A   3       2.202 -73.994   8.966  1.00 62.20      A    N  
ATOM     16  CA  ALA A   3       2.581 -73.194  10.131  1.00 65.72      A    C  
ATOM     17  C   ALA A   3       3.781 -72.271   9.869  1.00 67.86      A    C  
ATOM     18  O   ALA A   3       3.799 -71.136  10.343  1.00 65.13      A    O  
ATOM     19  CB  ALA A   3       2.867 -74.146  11.297  1.00 62.67      A    C  
ATOM     20  N   VAL A   4       4.759 -72.719   9.080  1.00 66.79      A    N  
ATOM     21  CA  VAL A   4       5.942 -71.924   8.708  1.00 67.97      A    C  
ATOM     22  C   VAL A   4       5.551 -70.815   7.731  1.00 68.67      A    C  
ATOM     23  O   VAL A   4       5.953 -69.673   7.922  1.00 65.06      A    O  
ATOM     24  CB  VAL A   4       7.042 -72.816   8.112  1.00 65.72      A    C  
ATOM     25  CG1 VAL A   4       8.283 -72.004   7.704  1.00 58.66      A    C  
ATOM     26  CG2 VAL A   4       7.499 -73.873   9.122  1.00 59.76      A    C  
ATOM     27  N   GLU A   5       4.723 -71.124   6.745  1.00 71.70      A    N  
ATOM     28  CA  GLU A   5       4.183 -70.111   5.823  1.00 68.23      A    C  
ATOM     29  C   GLU A   5       3.378 -69.054   6.583  1.00 68.93      A    C  
ATOM     30  O   GLU A   5       3.600 -67.869   6.389  1.00 66.49      A    O  
ATOM     31  CB  GLU A   5       3.306 -70.753   4.749  1.00 62.92      A    C  
ATOM     32  CG  GLU A   5       4.131 -71.452   3.673  1.00 62.84      A    C  
ATOM     33  CD  GLU A   5       3.251 -72.020   2.555  1.00 57.20      A    C  
ATOM     34  OE1 GLU A   5       3.675 -71.961   1.376  1.00 51.59      A    O  
ATOM     35  OE2 GLU A   5       2.148 -72.534   2.865  1.00 52.21      A    O1-
ATOM     36  N   THR A   6       2.524 -69.461   7.499  1.00 72.04      A    N  
ATOM     37  CA  THR A   6       1.740 -68.520   8.319  1.00 72.03      A    C  
ATOM     38  C   THR A   6       2.651 -67.648   9.197  1.00 73.85      A    C  
ATOM     39  O   THR A   6       2.399 -66.454   9.321  1.00 71.69      A    O  
ATOM     40  CB  THR A   6       0.711 -69.238   9.198  1.00 68.72      A    C  
ATOM     41  CG2 THR A   6      -0.375 -68.292   9.699  1.00 60.30      A    C  
ATOM     42  OG1 THR A   6       0.029 -70.247   8.497  1.00 61.56      A    O  
ATOM     43  N   ALA A   7       3.721 -68.232   9.755  1.00 71.88      A    N  
ATOM     44  CA  ALA A   7       4.681 -67.495  10.577  1.00 72.33      A    C  
ATOM     45  C   ALA A   7       5.508 -66.462   9.789  1.00 73.91      A    C  
ATOM     46  O   ALA A   7       6.054 -65.552  10.390  1.00 71.68      A    O  
ATOM     47  CB  ALA A   7       5.593 -68.494  11.288  1.00 70.21      A    C  
ATOM     48  N   ILE A   8       5.617 -66.587   8.469  1.00 76.33      A    N  
ATOM     49  CA  ILE A   8       6.283 -65.611   7.595  1.00 76.17      A    C  
ATOM     50  C   ILE A   8       5.277 -64.589   7.067  1.00 77.38      A    C  
ATOM     51  O   ILE A   8       5.545 -63.387   7.086  1.00 75.50      A    O  
ATOM     52  CB  ILE A   8       7.013 -66.349   6.450  1.00 72.92      A    C  
ATOM     53  CG1 ILE A   8       8.137 -67.251   7.004  1.00 66.96      A    C  
ATOM     54  CG2 ILE A   8       7.598 -65.344   5.438  1.00 63.19      A    C  
ATOM     55  CD1 ILE A   8       8.696 -68.241   5.978  1.00 57.38      A    C  
ATOM     56  N   VAL A   9       4.123 -65.031   6.617  1.00 78.22      A    N  
ATOM     57  CA  VAL A   9       3.114 -64.193   5.960  1.00 78.29      A    C  
ATOM     58  C   VAL A   9       2.433 -63.238   6.941  1.00 79.94      A    C  
ATOM     59  O   VAL A   9       2.210 -62.071   6.610  1.00 78.03      A    O  
ATOM     60  CB  VAL A   9       2.092 -65.092   5.240  1.00 74.77      A    C  
ATOM     61  CG1 VAL A   9       0.896 -64.319   4.675  1.00 67.02      A    C  
ATOM     62  CG2 VAL A   9       2.746 -65.816   4.062  1.00 67.81      A    C  
ATOM     63  N   LEU A  10       2.107 -63.705   8.146  1.00 79.29      A    N  
ATOM     64  CA  LEU A  10       1.367 -62.901   9.112  1.00 79.55      A    C  
ATOM     65  C   LEU A  10       2.135 -61.643   9.572  1.00 81.22      A    C  
ATOM     66  O   LEU A  10       1.559 -60.556   9.489  1.00 79.75      A    O  
ATOM     67  CB  LEU A  10       0.900 -63.779  10.285  1.00 76.84      A    C  
ATOM     68  CG  LEU A  10      -0.253 -63.145  11.094  1.00 69.62      A    C  
ATOM     69  CD1 LEU A  10      -1.596 -63.628  10.561  1.00 64.51      A    C  
ATOM     70  CD2 LEU A  10      -0.158 -63.532  12.564  1.00 62.41      A    C  
ATOM     71  N   PRO A  11       3.414 -61.735   9.992  1.00 80.47      A    N  
ATOM     72  CA  PRO A  11       4.192 -60.543  10.357  1.00 80.28      A    C  
ATOM     73  C   PRO A  11       4.338 -59.555   9.205  1.00 81.27      A    C  
ATOM     74  O   PRO A  11       4.299 -58.354   9.426  1.00 80.05      A    O  
ATOM     75  CB  PRO A  11       5.569 -61.059  10.795  1.00 78.38      A    C  
ATOM     76  CG  PRO A  11       5.303 -62.502  11.205  1.00 76.99      A    C  
ATOM     77  CD  PRO A  11       4.198 -62.927  10.239  1.00 79.41      A    C  
ATOM     78  N   LEU A  12       4.468 -60.056   7.989  1.00 81.06      A    N  
ATOM     79  CA  LEU A  12       4.650 -59.224   6.806  1.00 80.61      A    C  
ATOM     80  C   LEU A  12       3.374 -58.435   6.473  1.00 82.13      A    C  
ATOM     81  O   LEU A  12       3.456 -57.237   6.223  1.00 81.10      A    O  
ATOM     82  CB  LEU A  12       5.151 -60.129   5.667  1.00 78.00      A    C  
ATOM     83  CG  LEU A  12       6.032 -59.377   4.659  1.00 69.21      A    C  
ATOM     84  CD1 LEU A  12       7.148 -60.305   4.145  1.00 63.09      A    C  
ATOM     85  CD2 LEU A  12       5.240 -58.885   3.455  1.00 61.49      A    C  
ATOM     86  N   PHE A  13       2.203 -59.058   6.587  1.00 82.27      A    N  
ATOM     87  CA  PHE A  13       0.933 -58.349   6.425  1.00 82.64      A    C  
ATOM     88  C   PHE A  13       0.632 -57.375   7.563  1.00 84.40      A    C  
ATOM     89  O   PHE A  13       0.130 -56.283   7.310  1.00 83.29      A    O  
ATOM     90  CB  PHE A  13      -0.220 -59.341   6.278  1.00 80.35      A    C  
ATOM     91  CG  PHE A  13      -0.516 -59.701   4.845  1.00 77.96      A    C  
ATOM     92  CD1 PHE A  13      -1.053 -58.730   3.979  1.00 72.68      A    C  
ATOM     93  CD2 PHE A  13      -0.255 -60.987   4.363  1.00 70.68      A    C  
ATOM     94  CE1 PHE A  13      -1.338 -59.047   2.639  1.00 67.54      A    C  
ATOM     95  CE2 PHE A  13      -0.536 -61.318   3.027  1.00 66.46      A    C  
ATOM     96  CZ  PHE A  13      -1.073 -60.344   2.166  1.00 66.59      A    C  
ATOM     97  N   VAL A  14       0.956 -57.719   8.803  1.00 84.82      A    N  
ATOM     98  CA  VAL A  14       0.810 -56.810   9.945  1.00 84.90      A    C  
ATOM     99  C   VAL A  14       1.709 -55.589   9.768  1.00 85.93      A    C  
ATOM    100  O   VAL A  14       1.251 -54.463   9.954  1.00 85.11      A    O  
ATOM    101  CB  VAL A  14       1.099 -57.523  11.275  1.00 83.69      A    C  
ATOM    102  CG1 VAL A  14       1.182 -56.561  12.466  1.00 76.84      A    C  
ATOM    103  CG2 VAL A  14      -0.016 -58.524  11.600  1.00 77.36      A    C  
ATOM    104  N   PHE A  15       2.957 -55.806   9.352  1.00 84.08      A    N  
ATOM    105  CA  PHE A  15       3.851 -54.703   9.029  1.00 82.93      A    C  
ATOM    106  C   PHE A  15       3.293 -53.833   7.905  1.00 84.75      A    C  
ATOM    107  O   PHE A  15       3.321 -52.619   8.019  1.00 83.83      A    O  
ATOM    108  CB  PHE A  15       5.234 -55.249   8.654  1.00 79.60      A    C  
ATOM    109  CG  PHE A  15       6.155 -54.159   8.163  1.00 72.60      A    C  
ATOM    110  CD1 PHE A  15       6.500 -54.068   6.797  1.00 66.83      A    C  
ATOM    111  CD2 PHE A  15       6.544 -53.148   9.050  1.00 63.92      A    C  
ATOM    112  CE1 PHE A  15       7.239 -52.980   6.324  1.00 57.77      A    C  
ATOM    113  CE2 PHE A  15       7.283 -52.050   8.581  1.00 57.63      A    C  
ATOM    114  CZ  PHE A  15       7.626 -51.959   7.222  1.00 57.73      A    C  
ATOM    115  N   MET A  16       2.773 -54.438   6.846  1.00 84.44      A    N  
ATOM    116  CA  MET A  16       2.230 -53.689   5.715  1.00 84.43      A    C  
ATOM    117  C   MET A  16       1.005 -52.857   6.125  1.00 86.01      A    C  
ATOM    118  O   MET A  16       0.927 -51.685   5.770  1.00 85.33      A    O  
ATOM    119  CB  MET A  16       1.924 -54.660   4.580  1.00 81.79      A    C  
ATOM    120  CG  MET A  16       1.725 -53.936   3.256  1.00 73.83      A    C  
ATOM    121  SD  MET A  16       1.609 -55.086   1.840  1.00 69.06      A    S  
ATOM    122  CE  MET A  16       0.108 -55.970   2.291  1.00 59.27      A    C  
ATOM    123  N   LEU A  17       0.087 -53.408   6.921  1.00 86.50      A    N  
ATOM    124  CA  LEU A  17      -1.064 -52.680   7.468  1.00 87.37      A    C  
ATOM    125  C   LEU A  17      -0.631 -51.489   8.326  1.00 88.25      A    C  
ATOM    126  O   LEU A  17      -1.099 -50.362   8.113  1.00 87.05      A    O  
ATOM    127  CB  LEU A  17      -1.923 -53.658   8.303  1.00 85.44      A    C  
ATOM    128  CG  LEU A  17      -2.995 -54.366   7.466  1.00 78.81      A    C  
ATOM    129  CD1 LEU A  17      -3.471 -55.638   8.168  1.00 72.90      A    C  
ATOM    130  CD2 LEU A  17      -4.206 -53.447   7.278  1.00 72.04      A    C  
ATOM    131  N   LEU A  18       0.272 -51.732   9.272  1.00 89.13      A    N  
ATOM    132  CA  LEU A  18       0.769 -50.671  10.156  1.00 88.71      A    C  
ATOM    133  C   LEU A  18       1.626 -49.653   9.394  1.00 89.14      A    C  
ATOM    134  O   LEU A  18       1.553 -48.459   9.682  1.00 88.15      A    O  
ATOM    135  CB  LEU A  18       1.562 -51.312  11.309  1.00 87.75      A    C  
ATOM    136  CG  LEU A  18       0.723 -52.155  12.295  1.00 84.17      A    C  
ATOM    137  CD1 LEU A  18       1.656 -52.812  13.314  1.00 78.92      A    C  
ATOM    138  CD2 LEU A  18      -0.295 -51.318  13.063  1.00 78.28      A    C  
ATOM    139  N   GLY A  19       2.386 -50.093   8.395  1.00 87.81      A    N  
ATOM    140  CA  GLY A  19       3.193 -49.257   7.514  1.00 86.44      A    C  
ATOM    141  C   GLY A  19       2.350 -48.325   6.657  1.00 87.71      A    C  
ATOM    142  O   GLY A  19       2.631 -47.136   6.604  1.00 86.07      A    O  
ATOM    143  N   ILE A  20       1.283 -48.838   6.051  1.00 88.83      A    N  
ATOM    144  CA  ILE A  20       0.323 -48.016   5.299  1.00 88.31      A    C  
ATOM    145  C   ILE A  20      -0.297 -46.955   6.204  1.00 88.81      A    C  
ATOM    146  O   ILE A  20      -0.359 -45.789   5.822  1.00 87.69      A    O  
ATOM    147  CB  ILE A  20      -0.766 -48.912   4.655  1.00 87.14      A    C  
ATOM    148  CG1 ILE A  20      -0.179 -49.710   3.466  1.00 80.92      A    C  
ATOM    149  CG2 ILE A  20      -1.964 -48.078   4.158  1.00 80.21      A    C  
ATOM    150  CD1 ILE A  20      -1.054 -50.895   3.040  1.00 73.61      A    C  
ATOM    151  N   LEU A  21      -0.723 -47.332   7.410  1.00 89.67      A    N  
ATOM    152  CA  LEU A  21      -1.295 -46.384   8.366  1.00 89.30      A    C  
ATOM    153  C   LEU A  21      -0.287 -45.294   8.758  1.00 89.90      A    C  
ATOM    154  O   LEU A  21      -0.617 -44.113   8.746  1.00 88.60      A    O  
ATOM    155  CB  LEU A  21      -1.785 -47.168   9.590  1.00 87.99      A    C  
ATOM    156  CG  LEU A  21      -2.656 -46.311  10.541  1.00 80.44      A    C  
ATOM    157  CD1 LEU A  21      -4.064 -46.109   9.989  1.00 75.32      A    C  
ATOM    158  CD2 LEU A  21      -2.789 -47.015  11.894  1.00 74.41      A    C  
ATOM    159  N   GLN A  22       0.949 -45.703   9.067  1.00 89.95      A    N  
ATOM    160  CA  GLN A  22       2.000 -44.779   9.483  1.00 89.13      A    C  
ATOM    161  C   GLN A  22       2.420 -43.829   8.355  1.00 89.09      A    C  
ATOM    162  O   GLN A  22       2.547 -42.632   8.599  1.00 87.78      A    O  
ATOM    163  CB  GLN A  22       3.184 -45.589  10.022  1.00 87.97      A    C  
ATOM    164  CG  GLN A  22       4.281 -44.712  10.647  1.00 81.42      A    C  
ATOM    165  CD  GLN A  22       3.770 -43.921  11.849  1.00 80.22      A    C  
ATOM    166  NE2 GLN A  22       3.765 -42.615  11.755  1.00 68.97      A    N  
ATOM    167  OE1 GLN A  22       3.359 -44.462  12.852  1.00 70.59      A    O  
ATOM    168  N   LEU A  23       2.598 -44.327   7.142  1.00 89.76      A    N  
ATOM    169  CA  LEU A  23       2.947 -43.504   5.978  1.00 88.70      A    C  
ATOM    170  C   LEU A  23       1.823 -42.537   5.610  1.00 89.44      A    C  
ATOM    171  O   LEU A  23       2.100 -41.367   5.345  1.00 87.95      A    O  
ATOM    172  CB  LEU A  23       3.286 -44.425   4.788  1.00 86.78      A    C  
ATOM    173  CG  LEU A  23       4.689 -45.055   4.887  1.00 79.52      A    C  
ATOM    174  CD1 LEU A  23       4.826 -46.197   3.887  1.00 74.38      A    C  
ATOM    175  CD2 LEU A  23       5.789 -44.029   4.579  1.00 72.79      A    C  
ATOM    176  N   GLY A  24       0.574 -42.968   5.678  1.00 89.40      A    N  
ATOM    177  CA  GLY A  24      -0.570 -42.083   5.477  1.00 88.75      A    C  
ATOM    178  C   GLY A  24      -0.637 -40.961   6.513  1.00 90.09      A    C  
ATOM    179  O   GLY A  24      -0.837 -39.799   6.165  1.00 88.32      A    O  
ATOM    180  N   LEU A  25      -0.383 -41.266   7.785  1.00 90.79      A    N  
ATOM    181  CA  LEU A  25      -0.290 -40.253   8.835  1.00 90.15      A    C  
ATOM    182  C   LEU A  25       0.900 -39.302   8.618  1.00 90.58      A    C  
ATOM    183  O   LEU A  25       0.750 -38.101   8.832  1.00 89.57      A    O  
ATOM    184  CB  LEU A  25      -0.179 -40.929  10.211  1.00 89.18      A    C  
ATOM    185  CG  LEU A  25      -1.482 -41.580  10.722  1.00 84.34      A    C  
ATOM    186  CD1 LEU A  25      -1.175 -42.389  11.980  1.00 79.68      A    C  
ATOM    187  CD2 LEU A  25      -2.541 -40.539  11.086  1.00 78.74      A    C  
ATOM    188  N   MET A  26       2.037 -39.787   8.163  1.00 89.81      A    N  
ATOM    189  CA  MET A  26       3.194 -38.953   7.830  1.00 89.46      A    C  
ATOM    190  C   MET A  26       2.904 -38.012   6.662  1.00 90.30      A    C  
ATOM    191  O   MET A  26       3.289 -36.846   6.713  1.00 88.93      A    O  
ATOM    192  CB  MET A  26       4.407 -39.817   7.475  1.00 87.65      A    C  
ATOM    193  CG  MET A  26       5.081 -40.395   8.718  1.00 80.64      A    C  
ATOM    194  SD  MET A  26       6.573 -41.368   8.372  1.00 76.90      A    S  
ATOM    195  CE  MET A  26       7.657 -40.063   7.733  1.00 66.31      A    C  
ATOM    196  N   HIS A  27       2.204 -38.495   5.652  1.00 91.79      A    N  
ATOM    197  CA  HIS A  27       1.785 -37.645   4.543  1.00 91.18      A    C  
ATOM    198  C   HIS A  27       0.826 -36.539   5.002  1.00 91.42      A    C  
ATOM    199  O   HIS A  27       1.047 -35.363   4.719  1.00 90.57      A    O  
ATOM    200  CB  HIS A  27       1.169 -38.513   3.438  1.00 90.27      A    C  
ATOM    201  CG  HIS A  27       0.753 -37.669   2.285  1.00 86.67      A    C  
ATOM    202  CD2 HIS A  27       1.572 -36.969   1.435  1.00 75.91      A    C  
ATOM    203  ND1 HIS A  27      -0.542 -37.345   1.948  1.00 75.32      A    N  
ATOM    204  CE1 HIS A  27      -0.505 -36.500   0.911  1.00 74.28      A    C  
ATOM    205  NE2 HIS A  27       0.772 -36.240   0.587  1.00 75.23      A    N  
ATOM    206  N   GLN A  28      -0.165 -36.870   5.822  1.00 92.25      A    N  
ATOM    207  CA  GLN A  28      -1.061 -35.878   6.424  1.00 91.44      A    C  
ATOM    208  C   GLN A  28      -0.295 -34.873   7.304  1.00 92.21      A    C  
ATOM    209  O   GLN A  28      -0.576 -33.672   7.248  1.00 91.05      A    O  
ATOM    210  CB  GLN A  28      -2.124 -36.591   7.267  1.00 90.12      A    C  
ATOM    211  CG  GLN A  28      -3.124 -37.357   6.380  1.00 86.14      A    C  
ATOM    212  CD  GLN A  28      -4.066 -38.253   7.188  1.00 83.97      A    C  
ATOM    213  NE2 GLN A  28      -4.678 -39.205   6.549  1.00 73.75      A    N  
ATOM    214  OE1 GLN A  28      -4.253 -38.102   8.384  1.00 76.66      A    O  
ATOM    215  N   ALA A  29       0.700 -35.331   8.046  1.00 92.23      A    N  
ATOM    216  CA  ALA A  29       1.575 -34.460   8.829  1.00 92.17      A    C  
ATOM    217  C   ALA A  29       2.373 -33.509   7.936  1.00 92.69      A    C  
ATOM    218  O   ALA A  29       2.521 -32.340   8.279  1.00 91.12      A    O  
ATOM    219  CB  ALA A  29       2.493 -35.324   9.704  1.00 91.46      A    C  
ATOM    220  N   ARG A  30       2.831 -33.974   6.769  1.00 92.96      A    N  
ATOM    221  CA  ARG A  30       3.511 -33.115   5.798  1.00 92.29      A    C  
ATOM    222  C   ARG A  30       2.588 -32.022   5.256  1.00 92.68      A    C  
ATOM    223  O   ARG A  30       2.986 -30.858   5.220  1.00 91.12      A    O  
ATOM    224  CB  ARG A  30       4.089 -33.982   4.674  1.00 90.43      A    C  
ATOM    225  CG  ARG A  30       4.988 -33.143   3.774  1.00 82.13      A    C  
ATOM    226  CD  ARG A  30       5.467 -33.969   2.590  1.00 74.87      A    C  
ATOM    227  NE  ARG A  30       6.435 -33.180   1.821  1.00 68.76      A    N  
ATOM    228  CZ  ARG A  30       7.135 -33.595   0.802  1.00 62.76      A    C  
ATOM    229  NH1 ARG A  30       6.955 -34.772   0.242  1.00 56.79      A    N1+
ATOM    230  NH2 ARG A  30       8.074 -32.825   0.321  1.00 57.38      A    N  
ATOM    231  N   LEU A  31       1.369 -32.360   4.878  1.00 92.74      A    N  
ATOM    232  CA  LEU A  31       0.368 -31.384   4.426  1.00 92.97      A    C  
ATOM    233  C   LEU A  31       0.063 -30.343   5.514  1.00 93.53      A    C  
ATOM    234  O   LEU A  31       0.078 -29.135   5.248  1.00 92.60      A    O  
ATOM    235  CB  LEU A  31      -0.921 -32.120   4.012  1.00 92.39      A    C  
ATOM    236  CG  LEU A  31      -0.800 -33.073   2.811  1.00 89.69      A    C  
ATOM    237  CD1 LEU A  31      -2.146 -33.765   2.592  1.00 85.91      A    C  
ATOM    238  CD2 LEU A  31      -0.419 -32.354   1.530  1.00 85.48      A    C  
ATOM    239  N   LEU A  32      -0.126 -30.793   6.748  1.00 93.58      A    N  
ATOM    240  CA  LEU A  32      -0.295 -29.898   7.894  1.00 93.51      A    C  
ATOM    241  C   LEU A  32       0.935 -29.027   8.139  1.00 94.11      A    C  
ATOM    242  O   LEU A  32       0.774 -27.865   8.503  1.00 93.04      A    O  
ATOM    243  CB  LEU A  32      -0.621 -30.730   9.147  1.00 92.29      A    C  
ATOM    244  CG  LEU A  32      -2.113 -31.077   9.267  1.00 86.37      A    C  
ATOM    245  CD1 LEU A  32      -2.305 -32.173  10.305  1.00 81.43      A    C  
ATOM    246  CD2 LEU A  32      -2.938 -29.872   9.720  1.00 80.12      A    C  
ATOM    247  N   THR A  33       2.133 -29.552   7.910  1.00 94.26      A    N  
ATOM    248  CA  THR A  33       3.377 -28.789   8.077  1.00 94.46      A    C  
ATOM    249  C   THR A  33       3.483 -27.661   7.052  1.00 94.61      A    C  
ATOM    250  O   THR A  33       3.881 -26.563   7.422  1.00 93.66      A    O  
ATOM    251  CB  THR A  33       4.612 -29.701   8.023  1.00 93.68      A    C  
ATOM    252  CG2 THR A  33       5.896 -28.953   8.368  1.00 85.26      A    C  
ATOM    253  OG1 THR A  33       4.503 -30.724   8.978  1.00 83.81      A    O  
ATOM    254  N   LYS A  34       3.055 -27.868   5.808  1.00 94.06      A    N  
ATOM    255  CA  LYS A  34       2.988 -26.770   4.820  1.00 93.98      A    C  
ATOM    256  C   LYS A  34       1.997 -25.682   5.253  1.00 94.28      A    C  
ATOM    257  O   LYS A  34       2.316 -24.501   5.194  1.00 93.46      A    O  
ATOM    258  CB  LYS A  34       2.665 -27.324   3.425  1.00 92.97      A    C  
ATOM    259  CG  LYS A  34       2.736 -26.264   2.300  1.00 89.78      A    C  
ATOM    260  CD  LYS A  34       4.151 -25.741   2.001  1.00 86.58      A    C  
ATOM    261  CE  LYS A  34       4.114 -24.744   0.841  1.00 84.47      A    C  
ATOM    262  NZ  LYS A  34       5.451 -24.277   0.367  1.00 79.28      A    N1+
ATOM    263  N   TYR A  35       0.848 -26.075   5.775  1.00 94.30      A    N  
ATOM    264  CA  TYR A  35      -0.101 -25.105   6.328  1.00 94.30      A    C  
ATOM    265  C   TYR A  35       0.432 -24.404   7.590  1.00 94.88      A    C  
ATOM    266  O   TYR A  35       0.212 -23.208   7.775  1.00 94.17      A    O  
ATOM    267  CB  TYR A  35      -1.437 -25.808   6.611  1.00 93.67      A    C  
ATOM    268  CG  TYR A  35      -2.512 -24.877   7.128  1.00 92.87      A    C  
ATOM    269  CD1 TYR A  35      -3.140 -25.117   8.375  1.00 89.73      A    C  
ATOM    270  CD2 TYR A  35      -2.906 -23.748   6.374  1.00 90.07      A    C  
ATOM    271  CE1 TYR A  35      -4.134 -24.255   8.851  1.00 89.16      A    C  
ATOM    272  CE2 TYR A  35      -3.895 -22.877   6.848  1.00 88.66      A    C  
ATOM    273  CZ  TYR A  35      -4.507 -23.135   8.087  1.00 89.59      A    C  
ATOM    274  OH  TYR A  35      -5.477 -22.276   8.557  1.00 87.92      A    O  
ATOM    275  N   ALA A  36       1.184 -25.121   8.422  1.00 94.29      A    N  
ATOM    276  CA  ALA A  36       1.865 -24.548   9.570  1.00 94.37      A    C  
ATOM    277  C   ALA A  36       2.944 -23.542   9.151  1.00 95.01      A    C  
ATOM    278  O   ALA A  36       3.027 -22.482   9.761  1.00 94.05      A    O  
ATOM    279  CB  ALA A  36       2.451 -25.681  10.415  1.00 93.82      A    C  
ATOM    280  N   ALA A  37       3.687 -23.817   8.079  1.00 95.25      A    N  
ATOM    281  CA  ALA A  37       4.659 -22.885   7.517  1.00 95.21      A    C  
ATOM    282  C   ALA A  37       3.982 -21.594   7.038  1.00 95.73      A    C  
ATOM    283  O   ALA A  37       4.440 -20.502   7.375  1.00 94.53      A    O  
ATOM    284  CB  ALA A  37       5.425 -23.580   6.391  1.00 94.18      A    C  
ATOM    285  N   TYR A  38       2.840 -21.693   6.369  1.00 95.52      A    N  
ATOM    286  CA  TYR A  38       2.044 -20.523   5.993  1.00 95.79      A    C  
ATOM    287  C   TYR A  38       1.597 -19.705   7.213  1.00 95.92      A    C  
ATOM    288  O   TYR A  38       1.786 -18.486   7.247  1.00 95.26      A    O  
ATOM    289  CB  TYR A  38       0.817 -20.972   5.180  1.00 95.47      A    C  
ATOM    290  CG  TYR A  38      -0.241 -19.900   5.075  1.00 95.28      A    C  
ATOM    291  CD1 TYR A  38      -1.463 -20.028   5.777  1.00 93.50      A    C  
ATOM    292  CD2 TYR A  38       0.027 -18.721   4.367  1.00 93.73      A    C  
ATOM    293  CE1 TYR A  38      -2.408 -18.988   5.751  1.00 92.94      A    C  
ATOM    294  CE2 TYR A  38      -0.903 -17.674   4.345  1.00 92.91      A    C  
ATOM    295  CZ  TYR A  38      -2.121 -17.808   5.045  1.00 93.28      A    C  
ATOM    296  OH  TYR A  38      -3.019 -16.784   5.038  1.00 91.79      A    O  
ATOM    297  N   LYS A  39       1.039 -20.347   8.223  1.00 95.22      A    N  
ATOM    298  CA  LYS A  39       0.612 -19.645   9.444  1.00 94.90      A    C  
ATOM    299  C   LYS A  39       1.799 -19.024  10.195  1.00 94.88      A    C  
ATOM    300  O   LYS A  39       1.661 -17.921  10.712  1.00 93.89      A    O  
ATOM    301  CB  LYS A  39      -0.165 -20.613  10.341  1.00 94.04      A    C  
ATOM    302  CG  LYS A  39      -1.633 -20.815   9.912  1.00 90.02      A    C  
ATOM    303  CD  LYS A  39      -2.528 -19.692  10.427  1.00 84.37      A    C  
ATOM    304  CE  LYS A  39      -4.014 -20.029  10.217  1.00 79.84      A    C  
ATOM    305  NZ  LYS A  39      -4.900 -19.103  10.970  1.00 72.82      A    N1+
ATOM    306  N   ALA A  40       2.934 -19.704  10.218  1.00 95.21      A    N  
ATOM    307  CA  ALA A  40       4.145 -19.216  10.843  1.00 95.33      A    C  
ATOM    308  C   ALA A  40       4.705 -17.986  10.120  1.00 95.73      A    C  
ATOM    309  O   ALA A  40       4.942 -16.968  10.764  1.00 94.48      A    O  
ATOM    310  CB  ALA A  40       5.171 -20.353  10.891  1.00 94.77      A    C  
ATOM    311  N   VAL A  41       4.840 -18.036   8.794  1.00 95.86      A    N  
ATOM    312  CA  VAL A  41       5.357 -16.887   8.038  1.00 95.79      A    C  
ATOM    313  C   VAL A  41       4.409 -15.700   8.099  1.00 95.81      A    C  
ATOM    314  O   VAL A  41       4.859 -14.568   8.260  1.00 94.50      A    O  
ATOM    315  CB  VAL A  41       5.722 -17.267   6.595  1.00 94.70      A    C  
ATOM    316  CG1 VAL A  41       4.534 -17.374   5.638  1.00 89.54      A    C  
ATOM    317  CG2 VAL A  41       6.718 -16.259   6.016  1.00 89.29      A    C  
ATOM    318  N   ARG A  42       3.099 -15.929   8.079  1.00 96.14      A    N  
ATOM    319  CA  ARG A  42       2.096 -14.883   8.280  1.00 96.08      A    C  
ATOM    320  C   ARG A  42       2.237 -14.238   9.657  1.00 96.13      A    C  
ATOM    321  O   ARG A  42       2.287 -13.020   9.740  1.00 94.59      A    O  
ATOM    322  CB  ARG A  42       0.691 -15.476   8.084  1.00 95.00      A    C  
ATOM    323  CG  ARG A  42      -0.403 -14.415   8.256  1.00 91.77      A    C  
ATOM    324  CD  ARG A  42      -1.787 -15.048   8.142  1.00 90.34      A    C  
ATOM    325  NE  ARG A  42      -2.844 -14.057   8.420  1.00 88.12      A    N  
ATOM    326  CZ  ARG A  42      -3.293 -13.662   9.600  1.00 88.19      A    C  
ATOM    327  NH1 ARG A  42      -2.891 -14.179  10.720  1.00 77.53      A    N1+
ATOM    328  NH2 ARG A  42      -4.175 -12.719   9.658  1.00 82.50      A    N  
ATOM    329  N   ALA A  43       2.356 -15.037  10.707  1.00 94.93      A    N  
ATOM    330  CA  ALA A  43       2.581 -14.525  12.052  1.00 94.67      A    C  
ATOM    331  C   ALA A  43       3.894 -13.743  12.140  1.00 94.89      A    C  
ATOM    332  O   ALA A  43       3.910 -12.625  12.653  1.00 93.16      A    O  
ATOM    333  CB  ALA A  43       2.537 -15.687  13.044  1.00 93.60      A    C  
ATOM    334  N   GLY A  44       4.978 -14.272  11.563  1.00 94.85      A    N  
ATOM    335  CA  GLY A  44       6.268 -13.593  11.510  1.00 94.66      A    C  
ATOM    336  C   GLY A  44       6.230 -12.260  10.765  1.00 95.11      A    C  
ATOM    337  O   GLY A  44       6.780 -11.278  11.248  1.00 93.46      A    O  
ATOM    338  N   SER A  45       5.517 -12.201   9.645  1.00 95.95      A    N  
ATOM    339  CA  SER A  45       5.419 -10.981   8.845  1.00 95.74      A    C  
ATOM    340  C   SER A  45       4.786  -9.806   9.595  1.00 95.66      A    C  
ATOM    341  O   SER A  45       5.159  -8.659   9.369  1.00 93.33      A    O  
ATOM    342  CB  SER A  45       4.662 -11.250   7.539  1.00 94.62      A    C  
ATOM    343  OG  SER A  45       3.266 -11.374   7.734  1.00 81.64      A    O  
ATOM    344  N   ILE A  46       3.878 -10.081  10.528  1.00 95.58      A    N  
ATOM    345  CA  ILE A  46       3.190  -9.055  11.327  1.00 95.10      A    C  
ATOM    346  C   ILE A  46       3.768  -8.862  12.732  1.00 95.13      A    C  
ATOM    347  O   ILE A  46       3.444  -7.874  13.389  1.00 92.74      A    O  
ATOM    348  CB  ILE A  46       1.666  -9.309  11.350  1.00 93.14      A    C  
ATOM    349  CG1 ILE A  46       1.313 -10.639  12.052  1.00 87.27      A    C  
ATOM    350  CG2 ILE A  46       1.095  -9.260   9.928  1.00 86.66      A    C  
ATOM    351  CD1 ILE A  46      -0.188 -10.910  12.175  1.00 83.44      A    C  
ATOM    352  N   HIS A  47       4.661  -9.753  13.180  1.00 94.25      A    N  
ATOM    353  CA  HIS A  47       5.294  -9.710  14.504  1.00 93.96      A    C  
ATOM    354  C   HIS A  47       6.823  -9.570  14.421  1.00 93.86      A    C  
ATOM    355  O   HIS A  47       7.550 -10.185  15.207  1.00 90.76      A    O  
ATOM    356  CB  HIS A  47       4.894 -10.928  15.341  1.00 93.25      A    C  
ATOM    357  CG  HIS A  47       3.435 -11.043  15.650  1.00 93.18      A    C  
ATOM    358  CD2 HIS A  47       2.786 -10.601  16.777  1.00 82.98      A    C  
ATOM    359  ND1 HIS A  47       2.507 -11.692  14.882  1.00 81.31      A    N  
ATOM    360  CE1 HIS A  47       1.328 -11.655  15.524  1.00 84.85      A    C  
ATOM    361  NE2 HIS A  47       1.463 -11.008  16.684  1.00 87.32      A    N  
ATOM    362  N   ASN A  48       7.322  -8.791  13.482  1.00 94.63      A    N  
ATOM    363  CA  ASN A  48       8.739  -8.442  13.360  1.00 94.86      A    C  
ATOM    364  C   ASN A  48       9.669  -9.673  13.271  1.00 94.69      A    C  
ATOM    365  O   ASN A  48      10.728  -9.711  13.903  1.00 90.82      A    O  
ATOM    366  CB  ASN A  48       9.129  -7.486  14.503  1.00 94.10      A    C  
ATOM    367  CG  ASN A  48       8.209  -6.287  14.625  1.00 93.66      A    C  
ATOM    368  ND2 ASN A  48       8.639  -5.130  14.180  1.00 80.99      A    N  
ATOM    369  OD1 ASN A  48       7.109  -6.369  15.139  1.00 80.26      A    O  
ATOM    370  N   ALA A  49       9.249 -10.695  12.519  1.00 93.48      A    N  
ATOM    371  CA  ALA A  49       9.941 -11.976  12.388  1.00 93.44      A    C  
ATOM    372  C   ALA A  49      10.239 -12.681  13.733  1.00 93.78      A    C  
ATOM    373  O   ALA A  49      11.265 -13.349  13.892  1.00 90.19      A    O  
ATOM    374  CB  ALA A  49      11.163 -11.801  11.481  1.00 92.09      A    C  
ATOM    375  N   ASP A  50       9.344 -12.559  14.708  1.00 93.96      A    N  
ATOM    376  CA  ASP A  50       9.524 -13.157  16.028  1.00 93.75      A    C  
ATOM    377  C   ASP A  50       9.402 -14.687  15.985  1.00 94.25      A    C  
ATOM    378  O   ASP A  50       8.310 -15.244  15.823  1.00 93.08      A    O  
ATOM    379  CB  ASP A  50       8.516 -12.541  16.999  1.00 92.51      A    C  
ATOM    380  CG  ASP A  50       8.801 -12.968  18.426  1.00 91.04      A    C  
ATOM    381  OD1 ASP A  50       9.851 -12.540  18.939  1.00 84.08      A    O  
ATOM    382  OD2 ASP A  50       7.972 -13.666  19.026  1.00 84.34      A    O1-
ATOM    383  N   ILE A  51      10.524 -15.386  16.172  1.00 94.34      A    N  
ATOM    384  CA  ILE A  51      10.586 -16.850  16.092  1.00 94.59      A    C  
ATOM    385  C   ILE A  51       9.640 -17.526  17.099  1.00 94.64      A    C  
ATOM    386  O   ILE A  51       8.875 -18.390  16.673  1.00 93.05      A    O  
ATOM    387  CB  ILE A  51      12.041 -17.359  16.203  1.00 93.44      A    C  
ATOM    388  CG1 ILE A  51      12.856 -16.916  14.966  1.00 88.69      A    C  
ATOM    389  CG2 ILE A  51      12.079 -18.889  16.354  1.00 87.21      A    C  
ATOM    390  CD1 ILE A  51      14.352 -17.241  15.051  1.00 77.78      A    C  
ATOM    391  N   PRO A  52       9.601 -17.163  18.402  1.00 93.74      A    N  
ATOM    392  CA  PRO A  52       8.658 -17.763  19.349  1.00 93.34      A    C  
ATOM    393  C   PRO A  52       7.192 -17.645  18.912  1.00 93.66      A    C  
ATOM    394  O   PRO A  52       6.428 -18.595  19.049  1.00 92.40      A    O  
ATOM    395  CB  PRO A  52       8.899 -17.045  20.676  1.00 92.01      A    C  
ATOM    396  CG  PRO A  52      10.348 -16.590  20.576  1.00 89.88      A    C  
ATOM    397  CD  PRO A  52      10.510 -16.270  19.094  1.00 93.00      A    C  
ATOM    398  N   THR A  53       6.804 -16.502  18.357  1.00 93.59      A    N  
ATOM    399  CA  THR A  53       5.440 -16.282  17.860  1.00 93.72      A    C  
ATOM    400  C   THR A  53       5.148 -17.143  16.636  1.00 93.92      A    C  
ATOM    401  O   THR A  53       4.094 -17.781  16.567  1.00 92.58      A    O  
ATOM    402  CB  THR A  53       5.220 -14.801  17.543  1.00 92.74      A    C  
ATOM    403  CG2 THR A  53       3.785 -14.497  17.138  1.00 83.20      A    C  
ATOM    404  OG1 THR A  53       5.457 -14.042  18.712  1.00 83.96      A    O  
ATOM    405  N   MET A  54       6.103 -17.266  15.715  1.00 93.90      A    N  
ATOM    406  CA  MET A  54       5.993 -18.161  14.558  1.00 94.01      A    C  
ATOM    407  C   MET A  54       5.903 -19.626  14.972  1.00 94.29      A    C  
ATOM    408  O   MET A  54       5.062 -20.363  14.453  1.00 93.27      A    O  
ATOM    409  CB  MET A  54       7.182 -17.960  13.621  1.00 93.50      A    C  
ATOM    410  CG  MET A  54       7.137 -16.607  12.890  1.00 91.50      A    C  
ATOM    411  SD  MET A  54       8.350 -16.463  11.551  1.00 90.30      A    S  
ATOM    412  CE  MET A  54       9.856 -16.188  12.490  1.00 80.05      A    C  
ATOM    413  N   GLU A  55       6.699 -20.054  15.941  1.00 93.75      A    N  
ATOM    414  CA  GLU A  55       6.664 -21.416  16.479  1.00 93.60      A    C  
ATOM    415  C   GLU A  55       5.315 -21.730  17.138  1.00 93.46      A    C  
ATOM    416  O   GLU A  55       4.757 -22.808  16.915  1.00 91.98      A    O  
ATOM    417  CB  GLU A  55       7.804 -21.627  17.482  1.00 92.71      A    C  
ATOM    418  CG  GLU A  55       9.159 -21.742  16.792  1.00 89.37      A    C  
ATOM    419  CD  GLU A  55      10.342 -22.006  17.736  1.00 90.67      A    C  
ATOM    420  OE1 GLU A  55      11.430 -22.339  17.243  1.00 83.22      A    O  
ATOM    421  OE2 GLU A  55      10.210 -21.922  18.981  1.00 85.26      A    O1-
ATOM    422  N   LYS A  56       4.745 -20.793  17.893  1.00 92.80      A    N  
ATOM    423  CA  LYS A  56       3.412 -20.940  18.482  1.00 92.24      A    C  
ATOM    424  C   LYS A  56       2.323 -21.044  17.414  1.00 92.26      A    C  
ATOM    425  O   LYS A  56       1.447 -21.892  17.532  1.00 90.68      A    O  
ATOM    426  CB  LYS A  56       3.135 -19.765  19.435  1.00 90.94      A    C  
ATOM    427  CG  LYS A  56       3.765 -19.953  20.827  1.00 83.88      A    C  
ATOM    428  CD  LYS A  56       2.828 -20.723  21.753  1.00 75.64      A    C  
ATOM    429  CE  LYS A  56       3.432 -20.806  23.161  1.00 66.81      A    C  
ATOM    430  NZ  LYS A  56       2.394 -21.041  24.206  1.00 58.47      A    N1+
ATOM    431  N   ALA A  57       2.399 -20.231  16.358  1.00 92.27      A    N  
ATOM    432  CA  ALA A  57       1.462 -20.290  15.244  1.00 91.76      A    C  
ATOM    433  C   ALA A  57       1.538 -21.633  14.497  1.00 92.29      A    C  
ATOM    434  O   ALA A  57       0.506 -22.247  14.212  1.00 90.69      A    O  
ATOM    435  CB  ALA A  57       1.736 -19.108  14.310  1.00 91.44      A    C  
ATOM    436  N   ALA A  58       2.752 -22.131  14.246  1.00 92.78      A    N  
ATOM    437  CA  ALA A  58       2.961 -23.441  13.653  1.00 92.54      A    C  
ATOM    438  C   ALA A  58       2.432 -24.563  14.561  1.00 92.76      A    C  
ATOM    439  O   ALA A  58       1.688 -25.434  14.107  1.00 91.13      A    O  
ATOM    440  CB  ALA A  58       4.454 -23.611  13.358  1.00 92.33      A    C  
ATOM    441  N   LEU A  59       2.744 -24.504  15.855  1.00 91.74      A    N  
ATOM    442  CA  LEU A  59       2.310 -25.496  16.835  1.00 91.61      A    C  
ATOM    443  C   LEU A  59       0.782 -25.564  16.945  1.00 91.64      A    C  
ATOM    444  O   LEU A  59       0.234 -26.659  17.023  1.00 89.56      A    O  
ATOM    445  CB  LEU A  59       2.966 -25.177  18.183  1.00 90.49      A    C  
ATOM    446  CG  LEU A  59       2.701 -26.240  19.267  1.00 86.91      A    C  
ATOM    447  CD1 LEU A  59       3.322 -27.586  18.918  1.00 81.90      A    C  
ATOM    448  CD2 LEU A  59       3.291 -25.772  20.588  1.00 81.42      A    C  
ATOM    449  N   ALA A  60       0.095 -24.437  16.894  1.00 89.85      A    N  
ATOM    450  CA  ALA A  60      -1.365 -24.395  16.923  1.00 88.26      A    C  
ATOM    451  C   ALA A  60      -1.989 -25.150  15.741  1.00 88.66      A    C  
ATOM    452  O   ALA A  60      -2.986 -25.862  15.907  1.00 86.46      A    O  
ATOM    453  CB  ALA A  60      -1.807 -22.923  16.941  1.00 86.91      A    C  
ATOM    454  N   VAL A  61      -1.388 -25.061  14.563  1.00 89.64      A    N  
ATOM    455  CA  VAL A  61      -1.828 -25.814  13.376  1.00 88.94      A    C  
ATOM    456  C   VAL A  61      -1.524 -27.300  13.510  1.00 89.41      A    C  
ATOM    457  O   VAL A  61      -2.360 -28.136  13.156  1.00 88.25      A    O  
ATOM    458  CB  VAL A  61      -1.171 -25.244  12.112  1.00 88.27      A    C  
ATOM    459  CG1 VAL A  61      -1.434 -26.101  10.876  1.00 82.49      A    C  
ATOM    460  CG2 VAL A  61      -1.697 -23.828  11.834  1.00 83.32      A    C  
ATOM    461  N   LEU A  62      -0.343 -27.645  14.019  1.00 90.73      A    N  
ATOM    462  CA  LEU A  62       0.130 -29.022  14.125  1.00 90.31      A    C  
ATOM    463  C   LEU A  62      -0.481 -29.785  15.304  1.00 90.48      A    C  
ATOM    464  O   LEU A  62      -0.407 -31.012  15.346  1.00 88.02      A    O  
ATOM    465  CB  LEU A  62       1.665 -29.012  14.205  1.00 89.61      A    C  
ATOM    466  CG  LEU A  62       2.346 -28.494  12.925  1.00 89.35      A    C  
ATOM    467  CD1 LEU A  62       3.832 -28.287  13.187  1.00 85.90      A    C  
ATOM    468  CD2 LEU A  62       2.181 -29.472  11.759  1.00 86.06      A    C  
ATOM    469  N   LEU A  63      -1.127 -29.078  16.220  1.00 89.31      A    N  
ATOM    470  CA  LEU A  63      -1.662 -29.626  17.464  1.00 88.35      A    C  
ATOM    471  C   LEU A  63      -2.464 -30.938  17.312  1.00 88.79      A    C  
ATOM    472  O   LEU A  63      -2.265 -31.827  18.144  1.00 85.61      A    O  
ATOM    473  CB  LEU A  63      -2.487 -28.530  18.157  1.00 86.45      A    C  
ATOM    474  CG  LEU A  63      -2.627 -28.740  19.670  1.00 81.53      A    C  
ATOM    475  CD1 LEU A  63      -1.319 -28.444  20.401  1.00 77.89      A    C  
ATOM    476  CD2 LEU A  63      -3.698 -27.815  20.229  1.00 76.96      A    C  
ATOM    477  N   PRO A  64      -3.312 -31.152  16.274  1.00 87.89      A    N  
ATOM    478  CA  PRO A  64      -4.018 -32.420  16.076  1.00 85.60      A    C  
ATOM    479  C   PRO A  64      -3.096 -33.625  15.881  1.00 86.48      A    C  
ATOM    480  O   PRO A  64      -3.465 -34.729  16.265  1.00 82.12      A    O  
ATOM    481  CB  PRO A  64      -4.916 -32.208  14.850  1.00 83.58      A    C  
ATOM    482  CG  PRO A  64      -5.107 -30.702  14.801  1.00 82.12      A    C  
ATOM    483  CD  PRO A  64      -3.761 -30.178  15.297  1.00 85.68      A    C  
ATOM    484  N   MET A  65      -1.898 -33.418  15.326  1.00 86.41      A    N  
ATOM    485  CA  MET A  65      -0.919 -34.475  15.030  1.00 86.50      A    C  
ATOM    486  C   MET A  65       0.152 -34.627  16.116  1.00 87.74      A    C  
ATOM    487  O   MET A  65       0.934 -35.581  16.081  1.00 84.06      A    O  
ATOM    488  CB  MET A  65      -0.272 -34.198  13.665  1.00 84.40      A    C  
ATOM    489  CG  MET A  65      -1.273 -34.318  12.507  1.00 80.09      A    C  
ATOM    490  SD  MET A  65      -1.893 -35.996  12.203  1.00 75.54      A    S  
ATOM    491  CE  MET A  65      -0.488 -36.706  11.298  1.00 64.71      A    C  
ATOM    492  N   VAL A  66       0.195 -33.738  17.081  1.00 86.10      A    N  
ATOM    493  CA  VAL A  66       1.165 -33.808  18.177  1.00 85.91      A    C  
ATOM    494  C   VAL A  66       0.794 -34.946  19.127  1.00 85.30      A    C  
ATOM    495  O   VAL A  66      -0.290 -34.954  19.717  1.00 81.98      A    O  
ATOM    496  CB  VAL A  66       1.281 -32.465  18.918  1.00 84.69      A    C  
ATOM    497  CG1 VAL A  66       2.176 -32.561  20.143  1.00 78.59      A    C  
ATOM    498  CG2 VAL A  66       1.887 -31.397  17.997  1.00 80.44      A    C  
ATOM    499  N   SER A  67       1.721 -35.880  19.311  1.00 84.90      A    N  
ATOM    500  CA  SER A  67       1.629 -36.943  20.301  1.00 83.48      A    C  
ATOM    501  C   SER A  67       2.548 -36.695  21.489  1.00 83.71      A    C  
ATOM    502  O   SER A  67       3.534 -35.947  21.419  1.00 79.65      A    O  
ATOM    503  CB  SER A  67       1.891 -38.311  19.657  1.00 79.88      A    C  
ATOM    504  OG  SER A  67       3.227 -38.449  19.238  1.00 72.13      A    O  
ATOM    505  N   THR A  68       2.220 -37.327  22.607  1.00 81.86      A    N  
ATOM    506  CA  THR A  68       3.037 -37.331  23.821  1.00 80.21      A    C  
ATOM    507  C   THR A  68       3.138 -38.748  24.361  1.00 80.33      A    C  
ATOM    508  O   THR A  68       2.190 -39.536  24.234  1.00 74.96      A    O  
ATOM    509  CB  THR A  68       2.481 -36.396  24.904  1.00 76.27      A    C  
ATOM    510  CG2 THR A  68       2.626 -34.923  24.517  1.00 67.90      A    C  
ATOM    511  OG1 THR A  68       1.106 -36.632  25.139  1.00 67.82      A    O  
ATOM    512  N   ALA A  69       4.257 -39.073  24.981  1.00 78.69      A    N  
ATOM    513  CA  ALA A  69       4.454 -40.379  25.584  1.00 76.55      A    C  
ATOM    514  C   ALA A  69       3.499 -40.586  26.766  1.00 76.10      A    C  
ATOM    515  O   ALA A  69       3.459 -39.788  27.701  1.00 69.83      A    O  
ATOM    516  CB  ALA A  69       5.917 -40.534  25.996  1.00 72.02      A    C  
ATOM    517  N   ALA A  70       2.781 -41.684  26.743  1.00 73.06      A    N  
ATOM    518  CA  ALA A  70       2.041 -42.160  27.894  1.00 70.29      A    C  
ATOM    519  C   ALA A  70       2.950 -42.940  28.853  1.00 70.12      A    C  
ATOM    520  O   ALA A  70       4.022 -43.432  28.500  1.00 62.90      A    O  
ATOM    521  CB  ALA A  70       0.874 -43.030  27.409  1.00 64.82      A    C  
ATOM    522  N   SER A  71       2.460 -43.127  30.063  1.00 65.14      A    N  
ATOM    523  CA  SER A  71       3.042 -44.089  30.994  1.00 62.78      A    C  
ATOM    524  C   SER A  71       3.022 -45.498  30.387  1.00 62.38      A    C  
ATOM    525  O   SER A  71       1.955 -46.094  30.245  1.00 55.99      A    O  
ATOM    526  CB  SER A  71       2.263 -44.056  32.312  1.00 57.85      A    C  
ATOM    527  OG  SER A  71       0.878 -44.232  32.077  1.00 52.94      A    O  
ATOM    528  N   GLY A  72       4.188 -46.013  30.022  1.00 61.59      A    N  
ATOM    529  CA  GLY A  72       4.349 -47.310  29.354  1.00 59.39      A    C  
ATOM    530  C   GLY A  72       4.993 -47.238  27.964  1.00 60.20      A    C  
ATOM    531  O   GLY A  72       5.266 -48.283  27.374  1.00 54.40      A    O  
ATOM    532  N   GLY A  73       5.272 -46.048  27.468  1.00 64.65      A    N  
ATOM    533  CA  GLY A  73       6.028 -45.837  26.235  1.00 64.39      A    C  
ATOM    534  C   GLY A  73       5.194 -45.832  24.947  1.00 66.61      A    C  
ATOM    535  O   GLY A  73       5.769 -45.748  23.874  1.00 60.65      A    O  
ATOM    536  N   ALA A  74       3.874 -45.928  25.052  1.00 70.44      A    N  
ATOM    537  CA  ALA A  74       3.011 -45.726  23.892  1.00 72.32      A    C  
ATOM    538  C   ALA A  74       2.810 -44.224  23.633  1.00 74.65      A    C  
ATOM    539  O   ALA A  74       2.631 -43.447  24.569  1.00 69.68      A    O  
ATOM    540  CB  ALA A  74       1.675 -46.455  24.127  1.00 67.73      A    C  
ATOM    541  N   GLU A  75       2.779 -43.858  22.373  1.00 78.12      A    N  
ATOM    542  CA  GLU A  75       2.417 -42.499  21.981  1.00 78.64      A    C  
ATOM    543  C   GLU A  75       0.895 -42.318  22.012  1.00 80.50      A    C  
ATOM    544  O   GLU A  75       0.151 -43.139  21.476  1.00 78.18      A    O  
ATOM    545  CB  GLU A  75       2.982 -42.186  20.587  1.00 76.04      A    C  
ATOM    546  CG  GLU A  75       4.515 -42.042  20.569  1.00 72.74      A    C  
ATOM    547  CD  GLU A  75       5.011 -40.804  21.337  1.00 70.33      A    C  
ATOM    548  OE1 GLU A  75       6.117 -40.854  21.908  1.00 61.89      A    O  
ATOM    549  OE2 GLU A  75       4.309 -39.778  21.368  1.00 64.94      A    O1-
ATOM    550  N   ILE A  76       0.436 -41.239  22.621  1.00 76.44      A    N  
ATOM    551  CA  ILE A  76      -0.980 -40.879  22.661  1.00 77.94      A    C  
ATOM    552  C   ILE A  76      -1.183 -39.542  21.950  1.00 79.16      A    C  
ATOM    553  O   ILE A  76      -0.645 -38.514  22.364  1.00 77.43      A    O  
ATOM    554  CB  ILE A  76      -1.542 -40.861  24.091  1.00 74.96      A    C  
ATOM    555  CG1 ILE A  76      -1.401 -42.260  24.738  1.00 66.76      A    C  
ATOM    556  CG2 ILE A  76      -3.021 -40.420  24.078  1.00 65.54      A    C  
ATOM    557  CD1 ILE A  76      -2.014 -42.370  26.138  1.00 58.86      A    C  
ATOM    558  N   ILE A  77      -2.041 -39.559  20.940  1.00 80.66      A    N  
ATOM    559  CA  ILE A  77      -2.574 -38.351  20.309  1.00 80.41      A    C  
ATOM    560  C   ILE A  77      -3.898 -38.025  20.989  1.00 81.27      A    C  
ATOM    561  O   ILE A  77      -4.871 -38.754  20.835  1.00 78.62      A    O  
ATOM    562  CB  ILE A  77      -2.710 -38.539  18.783  1.00 78.12      A    C  
ATOM    563  CG1 ILE A  77      -1.357 -38.953  18.149  1.00 73.55      A    C  
ATOM    564  CG2 ILE A  77      -3.226 -37.230  18.156  1.00 73.00      A    C  
ATOM    565  CD1 ILE A  77      -1.430 -39.267  16.661  1.00 66.36      A    C  
ATOM    566  N   LYS A  78      -3.946 -36.941  21.754  1.00 77.59      A    N  
ATOM    567  CA  LYS A  78      -5.221 -36.445  22.277  1.00 76.78      A    C  
ATOM    568  C   LYS A  78      -6.030 -35.839  21.133  1.00 77.66      A    C  
ATOM    569  O   LYS A  78      -5.539 -34.906  20.504  1.00 75.92      A    O  
ATOM    570  CB  LYS A  78      -5.019 -35.414  23.398  1.00 74.43      A    C  
ATOM    571  CG  LYS A  78      -4.801 -36.086  24.755  1.00 68.50      A    C  
ATOM    572  CD  LYS A  78      -4.704 -35.015  25.849  1.00 63.96      A    C  
ATOM    573  CE  LYS A  78      -4.562 -35.644  27.233  1.00 55.76      A    C  
ATOM    574  NZ  LYS A  78      -4.425 -34.601  28.291  1.00 48.51      A    N1+
ATOM    575  N   PRO A  79      -7.257 -36.330  20.861  1.00 78.36      A    N  
ATOM    576  CA  PRO A  79      -8.129 -35.729  19.862  1.00 77.77      A    C  
ATOM    577  C   PRO A  79      -8.561 -34.328  20.313  1.00 78.95      A    C  
ATOM    578  O   PRO A  79      -8.630 -34.034  21.507  1.00 75.53      A    O  
ATOM    579  CB  PRO A  79      -9.304 -36.696  19.721  1.00 73.87      A    C  
ATOM    580  CG  PRO A  79      -9.393 -37.357  21.096  1.00 72.04      A    C  
ATOM    581  CD  PRO A  79      -7.941 -37.416  21.547  1.00 75.74      A    C  
ATOM    582  N   ILE A  80      -8.840 -33.481  19.343  1.00 77.14      A    N  
ATOM    583  CA  ILE A  80      -9.350 -32.132  19.553  1.00 76.82      A    C  
ATOM    584  C   ILE A  80     -10.717 -32.064  18.879  1.00 76.96      A    C  
ATOM    585  O   ILE A  80     -10.801 -32.128  17.655  1.00 73.51      A    O  
ATOM    586  CB  ILE A  80      -8.387 -31.069  18.992  1.00 74.43      A    C  
ATOM    587  CG1 ILE A  80      -7.005 -31.173  19.675  1.00 71.70      A    C  
ATOM    588  CG2 ILE A  80      -8.972 -29.661  19.183  1.00 70.77      A    C  
ATOM    589  CD1 ILE A  80      -5.949 -30.292  19.016  1.00 64.44      A    C  
ATOM    590  N   THR A  81     -11.757 -31.958  19.675  1.00 73.17      A    N  
ATOM    591  CA  THR A  81     -13.152 -31.924  19.209  1.00 72.22      A    C  
ATOM    592  C   THR A  81     -13.863 -30.619  19.566  1.00 73.25      A    C  
ATOM    593  O   THR A  81     -14.903 -30.320  18.988  1.00 68.00      A    O  
ATOM    594  CB  THR A  81     -13.941 -33.116  19.756  1.00 68.72      A    C  
ATOM    595  CG2 THR A  81     -13.396 -34.445  19.233  1.00 61.65      A    C  
ATOM    596  OG1 THR A  81     -13.880 -33.164  21.166  1.00 62.81      A    O  
ATOM    597  N   SER A  82     -13.290 -29.842  20.479  1.00 73.27      A    N  
ATOM    598  CA  SER A  82     -13.853 -28.580  20.941  1.00 73.02      A    C  
ATOM    599  C   SER A  82     -12.763 -27.519  21.155  1.00 74.16      A    C  
ATOM    600  O   SER A  82     -11.576 -27.830  21.269  1.00 70.80      A    O  
ATOM    601  CB  SER A  82     -14.631 -28.824  22.239  1.00 70.10      A    C  
ATOM    602  OG  SER A  82     -13.765 -29.097  23.314  1.00 64.50      A    O  
ATOM    603  N   ALA A  83     -13.162 -26.265  21.275  1.00 76.52      A    N  
ATOM    604  CA  ALA A  83     -12.270 -25.173  21.656  1.00 76.07      A    C  
ATOM    605  C   ALA A  83     -11.600 -25.410  23.023  1.00 79.03      A    C  
ATOM    606  O   ALA A  83     -10.421 -25.117  23.208  1.00 77.15      A    O  
ATOM    607  CB  ALA A  83     -13.086 -23.871  21.653  1.00 72.48      A    C  
ATOM    608  N   GLY A  84     -12.325 -26.020  23.954  1.00 76.29      A    N  
ATOM    609  CA  GLY A  84     -11.787 -26.403  25.262  1.00 76.55      A    C  
ATOM    610  C   GLY A  84     -10.687 -27.466  25.169  1.00 80.07      A    C  
ATOM    611  O   GLY A  84      -9.649 -27.328  25.820  1.00 77.57      A    O  
ATOM    612  N   ASP A  85     -10.863 -28.476  24.314  1.00 79.33      A    N  
ATOM    613  CA  ASP A  85      -9.842 -29.503  24.071  1.00 78.63      A    C  
ATOM    614  C   ASP A  85      -8.591 -28.899  23.438  1.00 81.48      A    C  
ATOM    615  O   ASP A  85      -7.474 -29.198  23.864  1.00 79.56      A    O  
ATOM    616  CB  ASP A  85     -10.378 -30.598  23.141  1.00 75.76      A    C  
ATOM    617  CG  ASP A  85     -11.507 -31.435  23.718  1.00 72.48      A    C  
ATOM    618  OD1 ASP A  85     -11.544 -31.622  24.951  1.00 66.58      A    O  
ATOM    619  OD2 ASP A  85     -12.322 -31.895  22.881  1.00 67.34      A    O1-
ATOM    620  N   PHE A  86      -8.776 -28.008  22.470  1.00 82.66      A    N  
ATOM    621  CA  PHE A  86      -7.677 -27.289  21.841  1.00 82.91      A    C  
ATOM    622  C   PHE A  86      -6.880 -26.510  22.888  1.00 84.59      A    C  
ATOM    623  O   PHE A  86      -5.671 -26.719  23.022  1.00 83.89      A    O  
ATOM    624  CB  PHE A  86      -8.202 -26.343  20.752  1.00 80.99      A    C  
ATOM    625  CG  PHE A  86      -7.104 -25.530  20.088  1.00 81.61      A    C  
ATOM    626  CD1 PHE A  86      -6.655 -24.315  20.656  1.00 77.29      A    C  
ATOM    627  CD2 PHE A  86      -6.480 -26.001  18.920  1.00 77.61      A    C  
ATOM    628  CE1 PHE A  86      -5.602 -23.595  20.069  1.00 74.92      A    C  
ATOM    629  CE2 PHE A  86      -5.434 -25.285  18.324  1.00 75.47      A    C  
ATOM    630  CZ  PHE A  86      -4.991 -24.084  18.907  1.00 76.79      A    C  
ATOM    631  N   LYS A  87      -7.545 -25.692  23.663  1.00 79.10      A    N  
ATOM    632  CA  LYS A  87      -6.922 -24.829  24.663  1.00 80.45      A    C  
ATOM    633  C   LYS A  87      -6.175 -25.647  25.724  1.00 81.70      A    C  
ATOM    634  O   LYS A  87      -5.019 -25.364  26.024  1.00 81.47      A    O  
ATOM    635  CB  LYS A  87      -8.011 -23.922  25.257  1.00 79.44      A    C  
ATOM    636  CG  LYS A  87      -7.412 -22.731  25.998  1.00 74.87      A    C  
ATOM    637  CD  LYS A  87      -8.526 -21.789  26.454  1.00 74.06      A    C  
ATOM    638  CE  LYS A  87      -7.906 -20.568  27.117  1.00 65.77      A    C  
ATOM    639  NZ  LYS A  87      -8.922 -19.557  27.456  1.00 58.30      A    N1+
ATOM    640  N   SER A  88      -6.805 -26.698  26.209  1.00 80.90      A    N  
ATOM    641  CA  SER A  88      -6.184 -27.582  27.204  1.00 79.78      A    C  
ATOM    642  C   SER A  88      -4.943 -28.296  26.662  1.00 80.97      A    C  
ATOM    643  O   SER A  88      -3.939 -28.388  27.368  1.00 79.25      A    O  
ATOM    644  CB  SER A  88      -7.206 -28.598  27.723  1.00 78.82      A    C  
ATOM    645  OG  SER A  88      -7.473 -29.621  26.793  1.00 68.82      A    O  
ATOM    646  N   LYS A  89      -4.971 -28.765  25.414  1.00 81.33      A    N  
ATOM    647  CA  LYS A  89      -3.815 -29.417  24.780  1.00 81.56      A    C  
ATOM    648  C   LYS A  89      -2.707 -28.406  24.478  1.00 82.29      A    C  
ATOM    649  O   LYS A  89      -1.553 -28.684  24.785  1.00 80.95      A    O  
ATOM    650  CB  LYS A  89      -4.278 -30.196  23.545  1.00 80.14      A    C  
ATOM    651  CG  LYS A  89      -3.154 -31.074  22.968  1.00 81.17      A    C  
ATOM    652  CD  LYS A  89      -3.648 -31.968  21.817  1.00 81.40      A    C  
ATOM    653  CE  LYS A  89      -2.481 -32.774  21.244  1.00 77.58      A    C  
ATOM    654  NZ  LYS A  89      -2.873 -33.634  20.105  1.00 73.24      A    N1+
ATOM    655  N   PHE A  90      -3.046 -27.257  23.956  1.00 86.47      A    N  
ATOM    656  CA  PHE A  90      -2.106 -26.213  23.564  1.00 86.52      A    C  
ATOM    657  C   PHE A  90      -1.343 -25.604  24.749  1.00 86.88      A    C  
ATOM    658  O   PHE A  90      -0.146 -25.341  24.651  1.00 83.94      A    O  
ATOM    659  CB  PHE A  90      -2.876 -25.123  22.807  1.00 85.11      A    C  
ATOM    660  CG  PHE A  90      -1.985 -24.086  22.153  1.00 86.59      A    C  
ATOM    661  CD1 PHE A  90      -1.960 -22.755  22.623  1.00 82.85      A    C  
ATOM    662  CD2 PHE A  90      -1.189 -24.444  21.057  1.00 82.27      A    C  
ATOM    663  CE1 PHE A  90      -1.148 -21.802  21.996  1.00 81.12      A    C  
ATOM    664  CE2 PHE A  90      -0.370 -23.493  20.422  1.00 81.65      A    C  
ATOM    665  CZ  PHE A  90      -0.362 -22.173  20.892  1.00 83.31      A    C  
ATOM    666  N   GLU A  91      -2.008 -25.447  25.878  1.00 83.91      A    N  
ATOM    667  CA  GLU A  91      -1.408 -24.930  27.110  1.00 82.43      A    C  
ATOM    668  C   GLU A  91      -0.755 -26.023  27.986  1.00 82.99      A    C  
ATOM    669  O   GLU A  91      -0.134 -25.722  29.004  1.00 79.05      A    O  
ATOM    670  CB  GLU A  91      -2.477 -24.150  27.899  1.00 80.37      A    C  
ATOM    671  CG  GLU A  91      -2.986 -22.886  27.163  1.00 77.10      A    C  
ATOM    672  CD  GLU A  91      -4.105 -22.133  27.916  1.00 74.89      A    C  
ATOM    673  OE1 GLU A  91      -4.589 -21.110  27.388  1.00 66.00      A    O  
ATOM    674  OE2 GLU A  91      -4.499 -22.567  29.025  1.00 70.55      A    O1-
ATOM    675  N   SER A  92      -0.886 -27.301  27.615  1.00 84.15      A    N  
ATOM    676  CA  SER A  92      -0.461 -28.398  28.473  1.00 81.91      A    C  
ATOM    677  C   SER A  92       1.052 -28.627  28.464  1.00 81.97      A    C  
ATOM    678  O   SER A  92       1.650 -28.805  27.407  1.00 75.41      A    O  
ATOM    679  CB  SER A  92      -1.201 -29.702  28.137  1.00 78.29      A    C  
ATOM    680  OG  SER A  92      -0.800 -30.259  26.909  1.00 71.06      A    O  
ATOM    681  N   GLY A  93       1.645 -28.714  29.630  1.00 80.94      A    N  
ATOM    682  CA  GLY A  93       2.951 -29.315  29.889  1.00 80.23      A    C  
ATOM    683  C   GLY A  93       4.063 -28.960  28.894  1.00 82.73      A    C  
ATOM    684  O   GLY A  93       4.469 -27.801  28.787  1.00 76.08      A    O  
ATOM    685  N   ASP A  94       4.561 -29.982  28.207  1.00 83.43      A    N  
ATOM    686  CA  ASP A  94       5.634 -29.863  27.226  1.00 83.35      A    C  
ATOM    687  C   ASP A  94       5.165 -29.196  25.924  1.00 85.43      A    C  
ATOM    688  O   ASP A  94       5.911 -28.407  25.349  1.00 81.16      A    O  
ATOM    689  CB  ASP A  94       6.235 -31.249  26.957  1.00 78.34      A    C  
ATOM    690  CG  ASP A  94       6.970 -31.832  28.175  1.00 74.83      A    C  
ATOM    691  OD1 ASP A  94       7.298 -31.056  29.113  1.00 68.71      A    O  
ATOM    692  OD2 ASP A  94       7.203 -33.057  28.169  1.00 71.30      A    O1-
ATOM    693  N   ILE A  95       3.920 -29.423  25.520  1.00 83.79      A    N  
ATOM    694  CA  ILE A  95       3.332 -28.784  24.328  1.00 83.79      A    C  
ATOM    695  C   ILE A  95       3.231 -27.274  24.540  1.00 85.01      A    C  
ATOM    696  O   ILE A  95       3.652 -26.501  23.686  1.00 81.67      A    O  
ATOM    697  CB  ILE A  95       1.964 -29.403  23.980  1.00 82.55      A    C  
ATOM    698  CG1 ILE A  95       2.075 -30.937  23.770  1.00 81.43      A    C  
ATOM    699  CG2 ILE A  95       1.389 -28.728  22.722  1.00 81.01      A    C  
ATOM    700  CD1 ILE A  95       0.733 -31.645  23.554  1.00 75.75      A    C  
ATOM    701  N   GLY A  96       2.775 -26.845  25.693  1.00 83.67      A    N  
ATOM    702  CA  GLY A  96       2.711 -25.421  26.043  1.00 82.16      A    C  
ATOM    703  C   GLY A  96       4.069 -24.723  26.089  1.00 84.45      A    C  
ATOM    704  O   GLY A  96       4.165 -23.518  25.855  1.00 81.52      A    O  
ATOM    705  N   ARG A  97       5.143 -25.493  26.347  1.00 85.48      A    N  
ATOM    706  CA  ARG A  97       6.532 -25.016  26.301  1.00 84.71      A    C  
ATOM    707  C   ARG A  97       7.211 -25.226  24.947  1.00 86.00      A    C  
ATOM    708  O   ARG A  97       8.347 -24.790  24.793  1.00 82.46      A    O  
ATOM    709  CB  ARG A  97       7.333 -25.674  27.436  1.00 82.63      A    C  
ATOM    710  CG  ARG A  97       6.910 -25.107  28.806  1.00 76.98      A    C  
ATOM    711  CD  ARG A  97       7.711 -25.738  29.947  1.00 73.61      A    C  
ATOM    712  NE  ARG A  97       7.185 -27.084  30.290  1.00 63.86      A    N  
ATOM    713  CZ  ARG A  97       7.654 -27.883  31.245  1.00 57.89      A    C  
ATOM    714  NH1 ARG A  97       8.664 -27.536  31.995  1.00 52.10      A    N1+
ATOM    715  NH2 ARG A  97       7.105 -29.041  31.455  1.00 50.77      A    N  
ATOM    716  N   ASN A  98       6.550 -25.887  24.012  1.00 87.45      A    N  
ATOM    717  CA  ASN A  98       7.108 -26.318  22.735  1.00 87.69      A    C  
ATOM    718  C   ASN A  98       8.428 -27.108  22.890  1.00 88.62      A    C  
ATOM    719  O   ASN A  98       9.370 -26.929  22.120  1.00 84.16      A    O  
ATOM    720  CB  ASN A  98       7.194 -25.105  21.779  1.00 85.25      A    C  
ATOM    721  CG  ASN A  98       7.484 -25.518  20.354  1.00 86.76      A    C  
ATOM    722  ND2 ASN A  98       8.137 -24.660  19.598  1.00 80.72      A    N  
ATOM    723  OD1 ASN A  98       7.130 -26.592  19.900  1.00 81.87      A    O  
ATOM    724  N   GLN A  99       8.525 -27.960  23.919  1.00 87.47      A    N  
ATOM    725  CA  GLN A  99       9.721 -28.752  24.199  1.00 85.92      A    C  
ATOM    726  C   GLN A  99       9.363 -30.171  24.628  1.00 85.39      A    C  
ATOM    727  O   GLN A  99       8.601 -30.371  25.573  1.00 80.31      A    O  
ATOM    728  CB  GLN A  99      10.584 -28.086  25.276  1.00 83.34      A    C  
ATOM    729  CG  GLN A  99      11.399 -26.918  24.723  1.00 76.66      A    C  
ATOM    730  CD  GLN A  99      12.392 -26.335  25.732  1.00 73.48      A    C  
ATOM    731  NE2 GLN A  99      13.194 -25.384  25.318  1.00 62.92      A    N  
ATOM    732  OE1 GLN A  99      12.473 -26.717  26.891  1.00 64.78      A    O  
ATOM    733  N   MET A 100       9.959 -31.136  23.971  1.00 86.68      A    N  
ATOM    734  CA  MET A 100       9.855 -32.540  24.339  1.00 85.40      A    C  
ATOM    735  C   MET A 100      10.808 -32.834  25.504  1.00 85.40      A    C  
ATOM    736  O   MET A 100      12.011 -33.010  25.301  1.00 80.52      A    O  
ATOM    737  CB  MET A 100      10.178 -33.439  23.136  1.00 83.37      A    C  
ATOM    738  CG  MET A 100       9.256 -33.204  21.937  1.00 81.11      A    C  
ATOM    739  SD  MET A 100       9.641 -34.338  20.567  1.00 80.65      A    S  
ATOM    740  CE  MET A 100       8.627 -33.600  19.255  1.00 70.96      A    C  
ATOM    741  N   GLY A 101      10.293 -32.907  26.704  1.00 82.03      A    N  
ATOM    742  CA  GLY A 101      11.098 -33.202  27.897  1.00 79.97      A    C  
ATOM    743  C   GLY A 101      11.783 -34.573  27.863  1.00 80.47      A    C  
ATOM    744  O   GLY A 101      12.842 -34.752  28.462  1.00 73.55      A    O  
ATOM    745  N   ASP A 102      11.219 -35.531  27.132  1.00 82.21      A    N  
ATOM    746  CA  ASP A 102      11.726 -36.895  26.965  1.00 79.50      A    C  
ATOM    747  C   ASP A 102      12.721 -37.063  25.810  1.00 79.82      A    C  
ATOM    748  O   ASP A 102      13.456 -38.049  25.769  1.00 71.22      A    O  
ATOM    749  CB  ASP A 102      10.523 -37.846  26.849  1.00 74.40      A    C  
ATOM    750  CG  ASP A 102       9.563 -37.549  25.682  1.00 68.78      A    C  
ATOM    751  OD1 ASP A 102       9.639 -36.482  25.055  1.00 61.43      A    O  
ATOM    752  OD2 ASP A 102       8.692 -38.406  25.427  1.00 65.69      A    O1-
ATOM    753  N   ALA A 103      12.800 -36.081  24.896  1.00 79.31      A    N  
ATOM    754  CA  ALA A 103      13.627 -36.127  23.697  1.00 77.71      A    C  
ATOM    755  C   ALA A 103      14.723 -35.045  23.681  1.00 78.08      A    C  
ATOM    756  O   ALA A 103      14.902 -34.321  22.700  1.00 71.00      A    O  
ATOM    757  CB  ALA A 103      12.715 -36.109  22.468  1.00 74.15      A    C  
ATOM    758  N   SER A 104      15.466 -34.926  24.774  1.00 79.90      A    N  
ATOM    759  CA  SER A 104      16.615 -34.010  24.889  1.00 78.49      A    C  
ATOM    760  C   SER A 104      16.326 -32.541  24.525  1.00 79.97      A    C  
ATOM    761  O   SER A 104      17.199 -31.834  24.017  1.00 71.06      A    O  
ATOM    762  CB  SER A 104      17.851 -34.577  24.157  1.00 72.33      A    C  
ATOM    763  OG  SER A 104      17.622 -34.826  22.786  1.00 63.31      A    O  
ATOM    764  N   GLY A 105      15.112 -32.058  24.783  1.00 80.06      A    N  
ATOM    765  CA  GLY A 105      14.695 -30.684  24.525  1.00 80.40      A    C  
ATOM    766  C   GLY A 105      14.448 -30.356  23.051  1.00 83.86      A    C  
ATOM    767  O   GLY A 105      14.495 -29.183  22.686  1.00 79.08      A    O  
ATOM    768  N   LEU A 106      14.188 -31.363  22.212  1.00 84.95      A    N  
ATOM    769  CA  LEU A 106      13.685 -31.118  20.860  1.00 86.23      A    C  
ATOM    770  C   LEU A 106      12.365 -30.363  20.930  1.00 88.04      A    C  
ATOM    771  O   LEU A 106      11.507 -30.652  21.754  1.00 84.91      A    O  
ATOM    772  CB  LEU A 106      13.495 -32.457  20.114  1.00 83.79      A    C  
ATOM    773  CG  LEU A 106      14.776 -32.948  19.424  1.00 80.88      A    C  
ATOM    774  CD1 LEU A 106      14.647 -34.432  19.062  1.00 75.73      A    C  
ATOM    775  CD2 LEU A 106      15.046 -32.178  18.135  1.00 75.62      A    C  
ATOM    776  N   LYS A 107      12.194 -29.397  20.027  1.00 88.53      A    N  
ATOM    777  CA  LYS A 107      10.930 -28.680  19.886  1.00 89.58      A    C  
ATOM    778  C   LYS A 107       9.915 -29.528  19.114  1.00 90.28      A    C  
ATOM    779  O   LYS A 107      10.299 -30.340  18.285  1.00 87.13      A    O  
ATOM    780  CB  LYS A 107      11.165 -27.328  19.202  1.00 87.45      A    C  
ATOM    781  CG  LYS A 107      12.045 -26.379  20.028  1.00 86.76      A    C  
ATOM    782  CD  LYS A 107      12.179 -25.053  19.278  1.00 85.37      A    C  
ATOM    783  CE  LYS A 107      12.997 -24.008  20.036  1.00 79.26      A    C  
ATOM    784  NZ  LYS A 107      13.061 -22.754  19.252  1.00 73.26      A    N1+
ATOM    785  N   PHE A 108       8.621 -29.329  19.381  1.00 91.68      A    N  
ATOM    786  CA  PHE A 108       7.572 -29.930  18.557  1.00 91.92      A    C  
ATOM    787  C   PHE A 108       7.510 -29.279  17.175  1.00 92.53      A    C  
ATOM    788  O   PHE A 108       7.494 -29.976  16.160  1.00 90.02      A    O  
ATOM    789  CB  PHE A 108       6.216 -29.813  19.257  1.00 90.78      A    C  
ATOM    790  CG  PHE A 108       6.064 -30.693  20.473  1.00 91.42      A    C  
ATOM    791  CD1 PHE A 108       5.696 -32.049  20.319  1.00 87.25      A    C  
ATOM    792  CD2 PHE A 108       6.291 -30.180  21.757  1.00 87.38      A    C  
ATOM    793  CE1 PHE A 108       5.548 -32.869  21.430  1.00 85.92      A    C  
ATOM    794  CE2 PHE A 108       6.142 -31.006  22.886  1.00 85.79      A    C  
ATOM    795  CZ  PHE A 108       5.773 -32.350  22.721  1.00 87.28      A    C  
ATOM    796  N   ALA A 109       7.509 -27.961  17.142  1.00 91.82      A    N  
ATOM    797  CA  ALA A 109       7.617 -27.157  15.935  1.00 92.19      A    C  
ATOM    798  C   ALA A 109       8.789 -26.199  16.088  1.00 92.56      A    C  
ATOM    799  O   ALA A 109       8.828 -25.409  17.029  1.00 89.73      A    O  
ATOM    800  CB  ALA A 109       6.290 -26.427  15.702  1.00 90.89      A    C  
ATOM    801  N   GLU A 110       9.739 -26.281  15.177  1.00 93.14      A    N  
ATOM    802  CA  GLU A 110      10.891 -25.396  15.118  1.00 92.93      A    C  
ATOM    803  C   GLU A 110      10.806 -24.551  13.856  1.00 93.56      A    C  
ATOM    804  O   GLU A 110      10.506 -25.068  12.783  1.00 91.60      A    O  
ATOM    805  CB  GLU A 110      12.171 -26.248  15.203  1.00 90.75      A    C  
ATOM    806  CG  GLU A 110      13.463 -25.419  15.248  1.00 82.26      A    C  
ATOM    807  CD  GLU A 110      14.655 -26.290  15.698  1.00 79.07      A    C  
ATOM    808  OE1 GLU A 110      15.511 -25.758  16.433  1.00 70.12      A    O  
ATOM    809  OE2 GLU A 110      14.668 -27.499  15.392  1.00 71.13      A    O1-
ATOM    810  N   VAL A 111      11.034 -23.259  13.982  1.00 93.90      A    N  
ATOM    811  CA  VAL A 111      11.048 -22.320  12.862  1.00 94.26      A    C  
ATOM    812  C   VAL A 111      12.466 -21.837  12.639  1.00 94.05      A    C  
ATOM    813  O   VAL A 111      13.099 -21.304  13.548  1.00 91.86      A    O  
ATOM    814  CB  VAL A 111      10.071 -21.153  13.087  1.00 93.20      A    C  
ATOM    815  CG1 VAL A 111      10.191 -20.101  11.985  1.00 88.40      A    C  
ATOM    816  CG2 VAL A 111       8.628 -21.658  13.090  1.00 89.29      A    C  
ATOM    817  N   THR A 112      12.941 -21.993  11.413  1.00 94.01      A    N  
ATOM    818  CA  THR A 112      14.209 -21.446  10.944  1.00 93.53      A    C  
ATOM    819  C   THR A 112      13.919 -20.379   9.894  1.00 93.98      A    C  
ATOM    820  O   THR A 112      13.101 -20.601   9.008  1.00 91.81      A    O  
ATOM    821  CB  THR A 112      15.106 -22.550  10.364  1.00 91.92      A    C  
ATOM    822  CG2 THR A 112      16.542 -22.079  10.171  1.00 77.85      A    C  
ATOM    823  OG1 THR A 112      15.153 -23.665  11.217  1.00 79.04      A    O  
ATOM    824  N   ILE A 113      14.565 -19.231  10.001  1.00 94.00      A    N  
ATOM    825  CA  ILE A 113      14.481 -18.182   8.984  1.00 94.05      A    C  
ATOM    826  C   ILE A 113      15.489 -18.513   7.876  1.00 93.64      A    C  
ATOM    827  O   ILE A 113      16.669 -18.668   8.156  1.00 91.44      A    O  
ATOM    828  CB  ILE A 113      14.697 -16.788   9.606  1.00 93.43      A    C  
ATOM    829  CG1 ILE A 113      13.600 -16.486  10.658  1.00 90.47      A    C  
ATOM    830  CG2 ILE A 113      14.700 -15.711   8.505  1.00 90.57      A    C  
ATOM    831  CD1 ILE A 113      13.824 -15.200  11.462  1.00 85.80      A    C  
ATOM    832  N   CYS A 114      15.009 -18.619   6.643  1.00 92.91      A    N  
ATOM    833  CA  CYS A 114      15.843 -18.854   5.475  1.00 91.82      A    C  
ATOM    834  C   CYS A 114      16.277 -17.535   4.812  1.00 91.79      A    C  
ATOM    835  O   CYS A 114      17.368 -17.437   4.268  1.00 87.35      A    O  
ATOM    836  CB  CYS A 114      15.072 -19.718   4.459  1.00 89.36      A    C  
ATOM    837  SG  CYS A 114      14.291 -21.233   5.108  1.00 84.10      A    S  
ATOM    838  N   ASN A 115      15.397 -16.534   4.863  1.00 91.38      A    N  
ATOM    839  CA  ASN A 115      15.594 -15.208   4.287  1.00 91.41      A    C  
ATOM    840  C   ASN A 115      14.704 -14.193   5.026  1.00 92.12      A    C  
ATOM    841  O   ASN A 115      13.603 -14.561   5.438  1.00 89.75      A    O  
ATOM    842  CB  ASN A 115      15.244 -15.290   2.793  1.00 88.93      A    C  
ATOM    843  CG  ASN A 115      15.464 -13.965   2.101  1.00 86.32      A    C  
ATOM    844  ND2 ASN A 115      14.406 -13.302   1.700  1.00 77.39      A    N  
ATOM    845  OD1 ASN A 115      16.575 -13.497   1.970  1.00 77.36      A    O  
ATOM    846  N   PRO A 116      15.116 -12.915   5.199  1.00 91.82      A    N  
ATOM    847  CA  PRO A 116      16.423 -12.379   4.857  1.00 92.12      A    C  
ATOM    848  C   PRO A 116      17.512 -12.828   5.842  1.00 92.63      A    C  
ATOM    849  O   PRO A 116      17.221 -13.189   6.986  1.00 89.41      A    O  
ATOM    850  CB  PRO A 116      16.245 -10.860   4.866  1.00 89.87      A    C  
ATOM    851  CG  PRO A 116      15.167 -10.655   5.933  1.00 87.26      A    C  
ATOM    852  CD  PRO A 116      14.281 -11.886   5.784  1.00 89.33      A    C  
ATOM    853  N   LEU A 117      18.759 -12.750   5.410  1.00 90.98      A    N  
ATOM    854  CA  LEU A 117      19.921 -12.949   6.256  1.00 90.83      A    C  
ATOM    855  C   LEU A 117      20.397 -11.605   6.830  1.00 90.75      A    C  
ATOM    856  O   LEU A 117      20.148 -10.541   6.267  1.00 87.55      A    O  
ATOM    857  CB  LEU A 117      21.038 -13.652   5.464  1.00 89.31      A    C  
ATOM    858  CG  LEU A 117      20.646 -15.006   4.858  1.00 87.89      A    C  
ATOM    859  CD1 LEU A 117      21.812 -15.568   4.047  1.00 83.63      A    C  
ATOM    860  CD2 LEU A 117      20.263 -16.036   5.926  1.00 83.27      A    C  
ATOM    861  N   LYS A 118      21.135 -11.660   7.924  1.00 89.83      A    N  
ATOM    862  CA  LYS A 118      21.667 -10.461   8.574  1.00 88.94      A    C  
ATOM    863  C   LYS A 118      22.525  -9.613   7.630  1.00 88.88      A    C  
ATOM    864  O   LYS A 118      22.488  -8.389   7.699  1.00 84.55      A    O  
ATOM    865  CB  LYS A 118      22.452 -10.923   9.812  1.00 87.03      A    C  
ATOM    866  CG  LYS A 118      22.872  -9.767  10.718  1.00 81.25      A    C  
ATOM    867  CD  LYS A 118      23.590 -10.341  11.941  1.00 79.19      A    C  
ATOM    868  CE  LYS A 118      24.018  -9.255  12.909  1.00 70.86      A    C  
ATOM    869  NZ  LYS A 118      24.735  -9.852  14.057  1.00 63.89      A    N1+
ATOM    870  N   GLY A 119      23.286 -10.254   6.748  1.00 87.98      A    N  
ATOM    871  CA  GLY A 119      24.117  -9.593   5.739  1.00 87.17      A    C  
ATOM    872  C   GLY A 119      23.336  -8.785   4.703  1.00 87.90      A    C  
ATOM    873  O   GLY A 119      23.838  -7.779   4.216  1.00 83.89      A    O  
ATOM    874  N   ASP A 120      22.102  -9.164   4.423  1.00 88.10      A    N  
ATOM    875  CA  ASP A 120      21.278  -8.508   3.400  1.00 86.97      A    C  
ATOM    876  C   ASP A 120      20.774  -7.127   3.856  1.00 87.26      A    C  
ATOM    877  O   ASP A 120      20.449  -6.262   3.039  1.00 83.59      A    O  
ATOM    878  CB  ASP A 120      20.088  -9.407   3.038  1.00 85.05      A    C  
ATOM    879  CG  ASP A 120      20.496 -10.799   2.570  1.00 82.89      A    C  
ATOM    880  OD1 ASP A 120      21.560 -10.911   1.918  1.00 77.06      A    O  
ATOM    881  OD2 ASP A 120      19.747 -11.751   2.891  1.00 78.11      A    O1-
ATOM    882  N   LEU A 121      20.730  -6.896   5.166  1.00 88.28      A    N  
ATOM    883  CA  LEU A 121      20.186  -5.689   5.789  1.00 87.76      A    C  
ATOM    884  C   LEU A 121      21.245  -4.642   6.164  1.00 87.26      A    C  
ATOM    885  O   LEU A 121      20.946  -3.684   6.871  1.00 81.34      A    O  
ATOM    886  CB  LEU A 121      19.320  -6.100   6.992  1.00 85.83      A    C  
ATOM    887  CG  LEU A 121      18.143  -7.028   6.659  1.00 85.67      A    C  
ATOM    888  CD1 LEU A 121      17.352  -7.257   7.938  1.00 79.58      A    C  
ATOM    889  CD2 LEU A 121      17.192  -6.461   5.616  1.00 79.07      A    C  
ATOM    890  N   ASN A 122      22.460  -4.780   5.666  1.00 86.75      A    N  
ATOM    891  CA  ASN A 122      23.574  -3.882   6.012  1.00 85.74      A    C  
ATOM    892  C   ASN A 122      23.419  -2.440   5.504  1.00 85.85      A    C  
ATOM    893  O   ASN A 122      24.169  -1.553   5.911  1.00 78.56      A    O  
ATOM    894  CB  ASN A 122      24.875  -4.506   5.488  1.00 81.53      A    C  
ATOM    895  CG  ASN A 122      25.344  -5.679   6.328  1.00 75.51      A    C  
ATOM    896  ND2 ASN A 122      26.120  -6.558   5.744  1.00 66.64      A    N  
ATOM    897  OD1 ASN A 122      25.079  -5.795   7.497  1.00 64.86      A    O  
ATOM    898  N   SER A 123      22.471  -2.182   4.603  1.00 85.50      A    N  
ATOM    899  CA  SER A 123      22.245  -0.858   4.037  1.00 84.04      A    C  
ATOM    900  C   SER A 123      20.770  -0.484   4.059  1.00 83.99      A    C  
ATOM    901  O   SER A 123      19.908  -1.341   3.907  1.00 76.40      A    O  
ATOM    902  CB  SER A 123      22.806  -0.792   2.613  1.00 80.47      A    C  
ATOM    903  OG  SER A 123      22.103  -1.652   1.734  1.00 73.37      A    O  
ATOM    904  N   GLY A 124      20.481   0.799   4.215  1.00 84.91      A    N  
ATOM    905  CA  GLY A 124      19.110   1.313   4.200  1.00 85.09      A    C  
ATOM    906  C   GLY A 124      18.325   1.124   5.500  1.00 87.63      A    C  
ATOM    907  O   GLY A 124      17.161   1.501   5.553  1.00 82.22      A    O  
ATOM    908  N   SER A 125      18.948   0.568   6.543  1.00 86.36      A    N  
ATOM    909  CA  SER A 125      18.329   0.445   7.862  1.00 86.29      A    C  
ATOM    910  C   SER A 125      18.372   1.765   8.641  1.00 87.78      A    C  
ATOM    911  O   SER A 125      19.289   2.575   8.505  1.00 83.60      A    O  
ATOM    912  CB  SER A 125      18.990  -0.673   8.669  1.00 82.71      A    C  
ATOM    913  OG  SER A 125      20.367  -0.426   8.852  1.00 78.60      A    O  
ATOM    914  N   HIS A 126      17.393   1.935   9.527  1.00 87.12      A    N  
ATOM    915  CA  HIS A 126      17.345   3.049  10.455  1.00 87.50      A    C  
ATOM    916  C   HIS A 126      18.288   2.812  11.634  1.00 88.55      A    C  
ATOM    917  O   HIS A 126      18.065   1.958  12.486  1.00 85.24      A    O  
ATOM    918  CB  HIS A 126      15.890   3.296  10.896  1.00 84.92      A    C  
ATOM    919  CG  HIS A 126      15.401   4.654  10.479  1.00 81.15      A    C  
ATOM    920  CD2 HIS A 126      14.559   4.948   9.439  1.00 68.75      A    C  
ATOM    921  ND1 HIS A 126      15.773   5.848  11.042  1.00 69.42      A    N  
ATOM    922  CE1 HIS A 126      15.159   6.839  10.360  1.00 69.72      A    C  
ATOM    923  NE2 HIS A 126      14.417   6.330   9.387  1.00 71.49      A    N  
ATOM    924  N   GLY A 127      19.387   3.554  11.682  1.00 86.81      A    N  
ATOM    925  CA  GLY A 127      20.350   3.492  12.786  1.00 85.96      A    C  
ATOM    926  C   GLY A 127      21.026   2.132  13.000  1.00 87.66      A    C  
ATOM    927  O   GLY A 127      21.488   1.867  14.107  1.00 82.26      A    O  
ATOM    928  N   ASN A 128      21.082   1.274  11.984  1.00 87.80      A    N  
ATOM    929  CA  ASN A 128      21.531  -0.125  12.069  1.00 88.31      A    C  
ATOM    930  C   ASN A 128      20.755  -0.960  13.110  1.00 89.48      A    C  
ATOM    931  O   ASN A 128      21.323  -1.851  13.740  1.00 85.24      A    O  
ATOM    932  CB  ASN A 128      23.054  -0.209  12.263  1.00 86.03      A    C  
ATOM    933  CG  ASN A 128      23.863   0.322  11.090  1.00 81.02      A    C  
ATOM    934  ND2 ASN A 128      25.127   0.610  11.319  1.00 70.16      A    N  
ATOM    935  OD1 ASN A 128      23.410   0.456   9.979  1.00 71.45      A    O  
ATOM    936  N   LYS A 129      19.474  -0.654  13.298  1.00 89.13      A    N  
ATOM    937  CA  LYS A 129      18.607  -1.346  14.258  1.00 90.12      A    C  
ATOM    938  C   LYS A 129      17.308  -1.837  13.634  1.00 91.56      A    C  
ATOM    939  O   LYS A 129      16.933  -2.984  13.847  1.00 88.12      A    O  
ATOM    940  CB  LYS A 129      18.315  -0.436  15.444  1.00 88.12      A    C  
ATOM    941  CG  LYS A 129      19.568  -0.187  16.284  1.00 87.27      A    C  
ATOM    942  CD  LYS A 129      19.188   0.534  17.560  1.00 82.62      A    C  
ATOM    943  CE  LYS A 129      20.406   0.686  18.442  1.00 78.35      A    C  
ATOM    944  NZ  LYS A 129      19.983   1.107  19.802  1.00 70.10      A    N1+
ATOM    945  N   GLU A 130      16.647  -0.999  12.869  1.00 91.77      A    N  
ATOM    946  CA  GLU A 130      15.373  -1.336  12.251  1.00 92.08      A    C  
ATOM    947  C   GLU A 130      15.427  -1.130  10.742  1.00 92.54      A    C  
ATOM    948  O   GLU A 130      16.020  -0.173  10.249  1.00 90.07      A    O  
ATOM    949  CB  GLU A 130      14.237  -0.506  12.853  1.00 90.13      A    C  
ATOM    950  CG  GLU A 130      14.009  -0.790  14.341  1.00 86.79      A    C  
ATOM    951  CD  GLU A 130      12.761  -0.103  14.897  1.00 89.42      A    C  
ATOM    952  OE1 GLU A 130      12.398  -0.403  16.051  1.00 83.50      A    O  
ATOM    953  OE2 GLU A 130      12.134   0.715  14.182  1.00 85.71      A    O1-
ATOM    954  N   MET A 131      14.777  -2.025  10.013  1.00 92.20      A    N  
ATOM    955  CA  MET A 131      14.577  -1.905   8.578  1.00 92.20      A    C  
ATOM    956  C   MET A 131      13.106  -1.620   8.309  1.00 93.20      A    C  
ATOM    957  O   MET A 131      12.258  -2.471   8.618  1.00 91.18      A    O  
ATOM    958  CB  MET A 131      15.037  -3.208   7.910  1.00 90.46      A    C  
ATOM    959  CG  MET A 131      15.125  -3.081   6.398  1.00 84.15      A    C  
ATOM    960  SD  MET A 131      16.561  -2.130   5.830  1.00 80.74      A    S  
ATOM    961  CE  MET A 131      16.561  -2.636   4.118  1.00 71.10      A    C  
ATOM    962  N   ASP A 132      12.799  -0.460   7.744  1.00 93.45      A    N  
ATOM    963  CA  ASP A 132      11.422  -0.083   7.442  1.00 93.62      A    C  
ATOM    964  C   ASP A 132      10.851  -0.958   6.319  1.00 93.81      A    C  
ATOM    965  O   ASP A 132      11.325  -0.945   5.181  1.00 90.38      A    O  
ATOM    966  CB  ASP A 132      11.330   1.410   7.093  1.00 92.32      A    C  
ATOM    967  CG  ASP A 132      11.507   2.338   8.303  1.00 91.44      A    C  
ATOM    968  OD1 ASP A 132      11.114   1.942   9.425  1.00 85.76      A    O  
ATOM    969  OD2 ASP A 132      12.012   3.464   8.114  1.00 85.45      A    O1-
ATOM    970  N   PHE A 133       9.822  -1.724   6.645  1.00 94.53      A    N  
ATOM    971  CA  PHE A 133       9.190  -2.668   5.707  1.00 94.52      A    C  
ATOM    972  C   PHE A 133       8.393  -1.978   4.595  1.00 94.26      A    C  
ATOM    973  O   PHE A 133       8.106  -2.598   3.566  1.00 91.30      A    O  
ATOM    974  CB  PHE A 133       8.292  -3.625   6.501  1.00 94.12      A    C  
ATOM    975  CG  PHE A 133       6.967  -3.014   6.930  1.00 95.28      A    C  
ATOM    976  CD1 PHE A 133       6.887  -2.229   8.095  1.00 94.26      A    C  
ATOM    977  CD2 PHE A 133       5.832  -3.146   6.114  1.00 94.40      A    C  
ATOM    978  CE1 PHE A 133       5.700  -1.566   8.423  1.00 93.76      A    C  
ATOM    979  CE2 PHE A 133       4.640  -2.482   6.445  1.00 93.65      A    C  
ATOM    980  CZ  PHE A 133       4.576  -1.679   7.593  1.00 93.88      A    C  
ATOM    981  N   ASP A 134       7.977  -0.740   4.817  1.00 94.06      A    N  
ATOM    982  CA  ASP A 134       7.090   0.035   3.959  1.00 93.34      A    C  
ATOM    983  C   ASP A 134       7.813   1.103   3.131  1.00 93.61      A    C  
ATOM    984  O   ASP A 134       7.164   1.787   2.340  1.00 88.26      A    O  
ATOM    985  CB  ASP A 134       5.942   0.620   4.803  1.00 90.45      A    C  
ATOM    986  CG  ASP A 134       6.368   1.665   5.840  1.00 91.61      A    C  
ATOM    987  OD1 ASP A 134       7.532   1.682   6.255  1.00 85.45      A    O  
ATOM    988  OD2 ASP A 134       5.477   2.427   6.259  1.00 86.73      A    O1-
ATOM    989  N   ASP A 135       9.127   1.212   3.268  1.00 93.25      A    N  
ATOM    990  CA  ASP A 135       9.933   2.085   2.425  1.00 93.02      A    C  
ATOM    991  C   ASP A 135      10.201   1.429   1.055  1.00 93.18      A    C  
ATOM    992  O   ASP A 135      10.956   0.451   0.979  1.00 89.91      A    O  
ATOM    993  CB  ASP A 135      11.241   2.488   3.128  1.00 91.33      A    C  
ATOM    994  CG  ASP A 135      12.076   3.512   2.328  1.00 90.62      A    C  
ATOM    995  OD1 ASP A 135      11.700   3.848   1.182  1.00 85.35      A    O  
ATOM    996  OD2 ASP A 135      13.120   3.960   2.846  1.00 85.45      A    O1-
ATOM    997  N   PRO A 136       9.668   1.971  -0.044  1.00 93.81      A    N  
ATOM    998  CA  PRO A 136       9.935   1.444  -1.378  1.00 93.23      A    C  
ATOM    999  C   PRO A 136      11.417   1.413  -1.758  1.00 92.83      A    C  
ATOM   1000  O   PRO A 136      11.810   0.595  -2.581  1.00 89.07      A    O  
ATOM   1001  CB  PRO A 136       9.147   2.336  -2.337  1.00 91.95      A    C  
ATOM   1002  CG  PRO A 136       8.021   2.886  -1.471  1.00 91.23      A    C  
ATOM   1003  CD  PRO A 136       8.703   3.057  -0.119  1.00 93.83      A    C  
ATOM   1004  N   LYS A 137      12.252   2.246  -1.152  1.00 92.84      A    N  
ATOM   1005  CA  LYS A 137      13.697   2.271  -1.428  1.00 91.78      A    C  
ATOM   1006  C   LYS A 137      14.395   0.969  -1.046  1.00 91.68      A    C  
ATOM   1007  O   LYS A 137      15.420   0.635  -1.627  1.00 88.95      A    O  
ATOM   1008  CB  LYS A 137      14.358   3.461  -0.709  1.00 90.13      A    C  
ATOM   1009  CG  LYS A 137      13.905   4.803  -1.303  1.00 79.56      A    C  
ATOM   1010  CD  LYS A 137      14.453   6.018  -0.532  1.00 75.16      A    C  
ATOM   1011  CE  LYS A 137      13.898   7.266  -1.231  1.00 63.88      A    C  
ATOM   1012  NZ  LYS A 137      14.120   8.535  -0.511  1.00 55.95      A    N1+
ATOM   1013  N   VAL A 138      13.841   0.237  -0.097  1.00 91.99      A    N  
ATOM   1014  CA  VAL A 138      14.407  -1.027   0.392  1.00 91.37      A    C  
ATOM   1015  C   VAL A 138      13.505  -2.238   0.110  1.00 90.74      A    C  
ATOM   1016  O   VAL A 138      14.005  -3.360   0.076  1.00 86.21      A    O  
ATOM   1017  CB  VAL A 138      14.757  -0.950   1.885  1.00 89.88      A    C  
ATOM   1018  CG1 VAL A 138      15.768   0.180   2.129  1.00 82.20      A    C  
ATOM   1019  CG2 VAL A 138      13.546  -0.731   2.791  1.00 83.48      A    C  
ATOM   1020  N   ALA A 139      12.217  -2.021  -0.129  1.00 91.78      A    N  
ATOM   1021  CA  ALA A 139      11.225  -3.079  -0.245  1.00 90.92      A    C  
ATOM   1022  C   ALA A 139      10.638  -3.274  -1.651  1.00 90.72      A    C  
ATOM   1023  O   ALA A 139      10.011  -4.305  -1.906  1.00 85.71      A    O  
ATOM   1024  CB  ALA A 139      10.130  -2.801   0.786  1.00 89.49      A    C  
ATOM   1025  N   SER A 140      10.830  -2.342  -2.584  1.00 91.03      A    N  
ATOM   1026  CA  SER A 140      10.211  -2.407  -3.907  1.00 89.96      A    C  
ATOM   1027  C   SER A 140      10.812  -3.473  -4.830  1.00 89.45      A    C  
ATOM   1028  O   SER A 140      10.125  -3.998  -5.704  1.00 82.47      A    O  
ATOM   1029  CB  SER A 140      10.302  -1.045  -4.604  1.00 88.11      A    C  
ATOM   1030  OG  SER A 140      11.654  -0.703  -4.847  1.00 81.94      A    O  
ATOM   1031  N   GLY A 141      12.090  -3.803  -4.642  1.00 87.54      A    N  
ATOM   1032  CA  GLY A 141      12.845  -4.675  -5.544  1.00 86.83      A    C  
ATOM   1033  C   GLY A 141      13.237  -4.011  -6.865  1.00 88.40      A    C  
ATOM   1034  O   GLY A 141      13.509  -4.698  -7.854  1.00 83.40      A    O  
ATOM   1035  N   ASP A 142      13.267  -2.685  -6.905  1.00 88.12      A    N  
ATOM   1036  CA  ASP A 142      13.583  -1.940  -8.124  1.00 87.64      A    C  
ATOM   1037  C   ASP A 142      15.007  -2.177  -8.649  1.00 87.93      A    C  
ATOM   1038  O   ASP A 142      15.264  -2.039  -9.848  1.00 82.49      A    O  
ATOM   1039  CB  ASP A 142      13.382  -0.436  -7.871  1.00 84.32      A    C  
ATOM   1040  CG  ASP A 142      11.971   0.065  -8.155  1.00 79.06      A    C  
ATOM   1041  OD1 ASP A 142      11.142  -0.716  -8.667  1.00 71.62      A    O  
ATOM   1042  OD2 ASP A 142      11.769   1.291  -7.954  1.00 73.58      A    O1-
ATOM   1043  N   GLN A 143      15.928  -2.565  -7.773  1.00 86.85      A    N  
ATOM   1044  CA  GLN A 143      17.318  -2.850  -8.148  1.00 86.22      A    C  
ATOM   1045  C   GLN A 143      17.549  -4.302  -8.583  1.00 86.36      A    C  
ATOM   1046  O   GLN A 143      18.634  -4.635  -9.046  1.00 80.19      A    O  
ATOM   1047  CB  GLN A 143      18.276  -2.421  -7.035  1.00 83.83      A    C  
ATOM   1048  CG  GLN A 143      18.130  -0.928  -6.708  1.00 79.68      A    C  
ATOM   1049  CD  GLN A 143      19.423  -0.250  -6.250  1.00 71.27      A    C  
ATOM   1050  NE2 GLN A 143      19.361   1.011  -5.900  1.00 59.83      A    N  
ATOM   1051  OE1 GLN A 143      20.506  -0.799  -6.249  1.00 60.92      A    O  
ATOM   1052  N   GLY A 144      16.561  -5.153  -8.490  1.00 84.89      A    N  
ATOM   1053  CA  GLY A 144      16.635  -6.539  -8.932  1.00 85.32      A    C  
ATOM   1054  C   GLY A 144      16.081  -7.531  -7.920  1.00 87.57      A    C  
ATOM   1055  O   GLY A 144      15.420  -7.164  -6.950  1.00 83.69      A    O  
ATOM   1056  N   TRP A 145      16.343  -8.800  -8.175  1.00 86.77      A    N  
ATOM   1057  CA  TRP A 145      15.780  -9.889  -7.375  1.00 87.15      A    C  
ATOM   1058  C   TRP A 145      16.294  -9.875  -5.931  1.00 88.10      A    C  
ATOM   1059  O   TRP A 145      15.469  -9.833  -5.013  1.00 86.15      A    O  
ATOM   1060  CB  TRP A 145      16.067 -11.217  -8.071  1.00 85.01      A    C  
ATOM   1061  CG  TRP A 145      15.492 -12.416  -7.388  1.00 84.72      A    C  
ATOM   1062  CD1 TRP A 145      14.324 -12.467  -6.715  1.00 80.90      A    C  
ATOM   1063  CD2 TRP A 145      16.051 -13.759  -7.330  1.00 84.83      A    C  
ATOM   1064  CE2 TRP A 145      15.153 -14.576  -6.605  1.00 84.06      A    C  
ATOM   1065  CE3 TRP A 145      17.228 -14.355  -7.834  1.00 81.75      A    C  
ATOM   1066  NE1 TRP A 145      14.119 -13.755  -6.238  1.00 81.75      A    N  
ATOM   1067  CZ2 TRP A 145      15.405 -15.954  -6.387  1.00 81.78      A    C  
ATOM   1068  CZ3 TRP A 145      17.475 -15.715  -7.619  1.00 78.69      A    C  
ATOM   1069  CH2 TRP A 145      16.574 -16.504  -6.899  1.00 79.45      A    C  
ATOM   1070  N   ALA A 146      17.601  -9.778  -5.722  1.00 87.57      A    N  
ATOM   1071  CA  ALA A 146      18.204  -9.703  -4.394  1.00 87.21      A    C  
ATOM   1072  C   ALA A 146      17.621  -8.564  -3.545  1.00 88.28      A    C  
ATOM   1073  O   ALA A 146      17.267  -8.760  -2.387  1.00 85.72      A    O  
ATOM   1074  CB  ALA A 146      19.723  -9.534  -4.565  1.00 84.93      A    C  
ATOM   1075  N   ASP A 147      17.430  -7.390  -4.132  1.00 89.29      A    N  
ATOM   1076  CA  ASP A 147      16.824  -6.238  -3.452  1.00 88.74      A    C  
ATOM   1077  C   ASP A 147      15.360  -6.506  -3.057  1.00 89.97      A    C  
ATOM   1078  O   ASP A 147      14.929  -6.158  -1.959  1.00 87.39      A    O  
ATOM   1079  CB  ASP A 147      16.949  -5.023  -4.382  1.00 85.89      A    C  
ATOM   1080  CG  ASP A 147      16.596  -3.711  -3.693  1.00 79.75      A    C  
ATOM   1081  OD1 ASP A 147      17.214  -3.425  -2.649  1.00 72.33      A    O  
ATOM   1082  OD2 ASP A 147      15.750  -2.981  -4.246  1.00 72.76      A    O1-
ATOM   1083  N   SER A 148      14.617  -7.217  -3.899  1.00 89.07      A    N  
ATOM   1084  CA  SER A 148      13.237  -7.593  -3.607  1.00 89.16      A    C  
ATOM   1085  C   SER A 148      13.101  -8.551  -2.418  1.00 90.47      A    C  
ATOM   1086  O   SER A 148      12.048  -8.579  -1.785  1.00 88.01      A    O  
ATOM   1087  CB  SER A 148      12.558  -8.199  -4.844  1.00 86.88      A    C  
ATOM   1088  OG  SER A 148      12.870  -9.555  -5.044  1.00 79.03      A    O  
ATOM   1089  N   LEU A 149      14.145  -9.312  -2.099  1.00 89.96      A    N  
ATOM   1090  CA  LEU A 149      14.123 -10.310  -1.033  1.00 90.54      A    C  
ATOM   1091  C   LEU A 149      14.411  -9.723   0.353  1.00 91.20      A    C  
ATOM   1092  O   LEU A 149      14.061 -10.341   1.352  1.00 89.26      A    O  
ATOM   1093  CB  LEU A 149      15.114 -11.435  -1.385  1.00 88.87      A    C  
ATOM   1094  CG  LEU A 149      14.742 -12.233  -2.653  1.00 87.24      A    C  
ATOM   1095  CD1 LEU A 149      15.878 -13.216  -2.977  1.00 83.10      A    C  
ATOM   1096  CD2 LEU A 149      13.447 -13.009  -2.485  1.00 82.76      A    C  
ATOM   1097  N   ARG A 150      14.967  -8.527   0.438  1.00 92.18      A    N  
ATOM   1098  CA  ARG A 150      15.440  -7.927   1.700  1.00 91.90      A    C  
ATOM   1099  C   ARG A 150      14.356  -7.759   2.761  1.00 92.17      A    C  
ATOM   1100  O   ARG A 150      14.651  -7.835   3.946  1.00 88.89      A    O  
ATOM   1101  CB  ARG A 150      16.070  -6.562   1.402  1.00 89.83      A    C  
ATOM   1102  CG  ARG A 150      17.359  -6.716   0.577  1.00 85.08      A    C  
ATOM   1103  CD  ARG A 150      17.897  -5.358   0.134  1.00 84.47      A    C  
ATOM   1104  NE  ARG A 150      18.441  -4.607   1.275  1.00 79.86      A    N  
ATOM   1105  CZ  ARG A 150      18.692  -3.319   1.300  1.00 77.90      A    C  
ATOM   1106  NH1 ARG A 150      18.447  -2.550   0.283  1.00 70.46      A    N1+
ATOM   1107  NH2 ARG A 150      19.213  -2.790   2.356  1.00 69.65      A    N  
ATOM   1108  N   THR A 151      13.116  -7.546   2.355  1.00 92.69      A    N  
ATOM   1109  CA  THR A 151      11.964  -7.437   3.276  1.00 93.06      A    C  
ATOM   1110  C   THR A 151      10.941  -8.546   3.045  1.00 93.68      A    C  
ATOM   1111  O   THR A 151       9.763  -8.406   3.364  1.00 90.13      A    O  
ATOM   1112  CB  THR A 151      11.314  -6.044   3.216  1.00 91.45      A    C  
ATOM   1113  CG2 THR A 151      12.300  -4.922   3.544  1.00 82.71      A    C  
ATOM   1114  OG1 THR A 151      10.797  -5.818   1.930  1.00 84.11      A    O  
ATOM   1115  N   LYS A 152      11.385  -9.673   2.483  1.00 93.39      A    N  
ATOM   1116  CA  LYS A 152      10.542 -10.837   2.224  1.00 93.46      A    C  
ATOM   1117  C   LYS A 152      10.976 -11.976   3.137  1.00 93.70      A    C  
ATOM   1118  O   LYS A 152      12.067 -12.514   2.991  1.00 91.34      A    O  
ATOM   1119  CB  LYS A 152      10.604 -11.163   0.723  1.00 91.84      A    C  
ATOM   1120  CG  LYS A 152       9.381 -11.962   0.254  1.00 87.26      A    C  
ATOM   1121  CD  LYS A 152       9.406 -12.107  -1.273  1.00 85.74      A    C  
ATOM   1122  CE  LYS A 152       8.169 -12.852  -1.763  1.00 82.14      A    C  
ATOM   1123  NZ  LYS A 152       8.064 -12.846  -3.242  1.00 77.54      A    N1+
ATOM   1124  N   LEU A 153      10.133 -12.325   4.087  1.00 93.84      A    N  
ATOM   1125  CA  LEU A 153      10.435 -13.341   5.079  1.00 94.26      A    C  
ATOM   1126  C   LEU A 153      10.176 -14.727   4.482  1.00 94.40      A    C  
ATOM   1127  O   LEU A 153       9.031 -15.051   4.171  1.00 93.01      A    O  
ATOM   1128  CB  LEU A 153       9.588 -13.073   6.331  1.00 93.89      A    C  
ATOM   1129  CG  LEU A 153       9.851 -14.049   7.504  1.00 93.73      A    C  
ATOM   1130  CD1 LEU A 153      11.250 -13.869   8.089  1.00 90.91      A    C  
ATOM   1131  CD2 LEU A 153       8.830 -13.794   8.608  1.00 90.88      A    C  
ATOM   1132  N   SER A 154      11.213 -15.547   4.391  1.00 93.47      A    N  
ATOM   1133  CA  SER A 154      11.107 -16.964   4.095  1.00 93.19      A    C  
ATOM   1134  C   SER A 154      11.440 -17.766   5.347  1.00 93.64      A    C  
ATOM   1135  O   SER A 154      12.458 -17.523   5.992  1.00 91.48      A    O  
ATOM   1136  CB  SER A 154      12.016 -17.360   2.933  1.00 91.08      A    C  
ATOM   1137  OG  SER A 154      11.827 -18.732   2.644  1.00 78.81      A    O  
ATOM   1138  N   VAL A 155      10.579 -18.709   5.699  1.00 94.22      A    N  
ATOM   1139  CA  VAL A 155      10.773 -19.558   6.874  1.00 94.39      A    C  
ATOM   1140  C   VAL A 155      10.607 -21.024   6.526  1.00 94.26      A    C  
ATOM   1141  O   VAL A 155       9.760 -21.395   5.717  1.00 92.48      A    O  
ATOM   1142  CB  VAL A 155       9.874 -19.176   8.061  1.00 92.95      A    C  
ATOM   1143  CG1 VAL A 155      10.151 -17.744   8.530  1.00 86.42      A    C  
ATOM   1144  CG2 VAL A 155       8.379 -19.321   7.775  1.00 86.67      A    C  
ATOM   1145  N   GLN A 156      11.370 -21.861   7.200  1.00 93.34      A    N  
ATOM   1146  CA  GLN A 156      11.181 -23.299   7.212  1.00 93.26      A    C  
ATOM   1147  C   GLN A 156      10.631 -23.728   8.567  1.00 93.89      A    C  
ATOM   1148  O   GLN A 156      11.267 -23.534   9.600  1.00 92.72      A    O  
ATOM   1149  CB  GLN A 156      12.503 -23.998   6.866  1.00 91.43      A    C  
ATOM   1150  CG  GLN A 156      12.340 -25.518   6.820  1.00 88.48      A    C  
ATOM   1151  CD  GLN A 156      13.609 -26.185   6.274  1.00 87.77      A    C  
ATOM   1152  NE2 GLN A 156      13.667 -26.452   4.988  1.00 78.14      A    N  
ATOM   1153  OE1 GLN A 156      14.545 -26.478   6.994  1.00 79.86      A    O  
ATOM   1154  N   VAL A 157       9.473 -24.360   8.550  1.00 94.24      A    N  
ATOM   1155  CA  VAL A 157       8.940 -25.046   9.733  1.00 94.31      A    C  
ATOM   1156  C   VAL A 157       9.439 -26.478   9.717  1.00 93.92      A    C  
ATOM   1157  O   VAL A 157       9.230 -27.211   8.746  1.00 92.44      A    O  
ATOM   1158  CB  VAL A 157       7.409 -24.974   9.802  1.00 93.83      A    C  
ATOM   1159  CG1 VAL A 157       6.849 -25.780  10.980  1.00 88.65      A    C  
ATOM   1160  CG2 VAL A 157       6.964 -23.521   9.990  1.00 89.37      A    C  
ATOM   1161  N   THR A 158      10.063 -26.919  10.806  1.00 93.42      A    N  
ATOM   1162  CA  THR A 158      10.391 -28.308  11.075  1.00 93.03      A    C  
ATOM   1163  C   THR A 158       9.404 -28.843  12.101  1.00 93.55      A    C  
ATOM   1164  O   THR A 158       9.444 -28.466  13.270  1.00 91.86      A    O  
ATOM   1165  CB  THR A 158      11.835 -28.455  11.571  1.00 91.39      A    C  
ATOM   1166  CG2 THR A 158      12.213 -29.914  11.784  1.00 80.29      A    C  
ATOM   1167  OG1 THR A 158      12.733 -27.918  10.622  1.00 80.30      A    O  
ATOM   1168  N   PHE A 159       8.532 -29.744  11.675  1.00 92.13      A    N  
ATOM   1169  CA  PHE A 159       7.698 -30.505  12.585  1.00 92.17      A    C  
ATOM   1170  C   PHE A 159       8.434 -31.782  13.002  1.00 92.19      A    C  
ATOM   1171  O   PHE A 159       8.643 -32.679  12.192  1.00 90.30      A    O  
ATOM   1172  CB  PHE A 159       6.345 -30.804  11.930  1.00 91.59      A    C  
ATOM   1173  CG  PHE A 159       5.404 -31.636  12.787  1.00 92.45      A    C  
ATOM   1174  CD1 PHE A 159       4.527 -32.557  12.167  1.00 88.47      A    C  
ATOM   1175  CD2 PHE A 159       5.351 -31.491  14.186  1.00 88.87      A    C  
ATOM   1176  CE1 PHE A 159       3.619 -33.302  12.934  1.00 88.10      A    C  
ATOM   1177  CE2 PHE A 159       4.456 -32.245  14.958  1.00 87.72      A    C  
ATOM   1178  CZ  PHE A 159       3.587 -33.143  14.327  1.00 89.11      A    C  
ATOM   1179  N   ASN A 160       8.807 -31.869  14.268  1.00 91.89      A    N  
ATOM   1180  CA  ASN A 160       9.398 -33.068  14.845  1.00 91.31      A    C  
ATOM   1181  C   ASN A 160       8.290 -34.085  15.142  1.00 91.12      A    C  
ATOM   1182  O   ASN A 160       7.776 -34.189  16.262  1.00 88.20      A    O  
ATOM   1183  CB  ASN A 160      10.245 -32.669  16.062  1.00 89.99      A    C  
ATOM   1184  CG  ASN A 160      11.529 -31.958  15.651  1.00 89.18      A    C  
ATOM   1185  ND2 ASN A 160      12.036 -31.090  16.492  1.00 81.19      A    N  
ATOM   1186  OD1 ASN A 160      12.095 -32.200  14.596  1.00 81.55      A    O  
ATOM   1187  N   TYR A 161       7.902 -34.803  14.106  1.00 89.58      A    N  
ATOM   1188  CA  TYR A 161       6.788 -35.738  14.164  1.00 89.53      A    C  
ATOM   1189  C   TYR A 161       7.182 -37.018  14.904  1.00 89.32      A    C  
ATOM   1190  O   TYR A 161       8.043 -37.780  14.454  1.00 87.17      A    O  
ATOM   1191  CB  TYR A 161       6.292 -36.029  12.744  1.00 88.98      A    C  
ATOM   1192  CG  TYR A 161       5.130 -36.992  12.701  1.00 90.06      A    C  
ATOM   1193  CD1 TYR A 161       5.264 -38.241  12.058  1.00 86.42      A    C  
ATOM   1194  CD2 TYR A 161       3.906 -36.658  13.306  1.00 86.93      A    C  
ATOM   1195  CE1 TYR A 161       4.181 -39.140  12.015  1.00 85.33      A    C  
ATOM   1196  CE2 TYR A 161       2.821 -37.549  13.277  1.00 85.39      A    C  
ATOM   1197  CZ  TYR A 161       2.968 -38.784  12.621  1.00 86.94      A    C  
ATOM   1198  OH  TYR A 161       1.905 -39.662  12.590  1.00 85.23      A    O  
ATOM   1199  N   ARG A 162       6.523 -37.246  16.030  1.00 89.03      A    N  
ATOM   1200  CA  ARG A 162       6.659 -38.486  16.792  1.00 88.73      A    C  
ATOM   1201  C   ARG A 162       5.795 -39.560  16.142  1.00 88.67      A    C  
ATOM   1202  O   ARG A 162       4.587 -39.379  16.009  1.00 84.55      A    O  
ATOM   1203  CB  ARG A 162       6.253 -38.260  18.250  1.00 86.53      A    C  
ATOM   1204  CG  ARG A 162       7.168 -37.248  18.963  1.00 82.53      A    C  
ATOM   1205  CD  ARG A 162       6.659 -36.886  20.355  1.00 81.98      A    C  
ATOM   1206  NE  ARG A 162       6.752 -38.003  21.304  1.00 79.67      A    N  
ATOM   1207  CZ  ARG A 162       7.279 -37.982  22.526  1.00 79.11      A    C  
ATOM   1208  NH1 ARG A 162       7.791 -36.908  23.049  1.00 70.44      A    N1+
ATOM   1209  NH2 ARG A 162       7.290 -39.044  23.244  1.00 72.66      A    N  
ATOM   1210  N   LEU A 163       6.408 -40.665  15.738  1.00 87.35      A    N  
ATOM   1211  CA  LEU A 163       5.712 -41.755  15.054  1.00 86.51      A    C  
ATOM   1212  C   LEU A 163       4.821 -42.524  16.049  1.00 86.33      A    C  
ATOM   1213  O   LEU A 163       5.359 -43.193  16.936  1.00 82.16      A    O  
ATOM   1214  CB  LEU A 163       6.744 -42.679  14.386  1.00 84.68      A    C  
ATOM   1215  CG  LEU A 163       7.633 -42.008  13.322  1.00 84.58      A    C  
ATOM   1216  CD1 LEU A 163       8.682 -43.000  12.823  1.00 78.57      A    C  
ATOM   1217  CD2 LEU A 163       6.842 -41.539  12.106  1.00 77.72      A    C  
ATOM   1218  N   PRO A 164       3.485 -42.454  15.929  1.00 86.60      A    N  
ATOM   1219  CA  PRO A 164       2.597 -43.020  16.944  1.00 85.39      A    C  
ATOM   1220  C   PRO A 164       2.323 -44.515  16.779  1.00 85.64      A    C  
ATOM   1221  O   PRO A 164       1.853 -45.157  17.719  1.00 81.18      A    O  
ATOM   1222  CB  PRO A 164       1.313 -42.190  16.824  1.00 82.64      A    C  
ATOM   1223  CG  PRO A 164       1.260 -41.842  15.333  1.00 81.11      A    C  
ATOM   1224  CD  PRO A 164       2.730 -41.648  14.983  1.00 84.70      A    C  
ATOM   1225  N   ILE A 165       2.550 -45.075  15.595  1.00 85.35      A    N  
ATOM   1226  CA  ILE A 165       2.166 -46.463  15.303  1.00 85.17      A    C  
ATOM   1227  C   ILE A 165       3.283 -47.411  15.741  1.00 85.88      A    C  
ATOM   1228  O   ILE A 165       4.374 -47.388  15.165  1.00 82.69      A    O  
ATOM   1229  CB  ILE A 165       1.805 -46.644  13.817  1.00 83.01      A    C  
ATOM   1230  CG1 ILE A 165       0.706 -45.660  13.339  1.00 79.14      A    C  
ATOM   1231  CG2 ILE A 165       1.346 -48.093  13.545  1.00 77.87      A    C  
ATOM   1232  CD1 ILE A 165      -0.622 -45.742  14.108  1.00 70.77      A    C  
ATOM   1233  N   PRO A 166       3.031 -48.278  16.712  1.00 83.71      A    N  
ATOM   1234  CA  PRO A 166       4.046 -49.199  17.203  1.00 82.27      A    C  
ATOM   1235  C   PRO A 166       4.491 -50.171  16.111  1.00 82.12      A    C  
ATOM   1236  O   PRO A 166       3.720 -50.518  15.215  1.00 76.54      A    O  
ATOM   1237  CB  PRO A 166       3.392 -49.916  18.387  1.00 78.96      A    C  
ATOM   1238  CG  PRO A 166       1.896 -49.851  18.075  1.00 78.48      A    C  
ATOM   1239  CD  PRO A 166       1.757 -48.510  17.358  1.00 82.20      A    C  
ATOM   1240  N   PHE A 167       5.737 -50.627  16.215  1.00 81.89      A    N  
ATOM   1241  CA  PHE A 167       6.424 -51.488  15.257  1.00 81.72      A    C  
ATOM   1242  C   PHE A 167       6.710 -50.827  13.900  1.00 82.92      A    C  
ATOM   1243  O   PHE A 167       7.843 -50.917  13.423  1.00 78.78      A    O  
ATOM   1244  CB  PHE A 167       5.683 -52.830  15.130  1.00 78.03      A    C  
ATOM   1245  CG  PHE A 167       6.413 -53.879  14.348  1.00 73.33      A    C  
ATOM   1246  CD1 PHE A 167       6.118 -54.099  12.984  1.00 68.64      A    C  
ATOM   1247  CD2 PHE A 167       7.400 -54.662  14.976  1.00 65.12      A    C  
ATOM   1248  CE1 PHE A 167       6.793 -55.097  12.259  1.00 60.75      A    C  
ATOM   1249  CE2 PHE A 167       8.072 -55.655  14.263  1.00 60.68      A    C  
ATOM   1250  CZ  PHE A 167       7.768 -55.876  12.914  1.00 60.59      A    C  
ATOM   1251  N   ALA A 168       5.746 -50.163  13.283  1.00 81.03      A    N  
ATOM   1252  CA  ALA A 168       5.966 -49.440  12.033  1.00 80.45      A    C  
ATOM   1253  C   ALA A 168       6.889 -48.229  12.224  1.00 82.54      A    C  
ATOM   1254  O   ALA A 168       7.705 -47.950  11.343  1.00 79.29      A    O  
ATOM   1255  CB  ALA A 168       4.612 -49.018  11.463  1.00 77.87      A    C  
ATOM   1256  N   ASP A 169       6.821 -47.569  13.370  1.00 83.22      A    N  
ATOM   1257  CA  ASP A 169       7.718 -46.493  13.791  1.00 81.23      A    C  
ATOM   1258  C   ASP A 169       9.195 -46.913  13.709  1.00 82.10      A    C  
ATOM   1259  O   ASP A 169       9.988 -46.260  13.031  1.00 78.93      A    O  
ATOM   1260  CB  ASP A 169       7.342 -46.046  15.222  1.00 77.83      A    C  
ATOM   1261  CG  ASP A 169       7.332 -47.133  16.305  1.00 75.31      A    C  
ATOM   1262  OD1 ASP A 169       7.406 -48.329  15.964  1.00 66.16      A    O  
ATOM   1263  OD2 ASP A 169       7.240 -46.772  17.498  1.00 70.51      A    O1-
ATOM   1264  N   VAL A 170       9.537 -48.059  14.300  1.00 82.00      A    N  
ATOM   1265  CA  VAL A 170      10.898 -48.596  14.300  1.00 81.62      A    C  
ATOM   1266  C   VAL A 170      11.384 -48.857  12.881  1.00 82.33      A    C  
ATOM   1267  O   VAL A 170      12.500 -48.490  12.518  1.00 80.55      A    O  
ATOM   1268  CB  VAL A 170      10.985 -49.910  15.097  1.00 79.98      A    C  
ATOM   1269  CG1 VAL A 170      12.423 -50.421  15.200  1.00 72.04      A    C  
ATOM   1270  CG2 VAL A 170      10.433 -49.779  16.520  1.00 73.75      A    C  
ATOM   1271  N   VAL A 171      10.547 -49.513  12.077  1.00 82.72      A    N  
ATOM   1272  CA  VAL A 171      10.943 -49.912  10.723  1.00 81.03      A    C  
ATOM   1273  C   VAL A 171      11.072 -48.698   9.811  1.00 81.81      A    C  
ATOM   1274  O   VAL A 171      12.068 -48.583   9.109  1.00 80.67      A    O  
ATOM   1275  CB  VAL A 171       9.974 -50.942  10.140  1.00 79.60      A    C  
ATOM   1276  CG1 VAL A 171      10.413 -51.346   8.720  1.00 73.46      A    C  
ATOM   1277  CG2 VAL A 171       9.953 -52.213  11.002  1.00 75.09      A    C  
ATOM   1278  N   ILE A 172      10.122 -47.778   9.859  1.00 82.68      A    N  
ATOM   1279  CA  ILE A 172      10.153 -46.566   9.034  1.00 82.08      A    C  
ATOM   1280  C   ILE A 172      11.323 -45.675   9.430  1.00 82.41      A    C  
ATOM   1281  O   ILE A 172      12.053 -45.204   8.556  1.00 80.42      A    O  
ATOM   1282  CB  ILE A 172       8.797 -45.828   9.096  1.00 80.90      A    C  
ATOM   1283  CG1 ILE A 172       7.740 -46.680   8.353  1.00 77.45      A    C  
ATOM   1284  CG2 ILE A 172       8.893 -44.424   8.471  1.00 75.82      A    C  
ATOM   1285  CD1 ILE A 172       6.315 -46.173   8.507  1.00 68.12      A    C  
ATOM   1286  N   TYR A 173      11.577 -45.517  10.728  1.00 84.66      A    N  
ATOM   1287  CA  TYR A 173      12.734 -44.756  11.201  1.00 83.88      A    C  
ATOM   1288  C   TYR A 173      14.052 -45.388  10.748  1.00 84.08      A    C  
ATOM   1289  O   TYR A 173      14.923 -44.693  10.221  1.00 81.80      A    O  
ATOM   1290  CB  TYR A 173      12.679 -44.640  12.723  1.00 83.03      A    C  
ATOM   1291  CG  TYR A 173      13.765 -43.736  13.260  1.00 84.00      A    C  
ATOM   1292  CD1 TYR A 173      15.037 -44.242  13.601  1.00 79.90      A    C  
ATOM   1293  CD2 TYR A 173      13.530 -42.348  13.359  1.00 80.82      A    C  
ATOM   1294  CE1 TYR A 173      16.064 -43.378  14.021  1.00 78.70      A    C  
ATOM   1295  CE2 TYR A 173      14.541 -41.476  13.778  1.00 79.00      A    C  
ATOM   1296  CZ  TYR A 173      15.812 -41.997  14.096  1.00 80.63      A    C  
ATOM   1297  OH  TYR A 173      16.812 -41.136  14.469  1.00 77.81      A    O  
ATOM   1298  N   ASN A 174      14.192 -46.705  10.874  1.00 82.16      A    N  
ATOM   1299  CA  ASN A 174      15.403 -47.401  10.453  1.00 79.59      A    C  
ATOM   1300  C   ASN A 174      15.605 -47.346   8.932  1.00 78.14      A    C  
ATOM   1301  O   ASN A 174      16.737 -47.171   8.493  1.00 75.32      A    O  
ATOM   1302  CB  ASN A 174      15.369 -48.841  10.975  1.00 78.26      A    C  
ATOM   1303  CG  ASN A 174      15.607 -48.951  12.475  1.00 75.44      A    C  
ATOM   1304  ND2 ASN A 174      15.482 -50.148  12.999  1.00 68.81      A    N  
ATOM   1305  OD1 ASN A 174      15.930 -48.024  13.182  1.00 68.06      A    O  
ATOM   1306  N   ILE A 175      14.544 -47.435   8.141  1.00 82.11      A    N  
ATOM   1307  CA  ILE A 175      14.621 -47.250   6.683  1.00 80.00      A    C  
ATOM   1308  C   ILE A 175      15.061 -45.819   6.351  1.00 79.54      A    C  
ATOM   1309  O   ILE A 175      16.006 -45.644   5.591  1.00 76.45      A    O  
ATOM   1310  CB  ILE A 175      13.285 -47.612   6.001  1.00 78.66      A    C  
ATOM   1311  CG1 ILE A 175      13.047 -49.139   6.075  1.00 73.61      A    C  
ATOM   1312  CG2 ILE A 175      13.268 -47.164   4.529  1.00 72.56      A    C  
ATOM   1313  CD1 ILE A 175      11.622 -49.568   5.714  1.00 66.23      A    C  
ATOM   1314  N   ALA A 176      14.435 -44.831   6.955  1.00 79.87      A    N  
ATOM   1315  CA  ALA A 176      14.740 -43.427   6.703  1.00 77.29      A    C  
ATOM   1316  C   ALA A 176      16.175 -43.049   7.111  1.00 76.51      A    C  
ATOM   1317  O   ALA A 176      16.791 -42.181   6.481  1.00 72.81      A    O  
ATOM   1318  CB  ALA A 176      13.715 -42.568   7.461  1.00 75.81      A    C  
ATOM   1319  N   ARG A 177      16.718 -43.693   8.137  1.00 77.09      A    N  
ATOM   1320  CA  ARG A 177      18.083 -43.442   8.632  1.00 74.56      A    C  
ATOM   1321  C   ARG A 177      19.128 -44.433   8.131  1.00 72.71      A    C  
ATOM   1322  O   ARG A 177      20.286 -44.329   8.529  1.00 66.13      A    O  
ATOM   1323  CB  ARG A 177      18.055 -43.356  10.171  1.00 71.19      A    C  
ATOM   1324  CG  ARG A 177      17.275 -42.139  10.696  1.00 67.36      A    C  
ATOM   1325  CD  ARG A 177      17.924 -40.799  10.341  1.00 65.15      A    C  
ATOM   1326  NE  ARG A 177      19.236 -40.630  10.977  1.00 59.87      A    N  
ATOM   1327  CZ  ARG A 177      20.315 -40.074  10.471  1.00 56.10      A    C  
ATOM   1328  NH1 ARG A 177      20.329 -39.536   9.282  1.00 52.12      A    N1+
ATOM   1329  NH2 ARG A 177      21.407 -40.061  11.164  1.00 50.74      A    N  
ATOM   1330  N   GLY A 178      18.746 -45.407   7.299  1.00 69.51      A    N  
ATOM   1331  CA  GLY A 178      19.652 -46.459   6.838  1.00 67.38      A    C  
ATOM   1332  C   GLY A 178      20.117 -47.418   7.938  1.00 69.02      A    C  
ATOM   1333  O   GLY A 178      21.152 -48.067   7.792  1.00 63.75      A    O  
ATOM   1334  N   ARG A 179      19.385 -47.506   9.051  1.00 65.19      A    N  
ATOM   1335  CA  ARG A 179      19.727 -48.392  10.177  1.00 64.99      A    C  
ATOM   1336  C   ARG A 179      19.259 -49.833   9.941  1.00 64.52      A    C  
ATOM   1337  O   ARG A 179      18.411 -50.105   9.099  1.00 59.87      A    O  
ATOM   1338  CB  ARG A 179      19.148 -47.838  11.484  1.00 61.80      A    C  
ATOM   1339  CG  ARG A 179      19.893 -46.586  11.960  1.00 58.77      A    C  
ATOM   1340  CD  ARG A 179      19.333 -46.154  13.316  1.00 57.07      A    C  
ATOM   1341  NE  ARG A 179      20.179 -45.131  13.946  1.00 51.97      A    N  
ATOM   1342  CZ  ARG A 179      20.116 -44.733  15.200  1.00 49.19      A    C  
ATOM   1343  NH1 ARG A 179      19.191 -45.146  16.006  1.00 47.41      A    N1+
ATOM   1344  NH2 ARG A 179      21.001 -43.914  15.665  1.00 43.62      A    N  
ATOM   1345  N   ASP A 180      19.794 -50.756  10.738  1.00 57.60      A    N  
ATOM   1346  CA  ASP A 180      19.427 -52.168  10.717  1.00 57.29      A    C  
ATOM   1347  C   ASP A 180      17.929 -52.385  10.999  1.00 56.89      A    C  
ATOM   1348  O   ASP A 180      17.387 -51.967  12.024  1.00 53.93      A    O  
ATOM   1349  CB  ASP A 180      20.276 -52.959  11.730  1.00 54.09      A    C  
ATOM   1350  CG  ASP A 180      21.533 -53.627  11.145  1.00 49.42      A    C  
ATOM   1351  OD1 ASP A 180      21.609 -53.764   9.911  1.00 46.46      A    O  
ATOM   1352  OD2 ASP A 180      22.315 -54.171  11.948  1.00 45.31      A    O1-
ATOM   1353  N   LEU A 181      17.284 -53.085  10.094  1.00 56.35      A    N  
ATOM   1354  CA  LEU A 181      15.872 -53.439  10.231  1.00 56.15      A    C  
ATOM   1355  C   LEU A 181      15.671 -54.583  11.235  1.00 56.00      A    C  
ATOM   1356  O   LEU A 181      16.499 -55.495  11.326  1.00 53.58      A    O  
ATOM   1357  CB  LEU A 181      15.306 -53.794   8.850  1.00 54.37      A    C  
ATOM   1358  CG  LEU A 181      15.140 -52.569   7.920  1.00 50.53      A    C  
ATOM   1359  CD1 LEU A 181      14.857 -53.043   6.496  1.00 48.21      A    C  
ATOM   1360  CD2 LEU A 181      13.976 -51.684   8.356  1.00 50.10      A    C  
ATOM   1361  N   PRO A 182      14.540 -54.627  11.941  1.00 56.15      A    N  
ATOM   1362  CA  PRO A 182      14.189 -55.729  12.829  1.00 56.07      A    C  
ATOM   1363  C   PRO A 182      14.226 -57.072  12.098  1.00 56.86      A    C  
ATOM   1364  O   PRO A 182      13.599 -57.252  11.056  1.00 54.50      A    O  
ATOM   1365  CB  PRO A 182      12.784 -55.417  13.356  1.00 53.92      A    C  
ATOM   1366  CG  PRO A 182      12.643 -53.911  13.191  1.00 53.35      A    C  
ATOM   1367  CD  PRO A 182      13.513 -53.601  11.974  1.00 59.51      A    C  
ATOM   1368  N   TYR A 183      14.912 -58.050  12.686  1.00 54.51      A    N  
ATOM   1369  CA  TYR A 183      15.126 -59.367  12.089  1.00 54.03      A    C  
ATOM   1370  C   TYR A 183      13.824 -60.088  11.701  1.00 53.68      A    C  
ATOM   1371  O   TYR A 183      13.809 -60.927  10.799  1.00 50.95      A    O  
ATOM   1372  CB  TYR A 183      15.928 -60.209  13.081  1.00 51.84      A    C  
ATOM   1373  CG  TYR A 183      16.642 -61.379  12.447  1.00 48.28      A    C  
ATOM   1374  CD1 TYR A 183      16.037 -62.652  12.378  1.00 45.57      A    C  
ATOM   1375  CD2 TYR A 183      17.936 -61.215  11.926  1.00 43.87      A    C  
ATOM   1376  CE1 TYR A 183      16.702 -63.733  11.790  1.00 40.65      A    C  
ATOM   1377  CE2 TYR A 183      18.620 -62.284  11.336  1.00 41.99      A    C  
ATOM   1378  CZ  TYR A 183      18.001 -63.547  11.271  1.00 42.84      A    C  
ATOM   1379  OH  TYR A 183      18.670 -64.609  10.696  1.00 39.14      A    O  
ATOM   1380  N   VAL A 184      12.716 -59.755  12.354  1.00 54.78      A    N  
ATOM   1381  CA  VAL A 184      11.392 -60.358  12.146  1.00 53.99      A    C  
ATOM   1382  C   VAL A 184      10.883 -60.166  10.714  1.00 53.29      A    C  
ATOM   1383  O   VAL A 184      10.164 -61.018  10.207  1.00 50.86      A    O  
ATOM   1384  CB  VAL A 184      10.370 -59.786  13.148  1.00 52.47      A    C  
ATOM   1385  CG1 VAL A 184       9.120 -60.654  13.209  1.00 47.33      A    C  
ATOM   1386  CG2 VAL A 184      10.918 -59.694  14.579  1.00 50.89      A    C  
ATOM   1387  N   LEU A 185      11.288 -59.084  10.050  1.00 54.93      A    N  
ATOM   1388  CA  LEU A 185      10.881 -58.795   8.672  1.00 54.07      A    C  
ATOM   1389  C   LEU A 185      11.667 -59.604   7.630  1.00 54.12      A    C  
ATOM   1390  O   LEU A 185      11.242 -59.666   6.485  1.00 51.21      A    O  
ATOM   1391  CB  LEU A 185      11.013 -57.289   8.412  1.00 52.28      A    C  
ATOM   1392  CG  LEU A 185       9.941 -56.468   9.149  1.00 48.82      A    C  
ATOM   1393  CD1 LEU A 185      10.319 -55.001   9.100  1.00 46.45      A    C  
ATOM   1394  CD2 LEU A 185       8.558 -56.627   8.510  1.00 49.82      A    C  
ATOM   1395  N   ARG A 186      12.777 -60.233   8.019  1.00 55.56      A    N  
ATOM   1396  CA  ARG A 186      13.677 -60.980   7.114  1.00 55.33      A    C  
ATOM   1397  C   ARG A 186      14.043 -60.224   5.829  1.00 55.76      A    C  
ATOM   1398  O   ARG A 186      14.445 -60.842   4.843  1.00 51.70      A    O  
ATOM   1399  CB  ARG A 186      13.120 -62.372   6.804  1.00 51.64      A    C  
ATOM   1400  CG  ARG A 186      12.952 -63.238   8.057  1.00 47.78      A    C  
ATOM   1401  CD  ARG A 186      12.599 -64.659   7.604  1.00 46.15      A    C  
ATOM   1402  NE  ARG A 186      12.495 -65.569   8.739  1.00 42.04      A    N  
ATOM   1403  CZ  ARG A 186      12.468 -66.896   8.681  1.00 38.83      A    C  
ATOM   1404  NH1 ARG A 186      12.527 -67.523   7.539  1.00 35.83      A    N1+
ATOM   1405  NH2 ARG A 186      12.386 -67.598   9.764  1.00 36.33      A    N  
ATOM   1406  N   LEU A 187      13.911 -58.897   5.846  1.00 52.82      A    N  
ATOM   1407  CA  LEU A 187      14.503 -58.066   4.818  1.00 52.67      A    C  
ATOM   1408  C   LEU A 187      16.025 -58.151   4.993  1.00 52.80      A    C  
ATOM   1409  O   LEU A 187      16.514 -58.196   6.119  1.00 49.69      A    O  
ATOM   1410  CB  LEU A 187      13.935 -56.637   4.918  1.00 49.87      A    C  
ATOM   1411  CG  LEU A 187      12.433 -56.549   4.574  1.00 46.52      A    C  
ATOM   1412  CD1 LEU A 187      11.845 -55.211   5.012  1.00 44.37      A    C  
ATOM   1413  CD2 LEU A 187      12.172 -56.696   3.073  1.00 46.32      A    C  
ATOM   1414  N   GLY A 188      16.752 -58.283   3.890  1.00 48.27      A    N  
ATOM   1415  CA  GLY A 188      18.189 -58.543   3.917  1.00 48.20      A    C  
ATOM   1416  C   GLY A 188      18.964 -57.510   4.740  1.00 47.78      A    C  
ATOM   1417  O   GLY A 188      18.588 -56.344   4.783  1.00 45.59      A    O  
ATOM   1418  N   LYS A 189      20.043 -57.946   5.372  1.00 47.79      A    N  
ATOM   1419  CA  LYS A 189      20.994 -57.051   6.027  1.00 47.42      A    C  
ATOM   1420  C   LYS A 189      21.789 -56.324   4.956  1.00 47.06      A    C  
ATOM   1421  O   LYS A 189      22.755 -56.875   4.443  1.00 43.55      A    O  
ATOM   1422  CB  LYS A 189      21.940 -57.819   6.959  1.00 44.31      A    C  
ATOM   1423  CG  LYS A 189      21.312 -58.211   8.298  1.00 40.75      A    C  
ATOM   1424  CD  LYS A 189      22.417 -58.768   9.211  1.00 38.29      A    C  
ATOM   1425  CE  LYS A 189      21.905 -58.928  10.629  1.00 34.37      A    C  
ATOM   1426  NZ  LYS A 189      23.031 -59.045  11.583  1.00 31.38      A    N1+
ATOM   1427  N   ASP A 190      21.439 -55.101   4.658  1.00 47.20      A    N  
ATOM   1428  CA  ASP A 190      22.366 -54.190   4.000  1.00 47.64      A    C  
ATOM   1429  C   ASP A 190      23.265 -53.578   5.075  1.00 47.87      A    C  
ATOM   1430  O   ASP A 190      22.869 -52.646   5.775  1.00 44.22      A    O  
ATOM   1431  CB  ASP A 190      21.620 -53.113   3.200  1.00 43.44      A    C  
ATOM   1432  CG  ASP A 190      21.488 -53.400   1.708  1.00 39.75      A    C  
ATOM   1433  OD1 ASP A 190      22.276 -54.218   1.176  1.00 37.52      A    O  
ATOM   1434  OD2 ASP A 190      20.579 -52.759   1.109  1.00 36.70      A    O1-
ATOM   1435  N   SER A 191      24.446 -54.115   5.244  1.00 43.37      A    N  
ATOM   1436  CA  SER A 191      25.408 -53.697   6.261  1.00 43.76      A    C  
ATOM   1437  C   SER A 191      26.023 -52.323   6.003  1.00 44.82      A    C  
ATOM   1438  O   SER A 191      26.494 -51.687   6.943  1.00 41.48      A    O  
ATOM   1439  CB  SER A 191      26.526 -54.734   6.372  1.00 39.21      A    C  
ATOM   1440  OG  SER A 191      27.051 -55.064   5.103  1.00 36.01      A    O  
ATOM   1441  N   GLU A 192      26.052 -51.872   4.774  1.00 42.67      A    N  
ATOM   1442  CA  GLU A 192      26.754 -50.636   4.386  1.00 43.56      A    C  
ATOM   1443  C   GLU A 192      25.957 -49.349   4.662  1.00 44.58      A    C  
ATOM   1444  O   GLU A 192      26.468 -48.259   4.455  1.00 41.44      A    O  
ATOM   1445  CB  GLU A 192      27.167 -50.719   2.909  1.00 39.77      A    C  
ATOM   1446  CG  GLU A 192      28.312 -51.722   2.688  1.00 35.95      A    C  
ATOM   1447  CD  GLU A 192      28.792 -51.799   1.225  1.00 33.54      A    C  
ATOM   1448  OE1 GLU A 192      29.883 -52.367   1.020  1.00 30.55      A    O  
ATOM   1449  OE2 GLU A 192      28.045 -51.357   0.327  1.00 32.10      A    O1-
ATOM   1450  N   ARG A 193      24.726 -49.422   5.160  1.00 44.43      A    N  
ATOM   1451  CA  ARG A 193      23.872 -48.228   5.324  1.00 45.23      A    C  
ATOM   1452  C   ARG A 193      24.252 -47.310   6.489  1.00 45.94      A    C  
ATOM   1453  O   ARG A 193      23.758 -46.189   6.538  1.00 43.37      A    O  
ATOM   1454  CB  ARG A 193      22.401 -48.641   5.410  1.00 42.75      A    C  
ATOM   1455  CG  ARG A 193      21.889 -49.217   4.095  1.00 38.96      A    C  
ATOM   1456  CD  ARG A 193      20.385 -49.459   4.199  1.00 37.28      A    C  
ATOM   1457  NE  ARG A 193      19.875 -50.139   3.005  1.00 34.75      A    N  
ATOM   1458  CZ  ARG A 193      18.620 -50.298   2.656  1.00 33.06      A    C  
ATOM   1459  NH1 ARG A 193      17.640 -49.813   3.383  1.00 31.72      A    N1+
ATOM   1460  NH2 ARG A 193      18.349 -50.959   1.578  1.00 29.72      A    N  
ATOM   1461  N   ASP A 194      25.108 -47.759   7.398  1.00 45.31      A    N  
ATOM   1462  CA  ASP A 194      25.468 -46.995   8.594  1.00 45.61      A    C  
ATOM   1463  C   ASP A 194      26.365 -45.767   8.314  1.00 46.19      A    C  
ATOM   1464  O   ASP A 194      26.465 -44.885   9.167  1.00 43.32      A    O  
ATOM   1465  CB  ASP A 194      26.133 -47.917   9.634  1.00 42.18      A    C  
ATOM   1466  CG  ASP A 194      25.182 -48.631  10.599  1.00 38.46      A    C  
ATOM   1467  OD1 ASP A 194      23.996 -48.243  10.691  1.00 35.88      A    O  
ATOM   1468  OD2 ASP A 194      25.661 -49.542  11.305  1.00 35.13      A    O1-
ATOM   1469  N   GLU A 195      27.018 -45.684   7.158  1.00 39.06      A    N  
ATOM   1470  CA  GLU A 195      28.048 -44.653   6.934  1.00 38.61      A    C  
ATOM   1471  C   GLU A 195      27.496 -43.235   6.748  1.00 39.45      A    C  
ATOM   1472  O   GLU A 195      28.160 -42.271   7.146  1.00 37.23      A    O  
ATOM   1473  CB  GLU A 195      28.968 -45.019   5.769  1.00 35.05      A    C  
ATOM   1474  CG  GLU A 195      29.991 -46.099   6.160  1.00 31.42      A    C  
ATOM   1475  CD  GLU A 195      31.143 -46.233   5.152  1.00 29.33      A    C  
ATOM   1476  OE1 GLU A 195      32.211 -46.723   5.580  1.00 26.84      A    O  
ATOM   1477  OE2 GLU A 195      30.981 -45.816   3.981  1.00 28.26      A    O1-
ATOM   1478  N   PHE A 196      26.314 -43.055   6.196  1.00 44.58      A    N  
ATOM   1479  CA  PHE A 196      25.734 -41.721   6.013  1.00 44.68      A    C  
ATOM   1480  C   PHE A 196      25.110 -41.169   7.304  1.00 45.52      A    C  
ATOM   1481  O   PHE A 196      23.926 -40.835   7.385  1.00 43.25      A    O  
ATOM   1482  CB  PHE A 196      24.811 -41.678   4.791  1.00 41.28      A    C  
ATOM   1483  CG  PHE A 196      25.569 -41.632   3.485  1.00 37.67      A    C  
ATOM   1484  CD1 PHE A 196      26.023 -40.400   2.968  1.00 34.64      A    C  
ATOM   1485  CD2 PHE A 196      25.837 -42.815   2.770  1.00 33.75      A    C  
ATOM   1486  CE1 PHE A 196      26.732 -40.344   1.766  1.00 31.02      A    C  
ATOM   1487  CE2 PHE A 196      26.545 -42.762   1.570  1.00 30.60      A    C  
ATOM   1488  CZ  PHE A 196      26.994 -41.534   1.058  1.00 29.67      A    C  
ATOM   1489  N   ILE A 197      25.924 -41.045   8.351  1.00 43.20      A    N  
ATOM   1490  CA  ILE A 197      25.561 -40.352   9.578  1.00 43.44      A    C  
ATOM   1491  C   ILE A 197      25.570 -38.849   9.303  1.00 44.71      A    C  
ATOM   1492  O   ILE A 197      26.534 -38.143   9.604  1.00 42.64      A    O  
ATOM   1493  CB  ILE A 197      26.446 -40.765  10.778  1.00 39.95      A    C  
ATOM   1494  CG1 ILE A 197      26.464 -42.299  10.972  1.00 36.49      A    C  
ATOM   1495  CG2 ILE A 197      25.926 -40.080  12.055  1.00 36.36      A    C  
ATOM   1496  CD1 ILE A 197      27.414 -42.773  12.082  1.00 33.57      A    C  
ATOM   1497  N   VAL A 198      24.473 -38.343   8.778  1.00 52.36      A    N  
ATOM   1498  CA  VAL A 198      24.242 -36.899   8.721  1.00 53.39      A    C  
ATOM   1499  C   VAL A 198      24.227 -36.369  10.153  1.00 55.07      A    C  
ATOM   1500  O   VAL A 198      23.288 -36.615  10.915  1.00 52.01      A    O  
ATOM   1501  CB  VAL A 198      22.946 -36.555   7.968  1.00 49.39      A    C  
ATOM   1502  CG1 VAL A 198      22.756 -35.037   7.875  1.00 45.07      A    C  
ATOM   1503  CG2 VAL A 198      22.956 -37.120   6.545  1.00 44.44      A    C  
ATOM   1504  N   LYS A 199      25.255 -35.619  10.544  1.00 53.32      A    N  
ATOM   1505  CA  LYS A 199      25.443 -35.114  11.918  1.00 53.55      A    C  
ATOM   1506  C   LYS A 199      24.231 -34.347  12.449  1.00 56.79      A    C  
ATOM   1507  O   LYS A 199      23.928 -34.450  13.639  1.00 53.01      A    O  
ATOM   1508  CB  LYS A 199      26.678 -34.199  11.995  1.00 47.73      A    C  
ATOM   1509  CG  LYS A 199      28.004 -34.973  12.064  1.00 43.20      A    C  
ATOM   1510  CD  LYS A 199      29.163 -33.979  12.201  1.00 38.42      A    C  
ATOM   1511  CE  LYS A 199      30.498 -34.692  12.339  1.00 33.79      A    C  
ATOM   1512  NZ  LYS A 199      31.640 -33.733  12.361  1.00 29.33      A    N1+
ATOM   1513  N   LYS A 200      23.508 -33.631  11.596  1.00 65.04      A    N  
ATOM   1514  CA  LYS A 200      22.286 -32.897  11.962  1.00 66.64      A    C  
ATOM   1515  C   LYS A 200      21.180 -33.809  12.529  1.00 70.64      A    C  
ATOM   1516  O   LYS A 200      20.317 -33.337  13.259  1.00 66.33      A    O  
ATOM   1517  CB  LYS A 200      21.773 -32.078  10.751  1.00 59.72      A    C  
ATOM   1518  CG  LYS A 200      22.652 -30.848  10.384  1.00 53.60      A    C  
ATOM   1519  CD  LYS A 200      22.013 -30.009   9.247  1.00 49.35      A    C  
ATOM   1520  CE  LYS A 200      22.782 -28.721   8.890  1.00 43.27      A    C  
ATOM   1521  NZ  LYS A 200      22.151 -27.919   7.791  1.00 39.41      A    N1+
ATOM   1522  N   MET A 201      21.235 -35.112  12.264  1.00 72.10      A    N  
ATOM   1523  CA  MET A 201      20.261 -36.093  12.749  1.00 73.94      A    C  
ATOM   1524  C   MET A 201      20.645 -36.754  14.077  1.00 77.41      A    C  
ATOM   1525  O   MET A 201      19.878 -37.568  14.596  1.00 73.71      A    O  
ATOM   1526  CB  MET A 201      20.018 -37.139  11.656  1.00 70.01      A    C  
ATOM   1527  CG  MET A 201      19.250 -36.573  10.460  1.00 66.04      A    C  
ATOM   1528  SD  MET A 201      17.487 -36.303  10.794  1.00 61.32      A    S  
ATOM   1529  CE  MET A 201      16.898 -36.037   9.100  1.00 55.28      A    C  
ATOM   1530  N   SER A 202      21.773 -36.402  14.664  1.00 75.37      A    N  
ATOM   1531  CA  SER A 202      22.271 -37.024  15.903  1.00 76.18      A    C  
ATOM   1532  C   SER A 202      21.271 -36.985  17.069  1.00 78.62      A    C  
ATOM   1533  O   SER A 202      21.163 -37.956  17.818  1.00 75.89      A    O  
ATOM   1534  CB  SER A 202      23.574 -36.352  16.327  1.00 72.53      A    C  
ATOM   1535  OG  SER A 202      23.385 -34.964  16.516  1.00 64.90      A    O  
ATOM   1536  N   ARG A 203      20.507 -35.919  17.203  1.00 78.52      A    N  
ATOM   1537  CA  ARG A 203      19.468 -35.804  18.249  1.00 79.64      A    C  
ATOM   1538  C   ARG A 203      18.330 -36.806  18.047  1.00 81.60      A    C  
ATOM   1539  O   ARG A 203      17.832 -37.359  19.027  1.00 78.94      A    O  
ATOM   1540  CB  ARG A 203      18.907 -34.381  18.309  1.00 77.08      A    C  
ATOM   1541  CG  ARG A 203      19.897 -33.379  18.911  1.00 73.93      A    C  
ATOM   1542  CD  ARG A 203      19.195 -32.023  19.098  1.00 71.62      A    C  
ATOM   1543  NE  ARG A 203      20.072 -31.025  19.728  1.00 65.09      A    N  
ATOM   1544  CZ  ARG A 203      19.706 -29.800  20.076  1.00 60.08      A    C  
ATOM   1545  NH1 ARG A 203      18.497 -29.353  19.871  1.00 56.61      A    N1+
ATOM   1546  NH2 ARG A 203      20.566 -28.991  20.636  1.00 52.82      A    N  
ATOM   1547  N   TYR A 204      17.940 -37.049  16.810  1.00 82.23      A    N  
ATOM   1548  CA  TYR A 204      16.901 -38.020  16.478  1.00 82.61      A    C  
ATOM   1549  C   TYR A 204      17.387 -39.448  16.719  1.00 83.91      A    C  
ATOM   1550  O   TYR A 204      16.646 -40.262  17.265  1.00 80.51      A    O  
ATOM   1551  CB  TYR A 204      16.464 -37.836  15.021  1.00 80.86      A    C  
ATOM   1552  CG  TYR A 204      15.972 -36.444  14.704  1.00 83.84      A    C  
ATOM   1553  CD1 TYR A 204      14.672 -36.050  15.088  1.00 80.21      A    C  
ATOM   1554  CD2 TYR A 204      16.810 -35.515  14.053  1.00 81.66      A    C  
ATOM   1555  CE1 TYR A 204      14.219 -34.751  14.815  1.00 80.22      A    C  
ATOM   1556  CE2 TYR A 204      16.367 -34.218  13.785  1.00 80.69      A    C  
ATOM   1557  CZ  TYR A 204      15.072 -33.840  14.171  1.00 81.90      A    C  
ATOM   1558  OH  TYR A 204      14.641 -32.554  13.913  1.00 79.56      A    O  
ATOM   1559  N   ASP A 205      18.654 -39.723  16.417  1.00 81.86      A    N  
ATOM   1560  CA  ASP A 205      19.254 -41.025  16.675  1.00 79.83      A    C  
ATOM   1561  C   ASP A 205      19.392 -41.307  18.176  1.00 80.48      A    C  
ATOM   1562  O   ASP A 205      19.145 -42.431  18.623  1.00 77.87      A    O  
ATOM   1563  CB  ASP A 205      20.613 -41.104  15.960  1.00 77.05      A    C  
ATOM   1564  CG  ASP A 205      20.496 -41.107  14.441  1.00 74.12      A    C  
ATOM   1565  OD1 ASP A 205      19.442 -41.498  13.896  1.00 69.04      A    O  
ATOM   1566  OD2 ASP A 205      21.488 -40.768  13.763  1.00 70.11      A    O1-
ATOM   1567  N   ALA A 206      19.706 -40.297  18.975  1.00 79.88      A    N  
ATOM   1568  CA  ALA A 206      19.715 -40.408  20.427  1.00 78.79      A    C  
ATOM   1569  C   ALA A 206      18.309 -40.683  20.993  1.00 79.14      A    C  
ATOM   1570  O   ALA A 206      18.155 -41.526  21.881  1.00 76.82      A    O  
ATOM   1571  CB  ALA A 206      20.322 -39.134  21.021  1.00 77.51      A    C  
ATOM   1572  N   ALA A 207      17.269 -40.022  20.449  1.00 81.30      A    N  
ATOM   1573  CA  ALA A 207      15.888 -40.305  20.821  1.00 79.72      A    C  
ATOM   1574  C   ALA A 207      15.476 -41.735  20.432  1.00 80.93      A    C  
ATOM   1575  O   ALA A 207      14.864 -42.445  21.237  1.00 79.31      A    O  
ATOM   1576  CB  ALA A 207      14.979 -39.247  20.184  1.00 78.39      A    C  
ATOM   1577  N   ALA A 208      15.891 -42.226  19.258  1.00 81.50      A    N  
ATOM   1578  CA  ALA A 208      15.625 -43.589  18.807  1.00 79.45      A    C  
ATOM   1579  C   ALA A 208      16.269 -44.643  19.715  1.00 80.48      A    C  
ATOM   1580  O   ALA A 208      15.661 -45.684  19.983  1.00 78.18      A    O  
ATOM   1581  CB  ALA A 208      16.110 -43.731  17.362  1.00 77.40      A    C  
ATOM   1582  N   ASN A 209      17.438 -44.367  20.260  1.00 82.24      A    N  
ATOM   1583  CA  ASN A 209      18.067 -45.241  21.251  1.00 80.35      A    C  
ATOM   1584  C   ASN A 209      17.226 -45.375  22.529  1.00 80.63      A    C  
ATOM   1585  O   ASN A 209      17.228 -46.428  23.165  1.00 76.76      A    O  
ATOM   1586  CB  ASN A 209      19.478 -44.732  21.565  1.00 78.85      A    C  
ATOM   1587  CG  ASN A 209      20.447 -44.879  20.407  1.00 75.53      A    C  
ATOM   1588  ND2 ASN A 209      21.542 -44.141  20.446  1.00 68.40      A    N  
ATOM   1589  OD1 ASN A 209      20.273 -45.645  19.481  1.00 68.52      A    O  
ATOM   1590  N   ASN A 210      16.439 -44.348  22.861  1.00 82.33      A    N  
ATOM   1591  CA  ASN A 210      15.468 -44.366  23.954  1.00 81.10      A    C  
ATOM   1592  C   ASN A 210      14.068 -44.852  23.527  1.00 81.95      A    C  
ATOM   1593  O   ASN A 210      13.101 -44.657  24.252  1.00 77.30      A    O  
ATOM   1594  CB  ASN A 210      15.444 -42.976  24.619  1.00 78.84      A    C  
ATOM   1595  CG  ASN A 210      16.712 -42.655  25.386  1.00 75.33      A    C  
ATOM   1596  ND2 ASN A 210      16.962 -41.391  25.630  1.00 66.35      A    N  
ATOM   1597  OD1 ASN A 210      17.462 -43.516  25.804  1.00 67.52      A    O  
ATOM   1598  N   LYS A 211      13.951 -45.482  22.366  1.00 80.25      A    N  
ATOM   1599  CA  LYS A 211      12.692 -45.962  21.748  1.00 80.12      A    C  
ATOM   1600  C   LYS A 211      11.700 -44.843  21.392  1.00 82.01      A    C  
ATOM   1601  O   LYS A 211      10.504 -45.109  21.255  1.00 77.04      A    O  
ATOM   1602  CB  LYS A 211      12.025 -47.058  22.588  1.00 76.45      A    C  
ATOM   1603  CG  LYS A 211      12.949 -48.234  22.911  1.00 72.98      A    C  
ATOM   1604  CD  LYS A 211      12.142 -49.277  23.691  1.00 65.31      A    C  
ATOM   1605  CE  LYS A 211      13.004 -50.499  23.982  1.00 57.62      A    C  
ATOM   1606  NZ  LYS A 211      12.228 -51.529  24.708  1.00 50.05      A    N1+
ATOM   1607  N   LEU A 212      12.193 -43.634  21.220  1.00 82.13      A    N  
ATOM   1608  CA  LEU A 212      11.436 -42.501  20.708  1.00 82.38      A    C  
ATOM   1609  C   LEU A 212      11.814 -42.279  19.251  1.00 83.72      A    C  
ATOM   1610  O   LEU A 212      12.921 -41.828  18.954  1.00 80.98      A    O  
ATOM   1611  CB  LEU A 212      11.734 -41.271  21.581  1.00 79.97      A    C  
ATOM   1612  CG  LEU A 212      10.775 -41.185  22.773  1.00 75.38      A    C  
ATOM   1613  CD1 LEU A 212      11.427 -40.456  23.938  1.00 70.48      A    C  
ATOM   1614  CD2 LEU A 212       9.511 -40.440  22.366  1.00 69.97      A    C  
ATOM   1615  N   TYR A 213      10.904 -42.610  18.353  1.00 84.45      A    N  
ATOM   1616  CA  TYR A 213      11.127 -42.487  16.915  1.00 84.34      A    C  
ATOM   1617  C   TYR A 213      10.520 -41.185  16.420  1.00 85.06      A    C  
ATOM   1618  O   TYR A 213       9.300 -41.056  16.311  1.00 81.97      A    O  
ATOM   1619  CB  TYR A 213      10.586 -43.718  16.199  1.00 82.74      A    C  
ATOM   1620  CG  TYR A 213      11.213 -44.993  16.709  1.00 84.86      A    C  
ATOM   1621  CD1 TYR A 213      12.506 -45.375  16.302  1.00 80.94      A    C  
ATOM   1622  CD2 TYR A 213      10.527 -45.781  17.653  1.00 82.32      A    C  
ATOM   1623  CE1 TYR A 213      13.105 -46.527  16.822  1.00 80.20      A    C  
ATOM   1624  CE2 TYR A 213      11.113 -46.938  18.176  1.00 80.35      A    C  
ATOM   1625  CZ  TYR A 213      12.408 -47.313  17.761  1.00 81.61      A    C  
ATOM   1626  OH  TYR A 213      12.986 -48.437  18.279  1.00 78.93      A    O  
ATOM   1627  N   ILE A 214      11.370 -40.200  16.172  1.00 86.37      A    N  
ATOM   1628  CA  ILE A 214      10.999 -38.855  15.769  1.00 86.04      A    C  
ATOM   1629  C   ILE A 214      11.610 -38.587  14.396  1.00 86.16      A    C  
ATOM   1630  O   ILE A 214      12.817 -38.718  14.223  1.00 83.06      A    O  
ATOM   1631  CB  ILE A 214      11.453 -37.808  16.811  1.00 84.81      A    C  
ATOM   1632  CG1 ILE A 214      10.944 -38.170  18.229  1.00 82.80      A    C  
ATOM   1633  CG2 ILE A 214      10.966 -36.408  16.399  1.00 82.76      A    C  
ATOM   1634  CD1 ILE A 214      11.459 -37.253  19.340  1.00 77.80      A    C  
ATOM   1635  N   LEU A 215      10.783 -38.214  13.438  1.00 86.31      A    N  
ATOM   1636  CA  LEU A 215      11.241 -37.809  12.112  1.00 86.41      A    C  
ATOM   1637  C   LEU A 215      10.896 -36.335  11.875  1.00 87.66      A    C  
ATOM   1638  O   LEU A 215       9.747 -35.941  12.077  1.00 85.77      A    O  
ATOM   1639  CB  LEU A 215      10.627 -38.726  11.036  1.00 84.08      A    C  
ATOM   1640  CG  LEU A 215      11.331 -40.096  10.933  1.00 80.26      A    C  
ATOM   1641  CD1 LEU A 215      10.562 -41.008   9.978  1.00 76.46      A    C  
ATOM   1642  CD2 LEU A 215      12.760 -39.975  10.400  1.00 75.99      A    C  
ATOM   1643  N   PRO A 216      11.863 -35.520  11.426  1.00 88.33      A    N  
ATOM   1644  CA  PRO A 216      11.597 -34.149  11.060  1.00 87.89      A    C  
ATOM   1645  C   PRO A 216      10.861 -34.097   9.719  1.00 88.60      A    C  
ATOM   1646  O   PRO A 216      11.334 -34.623   8.714  1.00 85.89      A    O  
ATOM   1647  CB  PRO A 216      12.967 -33.476  10.998  1.00 85.02      A    C  
ATOM   1648  CG  PRO A 216      13.892 -34.618  10.587  1.00 83.17      A    C  
ATOM   1649  CD  PRO A 216      13.261 -35.848  11.238  1.00 86.94      A    C  
ATOM   1650  N   ILE A 217       9.739 -33.402   9.696  1.00 89.84      A    N  
ATOM   1651  CA  ILE A 217       9.014 -33.043   8.478  1.00 89.84      A    C  
ATOM   1652  C   ILE A 217       9.188 -31.548   8.278  1.00 90.76      A    C  
ATOM   1653  O   ILE A 217       8.936 -30.776   9.196  1.00 89.40      A    O  
ATOM   1654  CB  ILE A 217       7.532 -33.452   8.572  1.00 88.50      A    C  
ATOM   1655  CG1 ILE A 217       7.387 -34.969   8.846  1.00 84.67      A    C  
ATOM   1656  CG2 ILE A 217       6.803 -33.052   7.280  1.00 84.45      A    C  
ATOM   1657  CD1 ILE A 217       5.950 -35.434   9.056  1.00 79.69      A    C  
ATOM   1658  N   ARG A 218       9.644 -31.153   7.098  1.00 89.20      A    N  
ATOM   1659  CA  ARG A 218       9.982 -29.761   6.791  1.00 89.01      A    C  
ATOM   1660  C   ARG A 218       9.086 -29.212   5.695  1.00 89.13      A    C  
ATOM   1661  O   ARG A 218       8.731 -29.924   4.760  1.00 86.99      A    O  
ATOM   1662  CB  ARG A 218      11.463 -29.630   6.425  1.00 87.54      A    C  
ATOM   1663  CG  ARG A 218      12.385 -30.110   7.555  1.00 84.23      A    C  
ATOM   1664  CD  ARG A 218      13.850 -29.989   7.154  1.00 83.23      A    C  
ATOM   1665  NE  ARG A 218      14.733 -30.662   8.117  1.00 79.98      A    N  
ATOM   1666  CZ  ARG A 218      15.254 -30.147   9.233  1.00 76.70      A    C  
ATOM   1667  NH1 ARG A 218      15.034 -28.925   9.599  1.00 69.51      A    N1+
ATOM   1668  NH2 ARG A 218      15.991 -30.881   9.990  1.00 72.01      A    N  
ATOM   1669  N   ALA A 219       8.735 -27.953   5.822  1.00 91.46      A    N  
ATOM   1670  CA  ALA A 219       8.069 -27.192   4.779  1.00 91.30      A    C  
ATOM   1671  C   ALA A 219       8.460 -25.721   4.888  1.00 92.21      A    C  
ATOM   1672  O   ALA A 219       8.648 -25.206   5.993  1.00 90.92      A    O  
ATOM   1673  CB  ALA A 219       6.552 -27.383   4.902  1.00 89.83      A    C  
ATOM   1674  N   THR A 220       8.541 -25.063   3.756  1.00 91.55      A    N  
ATOM   1675  CA  THR A 220       8.875 -23.643   3.651  1.00 91.40      A    C  
ATOM   1676  C   THR A 220       7.658 -22.822   3.228  1.00 91.97      A    C  
ATOM   1677  O   THR A 220       6.696 -23.343   2.655  1.00 90.26      A    O  
ATOM   1678  CB  THR A 220      10.020 -23.434   2.658  1.00 89.24      A    C  
ATOM   1679  CG2 THR A 220      11.334 -23.991   3.210  1.00 75.33      A    C  
ATOM   1680  OG1 THR A 220       9.673 -24.124   1.488  1.00 73.67      A    O  
ATOM   1681  N   TYR A 221       7.694 -21.546   3.557  1.00 93.32      A    N  
ATOM   1682  CA  TYR A 221       6.749 -20.557   3.040  1.00 93.94      A    C  
ATOM   1683  C   TYR A 221       7.394 -19.177   3.046  1.00 94.10      A    C  
ATOM   1684  O   TYR A 221       8.200 -18.866   3.929  1.00 92.88      A    O  
ATOM   1685  CB  TYR A 221       5.459 -20.586   3.864  1.00 93.60      A    C  
ATOM   1686  CG  TYR A 221       4.207 -20.430   3.023  1.00 93.74      A    C  
ATOM   1687  CD1 TYR A 221       3.755 -19.162   2.633  1.00 91.37      A    C  
ATOM   1688  CD2 TYR A 221       3.501 -21.576   2.615  1.00 91.27      A    C  
ATOM   1689  CE1 TYR A 221       2.603 -19.033   1.838  1.00 90.28      A    C  
ATOM   1690  CE2 TYR A 221       2.341 -21.455   1.821  1.00 90.07      A    C  
ATOM   1691  CZ  TYR A 221       1.905 -20.183   1.432  1.00 91.37      A    C  
ATOM   1692  OH  TYR A 221       0.787 -20.057   0.644  1.00 89.96      A    O  
ATOM   1693  N   ILE A 222       7.024 -18.346   2.076  1.00 93.46      A    N  
ATOM   1694  CA  ILE A 222       7.547 -16.996   1.938  1.00 93.57      A    C  
ATOM   1695  C   ILE A 222       6.409 -15.975   1.986  1.00 93.68      A    C  
ATOM   1696  O   ILE A 222       5.327 -16.205   1.444  1.00 92.55      A    O  
ATOM   1697  CB  ILE A 222       8.436 -16.903   0.679  1.00 91.74      A    C  
ATOM   1698  CG1 ILE A 222       9.275 -15.608   0.688  1.00 81.79      A    C  
ATOM   1699  CG2 ILE A 222       7.614 -17.027  -0.608  1.00 81.83      A    C  
ATOM   1700  CD1 ILE A 222      10.382 -15.607  -0.370  1.00 77.04      A    C  
ATOM   1701  N   MET A 223       6.635 -14.835   2.637  1.00 94.45      A    N  
ATOM   1702  CA  MET A 223       5.685 -13.723   2.684  1.00 94.67      A    C  
ATOM   1703  C   MET A 223       6.421 -12.413   2.932  1.00 95.02      A    C  
ATOM   1704  O   MET A 223       7.361 -12.354   3.724  1.00 93.20      A    O  
ATOM   1705  CB  MET A 223       4.628 -13.995   3.765  1.00 93.54      A    C  
ATOM   1706  CG  MET A 223       3.525 -12.938   3.791  1.00 90.89      A    C  
ATOM   1707  SD  MET A 223       2.121 -13.360   4.874  1.00 88.19      A    S  
ATOM   1708  CE  MET A 223       1.171 -11.843   4.737  1.00 80.51      A    C  
ATOM   1709  N   ARG A 224       5.989 -11.344   2.274  1.00 95.39      A    N  
ATOM   1710  CA  ARG A 224       6.555 -10.018   2.523  1.00 95.50      A    C  
ATOM   1711  C   ARG A 224       6.210  -9.515   3.918  1.00 95.96      A    C  
ATOM   1712  O   ARG A 224       5.105  -9.742   4.407  1.00 94.27      A    O  
ATOM   1713  CB  ARG A 224       6.109  -9.050   1.420  1.00 94.25      A    C  
ATOM   1714  CG  ARG A 224       6.861  -7.714   1.502  1.00 89.37      A    C  
ATOM   1715  CD  ARG A 224       6.775  -6.929   0.198  1.00 88.40      A    C  
ATOM   1716  NE  ARG A 224       7.469  -7.606  -0.914  1.00 86.67      A    N  
ATOM   1717  CZ  ARG A 224       8.760  -7.599  -1.189  1.00 88.00      A    C  
ATOM   1718  NH1 ARG A 224       9.636  -6.919  -0.507  1.00 77.72      A    N1+
ATOM   1719  NH2 ARG A 224       9.204  -8.303  -2.176  1.00 82.38      A    N  
ATOM   1720  N   MET A 225       7.166  -8.824   4.540  1.00 95.33      A    N  
ATOM   1721  CA  MET A 225       6.986  -8.261   5.873  1.00 95.65      A    C  
ATOM   1722  C   MET A 225       5.894  -7.184   5.894  1.00 96.05      A    C  
ATOM   1723  O   MET A 225       5.773  -6.370   4.980  1.00 94.73      A    O  
ATOM   1724  CB  MET A 225       8.312  -7.690   6.381  1.00 94.55      A    C  
ATOM   1725  CG  MET A 225       9.363  -8.767   6.676  1.00 91.49      A    C  
ATOM   1726  SD  MET A 225       8.931  -9.927   8.011  1.00 90.68      A    S  
ATOM   1727  CE  MET A 225       9.006  -8.834   9.440  1.00 83.83      A    C  
ATOM   1728  N   HIS A 226       5.132  -7.180   6.962  1.00 95.68      A    N  
ATOM   1729  CA  HIS A 226       4.150  -6.151   7.328  1.00 95.96      A    C  
ATOM   1730  C   HIS A 226       4.522  -5.434   8.637  1.00 95.73      A    C  
ATOM   1731  O   HIS A 226       3.683  -4.795   9.277  1.00 90.54      A    O  
ATOM   1732  CB  HIS A 226       2.755  -6.773   7.405  1.00 94.82      A    C  
ATOM   1733  CG  HIS A 226       2.165  -7.044   6.053  1.00 95.33      A    C  
ATOM   1734  CD2 HIS A 226       2.252  -8.194   5.322  1.00 85.91      A    C  
ATOM   1735  ND1 HIS A 226       1.408  -6.149   5.313  1.00 85.24      A    N  
ATOM   1736  CE1 HIS A 226       1.067  -6.758   4.172  1.00 86.68      A    C  
ATOM   1737  NE2 HIS A 226       1.555  -8.002   4.142  1.00 88.25      A    N  
ATOM   1738  N   SER A 227       5.768  -5.583   9.065  1.00 95.28      A    N  
ATOM   1739  CA  SER A 227       6.341  -4.956  10.250  1.00 94.55      A    C  
ATOM   1740  C   SER A 227       7.850  -4.819  10.059  1.00 94.22      A    C  
ATOM   1741  O   SER A 227       8.428  -5.581   9.278  1.00 89.88      A    O  
ATOM   1742  CB  SER A 227       6.038  -5.808  11.485  1.00 92.53      A    C  
ATOM   1743  OG  SER A 227       6.565  -7.112  11.371  1.00 88.08      A    O  
ATOM   1744  N   ASN A 228       8.480  -3.907  10.771  1.00 94.33      A    N  
ATOM   1745  CA  ASN A 228       9.915  -3.701  10.648  1.00 94.40      A    C  
ATOM   1746  C   ASN A 228      10.710  -4.952  11.039  1.00 94.45      A    C  
ATOM   1747  O   ASN A 228      10.341  -5.690  11.953  1.00 91.15      A    O  
ATOM   1748  CB  ASN A 228      10.356  -2.468  11.456  1.00 92.90      A    C  
ATOM   1749  CG  ASN A 228      10.091  -1.167  10.715  1.00 92.63      A    C  
ATOM   1750  ND2 ASN A 228      10.702  -0.087  11.152  1.00 87.56      A    N  
ATOM   1751  OD1 ASN A 228       9.373  -1.117   9.731  1.00 86.68      A    O  
ATOM   1752  N   LEU A 229      11.817  -5.156  10.334  1.00 93.24      A    N  
ATOM   1753  CA  LEU A 229      12.809  -6.150  10.711  1.00 93.20      A    C  
ATOM   1754  C   LEU A 229      13.756  -5.561  11.757  1.00 93.00      A    C  
ATOM   1755  O   LEU A 229      14.254  -4.446  11.592  1.00 90.29      A    O  
ATOM   1756  CB  LEU A 229      13.572  -6.627   9.470  1.00 91.87      A    C  
ATOM   1757  CG  LEU A 229      12.744  -7.548   8.569  1.00 90.91      A    C  
ATOM   1758  CD1 LEU A 229      13.395  -7.682   7.204  1.00 86.85      A    C  
ATOM   1759  CD2 LEU A 229      12.608  -8.953   9.178  1.00 86.67      A    C  
ATOM   1760  N   TYR A 230      14.033  -6.332  12.799  1.00 93.27      A    N  
ATOM   1761  CA  TYR A 230      14.941  -5.966  13.875  1.00 92.99      A    C  
ATOM   1762  C   TYR A 230      16.300  -6.623  13.666  1.00 92.34      A    C  
ATOM   1763  O   TYR A 230      16.396  -7.832  13.490  1.00 88.27      A    O  
ATOM   1764  CB  TYR A 230      14.307  -6.346  15.214  1.00 91.90      A    C  
ATOM   1765  CG  TYR A 230      13.006  -5.641  15.562  1.00 92.90      A    C  
ATOM   1766  CD1 TYR A 230      12.631  -4.419  14.969  1.00 89.98      A    C  
ATOM   1767  CD2 TYR A 230      12.170  -6.207  16.544  1.00 90.36      A    C  
ATOM   1768  CE1 TYR A 230      11.449  -3.763  15.353  1.00 89.28      A    C  
ATOM   1769  CE2 TYR A 230      10.992  -5.555  16.941  1.00 89.56      A    C  
ATOM   1770  CZ  TYR A 230      10.635  -4.328  16.351  1.00 90.66      A    C  
ATOM   1771  OH  TYR A 230       9.511  -3.679  16.754  1.00 88.34      A    O  
ATOM   1772  N   LEU A 231      17.345  -5.820  13.676  1.00 91.04      A    N  
ATOM   1773  CA  LEU A 231      18.695  -6.263  13.334  1.00 90.17      A    C  
ATOM   1774  C   LEU A 231      19.480  -6.764  14.556  1.00 89.45      A    C  
ATOM   1775  O   LEU A 231      20.458  -7.482  14.377  1.00 84.17      A    O  
ATOM   1776  CB  LEU A 231      19.450  -5.133  12.638  1.00 88.80      A    C  
ATOM   1777  CG  LEU A 231      19.086  -4.927  11.147  1.00 87.72      A    C  
ATOM   1778  CD1 LEU A 231      17.754  -4.208  10.933  1.00 79.92      A    C  
ATOM   1779  CD2 LEU A 231      20.173  -4.093  10.470  1.00 79.25      A    C  
ATOM   1780  N   THR A 232      19.086  -6.378  15.775  1.00 89.56      A    N  
ATOM   1781  CA  THR A 232      19.853  -6.690  16.990  1.00 88.51      A    C  
ATOM   1782  C   THR A 232      19.074  -7.462  18.042  1.00 88.17      A    C  
ATOM   1783  O   THR A 232      19.615  -8.388  18.648  1.00 81.34      A    O  
ATOM   1784  CB  THR A 232      20.497  -5.444  17.617  1.00 86.39      A    C  
ATOM   1785  CG2 THR A 232      21.277  -4.592  16.616  1.00 76.42      A    C  
ATOM   1786  OG1 THR A 232      19.594  -4.592  18.274  1.00 76.75      A    O  
ATOM   1787  N   GLN A 233      17.804  -7.145  18.287  1.00 87.82      A    N  
ATOM   1788  CA  GLN A 233      16.994  -7.801  19.322  1.00 86.23      A    C  
ATOM   1789  C   GLN A 233      16.427  -9.146  18.854  1.00 85.78      A    C  
ATOM   1790  O   GLN A 233      16.526 -10.151  19.552  1.00 78.36      A    O  
ATOM   1791  CB  GLN A 233      15.830  -6.883  19.728  1.00 83.38      A    C  
ATOM   1792  CG  GLN A 233      16.265  -5.673  20.562  1.00 79.07      A    C  
ATOM   1793  CD  GLN A 233      16.078  -5.859  22.073  1.00 75.37      A    C  
ATOM   1794  NE2 GLN A 233      16.568  -4.925  22.854  1.00 64.13      A    N  
ATOM   1795  OE1 GLN A 233      15.500  -6.809  22.569  1.00 65.79      A    O  
ATOM   1796  N   LYS A 234      15.832  -9.167  17.666  1.00 85.68      A    N  
ATOM   1797  CA  LYS A 234      15.320 -10.370  17.001  1.00 83.84      A    C  
ATOM   1798  C   LYS A 234      16.266 -10.730  15.862  1.00 83.52      A    C  
ATOM   1799  O   LYS A 234      15.943 -10.573  14.692  1.00 76.00      A    O  
ATOM   1800  CB  LYS A 234      13.869 -10.165  16.548  1.00 79.65      A    C  
ATOM   1801  CG  LYS A 234      12.932  -9.973  17.749  1.00 79.85      A    C  
ATOM   1802  CD  LYS A 234      11.490  -9.823  17.296  1.00 76.71      A    C  
ATOM   1803  CE  LYS A 234      10.605  -9.558  18.525  1.00 74.22      A    C  
ATOM   1804  NZ  LYS A 234       9.188  -9.504  18.168  1.00 67.67      A    N1+
ATOM   1805  N   GLU A 235      17.460 -11.134  16.244  1.00 81.70      A    N  
ATOM   1806  CA  GLU A 235      18.579 -11.308  15.334  1.00 81.11      A    C  
ATOM   1807  C   GLU A 235      18.252 -12.291  14.211  1.00 84.23      A    C  
ATOM   1808  O   GLU A 235      17.832 -13.430  14.446  1.00 79.22      A    O  
ATOM   1809  CB  GLU A 235      19.826 -11.708  16.137  1.00 73.70      A    C  
ATOM   1810  CG  GLU A 235      21.109 -11.554  15.322  1.00 64.01      A    C  
ATOM   1811  CD  GLU A 235      22.380 -11.681  16.176  1.00 57.83      A    C  
ATOM   1812  OE1 GLU A 235      23.417 -11.094  15.764  1.00 51.55      A    O  
ATOM   1813  OE2 GLU A 235      22.344 -12.317  17.251  1.00 53.05      A    O1-
ATOM   1814  N   LEU A 236      18.441 -11.835  12.980  1.00 86.40      A    N  
ATOM   1815  CA  LEU A 236      18.337 -12.664  11.796  1.00 88.26      A    C  
ATOM   1816  C   LEU A 236      19.576 -13.565  11.680  1.00 89.76      A    C  
ATOM   1817  O   LEU A 236      20.660 -13.169  12.108  1.00 86.56      A    O  
ATOM   1818  CB  LEU A 236      18.166 -11.778  10.558  1.00 86.29      A    C  
ATOM   1819  CG  LEU A 236      16.830 -11.019  10.523  1.00 86.34      A    C  
ATOM   1820  CD1 LEU A 236      16.853 -10.014   9.374  1.00 81.76      A    C  
ATOM   1821  CD2 LEU A 236      15.632 -11.935  10.300  1.00 81.89      A    C  
ATOM   1822  N   PRO A 237      19.447 -14.759  11.079  1.00 89.27      A    N  
ATOM   1823  CA  PRO A 237      20.570 -15.663  10.904  1.00 89.22      A    C  
ATOM   1824  C   PRO A 237      21.641 -15.053   9.988  1.00 90.32      A    C  
ATOM   1825  O   PRO A 237      21.339 -14.305   9.065  1.00 86.73      A    O  
ATOM   1826  CB  PRO A 237      19.970 -16.952  10.340  1.00 86.26      A    C  
ATOM   1827  CG  PRO A 237      18.714 -16.470   9.617  1.00 85.16      A    C  
ATOM   1828  CD  PRO A 237      18.243 -15.306  10.483  1.00 87.93      A    C  
ATOM   1829  N   GLU A 238      22.903 -15.407  10.248  1.00 88.45      A    N  
ATOM   1830  CA  GLU A 238      24.018 -14.994   9.391  1.00 87.78      A    C  
ATOM   1831  C   GLU A 238      24.095 -15.829   8.109  1.00 87.95      A    C  
ATOM   1832  O   GLU A 238      24.452 -15.315   7.051  1.00 83.03      A    O  
ATOM   1833  CB  GLU A 238      25.341 -15.079  10.159  1.00 85.64      A    C  
ATOM   1834  CG  GLU A 238      25.401 -14.079  11.326  1.00 78.28      A    C  
ATOM   1835  CD  GLU A 238      26.791 -13.928  11.972  1.00 72.87      A    C  
ATOM   1836  OE1 GLU A 238      26.977 -12.922  12.700  1.00 63.92      A    O  
ATOM   1837  OE2 GLU A 238      27.669 -14.788  11.743  1.00 67.26      A    O1-
ATOM   1838  N   GLU A 239      23.712 -17.094   8.210  1.00 86.36      A    N  
ATOM   1839  CA  GLU A 239      23.698 -18.059   7.120  1.00 86.52      A    C  
ATOM   1840  C   GLU A 239      22.328 -18.730   7.027  1.00 87.18      A    C  
ATOM   1841  O   GLU A 239      21.604 -18.853   8.024  1.00 82.81      A    O  
ATOM   1842  CB  GLU A 239      24.811 -19.103   7.306  1.00 82.88      A    C  
ATOM   1843  CG  GLU A 239      26.226 -18.501   7.223  1.00 72.46      A    C  
ATOM   1844  CD  GLU A 239      27.347 -19.549   7.324  1.00 67.18      A    C  
ATOM   1845  OE1 GLU A 239      28.521 -19.150   7.201  1.00 57.02      A    O  
ATOM   1846  OE2 GLU A 239      27.049 -20.750   7.527  1.00 61.09      A    O1-
ATOM   1847  N   ASN A 240      21.981 -19.195   5.838  1.00 85.81      A    N  
ATOM   1848  CA  ASN A 240      20.759 -19.964   5.647  1.00 84.81      A    C  
ATOM   1849  C   ASN A 240      20.941 -21.385   6.205  1.00 84.81      A    C  
ATOM   1850  O   ASN A 240      21.555 -22.247   5.578  1.00 80.15      A    O  
ATOM   1851  CB  ASN A 240      20.355 -19.939   4.167  1.00 81.75      A    C  
ATOM   1852  CG  ASN A 240      19.017 -20.627   3.934  1.00 81.07      A    C  
ATOM   1853  ND2 ASN A 240      18.540 -20.655   2.710  1.00 76.11      A    N  
ATOM   1854  OD1 ASN A 240      18.385 -21.139   4.838  1.00 74.23      A    O  
ATOM   1855  N   GLU A 241      20.378 -21.641   7.377  1.00 84.45      A    N  
ATOM   1856  CA  GLU A 241      20.417 -22.948   8.034  1.00 83.66      A    C  
ATOM   1857  C   GLU A 241      19.248 -23.867   7.638  1.00 84.33      A    C  
ATOM   1858  O   GLU A 241      19.102 -24.965   8.194  1.00 78.91      A    O  
ATOM   1859  CB  GLU A 241      20.477 -22.785   9.554  1.00 80.61      A    C  
ATOM   1860  CG  GLU A 241      21.716 -22.035  10.059  1.00 74.66      A    C  
ATOM   1861  CD  GLU A 241      21.918 -22.207  11.577  1.00 67.57      A    C  
ATOM   1862  OE1 GLU A 241      23.051 -21.970  12.045  1.00 59.31      A    O  
ATOM   1863  OE2 GLU A 241      20.963 -22.649  12.260  1.00 61.85      A    O1-
ATOM   1864  N   CYS A 242      18.418 -23.440   6.703  1.00 83.90      A    N  
ATOM   1865  CA  CYS A 242      17.302 -24.240   6.232  1.00 83.07      A    C  
ATOM   1866  C   CYS A 242      17.804 -25.526   5.561  1.00 82.40      A    C  
ATOM   1867  O   CYS A 242      18.823 -25.551   4.871  1.00 76.94      A    O  
ATOM   1868  CB  CYS A 242      16.394 -23.400   5.332  1.00 82.16      A    C  
ATOM   1869  SG  CYS A 242      15.537 -22.118   6.291  1.00 79.93      A    S  
ATOM   1870  N   ILE A 243      17.111 -26.628   5.816  1.00 79.32      A    N  
ATOM   1871  CA  ILE A 243      17.507 -27.956   5.357  1.00 77.26      A    C  
ATOM   1872  C   ILE A 243      16.526 -28.411   4.292  1.00 76.61      A    C  
ATOM   1873  O   ILE A 243      15.348 -28.637   4.581  1.00 70.51      A    O  
ATOM   1874  CB  ILE A 243      17.599 -28.961   6.510  1.00 72.52      A    C  
ATOM   1875  CG1 ILE A 243      18.567 -28.465   7.608  1.00 65.93      A    C  
ATOM   1876  CG2 ILE A 243      18.044 -30.338   5.982  1.00 64.57      A    C  
ATOM   1877  CD1 ILE A 243      18.604 -29.343   8.866  1.00 59.19      A    C  
ATOM   1878  N   PHE A 244      17.047 -28.661   3.104  1.00 74.49      A    N  
ATOM   1879  CA  PHE A 244      16.282 -29.216   2.003  1.00 71.03      A    C  
ATOM   1880  C   PHE A 244      16.543 -30.711   1.896  1.00 67.76      A    C  
ATOM   1881  O   PHE A 244      17.591 -31.218   2.293  1.00 60.66      A    O  
ATOM   1882  CB  PHE A 244      16.553 -28.389   0.740  1.00 67.69      A    C  
ATOM   1883  CG  PHE A 244      16.243 -26.933   0.986  1.00 66.71      A    C  
ATOM   1884  CD1 PHE A 244      14.911 -26.479   0.997  1.00 62.50      A    C  
ATOM   1885  CD2 PHE A 244      17.271 -26.052   1.358  1.00 62.63      A    C  
ATOM   1886  CE1 PHE A 244      14.610 -25.162   1.355  1.00 58.80      A    C  
ATOM   1887  CE2 PHE A 244      16.973 -24.721   1.717  1.00 60.04      A    C  
ATOM   1888  CZ  PHE A 244      15.641 -24.282   1.719  1.00 60.13      A    C  
ATOM   1889  N   THR A 245      15.546 -31.462   1.436  1.00 59.68      A    N  
ATOM   1890  CA  THR A 245      15.558 -32.926   1.508  1.00 55.99      A    C  
ATOM   1891  C   THR A 245      16.647 -33.601   0.694  1.00 54.04      A    C  
ATOM   1892  O   THR A 245      16.990 -34.746   0.999  1.00 48.77      A    O  
ATOM   1893  CB  THR A 245      14.210 -33.505   1.059  1.00 49.81      A    C  
ATOM   1894  CG2 THR A 245      13.189 -33.492   2.195  1.00 44.03      A    C  
ATOM   1895  OG1 THR A 245      13.646 -32.761  -0.001  1.00 45.77      A    O  
ATOM   1896  N   PHE A 246      17.149 -32.950  -0.330  1.00 43.84      A    N  
ATOM   1897  CA  PHE A 246      18.095 -33.517  -1.281  1.00 40.98      A    C  
ATOM   1898  C   PHE A 246      19.437 -32.789  -1.312  1.00 39.39      A    C  
ATOM   1899  O   PHE A 246      20.248 -33.090  -2.175  1.00 36.27      A    O  
ATOM   1900  CB  PHE A 246      17.447 -33.563  -2.655  1.00 37.65      A    C  
ATOM   1901  CG  PHE A 246      16.176 -34.374  -2.724  1.00 35.57      A    C  
ATOM   1902  CD1 PHE A 246      16.234 -35.778  -2.665  1.00 33.26      A    C  
ATOM   1903  CD2 PHE A 246      14.939 -33.739  -2.888  1.00 32.47      A    C  
ATOM   1904  CE1 PHE A 246      15.067 -36.542  -2.780  1.00 29.75      A    C  
ATOM   1905  CE2 PHE A 246      13.765 -34.495  -3.013  1.00 28.98      A    C  
ATOM   1906  CZ  PHE A 246      13.828 -35.898  -2.962  1.00 28.90      A    C  
ATOM   1907  N   GLU A 247      19.692 -31.884  -0.389  1.00 34.28      A    N  
ATOM   1908  CA  GLU A 247      21.064 -31.424  -0.193  1.00 33.12      A    C  
ATOM   1909  C   GLU A 247      21.920 -32.622   0.248  1.00 31.49      A    C  
ATOM   1910  O   GLU A 247      21.570 -33.294   1.227  1.00 30.04      A    O  
ATOM   1911  CB  GLU A 247      21.158 -30.294   0.829  1.00 32.06      A    C  
ATOM   1912  CG  GLU A 247      20.820 -28.923   0.224  1.00 30.22      A    C  
ATOM   1913  CD  GLU A 247      21.136 -27.767   1.196  1.00 28.32      A    C  
ATOM   1914  OE1 GLU A 247      21.459 -26.672   0.703  1.00 26.24      A    O  
ATOM   1915  OE2 GLU A 247      21.080 -27.994   2.430  1.00 28.12      A    O1-
ATOM   1916  N   PRO A 248      22.998 -32.942  -0.479  1.00 28.53      A    N  
ATOM   1917  CA  PRO A 248      23.865 -34.075  -0.201  1.00 27.57      A    C  
ATOM   1918  C   PRO A 248      24.698 -33.906   1.071  1.00 27.65      A    C  
ATOM   1919  O   PRO A 248      25.047 -32.764   1.441  1.00 24.53      A    O  
ATOM   1920  CB  PRO A 248      24.735 -34.234  -1.449  1.00 24.02      A    C  
ATOM   1921  CG  PRO A 248      24.820 -32.827  -2.011  1.00 23.60      A    C  
ATOM   1922  CD  PRO A 248      23.463 -32.229  -1.674  1.00 25.20      A    C  
ATOM   1923  OXT PRO A 248      25.000 -34.980   1.683  1.00 19.49      A    O1-
TER   
ATOM   1924  N   GLN B   1      -6.744 -66.672   4.545  1.00 66.30      B    N  
ATOM   1925  CA  GLN B   1      -6.374 -65.631   5.535  1.00 69.13      B    C  
ATOM   1926  C   GLN B   1      -5.528 -64.516   4.903  1.00 70.03      B    C  
ATOM   1927  O   GLN B   1      -5.868 -63.360   5.073  1.00 64.96      B    O  
ATOM   1928  CB  GLN B   1      -5.689 -66.277   6.744  1.00 63.24      B    C  
ATOM   1929  CG  GLN B   1      -5.638 -65.334   7.960  1.00 58.18      B    C  
ATOM   1930  CD  GLN B   1      -5.151 -66.049   9.226  1.00 54.21      B    C  
ATOM   1931  NE2 GLN B   1      -5.071 -65.374  10.348  1.00 44.23      B    N  
ATOM   1932  OE1 GLN B   1      -4.856 -67.228   9.212  1.00 48.64      B    O  
ATOM   1933  N   ALA B   2      -4.506 -64.863   4.124  1.00 69.77      B    N  
ATOM   1934  CA  ALA B   2      -3.680 -63.882   3.418  1.00 71.54      B    C  
ATOM   1935  C   ALA B   2      -4.506 -62.962   2.501  1.00 73.90      B    C  
ATOM   1936  O   ALA B   2      -4.336 -61.751   2.533  1.00 71.44      B    O  
ATOM   1937  CB  ALA B   2      -2.607 -64.629   2.622  1.00 66.51      B    C  
ATOM   1938  N   LEU B   3      -5.463 -63.510   1.774  1.00 77.47      B    N  
ATOM   1939  CA  LEU B   3      -6.347 -62.751   0.884  1.00 78.05      B    C  
ATOM   1940  C   LEU B   3      -7.216 -61.740   1.649  1.00 79.52      B    C  
ATOM   1941  O   LEU B   3      -7.404 -60.615   1.199  1.00 77.49      B    O  
ATOM   1942  CB  LEU B   3      -7.198 -63.744   0.074  1.00 74.54      B    C  
ATOM   1943  CG  LEU B   3      -7.393 -63.303  -1.383  1.00 67.46      B    C  
ATOM   1944  CD1 LEU B   3      -6.844 -64.363  -2.335  1.00 62.37      B    C  
ATOM   1945  CD2 LEU B   3      -8.868 -63.073  -1.718  1.00 60.64      B    C  
ATOM   1946  N   VAL B   4      -7.693 -62.097   2.826  1.00 81.45      B    N  
ATOM   1947  CA  VAL B   4      -8.460 -61.189   3.701  1.00 82.39      B    C  
ATOM   1948  C   VAL B   4      -7.581 -60.048   4.207  1.00 82.91      B    C  
ATOM   1949  O   VAL B   4      -8.008 -58.893   4.178  1.00 81.37      B    O  
ATOM   1950  CB  VAL B   4      -9.090 -61.947   4.885  1.00 80.43      B    C  
ATOM   1951  CG1 VAL B   4      -9.867 -61.025   5.829  1.00 71.70      B    C  
ATOM   1952  CG2 VAL B   4     -10.058 -63.023   4.399  1.00 72.82      B    C  
ATOM   1953  N   LEU B   5      -6.345 -60.351   4.595  1.00 81.04      B    N  
ATOM   1954  CA  LEU B   5      -5.382 -59.329   5.025  1.00 80.38      B    C  
ATOM   1955  C   LEU B   5      -4.988 -58.393   3.877  1.00 81.93      B    C  
ATOM   1956  O   LEU B   5      -4.849 -57.193   4.099  1.00 80.84      B    O  
ATOM   1957  CB  LEU B   5      -4.140 -60.022   5.611  1.00 77.46      B    C  
ATOM   1958  CG  LEU B   5      -4.366 -60.670   6.991  1.00 72.80      B    C  
ATOM   1959  CD1 LEU B   5      -3.220 -61.616   7.316  1.00 67.10      B    C  
ATOM   1960  CD2 LEU B   5      -4.454 -59.626   8.100  1.00 66.05      B    C  
ATOM   1961  N   ALA B   6      -4.877 -58.922   2.657  1.00 81.58      B    N  
ATOM   1962  CA  ALA B   6      -4.626 -58.109   1.470  1.00 80.96      B    C  
ATOM   1963  C   ALA B   6      -5.796 -57.162   1.166  1.00 82.76      B    C  
ATOM   1964  O   ALA B   6      -5.578 -55.966   0.963  1.00 81.63      B    O  
ATOM   1965  CB  ALA B   6      -4.334 -59.035   0.285  1.00 78.73      B    C  
ATOM   1966  N   CYS B   7      -7.036 -57.630   1.232  1.00 85.32      B    N  
ATOM   1967  CA  CYS B   7      -8.223 -56.782   1.087  1.00 85.12      B    C  
ATOM   1968  C   CYS B   7      -8.287 -55.705   2.172  1.00 86.09      B    C  
ATOM   1969  O   CYS B   7      -8.618 -54.558   1.880  1.00 84.65      B    O  
ATOM   1970  CB  CYS B   7      -9.489 -57.651   1.143  1.00 83.16      B    C  
ATOM   1971  SG  CYS B   7      -9.682 -58.598  -0.398  1.00 71.34      B    S  
ATOM   1972  N   LEU B   8      -7.939 -56.067   3.413  1.00 85.70      B    N  
ATOM   1973  CA  LEU B   8      -7.930 -55.112   4.517  1.00 85.81      B    C  
ATOM   1974  C   LEU B   8      -6.851 -54.031   4.325  1.00 86.71      B    C  
ATOM   1975  O   LEU B   8      -7.100 -52.862   4.588  1.00 85.93      B    O  
ATOM   1976  CB  LEU B   8      -7.751 -55.877   5.836  1.00 84.43      B    C  
ATOM   1977  CG  LEU B   8      -8.580 -55.270   6.988  1.00 74.88      B    C  
ATOM   1978  CD1 LEU B   8      -9.538 -56.327   7.564  1.00 68.59      B    C  
ATOM   1979  CD2 LEU B   8      -7.690 -54.779   8.133  1.00 67.69      B    C  
ATOM   1980  N   SER B   9      -5.679 -54.410   3.811  1.00 84.90      B    N  
ATOM   1981  CA  SER B   9      -4.596 -53.481   3.463  1.00 84.36      B    C  
ATOM   1982  C   SER B   9      -5.007 -52.534   2.339  1.00 85.23      B    C  
ATOM   1983  O   SER B   9      -4.756 -51.332   2.418  1.00 83.60      B    O  
ATOM   1984  CB  SER B   9      -3.338 -54.240   3.026  1.00 82.36      B    C  
ATOM   1985  OG  SER B   9      -2.903 -55.132   4.026  1.00 71.41      B    O  
ATOM   1986  N   PHE B  10      -5.687 -53.066   1.325  1.00 87.27      B    N  
ATOM   1987  CA  PHE B  10      -6.212 -52.254   0.231  1.00 86.75      B    C  
ATOM   1988  C   PHE B  10      -7.269 -51.251   0.711  1.00 87.71      B    C  
ATOM   1989  O   PHE B  10      -7.207 -50.071   0.362  1.00 86.27      B    O  
ATOM   1990  CB  PHE B  10      -6.802 -53.195  -0.831  1.00 84.03      B    C  
ATOM   1991  CG  PHE B  10      -7.284 -52.452  -2.048  1.00 76.86      B    C  
ATOM   1992  CD1 PHE B  10      -8.619 -52.011  -2.155  1.00 69.90      B    C  
ATOM   1993  CD2 PHE B  10      -6.371 -52.155  -3.075  1.00 66.47      B    C  
ATOM   1994  CE1 PHE B  10      -9.034 -51.282  -3.285  1.00 59.57      B    C  
ATOM   1995  CE2 PHE B  10      -6.791 -51.430  -4.202  1.00 59.10      B    C  
ATOM   1996  CZ  PHE B  10      -8.117 -50.987  -4.304  1.00 58.48      B    C  
ATOM   1997  N   LEU B  11      -8.194 -51.690   1.554  1.00 88.09      B    N  
ATOM   1998  CA  LEU B  11      -9.224 -50.827   2.120  1.00 87.85      B    C  
ATOM   1999  C   LEU B  11      -8.620 -49.712   2.980  1.00 88.06      B    C  
ATOM   2000  O   LEU B  11      -9.034 -48.559   2.877  1.00 87.54      B    O  
ATOM   2001  CB  LEU B  11     -10.199 -51.690   2.941  1.00 87.32      B    C  
ATOM   2002  CG  LEU B  11     -11.539 -50.961   3.200  1.00 78.65      B    C  
ATOM   2003  CD1 LEU B  11     -12.617 -51.490   2.262  1.00 71.63      B    C  
ATOM   2004  CD2 LEU B  11     -12.007 -51.161   4.639  1.00 70.76      B    C  
ATOM   2005  N   LEU B  12      -7.619 -50.056   3.785  1.00 87.95      B    N  
ATOM   2006  CA  LEU B  12      -6.899 -49.082   4.604  1.00 88.12      B    C  
ATOM   2007  C   LEU B  12      -6.161 -48.054   3.741  1.00 88.65      B    C  
ATOM   2008  O   LEU B  12      -6.245 -46.861   4.021  1.00 87.58      B    O  
ATOM   2009  CB  LEU B  12      -5.938 -49.833   5.530  1.00 86.87      B    C  
ATOM   2010  CG  LEU B  12      -5.280 -48.930   6.597  1.00 80.32      B    C  
ATOM   2011  CD1 LEU B  12      -6.274 -48.505   7.675  1.00 75.34      B    C  
ATOM   2012  CD2 LEU B  12      -4.136 -49.676   7.266  1.00 74.96      B    C  
ATOM   2013  N   LEU B  13      -5.491 -48.503   2.681  1.00 89.18      B    N  
ATOM   2014  CA  LEU B  13      -4.803 -47.620   1.749  1.00 88.23      B    C  
ATOM   2015  C   LEU B  13      -5.777 -46.642   1.088  1.00 88.93      B    C  
ATOM   2016  O   LEU B  13      -5.548 -45.435   1.125  1.00 87.97      B    O  
ATOM   2017  CB  LEU B  13      -4.060 -48.479   0.711  1.00 86.69      B    C  
ATOM   2018  CG  LEU B  13      -3.179 -47.661  -0.268  1.00 80.94      B    C  
ATOM   2019  CD1 LEU B  13      -1.990 -47.023   0.430  1.00 76.68      B    C  
ATOM   2020  CD2 LEU B  13      -2.648 -48.592  -1.356  1.00 76.17      B    C  
ATOM   2021  N   ALA B  14      -6.895 -47.133   0.574  1.00 89.33      B    N  
ATOM   2022  CA  ALA B  14      -7.924 -46.300  -0.039  1.00 88.23      B    C  
ATOM   2023  C   ALA B  14      -8.513 -45.280   0.943  1.00 88.69      B    C  
ATOM   2024  O   ALA B  14      -8.718 -44.117   0.593  1.00 87.16      B    O  
ATOM   2025  CB  ALA B  14      -9.013 -47.222  -0.603  1.00 86.83      B    C  
ATOM   2026  N   LEU B  15      -8.743 -45.673   2.189  1.00 90.05      B    N  
ATOM   2027  CA  LEU B  15      -9.241 -44.789   3.241  1.00 89.28      B    C  
ATOM   2028  C   LEU B  15      -8.233 -43.678   3.564  1.00 89.35      B    C  
ATOM   2029  O   LEU B  15      -8.614 -42.507   3.613  1.00 88.40      B    O  
ATOM   2030  CB  LEU B  15      -9.563 -45.627   4.491  1.00 88.42      B    C  
ATOM   2031  CG  LEU B  15     -10.412 -44.843   5.519  1.00 76.93      B    C  
ATOM   2032  CD1 LEU B  15     -11.908 -45.020   5.244  1.00 70.52      B    C  
ATOM   2033  CD2 LEU B  15     -10.126 -45.316   6.939  1.00 69.58      B    C  
ATOM   2034  N   MET B  16      -6.956 -44.038   3.739  1.00 89.53      B    N  
ATOM   2035  CA  MET B  16      -5.899 -43.066   4.042  1.00 88.87      B    C  
ATOM   2036  C   MET B  16      -5.677 -42.080   2.895  1.00 89.29      B    C  
ATOM   2037  O   MET B  16      -5.594 -40.878   3.140  1.00 88.28      B    O  
ATOM   2038  CB  MET B  16      -4.596 -43.789   4.397  1.00 88.05      B    C  
ATOM   2039  CG  MET B  16      -4.677 -44.514   5.752  1.00 81.50      B    C  
ATOM   2040  SD  MET B  16      -5.126 -43.506   7.195  1.00 77.85      B    S  
ATOM   2041  CE  MET B  16      -3.700 -42.408   7.302  1.00 66.15      B    C  
ATOM   2042  N   THR B  17      -5.673 -42.539   1.661  1.00 89.53      B    N  
ATOM   2043  CA  THR B  17      -5.566 -41.667   0.487  1.00 88.94      B    C  
ATOM   2044  C   THR B  17      -6.763 -40.716   0.399  1.00 89.23      B    C  
ATOM   2045  O   THR B  17      -6.586 -39.520   0.208  1.00 87.38      B    O  
ATOM   2046  CB  THR B  17      -5.453 -42.496  -0.803  1.00 87.15      B    C  
ATOM   2047  CG2 THR B  17      -5.170 -41.635  -2.029  1.00 74.49      B    C  
ATOM   2048  OG1 THR B  17      -4.379 -43.402  -0.706  1.00 74.63      B    O  
ATOM   2049  N   THR B  18      -7.972 -41.202   0.626  1.00 89.62      B    N  
ATOM   2050  CA  THR B  18      -9.178 -40.357   0.616  1.00 89.02      B    C  
ATOM   2051  C   THR B  18      -9.136 -39.289   1.720  1.00 89.26      B    C  
ATOM   2052  O   THR B  18      -9.464 -38.127   1.475  1.00 87.53      B    O  
ATOM   2053  CB  THR B  18     -10.445 -41.209   0.776  1.00 87.42      B    C  
ATOM   2054  CG2 THR B  18     -11.708 -40.367   0.603  1.00 72.94      B    C  
ATOM   2055  OG1 THR B  18     -10.513 -42.225  -0.198  1.00 73.48      B    O  
ATOM   2056  N   LEU B  19      -8.693 -39.655   2.914  1.00 90.05      B    N  
ATOM   2057  CA  LEU B  19      -8.493 -38.704   4.017  1.00 89.01      B    C  
ATOM   2058  C   LEU B  19      -7.440 -37.649   3.673  1.00 89.52      B    C  
ATOM   2059  O   LEU B  19      -7.657 -36.473   3.949  1.00 88.67      B    O  
ATOM   2060  CB  LEU B  19      -8.089 -39.481   5.283  1.00 88.20      B    C  
ATOM   2061  CG  LEU B  19      -9.282 -40.120   6.025  1.00 79.53      B    C  
ATOM   2062  CD1 LEU B  19      -8.783 -41.165   7.013  1.00 73.50      B    C  
ATOM   2063  CD2 LEU B  19     -10.063 -39.069   6.805  1.00 72.98      B    C  
ATOM   2064  N   SER B  20      -6.345 -38.050   3.028  1.00 89.24      B    N  
ATOM   2065  CA  SER B  20      -5.301 -37.128   2.580  1.00 88.95      B    C  
ATOM   2066  C   SER B  20      -5.822 -36.147   1.524  1.00 88.71      B    C  
ATOM   2067  O   SER B  20      -5.542 -34.956   1.615  1.00 86.16      B    O  
ATOM   2068  CB  SER B  20      -4.096 -37.899   2.032  1.00 87.63      B    C  
ATOM   2069  OG  SER B  20      -3.486 -38.638   3.069  1.00 77.38      B    O  
ATOM   2070  N   PHE B  21      -6.644 -36.608   0.585  1.00 89.45      B    N  
ATOM   2071  CA  PHE B  21      -7.293 -35.736  -0.404  1.00 88.88      B    C  
ATOM   2072  C   PHE B  21      -8.228 -34.713   0.257  1.00 89.28      B    C  
ATOM   2073  O   PHE B  21      -8.141 -33.519  -0.040  1.00 87.68      B    O  
ATOM   2074  CB  PHE B  21      -8.063 -36.576  -1.431  1.00 87.27      B    C  
ATOM   2075  CG  PHE B  21      -7.257 -36.873  -2.668  1.00 84.08      B    C  
ATOM   2076  CD1 PHE B  21      -7.260 -35.958  -3.744  1.00 79.08      B    C  
ATOM   2077  CD2 PHE B  21      -6.494 -38.039  -2.762  1.00 77.39      B    C  
ATOM   2078  CE1 PHE B  21      -6.500 -36.215  -4.891  1.00 75.28      B    C  
ATOM   2079  CE2 PHE B  21      -5.732 -38.301  -3.907  1.00 74.08      B    C  
ATOM   2080  CZ  PHE B  21      -5.726 -37.392  -4.972  1.00 75.85      B    C  
ATOM   2081  N   ASN B  22      -9.076 -35.150   1.176  1.00 89.57      B    N  
ATOM   2082  CA  ASN B  22      -9.962 -34.255   1.910  1.00 88.44      B    C  
ATOM   2083  C   ASN B  22      -9.180 -33.235   2.749  1.00 89.16      B    C  
ATOM   2084  O   ASN B  22      -9.528 -32.056   2.767  1.00 87.57      B    O  
ATOM   2085  CB  ASN B  22     -10.905 -35.090   2.798  1.00 86.83      B    C  
ATOM   2086  CG  ASN B  22     -12.075 -35.679   2.025  1.00 78.70      B    C  
ATOM   2087  ND2 ASN B  22     -12.585 -36.810   2.453  1.00 69.11      B    N  
ATOM   2088  OD1 ASN B  22     -12.581 -35.116   1.082  1.00 70.54      B    O  
ATOM   2089  N   LEU B  23      -8.114 -33.674   3.391  1.00 89.10      B    N  
ATOM   2090  CA  LEU B  23      -7.241 -32.790   4.168  1.00 89.25      B    C  
ATOM   2091  C   LEU B  23      -6.550 -31.763   3.272  1.00 90.09      B    C  
ATOM   2092  O   LEU B  23      -6.599 -30.577   3.580  1.00 89.41      B    O  
ATOM   2093  CB  LEU B  23      -6.237 -33.646   4.962  1.00 88.51      B    C  
ATOM   2094  CG  LEU B  23      -5.299 -32.806   5.856  1.00 85.26      B    C  
ATOM   2095  CD1 LEU B  23      -6.062 -32.064   6.960  1.00 81.17      B    C  
ATOM   2096  CD2 LEU B  23      -4.265 -33.719   6.518  1.00 80.84      B    C  
ATOM   2097  N   SER B  24      -5.956 -32.182   2.169  1.00 89.06      B    N  
ATOM   2098  CA  SER B  24      -5.285 -31.280   1.226  1.00 88.88      B    C  
ATOM   2099  C   SER B  24      -6.245 -30.225   0.681  1.00 89.72      B    C  
ATOM   2100  O   SER B  24      -5.928 -29.036   0.692  1.00 88.24      B    O  
ATOM   2101  CB  SER B  24      -4.685 -32.082   0.074  1.00 87.64      B    C  
ATOM   2102  OG  SER B  24      -4.070 -31.222  -0.854  1.00 75.45      B    O  
ATOM   2103  N   HIS B  25      -7.441 -30.636   0.283  1.00 89.44      B    N  
ATOM   2104  CA  HIS B  25      -8.473 -29.710  -0.165  1.00 88.65      B    C  
ATOM   2105  C   HIS B  25      -8.849 -28.705   0.928  1.00 89.24      B    C  
ATOM   2106  O   HIS B  25      -8.823 -27.496   0.687  1.00 88.77      B    O  
ATOM   2107  CB  HIS B  25      -9.696 -30.500  -0.646  1.00 87.36      B    C  
ATOM   2108  CG  HIS B  25     -10.780 -29.600  -1.175  1.00 83.66      B    C  
ATOM   2109  CD2 HIS B  25     -12.003 -29.358  -0.607  1.00 73.88      B    C  
ATOM   2110  ND1 HIS B  25     -10.705 -28.823  -2.317  1.00 73.32      B    N  
ATOM   2111  CE1 HIS B  25     -11.854 -28.141  -2.432  1.00 72.66      B    C  
ATOM   2112  NE2 HIS B  25     -12.668 -28.447  -1.413  1.00 74.04      B    N  
ATOM   2113  N   ALA B  26      -9.110 -29.168   2.138  1.00 88.94      B    N  
ATOM   2114  CA  ALA B  26      -9.456 -28.310   3.257  1.00 88.45      B    C  
ATOM   2115  C   ALA B  26      -8.337 -27.310   3.603  1.00 89.66      B    C  
ATOM   2116  O   ALA B  26      -8.621 -26.143   3.873  1.00 88.60      B    O  
ATOM   2117  CB  ALA B  26      -9.791 -29.194   4.468  1.00 87.04      B    C  
ATOM   2118  N   LEU B  27      -7.081 -27.750   3.578  1.00 90.80      B    N  
ATOM   2119  CA  LEU B  27      -5.931 -26.884   3.856  1.00 91.29      B    C  
ATOM   2120  C   LEU B  27      -5.732 -25.837   2.761  1.00 91.99      B    C  
ATOM   2121  O   LEU B  27      -5.513 -24.675   3.079  1.00 91.17      B    O  
ATOM   2122  CB  LEU B  27      -4.666 -27.736   4.029  1.00 90.73      B    C  
ATOM   2123  CG  LEU B  27      -4.649 -28.606   5.297  1.00 88.85      B    C  
ATOM   2124  CD1 LEU B  27      -3.363 -29.434   5.304  1.00 85.88      B    C  
ATOM   2125  CD2 LEU B  27      -4.712 -27.794   6.583  1.00 85.99      B    C  
ATOM   2126  N   ARG B  28      -5.868 -26.216   1.507  1.00 91.15      B    N  
ATOM   2127  CA  ARG B  28      -5.773 -25.288   0.382  1.00 91.09      B    C  
ATOM   2128  C   ARG B  28      -6.855 -24.212   0.446  1.00 91.69      B    C  
ATOM   2129  O   ARG B  28      -6.552 -23.030   0.303  1.00 90.69      B    O  
ATOM   2130  CB  ARG B  28      -5.840 -26.075  -0.934  1.00 89.42      B    C  
ATOM   2131  CG  ARG B  28      -5.300 -25.213  -2.084  1.00 82.09      B    C  
ATOM   2132  CD  ARG B  28      -5.431 -25.928  -3.424  1.00 81.19      B    C  
ATOM   2133  NE  ARG B  28      -6.775 -25.763  -3.971  1.00 75.44      B    N  
ATOM   2134  CZ  ARG B  28      -7.261 -26.367  -5.047  1.00 72.32      B    C  
ATOM   2135  NH1 ARG B  28      -6.542 -27.220  -5.732  1.00 64.74      B    N1+
ATOM   2136  NH2 ARG B  28      -8.471 -26.123  -5.439  1.00 64.82      B    N  
ATOM   2137  N   GLU B  29      -8.084 -24.611   0.716  1.00 91.79      B    N  
ATOM   2138  CA  GLU B  29      -9.200 -23.679   0.874  1.00 91.33      B    C  
ATOM   2139  C   GLU B  29      -9.019 -22.763   2.098  1.00 92.23      B    C  
ATOM   2140  O   GLU B  29      -9.272 -21.569   2.002  1.00 91.14      B    O  
ATOM   2141  CB  GLU B  29     -10.517 -24.460   0.957  1.00 90.20      B    C  
ATOM   2142  CG  GLU B  29     -10.925 -25.124  -0.371  1.00 84.77      B    C  
ATOM   2143  CD  GLU B  29     -11.216 -24.129  -1.505  1.00 80.23      B    C  
ATOM   2144  OE1 GLU B  29     -10.912 -24.438  -2.672  1.00 72.07      B    O  
ATOM   2145  OE2 GLU B  29     -11.780 -23.050  -1.224  1.00 72.43      B    O1-
ATOM   2146  N   LYS B  30      -8.513 -23.286   3.214  1.00 91.67      B    N  
ATOM   2147  CA  LYS B  30      -8.203 -22.472   4.397  1.00 91.56      B    C  
ATOM   2148  C   LYS B  30      -7.109 -21.438   4.141  1.00 92.45      B    C  
ATOM   2149  O   LYS B  30      -7.266 -20.301   4.567  1.00 91.46      B    O  
ATOM   2150  CB  LYS B  30      -7.794 -23.357   5.588  1.00 89.84      B    C  
ATOM   2151  CG  LYS B  30      -9.002 -23.938   6.323  1.00 81.65      B    C  
ATOM   2152  CD  LYS B  30      -8.540 -24.741   7.540  1.00 77.11      B    C  
ATOM   2153  CE  LYS B  30      -9.750 -25.238   8.333  1.00 67.54      B    C  
ATOM   2154  NZ  LYS B  30      -9.343 -25.882   9.602  1.00 61.29      B    N1+
ATOM   2155  N   MET B  31      -6.033 -21.811   3.459  1.00 92.71      B    N  
ATOM   2156  CA  MET B  31      -4.970 -20.867   3.104  1.00 93.12      B    C  
ATOM   2157  C   MET B  31      -5.494 -19.777   2.168  1.00 93.92      B    C  
ATOM   2158  O   MET B  31      -5.253 -18.598   2.410  1.00 93.15      B    O  
ATOM   2159  CB  MET B  31      -3.788 -21.591   2.452  1.00 92.25      B    C  
ATOM   2160  CG  MET B  31      -2.969 -22.371   3.472  1.00 86.55      B    C  
ATOM   2161  SD  MET B  31      -1.421 -23.067   2.834  1.00 82.36      B    S  
ATOM   2162  CE  MET B  31      -2.042 -24.314   1.704  1.00 73.52      B    C  
ATOM   2163  N   SER B  32      -6.243 -20.154   1.149  1.00 93.33      B    N  
ATOM   2164  CA  SER B  32      -6.827 -19.205   0.203  1.00 93.63      B    C  
ATOM   2165  C   SER B  32      -7.804 -18.244   0.891  1.00 94.44      B    C  
ATOM   2166  O   SER B  32      -7.734 -17.038   0.678  1.00 92.86      B    O  
ATOM   2167  CB  SER B  32      -7.538 -19.972  -0.917  1.00 91.98      B    C  
ATOM   2168  OG  SER B  32      -7.735 -19.152  -2.045  1.00 78.59      B    O  
ATOM   2169  N   LEU B  33      -8.666 -18.760   1.773  1.00 93.10      B    N  
ATOM   2170  CA  LEU B  33      -9.621 -17.942   2.519  1.00 93.67      B    C  
ATOM   2171  C   LEU B  33      -8.926 -16.983   3.490  1.00 94.32      B    C  
ATOM   2172  O   LEU B  33      -9.325 -15.824   3.583  1.00 93.58      B    O  
ATOM   2173  CB  LEU B  33     -10.601 -18.865   3.264  1.00 92.90      B    C  
ATOM   2174  CG  LEU B  33     -11.758 -18.113   3.947  1.00 91.08      B    C  
ATOM   2175  CD1 LEU B  33     -12.715 -17.491   2.925  1.00 87.56      B    C  
ATOM   2176  CD2 LEU B  33     -12.555 -19.067   4.828  1.00 87.28      B    C  
ATOM   2177  N   GLN B  34      -7.891 -17.432   4.190  1.00 94.06      B    N  
ATOM   2178  CA  GLN B  34      -7.148 -16.578   5.109  1.00 94.47      B    C  
ATOM   2179  C   GLN B  34      -6.420 -15.458   4.371  1.00 95.04      B    C  
ATOM   2180  O   GLN B  34      -6.507 -14.311   4.784  1.00 94.25      B    O  
ATOM   2181  CB  GLN B  34      -6.170 -17.423   5.942  1.00 93.77      B    C  
ATOM   2182  CG  GLN B  34      -5.440 -16.590   7.008  1.00 90.64      B    C  
ATOM   2183  CD  GLN B  34      -6.389 -15.992   8.043  1.00 89.84      B    C  
ATOM   2184  NE2 GLN B  34      -6.358 -14.698   8.255  1.00 79.01      B    N  
ATOM   2185  OE1 GLN B  34      -7.164 -16.689   8.675  1.00 81.32      B    O  
ATOM   2186  N   GLN B  35      -5.760 -15.770   3.261  1.00 95.51      B    N  
ATOM   2187  CA  GLN B  35      -5.098 -14.744   2.451  1.00 95.84      B    C  
ATOM   2188  C   GLN B  35      -6.097 -13.785   1.813  1.00 96.47      B    C  
ATOM   2189  O   GLN B  35      -5.839 -12.593   1.764  1.00 95.27      B    O  
ATOM   2190  CB  GLN B  35      -4.249 -15.399   1.360  1.00 94.89      B    C  
ATOM   2191  CG  GLN B  35      -2.921 -15.927   1.894  1.00 88.69      B    C  
ATOM   2192  CD  GLN B  35      -1.907 -14.855   2.246  1.00 85.67      B    C  
ATOM   2193  NE2 GLN B  35      -0.689 -15.239   2.552  1.00 74.68      B    N  
ATOM   2194  OE1 GLN B  35      -2.165 -13.677   2.263  1.00 77.29      B    O  
ATOM   2195  N   HIS B  36      -7.239 -14.275   1.383  1.00 95.26      B    N  
ATOM   2196  CA  HIS B  36      -8.309 -13.415   0.908  1.00 95.62      B    C  
ATOM   2197  C   HIS B  36      -8.819 -12.476   2.006  1.00 95.81      B    C  
ATOM   2198  O   HIS B  36      -9.009 -11.289   1.752  1.00 95.09      B    O  
ATOM   2199  CB  HIS B  36      -9.441 -14.257   0.337  1.00 95.27      B    C  
ATOM   2200  CG  HIS B  36     -10.617 -13.416  -0.068  1.00 94.85      B    C  
ATOM   2201  CD2 HIS B  36     -11.866 -13.419   0.507  1.00 87.53      B    C  
ATOM   2202  ND1 HIS B  36     -10.585 -12.374  -0.980  1.00 86.04      B    N  
ATOM   2203  CE1 HIS B  36     -11.775 -11.772  -0.944  1.00 89.18      B    C  
ATOM   2204  NE2 HIS B  36     -12.587 -12.379  -0.056  1.00 90.22      B    N  
ATOM   2205  N   SER B  37      -8.991 -12.973   3.218  1.00 95.45      B    N  
ATOM   2206  CA  SER B  37      -9.382 -12.156   4.365  1.00 95.31      B    C  
ATOM   2207  C   SER B  37      -8.336 -11.074   4.675  1.00 95.75      B    C  
ATOM   2208  O   SER B  37      -8.698  -9.916   4.875  1.00 94.58      B    O  
ATOM   2209  CB  SER B  37      -9.610 -13.041   5.586  1.00 94.29      B    C  
ATOM   2210  OG  SER B  37     -10.159 -12.291   6.651  1.00 86.66      B    O  
ATOM   2211  N   ASP B  38      -7.060 -11.434   4.650  1.00 96.11      B    N  
ATOM   2212  CA  ASP B  38      -5.957 -10.481   4.842  1.00 96.12      B    C  
ATOM   2213  C   ASP B  38      -5.922  -9.438   3.718  1.00 96.57      B    C  
ATOM   2214  O   ASP B  38      -5.849  -8.240   3.982  1.00 95.36      B    O  
ATOM   2215  CB  ASP B  38      -4.616 -11.249   4.926  1.00 95.40      B    C  
ATOM   2216  CG  ASP B  38      -4.447 -12.089   6.196  1.00 93.74      B    C  
ATOM   2217  OD1 ASP B  38      -5.121 -11.836   7.208  1.00 89.03      B    O  
ATOM   2218  OD2 ASP B  38      -3.593 -13.000   6.228  1.00 88.79      B    O1-
ATOM   2219  N   ALA B  39      -6.052  -9.878   2.466  1.00 96.32      B    N  
ATOM   2220  CA  ALA B  39      -6.094  -8.987   1.313  1.00 96.36      B    C  
ATOM   2221  C   ALA B  39      -7.322  -8.067   1.329  1.00 96.51      B    C  
ATOM   2222  O   ALA B  39      -7.229  -6.908   0.942  1.00 95.30      B    O  
ATOM   2223  CB  ALA B  39      -6.056  -9.846   0.033  1.00 95.75      B    C  
ATOM   2224  N   LEU B  40      -8.470  -8.556   1.808  1.00 96.34      B    N  
ATOM   2225  CA  LEU B  40      -9.679  -7.755   1.962  1.00 96.31      B    C  
ATOM   2226  C   LEU B  40      -9.501  -6.685   3.045  1.00 96.63      B    C  
ATOM   2227  O   LEU B  40      -9.819  -5.525   2.795  1.00 95.85      B    O  
ATOM   2228  CB  LEU B  40     -10.879  -8.676   2.245  1.00 95.69      B    C  
ATOM   2229  CG  LEU B  40     -12.226  -7.936   2.376  1.00 94.23      B    C  
ATOM   2230  CD1 LEU B  40     -12.634  -7.217   1.091  1.00 90.79      B    C  
ATOM   2231  CD2 LEU B  40     -13.332  -8.927   2.726  1.00 90.12      B    C  
ATOM   2232  N   ALA B  41      -8.945  -7.046   4.201  1.00 96.31      B    N  
ATOM   2233  CA  ALA B  41      -8.641  -6.085   5.260  1.00 96.33      B    C  
ATOM   2234  C   ALA B  41      -7.660  -5.011   4.778  1.00 96.75      B    C  
ATOM   2235  O   ALA B  41      -7.923  -3.820   4.940  1.00 95.72      B    O  
ATOM   2236  CB  ALA B  41      -8.094  -6.840   6.480  1.00 95.45      B    C  
ATOM   2237  N   TYR B  42      -6.587  -5.432   4.103  1.00 97.08      B    N  
ATOM   2238  CA  TYR B  42      -5.629  -4.510   3.501  1.00 97.34      B    C  
ATOM   2239  C   TYR B  42      -6.300  -3.599   2.458  1.00 97.44      B    C  
ATOM   2240  O   TYR B  42      -6.125  -2.389   2.503  1.00 96.86      B    O  
ATOM   2241  CB  TYR B  42      -4.480  -5.317   2.876  1.00 97.10      B    C  
ATOM   2242  CG  TYR B  42      -3.399  -4.436   2.294  1.00 97.39      B    C  
ATOM   2243  CD1 TYR B  42      -3.487  -3.943   0.973  1.00 96.36      B    C  
ATOM   2244  CD2 TYR B  42      -2.304  -4.046   3.094  1.00 96.40      B    C  
ATOM   2245  CE1 TYR B  42      -2.528  -3.077   0.464  1.00 95.77      B    C  
ATOM   2246  CE2 TYR B  42      -1.325  -3.174   2.591  1.00 95.67      B    C  
ATOM   2247  CZ  TYR B  42      -1.439  -2.676   1.275  1.00 96.08      B    C  
ATOM   2248  OH  TYR B  42      -0.509  -1.809   0.791  1.00 94.87      B    O  
ATOM   2249  N   SER B  43      -7.098  -4.148   1.560  1.00 96.66      B    N  
ATOM   2250  CA  SER B  43      -7.744  -3.389   0.489  1.00 96.76      B    C  
ATOM   2251  C   SER B  43      -8.784  -2.391   1.008  1.00 96.87      B    C  
ATOM   2252  O   SER B  43      -8.855  -1.274   0.511  1.00 95.57      B    O  
ATOM   2253  CB  SER B  43      -8.402  -4.332  -0.513  1.00 95.99      B    C  
ATOM   2254  OG  SER B  43      -7.441  -5.200  -1.073  1.00 88.89      B    O  
ATOM   2255  N   MET B  44      -9.555  -2.758   2.022  1.00 97.06      B    N  
ATOM   2256  CA  MET B  44     -10.432  -1.814   2.719  1.00 96.84      B    C  
ATOM   2257  C   MET B  44      -9.616  -0.700   3.383  1.00 97.02      B    C  
ATOM   2258  O   MET B  44      -9.962   0.476   3.254  1.00 96.07      B    O  
ATOM   2259  CB  MET B  44     -11.283  -2.541   3.763  1.00 95.96      B    C  
ATOM   2260  CG  MET B  44     -12.378  -3.409   3.132  1.00 92.97      B    C  
ATOM   2261  SD  MET B  44     -13.547  -4.141   4.321  1.00 91.85      B    S  
ATOM   2262  CE  MET B  44     -12.446  -5.183   5.289  1.00 81.01      B    C  
ATOM   2263  N   GLY B  45      -8.493  -1.060   3.998  1.00 96.81      B    N  
ATOM   2264  CA  GLY B  45      -7.543  -0.094   4.538  1.00 96.84      B    C  
ATOM   2265  C   GLY B  45      -6.968   0.844   3.476  1.00 97.18      B    C  
ATOM   2266  O   GLY B  45      -6.821   2.032   3.726  1.00 95.98      B    O  
ATOM   2267  N   VAL B  46      -6.716   0.356   2.261  1.00 97.13      B    N  
ATOM   2268  CA  VAL B  46      -6.304   1.204   1.129  1.00 97.23      B    C  
ATOM   2269  C   VAL B  46      -7.391   2.223   0.779  1.00 97.16      B    C  
ATOM   2270  O   VAL B  46      -7.077   3.393   0.578  1.00 96.22      B    O  
ATOM   2271  CB  VAL B  46      -5.923   0.369  -0.110  1.00 96.63      B    C  
ATOM   2272  CG1 VAL B  46      -5.726   1.226  -1.367  1.00 93.83      B    C  
ATOM   2273  CG2 VAL B  46      -4.614  -0.391   0.120  1.00 93.87      B    C  
ATOM   2274  N   VAL B  47      -8.652   1.819   0.733  1.00 97.01      B    N  
ATOM   2275  CA  VAL B  47      -9.761   2.748   0.468  1.00 96.95      B    C  
ATOM   2276  C   VAL B  47      -9.858   3.814   1.563  1.00 96.98      B    C  
ATOM   2277  O   VAL B  47     -10.044   4.993   1.255  1.00 96.02      B    O  
ATOM   2278  CB  VAL B  47     -11.096   1.990   0.316  1.00 96.24      B    C  
ATOM   2279  CG1 VAL B  47     -12.282   2.936   0.105  1.00 93.09      B    C  
ATOM   2280  CG2 VAL B  47     -11.068   1.047  -0.892  1.00 93.00      B    C  
ATOM   2281  N   GLU B  48      -9.672   3.419   2.805  1.00 97.48      B    N  
ATOM   2282  CA  GLU B  48      -9.642   4.339   3.945  1.00 97.37      B    C  
ATOM   2283  C   GLU B  48      -8.445   5.295   3.877  1.00 97.45      B    C  
ATOM   2284  O   GLU B  48      -8.620   6.516   3.934  1.00 96.34      B    O  
ATOM   2285  CB  GLU B  48      -9.668   3.516   5.236  1.00 95.95      B    C  
ATOM   2286  CG  GLU B  48      -9.773   4.394   6.481  1.00 91.38      B    C  
ATOM   2287  CD  GLU B  48     -10.137   3.608   7.751  1.00 91.27      B    C  
ATOM   2288  OE1 GLU B  48     -10.097   4.211   8.841  1.00 84.65      B    O  
ATOM   2289  OE2 GLU B  48     -10.534   2.435   7.641  1.00 84.97      B    O1-
ATOM   2290  N   ALA B  49      -7.237   4.781   3.640  1.00 97.04      B    N  
ATOM   2291  CA  ALA B  49      -6.037   5.594   3.486  1.00 97.02      B    C  
ATOM   2292  C   ALA B  49      -6.143   6.572   2.310  1.00 97.27      B    C  
ATOM   2293  O   ALA B  49      -5.730   7.728   2.430  1.00 96.09      B    O  
ATOM   2294  CB  ALA B  49      -4.830   4.662   3.319  1.00 96.40      B    C  
ATOM   2295  N   ARG B  50      -6.754   6.173   1.206  1.00 97.69      B    N  
ATOM   2296  CA  ARG B  50      -7.063   7.060   0.078  1.00 97.42      B    C  
ATOM   2297  C   ARG B  50      -7.972   8.213   0.508  1.00 97.48      B    C  
ATOM   2298  O   ARG B  50      -7.717   9.354   0.117  1.00 96.46      B    O  
ATOM   2299  CB  ARG B  50      -7.732   6.271  -1.060  1.00 96.70      B    C  
ATOM   2300  CG  ARG B  50      -6.721   5.462  -1.883  1.00 94.58      B    C  
ATOM   2301  CD  ARG B  50      -7.441   4.648  -2.955  1.00 94.81      B    C  
ATOM   2302  NE  ARG B  50      -6.491   3.919  -3.805  1.00 94.25      B    N  
ATOM   2303  CZ  ARG B  50      -6.729   3.366  -4.973  1.00 94.85      B    C  
ATOM   2304  NH1 ARG B  50      -7.917   3.352  -5.514  1.00 90.89      B    N1+
ATOM   2305  NH2 ARG B  50      -5.759   2.806  -5.631  1.00 90.78      B    N  
ATOM   2306  N   ALA B  51      -8.980   7.950   1.320  1.00 97.23      B    N  
ATOM   2307  CA  ALA B  51      -9.834   9.006   1.843  1.00 97.15      B    C  
ATOM   2308  C   ALA B  51      -9.043   9.975   2.738  1.00 97.32      B    C  
ATOM   2309  O   ALA B  51      -9.129  11.189   2.535  1.00 96.31      B    O  
ATOM   2310  CB  ALA B  51     -11.031   8.397   2.574  1.00 96.62      B    C  
ATOM   2311  N   LEU B  52      -8.214   9.471   3.650  1.00 97.54      B    N  
ATOM   2312  CA  LEU B  52      -7.404  10.302   4.543  1.00 97.39      B    C  
ATOM   2313  C   LEU B  52      -6.364  11.142   3.779  1.00 97.20      B    C  
ATOM   2314  O   LEU B  52      -6.230  12.338   4.027  1.00 95.70      B    O  
ATOM   2315  CB  LEU B  52      -6.733   9.418   5.612  1.00 96.75      B    C  
ATOM   2316  CG  LEU B  52      -7.691   8.604   6.521  1.00 95.92      B    C  
ATOM   2317  CD1 LEU B  52      -6.877   7.865   7.579  1.00 93.35      B    C  
ATOM   2318  CD2 LEU B  52      -8.728   9.464   7.221  1.00 93.03      B    C  
ATOM   2319  N   ASN B  53      -5.691  10.559   2.786  1.00 97.34      B    N  
ATOM   2320  CA  ASN B  53      -4.754  11.282   1.927  1.00 97.28      B    C  
ATOM   2321  C   ASN B  53      -5.464  12.306   1.015  1.00 97.24      B    C  
ATOM   2322  O   ASN B  53      -4.929  13.388   0.759  1.00 95.94      B    O  
ATOM   2323  CB  ASN B  53      -3.933  10.271   1.112  1.00 96.71      B    C  
ATOM   2324  CG  ASN B  53      -2.925   9.512   1.963  1.00 96.26      B    C  
ATOM   2325  ND2 ASN B  53      -2.616   8.290   1.588  1.00 88.71      B    N  
ATOM   2326  OD1 ASN B  53      -2.395   9.997   2.947  1.00 89.34      B    O  
ATOM   2327  N   TYR B  54      -6.685  11.999   0.578  1.00 97.43      B    N  
ATOM   2328  CA  TYR B  54      -7.515  12.978  -0.121  1.00 97.52      B    C  
ATOM   2329  C   TYR B  54      -7.916  14.139   0.797  1.00 97.58      B    C  
ATOM   2330  O   TYR B  54      -7.924  15.285   0.362  1.00 96.84      B    O  
ATOM   2331  CB  TYR B  54      -8.741  12.290  -0.723  1.00 97.27      B    C  
ATOM   2332  CG  TYR B  54      -9.660  13.255  -1.442  1.00 97.52      B    C  
ATOM   2333  CD1 TYR B  54     -10.832  13.730  -0.819  1.00 96.32      B    C  
ATOM   2334  CD2 TYR B  54      -9.312  13.741  -2.721  1.00 96.43      B    C  
ATOM   2335  CE1 TYR B  54     -11.645  14.684  -1.457  1.00 95.86      B    C  
ATOM   2336  CE2 TYR B  54     -10.105  14.693  -3.362  1.00 95.85      B    C  
ATOM   2337  CZ  TYR B  54     -11.261  15.171  -2.724  1.00 96.35      B    C  
ATOM   2338  OH  TYR B  54     -12.025  16.135  -3.346  1.00 95.30      B    O  
ATOM   2339  N   TYR B  55      -8.180  13.874   2.069  1.00 97.49      B    N  
ATOM   2340  CA  TYR B  55      -8.435  14.939   3.045  1.00 97.49      B    C  
ATOM   2341  C   TYR B  55      -7.208  15.820   3.240  1.00 97.36      B    C  
ATOM   2342  O   TYR B  55      -7.373  17.030   3.317  1.00 96.18      B    O  
ATOM   2343  CB  TYR B  55      -8.903  14.383   4.394  1.00 97.09      B    C  
ATOM   2344  CG  TYR B  55     -10.153  13.538   4.377  1.00 97.25      B    C  
ATOM   2345  CD1 TYR B  55     -11.087  13.610   3.330  1.00 95.26      B    C  
ATOM   2346  CD2 TYR B  55     -10.382  12.634   5.444  1.00 95.36      B    C  
ATOM   2347  CE1 TYR B  55     -12.209  12.780   3.313  1.00 94.85      B    C  
ATOM   2348  CE2 TYR B  55     -11.499  11.802   5.446  1.00 94.91      B    C  
ATOM   2349  CZ  TYR B  55     -12.411  11.866   4.367  1.00 95.55      B    C  
ATOM   2350  OH  TYR B  55     -13.493  11.027   4.344  1.00 94.13      B    O  
ATOM   2351  N   ALA B  56      -6.001  15.271   3.232  1.00 97.25      B    N  
ATOM   2352  CA  ALA B  56      -4.789  16.070   3.307  1.00 97.19      B    C  
ATOM   2353  C   ALA B  56      -4.689  17.067   2.141  1.00 97.21      B    C  
ATOM   2354  O   ALA B  56      -4.562  18.273   2.365  1.00 96.10      B    O  
ATOM   2355  CB  ALA B  56      -3.585  15.127   3.372  1.00 96.49      B    C  
ATOM   2356  N   ALA B  57      -4.835  16.593   0.900  1.00 96.97      B    N  
ATOM   2357  CA  ALA B  57      -4.788  17.458  -0.270  1.00 96.98      B    C  
ATOM   2358  C   ALA B  57      -5.945  18.477  -0.302  1.00 97.01      B    C  
ATOM   2359  O   ALA B  57      -5.734  19.659  -0.581  1.00 95.48      B    O  
ATOM   2360  CB  ALA B  57      -4.794  16.574  -1.526  1.00 96.03      B    C  
ATOM   2361  N   SER B  58      -7.163  18.048   0.027  1.00 97.09      B    N  
ATOM   2362  CA  SER B  58      -8.336  18.923   0.022  1.00 96.91      B    C  
ATOM   2363  C   SER B  58      -8.354  19.919   1.183  1.00 97.00      B    C  
ATOM   2364  O   SER B  58      -8.764  21.055   0.974  1.00 95.54      B    O  
ATOM   2365  CB  SER B  58      -9.629  18.109  -0.042  1.00 95.58      B    C  
ATOM   2366  OG  SER B  58      -9.687  17.157   0.988  1.00 89.15      B    O  
ATOM   2367  N   ASN B  59      -7.842  19.580   2.364  1.00 97.17      B    N  
ATOM   2368  CA  ASN B  59      -7.650  20.537   3.457  1.00 97.19      B    C  
ATOM   2369  C   ASN B  59      -6.635  21.623   3.082  1.00 97.39      B    C  
ATOM   2370  O   ASN B  59      -6.868  22.799   3.352  1.00 96.14      B    O  
ATOM   2371  CB  ASN B  59      -7.199  19.802   4.728  1.00 96.59      B    C  
ATOM   2372  CG  ASN B  59      -8.310  19.074   5.449  1.00 96.07      B    C  
ATOM   2373  ND2 ASN B  59      -7.952  18.174   6.344  1.00 89.24      B    N  
ATOM   2374  OD1 ASN B  59      -9.494  19.310   5.282  1.00 89.44      B    O  
ATOM   2375  N   ARG B  60      -5.547  21.247   2.411  1.00 97.30      B    N  
ATOM   2376  CA  ARG B  60      -4.582  22.223   1.871  1.00 97.39      B    C  
ATOM   2377  C   ARG B  60      -5.227  23.117   0.809  1.00 97.42      B    C  
ATOM   2378  O   ARG B  60      -4.991  24.322   0.820  1.00 96.19      B    O  
ATOM   2379  CB  ARG B  60      -3.356  21.493   1.296  1.00 96.43      B    C  
ATOM   2380  CG  ARG B  60      -2.514  20.753   2.349  1.00 93.71      B    C  
ATOM   2381  CD  ARG B  60      -1.623  21.668   3.172  1.00 93.11      B    C  
ATOM   2382  NE  ARG B  60      -0.830  20.883   4.130  1.00 92.27      B    N  
ATOM   2383  CZ  ARG B  60       0.030  21.355   5.015  1.00 94.46      B    C  
ATOM   2384  NH1 ARG B  60       0.316  22.620   5.115  1.00 85.55      B    N1+
ATOM   2385  NH2 ARG B  60       0.618  20.552   5.849  1.00 88.22      B    N  
ATOM   2386  N   ALA B  61      -6.087  22.575  -0.048  1.00 96.89      B    N  
ATOM   2387  CA  ALA B  61      -6.842  23.365  -1.015  1.00 96.79      B    C  
ATOM   2388  C   ALA B  61      -7.855  24.311  -0.345  1.00 96.91      B    C  
ATOM   2389  O   ALA B  61      -7.989  25.463  -0.771  1.00 95.66      B    O  
ATOM   2390  CB  ALA B  61      -7.525  22.415  -2.007  1.00 96.27      B    C  
ATOM   2391  N   ILE B  62      -8.525  23.885   0.725  1.00 97.19      B    N  
ATOM   2392  CA  ILE B  62      -9.391  24.765   1.526  1.00 97.14      B    C  
ATOM   2393  C   ILE B  62      -8.563  25.899   2.150  1.00 97.29      B    C  
ATOM   2394  O   ILE B  62      -8.950  27.058   2.024  1.00 96.45      B    O  
ATOM   2395  CB  ILE B  62     -10.162  23.967   2.606  1.00 96.59      B    C  
ATOM   2396  CG1 ILE B  62     -11.237  23.073   1.946  1.00 94.92      B    C  
ATOM   2397  CG2 ILE B  62     -10.837  24.909   3.624  1.00 94.96      B    C  
ATOM   2398  CD1 ILE B  62     -11.830  22.014   2.883  1.00 92.25      B    C  
ATOM   2399  N   ALA B  63      -7.411  25.580   2.747  1.00 96.79      B    N  
ATOM   2400  CA  ALA B  63      -6.505  26.605   3.263  1.00 96.62      B    C  
ATOM   2401  C   ALA B  63      -6.078  27.591   2.162  1.00 96.77      B    C  
ATOM   2402  O   ALA B  63      -6.110  28.801   2.379  1.00 95.51      B    O  
ATOM   2403  CB  ALA B  63      -5.299  25.925   3.925  1.00 96.03      B    C  
ATOM   2404  N   ALA B  64      -5.796  27.096   0.948  1.00 96.68      B    N  
ATOM   2405  CA  ALA B  64      -5.459  27.929  -0.198  1.00 96.48      B    C  
ATOM   2406  C   ALA B  64      -6.591  28.894  -0.607  1.00 96.52      B    C  
ATOM   2407  O   ALA B  64      -6.299  29.998  -1.059  1.00 95.02      B    O  
ATOM   2408  CB  ALA B  64      -5.037  27.028  -1.364  1.00 95.66      B    C  
ATOM   2409  N   THR B  65      -7.864  28.536  -0.393  1.00 96.88      B    N  
ATOM   2410  CA  THR B  65      -8.968  29.488  -0.636  1.00 96.60      B    C  
ATOM   2411  C   THR B  65      -8.920  30.674   0.331  1.00 96.77      B    C  
ATOM   2412  O   THR B  65      -9.103  31.810  -0.087  1.00 95.42      B    O  
ATOM   2413  CB  THR B  65     -10.366  28.857  -0.586  1.00 95.61      B    C  
ATOM   2414  CG2 THR B  65     -10.533  27.681  -1.545  1.00 85.07      B    C  
ATOM   2415  OG1 THR B  65     -10.746  28.434   0.694  1.00 85.96      B    O  
ATOM   2416  N   TYR B  66      -8.591  30.442   1.593  1.00 97.06      B    N  
ATOM   2417  CA  TYR B  66      -8.446  31.519   2.576  1.00 96.84      B    C  
ATOM   2418  C   TYR B  66      -7.190  32.357   2.308  1.00 96.74      B    C  
ATOM   2419  O   TYR B  66      -7.240  33.580   2.414  1.00 95.36      B    O  
ATOM   2420  CB  TYR B  66      -8.423  30.950   3.997  1.00 96.64      B    C  
ATOM   2421  CG  TYR B  66      -9.602  30.072   4.347  1.00 96.75      B    C  
ATOM   2422  CD1 TYR B  66     -10.918  30.483   4.068  1.00 94.70      B    C  
ATOM   2423  CD2 TYR B  66      -9.385  28.814   4.942  1.00 94.65      B    C  
ATOM   2424  CE1 TYR B  66     -12.011  29.649   4.365  1.00 93.81      B    C  
ATOM   2425  CE2 TYR B  66     -10.467  27.971   5.242  1.00 93.99      B    C  
ATOM   2426  CZ  TYR B  66     -11.772  28.391   4.940  1.00 95.09      B    C  
ATOM   2427  OH  TYR B  66     -12.833  27.556   5.213  1.00 93.90      B    O  
ATOM   2428  N   VAL B  67      -6.110  31.720   1.883  1.00 96.77      B    N  
ATOM   2429  CA  VAL B  67      -4.915  32.429   1.415  1.00 96.55      B    C  
ATOM   2430  C   VAL B  67      -5.250  33.303   0.201  1.00 96.51      B    C  
ATOM   2431  O   VAL B  67      -4.888  34.471   0.174  1.00 95.34      B    O  
ATOM   2432  CB  VAL B  67      -3.788  31.446   1.093  1.00 95.74      B    C  
ATOM   2433  CG1 VAL B  67      -2.563  32.164   0.526  1.00 92.30      B    C  
ATOM   2434  CG2 VAL B  67      -3.333  30.705   2.349  1.00 92.43      B    C  
ATOM   2435  N   GLY B  68      -6.018  32.780  -0.748  1.00 96.04      B    N  
ATOM   2436  CA  GLY B  68      -6.533  33.535  -1.881  1.00 95.70      B    C  
ATOM   2437  C   GLY B  68      -7.374  34.747  -1.464  1.00 96.19      B    C  
ATOM   2438  O   GLY B  68      -7.203  35.830  -2.026  1.00 94.68      B    O  
ATOM   2439  N   MET B  69      -8.199  34.620  -0.420  1.00 96.33      B    N  
ATOM   2440  CA  MET B  69      -8.905  35.768   0.156  1.00 96.23      B    C  
ATOM   2441  C   MET B  69      -7.930  36.811   0.720  1.00 96.36      B    C  
ATOM   2442  O   MET B  69      -8.120  37.999   0.480  1.00 95.07      B    O  
ATOM   2443  CB  MET B  69      -9.875  35.351   1.262  1.00 95.64      B    C  
ATOM   2444  CG  MET B  69     -11.033  34.473   0.801  1.00 92.99      B    C  
ATOM   2445  SD  MET B  69     -12.112  33.990   2.181  1.00 92.04      B    S  
ATOM   2446  CE  MET B  69     -12.984  32.606   1.417  1.00 84.16      B    C  
ATOM   2447  N   THR B  70      -6.879  36.386   1.427  1.00 96.58      B    N  
ATOM   2448  CA  THR B  70      -5.875  37.341   1.934  1.00 96.21      B    C  
ATOM   2449  C   THR B  70      -5.152  38.057   0.795  1.00 96.03      B    C  
ATOM   2450  O   THR B  70      -4.956  39.269   0.870  1.00 94.48      B    O  
ATOM   2451  CB  THR B  70      -4.842  36.715   2.886  1.00 95.31      B    C  
ATOM   2452  CG2 THR B  70      -5.470  36.092   4.131  1.00 85.82      B    C  
ATOM   2453  OG1 THR B  70      -4.021  35.745   2.300  1.00 85.54      B    O  
ATOM   2454  N   SER B  71      -4.831  37.347  -0.284  1.00 96.28      B    N  
ATOM   2455  CA  SER B  71      -4.241  37.946  -1.482  1.00 95.62      B    C  
ATOM   2456  C   SER B  71      -5.187  38.985  -2.103  1.00 95.85      B    C  
ATOM   2457  O   SER B  71      -4.791  40.130  -2.300  1.00 94.15      B    O  
ATOM   2458  CB  SER B  71      -3.877  36.838  -2.472  1.00 94.24      B    C  
ATOM   2459  OG  SER B  71      -3.271  37.393  -3.605  1.00 78.78      B    O  
ATOM   2460  N   ALA B  72      -6.463  38.637  -2.307  1.00 95.66      B    N  
ATOM   2461  CA  ALA B  72      -7.469  39.555  -2.844  1.00 95.66      B    C  
ATOM   2462  C   ALA B  72      -7.646  40.816  -1.970  1.00 95.84      B    C  
ATOM   2463  O   ALA B  72      -7.690  41.930  -2.499  1.00 94.23      B    O  
ATOM   2464  CB  ALA B  72      -8.786  38.790  -3.015  1.00 95.13      B    C  
ATOM   2465  N   HIS B  73      -7.673  40.651  -0.649  1.00 95.42      B    N  
ATOM   2466  CA  HIS B  73      -7.691  41.792   0.270  1.00 95.66      B    C  
ATOM   2467  C   HIS B  73      -6.428  42.648   0.139  1.00 95.33      B    C  
ATOM   2468  O   HIS B  73      -6.509  43.868   0.255  1.00 93.72      B    O  
ATOM   2469  CB  HIS B  73      -7.862  41.320   1.720  1.00 95.59      B    C  
ATOM   2470  CG  HIS B  73      -9.254  40.911   2.063  1.00 96.25      B    C  
ATOM   2471  CD2 HIS B  73     -10.162  41.598   2.832  1.00 88.96      B    C  
ATOM   2472  ND1 HIS B  73      -9.886  39.751   1.666  1.00 88.52      B    N  
ATOM   2473  CE1 HIS B  73     -11.124  39.752   2.167  1.00 89.69      B    C  
ATOM   2474  NE2 HIS B  73     -11.324  40.847   2.888  1.00 91.51      B    N  
ATOM   2475  N   GLY B  74      -5.280  42.043  -0.141  1.00 95.06      B    N  
ATOM   2476  CA  GLY B  74      -4.037  42.754  -0.405  1.00 94.52      B    C  
ATOM   2477  C   GLY B  74      -4.143  43.703  -1.598  1.00 94.81      B    C  
ATOM   2478  O   GLY B  74      -3.766  44.865  -1.480  1.00 93.13      B    O  
ATOM   2479  N   TYR B  75      -4.730  43.250  -2.714  1.00 95.31      B    N  
ATOM   2480  CA  TYR B  75      -5.001  44.130  -3.859  1.00 95.37      B    C  
ATOM   2481  C   TYR B  75      -5.925  45.285  -3.469  1.00 95.39      B    C  
ATOM   2482  O   TYR B  75      -5.664  46.442  -3.815  1.00 93.72      B    O  
ATOM   2483  CB  TYR B  75      -5.669  43.361  -5.005  1.00 94.81      B    C  
ATOM   2484  CG  TYR B  75      -4.816  42.311  -5.673  1.00 95.12      B    C  
ATOM   2485  CD1 TYR B  75      -3.957  42.641  -6.743  1.00 91.52      B    C  
ATOM   2486  CD2 TYR B  75      -4.911  40.965  -5.265  1.00 91.56      B    C  
ATOM   2487  CE1 TYR B  75      -3.207  41.643  -7.384  1.00 90.07      B    C  
ATOM   2488  CE2 TYR B  75      -4.159  39.970  -5.894  1.00 90.24      B    C  
ATOM   2489  CZ  TYR B  75      -3.307  40.305  -6.958  1.00 92.08      B    C  
ATOM   2490  OH  TYR B  75      -2.597  39.316  -7.563  1.00 90.61      B    O  
ATOM   2491  N   MET B  76      -6.994  45.000  -2.726  1.00 94.63      B    N  
ATOM   2492  CA  MET B  76      -7.983  46.006  -2.370  1.00 94.60      B    C  
ATOM   2493  C   MET B  76      -7.436  47.032  -1.363  1.00 94.93      B    C  
ATOM   2494  O   MET B  76      -7.716  48.223  -1.510  1.00 93.57      B    O  
ATOM   2495  CB  MET B  76      -9.252  45.303  -1.849  1.00 93.87      B    C  
ATOM   2496  CG  MET B  76     -10.455  46.240  -1.859  1.00 88.94      B    C  
ATOM   2497  SD  MET B  76     -10.911  46.835  -3.514  1.00 87.95      B    S  
ATOM   2498  CE  MET B  76     -12.241  47.968  -3.087  1.00 80.15      B    C  
ATOM   2499  N   ALA B  77      -6.616  46.595  -0.410  1.00 94.31      B    N  
ATOM   2500  CA  ALA B  77      -5.945  47.495   0.523  1.00 94.32      B    C  
ATOM   2501  C   ALA B  77      -4.946  48.411  -0.193  1.00 94.44      B    C  
ATOM   2502  O   ALA B  77      -4.967  49.624   0.026  1.00 92.77      B    O  
ATOM   2503  CB  ALA B  77      -5.279  46.667   1.627  1.00 93.68      B    C  
ATOM   2504  N   ALA B  78      -4.132  47.850  -1.099  1.00 93.94      B    N  
ATOM   2505  CA  ALA B  78      -3.196  48.627  -1.896  1.00 93.44      B    C  
ATOM   2506  C   ALA B  78      -3.916  49.694  -2.745  1.00 93.80      B    C  
ATOM   2507  O   ALA B  78      -3.528  50.864  -2.735  1.00 92.07      B    O  
ATOM   2508  CB  ALA B  78      -2.384  47.667  -2.771  1.00 92.45      B    C  
ATOM   2509  N   ALA B  79      -5.011  49.312  -3.409  1.00 94.07      B    N  
ATOM   2510  CA  ALA B  79      -5.823  50.256  -4.168  1.00 93.79      B    C  
ATOM   2511  C   ALA B  79      -6.464  51.323  -3.271  1.00 94.23      B    C  
ATOM   2512  O   ALA B  79      -6.406  52.512  -3.581  1.00 92.35      B    O  
ATOM   2513  CB  ALA B  79      -6.875  49.455  -4.943  1.00 92.94      B    C  
ATOM   2514  N   SER B  80      -7.007  50.927  -2.119  1.00 94.26      B    N  
ATOM   2515  CA  SER B  80      -7.683  51.831  -1.177  1.00 93.82      B    C  
ATOM   2516  C   SER B  80      -6.727  52.848  -0.551  1.00 93.87      B    C  
ATOM   2517  O   SER B  80      -7.150  53.955  -0.204  1.00 90.85      B    O  
ATOM   2518  CB  SER B  80      -8.354  51.030  -0.062  1.00 93.06      B    C  
ATOM   2519  OG  SER B  80      -9.278  50.130  -0.612  1.00 84.93      B    O  
ATOM   2520  N   ALA B  81      -5.442  52.520  -0.435  1.00 93.75      B    N  
ATOM   2521  CA  ALA B  81      -4.442  53.431   0.101  1.00 93.33      B    C  
ATOM   2522  C   ALA B  81      -4.227  54.675  -0.781  1.00 93.83      B    C  
ATOM   2523  O   ALA B  81      -3.817  55.712  -0.275  1.00 91.31      B    O  
ATOM   2524  CB  ALA B  81      -3.140  52.669   0.318  1.00 91.91      B    C  
ATOM   2525  N   THR B  82      -4.555  54.609  -2.075  1.00 93.96      B    N  
ATOM   2526  CA  THR B  82      -4.337  55.723  -3.017  1.00 93.76      B    C  
ATOM   2527  C   THR B  82      -5.038  57.018  -2.585  1.00 93.83      B    C  
ATOM   2528  O   THR B  82      -4.409  58.069  -2.540  1.00 91.34      B    O  
ATOM   2529  CB  THR B  82      -4.788  55.365  -4.438  1.00 92.50      B    C  
ATOM   2530  CG2 THR B  82      -3.968  54.231  -5.048  1.00 84.03      B    C  
ATOM   2531  OG1 THR B  82      -6.144  54.983  -4.489  1.00 84.08      B    O  
ATOM   2532  N   GLY B  83      -6.300  56.930  -2.201  1.00 93.39      B    N  
ATOM   2533  CA  GLY B  83      -7.042  58.091  -1.707  1.00 92.94      B    C  
ATOM   2534  C   GLY B  83      -6.470  58.642  -0.398  1.00 93.85      B    C  
ATOM   2535  O   GLY B  83      -6.353  59.855  -0.228  1.00 91.13      B    O  
ATOM   2536  N   ASP B  84      -6.051  57.769   0.506  1.00 93.96      B    N  
ATOM   2537  CA  ASP B  84      -5.495  58.192   1.792  1.00 93.90      B    C  
ATOM   2538  C   ASP B  84      -4.058  58.724   1.675  1.00 94.30      B    C  
ATOM   2539  O   ASP B  84      -3.669  59.627   2.415  1.00 92.39      B    O  
ATOM   2540  CB  ASP B  84      -5.642  57.082   2.839  1.00 92.89      B    C  
ATOM   2541  CG  ASP B  84      -6.025  57.647   4.207  1.00 90.77      B    C  
ATOM   2542  OD1 ASP B  84      -7.001  58.426   4.274  1.00 84.31      B    O  
ATOM   2543  OD2 ASP B  84      -5.376  57.291   5.211  1.00 84.75      B    O1-
ATOM   2544  N   MET B  85      -3.281  58.232   0.683  1.00 93.86      B    N  
ATOM   2545  CA  MET B  85      -1.991  58.833   0.326  1.00 93.34      B    C  
ATOM   2546  C   MET B  85      -2.165  60.283  -0.139  1.00 93.89      B    C  
ATOM   2547  O   MET B  85      -1.396  61.150   0.267  1.00 91.85      B    O  
ATOM   2548  CB  MET B  85      -1.296  58.028  -0.773  1.00 92.29      B    C  
ATOM   2549  CG  MET B  85      -0.743  56.693  -0.283  1.00 89.58      B    C  
ATOM   2550  SD  MET B  85       0.075  55.766  -1.614  1.00 87.28      B    S  
ATOM   2551  CE  MET B  85       0.339  54.200  -0.778  1.00 77.65      B    C  
ATOM   2552  N   MET B  86      -3.212  60.580  -0.914  1.00 94.16      B    N  
ATOM   2553  CA  MET B  86      -3.538  61.960  -1.290  1.00 93.84      B    C  
ATOM   2554  C   MET B  86      -3.953  62.789  -0.067  1.00 94.46      B    C  
ATOM   2555  O   MET B  86      -3.514  63.930   0.079  1.00 92.90      B    O  
ATOM   2556  CB  MET B  86      -4.646  61.971  -2.356  1.00 93.07      B    C  
ATOM   2557  CG  MET B  86      -4.176  61.419  -3.702  1.00 90.35      B    C  
ATOM   2558  SD  MET B  86      -2.921  62.450  -4.525  1.00 89.55      B    S  
ATOM   2559  CE  MET B  86      -2.617  61.454  -5.989  1.00 80.85      B    C  
ATOM   2560  N   ARG B  87      -4.705  62.223   0.869  1.00 94.08      B    N  
ATOM   2561  CA  ARG B  87      -5.016  62.898   2.151  1.00 93.53      B    C  
ATOM   2562  C   ARG B  87      -3.785  63.104   3.026  1.00 93.77      B    C  
ATOM   2563  O   ARG B  87      -3.711  64.129   3.711  1.00 91.71      B    O  
ATOM   2564  CB  ARG B  87      -6.086  62.121   2.923  1.00 92.68      B    C  
ATOM   2565  CG  ARG B  87      -7.484  62.386   2.363  1.00 87.02      B    C  
ATOM   2566  CD  ARG B  87      -8.548  61.689   3.205  1.00 87.23      B    C  
ATOM   2567  NE  ARG B  87      -9.446  60.891   2.357  1.00 82.60      B    N  
ATOM   2568  CZ  ARG B  87      -9.559  59.580   2.325  1.00 81.14      B    C  
ATOM   2569  NH1 ARG B  87      -8.969  58.813   3.191  1.00 70.06      B    N1+
ATOM   2570  NH2 ARG B  87     -10.252  59.015   1.406  1.00 74.02      B    N  
ATOM   2571  N   ALA B  88      -2.811  62.207   2.993  1.00 93.50      B    N  
ATOM   2572  CA  ALA B  88      -1.533  62.407   3.663  1.00 93.06      B    C  
ATOM   2573  C   ALA B  88      -0.777  63.603   3.072  1.00 93.59      B    C  
ATOM   2574  O   ALA B  88      -0.231  64.421   3.817  1.00 91.12      B    O  
ATOM   2575  CB  ALA B  88      -0.709  61.112   3.582  1.00 92.38      B    C  
ATOM   2576  N   GLY B  89      -0.819  63.764   1.741  1.00 93.15      B    N  
ATOM   2577  CA  GLY B  89      -0.345  64.965   1.057  1.00 92.33      B    C  
ATOM   2578  C   GLY B  89      -1.066  66.219   1.535  1.00 93.50      B    C  
ATOM   2579  O   GLY B  89      -0.426  67.182   1.938  1.00 91.50      B    O  
ATOM   2580  N   GLN B  90      -2.404  66.192   1.602  1.00 92.86      B    N  
ATOM   2581  CA  GLN B  90      -3.215  67.287   2.131  1.00 92.61      B    C  
ATOM   2582  C   GLN B  90      -2.794  67.670   3.562  1.00 93.17      B    C  
ATOM   2583  O   GLN B  90      -2.584  68.848   3.854  1.00 91.20      B    O  
ATOM   2584  CB  GLN B  90      -4.694  66.876   2.096  1.00 91.71      B    C  
ATOM   2585  CG  GLN B  90      -5.627  68.027   2.502  1.00 88.27      B    C  
ATOM   2586  CD  GLN B  90      -7.078  67.594   2.722  1.00 87.18      B    C  
ATOM   2587  NE2 GLN B  90      -7.980  68.536   2.845  1.00 76.77      B    N  
ATOM   2588  OE1 GLN B  90      -7.423  66.436   2.821  1.00 78.87      B    O  
ATOM   2589  N   MET B  91      -2.639  66.691   4.440  1.00 94.02      B    N  
ATOM   2590  CA  MET B  91      -2.251  66.928   5.829  1.00 93.52      B    C  
ATOM   2591  C   MET B  91      -0.830  67.499   5.937  1.00 93.88      B    C  
ATOM   2592  O   MET B  91      -0.596  68.430   6.700  1.00 91.51      B    O  
ATOM   2593  CB  MET B  91      -2.402  65.629   6.629  1.00 92.46      B    C  
ATOM   2594  CG  MET B  91      -2.585  65.932   8.113  1.00 80.22      B    C  
ATOM   2595  SD  MET B  91      -2.494  64.507   9.239  1.00 70.34      B    S  
ATOM   2596  CE  MET B  91      -3.992  63.592   8.817  1.00 59.14      B    C  
ATOM   2597  N   SER B  92       0.085  66.982   5.129  1.00 93.29      B    N  
ATOM   2598  CA  SER B  92       1.455  67.493   5.025  1.00 92.55      B    C  
ATOM   2599  C   SER B  92       1.474  68.971   4.618  1.00 93.16      B    C  
ATOM   2600  O   SER B  92       2.129  69.787   5.262  1.00 89.28      B    O  
ATOM   2601  CB  SER B  92       2.221  66.632   4.027  1.00 90.72      B    C  
ATOM   2602  OG  SER B  92       3.546  67.078   3.869  1.00 76.17      B    O  
ATOM   2603  N   PHE B  93       0.674  69.324   3.615  1.00 92.05      B    N  
ATOM   2604  CA  PHE B  93       0.585  70.706   3.148  1.00 92.56      B    C  
ATOM   2605  C   PHE B  93      -0.172  71.627   4.108  1.00 92.82      B    C  
ATOM   2606  O   PHE B  93       0.162  72.814   4.178  1.00 90.04      B    O  
ATOM   2607  CB  PHE B  93       0.022  70.742   1.729  1.00 91.44      B    C  
ATOM   2608  CG  PHE B  93       1.121  70.660   0.701  1.00 92.82      B    C  
ATOM   2609  CD1 PHE B  93       1.688  71.840   0.185  1.00 87.74      B    C  
ATOM   2610  CD2 PHE B  93       1.645  69.418   0.304  1.00 88.03      B    C  
ATOM   2611  CE1 PHE B  93       2.754  71.779  -0.725  1.00 86.71      B    C  
ATOM   2612  CE2 PHE B  93       2.715  69.347  -0.609  1.00 86.09      B    C  
ATOM   2613  CZ  PHE B  93       3.263  70.531  -1.121  1.00 88.91      B    C  
ATOM   2614  N   PHE B  94      -1.111  71.127   4.919  1.00 92.23      B    N  
ATOM   2615  CA  PHE B  94      -1.670  71.912   6.015  1.00 92.01      B    C  
ATOM   2616  C   PHE B  94      -0.614  72.268   7.068  1.00 91.98      B    C  
ATOM   2617  O   PHE B  94      -0.605  73.402   7.558  1.00 89.04      B    O  
ATOM   2618  CB  PHE B  94      -2.840  71.192   6.684  1.00 91.32      B    C  
ATOM   2619  CG  PHE B  94      -4.175  71.333   5.988  1.00 88.89      B    C  
ATOM   2620  CD1 PHE B  94      -4.632  72.597   5.571  1.00 82.37      B    C  
ATOM   2621  CD2 PHE B  94      -5.007  70.208   5.819  1.00 81.79      B    C  
ATOM   2622  CE1 PHE B  94      -5.893  72.734   4.964  1.00 79.66      B    C  
ATOM   2623  CE2 PHE B  94      -6.262  70.345   5.214  1.00 78.60      B    C  
ATOM   2624  CZ  PHE B  94      -6.707  71.608   4.780  1.00 80.24      B    C  
ATOM   2625  N   ILE B  95       0.296  71.362   7.390  1.00 92.99      B    N  
ATOM   2626  CA  ILE B  95       1.405  71.634   8.314  1.00 92.24      B    C  
ATOM   2627  C   ILE B  95       2.362  72.657   7.696  1.00 91.91      B    C  
ATOM   2628  O   ILE B  95       2.758  73.603   8.381  1.00 89.60      B    O  
ATOM   2629  CB  ILE B  95       2.125  70.324   8.711  1.00 91.67      B    C  
ATOM   2630  CG1 ILE B  95       1.161  69.400   9.503  1.00 88.95      B    C  
ATOM   2631  CG2 ILE B  95       3.372  70.623   9.560  1.00 88.85      B    C  
ATOM   2632  CD1 ILE B  95       1.682  67.967   9.661  1.00 82.09      B    C  
ATOM   2633  N   ILE B  96       2.683  72.517   6.413  1.00 91.67      B    N  
ATOM   2634  CA  ILE B  96       3.509  73.485   5.680  1.00 90.29      B    C  
ATOM   2635  C   ILE B  96       2.848  74.865   5.692  1.00 90.16      B    C  
ATOM   2636  O   ILE B  96       3.480  75.839   6.086  1.00 87.75      B    O  
ATOM   2637  CB  ILE B  96       3.802  72.979   4.243  1.00 89.45      B    C  
ATOM   2638  CG1 ILE B  96       4.733  71.749   4.296  1.00 86.76      B    C  
ATOM   2639  CG2 ILE B  96       4.447  74.086   3.391  1.00 86.91      B    C  
ATOM   2640  CD1 ILE B  96       4.839  70.984   2.971  1.00 82.72      B    C  
ATOM   2641  N   ALA B  97       1.567  74.939   5.361  1.00 90.56      B    N  
ATOM   2642  CA  ALA B  97       0.839  76.201   5.377  1.00 88.74      B    C  
ATOM   2643  C   ALA B  97       0.827  76.851   6.769  1.00 89.09      B    C  
ATOM   2644  O   ALA B  97       1.002  78.060   6.887  1.00 86.95      B    O  
ATOM   2645  CB  ALA B  97      -0.588  75.944   4.880  1.00 88.28      B    C  
ATOM   2646  N   ALA B  98       0.667  76.064   7.833  1.00 90.18      B    N  
ATOM   2647  CA  ALA B  98       0.728  76.570   9.198  1.00 89.50      B    C  
ATOM   2648  C   ALA B  98       2.119  77.102   9.565  1.00 89.39      B    C  
ATOM   2649  O   ALA B  98       2.227  78.139  10.225  1.00 87.09      B    O  
ATOM   2650  CB  ALA B  98       0.280  75.452  10.153  1.00 88.88      B    C  
ATOM   2651  N   LEU B  99       3.184  76.433   9.127  1.00 90.29      B    N  
ATOM   2652  CA  LEU B  99       4.569  76.892   9.310  1.00 89.05      B    C  
ATOM   2653  C   LEU B  99       4.840  78.191   8.546  1.00 88.74      B    C  
ATOM   2654  O   LEU B  99       5.408  79.118   9.121  1.00 85.53      B    O  
ATOM   2655  CB  LEU B  99       5.540  75.782   8.867  1.00 88.18      B    C  
ATOM   2656  CG  LEU B  99       5.771  74.711   9.937  1.00 85.10      B    C  
ATOM   2657  CD1 LEU B  99       6.361  73.447   9.309  1.00 79.28      B    C  
ATOM   2658  CD2 LEU B  99       6.751  75.203  10.995  1.00 79.36      B    C  
ATOM   2659  N   GLU B 100       4.377  78.281   7.312  1.00 89.14      B    N  
ATOM   2660  CA  GLU B 100       4.515  79.489   6.499  1.00 86.88      B    C  
ATOM   2661  C   GLU B 100       3.738  80.672   7.105  1.00 87.65      B    C  
ATOM   2662  O   GLU B 100       4.268  81.774   7.224  1.00 85.28      B    O  
ATOM   2663  CB  GLU B 100       4.051  79.199   5.063  1.00 85.66      B    C  
ATOM   2664  CG  GLU B 100       4.993  78.274   4.258  1.00 81.91      B    C  
ATOM   2665  CD  GLU B 100       6.359  78.893   3.929  1.00 80.15      B    C  
ATOM   2666  OE1 GLU B 100       7.228  78.158   3.418  1.00 71.57      B    O  
ATOM   2667  OE2 GLU B 100       6.556  80.102   4.191  1.00 72.54      B    O1-
ATOM   2668  N   VAL B 101       2.519  80.437   7.590  1.00 88.16      B    N  
ATOM   2669  CA  VAL B 101       1.744  81.464   8.310  1.00 87.38      B    C  
ATOM   2670  C   VAL B 101       2.472  81.915   9.575  1.00 87.10      B    C  
ATOM   2671  O   VAL B 101       2.508  83.106   9.870  1.00 84.13      B    O  
ATOM   2672  CB  VAL B 101       0.329  80.968   8.645  1.00 86.14      B    C  
ATOM   2673  CG1 VAL B 101      -0.430  81.901   9.601  1.00 78.60      B    C  
ATOM   2674  CG2 VAL B 101      -0.527  80.871   7.383  1.00 79.37      B    C  
ATOM   2675  N   ALA B 102       3.070  81.043  10.332  1.00 86.91      B    N  
ATOM   2676  CA  ALA B 102       3.833  81.372  11.529  1.00 85.92      B    C  
ATOM   2677  C   ALA B 102       5.106  82.181  11.228  1.00 85.88      B    C  
ATOM   2678  O   ALA B 102       5.557  82.965  12.068  1.00 81.55      B    O  
ATOM   2679  CB  ALA B 102       4.155  80.075  12.278  1.00 84.86      B    C  
ATOM   2680  N   GLN B 103       5.654  82.000  10.031  1.00 87.21      B    N  
ATOM   2681  CA  GLN B 103       6.813  82.745   9.541  1.00 85.34      B    C  
ATOM   2682  C   GLN B 103       6.428  84.015   8.777  1.00 85.58      B    C  
ATOM   2683  O   GLN B 103       7.313  84.730   8.306  1.00 79.21      B    O  
ATOM   2684  CB  GLN B 103       7.698  81.829   8.695  1.00 82.43      B    C  
ATOM   2685  CG  GLN B 103       8.321  80.699   9.527  1.00 78.34      B    C  
ATOM   2686  CD  GLN B 103       9.307  79.869   8.704  1.00 75.18      B    C  
ATOM   2687  NE2 GLN B 103       9.453  78.599   9.001  1.00 65.56      B    N  
ATOM   2688  OE1 GLN B 103       9.990  80.335   7.814  1.00 67.09      B    O  
ATOM   2689  N   CYS B 104       5.121  84.333   8.678  1.00 83.74      B    N  
ATOM   2690  CA  CYS B 104       4.639  85.561   8.055  1.00 80.89      B    C  
ATOM   2691  C   CYS B 104       4.487  86.690   9.092  1.00 80.82      B    C  
ATOM   2692  O   CYS B 104       3.363  87.023   9.489  1.00 71.37      B    O  
ATOM   2693  CB  CYS B 104       3.350  85.281   7.275  1.00 76.73      B    C  
ATOM   2694  SG  CYS B 104       2.922  86.689   6.202  1.00 69.73      B    S  
ATOM   2695  N   PRO B 105       5.591  87.330   9.550  1.00 79.66      B    N  
ATOM   2696  CA  PRO B 105       5.470  88.561  10.294  1.00 77.35      B    C  
ATOM   2697  C   PRO B 105       4.940  89.653   9.352  1.00 77.40      B    C  
ATOM   2698  O   PRO B 105       5.064  89.533   8.132  1.00 70.26      B    O  
ATOM   2699  CB  PRO B 105       6.875  88.829  10.845  1.00 71.79      B    C  
ATOM   2700  CG  PRO B 105       7.813  88.122   9.882  1.00 67.36      B    C  
ATOM   2701  CD  PRO B 105       6.968  87.049   9.212  1.00 70.97      B    C  
ATOM   2702  N   PRO B 106       4.415  90.740   9.866  1.00 77.28      B    N  
ATOM   2703  CA  PRO B 106       3.680  91.739   9.087  1.00 76.74      B    C  
ATOM   2704  C   PRO B 106       4.448  92.379   7.917  1.00 77.62      B    C  
ATOM   2705  O   PRO B 106       3.880  93.165   7.169  1.00 68.63      B    O  
ATOM   2706  CB  PRO B 106       3.221  92.785  10.121  1.00 70.70      B    C  
ATOM   2707  CG  PRO B 106       4.141  92.573  11.308  1.00 66.09      B    C  
ATOM   2708  CD  PRO B 106       4.423  91.081  11.266  1.00 70.31      B    C  
ATOM   2709  N   TYR B 107       5.705  92.042   7.753  1.00 74.10      B    N  
ATOM   2710  CA  TYR B 107       6.584  92.597   6.724  1.00 73.75      B    C  
ATOM   2711  C   TYR B 107       7.116  91.569   5.728  1.00 76.69      B    C  
ATOM   2712  O   TYR B 107       7.758  91.956   4.750  1.00 67.73      B    O  
ATOM   2713  CB  TYR B 107       7.744  93.336   7.411  1.00 66.61      B    C  
ATOM   2714  CG  TYR B 107       7.303  94.304   8.485  1.00 62.10      B    C  
ATOM   2715  CD1 TYR B 107       6.674  95.510   8.135  1.00 56.81      B    C  
ATOM   2716  CD2 TYR B 107       7.475  93.978   9.846  1.00 53.99      B    C  
ATOM   2717  CE1 TYR B 107       6.229  96.389   9.128  1.00 46.12      B    C  
ATOM   2718  CE2 TYR B 107       7.021  94.847  10.842  1.00 47.02      B    C  
ATOM   2719  CZ  TYR B 107       6.402  96.050  10.486  1.00 46.13      B    C  
ATOM   2720  OH  TYR B 107       5.942  96.905  11.462  1.00 41.38      B    O  
ATOM   2721  N   ASN B 108       6.888  90.269   5.911  1.00 76.48      B    N  
ATOM   2722  CA  ASN B 108       7.446  89.224   5.062  1.00 77.38      B    C  
ATOM   2723  C   ASN B 108       6.363  88.578   4.191  1.00 79.81      B    C  
ATOM   2724  O   ASN B 108       5.907  87.467   4.436  1.00 73.22      B    O  
ATOM   2725  CB  ASN B 108       8.276  88.251   5.906  1.00 70.71      B    C  
ATOM   2726  CG  ASN B 108       9.395  87.622   5.099  1.00 65.30      B    C  
ATOM   2727  ND2 ASN B 108      10.173  86.749   5.716  1.00 57.91      B    N  
ATOM   2728  OD1 ASN B 108       9.625  87.933   3.948  1.00 60.03      B    O  
ATOM   2729  N   PHE B 109       5.938  89.317   3.175  1.00 82.30      B    N  
ATOM   2730  CA  PHE B 109       4.826  88.925   2.300  1.00 83.19      B    C  
ATOM   2731  C   PHE B 109       5.047  87.593   1.585  1.00 85.21      B    C  
ATOM   2732  O   PHE B 109       4.070  86.920   1.264  1.00 80.30      B    O  
ATOM   2733  CB  PHE B 109       4.581  90.028   1.265  1.00 78.03      B    C  
ATOM   2734  CG  PHE B 109       4.065  91.322   1.865  1.00 71.95      B    C  
ATOM   2735  CD1 PHE B 109       2.720  91.423   2.226  1.00 66.23      B    C  
ATOM   2736  CD2 PHE B 109       4.930  92.403   2.088  1.00 62.42      B    C  
ATOM   2737  CE1 PHE B 109       2.224  92.602   2.806  1.00 55.08      B    C  
ATOM   2738  CE2 PHE B 109       4.449  93.578   2.670  1.00 55.21      B    C  
ATOM   2739  CZ  PHE B 109       3.097  93.682   3.031  1.00 54.55      B    C  
ATOM   2740  N   GLN B 110       6.290  87.170   1.359  1.00 83.84      B    N  
ATOM   2741  CA  GLN B 110       6.622  85.936   0.652  1.00 84.37      B    C  
ATOM   2742  C   GLN B 110       6.071  84.704   1.381  1.00 86.07      B    C  
ATOM   2743  O   GLN B 110       5.360  83.916   0.775  1.00 81.15      B    O  
ATOM   2744  CB  GLN B 110       8.144  85.863   0.473  1.00 81.02      B    C  
ATOM   2745  CG  GLN B 110       8.542  84.817  -0.580  1.00 72.02      B    C  
ATOM   2746  CD  GLN B 110       8.150  85.235  -2.004  1.00 66.49      B    C  
ATOM   2747  NE2 GLN B 110       7.897  84.286  -2.874  1.00 55.50      B    N  
ATOM   2748  OE1 GLN B 110       8.064  86.400  -2.338  1.00 57.99      B    O  
ATOM   2749  N   HIS B 111       6.286  84.625   2.688  1.00 87.34      B    N  
ATOM   2750  CA  HIS B 111       5.753  83.521   3.490  1.00 86.56      B    C  
ATOM   2751  C   HIS B 111       4.226  83.508   3.551  1.00 87.72      B    C  
ATOM   2752  O   HIS B 111       3.618  82.436   3.578  1.00 83.53      B    O  
ATOM   2753  CB  HIS B 111       6.337  83.604   4.896  1.00 84.59      B    C  
ATOM   2754  CG  HIS B 111       7.782  83.253   4.963  1.00 84.56      B    C  
ATOM   2755  CD2 HIS B 111       8.832  84.084   5.309  1.00 75.56      B    C  
ATOM   2756  ND1 HIS B 111       8.328  82.025   4.710  1.00 74.96      B    N  
ATOM   2757  CE1 HIS B 111       9.660  82.099   4.907  1.00 75.69      B    C  
ATOM   2758  NE2 HIS B 111       9.995  83.331   5.269  1.00 76.90      B    N  
ATOM   2759  N   CYS B 112       3.566  84.647   3.494  1.00 85.67      B    N  
ATOM   2760  CA  CYS B 112       2.110  84.693   3.395  1.00 83.78      B    C  
ATOM   2761  C   CYS B 112       1.599  84.175   2.045  1.00 85.31      B    C  
ATOM   2762  O   CYS B 112       0.578  83.488   2.011  1.00 81.29      B    O  
ATOM   2763  CB  CYS B 112       1.618  86.124   3.643  1.00 80.72      B    C  
ATOM   2764  SG  CYS B 112       1.366  86.567   5.382  1.00 74.53      B    S  
ATOM   2765  N   PHE B 113       2.279  84.478   0.932  1.00 88.04      B    N  
ATOM   2766  CA  PHE B 113       1.951  83.910  -0.376  1.00 88.13      B    C  
ATOM   2767  C   PHE B 113       2.199  82.406  -0.412  1.00 88.62      B    C  
ATOM   2768  O   PHE B 113       1.326  81.671  -0.865  1.00 85.37      B    O  
ATOM   2769  CB  PHE B 113       2.718  84.629  -1.487  1.00 85.82      B    C  
ATOM   2770  CG  PHE B 113       2.056  85.900  -1.963  1.00 80.65      B    C  
ATOM   2771  CD1 PHE B 113       0.853  85.833  -2.692  1.00 74.07      B    C  
ATOM   2772  CD2 PHE B 113       2.618  87.162  -1.679  1.00 71.65      B    C  
ATOM   2773  CE1 PHE B 113       0.219  87.002  -3.134  1.00 66.19      B    C  
ATOM   2774  CE2 PHE B 113       1.981  88.338  -2.117  1.00 64.49      B    C  
ATOM   2775  CZ  PHE B 113       0.782  88.263  -2.840  1.00 66.02      B    C  
ATOM   2776  N   ASP B 114       3.319  81.981   0.138  1.00 88.29      B    N  
ATOM   2777  CA  ASP B 114       3.660  80.564   0.214  1.00 87.50      B    C  
ATOM   2778  C   ASP B 114       2.647  79.782   1.059  1.00 88.78      B    C  
ATOM   2779  O   ASP B 114       2.247  78.681   0.676  1.00 85.48      B    O  
ATOM   2780  CB  ASP B 114       5.088  80.415   0.781  1.00 85.24      B    C  
ATOM   2781  CG  ASP B 114       6.193  80.932  -0.149  1.00 82.41      B    C  
ATOM   2782  OD1 ASP B 114       5.942  81.159  -1.357  1.00 76.09      B    O  
ATOM   2783  OD2 ASP B 114       7.350  81.068   0.320  1.00 77.07      B    O1-
ATOM   2784  N   ALA B 115       2.122  80.344   2.128  1.00 88.49      B    N  
ATOM   2785  CA  ALA B 115       1.054  79.737   2.922  1.00 87.49      B    C  
ATOM   2786  C   ALA B 115      -0.254  79.576   2.137  1.00 88.69      B    C  
ATOM   2787  O   ALA B 115      -0.933  78.552   2.259  1.00 86.93      B    O  
ATOM   2788  CB  ALA B 115       0.826  80.587   4.176  1.00 86.03      B    C  
ATOM   2789  N   ILE B 116      -0.621  80.560   1.314  1.00 89.05      B    N  
ATOM   2790  CA  ILE B 116      -1.805  80.483   0.452  1.00 88.64      B    C  
ATOM   2791  C   ILE B 116      -1.620  79.428  -0.638  1.00 89.25      B    C  
ATOM   2792  O   ILE B 116      -2.536  78.644  -0.888  1.00 87.41      B    O  
ATOM   2793  CB  ILE B 116      -2.155  81.870  -0.146  1.00 87.44      B    C  
ATOM   2794  CG1 ILE B 116      -2.619  82.834   0.973  1.00 82.59      B    C  
ATOM   2795  CG2 ILE B 116      -3.254  81.761  -1.216  1.00 80.46      B    C  
ATOM   2796  CD1 ILE B 116      -2.690  84.309   0.530  1.00 71.48      B    C  
ATOM   2797  N   GLU B 117      -0.443  79.353  -1.262  1.00 90.77      B    N  
ATOM   2798  CA  GLU B 117      -0.126  78.315  -2.245  1.00 90.02      B    C  
ATOM   2799  C   GLU B 117      -0.132  76.916  -1.624  1.00 90.72      B    C  
ATOM   2800  O   GLU B 117      -0.741  76.012  -2.187  1.00 88.37      B    O  
ATOM   2801  CB  GLU B 117       1.218  78.588  -2.924  1.00 88.75      B    C  
ATOM   2802  CG  GLU B 117       1.067  79.452  -4.187  1.00 79.48      B    C  
ATOM   2803  CD  GLU B 117       2.381  79.634  -4.963  1.00 76.01      B    C  
ATOM   2804  OE1 GLU B 117       2.323  80.183  -6.086  1.00 67.15      B    O  
ATOM   2805  OE2 GLU B 117       3.444  79.248  -4.448  1.00 69.21      B    O1-
ATOM   2806  N   ALA B 118       0.422  76.768  -0.438  1.00 89.92      B    N  
ATOM   2807  CA  ALA B 118       0.380  75.495   0.279  1.00 89.12      B    C  
ATOM   2808  C   ALA B 118      -1.058  75.066   0.604  1.00 90.31      B    C  
ATOM   2809  O   ALA B 118      -1.394  73.888   0.477  1.00 88.19      B    O  
ATOM   2810  CB  ALA B 118       1.232  75.626   1.548  1.00 87.94      B    C  
ATOM   2811  N   LEU B 119      -1.943  76.012   0.963  1.00 90.56      B    N  
ATOM   2812  CA  LEU B 119      -3.369  75.742   1.159  1.00 90.27      B    C  
ATOM   2813  C   LEU B 119      -4.078  75.327  -0.136  1.00 91.08      B    C  
ATOM   2814  O   LEU B 119      -4.925  74.439  -0.096  1.00 89.37      B    O  
ATOM   2815  CB  LEU B 119      -4.041  76.990   1.759  1.00 89.48      B    C  
ATOM   2816  CG  LEU B 119      -4.178  76.921   3.290  1.00 83.23      B    C  
ATOM   2817  CD1 LEU B 119      -4.323  78.318   3.877  1.00 75.73      B    C  
ATOM   2818  CD2 LEU B 119      -5.411  76.116   3.687  1.00 76.42      B    C  
ATOM   2819  N   MET B 120      -3.735  75.926  -1.285  1.00 91.90      B    N  
ATOM   2820  CA  MET B 120      -4.264  75.507  -2.585  1.00 91.53      B    C  
ATOM   2821  C   MET B 120      -3.800  74.098  -2.947  1.00 92.53      B    C  
ATOM   2822  O   MET B 120      -4.636  73.275  -3.313  1.00 90.22      B    O  
ATOM   2823  CB  MET B 120      -3.910  76.504  -3.691  1.00 90.80      B    C  
ATOM   2824  CG  MET B 120      -4.876  77.690  -3.706  1.00 82.64      B    C  
ATOM   2825  SD  MET B 120      -4.858  78.685  -5.235  1.00 73.37      B    S  
ATOM   2826  CE  MET B 120      -3.469  79.786  -4.894  1.00 61.49      B    C  
ATOM   2827  N   ILE B 121      -2.527  73.781  -2.750  1.00 92.20      B    N  
ATOM   2828  CA  ILE B 121      -1.991  72.432  -2.976  1.00 91.53      B    C  
ATOM   2829  C   ILE B 121      -2.687  71.410  -2.062  1.00 92.38      B    C  
ATOM   2830  O   ILE B 121      -3.048  70.326  -2.517  1.00 90.23      B    O  
ATOM   2831  CB  ILE B 121      -0.464  72.429  -2.784  1.00 90.79      B    C  
ATOM   2832  CG1 ILE B 121       0.224  73.272  -3.887  1.00 88.25      B    C  
ATOM   2833  CG2 ILE B 121       0.086  70.991  -2.809  1.00 88.05      B    C  
ATOM   2834  CD1 ILE B 121       1.694  73.595  -3.603  1.00 83.67      B    C  
ATOM   2835  N   ALA B 122      -2.939  71.745  -0.814  1.00 91.90      B    N  
ATOM   2836  CA  ALA B 122      -3.691  70.875   0.089  1.00 90.88      B    C  
ATOM   2837  C   ALA B 122      -5.124  70.627  -0.396  1.00 91.96      B    C  
ATOM   2838  O   ALA B 122      -5.629  69.513  -0.274  1.00 90.55      B    O  
ATOM   2839  CB  ALA B 122      -3.677  71.495   1.494  1.00 90.45      B    C  
ATOM   2840  N   MET B 123      -5.797  71.641  -0.982  1.00 93.62      B    N  
ATOM   2841  CA  MET B 123      -7.116  71.458  -1.603  1.00 93.48      B    C  
ATOM   2842  C   MET B 123      -7.056  70.590  -2.860  1.00 94.39      B    C  
ATOM   2843  O   MET B 123      -7.947  69.762  -3.034  1.00 92.20      B    O  
ATOM   2844  CB  MET B 123      -7.767  72.811  -1.904  1.00 92.65      B    C  
ATOM   2845  CG  MET B 123      -8.434  73.406  -0.662  1.00 83.32      B    C  
ATOM   2846  SD  MET B 123      -9.636  74.738  -1.005  1.00 71.58      B    S  
ATOM   2847  CE  MET B 123      -8.638  76.188  -0.625  1.00 58.92      B    C  
ATOM   2848  N   ASP B 124      -6.015  70.707  -3.681  1.00 93.08      B    N  
ATOM   2849  CA  ASP B 124      -5.825  69.850  -4.849  1.00 92.63      B    C  
ATOM   2850  C   ASP B 124      -5.622  68.386  -4.447  1.00 93.33      B    C  
ATOM   2851  O   ASP B 124      -6.266  67.496  -5.010  1.00 90.92      B    O  
ATOM   2852  CB  ASP B 124      -4.640  70.350  -5.698  1.00 91.76      B    C  
ATOM   2853  CG  ASP B 124      -4.938  71.605  -6.531  1.00 85.09      B    C  
ATOM   2854  OD1 ASP B 124      -6.134  71.941  -6.690  1.00 77.36      B    O  
ATOM   2855  OD2 ASP B 124      -3.964  72.184  -7.038  1.00 76.75      B    O1-
ATOM   2856  N   TYR B 125      -4.830  68.137  -3.399  1.00 93.55      B    N  
ATOM   2857  CA  TYR B 125      -4.718  66.798  -2.811  1.00 93.72      B    C  
ATOM   2858  C   TYR B 125      -6.064  66.267  -2.307  1.00 93.99      B    C  
ATOM   2859  O   TYR B 125      -6.384  65.107  -2.538  1.00 91.69      B    O  
ATOM   2860  CB  TYR B 125      -3.702  66.799  -1.664  1.00 92.92      B    C  
ATOM   2861  CG  TYR B 125      -2.264  66.630  -2.082  1.00 93.92      B    C  
ATOM   2862  CD1 TYR B 125      -1.863  65.477  -2.787  1.00 89.41      B    C  
ATOM   2863  CD2 TYR B 125      -1.297  67.593  -1.736  1.00 90.48      B    C  
ATOM   2864  CE1 TYR B 125      -0.517  65.292  -3.153  1.00 88.88      B    C  
ATOM   2865  CE2 TYR B 125       0.049  67.420  -2.098  1.00 88.90      B    C  
ATOM   2866  CZ  TYR B 125       0.433  66.267  -2.801  1.00 91.66      B    C  
ATOM   2867  OH  TYR B 125       1.739  66.096  -3.168  1.00 90.08      B    O  
ATOM   2868  N   SER B 126      -6.871  67.111  -1.667  1.00 94.04      B    N  
ATOM   2869  CA  SER B 126      -8.197  66.711  -1.184  1.00 93.16      B    C  
ATOM   2870  C   SER B 126      -9.149  66.340  -2.318  1.00 93.53      B    C  
ATOM   2871  O   SER B 126      -9.904  65.371  -2.202  1.00 90.83      B    O  
ATOM   2872  CB  SER B 126      -8.808  67.840  -0.359  1.00 92.15      B    C  
ATOM   2873  OG  SER B 126      -9.994  67.406   0.277  1.00 82.12      B    O  
ATOM   2874  N   SER B 127      -9.108  67.061  -3.426  1.00 93.72      B    N  
ATOM   2875  CA  SER B 127      -9.898  66.762  -4.626  1.00 93.05      B    C  
ATOM   2876  C   SER B 127      -9.458  65.443  -5.251  1.00 93.45      B    C  
ATOM   2877  O   SER B 127     -10.291  64.562  -5.479  1.00 90.72      B    O  
ATOM   2878  CB  SER B 127      -9.758  67.911  -5.629  1.00 92.19      B    C  
ATOM   2879  OG  SER B 127     -10.663  67.733  -6.701  1.00 79.13      B    O  
ATOM   2880  N   LYS B 128      -8.150  65.252  -5.434  1.00 93.33      B    N  
ATOM   2881  CA  LYS B 128      -7.592  64.010  -5.959  1.00 92.78      B    C  
ATOM   2882  C   LYS B 128      -7.854  62.806  -5.060  1.00 93.00      B    C  
ATOM   2883  O   LYS B 128      -8.156  61.743  -5.574  1.00 90.77      B    O  
ATOM   2884  CB  LYS B 128      -6.077  64.194  -6.196  1.00 91.58      B    C  
ATOM   2885  CG  LYS B 128      -5.761  64.889  -7.525  1.00 86.66      B    C  
ATOM   2886  CD  LYS B 128      -5.836  63.910  -8.695  1.00 81.78      B    C  
ATOM   2887  CE  LYS B 128      -5.385  64.606  -9.976  1.00 76.68      B    C  
ATOM   2888  NZ  LYS B 128      -5.129  63.624 -11.069  1.00 68.42      B    N1+
ATOM   2889  N   ALA B 129      -7.835  62.978  -3.748  1.00 93.02      B    N  
ATOM   2890  CA  ALA B 129      -8.197  61.920  -2.811  1.00 92.22      B    C  
ATOM   2891  C   ALA B 129      -9.622  61.424  -3.053  1.00 92.57      B    C  
ATOM   2892  O   ALA B 129      -9.851  60.223  -3.123  1.00 90.31      B    O  
ATOM   2893  CB  ALA B 129      -8.022  62.431  -1.375  1.00 91.51      B    C  
ATOM   2894  N   SER B 130     -10.567  62.349  -3.262  1.00 93.70      B    N  
ATOM   2895  CA  SER B 130     -11.961  62.005  -3.546  1.00 92.71      B    C  
ATOM   2896  C   SER B 130     -12.127  61.302  -4.896  1.00 93.15      B    C  
ATOM   2897  O   SER B 130     -12.920  60.364  -4.998  1.00 90.35      B    O  
ATOM   2898  CB  SER B 130     -12.837  63.262  -3.510  1.00 91.61      B    C  
ATOM   2899  OG  SER B 130     -12.700  63.942  -2.282  1.00 78.23      B    O  
ATOM   2900  N   ASP B 131     -11.356  61.691  -5.912  1.00 93.27      B    N  
ATOM   2901  CA  ASP B 131     -11.352  61.019  -7.214  1.00 92.41      B    C  
ATOM   2902  C   ASP B 131     -10.822  59.581  -7.112  1.00 92.85      B    C  
ATOM   2903  O   ASP B 131     -11.427  58.664  -7.662  1.00 90.13      B    O  
ATOM   2904  CB  ASP B 131     -10.501  61.806  -8.226  1.00 91.24      B    C  
ATOM   2905  CG  ASP B 131     -11.204  62.975  -8.925  1.00 83.06      B    C  
ATOM   2906  OD1 ASP B 131     -12.437  63.099  -8.805  1.00 76.11      B    O  
ATOM   2907  OD2 ASP B 131     -10.481  63.705  -9.635  1.00 74.75      B    O1-
ATOM   2908  N   TYR B 132      -9.723  59.380  -6.392  1.00 92.90      B    N  
ATOM   2909  CA  TYR B 132      -9.167  58.041  -6.206  1.00 92.97      B    C  
ATOM   2910  C   TYR B 132     -10.067  57.158  -5.345  1.00 93.02      B    C  
ATOM   2911  O   TYR B 132     -10.283  55.999  -5.703  1.00 89.97      B    O  
ATOM   2912  CB  TYR B 132      -7.740  58.113  -5.655  1.00 92.45      B    C  
ATOM   2913  CG  TYR B 132      -6.702  58.372  -6.725  1.00 93.56      B    C  
ATOM   2914  CD1 TYR B 132      -6.365  57.348  -7.639  1.00 90.01      B    C  
ATOM   2915  CD2 TYR B 132      -6.088  59.631  -6.848  1.00 90.61      B    C  
ATOM   2916  CE1 TYR B 132      -5.436  57.591  -8.667  1.00 89.08      B    C  
ATOM   2917  CE2 TYR B 132      -5.164  59.881  -7.869  1.00 89.25      B    C  
ATOM   2918  CZ  TYR B 132      -4.842  58.863  -8.780  1.00 90.68      B    C  
ATOM   2919  OH  TYR B 132      -3.963  59.119  -9.805  1.00 89.16      B    O  
ATOM   2920  N   ASP B 133     -10.681  57.683  -4.300  1.00 93.38      B    N  
ATOM   2921  CA  ASP B 133     -11.686  56.963  -3.510  1.00 92.40      B    C  
ATOM   2922  C   ASP B 133     -12.869  56.512  -4.376  1.00 92.41      B    C  
ATOM   2923  O   ASP B 133     -13.349  55.390  -4.245  1.00 89.59      B    O  
ATOM   2924  CB  ASP B 133     -12.206  57.865  -2.386  1.00 91.06      B    C  
ATOM   2925  CG  ASP B 133     -11.283  58.053  -1.180  1.00 89.70      B    C  
ATOM   2926  OD1 ASP B 133     -10.262  57.362  -1.039  1.00 83.41      B    O  
ATOM   2927  OD2 ASP B 133     -11.660  58.874  -0.315  1.00 84.29      B    O1-
ATOM   2928  N   SER B 134     -13.321  57.368  -5.297  1.00 92.59      B    N  
ATOM   2929  CA  SER B 134     -14.408  57.018  -6.220  1.00 91.61      B    C  
ATOM   2930  C   SER B 134     -14.003  55.890  -7.164  1.00 92.07      B    C  
ATOM   2931  O   SER B 134     -14.786  54.964  -7.378  1.00 89.06      B    O  
ATOM   2932  CB  SER B 134     -14.837  58.250  -7.022  1.00 90.74      B    C  
ATOM   2933  OG  SER B 134     -16.153  58.072  -7.484  1.00 78.48      B    O  
ATOM   2934  N   LYS B 135     -12.771  55.882  -7.674  1.00 91.90      B    N  
ATOM   2935  CA  LYS B 135     -12.236  54.797  -8.503  1.00 90.72      B    C  
ATOM   2936  C   LYS B 135     -12.153  53.473  -7.745  1.00 91.40      B    C  
ATOM   2937  O   LYS B 135     -12.449  52.431  -8.317  1.00 89.28      B    O  
ATOM   2938  CB  LYS B 135     -10.852  55.166  -9.033  1.00 90.43      B    C  
ATOM   2939  CG  LYS B 135     -10.915  56.280 -10.087  1.00 88.98      B    C  
ATOM   2940  CD  LYS B 135      -9.501  56.659 -10.514  1.00 86.07      B    C  
ATOM   2941  CE  LYS B 135      -9.556  57.760 -11.568  1.00 81.31      B    C  
ATOM   2942  NZ  LYS B 135      -8.298  57.810 -12.339  1.00 72.96      B    N1+
ATOM   2943  N   VAL B 136     -11.799  53.494  -6.468  1.00 92.65      B    N  
ATOM   2944  CA  VAL B 136     -11.778  52.290  -5.621  1.00 92.10      B    C  
ATOM   2945  C   VAL B 136     -13.196  51.747  -5.423  1.00 92.24      B    C  
ATOM   2946  O   VAL B 136     -13.399  50.542  -5.545  1.00 89.77      B    O  
ATOM   2947  CB  VAL B 136     -11.084  52.560  -4.280  1.00 91.10      B    C  
ATOM   2948  CG1 VAL B 136     -11.149  51.338  -3.359  1.00 86.31      B    C  
ATOM   2949  CG2 VAL B 136      -9.599  52.875  -4.478  1.00 87.56      B    C  
ATOM   2950  N   LYS B 137     -14.185  52.625  -5.206  1.00 92.20      B    N  
ATOM   2951  CA  LYS B 137     -15.602  52.236  -5.101  1.00 91.15      B    C  
ATOM   2952  C   LYS B 137     -16.103  51.451  -6.307  1.00 91.32      B    C  
ATOM   2953  O   LYS B 137     -16.840  50.489  -6.129  1.00 87.63      B    O  
ATOM   2954  CB  LYS B 137     -16.469  53.496  -4.939  1.00 88.85      B    C  
ATOM   2955  CG  LYS B 137     -16.939  53.651  -3.513  1.00 80.62      B    C  
ATOM   2956  CD  LYS B 137     -17.730  54.952  -3.393  1.00 80.86      B    C  
ATOM   2957  CE  LYS B 137     -18.292  55.029  -1.986  1.00 71.27      B    C  
ATOM   2958  NZ  LYS B 137     -18.877  56.350  -1.707  1.00 65.30      B    N1+
ATOM   2959  N   ASP B 138     -15.686  51.817  -7.510  1.00 91.17      B    N  
ATOM   2960  CA  ASP B 138     -16.099  51.140  -8.741  1.00 90.02      B    C  
ATOM   2961  C   ASP B 138     -15.546  49.711  -8.854  1.00 90.94      B    C  
ATOM   2962  O   ASP B 138     -16.053  48.904  -9.641  1.00 87.17      B    O  
ATOM   2963  CB  ASP B 138     -15.664  51.981  -9.949  1.00 88.10      B    C  
ATOM   2964  CG  ASP B 138     -16.432  53.302 -10.112  1.00 82.59      B    C  
ATOM   2965  OD1 ASP B 138     -17.547  53.422  -9.561  1.00 76.36      B    O  
ATOM   2966  OD2 ASP B 138     -15.919  54.170 -10.845  1.00 75.66      B    O1-
ATOM   2967  N   VAL B 139     -14.528  49.364  -8.081  1.00 92.41      B    N  
ATOM   2968  CA  VAL B 139     -13.879  48.042  -8.082  1.00 92.39      B    C  
ATOM   2969  C   VAL B 139     -14.408  47.139  -6.958  1.00 92.62      B    C  
ATOM   2970  O   VAL B 139     -14.298  45.922  -7.048  1.00 89.03      B    O  
ATOM   2971  CB  VAL B 139     -12.351  48.188  -8.006  1.00 90.75      B    C  
ATOM   2972  CG1 VAL B 139     -11.641  46.865  -8.276  1.00 83.22      B    C  
ATOM   2973  CG2 VAL B 139     -11.816  49.173  -9.047  1.00 83.21      B    C  
ATOM   2974  N   GLU B 140     -15.005  47.729  -5.934  1.00 92.83      B    N  
ATOM   2975  CA  GLU B 140     -15.418  47.036  -4.711  1.00 92.08      B    C  
ATOM   2976  C   GLU B 140     -16.379  45.869  -4.978  1.00 92.99      B    C  
ATOM   2977  O   GLU B 140     -16.221  44.779  -4.431  1.00 91.14      B    O  
ATOM   2978  CB  GLU B 140     -16.067  48.082  -3.791  1.00 89.12      B    C  
ATOM   2979  CG  GLU B 140     -16.208  47.586  -2.356  1.00 80.99      B    C  
ATOM   2980  CD  GLU B 140     -16.712  48.681  -1.416  1.00 79.38      B    C  
ATOM   2981  OE1 GLU B 140     -16.353  48.637  -0.225  1.00 72.58      B    O  
ATOM   2982  OE2 GLU B 140     -17.470  49.570  -1.837  1.00 73.30      B    O1-
ATOM   2983  N   ASP B 141     -17.305  46.027  -5.903  1.00 92.50      B    N  
ATOM   2984  CA  ASP B 141     -18.287  45.006  -6.267  1.00 92.33      B    C  
ATOM   2985  C   ASP B 141     -17.642  43.768  -6.929  1.00 93.40      B    C  
ATOM   2986  O   ASP B 141     -18.090  42.636  -6.763  1.00 91.32      B    O  
ATOM   2987  CB  ASP B 141     -19.318  45.672  -7.191  1.00 90.59      B    C  
ATOM   2988  CG  ASP B 141     -20.752  45.231  -6.935  1.00 80.97      B    C  
ATOM   2989  OD1 ASP B 141     -21.109  45.049  -5.755  1.00 71.60      B    O  
ATOM   2990  OD2 ASP B 141     -21.484  45.078  -7.941  1.00 70.64      B    O1-
ATOM   2991  N   LYS B 142     -16.553  43.976  -7.668  1.00 92.90      B    N  
ATOM   2992  CA  LYS B 142     -15.759  42.891  -8.268  1.00 93.34      B    C  
ATOM   2993  C   LYS B 142     -14.917  42.172  -7.223  1.00 94.04      B    C  
ATOM   2994  O   LYS B 142     -14.794  40.953  -7.286  1.00 92.30      B    O  
ATOM   2995  CB  LYS B 142     -14.864  43.436  -9.391  1.00 92.95      B    C  
ATOM   2996  CG  LYS B 142     -15.685  44.005 -10.558  1.00 90.97      B    C  
ATOM   2997  CD  LYS B 142     -14.751  44.521 -11.663  1.00 86.82      B    C  
ATOM   2998  CE  LYS B 142     -15.555  45.154 -12.781  1.00 81.89      B    C  
ATOM   2999  NZ  LYS B 142     -14.682  45.758 -13.798  1.00 72.48      B    N1+
ATOM   3000  N   PHE B 143     -14.392  42.905  -6.256  1.00 94.04      B    N  
ATOM   3001  CA  PHE B 143     -13.699  42.334  -5.101  1.00 94.31      B    C  
ATOM   3002  C   PHE B 143     -14.630  41.422  -4.290  1.00 95.17      B    C  
ATOM   3003  O   PHE B 143     -14.289  40.263  -4.066  1.00 94.27      B    O  
ATOM   3004  CB  PHE B 143     -13.136  43.476  -4.252  1.00 93.89      B    C  
ATOM   3005  CG  PHE B 143     -12.693  43.040  -2.875  1.00 95.05      B    C  
ATOM   3006  CD1 PHE B 143     -13.488  43.332  -1.749  1.00 92.36      B    C  
ATOM   3007  CD2 PHE B 143     -11.501  42.321  -2.711  1.00 92.79      B    C  
ATOM   3008  CE1 PHE B 143     -13.087  42.914  -0.479  1.00 92.27      B    C  
ATOM   3009  CE2 PHE B 143     -11.096  41.900  -1.436  1.00 92.21      B    C  
ATOM   3010  CZ  PHE B 143     -11.888  42.201  -0.323  1.00 93.34      B    C  
ATOM   3011  N   ASN B 144     -15.820  41.890  -3.950  1.00 94.67      B    N  
ATOM   3012  CA  ASN B 144     -16.788  41.107  -3.192  1.00 94.30      B    C  
ATOM   3013  C   ASN B 144     -17.174  39.806  -3.907  1.00 94.87      B    C  
ATOM   3014  O   ASN B 144     -17.269  38.763  -3.264  1.00 93.18      B    O  
ATOM   3015  CB  ASN B 144     -18.028  41.980  -2.909  1.00 93.12      B    C  
ATOM   3016  CG  ASN B 144     -17.782  43.026  -1.836  1.00 92.06      B    C  
ATOM   3017  ND2 ASN B 144     -18.570  44.078  -1.828  1.00 84.05      B    N  
ATOM   3018  OD1 ASN B 144     -16.928  42.900  -0.985  1.00 84.46      B    O  
ATOM   3019  N   LYS B 145     -17.300  39.806  -5.236  1.00 94.48      B    N  
ATOM   3020  CA  LYS B 145     -17.539  38.586  -6.021  1.00 94.61      B    C  
ATOM   3021  C   LYS B 145     -16.395  37.580  -5.899  1.00 95.05      B    C  
ATOM   3022  O   LYS B 145     -16.659  36.395  -5.741  1.00 93.29      B    O  
ATOM   3023  CB  LYS B 145     -17.777  38.933  -7.490  1.00 94.36      B    C  
ATOM   3024  CG  LYS B 145     -19.183  39.504  -7.685  1.00 90.60      B    C  
ATOM   3025  CD  LYS B 145     -19.359  39.998  -9.122  1.00 86.87      B    C  
ATOM   3026  CE  LYS B 145     -20.741  40.624  -9.231  1.00 79.18      B    C  
ATOM   3027  NZ  LYS B 145     -20.883  41.395 -10.480  1.00 69.46      B    N1+
ATOM   3028  N   VAL B 146     -15.139  38.030  -5.918  1.00 95.40      B    N  
ATOM   3029  CA  VAL B 146     -13.990  37.134  -5.732  1.00 95.35      B    C  
ATOM   3030  C   VAL B 146     -14.012  36.490  -4.345  1.00 95.80      B    C  
ATOM   3031  O   VAL B 146     -13.804  35.285  -4.233  1.00 94.64      B    O  
ATOM   3032  CB  VAL B 146     -12.661  37.878  -5.965  1.00 94.90      B    C  
ATOM   3033  CG1 VAL B 146     -11.437  37.022  -5.640  1.00 90.72      B    C  
ATOM   3034  CG2 VAL B 146     -12.535  38.307  -7.429  1.00 91.45      B    C  
ATOM   3035  N   ILE B 147     -14.324  37.250  -3.306  1.00 95.60      B    N  
ATOM   3036  CA  ILE B 147     -14.413  36.726  -1.941  1.00 95.61      B    C  
ATOM   3037  C   ILE B 147     -15.583  35.749  -1.807  1.00 95.59      B    C  
ATOM   3038  O   ILE B 147     -15.421  34.683  -1.205  1.00 94.61      B    O  
ATOM   3039  CB  ILE B 147     -14.493  37.866  -0.909  1.00 95.36      B    C  
ATOM   3040  CG1 ILE B 147     -13.282  38.831  -0.974  1.00 92.94      B    C  
ATOM   3041  CG2 ILE B 147     -14.614  37.324   0.526  1.00 93.34      B    C  
ATOM   3042  CD1 ILE B 147     -11.906  38.159  -0.835  1.00 87.32      B    C  
ATOM   3043  N   HIS B 148     -16.728  36.067  -2.411  1.00 95.61      B    N  
ATOM   3044  CA  HIS B 148     -17.880  35.174  -2.473  1.00 95.15      B    C  
ATOM   3045  C   HIS B 148     -17.519  33.833  -3.109  1.00 95.46      B    C  
ATOM   3046  O   HIS B 148     -17.789  32.778  -2.528  1.00 94.19      B    O  
ATOM   3047  CB  HIS B 148     -18.996  35.858  -3.269  1.00 94.71      B    C  
ATOM   3048  CG  HIS B 148     -20.247  35.033  -3.334  1.00 94.01      B    C  
ATOM   3049  CD2 HIS B 148     -20.628  34.137  -4.306  1.00 84.97      B    C  
ATOM   3050  ND1 HIS B 148     -21.222  35.001  -2.365  1.00 83.17      B    N  
ATOM   3051  CE1 HIS B 148     -22.154  34.122  -2.746  1.00 86.22      B    C  
ATOM   3052  NE2 HIS B 148     -21.827  33.573  -3.922  1.00 88.09      B    N  
ATOM   3053  N   ASP B 149     -16.856  33.857  -4.258  1.00 95.91      B    N  
ATOM   3054  CA  ASP B 149     -16.477  32.655  -4.982  1.00 95.77      B    C  
ATOM   3055  C   ASP B 149     -15.451  31.815  -4.209  1.00 95.93      B    C  
ATOM   3056  O   ASP B 149     -15.592  30.597  -4.133  1.00 94.45      B    O  
ATOM   3057  CB  ASP B 149     -15.924  33.031  -6.358  1.00 95.20      B    C  
ATOM   3058  CG  ASP B 149     -16.959  33.573  -7.338  1.00 93.94      B    C  
ATOM   3059  OD1 ASP B 149     -18.164  33.285  -7.200  1.00 89.08      B    O  
ATOM   3060  OD2 ASP B 149     -16.516  34.220  -8.314  1.00 89.44      B    O1-
ATOM   3061  N   LEU B 150     -14.466  32.443  -3.581  1.00 95.76      B    N  
ATOM   3062  CA  LEU B 150     -13.483  31.748  -2.745  1.00 95.58      B    C  
ATOM   3063  C   LEU B 150     -14.133  31.094  -1.520  1.00 95.69      B    C  
ATOM   3064  O   LEU B 150     -13.837  29.934  -1.206  1.00 94.60      B    O  
ATOM   3065  CB  LEU B 150     -12.375  32.733  -2.314  1.00 95.50      B    C  
ATOM   3066  CG  LEU B 150     -11.396  33.123  -3.433  1.00 95.37      B    C  
ATOM   3067  CD1 LEU B 150     -10.527  34.295  -2.983  1.00 92.73      B    C  
ATOM   3068  CD2 LEU B 150     -10.457  31.964  -3.794  1.00 92.44      B    C  
ATOM   3069  N   ASN B 151     -15.068  31.772  -0.873  1.00 95.96      B    N  
ATOM   3070  CA  ASN B 151     -15.836  31.193   0.237  1.00 95.46      B    C  
ATOM   3071  C   ASN B 151     -16.723  30.027  -0.236  1.00 95.61      B    C  
ATOM   3072  O   ASN B 151     -16.831  28.997   0.445  1.00 94.42      B    O  
ATOM   3073  CB  ASN B 151     -16.646  32.324   0.894  1.00 94.88      B    C  
ATOM   3074  CG  ASN B 151     -17.365  31.840   2.147  1.00 94.70      B    C  
ATOM   3075  ND2 ASN B 151     -18.611  31.453   2.026  1.00 86.91      B    N  
ATOM   3076  OD1 ASN B 151     -16.823  31.806   3.236  1.00 86.72      B    O  
ATOM   3077  N   GLY B 152     -17.317  30.150  -1.423  1.00 95.30      B    N  
ATOM   3078  CA  GLY B 152     -18.063  29.074  -2.069  1.00 95.08      B    C  
ATOM   3079  C   GLY B 152     -17.181  27.874  -2.425  1.00 95.57      B    C  
ATOM   3080  O   GLY B 152     -17.585  26.732  -2.198  1.00 93.56      B    O  
ATOM   3081  N   MET B 153     -15.976  28.108  -2.905  1.00 95.82      B    N  
ATOM   3082  CA  MET B 153     -14.989  27.056  -3.181  1.00 95.80      B    C  
ATOM   3083  C   MET B 153     -14.621  26.276  -1.923  1.00 96.08      B    C  
ATOM   3084  O   MET B 153     -14.646  25.050  -1.968  1.00 94.94      B    O  
ATOM   3085  CB  MET B 153     -13.721  27.636  -3.813  1.00 95.45      B    C  
ATOM   3086  CG  MET B 153     -13.907  27.980  -5.288  1.00 93.09      B    C  
ATOM   3087  SD  MET B 153     -12.440  28.739  -6.059  1.00 92.29      B    S  
ATOM   3088  CE  MET B 153     -11.223  27.405  -5.912  1.00 84.25      B    C  
ATOM   3089  N   ALA B 154     -14.372  26.939  -0.803  1.00 95.90      B    N  
ATOM   3090  CA  ALA B 154     -14.060  26.276   0.460  1.00 95.77      B    C  
ATOM   3091  C   ALA B 154     -15.166  25.298   0.889  1.00 95.99      B    C  
ATOM   3092  O   ALA B 154     -14.893  24.136   1.210  1.00 94.52      B    O  
ATOM   3093  CB  ALA B 154     -13.812  27.344   1.533  1.00 95.28      B    C  
ATOM   3094  N   ASN B 155     -16.420  25.711   0.811  1.00 96.12      B    N  
ATOM   3095  CA  ASN B 155     -17.566  24.850   1.101  1.00 95.64      B    C  
ATOM   3096  C   ASN B 155     -17.712  23.707   0.086  1.00 95.87      B    C  
ATOM   3097  O   ASN B 155     -17.944  22.569   0.481  1.00 94.25      B    O  
ATOM   3098  CB  ASN B 155     -18.847  25.702   1.140  1.00 94.54      B    C  
ATOM   3099  CG  ASN B 155     -18.937  26.513   2.411  1.00 92.62      B    C  
ATOM   3100  ND2 ASN B 155     -18.918  27.820   2.305  1.00 82.64      B    N  
ATOM   3101  OD1 ASN B 155     -19.034  25.992   3.510  1.00 83.27      B    O  
ATOM   3102  N   SER B 156     -17.514  23.984  -1.198  1.00 95.61      B    N  
ATOM   3103  CA  SER B 156     -17.631  22.977  -2.259  1.00 95.36      B    C  
ATOM   3104  C   SER B 156     -16.552  21.901  -2.148  1.00 95.66      B    C  
ATOM   3105  O   SER B 156     -16.844  20.717  -2.333  1.00 94.10      B    O  
ATOM   3106  CB  SER B 156     -17.565  23.629  -3.637  1.00 94.62      B    C  
ATOM   3107  OG  SER B 156     -18.596  24.579  -3.808  1.00 83.20      B    O  
ATOM   3108  N   ILE B 157     -15.333  22.269  -1.791  1.00 96.19      B    N  
ATOM   3109  CA  ILE B 157     -14.250  21.311  -1.528  1.00 96.10      B    C  
ATOM   3110  C   ILE B 157     -14.633  20.430  -0.338  1.00 96.20      B    C  
ATOM   3111  O   ILE B 157     -14.536  19.207  -0.430  1.00 95.19      B    O  
ATOM   3112  CB  ILE B 157     -12.891  22.008  -1.317  1.00 96.11      B    C  
ATOM   3113  CG1 ILE B 157     -12.413  22.715  -2.609  1.00 94.70      B    C  
ATOM   3114  CG2 ILE B 157     -11.827  20.972  -0.899  1.00 94.60      B    C  
ATOM   3115  CD1 ILE B 157     -11.298  23.733  -2.372  1.00 92.14      B    C  
ATOM   3116  N   HIS B 158     -15.160  21.011   0.744  1.00 96.41      B    N  
ATOM   3117  CA  HIS B 158     -15.610  20.235   1.891  1.00 96.49      B    C  
ATOM   3118  C   HIS B 158     -16.772  19.281   1.559  1.00 96.49      B    C  
ATOM   3119  O   HIS B 158     -16.797  18.147   2.046  1.00 95.63      B    O  
ATOM   3120  CB  HIS B 158     -15.990  21.167   3.043  1.00 96.12      B    C  
ATOM   3121  CG  HIS B 158     -16.345  20.380   4.271  1.00 95.99      B    C  
ATOM   3122  CD2 HIS B 158     -17.569  20.304   4.885  1.00 88.58      B    C  
ATOM   3123  ND1 HIS B 158     -15.523  19.462   4.895  1.00 87.40      B    N  
ATOM   3124  CE1 HIS B 158     -16.238  18.872   5.859  1.00 90.14      B    C  
ATOM   3125  NE2 HIS B 158     -17.484  19.352   5.887  1.00 91.20      B    N  
ATOM   3126  N   ASP B 159     -17.679  19.669   0.678  1.00 95.84      B    N  
ATOM   3127  CA  ASP B 159     -18.739  18.770   0.206  1.00 95.31      B    C  
ATOM   3128  C   ASP B 159     -18.157  17.560  -0.557  1.00 95.51      B    C  
ATOM   3129  O   ASP B 159     -18.656  16.440  -0.403  1.00 94.49      B    O  
ATOM   3130  CB  ASP B 159     -19.750  19.550  -0.645  1.00 94.38      B    C  
ATOM   3131  CG  ASP B 159     -20.692  20.449   0.172  1.00 90.78      B    C  
ATOM   3132  OD1 ASP B 159     -20.872  20.197   1.393  1.00 86.31      B    O  
ATOM   3133  OD2 ASP B 159     -21.321  21.341  -0.440  1.00 85.74      B    O1-
ATOM   3134  N   THR B 160     -17.051  17.733  -1.281  1.00 96.19      B    N  
ATOM   3135  CA  THR B 160     -16.332  16.604  -1.891  1.00 96.01      B    C  
ATOM   3136  C   THR B 160     -15.660  15.707  -0.850  1.00 96.20      B    C  
ATOM   3137  O   THR B 160     -15.691  14.488  -1.004  1.00 95.23      B    O  
ATOM   3138  CB  THR B 160     -15.307  17.010  -2.965  1.00 95.33      B    C  
ATOM   3139  CG2 THR B 160     -15.882  17.935  -4.026  1.00 86.67      B    C  
ATOM   3140  OG1 THR B 160     -14.141  17.582  -2.445  1.00 87.16      B    O  
ATOM   3141  N   GLN B 161     -15.150  16.256   0.244  1.00 96.12      B    N  
ATOM   3142  CA  GLN B 161     -14.613  15.469   1.367  1.00 96.10      B    C  
ATOM   3143  C   GLN B 161     -15.712  14.619   2.008  1.00 96.37      B    C  
ATOM   3144  O   GLN B 161     -15.526  13.424   2.243  1.00 95.43      B    O  
ATOM   3145  CB  GLN B 161     -13.997  16.380   2.437  1.00 95.45      B    C  
ATOM   3146  CG  GLN B 161     -12.760  17.156   1.980  1.00 94.51      B    C  
ATOM   3147  CD  GLN B 161     -12.207  18.053   3.101  1.00 95.68      B    C  
ATOM   3148  NE2 GLN B 161     -10.914  18.198   3.210  1.00 88.97      B    N  
ATOM   3149  OE1 GLN B 161     -12.938  18.617   3.896  1.00 89.57      B    O  
ATOM   3150  N   LYS B 162     -16.892  15.172   2.216  1.00 96.49      B    N  
ATOM   3151  CA  LYS B 162     -18.050  14.434   2.733  1.00 95.94      B    C  
ATOM   3152  C   LYS B 162     -18.522  13.331   1.789  1.00 96.07      B    C  
ATOM   3153  O   LYS B 162     -18.975  12.288   2.254  1.00 95.17      B    O  
ATOM   3154  CB  LYS B 162     -19.219  15.389   2.962  1.00 94.84      B    C  
ATOM   3155  CG  LYS B 162     -19.022  16.248   4.206  1.00 88.99      B    C  
ATOM   3156  CD  LYS B 162     -20.265  17.115   4.349  1.00 84.23      B    C  
ATOM   3157  CE  LYS B 162     -20.274  17.755   5.711  1.00 75.66      B    C  
ATOM   3158  NZ  LYS B 162     -21.586  18.396   5.943  1.00 67.68      B    N1+
ATOM   3159  N   ALA B 163     -18.460  13.558   0.481  1.00 95.65      B    N  
ATOM   3160  CA  ALA B 163     -18.782  12.544  -0.511  1.00 95.48      B    C  
ATOM   3161  C   ALA B 163     -17.767  11.393  -0.480  1.00 95.98      B    C  
ATOM   3162  O   ALA B 163     -18.178  10.232  -0.409  1.00 94.92      B    O  
ATOM   3163  CB  ALA B 163     -18.878  13.210  -1.886  1.00 94.76      B    C  
ATOM   3164  N   ALA B 164     -16.476  11.707  -0.434  1.00 95.85      B    N  
ATOM   3165  CA  ALA B 164     -15.406  10.728  -0.298  1.00 96.19      B    C  
ATOM   3166  C   ALA B 164     -15.530   9.929   1.004  1.00 96.59      B    C  
ATOM   3167  O   ALA B 164     -15.448   8.707   0.977  1.00 95.48      B    O  
ATOM   3168  CB  ALA B 164     -14.058  11.460  -0.388  1.00 95.78      B    C  
ATOM   3169  N   HIS B 165     -15.834  10.582   2.118  1.00 96.66      B    N  
ATOM   3170  CA  HIS B 165     -16.055   9.919   3.403  1.00 96.73      B    C  
ATOM   3171  C   HIS B 165     -17.215   8.935   3.332  1.00 96.64      B    C  
ATOM   3172  O   HIS B 165     -17.095   7.797   3.782  1.00 95.86      B    O  
ATOM   3173  CB  HIS B 165     -16.301  10.950   4.499  1.00 96.40      B    C  
ATOM   3174  CG  HIS B 165     -16.227  10.341   5.870  1.00 96.52      B    C  
ATOM   3175  CD2 HIS B 165     -17.263   9.812   6.594  1.00 88.99      B    C  
ATOM   3176  ND1 HIS B 165     -15.071  10.136   6.605  1.00 88.22      B    N  
ATOM   3177  CE1 HIS B 165     -15.407   9.506   7.733  1.00 90.34      B    C  
ATOM   3178  NE2 HIS B 165     -16.726   9.296   7.760  1.00 91.44      B    N  
ATOM   3179  N   ARG B 166     -18.325   9.325   2.711  1.00 95.90      B    N  
ATOM   3180  CA  ARG B 166     -19.483   8.443   2.551  1.00 95.48      B    C  
ATOM   3181  C   ARG B 166     -19.166   7.221   1.688  1.00 95.75      B    C  
ATOM   3182  O   ARG B 166     -19.626   6.130   2.014  1.00 94.88      B    O  
ATOM   3183  CB  ARG B 166     -20.668   9.243   1.983  1.00 94.38      B    C  
ATOM   3184  CG  ARG B 166     -21.884   9.184   2.904  1.00 84.07      B    C  
ATOM   3185  CD  ARG B 166     -23.061   9.981   2.347  1.00 82.67      B    C  
ATOM   3186  NE  ARG B 166     -22.809  11.438   2.413  1.00 72.59      B    N  
ATOM   3187  CZ  ARG B 166     -23.628  12.397   1.992  1.00 64.65      B    C  
ATOM   3188  NH1 ARG B 166     -24.766  12.133   1.437  1.00 57.47      B    N1+
ATOM   3189  NH2 ARG B 166     -23.294  13.654   2.121  1.00 56.70      B    N  
ATOM   3190  N   ALA B 167     -18.403   7.406   0.623  1.00 96.04      B    N  
ATOM   3191  CA  ALA B 167     -17.990   6.327  -0.257  1.00 95.81      B    C  
ATOM   3192  C   ALA B 167     -17.044   5.342   0.455  1.00 96.16      B    C  
ATOM   3193  O   ALA B 167     -17.312   4.136   0.454  1.00 94.97      B    O  
ATOM   3194  CB  ALA B 167     -17.355   6.929  -1.512  1.00 95.49      B    C  
ATOM   3195  N   ALA B 168     -16.015   5.843   1.140  1.00 96.25      B    N  
ATOM   3196  CA  ALA B 168     -15.093   5.024   1.908  1.00 96.16      B    C  
ATOM   3197  C   ALA B 168     -15.796   4.286   3.046  1.00 96.36      B    C  
ATOM   3198  O   ALA B 168     -15.656   3.070   3.177  1.00 95.11      B    O  
ATOM   3199  CB  ALA B 168     -13.957   5.919   2.428  1.00 95.77      B    C  
ATOM   3200  N   ARG B 169     -16.645   4.975   3.804  1.00 96.25      B    N  
ATOM   3201  CA  ARG B 169     -17.438   4.384   4.883  1.00 96.25      B    C  
ATOM   3202  C   ARG B 169     -18.351   3.262   4.394  1.00 96.14      B    C  
ATOM   3203  O   ARG B 169     -18.476   2.253   5.068  1.00 94.65      B    O  
ATOM   3204  CB  ARG B 169     -18.243   5.496   5.555  1.00 95.19      B    C  
ATOM   3205  CG  ARG B 169     -18.932   5.039   6.843  1.00 92.13      B    C  
ATOM   3206  CD  ARG B 169     -19.726   6.205   7.432  1.00 90.65      B    C  
ATOM   3207  NE  ARG B 169     -20.263   5.892   8.756  1.00 86.23      B    N  
ATOM   3208  CZ  ARG B 169     -21.378   5.274   9.074  1.00 84.71      B    C  
ATOM   3209  NH1 ARG B 169     -22.230   4.857   8.181  1.00 74.87      B    N1+
ATOM   3210  NH2 ARG B 169     -21.643   5.078  10.326  1.00 77.44      B    N  
ATOM   3211  N   ASN B 170     -18.966   3.405   3.229  1.00 96.17      B    N  
ATOM   3212  CA  ASN B 170     -19.762   2.342   2.630  1.00 95.76      B    C  
ATOM   3213  C   ASN B 170     -18.899   1.137   2.241  1.00 95.71      B    C  
ATOM   3214  O   ASN B 170     -19.294   0.013   2.528  1.00 93.95      B    O  
ATOM   3215  CB  ASN B 170     -20.547   2.871   1.429  1.00 95.00      B    C  
ATOM   3216  CG  ASN B 170     -21.752   3.704   1.796  1.00 89.75      B    C  
ATOM   3217  ND2 ASN B 170     -22.199   4.542   0.878  1.00 78.62      B    N  
ATOM   3218  OD1 ASN B 170     -22.350   3.600   2.855  1.00 80.55      B    O  
ATOM   3219  N   ALA B 171     -17.717   1.347   1.660  1.00 95.70      B    N  
ATOM   3220  CA  ALA B 171     -16.800   0.269   1.316  1.00 95.43      B    C  
ATOM   3221  C   ALA B 171     -16.328  -0.502   2.560  1.00 95.65      B    C  
ATOM   3222  O   ALA B 171     -16.329  -1.732   2.565  1.00 93.98      B    O  
ATOM   3223  CB  ALA B 171     -15.627   0.850   0.527  1.00 94.88      B    C  
ATOM   3224  N   LEU B 172     -16.010   0.199   3.649  1.00 95.91      B    N  
ATOM   3225  CA  LEU B 172     -15.599  -0.396   4.925  1.00 95.66      B    C  
ATOM   3226  C   LEU B 172     -16.728  -1.167   5.614  1.00 95.45      B    C  
ATOM   3227  O   LEU B 172     -16.475  -2.165   6.287  1.00 93.13      B    O  
ATOM   3228  CB  LEU B 172     -15.119   0.729   5.848  1.00 95.07      B    C  
ATOM   3229  CG  LEU B 172     -13.806   1.391   5.399  1.00 93.81      B    C  
ATOM   3230  CD1 LEU B 172     -13.603   2.675   6.200  1.00 88.60      B    C  
ATOM   3231  CD2 LEU B 172     -12.614   0.480   5.621  1.00 88.47      B    C  
ATOM   3232  N   ARG B 173     -17.961  -0.707   5.474  1.00 95.44      B    N  
ATOM   3233  CA  ARG B 173     -19.128  -1.346   6.087  1.00 94.91      B    C  
ATOM   3234  C   ARG B 173     -19.565  -2.587   5.315  1.00 94.62      B    C  
ATOM   3235  O   ARG B 173     -19.919  -3.586   5.935  1.00 91.59      B    O  
ATOM   3236  CB  ARG B 173     -20.261  -0.321   6.172  1.00 93.64      B    C  
ATOM   3237  CG  ARG B 173     -21.466  -0.852   6.975  1.00 85.71      B    C  
ATOM   3238  CD  ARG B 173     -22.665   0.091   6.865  1.00 85.18      B    C  
ATOM   3239  NE  ARG B 173     -23.152   0.083   5.487  1.00 75.94      B    N  
ATOM   3240  CZ  ARG B 173     -24.017   0.907   4.936  1.00 69.36      B    C  
ATOM   3241  NH1 ARG B 173     -24.622   1.827   5.636  1.00 61.57      B    N1+
ATOM   3242  NH2 ARG B 173     -24.271   0.804   3.660  1.00 60.08      B    N  
ATOM   3243  N   ASP B 174     -19.569  -2.511   3.992  1.00 93.99      B    N  
ATOM   3244  CA  ASP B 174     -20.161  -3.529   3.125  1.00 92.89      B    C  
ATOM   3245  C   ASP B 174     -19.113  -4.549   2.652  1.00 93.20      B    C  
ATOM   3246  O   ASP B 174     -19.460  -5.690   2.350  1.00 87.56      B    O  
ATOM   3247  CB  ASP B 174     -20.869  -2.851   1.927  1.00 89.76      B    C  
ATOM   3248  CG  ASP B 174     -21.963  -1.837   2.298  1.00 86.85      B    C  
ATOM   3249  OD1 ASP B 174     -22.400  -1.772   3.465  1.00 78.20      B    O  
ATOM   3250  OD2 ASP B 174     -22.400  -1.077   1.401  1.00 80.70      B    O1-
ATOM   3251  N   GLY B 175     -17.846  -4.154   2.540  1.00 92.58      B    N  
ATOM   3252  CA  GLY B 175     -16.779  -4.983   1.975  1.00 92.44      B    C  
ATOM   3253  C   GLY B 175     -16.977  -5.341   0.493  1.00 93.44      B    C  
ATOM   3254  O   GLY B 175     -16.354  -6.277  -0.002  1.00 89.69      B    O  
ATOM   3255  N   GLN B 176     -17.858  -4.639  -0.209  1.00 92.65      B    N  
ATOM   3256  CA  GLN B 176     -18.232  -4.897  -1.611  1.00 92.03      B    C  
ATOM   3257  C   GLN B 176     -18.086  -3.670  -2.509  1.00 92.32      B    C  
ATOM   3258  O   GLN B 176     -17.788  -3.787  -3.695  1.00 87.10      B    O  
ATOM   3259  CB  GLN B 176     -19.694  -5.373  -1.665  1.00 89.74      B    C  
ATOM   3260  CG  GLN B 176     -19.917  -6.739  -1.016  1.00 85.43      B    C  
ATOM   3261  CD  GLN B 176     -21.363  -7.217  -1.169  1.00 82.47      B    C  
ATOM   3262  NE2 GLN B 176     -21.690  -8.395  -0.699  1.00 70.03      B    N  
ATOM   3263  OE1 GLN B 176     -22.230  -6.555  -1.714  1.00 72.43      B    O  
ATOM   3264  N   SER B 177     -18.322  -2.497  -1.966  1.00 92.56      B    N  
ATOM   3265  CA  SER B 177     -18.207  -1.239  -2.698  1.00 91.97      B    C  
ATOM   3266  C   SER B 177     -16.767  -0.982  -3.146  1.00 92.20      B    C  
ATOM   3267  O   SER B 177     -15.827  -1.622  -2.672  1.00 87.21      B    O  
ATOM   3268  CB  SER B 177     -18.741  -0.089  -1.836  1.00 89.14      B    C  
ATOM   3269  OG  SER B 177     -20.099  -0.289  -1.521  1.00 79.82      B    O  
ATOM   3270  N   ALA B 178     -16.567  -0.045  -4.057  1.00 91.72      B    N  
ATOM   3271  CA  ALA B 178     -15.247   0.318  -4.573  1.00 91.67      B    C  
ATOM   3272  C   ALA B 178     -14.470  -0.854  -5.217  1.00 92.90      B    C  
ATOM   3273  O   ALA B 178     -13.246  -0.940  -5.096  1.00 88.56      B    O  
ATOM   3274  CB  ALA B 178     -14.460   1.066  -3.486  1.00 90.04      B    C  
ATOM   3275  N   SER B 179     -15.169  -1.763  -5.905  1.00 91.39      B    N  
ATOM   3276  CA  SER B 179     -14.621  -2.970  -6.563  1.00 91.60      B    C  
ATOM   3277  C   SER B 179     -14.031  -4.017  -5.611  1.00 93.12      B    C  
ATOM   3278  O   SER B 179     -13.310  -4.908  -6.039  1.00 89.12      B    O  
ATOM   3279  CB  SER B 179     -13.647  -2.613  -7.698  1.00 88.94      B    C  
ATOM   3280  OG  SER B 179     -14.228  -1.701  -8.611  1.00 80.47      B    O  
ATOM   3281  N   LEU B 180     -14.362  -3.973  -4.315  1.00 93.16      B    N  
ATOM   3282  CA  LEU B 180     -13.989  -5.030  -3.367  1.00 93.15      B    C  
ATOM   3283  C   LEU B 180     -14.722  -6.351  -3.656  1.00 93.62      B    C  
ATOM   3284  O   LEU B 180     -14.200  -7.418  -3.347  1.00 91.61      B    O  
ATOM   3285  CB  LEU B 180     -14.288  -4.559  -1.932  1.00 92.71      B    C  
ATOM   3286  CG  LEU B 180     -13.439  -3.376  -1.442  1.00 93.17      B    C  
ATOM   3287  CD1 LEU B 180     -14.030  -2.813  -0.153  1.00 89.82      B    C  
ATOM   3288  CD2 LEU B 180     -11.998  -3.798  -1.156  1.00 89.33      B    C  
ATOM   3289  N   SER B 181     -15.897  -6.305  -4.271  1.00 93.61      B    N  
ATOM   3290  CA  SER B 181     -16.619  -7.483  -4.751  1.00 93.15      B    C  
ATOM   3291  C   SER B 181     -15.815  -8.230  -5.808  1.00 93.69      B    C  
ATOM   3292  O   SER B 181     -15.665  -9.440  -5.700  1.00 90.69      B    O  
ATOM   3293  CB  SER B 181     -17.977  -7.083  -5.347  1.00 91.51      B    C  
ATOM   3294  OG  SER B 181     -17.823  -6.084  -6.336  1.00 82.79      B    O  
ATOM   3295  N   ASP B 182     -15.232  -7.527  -6.769  1.00 93.93      B    N  
ATOM   3296  CA  ASP B 182     -14.457  -8.106  -7.867  1.00 93.66      B    C  
ATOM   3297  C   ASP B 182     -13.235  -8.860  -7.327  1.00 94.27      B    C  
ATOM   3298  O   ASP B 182     -12.883  -9.933  -7.806  1.00 91.73      B    O  
ATOM   3299  CB  ASP B 182     -14.001  -7.010  -8.838  1.00 92.38      B    C  
ATOM   3300  CG  ASP B 182     -15.112  -6.111  -9.378  1.00 88.45      B    C  
ATOM   3301  OD1 ASP B 182     -16.308  -6.474  -9.256  1.00 82.01      B    O  
ATOM   3302  OD2 ASP B 182     -14.775  -4.994  -9.841  1.00 82.19      B    O1-
ATOM   3303  N   MET B 183     -12.630  -8.336  -6.270  1.00 94.12      B    N  
ATOM   3304  CA  MET B 183     -11.535  -8.996  -5.567  1.00 94.01      B    C  
ATOM   3305  C   MET B 183     -11.992 -10.296  -4.901  1.00 94.58      B    C  
ATOM   3306  O   MET B 183     -11.295 -11.305  -4.966  1.00 92.34      B    O  
ATOM   3307  CB  MET B 183     -10.955  -8.019  -4.537  1.00 91.80      B    C  
ATOM   3308  CG  MET B 183      -9.650  -8.544  -3.943  1.00 86.25      B    C  
ATOM   3309  SD  MET B 183      -8.996  -7.528  -2.598  1.00 86.66      B    S  
ATOM   3310  CE  MET B 183     -10.132  -8.024  -1.298  1.00 79.71      B    C  
ATOM   3311  N   THR B 184     -13.157 -10.300  -4.284  1.00 93.77      B    N  
ATOM   3312  CA  THR B 184     -13.730 -11.491  -3.641  1.00 93.19      B    C  
ATOM   3313  C   THR B 184     -14.047 -12.571  -4.669  1.00 93.45      B    C  
ATOM   3314  O   THR B 184     -13.621 -13.714  -4.510  1.00 91.51      B    O  
ATOM   3315  CB  THR B 184     -14.985 -11.132  -2.832  1.00 91.88      B    C  
ATOM   3316  CG2 THR B 184     -15.533 -12.322  -2.050  1.00 82.05      B    C  
ATOM   3317  OG1 THR B 184     -14.682 -10.123  -1.895  1.00 83.11      B    O  
ATOM   3318  N   ASP B 185     -14.693 -12.204  -5.758  1.00 93.38      B    N  
ATOM   3319  CA  ASP B 185     -15.093 -13.109  -6.831  1.00 92.85      B    C  
ATOM   3320  C   ASP B 185     -13.887 -13.707  -7.564  1.00 93.15      B    C  
ATOM   3321  O   ASP B 185     -13.910 -14.873  -7.972  1.00 90.35      B    O  
ATOM   3322  CB  ASP B 185     -15.990 -12.357  -7.827  1.00 91.41      B    C  
ATOM   3323  CG  ASP B 185     -17.364 -11.978  -7.264  1.00 85.05      B    C  
ATOM   3324  OD1 ASP B 185     -17.790 -12.585  -6.251  1.00 78.20      B    O  
ATOM   3325  OD2 ASP B 185     -18.020 -11.113  -7.882  1.00 77.78      B    O1-
ATOM   3326  N   TYR B 186     -12.801 -12.954  -7.690  1.00 93.76      B    N  
ATOM   3327  CA  TYR B 186     -11.572 -13.441  -8.316  1.00 93.71      B    C  
ATOM   3328  C   TYR B 186     -10.775 -14.375  -7.402  1.00 93.76      B    C  
ATOM   3329  O   TYR B 186     -10.339 -15.443  -7.839  1.00 89.72      B    O  
ATOM   3330  CB  TYR B 186     -10.721 -12.244  -8.755  1.00 92.83      B    C  
ATOM   3331  CG  TYR B 186      -9.499 -12.667  -9.540  1.00 94.13      B    C  
ATOM   3332  CD1 TYR B 186      -8.242 -12.779  -8.906  1.00 91.82      B    C  
ATOM   3333  CD2 TYR B 186      -9.619 -12.970 -10.906  1.00 92.36      B    C  
ATOM   3334  CE1 TYR B 186      -7.118 -13.168  -9.636  1.00 91.00      B    C  
ATOM   3335  CE2 TYR B 186      -8.486 -13.361 -11.646  1.00 91.32      B    C  
ATOM   3336  CZ  TYR B 186      -7.240 -13.453 -11.007  1.00 91.79      B    C  
ATOM   3337  OH  TYR B 186      -6.128 -13.820 -11.732  1.00 90.01      B    O  
ATOM   3338  N   SER B 187     -10.577 -13.988  -6.158  1.00 93.49      B    N  
ATOM   3339  CA  SER B 187      -9.662 -14.672  -5.237  1.00 92.92      B    C  
ATOM   3340  C   SER B 187     -10.250 -15.965  -4.680  1.00 92.64      B    C  
ATOM   3341  O   SER B 187      -9.605 -17.015  -4.705  1.00 88.76      B    O  
ATOM   3342  CB  SER B 187      -9.287 -13.753  -4.070  1.00 91.09      B    C  
ATOM   3343  OG  SER B 187      -8.720 -12.552  -4.538  1.00 83.79      B    O  
ATOM   3344  N   VAL B 188     -11.455 -15.892  -4.152  1.00 92.56      B    N  
ATOM   3345  CA  VAL B 188     -12.105 -17.009  -3.470  1.00 92.18      B    C  
ATOM   3346  C   VAL B 188     -13.583 -17.071  -3.874  1.00 92.09      B    C  
ATOM   3347  O   VAL B 188     -14.460 -16.671  -3.105  1.00 88.46      B    O  
ATOM   3348  CB  VAL B 188     -11.920 -16.948  -1.937  1.00 90.14      B    C  
ATOM   3349  CG1 VAL B 188     -12.432 -18.235  -1.284  1.00 82.98      B    C  
ATOM   3350  CG2 VAL B 188     -10.452 -16.823  -1.542  1.00 83.51      B    C  
ATOM   3351  N   PRO B 189     -13.887 -17.602  -5.067  1.00 90.96      B    N  
ATOM   3352  CA  PRO B 189     -15.261 -17.746  -5.519  1.00 89.30      B    C  
ATOM   3353  C   PRO B 189     -16.099 -18.539  -4.505  1.00 89.33      B    C  
ATOM   3354  O   PRO B 189     -15.709 -19.630  -4.079  1.00 83.45      B    O  
ATOM   3355  CB  PRO B 189     -15.197 -18.463  -6.865  1.00 87.01      B    C  
ATOM   3356  CG  PRO B 189     -13.788 -18.160  -7.362  1.00 85.77      B    C  
ATOM   3357  CD  PRO B 189     -12.968 -18.065  -6.082  1.00 89.28      B    C  
ATOM   3358  N   GLY B 190     -17.243 -17.998  -4.133  1.00 88.21      B    N  
ATOM   3359  CA  GLY B 190     -18.160 -18.586  -3.153  1.00 87.75      B    C  
ATOM   3360  C   GLY B 190     -17.842 -18.265  -1.694  1.00 89.34      B    C  
ATOM   3361  O   GLY B 190     -18.543 -18.773  -0.814  1.00 84.49      B    O  
ATOM   3362  N   ALA B 191     -16.833 -17.448  -1.410  1.00 89.81      B    N  
ATOM   3363  CA  ALA B 191     -16.677 -16.855  -0.091  1.00 89.97      B    C  
ATOM   3364  C   ALA B 191     -17.831 -15.880   0.201  1.00 90.76      B    C  
ATOM   3365  O   ALA B 191     -18.380 -15.262  -0.713  1.00 87.57      B    O  
ATOM   3366  CB  ALA B 191     -15.319 -16.165   0.017  1.00 88.03      B    C  
ATOM   3367  N   SER B 192     -18.185 -15.734   1.463  1.00 89.33      B    N  
ATOM   3368  CA  SER B 192     -19.124 -14.701   1.874  1.00 89.03      B    C  
ATOM   3369  C   SER B 192     -18.520 -13.313   1.676  1.00 90.46      B    C  
ATOM   3370  O   SER B 192     -17.305 -13.129   1.724  1.00 87.48      B    O  
ATOM   3371  CB  SER B 192     -19.559 -14.895   3.333  1.00 86.99      B    C  
ATOM   3372  OG  SER B 192     -18.531 -14.572   4.235  1.00 81.12      B    O  
ATOM   3373  N   SER B 193     -19.385 -12.324   1.535  1.00 89.41      B    N  
ATOM   3374  CA  SER B 193     -18.967 -10.939   1.744  1.00 89.39      B    C  
ATOM   3375  C   SER B 193     -18.557 -10.689   3.197  1.00 90.80      B    C  
ATOM   3376  O   SER B 193     -18.768 -11.529   4.082  1.00 87.26      B    O  
ATOM   3377  CB  SER B 193     -20.087  -9.983   1.321  1.00 86.14      B    C  
ATOM   3378  OG  SER B 193     -21.293 -10.279   1.982  1.00 75.78      B    O  
ATOM   3379  N   LEU B 194     -17.997  -9.528   3.453  1.00 90.88      B    N  
ATOM   3380  CA  LEU B 194     -17.672  -9.075   4.801  1.00 91.67      B    C  
ATOM   3381  C   LEU B 194     -18.895  -9.182   5.723  1.00 92.43      B    C  
ATOM   3382  O   LEU B 194     -19.990  -8.745   5.375  1.00 89.68      B    O  
ATOM   3383  CB  LEU B 194     -17.154  -7.634   4.710  1.00 90.22      B    C  
ATOM   3384  CG  LEU B 194     -16.748  -7.018   6.060  1.00 91.40      B    C  
ATOM   3385  CD1 LEU B 194     -15.519  -7.706   6.649  1.00 87.87      B    C  
ATOM   3386  CD2 LEU B 194     -16.423  -5.544   5.875  1.00 87.89      B    C  
ATOM   3387  N   ASN B 195     -18.693  -9.721   6.917  1.00 90.69      B    N  
ATOM   3388  CA  ASN B 195     -19.743  -9.767   7.929  1.00 90.10      B    C  
ATOM   3389  C   ASN B 195     -20.225  -8.347   8.267  1.00 90.97      B    C  
ATOM   3390  O   ASN B 195     -19.428  -7.485   8.626  1.00 89.34      B    O  
ATOM   3391  CB  ASN B 195     -19.206 -10.511   9.152  1.00 88.44      B    C  
ATOM   3392  CG  ASN B 195     -20.256 -10.611  10.237  1.00 87.67      B    C  
ATOM   3393  ND2 ASN B 195     -20.819 -11.782  10.437  1.00 79.48      B    N  
ATOM   3394  OD1 ASN B 195     -20.621  -9.654  10.890  1.00 78.21      B    O  
ATOM   3395  N   SER B 196     -21.529  -8.120   8.218  1.00 91.52      B    N  
ATOM   3396  CA  SER B 196     -22.109  -6.785   8.391  1.00 91.10      B    C  
ATOM   3397  C   SER B 196     -21.821  -6.152   9.756  1.00 92.18      B    C  
ATOM   3398  O   SER B 196     -21.655  -4.936   9.846  1.00 89.22      B    O  
ATOM   3399  CB  SER B 196     -23.624  -6.857   8.166  1.00 89.46      B    C  
ATOM   3400  OG  SER B 196     -24.230  -7.755   9.078  1.00 78.46      B    O  
ATOM   3401  N   SER B 197     -21.730  -6.951  10.814  1.00 91.70      B    N  
ATOM   3402  CA  SER B 197     -21.408  -6.446  12.152  1.00 91.41      B    C  
ATOM   3403  C   SER B 197     -19.946  -6.029  12.277  1.00 92.22      B    C  
ATOM   3404  O   SER B 197     -19.638  -5.059  12.964  1.00 89.66      B    O  
ATOM   3405  CB  SER B 197     -21.718  -7.501  13.215  1.00 90.48      B    C  
ATOM   3406  OG  SER B 197     -23.074  -7.895  13.157  1.00 78.47      B    O  
ATOM   3407  N   VAL B 198     -19.050  -6.732  11.581  1.00 93.11      B    N  
ATOM   3408  CA  VAL B 198     -17.629  -6.372  11.488  1.00 93.27      B    C  
ATOM   3409  C   VAL B 198     -17.447  -5.146  10.597  1.00 93.78      B    C  
ATOM   3410  O   VAL B 198     -16.718  -4.229  10.961  1.00 92.19      B    O  
ATOM   3411  CB  VAL B 198     -16.788  -7.558  10.991  1.00 92.25      B    C  
ATOM   3412  CG1 VAL B 198     -15.310  -7.204  10.857  1.00 87.51      B    C  
ATOM   3413  CG2 VAL B 198     -16.894  -8.738  11.965  1.00 88.41      B    C  
ATOM   3414  N   GLY B 199     -18.173  -5.069   9.484  1.00 94.00      B    N  
ATOM   3415  CA  GLY B 199     -18.205  -3.869   8.650  1.00 94.01      B    C  
ATOM   3416  C   GLY B 199     -18.712  -2.632   9.390  1.00 94.85      B    C  
ATOM   3417  O   GLY B 199     -18.194  -1.533   9.210  1.00 93.25      B    O  
ATOM   3418  N   GLY B 200     -19.686  -2.814  10.297  1.00 94.75      B    N  
ATOM   3419  CA  GLY B 200     -20.120  -1.762  11.214  1.00 94.59      B    C  
ATOM   3420  C   GLY B 200     -18.988  -1.264  12.124  1.00 95.00      B    C  
ATOM   3421  O   GLY B 200     -18.862  -0.058  12.317  1.00 93.24      B    O  
ATOM   3422  N   LEU B 201     -18.144  -2.173  12.607  1.00 94.84      B    N  
ATOM   3423  CA  LEU B 201     -16.944  -1.835  13.381  1.00 94.10      B    C  
ATOM   3424  C   LEU B 201     -15.968  -0.972  12.582  1.00 94.74      B    C  
ATOM   3425  O   LEU B 201     -15.532   0.061  13.074  1.00 93.09      B    O  
ATOM   3426  CB  LEU B 201     -16.258  -3.138  13.844  1.00 92.42      B    C  
ATOM   3427  CG  LEU B 201     -16.255  -3.316  15.372  1.00 86.55      B    C  
ATOM   3428  CD1 LEU B 201     -16.111  -4.801  15.710  1.00 81.56      B    C  
ATOM   3429  CD2 LEU B 201     -15.095  -2.579  16.014  1.00 81.19      B    C  
ATOM   3430  N   ASN B 202     -15.696  -1.348  11.333  1.00 95.16      B    N  
ATOM   3431  CA  ASN B 202     -14.817  -0.579  10.457  1.00 95.50      B    C  
ATOM   3432  C   ASN B 202     -15.343   0.838  10.202  1.00 96.05      B    C  
ATOM   3433  O   ASN B 202     -14.585   1.798  10.193  1.00 94.41      B    O  
ATOM   3434  CB  ASN B 202     -14.661  -1.315   9.116  1.00 94.85      B    C  
ATOM   3435  CG  ASN B 202     -14.037  -2.684   9.228  1.00 94.81      B    C  
ATOM   3436  ND2 ASN B 202     -14.180  -3.483   8.186  1.00 87.67      B    N  
ATOM   3437  OD1 ASN B 202     -13.432  -3.064  10.205  1.00 88.22      B    O  
ATOM   3438  N   ALA B 203     -16.659   0.972  10.011  1.00 95.81      B    N  
ATOM   3439  CA  ALA B 203     -17.281   2.277   9.827  1.00 95.88      B    C  
ATOM   3440  C   ALA B 203     -17.200   3.149  11.096  1.00 95.70      B    C  
ATOM   3441  O   ALA B 203     -16.968   4.349  10.987  1.00 94.27      B    O  
ATOM   3442  CB  ALA B 203     -18.733   2.062   9.374  1.00 95.20      B    C  
ATOM   3443  N   GLU B 204     -17.364   2.554  12.279  1.00 95.60      B    N  
ATOM   3444  CA  GLU B 204     -17.203   3.247  13.569  1.00 95.01      B    C  
ATOM   3445  C   GLU B 204     -15.752   3.721  13.788  1.00 95.17      B    C  
ATOM   3446  O   GLU B 204     -15.548   4.863  14.186  1.00 93.84      B    O  
ATOM   3447  CB  GLU B 204     -17.636   2.321  14.726  1.00 94.10      B    C  
ATOM   3448  CG  GLU B 204     -19.153   2.111  14.845  1.00 86.70      B    C  
ATOM   3449  CD  GLU B 204     -19.539   0.929  15.784  1.00 81.31      B    C  
ATOM   3450  OE1 GLU B 204     -20.689   0.435  15.706  1.00 74.02      B    O  
ATOM   3451  OE2 GLU B 204     -18.713   0.432  16.583  1.00 76.94      B    O1-
ATOM   3452  N   GLU B 205     -14.765   2.871  13.480  1.00 95.65      B    N  
ATOM   3453  CA  GLU B 205     -13.344   3.224  13.565  1.00 95.40      B    C  
ATOM   3454  C   GLU B 205     -12.989   4.376  12.608  1.00 95.98      B    C  
ATOM   3455  O   GLU B 205     -12.315   5.331  12.994  1.00 94.38      B    O  
ATOM   3456  CB  GLU B 205     -12.486   1.990  13.246  1.00 94.12      B    C  
ATOM   3457  CG  GLU B 205     -12.460   0.919  14.359  1.00 88.91      B    C  
ATOM   3458  CD  GLU B 205     -11.541   1.231  15.544  1.00 87.46      B    C  
ATOM   3459  OE1 GLU B 205     -11.695   0.555  16.589  1.00 80.40      B    O  
ATOM   3460  OE2 GLU B 205     -10.664   2.115  15.416  1.00 81.61      B    O1-
ATOM   3461  N   PHE B 206     -13.511   4.334  11.383  1.00 95.87      B    N  
ATOM   3462  CA  PHE B 206     -13.283   5.381  10.389  1.00 96.29      B    C  
ATOM   3463  C   PHE B 206     -13.922   6.718  10.782  1.00 96.34      B    C  
ATOM   3464  O   PHE B 206     -13.274   7.764  10.708  1.00 94.96      B    O  
ATOM   3465  CB  PHE B 206     -13.802   4.912   9.030  1.00 95.99      B    C  
ATOM   3466  CG  PHE B 206     -13.525   5.876   7.896  1.00 96.78      B    C  
ATOM   3467  CD1 PHE B 206     -14.547   6.239   6.997  1.00 94.77      B    C  
ATOM   3468  CD2 PHE B 206     -12.229   6.393   7.702  1.00 94.96      B    C  
ATOM   3469  CE1 PHE B 206     -14.270   7.091   5.915  1.00 94.39      B    C  
ATOM   3470  CE2 PHE B 206     -11.953   7.261   6.623  1.00 94.41      B    C  
ATOM   3471  CZ  PHE B 206     -12.978   7.601   5.734  1.00 95.19      B    C  
ATOM   3472  N   ASP B 207     -15.155   6.698  11.281  1.00 96.19      B    N  
ATOM   3473  CA  ASP B 207     -15.803   7.899  11.810  1.00 95.99      B    C  
ATOM   3474  C   ASP B 207     -15.020   8.456  13.020  1.00 95.79      B    C  
ATOM   3475  O   ASP B 207     -14.893   9.666  13.182  1.00 93.61      B    O  
ATOM   3476  CB  ASP B 207     -17.268   7.590  12.193  1.00 95.14      B    C  
ATOM   3477  CG  ASP B 207     -18.244   7.343  11.028  1.00 94.27      B    C  
ATOM   3478  OD1 ASP B 207     -17.977   7.752   9.876  1.00 90.02      B    O  
ATOM   3479  OD2 ASP B 207     -19.349   6.792  11.267  1.00 89.62      B    O1-
ATOM   3480  N   CYS B 208     -14.429   7.586  13.841  1.00 95.28      B    N  
ATOM   3481  CA  CYS B 208     -13.588   8.000  14.964  1.00 94.73      B    C  
ATOM   3482  C   CYS B 208     -12.301   8.721  14.542  1.00 94.81      B    C  
ATOM   3483  O   CYS B 208     -11.809   9.541  15.316  1.00 90.89      B    O  
ATOM   3484  CB  CYS B 208     -13.232   6.792  15.836  1.00 92.67      B    C  
ATOM   3485  SG  CYS B 208     -14.421   6.456  17.155  1.00 84.14      B    S  
ATOM   3486  N   ALA B 209     -11.763   8.435  13.349  1.00 94.90      B    N  
ATOM   3487  CA  ALA B 209     -10.550   9.087  12.867  1.00 94.80      B    C  
ATOM   3488  C   ALA B 209     -10.766  10.571  12.522  1.00 95.08      B    C  
ATOM   3489  O   ALA B 209      -9.820  11.362  12.580  1.00 92.49      B    O  
ATOM   3490  CB  ALA B 209     -10.021   8.301  11.665  1.00 94.05      B    C  
ATOM   3491  N   VAL B 210     -11.995  10.967  12.207  1.00 95.17      B    N  
ATOM   3492  CA  VAL B 210     -12.328  12.346  11.830  1.00 94.99      B    C  
ATOM   3493  C   VAL B 210     -12.987  13.085  12.992  1.00 94.58      B    C  
ATOM   3494  O   VAL B 210     -14.031  12.700  13.511  1.00 91.84      B    O  
ATOM   3495  CB  VAL B 210     -13.192  12.397  10.565  1.00 94.14      B    C  
ATOM   3496  CG1 VAL B 210     -13.451  13.847  10.148  1.00 90.54      B    C  
ATOM   3497  CG2 VAL B 210     -12.500  11.695   9.391  1.00 90.89      B    C  
ATOM   3498  N   ASP B 211     -12.391  14.195  13.383  1.00 93.55      B    N  
ATOM   3499  CA  ASP B 211     -12.878  15.017  14.478  1.00 92.28      B    C  
ATOM   3500  C   ASP B 211     -14.216  15.706  14.144  1.00 91.60      B    C  
ATOM   3501  O   ASP B 211     -14.389  16.308  13.083  1.00 85.06      B    O  
ATOM   3502  CB  ASP B 211     -11.788  16.007  14.876  1.00 89.85      B    C  
ATOM   3503  CG  ASP B 211     -12.054  16.647  16.222  1.00 88.37      B    C  
ATOM   3504  OD1 ASP B 211     -12.980  16.211  16.942  1.00 83.12      B    O  
ATOM   3505  OD2 ASP B 211     -11.318  17.596  16.556  1.00 82.41      B    O1-
ATOM   3506  N   GLY B 212     -15.168  15.598  15.045  1.00 90.73      B    N  
ATOM   3507  CA  GLY B 212     -16.543  16.063  14.849  1.00 90.45      B    C  
ATOM   3508  C   GLY B 212     -17.506  15.019  14.279  1.00 91.78      B    C  
ATOM   3509  O   GLY B 212     -18.717  15.275  14.262  1.00 87.29      B    O  
ATOM   3510  N   MET B 213     -17.036  13.841  13.881  1.00 92.47      B    N  
ATOM   3511  CA  MET B 213     -17.897  12.699  13.564  1.00 92.55      B    C  
ATOM   3512  C   MET B 213     -18.260  11.887  14.819  1.00 92.53      B    C  
ATOM   3513  O   MET B 213     -17.724  12.117  15.903  1.00 89.54      B    O  
ATOM   3514  CB  MET B 213     -17.271  11.816  12.473  1.00 92.18      B    C  
ATOM   3515  CG  MET B 213     -17.098  12.602  11.175  1.00 89.11      B    C  
ATOM   3516  SD  MET B 213     -17.068  11.568   9.703  1.00 85.66      B    S  
ATOM   3517  CE  MET B 213     -16.821  12.846   8.453  1.00 75.97      B    C  
ATOM   3518  N   ASN B 214     -19.185  10.943  14.660  1.00 92.24      B    N  
ATOM   3519  CA  ASN B 214     -19.607  10.110  15.776  1.00 91.83      B    C  
ATOM   3520  C   ASN B 214     -18.469   9.210  16.261  1.00 92.36      B    C  
ATOM   3521  O   ASN B 214     -17.972   8.370  15.523  1.00 88.51      B    O  
ATOM   3522  CB  ASN B 214     -20.840   9.279  15.378  1.00 89.09      B    C  
ATOM   3523  CG  ASN B 214     -22.149  10.040  15.502  1.00 78.66      B    C  
ATOM   3524  ND2 ASN B 214     -23.207   9.519  14.923  1.00 67.87      B    N  
ATOM   3525  OD1 ASN B 214     -22.258  11.067  16.136  1.00 68.08      B    O  
ATOM   3526  N   CYS B 215     -18.101   9.367  17.521  1.00 90.74      B    N  
ATOM   3527  CA  CYS B 215     -17.108   8.528  18.170  1.00 90.80      B    C  
ATOM   3528  C   CYS B 215     -17.324   8.541  19.686  1.00 91.26      B    C  
ATOM   3529  O   CYS B 215     -17.782   9.539  20.235  1.00 86.42      B    O  
ATOM   3530  CB  CYS B 215     -15.709   9.049  17.819  1.00 88.77      B    C  
ATOM   3531  SG  CYS B 215     -14.382   7.978  18.416  1.00 86.48      B    S  
ATOM   3532  N   GLN B 216     -16.932   7.464  20.352  1.00 91.46      B    N  
ATOM   3533  CA  GLN B 216     -16.925   7.437  21.821  1.00 90.14      B    C  
ATOM   3534  C   GLN B 216     -15.840   8.336  22.414  1.00 90.54      B    C  
ATOM   3535  O   GLN B 216     -16.025   8.884  23.508  1.00 87.07      B    O  
ATOM   3536  CB  GLN B 216     -16.715   5.999  22.313  1.00 87.87      B    C  
ATOM   3537  CG  GLN B 216     -17.907   5.082  21.986  1.00 76.39      B    C  
ATOM   3538  CD  GLN B 216     -17.744   3.686  22.599  1.00 67.42      B    C  
ATOM   3539  NE2 GLN B 216     -18.725   2.828  22.461  1.00 55.94      B    N  
ATOM   3540  OE1 GLN B 216     -16.754   3.346  23.208  1.00 59.40      B    O  
ATOM   3541  N   ARG B 217     -14.713   8.512  21.708  1.00 89.56      B    N  
ATOM   3542  CA  ARG B 217     -13.671   9.463  22.104  1.00 88.64      B    C  
ATOM   3543  C   ARG B 217     -14.166  10.882  21.881  1.00 88.81      B    C  
ATOM   3544  O   ARG B 217     -14.729  11.195  20.840  1.00 86.52      B    O  
ATOM   3545  CB  ARG B 217     -12.357   9.192  21.358  1.00 86.99      B    C  
ATOM   3546  CG  ARG B 217     -11.710   7.874  21.804  1.00 82.60      B    C  
ATOM   3547  CD  ARG B 217     -10.323   7.678  21.165  1.00 82.40      B    C  
ATOM   3548  NE  ARG B 217     -10.392   7.340  19.737  1.00 79.15      B    N  
ATOM   3549  CZ  ARG B 217      -9.571   7.762  18.781  1.00 77.95      B    C  
ATOM   3550  NH1 ARG B 217      -8.613   8.614  19.012  1.00 70.39      B    N1+
ATOM   3551  NH2 ARG B 217      -9.679   7.309  17.561  1.00 71.05      B    N  
ATOM   3552  N   GLN B 218     -13.926  11.750  22.853  1.00 87.38      B    N  
ATOM   3553  CA  GLN B 218     -14.320  13.142  22.769  1.00 86.27      B    C  
ATOM   3554  C   GLN B 218     -13.536  13.848  21.655  1.00 87.51      B    C  
ATOM   3555  O   GLN B 218     -12.320  13.700  21.552  1.00 83.99      B    O  
ATOM   3556  CB  GLN B 218     -14.164  13.781  24.148  1.00 81.99      B    C  
ATOM   3557  CG  GLN B 218     -15.011  15.051  24.293  1.00 71.90      B    C  
ATOM   3558  CD  GLN B 218     -15.048  15.566  25.738  1.00 64.00      B    C  
ATOM   3559  NE2 GLN B 218     -15.852  16.563  26.021  1.00 52.76      B    N  
ATOM   3560  OE1 GLN B 218     -14.374  15.080  26.627  1.00 57.16      B    O  
ATOM   3561  N   GLY B 219     -14.242  14.583  20.809  1.00 86.25      B    N  
ATOM   3562  CA  GLY B 219     -13.642  15.429  19.789  1.00 86.50      B    C  
ATOM   3563  C   GLY B 219     -13.351  16.834  20.299  1.00 88.51      B    C  
ATOM   3564  O   GLY B 219     -13.728  17.198  21.416  1.00 84.99      B    O  
ATOM   3565  N   SER B 220     -12.703  17.628  19.465  1.00 89.03      B    N  
ATOM   3566  CA  SER B 220     -12.465  19.037  19.742  1.00 89.40      B    C  
ATOM   3567  C   SER B 220     -13.709  19.895  19.488  1.00 90.96      B    C  
ATOM   3568  O   SER B 220     -14.649  19.519  18.797  1.00 87.57      B    O  
ATOM   3569  CB  SER B 220     -11.255  19.537  18.942  1.00 86.80      B    C  
ATOM   3570  OG  SER B 220     -11.568  19.656  17.576  1.00 78.82      B    O  
ATOM   3571  N   SER B 221     -13.697  21.103  20.046  1.00 90.17      B    N  
ATOM   3572  CA  SER B 221     -14.731  22.104  19.800  1.00 90.70      B    C  
ATOM   3573  C   SER B 221     -14.641  22.684  18.383  1.00 91.96      B    C  
ATOM   3574  O   SER B 221     -13.613  22.629  17.714  1.00 89.66      B    O  
ATOM   3575  CB  SER B 221     -14.646  23.195  20.869  1.00 89.29      B    C  
ATOM   3576  OG  SER B 221     -13.456  23.935  20.746  1.00 85.15      B    O  
ATOM   3577  N   ASN B 222     -15.717  23.308  17.902  1.00 91.86      B    N  
ATOM   3578  CA  ASN B 222     -15.692  24.035  16.629  1.00 92.53      B    C  
ATOM   3579  C   ASN B 222     -14.659  25.164  16.634  1.00 93.66      B    C  
ATOM   3580  O   ASN B 222     -14.005  25.398  15.625  1.00 91.18      B    O  
ATOM   3581  CB  ASN B 222     -17.101  24.588  16.321  1.00 90.81      B    C  
ATOM   3582  CG  ASN B 222     -18.103  23.503  15.999  1.00 87.93      B    C  
ATOM   3583  ND2 ASN B 222     -19.369  23.819  16.074  1.00 78.96      B    N  
ATOM   3584  OD1 ASN B 222     -17.769  22.372  15.692  1.00 78.92      B    O  
ATOM   3585  N   LYS B 223     -14.483  25.809  17.785  1.00 92.94      B    N  
ATOM   3586  CA  LYS B 223     -13.462  26.836  17.988  1.00 93.19      B    C  
ATOM   3587  C   LYS B 223     -12.049  26.277  17.804  1.00 93.72      B    C  
ATOM   3588  O   LYS B 223     -11.256  26.882  17.098  1.00 91.93      B    O  
ATOM   3589  CB  LYS B 223     -13.659  27.466  19.372  1.00 91.99      B    C  
ATOM   3590  CG  LYS B 223     -12.581  28.507  19.667  1.00 86.70      B    C  
ATOM   3591  CD  LYS B 223     -12.834  29.239  20.989  1.00 84.16      B    C  
ATOM   3592  CE  LYS B 223     -11.718  30.252  21.146  1.00 75.93      B    C  
ATOM   3593  NZ  LYS B 223     -11.910  31.123  22.313  1.00 68.26      B    N1+
ATOM   3594  N   ALA B 224     -11.761  25.123  18.395  1.00 93.52      B    N  
ATOM   3595  CA  ALA B 224     -10.470  24.467  18.260  1.00 93.42      B    C  
ATOM   3596  C   ALA B 224     -10.157  24.133  16.792  1.00 94.14      B    C  
ATOM   3597  O   ALA B 224      -9.101  24.485  16.281  1.00 92.45      B    O  
ATOM   3598  CB  ALA B 224     -10.481  23.213  19.141  1.00 92.50      B    C  
ATOM   3599  N   ARG B 225     -11.130  23.566  16.073  1.00 94.77      B    N  
ATOM   3600  CA  ARG B 225     -10.993  23.265  14.639  1.00 94.54      B    C  
ATOM   3601  C   ARG B 225     -10.787  24.523  13.794  1.00 95.17      B    C  
ATOM   3602  O   ARG B 225      -9.931  24.519  12.921  1.00 93.80      B    O  
ATOM   3603  CB  ARG B 225     -12.204  22.455  14.164  1.00 93.26      B    C  
ATOM   3604  CG  ARG B 225     -12.132  21.014  14.699  1.00 88.74      B    C  
ATOM   3605  CD  ARG B 225     -13.262  20.152  14.142  1.00 86.55      B    C  
ATOM   3606  NE  ARG B 225     -14.516  20.358  14.881  1.00 79.28      B    N  
ATOM   3607  CZ  ARG B 225     -15.729  20.112  14.429  1.00 75.26      B    C  
ATOM   3608  NH1 ARG B 225     -15.940  19.735  13.210  1.00 67.86      B    N1+
ATOM   3609  NH2 ARG B 225     -16.762  20.229  15.215  1.00 68.25      B    N  
ATOM   3610  N   ALA B 226     -11.517  25.590  14.081  1.00 94.49      B    N  
ATOM   3611  CA  ALA B 226     -11.346  26.867  13.397  1.00 94.77      B    C  
ATOM   3612  C   ALA B 226      -9.936  27.438  13.593  1.00 95.23      B    C  
ATOM   3613  O   ALA B 226      -9.321  27.891  12.635  1.00 93.68      B    O  
ATOM   3614  CB  ALA B 226     -12.425  27.841  13.896  1.00 94.16      B    C  
ATOM   3615  N   GLN B 227      -9.404  27.356  14.814  1.00 95.31      B    N  
ATOM   3616  CA  GLN B 227      -8.048  27.826  15.128  1.00 95.24      B    C  
ATOM   3617  C   GLN B 227      -6.978  27.058  14.355  1.00 95.67      B    C  
ATOM   3618  O   GLN B 227      -6.074  27.675  13.812  1.00 94.20      B    O  
ATOM   3619  CB  GLN B 227      -7.809  27.734  16.641  1.00 94.69      B    C  
ATOM   3620  CG  GLN B 227      -8.600  28.809  17.410  1.00 92.67      B    C  
ATOM   3621  CD  GLN B 227      -8.449  28.686  18.922  1.00 92.14      B    C  
ATOM   3622  NE2 GLN B 227      -8.807  27.576  19.508  1.00 80.44      B    N  
ATOM   3623  OE1 GLN B 227      -8.039  29.608  19.595  1.00 82.39      B    O  
ATOM   3624  N   VAL B 228      -7.118  25.733  14.210  1.00 95.44      B    N  
ATOM   3625  CA  VAL B 228      -6.187  24.900  13.438  1.00 95.42      B    C  
ATOM   3626  C   VAL B 228      -6.146  25.325  11.969  1.00 95.65      B    C  
ATOM   3627  O   VAL B 228      -5.076  25.606  11.444  1.00 94.25      B    O  
ATOM   3628  CB  VAL B 228      -6.555  23.405  13.561  1.00 94.65      B    C  
ATOM   3629  CG1 VAL B 228      -5.745  22.512  12.617  1.00 90.51      B    C  
ATOM   3630  CG2 VAL B 228      -6.307  22.910  14.982  1.00 90.70      B    C  
ATOM   3631  N   MET B 229      -7.302  25.431  11.308  1.00 95.93      B    N  
ATOM   3632  CA  MET B 229      -7.348  25.850   9.901  1.00 96.26      B    C  
ATOM   3633  C   MET B 229      -6.842  27.285   9.716  1.00 96.47      B    C  
ATOM   3634  O   MET B 229      -6.161  27.584   8.733  1.00 95.37      B    O  
ATOM   3635  CB  MET B 229      -8.776  25.689   9.366  1.00 95.62      B    C  
ATOM   3636  CG  MET B 229      -8.912  26.128   7.898  1.00 94.47      B    C  
ATOM   3637  SD  MET B 229      -7.876  25.249   6.684  1.00 93.59      B    S  
ATOM   3638  CE  MET B 229      -8.807  23.718   6.508  1.00 87.13      B    C  
ATOM   3639  N   THR B 230      -7.141  28.170  10.643  1.00 96.06      B    N  
ATOM   3640  CA  THR B 230      -6.702  29.568  10.598  1.00 96.02      B    C  
ATOM   3641  C   THR B 230      -5.188  29.675  10.701  1.00 96.17      B    C  
ATOM   3642  O   THR B 230      -4.573  30.398   9.921  1.00 94.61      B    O  
ATOM   3643  CB  THR B 230      -7.353  30.381  11.722  1.00 95.34      B    C  
ATOM   3644  CG2 THR B 230      -6.977  31.861  11.645  1.00 87.59      B    C  
ATOM   3645  OG1 THR B 230      -8.755  30.320  11.626  1.00 87.59      B    O  
ATOM   3646  N   GLU B 231      -4.581  28.927  11.608  1.00 95.97      B    N  
ATOM   3647  CA  GLU B 231      -3.135  28.904  11.788  1.00 95.89      B    C  
ATOM   3648  C   GLU B 231      -2.422  28.385  10.534  1.00 96.37      B    C  
ATOM   3649  O   GLU B 231      -1.514  29.036  10.023  1.00 95.14      B    O  
ATOM   3650  CB  GLU B 231      -2.811  28.044  13.018  1.00 94.80      B    C  
ATOM   3651  CG  GLU B 231      -1.336  28.100  13.434  1.00 90.36      B    C  
ATOM   3652  CD  GLU B 231      -0.896  29.412  14.108  1.00 91.55      B    C  
ATOM   3653  OE1 GLU B 231       0.291  29.493  14.481  1.00 84.42      B    O  
ATOM   3654  OE2 GLU B 231      -1.722  30.331  14.283  1.00 85.28      B    O1-
ATOM   3655  N   ILE B 232      -2.896  27.264   9.970  1.00 95.94      B    N  
ATOM   3656  CA  ILE B 232      -2.319  26.677   8.751  1.00 96.08      B    C  
ATOM   3657  C   ILE B 232      -2.507  27.598   7.542  1.00 95.81      B    C  
ATOM   3658  O   ILE B 232      -1.593  27.757   6.742  1.00 94.46      B    O  
ATOM   3659  CB  ILE B 232      -2.916  25.273   8.500  1.00 95.88      B    C  
ATOM   3660  CG1 ILE B 232      -2.516  24.324   9.650  1.00 94.29      B    C  
ATOM   3661  CG2 ILE B 232      -2.431  24.706   7.155  1.00 94.33      B    C  
ATOM   3662  CD1 ILE B 232      -3.284  22.994   9.651  1.00 91.29      B    C  
ATOM   3663  N   SER B 233      -3.660  28.256   7.426  1.00 96.15      B    N  
ATOM   3664  CA  SER B 233      -3.907  29.232   6.363  1.00 95.76      B    C  
ATOM   3665  C   SER B 233      -2.946  30.420   6.469  1.00 95.78      B    C  
ATOM   3666  O   SER B 233      -2.350  30.826   5.480  1.00 94.04      B    O  
ATOM   3667  CB  SER B 233      -5.353  29.734   6.404  1.00 95.20      B    C  
ATOM   3668  OG  SER B 233      -6.264  28.665   6.295  1.00 86.77      B    O  
ATOM   3669  N   ASN B 234      -2.725  30.932   7.666  1.00 95.72      B    N  
ATOM   3670  CA  ASN B 234      -1.774  32.014   7.895  1.00 95.43      B    C  
ATOM   3671  C   ASN B 234      -0.317  31.595   7.643  1.00 95.42      B    C  
ATOM   3672  O   ASN B 234       0.455  32.403   7.129  1.00 92.91      B    O  
ATOM   3673  CB  ASN B 234      -1.958  32.562   9.309  1.00 94.89      B    C  
ATOM   3674  CG  ASN B 234      -3.180  33.457   9.449  1.00 94.73      B    C  
ATOM   3675  ND2 ASN B 234      -3.819  33.432  10.589  1.00 87.23      B    N  
ATOM   3676  OD1 ASN B 234      -3.541  34.217   8.572  1.00 87.52      B    O  
ATOM   3677  N   ALA B 235       0.038  30.332   7.943  1.00 95.19      B    N  
ATOM   3678  CA  ALA B 235       1.350  29.775   7.635  1.00 94.60      B    C  
ATOM   3679  C   ALA B 235       1.608  29.660   6.123  1.00 94.69      B    C  
ATOM   3680  O   ALA B 235       2.752  29.691   5.691  1.00 92.12      B    O  
ATOM   3681  CB  ALA B 235       1.459  28.396   8.296  1.00 94.11      B    C  
ATOM   3682  N   SER B 236       0.546  29.541   5.337  1.00 95.16      B    N  
ATOM   3683  CA  SER B 236       0.593  29.288   3.890  1.00 94.82      B    C  
ATOM   3684  C   SER B 236       0.530  30.561   3.038  1.00 94.73      B    C  
ATOM   3685  O   SER B 236       0.397  30.476   1.822  1.00 91.09      B    O  
ATOM   3686  CB  SER B 236      -0.535  28.320   3.489  1.00 93.71      B    C  
ATOM   3687  OG  SER B 236      -0.527  27.163   4.296  1.00 86.68      B    O  
ATOM   3688  N   ARG B 237       0.581  31.738   3.648  1.00 94.56      B    N  
ATOM   3689  CA  ARG B 237       0.492  33.008   2.906  1.00 94.30      B    C  
ATOM   3690  C   ARG B 237       1.753  33.248   2.078  1.00 94.34      B    C  
ATOM   3691  O   ARG B 237       2.850  33.207   2.635  1.00 91.78      B    O  
ATOM   3692  CB  ARG B 237       0.254  34.185   3.856  1.00 92.41      B    C  
ATOM   3693  CG  ARG B 237      -1.159  34.168   4.444  1.00 90.14      B    C  
ATOM   3694  CD  ARG B 237      -1.342  35.310   5.438  1.00 90.68      B    C  
ATOM   3695  NE  ARG B 237      -0.514  35.097   6.628  1.00 88.95      B    N  
ATOM   3696  CZ  ARG B 237      -0.050  36.009   7.468  1.00 91.70      B    C  
ATOM   3697  NH1 ARG B 237      -0.343  37.278   7.369  1.00 81.36      B    N1+
ATOM   3698  NH2 ARG B 237       0.720  35.650   8.443  1.00 83.36      B    N  
ATOM   3699  N   PRO B 238       1.613  33.561   0.774  1.00 94.19      B    N  
ATOM   3700  CA  PRO B 238       2.721  33.952  -0.078  1.00 93.04      B    C  
ATOM   3701  C   PRO B 238       3.155  35.406   0.197  1.00 92.79      B    C  
ATOM   3702  O   PRO B 238       2.539  36.124   0.990  1.00 88.78      B    O  
ATOM   3703  CB  PRO B 238       2.196  33.757  -1.499  1.00 91.19      B    C  
ATOM   3704  CG  PRO B 238       0.728  34.146  -1.363  1.00 90.87      B    C  
ATOM   3705  CD  PRO B 238       0.369  33.610   0.017  1.00 93.13      B    C  
ATOM   3706  N   GLY B 239       4.220  35.841  -0.477  1.00 89.59      B    N  
ATOM   3707  CA  GLY B 239       4.833  37.154  -0.276  1.00 88.67      B    C  
ATOM   3708  C   GLY B 239       3.864  38.328  -0.441  1.00 90.04      B    C  
ATOM   3709  O   GLY B 239       3.827  39.199   0.423  1.00 85.37      B    O  
ATOM   3710  N   TRP B 240       3.031  38.301  -1.480  1.00 90.59      B    N  
ATOM   3711  CA  TRP B 240       2.073  39.379  -1.741  1.00 90.67      B    C  
ATOM   3712  C   TRP B 240       1.060  39.574  -0.610  1.00 91.10      B    C  
ATOM   3713  O   TRP B 240       0.773  40.707  -0.211  1.00 87.48      B    O  
ATOM   3714  CB  TRP B 240       1.328  39.086  -3.044  1.00 89.23      B    C  
ATOM   3715  CG  TRP B 240       0.232  40.047  -3.347  1.00 90.84      B    C  
ATOM   3716  CD1 TRP B 240      -1.095  39.819  -3.202  1.00 88.41      B    C  
ATOM   3717  CD2 TRP B 240       0.355  41.438  -3.798  1.00 90.94      B    C  
ATOM   3718  CE2 TRP B 240      -0.951  41.977  -3.909  1.00 89.84      B    C  
ATOM   3719  CE3 TRP B 240       1.444  42.276  -4.120  1.00 88.31      B    C  
ATOM   3720  NE1 TRP B 240      -1.804  40.965  -3.548  1.00 87.36      B    N  
ATOM   3721  CZ2 TRP B 240      -1.170  43.314  -4.318  1.00 89.55      B    C  
ATOM   3722  CZ3 TRP B 240       1.225  43.592  -4.531  1.00 86.49      B    C  
ATOM   3723  CH2 TRP B 240      -0.075  44.112  -4.621  1.00 87.23      B    C  
ATOM   3724  N   ALA B 241       0.532  38.499  -0.078  1.00 91.31      B    N  
ATOM   3725  CA  ALA B 241      -0.421  38.579   1.023  1.00 90.60      B    C  
ATOM   3726  C   ALA B 241       0.260  38.963   2.342  1.00 91.83      B    C  
ATOM   3727  O   ALA B 241      -0.277  39.758   3.109  1.00 88.66      B    O  
ATOM   3728  CB  ALA B 241      -1.150  37.235   1.134  1.00 88.24      B    C  
ATOM   3729  N   ALA B 242       1.453  38.423   2.606  1.00 90.94      B    N  
ATOM   3730  CA  ALA B 242       2.125  38.586   3.882  1.00 89.56      B    C  
ATOM   3731  C   ALA B 242       2.838  39.939   4.026  1.00 89.76      B    C  
ATOM   3732  O   ALA B 242       2.757  40.560   5.086  1.00 85.63      B    O  
ATOM   3733  CB  ALA B 242       3.097  37.414   4.061  1.00 87.80      B    C  
ATOM   3734  N   ASN B 243       3.532  40.375   2.976  1.00 89.51      B    N  
ATOM   3735  CA  ASN B 243       4.350  41.587   3.032  1.00 88.73      B    C  
ATOM   3736  C   ASN B 243       4.422  42.295   1.670  1.00 88.74      B    C  
ATOM   3737  O   ASN B 243       5.270  42.002   0.834  1.00 82.94      B    O  
ATOM   3738  CB  ASN B 243       5.743  41.220   3.567  1.00 85.55      B    C  
ATOM   3739  CG  ASN B 243       6.605  42.442   3.823  1.00 83.38      B    C  
ATOM   3740  ND2 ASN B 243       7.783  42.246   4.364  1.00 76.13      B    N  
ATOM   3741  OD1 ASN B 243       6.243  43.570   3.552  1.00 76.07      B    O  
ATOM   3742  N   ARG B 244       3.574  43.297   1.470  1.00 88.25      B    N  
ATOM   3743  CA  ARG B 244       3.530  44.135   0.260  1.00 87.73      B    C  
ATOM   3744  C   ARG B 244       4.537  45.289   0.270  1.00 87.19      B    C  
ATOM   3745  O   ARG B 244       4.566  46.075  -0.663  1.00 81.71      B    O  
ATOM   3746  CB  ARG B 244       2.100  44.628   0.017  1.00 86.35      B    C  
ATOM   3747  CG  ARG B 244       1.148  43.468  -0.297  1.00 85.48      B    C  
ATOM   3748  CD  ARG B 244      -0.245  43.967  -0.672  1.00 86.20      B    C  
ATOM   3749  NE  ARG B 244      -0.883  44.706   0.416  1.00 85.00      B    N  
ATOM   3750  CZ  ARG B 244      -1.373  44.191   1.539  1.00 87.81      B    C  
ATOM   3751  NH1 ARG B 244      -1.434  42.906   1.756  1.00 77.13      B    N1+
ATOM   3752  NH2 ARG B 244      -1.806  44.986   2.460  1.00 81.35      B    N  
ATOM   3753  N   SER B 245       5.375  45.384   1.292  1.00 85.08      B    N  
ATOM   3754  CA  SER B 245       6.433  46.400   1.350  1.00 81.86      B    C  
ATOM   3755  C   SER B 245       7.644  46.067   0.473  1.00 80.22      B    C  
ATOM   3756  O   SER B 245       8.413  46.958   0.136  1.00 72.16      B    O  
ATOM   3757  CB  SER B 245       6.870  46.635   2.794  1.00 77.52      B    C  
ATOM   3758  OG  SER B 245       7.621  45.556   3.289  1.00 68.84      B    O  
ATOM   3759  N   LEU B 246       7.802  44.835   0.062  1.00 75.94      B    N  
ATOM   3760  CA  LEU B 246       8.947  44.361  -0.723  1.00 72.57      B    C  
ATOM   3761  C   LEU B 246       9.179  45.119  -2.048  1.00 72.47      B    C  
ATOM   3762  O   LEU B 246      10.329  45.440  -2.332  1.00 64.47      B    O  
ATOM   3763  CB  LEU B 246       8.799  42.851  -0.980  1.00 66.38      B    C  
ATOM   3764  CG  LEU B 246       8.981  41.968   0.262  1.00 61.21      B    C  
ATOM   3765  CD1 LEU B 246       8.548  40.532  -0.055  1.00 56.27      B    C  
ATOM   3766  CD2 LEU B 246      10.442  41.934   0.721  1.00 55.48      B    C  
ATOM   3767  N   PRO B 247       8.155  45.445  -2.861  1.00 69.85      B    N  
ATOM   3768  CA  PRO B 247       8.369  46.145  -4.128  1.00 66.18      B    C  
ATOM   3769  C   PRO B 247       8.606  47.662  -3.996  1.00 66.55      B    C  
ATOM   3770  O   PRO B 247       8.331  48.420  -4.915  1.00 61.49      B    O  
ATOM   3771  CB  PRO B 247       7.141  45.778  -4.972  1.00 61.30      B    C  
ATOM   3772  CG  PRO B 247       6.043  45.617  -3.942  1.00 59.43      B    C  
ATOM   3773  CD  PRO B 247       6.788  45.009  -2.754  1.00 62.59      B    C  
ATOM   3774  N   VAL B 248       9.102  48.148  -2.873  1.00 68.37      B    N  
ATOM   3775  CA  VAL B 248       9.392  49.569  -2.644  1.00 66.19      B    C  
ATOM   3776  C   VAL B 248      10.731  49.945  -3.283  1.00 67.22      B    C  
ATOM   3777  O   VAL B 248      11.778  49.464  -2.871  1.00 61.58      B    O  
ATOM   3778  CB  VAL B 248       9.367  49.899  -1.137  1.00 60.34      B    C  
ATOM   3779  CG1 VAL B 248       9.734  51.354  -0.873  1.00 54.23      B    C  
ATOM   3780  CG2 VAL B 248       7.973  49.665  -0.551  1.00 55.47      B    C  
ATOM   3781  N   ILE B 249      10.695  50.830  -4.276  1.00 69.45      B    N  
ATOM   3782  CA  ILE B 249      11.908  51.268  -4.984  1.00 67.13      B    C  
ATOM   3783  C   ILE B 249      11.970  52.798  -5.091  1.00 69.04      B    C  
ATOM   3784  O   ILE B 249      12.838  53.435  -4.490  1.00 61.97      B    O  
ATOM   3785  CB  ILE B 249      12.038  50.588  -6.376  1.00 59.33      B    C  
ATOM   3786  CG1 ILE B 249      11.884  49.047  -6.286  1.00 52.52      B    C  
ATOM   3787  CG2 ILE B 249      13.404  50.952  -6.999  1.00 50.58      B    C  
ATOM   3788  CD1 ILE B 249      11.971  48.328  -7.646  1.00 45.92      B    C  
ATOM   3789  N   MET B 250      11.087  53.407  -5.864  1.00 69.99      B    N  
ATOM   3790  CA  MET B 250      11.185  54.835  -6.165  1.00 69.87      B    C  
ATOM   3791  C   MET B 250      10.557  55.699  -5.072  1.00 73.52      B    C  
ATOM   3792  O   MET B 250       9.361  55.622  -4.832  1.00 65.59      B    O  
ATOM   3793  CB  MET B 250      10.561  55.160  -7.522  1.00 62.02      B    C  
ATOM   3794  CG  MET B 250      11.443  54.722  -8.688  1.00 55.80      B    C  
ATOM   3795  SD  MET B 250      10.995  55.558 -10.247  1.00 50.22      B    S  
ATOM   3796  CE  MET B 250      12.155  54.772 -11.378  1.00 44.30      B    C  
ATOM   3797  N   ASN B 251      11.351  56.568  -4.464  1.00 73.70      B    N  
ATOM   3798  CA  ASN B 251      10.913  57.529  -3.440  1.00 75.82      B    C  
ATOM   3799  C   ASN B 251      10.127  56.889  -2.275  1.00 79.38      B    C  
ATOM   3800  O   ASN B 251       9.254  57.532  -1.688  1.00 72.10      B    O  
ATOM   3801  CB  ASN B 251      10.174  58.701  -4.103  1.00 71.25      B    C  
ATOM   3802  CG  ASN B 251      11.029  59.509  -5.051  1.00 67.99      B    C  
ATOM   3803  ND2 ASN B 251      10.409  60.263  -5.937  1.00 59.71      B    N  
ATOM   3804  OD1 ASN B 251      12.245  59.492  -5.021  1.00 61.71      B    O  
ATOM   3805  N   GLY B 252      10.403  55.642  -1.976  1.00 81.43      B    N  
ATOM   3806  CA  GLY B 252       9.731  54.892  -0.921  1.00 82.03      B    C  
ATOM   3807  C   GLY B 252       8.355  54.337  -1.298  1.00 84.85      B    C  
ATOM   3808  O   GLY B 252       7.754  53.633  -0.487  1.00 79.38      B    O  
ATOM   3809  N   LEU B 253       7.858  54.608  -2.507  1.00 84.04      B    N  
ATOM   3810  CA  LEU B 253       6.560  54.134  -2.991  1.00 84.98      B    C  
ATOM   3811  C   LEU B 253       6.699  52.786  -3.706  1.00 86.53      B    C  
ATOM   3812  O   LEU B 253       7.620  52.620  -4.505  1.00 83.23      B    O  
ATOM   3813  CB  LEU B 253       5.938  55.232  -3.873  1.00 81.23      B    C  
ATOM   3814  CG  LEU B 253       4.504  55.598  -3.439  1.00 77.97      B    C  
ATOM   3815  CD1 LEU B 253       4.230  57.057  -3.743  1.00 72.32      B    C  
ATOM   3816  CD2 LEU B 253       3.459  54.775  -4.170  1.00 72.40      B    C  
ATOM   3817  N   PRO B 254       5.789  51.847  -3.468  1.00 85.77      B    N  
ATOM   3818  CA  PRO B 254       5.770  50.587  -4.194  1.00 85.80      B    C  
ATOM   3819  C   PRO B 254       5.544  50.796  -5.694  1.00 87.84      B    C  
ATOM   3820  O   PRO B 254       4.666  51.552  -6.108  1.00 85.71      B    O  
ATOM   3821  CB  PRO B 254       4.647  49.756  -3.572  1.00 82.24      B    C  
ATOM   3822  CG  PRO B 254       4.451  50.364  -2.197  1.00 80.87      B    C  
ATOM   3823  CD  PRO B 254       4.782  51.836  -2.424  1.00 84.29      B    C  
ATOM   3824  N   THR B 255       6.290  50.085  -6.516  1.00 85.24      B    N  
ATOM   3825  CA  THR B 255       6.228  50.215  -7.978  1.00 84.51      B    C  
ATOM   3826  C   THR B 255       4.958  49.640  -8.604  1.00 86.17      B    C  
ATOM   3827  O   THR B 255       4.705  49.886  -9.783  1.00 82.69      B    O  
ATOM   3828  CB  THR B 255       7.446  49.561  -8.642  1.00 80.97      B    C  
ATOM   3829  CG2 THR B 255       8.713  50.377  -8.389  1.00 74.68      B    C  
ATOM   3830  OG1 THR B 255       7.673  48.268  -8.125  1.00 75.04      B    O  
ATOM   3831  N   TYR B 256       4.159  48.914  -7.840  1.00 87.67      B    N  
ATOM   3832  CA  TYR B 256       2.884  48.391  -8.332  1.00 88.10      B    C  
ATOM   3833  C   TYR B 256       1.778  49.454  -8.422  1.00 89.82      B    C  
ATOM   3834  O   TYR B 256       0.742  49.181  -9.025  1.00 88.08      B    O  
ATOM   3835  CB  TYR B 256       2.448  47.180  -7.501  1.00 86.01      B    C  
ATOM   3836  CG  TYR B 256       2.324  47.424  -6.012  1.00 87.67      B    C  
ATOM   3837  CD1 TYR B 256       3.247  46.832  -5.124  1.00 84.48      B    C  
ATOM   3838  CD2 TYR B 256       1.276  48.210  -5.494  1.00 85.03      B    C  
ATOM   3839  CE1 TYR B 256       3.119  47.016  -3.743  1.00 83.00      B    C  
ATOM   3840  CE2 TYR B 256       1.144  48.402  -4.112  1.00 82.93      B    C  
ATOM   3841  CZ  TYR B 256       2.064  47.799  -3.237  1.00 84.55      B    C  
ATOM   3842  OH  TYR B 256       1.930  47.975  -1.877  1.00 82.26      B    O  
ATOM   3843  N   TYR B 257       1.969  50.657  -7.868  1.00 89.14      B    N  
ATOM   3844  CA  TYR B 257       1.064  51.785  -8.103  1.00 89.83      B    C  
ATOM   3845  C   TYR B 257       1.237  52.348  -9.512  1.00 90.09      B    C  
ATOM   3846  O   TYR B 257       2.332  52.347 -10.073  1.00 86.95      B    O  
ATOM   3847  CB  TYR B 257       1.257  52.867  -7.045  1.00 89.03      B    C  
ATOM   3848  CG  TYR B 257       0.682  52.501  -5.701  1.00 91.30      B    C  
ATOM   3849  CD1 TYR B 257      -0.709  52.512  -5.503  1.00 88.89      B    C  
ATOM   3850  CD2 TYR B 257       1.530  52.127  -4.643  1.00 89.49      B    C  
ATOM   3851  CE1 TYR B 257      -1.256  52.158  -4.254  1.00 88.26      B    C  
ATOM   3852  CE2 TYR B 257       0.993  51.772  -3.393  1.00 88.56      B    C  
ATOM   3853  CZ  TYR B 257      -0.403  51.787  -3.203  1.00 90.30      B    C  
ATOM   3854  OH  TYR B 257      -0.930  51.432  -1.990  1.00 89.18      B    O  
ATOM   3855  N   LYS B 258       0.165  52.882 -10.084  1.00 90.60      B    N  
ATOM   3856  CA  LYS B 258       0.193  53.470 -11.416  1.00 90.28      B    C  
ATOM   3857  C   LYS B 258       1.124  54.675 -11.481  1.00 90.72      B    C  
ATOM   3858  O   LYS B 258       1.138  55.508 -10.577  1.00 87.13      B    O  
ATOM   3859  CB  LYS B 258      -1.228  53.819 -11.888  1.00 87.32      B    C  
ATOM   3860  CG  LYS B 258      -1.513  53.094 -13.211  1.00 85.05      B    C  
ATOM   3861  CD  LYS B 258      -2.796  53.587 -13.865  1.00 82.36      B    C  
ATOM   3862  CE  LYS B 258      -2.982  52.804 -15.164  1.00 80.16      B    C  
ATOM   3863  NZ  LYS B 258      -4.132  53.274 -15.939  1.00 73.46      B    N1+
ATOM   3864  N   SER B 259       1.873  54.785 -12.556  1.00 90.29      B    N  
ATOM   3865  CA  SER B 259       2.847  55.870 -12.731  1.00 89.56      B    C  
ATOM   3866  C   SER B 259       2.214  57.255 -12.663  1.00 90.44      B    C  
ATOM   3867  O   SER B 259       2.801  58.153 -12.072  1.00 86.94      B    O  
ATOM   3868  CB  SER B 259       3.572  55.706 -14.064  1.00 87.24      B    C  
ATOM   3869  OG  SER B 259       2.661  55.723 -15.146  1.00 76.41      B    O  
ATOM   3870  N   ASP B 260       1.003  57.416 -13.184  1.00 90.06      B    N  
ATOM   3871  CA  ASP B 260       0.276  58.685 -13.161  1.00 90.03      B    C  
ATOM   3872  C   ASP B 260      -0.095  59.088 -11.732  1.00 91.35      B    C  
ATOM   3873  O   ASP B 260       0.083  60.250 -11.354  1.00 88.30      B    O  
ATOM   3874  CB  ASP B 260      -0.980  58.593 -14.038  1.00 88.62      B    C  
ATOM   3875  CG  ASP B 260      -0.685  58.353 -15.522  1.00 82.79      B    C  
ATOM   3876  OD1 ASP B 260       0.465  58.589 -15.954  1.00 74.53      B    O  
ATOM   3877  OD2 ASP B 260      -1.622  57.886 -16.212  1.00 74.64      B    O1-
ATOM   3878  N   PHE B 261      -0.506  58.118 -10.892  1.00 91.62      B    N  
ATOM   3879  CA  PHE B 261      -0.781  58.356  -9.472  1.00 91.59      B    C  
ATOM   3880  C   PHE B 261       0.487  58.781  -8.712  1.00 92.48      B    C  
ATOM   3881  O   PHE B 261       0.466  59.762  -7.979  1.00 90.85      B    O  
ATOM   3882  CB  PHE B 261      -1.381  57.092  -8.847  1.00 91.39      B    C  
ATOM   3883  CG  PHE B 261      -1.426  57.137  -7.336  1.00 92.93      B    C  
ATOM   3884  CD1 PHE B 261      -0.432  56.499  -6.567  1.00 90.01      B    C  
ATOM   3885  CD2 PHE B 261      -2.428  57.877  -6.679  1.00 90.73      B    C  
ATOM   3886  CE1 PHE B 261      -0.443  56.589  -5.166  1.00 90.16      B    C  
ATOM   3887  CE2 PHE B 261      -2.441  57.978  -5.281  1.00 90.10      B    C  
ATOM   3888  CZ  PHE B 261      -1.453  57.341  -4.534  1.00 91.63      B    C  
ATOM   3889  N   ILE B 262       1.594  58.071  -8.929  1.00 91.10      B    N  
ATOM   3890  CA  ILE B 262       2.874  58.392  -8.280  1.00 89.74      B    C  
ATOM   3891  C   ILE B 262       3.325  59.801  -8.674  1.00 90.24      B    C  
ATOM   3892  O   ILE B 262       3.798  60.571  -7.837  1.00 88.73      B    O  
ATOM   3893  CB  ILE B 262       3.951  57.346  -8.655  1.00 88.19      B    C  
ATOM   3894  CG1 ILE B 262       3.554  55.947  -8.126  1.00 85.96      B    C  
ATOM   3895  CG2 ILE B 262       5.331  57.745  -8.118  1.00 85.66      B    C  
ATOM   3896  CD1 ILE B 262       4.463  54.806  -8.610  1.00 79.95      B    C  
ATOM   3897  N   LYS B 263       3.154  60.136  -9.937  1.00 90.90      B    N  
ATOM   3898  CA  LYS B 263       3.551  61.421 -10.484  1.00 90.41      B    C  
ATOM   3899  C   LYS B 263       2.675  62.556  -9.953  1.00 91.12      B    C  
ATOM   3900  O   LYS B 263       3.215  63.591  -9.568  1.00 88.75      B    O  
ATOM   3901  CB  LYS B 263       3.521  61.322 -12.003  1.00 89.32      B    C  
ATOM   3902  CG  LYS B 263       4.461  62.340 -12.649  1.00 81.97      B    C  
ATOM   3903  CD  LYS B 263       4.314  62.231 -14.165  1.00 78.86      B    C  
ATOM   3904  CE  LYS B 263       5.057  63.389 -14.835  1.00 69.35      B    C  
ATOM   3905  NZ  LYS B 263       4.143  64.098 -15.745  1.00 61.30      B    N1+
ATOM   3906  N   ASP B 264       1.360  62.368  -9.883  1.00 91.27      B    N  
ATOM   3907  CA  ASP B 264       0.440  63.324  -9.271  1.00 90.82      B    C  
ATOM   3908  C   ASP B 264       0.783  63.552  -7.793  1.00 91.74      B    C  
ATOM   3909  O   ASP B 264       0.944  64.695  -7.369  1.00 89.10      B    O  
ATOM   3910  CB  ASP B 264      -1.010  62.825  -9.411  1.00 89.76      B    C  
ATOM   3911  CG  ASP B 264      -1.707  63.193 -10.729  1.00 86.71      B    C  
ATOM   3912  OD1 ASP B 264      -1.208  64.066 -11.458  1.00 79.67      B    O  
ATOM   3913  OD2 ASP B 264      -2.845  62.708 -10.939  1.00 80.19      B    O1-
ATOM   3914  N   LEU B 265       0.979  62.468  -7.021  1.00 90.88      B    N  
ATOM   3915  CA  LEU B 265       1.236  62.541  -5.582  1.00 90.42      B    C  
ATOM   3916  C   LEU B 265       2.561  63.244  -5.242  1.00 91.14      B    C  
ATOM   3917  O   LEU B 265       2.613  64.036  -4.304  1.00 88.71      B    O  
ATOM   3918  CB  LEU B 265       1.205  61.110  -5.014  1.00 89.70      B    C  
ATOM   3919  CG  LEU B 265       1.423  61.026  -3.488  1.00 90.53      B    C  
ATOM   3920  CD1 LEU B 265       0.249  61.609  -2.708  1.00 85.28      B    C  
ATOM   3921  CD2 LEU B 265       1.583  59.573  -3.064  1.00 85.57      B    C  
ATOM   3922  N   LEU B 266       3.632  62.938  -5.974  1.00 91.17      B    N  
ATOM   3923  CA  LEU B 266       4.987  63.348  -5.599  1.00 90.07      B    C  
ATOM   3924  C   LEU B 266       5.561  64.498  -6.438  1.00 90.04      B    C  
ATOM   3925  O   LEU B 266       6.644  64.990  -6.113  1.00 85.23      B    O  
ATOM   3926  CB  LEU B 266       5.928  62.127  -5.653  1.00 88.06      B    C  
ATOM   3927  CG  LEU B 266       5.556  60.957  -4.730  1.00 87.55      B    C  
ATOM   3928  CD1 LEU B 266       6.563  59.836  -4.933  1.00 82.41      B    C  
ATOM   3929  CD2 LEU B 266       5.568  61.338  -3.257  1.00 82.94      B    C  
ATOM   3930  N   LYS B 267       4.896  64.883  -7.524  1.00 90.47      B    N  
ATOM   3931  CA  LYS B 267       5.456  65.854  -8.467  1.00 89.71      B    C  
ATOM   3932  C   LYS B 267       4.458  66.871  -8.992  1.00 90.45      B    C  
ATOM   3933  O   LYS B 267       4.729  68.061  -8.887  1.00 84.36      B    O  
ATOM   3934  CB  LYS B 267       6.138  65.118  -9.630  1.00 86.78      B    C  
ATOM   3935  CG  LYS B 267       7.645  65.326  -9.619  1.00 77.81      B    C  
ATOM   3936  CD  LYS B 267       8.279  64.635 -10.809  1.00 73.10      B    C  
ATOM   3937  CE  LYS B 267       9.784  64.886 -10.801  1.00 61.77      B    C  
ATOM   3938  NZ  LYS B 267      10.455  64.225 -11.932  1.00 54.66      B    N1+
ATOM   3939  N   ASP B 268       3.372  66.412  -9.595  1.00 90.45      B    N  
ATOM   3940  CA  ASP B 268       2.528  67.313 -10.374  1.00 90.13      B    C  
ATOM   3941  C   ASP B 268       1.651  68.198  -9.468  1.00 90.45      B    C  
ATOM   3942  O   ASP B 268       1.514  69.396  -9.733  1.00 84.38      B    O  
ATOM   3943  CB  ASP B 268       1.714  66.520 -11.422  1.00 88.37      B    C  
ATOM   3944  CG  ASP B 268       2.557  65.886 -12.550  1.00 84.89      B    C  
ATOM   3945  OD1 ASP B 268       3.757  66.201 -12.714  1.00 78.77      B    O  
ATOM   3946  OD2 ASP B 268       2.030  65.070 -13.333  1.00 79.46      B    O1-
ATOM   3947  N   ILE B 269       1.120  67.696  -8.357  1.00 91.20      B    N  
ATOM   3948  CA  ILE B 269       0.335  68.482  -7.392  1.00 90.09      B    C  
ATOM   3949  C   ILE B 269       1.221  69.439  -6.576  1.00 90.31      B    C  
ATOM   3950  O   ILE B 269       0.907  70.629  -6.542  1.00 85.72      B    O  
ATOM   3951  CB  ILE B 269      -0.538  67.576  -6.494  1.00 89.39      B    C  
ATOM   3952  CG1 ILE B 269      -1.548  66.772  -7.331  1.00 86.57      B    C  
ATOM   3953  CG2 ILE B 269      -1.276  68.420  -5.443  1.00 86.15      B    C  
ATOM   3954  CD1 ILE B 269      -2.291  65.703  -6.528  1.00 81.50      B    C  
ATOM   3955  N   PRO B 270       2.326  69.000  -5.956  1.00 91.43      B    N  
ATOM   3956  CA  PRO B 270       3.171  69.912  -5.183  1.00 89.62      B    C  
ATOM   3957  C   PRO B 270       4.021  70.847  -6.045  1.00 89.52      B    C  
ATOM   3958  O   PRO B 270       4.445  71.897  -5.579  1.00 81.66      B    O  
ATOM   3959  CB  PRO B 270       4.025  69.009  -4.290  1.00 86.92      B    C  
ATOM   3960  CG  PRO B 270       4.126  67.712  -5.074  1.00 86.32      B    C  
ATOM   3961  CD  PRO B 270       2.767  67.629  -5.775  1.00 89.50      B    C  
ATOM   3962  N   GLY B 271       4.267  70.502  -7.306  1.00 88.96      B    N  
ATOM   3963  CA  GLY B 271       5.019  71.287  -8.281  1.00 87.58      B    C  
ATOM   3964  C   GLY B 271       6.522  71.357  -8.028  1.00 88.23      B    C  
ATOM   3965  O   GLY B 271       7.315  71.124  -8.942  1.00 79.41      B    O  
ATOM   3966  N   GLU B 272       6.914  71.612  -6.806  1.00 90.43      B    N  
ATOM   3967  CA  GLU B 272       8.308  71.717  -6.394  1.00 90.18      B    C  
ATOM   3968  C   GLU B 272       8.537  71.113  -4.997  1.00 90.46      B    C  
ATOM   3969  O   GLU B 272       7.592  70.766  -4.290  1.00 82.72      B    O  
ATOM   3970  CB  GLU B 272       8.782  73.188  -6.471  1.00 85.67      B    C  
ATOM   3971  CG  GLU B 272       8.008  74.168  -5.573  1.00 76.79      B    C  
ATOM   3972  CD  GLU B 272       8.475  75.632  -5.703  1.00 76.26      B    C  
ATOM   3973  OE1 GLU B 272       7.741  76.527  -5.228  1.00 67.09      B    O  
ATOM   3974  OE2 GLU B 272       9.577  75.884  -6.237  1.00 71.28      B    O1-
ATOM   3975  N   GLY B 273       9.791  70.983  -4.608  1.00 88.38      B    N  
ATOM   3976  CA  GLY B 273      10.178  70.408  -3.323  1.00 88.26      B    C  
ATOM   3977  C   GLY B 273      10.627  68.958  -3.415  1.00 89.74      B    C  
ATOM   3978  O   GLY B 273      10.914  68.420  -4.490  1.00 83.85      B    O  
ATOM   3979  N   THR B 274      10.723  68.315  -2.258  1.00 89.90      B    N  
ATOM   3980  CA  THR B 274      11.137  66.916  -2.135  1.00 89.89      B    C  
ATOM   3981  C   THR B 274      10.096  66.157  -1.344  1.00 90.66      B    C  
ATOM   3982  O   THR B 274       9.886  66.435  -0.162  1.00 86.68      B    O  
ATOM   3983  CB  THR B 274      12.513  66.781  -1.469  1.00 86.87      B    C  
ATOM   3984  CG2 THR B 274      13.106  65.393  -1.679  1.00 74.75      B    C  
ATOM   3985  OG1 THR B 274      13.432  67.698  -1.994  1.00 75.95      B    O  
ATOM   3986  N   HIS B 275       9.476  65.199  -1.995  1.00 90.79      B    N  
ATOM   3987  CA  HIS B 275       8.408  64.384  -1.424  1.00 90.07      B    C  
ATOM   3988  C   HIS B 275       8.848  62.922  -1.431  1.00 90.42      B    C  
ATOM   3989  O   HIS B 275       9.210  62.384  -2.475  1.00 87.34      B    O  
ATOM   3990  CB  HIS B 275       7.110  64.615  -2.199  1.00 88.73      B    C  
ATOM   3991  CG  HIS B 275       6.736  66.064  -2.262  1.00 89.62      B    C  
ATOM   3992  CD2 HIS B 275       7.075  66.944  -3.262  1.00 80.96      B    C  
ATOM   3993  ND1 HIS B 275       6.149  66.812  -1.264  1.00 79.38      B    N  
ATOM   3994  CE1 HIS B 275       6.134  68.094  -1.661  1.00 82.05      B    C  
ATOM   3995  NE2 HIS B 275       6.689  68.210  -2.858  1.00 83.63      B    N  
ATOM   3996  N   VAL B 276       8.850  62.301  -0.275  1.00 90.61      B    N  
ATOM   3997  CA  VAL B 276       9.326  60.925  -0.093  1.00 90.28      B    C  
ATOM   3998  C   VAL B 276       8.365  60.176   0.810  1.00 90.84      B    C  
ATOM   3999  O   VAL B 276       7.953  60.692   1.850  1.00 88.86      B    O  
ATOM   4000  CB  VAL B 276      10.756  60.890   0.492  1.00 87.86      B    C  
ATOM   4001  CG1 VAL B 276      11.310  59.466   0.528  1.00 75.72      B    C  
ATOM   4002  CG2 VAL B 276      11.748  61.732  -0.329  1.00 76.17      B    C  
ATOM   4003  N   ILE B 277       8.033  58.956   0.441  1.00 90.46      B    N  
ATOM   4004  CA  ILE B 277       7.302  58.049   1.321  1.00 90.02      B    C  
ATOM   4005  C   ILE B 277       8.298  57.265   2.167  1.00 89.61      B    C  
ATOM   4006  O   ILE B 277       9.298  56.750   1.666  1.00 86.92      B    O  
ATOM   4007  CB  ILE B 277       6.310  57.184   0.529  1.00 88.98      B    C  
ATOM   4008  CG1 ILE B 277       5.201  58.142   0.032  1.00 85.58      B    C  
ATOM   4009  CG2 ILE B 277       5.745  56.034   1.375  1.00 84.27      B    C  
ATOM   4010  CD1 ILE B 277       3.969  57.485  -0.549  1.00 76.40      B    C  
ATOM   4011  N   MET B 278       8.015  57.169   3.456  1.00 90.80      B    N  
ATOM   4012  CA  MET B 278       8.806  56.393   4.397  1.00 89.20      B    C  
ATOM   4013  C   MET B 278       7.945  55.338   5.086  1.00 88.76      B    C  
ATOM   4014  O   MET B 278       6.818  55.610   5.493  1.00 84.16      B    O  
ATOM   4015  CB  MET B 278       9.474  57.306   5.428  1.00 87.08      B    C  
ATOM   4016  CG  MET B 278      10.518  58.233   4.795  1.00 77.94      B    C  
ATOM   4017  SD  MET B 278      12.076  58.352   5.729  1.00 69.72      B    S  
ATOM   4018  CE  MET B 278      11.500  59.127   7.264  1.00 58.87      B    C  
ATOM   4019  N   GLY B 279       8.502  54.145   5.231  1.00 87.32      B    N  
ATOM   4020  CA  GLY B 279       7.876  53.064   5.984  1.00 87.22      B    C  
ATOM   4021  C   GLY B 279       6.552  52.586   5.402  1.00 88.54      B    C  
ATOM   4022  O   GLY B 279       5.653  52.263   6.163  1.00 84.34      B    O  
ATOM   4023  N   HIS B 280       6.433  52.556   4.062  1.00 88.58      B    N  
ATOM   4024  CA  HIS B 280       5.288  51.923   3.424  1.00 88.32      B    C  
ATOM   4025  C   HIS B 280       5.313  50.426   3.714  1.00 88.43      B    C  
ATOM   4026  O   HIS B 280       6.274  49.740   3.362  1.00 85.81      B    O  
ATOM   4027  CB  HIS B 280       5.277  52.189   1.923  1.00 87.74      B    C  
ATOM   4028  CG  HIS B 280       4.064  51.607   1.244  1.00 89.38      B    C  
ATOM   4029  CD2 HIS B 280       3.886  50.312   0.860  1.00 82.34      B    C  
ATOM   4030  ND1 HIS B 280       2.897  52.281   0.945  1.00 81.58      B    N  
ATOM   4031  CE1 HIS B 280       2.045  51.409   0.407  1.00 83.39      B    C  
ATOM   4032  NE2 HIS B 280       2.606  50.201   0.337  1.00 84.62      B    N  
ATOM   4033  N   GLN B 281       4.268  49.933   4.349  1.00 89.98      B    N  
ATOM   4034  CA  GLN B 281       4.103  48.534   4.709  1.00 89.61      B    C  
ATOM   4035  C   GLN B 281       2.652  48.123   4.472  1.00 90.64      B    C  
ATOM   4036  O   GLN B 281       1.739  48.953   4.493  1.00 87.82      B    O  
ATOM   4037  CB  GLN B 281       4.521  48.306   6.166  1.00 86.92      B    C  
ATOM   4038  CG  GLN B 281       6.027  48.515   6.361  1.00 81.23      B    C  
ATOM   4039  CD  GLN B 281       6.512  48.205   7.783  1.00 76.28      B    C  
ATOM   4040  NE2 GLN B 281       7.796  48.175   8.000  1.00 64.00      B    N  
ATOM   4041  OE1 GLN B 281       5.770  48.001   8.719  1.00 67.08      B    O  
ATOM   4042  N   GLY B 282       2.449  46.843   4.245  1.00 90.88      B    N  
ATOM   4043  CA  GLY B 282       1.130  46.277   4.085  1.00 90.89      B    C  
ATOM   4044  C   GLY B 282       1.159  44.772   4.280  1.00 91.56      B    C  
ATOM   4045  O   GLY B 282       2.042  44.076   3.780  1.00 88.26      B    O  
ATOM   4046  N   THR B 283       0.175  44.274   4.996  1.00 92.89      B    N  
ATOM   4047  CA  THR B 283       0.012  42.842   5.246  1.00 93.39      B    C  
ATOM   4048  C   THR B 283      -1.452  42.438   5.103  1.00 93.99      B    C  
ATOM   4049  O   THR B 283      -2.350  43.273   5.148  1.00 91.39      B    O  
ATOM   4050  CB  THR B 283       0.622  42.445   6.603  1.00 91.74      B    C  
ATOM   4051  CG2 THR B 283      -0.197  42.882   7.807  1.00 81.74      B    C  
ATOM   4052  OG1 THR B 283       0.746  41.045   6.675  1.00 81.14      B    O  
ATOM   4053  N   ALA B 284      -1.692  41.153   4.913  1.00 93.80      B    N  
ATOM   4054  CA  ALA B 284      -3.023  40.575   4.948  1.00 94.04      B    C  
ATOM   4055  C   ALA B 284      -3.011  39.288   5.777  1.00 94.37      B    C  
ATOM   4056  O   ALA B 284      -2.036  38.538   5.768  1.00 92.15      B    O  
ATOM   4057  CB  ALA B 284      -3.527  40.338   3.517  1.00 93.20      B    C  
ATOM   4058  N   LYS B 285      -4.092  39.033   6.495  1.00 94.80      B    N  
ATOM   4059  CA  LYS B 285      -4.159  37.920   7.441  1.00 94.82      B    C  
ATOM   4060  C   LYS B 285      -5.599  37.455   7.664  1.00 95.56      B    C  
ATOM   4061  O   LYS B 285      -6.535  38.251   7.641  1.00 93.48      B    O  
ATOM   4062  CB  LYS B 285      -3.487  38.381   8.755  1.00 92.39      B    C  
ATOM   4063  CG  LYS B 285      -3.354  37.275   9.790  1.00 89.50      B    C  
ATOM   4064  CD  LYS B 285      -2.522  37.742  10.984  1.00 88.72      B    C  
ATOM   4065  CE  LYS B 285      -2.514  36.662  12.062  1.00 84.59      B    C  
ATOM   4066  NZ  LYS B 285      -1.631  37.035  13.184  1.00 80.12      B    N1+
ATOM   4067  N   VAL B 286      -5.753  36.175   7.948  1.00 94.77      B    N  
ATOM   4068  CA  VAL B 286      -6.975  35.654   8.555  1.00 94.77      B    C  
ATOM   4069  C   VAL B 286      -6.859  35.831  10.070  1.00 94.61      B    C  
ATOM   4070  O   VAL B 286      -5.944  35.293  10.692  1.00 92.73      B    O  
ATOM   4071  CB  VAL B 286      -7.233  34.181   8.196  1.00 94.34      B    C  
ATOM   4072  CG1 VAL B 286      -8.633  33.777   8.637  1.00 90.36      B    C  
ATOM   4073  CG2 VAL B 286      -7.133  33.923   6.684  1.00 90.66      B    C  
ATOM   4074  N   ALA B 287      -7.740  36.613  10.661  1.00 94.30      B    N  
ATOM   4075  CA  ALA B 287      -7.625  37.053  12.046  1.00 93.60      B    C  
ATOM   4076  C   ALA B 287      -8.944  36.913  12.816  1.00 93.87      B    C  
ATOM   4077  O   ALA B 287     -10.004  36.648  12.250  1.00 90.51      B    O  
ATOM   4078  CB  ALA B 287      -7.090  38.500  12.037  1.00 91.99      B    C  
ATOM   4079  N   GLN B 288      -8.874  37.087  14.126  1.00 93.95      B    N  
ATOM   4080  CA  GLN B 288     -10.066  37.121  14.982  1.00 93.35      B    C  
ATOM   4081  C   GLN B 288     -10.812  38.454  14.872  1.00 93.67      B    C  
ATOM   4082  O   GLN B 288     -12.037  38.504  14.918  1.00 89.46      B    O  
ATOM   4083  CB  GLN B 288      -9.632  36.854  16.431  1.00 91.98      B    C  
ATOM   4084  CG  GLN B 288     -10.799  36.765  17.432  1.00 89.51      B    C  
ATOM   4085  CD  GLN B 288     -11.700  35.540  17.240  1.00 89.70      B    C  
ATOM   4086  NE2 GLN B 288     -12.746  35.418  18.018  1.00 79.74      B    N  
ATOM   4087  OE1 GLN B 288     -11.487  34.687  16.412  1.00 82.86      B    O  
ATOM   4088  N   THR B 289     -10.048  39.534  14.763  1.00 92.13      B    N  
ATOM   4089  CA  THR B 289     -10.539  40.909  14.629  1.00 91.00      B    C  
ATOM   4090  C   THR B 289      -9.556  41.695  13.765  1.00 91.14      B    C  
ATOM   4091  O   THR B 289      -8.370  41.355  13.731  1.00 87.57      B    O  
ATOM   4092  CB  THR B 289     -10.643  41.620  15.994  1.00 89.52      B    C  
ATOM   4093  CG2 THR B 289     -11.605  40.951  16.976  1.00 78.65      B    C  
ATOM   4094  OG1 THR B 289      -9.386  41.680  16.621  1.00 79.25      B    O  
ATOM   4095  N   LYS B 290     -10.008  42.778  13.153  1.00 91.42      B    N  
ATOM   4096  CA  LYS B 290      -9.121  43.641  12.345  1.00 90.87      B    C  
ATOM   4097  C   LYS B 290      -7.908  44.181  13.116  1.00 91.27      B    C  
ATOM   4098  O   LYS B 290      -6.843  44.334  12.549  1.00 87.78      B    O  
ATOM   4099  CB  LYS B 290      -9.918  44.762  11.662  1.00 88.03      B    C  
ATOM   4100  CG  LYS B 290     -10.316  45.959  12.550  1.00 84.89      B    C  
ATOM   4101  CD  LYS B 290     -10.990  47.034  11.669  1.00 83.98      B    C  
ATOM   4102  CE  LYS B 290     -11.300  48.342  12.401  1.00 77.28      B    C  
ATOM   4103  NZ  LYS B 290     -11.772  49.364  11.442  1.00 71.97      B    N1+
ATOM   4104  N   SER B 291      -8.047  44.410  14.415  1.00 90.76      B    N  
ATOM   4105  CA  SER B 291      -6.955  44.897  15.264  1.00 89.99      B    C  
ATOM   4106  C   SER B 291      -5.832  43.875  15.469  1.00 90.23      B    C  
ATOM   4107  O   SER B 291      -4.746  44.246  15.897  1.00 85.88      B    O  
ATOM   4108  CB  SER B 291      -7.504  45.325  16.628  1.00 88.59      B    C  
ATOM   4109  OG  SER B 291      -8.212  44.272  17.250  1.00 78.19      B    O  
ATOM   4110  N   ASN B 292      -6.074  42.598  15.162  1.00 91.01      B    N  
ATOM   4111  CA  ASN B 292      -5.095  41.525  15.356  1.00 89.90      B    C  
ATOM   4112  C   ASN B 292      -4.287  41.211  14.089  1.00 90.82      B    C  
ATOM   4113  O   ASN B 292      -3.610  40.188  14.041  1.00 86.88      B    O  
ATOM   4114  CB  ASN B 292      -5.813  40.286  15.913  1.00 87.24      B    C  
ATOM   4115  CG  ASN B 292      -6.375  40.464  17.319  1.00 79.36      B    C  
ATOM   4116  ND2 ASN B 292      -6.940  39.418  17.877  1.00 69.78      B    N  
ATOM   4117  OD1 ASN B 292      -6.343  41.508  17.928  1.00 68.73      B    O  
ATOM   4118  N   ILE B 293      -4.353  42.061  13.058  1.00 91.67      B    N  
ATOM   4119  CA  ILE B 293      -3.681  41.841  11.780  1.00 91.61      B    C  
ATOM   4120  C   ILE B 293      -2.161  41.659  11.943  1.00 91.74      B    C  
ATOM   4121  O   ILE B 293      -1.599  40.713  11.387  1.00 87.64      B    O  
ATOM   4122  CB  ILE B 293      -4.047  42.944  10.776  1.00 90.20      B    C  
ATOM   4123  CG1 ILE B 293      -3.504  42.586   9.384  1.00 85.66      B    C  
ATOM   4124  CG2 ILE B 293      -3.592  44.344  11.230  1.00 85.57      B    C  
ATOM   4125  CD1 ILE B 293      -4.046  43.483   8.274  1.00 82.87      B    C  
ATOM   4126  N   HIS B 294      -1.533  42.462  12.787  1.00 92.21      B    N  
ATOM   4127  CA  HIS B 294      -0.106  42.368  13.100  1.00 90.95      B    C  
ATOM   4128  C   HIS B 294       0.197  41.477  14.309  1.00 90.61      B    C  
ATOM   4129  O   HIS B 294       1.307  41.463  14.835  1.00 84.75      B    O  
ATOM   4130  CB  HIS B 294       0.464  43.778  13.308  1.00 89.61      B    C  
ATOM   4131  CG  HIS B 294       0.177  44.704  12.161  1.00 89.53      B    C  
ATOM   4132  CD2 HIS B 294      -0.628  45.812  12.203  1.00 80.06      B    C  
ATOM   4133  ND1 HIS B 294       0.620  44.564  10.861  1.00 79.98      B    N  
ATOM   4134  CE1 HIS B 294       0.090  45.570  10.150  1.00 81.02      B    C  
ATOM   4135  NE2 HIS B 294      -0.668  46.343  10.929  1.00 83.06      B    N  
ATOM   4136  N   GLY B 295      -0.794  40.755  14.796  1.00 90.12      B    N  
ATOM   4137  CA  GLY B 295      -0.639  39.886  15.956  1.00 89.61      B    C  
ATOM   4138  C   GLY B 295       0.254  38.668  15.670  1.00 91.04      B    C  
ATOM   4139  O   GLY B 295       0.415  38.267  14.519  1.00 87.80      B    O  
ATOM   4140  N   PRO B 296       0.809  38.038  16.715  1.00 90.75      B    N  
ATOM   4141  CA  PRO B 296       1.637  36.852  16.562  1.00 90.55      B    C  
ATOM   4142  C   PRO B 296       0.818  35.642  16.074  1.00 91.21      B    C  
ATOM   4143  O   PRO B 296      -0.406  35.586  16.211  1.00 86.57      B    O  
ATOM   4144  CB  PRO B 296       2.259  36.618  17.944  1.00 88.32      B    C  
ATOM   4145  CG  PRO B 296       1.209  37.179  18.896  1.00 87.44      B    C  
ATOM   4146  CD  PRO B 296       0.635  38.364  18.124  1.00 90.01      B    C  
ATOM   4147  N   GLY B 297       1.521  34.662  15.538  1.00 90.48      B    N  
ATOM   4148  CA  GLY B 297       1.010  33.306  15.372  1.00 90.54      B    C  
ATOM   4149  C   GLY B 297       1.251  32.455  16.620  1.00 91.86      B    C  
ATOM   4150  O   GLY B 297       1.815  32.934  17.609  1.00 87.66      B    O  
ATOM   4151  N   GLN B 298       0.866  31.190  16.556  1.00 91.18      B    N  
ATOM   4152  CA  GLN B 298       1.075  30.222  17.644  1.00 91.52      B    C  
ATOM   4153  C   GLN B 298       0.415  30.622  18.981  1.00 92.25      B    C  
ATOM   4154  O   GLN B 298       0.875  30.231  20.056  1.00 87.50      B    O  
ATOM   4155  CB  GLN B 298       2.568  29.887  17.802  1.00 89.73      B    C  
ATOM   4156  CG  GLN B 298       3.234  29.437  16.497  1.00 88.95      B    C  
ATOM   4157  CD  GLN B 298       4.690  29.016  16.691  1.00 87.63      B    C  
ATOM   4158  NE2 GLN B 298       5.284  28.418  15.680  1.00 79.43      B    N  
ATOM   4159  OE1 GLN B 298       5.322  29.182  17.711  1.00 80.32      B    O  
ATOM   4160  N   VAL B 299      -0.663  31.404  18.914  1.00 92.21      B    N  
ATOM   4161  CA  VAL B 299      -1.400  31.860  20.087  1.00 91.51      B    C  
ATOM   4162  C   VAL B 299      -2.884  31.509  19.978  1.00 92.04      B    C  
ATOM   4163  O   VAL B 299      -3.455  31.487  18.886  1.00 87.66      B    O  
ATOM   4164  CB  VAL B 299      -1.221  33.362  20.356  1.00 88.84      B    C  
ATOM   4165  CG1 VAL B 299       0.225  33.685  20.736  1.00 80.47      B    C  
ATOM   4166  CG2 VAL B 299      -1.639  34.246  19.186  1.00 80.75      B    C  
ATOM   4167  N   THR B 300      -3.515  31.270  21.115  1.00 91.93      B    N  
ATOM   4168  CA  THR B 300      -4.945  30.999  21.178  1.00 91.35      B    C  
ATOM   4169  C   THR B 300      -5.792  32.215  20.805  1.00 91.20      B    C  
ATOM   4170  O   THR B 300      -5.371  33.363  20.956  1.00 84.82      B    O  
ATOM   4171  CB  THR B 300      -5.346  30.445  22.555  1.00 88.78      B    C  
ATOM   4172  CG2 THR B 300      -5.255  31.472  23.694  1.00 80.32      B    C  
ATOM   4173  OG1 THR B 300      -6.671  29.971  22.522  1.00 80.91      B    O  
ATOM   4174  N   GLY B 301      -7.025  31.952  20.373  1.00 90.43      B    N  
ATOM   4175  CA  GLY B 301      -8.054  32.972  20.180  1.00 90.28      B    C  
ATOM   4176  C   GLY B 301      -8.223  33.465  18.751  1.00 92.05      B    C  
ATOM   4177  O   GLY B 301      -9.106  34.289  18.532  1.00 86.05      B    O  
ATOM   4178  N   ASN B 302      -7.465  32.964  17.781  1.00 91.66      B    N  
ATOM   4179  CA  ASN B 302      -7.676  33.285  16.372  1.00 92.78      B    C  
ATOM   4180  C   ASN B 302      -8.539  32.209  15.686  1.00 93.12      B    C  
ATOM   4181  O   ASN B 302      -8.029  31.241  15.141  1.00 89.69      B    O  
ATOM   4182  CB  ASN B 302      -6.332  33.527  15.678  1.00 91.16      B    C  
ATOM   4183  CG  ASN B 302      -6.518  34.069  14.270  1.00 91.72      B    C  
ATOM   4184  ND2 ASN B 302      -5.449  34.244  13.537  1.00 86.62      B    N  
ATOM   4185  OD1 ASN B 302      -7.608  34.374  13.824  1.00 87.96      B    O  
ATOM   4186  N   GLU B 303      -9.845  32.412  15.709  1.00 92.93      B    N  
ATOM   4187  CA  GLU B 303     -10.827  31.499  15.103  1.00 92.43      B    C  
ATOM   4188  C   GLU B 303     -11.043  31.759  13.597  1.00 92.95      B    C  
ATOM   4189  O   GLU B 303     -11.887  31.106  12.982  1.00 88.69      B    O  
ATOM   4190  CB  GLU B 303     -12.172  31.632  15.846  1.00 90.70      B    C  
ATOM   4191  CG  GLU B 303     -12.123  31.264  17.333  1.00 86.60      B    C  
ATOM   4192  CD  GLU B 303     -13.425  31.678  18.045  1.00 85.69      B    C  
ATOM   4193  OE1 GLU B 303     -13.352  32.447  19.029  1.00 77.62      B    O  
ATOM   4194  OE2 GLU B 303     -14.522  31.314  17.590  1.00 79.25      B    O1-
ATOM   4195  N   GLY B 304     -10.348  32.718  12.998  1.00 92.18      B    N  
ATOM   4196  CA  GLY B 304     -10.530  33.070  11.590  1.00 92.78      B    C  
ATOM   4197  C   GLY B 304     -11.909  33.655  11.285  1.00 93.95      B    C  
ATOM   4198  O   GLY B 304     -12.597  33.190  10.383  1.00 89.84      B    O  
ATOM   4199  N   LYS B 305     -12.342  34.674  12.060  1.00 93.73      B    N  
ATOM   4200  CA  LYS B 305     -13.645  35.331  11.852  1.00 93.60      B    C  
ATOM   4201  C   LYS B 305     -13.607  36.437  10.805  1.00 94.21      B    C  
ATOM   4202  O   LYS B 305     -14.656  36.767  10.253  1.00 90.19      B    O  
ATOM   4203  CB  LYS B 305     -14.195  35.881  13.170  1.00 92.32      B    C  
ATOM   4204  CG  LYS B 305     -14.590  34.722  14.091  1.00 89.34      B    C  
ATOM   4205  CD  LYS B 305     -15.438  35.207  15.262  1.00 81.70      B    C  
ATOM   4206  CE  LYS B 305     -15.791  33.952  16.059  1.00 75.21      B    C  
ATOM   4207  NZ  LYS B 305     -16.511  34.227  17.307  1.00 64.92      B    N1+
ATOM   4208  N   VAL B 306     -12.450  36.973  10.542  1.00 94.54      B    N  
ATOM   4209  CA  VAL B 306     -12.257  38.060   9.584  1.00 94.60      B    C  
ATOM   4210  C   VAL B 306     -11.066  37.756   8.681  1.00 94.91      B    C  
ATOM   4211  O   VAL B 306     -10.079  37.173   9.126  1.00 92.51      B    O  
ATOM   4212  CB  VAL B 306     -12.113  39.433  10.271  1.00 93.26      B    C  
ATOM   4213  CG1 VAL B 306     -13.263  39.692  11.258  1.00 86.39      B    C  
ATOM   4214  CG2 VAL B 306     -10.811  39.628  11.027  1.00 86.88      B    C  
ATOM   4215  N   VAL B 307     -11.163  38.184   7.426  1.00 94.91      B    N  
ATOM   4216  CA  VAL B 307      -9.985  38.379   6.580  1.00 95.10      B    C  
ATOM   4217  C   VAL B 307      -9.737  39.871   6.509  1.00 95.11      B    C  
ATOM   4218  O   VAL B 307     -10.664  40.630   6.224  1.00 93.36      B    O  
ATOM   4219  CB  VAL B 307     -10.156  37.775   5.183  1.00 94.56      B    C  
ATOM   4220  CG1 VAL B 307      -8.885  37.953   4.346  1.00 89.87      B    C  
ATOM   4221  CG2 VAL B 307     -10.447  36.277   5.256  1.00 90.34      B    C  
ATOM   4222  N   VAL B 308      -8.530  40.298   6.791  1.00 94.81      B    N  
ATOM   4223  CA  VAL B 308      -8.184  41.711   6.833  1.00 94.85      B    C  
ATOM   4224  C   VAL B 308      -6.847  41.948   6.146  1.00 94.76      B    C  
ATOM   4225  O   VAL B 308      -5.910  41.162   6.300  1.00 92.78      B    O  
ATOM   4226  CB  VAL B 308      -8.239  42.243   8.277  1.00 93.40      B    C  
ATOM   4227  CG1 VAL B 308      -7.255  41.573   9.231  1.00 85.04      B    C  
ATOM   4228  CG2 VAL B 308      -8.052  43.755   8.331  1.00 85.93      B    C  
ATOM   4229  N   ALA B 309      -6.772  43.026   5.388  1.00 94.73      B    N  
ATOM   4230  CA  ALA B 309      -5.542  43.562   4.841  1.00 94.40      B    C  
ATOM   4231  C   ALA B 309      -5.422  45.039   5.211  1.00 94.47      B    C  
ATOM   4232  O   ALA B 309      -6.429  45.744   5.314  1.00 92.02      B    O  
ATOM   4233  CB  ALA B 309      -5.512  43.355   3.331  1.00 93.41      B    C  
ATOM   4234  N   ASP B 310      -4.200  45.489   5.390  1.00 93.81      B    N  
ATOM   4235  CA  ASP B 310      -3.898  46.895   5.581  1.00 93.27      B    C  
ATOM   4236  C   ASP B 310      -2.743  47.337   4.682  1.00 93.57      B    C  
ATOM   4237  O   ASP B 310      -2.001  46.540   4.108  1.00 90.14      B    O  
ATOM   4238  CB  ASP B 310      -3.688  47.228   7.065  1.00 89.92      B    C  
ATOM   4239  CG  ASP B 310      -2.326  46.853   7.644  1.00 87.02      B    C  
ATOM   4240  OD1 ASP B 310      -1.645  45.962   7.115  1.00 78.39      B    O  
ATOM   4241  OD2 ASP B 310      -1.966  47.467   8.663  1.00 81.10      B    O1-
ATOM   4242  N   GLU B 311      -2.649  48.645   4.530  1.00 93.15      B    N  
ATOM   4243  CA  GLU B 311      -1.573  49.335   3.840  1.00 92.68      B    C  
ATOM   4244  C   GLU B 311      -1.389  50.666   4.559  1.00 93.29      B    C  
ATOM   4245  O   GLU B 311      -2.353  51.428   4.717  1.00 90.85      B    O  
ATOM   4246  CB  GLU B 311      -1.954  49.575   2.383  1.00 90.44      B    C  
ATOM   4247  CG  GLU B 311      -0.747  49.601   1.430  1.00 84.08      B    C  
ATOM   4248  CD  GLU B 311      -0.510  48.255   0.717  1.00 84.97      B    C  
ATOM   4249  OE1 GLU B 311       0.391  48.180  -0.126  1.00 77.45      B    O  
ATOM   4250  OE2 GLU B 311      -1.241  47.281   0.985  1.00 77.86      B    O1-
ATOM   4251  N   HIS B 312      -0.197  50.952   5.020  1.00 92.48      B    N  
ATOM   4252  CA  HIS B 312       0.059  52.163   5.781  1.00 91.79      B    C  
ATOM   4253  C   HIS B 312       1.470  52.688   5.560  1.00 91.68      B    C  
ATOM   4254  O   HIS B 312       2.379  51.973   5.144  1.00 87.74      B    O  
ATOM   4255  CB  HIS B 312      -0.262  51.931   7.265  1.00 89.34      B    C  
ATOM   4256  CG  HIS B 312       0.515  50.808   7.889  1.00 87.71      B    C  
ATOM   4257  CD2 HIS B 312       1.683  50.924   8.595  1.00 76.75      B    C  
ATOM   4258  ND1 HIS B 312       0.188  49.468   7.866  1.00 77.41      B    N  
ATOM   4259  CE1 HIS B 312       1.141  48.795   8.535  1.00 77.75      B    C  
ATOM   4260  NE2 HIS B 312       2.061  49.646   8.995  1.00 80.76      B    N  
ATOM   4261  N   GLY B 313       1.640  53.959   5.804  1.00 91.95      B    N  
ATOM   4262  CA  GLY B 313       2.919  54.617   5.616  1.00 91.98      B    C  
ATOM   4263  C   GLY B 313       2.870  56.096   5.979  1.00 93.17      B    C  
ATOM   4264  O   GLY B 313       1.872  56.624   6.486  1.00 91.20      B    O  
ATOM   4265  N   THR B 314       3.975  56.768   5.716  1.00 92.29      B    N  
ATOM   4266  CA  THR B 314       4.147  58.184   6.031  1.00 92.15      B    C  
ATOM   4267  C   THR B 314       4.705  58.919   4.814  1.00 92.21      B    C  
ATOM   4268  O   THR B 314       5.761  58.557   4.297  1.00 89.95      B    O  
ATOM   4269  CB  THR B 314       5.074  58.368   7.240  1.00 91.29      B    C  
ATOM   4270  CG2 THR B 314       5.083  59.797   7.745  1.00 78.72      B    C  
ATOM   4271  OG1 THR B 314       4.648  57.568   8.315  1.00 78.80      B    O  
ATOM   4272  N   LEU B 315       4.015  59.957   4.389  1.00 92.27      B    N  
ATOM   4273  CA  LEU B 315       4.502  60.898   3.392  1.00 92.00      B    C  
ATOM   4274  C   LEU B 315       5.234  62.043   4.107  1.00 92.10      B    C  
ATOM   4275  O   LEU B 315       4.633  62.763   4.902  1.00 90.10      B    O  
ATOM   4276  CB  LEU B 315       3.308  61.390   2.561  1.00 91.09      B    C  
ATOM   4277  CG  LEU B 315       3.687  62.421   1.478  1.00 90.87      B    C  
ATOM   4278  CD1 LEU B 315       4.546  61.816   0.378  1.00 83.81      B    C  
ATOM   4279  CD2 LEU B 315       2.419  62.970   0.825  1.00 84.16      B    C  
ATOM   4280  N   MET B 316       6.508  62.237   3.792  1.00 93.37      B    N  
ATOM   4281  CA  MET B 316       7.287  63.406   4.192  1.00 92.14      B    C  
ATOM   4282  C   MET B 316       7.404  64.368   3.011  1.00 92.53      B    C  
ATOM   4283  O   MET B 316       7.856  63.984   1.935  1.00 90.43      B    O  
ATOM   4284  CB  MET B 316       8.673  62.991   4.695  1.00 90.34      B    C  
ATOM   4285  CG  MET B 316       8.589  62.351   6.087  1.00 78.98      B    C  
ATOM   4286  SD  MET B 316      10.209  62.200   6.889  1.00 71.03      B    S  
ATOM   4287  CE  MET B 316       9.681  61.855   8.587  1.00 60.24      B    C  
ATOM   4288  N   SER B 317       7.029  65.607   3.235  1.00 91.40      B    N  
ATOM   4289  CA  SER B 317       7.085  66.668   2.232  1.00 90.91      B    C  
ATOM   4290  C   SER B 317       7.927  67.820   2.742  1.00 91.22      B    C  
ATOM   4291  O   SER B 317       7.635  68.401   3.785  1.00 87.65      B    O  
ATOM   4292  CB  SER B 317       5.670  67.144   1.885  1.00 88.57      B    C  
ATOM   4293  OG  SER B 317       4.908  66.085   1.350  1.00 77.88      B    O  
ATOM   4294  N   GLN B 318       8.946  68.175   1.986  1.00 91.11      B    N  
ATOM   4295  CA  GLN B 318       9.660  69.433   2.130  1.00 90.17      B    C  
ATOM   4296  C   GLN B 318       9.282  70.321   0.952  1.00 90.22      B    C  
ATOM   4297  O   GLN B 318       9.504  69.944  -0.198  1.00 86.26      B    O  
ATOM   4298  CB  GLN B 318      11.161  69.173   2.209  1.00 88.46      B    C  
ATOM   4299  CG  GLN B 318      11.921  70.486   2.469  1.00 80.40      B    C  
ATOM   4300  CD  GLN B 318      13.437  70.328   2.461  1.00 74.70      B    C  
ATOM   4301  NE2 GLN B 318      14.158  71.409   2.684  1.00 62.79      B    N  
ATOM   4302  OE1 GLN B 318      14.010  69.279   2.234  1.00 65.33      B    O  
ATOM   4303  N   TRP B 319       8.730  71.469   1.244  1.00 89.66      B    N  
ATOM   4304  CA  TRP B 319       8.300  72.407   0.233  1.00 89.38      B    C  
ATOM   4305  C   TRP B 319       8.645  73.827   0.660  1.00 88.82      B    C  
ATOM   4306  O   TRP B 319       8.188  74.291   1.708  1.00 82.76      B    O  
ATOM   4307  CB  TRP B 319       6.815  72.229  -0.019  1.00 88.19      B    C  
ATOM   4308  CG  TRP B 319       6.255  73.038  -1.145  1.00 88.75      B    C  
ATOM   4309  CD1 TRP B 319       6.195  72.662  -2.431  1.00 83.23      B    C  
ATOM   4310  CD2 TRP B 319       5.617  74.341  -1.062  1.00 87.96      B    C  
ATOM   4311  CE2 TRP B 319       5.146  74.665  -2.366  1.00 87.40      B    C  
ATOM   4312  CE3 TRP B 319       5.359  75.247  -0.020  1.00 85.72      B    C  
ATOM   4313  NE1 TRP B 319       5.529  73.632  -3.174  1.00 83.90      B    N  
ATOM   4314  CZ2 TRP B 319       4.408  75.845  -2.619  1.00 87.75      B    C  
ATOM   4315  CZ3 TRP B 319       4.636  76.432  -0.271  1.00 83.84      B    C  
ATOM   4316  CH2 TRP B 319       4.161  76.711  -1.556  1.00 84.86      B    C  
ATOM   4317  N   ARG B 320       9.465  74.520  -0.128  1.00 88.95      B    N  
ATOM   4318  CA  ARG B 320      10.013  75.856   0.151  1.00 87.87      B    C  
ATOM   4319  C   ARG B 320      10.629  75.924   1.560  1.00 87.52      B    C  
ATOM   4320  O   ARG B 320      11.651  75.277   1.796  1.00 78.96      B    O  
ATOM   4321  CB  ARG B 320       8.954  76.943  -0.132  1.00 84.96      B    C  
ATOM   4322  CG  ARG B 320       8.426  76.905  -1.576  1.00 82.70      B    C  
ATOM   4323  CD  ARG B 320       7.437  78.048  -1.794  1.00 80.87      B    C  
ATOM   4324  NE  ARG B 320       6.863  77.987  -3.141  1.00 78.75      B    N  
ATOM   4325  CZ  ARG B 320       5.895  78.745  -3.604  1.00 74.69      B    C  
ATOM   4326  NH1 ARG B 320       5.390  79.745  -2.929  1.00 70.00      B    N1+
ATOM   4327  NH2 ARG B 320       5.397  78.518  -4.767  1.00 69.40      B    N  
ATOM   4328  N   HIS B 321      10.056  76.665   2.465  1.00 87.97      B    N  
ATOM   4329  CA  HIS B 321      10.547  76.857   3.833  1.00 86.18      B    C  
ATOM   4330  C   HIS B 321       9.814  75.985   4.861  1.00 86.80      B    C  
ATOM   4331  O   HIS B 321      10.116  76.045   6.053  1.00 80.87      B    O  
ATOM   4332  CB  HIS B 321      10.437  78.337   4.202  1.00 83.17      B    C  
ATOM   4333  CG  HIS B 321      10.829  79.273   3.102  1.00 80.27      B    C  
ATOM   4334  CD2 HIS B 321      12.089  79.686   2.744  1.00 68.93      B    C  
ATOM   4335  ND1 HIS B 321       9.966  79.850   2.200  1.00 70.00      B    N  
ATOM   4336  CE1 HIS B 321      10.694  80.597   1.339  1.00 66.06      B    C  
ATOM   4337  NE2 HIS B 321      11.976  80.511   1.638  1.00 67.47      B    N  
ATOM   4338  N   GLY B 322       8.857  75.195   4.406  1.00 87.77      B    N  
ATOM   4339  CA  GLY B 322       8.041  74.329   5.246  1.00 87.21      B    C  
ATOM   4340  C   GLY B 322       8.470  72.867   5.194  1.00 89.16      B    C  
ATOM   4341  O   GLY B 322       9.047  72.379   4.220  1.00 85.61      B    O  
ATOM   4342  N   PHE B 323       8.114  72.157   6.259  1.00 91.61      B    N  
ATOM   4343  CA  PHE B 323       8.240  70.705   6.334  1.00 91.84      B    C  
ATOM   4344  C   PHE B 323       6.948  70.114   6.886  1.00 92.70      B    C  
ATOM   4345  O   PHE B 323       6.461  70.545   7.934  1.00 88.92      B    O  
ATOM   4346  CB  PHE B 323       9.458  70.336   7.191  1.00 88.12      B    C  
ATOM   4347  CG  PHE B 323       9.836  68.876   7.069  1.00 80.57      B    C  
ATOM   4348  CD1 PHE B 323       9.270  67.916   7.917  1.00 70.46      B    C  
ATOM   4349  CD2 PHE B 323      10.752  68.478   6.078  1.00 68.39      B    C  
ATOM   4350  CE1 PHE B 323       9.621  66.557   7.785  1.00 59.35      B    C  
ATOM   4351  CE2 PHE B 323      11.109  67.124   5.945  1.00 58.56      B    C  
ATOM   4352  CZ  PHE B 323      10.553  66.159   6.798  1.00 58.18      B    C  
ATOM   4353  N   GLY B 324       6.386  69.179   6.183  1.00 91.06      B    N  
ATOM   4354  CA  GLY B 324       5.130  68.540   6.555  1.00 90.80      B    C  
ATOM   4355  C   GLY B 324       5.243  67.026   6.569  1.00 92.05      B    C  
ATOM   4356  O   GLY B 324       6.003  66.434   5.806  1.00 88.97      B    O  
ATOM   4357  N   VAL B 325       4.465  66.406   7.436  1.00 93.16      B    N  
ATOM   4358  CA  VAL B 325       4.352  64.952   7.531  1.00 93.51      B    C  
ATOM   4359  C   VAL B 325       2.876  64.584   7.561  1.00 93.70      B    C  
ATOM   4360  O   VAL B 325       2.116  65.122   8.369  1.00 90.15      B    O  
ATOM   4361  CB  VAL B 325       5.086  64.390   8.757  1.00 90.99      B    C  
ATOM   4362  CG1 VAL B 325       5.026  62.871   8.807  1.00 78.83      B    C  
ATOM   4363  CG2 VAL B 325       6.572  64.781   8.746  1.00 79.22      B    C  
ATOM   4364  N   GLY B 326       2.486  63.667   6.685  1.00 92.96      B    N  
ATOM   4365  CA  GLY B 326       1.151  63.086   6.673  1.00 92.63      B    C  
ATOM   4366  C   GLY B 326       1.238  61.564   6.744  1.00 93.69      B    C  
ATOM   4367  O   GLY B 326       2.048  60.957   6.069  1.00 90.51      B    O  
ATOM   4368  N   THR B 327       0.396  60.965   7.559  1.00 94.01      B    N  
ATOM   4369  CA  THR B 327       0.256  59.505   7.596  1.00 94.16      B    C  
ATOM   4370  C   THR B 327      -0.949  59.074   6.769  1.00 93.92      B    C  
ATOM   4371  O   THR B 327      -1.970  59.769   6.769  1.00 90.42      B    O  
ATOM   4372  CB  THR B 327       0.117  58.979   9.031  1.00 92.66      B    C  
ATOM   4373  CG2 THR B 327       1.391  59.208   9.838  1.00 81.23      B    C  
ATOM   4374  OG1 THR B 327      -0.933  59.642   9.703  1.00 81.23      B    O  
ATOM   4375  N   TYR B 328      -0.840  57.929   6.122  1.00 93.84      B    N  
ATOM   4376  CA  TYR B 328      -1.959  57.295   5.437  1.00 93.68      B    C  
ATOM   4377  C   TYR B 328      -2.163  55.872   5.945  1.00 93.80      B    C  
ATOM   4378  O   TYR B 328      -1.216  55.214   6.386  1.00 91.28      B    O  
ATOM   4379  CB  TYR B 328      -1.762  57.331   3.919  1.00 91.94      B    C  
ATOM   4380  CG  TYR B 328      -0.549  56.568   3.427  1.00 93.17      B    C  
ATOM   4381  CD1 TYR B 328       0.678  57.243   3.244  1.00 89.79      B    C  
ATOM   4382  CD2 TYR B 328      -0.621  55.195   3.142  1.00 90.16      B    C  
ATOM   4383  CE1 TYR B 328       1.802  56.546   2.788  1.00 88.85      B    C  
ATOM   4384  CE2 TYR B 328       0.495  54.487   2.689  1.00 88.82      B    C  
ATOM   4385  CZ  TYR B 328       1.711  55.163   2.509  1.00 90.14      B    C  
ATOM   4386  OH  TYR B 328       2.806  54.481   2.056  1.00 88.95      B    O  
ATOM   4387  N   LYS B 329      -3.401  55.419   5.884  1.00 93.54      B    N  
ATOM   4388  CA  LYS B 329      -3.777  54.072   6.291  1.00 93.44      B    C  
ATOM   4389  C   LYS B 329      -5.013  53.621   5.528  1.00 93.46      B    C  
ATOM   4390  O   LYS B 329      -6.044  54.280   5.576  1.00 89.72      B    O  
ATOM   4391  CB  LYS B 329      -4.006  54.057   7.806  1.00 91.13      B    C  
ATOM   4392  CG  LYS B 329      -4.296  52.641   8.312  1.00 85.04      B    C  
ATOM   4393  CD  LYS B 329      -4.478  52.641   9.821  1.00 81.59      B    C  
ATOM   4394  CE  LYS B 329      -4.758  51.211  10.255  1.00 70.51      B    C  
ATOM   4395  NZ  LYS B 329      -5.031  51.115  11.704  1.00 62.94      B    N1+
ATOM   4396  N   ALA B 330      -4.913  52.472   4.885  1.00 93.82      B    N  
ATOM   4397  CA  ALA B 330      -6.054  51.744   4.356  1.00 93.40      B    C  
ATOM   4398  C   ALA B 330      -6.224  50.439   5.124  1.00 93.73      B    C  
ATOM   4399  O   ALA B 330      -5.244  49.789   5.475  1.00 90.91      B    O  
ATOM   4400  CB  ALA B 330      -5.855  51.510   2.859  1.00 92.12      B    C  
ATOM   4401  N   VAL B 331      -7.466  50.059   5.403  1.00 93.75      B    N  
ATOM   4402  CA  VAL B 331      -7.810  48.773   6.002  1.00 93.68      B    C  
ATOM   4403  C   VAL B 331      -9.047  48.239   5.291  1.00 93.50      B    C  
ATOM   4404  O   VAL B 331     -10.070  48.915   5.252  1.00 90.48      B    O  
ATOM   4405  CB  VAL B 331      -8.084  48.872   7.514  1.00 92.50      B    C  
ATOM   4406  CG1 VAL B 331      -8.363  47.499   8.130  1.00 85.99      B    C  
ATOM   4407  CG2 VAL B 331      -6.899  49.470   8.282  1.00 86.89      B    C  
ATOM   4408  N   VAL B 332      -8.962  47.030   4.770  1.00 94.24      B    N  
ATOM   4409  CA  VAL B 332     -10.093  46.323   4.163  1.00 94.19      B    C  
ATOM   4410  C   VAL B 332     -10.325  45.049   4.958  1.00 94.25      B    C  
ATOM   4411  O   VAL B 332      -9.438  44.209   5.064  1.00 92.13      B    O  
ATOM   4412  CB  VAL B 332      -9.843  46.018   2.676  1.00 93.05      B    C  
ATOM   4413  CG1 VAL B 332     -11.085  45.393   2.033  1.00 88.06      B    C  
ATOM   4414  CG2 VAL B 332      -9.500  47.293   1.898  1.00 88.99      B    C  
ATOM   4415  N   GLU B 333     -11.507  44.911   5.537  1.00 93.93      B    N  
ATOM   4416  CA  GLU B 333     -11.899  43.773   6.370  1.00 93.55      B    C  
ATOM   4417  C   GLU B 333     -13.189  43.163   5.834  1.00 93.48      B    C  
ATOM   4418  O   GLU B 333     -14.210  43.847   5.752  1.00 90.84      B    O  
ATOM   4419  CB  GLU B 333     -12.079  44.264   7.820  1.00 91.72      B    C  
ATOM   4420  CG  GLU B 333     -12.580  43.182   8.792  1.00 87.55      B    C  
ATOM   4421  CD  GLU B 333     -13.131  43.747  10.114  1.00 86.91      B    C  
ATOM   4422  OE1 GLU B 333     -13.493  42.936  11.006  1.00 78.05      B    O  
ATOM   4423  OE2 GLU B 333     -13.243  44.981  10.270  1.00 79.79      B    O1-
ATOM   4424  N   SER B 334     -13.159  41.883   5.533  1.00 93.99      B    N  
ATOM   4425  CA  SER B 334     -14.356  41.101   5.240  1.00 93.42      B    C  
ATOM   4426  C   SER B 334     -14.723  40.223   6.426  1.00 93.35      B    C  
ATOM   4427  O   SER B 334     -13.883  39.499   6.967  1.00 90.49      B    O  
ATOM   4428  CB  SER B 334     -14.179  40.242   3.988  1.00 92.22      B    C  
ATOM   4429  OG  SER B 334     -14.011  41.048   2.839  1.00 85.40      B    O  
ATOM   4430  N   SER B 335     -15.989  40.265   6.822  1.00 93.44      B    N  
ATOM   4431  CA  SER B 335     -16.525  39.432   7.900  1.00 92.48      B    C  
ATOM   4432  C   SER B 335     -18.024  39.211   7.732  1.00 91.96      B    C  
ATOM   4433  O   SER B 335     -18.710  39.981   7.068  1.00 85.70      B    O  
ATOM   4434  CB  SER B 335     -16.228  40.074   9.263  1.00 89.34      B    C  
ATOM   4435  OG  SER B 335     -17.063  41.185   9.526  1.00 82.82      B    O  
ATOM   4436  N   GLU B 336     -18.567  38.207   8.397  1.00 92.60      B    N  
ATOM   4437  CA  GLU B 336     -20.002  37.929   8.372  1.00 90.98      B    C  
ATOM   4438  C   GLU B 336     -20.862  39.109   8.875  1.00 91.25      B    C  
ATOM   4439  O   GLU B 336     -22.019  39.262   8.494  1.00 86.09      B    O  
ATOM   4440  CB  GLU B 336     -20.258  36.662   9.201  1.00 88.07      B    C  
ATOM   4441  CG  GLU B 336     -21.652  36.056   8.950  1.00 79.30      B    C  
ATOM   4442  CD  GLU B 336     -21.879  34.738   9.693  1.00 73.66      B    C  
ATOM   4443  OE1 GLU B 336     -22.739  33.955   9.218  1.00 65.50      B    O  
ATOM   4444  OE2 GLU B 336     -21.216  34.496  10.724  1.00 66.46      B    O1-
ATOM   4445  N   ASN B 337     -20.275  39.994   9.675  1.00 90.63      B    N  
ATOM   4446  CA  ASN B 337     -20.936  41.175  10.235  1.00 89.53      B    C  
ATOM   4447  C   ASN B 337     -20.911  42.408   9.313  1.00 89.86      B    C  
ATOM   4448  O   ASN B 337     -21.202  43.506   9.761  1.00 81.63      B    O  
ATOM   4449  CB  ASN B 337     -20.322  41.479  11.611  1.00 86.15      B    C  
ATOM   4450  CG  ASN B 337     -20.544  40.377  12.630  1.00 77.81      B    C  
ATOM   4451  ND2 ASN B 337     -19.674  40.281  13.605  1.00 66.70      B    N  
ATOM   4452  OD1 ASN B 337     -21.480  39.611  12.600  1.00 66.15      B    O  
ATOM   4453  N   GLY B 338     -20.543  42.236   8.040  1.00 88.28      B    N  
ATOM   4454  CA  GLY B 338     -20.474  43.322   7.051  1.00 87.03      B    C  
ATOM   4455  C   GLY B 338     -19.090  43.939   6.865  1.00 88.56      B    C  
ATOM   4456  O   GLY B 338     -18.915  44.767   5.975  1.00 80.03      B    O  
ATOM   4457  N   GLY B 339     -18.129  43.544   7.664  1.00 88.64      B    N  
ATOM   4458  CA  GLY B 339     -16.746  43.983   7.558  1.00 88.04      B    C  
ATOM   4459  C   GLY B 339     -16.550  45.482   7.791  1.00 89.50      B    C  
ATOM   4460  O   GLY B 339     -17.359  46.166   8.423  1.00 82.94      B    O  
ATOM   4461  N   SER B 340     -15.414  45.996   7.302  1.00 89.75      B    N  
ATOM   4462  CA  SER B 340     -15.099  47.416   7.321  1.00 89.69      B    C  
ATOM   4463  C   SER B 340     -14.121  47.776   6.208  1.00 90.78      B    C  
ATOM   4464  O   SER B 340     -13.358  46.939   5.737  1.00 85.05      B    O  
ATOM   4465  CB  SER B 340     -14.557  47.839   8.694  1.00 86.01      B    C  
ATOM   4466  OG  SER B 340     -13.307  47.257   9.010  1.00 79.49      B    O  
ATOM   4467  N   HIS B 341     -14.148  49.048   5.809  1.00 90.68      B    N  
ATOM   4468  CA  HIS B 341     -13.255  49.570   4.793  1.00 90.40      B    C  
ATOM   4469  C   HIS B 341     -12.827  50.989   5.174  1.00 90.79      B    C  
ATOM   4470  O   HIS B 341     -13.663  51.886   5.335  1.00 86.37      B    O  
ATOM   4471  CB  HIS B 341     -13.956  49.495   3.439  1.00 88.43      B    C  
ATOM   4472  CG  HIS B 341     -13.091  49.675   2.232  1.00 90.44      B    C  
ATOM   4473  CD2 HIS B 341     -12.090  50.576   2.017  1.00 82.54      B    C  
ATOM   4474  ND1 HIS B 341     -13.235  48.953   1.058  1.00 83.36      B    N  
ATOM   4475  CE1 HIS B 341     -12.353  49.426   0.179  1.00 84.09      B    C  
ATOM   4476  NE2 HIS B 341     -11.640  50.411   0.722  1.00 85.74      B    N  
ATOM   4477  N   GLU B 342     -11.550  51.188   5.325  1.00 89.95      B    N  
ATOM   4478  CA  GLU B 342     -10.922  52.495   5.507  1.00 88.41      B    C  
ATOM   4479  C   GLU B 342      -9.962  52.744   4.333  1.00 88.62      B    C  
ATOM   4480  O   GLU B 342      -9.209  51.848   3.973  1.00 83.73      B    O  
ATOM   4481  CB  GLU B 342     -10.190  52.559   6.864  1.00 86.80      B    C  
ATOM   4482  CG  GLU B 342     -11.136  52.563   8.071  1.00 79.12      B    C  
ATOM   4483  CD  GLU B 342     -10.413  52.501   9.434  1.00 74.86      B    C  
ATOM   4484  OE1 GLU B 342     -11.038  52.036  10.424  1.00 65.74      B    O  
ATOM   4485  OE2 GLU B 342      -9.235  52.895   9.519  1.00 67.71      B    O1-
ATOM   4486  N   PRO B 343      -9.957  53.912   3.705  1.00 90.05      B    N  
ATOM   4487  CA  PRO B 343     -10.753  55.103   4.010  1.00 89.09      B    C  
ATOM   4488  C   PRO B 343     -12.229  54.949   3.630  1.00 89.27      B    C  
ATOM   4489  O   PRO B 343     -12.564  54.382   2.592  1.00 81.30      B    O  
ATOM   4490  CB  PRO B 343     -10.066  56.228   3.233  1.00 85.53      B    C  
ATOM   4491  CG  PRO B 343      -9.476  55.508   2.020  1.00 83.74      B    C  
ATOM   4492  CD  PRO B 343      -9.048  54.170   2.597  1.00 86.78      B    C  
ATOM   4493  N   GLY B 344     -13.118  55.491   4.422  1.00 86.20      B    N  
ATOM   4494  CA  GLY B 344     -14.567  55.351   4.223  1.00 83.77      B    C  
ATOM   4495  C   GLY B 344     -15.106  55.980   2.931  1.00 84.92      B    C  
ATOM   4496  O   GLY B 344     -16.186  55.620   2.482  1.00 76.53      B    O  
ATOM   4497  N   GLY B 345     -14.360  56.903   2.315  1.00 83.79      B    N  
ATOM   4498  CA  GLY B 345     -14.706  57.469   1.009  1.00 81.77      B    C  
ATOM   4499  C   GLY B 345     -14.608  56.457  -0.132  1.00 84.32      B    C  
ATOM   4500  O   GLY B 345     -15.393  56.540  -1.079  1.00 76.85      B    O  
ATOM   4501  N   ALA B 346     -13.725  55.467  -0.020  1.00 86.13      B    N  
ATOM   4502  CA  ALA B 346     -13.492  54.412  -0.993  1.00 84.48      B    C  
ATOM   4503  C   ALA B 346     -14.455  53.214  -0.852  1.00 86.67      B    C  
ATOM   4504  O   ALA B 346     -14.311  52.219  -1.547  1.00 79.59      B    O  
ATOM   4505  CB  ALA B 346     -12.028  53.979  -0.865  1.00 80.63      B    C  
ATOM   4506  N   HIS B 347     -15.418  53.306   0.061  1.00 86.80      B    N  
ATOM   4507  CA  HIS B 347     -16.288  52.199   0.438  1.00 86.12      B    C  
ATOM   4508  C   HIS B 347     -17.752  52.453   0.079  1.00 87.65      B    C  
ATOM   4509  O   HIS B 347     -18.273  53.559   0.269  1.00 83.46      B    O  
ATOM   4510  CB  HIS B 347     -16.099  51.951   1.935  1.00 82.42      B    C  
ATOM   4511  CG  HIS B 347     -16.950  50.840   2.472  1.00 82.60      B    C  
ATOM   4512  CD2 HIS B 347     -17.850  50.936   3.497  1.00 72.00      B    C  
ATOM   4513  ND1 HIS B 347     -16.955  49.534   2.051  1.00 74.48      B    N  
ATOM   4514  CE1 HIS B 347     -17.831  48.862   2.814  1.00 72.71      B    C  
ATOM   4515  NE2 HIS B 347     -18.394  49.674   3.702  1.00 74.77      B    N  
ATOM   4516  N   ASN B 348     -18.424  51.427  -0.421  1.00 85.70      B    N  
ATOM   4517  CA  ASN B 348     -19.845  51.460  -0.713  1.00 82.97      B    C  
ATOM   4518  C   ASN B 348     -20.487  50.085  -0.521  1.00 82.26      B    C  
ATOM   4519  O   ASN B 348     -20.312  49.186  -1.350  1.00 70.36      B    O  
ATOM   4520  CB  ASN B 348     -20.050  51.960  -2.144  1.00 76.95      B    C  
ATOM   4521  CG  ASN B 348     -21.445  52.499  -2.389  1.00 71.30      B    C  
ATOM   4522  ND2 ASN B 348     -21.794  52.698  -3.639  1.00 63.30      B    N  
ATOM   4523  OD1 ASN B 348     -22.216  52.813  -1.499  1.00 61.82      B    O  
ATOM   4524  N   GLY B 349     -21.237  49.922   0.533  1.00 82.73      B    N  
ATOM   4525  CA  GLY B 349     -21.911  48.667   0.851  1.00 82.93      B    C  
ATOM   4526  C   GLY B 349     -21.279  47.943   2.030  1.00 85.83      B    C  
ATOM   4527  O   GLY B 349     -21.021  48.555   3.068  1.00 79.15      B    O  
ATOM   4528  N   GLN B 350     -21.089  46.640   1.890  1.00 87.62      B    N  
ATOM   4529  CA  GLN B 350     -20.557  45.778   2.941  1.00 88.32      B    C  
ATOM   4530  C   GLN B 350     -19.584  44.751   2.362  1.00 90.37      B    C  
ATOM   4531  O   GLN B 350     -19.711  44.342   1.211  1.00 84.31      B    O  
ATOM   4532  CB  GLN B 350     -21.707  45.065   3.686  1.00 84.03      B    C  
ATOM   4533  CG  GLN B 350     -22.626  46.062   4.415  1.00 78.72      B    C  
ATOM   4534  CD  GLN B 350     -23.702  45.391   5.280  1.00 72.97      B    C  
ATOM   4535  NE2 GLN B 350     -24.571  46.170   5.887  1.00 62.06      B    N  
ATOM   4536  OE1 GLN B 350     -23.804  44.200   5.433  1.00 64.05      B    O  
ATOM   4537  N   HIS B 351     -18.661  44.314   3.191  1.00 89.99      B    N  
ATOM   4538  CA  HIS B 351     -17.751  43.206   2.923  1.00 90.52      B    C  
ATOM   4539  C   HIS B 351     -18.143  42.020   3.803  1.00 90.92      B    C  
ATOM   4540  O   HIS B 351     -17.497  41.726   4.807  1.00 84.74      B    O  
ATOM   4541  CB  HIS B 351     -16.310  43.663   3.145  1.00 88.77      B    C  
ATOM   4542  CG  HIS B 351     -15.852  44.695   2.170  1.00 90.89      B    C  
ATOM   4543  CD2 HIS B 351     -15.229  45.884   2.475  1.00 84.06      B    C  
ATOM   4544  ND1 HIS B 351     -15.936  44.614   0.793  1.00 83.33      B    N  
ATOM   4545  CE1 HIS B 351     -15.378  45.730   0.294  1.00 85.29      B    C  
ATOM   4546  NE2 HIS B 351     -14.936  46.510   1.281  1.00 87.01      B    N  
ATOM   4547  N   ASP B 352     -19.241  41.345   3.458  1.00 91.66      B    N  
ATOM   4548  CA  ASP B 352     -19.832  40.286   4.273  1.00 90.64      B    C  
ATOM   4549  C   ASP B 352     -19.727  38.891   3.641  1.00 91.00      B    C  
ATOM   4550  O   ASP B 352     -20.295  37.928   4.163  1.00 83.58      B    O  
ATOM   4551  CB  ASP B 352     -21.282  40.665   4.619  1.00 87.17      B    C  
ATOM   4552  CG  ASP B 352     -22.263  40.431   3.474  1.00 83.53      B    C  
ATOM   4553  OD1 ASP B 352     -21.882  40.665   2.314  1.00 73.60      B    O  
ATOM   4554  OD2 ASP B 352     -23.378  39.966   3.792  1.00 78.12      B    O1-
ATOM   4555  N   GLU B 353     -18.976  38.735   2.549  1.00 91.97      B    N  
ATOM   4556  CA  GLU B 353     -18.909  37.490   1.783  1.00 91.63      B    C  
ATOM   4557  C   GLU B 353     -18.076  36.398   2.461  1.00 92.96      B    C  
ATOM   4558  O   GLU B 353     -18.333  35.211   2.272  1.00 88.93      B    O  
ATOM   4559  CB  GLU B 353     -18.412  37.781   0.364  1.00 89.91      B    C  
ATOM   4560  CG  GLU B 353     -19.402  38.608  -0.476  1.00 88.76      B    C  
ATOM   4561  CD  GLU B 353     -20.758  37.902  -0.724  1.00 88.21      B    C  
ATOM   4562  OE1 GLU B 353     -21.627  38.514  -1.367  1.00 79.03      B    O  
ATOM   4563  OE2 GLU B 353     -20.943  36.745  -0.276  1.00 81.15      B    O1-
ATOM   4564  N   PHE B 354     -17.114  36.770   3.293  1.00 93.09      B    N  
ATOM   4565  CA  PHE B 354     -16.415  35.801   4.136  1.00 93.29      B    C  
ATOM   4566  C   PHE B 354     -17.245  35.479   5.381  1.00 93.26      B    C  
ATOM   4567  O   PHE B 354     -17.490  36.341   6.227  1.00 89.59      B    O  
ATOM   4568  CB  PHE B 354     -15.020  36.311   4.501  1.00 92.48      B    C  
ATOM   4569  CG  PHE B 354     -14.263  35.361   5.402  1.00 94.85      B    C  
ATOM   4570  CD1 PHE B 354     -13.846  35.779   6.676  1.00 92.44      B    C  
ATOM   4571  CD2 PHE B 354     -13.992  34.046   4.984  1.00 92.81      B    C  
ATOM   4572  CE1 PHE B 354     -13.139  34.903   7.508  1.00 92.15      B    C  
ATOM   4573  CE2 PHE B 354     -13.295  33.165   5.814  1.00 92.32      B    C  
ATOM   4574  CZ  PHE B 354     -12.855  33.592   7.078  1.00 93.21      B    C  
ATOM   4575  N   LYS B 355     -17.635  34.201   5.513  1.00 93.21      B    N  
ATOM   4576  CA  LYS B 355     -18.535  33.738   6.581  1.00 91.74      B    C  
ATOM   4577  C   LYS B 355     -17.809  33.163   7.809  1.00 91.57      B    C  
ATOM   4578  O   LYS B 355     -18.467  32.626   8.702  1.00 83.56      B    O  
ATOM   4579  CB  LYS B 355     -19.581  32.775   5.998  1.00 89.49      B    C  
ATOM   4580  CG  LYS B 355     -20.391  33.329   4.816  1.00 88.62      B    C  
ATOM   4581  CD  LYS B 355     -21.155  34.631   5.124  1.00 82.64      B    C  
ATOM   4582  CE  LYS B 355     -21.919  35.124   3.891  1.00 78.93      B    C  
ATOM   4583  NZ  LYS B 355     -22.386  36.522   4.029  1.00 68.83      B    N1+
ATOM   4584  N   GLY B 356     -16.501  33.295   7.886  1.00 91.06      B    N  
ATOM   4585  CA  GLY B 356     -15.684  32.703   8.941  1.00 91.33      B    C  
ATOM   4586  C   GLY B 356     -15.291  31.246   8.654  1.00 92.98      B    C  
ATOM   4587  O   GLY B 356     -15.795  30.619   7.723  1.00 87.87      B    O  
ATOM   4588  N   ILE B 357     -14.387  30.706   9.454  1.00 93.18      B    N  
ATOM   4589  CA  ILE B 357     -13.865  29.337   9.326  1.00 93.64      B    C  
ATOM   4590  C   ILE B 357     -14.534  28.427  10.358  1.00 93.49      B    C  
ATOM   4591  O   ILE B 357     -14.568  28.735  11.546  1.00 89.11      B    O  
ATOM   4592  CB  ILE B 357     -12.324  29.331   9.437  1.00 92.59      B    C  
ATOM   4593  CG1 ILE B 357     -11.722  30.108   8.244  1.00 90.14      B    C  
ATOM   4594  CG2 ILE B 357     -11.783  27.885   9.480  1.00 90.18      B    C  
ATOM   4595  CD1 ILE B 357     -10.194  30.241   8.268  1.00 86.34      B    C  
ATOM   4596  N   ASN B 358     -15.024  27.291   9.890  1.00 92.94      B    N  
ATOM   4597  CA  ASN B 358     -15.582  26.225  10.730  1.00 92.86      B    C  
ATOM   4598  C   ASN B 358     -16.611  26.733  11.766  1.00 93.01      B    C  
ATOM   4599  O   ASN B 358     -16.525  26.459  12.959  1.00 87.45      B    O  
ATOM   4600  CB  ASN B 358     -14.419  25.405  11.321  1.00 91.00      B    C  
ATOM   4601  CG  ASN B 358     -14.902  24.078  11.866  1.00 91.62      B    C  
ATOM   4602  ND2 ASN B 358     -15.131  23.987  13.150  1.00 82.83      B    N  
ATOM   4603  OD1 ASN B 358     -15.083  23.107  11.152  1.00 81.93      B    O  
ATOM   4604  N   THR B 359     -17.609  27.492  11.286  1.00 92.44      B    N  
ATOM   4605  CA  THR B 359     -18.603  28.155  12.142  1.00 91.11      B    C  
ATOM   4606  C   THR B 359     -19.730  27.231  12.625  1.00 91.28      B    C  
ATOM   4607  O   THR B 359     -20.533  27.629  13.470  1.00 85.60      B    O  
ATOM   4608  CB  THR B 359     -19.219  29.359  11.421  1.00 89.06      B    C  
ATOM   4609  CG2 THR B 359     -18.165  30.403  11.043  1.00 80.89      B    C  
ATOM   4610  OG1 THR B 359     -19.861  28.951  10.232  1.00 81.28      B    O  
ATOM   4611  N   LYS B 360     -19.789  26.005  12.096  1.00 90.87      B    N  
ATOM   4612  CA  LYS B 360     -20.825  25.012  12.412  1.00 90.11      B    C  
ATOM   4613  C   LYS B 360     -20.206  23.677  12.814  1.00 90.98      B    C  
ATOM   4614  O   LYS B 360     -19.045  23.400  12.524  1.00 87.60      B    O  
ATOM   4615  CB  LYS B 360     -21.775  24.835  11.216  1.00 87.45      B    C  
ATOM   4616  CG  LYS B 360     -22.562  26.110  10.882  1.00 84.90      B    C  
ATOM   4617  CD  LYS B 360     -23.502  25.851   9.704  1.00 83.90      B    C  
ATOM   4618  CE  LYS B 360     -24.239  27.134   9.324  1.00 77.35      B    C  
ATOM   4619  NZ  LYS B 360     -25.059  26.930   8.100  1.00 69.79      B    N1+
ATOM   4620  N   ASP B 361     -21.020  22.825  13.432  1.00 92.16      B    N  
ATOM   4621  CA  ASP B 361     -20.644  21.436  13.663  1.00 91.43      B    C  
ATOM   4622  C   ASP B 361     -20.462  20.704  12.339  1.00 92.11      B    C  
ATOM   4623  O   ASP B 361     -21.275  20.836  11.431  1.00 89.13      B    O  
ATOM   4624  CB  ASP B 361     -21.707  20.718  14.505  1.00 89.38      B    C  
ATOM   4625  CG  ASP B 361     -21.810  21.267  15.916  1.00 84.46      B    C  
ATOM   4626  OD1 ASP B 361     -20.758  21.702  16.439  1.00 78.21      B    O  
ATOM   4627  OD2 ASP B 361     -22.933  21.262  16.453  1.00 79.04      B    O1-
ATOM   4628  N   LEU B 362     -19.435  19.857  12.245  1.00 91.58      B    N  
ATOM   4629  CA  LEU B 362     -19.084  19.125  11.028  1.00 91.27      B    C  
ATOM   4630  C   LEU B 362     -20.287  18.392  10.406  1.00 91.46      B    C  
ATOM   4631  O   LEU B 362     -20.498  18.448   9.198  1.00 88.16      B    O  
ATOM   4632  CB  LEU B 362     -17.964  18.134  11.374  1.00 89.90      B    C  
ATOM   4633  CG  LEU B 362     -17.446  17.345  10.156  1.00 90.48      B    C  
ATOM   4634  CD1 LEU B 362     -16.703  18.243   9.179  1.00 86.68      B    C  
ATOM   4635  CD2 LEU B 362     -16.499  16.250  10.616  1.00 86.79      B    C  
ATOM   4636  N   MET B 363     -21.112  17.760  11.240  1.00 92.17      B    N  
ATOM   4637  CA  MET B 363     -22.275  16.995  10.785  1.00 90.83      B    C  
ATOM   4638  C   MET B 363     -23.408  17.883  10.238  1.00 90.93      B    C  
ATOM   4639  O   MET B 363     -24.215  17.414   9.438  1.00 87.00      B    O  
ATOM   4640  CB  MET B 363     -22.780  16.108  11.935  1.00 89.50      B    C  
ATOM   4641  CG  MET B 363     -21.739  15.060  12.368  1.00 85.24      B    C  
ATOM   4642  SD  MET B 363     -21.205  13.920  11.052  1.00 77.84      B    S  
ATOM   4643  CE  MET B 363     -22.670  12.885  10.876  1.00 65.70      B    C  
ATOM   4644  N   SER B 364     -23.445  19.152  10.617  1.00 91.16      B    N  
ATOM   4645  CA  SER B 364     -24.429  20.140  10.158  1.00 90.55      B    C  
ATOM   4646  C   SER B 364     -23.924  21.036   9.022  1.00 90.80      B    C  
ATOM   4647  O   SER B 364     -24.711  21.784   8.439  1.00 84.87      B    O  
ATOM   4648  CB  SER B 364     -24.928  20.959  11.345  1.00 88.42      B    C  
ATOM   4649  OG  SER B 364     -23.927  21.798  11.868  1.00 77.17      B    O  
ATOM   4650  N   CYS B 365     -22.641  20.939   8.667  1.00 90.78      B    N  
ATOM   4651  CA  CYS B 365     -22.091  21.647   7.524  1.00 89.60      B    C  
ATOM   4652  C   CYS B 365     -22.629  21.062   6.213  1.00 89.17      B    C  
ATOM   4653  O   CYS B 365     -22.339  19.917   5.875  1.00 81.63      B    O  
ATOM   4654  CB  CYS B 365     -20.555  21.609   7.574  1.00 87.81      B    C  
ATOM   4655  SG  CYS B 365     -19.896  22.939   8.601  1.00 83.59      B    S  
ATOM   4656  N   SER B 366     -23.396  21.843   5.461  1.00 89.17      B    N  
ATOM   4657  CA  SER B 366     -23.927  21.483   4.155  1.00 87.48      B    C  
ATOM   4658  C   SER B 366     -23.955  22.733   3.287  1.00 88.07      B    C  
ATOM   4659  O   SER B 366     -24.783  23.607   3.518  1.00 80.00      B    O  
ATOM   4660  CB  SER B 366     -25.331  20.888   4.317  1.00 82.43      B    C  
ATOM   4661  OG  SER B 366     -25.884  20.574   3.066  1.00 71.19      B    O  
ATOM   4662  N   GLY B 367     -22.991  22.851   2.364  1.00 87.04      B    N  
ATOM   4663  CA  GLY B 367     -22.807  24.042   1.536  1.00 87.16      B    C  
ATOM   4664  C   GLY B 367     -22.517  25.337   2.321  1.00 89.30      B    C  
ATOM   4665  O   GLY B 367     -22.609  26.435   1.767  1.00 83.54      B    O  
ATOM   4666  N   SER B 368     -22.264  25.249   3.622  1.00 89.40      B    N  
ATOM   4667  CA  SER B 368     -22.056  26.388   4.510  1.00 89.17      B    C  
ATOM   4668  C   SER B 368     -21.283  25.993   5.761  1.00 89.91      B    C  
ATOM   4669  O   SER B 368     -21.271  24.823   6.136  1.00 81.97      B    O  
ATOM   4670  CB  SER B 368     -23.402  27.024   4.912  1.00 85.49      B    C  
ATOM   4671  OG  SER B 368     -24.180  26.139   5.703  1.00 78.82      B    O  
ATOM   4672  N   GLY B 369     -20.692  26.960   6.425  1.00 90.79      B    N  
ATOM   4673  CA  GLY B 369     -19.958  26.785   7.678  1.00 90.98      B    C  
ATOM   4674  C   GLY B 369     -18.448  26.626   7.509  1.00 92.99      B    C  
ATOM   4675  O   GLY B 369     -17.752  26.582   8.518  1.00 87.39      B    O  
ATOM   4676  N   ASN B 370     -17.954  26.565   6.282  1.00 92.77      B    N  
ATOM   4677  CA  ASN B 370     -16.530  26.471   5.964  1.00 93.90      B    C  
ATOM   4678  C   ASN B 370     -15.808  25.379   6.779  1.00 94.55      B    C  
ATOM   4679  O   ASN B 370     -14.734  25.596   7.328  1.00 88.72      B    O  
ATOM   4680  CB  ASN B 370     -15.891  27.864   6.057  1.00 92.00      B    C  
ATOM   4681  CG  ASN B 370     -16.386  28.820   4.980  1.00 92.19      B    C  
ATOM   4682  ND2 ASN B 370     -16.172  30.112   5.158  1.00 84.52      B    N  
ATOM   4683  OD1 ASN B 370     -16.949  28.439   3.982  1.00 84.19      B    O  
ATOM   4684  N   CYS B 371     -16.434  24.209   6.878  1.00 94.26      B    N  
ATOM   4685  CA  CYS B 371     -15.875  23.087   7.608  1.00 94.64      B    C  
ATOM   4686  C   CYS B 371     -14.755  22.390   6.825  1.00 95.38      B    C  
ATOM   4687  O   CYS B 371     -14.610  22.565   5.620  1.00 92.07      B    O  
ATOM   4688  CB  CYS B 371     -17.009  22.122   7.979  1.00 92.66      B    C  
ATOM   4689  SG  CYS B 371     -18.126  22.715   9.281  1.00 90.26      B    S  
ATOM   4690  N   PHE B 372     -13.975  21.581   7.523  1.00 95.56      B    N  
ATOM   4691  CA  PHE B 372     -12.920  20.744   6.958  1.00 95.70      B    C  
ATOM   4692  C   PHE B 372     -12.774  19.458   7.784  1.00 95.99      B    C  
ATOM   4693  O   PHE B 372     -13.416  19.308   8.827  1.00 93.59      B    O  
ATOM   4694  CB  PHE B 372     -11.606  21.545   6.907  1.00 94.77      B    C  
ATOM   4695  CG  PHE B 372     -10.984  21.824   8.258  1.00 96.31      B    C  
ATOM   4696  CD1 PHE B 372     -11.491  22.845   9.084  1.00 94.37      B    C  
ATOM   4697  CD2 PHE B 372      -9.889  21.062   8.697  1.00 94.29      B    C  
ATOM   4698  CE1 PHE B 372     -10.909  23.098  10.338  1.00 93.31      B    C  
ATOM   4699  CE2 PHE B 372      -9.306  21.317   9.949  1.00 93.42      B    C  
ATOM   4700  CZ  PHE B 372      -9.822  22.332  10.769  1.00 93.92      B    C  
ATOM   4701  N   MET B 373     -11.943  18.526   7.321  1.00 95.51      B    N  
ATOM   4702  CA  MET B 373     -11.679  17.270   8.021  1.00 95.68      B    C  
ATOM   4703  C   MET B 373     -10.433  17.407   8.894  1.00 95.86      B    C  
ATOM   4704  O   MET B 373      -9.316  17.395   8.387  1.00 93.24      B    O  
ATOM   4705  CB  MET B 373     -11.543  16.130   7.015  1.00 94.67      B    C  
ATOM   4706  CG  MET B 373     -12.801  15.883   6.179  1.00 92.39      B    C  
ATOM   4707  SD  MET B 373     -14.300  15.467   7.116  1.00 91.10      B    S  
ATOM   4708  CE  MET B 373     -15.342  14.869   5.774  1.00 83.08      B    C  
ATOM   4709  N   LYS B 374     -10.603  17.495  10.205  1.00 95.36      B    N  
ATOM   4710  CA  LYS B 374      -9.515  17.453  11.182  1.00 95.07      B    C  
ATOM   4711  C   LYS B 374      -9.346  16.029  11.717  1.00 94.98      B    C  
ATOM   4712  O   LYS B 374     -10.332  15.328  11.918  1.00 92.25      B    O  
ATOM   4713  CB  LYS B 374      -9.773  18.467  12.300  1.00 93.47      B    C  
ATOM   4714  CG  LYS B 374      -8.650  18.495  13.343  1.00 90.41      B    C  
ATOM   4715  CD  LYS B 374      -8.899  19.532  14.441  1.00 86.41      B    C  
ATOM   4716  CE  LYS B 374      -7.865  19.424  15.567  1.00 83.76      B    C  
ATOM   4717  NZ  LYS B 374      -8.046  18.223  16.413  1.00 77.36      B    N1+
ATOM   4718  N   PHE B 375      -8.118  15.610  11.992  1.00 95.23      B    N  
ATOM   4719  CA  PHE B 375      -7.844  14.329  12.638  1.00 95.11      B    C  
ATOM   4720  C   PHE B 375      -8.253  14.351  14.115  1.00 95.05      B    C  
ATOM   4721  O   PHE B 375      -7.965  15.301  14.845  1.00 93.09      B    O  
ATOM   4722  CB  PHE B 375      -6.366  13.964  12.480  1.00 94.74      B    C  
ATOM   4723  CG  PHE B 375      -6.009  12.607  13.040  1.00 95.74      B    C  
ATOM   4724  CD1 PHE B 375      -5.075  12.496  14.093  1.00 94.26      B    C  
ATOM   4725  CD2 PHE B 375      -6.593  11.446  12.517  1.00 94.34      B    C  
ATOM   4726  CE1 PHE B 375      -4.731  11.239  14.604  1.00 93.49      B    C  
ATOM   4727  CE2 PHE B 375      -6.257  10.184  13.037  1.00 93.52      B    C  
ATOM   4728  CZ  PHE B 375      -5.324  10.079  14.075  1.00 94.02      B    C  
ATOM   4729  N   ARG B 376      -8.899  13.280  14.572  1.00 94.63      B    N  
ATOM   4730  CA  ARG B 376      -9.176  13.071  15.991  1.00 94.11      B    C  
ATOM   4731  C   ARG B 376      -7.979  12.386  16.651  1.00 93.71      B    C  
ATOM   4732  O   ARG B 376      -7.990  11.179  16.871  1.00 90.58      B    O  
ATOM   4733  CB  ARG B 376     -10.487  12.293  16.149  1.00 92.88      B    C  
ATOM   4734  CG  ARG B 376     -10.984  12.369  17.609  1.00 90.96      B    C  
ATOM   4735  CD  ARG B 376     -12.166  11.427  17.838  1.00 89.34      B    C  
ATOM   4736  NE  ARG B 376     -13.281  11.703  16.923  1.00 86.22      B    N  
ATOM   4737  CZ  ARG B 376     -14.507  12.075  17.221  1.00 86.04      B    C  
ATOM   4738  NH1 ARG B 376     -14.909  12.224  18.437  1.00 77.75      B    N1+
ATOM   4739  NH2 ARG B 376     -15.356  12.292  16.270  1.00 79.89      B    N  
ATOM   4740  N   ALA B 377      -6.966  13.167  16.951  1.00 93.14      B    N  
ATOM   4741  CA  ALA B 377      -5.766  12.677  17.600  1.00 92.65      B    C  
ATOM   4742  C   ALA B 377      -6.060  12.060  18.982  1.00 92.75      B    C  
ATOM   4743  O   ALA B 377      -6.992  12.456  19.689  1.00 89.35      B    O  
ATOM   4744  CB  ALA B 377      -4.743  13.815  17.685  1.00 90.92      B    C  
ATOM   4745  N   SER B 378      -5.242  11.071  19.351  1.00 92.53      B    N  
ATOM   4746  CA  SER B 378      -5.244  10.446  20.666  1.00 92.53      B    C  
ATOM   4747  C   SER B 378      -3.807  10.354  21.163  1.00 92.97      B    C  
ATOM   4748  O   SER B 378      -2.939   9.866  20.450  1.00 89.68      B    O  
ATOM   4749  CB  SER B 378      -5.854   9.044  20.587  1.00 90.56      B    C  
ATOM   4750  OG  SER B 378      -5.897   8.443  21.865  1.00 83.96      B    O  
ATOM   4751  N   ASP B 379      -3.588  10.776  22.383  1.00 92.21      B    N  
ATOM   4752  CA  ASP B 379      -2.324  10.655  23.111  1.00 91.69      B    C  
ATOM   4753  C   ASP B 379      -2.227   9.341  23.904  1.00 92.33      B    C  
ATOM   4754  O   ASP B 379      -1.320   9.174  24.717  1.00 87.25      B    O  
ATOM   4755  CB  ASP B 379      -2.154  11.889  24.012  1.00 88.50      B    C  
ATOM   4756  CG  ASP B 379      -3.321  12.162  24.979  1.00 87.09      B    C  
ATOM   4757  OD1 ASP B 379      -4.451  11.660  24.782  1.00 79.29      B    O  
ATOM   4758  OD2 ASP B 379      -3.188  13.042  25.850  1.00 81.72      B    O1-
ATOM   4759  N   ASP B 380      -3.139   8.412  23.670  1.00 91.67      B    N  
ATOM   4760  CA  ASP B 380      -3.115   7.091  24.283  1.00 91.40      B    C  
ATOM   4761  C   ASP B 380      -2.455   6.066  23.343  1.00 92.08      B    C  
ATOM   4762  O   ASP B 380      -3.048   5.696  22.322  1.00 89.08      B    O  
ATOM   4763  CB  ASP B 380      -4.543   6.690  24.677  1.00 89.31      B    C  
ATOM   4764  CG  ASP B 380      -4.634   5.315  25.346  1.00 86.49      B    C  
ATOM   4765  OD1 ASP B 380      -3.584   4.675  25.588  1.00 81.39      B    O  
ATOM   4766  OD2 ASP B 380      -5.766   4.871  25.598  1.00 81.55      B    O1-
ATOM   4767  N   PRO B 381      -1.264   5.550  23.684  1.00 92.06      B    N  
ATOM   4768  CA  PRO B 381      -0.582   4.553  22.867  1.00 91.53      B    C  
ATOM   4769  C   PRO B 381      -1.354   3.233  22.754  1.00 92.03      B    C  
ATOM   4770  O   PRO B 381      -1.205   2.533  21.765  1.00 88.84      B    O  
ATOM   4771  CB  PRO B 381       0.787   4.351  23.533  1.00 89.66      B    C  
ATOM   4772  CG  PRO B 381       0.559   4.761  24.981  1.00 88.02      B    C  
ATOM   4773  CD  PRO B 381      -0.495   5.853  24.877  1.00 91.02      B    C  
ATOM   4774  N   SER B 382      -2.227   2.907  23.711  1.00 91.02      B    N  
ATOM   4775  CA  SER B 382      -3.033   1.680  23.661  1.00 90.02      B    C  
ATOM   4776  C   SER B 382      -4.094   1.684  22.553  1.00 90.33      B    C  
ATOM   4777  O   SER B 382      -4.601   0.626  22.175  1.00 87.19      B    O  
ATOM   4778  CB  SER B 382      -3.689   1.413  25.021  1.00 88.66      B    C  
ATOM   4779  OG  SER B 382      -4.817   2.222  25.262  1.00 81.06      B    O  
ATOM   4780  N   THR B 383      -4.397   2.850  21.998  1.00 91.19      B    N  
ATOM   4781  CA  THR B 383      -5.314   3.033  20.868  1.00 90.50      B    C  
ATOM   4782  C   THR B 383      -4.584   3.255  19.545  1.00 91.41      B    C  
ATOM   4783  O   THR B 383      -5.171   3.802  18.613  1.00 87.82      B    O  
ATOM   4784  CB  THR B 383      -6.334   4.153  21.143  1.00 88.24      B    C  
ATOM   4785  CG2 THR B 383      -7.151   3.898  22.407  1.00 78.49      B    C  
ATOM   4786  OG1 THR B 383      -5.735   5.419  21.272  1.00 79.67      B    O  
ATOM   4787  N   ASP B 384      -3.308   2.881  19.466  1.00 92.02      B    N  
ATOM   4788  CA  ASP B 384      -2.429   3.159  18.327  1.00 92.83      B    C  
ATOM   4789  C   ASP B 384      -2.446   4.645  17.915  1.00 93.85      B    C  
ATOM   4790  O   ASP B 384      -2.546   5.000  16.744  1.00 90.30      B    O  
ATOM   4791  CB  ASP B 384      -2.709   2.182  17.165  1.00 91.34      B    C  
ATOM   4792  CG  ASP B 384      -2.363   0.735  17.522  1.00 89.92      B    C  
ATOM   4793  OD1 ASP B 384      -1.282   0.519  18.106  1.00 84.15      B    O  
ATOM   4794  OD2 ASP B 384      -3.155  -0.168  17.178  1.00 84.42      B    O1-
ATOM   4795  N   TRP B 385      -2.397   5.536  18.907  1.00 94.24      B    N  
ATOM   4796  CA  TRP B 385      -2.431   7.004  18.735  1.00 94.48      B    C  
ATOM   4797  C   TRP B 385      -3.674   7.518  17.980  1.00 94.44      B    C  
ATOM   4798  O   TRP B 385      -3.645   8.578  17.339  1.00 90.64      B    O  
ATOM   4799  CB  TRP B 385      -1.119   7.471  18.120  1.00 93.91      B    C  
ATOM   4800  CG  TRP B 385       0.106   6.902  18.778  1.00 94.35      B    C  
ATOM   4801  CD1 TRP B 385       0.860   5.881  18.312  1.00 91.50      B    C  
ATOM   4802  CD2 TRP B 385       0.702   7.301  20.049  1.00 93.87      B    C  
ATOM   4803  CE2 TRP B 385       1.843   6.490  20.266  1.00 93.22      B    C  
ATOM   4804  CE3 TRP B 385       0.387   8.292  21.015  1.00 92.06      B    C  
ATOM   4805  NE1 TRP B 385       1.904   5.627  19.191  1.00 91.79      B    N  
ATOM   4806  CZ2 TRP B 385       2.680   6.662  21.404  1.00 92.18      B    C  
ATOM   4807  CZ3 TRP B 385       1.212   8.450  22.150  1.00 89.13      B    C  
ATOM   4808  CH2 TRP B 385       2.335   7.650  22.328  1.00 89.91      B    C  
ATOM   4809  N   GLY B 386      -4.775   6.777  18.057  1.00 93.51      B    N  
ATOM   4810  CA  GLY B 386      -6.025   7.123  17.383  1.00 93.50      B    C  
ATOM   4811  C   GLY B 386      -6.072   6.766  15.896  1.00 94.71      B    C  
ATOM   4812  O   GLY B 386      -7.034   7.153  15.230  1.00 91.78      B    O  
ATOM   4813  N   GLN B 387      -5.083   6.038  15.392  1.00 95.31      B    N  
ATOM   4814  CA  GLN B 387      -5.084   5.531  14.024  1.00 95.63      B    C  
ATOM   4815  C   GLN B 387      -6.172   4.455  13.860  1.00 95.73      B    C  
ATOM   4816  O   GLN B 387      -6.345   3.628  14.756  1.00 93.82      B    O  
ATOM   4817  CB  GLN B 387      -3.697   4.982  13.671  1.00 94.87      B    C  
ATOM   4818  CG  GLN B 387      -2.635   6.098  13.689  1.00 93.93      B    C  
ATOM   4819  CD  GLN B 387      -1.209   5.566  13.522  1.00 94.54      B    C  
ATOM   4820  NE2 GLN B 387      -0.712   4.791  14.464  1.00 84.49      B    N  
ATOM   4821  OE1 GLN B 387      -0.539   5.856  12.558  1.00 85.40      B    O  
ATOM   4822  N   PRO B 388      -6.932   4.461  12.748  1.00 96.30      B    N  
ATOM   4823  CA  PRO B 388      -8.065   3.571  12.597  1.00 96.38      B    C  
ATOM   4824  C   PRO B 388      -7.647   2.140  12.246  1.00 96.54      B    C  
ATOM   4825  O   PRO B 388      -6.755   1.909  11.431  1.00 94.76      B    O  
ATOM   4826  CB  PRO B 388      -8.940   4.207  11.514  1.00 94.96      B    C  
ATOM   4827  CG  PRO B 388      -7.930   4.960  10.650  1.00 93.08      B    C  
ATOM   4828  CD  PRO B 388      -6.877   5.410  11.653  1.00 95.32      B    C  
ATOM   4829  N   HIS B 389      -8.359   1.177  12.808  1.00 95.95      B    N  
ATOM   4830  CA  HIS B 389      -8.228  -0.243  12.502  1.00 96.18      B    C  
ATOM   4831  C   HIS B 389      -9.283  -0.674  11.486  1.00 96.29      B    C  
ATOM   4832  O   HIS B 389     -10.402  -0.157  11.456  1.00 94.40      B    O  
ATOM   4833  CB  HIS B 389      -8.348  -1.062  13.796  1.00 95.24      B    C  
ATOM   4834  CG  HIS B 389      -7.423  -0.618  14.874  1.00 94.82      B    C  
ATOM   4835  CD2 HIS B 389      -6.112  -0.978  15.034  1.00 85.38      B    C  
ATOM   4836  ND1 HIS B 389      -7.733   0.274  15.900  1.00 85.05      B    N  
ATOM   4837  CE1 HIS B 389      -6.634   0.431  16.651  1.00 86.11      B    C  
ATOM   4838  NE2 HIS B 389      -5.641  -0.319  16.156  1.00 88.31      B    N  
ATOM   4839  N   VAL B 390      -8.939  -1.666  10.672  1.00 96.07      B    N  
ATOM   4840  CA  VAL B 390      -9.841  -2.280   9.701  1.00 96.25      B    C  
ATOM   4841  C   VAL B 390      -9.866  -3.782   9.938  1.00 96.11      B    C  
ATOM   4842  O   VAL B 390      -8.823  -4.436   9.942  1.00 94.11      B    O  
ATOM   4843  CB  VAL B 390      -9.431  -1.963   8.256  1.00 95.06      B    C  
ATOM   4844  CG1 VAL B 390     -10.457  -2.514   7.262  1.00 90.07      B    C  
ATOM   4845  CG2 VAL B 390      -9.321  -0.458   8.019  1.00 89.56      B    C  
ATOM   4846  N   TYR B 391     -11.046  -4.343  10.101  1.00 95.33      B    N  
ATOM   4847  CA  TYR B 391     -11.238  -5.762  10.345  1.00 95.46      B    C  
ATOM   4848  C   TYR B 391     -11.924  -6.442   9.162  1.00 95.40      B    C  
ATOM   4849  O   TYR B 391     -12.824  -5.883   8.527  1.00 93.85      B    O  
ATOM   4850  CB  TYR B 391     -12.022  -5.972  11.641  1.00 94.92      B    C  
ATOM   4851  CG  TYR B 391     -11.435  -5.254  12.840  1.00 95.11      B    C  
ATOM   4852  CD1 TYR B 391     -10.308  -5.764  13.514  1.00 92.05      B    C  
ATOM   4853  CD2 TYR B 391     -12.003  -4.036  13.276  1.00 91.95      B    C  
ATOM   4854  CE1 TYR B 391      -9.756  -5.078  14.605  1.00 90.86      B    C  
ATOM   4855  CE2 TYR B 391     -11.456  -3.338  14.371  1.00 91.10      B    C  
ATOM   4856  CZ  TYR B 391     -10.336  -3.871  15.024  1.00 92.27      B    C  
ATOM   4857  OH  TYR B 391      -9.802  -3.184  16.098  1.00 90.96      B    O  
ATOM   4858  N   SER B 392     -11.529  -7.670   8.881  1.00 94.20      B    N  
ATOM   4859  CA  SER B 392     -12.200  -8.547   7.937  1.00 94.09      B    C  
ATOM   4860  C   SER B 392     -12.607  -9.841   8.633  1.00 94.07      B    C  
ATOM   4861  O   SER B 392     -11.818 -10.446   9.348  1.00 91.71      B    O  
ATOM   4862  CB  SER B 392     -11.292  -8.830   6.740  1.00 92.38      B    C  
ATOM   4863  OG  SER B 392     -11.927  -9.720   5.849  1.00 81.12      B    O  
ATOM   4864  N   TYR B 393     -13.835 -10.269   8.390  1.00 91.96      B    N  
ATOM   4865  CA  TYR B 393     -14.320 -11.590   8.746  1.00 92.17      B    C  
ATOM   4866  C   TYR B 393     -15.139 -12.136   7.586  1.00 92.55      B    C  
ATOM   4867  O   TYR B 393     -16.177 -11.575   7.222  1.00 90.76      B    O  
ATOM   4868  CB  TYR B 393     -15.124 -11.534  10.042  1.00 91.19      B    C  
ATOM   4869  CG  TYR B 393     -15.608 -12.891  10.503  1.00 91.62      B    C  
ATOM   4870  CD1 TYR B 393     -16.862 -13.382  10.081  1.00 88.23      B    C  
ATOM   4871  CD2 TYR B 393     -14.807 -13.670  11.355  1.00 88.30      B    C  
ATOM   4872  CE1 TYR B 393     -17.311 -14.642  10.519  1.00 87.00      B    C  
ATOM   4873  CE2 TYR B 393     -15.255 -14.927  11.803  1.00 87.17      B    C  
ATOM   4874  CZ  TYR B 393     -16.504 -15.410  11.387  1.00 87.96      B    C  
ATOM   4875  OH  TYR B 393     -16.960 -16.629  11.827  1.00 86.40      B    O  
ATOM   4876  N   VAL B 394     -14.669 -13.234   6.996  1.00 91.95      B    N  
ATOM   4877  CA  VAL B 394     -15.306 -13.900   5.867  1.00 91.81      B    C  
ATOM   4878  C   VAL B 394     -15.414 -15.395   6.134  1.00 91.46      B    C  
ATOM   4879  O   VAL B 394     -14.580 -15.975   6.829  1.00 89.24      B    O  
ATOM   4880  CB  VAL B 394     -14.572 -13.634   4.533  1.00 91.03      B    C  
ATOM   4881  CG1 VAL B 394     -14.685 -12.159   4.133  1.00 83.82      B    C  
ATOM   4882  CG2 VAL B 394     -13.095 -14.018   4.569  1.00 84.44      B    C  
ATOM   4883  N   THR B 395     -16.434 -16.023   5.568  1.00 90.31      B    N  
ATOM   4884  CA  THR B 395     -16.651 -17.462   5.667  1.00 90.05      B    C  
ATOM   4885  C   THR B 395     -16.771 -18.099   4.288  1.00 90.12      B    C  
ATOM   4886  O   THR B 395     -17.065 -17.427   3.298  1.00 87.49      B    O  
ATOM   4887  CB  THR B 395     -17.867 -17.823   6.550  1.00 87.94      B    C  
ATOM   4888  CG2 THR B 395     -17.777 -17.209   7.949  1.00 77.44      B    C  
ATOM   4889  OG1 THR B 395     -19.079 -17.393   5.990  1.00 76.84      B    O  
ATOM   4890  N   LYS B 396     -16.510 -19.408   4.212  1.00 88.25      B    N  
ATOM   4891  CA  LYS B 396     -16.711 -20.192   2.997  1.00 88.13      B    C  
ATOM   4892  C   LYS B 396     -17.065 -21.627   3.354  1.00 87.61      B    C  
ATOM   4893  O   LYS B 396     -16.417 -22.239   4.205  1.00 83.94      B    O  
ATOM   4894  CB  LYS B 396     -15.453 -20.120   2.127  1.00 86.53      B    C  
ATOM   4895  CG  LYS B 396     -15.641 -20.834   0.785  1.00 85.41      B    C  
ATOM   4896  CD  LYS B 396     -14.403 -20.697  -0.093  1.00 83.53      B    C  
ATOM   4897  CE  LYS B 396     -14.635 -21.435  -1.425  1.00 79.13      B    C  
ATOM   4898  NZ  LYS B 396     -13.453 -21.369  -2.296  1.00 72.29      B    N1+
ATOM   4899  N   GLN B 397     -18.035 -22.187   2.645  1.00 86.85      B    N  
ATOM   4900  CA  GLN B 397     -18.301 -23.617   2.703  1.00 85.66      B    C  
ATOM   4901  C   GLN B 397     -17.254 -24.370   1.869  1.00 85.80      B    C  
ATOM   4902  O   GLN B 397     -17.143 -24.148   0.666  1.00 81.19      B    O  
ATOM   4903  CB  GLN B 397     -19.736 -23.881   2.228  1.00 82.57      B    C  
ATOM   4904  CG  GLN B 397     -20.143 -25.354   2.341  1.00 73.86      B    C  
ATOM   4905  CD  GLN B 397     -20.010 -25.877   3.773  1.00 68.00      B    C  
ATOM   4906  NE2 GLN B 397     -20.975 -25.632   4.635  1.00 57.53      B    N  
ATOM   4907  OE1 GLN B 397     -19.012 -26.482   4.123  1.00 59.55      B    O  
ATOM   4908  N   PHE B 398     -16.497 -25.252   2.514  1.00 83.33      B    N  
ATOM   4909  CA  PHE B 398     -15.447 -26.016   1.837  1.00 81.68      B    C  
ATOM   4910  C   PHE B 398     -15.954 -27.291   1.174  1.00 80.14      B    C  
ATOM   4911  O   PHE B 398     -15.292 -27.833   0.292  1.00 73.71      B    O  
ATOM   4912  CB  PHE B 398     -14.324 -26.340   2.829  1.00 79.58      B    C  
ATOM   4913  CG  PHE B 398     -13.617 -25.153   3.462  1.00 80.76      B    C  
ATOM   4914  CD1 PHE B 398     -13.507 -23.919   2.794  1.00 76.77      B    C  
ATOM   4915  CD2 PHE B 398     -13.000 -25.305   4.716  1.00 75.76      B    C  
ATOM   4916  CE1 PHE B 398     -12.803 -22.847   3.367  1.00 74.44      B    C  
ATOM   4917  CE2 PHE B 398     -12.295 -24.245   5.292  1.00 75.35      B    C  
ATOM   4918  CZ  PHE B 398     -12.190 -23.018   4.621  1.00 75.55      B    C  
ATOM   4919  N   PHE B 399     -17.113 -27.777   1.570  1.00 77.94      B    N  
ATOM   4920  CA  PHE B 399     -17.727 -28.933   0.943  1.00 75.95      B    C  
ATOM   4921  C   PHE B 399     -18.281 -28.549  -0.434  1.00 74.87      B    C  
ATOM   4922  O   PHE B 399     -19.135 -27.670  -0.542  1.00 70.29      B    O  
ATOM   4923  CB  PHE B 399     -18.810 -29.498   1.868  1.00 71.81      B    C  
ATOM   4924  CG  PHE B 399     -19.384 -30.793   1.357  1.00 69.09      B    C  
ATOM   4925  CD1 PHE B 399     -20.686 -30.849   0.836  1.00 64.41      B    C  
ATOM   4926  CD2 PHE B 399     -18.596 -31.960   1.378  1.00 62.71      B    C  
ATOM   4927  CE1 PHE B 399     -21.199 -32.055   0.338  1.00 57.98      B    C  
ATOM   4928  CE2 PHE B 399     -19.105 -33.167   0.876  1.00 59.69      B    C  
ATOM   4929  CZ  PHE B 399     -20.398 -33.210   0.358  1.00 59.68      B    C  
ATOM   4930  N   VAL B 400     -17.783 -29.211  -1.479  1.00 67.09      B    N  
ATOM   4931  CA  VAL B 400     -18.133 -28.876  -2.868  1.00 65.12      B    C  
ATOM   4932  C   VAL B 400     -19.455 -29.512  -3.285  1.00 64.82      B    C  
ATOM   4933  O   VAL B 400     -20.233 -28.889  -4.005  1.00 59.14      B    O  
ATOM   4934  CB  VAL B 400     -16.995 -29.286  -3.828  1.00 61.31      B    C  
ATOM   4935  CG1 VAL B 400     -17.292 -28.868  -5.269  1.00 55.61      B    C  
ATOM   4936  CG2 VAL B 400     -15.662 -28.639  -3.435  1.00 58.34      B    C  
ATOM   4937  N   GLY B 401     -19.703 -30.752  -2.854  1.00 61.71      B    N  
ATOM   4938  CA  GLY B 401     -20.922 -31.497  -3.184  1.00 59.99      B    C
[truncated: 281,899 more chars]
