# Supplementary material for: Tad pili with adaptable tips mediate contact-dependent killing during bacterial predation
Source: Nat Commun. 2025 May 13;16:4425. doi: 10.1038/s41467-025-58967-0 (PMC12075869; doi:10.1038/s41467-025-58967-0)
Supplement: Supplementary file 6 — Supplementary Data 5 [file 41467_2025_58967_MOESM6_ESM.zip › Supplementary Data 5/JQX13_18165_18170_18175.pdb]

ATOM      1  N   GLN A   1     -56.173 -51.532  17.773  1.00 47.35      A    N  
ATOM      2  CA  GLN A   1     -56.135 -50.596  16.629  1.00 54.10      A    C  
ATOM      3  C   GLN A   1     -55.336 -49.344  16.950  1.00 55.59      A    C  
ATOM      4  O   GLN A   1     -54.278 -49.174  16.358  1.00 51.48      A    O  
ATOM      5  CB  GLN A   1     -57.560 -50.299  16.135  1.00 50.50      A    C  
ATOM      6  CG  GLN A   1     -57.591 -50.051  14.628  1.00 46.13      A    C  
ATOM      7  CD  GLN A   1     -59.019 -50.036  14.089  1.00 42.69      A    C  
ATOM      8  NE2 GLN A   1     -59.211 -49.833  12.814  1.00 35.95      A    N  
ATOM      9  OE1 GLN A   1     -59.976 -50.219  14.808  1.00 40.82      A    O  
ATOM     10  N   ALA A   2     -55.735 -48.585  17.962  1.00 55.19      A    N  
ATOM     11  CA  ALA A   2     -54.995 -47.390  18.364  1.00 59.08      A    C  
ATOM     12  C   ALA A   2     -53.519 -47.646  18.716  1.00 60.64      A    C  
ATOM     13  O   ALA A   2     -52.650 -46.849  18.366  1.00 57.63      A    O  
ATOM     14  CB  ALA A   2     -55.727 -46.749  19.551  1.00 55.86      A    C  
ATOM     15  N   ALA A   3     -53.205 -48.771  19.357  1.00 54.63      A    N  
ATOM     16  CA  ALA A   3     -51.822 -49.146  19.657  1.00 57.73      A    C  
ATOM     17  C   ALA A   3     -51.006 -49.475  18.396  1.00 59.48      A    C  
ATOM     18  O   ALA A   3     -49.819 -49.176  18.339  1.00 57.52      A    O  
ATOM     19  CB  ALA A   3     -51.831 -50.336  20.628  1.00 55.74      A    C  
ATOM     20  N   VAL A   4     -51.639 -50.048  17.377  1.00 58.46      A    N  
ATOM     21  CA  VAL A   4     -51.012 -50.367  16.090  1.00 59.99      A    C  
ATOM     22  C   VAL A   4     -50.789 -49.088  15.271  1.00 60.89      A    C  
ATOM     23  O   VAL A   4     -49.698 -48.878  14.767  1.00 58.89      A    O  
ATOM     24  CB  VAL A   4     -51.825 -51.404  15.303  1.00 57.92      A    C  
ATOM     25  CG1 VAL A   4     -51.187 -51.739  13.951  1.00 51.79      A    C  
ATOM     26  CG2 VAL A   4     -51.952 -52.718  16.092  1.00 53.58      A    C  
ATOM     27  N   GLU A   5     -51.795 -48.212  15.212  1.00 63.75      A    N  
ATOM     28  CA  GLU A   5     -51.644 -46.887  14.581  1.00 60.59      A    C  
ATOM     29  C   GLU A   5     -50.568 -46.041  15.273  1.00 60.08      A    C  
ATOM     30  O   GLU A   5     -49.747 -45.427  14.601  1.00 58.85      A    O  
ATOM     31  CB  GLU A   5     -52.974 -46.124  14.611  1.00 56.55      A    C  
ATOM     32  CG  GLU A   5     -53.925 -46.580  13.507  1.00 55.46      A    C  
ATOM     33  CD  GLU A   5     -55.289 -45.875  13.561  1.00 50.64      A    C  
ATOM     34  OE1 GLU A   5     -55.964 -45.828  12.502  1.00 46.63      A    O  
ATOM     35  OE2 GLU A   5     -55.681 -45.448  14.671  1.00 47.55      A    O1-
ATOM     36  N   ALA A   6     -50.525 -46.072  16.607  1.00 62.79      A    N  
ATOM     37  CA  ALA A   6     -49.472 -45.401  17.356  1.00 62.74      A    C  
ATOM     38  C   ALA A   6     -48.093 -46.000  17.037  1.00 64.22      A    C  
ATOM     39  O   ALA A   6     -47.158 -45.251  16.776  1.00 61.90      A    O  
ATOM     40  CB  ALA A   6     -49.792 -45.460  18.854  1.00 59.48      A    C  
ATOM     41  N   ALA A   7     -47.959 -47.320  16.978  1.00 61.35      A    N  
ATOM     42  CA  ALA A   7     -46.693 -47.976  16.633  1.00 62.00      A    C  
ATOM     43  C   ALA A   7     -46.250 -47.688  15.190  1.00 64.05      A    C  
ATOM     44  O   ALA A   7     -45.049 -47.588  14.925  1.00 62.35      A    O  
ATOM     45  CB  ALA A   7     -46.837 -49.480  16.880  1.00 59.34      A    C  
ATOM     46  N   LEU A   8     -47.189 -47.524  14.253  1.00 61.72      A    N  
ATOM     47  CA  LEU A   8     -46.907 -47.195  12.852  1.00 62.67      A    C  
ATOM     48  C   LEU A   8     -46.538 -45.729  12.654  1.00 64.71      A    C  
ATOM     49  O   LEU A   8     -45.686 -45.423  11.816  1.00 62.85      A    O  
ATOM     50  CB  LEU A   8     -48.158 -47.543  12.019  1.00 59.38      A    C  
ATOM     51  CG  LEU A   8     -48.332 -49.058  11.788  1.00 54.28      A    C  
ATOM     52  CD1 LEU A   8     -49.745 -49.346  11.282  1.00 49.64      A    C  
ATOM     53  CD2 LEU A   8     -47.338 -49.573  10.766  1.00 50.43      A    C  
ATOM     54  N   THR A   9     -47.144 -44.815  13.384  1.00 67.97      A    N  
ATOM     55  CA  THR A   9     -46.919 -43.362  13.245  1.00 68.60      A    C  
ATOM     56  C   THR A   9     -45.770 -42.857  14.112  1.00 71.43      A    C  
ATOM     57  O   THR A   9     -45.153 -41.850  13.762  1.00 68.81      A    O  
ATOM     58  CB  THR A   9     -48.186 -42.557  13.532  1.00 63.51      A    C  
ATOM     59  CG2 THR A   9     -49.255 -42.775  12.466  1.00 55.63      A    C  
ATOM     60  OG1 THR A   9     -48.732 -42.905  14.779  1.00 57.67      A    O  
ATOM     61  N   LEU A  10     -45.428 -43.556  15.198  1.00 70.83      A    N  
ATOM     62  CA  LEU A  10     -44.370 -43.152  16.124  1.00 71.91      A    C  
ATOM     63  C   LEU A  10     -43.005 -42.934  15.437  1.00 75.24      A    C  
ATOM     64  O   LEU A  10     -42.400 -41.883  15.688  1.00 72.17      A    O  
ATOM     65  CB  LEU A  10     -44.276 -44.176  17.274  1.00 67.09      A    C  
ATOM     66  CG  LEU A  10     -43.551 -43.629  18.523  1.00 61.19      A    C  
ATOM     67  CD1 LEU A  10     -44.531 -42.882  19.421  1.00 56.17      A    C  
ATOM     68  CD2 LEU A  10     -42.952 -44.782  19.327  1.00 54.17      A    C  
ATOM     69  N   PRO A  11     -42.513 -43.824  14.555  1.00 75.79      A    N  
ATOM     70  CA  PRO A  11     -41.234 -43.616  13.862  1.00 77.16      A    C  
ATOM     71  C   PRO A  11     -41.247 -42.368  12.985  1.00 78.25      A    C  
ATOM     72  O   PRO A  11     -40.267 -41.631  12.951  1.00 75.59      A    O  
ATOM     73  CB  PRO A  11     -40.999 -44.882  13.024  1.00 73.97      A    C  
ATOM     74  CG  PRO A  11     -41.864 -45.934  13.699  1.00 72.13      A    C  
ATOM     75  CD  PRO A  11     -43.058 -45.121  14.196  1.00 74.18      A    C  
ATOM     76  N   LEU A  12     -42.369 -42.118  12.309  1.00 78.07      A    N  
ATOM     77  CA  LEU A  12     -42.526 -40.956  11.448  1.00 77.58      A    C  
ATOM     78  C   LEU A  12     -42.515 -39.655  12.263  1.00 78.92      A    C  
ATOM     79  O   LEU A  12     -41.873 -38.682  11.875  1.00 77.41      A    O  
ATOM     80  CB  LEU A  12     -43.831 -41.111  10.645  1.00 74.47      A    C  
ATOM     81  CG  LEU A  12     -43.821 -40.265   9.361  1.00 67.71      A    C  
ATOM     82  CD1 LEU A  12     -43.803 -41.159   8.126  1.00 61.17      A    C  
ATOM     83  CD2 LEU A  12     -45.054 -39.359   9.271  1.00 60.70      A    C  
ATOM     84  N   LEU A  13     -43.167 -39.663  13.423  1.00 78.12      A    N  
ATOM     85  CA  LEU A  13     -43.228 -38.509  14.320  1.00 77.85      A    C  
ATOM     86  C   LEU A  13     -41.861 -38.247  14.989  1.00 80.12      A    C  
ATOM     87  O   LEU A  13     -41.420 -37.104  15.070  1.00 78.70      A    O  
ATOM     88  CB  LEU A  13     -44.360 -38.743  15.325  1.00 73.76      A    C  
ATOM     89  CG  LEU A  13     -45.086 -37.449  15.730  1.00 64.88      A    C  
ATOM     90  CD1 LEU A  13     -46.603 -37.613  15.604  1.00 59.45      A    C  
ATOM     91  CD2 LEU A  13     -44.775 -37.047  17.176  1.00 58.19      A    C  
ATOM     92  N   ILE A  14     -41.185 -39.320  15.388  1.00 80.95      A    N  
ATOM     93  CA  ILE A  14     -39.812 -39.234  15.903  1.00 81.90      A    C  
ATOM     94  C   ILE A  14     -38.874 -38.694  14.815  1.00 83.52      A    C  
ATOM     95  O   ILE A  14     -38.085 -37.792  15.091  1.00 82.26      A    O  
ATOM     96  CB  ILE A  14     -39.332 -40.601  16.444  1.00 80.11      A    C  
ATOM     97  CG1 ILE A  14     -40.085 -40.950  17.747  1.00 73.66      A    C  
ATOM     98  CG2 ILE A  14     -37.812 -40.610  16.710  1.00 70.50      A    C  
ATOM     99  CD1 ILE A  14     -39.880 -42.400  18.214  1.00 62.00      A    C  
ATOM    100  N   PHE A  15     -38.992 -39.201  13.574  1.00 82.83      A    N  
ATOM    101  CA  PHE A  15     -38.191 -38.697  12.459  1.00 83.26      A    C  
ATOM    102  C   PHE A  15     -38.494 -37.236  12.155  1.00 84.68      A    C  
ATOM    103  O   PHE A  15     -37.558 -36.486  11.904  1.00 83.60      A    O  
ATOM    104  CB  PHE A  15     -38.402 -39.545  11.207  1.00 81.30      A    C  
ATOM    105  CG  PHE A  15     -37.574 -39.054  10.039  1.00 79.69      A    C  
ATOM    106  CD1 PHE A  15     -38.180 -38.370   8.966  1.00 75.17      A    C  
ATOM    107  CD2 PHE A  15     -36.174 -39.196  10.066  1.00 73.46      A    C  
ATOM    108  CE1 PHE A  15     -37.401 -37.859   7.922  1.00 69.68      A    C  
ATOM    109  CE2 PHE A  15     -35.390 -38.684   9.024  1.00 69.59      A    C  
ATOM    110  CZ  PHE A  15     -35.992 -38.010   7.945  1.00 72.52      A    C  
ATOM    111  N   LEU A  16     -39.740 -36.800  12.214  1.00 82.89      A    N  
ATOM    112  CA  LEU A  16     -40.103 -35.402  11.995  1.00 82.10      A    C  
ATOM    113  C   LEU A  16     -39.388 -34.479  12.988  1.00 83.88      A    C  
ATOM    114  O   LEU A  16     -38.782 -33.486  12.591  1.00 82.34      A    O  
ATOM    115  CB  LEU A  16     -41.631 -35.254  12.087  1.00 78.78      A    C  
ATOM    116  CG  LEU A  16     -42.141 -33.955  11.423  1.00 70.88      A    C  
ATOM    117  CD1 LEU A  16     -42.488 -34.197   9.957  1.00 65.60      A    C  
ATOM    118  CD2 LEU A  16     -43.387 -33.440  12.123  1.00 64.41      A    C  
ATOM    119  N   VAL A  17     -39.404 -34.839  14.264  1.00 84.76      A    N  
ATOM    120  CA  VAL A  17     -38.754 -34.046  15.315  1.00 84.89      A    C  
ATOM    121  C   VAL A  17     -37.228 -34.096  15.190  1.00 86.61      A    C  
ATOM    122  O   VAL A  17     -36.574 -33.054  15.109  1.00 85.79      A    O  
ATOM    123  CB  VAL A  17     -39.211 -34.503  16.714  1.00 82.29      A    C  
ATOM    124  CG1 VAL A  17     -38.516 -33.714  17.834  1.00 75.59      A    C  
ATOM    125  CG2 VAL A  17     -40.716 -34.308  16.888  1.00 76.12      A    C  
ATOM    126  N   LEU A  18     -36.649 -35.288  15.134  1.00 86.90      A    N  
ATOM    127  CA  LEU A  18     -35.199 -35.471  15.067  1.00 87.49      A    C  
ATOM    128  C   LEU A  18     -34.614 -34.981  13.732  1.00 88.73      A    C  
ATOM    129  O   LEU A  18     -33.542 -34.387  13.712  1.00 87.41      A    O  
ATOM    130  CB  LEU A  18     -34.850 -36.951  15.290  1.00 85.94      A    C  
ATOM    131  CG  LEU A  18     -35.179 -37.528  16.686  1.00 82.43      A    C  
ATOM    132  CD1 LEU A  18     -34.735 -38.991  16.734  1.00 77.42      A    C  
ATOM    133  CD2 LEU A  18     -34.472 -36.783  17.813  1.00 76.64      A    C  
ATOM    134  N   GLY A  19     -35.322 -35.180  12.625  1.00 86.90      A    N  
ATOM    135  CA  GLY A  19     -34.960 -34.712  11.295  1.00 86.78      A    C  
ATOM    136  C   GLY A  19     -34.988 -33.190  11.198  1.00 88.35      A    C  
ATOM    137  O   GLY A  19     -34.080 -32.605  10.625  1.00 86.36      A    O  
ATOM    138  N   THR A  20     -35.984 -32.554  11.826  1.00 90.29      A    N  
ATOM    139  CA  THR A  20     -36.019 -31.089  11.925  1.00 89.88      A    C  
ATOM    140  C   THR A  20     -34.826 -30.555  12.707  1.00 90.52      A    C  
ATOM    141  O   THR A  20     -34.164 -29.617  12.268  1.00 88.53      A    O  
ATOM    142  CB  THR A  20     -37.320 -30.626  12.599  1.00 88.00      A    C  
ATOM    143  CG2 THR A  20     -37.418 -29.107  12.661  1.00 77.13      A    C  
ATOM    144  OG1 THR A  20     -38.443 -31.062  11.864  1.00 76.74      A    O  
ATOM    145  N   LEU A  21     -34.493 -31.181  13.824  1.00 90.53      A    N  
ATOM    146  CA  LEU A  21     -33.325 -30.833  14.636  1.00 89.67      A    C  
ATOM    147  C   LEU A  21     -32.024 -30.949  13.832  1.00 90.71      A    C  
ATOM    148  O   LEU A  21     -31.200 -30.034  13.823  1.00 89.26      A    O  
ATOM    149  CB  LEU A  21     -33.327 -31.747  15.870  1.00 87.62      A    C  
ATOM    150  CG  LEU A  21     -33.202 -30.976  17.199  1.00 77.92      A    C  
ATOM    151  CD1 LEU A  21     -33.952 -31.730  18.285  1.00 73.01      A    C  
ATOM    152  CD2 LEU A  21     -31.752 -30.828  17.625  1.00 72.44      A    C  
ATOM    153  N   GLN A  22     -31.880 -32.053  13.091  1.00 91.08      A    N  
ATOM    154  CA  GLN A  22     -30.732 -32.293  12.218  1.00 90.90      A    C  
ATOM    155  C   GLN A  22     -30.666 -31.291  11.064  1.00 91.68      A    C  
ATOM    156  O   GLN A  22     -29.582 -30.786  10.770  1.00 90.34      A    O  
ATOM    157  CB  GLN A  22     -30.800 -33.748  11.712  1.00 89.91      A    C  
ATOM    158  CG  GLN A  22     -29.523 -34.185  10.999  1.00 84.37      A    C  
ATOM    159  CD  GLN A  22     -28.297 -34.118  11.917  1.00 84.75      A    C  
ATOM    160  NE2 GLN A  22     -27.448 -33.147  11.724  1.00 72.42      A    N  
ATOM    161  OE1 GLN A  22     -28.114 -34.912  12.820  1.00 73.73      A    O  
ATOM    162  N   LEU A  23     -31.801 -30.961  10.450  1.00 91.49      A    N  
ATOM    163  CA  LEU A  23     -31.885 -29.980   9.371  1.00 91.09      A    C  
ATOM    164  C   LEU A  23     -31.394 -28.602   9.832  1.00 91.95      A    C  
ATOM    165  O   LEU A  23     -30.565 -27.994   9.156  1.00 90.71      A    O  
ATOM    166  CB  LEU A  23     -33.324 -29.924   8.854  1.00 89.72      A    C  
ATOM    167  CG  LEU A  23     -33.554 -28.896   7.728  1.00 85.18      A    C  
ATOM    168  CD1 LEU A  23     -32.817 -29.282   6.444  1.00 80.07      A    C  
ATOM    169  CD2 LEU A  23     -35.048 -28.811   7.427  1.00 79.12      A    C  
ATOM    170  N   PHE A  24     -31.853 -28.112  10.976  1.00 92.71      A    N  
ATOM    171  CA  PHE A  24     -31.388 -26.826  11.503  1.00 92.80      A    C  
ATOM    172  C   PHE A  24     -29.905 -26.839  11.866  1.00 93.34      A    C  
ATOM    173  O   PHE A  24     -29.214 -25.861  11.595  1.00 91.58      A    O  
ATOM    174  CB  PHE A  24     -32.250 -26.383  12.684  1.00 92.36      A    C  
ATOM    175  CG  PHE A  24     -33.528 -25.710  12.240  1.00 91.97      A    C  
ATOM    176  CD1 PHE A  24     -33.479 -24.430  11.662  1.00 87.69      A    C  
ATOM    177  CD2 PHE A  24     -34.754 -26.376  12.339  1.00 87.35      A    C  
ATOM    178  CE1 PHE A  24     -34.638 -23.835  11.170  1.00 85.58      A    C  
ATOM    179  CE2 PHE A  24     -35.927 -25.781  11.849  1.00 85.53      A    C  
ATOM    180  CZ  PHE A  24     -35.872 -24.515  11.254  1.00 86.99      A    C  
ATOM    181  N   MET A  25     -29.378 -27.947  12.383  1.00 92.33      A    N  
ATOM    182  CA  MET A  25     -27.938 -28.099  12.586  1.00 91.63      A    C  
ATOM    183  C   MET A  25     -27.154 -28.039  11.264  1.00 92.44      A    C  
ATOM    184  O   MET A  25     -26.086 -27.428  11.216  1.00 91.46      A    O  
ATOM    185  CB  MET A  25     -27.626 -29.413  13.309  1.00 90.16      A    C  
ATOM    186  CG  MET A  25     -28.040 -29.389  14.780  1.00 85.48      A    C  
ATOM    187  SD  MET A  25     -27.589 -30.912  15.655  1.00 81.53      A    S  
ATOM    188  CE  MET A  25     -28.124 -30.452  17.322  1.00 69.24      A    C  
ATOM    189  N   MET A  26     -27.685 -28.609  10.172  1.00 92.79      A    N  
ATOM    190  CA  MET A  26     -27.074 -28.525   8.838  1.00 92.76      A    C  
ATOM    191  C   MET A  26     -27.129 -27.104   8.270  1.00 93.52      A    C  
ATOM    192  O   MET A  26     -26.147 -26.648   7.702  1.00 92.32      A    O  
ATOM    193  CB  MET A  26     -27.762 -29.497   7.874  1.00 91.57      A    C  
ATOM    194  CG  MET A  26     -27.463 -30.964   8.198  1.00 87.37      A    C  
ATOM    195  SD  MET A  26     -28.472 -32.146   7.255  1.00 85.43      A    S  
ATOM    196  CE  MET A  26     -27.892 -31.792   5.581  1.00 72.85      A    C  
ATOM    197  N   LEU A  27     -28.229 -26.388   8.460  1.00 93.44      A    N  
ATOM    198  CA  LEU A  27     -28.360 -24.991   8.043  1.00 93.30      A    C  
ATOM    199  C   LEU A  27     -27.392 -24.074   8.804  1.00 93.87      A    C  
ATOM    200  O   LEU A  27     -26.750 -23.220   8.192  1.00 93.01      A    O  
ATOM    201  CB  LEU A  27     -29.814 -24.528   8.234  1.00 93.16      A    C  
ATOM    202  CG  LEU A  27     -30.823 -25.168   7.261  1.00 90.07      A    C  
ATOM    203  CD1 LEU A  27     -32.251 -24.830   7.702  1.00 86.58      A    C  
ATOM    204  CD2 LEU A  27     -30.634 -24.680   5.824  1.00 86.74      A    C  
ATOM    205  N   GLN A  28     -27.198 -24.299  10.092  1.00 93.74      A    N  
ATOM    206  CA  GLN A  28     -26.160 -23.637  10.885  1.00 93.20      A    C  
ATOM    207  C   GLN A  28     -24.755 -23.988  10.365  1.00 94.18      A    C  
ATOM    208  O   GLN A  28     -23.918 -23.109  10.196  1.00 93.49      A    O  
ATOM    209  CB  GLN A  28     -26.286 -24.048  12.361  1.00 91.94      A    C  
ATOM    210  CG  GLN A  28     -27.538 -23.467  13.027  1.00 88.24      A    C  
ATOM    211  CD  GLN A  28     -27.837 -24.099  14.397  1.00 87.78      A    C  
ATOM    212  NE2 GLN A  28     -29.039 -23.939  14.883  1.00 78.45      A    N  
ATOM    213  OE1 GLN A  28     -27.010 -24.737  15.031  1.00 80.06      A    O  
ATOM    214  N   GLY A  29     -24.521 -25.252  10.052  1.00 94.26      A    N  
ATOM    215  CA  GLY A  29     -23.271 -25.729   9.457  1.00 94.23      A    C  
ATOM    216  C   GLY A  29     -22.958 -25.053   8.123  1.00 95.01      A    C  
ATOM    217  O   GLY A  29     -21.806 -24.707   7.888  1.00 93.60      A    O  
ATOM    218  N   ARG A  30     -23.966 -24.813   7.285  1.00 95.77      A    N  
ATOM    219  CA  ARG A  30     -23.812 -24.081   6.023  1.00 95.64      A    C  
ATOM    220  C   ARG A  30     -23.313 -22.650   6.240  1.00 96.16      A    C  
ATOM    221  O   ARG A  30     -22.385 -22.225   5.558  1.00 94.82      A    O  
ATOM    222  CB  ARG A  30     -25.149 -24.092   5.256  1.00 94.07      A    C  
ATOM    223  CG  ARG A  30     -25.006 -23.540   3.832  1.00 90.59      A    C  
ATOM    224  CD  ARG A  30     -26.368 -23.482   3.145  1.00 87.03      A    C  
ATOM    225  NE  ARG A  30     -26.254 -23.055   1.739  1.00 83.05      A    N  
ATOM    226  CZ  ARG A  30     -27.252 -22.675   0.939  1.00 80.36      A    C  
ATOM    227  NH1 ARG A  30     -28.497 -22.647   1.356  1.00 73.57      A    N1+
ATOM    228  NH2 ARG A  30     -27.018 -22.336  -0.283  1.00 74.72      A    N  
ATOM    229  N   ILE A  31     -23.885 -21.929   7.190  1.00 95.47      A    N  
ATOM    230  CA  ILE A  31     -23.477 -20.550   7.511  1.00 95.42      A    C  
ATOM    231  C   ILE A  31     -22.032 -20.527   8.040  1.00 95.87      A    C  
ATOM    232  O   ILE A  31     -21.239 -19.687   7.633  1.00 94.88      A    O  
ATOM    233  CB  ILE A  31     -24.471 -19.929   8.515  1.00 94.66      A    C  
ATOM    234  CG1 ILE A  31     -25.874 -19.776   7.879  1.00 90.52      A    C  
ATOM    235  CG2 ILE A  31     -23.974 -18.559   9.007  1.00 90.81      A    C  
ATOM    236  CD1 ILE A  31     -26.981 -19.441   8.877  1.00 81.38      A    C  
ATOM    237  N   ILE A  32     -21.674 -21.476   8.911  1.00 95.75      A    N  
ATOM    238  CA  ILE A  32     -20.308 -21.574   9.437  1.00 95.69      A    C  
ATOM    239  C   ILE A  32     -19.313 -21.987   8.341  1.00 96.15      A    C  
ATOM    240  O   ILE A  32     -18.171 -21.525   8.347  1.00 95.30      A    O  
ATOM    241  CB  ILE A  32     -20.268 -22.514  10.658  1.00 94.42      A    C  
ATOM    242  CG1 ILE A  32     -21.139 -21.934  11.807  1.00 89.67      A    C  
ATOM    243  CG2 ILE A  32     -18.831 -22.714  11.156  1.00 88.43      A    C  
ATOM    244  CD1 ILE A  32     -21.329 -22.872  12.999  1.00 78.40      A    C  
ATOM    245  N   ALA A  33     -19.740 -22.797   7.365  1.00 95.91      A    N  
ATOM    246  CA  ALA A  33     -18.911 -23.155   6.215  1.00 96.28      A    C  
ATOM    247  C   ALA A  33     -18.614 -21.948   5.317  1.00 96.46      A    C  
ATOM    248  O   ALA A  33     -17.477 -21.807   4.870  1.00 95.15      A    O  
ATOM    249  CB  ALA A  33     -19.579 -24.300   5.450  1.00 95.59      A    C  
ATOM    250  N   GLU A  34     -19.574 -21.038   5.109  1.00 96.77      A    N  
ATOM    251  CA  GLU A  34     -19.308 -19.770   4.409  1.00 96.36      A    C  
ATOM    252  C   GLU A  34     -18.285 -18.912   5.157  1.00 96.61      A    C  
ATOM    253  O   GLU A  34     -17.363 -18.373   4.552  1.00 95.77      A    O  
ATOM    254  CB  GLU A  34     -20.609 -18.960   4.234  1.00 95.47      A    C  
ATOM    255  CG  GLU A  34     -21.598 -19.570   3.238  1.00 88.82      A    C  
ATOM    256  CD  GLU A  34     -21.118 -19.579   1.776  1.00 88.13      A    C  
ATOM    257  OE1 GLU A  34     -21.457 -20.543   1.063  1.00 79.46      A    O  
ATOM    258  OE2 GLU A  34     -20.460 -18.626   1.328  1.00 80.78      A    O1-
ATOM    259  N   TYR A  35     -18.382 -18.837   6.479  1.00 96.32      A    N  
ATOM    260  CA  TYR A  35     -17.384 -18.146   7.294  1.00 96.04      A    C  
ATOM    261  C   TYR A  35     -15.992 -18.786   7.175  1.00 96.50      A    C  
ATOM    262  O   TYR A  35     -14.996 -18.079   7.043  1.00 95.90      A    O  
ATOM    263  CB  TYR A  35     -17.851 -18.124   8.754  1.00 95.42      A    C  
ATOM    264  CG  TYR A  35     -16.847 -17.483   9.685  1.00 94.97      A    C  
ATOM    265  CD1 TYR A  35     -16.073 -18.284  10.556  1.00 92.31      A    C  
ATOM    266  CD2 TYR A  35     -16.608 -16.101   9.608  1.00 92.72      A    C  
ATOM    267  CE1 TYR A  35     -15.051 -17.702  11.323  1.00 91.58      A    C  
ATOM    268  CE2 TYR A  35     -15.581 -15.514  10.369  1.00 91.22      A    C  
ATOM    269  CZ  TYR A  35     -14.797 -16.322  11.215  1.00 91.95      A    C  
ATOM    270  OH  TYR A  35     -13.760 -15.760  11.908  1.00 90.36      A    O  
ATOM    271  N   ALA A  36     -15.917 -20.117   7.172  1.00 96.25      A    N  
ATOM    272  CA  ALA A  36     -14.657 -20.821   7.011  1.00 96.38      A    C  
ATOM    273  C   ALA A  36     -14.043 -20.626   5.616  1.00 96.70      A    C  
ATOM    274  O   ALA A  36     -12.829 -20.488   5.500  1.00 95.72      A    O  
ATOM    275  CB  ALA A  36     -14.886 -22.300   7.324  1.00 95.85      A    C  
ATOM    276  N   ALA A  37     -14.860 -20.562   4.553  1.00 96.72      A    N  
ATOM    277  CA  ALA A  37     -14.404 -20.238   3.208  1.00 96.73      A    C  
ATOM    278  C   ALA A  37     -13.865 -18.807   3.124  1.00 96.98      A    C  
ATOM    279  O   ALA A  37     -12.796 -18.596   2.544  1.00 95.65      A    O  
ATOM    280  CB  ALA A  37     -15.559 -20.471   2.222  1.00 96.02      A    C  
ATOM    281  N   PHE A  38     -14.532 -17.847   3.758  1.00 96.80      A    N  
ATOM    282  CA  PHE A  38     -14.050 -16.474   3.881  1.00 96.94      A    C  
ATOM    283  C   PHE A  38     -12.683 -16.402   4.571  1.00 97.19      A    C  
ATOM    284  O   PHE A  38     -11.752 -15.814   4.026  1.00 96.56      A    O  
ATOM    285  CB  PHE A  38     -15.091 -15.635   4.637  1.00 96.68      A    C  
ATOM    286  CG  PHE A  38     -14.567 -14.312   5.162  1.00 96.93      A    C  
ATOM    287  CD1 PHE A  38     -14.221 -14.170   6.524  1.00 94.78      A    C  
ATOM    288  CD2 PHE A  38     -14.403 -13.219   4.294  1.00 95.31      A    C  
ATOM    289  CE1 PHE A  38     -13.732 -12.941   7.001  1.00 94.55      A    C  
ATOM    290  CE2 PHE A  38     -13.915 -12.001   4.773  1.00 94.62      A    C  
ATOM    291  CZ  PHE A  38     -13.581 -11.854   6.127  1.00 95.11      A    C  
ATOM    292  N   GLU A  39     -12.518 -17.036   5.716  1.00 97.25      A    N  
ATOM    293  CA  GLU A  39     -11.244 -17.050   6.443  1.00 96.81      A    C  
ATOM    294  C   GLU A  39     -10.125 -17.725   5.628  1.00 97.14      A    C  
ATOM    295  O   GLU A  39      -9.001 -17.229   5.580  1.00 96.47      A    O  
ATOM    296  CB  GLU A  39     -11.405 -17.743   7.800  1.00 95.85      A    C  
ATOM    297  CG  GLU A  39     -12.165 -16.898   8.844  1.00 90.96      A    C  
ATOM    298  CD  GLU A  39     -11.369 -15.694   9.406  1.00 87.80      A    C  
ATOM    299  OE1 GLU A  39     -11.959 -14.944  10.214  1.00 79.13      A    O  
ATOM    300  OE2 GLU A  39     -10.190 -15.512   9.060  1.00 79.66      A    O1-
ATOM    301  N   ALA A  40     -10.439 -18.825   4.934  1.00 96.66      A    N  
ATOM    302  CA  ALA A  40      -9.490 -19.515   4.079  1.00 96.61      A    C  
ATOM    303  C   ALA A  40      -8.994 -18.633   2.920  1.00 96.84      A    C  
ATOM    304  O   ALA A  40      -7.789 -18.514   2.700  1.00 95.58      A    O  
ATOM    305  CB  ALA A  40     -10.138 -20.800   3.552  1.00 96.00      A    C  
ATOM    306  N   VAL A  41      -9.907 -17.958   2.211  1.00 97.18      A    N  
ATOM    307  CA  VAL A  41      -9.550 -17.035   1.120  1.00 97.08      A    C  
ATOM    308  C   VAL A  41      -8.757 -15.849   1.644  1.00 97.13      A    C  
ATOM    309  O   VAL A  41      -7.736 -15.485   1.067  1.00 95.46      A    O  
ATOM    310  CB  VAL A  41     -10.796 -16.558   0.363  1.00 95.67      A    C  
ATOM    311  CG1 VAL A  41     -10.478 -15.457  -0.648  1.00 89.65      A    C  
ATOM    312  CG2 VAL A  41     -11.407 -17.721  -0.414  1.00 88.86      A    C  
ATOM    313  N   ARG A  42      -9.164 -15.274   2.761  1.00 96.91      A    N  
ATOM    314  CA  ARG A  42      -8.484 -14.145   3.384  1.00 96.79      A    C  
ATOM    315  C   ARG A  42      -7.059 -14.510   3.822  1.00 96.91      A    C  
ATOM    316  O   ARG A  42      -6.152 -13.698   3.683  1.00 95.64      A    O  
ATOM    317  CB  ARG A  42      -9.348 -13.663   4.556  1.00 95.50      A    C  
ATOM    318  CG  ARG A  42      -8.779 -12.386   5.182  1.00 91.85      A    C  
ATOM    319  CD  ARG A  42      -9.617 -11.908   6.356  1.00 90.61      A    C  
ATOM    320  NE  ARG A  42      -8.900 -10.806   7.018  1.00 89.16      A    N  
ATOM    321  CZ  ARG A  42      -8.115 -10.882   8.087  1.00 89.89      A    C  
ATOM    322  NH1 ARG A  42      -8.005 -11.962   8.809  1.00 80.17      A    N1+
ATOM    323  NH2 ARG A  42      -7.428  -9.857   8.423  1.00 84.27      A    N  
ATOM    324  N   ALA A  43      -6.845 -15.720   4.319  1.00 96.30      A    N  
ATOM    325  CA  ALA A  43      -5.511 -16.222   4.636  1.00 96.26      A    C  
ATOM    326  C   ALA A  43      -4.680 -16.454   3.370  1.00 96.39      A    C  
ATOM    327  O   ALA A  43      -3.533 -16.010   3.310  1.00 94.65      A    O  
ATOM    328  CB  ALA A  43      -5.652 -17.501   5.473  1.00 95.54      A    C  
ATOM    329  N   GLY A  44      -5.258 -17.061   2.335  1.00 96.25      A    N  
ATOM    330  CA  GLY A  44      -4.574 -17.323   1.071  1.00 95.95      A    C  
ATOM    331  C   GLY A  44      -4.173 -16.059   0.311  1.00 96.43      A    C  
ATOM    332  O   GLY A  44      -3.022 -15.937  -0.116  1.00 94.81      A    O  
ATOM    333  N   SER A  45      -5.063 -15.081   0.224  1.00 96.45      A    N  
ATOM    334  CA  SER A  45      -4.818 -13.788  -0.427  1.00 96.39      A    C  
ATOM    335  C   SER A  45      -3.617 -13.034   0.165  1.00 96.07      A    C  
ATOM    336  O   SER A  45      -2.924 -12.320  -0.547  1.00 93.53      A    O  
ATOM    337  CB  SER A  45      -6.082 -12.926  -0.321  1.00 95.62      A    C  
ATOM    338  OG  SER A  45      -5.870 -11.625  -0.826  1.00 87.54      A    O  
ATOM    339  N   ARG A  46      -3.356 -13.222   1.459  1.00 96.53      A    N  
ATOM    340  CA  ARG A  46      -2.257 -12.570   2.184  1.00 95.99      A    C  
ATOM    341  C   ARG A  46      -1.001 -13.435   2.317  1.00 95.83      A    C  
ATOM    342  O   ARG A  46       0.007 -12.949   2.815  1.00 93.01      A    O  
ATOM    343  CB  ARG A  46      -2.767 -12.126   3.559  1.00 93.91      A    C  
ATOM    344  CG  ARG A  46      -3.807 -10.996   3.443  1.00 89.07      A    C  
ATOM    345  CD  ARG A  46      -4.346 -10.598   4.806  1.00 89.06      A    C  
ATOM    346  NE  ARG A  46      -5.189 -11.650   5.368  1.00 85.84      A    N  
ATOM    347  CZ  ARG A  46      -5.424 -11.868   6.639  1.00 85.68      A    C  
ATOM    348  NH1 ARG A  46      -4.960 -11.093   7.573  1.00 75.17      A    N1+
ATOM    349  NH2 ARG A  46      -6.150 -12.882   6.994  1.00 79.18      A    N  
ATOM    350  N   ASN A  47      -1.048 -14.682   1.894  1.00 96.39      A    N  
ATOM    351  CA  ASN A  47       0.040 -15.653   2.016  1.00 96.02      A    C  
ATOM    352  C   ASN A  47       0.351 -16.346   0.681  1.00 96.22      A    C  
ATOM    353  O   ASN A  47       0.568 -17.557   0.634  1.00 93.79      A    O  
ATOM    354  CB  ASN A  47      -0.267 -16.654   3.142  1.00 95.22      A    C  
ATOM    355  CG  ASN A  47      -0.241 -16.027   4.525  1.00 94.33      A    C  
ATOM    356  ND2 ASN A  47      -1.379 -15.917   5.172  1.00 84.50      A    N  
ATOM    357  OD1 ASN A  47       0.796 -15.665   5.049  1.00 84.81      A    O  
ATOM    358  N   HIS A  48       0.347 -15.603  -0.411  1.00 96.12      A    N  
ATOM    359  CA  HIS A  48       0.750 -16.063  -1.743  1.00 96.23      A    C  
ATOM    360  C   HIS A  48      -0.074 -17.238  -2.309  1.00 96.28      A    C  
ATOM    361  O   HIS A  48       0.375 -17.933  -3.223  1.00 92.93      A    O  
ATOM    362  CB  HIS A  48       2.258 -16.348  -1.763  1.00 95.47      A    C  
ATOM    363  CG  HIS A  48       3.084 -15.214  -1.225  1.00 96.09      A    C  
ATOM    364  CD2 HIS A  48       3.642 -15.102   0.025  1.00 85.94      A    C  
ATOM    365  ND1 HIS A  48       3.389 -14.056  -1.904  1.00 86.01      A    N  
ATOM    366  CE1 HIS A  48       4.120 -13.279  -1.087  1.00 87.83      A    C  
ATOM    367  NE2 HIS A  48       4.290 -13.879   0.096  1.00 89.55      A    N  
ATOM    368  N   GLY A  49      -1.272 -17.475  -1.774  1.00 94.74      A    N  
ATOM    369  CA  GLY A  49      -2.104 -18.626  -2.118  1.00 94.86      A    C  
ATOM    370  C   GLY A  49      -1.684 -19.939  -1.440  1.00 95.69      A    C  
ATOM    371  O   GLY A  49      -2.193 -20.994  -1.805  1.00 92.50      A    O  
ATOM    372  N   ASN A  50      -0.793 -19.899  -0.440  1.00 95.48      A    N  
ATOM    373  CA  ASN A  50      -0.327 -21.080   0.279  1.00 95.52      A    C  
ATOM    374  C   ASN A  50      -1.481 -21.838   0.947  1.00 96.18      A    C  
ATOM    375  O   ASN A  50      -2.245 -21.278   1.742  1.00 94.78      A    O  
ATOM    376  CB  ASN A  50       0.749 -20.648   1.282  1.00 94.21      A    C  
ATOM    377  CG  ASN A  50       1.411 -21.802   2.020  1.00 94.46      A    C  
ATOM    378  ND2 ASN A  50       2.433 -21.520   2.804  1.00 87.80      A    N  
ATOM    379  OD1 ASN A  50       1.028 -22.942   1.923  1.00 88.26      A    O  
ATOM    380  N   CYS A  51      -1.585 -23.131   0.662  1.00 94.85      A    N  
ATOM    381  CA  CYS A  51      -2.624 -23.987   1.226  1.00 95.23      A    C  
ATOM    382  C   CYS A  51      -2.524 -24.162   2.747  1.00 95.99      A    C  
ATOM    383  O   CYS A  51      -3.553 -24.337   3.391  1.00 93.45      A    O  
ATOM    384  CB  CYS A  51      -2.573 -25.355   0.542  1.00 93.50      A    C  
ATOM    385  SG  CYS A  51      -3.493 -25.403  -1.027  1.00 90.68      A    S  
ATOM    386  N   VAL A  52      -1.327 -24.132   3.337  1.00 95.75      A    N  
ATOM    387  CA  VAL A  52      -1.131 -24.387   4.769  1.00 95.76      A    C  
ATOM    388  C   VAL A  52      -1.908 -23.378   5.630  1.00 96.12      A    C  
ATOM    389  O   VAL A  52      -2.831 -23.809   6.339  1.00 95.06      A    O  
ATOM    390  CB  VAL A  52       0.358 -24.480   5.147  1.00 94.90      A    C  
ATOM    391  CG1 VAL A  52       0.559 -24.667   6.653  1.00 90.75      A    C  
ATOM    392  CG2 VAL A  52       1.020 -25.658   4.421  1.00 90.93      A    C  
ATOM    393  N   PRO A  53      -1.680 -22.059   5.527  1.00 96.26      A    N  
ATOM    394  CA  PRO A  53      -2.460 -21.078   6.283  1.00 96.06      A    C  
ATOM    395  C   PRO A  53      -3.939 -21.084   5.906  1.00 96.17      A    C  
ATOM    396  O   PRO A  53      -4.791 -20.881   6.771  1.00 94.56      A    O  
ATOM    397  CB  PRO A  53      -1.795 -19.722   6.000  1.00 94.87      A    C  
ATOM    398  CG  PRO A  53      -1.081 -19.930   4.679  1.00 92.59      A    C  
ATOM    399  CD  PRO A  53      -0.649 -21.394   4.755  1.00 95.47      A    C  
ATOM    400  N   MET A  54      -4.293 -21.381   4.651  1.00 96.00      A    N  
ATOM    401  CA  MET A  54      -5.688 -21.476   4.221  1.00 96.14      A    C  
ATOM    402  C   MET A  54      -6.439 -22.609   4.924  1.00 96.30      A    C  
ATOM    403  O   MET A  54      -7.561 -22.415   5.391  1.00 95.33      A    O  
ATOM    404  CB  MET A  54      -5.768 -21.686   2.704  1.00 95.77      A    C  
ATOM    405  CG  MET A  54      -5.283 -20.476   1.900  1.00 94.62      A    C  
ATOM    406  SD  MET A  54      -5.222 -20.743   0.107  1.00 93.75      A    S  
ATOM    407  CE  MET A  54      -6.976 -20.923  -0.266  1.00 85.61      A    C  
ATOM    408  N   VAL A  55      -5.829 -23.795   5.023  1.00 95.71      A    N  
ATOM    409  CA  VAL A  55      -6.414 -24.953   5.704  1.00 95.62      A    C  
ATOM    410  C   VAL A  55      -6.479 -24.716   7.212  1.00 95.52      A    C  
ATOM    411  O   VAL A  55      -7.493 -25.048   7.837  1.00 94.38      A    O  
ATOM    412  CB  VAL A  55      -5.639 -26.237   5.358  1.00 95.00      A    C  
ATOM    413  CG1 VAL A  55      -6.099 -27.438   6.182  1.00 90.47      A    C  
ATOM    414  CG2 VAL A  55      -5.849 -26.611   3.884  1.00 90.68      A    C  
ATOM    415  N   HIS A  56      -5.457 -24.087   7.785  1.00 95.80      A    N  
ATOM    416  CA  HIS A  56      -5.457 -23.704   9.196  1.00 95.66      A    C  
ATOM    417  C   HIS A  56      -6.617 -22.760   9.531  1.00 95.14      A    C  
ATOM    418  O   HIS A  56      -7.371 -23.016  10.470  1.00 93.61      A    O  
ATOM    419  CB  HIS A  56      -4.116 -23.046   9.560  1.00 95.02      A    C  
ATOM    420  CG  HIS A  56      -2.941 -23.965   9.627  1.00 95.68      A    C  
ATOM    421  CD2 HIS A  56      -2.873 -25.287   9.269  1.00 88.33      A    C  
ATOM    422  ND1 HIS A  56      -1.695 -23.621  10.119  1.00 87.71      A    N  
ATOM    423  CE1 HIS A  56      -0.907 -24.706  10.042  1.00 89.67      A    C  
ATOM    424  NE2 HIS A  56      -1.580 -25.730   9.533  1.00 91.04      A    N  
ATOM    425  N   ALA A  57      -6.815 -21.723   8.720  1.00 95.57      A    N  
ATOM    426  CA  ALA A  57      -7.897 -20.759   8.883  1.00 95.14      A    C  
ATOM    427  C   ALA A  57      -9.283 -21.401   8.669  1.00 95.27      A    C  
ATOM    428  O   ALA A  57     -10.189 -21.182   9.465  1.00 93.57      A    O  
ATOM    429  CB  ALA A  57      -7.653 -19.592   7.927  1.00 94.66      A    C  
ATOM    430  N   ALA A  58      -9.420 -22.260   7.652  1.00 95.58      A    N  
ATOM    431  CA  ALA A  58     -10.665 -22.971   7.392  1.00 95.12      A    C  
ATOM    432  C   ALA A  58     -11.061 -23.883   8.559  1.00 95.25      A    C  
ATOM    433  O   ALA A  58     -12.222 -23.881   8.983  1.00 93.74      A    O  
ATOM    434  CB  ALA A  58     -10.519 -23.774   6.095  1.00 94.91      A    C  
ATOM    435  N   LEU A  59     -10.107 -24.634   9.123  1.00 94.31      A    N  
ATOM    436  CA  LEU A  59     -10.379 -25.492  10.276  1.00 94.00      A    C  
ATOM    437  C   LEU A  59     -10.773 -24.671  11.507  1.00 94.04      A    C  
ATOM    438  O   LEU A  59     -11.740 -25.031  12.183  1.00 92.86      A    O  
ATOM    439  CB  LEU A  59      -9.168 -26.401  10.559  1.00 93.59      A    C  
ATOM    440  CG  LEU A  59      -9.399 -27.336  11.768  1.00 92.74      A    C  
ATOM    441  CD1 LEU A  59     -10.559 -28.308  11.562  1.00 88.22      A    C  
ATOM    442  CD2 LEU A  59      -8.156 -28.170  12.037  1.00 87.63      A    C  
ATOM    443  N   ALA A  60     -10.077 -23.561  11.783  1.00 93.81      A    N  
ATOM    444  CA  ALA A  60     -10.423 -22.684  12.893  1.00 92.55      A    C  
ATOM    445  C   ALA A  60     -11.834 -22.094  12.734  1.00 92.76      A    C  
ATOM    446  O   ALA A  60     -12.611 -22.096  13.685  1.00 90.91      A    O  
ATOM    447  CB  ALA A  60      -9.356 -21.590  13.010  1.00 91.47      A    C  
ATOM    448  N   GLY A  61     -12.192 -21.673  11.521  1.00 92.16      A    N  
ATOM    449  CA  GLY A  61     -13.528 -21.172  11.205  1.00 91.67      A    C  
ATOM    450  C   GLY A  61     -14.625 -22.230  11.360  1.00 92.45      A    C  
ATOM    451  O   GLY A  61     -15.695 -21.935  11.886  1.00 90.64      A    O  
ATOM    452  N   LEU A  62     -14.342 -23.470  10.972  1.00 93.88      A    N  
ATOM    453  CA  LEU A  62     -15.291 -24.583  11.093  1.00 93.17      A    C  
ATOM    454  C   LEU A  62     -15.416 -25.143  12.510  1.00 92.76      A    C  
ATOM    455  O   LEU A  62     -16.440 -25.760  12.823  1.00 90.28      A    O  
ATOM    456  CB  LEU A  62     -14.896 -25.711  10.129  1.00 92.47      A    C  
ATOM    457  CG  LEU A  62     -15.289 -25.459   8.666  1.00 90.89      A    C  
ATOM    458  CD1 LEU A  62     -14.690 -26.561   7.791  1.00 87.86      A    C  
ATOM    459  CD2 LEU A  62     -16.807 -25.475   8.481  1.00 87.25      A    C  
ATOM    460  N   LEU A  63     -14.414 -24.953  13.365  1.00 91.12      A    N  
ATOM    461  CA  LEU A  63     -14.320 -25.618  14.667  1.00 89.56      A    C  
ATOM    462  C   LEU A  63     -15.591 -25.509  15.536  1.00 88.86      A    C  
ATOM    463  O   LEU A  63     -15.996 -26.532  16.096  1.00 85.18      A    O  
ATOM    464  CB  LEU A  63     -13.076 -25.101  15.400  1.00 88.03      A    C  
ATOM    465  CG  LEU A  63     -12.537 -26.107  16.433  1.00 84.77      A    C  
ATOM    466  CD1 LEU A  63     -11.785 -27.250  15.751  1.00 81.19      A    C  
ATOM    467  CD2 LEU A  63     -11.565 -25.401  17.370  1.00 79.66      A    C  
ATOM    468  N   PRO A  64     -16.296 -24.360  15.606  1.00 90.17      A    N  
ATOM    469  CA  PRO A  64     -17.555 -24.249  16.342  1.00 87.13      A    C  
ATOM    470  C   PRO A  64     -18.660 -25.178  15.823  1.00 87.04      A    C  
ATOM    471  O   PRO A  64     -19.505 -25.631  16.593  1.00 82.09      A    O  
ATOM    472  CB  PRO A  64     -17.984 -22.781  16.213  1.00 85.12      A    C  
ATOM    473  CG  PRO A  64     -16.686 -22.046  15.894  1.00 84.21      A    C  
ATOM    474  CD  PRO A  64     -15.918 -23.063  15.068  1.00 88.08      A    C  
ATOM    475  N   SER A  65     -18.651 -25.498  14.529  1.00 87.37      A    N  
ATOM    476  CA  SER A  65     -19.571 -26.463  13.920  1.00 86.29      A    C  
ATOM    477  C   SER A  65     -19.084 -27.901  14.091  1.00 86.41      A    C  
ATOM    478  O   SER A  65     -19.895 -28.811  14.222  1.00 81.51      A    O  
ATOM    479  CB  SER A  65     -19.752 -26.144  12.435  1.00 84.82      A    C  
ATOM    480  OG  SER A  65     -20.671 -27.046  11.851  1.00 79.28      A    O  
ATOM    481  N   VAL A  66     -17.768 -28.129  14.127  1.00 86.76      A    N  
ATOM    482  CA  VAL A  66     -17.183 -29.463  14.239  1.00 84.69      A    C  
ATOM    483  C   VAL A  66     -17.384 -30.047  15.643  1.00 84.08      A    C  
ATOM    484  O   VAL A  66     -17.885 -31.164  15.788  1.00 78.73      A    O  
ATOM    485  CB  VAL A  66     -15.695 -29.447  13.856  1.00 83.50      A    C  
ATOM    486  CG1 VAL A  66     -15.014 -30.799  14.104  1.00 78.59      A    C  
ATOM    487  CG2 VAL A  66     -15.535 -29.106  12.374  1.00 81.44      A    C  
ATOM    488  N   THR A  67     -17.026 -29.276  16.675  1.00 83.25      A    N  
ATOM    489  CA  THR A  67     -17.125 -29.753  18.062  1.00 81.49      A    C  
ATOM    490  C   THR A  67     -17.417 -28.605  19.026  1.00 81.25      A    C  
ATOM    491  O   THR A  67     -16.842 -27.529  18.888  1.00 75.56      A    O  
ATOM    492  CB  THR A  67     -15.838 -30.496  18.453  1.00 77.23      A    C  
ATOM    493  CG2 THR A  67     -14.601 -29.618  18.606  1.00 69.38      A    C  
ATOM    494  OG1 THR A  67     -16.018 -31.198  19.661  1.00 67.56      A    O  
ATOM    495  N   PRO A  68     -18.242 -28.824  20.054  1.00 78.94      A    N  
ATOM    496  CA  PRO A  68     -18.280 -27.917  21.181  1.00 75.60      A    C  
ATOM    497  C   PRO A  68     -16.981 -28.072  21.985  1.00 76.13      A    C  
ATOM    498  O   PRO A  68     -16.798 -29.039  22.720  1.00 69.64      A    O  
ATOM    499  CB  PRO A  68     -19.548 -28.297  21.949  1.00 70.78      A    C  
ATOM    500  CG  PRO A  68     -19.742 -29.769  21.633  1.00 68.78      A    C  
ATOM    501  CD  PRO A  68     -19.131 -29.953  20.248  1.00 71.80      A    C  
ATOM    502  N   TYR A  69     -16.074 -27.129  21.832  1.00 73.26      A    N  
ATOM    503  CA  TYR A  69     -14.768 -27.144  22.497  1.00 70.53      A    C  
ATOM    504  C   TYR A  69     -14.810 -26.631  23.940  1.00 69.78      A    C  
ATOM    505  O   TYR A  69     -13.936 -26.949  24.736  1.00 62.76      A    O  
ATOM    506  CB  TYR A  69     -13.763 -26.368  21.640  1.00 66.31      A    C  
ATOM    507  CG  TYR A  69     -14.211 -24.971  21.256  1.00 67.56      A    C  
ATOM    508  CD1 TYR A  69     -14.833 -24.742  20.009  1.00 61.83      A    C  
ATOM    509  CD2 TYR A  69     -14.023 -23.886  22.131  1.00 63.12      A    C  
ATOM    510  CE1 TYR A  69     -15.261 -23.457  19.650  1.00 59.61      A    C  
ATOM    511  CE2 TYR A  69     -14.455 -22.592  21.791  1.00 61.33      A    C  
ATOM    512  CZ  TYR A  69     -15.074 -22.384  20.539  1.00 62.25      A    C  
ATOM    513  OH  TYR A  69     -15.500 -21.126  20.201  1.00 58.45      A    O  
ATOM    514  N   LEU A  70     -15.835 -25.880  24.297  1.00 68.21      A    N  
ATOM    515  CA  LEU A  70     -16.013 -25.291  25.629  1.00 64.52      A    C  
ATOM    516  C   LEU A  70     -16.580 -26.268  26.679  1.00 64.27      A    C  
ATOM    517  O   LEU A  70     -17.247 -25.838  27.613  1.00 56.62      A    O  
ATOM    518  CB  LEU A  70     -16.875 -24.014  25.503  1.00 58.34      A    C  
ATOM    519  CG  LEU A  70     -16.209 -22.851  24.753  1.00 53.71      A    C  
ATOM    520  CD1 LEU A  70     -17.249 -21.746  24.520  1.00 50.09      A    C  
ATOM    521  CD2 LEU A  70     -15.037 -22.252  25.542  1.00 48.98      A    C  
ATOM    522  N   GLY A  71     -16.337 -27.549  26.541  1.00 60.42      A    N  
ATOM    523  CA  GLY A  71     -16.871 -28.560  27.458  1.00 58.48      A    C  
ATOM    524  C   GLY A  71     -16.548 -28.307  28.942  1.00 59.40      A    C  
ATOM    525  O   GLY A  71     -15.663 -27.519  29.275  1.00 54.07      A    O  
ATOM    526  N   ASN A  72     -17.205 -29.034  29.842  1.00 55.33      A    N  
ATOM    527  CA  ASN A  72     -17.131 -28.859  31.305  1.00 54.03      A    C  
ATOM    528  C   ASN A  72     -15.748 -29.118  31.950  1.00 54.67      A    C  
ATOM    529  O   ASN A  72     -15.633 -29.099  33.175  1.00 48.14      A    O  
ATOM    530  CB  ASN A  72     -18.179 -29.782  31.959  1.00 46.54      A    C  
ATOM    531  CG  ASN A  72     -19.617 -29.367  31.698  1.00 41.77      A    C  
ATOM    532  ND2 ASN A  72     -20.561 -30.176  32.124  1.00 36.38      A    N  
ATOM    533  OD1 ASN A  72     -19.909 -28.350  31.123  1.00 38.25      A    O  
ATOM    534  N   GLY A  73     -14.706 -29.412  31.200  1.00 55.38      A    N  
ATOM    535  CA  GLY A  73     -13.363 -29.624  31.733  1.00 54.92      A    C  
ATOM    536  C   GLY A  73     -12.726 -28.331  32.249  1.00 56.46      A    C  
ATOM    537  O   GLY A  73     -13.095 -27.231  31.833  1.00 51.81      A    O  
ATOM    538  N   GLY A  74     -11.722 -28.466  33.114  1.00 58.37      A    N  
ATOM    539  CA  GLY A  74     -10.882 -27.342  33.509  1.00 59.25      A    C  
ATOM    540  C   GLY A  74     -10.065 -26.770  32.343  1.00 62.59      A    C  
ATOM    541  O   GLY A  74      -9.921 -27.409  31.303  1.00 57.31      A    O  
ATOM    542  N   GLY A  75      -9.512 -25.581  32.557  1.00 66.52      A    N  
ATOM    543  CA  GLY A  75      -8.667 -24.898  31.576  1.00 68.71      A    C  
ATOM    544  C   GLY A  75      -9.323 -23.659  30.965  1.00 73.10      A    C  
ATOM    545  O   GLY A  75     -10.540 -23.487  31.015  1.00 68.65      A    O  
ATOM    546  N   LYS A  76      -8.494 -22.812  30.380  1.00 74.05      A    N  
ATOM    547  CA  LYS A  76      -8.956 -21.575  29.746  1.00 77.53      A    C  
ATOM    548  C   LYS A  76      -9.691 -21.873  28.429  1.00 80.61      A    C  
ATOM    549  O   LYS A  76      -9.282 -22.775  27.698  1.00 77.63      A    O  
ATOM    550  CB  LYS A  76      -7.772 -20.630  29.506  1.00 73.02      A    C  
ATOM    551  CG  LYS A  76      -7.166 -20.078  30.804  1.00 66.60      A    C  
ATOM    552  CD  LYS A  76      -6.063 -19.078  30.440  1.00 63.11      A    C  
ATOM    553  CE  LYS A  76      -5.511 -18.322  31.643  1.00 55.64      A    C  
ATOM    554  NZ  LYS A  76      -4.655 -17.204  31.181  1.00 48.85      A    N1+
ATOM    555  N   PRO A  77     -10.723 -21.104  28.074  1.00 79.64      A    N  
ATOM    556  CA  PRO A  77     -11.438 -21.271  26.803  1.00 80.14      A    C  
ATOM    557  C   PRO A  77     -10.525 -21.210  25.572  1.00 83.13      A    C  
ATOM    558  O   PRO A  77     -10.688 -22.000  24.649  1.00 81.55      A    O  
ATOM    559  CB  PRO A  77     -12.472 -20.138  26.775  1.00 77.02      A    C  
ATOM    560  CG  PRO A  77     -12.710 -19.831  28.248  1.00 73.13      A    C  
ATOM    561  CD  PRO A  77     -11.346 -20.075  28.882  1.00 75.52      A    C  
ATOM    562  N   ALA A  78      -9.535 -20.325  25.601  1.00 80.37      A    N  
ATOM    563  CA  ALA A  78      -8.531 -20.185  24.559  1.00 81.30      A    C  
ATOM    564  C   ALA A  78      -7.695 -21.461  24.367  1.00 84.08      A    C  
ATOM    565  O   ALA A  78      -7.506 -21.931  23.243  1.00 82.83      A    O  
ATOM    566  CB  ALA A  78      -7.644 -19.002  24.940  1.00 79.38      A    C  
ATOM    567  N   GLU A  79      -7.250 -22.089  25.454  1.00 83.43      A    N  
ATOM    568  CA  GLU A  79      -6.485 -23.334  25.413  1.00 83.61      A    C  
ATOM    569  C   GLU A  79      -7.341 -24.493  24.888  1.00 85.58      A    C  
ATOM    570  O   GLU A  79      -6.884 -25.255  24.042  1.00 84.12      A    O  
ATOM    571  CB  GLU A  79      -5.941 -23.685  26.803  1.00 82.08      A    C  
ATOM    572  CG  GLU A  79      -4.835 -22.725  27.250  1.00 75.00      A    C  
ATOM    573  CD  GLU A  79      -4.342 -22.993  28.678  1.00 67.11      A    C  
ATOM    574  OE1 GLU A  79      -3.316 -22.396  29.048  1.00 57.98      A    O  
ATOM    575  OE2 GLU A  79      -5.019 -23.750  29.417  1.00 60.66      A    O1-
ATOM    576  N   LYS A  80      -8.596 -24.578  25.315  1.00 82.17      A    N  
ATOM    577  CA  LYS A  80      -9.526 -25.595  24.820  1.00 81.78      A    C  
ATOM    578  C   LYS A  80      -9.784 -25.465  23.315  1.00 84.18      A    C  
ATOM    579  O   LYS A  80      -9.838 -26.475  22.622  1.00 82.87      A    O  
ATOM    580  CB  LYS A  80     -10.866 -25.508  25.565  1.00 79.13      A    C  
ATOM    581  CG  LYS A  80     -10.762 -25.914  27.036  1.00 76.38      A    C  
ATOM    582  CD  LYS A  80     -12.149 -25.787  27.680  1.00 72.35      A    C  
ATOM    583  CE  LYS A  80     -12.109 -26.123  29.160  1.00 65.08      A    C  
ATOM    584  NZ  LYS A  80     -13.434 -25.959  29.774  1.00 58.89      A    N1+
ATOM    585  N   LEU A  81      -9.909 -24.239  22.816  1.00 84.07      A    N  
ATOM    586  CA  LEU A  81     -10.034 -23.959  21.387  1.00 83.63      A    C  
ATOM    587  C   LEU A  81      -8.795 -24.449  20.633  1.00 86.08      A    C  
ATOM    588  O   LEU A  81      -8.917 -25.231  19.690  1.00 85.53      A    O  
ATOM    589  CB  LEU A  81     -10.260 -22.446  21.190  1.00 81.93      A    C  
ATOM    590  CG  LEU A  81     -10.258 -21.978  19.720  1.00 78.26      A    C  
ATOM    591  CD1 LEU A  81     -11.476 -22.480  18.962  1.00 71.83      A    C  
ATOM    592  CD2 LEU A  81     -10.251 -20.457  19.654  1.00 72.46      A    C  
ATOM    593  N   ALA A  82      -7.617 -24.047  21.077  1.00 86.11      A    N  
ATOM    594  CA  ALA A  82      -6.361 -24.415  20.440  1.00 86.39      A    C  
ATOM    595  C   ALA A  82      -6.089 -25.920  20.484  1.00 88.12      A    C  
ATOM    596  O   ALA A  82      -5.601 -26.504  19.528  1.00 87.41      A    O  
ATOM    597  CB  ALA A  82      -5.236 -23.636  21.119  1.00 85.62      A    C  
ATOM    598  N   GLU A  83      -6.466 -26.573  21.568  1.00 87.34      A    N  
ATOM    599  CA  GLU A  83      -6.312 -28.016  21.712  1.00 85.83      A    C  
ATOM    600  C   GLU A  83      -7.295 -28.795  20.830  1.00 86.69      A    C  
ATOM    601  O   GLU A  83      -6.929 -29.810  20.235  1.00 85.51      A    O  
ATOM    602  CB  GLU A  83      -6.452 -28.378  23.195  1.00 84.87      A    C  
ATOM    603  CG  GLU A  83      -5.859 -29.761  23.474  1.00 74.33      A    C  
ATOM    604  CD  GLU A  83      -5.848 -30.117  24.970  1.00 66.28      A    C  
ATOM    605  OE1 GLU A  83      -4.975 -30.935  25.334  1.00 56.34      A    O  
ATOM    606  OE2 GLU A  83      -6.733 -29.629  25.700  1.00 58.06      A    O1-
ATOM    607  N   ALA A  84      -8.530 -28.303  20.690  1.00 86.88      A    N  
ATOM    608  CA  ALA A  84      -9.510 -28.886  19.778  1.00 85.91      A    C  
ATOM    609  C   ALA A  84      -9.109 -28.716  18.308  1.00 87.99      A    C  
ATOM    610  O   ALA A  84      -9.336 -29.626  17.503  1.00 86.74      A    O  
ATOM    611  CB  ALA A  84     -10.879 -28.259  20.063  1.00 84.61      A    C  
ATOM    612  N   TRP A  85      -8.472 -27.590  17.952  1.00 89.92      A    N  
ATOM    613  CA  TRP A  85      -7.887 -27.347  16.634  1.00 90.64      A    C  
ATOM    614  C   TRP A  85      -6.691 -28.267  16.375  1.00 91.71      A    C  
ATOM    615  O   TRP A  85      -6.723 -29.059  15.436  1.00 90.42      A    O  
ATOM    616  CB  TRP A  85      -7.527 -25.865  16.518  1.00 90.99      A    C  
ATOM    617  CG  TRP A  85      -6.919 -25.491  15.206  1.00 92.79      A    C  
ATOM    618  CD1 TRP A  85      -7.595 -25.098  14.111  1.00 88.56      A    C  
ATOM    619  CD2 TRP A  85      -5.512 -25.494  14.835  1.00 93.00      A    C  
ATOM    620  CE2 TRP A  85      -5.410 -25.097  13.476  1.00 93.14      A    C  
ATOM    621  CE3 TRP A  85      -4.306 -25.792  15.518  1.00 92.15      A    C  
ATOM    622  NE1 TRP A  85      -6.706 -24.858  13.073  1.00 90.49      A    N  
ATOM    623  CZ2 TRP A  85      -4.176 -25.025  12.803  1.00 93.17      A    C  
ATOM    624  CZ3 TRP A  85      -3.081 -25.724  14.846  1.00 88.82      A    C  
ATOM    625  CH2 TRP A  85      -3.016 -25.347  13.505  1.00 89.96      A    C  
ATOM    626  N   ALA A  86      -5.711 -28.274  17.274  1.00 88.71      A    N  
ATOM    627  CA  ALA A  86      -4.495 -29.070  17.128  1.00 87.84      A    C  
ATOM    628  C   ALA A  86      -4.770 -30.582  17.056  1.00 88.71      A    C  
ATOM    629  O   ALA A  86      -4.082 -31.309  16.347  1.00 87.06      A    O  
ATOM    630  CB  ALA A  86      -3.574 -28.759  18.312  1.00 87.11      A    C  
ATOM    631  N   ALA A  87      -5.790 -31.056  17.737  1.00 88.89      A    N  
ATOM    632  CA  ALA A  87      -6.187 -32.457  17.680  1.00 86.57      A    C  
ATOM    633  C   ALA A  87      -6.706 -32.892  16.302  1.00 86.96      A    C  
ATOM    634  O   ALA A  87      -6.700 -34.088  16.010  1.00 83.75      A    O  
ATOM    635  CB  ALA A  87      -7.264 -32.687  18.752  1.00 84.87      A    C  
ATOM    636  N   ARG A  88      -7.165 -31.944  15.472  1.00 88.50      A    N  
ATOM    637  CA  ARG A  88      -7.852 -32.212  14.199  1.00 87.47      A    C  
ATOM    638  C   ARG A  88      -7.065 -31.769  12.969  1.00 88.10      A    C  
ATOM    639  O   ARG A  88      -7.411 -32.202  11.883  1.00 85.25      A    O  
ATOM    640  CB  ARG A  88      -9.240 -31.562  14.222  1.00 85.67      A    C  
ATOM    641  CG  ARG A  88     -10.159 -32.261  15.219  1.00 86.39      A    C  
ATOM    642  CD  ARG A  88     -11.536 -31.602  15.225  1.00 84.47      A    C  
ATOM    643  NE  ARG A  88     -12.442 -32.298  16.152  1.00 84.07      A    N  
ATOM    644  CZ  ARG A  88     -12.424 -32.215  17.473  1.00 83.94      A    C  
ATOM    645  NH1 ARG A  88     -11.635 -31.385  18.110  1.00 74.29      A    N1+
ATOM    646  NH2 ARG A  88     -13.189 -32.988  18.168  1.00 79.79      A    N  
ATOM    647  N   ILE A  89      -6.029 -30.962  13.135  1.00 91.13      A    N  
ATOM    648  CA  ILE A  89      -5.224 -30.479  12.006  1.00 90.19      A    C  
ATOM    649  C   ILE A  89      -4.296 -31.562  11.428  1.00 89.85      A    C  
ATOM    650  O   ILE A  89      -3.821 -31.431  10.306  1.00 83.00      A    O  
ATOM    651  CB  ILE A  89      -4.461 -29.207  12.417  1.00 88.53      A    C  
ATOM    652  CG1 ILE A  89      -3.949 -28.378  11.230  1.00 85.28      A    C  
ATOM    653  CG2 ILE A  89      -3.275 -29.527  13.362  1.00 86.62      A    C  
ATOM    654  CD1 ILE A  89      -5.063 -27.862  10.311  1.00 81.04      A    C  
ATOM    655  N   GLY A  90      -4.059 -32.648  12.151  1.00 89.05      A    N  
ATOM    656  CA  GLY A  90      -3.117 -33.702  11.804  1.00 87.36      A    C  
ATOM    657  C   GLY A  90      -1.917 -33.746  12.742  1.00 88.87      A    C  
ATOM    658  O   GLY A  90      -1.862 -33.071  13.766  1.00 81.47      A    O  
ATOM    659  N   SER A  91      -0.946 -34.607  12.400  1.00 88.03      A    N  
ATOM    660  CA  SER A  91       0.269 -34.794  13.206  1.00 86.69      A    C  
ATOM    661  C   SER A  91       1.304 -33.688  13.009  1.00 88.02      A    C  
ATOM    662  O   SER A  91       2.092 -33.427  13.910  1.00 80.64      A    O  
ATOM    663  CB  SER A  91       0.903 -36.144  12.872  1.00 83.23      A    C  
ATOM    664  OG  SER A  91       1.108 -36.275  11.476  1.00 76.52      A    O  
ATOM    665  N   ASN A  92       1.302 -33.044  11.841  1.00 88.45      A    N  
ATOM    666  CA  ASN A  92       2.186 -31.942  11.508  1.00 88.11      A    C  
ATOM    667  C   ASN A  92       1.361 -30.768  10.963  1.00 89.63      A    C  
ATOM    668  O   ASN A  92       0.866 -30.878   9.844  1.00 84.90      A    O  
ATOM    669  CB  ASN A  92       3.239 -32.428  10.504  1.00 84.18      A    C  
ATOM    670  CG  ASN A  92       4.227 -31.326  10.144  1.00 82.54      A    C  
ATOM    671  ND2 ASN A  92       5.081 -31.561   9.173  1.00 76.46      A    N  
ATOM    672  OD1 ASN A  92       4.240 -30.265  10.730  1.00 77.42      A    O  
ATOM    673  N   PRO A  93       1.247 -29.655  11.691  1.00 88.86      A    N  
ATOM    674  CA  PRO A  93       0.535 -28.474  11.209  1.00 87.41      A    C  
ATOM    675  C   PRO A  93       1.075 -27.937   9.872  1.00 89.53      A    C  
ATOM    676  O   PRO A  93       0.296 -27.445   9.074  1.00 85.12      A    O  
ATOM    677  CB  PRO A  93       0.668 -27.436  12.328  1.00 84.69      A    C  
ATOM    678  CG  PRO A  93       0.864 -28.274  13.577  1.00 85.53      A    C  
ATOM    679  CD  PRO A  93       1.677 -29.463  13.062  1.00 89.42      A    C  
ATOM    680  N   ALA A  94       2.371 -28.100   9.592  1.00 89.77      A    N  
ATOM    681  CA  ALA A  94       2.955 -27.665   8.319  1.00 87.72      A    C  
ATOM    682  C   ALA A  94       2.555 -28.542   7.112  1.00 89.17      A    C  
ATOM    683  O   ALA A  94       2.714 -28.131   5.965  1.00 84.58      A    O  
ATOM    684  CB  ALA A  94       4.479 -27.616   8.485  1.00 86.52      A    C  
ATOM    685  N   ALA A  95       2.013 -29.734   7.364  1.00 88.55      A    N  
ATOM    686  CA  ALA A  95       1.412 -30.614   6.367  1.00 87.47      A    C  
ATOM    687  C   ALA A  95      -0.002 -31.008   6.844  1.00 89.52      A    C  
ATOM    688  O   ALA A  95      -0.209 -32.126   7.328  1.00 84.17      A    O  
ATOM    689  CB  ALA A  95       2.340 -31.810   6.137  1.00 84.47      A    C  
ATOM    690  N   PRO A  96      -0.953 -30.077   6.793  1.00 91.64      A    N  
ATOM    691  CA  PRO A  96      -2.239 -30.251   7.444  1.00 90.99      A    C  
ATOM    692  C   PRO A  96      -3.086 -31.337   6.771  1.00 91.99      A    C  
ATOM    693  O   PRO A  96      -3.277 -31.344   5.554  1.00 86.61      A    O  
ATOM    694  CB  PRO A  96      -2.910 -28.871   7.406  1.00 87.26      A    C  
ATOM    695  CG  PRO A  96      -2.284 -28.192   6.193  1.00 87.90      A    C  
ATOM    696  CD  PRO A  96      -0.860 -28.752   6.192  1.00 90.69      A    C  
ATOM    697  N   ASP A  97      -3.647 -32.227   7.596  1.00 89.44      A    N  
ATOM    698  CA  ASP A  97      -4.642 -33.228   7.214  1.00 88.67      A    C  
ATOM    699  C   ASP A  97      -5.825 -33.142   8.198  1.00 89.96      A    C  
ATOM    700  O   ASP A  97      -5.870 -33.878   9.195  1.00 83.53      A    O  
ATOM    701  CB  ASP A  97      -3.986 -34.616   7.166  1.00 84.44      A    C  
ATOM    702  CG  ASP A  97      -4.939 -35.725   6.693  1.00 82.60      A    C  
ATOM    703  OD1 ASP A  97      -6.087 -35.452   6.296  1.00 77.41      A    O  
ATOM    704  OD2 ASP A  97      -4.547 -36.910   6.739  1.00 78.35      A    O1-
ATOM    705  N   PRO A  98      -6.755 -32.196   7.988  1.00 90.46      A    N  
ATOM    706  CA  PRO A  98      -7.826 -31.935   8.928  1.00 89.36      A    C  
ATOM    707  C   PRO A  98      -8.839 -33.085   8.943  1.00 90.45      A    C  
ATOM    708  O   PRO A  98      -9.668 -33.219   8.039  1.00 86.67      A    O  
ATOM    709  CB  PRO A  98      -8.431 -30.595   8.486  1.00 86.49      A    C  
ATOM    710  CG  PRO A  98      -8.139 -30.543   6.992  1.00 86.33      A    C  
ATOM    711  CD  PRO A  98      -6.794 -31.256   6.878  1.00 89.63      A    C  
ATOM    712  N   ARG A  99      -8.808 -33.889  10.002  1.00 88.68      A    N  
ATOM    713  CA  ARG A  99      -9.680 -35.057  10.169  1.00 88.16      A    C  
ATOM    714  C   ARG A  99     -10.461 -35.025  11.472  1.00 88.52      A    C  
ATOM    715  O   ARG A  99     -10.032 -34.460  12.475  1.00 83.87      A    O  
ATOM    716  CB  ARG A  99      -8.874 -36.358  10.063  1.00 85.36      A    C  
ATOM    717  CG  ARG A  99      -8.269 -36.538   8.673  1.00 82.74      A    C  
ATOM    718  CD  ARG A  99      -7.666 -37.928   8.519  1.00 82.55      A    C  
ATOM    719  NE  ARG A  99      -6.941 -38.032   7.255  1.00 77.88      A    N  
ATOM    720  CZ  ARG A  99      -6.939 -39.000   6.365  1.00 74.73      A    C  
ATOM    721  NH1 ARG A  99      -7.608 -40.108   6.535  1.00 65.12      A    N1+
ATOM    722  NH2 ARG A  99      -6.232 -38.842   5.293  1.00 67.75      A    N  
ATOM    723  N   TYR A 100     -11.614 -35.702  11.448  1.00 90.85      A    N  
ATOM    724  CA  TYR A 100     -12.322 -36.055  12.672  1.00 90.22      A    C  
ATOM    725  C   TYR A 100     -11.479 -37.027  13.503  1.00 90.46      A    C  
ATOM    726  O   TYR A 100     -10.815 -37.916  12.977  1.00 86.52      A    O  
ATOM    727  CB  TYR A 100     -13.687 -36.673  12.340  1.00 88.56      A    C  
ATOM    728  CG  TYR A 100     -14.666 -35.705  11.734  1.00 90.86      A    C  
ATOM    729  CD1 TYR A 100     -15.250 -34.698  12.525  1.00 87.94      A    C  
ATOM    730  CD2 TYR A 100     -15.024 -35.807  10.374  1.00 88.23      A    C  
ATOM    731  CE1 TYR A 100     -16.162 -33.793  11.970  1.00 87.44      A    C  
ATOM    732  CE2 TYR A 100     -15.945 -34.907   9.809  1.00 87.95      A    C  
ATOM    733  CZ  TYR A 100     -16.512 -33.898  10.608  1.00 89.61      A    C  
ATOM    734  OH  TYR A 100     -17.405 -33.014  10.065  1.00 87.89      A    O  
ATOM    735  N   VAL A 101     -11.545 -36.879  14.822  1.00 86.55      A    N  
ATOM    736  CA  VAL A 101     -10.780 -37.712  15.751  1.00 84.60      A    C  
ATOM    737  C   VAL A 101     -11.714 -38.740  16.393  1.00 83.69      A    C  
ATOM    738  O   VAL A 101     -12.573 -38.364  17.195  1.00 77.57      A    O  
ATOM    739  CB  VAL A 101     -10.053 -36.867  16.805  1.00 81.72      A    C  
ATOM    740  CG1 VAL A 101      -9.187 -37.758  17.695  1.00 72.39      A    C  
ATOM    741  CG2 VAL A 101      -9.141 -35.829  16.154  1.00 75.82      A    C  
ATOM    742  N   PRO A 102     -11.545 -40.035  16.103  1.00 84.98      A    N  
ATOM    743  CA  PRO A 102     -12.418 -41.072  16.630  1.00 81.46      A    C  
ATOM    744  C   PRO A 102     -12.450 -41.059  18.160  1.00 79.66      A    C  
ATOM    745  O   PRO A 102     -11.416 -40.960  18.830  1.00 71.63      A    O  
ATOM    746  CB  PRO A 102     -11.867 -42.399  16.099  1.00 77.48      A    C  
ATOM    747  CG  PRO A 102     -11.060 -42.008  14.879  1.00 76.55      A    C  
ATOM    748  CD  PRO A 102     -10.566 -40.598  15.193  1.00 81.57      A    C  
ATOM    749  N   ARG A 103     -13.640 -41.208  18.716  1.00 77.62      A    N  
ATOM    750  CA  ARG A 103     -13.903 -41.258  20.169  1.00 74.82      A    C  
ATOM    751  C   ARG A 103     -13.470 -40.013  20.953  1.00 75.43      A    C  
ATOM    752  O   ARG A 103     -13.545 -40.022  22.182  1.00 67.89      A    O  
ATOM    753  CB  ARG A 103     -13.302 -42.529  20.797  1.00 68.46      A    C  
ATOM    754  CG  ARG A 103     -13.708 -43.829  20.089  1.00 61.77      A    C  
ATOM    755  CD  ARG A 103     -13.068 -45.013  20.819  1.00 56.36      A    C  
ATOM    756  NE  ARG A 103     -13.413 -46.298  20.172  1.00 48.82      A    N  
ATOM    757  CZ  ARG A 103     -13.031 -47.493  20.566  1.00 42.23      A    C  
ATOM    758  NH1 ARG A 103     -12.283 -47.662  21.626  1.00 39.42      A    N1+
ATOM    759  NH2 ARG A 103     -13.394 -48.550  19.900  1.00 37.93      A    N  
ATOM    760  N   ARG A 104     -13.062 -38.940  20.300  1.00 74.07      A    N  
ATOM    761  CA  ARG A 104     -12.718 -37.684  20.961  1.00 72.66      A    C  
ATOM    762  C   ARG A 104     -13.867 -36.684  20.844  1.00 73.37      A    C  
ATOM    763  O   ARG A 104     -14.342 -36.402  19.754  1.00 65.61      A    O  
ATOM    764  CB  ARG A 104     -11.378 -37.158  20.416  1.00 65.73      A    C  
ATOM    765  CG  ARG A 104     -10.751 -36.096  21.339  1.00 60.31      A    C  
ATOM    766  CD  ARG A 104      -9.317 -35.769  20.896  1.00 57.98      A    C  
ATOM    767  NE  ARG A 104      -8.652 -34.849  21.829  1.00 51.75      A    N  
ATOM    768  CZ  ARG A 104      -7.368 -34.525  21.828  1.00 47.67      A    C  
ATOM    769  NH1 ARG A 104      -6.531 -35.023  20.961  1.00 45.74      A    N1+
ATOM    770  NH2 ARG A 104      -6.890 -33.679  22.701  1.00 42.75      A    N  
ATOM    771  N   GLY A 105     -14.314 -36.176  21.975  1.00 69.59      A    N  
ATOM    772  CA  GLY A 105     -15.440 -35.247  22.028  1.00 67.33      A    C  
ATOM    773  C   GLY A 105     -16.691 -35.826  21.367  1.00 69.84      A    C  
ATOM    774  O   GLY A 105     -17.131 -36.931  21.692  1.00 62.77      A    O  
ATOM    775  N   PHE A 106     -17.251 -35.071  20.422  1.00 73.50      A    N  
ATOM    776  CA  PHE A 106     -18.458 -35.457  19.709  1.00 73.12      A    C  
ATOM    777  C   PHE A 106     -18.185 -36.109  18.348  1.00 76.24      A    C  
ATOM    778  O   PHE A 106     -19.139 -36.411  17.644  1.00 68.99      A    O  
ATOM    779  CB  PHE A 106     -19.391 -34.251  19.600  1.00 66.20      A    C  
ATOM    780  CG  PHE A 106     -20.017 -33.864  20.914  1.00 63.03      A    C  
ATOM    781  CD1 PHE A 106     -21.282 -34.360  21.267  1.00 58.74      A    C  
ATOM    782  CD2 PHE A 106     -19.347 -33.018  21.809  1.00 55.64      A    C  
ATOM    783  CE1 PHE A 106     -21.880 -34.003  22.485  1.00 51.82      A    C  
ATOM    784  CE2 PHE A 106     -19.926 -32.659  23.029  1.00 51.39      A    C  
ATOM    785  CZ  PHE A 106     -21.197 -33.146  23.363  1.00 50.22      A    C  
ATOM    786  N   ASP A 107     -16.940 -36.365  17.985  1.00 75.33      A    N  
ATOM    787  CA  ASP A 107     -16.605 -36.941  16.664  1.00 74.87      A    C  
ATOM    788  C   ASP A 107     -17.044 -38.415  16.549  1.00 77.21      A    C  
ATOM    789  O   ASP A 107     -17.221 -38.930  15.446  1.00 71.21      A    O  
ATOM    790  CB  ASP A 107     -15.108 -36.749  16.346  1.00 69.53      A    C  
ATOM    791  CG  ASP A 107     -14.644 -35.286  16.296  1.00 70.06      A    C  
ATOM    792  OD1 ASP A 107     -15.364 -34.361  16.725  1.00 65.31      A    O  
ATOM    793  OD2 ASP A 107     -13.480 -35.064  15.892  1.00 64.93      A    O1-
ATOM    794  N   LEU A 108     -17.316 -39.055  17.667  1.00 77.43      A    N  
ATOM    795  CA  LEU A 108     -17.865 -40.409  17.780  1.00 77.50      A    C  
ATOM    796  C   LEU A 108     -17.012 -41.446  17.032  1.00 80.51      A    C  
ATOM    797  O   LEU A 108     -15.953 -41.833  17.526  1.00 73.35      A    O  
ATOM    798  CB  LEU A 108     -19.354 -40.423  17.358  1.00 70.06      A    C  
ATOM    799  CG  LEU A 108     -20.303 -39.601  18.260  1.00 64.77      A    C  
ATOM    800  CD1 LEU A 108     -21.658 -39.462  17.566  1.00 60.62      A    C  
ATOM    801  CD2 LEU A 108     -20.534 -40.309  19.591  1.00 60.42      A    C  
ATOM    802  N   LYS A 109     -17.468 -41.922  15.876  1.00 81.11      A    N  
ATOM    803  CA  LYS A 109     -16.786 -42.936  15.053  1.00 82.65      A    C  
ATOM    804  C   LYS A 109     -16.133 -42.354  13.810  1.00 86.05      A    C  
ATOM    805  O   LYS A 109     -15.538 -43.107  13.055  1.00 81.05      A    O  
ATOM    806  CB  LYS A 109     -17.776 -44.035  14.643  1.00 76.57      A    C  
ATOM    807  CG  LYS A 109     -18.299 -44.841  15.837  1.00 66.90      A    C  
ATOM    808  CD  LYS A 109     -19.182 -45.977  15.305  1.00 62.34      A    C  
ATOM    809  CE  LYS A 109     -19.729 -46.815  16.450  1.00 52.30      A    C  
ATOM    810  NZ  LYS A 109     -20.593 -47.912  15.933  1.00 46.00      A    N1+
ATOM    811  N   HIS A 110     -16.279 -41.062  13.578  1.00 86.79      A    N  
ATOM    812  CA  HIS A 110     -15.745 -40.421  12.384  1.00 87.02      A    C  
ATOM    813  C   HIS A 110     -14.223 -40.302  12.465  1.00 87.58      A    C  
ATOM    814  O   HIS A 110     -13.685 -39.942  13.510  1.00 82.87      A    O  
ATOM    815  CB  HIS A 110     -16.404 -39.053  12.179  1.00 85.29      A    C  
ATOM    816  CG  HIS A 110     -17.863 -39.142  11.850  1.00 87.49      A    C  
ATOM    817  CD2 HIS A 110     -18.912 -39.322  12.718  1.00 76.38      A    C  
ATOM    818  ND1 HIS A 110     -18.415 -39.046  10.589  1.00 74.93      A    N  
ATOM    819  CE1 HIS A 110     -19.752 -39.158  10.701  1.00 78.52      A    C  
ATOM    820  NE2 HIS A 110     -20.083 -39.337  11.989  1.00 81.34      A    N  
ATOM    821  N   ASP A 111     -13.549 -40.618  11.366  1.00 88.32      A    N  
ATOM    822  CA  ASP A 111     -12.096 -40.537  11.186  1.00 87.27      A    C  
ATOM    823  C   ASP A 111     -11.697 -39.937   9.829  1.00 88.10      A    C  
ATOM    824  O   ASP A 111     -10.521 -39.696   9.570  1.00 78.95      A    O  
ATOM    825  CB  ASP A 111     -11.484 -41.935  11.363  1.00 81.82      A    C  
ATOM    826  CG  ASP A 111     -12.006 -42.996  10.381  1.00 76.85      A    C  
ATOM    827  OD1 ASP A 111     -12.830 -42.678   9.493  1.00 66.91      A    O  
ATOM    828  OD2 ASP A 111     -11.632 -44.178  10.562  1.00 73.54      A    O1-
ATOM    829  N   GLY A 112     -12.662 -39.672   8.956  1.00 87.27      A    N  
ATOM    830  CA  GLY A 112     -12.428 -39.068   7.654  1.00 87.63      A    C  
ATOM    831  C   GLY A 112     -12.125 -37.565   7.724  1.00 90.23      A    C  
ATOM    832  O   GLY A 112     -12.308 -36.936   8.771  1.00 86.98      A    O  
ATOM    833  N   PRO A 113     -11.710 -36.965   6.595  1.00 90.83      A    N  
ATOM    834  CA  PRO A 113     -11.481 -35.528   6.504  1.00 90.81      A    C  
ATOM    835  C   PRO A 113     -12.719 -34.715   6.921  1.00 91.78      A    C  
ATOM    836  O   PRO A 113     -13.858 -35.093   6.638  1.00 89.19      A    O  
ATOM    837  CB  PRO A 113     -11.051 -35.241   5.062  1.00 88.74      A    C  
ATOM    838  CG  PRO A 113     -11.314 -36.528   4.280  1.00 87.14      A    C  
ATOM    839  CD  PRO A 113     -11.336 -37.618   5.346  1.00 90.39      A    C  
ATOM    840  N   ILE A 114     -12.478 -33.604   7.604  1.00 93.06      A    N  
ATOM    841  CA  ILE A 114     -13.538 -32.686   8.045  1.00 93.17      A    C  
ATOM    842  C   ILE A 114     -14.053 -31.871   6.862  1.00 93.74      A    C  
ATOM    843  O   ILE A 114     -15.251 -31.645   6.738  1.00 91.14      A    O  
ATOM    844  CB  ILE A 114     -13.014 -31.764   9.176  1.00 92.01      A    C  
ATOM    845  CG1 ILE A 114     -12.543 -32.598  10.387  1.00 88.14      A    C  
ATOM    846  CG2 ILE A 114     -14.103 -30.767   9.606  1.00 87.68      A    C  
ATOM    847  CD1 ILE A 114     -11.885 -31.792  11.507  1.00 83.95      A    C  
ATOM    848  N   PHE A 115     -13.136 -31.449   6.002  1.00 94.09      A    N  
ATOM    849  CA  PHE A 115     -13.440 -30.680   4.814  1.00 94.69      A    C  
ATOM    850  C   PHE A 115     -12.391 -30.904   3.722  1.00 95.07      A    C  
ATOM    851  O   PHE A 115     -11.284 -31.357   3.991  1.00 93.15      A    O  
ATOM    852  CB  PHE A 115     -13.548 -29.189   5.167  1.00 93.68      A    C  
ATOM    853  CG  PHE A 115     -12.254 -28.550   5.620  1.00 95.83      A    C  
ATOM    854  CD1 PHE A 115     -11.886 -28.576   6.982  1.00 93.11      A    C  
ATOM    855  CD2 PHE A 115     -11.409 -27.916   4.694  1.00 93.06      A    C  
ATOM    856  CE1 PHE A 115     -10.687 -27.978   7.400  1.00 92.52      A    C  
ATOM    857  CE2 PHE A 115     -10.216 -27.313   5.105  1.00 92.61      A    C  
ATOM    858  CZ  PHE A 115      -9.851 -27.344   6.466  1.00 93.71      A    C  
ATOM    859  N   TRP A 116     -12.766 -30.579   2.501  1.00 94.70      A    N  
ATOM    860  CA  TRP A 116     -11.864 -30.416   1.373  1.00 94.53      A    C  
ATOM    861  C   TRP A 116     -11.864 -28.951   0.948  1.00 94.37      A    C  
ATOM    862  O   TRP A 116     -12.914 -28.330   0.852  1.00 91.36      A    O  
ATOM    863  CB  TRP A 116     -12.304 -31.322   0.220  1.00 93.58      A    C  
ATOM    864  CG  TRP A 116     -12.121 -32.792   0.437  1.00 93.18      A    C  
ATOM    865  CD1 TRP A 116     -11.321 -33.378   1.356  1.00 89.11      A    C  
ATOM    866  CD2 TRP A 116     -12.708 -33.883  -0.336  1.00 92.71      A    C  
ATOM    867  CE2 TRP A 116     -12.192 -35.107   0.162  1.00 92.19      A    C  
ATOM    868  CE3 TRP A 116     -13.607 -33.939  -1.425  1.00 89.67      A    C  
ATOM    869  NE1 TRP A 116     -11.368 -34.763   1.203  1.00 89.66      A    N  
ATOM    870  CZ2 TRP A 116     -12.535 -36.354  -0.413  1.00 89.59      A    C  
ATOM    871  CZ3 TRP A 116     -13.948 -35.183  -1.990  1.00 87.89      A    C  
ATOM    872  CH2 TRP A 116     -13.406 -36.375  -1.491  1.00 88.11      A    C  
ATOM    873  N   LEU A 117     -10.677 -28.404   0.711  1.00 94.63      A    N  
ATOM    874  CA  LEU A 117     -10.490 -27.036   0.256  1.00 94.82      A    C  
ATOM    875  C   LEU A 117     -10.002 -27.056  -1.188  1.00 94.83      A    C  
ATOM    876  O   LEU A 117      -8.879 -27.481  -1.467  1.00 92.74      A    O  
ATOM    877  CB  LEU A 117      -9.531 -26.317   1.216  1.00 94.05      A    C  
ATOM    878  CG  LEU A 117      -9.521 -24.791   1.011  1.00 93.17      A    C  
ATOM    879  CD1 LEU A 117     -10.803 -24.167   1.561  1.00 89.34      A    C  
ATOM    880  CD2 LEU A 117      -8.345 -24.177   1.759  1.00 88.75      A    C  
ATOM    881  N   VAL A 118     -10.863 -26.619  -2.107  1.00 95.22      A    N  
ATOM    882  CA  VAL A 118     -10.612 -26.589  -3.540  1.00 94.52      A    C  
ATOM    883  C   VAL A 118     -10.329 -25.153  -3.952  1.00 94.62      A    C  
ATOM    884  O   VAL A 118     -11.150 -24.273  -3.720  1.00 92.89      A    O  
ATOM    885  CB  VAL A 118     -11.816 -27.147  -4.309  1.00 93.08      A    C  
ATOM    886  CG1 VAL A 118     -11.595 -27.137  -5.823  1.00 88.70      A    C  
ATOM    887  CG2 VAL A 118     -12.125 -28.582  -3.874  1.00 89.39      A    C  
ATOM    888  N   ARG A 119      -9.178 -24.901  -4.584  1.00 94.61      A    N  
ATOM    889  CA  ARG A 119      -8.852 -23.618  -5.207  1.00 94.14      A    C  
ATOM    890  C   ARG A 119      -9.315 -23.643  -6.663  1.00 93.35      A    C  
ATOM    891  O   ARG A 119      -8.700 -24.303  -7.492  1.00 89.52      A    O  
ATOM    892  CB  ARG A 119      -7.356 -23.322  -5.067  1.00 91.74      A    C  
ATOM    893  CG  ARG A 119      -6.935 -23.124  -3.605  1.00 88.82      A    C  
ATOM    894  CD  ARG A 119      -5.443 -22.798  -3.487  1.00 90.12      A    C  
ATOM    895  NE  ARG A 119      -4.617 -23.923  -3.930  1.00 88.73      A    N  
ATOM    896  CZ  ARG A 119      -3.301 -23.923  -4.082  1.00 92.10      A    C  
ATOM    897  NH1 ARG A 119      -2.566 -22.884  -3.810  1.00 82.01      A    N1+
ATOM    898  NH2 ARG A 119      -2.695 -24.990  -4.526  1.00 82.32      A    N  
ATOM    899  N   GLU A 120     -10.393 -22.945  -6.981  1.00 94.31      A    N  
ATOM    900  CA  GLU A 120     -10.930 -22.889  -8.346  1.00 92.79      A    C  
ATOM    901  C   GLU A 120     -10.180 -21.869  -9.221  1.00 92.28      A    C  
ATOM    902  O   GLU A 120     -10.076 -22.046 -10.434  1.00 87.02      A    O  
ATOM    903  CB  GLU A 120     -12.433 -22.569  -8.338  1.00 90.77      A    C  
ATOM    904  CG  GLU A 120     -13.277 -23.664  -7.657  1.00 86.31      A    C  
ATOM    905  CD  GLU A 120     -14.788 -23.530  -7.909  1.00 85.30      A    C  
ATOM    906  OE1 GLU A 120     -15.552 -24.476  -7.566  1.00 76.80      A    O  
ATOM    907  OE2 GLU A 120     -15.261 -22.513  -8.458  1.00 78.98      A    O1-
ATOM    908  N   SER A 121      -9.656 -20.808  -8.596  1.00 92.96      A    N  
ATOM    909  CA  SER A 121      -8.888 -19.748  -9.239  1.00 92.35      A    C  
ATOM    910  C   SER A 121      -7.877 -19.162  -8.250  1.00 93.25      A    C  
ATOM    911  O   SER A 121      -8.157 -19.124  -7.055  1.00 88.52      A    O  
ATOM    912  CB  SER A 121      -9.852 -18.666  -9.724  1.00 88.75      A    C  
ATOM    913  OG  SER A 121      -9.166 -17.624 -10.371  1.00 78.00      A    O  
ATOM    914  N   PRO A 122      -6.681 -18.687  -8.724  1.00 93.66      A    N  
ATOM    915  CA  PRO A 122      -6.138 -18.907 -10.060  1.00 93.59      A    C  
ATOM    916  C   PRO A 122      -5.781 -20.389 -10.277  1.00 94.24      A    C  
ATOM    917  O   PRO A 122      -5.522 -21.117  -9.324  1.00 90.70      A    O  
ATOM    918  CB  PRO A 122      -4.905 -18.011 -10.141  1.00 90.87      A    C  
ATOM    919  CG  PRO A 122      -4.416 -17.959  -8.697  1.00 89.05      A    C  
ATOM    920  CD  PRO A 122      -5.705 -18.006  -7.889  1.00 91.08      A    C  
ATOM    921  N   ARG A 123      -5.740 -20.816 -11.540  1.00 91.78      A    N  
ATOM    922  CA  ARG A 123      -5.227 -22.150 -11.880  1.00 91.36      A    C  
ATOM    923  C   ARG A 123      -3.735 -22.069 -12.141  1.00 91.87      A    C  
ATOM    924  O   ARG A 123      -3.292 -21.215 -12.913  1.00 87.18      A    O  
ATOM    925  CB  ARG A 123      -5.968 -22.733 -13.079  1.00 89.04      A    C  
ATOM    926  CG  ARG A 123      -7.398 -23.128 -12.708  1.00 83.28      A    C  
ATOM    927  CD  ARG A 123      -8.045 -23.865 -13.879  1.00 77.52      A    C  
ATOM    928  NE  ARG A 123      -9.348 -24.397 -13.501  1.00 69.13      A    N  
ATOM    929  CZ  ARG A 123     -10.065 -25.255 -14.201  1.00 61.69      A    C  
ATOM    930  NH1 ARG A 123      -9.660 -25.686 -15.370  1.00 55.09      A    N1+
ATOM    931  NH2 ARG A 123     -11.192 -25.704 -13.729  1.00 54.75      A    N  
ATOM    932  N   GLY A 124      -2.965 -23.002 -11.587  1.00 90.74      A    N  
ATOM    933  CA  GLY A 124      -1.516 -23.054 -11.803  1.00 90.35      A    C  
ATOM    934  C   GLY A 124      -1.123 -23.135 -13.281  1.00 91.56      A    C  
ATOM    935  O   GLY A 124      -0.149 -22.513 -13.697  1.00 88.16      A    O  
ATOM    936  N   ALA A 125      -1.917 -23.826 -14.105  1.00 90.43      A    N  
ATOM    937  CA  ALA A 125      -1.714 -23.936 -15.549  1.00 88.82      A    C  
ATOM    938  C   ALA A 125      -1.950 -22.615 -16.320  1.00 89.31      A    C  
ATOM    939  O   ALA A 125      -1.392 -22.431 -17.404  1.00 84.08      A    O  
ATOM    940  CB  ALA A 125      -2.637 -25.043 -16.068  1.00 86.67      A    C  
ATOM    941  N   ASP A 126      -2.743 -21.702 -15.770  1.00 90.65      A    N  
ATOM    942  CA  ASP A 126      -3.084 -20.423 -16.392  1.00 89.95      A    C  
ATOM    943  C   ASP A 126      -2.133 -19.284 -15.974  1.00 90.95      A    C  
ATOM    944  O   ASP A 126      -2.217 -18.174 -16.504  1.00 87.07      A    O  
ATOM    945  CB  ASP A 126      -4.560 -20.072 -16.094  1.00 86.51      A    C  
ATOM    946  CG  ASP A 126      -5.584 -21.077 -16.640  1.00 81.69      A    C  
ATOM    947  OD1 ASP A 126      -5.304 -21.755 -17.659  1.00 76.23      A    O  
ATOM    948  OD2 ASP A 126      -6.686 -21.162 -16.052  1.00 77.10      A    O1-
ATOM    949  N   LEU A 127      -1.213 -19.560 -15.056  1.00 90.47      A    N  
ATOM    950  CA  LEU A 127      -0.207 -18.589 -14.608  1.00 90.42      A    C  
ATOM    951  C   LEU A 127       0.824 -18.342 -15.720  1.00 90.08      A    C  
ATOM    952  O   LEU A 127       1.640 -19.201 -16.046  1.00 84.96      A    O  
ATOM    953  CB  LEU A 127       0.473 -19.077 -13.316  1.00 89.32      A    C  
ATOM    954  CG  LEU A 127      -0.462 -19.249 -12.102  1.00 90.37      A    C  
ATOM    955  CD1 LEU A 127       0.347 -19.781 -10.910  1.00 87.49      A    C  
ATOM    956  CD2 LEU A 127      -1.127 -17.943 -11.675  1.00 87.83      A    C  
ATOM    957  N   ARG A 128       0.804 -17.119 -16.277  1.00 90.02      A    N  
ATOM    958  CA  ARG A 128       1.596 -16.749 -17.463  1.00 88.34      A    C  
ATOM    959  C   ARG A 128       2.991 -16.193 -17.156  1.00 89.25      A    C  
ATOM    960  O   ARG A 128       3.784 -16.014 -18.082  1.00 84.46      A    O  
ATOM    961  CB  ARG A 128       0.816 -15.750 -18.319  1.00 84.27      A    C  
ATOM    962  CG  ARG A 128      -0.486 -16.363 -18.857  1.00 75.15      A    C  
ATOM    963  CD  ARG A 128      -1.139 -15.399 -19.845  1.00 68.61      A    C  
ATOM    964  NE  ARG A 128      -2.414 -15.935 -20.344  1.00 60.23      A    N  
ATOM    965  CZ  ARG A 128      -3.168 -15.405 -21.300  1.00 52.66      A    C  
ATOM    966  NH1 ARG A 128      -2.818 -14.311 -21.923  1.00 48.26      A    N1+
ATOM    967  NH2 ARG A 128      -4.289 -15.974 -21.631  1.00 46.80      A    N  
ATOM    968  N   PHE A 129       3.308 -15.901 -15.918  1.00 90.08      A    N  
ATOM    969  CA  PHE A 129       4.615 -15.380 -15.540  1.00 90.12      A    C  
ATOM    970  C   PHE A 129       5.681 -16.485 -15.536  1.00 90.28      A    C  
ATOM    971  O   PHE A 129       5.378 -17.673 -15.381  1.00 87.11      A    O  
ATOM    972  CB  PHE A 129       4.520 -14.625 -14.213  1.00 89.20      A    C  
ATOM    973  CG  PHE A 129       3.978 -15.433 -13.062  1.00 92.02      A    C  
ATOM    974  CD1 PHE A 129       2.609 -15.385 -12.748  1.00 89.01      A    C  
ATOM    975  CD2 PHE A 129       4.842 -16.193 -12.263  1.00 89.21      A    C  
ATOM    976  CE1 PHE A 129       2.112 -16.088 -11.640  1.00 88.42      A    C  
ATOM    977  CE2 PHE A 129       4.352 -16.901 -11.161  1.00 88.76      A    C  
ATOM    978  CZ  PHE A 129       2.990 -16.842 -10.844  1.00 89.74      A    C  
ATOM    979  N   THR A 130       6.943 -16.126 -15.732  1.00 89.86      A    N  
ATOM    980  CA  THR A 130       8.052 -17.091 -15.811  1.00 88.00      A    C  
ATOM    981  C   THR A 130       8.777 -17.278 -14.488  1.00 87.59      A    C  
ATOM    982  O   THR A 130       9.282 -18.370 -14.220  1.00 79.14      A    O  
ATOM    983  CB  THR A 130       9.065 -16.663 -16.887  1.00 84.84      A    C  
ATOM    984  CG2 THR A 130       8.478 -16.794 -18.296  1.00 73.13      A    C  
ATOM    985  OG1 THR A 130       9.433 -15.315 -16.703  1.00 75.24      A    O  
ATOM    986  N   GLY A 131       8.817 -16.248 -13.659  1.00 88.77      A    N  
ATOM    987  CA  GLY A 131       9.466 -16.262 -12.357  1.00 89.12      A    C  
ATOM    988  C   GLY A 131       8.765 -17.153 -11.319  1.00 91.53      A    C  
ATOM    989  O   GLY A 131       7.736 -17.774 -11.608  1.00 88.82      A    O  
ATOM    990  N   PRO A 132       9.315 -17.203 -10.090  1.00 91.55      A    N  
ATOM    991  CA  PRO A 132       8.745 -17.992  -8.994  1.00 91.69      A    C  
ATOM    992  C   PRO A 132       7.439 -17.403  -8.449  1.00 92.96      A    C  
ATOM    993  O   PRO A 132       6.596 -18.152  -7.958  1.00 89.23      A    O  
ATOM    994  CB  PRO A 132       9.841 -18.026  -7.927  1.00 89.48      A    C  
ATOM    995  CG  PRO A 132      10.617 -16.730  -8.159  1.00 87.99      A    C  
ATOM    996  CD  PRO A 132      10.543 -16.556  -9.669  1.00 90.97      A    C  
ATOM    997  N   GLU A 133       7.271 -16.106  -8.553  1.00 93.11      A    N  
ATOM    998  CA  GLU A 133       6.046 -15.403  -8.180  1.00 93.15      A    C  
ATOM    999  C   GLU A 133       5.623 -14.399  -9.256  1.00 93.81      A    C  
ATOM   1000  O   GLU A 133       6.409 -14.052 -10.135  1.00 91.06      A    O  
ATOM   1001  CB  GLU A 133       6.188 -14.762  -6.788  1.00 89.83      A    C  
ATOM   1002  CG  GLU A 133       7.155 -13.569  -6.728  1.00 85.94      A    C  
ATOM   1003  CD  GLU A 133       7.279 -12.978  -5.317  1.00 89.83      A    C  
ATOM   1004  OE1 GLU A 133       7.696 -11.809  -5.195  1.00 83.63      A    O  
ATOM   1005  OE2 GLU A 133       6.994 -13.686  -4.321  1.00 86.47      A    O1-
ATOM   1006  N   ASP A 134       4.362 -13.964  -9.184  1.00 93.02      A    N  
ATOM   1007  CA  ASP A 134       3.789 -12.990 -10.104  1.00 92.72      A    C  
ATOM   1008  C   ASP A 134       4.499 -11.631  -9.974  1.00 93.12      A    C  
ATOM   1009  O   ASP A 134       4.409 -11.001  -8.919  1.00 90.74      A    O  
ATOM   1010  CB  ASP A 134       2.286 -12.877  -9.816  1.00 91.13      A    C  
ATOM   1011  CG  ASP A 134       1.530 -12.000 -10.815  1.00 91.12      A    C  
ATOM   1012  OD1 ASP A 134       2.176 -11.447 -11.735  1.00 85.35      A    O  
ATOM   1013  OD2 ASP A 134       0.299 -11.910 -10.659  1.00 86.27      A    O1-
ATOM   1014  N   PRO A 135       5.209 -11.160 -11.007  1.00 92.40      A    N  
ATOM   1015  CA  PRO A 135       5.896  -9.872 -10.953  1.00 90.92      A    C  
ATOM   1016  C   PRO A 135       4.942  -8.680 -11.092  1.00 91.42      A    C  
ATOM   1017  O   PRO A 135       5.300  -7.577 -10.691  1.00 87.95      A    O  
ATOM   1018  CB  PRO A 135       6.911  -9.932 -12.098  1.00 89.16      A    C  
ATOM   1019  CG  PRO A 135       6.210 -10.797 -13.139  1.00 88.88      A    C  
ATOM   1020  CD  PRO A 135       5.430 -11.803 -12.294  1.00 91.68      A    C  
ATOM   1021  N   ASP A 136       3.747  -8.902 -11.634  1.00 91.38      A    N  
ATOM   1022  CA  ASP A 136       2.790  -7.864 -12.035  1.00 91.16      A    C  
ATOM   1023  C   ASP A 136       1.567  -7.792 -11.106  1.00 92.24      A    C  
ATOM   1024  O   ASP A 136       0.569  -7.154 -11.422  1.00 88.24      A    O  
ATOM   1025  CB  ASP A 136       2.404  -8.069 -13.512  1.00 88.32      A    C  
ATOM   1026  CG  ASP A 136       3.591  -7.973 -14.477  1.00 85.22      A    C  
ATOM   1027  OD1 ASP A 136       4.532  -7.189 -14.213  1.00 79.33      A    O  
ATOM   1028  OD2 ASP A 136       3.570  -8.704 -15.492  1.00 79.89      A    O1-
ATOM   1029  N   PHE A 137       1.646  -8.420  -9.918  1.00 93.32      A    N  
ATOM   1030  CA  PHE A 137       0.526  -8.453  -8.957  1.00 93.54      A    C  
ATOM   1031  C   PHE A 137       0.042  -7.066  -8.525  1.00 93.97      A    C  
ATOM   1032  O   PHE A 137      -1.125  -6.907  -8.138  1.00 90.33      A    O  
ATOM   1033  CB  PHE A 137       0.944  -9.262  -7.724  1.00 92.35      A    C  
ATOM   1034  CG  PHE A 137       1.685  -8.464  -6.670  1.00 94.14      A    C  
ATOM   1035  CD1 PHE A 137       3.050  -8.155  -6.819  1.00 92.77      A    C  
ATOM   1036  CD2 PHE A 137       0.998  -7.974  -5.543  1.00 93.27      A    C  
ATOM   1037  CE1 PHE A 137       3.718  -7.369  -5.873  1.00 91.82      A    C  
ATOM   1038  CE2 PHE A 137       1.665  -7.188  -4.590  1.00 91.97      A    C  
ATOM   1039  CZ  PHE A 137       3.025  -6.883  -4.754  1.00 92.35      A    C  
ATOM   1040  N   ASP A 138       0.921  -6.076  -8.561  1.00 93.74      A    N  
ATOM   1041  CA  ASP A 138       0.668  -4.691  -8.174  1.00 93.29      A    C  
ATOM   1042  C   ASP A 138       0.616  -3.731  -9.371  1.00 93.94      A    C  
ATOM   1043  O   ASP A 138       0.563  -2.516  -9.176  1.00 89.14      A    O  
ATOM   1044  CB  ASP A 138       1.694  -4.257  -7.107  1.00 89.76      A    C  
ATOM   1045  CG  ASP A 138       3.146  -4.141  -7.594  1.00 90.18      A    C  
ATOM   1046  OD1 ASP A 138       3.488  -4.645  -8.681  1.00 83.64      A    O  
ATOM   1047  OD2 ASP A 138       3.955  -3.561  -6.833  1.00 85.50      A    O1-
ATOM   1048  N   LEU A 139       0.612  -4.241 -10.595  1.00 91.85      A    N  
ATOM   1049  CA  LEU A 139       0.485  -3.426 -11.793  1.00 91.59      A    C  
ATOM   1050  C   LEU A 139      -0.934  -2.833 -11.876  1.00 91.80      A    C  
ATOM   1051  O   LEU A 139      -1.896  -3.587 -11.991  1.00 89.02      A    O  
ATOM   1052  CB  LEU A 139       0.843  -4.285 -13.022  1.00 89.68      A    C  
ATOM   1053  CG  LEU A 139       1.068  -3.452 -14.298  1.00 86.17      A    C  
ATOM   1054  CD1 LEU A 139       2.385  -2.682 -14.238  1.00 80.72      A    C  
ATOM   1055  CD2 LEU A 139       1.130  -4.381 -15.509  1.00 81.05      A    C  
ATOM   1056  N   PRO A 140      -1.090  -1.494 -11.817  1.00 94.06      A    N  
ATOM   1057  CA  PRO A 140      -2.404  -0.864 -11.843  1.00 93.13      A    C  
ATOM   1058  C   PRO A 140      -2.914  -0.770 -13.284  1.00 93.01      A    C  
ATOM   1059  O   PRO A 140      -2.611   0.180 -14.012  1.00 88.04      A    O  
ATOM   1060  CB  PRO A 140      -2.190   0.492 -11.161  1.00 91.29      A    C  
ATOM   1061  CG  PRO A 140      -0.753   0.850 -11.532  1.00 90.27      A    C  
ATOM   1062  CD  PRO A 140      -0.049  -0.509 -11.612  1.00 93.07      A    C  
ATOM   1063  N   GLU A 141      -3.697  -1.753 -13.710  1.00 93.42      A    N  
ATOM   1064  CA  GLU A 141      -4.248  -1.829 -15.059  1.00 92.22      A    C  
ATOM   1065  C   GLU A 141      -5.752  -2.089 -15.076  1.00 92.55      A    C  
ATOM   1066  O   GLU A 141      -6.321  -2.752 -14.205  1.00 86.87      A    O  
ATOM   1067  CB  GLU A 141      -3.518  -2.885 -15.910  1.00 87.88      A    C  
ATOM   1068  CG  GLU A 141      -2.109  -2.444 -16.315  1.00 76.74      A    C  
ATOM   1069  CD  GLU A 141      -1.500  -3.309 -17.428  1.00 74.09      A    C  
ATOM   1070  OE1 GLU A 141      -0.520  -2.839 -18.055  1.00 65.79      A    O  
ATOM   1071  OE2 GLU A 141      -2.024  -4.415 -17.688  1.00 67.91      A    O1-
ATOM   1072  N   GLY A 142      -6.403  -1.590 -16.119  1.00 91.46      A    N  
ATOM   1073  CA  GLY A 142      -7.819  -1.802 -16.361  1.00 92.31      A    C  
ATOM   1074  C   GLY A 142      -8.732  -1.140 -15.325  1.00 94.12      A    C  
ATOM   1075  O   GLY A 142      -8.382  -0.141 -14.695  1.00 90.25      A    O  
ATOM   1076  N   ASP A 143      -9.913  -1.709 -15.168  1.00 93.06      A    N  
ATOM   1077  CA  ASP A 143     -10.983  -1.204 -14.304  1.00 92.83      A    C  
ATOM   1078  C   ASP A 143     -11.239  -2.097 -13.076  1.00 93.62      A    C  
ATOM   1079  O   ASP A 143     -12.264  -1.967 -12.407  1.00 86.58      A    O  
ATOM   1080  CB  ASP A 143     -12.255  -1.031 -15.160  1.00 89.71      A    C  
ATOM   1081  CG  ASP A 143     -12.863  -2.354 -15.651  1.00 89.69      A    C  
ATOM   1082  OD1 ASP A 143     -12.243  -3.425 -15.471  1.00 80.69      A    O  
ATOM   1083  OD2 ASP A 143     -14.002  -2.321 -16.176  1.00 84.31      A    O1-
ATOM   1084  N   GLY A 144     -10.336  -3.039 -12.789  1.00 91.88      A    N  
ATOM   1085  CA  GLY A 144     -10.470  -4.027 -11.726  1.00 91.81      A    C  
ATOM   1086  C   GLY A 144     -11.228  -5.299 -12.128  1.00 93.28      A    C  
ATOM   1087  O   GLY A 144     -11.176  -6.299 -11.411  1.00 88.99      A    O  
ATOM   1088  N   SER A 145     -11.892  -5.329 -13.302  1.00 91.45      A    N  
ATOM   1089  CA  SER A 145     -12.635  -6.515 -13.764  1.00 90.66      A    C  
ATOM   1090  C   SER A 145     -11.746  -7.729 -14.046  1.00 90.92      A    C  
ATOM   1091  O   SER A 145     -12.205  -8.869 -13.953  1.00 86.51      A    O  
ATOM   1092  CB  SER A 145     -13.446  -6.167 -15.018  1.00 88.64      A    C  
ATOM   1093  OG  SER A 145     -12.613  -5.829 -16.103  1.00 84.67      A    O  
ATOM   1094  N   GLN A 146     -10.469  -7.495 -14.347  1.00 90.92      A    N  
ATOM   1095  CA  GLN A 146      -9.465  -8.515 -14.651  1.00 89.94      A    C  
ATOM   1096  C   GLN A 146      -8.538  -8.832 -13.463  1.00 90.88      A    C  
ATOM   1097  O   GLN A 146      -7.511  -9.482 -13.639  1.00 86.79      A    O  
ATOM   1098  CB  GLN A 146      -8.661  -8.091 -15.901  1.00 86.61      A    C  
ATOM   1099  CG  GLN A 146      -9.532  -7.887 -17.145  1.00 78.28      A    C  
ATOM   1100  CD  GLN A 146     -10.280  -9.152 -17.580  1.00 68.93      A    C  
ATOM   1101  NE2 GLN A 146     -11.429  -9.012 -18.187  1.00 57.71      A    N  
ATOM   1102  OE1 GLN A 146      -9.852 -10.285 -17.391  1.00 59.88      A    O  
ATOM   1103  N   ALA A 147      -8.889  -8.387 -12.267  1.00 91.71      A    N  
ATOM   1104  CA  ALA A 147      -8.101  -8.651 -11.069  1.00 91.99      A    C  
ATOM   1105  C   ALA A 147      -7.893 -10.156 -10.860  1.00 93.03      A    C  
ATOM   1106  O   ALA A 147      -8.838 -10.947 -10.939  1.00 90.20      A    O  
ATOM   1107  CB  ALA A 147      -8.803  -8.016  -9.863  1.00 89.78      A    C  
ATOM   1108  N   MET A 148      -6.668 -10.565 -10.541  1.00 93.15      A    N  
ATOM   1109  CA  MET A 148      -6.401 -11.951 -10.165  1.00 93.76      A    C  
ATOM   1110  C   MET A 148      -7.078 -12.252  -8.832  1.00 94.78      A    C  
ATOM   1111  O   MET A 148      -6.799 -11.634  -7.811  1.00 92.44      A    O  
ATOM   1112  CB  MET A 148      -4.891 -12.216 -10.110  1.00 92.15      A    C  
ATOM   1113  CG  MET A 148      -4.628 -13.712  -9.895  1.00 89.64      A    C  
ATOM   1114  SD  MET A 148      -2.881 -14.210  -9.792  1.00 86.05      A    S  
ATOM   1115  CE  MET A 148      -2.300 -13.801 -11.458  1.00 75.51      A    C  
ATOM   1116  N   ARG A 149      -7.983 -13.234  -8.853  1.00 94.69      A    N  
ATOM   1117  CA  ARG A 149      -8.796 -13.599  -7.697  1.00 95.12      A    C  
ATOM   1118  C   ARG A 149      -8.439 -14.986  -7.201  1.00 95.50      A    C  
ATOM   1119  O   ARG A 149      -8.332 -15.924  -7.984  1.00 93.46      A    O  
ATOM   1120  CB  ARG A 149     -10.284 -13.516  -8.048  1.00 93.44      A    C  
ATOM   1121  CG  ARG A 149     -10.739 -12.074  -8.308  1.00 89.89      A    C  
ATOM   1122  CD  ARG A 149     -12.190 -12.056  -8.822  1.00 89.50      A    C  
ATOM   1123  NE  ARG A 149     -13.143 -12.619  -7.854  1.00 86.93      A    N  
ATOM   1124  CZ  ARG A 149     -13.807 -11.955  -6.917  1.00 88.73      A    C  
ATOM   1125  NH1 ARG A 149     -13.677 -10.671  -6.752  1.00 77.92      A    N1+
ATOM   1126  NH2 ARG A 149     -14.632 -12.589  -6.132  1.00 81.05      A    N  
ATOM   1127  N   LEU A 150      -8.341 -15.134  -5.886  1.00 94.83      A    N  
ATOM   1128  CA  LEU A 150      -8.372 -16.417  -5.223  1.00 95.28      A    C  
ATOM   1129  C   LEU A 150      -9.833 -16.790  -4.987  1.00 95.66      A    C  
ATOM   1130  O   LEU A 150     -10.526 -16.164  -4.184  1.00 94.03      A    O  
ATOM   1131  CB  LEU A 150      -7.561 -16.328  -3.925  1.00 95.04      A    C  
ATOM   1132  CG  LEU A 150      -7.437 -17.665  -3.171  1.00 94.90      A    C  
ATOM   1133  CD1 LEU A 150      -6.618 -18.693  -3.953  1.00 92.10      A    C  
ATOM   1134  CD2 LEU A 150      -6.729 -17.417  -1.841  1.00 91.91      A    C  
ATOM   1135  N   GLU A 151     -10.314 -17.808  -5.698  1.00 95.22      A    N  
ATOM   1136  CA  GLU A 151     -11.664 -18.339  -5.558  1.00 95.08      A    C  
ATOM   1137  C   GLU A 151     -11.590 -19.743  -4.968  1.00 95.26      A    C  
ATOM   1138  O   GLU A 151     -10.857 -20.605  -5.461  1.00 93.53      A    O  
ATOM   1139  CB  GLU A 151     -12.396 -18.338  -6.905  1.00 94.07      A    C  
ATOM   1140  CG  GLU A 151     -12.665 -16.921  -7.424  1.00 91.14      A    C  
ATOM   1141  CD  GLU A 151     -13.339 -16.891  -8.806  1.00 90.98      A    C  
ATOM   1142  OE1 GLU A 151     -13.746 -15.792  -9.239  1.00 82.47      A    O  
ATOM   1143  OE2 GLU A 151     -13.440 -17.950  -9.467  1.00 84.60      A    O1-
ATOM   1144  N   VAL A 152     -12.331 -19.975  -3.901  1.00 95.53      A    N  
ATOM   1145  CA  VAL A 152     -12.282 -21.224  -3.147  1.00 95.52      A    C  
ATOM   1146  C   VAL A 152     -13.669 -21.826  -3.021  1.00 95.44      A    C  
ATOM   1147  O   VAL A 152     -14.650 -21.143  -2.726  1.00 93.56      A    O  
ATOM   1148  CB  VAL A 152     -11.617 -21.016  -1.776  1.00 93.92      A    C  
ATOM   1149  CG1 VAL A 152     -11.639 -22.285  -0.916  1.00 85.94      A    C  
ATOM   1150  CG2 VAL A 152     -10.158 -20.609  -1.943  1.00 85.86      A    C  
ATOM   1151  N   ARG A 153     -13.736 -23.142  -3.172  1.00 94.97      A    N  
ATOM   1152  CA  ARG A 153     -14.879 -23.966  -2.797  1.00 94.18      A    C  
ATOM   1153  C   ARG A 153     -14.492 -24.852  -1.618  1.00 94.72      A    C  
ATOM   1154  O   ARG A 153     -13.619 -25.712  -1.736  1.00 93.16      A    O  
ATOM   1155  CB  ARG A 153     -15.356 -24.747  -4.030  1.00 91.93      A    C  
ATOM   1156  CG  ARG A 153     -16.544 -25.671  -3.743  1.00 87.03      A    C  
ATOM   1157  CD  ARG A 153     -17.164 -26.225  -5.029  1.00 85.85      A    C  
ATOM   1158  NE  ARG A 153     -16.193 -26.998  -5.825  1.00 81.98      A    N  
ATOM   1159  CZ  ARG A 153     -16.400 -28.146  -6.452  1.00 81.96      A    C  
ATOM   1160  NH1 ARG A 153     -17.541 -28.759  -6.436  1.00 73.43      A    N1+
ATOM   1161  NH2 ARG A 153     -15.431 -28.698  -7.134  1.00 74.54      A    N  
ATOM   1162  N   LEU A 154     -15.138 -24.649  -0.482  1.00 94.71      A    N  
ATOM   1163  CA  LEU A 154     -14.996 -25.474   0.709  1.00 94.93      A    C  
ATOM   1164  C   LEU A 154     -16.090 -26.531   0.712  1.00 94.80      A    C  
ATOM   1165  O   LEU A 154     -17.269 -26.204   0.731  1.00 92.60      A    O  
ATOM   1166  CB  LEU A 154     -15.074 -24.563   1.946  1.00 94.35      A    C  
ATOM   1167  CG  LEU A 154     -14.825 -25.317   3.272  1.00 93.70      A    C  
ATOM   1168  CD1 LEU A 154     -13.337 -25.430   3.573  1.00 87.02      A    C  
ATOM   1169  CD2 LEU A 154     -15.483 -24.577   4.423  1.00 86.89      A    C  
ATOM   1170  N   ILE A 155     -15.717 -27.810   0.729  1.00 94.55      A    N  
ATOM   1171  CA  ILE A 155     -16.646 -28.928   0.875  1.00 94.35      A    C  
ATOM   1172  C   ILE A 155     -16.555 -29.401   2.320  1.00 94.77      A    C  
ATOM   1173  O   ILE A 155     -15.639 -30.128   2.687  1.00 93.06      A    O  
ATOM   1174  CB  ILE A 155     -16.336 -30.047  -0.140  1.00 93.53      A    C  
ATOM   1175  CG1 ILE A 155     -16.427 -29.522  -1.595  1.00 90.32      A    C  
ATOM   1176  CG2 ILE A 155     -17.314 -31.223   0.065  1.00 90.35      A    C  
ATOM   1177  CD1 ILE A 155     -15.672 -30.405  -2.587  1.00 81.17      A    C  
ATOM   1178  N   TYR A 156     -17.494 -28.983   3.147  1.00 95.16      A    N  
ATOM   1179  CA  TYR A 156     -17.558 -29.384   4.536  1.00 95.22      A    C  
ATOM   1180  C   TYR A 156     -18.304 -30.711   4.670  1.00 95.41      A    C  
ATOM   1181  O   TYR A 156     -19.498 -30.799   4.409  1.00 93.92      A    O  
ATOM   1182  CB  TYR A 156     -18.213 -28.269   5.368  1.00 94.60      A    C  
ATOM   1183  CG  TYR A 156     -18.439 -28.588   6.834  1.00 95.08      A    C  
ATOM   1184  CD1 TYR A 156     -19.541 -28.026   7.513  1.00 91.80      A    C  
ATOM   1185  CD2 TYR A 156     -17.567 -29.427   7.552  1.00 92.62      A    C  
ATOM   1186  CE1 TYR A 156     -19.755 -28.279   8.876  1.00 92.11      A    C  
ATOM   1187  CE2 TYR A 156     -17.774 -29.701   8.908  1.00 91.74      A    C  
ATOM   1188  CZ  TYR A 156     -18.870 -29.123   9.571  1.00 92.63      A    C  
ATOM   1189  OH  TYR A 156     -19.067 -29.381  10.902  1.00 91.32      A    O  
ATOM   1190  N   TRP A 157     -17.599 -31.736   5.117  1.00 94.96      A    N  
ATOM   1191  CA  TRP A 157     -18.162 -33.043   5.423  1.00 94.59      A    C  
ATOM   1192  C   TRP A 157     -18.900 -32.999   6.765  1.00 94.28      A    C  
ATOM   1193  O   TRP A 157     -18.422 -33.491   7.795  1.00 91.48      A    O  
ATOM   1194  CB  TRP A 157     -17.056 -34.090   5.378  1.00 93.75      A    C  
ATOM   1195  CG  TRP A 157     -16.486 -34.295   4.006  1.00 93.71      A    C  
ATOM   1196  CD1 TRP A 157     -15.280 -33.871   3.581  1.00 89.86      A    C  
ATOM   1197  CD2 TRP A 157     -17.132 -34.940   2.859  1.00 92.75      A    C  
ATOM   1198  CE2 TRP A 157     -16.225 -34.873   1.768  1.00 91.88      A    C  
ATOM   1199  CE3 TRP A 157     -18.378 -35.563   2.662  1.00 90.48      A    C  
ATOM   1200  NE1 TRP A 157     -15.117 -34.221   2.250  1.00 90.28      A    N  
ATOM   1201  CZ2 TRP A 157     -16.556 -35.413   0.509  1.00 90.94      A    C  
ATOM   1202  CZ3 TRP A 157     -18.704 -36.094   1.402  1.00 87.97      A    C  
ATOM   1203  CH2 TRP A 157     -17.807 -36.016   0.339  1.00 88.50      A    C  
ATOM   1204  N   TYR A 158     -20.079 -32.393   6.767  1.00 93.38      A    N  
ATOM   1205  CA  TYR A 158     -20.862 -32.170   7.978  1.00 93.02      A    C  
ATOM   1206  C   TYR A 158     -21.277 -33.490   8.617  1.00 92.91      A    C  
ATOM   1207  O   TYR A 158     -22.004 -34.297   8.029  1.00 90.97      A    O  
ATOM   1208  CB  TYR A 158     -22.076 -31.290   7.670  1.00 92.37      A    C  
ATOM   1209  CG  TYR A 158     -22.883 -30.983   8.912  1.00 93.14      A    C  
ATOM   1210  CD1 TYR A 158     -23.963 -31.799   9.284  1.00 90.22      A    C  
ATOM   1211  CD2 TYR A 158     -22.493 -29.925   9.762  1.00 90.81      A    C  
ATOM   1212  CE1 TYR A 158     -24.640 -31.572  10.500  1.00 89.21      A    C  
ATOM   1213  CE2 TYR A 158     -23.150 -29.694  10.972  1.00 89.31      A    C  
ATOM   1214  CZ  TYR A 158     -24.218 -30.526  11.343  1.00 90.06      A    C  
ATOM   1215  OH  TYR A 158     -24.830 -30.325  12.547  1.00 88.13      A    O  
ATOM   1216  N   ARG A 159     -20.853 -33.683   9.859  1.00 92.30      A    N  
ATOM   1217  CA  ARG A 159     -21.218 -34.867  10.639  1.00 91.72      A    C  
ATOM   1218  C   ARG A 159     -22.652 -34.765  11.121  1.00 91.75      A    C  
ATOM   1219  O   ARG A 159     -22.967 -33.917  11.961  1.00 88.99      A    O  
ATOM   1220  CB  ARG A 159     -20.218 -35.008  11.788  1.00 89.57      A    C  
ATOM   1221  CG  ARG A 159     -20.532 -36.221  12.677  1.00 82.67      A    C  
ATOM   1222  CD  ARG A 159     -19.434 -36.416  13.727  1.00 80.94      A    C  
ATOM   1223  NE  ARG A 159     -19.284 -35.245  14.595  1.00 74.64      A    N  
ATOM   1224  CZ  ARG A 159     -19.929 -34.996  15.727  1.00 71.15      A    C  
ATOM   1225  NH1 ARG A 159     -20.807 -35.815  16.222  1.00 62.72      A    N1+
ATOM   1226  NH2 ARG A 159     -19.672 -33.903  16.379  1.00 63.26      A    N  
ATOM   1227  N   LEU A 160     -23.503 -35.680  10.663  1.00 89.87      A    N  
ATOM   1228  CA  LEU A 160     -24.874 -35.800  11.141  1.00 88.87      A    C  
ATOM   1229  C   LEU A 160     -24.868 -36.283  12.602  1.00 88.15      A    C  
ATOM   1230  O   LEU A 160     -24.295 -37.323  12.930  1.00 83.78      A    O  
ATOM   1231  CB  LEU A 160     -25.676 -36.732  10.213  1.00 87.60      A    C  
ATOM   1232  CG  LEU A 160     -25.764 -36.263   8.746  1.00 88.46      A    C  
ATOM   1233  CD1 LEU A 160     -26.526 -37.293   7.910  1.00 84.04      A    C  
ATOM   1234  CD2 LEU A 160     -26.496 -34.929   8.593  1.00 83.22      A    C  
ATOM   1235  N   ARG A 161     -25.461 -35.505  13.491  1.00 87.94      A    N  
ATOM   1236  CA  ARG A 161     -25.303 -35.681  14.949  1.00 86.27      A    C  
ATOM   1237  C   ARG A 161     -26.441 -36.431  15.609  1.00 86.48      A    C  
ATOM   1238  O   ARG A 161     -26.240 -36.996  16.683  1.00 81.03      A    O  
ATOM   1239  CB  ARG A 161     -25.143 -34.311  15.625  1.00 82.90      A    C  
ATOM   1240  CG  ARG A 161     -23.920 -33.547  15.120  1.00 78.54      A    C  
ATOM   1241  CD  ARG A 161     -23.746 -32.243  15.891  1.00 76.27      A    C  
ATOM   1242  NE  ARG A 161     -22.640 -31.469  15.323  1.00 72.01      A    N  
ATOM   1243  CZ  ARG A 161     -22.034 -30.413  15.868  1.00 67.75      A    C  
ATOM   1244  NH1 ARG A 161     -22.391 -29.933  17.027  1.00 61.41      A    N1+
ATOM   1245  NH2 ARG A 161     -21.071 -29.832  15.226  1.00 62.05      A    N  
ATOM   1246  N   ILE A 162     -27.620 -36.396  15.014  1.00 86.00      A    N  
ATOM   1247  CA  ILE A 162     -28.831 -36.920  15.629  1.00 85.84      A    C  
ATOM   1248  C   ILE A 162     -29.005 -38.387  15.231  1.00 87.09      A    C  
ATOM   1249  O   ILE A 162     -29.195 -38.668  14.046  1.00 83.10      A    O  
ATOM   1250  CB  ILE A 162     -30.055 -36.057  15.264  1.00 83.50      A    C  
ATOM   1251  CG1 ILE A 162     -29.854 -34.555  15.576  1.00 80.64      A    C  
ATOM   1252  CG2 ILE A 162     -31.306 -36.575  15.989  1.00 79.73      A    C  
ATOM   1253  CD1 ILE A 162     -29.587 -34.230  17.060  1.00 72.78      A    C  
ATOM   1254  N   PRO A 163     -28.967 -39.321  16.182  1.00 85.64      A    N  
ATOM   1255  CA  PRO A 163     -29.207 -40.731  15.908  1.00 84.48      A    C  
ATOM   1256  C   PRO A 163     -30.553 -40.953  15.217  1.00 85.02      A    C  
ATOM   1257  O   PRO A 163     -31.482 -40.173  15.405  1.00 79.88      A    O  
ATOM   1258  CB  PRO A 163     -29.163 -41.433  17.268  1.00 80.70      A    C  
ATOM   1259  CG  PRO A 163     -28.343 -40.481  18.140  1.00 80.67      A    C  
ATOM   1260  CD  PRO A 163     -28.709 -39.111  17.588  1.00 83.80      A    C  
ATOM   1261  N   PHE A 164     -30.651 -42.046  14.457  1.00 83.56      A    N  
ATOM   1262  CA  PHE A 164     -31.811 -42.367  13.626  1.00 83.73      A    C  
ATOM   1263  C   PHE A 164     -32.034 -41.381  12.467  1.00 85.24      A    C  
ATOM   1264  O   PHE A 164     -32.113 -41.825  11.323  1.00 80.42      A    O  
ATOM   1265  CB  PHE A 164     -33.063 -42.570  14.500  1.00 80.08      A    C  
ATOM   1266  CG  PHE A 164     -34.296 -42.981  13.754  1.00 78.31      A    C  
ATOM   1267  CD1 PHE A 164     -35.326 -42.056  13.504  1.00 72.67      A    C  
ATOM   1268  CD2 PHE A 164     -34.434 -44.307  13.308  1.00 71.71      A    C  
ATOM   1269  CE1 PHE A 164     -36.487 -42.454  12.825  1.00 68.83      A    C  
ATOM   1270  CE2 PHE A 164     -35.600 -44.710  12.631  1.00 69.52      A    C  
ATOM   1271  CZ  PHE A 164     -36.616 -43.783  12.395  1.00 71.69      A    C  
ATOM   1272  N   ALA A 165     -32.063 -40.072  12.702  1.00 83.10      A    N  
ATOM   1273  CA  ALA A 165     -32.205 -39.069  11.652  1.00 81.68      A    C  
ATOM   1274  C   ALA A 165     -30.989 -39.060  10.711  1.00 84.11      A    C  
ATOM   1275  O   ALA A 165     -31.167 -38.965   9.499  1.00 81.21      A    O  
ATOM   1276  CB  ALA A 165     -32.413 -37.695  12.288  1.00 79.84      A    C  
ATOM   1277  N   ASP A 166     -29.782 -39.236  11.244  1.00 86.83      A    N  
ATOM   1278  CA  ASP A 166     -28.542 -39.374  10.480  1.00 84.43      A    C  
ATOM   1279  C   ASP A 166     -28.592 -40.526   9.470  1.00 85.41      A    C  
ATOM   1280  O   ASP A 166     -28.287 -40.355   8.285  1.00 80.46      A    O  
ATOM   1281  CB  ASP A 166     -27.356 -39.547  11.457  1.00 80.46      A    C  
ATOM   1282  CG  ASP A 166     -27.404 -40.757  12.403  1.00 78.65      A    C  
ATOM   1283  OD1 ASP A 166     -28.457 -41.407  12.511  1.00 66.98      A    O  
ATOM   1284  OD2 ASP A 166     -26.355 -41.049  13.022  1.00 74.39      A    O1-
ATOM   1285  N   TRP A 167     -29.049 -41.691   9.913  1.00 86.00      A    N  
ATOM   1286  CA  TRP A 167     -29.191 -42.868   9.075  1.00 84.35      A    C  
ATOM   1287  C   TRP A 167     -30.252 -42.670   7.988  1.00 85.22      A    C  
ATOM   1288  O   TRP A 167     -29.994 -42.941   6.819  1.00 81.82      A    O  
ATOM   1289  CB  TRP A 167     -29.508 -44.077   9.953  1.00 81.57      A    C  
ATOM   1290  CG  TRP A 167     -29.783 -45.326   9.188  1.00 78.37      A    C  
ATOM   1291  CD1 TRP A 167     -28.896 -45.972   8.399  1.00 68.92      A    C  
ATOM   1292  CD2 TRP A 167     -31.031 -46.076   9.106  1.00 74.70      A    C  
ATOM   1293  CE2 TRP A 167     -30.815 -47.195   8.259  1.00 71.68      A    C  
ATOM   1294  CE3 TRP A 167     -32.308 -45.931   9.683  1.00 66.60      A    C  
ATOM   1295  NE1 TRP A 167     -29.510 -47.096   7.839  1.00 66.28      A    N  
ATOM   1296  CZ2 TRP A 167     -31.829 -48.153   7.995  1.00 69.33      A    C  
ATOM   1297  CZ3 TRP A 167     -33.314 -46.869   9.427  1.00 61.75      A    C  
ATOM   1298  CH2 TRP A 167     -33.065 -47.970   8.595  1.00 63.15      A    C  
ATOM   1299  N   VAL A 168     -31.444 -42.174   8.361  1.00 85.10      A    N  
ATOM   1300  CA  VAL A 168     -32.549 -41.959   7.417  1.00 83.82      A    C  
ATOM   1301  C   VAL A 168     -32.187 -40.901   6.378  1.00 84.67      A    C  
ATOM   1302  O   VAL A 168     -32.354 -41.149   5.183  1.00 83.87      A    O  
ATOM   1303  CB  VAL A 168     -33.851 -41.590   8.148  1.00 82.73      A    C  
ATOM   1304  CG1 VAL A 168     -34.974 -41.276   7.156  1.00 76.71      A    C  
ATOM   1305  CG2 VAL A 168     -34.335 -42.741   9.022  1.00 78.92      A    C  
ATOM   1306  N   ILE A 169     -31.628 -39.763   6.794  1.00 87.11      A    N  
ATOM   1307  CA  ILE A 169     -31.179 -38.690   5.885  1.00 85.76      A    C  
ATOM   1308  C   ILE A 169     -30.098 -39.208   4.938  1.00 86.14      A    C  
ATOM   1309  O   ILE A 169     -30.192 -38.983   3.736  1.00 84.65      A    O  
ATOM   1310  CB  ILE A 169     -30.710 -37.451   6.681  1.00 84.91      A    C  
ATOM   1311  CG1 ILE A 169     -31.920 -36.768   7.364  1.00 81.76      A    C  
ATOM   1312  CG2 ILE A 169     -29.996 -36.438   5.766  1.00 81.88      A    C  
ATOM   1313  CD1 ILE A 169     -31.532 -35.721   8.411  1.00 74.38      A    C  
ATOM   1314  N   SER A 170     -29.123 -39.955   5.438  1.00 86.22      A    N  
ATOM   1315  CA  SER A 170     -28.069 -40.522   4.592  1.00 84.30      A    C  
ATOM   1316  C   SER A 170     -28.635 -41.468   3.533  1.00 85.09      A    C  
ATOM   1317  O   SER A 170     -28.260 -41.388   2.360  1.00 82.56      A    O  
ATOM   1318  CB  SER A 170     -27.040 -41.285   5.427  1.00 83.36      A    C  
ATOM   1319  OG  SER A 170     -26.427 -40.425   6.361  1.00 75.06      A    O  
ATOM   1320  N   ARG A 171     -29.567 -42.342   3.904  1.00 85.87      A    N  
ATOM   1321  CA  ARG A 171     -30.228 -43.262   2.971  1.00 83.74      A    C  
ATOM   1322  C   ARG A 171     -31.090 -42.527   1.942  1.00 84.15      A    C  
ATOM   1323  O   ARG A 171     -30.992 -42.843   0.755  1.00 81.26      A    O  
ATOM   1324  CB  ARG A 171     -31.072 -44.271   3.755  1.00 81.45      A    C  
ATOM   1325  CG  ARG A 171     -30.224 -45.308   4.505  1.00 75.54      A    C  
ATOM   1326  CD  ARG A 171     -29.619 -46.329   3.543  1.00 70.91      A    C  
ATOM   1327  NE  ARG A 171     -28.960 -47.418   4.287  1.00 64.24      A    N  
ATOM   1328  CZ  ARG A 171     -28.581 -48.580   3.788  1.00 58.37      A    C  
ATOM   1329  NH1 ARG A 171     -28.747 -48.875   2.521  1.00 52.74      A    N1+
ATOM   1330  NH2 ARG A 171     -28.044 -49.472   4.557  1.00 51.72      A    N  
ATOM   1331  N   MET A 172     -31.863 -41.537   2.353  1.00 84.26      A    N  
ATOM   1332  CA  MET A 172     -32.647 -40.691   1.452  1.00 82.58      A    C  
ATOM   1333  C   MET A 172     -31.745 -39.924   0.485  1.00 83.00      A    C  
ATOM   1334  O   MET A 172     -32.023 -39.898  -0.704  1.00 81.23      A    O  
ATOM   1335  CB  MET A 172     -33.490 -39.694   2.247  1.00 81.21      A    C  
ATOM   1336  CG  MET A 172     -34.736 -40.332   2.862  1.00 75.57      A    C  
ATOM   1337  SD  MET A 172     -35.781 -39.132   3.716  1.00 69.97      A    S  
ATOM   1338  CE  MET A 172     -37.251 -40.124   4.026  1.00 60.60      A    C  
ATOM   1339  N   THR A 173     -30.637 -39.366   0.974  1.00 83.57      A    N  
ATOM   1340  CA  THR A 173     -29.684 -38.608   0.159  1.00 82.81      A    C  
ATOM   1341  C   THR A 173     -29.045 -39.499  -0.903  1.00 82.71      A    C  
ATOM   1342  O   THR A 173     -29.021 -39.132  -2.072  1.00 80.22      A    O  
ATOM   1343  CB  THR A 173     -28.596 -37.965   1.025  1.00 81.70      A    C  
ATOM   1344  CG2 THR A 173     -27.706 -37.020   0.228  1.00 71.43      A    C  
ATOM   1345  OG1 THR A 173     -29.171 -37.180   2.047  1.00 71.21      A    O  
ATOM   1346  N   LEU A 174     -28.599 -40.705  -0.541  1.00 82.70      A    N  
ATOM   1347  CA  LEU A 174     -28.029 -41.651  -1.503  1.00 80.74      A    C  
ATOM   1348  C   LEU A 174     -29.046 -42.099  -2.559  1.00 80.56      A    C  
ATOM   1349  O   LEU A 174     -28.692 -42.224  -3.730  1.00 77.54      A    O  
ATOM   1350  CB  LEU A 174     -27.489 -42.882  -0.756  1.00 79.86      A    C  
ATOM   1351  CG  LEU A 174     -26.202 -42.631   0.057  1.00 77.94      A    C  
ATOM   1352  CD1 LEU A 174     -25.869 -43.915   0.815  1.00 73.90      A    C  
ATOM   1353  CD2 LEU A 174     -25.003 -42.278  -0.811  1.00 73.59      A    C  
ATOM   1354  N   ALA A 175     -30.286 -42.313  -2.170  1.00 81.18      A    N  
ATOM   1355  CA  ALA A 175     -31.351 -42.674  -3.103  1.00 78.54      A    C  
ATOM   1356  C   ALA A 175     -31.684 -41.511  -4.046  1.00 78.18      A    C  
ATOM   1357  O   ALA A 175     -31.755 -41.697  -5.261  1.00 74.76      A    O  
ATOM   1358  CB  ALA A 175     -32.565 -43.141  -2.294  1.00 77.01      A    C  
ATOM   1359  N   HIS A 176     -31.806 -40.306  -3.517  1.00 78.42      A    N  
ATOM   1360  CA  HIS A 176     -32.124 -39.106  -4.286  1.00 75.75      A    C  
ATOM   1361  C   HIS A 176     -30.993 -38.705  -5.246  1.00 74.80      A    C  
ATOM   1362  O   HIS A 176     -31.252 -38.287  -6.376  1.00 71.11      A    O  
ATOM   1363  CB  HIS A 176     -32.448 -37.970  -3.321  1.00 72.82      A    C  
ATOM   1364  CG  HIS A 176     -33.047 -36.775  -4.013  1.00 67.55      A    C  
ATOM   1365  CD2 HIS A 176     -32.513 -35.516  -4.102  1.00 58.49      A    C  
ATOM   1366  ND1 HIS A 176     -34.240 -36.751  -4.709  1.00 59.11      A    N  
ATOM   1367  CE1 HIS A 176     -34.411 -35.513  -5.183  1.00 54.58      A    C  
ATOM   1368  NE2 HIS A 176     -33.391 -34.732  -4.835  1.00 55.02      A    N  
ATOM   1369  N   MET A 177     -29.730 -38.902  -4.849  1.00 74.41      A    N  
ATOM   1370  CA  MET A 177     -28.561 -38.688  -5.709  1.00 71.77      A    C  
ATOM   1371  C   MET A 177     -28.348 -39.798  -6.745  1.00 71.66      A    C  
ATOM   1372  O   MET A 177     -27.375 -39.764  -7.504  1.00 65.46      A    O  
ATOM   1373  CB  MET A 177     -27.317 -38.522  -4.840  1.00 68.18      A    C  
ATOM   1374  CG  MET A 177     -27.332 -37.219  -4.053  1.00 64.22      A    C  
ATOM   1375  SD  MET A 177     -25.895 -37.075  -2.958  1.00 59.28      A    S  
ATOM   1376  CE  MET A 177     -26.216 -35.443  -2.267  1.00 52.41      A    C  
ATOM   1377  N   GLY A 178     -29.203 -40.805  -6.751  1.00 67.72      A    N  
ATOM   1378  CA  GLY A 178     -29.068 -41.921  -7.668  1.00 64.50      A    C  
ATOM   1379  C   GLY A 178     -27.854 -42.809  -7.391  1.00 65.04      A    C  
ATOM   1380  O   GLY A 178     -27.328 -43.439  -8.303  1.00 59.21      A    O  
ATOM   1381  N   LEU A 179     -27.376 -42.869  -6.158  1.00 65.35      A    N  
ATOM   1382  CA  LEU A 179     -26.176 -43.632  -5.793  1.00 62.90      A    C  
ATOM   1383  C   LEU A 179     -26.497 -45.040  -5.305  1.00 63.82      A    C  
ATOM   1384  O   LEU A 179     -25.747 -45.978  -5.581  1.00 58.70      A    O  
ATOM   1385  CB  LEU A 179     -25.402 -42.855  -4.717  1.00 57.96      A    C  
ATOM   1386  CG  LEU A 179     -24.817 -41.521  -5.198  1.00 54.64      A    C  
ATOM   1387  CD1 LEU A 179     -24.207 -40.770  -4.010  1.00 51.85      A    C  
ATOM   1388  CD2 LEU A 179     -23.728 -41.736  -6.245  1.00 52.70      A    C  
ATOM   1389  N   LYS A 180     -27.586 -45.203  -4.561  1.00 62.00      A    N  
ATOM   1390  CA  LYS A 180     -27.965 -46.506  -4.010  1.00 62.61      A    C  
ATOM   1391  C   LYS A 180     -29.462 -46.598  -3.776  1.00 63.41      A    C  
ATOM   1392  O   LYS A 180     -30.041 -45.766  -3.083  1.00 57.25      A    O  
ATOM   1393  CB  LYS A 180     -27.159 -46.738  -2.723  1.00 57.69      A    C  
ATOM   1394  CG  LYS A 180     -26.914 -48.214  -2.443  1.00 52.96      A    C  
ATOM   1395  CD  LYS A 180     -25.901 -48.369  -1.306  1.00 50.60      A    C  
ATOM   1396  CE  LYS A 180     -25.476 -49.829  -1.148  1.00 44.56      A    C  
ATOM   1397  NZ  LYS A 180     -24.286 -49.956  -0.276  1.00 40.16      A    N1+
ATOM   1398  N   ASN A 181     -30.087 -47.656  -4.292  1.00 56.34      A    N  
ATOM   1399  CA  ASN A 181     -31.471 -47.978  -3.968  1.00 54.48      A    C  
ATOM   1400  C   ASN A 181     -31.564 -48.494  -2.531  1.00 54.06      A    C  
ATOM   1401  O   ASN A 181     -30.704 -49.247  -2.067  1.00 49.94      A    O  
ATOM   1402  CB  ASN A 181     -32.018 -48.993  -4.974  1.00 49.94      A    C  
ATOM   1403  CG  ASN A 181     -32.213 -48.405  -6.359  1.00 47.31      A    C  
ATOM   1404  ND2 ASN A 181     -32.278 -49.233  -7.383  1.00 43.91      A    N  
ATOM   1405  OD1 ASN A 181     -32.322 -47.220  -6.549  1.00 44.74      A    O  
ATOM   1406  N   TYR A 182     -32.621 -48.118  -1.854  1.00 55.04      A    N  
ATOM   1407  CA  TYR A 182     -32.936 -48.656  -0.542  1.00 53.23      A    C  
ATOM   1408  C   TYR A 182     -34.305 -49.337  -0.570  1.00 53.09      A    C  
ATOM   1409  O   TYR A 182     -35.342 -48.692  -0.449  1.00 49.24      A    O  
ATOM   1410  CB  TYR A 182     -32.835 -47.558   0.523  1.00 49.24      A    C  
ATOM   1411  CG  TYR A 182     -33.012 -48.107   1.916  1.00 48.07      A    C  
ATOM   1412  CD1 TYR A 182     -34.240 -47.991   2.590  1.00 44.88      A    C  
ATOM   1413  CD2 TYR A 182     -31.937 -48.783   2.535  1.00 43.11      A    C  
ATOM   1414  CE1 TYR A 182     -34.403 -48.534   3.864  1.00 40.15      A    C  
ATOM   1415  CE2 TYR A 182     -32.097 -49.330   3.816  1.00 41.37      A    C  
ATOM   1416  CZ  TYR A 182     -33.334 -49.205   4.476  1.00 41.70      A    C  
ATOM   1417  OH  TYR A 182     -33.481 -49.759   5.719  1.00 40.09      A    O  
ATOM   1418  N   ASP A 183     -34.288 -50.666  -0.720  1.00 51.16      A    N  
ATOM   1419  CA  ASP A 183     -35.486 -51.523  -0.797  1.00 51.64      A    C  
ATOM   1420  C   ASP A 183     -35.727 -52.320   0.488  1.00 52.29      A    C  
ATOM   1421  O   ASP A 183     -36.524 -53.258   0.504  1.00 47.32      A    O  
ATOM   1422  CB  ASP A 183     -35.357 -52.454  -2.016  1.00 46.53      A    C  
ATOM   1423  CG  ASP A 183     -35.904 -51.884  -3.323  1.00 43.41      A    C  
ATOM   1424  OD1 ASP A 183     -36.417 -50.747  -3.319  1.00 40.36      A    O  
ATOM   1425  OD2 ASP A 183     -35.869 -52.653  -4.306  1.00 39.27      A    O1-
ATOM   1426  N   ALA A 184     -35.022 -51.978   1.569  1.00 52.23      A    N  
ATOM   1427  CA  ALA A 184     -35.259 -52.596   2.860  1.00 54.12      A    C  
ATOM   1428  C   ALA A 184     -36.545 -52.036   3.502  1.00 55.93      A    C  
ATOM   1429  O   ALA A 184     -37.205 -51.155   2.952  1.00 52.27      A    O  
ATOM   1430  CB  ALA A 184     -34.013 -52.422   3.736  1.00 50.00      A    C  
ATOM   1431  N   VAL A 185     -36.890 -52.560   4.680  1.00 50.09      A    N  
ATOM   1432  CA  VAL A 185     -38.036 -52.073   5.456  1.00 50.42      A    C  
ATOM   1433  C   VAL A 185     -37.945 -50.562   5.611  1.00 51.64      A    C  
ATOM   1434  O   VAL A 185     -36.905 -50.040   6.024  1.00 49.18      A    O  
ATOM   1435  CB  VAL A 185     -38.101 -52.757   6.832  1.00 48.55      A    C  
ATOM   1436  CG1 VAL A 185     -39.274 -52.247   7.670  1.00 42.07      A    C  
ATOM   1437  CG2 VAL A 185     -38.265 -54.275   6.688  1.00 45.91      A    C  
ATOM   1438  N   ASN A 186     -39.042 -49.877   5.282  1.00 55.23      A    N  
ATOM   1439  CA  ASN A 186     -39.109 -48.431   5.416  1.00 55.04      A    C  
ATOM   1440  C   ASN A 186     -38.941 -48.049   6.900  1.00 56.03      A    C  
ATOM   1441  O   ASN A 186     -39.803 -48.381   7.712  1.00 54.05      A    O  
ATOM   1442  CB  ASN A 186     -40.446 -47.951   4.833  1.00 53.53      A    C  
ATOM   1443  CG  ASN A 186     -40.593 -46.444   4.810  1.00 48.88      A    C  
ATOM   1444  ND2 ASN A 186     -41.564 -45.947   4.062  1.00 47.32      A    N  
ATOM   1445  OD1 ASN A 186     -39.867 -45.698   5.447  1.00 46.48      A    O  
ATOM   1446  N   PRO A 187     -37.872 -47.351   7.270  1.00 57.62      A    N  
ATOM   1447  CA  PRO A 187     -37.617 -47.017   8.665  1.00 55.90      A    C  
ATOM   1448  C   PRO A 187     -38.676 -46.082   9.256  1.00 58.23      A    C  
ATOM   1449  O   PRO A 187     -38.864 -46.068  10.467  1.00 55.85      A    O  
ATOM   1450  CB  PRO A 187     -36.231 -46.377   8.672  1.00 53.10      A    C  
ATOM   1451  CG  PRO A 187     -36.078 -45.824   7.264  1.00 55.36      A    C  
ATOM   1452  CD  PRO A 187     -36.841 -46.830   6.403  1.00 60.93      A    C  
ATOM   1453  N   LEU A 188     -39.366 -45.327   8.415  1.00 54.82      A    N  
ATOM   1454  CA  LEU A 188     -40.406 -44.388   8.834  1.00 56.20      A    C  
ATOM   1455  C   LEU A 188     -41.779 -45.043   8.962  1.00 59.24      A    C  
ATOM   1456  O   LEU A 188     -42.596 -44.613   9.778  1.00 56.04      A    O  
ATOM   1457  CB  LEU A 188     -40.467 -43.225   7.830  1.00 54.43      A    C  
ATOM   1458  CG  LEU A 188     -39.162 -42.441   7.683  1.00 52.69      A    C  
ATOM   1459  CD1 LEU A 188     -39.343 -41.363   6.617  1.00 48.53      A    C  
ATOM   1460  CD2 LEU A 188     -38.752 -41.767   8.994  1.00 52.56      A    C  
ATOM   1461  N   MET A 189     -42.031 -46.098   8.177  1.00 54.64      A    N  
ATOM   1462  CA  MET A 189     -43.251 -46.892   8.224  1.00 57.22      A    C  
ATOM   1463  C   MET A 189     -42.878 -48.380   8.257  1.00 57.53      A    C  
ATOM   1464  O   MET A 189     -42.808 -49.020   7.210  1.00 54.68      A    O  
ATOM   1465  CB  MET A 189     -44.156 -46.579   7.028  1.00 55.81      A    C  
ATOM   1466  CG  MET A 189     -44.848 -45.227   7.161  1.00 52.80      A    C  
ATOM   1467  SD  MET A 189     -46.215 -45.040   5.989  1.00 47.87      A    S  
ATOM   1468  CE  MET A 189     -46.811 -43.398   6.451  1.00 42.87      A    C  
ATOM   1469  N   PRO A 190     -42.674 -48.963   9.448  1.00 52.50      A    N  
ATOM   1470  CA  PRO A 190     -42.240 -50.357   9.584  1.00 52.53      A    C  
ATOM   1471  C   PRO A 190     -43.171 -51.389   8.941  1.00 53.97      A    C  
ATOM   1472  O   PRO A 190     -42.746 -52.511   8.671  1.00 50.80      A    O  
ATOM   1473  CB  PRO A 190     -42.128 -50.602  11.088  1.00 49.40      A    C  
ATOM   1474  CG  PRO A 190     -41.943 -49.216  11.688  1.00 51.54      A    C  
ATOM   1475  CD  PRO A 190     -42.711 -48.309  10.734  1.00 57.74      A    C  
ATOM   1476  N   ALA A 191     -44.441 -51.038   8.699  1.00 52.22      A    N  
ATOM   1477  CA  ALA A 191     -45.391 -51.875   7.971  1.00 51.34      A    C  
ATOM   1478  C   ALA A 191     -45.068 -51.983   6.476  1.00 51.74      A    C  
ATOM   1479  O   ALA A 191     -45.471 -52.943   5.825  1.00 47.53      A    O  
ATOM   1480  CB  ALA A 191     -46.794 -51.302   8.175  1.00 48.24      A    C  
ATOM   1481  N   ASP A 192     -44.337 -51.035   5.946  1.00 50.01      A    N  
ATOM   1482  CA  ASP A 192     -43.962 -51.013   4.549  1.00 51.76      A    C  
ATOM   1483  C   ASP A 192     -42.658 -51.802   4.365  1.00 52.07      A    C  
ATOM   1484  O   ASP A 192     -41.572 -51.375   4.747  1.00 50.53      A    O  
ATOM   1485  CB  ASP A 192     -43.900 -49.560   4.071  1.00 49.77      A    C  
ATOM   1486  CG  ASP A 192     -44.197 -49.410   2.585  1.00 45.42      A    C  
ATOM   1487  OD1 ASP A 192     -44.473 -50.432   1.930  1.00 43.46      A    O  
ATOM   1488  OD2 ASP A 192     -44.121 -48.248   2.131  1.00 43.53      A    O1-
ATOM   1489  N   THR A 193     -42.786 -53.012   3.833  1.00 49.54      A    N  
ATOM   1490  CA  THR A 193     -41.664 -53.957   3.731  1.00 49.86      A    C  
ATOM   1491  C   THR A 193     -40.586 -53.501   2.749  1.00 50.69      A    C  
ATOM   1492  O   THR A 193     -39.442 -53.957   2.833  1.00 46.39      A    O  
ATOM   1493  CB  THR A 193     -42.141 -55.349   3.317  1.00 45.73      A    C  
ATOM   1494  CG2 THR A 193     -42.952 -56.027   4.424  1.00 42.97      A    C  
ATOM   1495  OG1 THR A 193     -42.968 -55.285   2.178  1.00 43.47      A    O  
ATOM   1496  N   LYS A 194     -40.963 -52.609   1.829  1.00 50.05      A    N  
ATOM   1497  CA  LYS A 194     -40.050 -51.988   0.873  1.00 52.67      A    C  
ATOM   1498  C   LYS A 194     -40.186 -50.475   0.945  1.00 53.49      A    C  
ATOM   1499  O   LYS A 194     -41.219 -49.935   0.574  1.00 48.10      A    O  
ATOM   1500  CB  LYS A 194     -40.317 -52.499  -0.538  1.00 49.08      A    C  
ATOM   1501  CG  LYS A 194     -39.838 -53.939  -0.730  1.00 45.25      A    C  
ATOM   1502  CD  LYS A 194     -39.875 -54.281  -2.218  1.00 42.43      A    C  
ATOM   1503  CE  LYS A 194     -39.203 -55.619  -2.468  1.00 36.92      A    C  
ATOM   1504  NZ  LYS A 194     -38.851 -55.764  -3.898  1.00 32.78      A    N1+
ATOM   1505  N   ALA A 195     -39.132 -49.798   1.354  1.00 49.84      A    N  
ATOM   1506  CA  ALA A 195     -39.104 -48.336   1.412  1.00 49.64      A    C  
ATOM   1507  C   ALA A 195     -39.317 -47.678   0.039  1.00 52.44      A    C  
ATOM   1508  O   ALA A 195     -39.736 -46.528  -0.031  1.00 50.08      A    O  
ATOM   1509  CB  ALA A 195     -37.773 -47.892   2.024  1.00 47.03      A    C  
ATOM   1510  N   GLY A 196     -39.007 -48.394  -1.057  1.00 46.56      A    N  
ATOM   1511  CA  GLY A 196     -39.215 -47.904  -2.411  1.00 46.20      A    C  
ATOM   1512  C   GLY A 196     -38.433 -46.636  -2.743  1.00 47.69      A    C  
ATOM   1513  O   GLY A 196     -38.759 -45.945  -3.708  1.00 45.41      A    O  
ATOM   1514  N   TRP A 197     -37.416 -46.303  -1.947  1.00 51.84      A    N  
ATOM   1515  CA  TRP A 197     -36.517 -45.185  -2.222  1.00 49.75      A    C  
ATOM   1516  C   TRP A 197     -35.665 -45.566  -3.424  1.00 48.98      A    C  
ATOM   1517  O   TRP A 197     -34.575 -46.130  -3.306  1.00 46.15      A    O  
ATOM   1518  CB  TRP A 197     -35.681 -44.816  -0.994  1.00 46.88      A    C  
ATOM   1519  CG  TRP A 197     -36.443 -44.379   0.217  1.00 45.35      A    C  
ATOM   1520  CD1 TRP A 197     -37.767 -44.145   0.311  1.00 38.80      A    C  
ATOM   1521  CD2 TRP A 197     -35.906 -44.144   1.557  1.00 40.96      A    C  
ATOM   1522  CE2 TRP A 197     -36.980 -43.796   2.412  1.00 42.18      A    C  
ATOM   1523  CE3 TRP A 197     -34.615 -44.212   2.119  1.00 42.56      A    C  
ATOM   1524  NE1 TRP A 197     -38.100 -43.800   1.614  1.00 37.00      A    N  
ATOM   1525  CZ2 TRP A 197     -36.792 -43.548   3.785  1.00 44.41      A    C  
ATOM   1526  CZ3 TRP A 197     -34.428 -43.952   3.484  1.00 40.81      A    C  
ATOM   1527  CH2 TRP A 197     -35.510 -43.629   4.309  1.00 41.54      A    C  
ATOM   1528  N   LYS A 198     -36.235 -45.326  -4.590  1.00 47.12      A    N  
ATOM   1529  CA  LYS A 198     -35.564 -45.577  -5.852  1.00 47.40      A    C  
ATOM   1530  C   LYS A 198     -34.536 -44.489  -6.076  1.00 46.49      A    C  
ATOM   1531  O   LYS A 198     -34.750 -43.328  -5.755  1.00 43.62      A    O  
ATOM   1532  CB  LYS A 198     -36.572 -45.663  -7.002  1.00 44.87      A    C  
ATOM   1533  CG  LYS A 198     -37.412 -46.937  -6.894  1.00 42.20      A    C  
ATOM   1534  CD  LYS A 198     -38.304 -47.093  -8.121  1.00 39.85      A    C  
ATOM   1535  CE  LYS A 198     -39.102 -48.380  -8.018  1.00 35.22      A    C  
ATOM   1536  NZ  LYS A 198     -39.949 -48.590  -9.211  1.00 32.35      A    N1+
ATOM   1537  N   GLN A 199     -33.455 -44.913  -6.679  1.00 45.98      A    N  
ATOM   1538  CA  GLN A 199     -32.530 -44.040  -7.362  1.00 44.01      A    C  
ATOM   1539  C   GLN A 199     -33.343 -43.193  -8.346  1.00 44.79      A    C  
ATOM   1540  O   GLN A 199     -33.886 -43.743  -9.306  1.00 42.86      A    O  
ATOM   1541  CB  GLN A 199     -31.519 -44.963  -8.064  1.00 42.18      A    C  
ATOM   1542  CG  GLN A 199     -30.374 -44.198  -8.721  1.00 38.97      A    C  
ATOM   1543  CD  GLN A 199     -29.230 -45.101  -9.186  1.00 36.07      A    C  
ATOM   1544  NE2 GLN A 199     -28.107 -44.523  -9.555  1.00 35.31      A    N  
ATOM   1545  OE1 GLN A 199     -29.302 -46.308  -9.201  1.00 34.64      A    O  
ATOM   1546  N   ASP A 200     -33.486 -41.905  -8.095  1.00 45.10      A    N  
ATOM   1547  CA  ASP A 200     -34.160 -41.033  -9.040  1.00 44.89      A    C  
ATOM   1548  C   ASP A 200     -33.228 -40.843 -10.247  1.00 44.76      A    C  
ATOM   1549  O   ASP A 200     -32.177 -40.207 -10.110  1.00 42.33      A    O  
ATOM   1550  CB  ASP A 200     -34.573 -39.713  -8.374  1.00 40.99      A    C  
ATOM   1551  CG  ASP A 200     -35.409 -38.830  -9.302  1.00 37.09      A    C  
ATOM   1552  OD1 ASP A 200     -35.525 -39.144 -10.512  1.00 35.95      A    O  
ATOM   1553  OD2 ASP A 200     -35.926 -37.808  -8.821  1.00 36.05      A    O1-
ATOM   1554  N   PRO A 201     -33.556 -41.409 -11.414  1.00 42.81      A    N  
ATOM   1555  CA  PRO A 201     -32.690 -41.324 -12.574  1.00 43.24      A    C  
ATOM   1556  C   PRO A 201     -32.722 -39.935 -13.214  1.00 44.34      A    C  
ATOM   1557  O   PRO A 201     -31.848 -39.614 -14.010  1.00 41.64      A    O  
ATOM   1558  CB  PRO A 201     -33.203 -42.415 -13.516  1.00 39.67      A    C  
ATOM   1559  CG  PRO A 201     -34.701 -42.486 -13.203  1.00 40.49      A    C  
ATOM   1560  CD  PRO A 201     -34.760 -42.159 -11.713  1.00 43.90      A    C  
ATOM   1561  N   THR A 202     -33.740 -39.114 -12.896  1.00 40.27      A    N  
ATOM   1562  CA  THR A 202     -33.946 -37.811 -13.533  1.00 39.98      A    C  
ATOM   1563  C   THR A 202     -33.216 -36.686 -12.815  1.00 40.85      A    C  
ATOM   1564  O   THR A 202     -32.579 -35.855 -13.455  1.00 38.41      A    O  
ATOM   1565  CB  THR A 202     -35.435 -37.460 -13.652  1.00 36.52      A    C  
ATOM   1566  CG2 THR A 202     -36.182 -38.417 -14.580  1.00 33.51      A    C  
ATOM   1567  OG1 THR A 202     -36.096 -37.479 -12.415  1.00 34.04      A    O  
ATOM   1568  N   THR A 203     -33.272 -36.673 -11.491  1.00 40.33      A    N  
ATOM   1569  CA  THR A 203     -32.512 -35.729 -10.677  1.00 40.47      A    C  
ATOM   1570  C   THR A 203     -31.123 -36.277 -10.384  1.00 40.71      A    C  
ATOM   1571  O   THR A 203     -30.731 -36.496  -9.247  1.00 38.87      A    O  
ATOM   1572  CB  THR A 203     -33.253 -35.288  -9.396  1.00 37.50      A    C  
ATOM   1573  CG2 THR A 203     -33.930 -33.939  -9.618  1.00 34.92      A    C  
ATOM   1574  OG1 THR A 203     -34.262 -36.169  -9.014  1.00 34.59      A    O  
ATOM   1575  N   VAL A 204     -30.340 -36.462 -11.454  1.00 41.75      A    N  
ATOM   1576  CA  VAL A 204     -28.895 -36.561 -11.306  1.00 41.21      A    C  
ATOM   1577  C   VAL A 204     -28.425 -35.196 -10.832  1.00 42.99      A    C  
ATOM   1578  O   VAL A 204     -28.090 -34.321 -11.625  1.00 41.49      A    O  
ATOM   1579  CB  VAL A 204     -28.182 -36.998 -12.600  1.00 37.19      A    C  
ATOM   1580  CG1 VAL A 204     -26.691 -37.202 -12.356  1.00 33.50      A    C  
ATOM   1581  CG2 VAL A 204     -28.745 -38.323 -13.126  1.00 35.38      A    C  
ATOM   1582  N   ILE A 205     -28.440 -34.995  -9.522  1.00 46.33      A    N  
ATOM   1583  CA  ILE A 205     -27.722 -33.879  -8.928  1.00 47.15      A    C  
ATOM   1584  C   ILE A 205     -26.288 -34.048  -9.406  1.00 48.76      A    C  
ATOM   1585  O   ILE A 205     -25.660 -35.070  -9.112  1.00 46.11      A    O  
ATOM   1586  CB  ILE A 205     -27.844 -33.870  -7.390  1.00 43.28      A    C  
ATOM   1587  CG1 ILE A 205     -29.326 -33.797  -6.958  1.00 40.04      A    C  
ATOM   1588  CG2 ILE A 205     -27.050 -32.680  -6.822  1.00 39.99      A    C  
ATOM   1589  CD1 ILE A 205     -29.534 -33.867  -5.433  1.00 36.24      A    C  
ATOM   1590  N   ASN A 206     -25.795 -33.096 -10.186  1.00 52.39      A    N  
ATOM   1591  CA  ASN A 206     -24.427 -33.081 -10.715  1.00 52.79      A    C  
ATOM   1592  C   ASN A 206     -23.439 -32.806  -9.579  1.00 56.25      A    C  
ATOM   1593  O   ASN A 206     -22.740 -31.796  -9.557  1.00 52.80      A    O  
ATOM   1594  CB  ASN A 206     -24.322 -32.078 -11.879  1.00 45.22      A    C  
ATOM   1595  CG  ASN A 206     -24.529 -32.682 -13.263  1.00 39.14      A    C  
ATOM   1596  ND2 ASN A 206     -24.696 -31.842 -14.264  1.00 33.13      A    N  
ATOM   1597  OD1 ASN A 206     -24.495 -33.874 -13.469  1.00 35.51      A    O  
ATOM   1598  N   LEU A 207     -23.395 -33.698  -8.606  1.00 66.33      A    N  
ATOM   1599  CA  LEU A 207     -22.308 -33.784  -7.661  1.00 68.16      A    C  
ATOM   1600  C   LEU A 207     -21.103 -34.340  -8.387  1.00 73.13      A    C  
ATOM   1601  O   LEU A 207     -21.223 -35.305  -9.151  1.00 68.31      A    O  
ATOM   1602  CB  LEU A 207     -22.706 -34.661  -6.470  1.00 61.91      A    C  
ATOM   1603  CG  LEU A 207     -23.313 -33.807  -5.352  1.00 57.76      A    C  
ATOM   1604  CD1 LEU A 207     -24.491 -34.511  -4.735  1.00 54.81      A    C  
ATOM   1605  CD2 LEU A 207     -22.288 -33.530  -4.248  1.00 53.35      A    C  
ATOM   1606  N   ASP A 208     -19.976 -33.753  -8.113  1.00 74.41      A    N  
ATOM   1607  CA  ASP A 208     -18.701 -34.250  -8.581  1.00 75.96      A    C  
ATOM   1608  C   ASP A 208     -18.556 -35.748  -8.223  1.00 79.71      A    C  
ATOM   1609  O   ASP A 208     -18.867 -36.140  -7.091  1.00 76.92      A    O  
ATOM   1610  CB  ASP A 208     -17.595 -33.404  -7.948  1.00 70.78      A    C  
ATOM   1611  CG  ASP A 208     -16.277 -33.663  -8.657  1.00 66.24      A    C  
ATOM   1612  OD1 ASP A 208     -15.820 -34.824  -8.578  1.00 60.61      A    O  
ATOM   1613  OD2 ASP A 208     -15.804 -32.726  -9.324  1.00 59.05      A    O1-
ATOM   1614  N   PRO A 209     -18.121 -36.595  -9.156  1.00 76.34      A    N  
ATOM   1615  CA  PRO A 209     -17.920 -38.017  -8.896  1.00 76.50      A    C  
ATOM   1616  C   PRO A 209     -17.060 -38.303  -7.665  1.00 80.01      A    C  
ATOM   1617  O   PRO A 209     -17.329 -39.257  -6.938  1.00 77.11      A    O  
ATOM   1618  CB  PRO A 209     -17.257 -38.565 -10.162  1.00 72.33      A    C  
ATOM   1619  CG  PRO A 209     -17.728 -37.618 -11.256  1.00 72.19      A    C  
ATOM   1620  CD  PRO A 209     -17.831 -36.282 -10.544  1.00 76.42      A    C  
ATOM   1621  N   LEU A 210     -16.059 -37.475  -7.387  1.00 81.29      A    N  
ATOM   1622  CA  LEU A 210     -15.186 -37.611  -6.223  1.00 82.12      A    C  
ATOM   1623  C   LEU A 210     -15.960 -37.388  -4.917  1.00 85.56      A    C  
ATOM   1624  O   LEU A 210     -15.824 -38.172  -3.979  1.00 84.28      A    O  
ATOM   1625  CB  LEU A 210     -14.021 -36.616  -6.354  1.00 80.69      A    C  
ATOM   1626  CG  LEU A 210     -13.083 -36.908  -7.531  1.00 80.19      A    C  
ATOM   1627  CD1 LEU A 210     -12.141 -35.723  -7.763  1.00 74.41      A    C  
ATOM   1628  CD2 LEU A 210     -12.220 -38.150  -7.269  1.00 76.28      A    C  
ATOM   1629  N   ILE A 211     -16.850 -36.407  -4.891  1.00 84.25      A    N  
ATOM   1630  CA  ILE A 211     -17.724 -36.150  -3.738  1.00 84.25      A    C  
ATOM   1631  C   ILE A 211     -18.699 -37.313  -3.537  1.00 86.62      A    C  
ATOM   1632  O   ILE A 211     -18.899 -37.763  -2.410  1.00 85.16      A    O  
ATOM   1633  CB  ILE A 211     -18.488 -34.815  -3.908  1.00 82.55      A    C  
ATOM   1634  CG1 ILE A 211     -17.505 -33.634  -4.031  1.00 81.19      A    C  
ATOM   1635  CG2 ILE A 211     -19.452 -34.589  -2.728  1.00 81.53      A    C  
ATOM   1636  CD1 ILE A 211     -18.178 -32.285  -4.326  1.00 75.47      A    C  
ATOM   1637  N   ARG A 212     -19.279 -37.863  -4.623  1.00 85.21      A    N  
ATOM   1638  CA  ARG A 212     -20.175 -39.022  -4.536  1.00 83.24      A    C  
ATOM   1639  C   ARG A 212     -19.465 -40.251  -3.982  1.00 84.92      A    C  
ATOM   1640  O   ARG A 212     -20.026 -40.935  -3.132  1.00 83.77      A    O  
ATOM   1641  CB  ARG A 212     -20.752 -39.381  -5.911  1.00 81.15      A    C  
ATOM   1642  CG  ARG A 212     -21.725 -38.333  -6.446  1.00 73.61      A    C  
ATOM   1643  CD  ARG A 212     -22.389 -38.878  -7.704  1.00 71.96      A    C  
ATOM   1644  NE  ARG A 212     -22.956 -37.807  -8.528  1.00 63.08      A    N  
ATOM   1645  CZ  ARG A 212     -23.537 -37.958  -9.698  1.00 57.16      A    C  
ATOM   1646  NH1 ARG A 212     -23.815 -39.129 -10.195  1.00 52.42      A    N1+
ATOM   1647  NH2 ARG A 212     -23.824 -36.913 -10.404  1.00 49.27      A    N  
ATOM   1648  N   ASN A 213     -18.252 -40.522  -4.453  1.00 84.97      A    N  
ATOM   1649  CA  ASN A 213     -17.479 -41.679  -4.029  1.00 84.61      A    C  
ATOM   1650  C   ASN A 213     -17.098 -41.581  -2.548  1.00 86.15      A    C  
ATOM   1651  O   ASN A 213     -17.279 -42.556  -1.811  1.00 84.09      A    O  
ATOM   1652  CB  ASN A 213     -16.239 -41.814  -4.924  1.00 83.05      A    C  
ATOM   1653  CG  ASN A 213     -16.577 -42.317  -6.323  1.00 77.75      A    C  
ATOM   1654  ND2 ASN A 213     -15.669 -42.140  -7.254  1.00 69.52      A    N  
ATOM   1655  OD1 ASN A 213     -17.617 -42.893  -6.582  1.00 69.34      A    O  
ATOM   1656  N   GLU A 214     -16.652 -40.421  -2.093  1.00 87.10      A    N  
ATOM   1657  CA  GLU A 214     -16.335 -40.194  -0.685  1.00 86.46      A    C  
ATOM   1658  C   GLU A 214     -17.578 -40.321   0.206  1.00 88.17      A    C  
ATOM   1659  O   GLU A 214     -17.548 -41.016   1.224  1.00 86.19      A    O  
ATOM   1660  CB  GLU A 214     -15.669 -38.816  -0.548  1.00 85.91      A    C  
ATOM   1661  CG  GLU A 214     -15.246 -38.461   0.884  1.00 83.35      A    C  
ATOM   1662  CD  GLU A 214     -14.194 -39.390   1.519  1.00 82.91      A    C  
ATOM   1663  OE1 GLU A 214     -14.032 -39.281   2.753  1.00 73.33      A    O  
ATOM   1664  OE2 GLU A 214     -13.580 -40.201   0.811  1.00 76.25      A    O1-
ATOM   1665  N   LEU A 215     -18.712 -39.753  -0.216  1.00 86.69      A    N  
ATOM   1666  CA  LEU A 215     -19.972 -39.887   0.504  1.00 85.43      A    C  
ATOM   1667  C   LEU A 215     -20.403 -41.358   0.609  1.00 86.37      A    C  
ATOM   1668  O   LEU A 215     -20.752 -41.824   1.698  1.00 85.47      A    O  
ATOM   1669  CB  LEU A 215     -21.042 -39.030  -0.194  1.00 85.07      A    C  
ATOM   1670  CG  LEU A 215     -22.417 -39.065   0.505  1.00 84.96      A    C  
ATOM   1671  CD1 LEU A 215     -22.381 -38.432   1.897  1.00 79.06      A    C  
ATOM   1672  CD2 LEU A 215     -23.437 -38.307  -0.329  1.00 80.39      A    C  
ATOM   1673  N   LEU A 216     -20.333 -42.116  -0.485  1.00 87.30      A    N  
ATOM   1674  CA  LEU A 216     -20.647 -43.544  -0.519  1.00 85.36      A    C  
ATOM   1675  C   LEU A 216     -19.743 -44.354   0.416  1.00 85.91      A    C  
ATOM   1676  O   LEU A 216     -20.242 -45.211   1.147  1.00 84.76      A    O  
ATOM   1677  CB  LEU A 216     -20.506 -44.057  -1.969  1.00 84.45      A    C  
ATOM   1678  CG  LEU A 216     -21.867 -44.213  -2.666  1.00 77.00      A    C  
ATOM   1679  CD1 LEU A 216     -21.693 -44.156  -4.173  1.00 70.96      A    C  
ATOM   1680  CD2 LEU A 216     -22.492 -45.560  -2.314  1.00 71.56      A    C  
ATOM   1681  N   SER A 217     -18.447 -44.074   0.402  1.00 86.38      A    N  
ATOM   1682  CA  SER A 217     -17.457 -44.717   1.256  1.00 85.03      A    C  
ATOM   1683  C   SER A 217     -17.790 -44.504   2.729  1.00 85.73      A    C  
ATOM   1684  O   SER A 217     -17.971 -45.469   3.476  1.00 83.14      A    O  
ATOM   1685  CB  SER A 217     -16.063 -44.179   0.919  1.00 84.61      A    C  
ATOM   1686  OG  SER A 217     -15.110 -44.793   1.758  1.00 72.66      A    O  
ATOM   1687  N   ARG A 218     -17.999 -43.265   3.139  1.00 89.00      A    N  
ATOM   1688  CA  ARG A 218     -18.294 -42.939   4.536  1.00 88.42      A    C  
ATOM   1689  C   ARG A 218     -19.620 -43.506   5.019  1.00 88.90      A    C  
ATOM   1690  O   ARG A 218     -19.679 -44.092   6.099  1.00 86.19      A    O  
ATOM   1691  CB  ARG A 218     -18.273 -41.424   4.734  1.00 87.40      A    C  
ATOM   1692  CG  ARG A 218     -16.873 -40.853   4.525  1.00 86.65      A    C  
ATOM   1693  CD  ARG A 218     -16.833 -39.465   5.141  1.00 86.07      A    C  
ATOM   1694  NE  ARG A 218     -15.673 -38.719   4.681  1.00 84.16      A    N  
ATOM   1695  CZ  ARG A 218     -15.207 -37.613   5.193  1.00 85.52      A    C  
ATOM   1696  NH1 ARG A 218     -15.625 -37.121   6.326  1.00 78.10      A    N1+
ATOM   1697  NH2 ARG A 218     -14.317 -36.953   4.536  1.00 78.52      A    N  
ATOM   1698  N   VAL A 219     -20.673 -43.385   4.223  1.00 87.35      A    N  
ATOM   1699  CA  VAL A 219     -21.983 -43.952   4.588  1.00 84.80      A    C  
ATOM   1700  C   VAL A 219     -21.914 -45.480   4.673  1.00 85.27      A    C  
ATOM   1701  O   VAL A 219     -22.507 -46.068   5.581  1.00 83.74      A    O  
ATOM   1702  CB  VAL A 219     -23.081 -43.483   3.618  1.00 83.80      A    C  
ATOM   1703  CG1 VAL A 219     -24.420 -44.174   3.898  1.00 78.43      A    C  
ATOM   1704  CG2 VAL A 219     -23.317 -41.978   3.755  1.00 80.52      A    C  
ATOM   1705  N   SER A 220     -21.149 -46.133   3.804  1.00 86.28      A    N  
ATOM   1706  CA  SER A 220     -20.925 -47.583   3.874  1.00 83.70      A    C  
ATOM   1707  C   SER A 220     -20.179 -47.993   5.141  1.00 83.81      A    C  
ATOM   1708  O   SER A 220     -20.508 -49.013   5.745  1.00 80.41      A    O  
ATOM   1709  CB  SER A 220     -20.163 -48.074   2.635  1.00 82.55      A    C  
ATOM   1710  OG  SER A 220     -20.919 -47.800   1.462  1.00 71.96      A    O  
ATOM   1711  N   ALA A 221     -19.248 -47.161   5.611  1.00 85.71      A    N  
ATOM   1712  CA  ALA A 221     -18.559 -47.335   6.894  1.00 83.96      A    C  
ATOM   1713  C   ALA A 221     -19.409 -46.928   8.123  1.00 84.85      A    C  
ATOM   1714  O   ALA A 221     -18.922 -46.936   9.253  1.00 80.34      A    O  
ATOM   1715  CB  ALA A 221     -17.234 -46.574   6.823  1.00 82.48      A    C  
ATOM   1716  N   ARG A 222     -20.680 -46.591   7.919  1.00 84.58      A    N  
ATOM   1717  CA  ARG A 222     -21.611 -46.076   8.941  1.00 84.48      A    C  
ATOM   1718  C   ARG A 222     -21.182 -44.744   9.568  1.00 86.55      A    C  
ATOM   1719  O   ARG A 222     -21.585 -44.425  10.688  1.00 81.35      A    O  
ATOM   1720  CB  ARG A 222     -21.920 -47.127  10.017  1.00 81.23      A    C  
ATOM   1721  CG  ARG A 222     -22.394 -48.475   9.461  1.00 77.11      A    C  
ATOM   1722  CD  ARG A 222     -22.703 -49.397  10.644  1.00 70.67      A    C  
ATOM   1723  NE  ARG A 222     -23.184 -50.707  10.193  1.00 61.89      A    N  
ATOM   1724  CZ  ARG A 222     -23.579 -51.709  10.974  1.00 54.00      A    C  
ATOM   1725  NH1 ARG A 222     -23.557 -51.604  12.280  1.00 49.25      A    N1+
ATOM   1726  NH2 ARG A 222     -24.004 -52.814  10.449  1.00 48.43      A    N  
ATOM   1727  N   GLN A 223     -20.390 -43.982   8.853  1.00 86.86      A    N  
ATOM   1728  CA  GLN A 223     -20.029 -42.613   9.193  1.00 86.42      A    C  
ATOM   1729  C   GLN A 223     -20.943 -41.672   8.410  1.00 88.29      A    C  
ATOM   1730  O   GLN A 223     -20.684 -41.337   7.259  1.00 85.17      A    O  
ATOM   1731  CB  GLN A 223     -18.555 -42.357   8.904  1.00 85.37      A    C  
ATOM   1732  CG  GLN A 223     -17.627 -43.299   9.673  1.00 84.24      A    C  
ATOM   1733  CD  GLN A 223     -16.160 -42.909   9.534  1.00 83.21      A    C  
ATOM   1734  NE2 GLN A 223     -15.260 -43.850   9.649  1.00 73.90      A    N  
ATOM   1735  OE1 GLN A 223     -15.823 -41.760   9.343  1.00 75.51      A    O  
ATOM   1736  N   TYR A 224     -22.061 -41.303   9.012  1.00 88.52      A    N  
ATOM   1737  CA  TYR A 224     -23.072 -40.503   8.336  1.00 88.26      A    C  
ATOM   1738  C   TYR A 224     -22.647 -39.035   8.266  1.00 89.24      A    C  
ATOM   1739  O   TYR A 224     -22.603 -38.339   9.281  1.00 86.20      A    O  
ATOM   1740  CB  TYR A 224     -24.431 -40.694   9.013  1.00 86.32      A    C  
ATOM   1741  CG  TYR A 224     -24.866 -42.138   9.104  1.00 87.71      A    C  
ATOM   1742  CD1 TYR A 224     -25.070 -42.908   7.941  1.00 83.10      A    C  
ATOM   1743  CD2 TYR A 224     -25.060 -42.744  10.362  1.00 83.80      A    C  
ATOM   1744  CE1 TYR A 224     -25.457 -44.247   8.025  1.00 81.51      A    C  
ATOM   1745  CE2 TYR A 224     -25.450 -44.088  10.461  1.00 81.99      A    C  
ATOM   1746  CZ  TYR A 224     -25.649 -44.837   9.289  1.00 83.57      A    C  
ATOM   1747  OH  TYR A 224     -26.025 -46.155   9.382  1.00 81.03      A    O  
ATOM   1748  N   VAL A 225     -22.350 -38.584   7.056  1.00 90.08      A    N  
ATOM   1749  CA  VAL A 225     -21.946 -37.212   6.731  1.00 89.62      A    C  
ATOM   1750  C   VAL A 225     -22.794 -36.668   5.592  1.00 89.99      A    C  
ATOM   1751  O   VAL A 225     -23.380 -37.430   4.823  1.00 87.24      A    O  
ATOM   1752  CB  VAL A 225     -20.443 -37.109   6.394  1.00 87.57      A    C  
ATOM   1753  CG1 VAL A 225     -19.574 -37.437   7.607  1.00 80.76      A    C  
ATOM   1754  CG2 VAL A 225     -20.036 -38.019   5.229  1.00 82.64      A    C  
ATOM   1755  N   PHE A 226     -22.844 -35.360   5.478  1.00 91.36      A    N  
ATOM   1756  CA  PHE A 226     -23.475 -34.665   4.360  1.00 91.10      A    C  
ATOM   1757  C   PHE A 226     -22.516 -33.593   3.819  1.00 92.12      A    C  
ATOM   1758  O   PHE A 226     -22.038 -32.782   4.618  1.00 90.08      A    O  
ATOM   1759  CB  PHE A 226     -24.809 -34.063   4.828  1.00 88.75      A    C  
ATOM   1760  CG  PHE A 226     -25.617 -33.478   3.699  1.00 88.35      A    C  
ATOM   1761  CD1 PHE A 226     -25.483 -32.116   3.348  1.00 84.02      A    C  
ATOM   1762  CD2 PHE A 226     -26.484 -34.295   2.957  1.00 83.41      A    C  
ATOM   1763  CE1 PHE A 226     -26.217 -31.582   2.276  1.00 80.96      A    C  
ATOM   1764  CE2 PHE A 226     -27.220 -33.771   1.884  1.00 80.37      A    C  
ATOM   1765  CZ  PHE A 226     -27.083 -32.418   1.546  1.00 81.06      A    C  
ATOM   1766  N   PRO A 227     -22.212 -33.576   2.510  1.00 92.18      A    N  
ATOM   1767  CA  PRO A 227     -21.321 -32.580   1.938  1.00 91.33      A    C  
ATOM   1768  C   PRO A 227     -22.030 -31.226   1.822  1.00 92.02      A    C  
ATOM   1769  O   PRO A 227     -22.970 -31.070   1.040  1.00 89.21      A    O  
ATOM   1770  CB  PRO A 227     -20.901 -33.156   0.583  1.00 88.72      A    C  
ATOM   1771  CG  PRO A 227     -22.099 -34.003   0.169  1.00 87.06      A    C  
ATOM   1772  CD  PRO A 227     -22.654 -34.518   1.498  1.00 90.48      A    C  
ATOM   1773  N   ILE A 228     -21.568 -30.239   2.577  1.00 93.32      A    N  
ATOM   1774  CA  ILE A 228     -22.008 -28.844   2.474  1.00 93.25      A    C  
ATOM   1775  C   ILE A 228     -20.944 -28.084   1.686  1.00 93.59      A    C  
ATOM   1776  O   ILE A 228     -19.782 -28.077   2.077  1.00 91.77      A    O  
ATOM   1777  CB  ILE A 228     -22.247 -28.232   3.863  1.00 92.23      A    C  
ATOM   1778  CG1 ILE A 228     -23.335 -29.022   4.627  1.00 88.30      A    C  
ATOM   1779  CG2 ILE A 228     -22.639 -26.755   3.726  1.00 88.15      A    C  
ATOM   1780  CD1 ILE A 228     -23.605 -28.533   6.049  1.00 84.18      A    C  
ATOM   1781  N   GLN A 229     -21.326 -27.428   0.599  1.00 93.47      A    N  
ATOM   1782  CA  GLN A 229     -20.424 -26.609  -0.198  1.00 92.98      A    C  
ATOM   1783  C   GLN A 229     -20.601 -25.136   0.147  1.00 93.68      A    C  
ATOM   1784  O   GLN A 229     -21.724 -24.632   0.170  1.00 91.58      A    O  
ATOM   1785  CB  GLN A 229     -20.597 -26.882  -1.695  1.00 90.72      A    C  
ATOM   1786  CG  GLN A 229     -20.327 -28.357  -2.024  1.00 85.50      A    C  
ATOM   1787  CD  GLN A 229     -20.327 -28.657  -3.528  1.00 84.35      A    C  
ATOM   1788  NE2 GLN A 229     -20.793 -29.817  -3.930  1.00 72.13      A    N  
ATOM   1789  OE1 GLN A 229     -19.894 -27.876  -4.353  1.00 74.99      A    O  
ATOM   1790  N   ALA A 230     -19.490 -24.462   0.392  1.00 93.81      A    N  
ATOM   1791  CA  ALA A 230     -19.412 -23.025   0.586  1.00 94.38      A    C  
ATOM   1792  C   ALA A 230     -18.361 -22.443  -0.352  1.00 94.98      A    C  
ATOM   1793  O   ALA A 230     -17.401 -23.125  -0.718  1.00 92.88      A    O  
ATOM   1794  CB  ALA A 230     -19.093 -22.743   2.055  1.00 93.41      A    C  
ATOM   1795  N   THR A 231     -18.536 -21.195  -0.766  1.00 94.95      A    N  
ATOM   1796  CA  THR A 231     -17.640 -20.544  -1.727  1.00 94.61      A    C  
ATOM   1797  C   THR A 231     -17.325 -19.126  -1.293  1.00 95.15      A    C  
ATOM   1798  O   THR A 231     -18.168 -18.452  -0.705  1.00 93.13      A    O  
ATOM   1799  CB  THR A 231     -18.240 -20.534  -3.136  1.00 92.53      A    C  
ATOM   1800  CG2 THR A 231     -18.483 -21.954  -3.649  1.00 83.68      A    C  
ATOM   1801  OG1 THR A 231     -19.479 -19.870  -3.178  1.00 83.59      A    O  
ATOM   1802  N   TYR A 232     -16.121 -18.678  -1.616  1.00 95.04      A    N  
ATOM   1803  CA  TYR A 232     -15.729 -17.287  -1.440  1.00 95.64      A    C  
ATOM   1804  C   TYR A 232     -14.668 -16.895  -2.469  1.00 95.68      A    C  
ATOM   1805  O   TYR A 232     -13.913 -17.753  -2.938  1.00 93.92      A    O  
ATOM   1806  CB  TYR A 232     -15.244 -17.064  -0.004  1.00 95.54      A    C  
ATOM   1807  CG  TYR A 232     -15.354 -15.624   0.436  1.00 96.41      A    C  
ATOM   1808  CD1 TYR A 232     -14.263 -14.744   0.267  1.00 94.62      A    C  
ATOM   1809  CD2 TYR A 232     -16.548 -15.140   0.983  1.00 94.68      A    C  
ATOM   1810  CE1 TYR A 232     -14.381 -13.394   0.637  1.00 93.75      A    C  
ATOM   1811  CE2 TYR A 232     -16.677 -13.793   1.358  1.00 93.71      A    C  
ATOM   1812  CZ  TYR A 232     -15.592 -12.918   1.176  1.00 94.67      A    C  
ATOM   1813  OH  TYR A 232     -15.716 -11.599   1.520  1.00 93.18      A    O  
ATOM   1814  N   GLY A 233     -14.611 -15.623  -2.843  1.00 95.52      A    N  
ATOM   1815  CA  GLY A 233     -13.626 -15.083  -3.766  1.00 95.40      A    C  
ATOM   1816  C   GLY A 233     -13.129 -13.714  -3.328  1.00 95.92      A    C  
ATOM   1817  O   GLY A 233     -13.912 -12.867  -2.904  1.00 93.56      A    O  
ATOM   1818  N   MET A 234     -11.819 -13.479  -3.447  1.00 95.76      A    N  
ATOM   1819  CA  MET A 234     -11.163 -12.215  -3.125  1.00 95.82      A    C  
ATOM   1820  C   MET A 234      -9.957 -12.021  -4.049  1.00 96.23      A    C  
ATOM   1821  O   MET A 234      -9.316 -13.000  -4.433  1.00 93.93      A    O  
ATOM   1822  CB  MET A 234     -10.751 -12.233  -1.642  1.00 93.54      A    C  
ATOM   1823  CG  MET A 234     -10.073 -10.939  -1.174  1.00 90.54      A    C  
ATOM   1824  SD  MET A 234      -9.573 -10.960   0.570  1.00 89.08      A    S  
ATOM   1825  CE  MET A 234      -8.744  -9.364   0.651  1.00 81.37      A    C  
ATOM   1826  N   ARG A 235      -9.611 -10.782  -4.373  1.00 95.88      A    N  
ATOM   1827  CA  ARG A 235      -8.365 -10.475  -5.090  1.00 96.22      A    C  
ATOM   1828  C   ARG A 235      -7.153 -10.990  -4.304  1.00 96.75      A    C  
ATOM   1829  O   ARG A 235      -7.107 -10.874  -3.084  1.00 94.96      A    O  
ATOM   1830  CB  ARG A 235      -8.276  -8.960  -5.326  1.00 94.94      A    C  
ATOM   1831  CG  ARG A 235      -7.025  -8.566  -6.123  1.00 93.18      A    C  
ATOM   1832  CD  ARG A 235      -6.837  -7.061  -6.204  1.00 91.39      A    C  
ATOM   1833  NE  ARG A 235      -5.529  -6.717  -6.789  1.00 89.48      A    N  
ATOM   1834  CZ  ARG A 235      -4.702  -5.766  -6.402  1.00 90.12      A    C  
ATOM   1835  NH1 ARG A 235      -4.982  -4.940  -5.439  1.00 82.11      A    N1+
ATOM   1836  NH2 ARG A 235      -3.548  -5.620  -6.980  1.00 84.17      A    N  
ATOM   1837  N   MET A 236      -6.147 -11.505  -5.029  1.00 95.90      A    N  
ATOM   1838  CA  MET A 236      -4.834 -11.762  -4.445  1.00 96.08      A    C  
ATOM   1839  C   MET A 236      -4.170 -10.433  -4.095  1.00 96.43      A    C  
ATOM   1840  O   MET A 236      -3.883  -9.620  -4.972  1.00 94.72      A    O  
ATOM   1841  CB  MET A 236      -3.963 -12.557  -5.427  1.00 94.85      A    C  
ATOM   1842  CG  MET A 236      -4.358 -14.034  -5.497  1.00 90.02      A    C  
ATOM   1843  SD  MET A 236      -4.173 -14.970  -3.950  1.00 91.10      A    S  
ATOM   1844  CE  MET A 236      -2.391 -14.842  -3.677  1.00 84.59      A    C  
ATOM   1845  N   MET A 237      -3.910 -10.221  -2.806  1.00 95.91      A    N  
ATOM   1846  CA  MET A 237      -3.259  -9.007  -2.299  1.00 96.00      A    C  
ATOM   1847  C   MET A 237      -1.735  -9.167  -2.177  1.00 96.17      A    C  
ATOM   1848  O   MET A 237      -1.026  -8.183  -2.021  1.00 92.74      A    O  
ATOM   1849  CB  MET A 237      -3.887  -8.602  -0.961  1.00 95.32      A    C  
ATOM   1850  CG  MET A 237      -5.386  -8.299  -1.071  1.00 94.56      A    C  
ATOM   1851  SD  MET A 237      -5.848  -6.967  -2.241  1.00 93.36      A    S  
ATOM   1852  CE  MET A 237      -5.194  -5.533  -1.375  1.00 86.03      A    C  
ATOM   1853  N   THR A 238      -1.234 -10.388  -2.295  1.00 95.73      A    N  
ATOM   1854  CA  THR A 238       0.186 -10.717  -2.397  1.00 95.63      A    C  
ATOM   1855  C   THR A 238       0.435 -11.483  -3.705  1.00 95.67      A    C  
ATOM   1856  O   THR A 238      -0.495 -12.137  -4.192  1.00 92.92      A    O  
ATOM   1857  CB  THR A 238       0.661 -11.561  -1.206  1.00 94.50      A    C  
ATOM   1858  CG2 THR A 238       0.565 -10.806   0.119  1.00 87.11      A    C  
ATOM   1859  OG1 THR A 238      -0.091 -12.753  -1.076  1.00 86.21      A    O  
ATOM   1860  N   PRO A 239       1.640 -11.428  -4.290  1.00 95.55      A    N  
ATOM   1861  CA  PRO A 239       1.922 -12.126  -5.536  1.00 94.97      A    C  
ATOM   1862  C   PRO A 239       1.735 -13.638  -5.385  1.00 95.26      A    C  
ATOM   1863  O   PRO A 239       2.180 -14.245  -4.407  1.00 92.24      A    O  
ATOM   1864  CB  PRO A 239       3.363 -11.763  -5.900  1.00 93.10      A    C  
ATOM   1865  CG  PRO A 239       3.991 -11.359  -4.569  1.00 92.66      A    C  
ATOM   1866  CD  PRO A 239       2.819 -10.733  -3.818  1.00 95.18      A    C  
ATOM   1867  N   VAL A 240       1.090 -14.254  -6.367  1.00 95.35      A    N  
ATOM   1868  CA  VAL A 240       0.927 -15.707  -6.407  1.00 95.17      A    C  
ATOM   1869  C   VAL A 240       2.290 -16.369  -6.590  1.00 94.94      A    C  
ATOM   1870  O   VAL A 240       3.012 -16.049  -7.526  1.00 92.44      A    O  
ATOM   1871  CB  VAL A 240      -0.031 -16.121  -7.540  1.00 93.48      A    C  
ATOM   1872  CG1 VAL A 240      -0.075 -17.628  -7.746  1.00 86.56      A    C  
ATOM   1873  CG2 VAL A 240      -1.457 -15.656  -7.227  1.00 85.82      A    C  
ATOM   1874  N   ARG A 241       2.618 -17.351  -5.748  1.00 95.44      A    N  
ATOM   1875  CA  ARG A 241       3.815 -18.180  -5.920  1.00 94.95      A    C  
ATOM   1876  C   ARG A 241       3.480 -19.480  -6.635  1.00 94.82      A    C  
ATOM   1877  O   ARG A 241       2.630 -20.241  -6.165  1.00 92.75      A    O  
ATOM   1878  CB  ARG A 241       4.497 -18.458  -4.581  1.00 93.26      A    C  
ATOM   1879  CG  ARG A 241       5.201 -17.203  -4.053  1.00 86.75      A    C  
ATOM   1880  CD  ARG A 241       6.018 -17.535  -2.810  1.00 86.50      A    C  
ATOM   1881  NE  ARG A 241       6.673 -16.322  -2.308  1.00 83.04      A    N  
ATOM   1882  CZ  ARG A 241       7.313 -16.178  -1.167  1.00 81.17      A    C  
ATOM   1883  NH1 ARG A 241       7.477 -17.167  -0.326  1.00 74.08      A    N1+
ATOM   1884  NH2 ARG A 241       7.794 -15.015  -0.858  1.00 74.95      A    N  
ATOM   1885  N   LYS A 242       4.178 -19.767  -7.735  1.00 93.86      A    N  
ATOM   1886  CA  LYS A 242       3.972 -20.989  -8.523  1.00 93.47      A    C  
ATOM   1887  C   LYS A 242       4.123 -22.268  -7.695  1.00 93.64      A    C  
ATOM   1888  O   LYS A 242       3.313 -23.167  -7.854  1.00 90.93      A    O  
ATOM   1889  CB  LYS A 242       4.941 -21.034  -9.710  1.00 91.18      A    C  
ATOM   1890  CG  LYS A 242       4.309 -20.395 -10.948  1.00 84.85      A    C  
ATOM   1891  CD  LYS A 242       5.274 -20.470 -12.129  1.00 82.44      A    C  
ATOM   1892  CE  LYS A 242       4.573 -19.937 -13.374  1.00 75.13      A    C  
ATOM   1893  NZ  LYS A 242       5.524 -19.743 -14.490  1.00 67.53      A    N1+
ATOM   1894  N   ALA A 243       5.088 -22.328  -6.793  1.00 93.40      A    N  
ATOM   1895  CA  ALA A 243       5.331 -23.481  -5.932  1.00 92.92      A    C  
ATOM   1896  C   ALA A 243       4.100 -23.893  -5.110  1.00 93.50      A    C  
ATOM   1897  O   ALA A 243       3.864 -25.073  -4.885  1.00 90.72      A    O  
ATOM   1898  CB  ALA A 243       6.512 -23.143  -5.020  1.00 91.49      A    C  
ATOM   1899  N   PHE A 244       3.257 -22.937  -4.720  1.00 93.86      A    N  
ATOM   1900  CA  PHE A 244       2.025 -23.238  -3.995  1.00 93.46      A    C  
ATOM   1901  C   PHE A 244       0.864 -23.700  -4.891  1.00 93.23      A    C  
ATOM   1902  O   PHE A 244      -0.184 -24.086  -4.374  1.00 89.17      A    O  
ATOM   1903  CB  PHE A 244       1.613 -22.029  -3.148  1.00 92.89      A    C  
ATOM   1904  CG  PHE A 244       2.628 -21.596  -2.106  1.00 94.57      A    C  
ATOM   1905  CD1 PHE A 244       3.316 -22.541  -1.324  1.00 91.92      A    C  
ATOM   1906  CD2 PHE A 244       2.859 -20.230  -1.898  1.00 92.00      A    C  
ATOM   1907  CE1 PHE A 244       4.241 -22.128  -0.359  1.00 91.20      A    C  
ATOM   1908  CE2 PHE A 244       3.777 -19.806  -0.927  1.00 91.38      A    C  
ATOM   1909  CZ  PHE A 244       4.477 -20.752  -0.157  1.00 92.55      A    C  
ATOM   1910  N   PHE A 245       1.027 -23.666  -6.209  1.00 93.70      A    N  
ATOM   1911  CA  PHE A 245       0.021 -24.064  -7.190  1.00 93.46      A    C  
ATOM   1912  C   PHE A 245       0.470 -25.246  -8.063  1.00 92.71      A    C  
ATOM   1913  O   PHE A 245      -0.131 -25.495  -9.107  1.00 87.43      A    O  
ATOM   1914  CB  PHE A 245      -0.417 -22.848  -8.015  1.00 92.69      A    C  
ATOM   1915  CG  PHE A 245      -1.281 -21.869  -7.252  1.00 94.68      A    C  
ATOM   1916  CD1 PHE A 245      -2.685 -21.923  -7.376  1.00 92.76      A    C  
ATOM   1917  CD2 PHE A 245      -0.703 -20.903  -6.410  1.00 92.79      A    C  
ATOM   1918  CE1 PHE A 245      -3.495 -21.020  -6.670  1.00 91.78      A    C  
ATOM   1919  CE2 PHE A 245      -1.508 -20.002  -5.699  1.00 92.25      A    C  
ATOM   1920  CZ  PHE A 245      -2.903 -20.059  -5.827  1.00 93.30      A    C  
ATOM   1921  N   GLU A 246       1.494 -25.995  -7.643  1.00 92.39      A    N  
ATOM   1922  CA  GLU A 246       1.853 -27.269  -8.275  1.00 90.42      A    C  
ATOM   1923  C   GLU A 246       0.718 -28.285  -8.132  1.00 90.30      A    C  
ATOM   1924  O   GLU A 246       0.307 -28.907  -9.111  1.00 85.56      A    O  
ATOM   1925  CB  GLU A 246       3.146 -27.835  -7.671  1.00 88.88      A    C  
ATOM   1926  CG  GLU A 246       4.370 -26.990  -8.039  1.00 82.75      A    C  
ATOM   1927  CD  GLU A 246       5.707 -27.597  -7.576  1.00 76.52      A    C  
ATOM   1928  OE1 GLU A 246       6.760 -27.033  -7.970  1.00 68.19      A    O  
ATOM   1929  OE2 GLU A 246       5.687 -28.616  -6.860  1.00 71.12      A    O1-
ATOM   1930  N   GLU A 247       0.168 -28.375  -6.926  1.00 90.00      A    N  
ATOM   1931  CA  GLU A 247      -1.119 -29.009  -6.677  1.00 90.14      A    C  
ATOM   1932  C   GLU A 247      -2.212 -27.935  -6.662  1.00 91.77      A    C  
ATOM   1933  O   GLU A 247      -2.095 -26.916  -5.978  1.00 88.19      A    O  
ATOM   1934  CB  GLU A 247      -1.096 -29.793  -5.361  1.00 87.44      A    C  
ATOM   1935  CG  GLU A 247      -0.164 -31.008  -5.421  1.00 77.48      A    C  
ATOM   1936  CD  GLU A 247      -0.185 -31.865  -4.144  1.00 71.40      A    C  
ATOM   1937  OE1 GLU A 247       0.471 -32.935  -4.143  1.00 62.07      A    O  
ATOM   1938  OE2 GLU A 247      -0.837 -31.468  -3.156  1.00 64.59      A    O1-
ATOM   1939  N   GLN A 248      -3.276 -28.143  -7.434  1.00 92.45      A    N  
ATOM   1940  CA  GLN A 248      -4.338 -27.148  -7.568  1.00 92.86      A    C  
ATOM   1941  C   GLN A 248      -5.209 -27.050  -6.313  1.00 93.64      A    C  
ATOM   1942  O   GLN A 248      -5.642 -25.956  -5.943  1.00 88.96      A    O  
ATOM   1943  CB  GLN A 248      -5.169 -27.471  -8.822  1.00 90.69      A    C  
ATOM   1944  CG  GLN A 248      -6.232 -26.408  -9.121  1.00 87.48      A    C  
ATOM   1945  CD  GLN A 248      -5.648 -25.004  -9.342  1.00 90.66      A    C  
ATOM   1946  NE2 GLN A 248      -6.217 -24.001  -8.733  1.00 81.73      A    N  
ATOM   1947  OE1 GLN A 248      -4.685 -24.804 -10.056  1.00 82.93      A    O  
ATOM   1948  N   ASN A 249      -5.455 -28.180  -5.649  1.00 92.95      A    N  
ATOM   1949  CA  ASN A 249      -6.266 -28.252  -4.441  1.00 92.96      A    C  
ATOM   1950  C   ASN A 249      -5.393 -28.422  -3.194  1.00 93.24      A    C  
ATOM   1951  O   ASN A 249      -4.259 -28.881  -3.253  1.00 87.13      A    O  
ATOM   1952  CB  ASN A 249      -7.322 -29.357  -4.600  1.00 90.40      A    C  
ATOM   1953  CG  ASN A 249      -8.265 -29.080  -5.756  1.00 90.51      A    C  
ATOM   1954  ND2 ASN A 249      -8.691 -30.110  -6.443  1.00 82.28      A    N  
ATOM   1955  OD1 ASN A 249      -8.633 -27.953  -6.039  1.00 82.61      A    O  
ATOM   1956  N   CYS A 250      -5.931 -28.049  -2.054  1.00 91.48      A    N  
ATOM   1957  CA  CYS A 250      -5.223 -28.207  -0.795  1.00 91.02      A    C  
ATOM   1958  C   CYS A 250      -5.425 -29.621  -0.248  1.00 91.18      A    C  
ATOM   1959  O   CYS A 250      -6.563 -30.045  -0.051  1.00 85.22      A    O  
ATOM   1960  CB  CYS A 250      -5.697 -27.138   0.198  1.00 89.99      A    C  
ATOM   1961  SG  CYS A 250      -5.410 -25.423  -0.356  1.00 89.52      A    S  
ATOM   1962  N   ALA A 251      -4.348 -30.328   0.060  1.00 89.34      A    N  
ATOM   1963  CA  ALA A 251      -4.424 -31.632   0.704  1.00 86.50      A    C  
ATOM   1964  C   ALA A 251      -5.285 -31.570   1.990  1.00 86.44      A    C  
ATOM   1965  O   ALA A 251      -5.183 -30.601   2.741  1.00 78.63      A    O  
ATOM   1966  CB  ALA A 251      -3.006 -32.129   0.985  1.00 82.35      A    C  
ATOM   1967  N   PRO A 252      -6.147 -32.556   2.256  1.00 87.53      A    N  
ATOM   1968  CA  PRO A 252      -6.343 -33.832   1.575  1.00 86.32      A    C  
ATOM   1969  C   PRO A 252      -7.391 -33.819   0.448  1.00 87.90      A    C  
ATOM   1970  O   PRO A 252      -7.895 -34.877   0.072  1.00 81.18      A    O  
ATOM   1971  CB  PRO A 252      -6.741 -34.787   2.700  1.00 81.95      A    C  
ATOM   1972  CG  PRO A 252      -7.629 -33.893   3.566  1.00 79.76      A    C  
ATOM   1973  CD  PRO A 252      -6.931 -32.537   3.478  1.00 82.43      A    C  
ATOM   1974  N   ALA A 253      -7.766 -32.660  -0.077  1.00 88.15      A    N  
ATOM   1975  CA  ALA A 253      -8.697 -32.584  -1.192  1.00 87.78      A    C  
ATOM   1976  C   ALA A 253      -8.083 -33.238  -2.442  1.00 88.45      A    C  
ATOM   1977  O   ALA A 253      -6.947 -32.917  -2.786  1.00 83.52      A    O  
ATOM   1978  CB  ALA A 253      -9.092 -31.126  -1.452  1.00 85.26      A    C  
ATOM   1979  N   PRO A 254      -8.808 -34.123  -3.130  1.00 87.17      A    N  
ATOM   1980  CA  PRO A 254      -8.313 -34.734  -4.354  1.00 85.66      A    C  
ATOM   1981  C   PRO A 254      -8.184 -33.696  -5.471  1.00 86.36      A    C  
ATOM   1982  O   PRO A 254      -8.972 -32.750  -5.563  1.00 80.15      A    O  
ATOM   1983  CB  PRO A 254      -9.306 -35.843  -4.691  1.00 81.21      A    C  
ATOM   1984  CG  PRO A 254     -10.603 -35.369  -4.055  1.00 82.52      A    C  
ATOM   1985  CD  PRO A 254     -10.141 -34.601  -2.823  1.00 86.17      A    C  
ATOM   1986  N   GLU A 255      -7.216 -33.919  -6.362  1.00 86.91      A    N  
ATOM   1987  CA  GLU A 255      -7.100 -33.170  -7.601  1.00 83.93      A    C  
ATOM   1988  C   GLU A 255      -8.266 -33.488  -8.554  1.00 82.66      A    C  
ATOM   1989  O   GLU A 255      -8.831 -34.586  -8.535  1.00 72.75      A    O  
ATOM   1990  CB  GLU A 255      -5.744 -33.458  -8.270  1.00 79.84      A    C  
ATOM   1991  CG  GLU A 255      -4.547 -32.844  -7.519  1.00 76.05      A    C  
ATOM   1992  CD  GLU A 255      -4.627 -31.299  -7.511  1.00 74.08      A    C  
ATOM   1993  OE1 GLU A 255      -4.589 -30.700  -6.419  1.00 64.98      A    O  
ATOM   1994  OE2 GLU A 255      -4.802 -30.713  -8.600  1.00 68.46      A    O1-
ATOM   1995  N   GLY A 256      -8.629 -32.531  -9.393  1.00 77.55      A    N  
ATOM   1996  CA  GLY A 256      -9.715 -32.684 -10.372  1.00 75.33      A    C  
ATOM   1997  C   GLY A 256     -11.127 -32.384  -9.842  1.00 77.05      A    C  
ATOM   1998  O   GLY A 256     -12.102 -32.670 -10.542  1.00 68.11      A    O  
ATOM   1999  N   LEU A 257     -11.251 -31.807  -8.669  1.00 79.11      A    N  
ATOM   2000  CA  LEU A 257     -12.504 -31.284  -8.108  1.00 77.66      A    C  
ATOM   2001  C   LEU A 257     -12.961 -29.963  -8.735  1.00 74.14      A    C  
ATOM   2002  O   LEU A 257     -12.117 -29.133  -9.102  1.00 67.18      A    O  
ATOM   2003  CB  LEU A 257     -12.397 -31.145  -6.586  1.00 71.61      A    C  
ATOM   2004  CG  LEU A 257     -12.798 -32.415  -5.814  1.00 69.12      A    C  
ATOM   2005  CD1 LEU A 257     -12.395 -32.260  -4.343  1.00 66.39      A    C  
ATOM   2006  CD2 LEU A 257     -14.303 -32.644  -5.847  1.00 64.27      A    C  
ATOM   2007  OXT LEU A 257     -14.216 -29.775  -8.787  1.00 65.05      A    O1-
TER   
ATOM   2008  N   GLN B   1     -50.718 -35.849  28.079  1.00 61.65      B    N  
ATOM   2009  CA  GLN B   1     -49.335 -36.217  27.682  1.00 67.19      B    C  
ATOM   2010  C   GLN B   1     -48.984 -35.706  26.288  1.00 69.14      B    C  
ATOM   2011  O   GLN B   1     -47.996 -35.004  26.159  1.00 64.54      B    O  
ATOM   2012  CB  GLN B   1     -49.095 -37.729  27.791  1.00 61.47      B    C  
ATOM   2013  CG  GLN B   1     -48.480 -38.088  29.141  1.00 54.85      B    C  
ATOM   2014  CD  GLN B   1     -48.273 -39.602  29.314  1.00 49.94      B    C  
ATOM   2015  NE2 GLN B   1     -47.448 -40.031  30.229  1.00 39.97      B    N  
ATOM   2016  OE1 GLN B   1     -48.879 -40.389  28.637  1.00 44.41      B    O  
ATOM   2017  N   THR B   2     -49.791 -35.998  25.281  1.00 69.10      B    N  
ATOM   2018  CA  THR B   2     -49.564 -35.545  23.895  1.00 71.23      B    C  
ATOM   2019  C   THR B   2     -49.410 -34.031  23.778  1.00 73.69      B    C  
ATOM   2020  O   THR B   2     -48.487 -33.570  23.113  1.00 70.12      B    O  
ATOM   2021  CB  THR B   2     -50.723 -35.993  22.987  1.00 65.73      B    C  
ATOM   2022  CG2 THR B   2     -50.559 -37.444  22.559  1.00 57.28      B    C  
ATOM   2023  OG1 THR B   2     -51.952 -35.911  23.694  1.00 58.69      B    O  
ATOM   2024  N   LEU B   3     -50.209 -33.253  24.481  1.00 76.51      B    N  
ATOM   2025  CA  LEU B   3     -50.139 -31.786  24.491  1.00 77.57      B    C  
ATOM   2026  C   LEU B   3     -48.823 -31.265  25.086  1.00 79.23      B    C  
ATOM   2027  O   LEU B   3     -48.248 -30.309  24.579  1.00 76.73      B    O  
ATOM   2028  CB  LEU B   3     -51.356 -31.231  25.253  1.00 73.48      B    C  
ATOM   2029  CG  LEU B   3     -52.078 -30.108  24.483  1.00 66.32      B    C  
ATOM   2030  CD1 LEU B   3     -53.547 -30.454  24.280  1.00 61.34      B    C  
ATOM   2031  CD2 LEU B   3     -51.994 -28.771  25.225  1.00 59.68      B    C  
ATOM   2032  N   VAL B   4     -48.318 -31.933  26.120  1.00 82.18      B    N  
ATOM   2033  CA  VAL B   4     -47.031 -31.577  26.754  1.00 82.98      B    C  
ATOM   2034  C   VAL B   4     -45.866 -31.902  25.820  1.00 83.13      B    C  
ATOM   2035  O   VAL B   4     -44.966 -31.076  25.654  1.00 81.06      B    O  
ATOM   2036  CB  VAL B   4     -46.856 -32.289  28.099  1.00 81.28      B    C  
ATOM   2037  CG1 VAL B   4     -45.497 -31.990  28.750  1.00 71.71      B    C  
ATOM   2038  CG2 VAL B   4     -47.937 -31.866  29.096  1.00 72.61      B    C  
ATOM   2039  N   VAL B   5     -45.900 -33.060  25.167  1.00 81.02      B    N  
ATOM   2040  CA  VAL B   5     -44.876 -33.456  24.181  1.00 80.28      B    C  
ATOM   2041  C   VAL B   5     -44.884 -32.503  22.989  1.00 81.44      B    C  
ATOM   2042  O   VAL B   5     -43.817 -32.055  22.560  1.00 79.63      B    O  
ATOM   2043  CB  VAL B   5     -45.089 -34.913  23.725  1.00 76.34      B    C  
ATOM   2044  CG1 VAL B   5     -44.128 -35.321  22.601  1.00 68.62      B    C  
ATOM   2045  CG2 VAL B   5     -44.854 -35.883  24.889  1.00 68.85      B    C  
ATOM   2046  N   PHE B   6     -46.082 -32.134  22.502  1.00 80.34      B    N  
ATOM   2047  CA  PHE B   6     -46.214 -31.158  21.427  1.00 81.06      B    C  
ATOM   2048  C   PHE B   6     -45.660 -29.780  21.823  1.00 82.96      B    C  
ATOM   2049  O   PHE B   6     -44.870 -29.202  21.078  1.00 81.96      B    O  
ATOM   2050  CB  PHE B   6     -47.685 -31.079  21.000  1.00 77.65      B    C  
ATOM   2051  CG  PHE B   6     -47.893 -30.096  19.876  1.00 72.87      B    C  
ATOM   2052  CD1 PHE B   6     -48.434 -28.814  20.132  1.00 66.97      B    C  
ATOM   2053  CD2 PHE B   6     -47.445 -30.419  18.583  1.00 64.47      B    C  
ATOM   2054  CE1 PHE B   6     -48.510 -27.869  19.103  1.00 59.81      B    C  
ATOM   2055  CE2 PHE B   6     -47.521 -29.466  17.554  1.00 59.11      B    C  
ATOM   2056  CZ  PHE B   6     -48.039 -28.185  17.813  1.00 60.51      B    C  
ATOM   2057  N   ALA B   7     -45.993 -29.290  23.003  1.00 84.58      B    N  
ATOM   2058  CA  ALA B   7     -45.496 -28.011  23.503  1.00 84.85      B    C  
ATOM   2059  C   ALA B   7     -43.962 -28.008  23.648  1.00 85.86      B    C  
ATOM   2060  O   ALA B   7     -43.312 -27.047  23.237  1.00 84.15      B    O  
ATOM   2061  CB  ALA B   7     -46.185 -27.694  24.835  1.00 83.07      B    C  
ATOM   2062  N   LEU B   8     -43.385 -29.100  24.152  1.00 85.40      B    N  
ATOM   2063  CA  LEU B   8     -41.930 -29.274  24.228  1.00 85.28      B    C  
ATOM   2064  C   LEU B   8     -41.279 -29.303  22.841  1.00 86.23      B    C  
ATOM   2065  O   LEU B   8     -40.241 -28.675  22.636  1.00 85.31      B    O  
ATOM   2066  CB  LEU B   8     -41.608 -30.574  24.991  1.00 83.64      B    C  
ATOM   2067  CG  LEU B   8     -41.544 -30.374  26.520  1.00 75.22      B    C  
ATOM   2068  CD1 LEU B   8     -41.730 -31.704  27.240  1.00 68.52      B    C  
ATOM   2069  CD2 LEU B   8     -40.185 -29.795  26.931  1.00 68.47      B    C  
ATOM   2070  N   THR B   9     -41.891 -29.987  21.884  1.00 85.15      B    N  
ATOM   2071  CA  THR B   9     -41.394 -30.076  20.502  1.00 84.62      B    C  
ATOM   2072  C   THR B   9     -41.421 -28.708  19.814  1.00 86.11      B    C  
ATOM   2073  O   THR B   9     -40.458 -28.320  19.168  1.00 84.34      B    O  
ATOM   2074  CB  THR B   9     -42.219 -31.079  19.683  1.00 81.85      B    C  
ATOM   2075  CG2 THR B   9     -41.626 -31.325  18.307  1.00 70.49      B    C  
ATOM   2076  OG1 THR B   9     -42.269 -32.338  20.318  1.00 70.97      B    O  
ATOM   2077  N   LEU B  10     -42.505 -27.964  20.004  1.00 86.20      B    N  
ATOM   2078  CA  LEU B  10     -42.645 -26.614  19.461  1.00 86.11      B    C  
ATOM   2079  C   LEU B  10     -41.632 -25.641  20.085  1.00 87.15      B    C  
ATOM   2080  O   LEU B  10     -41.012 -24.860  19.374  1.00 85.85      B    O  
ATOM   2081  CB  LEU B  10     -44.093 -26.131  19.693  1.00 84.14      B    C  
ATOM   2082  CG  LEU B  10     -44.499 -25.044  18.676  1.00 77.56      B    C  
ATOM   2083  CD1 LEU B  10     -45.184 -25.683  17.470  1.00 72.66      B    C  
ATOM   2084  CD2 LEU B  10     -45.456 -24.035  19.289  1.00 71.99      B    C  
ATOM   2085  N   LEU B  11     -41.437 -25.739  21.401  1.00 88.37      B    N  
ATOM   2086  CA  LEU B  11     -40.429 -24.947  22.105  1.00 87.71      B    C  
ATOM   2087  C   LEU B  11     -39.018 -25.232  21.579  1.00 88.28      B    C  
ATOM   2088  O   LEU B  11     -38.252 -24.302  21.314  1.00 87.28      B    O  
ATOM   2089  CB  LEU B  11     -40.524 -25.261  23.612  1.00 86.92      B    C  
ATOM   2090  CG  LEU B  11     -39.581 -24.399  24.480  1.00 80.81      B    C  
ATOM   2091  CD1 LEU B  11     -40.106 -22.972  24.630  1.00 73.74      B    C  
ATOM   2092  CD2 LEU B  11     -39.441 -25.020  25.863  1.00 73.24      B    C  
ATOM   2093  N   LEU B  12     -38.692 -26.504  21.371  1.00 88.16      B    N  
ATOM   2094  CA  LEU B  12     -37.407 -26.930  20.820  1.00 87.42      B    C  
ATOM   2095  C   LEU B  12     -37.205 -26.405  19.395  1.00 88.37      B    C  
ATOM   2096  O   LEU B  12     -36.127 -25.909  19.072  1.00 86.98      B    O  
ATOM   2097  CB  LEU B  12     -37.357 -28.465  20.857  1.00 85.71      B    C  
ATOM   2098  CG  LEU B  12     -35.915 -28.995  20.722  1.00 77.59      B    C  
ATOM   2099  CD1 LEU B  12     -35.271 -29.186  22.087  1.00 71.58      B    C  
ATOM   2100  CD2 LEU B  12     -35.931 -30.329  20.006  1.00 70.75      B    C  
ATOM   2101  N   LEU B  13     -38.249 -26.447  18.558  1.00 88.80      B    N  
ATOM   2102  CA  LEU B  13     -38.216 -25.908  17.205  1.00 88.71      B    C  
ATOM   2103  C   LEU B  13     -37.965 -24.393  17.209  1.00 89.86      B    C  
ATOM   2104  O   LEU B  13     -37.078 -23.922  16.497  1.00 88.57      B    O  
ATOM   2105  CB  LEU B  13     -39.531 -26.272  16.495  1.00 87.29      B    C  
ATOM   2106  CG  LEU B  13     -39.615 -25.749  15.047  1.00 83.60      B    C  
ATOM   2107  CD1 LEU B  13     -38.563 -26.371  14.138  1.00 79.41      B    C  
ATOM   2108  CD2 LEU B  13     -40.991 -26.072  14.475  1.00 79.01      B    C  
ATOM   2109  N   VAL B  14     -38.678 -23.636  18.028  1.00 90.78      B    N  
ATOM   2110  CA  VAL B  14     -38.486 -22.184  18.163  1.00 90.16      B    C  
ATOM   2111  C   VAL B  14     -37.069 -21.861  18.641  1.00 90.54      B    C  
ATOM   2112  O   VAL B  14     -36.432 -20.957  18.103  1.00 89.14      B    O  
ATOM   2113  CB  VAL B  14     -39.550 -21.573  19.095  1.00 89.17      B    C  
ATOM   2114  CG1 VAL B  14     -39.276 -20.105  19.425  1.00 81.29      B    C  
ATOM   2115  CG2 VAL B  14     -40.934 -21.633  18.448  1.00 82.24      B    C  
ATOM   2116  N   LEU B  15     -36.539 -22.625  19.589  1.00 90.64      B    N  
ATOM   2117  CA  LEU B  15     -35.155 -22.492  20.040  1.00 89.60      B    C  
ATOM   2118  C   LEU B  15     -34.156 -22.721  18.905  1.00 90.01      B    C  
ATOM   2119  O   LEU B  15     -33.248 -21.914  18.731  1.00 88.50      B    O  
ATOM   2120  CB  LEU B  15     -34.896 -23.471  21.211  1.00 88.59      B    C  
ATOM   2121  CG  LEU B  15     -35.169 -22.833  22.581  1.00 78.87      B    C  
ATOM   2122  CD1 LEU B  15     -35.419 -23.908  23.634  1.00 72.78      B    C  
ATOM   2123  CD2 LEU B  15     -33.966 -22.002  23.034  1.00 72.07      B    C  
ATOM   2124  N   MET B  16     -34.352 -23.761  18.082  1.00 89.96      B    N  
ATOM   2125  CA  MET B  16     -33.473 -24.040  16.946  1.00 89.49      B    C  
ATOM   2126  C   MET B  16     -33.518 -22.937  15.880  1.00 90.45      B    C  
ATOM   2127  O   MET B  16     -32.470 -22.533  15.380  1.00 88.99      B    O  
ATOM   2128  CB  MET B  16     -33.836 -25.401  16.330  1.00 88.11      B    C  
ATOM   2129  CG  MET B  16     -33.370 -26.569  17.213  1.00 80.90      B    C  
ATOM   2130  SD  MET B  16     -31.584 -26.673  17.498  1.00 76.97      B    S  
ATOM   2131  CE  MET B  16     -30.982 -26.940  15.818  1.00 64.38      B    C  
ATOM   2132  N   VAL B  17     -34.705 -22.417  15.574  1.00 91.43      B    N  
ATOM   2133  CA  VAL B  17     -34.870 -21.311  14.618  1.00 90.91      B    C  
ATOM   2134  C   VAL B  17     -34.173 -20.049  15.117  1.00 91.65      B    C  
ATOM   2135  O   VAL B  17     -33.385 -19.443  14.387  1.00 90.32      B    O  
ATOM   2136  CB  VAL B  17     -36.361 -21.030  14.346  1.00 90.04      B    C  
ATOM   2137  CG1 VAL B  17     -36.579 -19.784  13.484  1.00 83.65      B    C  
ATOM   2138  CG2 VAL B  17     -37.019 -22.197  13.609  1.00 85.25      B    C  
ATOM   2139  N   THR B  18     -34.386 -19.667  16.360  1.00 91.92      B    N  
ATOM   2140  CA  THR B  18     -33.774 -18.474  16.957  1.00 91.22      B    C  
ATOM   2141  C   THR B  18     -32.260 -18.607  17.083  1.00 91.23      B    C  
ATOM   2142  O   THR B  18     -31.536 -17.651  16.823  1.00 88.61      B    O  
ATOM   2143  CB  THR B  18     -34.374 -18.130  18.323  1.00 89.23      B    C  
ATOM   2144  CG2 THR B  18     -35.820 -17.629  18.193  1.00 77.32      B    C  
ATOM   2145  OG1 THR B  18     -34.385 -19.235  19.188  1.00 77.82      B    O  
ATOM   2146  N   MET B  19     -31.761 -19.797  17.391  1.00 91.85      B    N  
ATOM   2147  CA  MET B  19     -30.323 -20.072  17.439  1.00 90.59      B    C  
ATOM   2148  C   MET B  19     -29.684 -19.964  16.045  1.00 91.42      B    C  
ATOM   2149  O   MET B  19     -28.615 -19.369  15.910  1.00 89.50      B    O  
ATOM   2150  CB  MET B  19     -30.104 -21.445  18.068  1.00 88.48      B    C  
ATOM   2151  CG  MET B  19     -28.645 -21.662  18.472  1.00 77.41      B    C  
ATOM   2152  SD  MET B  19     -28.380 -23.229  19.347  1.00 71.30      B    S  
ATOM   2153  CE  MET B  19     -26.669 -23.009  19.884  1.00 60.21      B    C  
ATOM   2154  N   THR B  20     -30.370 -20.456  15.010  1.00 91.78      B    N  
ATOM   2155  CA  THR B  20     -29.909 -20.351  13.615  1.00 91.60      B    C  
ATOM   2156  C   THR B  20     -29.839 -18.895  13.155  1.00 92.11      B    C  
ATOM   2157  O   THR B  20     -28.833 -18.482  12.583  1.00 89.99      B    O  
ATOM   2158  CB  THR B  20     -30.820 -21.166  12.680  1.00 90.87      B    C  
ATOM   2159  CG2 THR B  20     -30.271 -21.226  11.258  1.00 83.09      B    C  
ATOM   2160  OG1 THR B  20     -30.914 -22.499  13.125  1.00 82.23      B    O  
ATOM   2161  N   LEU B  21     -30.853 -18.096  13.471  1.00 92.09      B    N  
ATOM   2162  CA  LEU B  21     -30.862 -16.655  13.222  1.00 91.01      B    C  
ATOM   2163  C   LEU B  21     -29.712 -15.929  13.939  1.00 91.40      B    C  
ATOM   2164  O   LEU B  21     -29.028 -15.110  13.331  1.00 89.66      B    O  
ATOM   2165  CB  LEU B  21     -32.223 -16.077  13.683  1.00 89.23      B    C  
ATOM   2166  CG  LEU B  21     -33.287 -16.094  12.579  1.00 81.06      B    C  
ATOM   2167  CD1 LEU B  21     -34.688 -16.044  13.185  1.00 74.41      B    C  
ATOM   2168  CD2 LEU B  21     -33.109 -14.872  11.671  1.00 74.14      B    C  
ATOM   2169  N   SER B  22     -29.487 -16.255  15.202  1.00 90.36      B    N  
ATOM   2170  CA  SER B  22     -28.408 -15.657  15.997  1.00 89.20      B    C  
ATOM   2171  C   SER B  22     -27.029 -15.971  15.412  1.00 90.16      B    C  
ATOM   2172  O   SER B  22     -26.189 -15.078  15.304  1.00 88.34      B    O  
ATOM   2173  CB  SER B  22     -28.503 -16.148  17.444  1.00 87.23      B    C  
ATOM   2174  OG  SER B  22     -27.545 -15.502  18.262  1.00 74.00      B    O  
ATOM   2175  N   ILE B  23     -26.794 -17.205  14.974  1.00 90.50      B    N  
ATOM   2176  CA  ILE B  23     -25.534 -17.610  14.328  1.00 90.88      B    C  
ATOM   2177  C   ILE B  23     -25.353 -16.869  13.002  1.00 91.69      B    C  
ATOM   2178  O   ILE B  23     -24.285 -16.302  12.785  1.00 90.56      B    O  
ATOM   2179  CB  ILE B  23     -25.481 -19.144  14.156  1.00 89.90      B    C  
ATOM   2180  CG1 ILE B  23     -25.323 -19.823  15.541  1.00 84.51      B    C  
ATOM   2181  CG2 ILE B  23     -24.314 -19.562  13.242  1.00 84.25      B    C  
ATOM   2182  CD1 ILE B  23     -25.555 -21.334  15.519  1.00 77.90      B    C  
ATOM   2183  N   GLY B  24     -26.368 -16.816  12.148  1.00 92.11      B    N  
ATOM   2184  CA  GLY B  24     -26.311 -16.107  10.868  1.00 91.99      B    C  
ATOM   2185  C   GLY B  24     -25.957 -14.631  11.024  1.00 92.87      B    C  
ATOM   2186  O   GLY B  24     -25.036 -14.140  10.379  1.00 91.35      B    O  
ATOM   2187  N   MET B  25     -26.604 -13.949  11.945  1.00 91.82      B    N  
ATOM   2188  CA  MET B  25     -26.314 -12.552  12.267  1.00 90.54      B    C  
ATOM   2189  C   MET B  25     -24.890 -12.354  12.794  1.00 91.21      B    C  
ATOM   2190  O   MET B  25     -24.177 -11.497  12.305  1.00 89.28      B    O  
ATOM   2191  CB  MET B  25     -27.335 -12.050  13.293  1.00 88.28      B    C  
ATOM   2192  CG  MET B  25     -28.673 -11.695  12.637  1.00 76.94      B    C  
ATOM   2193  SD  MET B  25     -28.676 -10.180  11.631  1.00 69.90      B    S  
ATOM   2194  CE  MET B  25     -28.202  -8.997  12.890  1.00 59.26      B    C  
ATOM   2195  N   LYS B  26     -24.450 -13.166  13.752  1.00 90.89      B    N  
ATOM   2196  CA  LYS B  26     -23.100 -13.053  14.321  1.00 90.23      B    C  
ATOM   2197  C   LYS B  26     -22.014 -13.324  13.294  1.00 91.60      B    C  
ATOM   2198  O   LYS B  26     -20.997 -12.637  13.305  1.00 90.39      B    O  
ATOM   2199  CB  LYS B  26     -22.926 -14.010  15.505  1.00 87.80      B    C  
ATOM   2200  CG  LYS B  26     -23.559 -13.442  16.776  1.00 78.26      B    C  
ATOM   2201  CD  LYS B  26     -23.258 -14.362  17.957  1.00 71.86      B    C  
ATOM   2202  CE  LYS B  26     -23.827 -13.749  19.235  1.00 63.19      B    C  
ATOM   2203  NZ  LYS B  26     -23.517 -14.567  20.423  1.00 56.88      B    N1+
ATOM   2204  N   VAL B  27     -22.199 -14.294  12.403  1.00 92.67      B    N  
ATOM   2205  CA  VAL B  27     -21.247 -14.580  11.326  1.00 93.50      B    C  
ATOM   2206  C   VAL B  27     -21.156 -13.400  10.370  1.00 94.32      B    C  
ATOM   2207  O   VAL B  27     -20.049 -12.938  10.099  1.00 93.62      B    O  
ATOM   2208  CB  VAL B  27     -21.607 -15.885  10.591  1.00 93.15      B    C  
ATOM   2209  CG1 VAL B  27     -20.803 -16.069   9.300  1.00 88.30      B    C  
ATOM   2210  CG2 VAL B  27     -21.302 -17.093  11.482  1.00 89.26      B    C  
ATOM   2211  N   LYS B  28     -22.283 -12.852   9.925  1.00 93.60      B    N  
ATOM   2212  CA  LYS B  28     -22.302 -11.667   9.064  1.00 93.71      B    C  
ATOM   2213  C   LYS B  28     -21.585 -10.481   9.716  1.00 94.10      B    C  
ATOM   2214  O   LYS B  28     -20.700  -9.906   9.113  1.00 93.42      B    O  
ATOM   2215  CB  LYS B  28     -23.751 -11.319   8.680  1.00 93.03      B    C  
ATOM   2216  CG  LYS B  28     -23.752 -10.178   7.656  1.00 90.76      B    C  
ATOM   2217  CD  LYS B  28     -25.151  -9.706   7.239  1.00 88.20      B    C  
ATOM   2218  CE  LYS B  28     -24.908  -8.519   6.316  1.00 84.77      B    C  
ATOM   2219  NZ  LYS B  28     -26.129  -7.799   5.917  1.00 79.49      B    N1+
ATOM   2220  N   GLU B  29     -21.921 -10.173  10.961  1.00 92.83      B    N  
ATOM   2221  CA  GLU B  29     -21.305  -9.078  11.713  1.00 92.14      B    C  
ATOM   2222  C   GLU B  29     -19.801  -9.277  11.930  1.00 92.80      B    C  
ATOM   2223  O   GLU B  29     -19.039  -8.314  11.915  1.00 91.76      B    O  
ATOM   2224  CB  GLU B  29     -22.009  -8.933  13.067  1.00 90.67      B    C  
ATOM   2225  CG  GLU B  29     -23.429  -8.357  12.967  1.00 86.62      B    C  
ATOM   2226  CD  GLU B  29     -24.149  -8.270  14.321  1.00 85.11      B    C  
ATOM   2227  OE1 GLU B  29     -25.248  -7.667  14.384  1.00 77.68      B    O  
ATOM   2228  OE2 GLU B  29     -23.637  -8.777  15.340  1.00 79.16      B    O1-
ATOM   2229  N   LYS B  30     -19.340 -10.520  12.106  1.00 93.06      B    N  
ATOM   2230  CA  LYS B  30     -17.918 -10.842  12.239  1.00 92.99      B    C  
ATOM   2231  C   LYS B  30     -17.163 -10.648  10.923  1.00 94.16      B    C  
ATOM   2232  O   LYS B  30     -16.074 -10.082  10.935  1.00 93.16      B    O  
ATOM   2233  CB  LYS B  30     -17.778 -12.273  12.782  1.00 91.12      B    C  
ATOM   2234  CG  LYS B  30     -16.344 -12.569  13.236  1.00 80.83      B    C  
ATOM   2235  CD  LYS B  30     -16.223 -14.002  13.780  1.00 76.55      B    C  
ATOM   2236  CE  LYS B  30     -14.788 -14.242  14.262  1.00 67.28      B    C  
ATOM   2237  NZ  LYS B  30     -14.513 -15.681  14.507  1.00 60.09      B    N1+
ATOM   2238  N   MET B  31     -17.746 -11.062   9.796  1.00 93.93      B    N  
ATOM   2239  CA  MET B  31     -17.167 -10.845   8.464  1.00 94.68      B    C  
ATOM   2240  C   MET B  31     -17.160  -9.358   8.075  1.00 95.15      B    C  
ATOM   2241  O   MET B  31     -16.185  -8.888   7.506  1.00 94.45      B    O  
ATOM   2242  CB  MET B  31     -17.936 -11.661   7.425  1.00 94.69      B    C  
ATOM   2243  CG  MET B  31     -17.751 -13.171   7.577  1.00 92.36      B    C  
ATOM   2244  SD  MET B  31     -18.849 -14.163   6.522  1.00 90.92      B    S  
ATOM   2245  CE  MET B  31     -18.295 -13.682   4.875  1.00 81.92      B    C  
ATOM   2246  N   GLU B  32     -18.202  -8.604   8.417  1.00 94.83      B    N  
ATOM   2247  CA  GLU B  32     -18.248  -7.141   8.271  1.00 94.44      B    C  
ATOM   2248  C   GLU B  32     -17.094  -6.484   9.031  1.00 95.26      B    C  
ATOM   2249  O   GLU B  32     -16.326  -5.724   8.456  1.00 94.06      B    O  
ATOM   2250  CB  GLU B  32     -19.577  -6.575   8.798  1.00 92.39      B    C  
ATOM   2251  CG  GLU B  32     -20.760  -6.776   7.853  1.00 84.24      B    C  
ATOM   2252  CD  GLU B  32     -22.120  -6.330   8.441  1.00 84.28      B    C  
ATOM   2253  OE1 GLU B  32     -23.147  -6.459   7.726  1.00 77.19      B    O  
ATOM   2254  OE2 GLU B  32     -22.169  -5.864   9.605  1.00 79.61      B    O1-
ATOM   2255  N   LEU B  33     -16.919  -6.818  10.300  1.00 93.23      B    N  
ATOM   2256  CA  LEU B  33     -15.875  -6.263  11.149  1.00 93.54      B    C  
ATOM   2257  C   LEU B  33     -14.475  -6.580  10.614  1.00 94.62      B    C  
ATOM   2258  O   LEU B  33     -13.612  -5.703  10.586  1.00 93.74      B    O  
ATOM   2259  CB  LEU B  33     -16.062  -6.819  12.563  1.00 92.27      B    C  
ATOM   2260  CG  LEU B  33     -15.238  -6.065  13.625  1.00 89.32      B    C  
ATOM   2261  CD1 LEU B  33     -15.851  -4.699  13.930  1.00 85.68      B    C  
ATOM   2262  CD2 LEU B  33     -15.191  -6.877  14.911  1.00 84.99      B    C  
ATOM   2263  N   GLN B  34     -14.255  -7.812  10.147  1.00 95.29      B    N  
ATOM   2264  CA  GLN B  34     -12.978  -8.220   9.567  1.00 95.75      B    C  
ATOM   2265  C   GLN B  34     -12.681  -7.473   8.268  1.00 96.41      B    C  
ATOM   2266  O   GLN B  34     -11.560  -7.024   8.071  1.00 95.75      B    O  
ATOM   2267  CB  GLN B  34     -12.981  -9.740   9.356  1.00 95.35      B    C  
ATOM   2268  CG  GLN B  34     -11.610 -10.264   8.927  1.00 91.23      B    C  
ATOM   2269  CD  GLN B  34     -10.529  -9.948   9.974  1.00 90.77      B    C  
ATOM   2270  NE2 GLN B  34      -9.652  -9.024   9.711  1.00 77.95      B    N  
ATOM   2271  OE1 GLN B  34     -10.491 -10.521  11.045  1.00 80.39      B    O  
ATOM   2272  N   THR B  35     -13.684  -7.286   7.407  1.00 96.07      B    N  
ATOM   2273  CA  THR B  35     -13.532  -6.529   6.162  1.00 96.09      B    C  
ATOM   2274  C   THR B  35     -13.243  -5.049   6.425  1.00 96.59      B    C  
ATOM   2275  O   THR B  35     -12.406  -4.457   5.752  1.00 95.62      B    O  
ATOM   2276  CB  THR B  35     -14.772  -6.672   5.281  1.00 95.28      B    C  
ATOM   2277  CG2 THR B  35     -14.581  -5.980   3.935  1.00 86.31      B    C  
ATOM   2278  OG1 THR B  35     -15.036  -8.038   5.029  1.00 87.40      B    O  
ATOM   2279  N   MET B  36     -13.877  -4.458   7.424  1.00 96.38      B    N  
ATOM   2280  CA  MET B  36     -13.572  -3.085   7.847  1.00 96.27      B    C  
ATOM   2281  C   MET B  36     -12.133  -2.948   8.348  1.00 96.95      B    C  
ATOM   2282  O   MET B  36     -11.473  -1.975   8.024  1.00 95.61      B    O  
ATOM   2283  CB  MET B  36     -14.525  -2.652   8.950  1.00 94.53      B    C  
ATOM   2284  CG  MET B  36     -15.954  -2.390   8.459  1.00 88.02      B    C  
ATOM   2285  SD  MET B  36     -17.119  -2.082   9.817  1.00 85.68      B    S  
ATOM   2286  CE  MET B  36     -16.360  -0.615  10.544  1.00 75.63      B    C  
ATOM   2287  N   ALA B  37     -11.632  -3.925   9.107  1.00 96.19      B    N  
ATOM   2288  CA  ALA B  37     -10.247  -3.934   9.551  1.00 96.33      B    C  
ATOM   2289  C   ALA B  37      -9.273  -4.081   8.368  1.00 96.73      B    C  
ATOM   2290  O   ALA B  37      -8.282  -3.363   8.306  1.00 95.74      B    O  
ATOM   2291  CB  ALA B  37     -10.050  -5.039  10.590  1.00 95.73      B    C  
ATOM   2292  N   ASP B  38      -9.594  -4.942   7.400  1.00 97.18      B    N  
ATOM   2293  CA  ASP B  38      -8.799  -5.121   6.182  1.00 97.14      B    C  
ATOM   2294  C   ASP B  38      -8.758  -3.822   5.356  1.00 97.53      B    C  
ATOM   2295  O   ASP B  38      -7.677  -3.360   4.977  1.00 96.76      B    O  
ATOM   2296  CB  ASP B  38      -9.356  -6.296   5.349  1.00 96.69      B    C  
ATOM   2297  CG  ASP B  38      -9.187  -7.677   6.004  1.00 95.80      B    C  
ATOM   2298  OD1 ASP B  38      -8.412  -7.820   6.969  1.00 91.65      B    O  
ATOM   2299  OD2 ASP B  38      -9.802  -8.670   5.555  1.00 91.45      B    O1-
ATOM   2300  N   ALA B  39      -9.902  -3.169   5.146  1.00 96.89      B    N  
ATOM   2301  CA  ALA B  39      -9.982  -1.897   4.435  1.00 96.85      B    C  
ATOM   2302  C   ALA B  39      -9.235  -0.766   5.168  1.00 97.10      B    C  
ATOM   2303  O   ALA B  39      -8.571   0.050   4.533  1.00 95.88      B    O  
ATOM   2304  CB  ALA B  39     -11.461  -1.549   4.238  1.00 96.21      B    C  
ATOM   2305  N   ALA B  40      -9.274  -0.737   6.492  1.00 96.94      B    N  
ATOM   2306  CA  ALA B  40      -8.537   0.225   7.292  1.00 96.81      B    C  
ATOM   2307  C   ALA B  40      -7.016   0.000   7.206  1.00 97.14      B    C  
ATOM   2308  O   ALA B  40      -6.270   0.962   7.020  1.00 96.03      B    O  
ATOM   2309  CB  ALA B  40      -9.039   0.176   8.733  1.00 96.20      B    C  
ATOM   2310  N   ALA B  41      -6.555  -1.248   7.275  1.00 96.86      B    N  
ATOM   2311  CA  ALA B  41      -5.141  -1.577   7.137  1.00 96.72      B    C  
ATOM   2312  C   ALA B  41      -4.597  -1.241   5.743  1.00 97.02      B    C  
ATOM   2313  O   ALA B  41      -3.527  -0.648   5.625  1.00 95.74      B    O  
ATOM   2314  CB  ALA B  41      -4.950  -3.069   7.461  1.00 96.05      B    C  
ATOM   2315  N   TYR B  42      -5.371  -1.538   4.688  1.00 97.38      B    N  
ATOM   2316  CA  TYR B  42      -5.027  -1.143   3.324  1.00 97.53      B    C  
ATOM   2317  C   TYR B  42      -4.975   0.381   3.173  1.00 97.62      B    C  
ATOM   2318  O   TYR B  42      -3.993   0.912   2.663  1.00 97.07      B    O  
ATOM   2319  CB  TYR B  42      -6.029  -1.762   2.348  1.00 97.28      B    C  
ATOM   2320  CG  TYR B  42      -5.692  -1.463   0.902  1.00 97.65      B    C  
ATOM   2321  CD1 TYR B  42      -6.274  -0.373   0.230  1.00 96.44      B    C  
ATOM   2322  CD2 TYR B  42      -4.725  -2.247   0.232  1.00 96.59      B    C  
ATOM   2323  CE1 TYR B  42      -5.926  -0.077  -1.093  1.00 96.09      B    C  
ATOM   2324  CE2 TYR B  42      -4.367  -1.959  -1.090  1.00 95.91      B    C  
ATOM   2325  CZ  TYR B  42      -4.964  -0.867  -1.755  1.00 96.54      B    C  
ATOM   2326  OH  TYR B  42      -4.606  -0.577  -3.042  1.00 95.34      B    O  
ATOM   2327  N   SER B  43      -5.961   1.096   3.690  1.00 97.09      B    N  
ATOM   2328  CA  SER B  43      -6.011   2.552   3.627  1.00 96.94      B    C  
ATOM   2329  C   SER B  43      -4.872   3.222   4.400  1.00 97.02      B    C  
ATOM   2330  O   SER B  43      -4.315   4.201   3.929  1.00 95.81      B    O  
ATOM   2331  CB  SER B  43      -7.357   3.065   4.158  1.00 96.38      B    C  
ATOM   2332  OG  SER B  43      -8.420   2.499   3.432  1.00 90.62      B    O  
ATOM   2333  N   ASN B  44      -4.471   2.669   5.541  1.00 97.20      B    N  
ATOM   2334  CA  ASN B  44      -3.290   3.120   6.275  1.00 96.94      B    C  
ATOM   2335  C   ASN B  44      -2.007   2.924   5.456  1.00 97.24      B    C  
ATOM   2336  O   ASN B  44      -1.155   3.820   5.416  1.00 95.80      B    O  
ATOM   2337  CB  ASN B  44      -3.183   2.343   7.596  1.00 95.97      B    C  
ATOM   2338  CG  ASN B  44      -4.176   2.742   8.664  1.00 95.35      B    C  
ATOM   2339  ND2 ASN B  44      -4.279   1.942   9.711  1.00 86.05      B    N  
ATOM   2340  OD1 ASN B  44      -4.835   3.759   8.622  1.00 86.45      B    O  
ATOM   2341  N   ALA B  45      -1.869   1.785   4.767  1.00 97.06      B    N  
ATOM   2342  CA  ALA B  45      -0.735   1.529   3.907  1.00 96.98      B    C  
ATOM   2343  C   ALA B  45      -0.692   2.498   2.707  1.00 97.27      B    C  
ATOM   2344  O   ALA B  45       0.365   3.029   2.388  1.00 95.99      B    O  
ATOM   2345  CB  ALA B  45      -0.756   0.060   3.473  1.00 96.46      B    C  
ATOM   2346  N   VAL B  46      -1.849   2.797   2.104  1.00 97.20      B    N  
ATOM   2347  CA  VAL B  46      -1.989   3.791   1.030  1.00 97.14      B    C  
ATOM   2348  C   VAL B  46      -1.620   5.191   1.519  1.00 97.25      B    C  
ATOM   2349  O   VAL B  46      -0.831   5.866   0.874  1.00 96.24      B    O  
ATOM   2350  CB  VAL B  46      -3.417   3.779   0.444  1.00 96.41      B    C  
ATOM   2351  CG1 VAL B  46      -3.666   4.950  -0.506  1.00 93.36      B    C  
ATOM   2352  CG2 VAL B  46      -3.667   2.499  -0.355  1.00 93.48      B    C  
ATOM   2353  N   ALA B  47      -2.119   5.620   2.674  1.00 96.93      B    N  
ATOM   2354  CA  ALA B  47      -1.765   6.921   3.241  1.00 96.77      B    C  
ATOM   2355  C   ALA B  47      -0.256   7.033   3.519  1.00 97.00      B    C  
ATOM   2356  O   ALA B  47       0.362   8.050   3.208  1.00 95.84      B    O  
ATOM   2357  CB  ALA B  47      -2.572   7.129   4.521  1.00 96.18      B    C  
ATOM   2358  N   THR B  48       0.351   5.967   4.027  1.00 96.90      B    N  
ATOM   2359  CA  THR B  48       1.800   5.903   4.253  1.00 96.96      B    C  
ATOM   2360  C   THR B  48       2.569   5.975   2.934  1.00 97.10      B    C  
ATOM   2361  O   THR B  48       3.541   6.715   2.842  1.00 95.99      B    O  
ATOM   2362  CB  THR B  48       2.168   4.623   5.024  1.00 96.27      B    C  
ATOM   2363  CG2 THR B  48       3.638   4.611   5.434  1.00 89.78      B    C  
ATOM   2364  OG1 THR B  48       1.427   4.526   6.213  1.00 90.18      B    O  
ATOM   2365  N   ALA B  49       2.107   5.281   1.887  1.00 96.92      B    N  
ATOM   2366  CA  ALA B  49       2.711   5.352   0.562  1.00 96.75      B    C  
ATOM   2367  C   ALA B  49       2.607   6.757  -0.042  1.00 97.06      B    C  
ATOM   2368  O   ALA B  49       3.610   7.291  -0.513  1.00 95.90      B    O  
ATOM   2369  CB  ALA B  49       2.062   4.295  -0.344  1.00 96.11      B    C  
ATOM   2370  N   ARG B  50       1.447   7.415   0.054  1.00 97.69      B    N  
ATOM   2371  CA  ARG B  50       1.257   8.816  -0.375  1.00 97.31      B    C  
ATOM   2372  C   ARG B  50       2.229   9.761   0.341  1.00 97.25      B    C  
ATOM   2373  O   ARG B  50       2.856  10.590  -0.308  1.00 96.20      B    O  
ATOM   2374  CB  ARG B  50      -0.187   9.263  -0.102  1.00 96.63      B    C  
ATOM   2375  CG  ARG B  50      -1.209   8.641  -1.062  1.00 95.17      B    C  
ATOM   2376  CD  ARG B  50      -2.593   9.236  -0.797  1.00 95.14      B    C  
ATOM   2377  NE  ARG B  50      -3.597   8.724  -1.740  1.00 94.80      B    N  
ATOM   2378  CZ  ARG B  50      -4.778   9.252  -2.002  1.00 95.39      B    C  
ATOM   2379  NH1 ARG B  50      -5.227  10.322  -1.393  1.00 91.49      B    N1+
ATOM   2380  NH2 ARG B  50      -5.550   8.711  -2.883  1.00 91.11      B    N  
ATOM   2381  N   ALA B  51       2.393   9.604   1.645  1.00 96.87      B    N  
ATOM   2382  CA  ALA B  51       3.333  10.396   2.418  1.00 96.67      B    C  
ATOM   2383  C   ALA B  51       4.787  10.159   1.965  1.00 96.90      B    C  
ATOM   2384  O   ALA B  51       5.508  11.111   1.677  1.00 95.92      B    O  
ATOM   2385  CB  ALA B  51       3.156  10.080   3.906  1.00 96.23      B    C  
ATOM   2386  N   PHE B  52       5.196   8.912   1.825  1.00 97.58      B    N  
ATOM   2387  CA  PHE B  52       6.558   8.552   1.439  1.00 97.44      B    C  
ATOM   2388  C   PHE B  52       6.892   8.961  -0.002  1.00 97.26      B    C  
ATOM   2389  O   PHE B  52       8.001   9.440  -0.258  1.00 95.12      B    O  
ATOM   2390  CB  PHE B  52       6.774   7.054   1.657  1.00 97.03      B    C  
ATOM   2391  CG  PHE B  52       6.937   6.593   3.093  1.00 97.65      B    C  
ATOM   2392  CD1 PHE B  52       6.669   7.418   4.207  1.00 95.39      B    C  
ATOM   2393  CD2 PHE B  52       7.407   5.277   3.323  1.00 95.66      B    C  
ATOM   2394  CE1 PHE B  52       6.882   6.952   5.515  1.00 94.90      B    C  
ATOM   2395  CE2 PHE B  52       7.615   4.809   4.629  1.00 94.93      B    C  
ATOM   2396  CZ  PHE B  52       7.361   5.651   5.723  1.00 96.08      B    C  
ATOM   2397  N   ASN B  53       5.931   8.851  -0.925  1.00 97.25      B    N  
ATOM   2398  CA  ASN B  53       6.081   9.340  -2.287  1.00 96.90      B    C  
ATOM   2399  C   ASN B  53       6.221  10.867  -2.334  1.00 97.07      B    C  
ATOM   2400  O   ASN B  53       7.124  11.372  -2.994  1.00 95.75      B    O  
ATOM   2401  CB  ASN B  53       4.898   8.843  -3.132  1.00 96.43      B    C  
ATOM   2402  CG  ASN B  53       5.001   7.358  -3.428  1.00 96.64      B    C  
ATOM   2403  ND2 ASN B  53       3.881   6.693  -3.602  1.00 88.14      B    N  
ATOM   2404  OD1 ASN B  53       6.074   6.782  -3.514  1.00 89.16      B    O  
ATOM   2405  N   SER B  54       5.403  11.590  -1.567  1.00 96.83      B    N  
ATOM   2406  CA  SER B  54       5.503  13.051  -1.468  1.00 96.75      B    C  
ATOM   2407  C   SER B  54       6.864  13.489  -0.916  1.00 96.87      B    C  
ATOM   2408  O   SER B  54       7.540  14.310  -1.531  1.00 94.96      B    O  
ATOM   2409  CB  SER B  54       4.377  13.607  -0.585  1.00 95.69      B    C  
ATOM   2410  OG  SER B  54       3.113  13.242  -1.092  1.00 87.44      B    O  
ATOM   2411  N   ILE B  55       7.317  12.881   0.181  1.00 96.63      B    N  
ATOM   2412  CA  ILE B  55       8.628  13.153   0.791  1.00 96.35      B    C  
ATOM   2413  C   ILE B  55       9.772  12.859  -0.192  1.00 96.37      B    C  
ATOM   2414  O   ILE B  55      10.704  13.646  -0.309  1.00 95.28      B    O  
ATOM   2415  CB  ILE B  55       8.774  12.335   2.096  1.00 96.01      B    C  
ATOM   2416  CG1 ILE B  55       7.812  12.870   3.182  1.00 94.13      B    C  
ATOM   2417  CG2 ILE B  55      10.221  12.356   2.634  1.00 94.59      B    C  
ATOM   2418  CD1 ILE B  55       7.553  11.860   4.313  1.00 89.30      B    C  
ATOM   2419  N   SER B  56       9.679  11.757  -0.923  1.00 97.13      B    N  
ATOM   2420  CA  SER B  56      10.699  11.354  -1.903  1.00 96.97      B    C  
ATOM   2421  C   SER B  56      10.752  12.315  -3.093  1.00 96.81      B    C  
ATOM   2422  O   SER B  56      11.835  12.692  -3.527  1.00 95.46      B    O  
ATOM   2423  CB  SER B  56      10.428   9.932  -2.399  1.00 96.37      B    C  
ATOM   2424  OG  SER B  56      10.444   9.023  -1.324  1.00 90.38      B    O  
ATOM   2425  N   LEU B  57       9.599  12.760  -3.585  1.00 96.95      B    N  
ATOM   2426  CA  LEU B  57       9.497  13.748  -4.655  1.00 96.59      B    C  
ATOM   2427  C   LEU B  57      10.118  15.088  -4.235  1.00 96.73      B    C  
ATOM   2428  O   LEU B  57      10.914  15.662  -4.975  1.00 95.08      B    O  
ATOM   2429  CB  LEU B  57       8.009  13.900  -5.034  1.00 95.25      B    C  
ATOM   2430  CG  LEU B  57       7.821  14.393  -6.477  1.00 91.60      B    C  
ATOM   2431  CD1 LEU B  57       7.933  13.249  -7.478  1.00 88.11      B    C  
ATOM   2432  CD2 LEU B  57       6.427  15.013  -6.643  1.00 87.78      B    C  
ATOM   2433  N   MET B  58       9.831  15.536  -3.012  1.00 96.65      B    N  
ATOM   2434  CA  MET B  58      10.411  16.750  -2.426  1.00 96.37      B    C  
ATOM   2435  C   MET B  58      11.927  16.634  -2.250  1.00 96.37      B    C  
ATOM   2436  O   MET B  58      12.646  17.578  -2.564  1.00 95.01      B    O  
ATOM   2437  CB  MET B  58       9.773  17.032  -1.064  1.00 95.67      B    C  
ATOM   2438  CG  MET B  58       8.318  17.460  -1.169  1.00 92.57      B    C  
ATOM   2439  SD  MET B  58       7.533  17.503   0.460  1.00 90.47      B    S  
ATOM   2440  CE  MET B  58       5.820  17.537  -0.092  1.00 79.52      B    C  
ATOM   2441  N   ASN B  59      12.439  15.483  -1.809  1.00 96.16      B    N  
ATOM   2442  CA  ASN B  59      13.880  15.249  -1.725  1.00 95.85      B    C  
ATOM   2443  C   ASN B  59      14.539  15.320  -3.103  1.00 96.02      B    C  
ATOM   2444  O   ASN B  59      15.584  15.953  -3.250  1.00 94.58      B    O  
ATOM   2445  CB  ASN B  59      14.156  13.895  -1.059  1.00 95.41      B    C  
ATOM   2446  CG  ASN B  59      14.097  13.938   0.455  1.00 95.47      B    C  
ATOM   2447  ND2 ASN B  59      14.026  12.786   1.086  1.00 87.89      B    N  
ATOM   2448  OD1 ASN B  59      14.159  14.972   1.098  1.00 87.99      B    O  
ATOM   2449  N   ARG B  60      13.930  14.730  -4.129  1.00 96.64      B    N  
ATOM   2450  CA  ARG B  60      14.471  14.794  -5.491  1.00 96.66      B    C  
ATOM   2451  C   ARG B  60      14.451  16.226  -6.044  1.00 96.71      B    C  
ATOM   2452  O   ARG B  60      15.420  16.628  -6.676  1.00 95.25      B    O  
ATOM   2453  CB  ARG B  60      13.724  13.791  -6.381  1.00 95.55      B    C  
ATOM   2454  CG  ARG B  60      14.374  13.625  -7.757  1.00 91.20      B    C  
ATOM   2455  CD  ARG B  60      15.788  13.028  -7.730  1.00 91.75      B    C  
ATOM   2456  NE  ARG B  60      15.766  11.586  -7.394  1.00 91.45      B    N  
ATOM   2457  CZ  ARG B  60      16.804  10.753  -7.431  1.00 93.48      B    C  
ATOM   2458  NH1 ARG B  60      18.014  11.161  -7.691  1.00 84.41      B    N1+
ATOM   2459  NH2 ARG B  60      16.640   9.487  -7.223  1.00 86.57      B    N  
ATOM   2460  N   ALA B  61      13.409  17.015  -5.754  1.00 95.84      B    N  
ATOM   2461  CA  ALA B  61      13.362  18.435  -6.085  1.00 95.49      B    C  
ATOM   2462  C   ALA B  61      14.459  19.225  -5.354  1.00 95.70      B    C  
ATOM   2463  O   ALA B  61      15.153  20.033  -5.972  1.00 94.32      B    O  
ATOM   2464  CB  ALA B  61      11.967  18.972  -5.756  1.00 95.18      B    C  
ATOM   2465  N   LEU B  62      14.686  18.939  -4.071  1.00 95.59      B    N  
ATOM   2466  CA  LEU B  62      15.753  19.550  -3.284  1.00 94.98      B    C  
ATOM   2467  C   LEU B  62      17.137  19.250  -3.875  1.00 95.26      B    C  
ATOM   2468  O   LEU B  62      17.972  20.147  -3.903  1.00 94.42      B    O  
ATOM   2469  CB  LEU B  62      15.641  19.097  -1.823  1.00 94.50      B    C  
ATOM   2470  CG  LEU B  62      16.692  19.717  -0.882  1.00 93.00      B    C  
ATOM   2471  CD1 LEU B  62      16.568  21.236  -0.782  1.00 87.90      B    C  
ATOM   2472  CD2 LEU B  62      16.524  19.137   0.518  1.00 87.61      B    C  
ATOM   2473  N   MET B  63      17.368  18.057  -4.405  1.00 95.24      B    N  
ATOM   2474  CA  MET B  63      18.621  17.770  -5.111  1.00 94.75      B    C  
ATOM   2475  C   MET B  63      18.797  18.691  -6.326  1.00 94.96      B    C  
ATOM   2476  O   MET B  63      19.894  19.176  -6.563  1.00 93.29      B    O  
ATOM   2477  CB  MET B  63      18.707  16.300  -5.544  1.00 94.12      B    C  
ATOM   2478  CG  MET B  63      18.680  15.271  -4.407  1.00 91.57      B    C  
ATOM   2479  SD  MET B  63      19.837  15.531  -3.032  1.00 90.71      B    S  
ATOM   2480  CE  MET B  63      18.804  16.389  -1.837  1.00 79.50      B    C  
ATOM   2481  N   GLY B  64      17.713  18.998  -7.030  1.00 94.83      B    N  
ATOM   2482  CA  GLY B  64      17.717  19.989  -8.107  1.00 94.30      B    C  
ATOM   2483  C   GLY B  64      18.096  21.399  -7.620  1.00 95.13      B    C  
ATOM   2484  O   GLY B  64      18.888  22.069  -8.265  1.00 93.16      B    O  
ATOM   2485  N   HIS B  65      17.599  21.819  -6.450  1.00 95.28      B    N  
ATOM   2486  CA  HIS B  65      18.002  23.101  -5.846  1.00 95.11      B    C  
ATOM   2487  C   HIS B  65      19.475  23.101  -5.429  1.00 95.11      B    C  
ATOM   2488  O   HIS B  65      20.153  24.115  -5.604  1.00 94.07      B    O  
ATOM   2489  CB  HIS B  65      17.118  23.413  -4.630  1.00 94.70      B    C  
ATOM   2490  CG  HIS B  65      15.670  23.589  -4.957  1.00 94.49      B    C  
ATOM   2491  CD2 HIS B  65      15.130  24.494  -5.829  1.00 84.32      B    C  
ATOM   2492  ND1 HIS B  65      14.612  22.864  -4.429  1.00 84.71      B    N  
ATOM   2493  CE1 HIS B  65      13.486  23.315  -4.980  1.00 86.49      B    C  
ATOM   2494  NE2 HIS B  65      13.750  24.303  -5.831  1.00 87.45      B    N  
ATOM   2495  N   MET B  66      20.009  21.990  -4.952  1.00 95.29      B    N  
ATOM   2496  CA  MET B  66      21.438  21.881  -4.646  1.00 94.68      B    C  
ATOM   2497  C   MET B  66      22.293  21.935  -5.927  1.00 94.54      B    C  
ATOM   2498  O   MET B  66      23.351  22.552  -5.929  1.00 92.62      B    O  
ATOM   2499  CB  MET B  66      21.715  20.609  -3.843  1.00 94.24      B    C  
ATOM   2500  CG  MET B  66      20.992  20.567  -2.481  1.00 92.45      B    C  
ATOM   2501  SD  MET B  66      21.155  22.031  -1.416  1.00 90.62      B    S  
ATOM   2502  CE  MET B  66      22.926  22.029  -1.087  1.00 80.94      B    C  
ATOM   2503  N   VAL B  67      21.807  21.383  -7.035  1.00 94.81      B    N  
ATOM   2504  CA  VAL B  67      22.436  21.563  -8.346  1.00 94.12      B    C  
ATOM   2505  C   VAL B  67      22.419  23.038  -8.762  1.00 94.35      B    C  
ATOM   2506  O   VAL B  67      23.445  23.553  -9.190  1.00 92.64      B    O  
ATOM   2507  CB  VAL B  67      21.761  20.692  -9.417  1.00 93.35      B    C  
ATOM   2508  CG1 VAL B  67      22.291  20.975 -10.828  1.00 89.50      B    C  
ATOM   2509  CG2 VAL B  67      21.997  19.207  -9.134  1.00 90.32      B    C  
ATOM   2510  N   ALA B  68      21.293  23.738  -8.575  1.00 94.35      B    N  
ATOM   2511  CA  ALA B  68      21.195  25.166  -8.850  1.00 94.02      B    C  
ATOM   2512  C   ALA B  68      22.190  25.982  -8.006  1.00 94.30      B    C  
ATOM   2513  O   ALA B  68      22.826  26.890  -8.539  1.00 92.60      B    O  
ATOM   2514  CB  ALA B  68      19.748  25.626  -8.633  1.00 93.84      B    C  
ATOM   2515  N   MET B  69      22.414  25.598  -6.742  1.00 93.78      B    N  
ATOM   2516  CA  MET B  69      23.442  26.208  -5.893  1.00 93.11      B    C  
ATOM   2517  C   MET B  69      24.844  26.078  -6.504  1.00 93.43      B    C  
ATOM   2518  O   MET B  69      25.555  27.070  -6.598  1.00 91.97      B    O  
ATOM   2519  CB  MET B  69      23.380  25.583  -4.490  1.00 92.57      B    C  
ATOM   2520  CG  MET B  69      24.314  26.268  -3.486  1.00 90.85      B    C  
ATOM   2521  SD  MET B  69      24.328  25.461  -1.863  1.00 90.68      B    S  
ATOM   2522  CE  MET B  69      22.709  25.956  -1.240  1.00 81.74      B    C  
ATOM   2523  N   THR B  70      25.200  24.905  -7.001  1.00 94.61      B    N  
ATOM   2524  CA  THR B  70      26.499  24.746  -7.704  1.00 93.85      B    C  
ATOM   2525  C   THR B  70      26.571  25.590  -8.981  1.00 93.94      B    C  
ATOM   2526  O   THR B  70      27.652  26.049  -9.344  1.00 91.57      B    O  
ATOM   2527  CB  THR B  70      26.821  23.286  -8.055  1.00 92.88      B    C  
ATOM   2528  CG2 THR B  70      26.906  22.381  -6.833  1.00 84.47      B    C  
ATOM   2529  OG1 THR B  70      25.905  22.702  -8.954  1.00 83.59      B    O  
ATOM   2530  N   GLY B  71      25.444  25.832  -9.646  1.00 93.84      B    N  
ATOM   2531  CA  GLY B  71      25.373  26.726 -10.800  1.00 93.17      B    C  
ATOM   2532  C   GLY B  71      25.577  28.195 -10.425  1.00 94.10      B    C  
ATOM   2533  O   GLY B  71      26.300  28.910 -11.132  1.00 92.29      B    O  
ATOM   2534  N   VAL B  72      25.007  28.652  -9.314  1.00 93.87      B    N  
ATOM   2535  CA  VAL B  72      25.201  30.002  -8.769  1.00 93.41      B    C  
ATOM   2536  C   VAL B  72      26.660  30.213  -8.362  1.00 93.79      B    C  
ATOM   2537  O   VAL B  72      27.289  31.146  -8.864  1.00 92.44      B    O  
ATOM   2538  CB  VAL B  72      24.236  30.270  -7.604  1.00 93.09      B    C  
ATOM   2539  CG1 VAL B  72      24.543  31.585  -6.877  1.00 88.09      B    C  
ATOM   2540  CG2 VAL B  72      22.793  30.359  -8.121  1.00 88.73      B    C  
ATOM   2541  N   GLU B  73      27.217  29.308  -7.565  1.00 93.34      B    N  
ATOM   2542  CA  GLU B  73      28.632  29.361  -7.164  1.00 92.79      B    C  
ATOM   2543  C   GLU B  73      29.564  29.328  -8.388  1.00 93.06      B    C  
ATOM   2544  O   GLU B  73      30.562  30.045  -8.449  1.00 90.82      B    O  
ATOM   2545  CB  GLU B  73      28.946  28.185  -6.232  1.00 91.38      B    C  
ATOM   2546  CG  GLU B  73      28.250  28.246  -4.858  1.00 88.27      B    C  
ATOM   2547  CD  GLU B  73      28.953  29.137  -3.823  1.00 89.40      B    C  
ATOM   2548  OE1 GLU B  73      28.251  29.807  -3.044  1.00 78.68      B    O  
ATOM   2549  OE2 GLU B  73      30.187  29.077  -3.717  1.00 79.76      B    O1-
ATOM   2550  N   SER B  74      29.208  28.573  -9.422  1.00 94.35      B    N  
ATOM   2551  CA  SER B  74      29.967  28.544 -10.672  1.00 93.87      B    C  
ATOM   2552  C   SER B  74      29.966  29.891 -11.396  1.00 94.09      B    C  
ATOM   2553  O   SER B  74      30.997  30.290 -11.938  1.00 91.92      B    O  
ATOM   2554  CB  SER B  74      29.421  27.478 -11.620  1.00 93.13      B    C  
ATOM   2555  OG  SER B  74      29.653  26.179 -11.107  1.00 87.10      B    O  
ATOM   2556  N   LEU B  75      28.831  30.605 -11.414  1.00 93.62      B    N  
ATOM   2557  CA  LEU B  75      28.762  31.940 -12.019  1.00 93.21      B    C  
ATOM   2558  C   LEU B  75      29.541  32.977 -11.199  1.00 93.67      B    C  
ATOM   2559  O   LEU B  75      30.188  33.846 -11.789  1.00 92.44      B    O  
ATOM   2560  CB  LEU B  75      27.296  32.379 -12.163  1.00 92.95      B    C  
ATOM   2561  CG  LEU B  75      26.519  31.663 -13.285  1.00 92.75      B    C  
ATOM   2562  CD1 LEU B  75      25.037  32.007 -13.183  1.00 88.68      B    C  
ATOM   2563  CD2 LEU B  75      26.997  32.097 -14.677  1.00 88.46      B    C  
ATOM   2564  N   ILE B  76      29.510  32.868  -9.865  1.00 93.77      B    N  
ATOM   2565  CA  ILE B  76      30.281  33.740  -8.963  1.00 92.92      B    C  
ATOM   2566  C   ILE B  76      31.775  33.534  -9.204  1.00 92.97      B    C  
ATOM   2567  O   ILE B  76      32.480  34.492  -9.524  1.00 91.06      B    O  
ATOM   2568  CB  ILE B  76      29.875  33.481  -7.490  1.00 92.79      B    C  
ATOM   2569  CG1 ILE B  76      28.409  33.894  -7.240  1.00 91.05      B    C  
ATOM   2570  CG2 ILE B  76      30.797  34.264  -6.537  1.00 91.17      B    C  
ATOM   2571  CD1 ILE B  76      27.850  33.414  -5.897  1.00 87.82      B    C  
ATOM   2572  N   SER B  77      32.244  32.296  -9.140  1.00 93.75      B    N  
ATOM   2573  CA  SER B  77      33.647  31.958  -9.384  1.00 93.20      B    C  
ATOM   2574  C   SER B  77      34.113  32.411 -10.768  1.00 93.56      B    C  
ATOM   2575  O   SER B  77      35.143  33.081 -10.891  1.00 91.43      B    O  
ATOM   2576  CB  SER B  77      33.849  30.450  -9.246  1.00 92.35      B    C  
ATOM   2577  OG  SER B  77      35.199  30.113  -9.511  1.00 85.23      B    O  
ATOM   2578  N   TRP B  78      33.300  32.125 -11.803  1.00 93.62      B    N  
ATOM   2579  CA  TRP B  78      33.646  32.505 -13.172  1.00 93.50      B    C  
ATOM   2580  C   TRP B  78      33.671  34.026 -13.383  1.00 93.70      B    C  
ATOM   2581  O   TRP B  78      34.491  34.533 -14.159  1.00 91.42      B    O  
ATOM   2582  CB  TRP B  78      32.656  31.840 -14.120  1.00 92.70      B    C  
ATOM   2583  CG  TRP B  78      32.991  31.987 -15.566  1.00 93.38      B    C  
ATOM   2584  CD1 TRP B  78      34.003  31.366 -16.204  1.00 90.68      B    C  
ATOM   2585  CD2 TRP B  78      32.320  32.806 -16.580  1.00 92.97      B    C  
ATOM   2586  CE2 TRP B  78      32.980  32.588 -17.820  1.00 92.12      B    C  
ATOM   2587  CE3 TRP B  78      31.207  33.672 -16.558  1.00 90.74      B    C  
ATOM   2588  NE1 TRP B  78      34.000  31.718 -17.555  1.00 90.20      B    N  
ATOM   2589  CZ2 TRP B  78      32.543  33.204 -19.015  1.00 91.39      B    C  
ATOM   2590  CZ3 TRP B  78      30.781  34.289 -17.752  1.00 88.97      B    C  
ATOM   2591  CH2 TRP B  78      31.445  34.048 -18.960  1.00 88.90      B    C  
ATOM   2592  N   SER B  79      32.841  34.779 -12.662  1.00 93.89      B    N  
ATOM   2593  CA  SER B  79      32.893  36.241 -12.671  1.00 93.07      B    C  
ATOM   2594  C   SER B  79      34.172  36.760 -12.006  1.00 93.01      B    C  
ATOM   2595  O   SER B  79      34.815  37.664 -12.531  1.00 90.71      B    O  
ATOM   2596  CB  SER B  79      31.654  36.824 -11.989  1.00 92.56      B    C  
ATOM   2597  OG  SER B  79      30.481  36.384 -12.648  1.00 85.65      B    O  
ATOM   2598  N   GLY B  80      34.590  36.133 -10.903  1.00 92.72      B    N  
ATOM   2599  CA  GLY B  80      35.902  36.379 -10.296  1.00 92.18      B    C  
ATOM   2600  C   GLY B  80      37.059  36.003 -11.230  1.00 93.16      B    C  
ATOM   2601  O   GLY B  80      38.024  36.750 -11.354  1.00 90.84      B    O  
ATOM   2602  N   TYR B  81      36.899  34.911 -11.970  1.00 93.11      B    N  
ATOM   2603  CA  TYR B  81      37.899  34.459 -12.947  1.00 93.12      B    C  
ATOM   2604  C   TYR B  81      38.141  35.476 -14.067  1.00 93.72      B    C  
ATOM   2605  O   TYR B  81      39.274  35.625 -14.527  1.00 91.68      B    O  
ATOM   2606  CB  TYR B  81      37.490  33.102 -13.527  1.00 92.86      B    C  
ATOM   2607  CG  TYR B  81      38.577  32.461 -14.370  1.00 94.15      B    C  
ATOM   2608  CD1 TYR B  81      38.440  32.324 -15.763  1.00 89.95      B    C  
ATOM   2609  CD2 TYR B  81      39.764  32.025 -13.748  1.00 90.83      B    C  
ATOM   2610  CE1 TYR B  81      39.467  31.751 -16.534  1.00 89.98      B    C  
ATOM   2611  CE2 TYR B  81      40.799  31.456 -14.506  1.00 90.36      B    C  
ATOM   2612  CZ  TYR B  81      40.647  31.323 -15.898  1.00 92.19      B    C  
ATOM   2613  OH  TYR B  81      41.671  30.783 -16.636  1.00 91.20      B    O  
ATOM   2614  N   TYR B  82      37.126  36.263 -14.459  1.00 92.40      B    N  
ATOM   2615  CA  TYR B  82      37.336  37.390 -15.377  1.00 92.31      B    C  
ATOM   2616  C   TYR B  82      38.270  38.443 -14.776  1.00 93.08      B    C  
ATOM   2617  O   TYR B  82      39.206  38.884 -15.452  1.00 91.67      B    O  
ATOM   2618  CB  TYR B  82      35.997  38.007 -15.782  1.00 92.17      B    C  
ATOM   2619  CG  TYR B  82      36.165  39.247 -16.650  1.00 93.22      B    C  
ATOM   2620  CD1 TYR B  82      35.906  40.527 -16.121  1.00 89.08      B    C  
ATOM   2621  CD2 TYR B  82      36.655  39.117 -17.958  1.00 89.78      B    C  
ATOM   2622  CE1 TYR B  82      36.141  41.676 -16.905  1.00 88.91      B    C  
ATOM   2623  CE2 TYR B  82      36.894  40.262 -18.746  1.00 88.86      B    C  
ATOM   2624  CZ  TYR B  82      36.636  41.544 -18.226  1.00 91.12      B    C  
ATOM   2625  OH  TYR B  82      36.883  42.653 -18.983  1.00 90.16      B    O  
ATOM   2626  N   ARG B  83      38.076  38.784 -13.498  1.00 92.61      B    N  
ATOM   2627  CA  ARG B  83      38.973  39.710 -12.799  1.00 92.40      B    C  
ATOM   2628  C   ARG B  83      40.381  39.130 -12.661  1.00 92.85      B    C  
ATOM   2629  O   ARG B  83      41.361  39.816 -12.949  1.00 90.42      B    O  
ATOM   2630  CB  ARG B  83      38.403  40.092 -11.426  1.00 91.34      B    C  
ATOM   2631  CG  ARG B  83      37.043  40.804 -11.530  1.00 89.85      B    C  
ATOM   2632  CD  ARG B  83      36.614  41.376 -10.174  1.00 88.54      B    C  
ATOM   2633  NE  ARG B  83      37.459  42.529  -9.823  1.00 87.17      B    N  
ATOM   2634  CZ  ARG B  83      37.426  43.255  -8.712  1.00 86.86      B    C  
ATOM   2635  NH1 ARG B  83      36.608  42.998  -7.746  1.00 80.09      B    N1+
ATOM   2636  NH2 ARG B  83      38.238  44.253  -8.590  1.00 80.49      B    N  
ATOM   2637  N   GLY B  84      40.495  37.863 -12.329  1.00 92.66      B    N  
ATOM   2638  CA  GLY B  84      41.761  37.131 -12.333  1.00 91.83      B    C  
ATOM   2639  C   GLY B  84      42.428  37.123 -13.704  1.00 93.04      B    C  
ATOM   2640  O   GLY B  84      43.636  37.303 -13.817  1.00 90.39      B    O  
ATOM   2641  N   SER B  85      41.629  37.024 -14.775  1.00 93.34      B    N  
ATOM   2642  CA  SER B  85      42.111  37.071 -16.153  1.00 92.87      B    C  
ATOM   2643  C   SER B  85      42.654  38.452 -16.548  1.00 93.32      B    C  
ATOM   2644  O   SER B  85      43.597  38.513 -17.330  1.00 90.93      B    O  
ATOM   2645  CB  SER B  85      41.015  36.657 -17.128  1.00 91.54      B    C  
ATOM   2646  OG  SER B  85      40.592  35.330 -16.892  1.00 81.72      B    O  
ATOM   2647  N   LEU B  86      42.114  39.543 -15.990  1.00 92.42      B    N  
ATOM   2648  CA  LEU B  86      42.696  40.885 -16.171  1.00 91.89      B    C  
ATOM   2649  C   LEU B  86      44.107  40.953 -15.585  1.00 92.57      B    C  
ATOM   2650  O   LEU B  86      45.036  41.405 -16.258  1.00 90.96      B    O  
ATOM   2651  CB  LEU B  86      41.801  41.953 -15.514  1.00 91.23      B    C  
ATOM   2652  CG  LEU B  86      40.447  42.206 -16.201  1.00 90.74      B    C  
ATOM   2653  CD1 LEU B  86      39.566  43.071 -15.312  1.00 84.93      B    C  
ATOM   2654  CD2 LEU B  86      40.630  42.945 -17.524  1.00 85.39      B    C  
ATOM   2655  N   HIS B  87      44.289  40.457 -14.361  1.00 94.37      B    N  
ATOM   2656  CA  HIS B  87      45.608  40.388 -13.728  1.00 93.53      B    C  
ATOM   2657  C   HIS B  87      46.554  39.420 -14.435  1.00 94.38      B    C  
ATOM   2658  O   HIS B  87      47.727  39.750 -14.651  1.00 92.32      B    O  
ATOM   2659  CB  HIS B  87      45.440  40.026 -12.250  1.00 92.21      B    C  
ATOM   2660  CG  HIS B  87      45.047  41.202 -11.407  1.00 86.54      B    C  
ATOM   2661  CD2 HIS B  87      43.794  41.583 -11.045  1.00 72.22      B    C  
ATOM   2662  ND1 HIS B  87      45.919  42.134 -10.874  1.00 71.62      B    N  
ATOM   2663  CE1 HIS B  87      45.190  43.039 -10.192  1.00 69.91      B    C  
ATOM   2664  NE2 HIS B  87      43.901  42.741 -10.279  1.00 72.30      B    N  
ATOM   2665  N   ALA B  88      46.056  38.268 -14.883  1.00 92.85      B    N  
ATOM   2666  CA  ALA B  88      46.827  37.320 -15.677  1.00 92.33      B    C  
ATOM   2667  C   ALA B  88      47.244  37.923 -17.029  1.00 93.05      B    C  
ATOM   2668  O   ALA B  88      48.376  37.731 -17.458  1.00 90.48      B    O  
ATOM   2669  CB  ALA B  88      46.025  36.041 -15.840  1.00 91.63      B    C  
ATOM   2670  N   ALA B  89      46.375  38.723 -17.664  1.00 92.75      B    N  
ATOM   2671  CA  ALA B  89      46.720  39.432 -18.892  1.00 91.91      B    C  
ATOM   2672  C   ALA B  89      47.819  40.480 -18.669  1.00 92.80      B    C  
ATOM   2673  O   ALA B  89      48.714  40.614 -19.509  1.00 90.75      B    O  
ATOM   2674  CB  ALA B  89      45.445  40.055 -19.471  1.00 91.39      B    C  
ATOM   2675  N   LYS B  90      47.822  41.161 -17.516  1.00 93.54      B    N  
ATOM   2676  CA  LYS B  90      48.937  42.041 -17.130  1.00 93.23      B    C  
ATOM   2677  C   LYS B  90      50.229  41.257 -16.951  1.00 93.76      B    C  
ATOM   2678  O   LYS B  90      51.243  41.649 -17.519  1.00 92.36      B    O  
ATOM   2679  CB  LYS B  90      48.616  42.800 -15.838  1.00 92.21      B    C  
ATOM   2680  CG  LYS B  90      47.570  43.912 -16.028  1.00 87.91      B    C  
ATOM   2681  CD  LYS B  90      47.286  44.614 -14.689  1.00 86.45      B    C  
ATOM   2682  CE  LYS B  90      48.528  45.339 -14.149  1.00 78.72      B    C  
ATOM   2683  NZ  LYS B  90      48.295  45.877 -12.783  1.00 73.06      B    N1+
ATOM   2684  N   ALA B  91      50.194  40.144 -16.228  1.00 93.67      B    N  
ATOM   2685  CA  ALA B  91      51.358  39.293 -16.040  1.00 93.25      B    C  
ATOM   2686  C   ALA B  91      51.850  38.660 -17.354  1.00 93.77      B    C  
ATOM   2687  O   ALA B  91      53.055  38.514 -17.574  1.00 90.63      B    O  
ATOM   2688  CB  ALA B  91      50.997  38.228 -14.992  1.00 92.60      B    C  
ATOM   2689  N   ALA B  92      50.938  38.342 -18.278  1.00 92.95      B    N  
ATOM   2690  CA  ALA B  92      51.274  37.891 -19.619  1.00 91.70      B    C  
ATOM   2691  C   ALA B  92      51.966  38.999 -20.432  1.00 92.61      B    C  
ATOM   2692  O   ALA B  92      52.943  38.724 -21.129  1.00 90.47      B    O  
ATOM   2693  CB  ALA B  92      50.004  37.378 -20.303  1.00 91.46      B    C  
ATOM   2694  N   TYR B  93      51.498  40.245 -20.279  1.00 92.92      B    N  
ATOM   2695  CA  TYR B  93      52.200  41.390 -20.849  1.00 92.72      B    C  
ATOM   2696  C   TYR B  93      53.575  41.600 -20.229  1.00 93.12      B    C  
ATOM   2697  O   TYR B  93      54.499  41.945 -20.965  1.00 90.71      B    O  
ATOM   2698  CB  TYR B  93      51.363  42.663 -20.711  1.00 91.43      B    C  
ATOM   2699  CG  TYR B  93      50.537  43.001 -21.929  1.00 92.42      B    C  
ATOM   2700  CD1 TYR B  93      51.160  43.248 -23.169  1.00 87.54      B    C  
ATOM   2701  CD2 TYR B  93      49.137  43.128 -21.824  1.00 88.44      B    C  
ATOM   2702  CE1 TYR B  93      50.403  43.616 -24.287  1.00 86.32      B    C  
ATOM   2703  CE2 TYR B  93      48.374  43.499 -22.941  1.00 86.23      B    C  
ATOM   2704  CZ  TYR B  93      49.007  43.752 -24.176  1.00 89.75      B    C  
ATOM   2705  OH  TYR B  93      48.264  44.130 -25.264  1.00 87.72      B    O  
ATOM   2706  N   ASP B  94      53.741  41.346 -18.924  1.00 93.89      B    N  
ATOM   2707  CA  ASP B  94      55.051  41.409 -18.280  1.00 92.89      B    C  
ATOM   2708  C   ASP B  94      56.017  40.379 -18.865  1.00 93.15      B    C  
ATOM   2709  O   ASP B  94      57.144  40.725 -19.236  1.00 90.30      B    O  
ATOM   2710  CB  ASP B  94      54.921  41.269 -16.755  1.00 92.03      B    C  
ATOM   2711  CG  ASP B  94      54.330  42.528 -16.113  1.00 89.26      B    C  
ATOM   2712  OD1 ASP B  94      54.632  43.636 -16.595  1.00 82.52      B    O  
ATOM   2713  OD2 ASP B  94      53.553  42.439 -15.137  1.00 82.92      B    O1-
ATOM   2714  N   LYS B  95      55.560  39.146 -19.093  1.00 93.42      B    N  
ATOM   2715  CA  LYS B  95      56.365  38.146 -19.816  1.00 92.65      B    C  
ATOM   2716  C   LYS B  95      56.627  38.532 -21.269  1.00 92.94      B    C  
ATOM   2717  O   LYS B  95      57.721  38.316 -21.775  1.00 89.48      B    O  
ATOM   2718  CB  LYS B  95      55.684  36.775 -19.767  1.00 91.86      B    C  
ATOM   2719  CG  LYS B  95      55.756  36.127 -18.388  1.00 86.74      B    C  
ATOM   2720  CD  LYS B  95      55.134  34.731 -18.471  1.00 78.89      B    C  
ATOM   2721  CE  LYS B  95      55.177  34.011 -17.126  1.00 71.88      B    C  
ATOM   2722  NZ  LYS B  95      54.463  32.724 -17.207  1.00 61.72      B    N1+
ATOM   2723  N   ALA B  96      55.655  39.132 -21.951  1.00 91.69      B    N  
ATOM   2724  CA  ALA B  96      55.838  39.624 -23.313  1.00 90.47      B    C  
ATOM   2725  C   ALA B  96      56.799  40.819 -23.388  1.00 91.26      B    C  
ATOM   2726  O   ALA B  96      57.374  41.079 -24.449  1.00 87.60      B    O  
ATOM   2727  CB  ALA B  96      54.469  39.964 -23.900  1.00 89.22      B    C  
ATOM   2728  N   ALA B  97      56.992  41.531 -22.282  1.00 91.70      B    N  
ATOM   2729  CA  ALA B  97      57.915  42.644 -22.180  1.00 91.08      B    C  
ATOM   2730  C   ALA B  97      59.371  42.204 -21.979  1.00 91.93      B    C  
ATOM   2731  O   ALA B  97      60.264  42.944 -22.406  1.00 88.36      B    O  
ATOM   2732  CB  ALA B  97      57.456  43.578 -21.052  1.00 89.15      B    C  
ATOM   2733  N   GLU B  98      59.629  41.016 -21.409  1.00 92.17      B    N  
ATOM   2734  CA  GLU B  98      60.979  40.526 -21.084  1.00 91.30      B    C  
ATOM   2735  C   GLU B  98      62.016  40.711 -22.217  1.00 91.50      B    C  
ATOM   2736  O   GLU B  98      63.105  41.219 -21.951  1.00 88.21      B    O  
ATOM   2737  CB  GLU B  98      60.953  39.039 -20.684  1.00 90.01      B    C  
ATOM   2738  CG  GLU B  98      60.373  38.753 -19.293  1.00 84.55      B    C  
ATOM   2739  CD  GLU B  98      60.338  37.246 -18.953  1.00 81.66      B    C  
ATOM   2740  OE1 GLU B  98      59.920  36.903 -17.822  1.00 73.62      B    O  
ATOM   2741  OE2 GLU B  98      60.731  36.423 -19.820  1.00 76.06      B    O1-
ATOM   2742  N   PRO B  99      61.721  40.391 -23.498  1.00 91.93      B    N  
ATOM   2743  CA  PRO B  99      62.678  40.607 -24.581  1.00 90.67      B    C  
ATOM   2744  C   PRO B  99      63.025  42.084 -24.791  1.00 91.72      B    C  
ATOM   2745  O   PRO B  99      64.143  42.412 -25.187  1.00 87.94      B    O  
ATOM   2746  CB  PRO B  99      62.026  40.024 -25.837  1.00 88.23      B    C  
ATOM   2747  CG  PRO B  99      60.973  39.069 -25.297  1.00 85.84      B    C  
ATOM   2748  CD  PRO B  99      60.534  39.749 -24.005  1.00 89.67      B    C  
ATOM   2749  N   TYR B 100      62.042  42.950 -24.543  1.00 90.82      B    N  
ATOM   2750  CA  TYR B 100      62.240  44.391 -24.692  1.00 90.22      B    C  
ATOM   2751  C   TYR B 100      62.971  44.981 -23.493  1.00 91.57      B    C  
ATOM   2752  O   TYR B 100      63.814  45.851 -23.690  1.00 88.53      B    O  
ATOM   2753  CB  TYR B 100      60.895  45.088 -24.905  1.00 88.99      B    C  
ATOM   2754  CG  TYR B 100      60.110  44.578 -26.090  1.00 90.70      B    C  
ATOM   2755  CD1 TYR B 100      60.498  44.900 -27.400  1.00 85.36      B    C  
ATOM   2756  CD2 TYR B 100      58.982  43.762 -25.878  1.00 88.02      B    C  
ATOM   2757  CE1 TYR B 100      59.765  44.427 -28.497  1.00 85.06      B    C  
ATOM   2758  CE2 TYR B 100      58.240  43.279 -26.972  1.00 85.82      B    C  
ATOM   2759  CZ  TYR B 100      58.626  43.613 -28.279  1.00 89.06      B    C  
ATOM   2760  OH  TYR B 100      57.901  43.142 -29.341  1.00 88.17      B    O  
ATOM   2761  N   GLU B 101      62.710  44.485 -22.277  1.00 90.85      B    N  
ATOM   2762  CA  GLU B 101      63.459  44.851 -21.080  1.00 89.72      B    C  
ATOM   2763  C   GLU B 101      64.932  44.483 -21.227  1.00 90.50      B    C  
ATOM   2764  O   GLU B 101      65.798  45.338 -21.043  1.00 86.74      B    O  
ATOM   2765  CB  GLU B 101      62.870  44.165 -19.842  1.00 88.50      B    C  
ATOM   2766  CG  GLU B 101      61.504  44.770 -19.467  1.00 83.02      B    C  
ATOM   2767  CD  GLU B 101      60.916  44.187 -18.183  1.00 82.22      B    C  
ATOM   2768  OE1 GLU B 101      59.987  44.842 -17.657  1.00 73.11      B    O  
ATOM   2769  OE2 GLU B 101      61.390  43.122 -17.742  1.00 75.00      B    O1-
ATOM   2770  N   LEU B 102      65.220  43.268 -21.697  1.00 91.49      B    N  
ATOM   2771  CA  LEU B 102      66.584  42.832 -21.966  1.00 90.03      B    C  
ATOM   2772  C   LEU B 102      67.284  43.723 -23.004  1.00 90.46      B    C  
ATOM   2773  O   LEU B 102      68.464  44.049 -22.869  1.00 87.18      B    O  
ATOM   2774  CB  LEU B 102      66.550  41.369 -22.448  1.00 89.44      B    C  
ATOM   2775  CG  LEU B 102      67.705  40.541 -21.858  1.00 79.90      B    C  
ATOM   2776  CD1 LEU B 102      67.210  39.702 -20.693  1.00 71.81      B    C  
ATOM   2777  CD2 LEU B 102      68.309  39.607 -22.895  1.00 72.45      B    C  
ATOM   2778  N   ILE B 103      66.541  44.133 -24.046  1.00 90.08      B    N  
ATOM   2779  CA  ILE B 103      67.066  45.059 -25.057  1.00 88.28      B    C  
ATOM   2780  C   ILE B 103      67.373  46.423 -24.434  1.00 89.23      B    C  
ATOM   2781  O   ILE B 103      68.415  47.007 -24.748  1.00 86.35      B    O  
ATOM   2782  CB  ILE B 103      66.089  45.172 -26.249  1.00 86.93      B    C  
ATOM   2783  CG1 ILE B 103      66.149  43.894 -27.106  1.00 83.91      B    C  
ATOM   2784  CG2 ILE B 103      66.394  46.392 -27.134  1.00 84.14      B    C  
ATOM   2785  CD1 ILE B 103      64.971  43.749 -28.084  1.00 79.27      B    C  
ATOM   2786  N   VAL B 104      66.480  46.930 -23.569  1.00 90.66      B    N  
ATOM   2787  CA  VAL B 104      66.668  48.223 -22.901  1.00 89.36      B    C  
ATOM   2788  C   VAL B 104      67.839  48.173 -21.926  1.00 89.93      B    C  
ATOM   2789  O   VAL B 104      68.697  49.056 -22.000  1.00 86.32      B    O  
ATOM   2790  CB  VAL B 104      65.365  48.691 -22.224  1.00 87.96      B    C  
ATOM   2791  CG1 VAL B 104      65.563  49.903 -21.317  1.00 79.98      B    C  
ATOM   2792  CG2 VAL B 104      64.348  49.098 -23.298  1.00 81.21      B    C  
ATOM   2793  N   ASP B 105      67.961  47.148 -21.115  1.00 91.30      B    N  
ATOM   2794  CA  ASP B 105      69.062  46.991 -20.166  1.00 90.23      B    C  
ATOM   2795  C   ASP B 105      70.433  46.923 -20.838  1.00 90.28      B    C  
ATOM   2796  O   ASP B 105      71.408  47.511 -20.369  1.00 85.92      B    O  
ATOM   2797  CB  ASP B 105      68.852  45.710 -19.333  1.00 88.92      B    C  
ATOM   2798  CG  ASP B 105      67.972  45.908 -18.087  1.00 81.16      B    C  
ATOM   2799  OD1 ASP B 105      67.615  47.077 -17.799  1.00 73.56      B    O  
ATOM   2800  OD2 ASP B 105      67.775  44.895 -17.391  1.00 72.48      B    O1-
ATOM   2801  N   ILE B 106      70.491  46.224 -21.975  1.00 90.35      B    N  
ATOM   2802  CA  ILE B 106      71.752  46.085 -22.706  1.00 88.70      B    C  
ATOM   2803  C   ILE B 106      72.089  47.349 -23.502  1.00 89.02      B    C  
ATOM   2804  O   ILE B 106      73.269  47.688 -23.677  1.00 83.53      B    O  
ATOM   2805  CB  ILE B 106      71.706  44.826 -23.598  1.00 87.05      B    C  
ATOM   2806  CG1 ILE B 106      71.605  43.547 -22.727  1.00 82.67      B    C  
ATOM   2807  CG2 ILE B 106      72.939  44.721 -24.513  1.00 81.06      B    C  
ATOM   2808  CD1 ILE B 106      71.267  42.273 -23.521  1.00 75.44      B    C  
ATOM   2809  N   ASN B 107      71.082  48.040 -24.030  1.00 87.70      B    N  
ATOM   2810  CA  ASN B 107      71.284  49.113 -25.012  1.00 85.53      B    C  
ATOM   2811  C   ASN B 107      70.990  50.531 -24.494  1.00 86.97      B    C  
ATOM   2812  O   ASN B 107      71.245  51.498 -25.228  1.00 80.36      B    O  
ATOM   2813  CB  ASN B 107      70.482  48.796 -26.280  1.00 83.55      B    C  
ATOM   2814  CG  ASN B 107      70.946  47.517 -26.966  1.00 84.17      B    C  
ATOM   2815  ND2 ASN B 107      70.248  46.427 -26.766  1.00 75.14      B    N  
ATOM   2816  OD1 ASN B 107      71.928  47.493 -27.694  1.00 74.07      B    O  
ATOM   2817  N   CYS B 108      70.510  50.699 -23.286  1.00 86.28      B    N  
ATOM   2818  CA  CYS B 108      70.269  51.992 -22.653  1.00 84.02      B    C  
ATOM   2819  C   CYS B 108      71.188  52.157 -21.424  1.00 83.79      B    C  
ATOM   2820  O   CYS B 108      71.131  51.341 -20.514  1.00 74.01      B    O  
ATOM   2821  CB  CYS B 108      68.782  52.135 -22.288  1.00 81.20      B    C  
ATOM   2822  SG  CYS B 108      67.679  52.018 -23.726  1.00 77.86      B    S  
ATOM   2823  N   PRO B 109      72.020  53.175 -21.348  1.00 86.25      B    N  
ATOM   2824  CA  PRO B 109      72.215  54.251 -22.314  1.00 86.25      B    C  
ATOM   2825  C   PRO B 109      72.916  53.772 -23.599  1.00 87.93      B    C  
ATOM   2826  O   PRO B 109      73.727  52.848 -23.554  1.00 81.50      B    O  
ATOM   2827  CB  PRO B 109      73.038  55.304 -21.567  1.00 82.23      B    C  
ATOM   2828  CG  PRO B 109      73.843  54.475 -20.577  1.00 76.80      B    C  
ATOM   2829  CD  PRO B 109      72.876  53.352 -20.201  1.00 79.01      B    C  
ATOM   2830  N   PRO B 110      72.617  54.388 -24.727  1.00 83.73      B    N  
ATOM   2831  CA  PRO B 110      73.130  53.941 -26.018  1.00 82.91      B    C  
ATOM   2832  C   PRO B 110      74.641  54.194 -26.141  1.00 84.71      B    C  
ATOM   2833  O   PRO B 110      75.126  55.302 -25.897  1.00 78.40      B    O  
ATOM   2834  CB  PRO B 110      72.328  54.716 -27.069  1.00 78.06      B    C  
ATOM   2835  CG  PRO B 110      71.906  55.980 -26.338  1.00 75.09      B    C  
ATOM   2836  CD  PRO B 110      71.711  55.502 -24.903  1.00 78.47      B    C  
ATOM   2837  N   TRP B 111      75.330  53.184 -26.607  1.00 88.71      B    N  
ATOM   2838  CA  TRP B 111      76.790  53.193 -26.809  1.00 86.73      B    C  
ATOM   2839  C   TRP B 111      77.214  53.164 -28.275  1.00 87.82      B    C  
ATOM   2840  O   TRP B 111      78.376  53.381 -28.594  1.00 79.74      B    O  
ATOM   2841  CB  TRP B 111      77.393  52.043 -25.992  1.00 81.39      B    C  
ATOM   2842  CG  TRP B 111      76.687  50.736 -26.110  1.00 78.14      B    C  
ATOM   2843  CD1 TRP B 111      75.590  50.355 -25.415  1.00 70.30      B    C  
ATOM   2844  CD2 TRP B 111      77.003  49.602 -26.983  1.00 72.95      B    C  
ATOM   2845  CE2 TRP B 111      76.035  48.591 -26.739  1.00 67.20      B    C  
ATOM   2846  CE3 TRP B 111      78.002  49.352 -27.928  1.00 63.39      B    C  
ATOM   2847  NE1 TRP B 111      75.201  49.080 -25.788  1.00 63.13      B    N  
ATOM   2848  CZ2 TRP B 111      76.059  47.343 -27.428  1.00 66.21      B    C  
ATOM   2849  CZ3 TRP B 111      78.043  48.118 -28.619  1.00 61.89      B    C  
ATOM   2850  CH2 TRP B 111      77.070  47.132 -28.370  1.00 63.00      B    C  
ATOM   2851  N   ASN B 112      76.282  52.990 -29.204  1.00 87.32      B    N  
ATOM   2852  CA  ASN B 112      76.469  53.175 -30.654  1.00 87.14      B    C  
ATOM   2853  C   ASN B 112      75.121  53.456 -31.364  1.00 88.76      B    C  
ATOM   2854  O   ASN B 112      74.058  53.426 -30.754  1.00 80.71      B    O  
ATOM   2855  CB  ASN B 112      77.233  51.962 -31.232  1.00 81.45      B    C  
ATOM   2856  CG  ASN B 112      76.461  50.649 -31.230  1.00 76.28      B    C  
ATOM   2857  ND2 ASN B 112      77.135  49.533 -31.092  1.00 67.43      B    N  
ATOM   2858  OD1 ASN B 112      75.274  50.601 -31.423  1.00 67.31      B    O  
ATOM   2859  N   ASN B 113      75.133  53.693 -32.655  1.00 88.24      B    N  
ATOM   2860  CA  ASN B 113      73.919  53.966 -33.438  1.00 88.39      B    C  
ATOM   2861  C   ASN B 113      72.926  52.792 -33.495  1.00 89.11      B    C  
ATOM   2862  O   ASN B 113      71.717  53.013 -33.536  1.00 83.20      B    O  
ATOM   2863  CB  ASN B 113      74.314  54.391 -34.870  1.00 84.80      B    C  
ATOM   2864  CG  ASN B 113      74.506  55.889 -35.043  1.00 77.33      B    C  
ATOM   2865  ND2 ASN B 113      75.129  56.307 -36.128  1.00 66.04      B    N  
ATOM   2866  OD1 ASN B 113      74.087  56.695 -34.251  1.00 68.29      B    O  
ATOM   2867  N   ALA B 114      73.418  51.556 -33.533  1.00 87.48      B    N  
ATOM   2868  CA  ALA B 114      72.569  50.371 -33.501  1.00 87.11      B    C  
ATOM   2869  C   ALA B 114      71.919  50.211 -32.115  1.00 88.66      B    C  
ATOM   2870  O   ALA B 114      70.706  50.037 -32.021  1.00 83.21      B    O  
ATOM   2871  CB  ALA B 114      73.398  49.145 -33.893  1.00 84.50      B    C  
ATOM   2872  N   SER B 115      72.705  50.405 -31.079  1.00 87.85      B    N  
ATOM   2873  CA  SER B 115      72.251  50.433 -29.687  1.00 87.20      B    C  
ATOM   2874  C   SER B 115      71.226  51.543 -29.440  1.00 88.96      B    C  
ATOM   2875  O   SER B 115      70.200  51.309 -28.818  1.00 84.48      B    O  
ATOM   2876  CB  SER B 115      73.472  50.605 -28.799  1.00 83.35      B    C  
ATOM   2877  OG  SER B 115      73.133  50.689 -27.442  1.00 73.87      B    O  
ATOM   2878  N   ALA B 116      71.419  52.726 -30.010  1.00 89.22      B    N  
ATOM   2879  CA  ALA B 116      70.454  53.819 -29.888  1.00 88.75      B    C  
ATOM   2880  C   ALA B 116      69.098  53.504 -30.544  1.00 89.97      B    C  
ATOM   2881  O   ALA B 116      68.055  53.908 -30.029  1.00 85.92      B    O  
ATOM   2882  CB  ALA B 116      71.067  55.094 -30.495  1.00 86.62      B    C  
ATOM   2883  N   ARG B 117      69.097  52.787 -31.663  1.00 91.17      B    N  
ATOM   2884  CA  ARG B 117      67.849  52.320 -32.294  1.00 90.76      B    C  
ATOM   2885  C   ARG B 117      67.161  51.255 -31.454  1.00 91.89      B    C  
ATOM   2886  O   ARG B 117      65.951  51.359 -31.263  1.00 88.23      B    O  
ATOM   2887  CB  ARG B 117      68.103  51.789 -33.710  1.00 88.74      B    C  
ATOM   2888  CG  ARG B 117      68.373  52.909 -34.716  1.00 81.80      B    C  
ATOM   2889  CD  ARG B 117      68.533  52.304 -36.106  1.00 78.12      B    C  
ATOM   2890  NE  ARG B 117      68.839  53.335 -37.121  1.00 67.94      B    N  
ATOM   2891  CZ  ARG B 117      68.939  53.129 -38.431  1.00 60.73      B    C  
ATOM   2892  NH1 ARG B 117      68.756  51.944 -38.964  1.00 55.53      B    N1+
ATOM   2893  NH2 ARG B 117      69.235  54.119 -39.231  1.00 53.28      B    N  
ATOM   2894  N   LEU B 118      67.918  50.311 -30.925  1.00 89.19      B    N  
ATOM   2895  CA  LEU B 118      67.393  49.265 -30.045  1.00 88.55      B    C  
ATOM   2896  C   LEU B 118      66.853  49.867 -28.743  1.00 90.30      B    C  
ATOM   2897  O   LEU B 118      65.726  49.559 -28.364  1.00 87.12      B    O  
ATOM   2898  CB  LEU B 118      68.494  48.229 -29.774  1.00 86.82      B    C  
ATOM   2899  CG  LEU B 118      68.762  47.283 -30.955  1.00 86.18      B    C  
ATOM   2900  CD1 LEU B 118      70.075  46.523 -30.745  1.00 78.80      B    C  
ATOM   2901  CD2 LEU B 118      67.644  46.251 -31.116  1.00 80.80      B    C  
ATOM   2902  N   CYS B 119      67.574  50.791 -28.141  1.00 89.84      B    N  
ATOM   2903  CA  CYS B 119      67.112  51.500 -26.942  1.00 89.31      B    C  
ATOM   2904  C   CYS B 119      65.790  52.242 -27.203  1.00 90.40      B    C  
ATOM   2905  O   CYS B 119      64.845  52.108 -26.433  1.00 85.80      B    O  
ATOM   2906  CB  CYS B 119      68.215  52.451 -26.472  1.00 87.40      B    C  
ATOM   2907  SG  CYS B 119      67.806  53.385 -24.980  1.00 82.98      B    S  
ATOM   2908  N   ARG B 120      65.645  52.953 -28.320  1.00 91.13      B    N  
ATOM   2909  CA  ARG B 120      64.391  53.645 -28.663  1.00 90.83      B    C  
ATOM   2910  C   ARG B 120      63.223  52.696 -28.895  1.00 91.76      B    C  
ATOM   2911  O   ARG B 120      62.139  52.979 -28.410  1.00 88.69      B    O  
ATOM   2912  CB  ARG B 120      64.565  54.543 -29.898  1.00 89.14      B    C  
ATOM   2913  CG  ARG B 120      65.182  55.889 -29.544  1.00 78.41      B    C  
ATOM   2914  CD  ARG B 120      65.228  56.766 -30.799  1.00 77.09      B    C  
ATOM   2915  NE  ARG B 120      65.966  58.007 -30.556  1.00 66.20      B    N  
ATOM   2916  CZ  ARG B 120      66.198  58.972 -31.442  1.00 59.54      B    C  
ATOM   2917  NH1 ARG B 120      65.717  58.910 -32.663  1.00 54.40      B    N1+
ATOM   2918  NH2 ARG B 120      66.913  60.011 -31.120  1.00 52.56      B    N  
ATOM   2919  N   CYS B 121      63.441  51.649 -29.672  1.00 89.64      B    N  
ATOM   2920  CA  CYS B 121      62.348  50.731 -29.952  1.00 89.23      B    C  
ATOM   2921  C   CYS B 121      61.981  49.878 -28.737  1.00 91.09      B    C  
ATOM   2922  O   CYS B 121      60.792  49.680 -28.502  1.00 86.44      B    O  
ATOM   2923  CB  CYS B 121      62.627  49.885 -31.205  1.00 85.85      B    C  
ATOM   2924  SG  CYS B 121      63.982  48.694 -31.093  1.00 80.63      B    S  
ATOM   2925  N   GLY B 122      62.943  49.482 -27.920  1.00 89.50      B    N  
ATOM   2926  CA  GLY B 122      62.708  48.780 -26.666  1.00 88.66      B    C  
ATOM   2927  C   GLY B 122      61.955  49.642 -25.665  1.00 90.43      B    C  
ATOM   2928  O   GLY B 122      60.893  49.250 -25.187  1.00 87.93      B    O  
ATOM   2929  N   THR B 123      62.415  50.874 -25.432  1.00 92.22      B    N  
ATOM   2930  CA  THR B 123      61.732  51.813 -24.530  1.00 91.23      B    C  
ATOM   2931  C   THR B 123      60.315  52.124 -24.998  1.00 92.06      B    C  
ATOM   2932  O   THR B 123      59.409  52.241 -24.178  1.00 89.33      B    O  
ATOM   2933  CB  THR B 123      62.507  53.138 -24.412  1.00 89.74      B    C  
ATOM   2934  CG2 THR B 123      62.009  54.006 -23.261  1.00 78.17      B    C  
ATOM   2935  OG1 THR B 123      63.877  52.931 -24.175  1.00 80.70      B    O  
ATOM   2936  N   ARG B 124      60.100  52.240 -26.317  1.00 92.17      B    N  
ATOM   2937  CA  ARG B 124      58.765  52.461 -26.870  1.00 91.71      B    C  
ATOM   2938  C   ARG B 124      57.859  51.245 -26.677  1.00 92.51      B    C  
ATOM   2939  O   ARG B 124      56.717  51.429 -26.279  1.00 89.40      B    O  
ATOM   2940  CB  ARG B 124      58.868  52.891 -28.330  1.00 90.10      B    C  
ATOM   2941  CG  ARG B 124      57.485  53.268 -28.880  1.00 82.03      B    C  
ATOM   2942  CD  ARG B 124      57.625  53.844 -30.289  1.00 77.02      B    C  
ATOM   2943  NE  ARG B 124      56.306  54.234 -30.797  1.00 67.28      B    N  
ATOM   2944  CZ  ARG B 124      56.071  54.956 -31.883  1.00 60.06      B    C  
ATOM   2945  NH1 ARG B 124      57.043  55.383 -32.642  1.00 54.93      B    N1+
ATOM   2946  NH2 ARG B 124      54.844  55.244 -32.211  1.00 52.79      B    N  
ATOM   2947  N   ALA B 125      58.382  50.043 -26.917  1.00 90.62      B    N  
ATOM   2948  CA  ALA B 125      57.624  48.815 -26.707  1.00 89.68      B    C  
ATOM   2949  C   ALA B 125      57.220  48.650 -25.241  1.00 90.90      B    C  
ATOM   2950  O   ALA B 125      56.050  48.379 -24.975  1.00 88.89      B    O  
ATOM   2951  CB  ALA B 125      58.457  47.624 -27.203  1.00 88.67      B    C  
ATOM   2952  N   LEU B 126      58.127  48.904 -24.295  1.00 91.01      B    N  
ATOM   2953  CA  LEU B 126      57.814  48.869 -22.861  1.00 90.65      B    C  
ATOM   2954  C   LEU B 126      56.734  49.888 -22.492  1.00 91.56      B    C  
ATOM   2955  O   LEU B 126      55.791  49.553 -21.788  1.00 88.83      B    O  
ATOM   2956  CB  LEU B 126      59.088  49.130 -22.039  1.00 89.53      B    C  
ATOM   2957  CG  LEU B 126      60.111  47.984 -22.087  1.00 88.48      B    C  
ATOM   2958  CD1 LEU B 126      61.381  48.412 -21.339  1.00 82.11      B    C  
ATOM   2959  CD2 LEU B 126      59.589  46.707 -21.452  1.00 83.23      B    C  
ATOM   2960  N   ARG B 127      56.818  51.107 -23.035  1.00 92.51      B    N  
ATOM   2961  CA  ARG B 127      55.812  52.147 -22.807  1.00 91.74      B    C  
ATOM   2962  C   ARG B 127      54.440  51.767 -23.368  1.00 92.51      B    C  
ATOM   2963  O   ARG B 127      53.433  52.009 -22.717  1.00 89.89      B    O  
ATOM   2964  CB  ARG B 127      56.318  53.456 -23.396  1.00 90.63      B    C  
ATOM   2965  CG  ARG B 127      55.638  54.653 -22.728  1.00 78.94      B    C  
ATOM   2966  CD  ARG B 127      56.169  55.939 -23.349  1.00 77.02      B    C  
ATOM   2967  NE  ARG B 127      55.781  57.105 -22.562  1.00 65.97      B    N  
ATOM   2968  CZ  ARG B 127      56.111  58.361 -22.811  1.00 58.82      B    C  
ATOM   2969  NH1 ARG B 127      56.800  58.693 -23.875  1.00 53.81      B    N1+
ATOM   2970  NH2 ARG B 127      55.750  59.305 -21.987  1.00 51.80      B    N  
ATOM   2971  N   ASP B 128      54.410  51.168 -24.547  1.00 91.83      B    N  
ATOM   2972  CA  ASP B 128      53.179  50.692 -25.180  1.00 90.18      B    C  
ATOM   2973  C   ASP B 128      52.560  49.505 -24.404  1.00 90.72      B    C  
ATOM   2974  O   ASP B 128      51.336  49.381 -24.343  1.00 87.81      B    O  
ATOM   2975  CB  ASP B 128      53.473  50.299 -26.633  1.00 89.21      B    C  
ATOM   2976  CG  ASP B 128      53.749  51.457 -27.622  1.00 86.72      B    C  
ATOM   2977  OD1 ASP B 128      53.438  52.625 -27.328  1.00 79.49      B    O  
ATOM   2978  OD2 ASP B 128      54.225  51.159 -28.746  1.00 80.49      B    O1-
ATOM   2979  N   ILE B 129      53.393  48.662 -23.789  1.00 91.78      B    N  
ATOM   2980  CA  ILE B 129      52.953  47.582 -22.902  1.00 90.60      B    C  
ATOM   2981  C   ILE B 129      52.392  48.160 -21.602  1.00 91.31      B    C  
ATOM   2982  O   ILE B 129      51.292  47.777 -21.207  1.00 89.49      B    O  
ATOM   2983  CB  ILE B 129      54.083  46.565 -22.657  1.00 89.66      B    C  
ATOM   2984  CG1 ILE B 129      54.345  45.746 -23.943  1.00 86.97      B    C  
ATOM   2985  CG2 ILE B 129      53.737  45.615 -21.494  1.00 87.19      B    C  
ATOM   2986  CD1 ILE B 129      55.629  44.901 -23.907  1.00 83.63      B    C  
ATOM   2987  N   ASP B 130      53.057  49.119 -20.973  1.00 92.82      B    N  
ATOM   2988  CA  ASP B 130      52.566  49.780 -19.759  1.00 91.80      B    C  
ATOM   2989  C   ASP B 130      51.231  50.497 -19.985  1.00 92.24      B    C  
ATOM   2990  O   ASP B 130      50.363  50.496 -19.114  1.00 90.27      B    O  
ATOM   2991  CB  ASP B 130      53.603  50.778 -19.235  1.00 91.18      B    C  
ATOM   2992  CG  ASP B 130      54.689  50.169 -18.345  1.00 84.52      B    C  
ATOM   2993  OD1 ASP B 130      54.472  49.066 -17.796  1.00 76.80      B    O  
ATOM   2994  OD2 ASP B 130      55.709  50.872 -18.160  1.00 76.13      B    O1-
ATOM   2995  N   GLU B 131      51.025  51.071 -21.165  1.00 93.32      B    N  
ATOM   2996  CA  GLU B 131      49.754  51.690 -21.539  1.00 91.98      B    C  
ATOM   2997  C   GLU B 131      48.627  50.651 -21.659  1.00 92.44      B    C  
ATOM   2998  O   GLU B 131      47.501  50.889 -21.211  1.00 89.81      B    O  
ATOM   2999  CB  GLU B 131      49.968  52.491 -22.838  1.00 90.27      B    C  
ATOM   3000  CG  GLU B 131      49.095  53.747 -22.921  1.00 78.15      B    C  
ATOM   3001  CD  GLU B 131      49.419  54.619 -24.152  1.00 70.73      B    C  
ATOM   3002  OE1 GLU B 131      49.216  55.856 -24.062  1.00 63.07      B    O  
ATOM   3003  OE2 GLU B 131      49.859  54.056 -25.178  1.00 64.19      B    O1-
ATOM   3004  N   ALA B 132      48.935  49.475 -22.198  1.00 91.44      B    N  
ATOM   3005  CA  ALA B 132      47.985  48.362 -22.247  1.00 90.65      B    C  
ATOM   3006  C   ALA B 132      47.667  47.811 -20.857  1.00 91.85      B    C  
ATOM   3007  O   ALA B 132      46.501  47.602 -20.527  1.00 89.77      B    O  
ATOM   3008  CB  ALA B 132      48.545  47.273 -23.170  1.00 89.42      B    C  
ATOM   3009  N   LYS B 133      48.693  47.648 -19.995  1.00 91.72      B    N  
ATOM   3010  CA  LYS B 133      48.523  47.248 -18.597  1.00 91.50      B    C  
ATOM   3011  C   LYS B 133      47.694  48.258 -17.812  1.00 92.06      B    C  
ATOM   3012  O   LYS B 133      46.822  47.862 -17.051  1.00 90.58      B    O  
ATOM   3013  CB  LYS B 133      49.890  47.066 -17.933  1.00 90.59      B    C  
ATOM   3014  CG  LYS B 133      50.648  45.823 -18.438  1.00 88.99      B    C  
ATOM   3015  CD  LYS B 133      52.067  45.754 -17.847  1.00 87.46      B    C  
ATOM   3016  CE  LYS B 133      52.030  45.548 -16.324  1.00 80.82      B    C  
ATOM   3017  NZ  LYS B 133      53.380  45.624 -15.738  1.00 75.94      B    N1+
ATOM   3018  N   SER B 134      47.897  49.548 -18.038  1.00 93.32      B    N  
ATOM   3019  CA  SER B 134      47.116  50.610 -17.395  1.00 92.25      B    C  
ATOM   3020  C   SER B 134      45.642  50.531 -17.766  1.00 92.89      B    C  
ATOM   3021  O   SER B 134      44.801  50.717 -16.896  1.00 90.16      B    O  
ATOM   3022  CB  SER B 134      47.665  51.997 -17.757  1.00 91.20      B    C  
ATOM   3023  OG  SER B 134      48.994  52.137 -17.331  1.00 78.06      B    O  
ATOM   3024  N   LYS B 135      45.288  50.172 -19.006  1.00 92.64      B    N  
ATOM   3025  CA  LYS B 135      43.894  49.926 -19.401  1.00 91.49      B    C  
ATOM   3026  C   LYS B 135      43.269  48.735 -18.689  1.00 92.40      B    C  
ATOM   3027  O   LYS B 135      42.099  48.803 -18.339  1.00 89.55      B    O  
ATOM   3028  CB  LYS B 135      43.787  49.705 -20.909  1.00 89.95      B    C  
ATOM   3029  CG  LYS B 135      43.649  51.020 -21.660  1.00 81.66      B    C  
ATOM   3030  CD  LYS B 135      43.296  50.705 -23.115  1.00 73.18      B    C  
ATOM   3031  CE  LYS B 135      42.917  51.983 -23.840  1.00 64.74      B    C  
ATOM   3032  NZ  LYS B 135      42.363  51.675 -25.176  1.00 56.26      B    N1+
ATOM   3033  N   LEU B 136      44.030  47.669 -18.483  1.00 90.87      B    N  
ATOM   3034  CA  LEU B 136      43.543  46.502 -17.738  1.00 90.05      B    C  
ATOM   3035  C   LEU B 136      43.303  46.847 -16.262  1.00 91.17      B    C  
ATOM   3036  O   LEU B 136      42.308  46.426 -15.698  1.00 89.22      B    O  
ATOM   3037  CB  LEU B 136      44.549  45.345 -17.880  1.00 89.76      B    C  
ATOM   3038  CG  LEU B 136      44.699  44.790 -19.305  1.00 90.77      B    C  
ATOM   3039  CD1 LEU B 136      45.915  43.864 -19.377  1.00 85.10      B    C  
ATOM   3040  CD2 LEU B 136      43.479  43.984 -19.740  1.00 86.40      B    C  
ATOM   3041  N   ASP B 137      44.157  47.683 -15.657  1.00 92.81      B    N  
ATOM   3042  CA  ASP B 137      43.962  48.191 -14.294  1.00 91.40      B    C  
ATOM   3043  C   ASP B 137      42.789  49.171 -14.173  1.00 91.60      B    C  
ATOM   3044  O   ASP B 137      42.214  49.318 -13.095  1.00 89.08      B    O  
ATOM   3045  CB  ASP B 137      45.236  48.918 -13.825  1.00 90.06      B    C  
ATOM   3046  CG  ASP B 137      46.325  47.989 -13.323  1.00 85.83      B    C  
ATOM   3047  OD1 ASP B 137      46.018  46.893 -12.813  1.00 79.23      B    O  
ATOM   3048  OD2 ASP B 137      47.523  48.351 -13.391  1.00 79.44      B    O1-
ATOM   3049  N   GLU B 138      42.483  49.900 -15.235  1.00 92.39      B    N  
ATOM   3050  CA  GLU B 138      41.337  50.801 -15.296  1.00 91.24      B    C  
ATOM   3051  C   GLU B 138      40.033  49.997 -15.361  1.00 91.47      B    C  
ATOM   3052  O   GLU B 138      39.140  50.248 -14.562  1.00 88.51      B    O  
ATOM   3053  CB  GLU B 138      41.532  51.771 -16.472  1.00 90.51      B    C  
ATOM   3054  CG  GLU B 138      40.891  53.148 -16.255  1.00 80.06      B    C  
ATOM   3055  CD  GLU B 138      41.402  54.192 -17.270  1.00 75.45      B    C  
ATOM   3056  OE1 GLU B 138      41.489  55.392 -16.896  1.00 66.63      B    O  
ATOM   3057  OE2 GLU B 138      41.760  53.815 -18.421  1.00 69.90      B    O1-
ATOM   3058  N   GLU B 139      39.986  48.966 -16.189  1.00 91.02      B    N  
ATOM   3059  CA  GLU B 139      38.857  48.039 -16.258  1.00 89.77      B    C  
ATOM   3060  C   GLU B 139      38.586  47.370 -14.911  1.00 90.72      B    C  
ATOM   3061  O   GLU B 139      37.448  47.343 -14.459  1.00 87.69      B    O  
ATOM   3062  CB  GLU B 139      39.136  46.982 -17.333  1.00 88.72      B    C  
ATOM   3063  CG  GLU B 139      38.031  45.908 -17.493  1.00 85.25      B    C  
ATOM   3064  CD  GLU B 139      36.763  46.356 -18.239  1.00 83.39      B    C  
ATOM   3065  OE1 GLU B 139      35.868  45.489 -18.413  1.00 74.03      B    O  
ATOM   3066  OE2 GLU B 139      36.719  47.499 -18.739  1.00 75.70      B    O1-
ATOM   3067  N   ASP B 140      39.616  46.865 -14.207  1.00 91.14      B    N  
ATOM   3068  CA  ASP B 140      39.427  46.219 -12.907  1.00 90.04      B    C  
ATOM   3069  C   ASP B 140      38.919  47.199 -11.839  1.00 90.43      B    C  
ATOM   3070  O   ASP B 140      38.105  46.835 -10.989  1.00 87.47      B    O  
ATOM   3071  CB  ASP B 140      40.727  45.528 -12.459  1.00 88.47      B    C  
ATOM   3072  CG  ASP B 140      40.497  44.610 -11.253  1.00 86.95      B    C  
ATOM   3073  OD1 ASP B 140      39.604  43.736 -11.315  1.00 79.77      B    O  
ATOM   3074  OD2 ASP B 140      41.189  44.768 -10.229  1.00 79.88      B    O1-
ATOM   3075  N   ARG B 141      39.324  48.480 -11.895  1.00 90.84      B    N  
ATOM   3076  CA  ARG B 141      38.790  49.531 -11.020  1.00 89.49      B    C  
ATOM   3077  C   ARG B 141      37.358  49.914 -11.364  1.00 89.63      B    C  
ATOM   3078  O   ARG B 141      36.567  50.130 -10.438  1.00 87.24      B    O  
ATOM   3079  CB  ARG B 141      39.691  50.772 -11.060  1.00 88.57      B    C  
ATOM   3080  CG  ARG B 141      40.739  50.716  -9.960  1.00 80.09      B    C  
ATOM   3081  CD  ARG B 141      41.634  51.960 -10.004  1.00 78.45      B    C  
ATOM   3082  NE  ARG B 141      42.574  51.870 -11.123  1.00 69.46      B    N  
ATOM   3083  CZ  ARG B 141      43.427  52.803 -11.506  1.00 62.41      B    C  
ATOM   3084  NH1 ARG B 141      43.521  53.952 -10.892  1.00 56.92      B    N1+
ATOM   3085  NH2 ARG B 141      44.200  52.583 -12.539  1.00 56.48      B    N  
ATOM   3086  N   ASP B 142      37.023  49.986 -12.646  1.00 91.52      B    N  
ATOM   3087  CA  ASP B 142      35.659  50.298 -13.088  1.00 90.38      B    C  
ATOM   3088  C   ASP B 142      34.687  49.183 -12.694  1.00 90.69      B    C  
ATOM   3089  O   ASP B 142      33.585  49.465 -12.227  1.00 87.14      B    O  
ATOM   3090  CB  ASP B 142      35.648  50.548 -14.602  1.00 88.64      B    C  
ATOM   3091  CG  ASP B 142      36.181  51.927 -15.028  1.00 82.00      B    C  
ATOM   3092  OD1 ASP B 142      36.478  52.767 -14.144  1.00 75.52      B    O  
ATOM   3093  OD2 ASP B 142      36.230  52.164 -16.258  1.00 75.62      B    O1-
ATOM   3094  N   LEU B 143      35.128  47.924 -12.768  1.00 90.18      B    N  
ATOM   3095  CA  LEU B 143      34.349  46.776 -12.313  1.00 89.04      B    C  
ATOM   3096  C   LEU B 143      34.076  46.813 -10.807  1.00 89.72      B    C  
ATOM   3097  O   LEU B 143      32.978  46.449 -10.401  1.00 85.93      B    O  
ATOM   3098  CB  LEU B 143      35.088  45.474 -12.660  1.00 86.75      B    C  
ATOM   3099  CG  LEU B 143      35.100  45.128 -14.166  1.00 84.50      B    C  
ATOM   3100  CD1 LEU B 143      35.994  43.905 -14.372  1.00 77.92      B    C  
ATOM   3101  CD2 LEU B 143      33.718  44.813 -14.707  1.00 78.73      B    C  
ATOM   3102  N   GLN B 144      35.016  47.283  -9.992  1.00 90.43      B    N  
ATOM   3103  CA  GLN B 144      34.888  47.298  -8.526  1.00 89.01      B    C  
ATOM   3104  C   GLN B 144      33.657  48.090  -8.050  1.00 89.86      B    C  
ATOM   3105  O   GLN B 144      33.080  47.754  -7.028  1.00 86.03      B    O  
ATOM   3106  CB  GLN B 144      36.181  47.853  -7.917  1.00 86.99      B    C  
ATOM   3107  CG  GLN B 144      36.232  47.741  -6.383  1.00 82.84      B    C  
ATOM   3108  CD  GLN B 144      36.270  46.287  -5.874  1.00 79.76      B    C  
ATOM   3109  NE2 GLN B 144      35.781  46.033  -4.691  1.00 68.24      B    N  
ATOM   3110  OE1 GLN B 144      36.751  45.388  -6.546  1.00 71.94      B    O  
ATOM   3111  N   GLY B 145      33.234  49.110  -8.777  1.00 87.56      B    N  
ATOM   3112  CA  GLY B 145      32.081  49.939  -8.417  1.00 86.02      B    C  
ATOM   3113  C   GLY B 145      30.758  49.171  -8.408  1.00 87.60      B    C  
ATOM   3114  O   GLY B 145      29.957  49.339  -7.487  1.00 81.22      B    O  
ATOM   3115  N   ASP B 146      30.557  48.301  -9.400  1.00 89.67      B    N  
ATOM   3116  CA  ASP B 146      29.347  47.473  -9.501  1.00 89.73      B    C  
ATOM   3117  C   ASP B 146      29.531  46.106  -8.828  1.00 91.94      B    C  
ATOM   3118  O   ASP B 146      28.540  45.460  -8.482  1.00 88.12      B    O  
ATOM   3119  CB  ASP B 146      28.956  47.304 -10.975  1.00 85.30      B    C  
ATOM   3120  CG  ASP B 146      28.351  48.555 -11.635  1.00 78.50      B    C  
ATOM   3121  OD1 ASP B 146      27.870  49.452 -10.908  1.00 70.31      B    O  
ATOM   3122  OD2 ASP B 146      28.290  48.560 -12.882  1.00 71.27      B    O1-
ATOM   3123  N   TRP B 147      30.767  45.664  -8.623  1.00 90.54      B    N  
ATOM   3124  CA  TRP B 147      31.121  44.335  -8.127  1.00 91.08      B    C  
ATOM   3125  C   TRP B 147      30.505  44.051  -6.768  1.00 92.04      B    C  
ATOM   3126  O   TRP B 147      29.751  43.093  -6.642  1.00 88.52      B    O  
ATOM   3127  CB  TRP B 147      32.639  44.174  -8.063  1.00 89.82      B    C  
ATOM   3128  CG  TRP B 147      33.089  42.857  -7.521  1.00 92.07      B    C  
ATOM   3129  CD1 TRP B 147      33.389  42.593  -6.233  1.00 87.13      B    C  
ATOM   3130  CD2 TRP B 147      33.242  41.594  -8.246  1.00 91.61      B    C  
ATOM   3131  CE2 TRP B 147      33.644  40.606  -7.308  1.00 91.08      B    C  
ATOM   3132  CE3 TRP B 147      33.080  41.212  -9.590  1.00 89.99      B    C  
ATOM   3133  NE1 TRP B 147      33.726  41.249  -6.101  1.00 88.28      B    N  
ATOM   3134  CZ2 TRP B 147      33.863  39.260  -7.693  1.00 90.77      B    C  
ATOM   3135  CZ3 TRP B 147      33.306  39.878  -9.973  1.00 85.80      B    C  
ATOM   3136  CH2 TRP B 147      33.687  38.911  -9.035  1.00 87.09      B    C  
ATOM   3137  N   GLU B 148      30.748  44.889  -5.765  1.00 91.24      B    N  
ATOM   3138  CA  GLU B 148      30.349  44.627  -4.373  1.00 89.88      B    C  
ATOM   3139  C   GLU B 148      28.838  44.343  -4.234  1.00 90.96      B    C  
ATOM   3140  O   GLU B 148      28.437  43.426  -3.523  1.00 87.37      B    O  
ATOM   3141  CB  GLU B 148      30.701  45.832  -3.490  1.00 87.59      B    C  
ATOM   3142  CG  GLU B 148      32.206  46.026  -3.270  1.00 78.37      B    C  
ATOM   3143  CD  GLU B 148      32.540  47.210  -2.344  1.00 71.46      B    C  
ATOM   3144  OE1 GLU B 148      33.747  47.410  -2.074  1.00 63.79      B    O  
ATOM   3145  OE2 GLU B 148      31.611  47.933  -1.929  1.00 64.74      B    O1-
ATOM   3146  N   GLY B 149      27.998  45.113  -4.928  1.00 90.27      B    N  
ATOM   3147  CA  GLY B 149      26.551  44.913  -4.896  1.00 90.11      B    C  
ATOM   3148  C   GLY B 149      26.110  43.652  -5.640  1.00 91.98      B    C  
ATOM   3149  O   GLY B 149      25.285  42.899  -5.133  1.00 88.30      B    O  
ATOM   3150  N   LEU B 150      26.668  43.421  -6.827  1.00 90.29      B    N  
ATOM   3151  CA  LEU B 150      26.321  42.264  -7.661  1.00 89.38      B    C  
ATOM   3152  C   LEU B 150      26.789  40.944  -7.048  1.00 90.88      B    C  
ATOM   3153  O   LEU B 150      26.066  39.945  -7.123  1.00 88.63      B    O  
ATOM   3154  CB  LEU B 150      26.952  42.438  -9.051  1.00 89.03      B    C  
ATOM   3155  CG  LEU B 150      26.334  43.559  -9.906  1.00 88.57      B    C  
ATOM   3156  CD1 LEU B 150      27.201  43.761 -11.152  1.00 82.43      B    C  
ATOM   3157  CD2 LEU B 150      24.927  43.203 -10.380  1.00 83.94      B    C  
ATOM   3158  N   ASP B 151      27.979  40.953  -6.463  1.00 91.62      B    N  
ATOM   3159  CA  ASP B 151      28.598  39.797  -5.821  1.00 90.80      B    C  
ATOM   3160  C   ASP B 151      27.837  39.409  -4.554  1.00 91.53      B    C  
ATOM   3161  O   ASP B 151      27.429  38.257  -4.386  1.00 88.29      B    O  
ATOM   3162  CB  ASP B 151      30.060  40.150  -5.551  1.00 89.02      B    C  
ATOM   3163  CG  ASP B 151      30.819  38.980  -4.956  1.00 88.47      B    C  
ATOM   3164  OD1 ASP B 151      30.699  37.873  -5.513  1.00 81.20      B    O  
ATOM   3165  OD2 ASP B 151      31.514  39.209  -3.953  1.00 82.68      B    O1-
ATOM   3166  N   LYS B 152      27.493  40.398  -3.714  1.00 91.84      B    N  
ATOM   3167  CA  LYS B 152      26.659  40.179  -2.536  1.00 90.73      B    C  
ATOM   3168  C   LYS B 152      25.276  39.631  -2.895  1.00 91.54      B    C  
ATOM   3169  O   LYS B 152      24.821  38.668  -2.277  1.00 89.33      B    O  
ATOM   3170  CB  LYS B 152      26.568  41.489  -1.753  1.00 89.64      B    C  
ATOM   3171  CG  LYS B 152      25.780  41.278  -0.460  1.00 84.34      B    C  
ATOM   3172  CD  LYS B 152      25.827  42.541   0.390  1.00 77.89      B    C  
ATOM   3173  CE  LYS B 152      25.053  42.245   1.662  1.00 69.14      B    C  
ATOM   3174  NZ  LYS B 152      25.195  43.352   2.624  1.00 59.77      B    N1+
ATOM   3175  N   ASP B 153      24.614  40.202  -3.901  1.00 92.40      B    N  
ATOM   3176  CA  ASP B 153      23.309  39.721  -4.360  1.00 92.10      B    C  
ATOM   3177  C   ASP B 153      23.375  38.269  -4.874  1.00 92.72      B    C  
ATOM   3178  O   ASP B 153      22.436  37.500  -4.674  1.00 89.97      B    O  
ATOM   3179  CB  ASP B 153      22.780  40.637  -5.480  1.00 91.37      B    C  
ATOM   3180  CG  ASP B 153      22.096  41.937  -5.044  1.00 88.86      B    C  
ATOM   3181  OD1 ASP B 153      21.859  42.142  -3.839  1.00 82.55      B    O  
ATOM   3182  OD2 ASP B 153      21.703  42.692  -5.973  1.00 83.35      B    O1-
ATOM   3183  N   ALA B 154      24.477  37.902  -5.525  1.00 91.99      B    N  
ATOM   3184  CA  ALA B 154      24.695  36.536  -5.989  1.00 91.03      B    C  
ATOM   3185  C   ALA B 154      24.992  35.568  -4.835  1.00 91.95      B    C  
ATOM   3186  O   ALA B 154      24.484  34.447  -4.830  1.00 89.77      B    O  
ATOM   3187  CB  ALA B 154      25.822  36.547  -7.033  1.00 90.95      B    C  
ATOM   3188  N   GLY B 155      25.742  36.010  -3.821  1.00 91.35      B    N  
ATOM   3189  CA  GLY B 155      25.955  35.265  -2.582  1.00 89.87      B    C  
ATOM   3190  C   GLY B 155      24.653  35.019  -1.818  1.00 91.08      B    C  
ATOM   3191  O   GLY B 155      24.378  33.899  -1.379  1.00 89.23      B    O  
ATOM   3192  N   ASP B 156      23.779  36.030  -1.739  1.00 91.91      B    N  
ATOM   3193  CA  ASP B 156      22.449  35.888  -1.160  1.00 90.82      B    C  
ATOM   3194  C   ASP B 156      21.581  34.892  -1.953  1.00 91.39      B    C  
ATOM   3195  O   ASP B 156      20.840  34.114  -1.355  1.00 89.17      B    O  
ATOM   3196  CB  ASP B 156      21.759  37.262  -1.071  1.00 89.85      B    C  
ATOM   3197  CG  ASP B 156      22.204  38.153   0.103  1.00 86.45      B    C  
ATOM   3198  OD1 ASP B 156      22.721  37.614   1.108  1.00 80.45      B    O  
ATOM   3199  OD2 ASP B 156      21.913  39.371   0.058  1.00 80.52      B    O1-
ATOM   3200  N   GLU B 157      21.701  34.843  -3.280  1.00 89.90      B    N  
ATOM   3201  CA  GLU B 157      21.004  33.853  -4.121  1.00 89.57      B    C  
ATOM   3202  C   GLU B 157      21.469  32.417  -3.821  1.00 90.51      B    C  
ATOM   3203  O   GLU B 157      20.634  31.520  -3.679  1.00 88.24      B    O  
ATOM   3204  CB  GLU B 157      21.178  34.207  -5.609  1.00 88.86      B    C  
ATOM   3205  CG  GLU B 157      20.313  33.332  -6.534  1.00 88.14      B    C  
ATOM   3206  CD  GLU B 157      20.298  33.836  -7.986  1.00 89.94      B    C  
ATOM   3207  OE1 GLU B 157      19.203  33.976  -8.562  1.00 82.57      B    O  
ATOM   3208  OE2 GLU B 157      21.373  34.120  -8.560  1.00 85.25      B    O1-
ATOM   3209  N   ALA B 158      22.767  32.196  -3.646  1.00 91.43      B    N  
ATOM   3210  CA  ALA B 158      23.301  30.899  -3.255  1.00 89.96      B    C  
ATOM   3211  C   ALA B 158      22.782  30.470  -1.875  1.00 91.08      B    C  
ATOM   3212  O   ALA B 158      22.356  29.336  -1.685  1.00 89.24      B    O  
ATOM   3213  CB  ALA B 158      24.840  30.965  -3.277  1.00 89.50      B    C  
ATOM   3214  N   LYS B 159      22.746  31.400  -0.919  1.00 91.67      B    N  
ATOM   3215  CA  LYS B 159      22.259  31.154   0.439  1.00 90.61      B    C  
ATOM   3216  C   LYS B 159      20.763  30.837   0.475  1.00 91.16      B    C  
ATOM   3217  O   LYS B 159      20.343  29.957   1.230  1.00 89.10      B    O  
ATOM   3218  CB  LYS B 159      22.605  32.375   1.282  1.00 88.86      B    C  
ATOM   3219  CG  LYS B 159      22.284  32.181   2.768  1.00 83.24      B    C  
ATOM   3220  CD  LYS B 159      22.774  33.414   3.511  1.00 79.70      B    C  
ATOM   3221  CE  LYS B 159      22.593  33.271   5.005  1.00 70.00      B    C  
ATOM   3222  NZ  LYS B 159      23.349  34.348   5.691  1.00 62.99      B    N1+
ATOM   3223  N   GLU B 160      19.941  31.498  -0.331  1.00 90.03      B    N  
ATOM   3224  CA  GLU B 160      18.503  31.235  -0.435  1.00 88.91      B    C  
ATOM   3225  C   GLU B 160      18.186  29.846  -1.014  1.00 89.50      B    C  
ATOM   3226  O   GLU B 160      17.148  29.283  -0.699  1.00 86.68      B    O  
ATOM   3227  CB  GLU B 160      17.841  32.323  -1.278  1.00 88.49      B    C  
ATOM   3228  CG  GLU B 160      17.628  33.639  -0.513  1.00 86.07      B    C  
ATOM   3229  CD  GLU B 160      17.117  34.761  -1.417  1.00 84.07      B    C  
ATOM   3230  OE1 GLU B 160      17.341  35.951  -1.107  1.00 75.44      B    O  
ATOM   3231  OE2 GLU B 160      16.533  34.481  -2.487  1.00 77.81      B    O1-
ATOM   3232  N   LEU B 161      19.091  29.248  -1.787  1.00 89.21      B    N  
ATOM   3233  CA  LEU B 161      18.974  27.862  -2.248  1.00 88.03      B    C  
ATOM   3234  C   LEU B 161      19.167  26.830  -1.127  1.00 89.23      B    C  
ATOM   3235  O   LEU B 161      18.812  25.664  -1.300  1.00 86.09      B    O  
ATOM   3236  CB  LEU B 161      19.964  27.619  -3.397  1.00 87.40      B    C  
ATOM   3237  CG  LEU B 161      19.508  28.233  -4.731  1.00 90.12      B    C  
ATOM   3238  CD1 LEU B 161      20.686  28.377  -5.682  1.00 86.10      B    C  
ATOM   3239  CD2 LEU B 161      18.471  27.330  -5.398  1.00 87.59      B    C  
ATOM   3240  N   GLN B 162      19.646  27.240   0.042  1.00 86.55      B    N  
ATOM   3241  CA  GLN B 162      19.651  26.411   1.245  1.00 82.83      B    C  
ATOM   3242  C   GLN B 162      18.251  26.373   1.891  1.00 83.47      B    C  
ATOM   3243  O   GLN B 162      18.013  26.862   2.996  1.00 79.03      B    O  
ATOM   3244  CB  GLN B 162      20.754  26.897   2.193  1.00 81.15      B    C  
ATOM   3245  CG  GLN B 162      21.110  25.814   3.211  1.00 79.18      B    C  
ATOM   3246  CD  GLN B 162      22.123  26.309   4.242  1.00 81.09      B    C  
ATOM   3247  NE2 GLN B 162      23.129  25.528   4.542  1.00 73.48      B    N  
ATOM   3248  OE1 GLN B 162      22.012  27.386   4.793  1.00 73.03      B    O  
ATOM   3249  N   LEU B 163      17.302  25.780   1.184  1.00 87.86      B    N  
ATOM   3250  CA  LEU B 163      15.877  25.843   1.487  1.00 85.40      B    C  
ATOM   3251  C   LEU B 163      15.506  25.138   2.795  1.00 86.89      B    C  
ATOM   3252  O   LEU B 163      15.841  23.980   3.021  1.00 81.31      B    O  
ATOM   3253  CB  LEU B 163      15.098  25.214   0.323  1.00 80.18      B    C  
ATOM   3254  CG  LEU B 163      15.238  25.974  -1.002  1.00 79.73      B    C  
ATOM   3255  CD1 LEU B 163      14.714  25.097  -2.138  1.00 75.28      B    C  
ATOM   3256  CD2 LEU B 163      14.433  27.275  -0.996  1.00 73.49      B    C  
ATOM   3257  N   SER B 164      14.698  25.815   3.607  1.00 86.69      B    N  
ATOM   3258  CA  SER B 164      13.951  25.202   4.713  1.00 86.19      B    C  
ATOM   3259  C   SER B 164      12.498  24.898   4.351  1.00 89.53      B    C  
ATOM   3260  O   SER B 164      11.844  24.142   5.065  1.00 84.94      B    O  
ATOM   3261  CB  SER B 164      14.028  26.099   5.951  1.00 80.88      B    C  
ATOM   3262  OG  SER B 164      13.418  27.352   5.717  1.00 71.61      B    O  
ATOM   3263  N   SER B 165      11.978  25.466   3.260  1.00 88.85      B    N  
ATOM   3264  CA  SER B 165      10.588  25.315   2.833  1.00 89.68      B    C  
ATOM   3265  C   SER B 165      10.237  23.869   2.491  1.00 91.91      B    C  
ATOM   3266  O   SER B 165       9.233  23.369   2.998  1.00 90.08      B    O  
ATOM   3267  CB  SER B 165      10.287  26.234   1.641  1.00 88.24      B    C  
ATOM   3268  OG  SER B 165      11.177  25.974   0.589  1.00 83.07      B    O  
ATOM   3269  N   ILE B 166      11.101  23.153   1.770  1.00 91.57      B    N  
ATOM   3270  CA  ILE B 166      10.911  21.726   1.474  1.00 91.77      B    C  
ATOM   3271  C   ILE B 166      10.847  20.899   2.760  1.00 92.85      B    C  
ATOM   3272  O   ILE B 166       9.947  20.080   2.916  1.00 91.16      B    O  
ATOM   3273  CB  ILE B 166      12.018  21.213   0.519  1.00 90.61      B    C  
ATOM   3274  CG1 ILE B 166      11.691  21.727  -0.895  1.00 88.38      B    C  
ATOM   3275  CG2 ILE B 166      12.136  19.675   0.539  1.00 88.11      B    C  
ATOM   3276  CD1 ILE B 166      12.627  21.258  -1.999  1.00 81.96      B    C  
ATOM   3277  N   TRP B 167      11.739  21.131   3.706  1.00 93.18      B    N  
ATOM   3278  CA  TRP B 167      11.699  20.395   4.969  1.00 92.78      B    C  
ATOM   3279  C   TRP B 167      10.459  20.714   5.801  1.00 93.58      B    C  
ATOM   3280  O   TRP B 167       9.962  19.860   6.521  1.00 91.79      B    O  
ATOM   3281  CB  TRP B 167      12.984  20.661   5.765  1.00 91.30      B    C  
ATOM   3282  CG  TRP B 167      13.092  19.877   7.037  1.00 92.01      B    C  
ATOM   3283  CD1 TRP B 167      12.724  18.584   7.199  1.00 87.99      B    C  
ATOM   3284  CD2 TRP B 167      13.592  20.318   8.343  1.00 90.83      B    C  
ATOM   3285  CE2 TRP B 167      13.501  19.227   9.240  1.00 89.60      B    C  
ATOM   3286  CE3 TRP B 167      14.124  21.541   8.830  1.00 86.64      B    C  
ATOM   3287  NE1 TRP B 167      12.962  18.194   8.513  1.00 86.74      B    N  
ATOM   3288  CZ2 TRP B 167      13.916  19.325  10.591  1.00 88.05      B    C  
ATOM   3289  CZ3 TRP B 167      14.542  21.630  10.168  1.00 84.00      B    C  
ATOM   3290  CH2 TRP B 167      14.440  20.543  11.038  1.00 84.70      B    C  
ATOM   3291  N   ASN B 168       9.951  21.952   5.737  1.00 93.15      B    N  
ATOM   3292  CA  ASN B 168       8.699  22.321   6.398  1.00 92.95      B    C  
ATOM   3293  C   ASN B 168       7.507  21.610   5.765  1.00 93.82      B    C  
ATOM   3294  O   ASN B 168       6.673  21.087   6.501  1.00 92.53      B    O  
ATOM   3295  CB  ASN B 168       8.542  23.841   6.388  1.00 92.24      B    C  
ATOM   3296  CG  ASN B 168       9.515  24.561   7.309  1.00 88.16      B    C  
ATOM   3297  ND2 ASN B 168       9.735  25.832   7.060  1.00 78.27      B    N  
ATOM   3298  OD1 ASN B 168      10.057  24.024   8.265  1.00 79.56      B    O  
ATOM   3299  N   GLU B 169       7.463  21.514   4.438  1.00 94.34      B    N  
ATOM   3300  CA  GLU B 169       6.416  20.793   3.721  1.00 94.54      B    C  
ATOM   3301  C   GLU B 169       6.456  19.285   4.016  1.00 95.48      B    C  
ATOM   3302  O   GLU B 169       5.441  18.682   4.335  1.00 94.34      B    O  
ATOM   3303  CB  GLU B 169       6.551  21.093   2.221  1.00 93.98      B    C  
ATOM   3304  CG  GLU B 169       5.255  20.745   1.481  1.00 90.64      B    C  
ATOM   3305  CD  GLU B 169       5.328  20.987  -0.028  1.00 92.93      B    C  
ATOM   3306  OE1 GLU B 169       4.483  20.411  -0.747  1.00 85.60      B    O  
ATOM   3307  OE2 GLU B 169       6.205  21.719  -0.499  1.00 87.68      B    O1-
ATOM   3308  N   GLN B 170       7.647  18.689   4.047  1.00 94.12      B    N  
ATOM   3309  CA  GLN B 170       7.837  17.289   4.450  1.00 93.72      B    C  
ATOM   3310  C   GLN B 170       7.327  17.028   5.877  1.00 94.63      B    C  
ATOM   3311  O   GLN B 170       6.680  16.012   6.119  1.00 93.38      B    O  
ATOM   3312  CB  GLN B 170       9.319  16.925   4.368  1.00 92.67      B    C  
ATOM   3313  CG  GLN B 170       9.810  16.743   2.927  1.00 92.81      B    C  
ATOM   3314  CD  GLN B 170      11.294  16.397   2.866  1.00 94.95      B    C  
ATOM   3315  NE2 GLN B 170      11.719  15.733   1.818  1.00 85.55      B    N  
ATOM   3316  OE1 GLN B 170      12.102  16.697   3.740  1.00 86.83      B    O  
ATOM   3317  N   LYS B 171       7.576  17.943   6.817  1.00 94.86      B    N  
ATOM   3318  CA  LYS B 171       7.035  17.824   8.173  1.00 94.21      B    C  
ATOM   3319  C   LYS B 171       5.508  17.927   8.186  1.00 94.49      B    C  
ATOM   3320  O   LYS B 171       4.890  17.148   8.903  1.00 93.31      B    O  
ATOM   3321  CB  LYS B 171       7.647  18.871   9.111  1.00 93.30      B    C  
ATOM   3322  CG  LYS B 171       9.067  18.496   9.559  1.00 89.46      B    C  
ATOM   3323  CD  LYS B 171       9.693  19.607  10.427  1.00 87.86      B    C  
ATOM   3324  CE  LYS B 171       9.946  20.834   9.549  1.00 79.02      B    C  
ATOM   3325  NZ  LYS B 171      10.380  22.023  10.308  1.00 73.86      B    N1+
ATOM   3326  N   ALA B 172       4.907  18.798   7.378  1.00 94.60      B    N  
ATOM   3327  CA  ALA B 172       3.452  18.888   7.275  1.00 94.32      B    C  
ATOM   3328  C   ALA B 172       2.833  17.572   6.750  1.00 94.94      B    C  
ATOM   3329  O   ALA B 172       1.829  17.100   7.289  1.00 93.24      B    O  
ATOM   3330  CB  ALA B 172       3.099  20.080   6.393  1.00 94.30      B    C  
ATOM   3331  N   VAL B 173       3.471  16.921   5.767  1.00 95.32      B    N  
ATOM   3332  CA  VAL B 173       3.068  15.588   5.288  1.00 94.85      B    C  
ATOM   3333  C   VAL B 173       3.186  14.542   6.408  1.00 95.32      B    C  
ATOM   3334  O   VAL B 173       2.281  13.728   6.582  1.00 94.16      B    O  
ATOM   3335  CB  VAL B 173       3.918  15.167   4.075  1.00 94.44      B    C  
ATOM   3336  CG1 VAL B 173       3.640  13.731   3.615  1.00 91.29      B    C  
ATOM   3337  CG2 VAL B 173       3.633  16.073   2.869  1.00 92.16      B    C  
ATOM   3338  N   TYR B 174       4.262  14.586   7.193  1.00 95.46      B    N  
ATOM   3339  CA  TYR B 174       4.459  13.671   8.314  1.00 94.89      B    C  
ATOM   3340  C   TYR B 174       3.455  13.904   9.452  1.00 95.17      B    C  
ATOM   3341  O   TYR B 174       2.970  12.944  10.048  1.00 93.96      B    O  
ATOM   3342  CB  TYR B 174       5.898  13.804   8.816  1.00 94.36      B    C  
ATOM   3343  CG  TYR B 174       6.235  12.808   9.897  1.00 95.79      B    C  
ATOM   3344  CD1 TYR B 174       6.059  13.137  11.258  1.00 93.35      B    C  
ATOM   3345  CD2 TYR B 174       6.705  11.518   9.558  1.00 93.96      B    C  
ATOM   3346  CE1 TYR B 174       6.350  12.201  12.261  1.00 92.88      B    C  
ATOM   3347  CE2 TYR B 174       7.004  10.583  10.543  1.00 92.96      B    C  
ATOM   3348  CZ  TYR B 174       6.827  10.927  11.901  1.00 93.52      B    C  
ATOM   3349  OH  TYR B 174       7.125  10.005  12.884  1.00 91.79      B    O  
ATOM   3350  N   ASP B 175       3.082  15.144   9.726  1.00 95.57      B    N  
ATOM   3351  CA  ASP B 175       2.063  15.478  10.719  1.00 94.89      B    C  
ATOM   3352  C   ASP B 175       0.690  14.934  10.294  1.00 95.06      B    C  
ATOM   3353  O   ASP B 175      -0.021  14.326  11.096  1.00 93.07      B    O  
ATOM   3354  CB  ASP B 175       2.016  17.007  10.932  1.00 94.09      B    C  
ATOM   3355  CG  ASP B 175       3.230  17.589  11.662  1.00 88.69      B    C  
ATOM   3356  OD1 ASP B 175       3.958  16.827  12.350  1.00 82.81      B    O  
ATOM   3357  OD2 ASP B 175       3.434  18.826  11.572  1.00 82.95      B    O1-
ATOM   3358  N   GLN B 176       0.357  15.043   9.008  1.00 96.09      B    N  
ATOM   3359  CA  GLN B 176      -0.846  14.414   8.466  1.00 95.35      B    C  
ATOM   3360  C   GLN B 176      -0.796  12.885   8.591  1.00 96.03      B    C  
ATOM   3361  O   GLN B 176      -1.782  12.263   8.989  1.00 94.43      B    O  
ATOM   3362  CB  GLN B 176      -1.046  14.855   7.006  1.00 94.33      B    C  
ATOM   3363  CG  GLN B 176      -2.478  14.551   6.554  1.00 88.66      B    C  
ATOM   3364  CD  GLN B 176      -2.765  14.795   5.073  1.00 91.50      B    C  
ATOM   3365  NE2 GLN B 176      -1.986  15.547   4.346  1.00 79.60      B    N  
ATOM   3366  OE1 GLN B 176      -3.748  14.273   4.553  1.00 81.78      B    O  
ATOM   3367  N   LEU B 177       0.350  12.264   8.319  1.00 95.39      B    N  
ATOM   3368  CA  LEU B 177       0.541  10.822   8.500  1.00 94.32      B    C  
ATOM   3369  C   LEU B 177       0.361  10.400   9.964  1.00 94.88      B    C  
ATOM   3370  O   LEU B 177      -0.236   9.357  10.235  1.00 93.29      B    O  
ATOM   3371  CB  LEU B 177       1.942  10.445   7.974  1.00 93.58      B    C  
ATOM   3372  CG  LEU B 177       2.225   8.931   7.991  1.00 93.10      B    C  
ATOM   3373  CD1 LEU B 177       1.335   8.180   7.002  1.00 90.25      B    C  
ATOM   3374  CD2 LEU B 177       3.685   8.673   7.615  1.00 90.16      B    C  
ATOM   3375  N   THR B 178       0.815  11.231  10.892  1.00 95.16      B    N  
ATOM   3376  CA  THR B 178       0.646  11.006  12.330  1.00 93.98      B    C  
ATOM   3377  C   THR B 178      -0.838  10.961  12.689  1.00 93.91      B    C  
ATOM   3378  O   THR B 178      -1.296   9.982  13.280  1.00 92.09      B    O  
ATOM   3379  CB  THR B 178       1.377  12.084  13.148  1.00 93.39      B    C  
ATOM   3380  CG2 THR B 178       1.311  11.819  14.653  1.00 83.72      B    C  
ATOM   3381  OG1 THR B 178       2.742  12.112  12.804  1.00 85.17      B    O  
ATOM   3382  N   GLU B 179      -1.620  11.941  12.257  1.00 95.17      B    N  
ATOM   3383  CA  GLU B 179      -3.068  11.975  12.502  1.00 94.20      B    C  
ATOM   3384  C   GLU B 179      -3.802  10.810  11.816  1.00 94.74      B    C  
ATOM   3385  O   GLU B 179      -4.620  10.110  12.433  1.00 93.27      B    O  
ATOM   3386  CB  GLU B 179      -3.610  13.339  12.037  1.00 93.90      B    C  
ATOM   3387  CG  GLU B 179      -5.070  13.626  12.449  1.00 84.13      B    C  
ATOM   3388  CD  GLU B 179      -6.102  13.597  11.302  1.00 74.90      B    C  
ATOM   3389  OE1 GLU B 179      -7.264  13.242  11.568  1.00 65.19      B    O  
ATOM   3390  OE2 GLU B 179      -5.772  13.927  10.142  1.00 68.18      B    O1-
ATOM   3391  N   ARG B 180      -3.493  10.553  10.535  1.00 94.94      B    N  
ATOM   3392  CA  ARG B 180      -4.250   9.605   9.712  1.00 94.63      B    C  
ATOM   3393  C   ARG B 180      -3.940   8.150  10.039  1.00 95.08      B    C  
ATOM   3394  O   ARG B 180      -4.865   7.337  10.049  1.00 92.33      B    O  
ATOM   3395  CB  ARG B 180      -4.006   9.892   8.221  1.00 93.99      B    C  
ATOM   3396  CG  ARG B 180      -4.589  11.253   7.773  1.00 90.58      B    C  
ATOM   3397  CD  ARG B 180      -6.115  11.265   7.859  1.00 85.24      B    C  
ATOM   3398  NE  ARG B 180      -6.627  12.627   7.713  1.00 81.03      B    N  
ATOM   3399  CZ  ARG B 180      -7.564  13.046   6.887  1.00 76.05      B    C  
ATOM   3400  NH1 ARG B 180      -8.169  12.262   6.045  1.00 67.35      B    N1+
ATOM   3401  NH2 ARG B 180      -7.904  14.296   6.920  1.00 71.92      B    N  
ATOM   3402  N   VAL B 181      -2.694   7.818  10.323  1.00 94.66      B    N  
ATOM   3403  CA  VAL B 181      -2.243   6.435  10.519  1.00 94.14      B    C  
ATOM   3404  C   VAL B 181      -1.903   6.156  11.978  1.00 94.29      B    C  
ATOM   3405  O   VAL B 181      -2.514   5.268  12.577  1.00 91.28      B    O  
ATOM   3406  CB  VAL B 181      -1.081   6.077   9.575  1.00 93.43      B    C  
ATOM   3407  CG1 VAL B 181      -0.639   4.616   9.761  1.00 90.93      B    C  
ATOM   3408  CG2 VAL B 181      -1.496   6.263   8.116  1.00 92.37      B    C  
ATOM   3409  N   MET B 182      -0.991   6.918  12.587  1.00 93.96      B    N  
ATOM   3410  CA  MET B 182      -0.533   6.634  13.955  1.00 91.82      B    C  
ATOM   3411  C   MET B 182      -1.651   6.853  14.991  1.00 92.14      B    C  
ATOM   3412  O   MET B 182      -1.752   6.107  15.963  1.00 89.78      B    O  
ATOM   3413  CB  MET B 182       0.679   7.500  14.326  1.00 91.67      B    C  
ATOM   3414  CG  MET B 182       1.831   7.428  13.330  1.00 90.39      B    C  
ATOM   3415  SD  MET B 182       3.276   8.400  13.870  1.00 89.12      B    S  
ATOM   3416  CE  MET B 182       4.176   8.519  12.324  1.00 77.71      B    C  
ATOM   3417  N   GLU B 183      -2.517   7.828  14.761  1.00 93.65      B    N  
ATOM   3418  CA  GLU B 183      -3.668   8.116  15.624  1.00 92.70      B    C  
ATOM   3419  C   GLU B 183      -4.981   7.468  15.148  1.00 93.05      B    C  
ATOM   3420  O   GLU B 183      -6.048   7.768  15.681  1.00 89.26      B    O  
ATOM   3421  CB  GLU B 183      -3.841   9.625  15.820  1.00 92.13      B    C  
ATOM   3422  CG  GLU B 183      -2.588  10.317  16.360  1.00 89.10      B    C  
ATOM   3423  CD  GLU B 183      -2.961  11.333  17.424  1.00 83.45      B    C  
ATOM   3424  OE1 GLU B 183      -2.375  11.205  18.517  1.00 72.45      B    O  
ATOM   3425  OE2 GLU B 183      -3.913  12.116  17.213  1.00 76.17      B    O1-
ATOM   3426  N   ALA B 184      -4.913   6.586  14.157  1.00 92.99      B    N  
ATOM   3427  CA  ALA B 184      -6.048   5.880  13.574  1.00 93.31      B    C  
ATOM   3428  C   ALA B 184      -7.158   6.807  13.022  1.00 94.59      B    C  
ATOM   3429  O   ALA B 184      -8.345   6.466  13.064  1.00 90.37      B    O  
ATOM   3430  CB  ALA B 184      -6.550   4.817  14.566  1.00 91.09      B    C  
ATOM   3431  N   GLY B 185      -6.800   7.984  12.498  1.00 94.38      B    N  
ATOM   3432  CA  GLY B 185      -7.737   8.923  11.889  1.00 94.47      B    C  
ATOM   3433  C   GLY B 185      -8.479   8.325  10.696  1.00 95.48      B    C  
ATOM   3434  O   GLY B 185      -9.708   8.386  10.621  1.00 93.11      B    O  
ATOM   3435  N   LEU B 186      -7.755   7.641   9.819  1.00 95.65      B    N  
ATOM   3436  CA  LEU B 186      -8.316   6.952   8.655  1.00 95.55      B    C  
ATOM   3437  C   LEU B 186      -9.216   5.776   9.047  1.00 96.00      B    C  
ATOM   3438  O   LEU B 186     -10.328   5.651   8.530  1.00 94.03      B    O  
ATOM   3439  CB  LEU B 186      -7.145   6.507   7.756  1.00 94.06      B    C  
ATOM   3440  CG  LEU B 186      -7.189   7.207   6.391  1.00 91.16      B    C  
ATOM   3441  CD1 LEU B 186      -5.777   7.459   5.880  1.00 87.54      B    C  
ATOM   3442  CD2 LEU B 186      -7.939   6.379   5.368  1.00 87.88      B    C  
ATOM   3443  N   ALA B 187      -8.793   4.963  10.004  1.00 94.60      B    N  
ATOM   3444  CA  ALA B 187      -9.602   3.869  10.523  1.00 94.39      B    C  
ATOM   3445  C   ALA B 187     -10.901   4.378  11.168  1.00 94.93      B    C  
ATOM   3446  O   ALA B 187     -11.955   3.788  10.965  1.00 93.53      B    O  
ATOM   3447  CB  ALA B 187      -8.755   3.055  11.508  1.00 93.96      B    C  
ATOM   3448  N   ARG B 188     -10.863   5.521  11.890  1.00 95.03      B    N  
ATOM   3449  CA  ARG B 188     -12.063   6.182  12.419  1.00 94.11      B    C  
ATOM   3450  C   ARG B 188     -13.010   6.615  11.306  1.00 94.15      B    C  
ATOM   3451  O   ARG B 188     -14.201   6.347  11.416  1.00 93.07      B    O  
ATOM   3452  CB  ARG B 188     -11.688   7.374  13.315  1.00 93.42      B    C  
ATOM   3453  CG  ARG B 188     -11.365   6.923  14.746  1.00 86.20      B    C  
ATOM   3454  CD  ARG B 188     -10.999   8.112  15.651  1.00 85.24      B    C  
ATOM   3455  NE  ARG B 188      -9.610   8.540  15.436  1.00 76.73      B    N  
ATOM   3456  CZ  ARG B 188      -9.023   9.617  15.958  1.00 69.46      B    C  
ATOM   3457  NH1 ARG B 188      -9.665  10.466  16.710  1.00 60.64      B    N1+
ATOM   3458  NH2 ARG B 188      -7.762   9.863  15.739  1.00 62.57      B    N  
ATOM   3459  N   LYS B 189     -12.505   7.210  10.220  1.00 94.58      B    N  
ATOM   3460  CA  LYS B 189     -13.331   7.602   9.072  1.00 94.06      B    C  
ATOM   3461  C   LYS B 189     -14.000   6.413   8.385  1.00 94.11      B    C  
ATOM   3462  O   LYS B 189     -15.173   6.498   8.043  1.00 92.30      B    O  
ATOM   3463  CB  LYS B 189     -12.496   8.410   8.070  1.00 93.99      B    C  
ATOM   3464  CG  LYS B 189     -12.251   9.860   8.509  1.00 89.25      B    C  
ATOM   3465  CD  LYS B 189     -13.559  10.638   8.496  1.00 82.77      B    C  
ATOM   3466  CE  LYS B 189     -13.343  12.118   8.813  1.00 76.03      B    C  
ATOM   3467  NZ  LYS B 189     -14.639  12.837   8.781  1.00 65.30      B    N1+
ATOM   3468  N   ILE B 190     -13.301   5.299   8.248  1.00 94.79      B    N  
ATOM   3469  CA  ILE B 190     -13.880   4.056   7.707  1.00 94.14      B    C  
ATOM   3470  C   ILE B 190     -14.976   3.511   8.630  1.00 94.10      B    C  
ATOM   3471  O   ILE B 190     -16.021   3.057   8.158  1.00 92.73      B    O  
ATOM   3472  CB  ILE B 190     -12.758   3.024   7.452  1.00 94.49      B    C  
ATOM   3473  CG1 ILE B 190     -11.885   3.512   6.270  1.00 93.66      B    C  
ATOM   3474  CG2 ILE B 190     -13.317   1.619   7.162  1.00 94.13      B    C  
ATOM   3475  CD1 ILE B 190     -10.578   2.746   6.113  1.00 88.23      B    C  
ATOM   3476  N   VAL B 191     -14.784   3.601   9.942  1.00 94.59      B    N  
ATOM   3477  CA  VAL B 191     -15.820   3.247  10.919  1.00 93.57      B    C  
ATOM   3478  C   VAL B 191     -17.017   4.188  10.821  1.00 93.00      B    C  
ATOM   3479  O   VAL B 191     -18.148   3.707  10.850  1.00 91.47      B    O  
ATOM   3480  CB  VAL B 191     -15.248   3.198  12.345  1.00 92.66      B    C  
ATOM   3481  CG1 VAL B 191     -16.328   3.105  13.427  1.00 88.78      B    C  
ATOM   3482  CG2 VAL B 191     -14.343   1.979  12.504  1.00 90.05      B    C  
ATOM   3483  N   ASP B 192     -16.813   5.496  10.637  1.00 94.10      B    N  
ATOM   3484  CA  ASP B 192     -17.890   6.476  10.500  1.00 92.84      B    C  
ATOM   3485  C   ASP B 192     -18.762   6.198   9.265  1.00 92.48      B    C  
ATOM   3486  O   ASP B 192     -19.988   6.216   9.367  1.00 90.06      B    O  
ATOM   3487  CB  ASP B 192     -17.316   7.905  10.463  1.00 91.64      B    C  
ATOM   3488  CG  ASP B 192     -16.709   8.389  11.783  1.00 88.13      B    C  
ATOM   3489  OD1 ASP B 192     -17.067   7.844  12.851  1.00 83.03      B    O  
ATOM   3490  OD2 ASP B 192     -15.912   9.359  11.723  1.00 83.17      B    O1-
ATOM   3491  N   GLU B 193     -18.153   5.830   8.132  1.00 93.03      B    N  
ATOM   3492  CA  GLU B 193     -18.886   5.410   6.928  1.00 92.07      B    C  
ATOM   3493  C   GLU B 193     -19.735   4.153   7.172  1.00 92.12      B    C  
ATOM   3494  O   GLU B 193     -20.869   4.051   6.713  1.00 89.22      B    O  
ATOM   3495  CB  GLU B 193     -17.902   5.152   5.777  1.00 91.05      B    C  
ATOM   3496  CG  GLU B 193     -17.345   6.441   5.142  1.00 86.36      B    C  
ATOM   3497  CD  GLU B 193     -18.418   7.295   4.443  1.00 85.45      B    C  
ATOM   3498  OE1 GLU B 193     -18.141   8.479   4.164  1.00 77.60      B    O  
ATOM   3499  OE2 GLU B 193     -19.524   6.780   4.165  1.00 78.47      B    O1-
ATOM   3500  N   ALA B 194     -19.211   3.208   7.946  1.00 92.61      B    N  
ATOM   3501  CA  ALA B 194     -19.961   2.012   8.311  1.00 91.50      B    C  
ATOM   3502  C   ALA B 194     -21.078   2.286   9.329  1.00 91.55      B    C  
ATOM   3503  O   ALA B 194     -22.124   1.625   9.301  1.00 88.70      B    O  
ATOM   3504  CB  ALA B 194     -18.969   0.976   8.831  1.00 90.56      B    C  
ATOM   3505  N   ARG B 195     -20.902   3.266  10.215  1.00 91.07      B    N  
ATOM   3506  CA  ARG B 195     -21.890   3.667  11.223  1.00 89.63      B    C  
ATOM   3507  C   ARG B 195     -23.187   4.171  10.598  1.00 88.89      B    C  
ATOM   3508  O   ARG B 195     -24.251   3.925  11.165  1.00 85.10      B    O  
ATOM   3509  CB  ARG B 195     -21.312   4.754  12.138  1.00 87.81      B    C  
ATOM   3510  CG  ARG B 195     -20.401   4.197  13.234  1.00 83.04      B    C  
ATOM   3511  CD  ARG B 195     -19.770   5.356  14.003  1.00 82.19      B    C  
ATOM   3512  NE  ARG B 195     -18.952   4.893  15.142  1.00 76.50      B    N  
ATOM   3513  CZ  ARG B 195     -18.717   5.570  16.252  1.00 71.51      B    C  
ATOM   3514  NH1 ARG B 195     -19.132   6.802  16.424  1.00 65.37      B    N1+
ATOM   3515  NH2 ARG B 195     -18.069   5.018  17.221  1.00 63.09      B    N  
ATOM   3516  N   ALA B 196     -23.130   4.795   9.425  1.00 88.40      B    N  
ATOM   3517  CA  ALA B 196     -24.320   5.299   8.736  1.00 86.36      B    C  
ATOM   3518  C   ALA B 196     -25.353   4.190   8.441  1.00 85.77      B    C  
ATOM   3519  O   ALA B 196     -26.561   4.408   8.565  1.00 78.32      B    O  
ATOM   3520  CB  ALA B 196     -23.866   5.999   7.454  1.00 84.04      B    C  
ATOM   3521  N   GLY B 197     -24.879   2.970   8.138  1.00 82.16      B    N  
ATOM   3522  CA  GLY B 197     -25.714   1.784   7.936  1.00 79.58      B    C  
ATOM   3523  C   GLY B 197     -25.978   0.956   9.197  1.00 81.11      B    C  
ATOM   3524  O   GLY B 197     -26.787   0.019   9.171  1.00 74.32      B    O  
ATOM   3525  N   SER B 198     -25.315   1.273  10.317  1.00 80.76      B    N  
ATOM   3526  CA  SER B 198     -25.480   0.521  11.557  1.00 78.97      B    C  
ATOM   3527  C   SER B 198     -26.756   0.919  12.303  1.00 80.16      B    C  
ATOM   3528  O   SER B 198     -27.180   2.075  12.327  1.00 75.40      B    O  
ATOM   3529  CB  SER B 198     -24.260   0.649  12.473  1.00 74.04      B    C  
ATOM   3530  OG  SER B 198     -24.469  -0.221  13.581  1.00 64.77      B    O  
ATOM   3531  N   ARG B 199     -27.362  -0.072  12.946  1.00 77.75      B    N  
ATOM   3532  CA  ARG B 199     -28.496   0.169  13.847  1.00 76.62      B    C  
ATOM   3533  C   ARG B 199     -28.051   0.695  15.210  1.00 78.35      B    C  
ATOM   3534  O   ARG B 199     -28.827   1.357  15.885  1.00 72.33      B    O  
ATOM   3535  CB  ARG B 199     -29.307  -1.133  13.965  1.00 70.75      B    C  
ATOM   3536  CG  ARG B 199     -30.744  -0.862  14.393  1.00 63.34      B    C  
ATOM   3537  CD  ARG B 199     -31.521  -2.180  14.477  1.00 58.41      B    C  
ATOM   3538  NE  ARG B 199     -32.955  -1.953  14.735  1.00 52.27      B    N  
ATOM   3539  CZ  ARG B 199     -33.851  -2.889  14.975  1.00 47.17      B    C  
ATOM   3540  NH1 ARG B 199     -33.534  -4.149  15.026  1.00 44.48      B    N1+
ATOM   3541  NH2 ARG B 199     -35.105  -2.568  15.175  1.00 41.57      B    N  
ATOM   3542  N   PHE B 200     -26.809   0.379  15.588  1.00 80.28      B    N  
ATOM   3543  CA  PHE B 200     -26.176   0.747  16.850  1.00 79.64      B    C  
ATOM   3544  C   PHE B 200     -24.832   1.395  16.524  1.00 80.42      B    C  
ATOM   3545  O   PHE B 200     -23.820   0.717  16.424  1.00 74.50      B    O  
ATOM   3546  CB  PHE B 200     -26.023  -0.499  17.725  1.00 76.29      B    C  
ATOM   3547  CG  PHE B 200     -27.288  -1.288  17.909  1.00 75.58      B    C  
ATOM   3548  CD1 PHE B 200     -28.348  -0.770  18.679  1.00 71.88      B    C  
ATOM   3549  CD2 PHE B 200     -27.445  -2.540  17.282  1.00 71.42      B    C  
ATOM   3550  CE1 PHE B 200     -29.543  -1.481  18.802  1.00 68.22      B    C  
ATOM   3551  CE2 PHE B 200     -28.639  -3.252  17.406  1.00 68.35      B    C  
ATOM   3552  CZ  PHE B 200     -29.695  -2.722  18.159  1.00 68.87      B    C  
ATOM   3553  N   SER B 201     -24.831   2.708  16.288  1.00 78.39      B    N  
ATOM   3554  CA  SER B 201     -23.645   3.422  15.812  1.00 77.19      B    C  
ATOM   3555  C   SER B 201     -22.468   3.338  16.780  1.00 79.76      B    C  
ATOM   3556  O   SER B 201     -21.339   3.188  16.351  1.00 72.56      B    O  
ATOM   3557  CB  SER B 201     -23.986   4.891  15.547  1.00 69.73      B    C  
ATOM   3558  OG  SER B 201     -24.599   5.465  16.690  1.00 63.80      B    O  
ATOM   3559  N   GLU B 202     -22.737   3.379  18.081  1.00 81.08      B    N  
ATOM   3560  CA  GLU B 202     -21.689   3.433  19.110  1.00 81.86      B    C  
ATOM   3561  C   GLU B 202     -20.962   2.098  19.329  1.00 84.44      B    C  
ATOM   3562  O   GLU B 202     -19.908   2.079  19.968  1.00 79.26      B    O  
ATOM   3563  CB  GLU B 202     -22.263   3.966  20.422  1.00 76.65      B    C  
ATOM   3564  CG  GLU B 202     -22.812   5.402  20.334  1.00 68.51      B    C  
ATOM   3565  CD  GLU B 202     -21.808   6.377  19.689  1.00 58.95      B    C  
ATOM   3566  OE1 GLU B 202     -22.274   7.252  18.928  1.00 50.44      B    O  
ATOM   3567  OE2 GLU B 202     -20.582   6.196  19.857  1.00 52.04      B    O1-
ATOM   3568  N   GLU B 203     -21.470   0.999  18.800  1.00 86.14      B    N  
ATOM   3569  CA  GLU B 203     -20.839  -0.312  18.993  1.00 86.45      B    C  
ATOM   3570  C   GLU B 203     -19.524  -0.459  18.211  1.00 88.44      B    C  
ATOM   3571  O   GLU B 203     -18.668  -1.243  18.598  1.00 85.88      B    O  
ATOM   3572  CB  GLU B 203     -21.833  -1.443  18.670  1.00 82.00      B    C  
ATOM   3573  CG  GLU B 203     -22.002  -1.757  17.173  1.00 74.13      B    C  
ATOM   3574  CD  GLU B 203     -23.006  -2.885  16.876  1.00 74.97      B    C  
ATOM   3575  OE1 GLU B 203     -23.147  -3.293  15.707  1.00 68.61      B    O  
ATOM   3576  OE2 GLU B 203     -23.651  -3.407  17.808  1.00 73.95      B    O1-
ATOM   3577  N   LEU B 204     -19.354   0.309  17.127  1.00 88.53      B    N  
ATOM   3578  CA  LEU B 204     -18.179   0.241  16.268  1.00 88.87      B    C  
ATOM   3579  C   LEU B 204     -17.135   1.275  16.695  1.00 89.71      B    C  
ATOM   3580  O   LEU B 204     -17.396   2.477  16.682  1.00 87.64      B    O  
ATOM   3581  CB  LEU B 204     -18.586   0.438  14.795  1.00 87.32      B    C  
ATOM   3582  CG  LEU B 204     -19.354  -0.740  14.188  1.00 87.15      B    C  
ATOM   3583  CD1 LEU B 204     -19.916  -0.353  12.812  1.00 82.87      B    C  
ATOM   3584  CD2 LEU B 204     -18.449  -1.965  13.999  1.00 83.19      B    C  
ATOM   3585  N   LYS B 205     -15.927   0.819  17.017  1.00 90.73      B    N  
ATOM   3586  CA  LYS B 205     -14.811   1.672  17.426  1.00 90.26      B    C  
ATOM   3587  C   LYS B 205     -13.515   1.214  16.754  1.00 90.84      B    C  
ATOM   3588  O   LYS B 205     -13.175   0.038  16.795  1.00 88.37      B    O  
ATOM   3589  CB  LYS B 205     -14.690   1.702  18.969  1.00 87.67      B    C  
ATOM   3590  CG  LYS B 205     -15.898   2.417  19.630  1.00 76.18      B    C  
ATOM   3591  CD  LYS B 205     -15.874   2.437  21.168  1.00 71.41      B    C  
ATOM   3592  CE  LYS B 205     -17.175   3.108  21.646  1.00 58.19      B    C  
ATOM   3593  NZ  LYS B 205     -17.516   2.898  23.087  1.00 51.06      B    N1+
ATOM   3594  N   ALA B 206     -12.782   2.159  16.170  1.00 91.28      B    N  
ATOM   3595  CA  ALA B 206     -11.402   1.942  15.763  1.00 90.89      B    C  
ATOM   3596  C   ALA B 206     -10.483   2.148  16.979  1.00 91.59      B    C  
ATOM   3597  O   ALA B 206     -10.607   3.136  17.694  1.00 88.36      B    O  
ATOM   3598  CB  ALA B 206     -11.050   2.882  14.609  1.00 88.94      B    C  
ATOM   3599  N   GLN B 207      -9.574   1.218  17.212  1.00 91.97      B    N  
ATOM   3600  CA  GLN B 207      -8.582   1.283  18.279  1.00 90.75      B    C  
ATOM   3601  C   GLN B 207      -7.262   1.836  17.733  1.00 91.79      B    C  
ATOM   3602  O   GLN B 207      -6.758   1.361  16.723  1.00 88.22      B    O  
ATOM   3603  CB  GLN B 207      -8.385  -0.119  18.876  1.00 88.24      B    C  
ATOM   3604  CG  GLN B 207      -9.482  -0.503  19.883  1.00 80.95      B    C  
ATOM   3605  CD  GLN B 207      -9.261   0.073  21.284  1.00 76.31      B    C  
ATOM   3606  NE2 GLN B 207     -10.191  -0.128  22.191  1.00 63.43      B    N  
ATOM   3607  OE1 GLN B 207      -8.267   0.695  21.608  1.00 66.63      B    O  
ATOM   3608  N   LYS B 208      -6.698   2.798  18.444  1.00 91.64      B    N  
ATOM   3609  CA  LYS B 208      -5.305   3.203  18.241  1.00 91.01      B    C  
ATOM   3610  C   LYS B 208      -4.390   2.103  18.784  1.00 90.92      B    C  
ATOM   3611  O   LYS B 208      -4.699   1.495  19.808  1.00 85.95      B    O  
ATOM   3612  CB  LYS B 208      -5.062   4.575  18.904  1.00 87.94      B    C  
ATOM   3613  CG  LYS B 208      -3.612   5.075  18.736  1.00 82.91      B    C  
ATOM   3614  CD  LYS B 208      -3.408   6.486  19.318  1.00 81.47      B    C  
ATOM   3615  CE  LYS B 208      -1.925   6.854  19.265  1.00 73.22      B    C  
ATOM   3616  NZ  LYS B 208      -1.651   8.265  19.644  1.00 65.77      B    N1+
ATOM   3617  N   ASN B 209      -3.266   1.860  18.117  1.00 90.69      B    N  
ATOM   3618  CA  ASN B 209      -2.207   0.990  18.612  1.00 89.44      B    C  
ATOM   3619  C   ASN B 209      -0.846   1.664  18.422  1.00 91.48      B    C  
ATOM   3620  O   ASN B 209      -0.645   2.416  17.473  1.00 87.25      B    O  
ATOM   3621  CB  ASN B 209      -2.303  -0.383  17.928  1.00 84.59      B    C  
ATOM   3622  CG  ASN B 209      -1.931  -0.321  16.457  1.00 86.13      B    C  
ATOM   3623  ND2 ASN B 209      -2.896  -0.256  15.573  1.00 77.06      B    N  
ATOM   3624  OD1 ASN B 209      -0.772  -0.318  16.092  1.00 73.75      B    O  
ATOM   3625  N   ASP B 210       0.100   1.373  19.314  1.00 91.71      B    N  
ATOM   3626  CA  ASP B 210       1.411   2.021  19.326  1.00 91.95      B    C  
ATOM   3627  C   ASP B 210       2.376   1.449  18.277  1.00 93.56      B    C  
ATOM   3628  O   ASP B 210       3.409   2.036  17.990  1.00 89.08      B    O  
ATOM   3629  CB  ASP B 210       2.009   1.928  20.740  1.00 88.06      B    C  
ATOM   3630  CG  ASP B 210       1.134   2.602  21.805  1.00 80.99      B    C  
ATOM   3631  OD1 ASP B 210       0.422   3.581  21.473  1.00 72.10      B    O  
ATOM   3632  OD2 ASP B 210       1.154   2.109  22.949  1.00 74.56      B    O1-
ATOM   3633  N   ILE B 211       2.030   0.321  17.658  1.00 92.59      B    N  
ATOM   3634  CA  ILE B 211       2.845  -0.338  16.635  1.00 92.42      B    C  
ATOM   3635  C   ILE B 211       2.946   0.549  15.403  1.00 93.23      B    C  
ATOM   3636  O   ILE B 211       4.054   0.774  14.908  1.00 90.74      B    O  
ATOM   3637  CB  ILE B 211       2.272  -1.728  16.296  1.00 91.80      B    C  
ATOM   3638  CG1 ILE B 211       2.348  -2.649  17.533  1.00 88.45      B    C  
ATOM   3639  CG2 ILE B 211       3.016  -2.384  15.124  1.00 87.28      B    C  
ATOM   3640  CD1 ILE B 211       1.243  -3.689  17.547  1.00 76.96      B    C  
ATOM   3641  N   ASN B 212       1.840   1.153  14.963  1.00 94.07      B    N  
ATOM   3642  CA  ASN B 212       1.842   2.064  13.820  1.00 94.17      B    C  
ATOM   3643  C   ASN B 212       2.734   3.286  14.054  1.00 94.90      B    C  
ATOM   3644  O   ASN B 212       3.341   3.782  13.117  1.00 91.57      B    O  
ATOM   3645  CB  ASN B 212       0.401   2.518  13.525  1.00 92.88      B    C  
ATOM   3646  CG  ASN B 212      -0.525   1.411  13.056  1.00 94.26      B    C  
ATOM   3647  ND2 ASN B 212      -1.767   1.746  12.800  1.00 87.25      B    N  
ATOM   3648  OD1 ASN B 212      -0.175   0.249  12.929  1.00 87.11      B    O  
ATOM   3649  N   GLN B 213       2.833   3.765  15.297  1.00 93.08      B    N  
ATOM   3650  CA  GLN B 213       3.754   4.840  15.637  1.00 91.84      B    C  
ATOM   3651  C   GLN B 213       5.204   4.354  15.576  1.00 92.57      B    C  
ATOM   3652  O   GLN B 213       6.022   4.987  14.924  1.00 90.01      B    O  
ATOM   3653  CB  GLN B 213       3.379   5.421  17.006  1.00 91.08      B    C  
ATOM   3654  CG  GLN B 213       4.268   6.628  17.343  1.00 85.52      B    C  
ATOM   3655  CD  GLN B 213       3.862   7.357  18.627  1.00 83.01      B    C  
ATOM   3656  NE2 GLN B 213       4.618   8.350  19.017  1.00 70.61      B    N  
ATOM   3657  OE1 GLN B 213       2.881   7.058  19.284  1.00 73.97      B    O  
ATOM   3658  N   ARG B 214       5.515   3.219  16.195  1.00 93.93      B    N  
ATOM   3659  CA  ARG B 214       6.866   2.648  16.200  1.00 93.05      B    C  
ATOM   3660  C   ARG B 214       7.392   2.371  14.785  1.00 93.86      B    C  
ATOM   3661  O   ARG B 214       8.538   2.685  14.504  1.00 91.61      B    O  
ATOM   3662  CB  ARG B 214       6.863   1.364  17.038  1.00 91.72      B    C  
ATOM   3663  CG  ARG B 214       8.284   0.816  17.295  1.00 88.50      B    C  
ATOM   3664  CD  ARG B 214       8.226  -0.635  17.754  1.00 87.41      B    C  
ATOM   3665  NE  ARG B 214       7.859  -1.500  16.639  1.00 84.16      B    N  
ATOM   3666  CZ  ARG B 214       7.284  -2.689  16.676  1.00 84.85      B    C  
ATOM   3667  NH1 ARG B 214       7.018  -3.305  17.795  1.00 74.96      B    N1+
ATOM   3668  NH2 ARG B 214       6.977  -3.266  15.568  1.00 77.84      B    N  
ATOM   3669  N   GLU B 215       6.542   1.831  13.906  1.00 93.97      B    N  
ATOM   3670  CA  GLU B 215       6.907   1.473  12.527  1.00 93.44      B    C  
ATOM   3671  C   GLU B 215       7.223   2.698  11.640  1.00 94.62      B    C  
ATOM   3672  O   GLU B 215       7.949   2.577  10.661  1.00 91.90      B    O  
ATOM   3673  CB  GLU B 215       5.744   0.692  11.889  1.00 92.61      B    C  
ATOM   3674  CG  GLU B 215       5.551  -0.725  12.460  1.00 90.60      B    C  
ATOM   3675  CD  GLU B 215       6.695  -1.687  12.149  1.00 92.26      B    C  
ATOM   3676  OE1 GLU B 215       7.057  -2.452  13.065  1.00 83.81      B    O  
ATOM   3677  OE2 GLU B 215       7.178  -1.681  11.005  1.00 85.65      B    O1-
ATOM   3678  N   LEU B 216       6.706   3.880  11.991  1.00 93.28      B    N  
ATOM   3679  CA  LEU B 216       6.873   5.103  11.203  1.00 93.25      B    C  
ATOM   3680  C   LEU B 216       7.827   6.115  11.844  1.00 93.50      B    C  
ATOM   3681  O   LEU B 216       8.499   6.868  11.135  1.00 89.67      B    O  
ATOM   3682  CB  LEU B 216       5.488   5.717  10.947  1.00 92.32      B    C  
ATOM   3683  CG  LEU B 216       4.565   4.851  10.060  1.00 93.15      B    C  
ATOM   3684  CD1 LEU B 216       3.164   5.459  10.010  1.00 89.82      B    C  
ATOM   3685  CD2 LEU B 216       5.085   4.766   8.620  1.00 90.05      B    C  
ATOM   3686  N   GLU B 217       7.909   6.161  13.163  1.00 93.39      B    N  
ATOM   3687  CA  GLU B 217       8.636   7.191  13.906  1.00 92.29      B    C  
ATOM   3688  C   GLU B 217      10.152   6.928  13.942  1.00 91.92      B    C  
ATOM   3689  O   GLU B 217      10.708   6.434  14.920  1.00 87.04      B    O  
ATOM   3690  CB  GLU B 217       8.002   7.362  15.301  1.00 90.55      B    C  
ATOM   3691  CG  GLU B 217       8.467   8.663  15.964  1.00 82.49      B    C  
ATOM   3692  CD  GLU B 217       8.035   8.816  17.432  1.00 82.05      B    C  
ATOM   3693  OE1 GLU B 217       8.117   9.957  17.931  1.00 74.09      B    O  
ATOM   3694  OE2 GLU B 217       7.759   7.811  18.109  1.00 77.56      B    O1-
ATOM   3695  N   GLY B 218      10.852   7.342  12.886  1.00 92.38      B    N  
ATOM   3696  CA  GLY B 218      12.324   7.354  12.842  1.00 90.89      B    C  
ATOM   3697  C   GLY B 218      12.961   8.460  13.684  1.00 92.36      B    C  
ATOM   3698  O   GLY B 218      14.157   8.399  13.992  1.00 86.58      B    O  
ATOM   3699  N   LYS B 219      12.180   9.462  14.095  1.00 89.59      B    N  
ATOM   3700  CA  LYS B 219      12.619  10.634  14.874  1.00 90.04      B    C  
ATOM   3701  C   LYS B 219      13.686  11.474  14.153  1.00 90.73      B    C  
ATOM   3702  O   LYS B 219      13.943  11.334  12.957  1.00 84.09      B    O  
ATOM   3703  CB  LYS B 219      13.037  10.211  16.302  1.00 87.90      B    C  
ATOM   3704  CG  LYS B 219      11.912   9.503  17.058  1.00 89.35      B    C  
ATOM   3705  CD  LYS B 219      12.346   9.069  18.459  1.00 86.91      B    C  
ATOM   3706  CE  LYS B 219      11.150   8.360  19.100  1.00 81.20      B    C  
ATOM   3707  NZ  LYS B 219      11.482   7.690  20.381  1.00 69.29      B    N1+
ATOM   3708  N   ARG B 220      14.307  12.400  14.877  1.00 91.34      B    N  
ATOM   3709  CA  ARG B 220      15.419  13.199  14.353  1.00 90.19      B    C  
ATOM   3710  C   ARG B 220      16.701  12.375  14.342  1.00 89.63      B    C  
ATOM   3711  O   ARG B 220      16.960  11.627  15.278  1.00 83.43      B    O  
ATOM   3712  CB  ARG B 220      15.598  14.487  15.153  1.00 88.34      B    C  
ATOM   3713  CG  ARG B 220      14.432  15.463  14.937  1.00 84.84      B    C  
ATOM   3714  CD  ARG B 220      14.722  16.803  15.615  1.00 82.66      B    C  
ATOM   3715  NE  ARG B 220      13.641  17.774  15.360  1.00 75.76      B    N  
ATOM   3716  CZ  ARG B 220      13.658  19.063  15.673  1.00 69.00      B    C  
ATOM   3717  NH1 ARG B 220      14.672  19.610  16.283  1.00 62.97      B    N1+
ATOM   3718  NH2 ARG B 220      12.641  19.816  15.361  1.00 61.86      B    N  
ATOM   3719  N   SER B 221      17.504  12.568  13.306  1.00 89.70      B    N  
ATOM   3720  CA  SER B 221      18.782  11.870  13.120  1.00 88.19      B    C  
ATOM   3721  C   SER B 221      18.650  10.339  13.128  1.00 90.15      B    C  
ATOM   3722  O   SER B 221      19.599   9.649  13.482  1.00 84.26      B    O  
ATOM   3723  CB  SER B 221      19.850  12.369  14.112  1.00 85.24      B    C  
ATOM   3724  OG  SER B 221      19.993  13.772  14.041  1.00 79.24      B    O  
ATOM   3725  N   CYS B 222      17.484   9.824  12.748  1.00 90.16      B    N  
ATOM   3726  CA  CYS B 222      17.196   8.387  12.726  1.00 90.70      B    C  
ATOM   3727  C   CYS B 222      17.415   7.680  14.075  1.00 92.05      B    C  
ATOM   3728  O   CYS B 222      17.832   6.531  14.119  1.00 86.52      B    O  
ATOM   3729  CB  CYS B 222      17.945   7.743  11.551  1.00 89.34      B    C  
ATOM   3730  SG  CYS B 222      17.507   8.457   9.944  1.00 89.18      B    S  
ATOM   3731  N   ALA B 223      17.118   8.375  15.176  1.00 92.24      B    N  
ATOM   3732  CA  ALA B 223      17.243   7.826  16.518  1.00 91.32      B    C  
ATOM   3733  C   ALA B 223      16.051   6.942  16.950  1.00 91.85      B    C  
ATOM   3734  O   ALA B 223      16.087   6.342  18.025  1.00 85.79      B    O  
ATOM   3735  CB  ALA B 223      17.439   8.999  17.487  1.00 89.75      B    C  
ATOM   3736  N   GLY B 224      14.986   6.898  16.142  1.00 91.87      B    N  
ATOM   3737  CA  GLY B 224      13.811   6.059  16.371  1.00 91.44      B    C  
ATOM   3738  C   GLY B 224      13.911   4.697  15.686  1.00 92.85      B    C  
ATOM   3739  O   GLY B 224      14.835   4.425  14.932  1.00 89.21      B    O  
ATOM   3740  N   GLU B 225      12.916   3.856  15.935  1.00 93.14      B    N  
ATOM   3741  CA  GLU B 225      12.812   2.515  15.354  1.00 91.97      B    C  
ATOM   3742  C   GLU B 225      12.006   2.479  14.043  1.00 92.98      B    C  
ATOM   3743  O   GLU B 225      11.970   1.445  13.384  1.00 87.61      B    O  
ATOM   3744  CB  GLU B 225      12.171   1.559  16.368  1.00 89.38      B    C  
ATOM   3745  CG  GLU B 225      13.000   1.383  17.644  1.00 82.56      B    C  
ATOM   3746  CD  GLU B 225      12.392   0.365  18.623  1.00 79.55      B    C  
ATOM   3747  OE1 GLU B 225      12.847   0.358  19.792  1.00 71.29      B    O  
ATOM   3748  OE2 GLU B 225      11.480  -0.399  18.218  1.00 73.79      B    O1-
ATOM   3749  N   GLY B 226      11.369   3.589  13.682  1.00 92.87      B    N  
ATOM   3750  CA  GLY B 226      10.507   3.672  12.511  1.00 93.51      B    C  
ATOM   3751  C   GLY B 226      11.216   4.064  11.228  1.00 95.06      B    C  
ATOM   3752  O   GLY B 226      12.367   4.513  11.221  1.00 91.96      B    O  
ATOM   3753  N   ALA B 227      10.506   3.926  10.113  1.00 93.63      B    N  
ATOM   3754  CA  ALA B 227      11.049   4.109   8.777  1.00 93.67      B    C  
ATOM   3755  C   ALA B 227      11.362   5.571   8.415  1.00 94.40      B    C  
ATOM   3756  O   ALA B 227      12.318   5.832   7.685  1.00 90.94      B    O  
ATOM   3757  CB  ALA B 227      10.043   3.508   7.787  1.00 92.38      B    C  
ATOM   3758  N   ALA B 228      10.572   6.536   8.899  1.00 94.02      B    N  
ATOM   3759  CA  ALA B 228      10.641   7.932   8.485  1.00 94.14      B    C  
ATOM   3760  C   ALA B 228      11.408   8.799   9.494  1.00 94.82      B    C  
ATOM   3761  O   ALA B 228      10.896   9.152  10.557  1.00 91.55      B    O  
ATOM   3762  CB  ALA B 228       9.218   8.436   8.244  1.00 92.94      B    C  
ATOM   3763  N   CYS B 229      12.628   9.216   9.141  1.00 93.61      B    N  
ATOM   3764  CA  CYS B 229      13.408  10.144   9.954  1.00 93.72      B    C  
ATOM   3765  C   CYS B 229      12.965  11.586   9.684  1.00 94.39      B    C  
ATOM   3766  O   CYS B 229      13.185  12.107   8.597  1.00 91.60      B    O  
ATOM   3767  CB  CYS B 229      14.901   9.954   9.672  1.00 92.43      B    C  
ATOM   3768  SG  CYS B 229      15.469   8.268   9.992  1.00 91.11      B    S  
ATOM   3769  N   LEU B 230      12.415  12.265  10.689  1.00 92.97      B    N  
ATOM   3770  CA  LEU B 230      11.970  13.670  10.619  1.00 92.28      B    C  
ATOM   3771  C   LEU B 230      13.059  14.658  10.189  1.00 92.46      B    C  
ATOM   3772  O   LEU B 230      12.767  15.725   9.662  1.00 88.43      B    O  
ATOM   3773  CB  LEU B 230      11.459  14.080  12.012  1.00 90.86      B    C  
ATOM   3774  CG  LEU B 230       9.931  14.008  12.140  1.00 85.93      B    C  
ATOM   3775  CD1 LEU B 230       9.546  13.909  13.612  1.00 81.11      B    C  
ATOM   3776  CD2 LEU B 230       9.280  15.258  11.550  1.00 81.68      B    C  
ATOM   3777  N   ARG B 231      14.296  14.321  10.425  1.00 90.39      B    N  
ATOM   3778  CA  ARG B 231      15.473  14.996   9.899  1.00 89.33      B    C  
ATOM   3779  C   ARG B 231      16.537  13.953   9.647  1.00 89.34      B    C  
ATOM   3780  O   ARG B 231      16.814  13.153  10.545  1.00 84.93      B    O  
ATOM   3781  CB  ARG B 231      15.956  16.058  10.898  1.00 87.16      B    C  
ATOM   3782  CG  ARG B 231      16.976  17.018  10.265  1.00 84.00      B    C  
ATOM   3783  CD  ARG B 231      17.584  17.951  11.308  1.00 82.05      B    C  
ATOM   3784  NE  ARG B 231      18.521  17.215  12.157  1.00 74.40      B    N  
ATOM   3785  CZ  ARG B 231      19.149  17.675  13.229  1.00 68.79      B    C  
ATOM   3786  NH1 ARG B 231      18.964  18.896  13.647  1.00 62.64      B    N1+
ATOM   3787  NH2 ARG B 231      19.983  16.915  13.874  1.00 59.61      B    N  
ATOM   3788  N   ARG B 232      17.172  13.998   8.473  1.00 91.33      B    N  
ATOM   3789  CA  ARG B 232      18.332  13.163   8.163  1.00 89.47      B    C  
ATOM   3790  C   ARG B 232      19.386  13.250   9.264  1.00 89.46      B    C  
ATOM   3791  O   ARG B 232      19.559  14.286   9.903  1.00 85.92      B    O  
ATOM   3792  CB  ARG B 232      18.922  13.524   6.798  1.00 87.29      B    C  
ATOM   3793  CG  ARG B 232      19.527  14.936   6.766  1.00 85.40      B    C  
ATOM   3794  CD  ARG B 232      20.325  15.185   5.492  1.00 84.86      B    C  
ATOM   3795  NE  ARG B 232      20.846  16.554   5.477  1.00 83.10      B    N  
ATOM   3796  CZ  ARG B 232      21.907  17.010   6.144  1.00 84.38      B    C  
ATOM   3797  NH1 ARG B 232      22.703  16.210   6.804  1.00 73.21      B    N1+
ATOM   3798  NH2 ARG B 232      22.162  18.276   6.159  1.00 77.97      B    N  
ATOM   3799  N   ASP B 233      20.136  12.179   9.434  1.00 88.95      B    N  
ATOM   3800  CA  ASP B 233      21.357  12.202  10.225  1.00 87.73      B    C  
ATOM   3801  C   ASP B 233      22.401  13.089   9.533  1.00 87.74      B    C  
ATOM   3802  O   ASP B 233      22.736  12.840   8.370  1.00 83.15      B    O  
ATOM   3803  CB  ASP B 233      21.845  10.757  10.434  1.00 85.38      B    C  
ATOM   3804  CG  ASP B 233      23.021  10.634  11.404  1.00 86.32      B    C  
ATOM   3805  OD1 ASP B 233      23.831  11.586  11.511  1.00 80.63      B    O  
ATOM   3806  OD2 ASP B 233      23.128   9.559  12.031  1.00 81.51      B    O1-
ATOM   3807  N   PRO B 234      22.949  14.108  10.207  1.00 87.82      B    N  
ATOM   3808  CA  PRO B 234      23.974  14.974   9.627  1.00 84.71      B    C  
ATOM   3809  C   PRO B 234      25.188  14.222   9.082  1.00 85.23      B    C  
ATOM   3810  O   PRO B 234      25.759  14.642   8.074  1.00 80.47      B    O  
ATOM   3811  CB  PRO B 234      24.376  15.934  10.755  1.00 82.41      B    C  
ATOM   3812  CG  PRO B 234      23.153  15.979  11.657  1.00 81.68      B    C  
ATOM   3813  CD  PRO B 234      22.594  14.564  11.539  1.00 86.37      B    C  
ATOM   3814  N   GLY B 235      25.561  13.105   9.689  1.00 85.79      B    N  
ATOM   3815  CA  GLY B 235      26.673  12.251   9.265  1.00 84.66      B    C  
ATOM   3816  C   GLY B 235      26.331  11.238   8.159  1.00 86.52      B    C  
ATOM   3817  O   GLY B 235      27.220  10.546   7.669  1.00 82.03      B    O  
ATOM   3818  N   ARG B 236      25.057  11.154   7.743  1.00 89.08      B    N  
ATOM   3819  CA  ARG B 236      24.546  10.132   6.800  1.00 89.03      B    C  
ATOM   3820  C   ARG B 236      23.869  10.747   5.578  1.00 90.28      B    C  
ATOM   3821  O   ARG B 236      22.782  10.359   5.186  1.00 85.07      B    O  
ATOM   3822  CB  ARG B 236      23.619   9.155   7.550  1.00 85.77      B    C  
ATOM   3823  CG  ARG B 236      24.298   8.360   8.675  1.00 82.32      B    C  
ATOM   3824  CD  ARG B 236      25.364   7.400   8.129  1.00 78.26      B    C  
ATOM   3825  NE  ARG B 236      25.737   6.413   9.146  1.00 75.94      B    N  
ATOM   3826  CZ  ARG B 236      26.092   5.169   8.879  1.00 71.34      B    C  
ATOM   3827  NH1 ARG B 236      26.355   4.768   7.675  1.00 64.37      B    N1+
ATOM   3828  NH2 ARG B 236      26.178   4.279   9.828  1.00 66.24      B    N  
ATOM   3829  N   LYS B 237      24.528  11.745   4.960  1.00 89.93      B    N  
ATOM   3830  CA  LYS B 237      24.003  12.493   3.812  1.00 90.85      B    C  
ATOM   3831  C   LYS B 237      24.606  12.112   2.456  1.00 92.65      B    C  
ATOM   3832  O   LYS B 237      24.154  12.639   1.451  1.00 89.77      B    O  
ATOM   3833  CB  LYS B 237      24.112  14.010   4.095  1.00 86.85      B    C  
ATOM   3834  CG  LYS B 237      25.569  14.506   4.217  1.00 85.32      B    C  
ATOM   3835  CD  LYS B 237      25.643  15.962   4.717  1.00 84.18      B    C  
ATOM   3836  CE  LYS B 237      27.104  16.336   4.943  1.00 78.96      B    C  
ATOM   3837  NZ  LYS B 237      27.308  17.668   5.545  1.00 74.73      B    N1+
ATOM   3838  N   LEU B 238      25.604  11.234   2.418  1.00 90.91      B    N  
ATOM   3839  CA  LEU B 238      26.403  11.005   1.208  1.00 91.53      B    C  
ATOM   3840  C   LEU B 238      25.575  10.513   0.012  1.00 92.79      B    C  
ATOM   3841  O   LEU B 238      25.848  10.925  -1.112  1.00 90.04      B    O  
ATOM   3842  CB  LEU B 238      27.546  10.023   1.498  1.00 90.64      B    C  
ATOM   3843  CG  LEU B 238      28.582  10.510   2.531  1.00 90.59      B    C  
ATOM   3844  CD1 LEU B 238      29.680   9.455   2.693  1.00 86.01      B    C  
ATOM   3845  CD2 LEU B 238      29.236  11.833   2.139  1.00 86.28      B    C  
ATOM   3846  N   HIS B 239      24.538   9.706   0.222  1.00 93.88      B    N  
ATOM   3847  CA  HIS B 239      23.649   9.262  -0.846  1.00 94.05      B    C  
ATOM   3848  C   HIS B 239      22.825  10.396  -1.464  1.00 94.85      B    C  
ATOM   3849  O   HIS B 239      22.565  10.367  -2.665  1.00 92.96      B    O  
ATOM   3850  CB  HIS B 239      22.739   8.142  -0.316  1.00 93.17      B    C  
ATOM   3851  CG  HIS B 239      21.969   8.488   0.920  1.00 94.54      B    C  
ATOM   3852  CD2 HIS B 239      20.623   8.745   0.986  1.00 86.48      B    C  
ATOM   3853  ND1 HIS B 239      22.462   8.549   2.222  1.00 86.35      B    N  
ATOM   3854  CE1 HIS B 239      21.438   8.825   3.039  1.00 88.37      B    C  
ATOM   3855  NE2 HIS B 239      20.315   8.950   2.325  1.00 89.81      B    N  
ATOM   3856  N   PHE B 240      22.489  11.437  -0.698  1.00 95.08      B    N  
ATOM   3857  CA  PHE B 240      21.874  12.652  -1.231  1.00 94.93      B    C  
ATOM   3858  C   PHE B 240      22.897  13.526  -1.956  1.00 95.16      B    C  
ATOM   3859  O   PHE B 240      22.612  14.031  -3.034  1.00 93.39      B    O  
ATOM   3860  CB  PHE B 240      21.212  13.440  -0.097  1.00 94.50      B    C  
ATOM   3861  CG  PHE B 240      20.030  12.751   0.538  1.00 95.48      B    C  
ATOM   3862  CD1 PHE B 240      18.818  12.650  -0.168  1.00 92.59      B    C  
ATOM   3863  CD2 PHE B 240      20.130  12.217   1.828  1.00 92.84      B    C  
ATOM   3864  CE1 PHE B 240      17.713  12.020   0.410  1.00 91.83      B    C  
ATOM   3865  CE2 PHE B 240      19.025  11.586   2.413  1.00 91.89      B    C  
ATOM   3866  CZ  PHE B 240      17.810  11.485   1.704  1.00 93.35      B    C  
ATOM   3867  N   VAL B 241      24.095  13.672  -1.391  1.00 93.19      B    N  
ATOM   3868  CA  VAL B 241      25.178  14.437  -2.021  1.00 92.38      B    C  
ATOM   3869  C   VAL B 241      25.541  13.837  -3.378  1.00 92.83      B    C  
ATOM   3870  O   VAL B 241      25.632  14.571  -4.358  1.00 91.39      B    O  
ATOM   3871  CB  VAL B 241      26.418  14.515  -1.110  1.00 91.87      B    C  
ATOM   3872  CG1 VAL B 241      27.557  15.307  -1.752  1.00 88.70      B    C  
ATOM   3873  CG2 VAL B 241      26.087  15.189   0.225  1.00 89.85      B    C  
ATOM   3874  N   ASP B 242      25.636  12.516  -3.476  1.00 94.13      B    N  
ATOM   3875  CA  ASP B 242      25.909  11.819  -4.735  1.00 93.64      B    C  
ATOM   3876  C   ASP B 242      24.774  12.012  -5.748  1.00 93.95      B    C  
ATOM   3877  O   ASP B 242      25.036  12.231  -6.932  1.00 91.99      B    O  
ATOM   3878  CB  ASP B 242      26.130  10.318  -4.466  1.00 92.51      B    C  
ATOM   3879  CG  ASP B 242      27.424  10.030  -3.715  1.00 91.64      B    C  
ATOM   3880  OD1 ASP B 242      28.260  10.938  -3.572  1.00 86.63      B    O  
ATOM   3881  OD2 ASP B 242      27.630   8.878  -3.255  1.00 86.82      B    O1-
ATOM   3882  N   ALA B 243      23.518  12.001  -5.286  1.00 93.79      B    N  
ATOM   3883  CA  ALA B 243      22.380  12.262  -6.156  1.00 93.15      B    C  
ATOM   3884  C   ALA B 243      22.392  13.686  -6.724  1.00 93.74      B    C  
ATOM   3885  O   ALA B 243      22.030  13.877  -7.887  1.00 91.69      B    O  
ATOM   3886  CB  ALA B 243      21.089  11.964  -5.386  1.00 93.02      B    C  
ATOM   3887  N   ALA B 244      22.814  14.679  -5.938  1.00 93.53      B    N  
ATOM   3888  CA  ALA B 244      22.979  16.052  -6.413  1.00 92.89      B    C  
ATOM   3889  C   ALA B 244      24.191  16.189  -7.355  1.00 93.31      B    C  
ATOM   3890  O   ALA B 244      24.045  16.692  -8.466  1.00 91.48      B    O  
ATOM   3891  CB  ALA B 244      23.073  16.992  -5.203  1.00 92.50      B    C  
ATOM   3892  N   MET B 245      25.356  15.679  -6.962  1.00 93.30      B    N  
ATOM   3893  CA  MET B 245      26.578  15.731  -7.773  1.00 92.38      B    C  
ATOM   3894  C   MET B 245      26.386  15.087  -9.148  1.00 92.53      B    C  
ATOM   3895  O   MET B 245      26.776  15.665 -10.152  1.00 90.54      B    O  
ATOM   3896  CB  MET B 245      27.733  15.059  -7.018  1.00 91.87      B    C  
ATOM   3897  CG  MET B 245      28.259  15.908  -5.858  1.00 90.04      B    C  
ATOM   3898  SD  MET B 245      29.044  17.490  -6.331  1.00 89.89      B    S  
ATOM   3899  CE  MET B 245      30.549  16.892  -7.127  1.00 81.48      B    C  
ATOM   3900  N   GLY B 246      25.705  13.928  -9.193  1.00 92.86      B    N  
ATOM   3901  CA  GLY B 246      25.362  13.243 -10.439  1.00 91.70      B    C  
ATOM   3902  C   GLY B 246      24.231  13.890 -11.244  1.00 92.73      B    C  
ATOM   3903  O   GLY B 246      23.920  13.428 -12.339  1.00 89.29      B    O  
ATOM   3904  N   SER B 247      23.599  14.945 -10.727  1.00 93.25      B    N  
ATOM   3905  CA  SER B 247      22.520  15.666 -11.416  1.00 92.78      B    C  
ATOM   3906  C   SER B 247      22.957  17.012 -12.007  1.00 92.99      B    C  
ATOM   3907  O   SER B 247      22.140  17.723 -12.581  1.00 88.64      B    O  
ATOM   3908  CB  SER B 247      21.301  15.831 -10.496  1.00 91.74      B    C  
ATOM   3909  OG  SER B 247      20.831  14.573 -10.065  1.00 87.85      B    O  
ATOM   3910  N   ARG B 248      24.224  17.360 -11.924  1.00 91.96      B    N  
ATOM   3911  CA  ARG B 248      24.766  18.596 -12.518  1.00 91.36      B    C  
ATOM   3912  C   ARG B 248      24.784  18.479 -14.046  1.00 91.18      B    C  
ATOM   3913  O   ARG B 248      25.713  17.929 -14.626  1.00 86.07      B    O  
ATOM   3914  CB  ARG B 248      26.169  18.876 -11.950  1.00 89.25      B    C  
ATOM   3915  CG  ARG B 248      26.165  19.178 -10.443  1.00 88.27      B    C  
ATOM   3916  CD  ARG B 248      27.586  19.411  -9.914  1.00 89.18      B    C  
ATOM   3917  NE  ARG B 248      28.394  18.201 -10.035  1.00 86.86      B    N  
ATOM   3918  CZ  ARG B 248      29.700  18.098 -10.245  1.00 90.35      B    C  
ATOM   3919  NH1 ARG B 248      30.505  19.118 -10.237  1.00 78.99      B    N1+
ATOM   3920  NH2 ARG B 248      30.213  16.932 -10.472  1.00 81.42      B    N  
ATOM   3921  N   GLY B 249      23.752  18.987 -14.693  1.00 90.98      B    N  
ATOM   3922  CA  GLY B 249      23.555  18.804 -16.132  1.00 89.22      B    C  
ATOM   3923  C   GLY B 249      24.263  19.813 -17.041  1.00 90.84      B    C  
ATOM   3924  O   GLY B 249      24.426  19.554 -18.229  1.00 86.83      B    O  
ATOM   3925  N   PHE B 250      24.674  20.966 -16.514  1.00 90.40      B    N  
ATOM   3926  CA  PHE B 250      25.428  21.938 -17.302  1.00 89.67      B    C  
ATOM   3927  C   PHE B 250      26.916  21.571 -17.336  1.00 90.13      B    C  
ATOM   3928  O   PHE B 250      27.547  21.486 -16.284  1.00 87.24      B    O  
ATOM   3929  CB  PHE B 250      25.248  23.344 -16.738  1.00 87.68      B    C  
ATOM   3930  CG  PHE B 250      23.889  23.958 -16.968  1.00 89.94      B    C  
ATOM   3931  CD1 PHE B 250      23.439  24.209 -18.272  1.00 87.16      B    C  
ATOM   3932  CD2 PHE B 250      23.102  24.361 -15.877  1.00 87.02      B    C  
ATOM   3933  CE1 PHE B 250      22.212  24.864 -18.493  1.00 86.01      B    C  
ATOM   3934  CE2 PHE B 250      21.873  25.020 -16.086  1.00 86.19      B    C  
ATOM   3935  CZ  PHE B 250      21.429  25.275 -17.394  1.00 88.52      B    C  
ATOM   3936  N   SER B 251      27.496  21.500 -18.525  1.00 88.72      B    N  
ATOM   3937  CA  SER B 251      28.952  21.410 -18.679  1.00 87.52      B    C  
ATOM   3938  C   SER B 251      29.673  22.613 -18.077  1.00 88.12      B    C  
ATOM   3939  O   SER B 251      30.768  22.464 -17.556  1.00 85.18      B    O  
ATOM   3940  CB  SER B 251      29.331  21.273 -20.153  1.00 86.12      B    C  
ATOM   3941  OG  SER B 251      28.778  22.337 -20.900  1.00 77.19      B    O  
ATOM   3942  N   PHE B 252      29.022  23.777 -18.041  1.00 89.45      B    N  
ATOM   3943  CA  PHE B 252      29.540  24.944 -17.322  1.00 88.14      B    C  
ATOM   3944  C   PHE B 252      29.726  24.685 -15.811  1.00 88.81      B    C  
ATOM   3945  O   PHE B 252      30.594  25.290 -15.199  1.00 85.16      B    O  
ATOM   3946  CB  PHE B 252      28.580  26.119 -17.548  1.00 87.23      B    C  
ATOM   3947  CG  PHE B 252      29.064  27.415 -16.945  1.00 90.56      B    C  
ATOM   3948  CD1 PHE B 252      28.627  27.821 -15.666  1.00 88.53      B    C  
ATOM   3949  CD2 PHE B 252      29.984  28.214 -17.645  1.00 88.54      B    C  
ATOM   3950  CE1 PHE B 252      29.099  29.014 -15.098  1.00 87.73      B    C  
ATOM   3951  CE2 PHE B 252      30.460  29.408 -17.081  1.00 87.96      B    C  
ATOM   3952  CZ  PHE B 252      30.021  29.805 -15.808  1.00 90.10      B    C  
ATOM   3953  N   VAL B 253      28.930  23.777 -15.218  1.00 89.79      B    N  
ATOM   3954  CA  VAL B 253      29.000  23.456 -13.789  1.00 88.67      B    C  
ATOM   3955  C   VAL B 253      29.933  22.278 -13.505  1.00 89.07      B    C  
ATOM   3956  O   VAL B 253      30.536  22.225 -12.440  1.00 85.78      B    O  
ATOM   3957  CB  VAL B 253      27.586  23.187 -13.218  1.00 87.56      B    C  
ATOM   3958  CG1 VAL B 253      27.593  22.823 -11.730  1.00 84.95      B    C  
ATOM   3959  CG2 VAL B 253      26.696  24.419 -13.386  1.00 88.38      B    C  
ATOM   3960  N   THR B 254      30.081  21.351 -14.434  1.00 90.53      B    N  
ATOM   3961  CA  THR B 254      30.916  20.156 -14.237  1.00 87.95      B    C  
ATOM   3962  C   THR B 254      32.320  20.277 -14.811  1.00 86.84      B    C  
ATOM   3963  O   THR B 254      33.237  19.619 -14.328  1.00 80.72      B    O  
ATOM   3964  CB  THR B 254      30.247  18.910 -14.848  1.00 86.38      B    C  
ATOM   3965  CG2 THR B 254      28.945  18.575 -14.133  1.00 82.12      B    C  
ATOM   3966  OG1 THR B 254      29.938  19.139 -16.207  1.00 81.19      B    O  
ATOM   3967  N   GLY B 255      32.497  21.112 -15.825  1.00 87.96      B    N  
ATOM   3968  CA  GLY B 255      33.745  21.334 -16.536  1.00 85.87      B    C  
ATOM   3969  C   GLY B 255      33.581  22.499 -17.509  1.00 86.73      B    C  
ATOM   3970  O   GLY B 255      33.136  22.315 -18.641  1.00 80.66      B    O  
ATOM   3971  N   ARG B 256      33.880  23.710 -17.034  1.00 87.69      B    N  
ATOM   3972  CA  ARG B 256      33.914  24.909 -17.867  1.00 85.04      B    C  
ATOM   3973  C   ARG B 256      35.141  24.813 -18.764  1.00 84.33      B    C  
ATOM   3974  O   ARG B 256      36.264  24.768 -18.266  1.00 76.16      B    O  
ATOM   3975  CB  ARG B 256      33.961  26.169 -16.988  1.00 82.42      B    C  
ATOM   3976  CG  ARG B 256      32.653  26.368 -16.226  1.00 81.10      B    C  
ATOM   3977  CD  ARG B 256      32.634  27.691 -15.453  1.00 82.37      B    C  
ATOM   3978  NE  ARG B 256      33.362  27.649 -14.182  1.00 81.27      B    N  
ATOM   3979  CZ  ARG B 256      32.921  27.124 -13.037  1.00 84.59      B    C  
ATOM   3980  NH1 ARG B 256      31.801  26.463 -12.943  1.00 73.51      B    N1+
ATOM   3981  NH2 ARG B 256      33.604  27.265 -11.954  1.00 77.30      B    N  
ATOM   3982  N   GLY B 257      34.924  24.776 -20.058  1.00 82.35      B    N  
ATOM   3983  CA  GLY B 257      35.991  24.726 -21.042  1.00 78.56      B    C  
ATOM   3984  C   GLY B 257      36.534  26.114 -21.383  1.00 78.51      B    C  
ATOM   3985  O   GLY B 257      36.800  26.936 -20.514  1.00 68.62      B    O  
ATOM   3986  N   GLU B 258      36.690  26.376 -22.685  1.00 70.11      B    N  
ATOM   3987  CA  GLU B 258      37.327  27.570 -23.244  1.00 69.66      B    C  
ATOM   3988  C   GLU B 258      36.780  28.884 -22.663  1.00 75.97      B    C  
ATOM   3989  O   GLU B 258      35.578  29.140 -22.649  1.00 66.25      B    O  
ATOM   3990  CB  GLU B 258      37.167  27.572 -24.768  1.00 59.58      B    C  
ATOM   3991  CG  GLU B 258      37.910  26.405 -25.450  1.00 56.51      B    C  
ATOM   3992  CD  GLU B 258      37.759  26.382 -26.980  1.00 50.09      B    C  
ATOM   3993  OE1 GLU B 258      38.467  25.558 -27.612  1.00 44.01      B    O  
ATOM   3994  OE2 GLU B 258      36.934  27.140 -27.517  1.00 50.70      B    O1-
ATOM   3995  N   GLY B 259      37.674  29.758 -22.234  1.00 82.25      B    N  
ATOM   3996  CA  GLY B 259      37.358  31.095 -21.743  1.00 82.92      B    C  
ATOM   3997  C   GLY B 259      36.954  32.084 -22.845  1.00 87.21      B    C  
ATOM   3998  O   GLY B 259      37.259  33.272 -22.741  1.00 84.11      B    O  
ATOM   3999  N   ASP B 260      36.292  31.624 -23.910  1.00 88.37      B    N  
ATOM   4000  CA  ASP B 260      35.966  32.436 -25.092  1.00 88.22      B    C  
ATOM   4001  C   ASP B 260      35.209  33.751 -24.801  1.00 89.96      B    C  
ATOM   4002  O   ASP B 260      35.541  34.774 -25.411  1.00 87.03      B    O  
ATOM   4003  CB  ASP B 260      35.160  31.586 -26.090  1.00 85.47      B    C  
ATOM   4004  CG  ASP B 260      35.976  31.011 -27.241  1.00 78.62      B    C  
ATOM   4005  OD1 ASP B 260      37.173  31.357 -27.375  1.00 70.08      B    O  
ATOM   4006  OD2 ASP B 260      35.332  30.330 -28.078  1.00 69.36      B    O1-
ATOM   4007  N   PRO B 261      34.238  33.814 -23.885  1.00 90.65      B    N  
ATOM   4008  CA  PRO B 261      33.623  35.075 -23.487  1.00 89.64      B    C  
ATOM   4009  C   PRO B 261      34.609  36.032 -22.820  1.00 90.91      B    C  
ATOM   4010  O   PRO B 261      34.651  37.220 -23.153  1.00 88.66      B    O  
ATOM   4011  CB  PRO B 261      32.476  34.683 -22.551  1.00 88.04      B    C  
ATOM   4012  CG  PRO B 261      32.167  33.234 -22.934  1.00 86.85      B    C  
ATOM   4013  CD  PRO B 261      33.546  32.696 -23.288  1.00 89.66      B    C  
ATOM   4014  N   ILE B 262      35.463  35.510 -21.948  1.00 90.96      B    N  
ATOM   4015  CA  ILE B 262      36.530  36.270 -21.281  1.00 90.35      B    C  
ATOM   4016  C   ILE B 262      37.538  36.759 -22.314  1.00 91.36      B    C  
ATOM   4017  O   ILE B 262      37.883  37.939 -22.336  1.00 89.59      B    O  
ATOM   4018  CB  ILE B 262      37.195  35.417 -20.176  1.00 89.44      B    C  
ATOM   4019  CG1 ILE B 262      36.170  35.096 -19.065  1.00 87.75      B    C  
ATOM   4020  CG2 ILE B 262      38.430  36.130 -19.601  1.00 87.95      B    C  
ATOM   4021  CD1 ILE B 262      36.689  34.154 -17.970  1.00 83.43      B    C  
ATOM   4022  N   LYS B 263      37.955  35.892 -23.237  1.00 91.92      B    N  
ATOM   4023  CA  LYS B 263      38.846  36.224 -24.346  1.00 91.88      B    C  
ATOM   4024  C   LYS B 263      38.305  37.362 -25.202  1.00 92.16      B    C  
ATOM   4025  O   LYS B 263      39.034  38.301 -25.505  1.00 90.55      B    O  
ATOM   4026  CB  LYS B 263      39.077  34.956 -25.174  1.00 90.89      B    C  
ATOM   4027  CG  LYS B 263      40.051  35.145 -26.339  1.00 89.52      B    C  
ATOM   4028  CD  LYS B 263      40.224  33.794 -27.037  1.00 87.16      B    C  
ATOM   4029  CE  LYS B 263      41.208  33.859 -28.195  1.00 80.36      B    C  
ATOM   4030  NZ  LYS B 263      41.513  32.482 -28.664  1.00 73.68      B    N1+
ATOM   4031  N   ARG B 264      37.000  37.301 -25.561  1.00 91.62      B    N  
ATOM   4032  CA  ARG B 264      36.352  38.375 -26.338  1.00 90.74      B    C  
ATOM   4033  C   ARG B 264      36.330  39.699 -25.585  1.00 91.40      B    C  
ATOM   4034  O   ARG B 264      36.640  40.727 -26.196  1.00 89.60      B    O  
ATOM   4035  CB  ARG B 264      34.933  37.954 -26.730  1.00 89.93      B    C  
ATOM   4036  CG  ARG B 264      34.941  37.076 -27.994  1.00 82.49      B    C  
ATOM   4037  CD  ARG B 264      33.526  36.668 -28.421  1.00 82.07      B    C  
ATOM   4038  NE  ARG B 264      33.031  35.541 -27.614  1.00 74.21      B    N  
ATOM   4039  CZ  ARG B 264      31.767  35.181 -27.445  1.00 68.09      B    C  
ATOM   4040  NH1 ARG B 264      30.796  35.747 -28.098  1.00 60.25      B    N1+
ATOM   4041  NH2 ARG B 264      31.455  34.252 -26.604  1.00 60.81      B    N  
ATOM   4042  N   LYS B 265      36.029  39.682 -24.286  1.00 90.74      B    N  
ATOM   4043  CA  LYS B 265      35.989  40.902 -23.477  1.00 90.39      B    C  
ATOM   4044  C   LYS B 265      37.394  41.492 -23.286  1.00 91.15      B    C  
ATOM   4045  O   LYS B 265      37.587  42.671 -23.568  1.00 89.17      B    O  
ATOM   4046  CB  LYS B 265      35.240  40.652 -22.166  1.00 89.80      B    C  
ATOM   4047  CG  LYS B 265      34.799  41.987 -21.552  1.00 86.78      B    C  
ATOM   4048  CD  LYS B 265      33.910  41.810 -20.326  1.00 84.44      B    C  
ATOM   4049  CE  LYS B 265      33.541  43.180 -19.753  1.00 80.56      B    C  
ATOM   4050  NZ  LYS B 265      32.884  43.109 -18.426  1.00 73.80      B    N1+
ATOM   4051  N   LEU B 266      38.372  40.674 -22.944  1.00 90.91      B    N  
ATOM   4052  CA  LEU B 266      39.779  41.091 -22.863  1.00 90.37      B    C  
ATOM   4053  C   LEU B 266      40.287  41.660 -24.187  1.00 90.87      B    C  
ATOM   4054  O   LEU B 266      40.893  42.730 -24.212  1.00 88.65      B    O  
ATOM   4055  CB  LEU B 266      40.644  39.891 -22.447  1.00 89.79      B    C  
ATOM   4056  CG  LEU B 266      40.604  39.543 -20.956  1.00 88.48      B    C  
ATOM   4057  CD1 LEU B 266      41.324  38.216 -20.720  1.00 81.74      B    C  
ATOM   4058  CD2 LEU B 266      41.322  40.606 -20.118  1.00 82.45      B    C  
ATOM   4059  N   GLN B 267      39.955  41.007 -25.310  1.00 92.11      B    N  
ATOM   4060  CA  GLN B 267      40.360  41.482 -26.636  1.00 91.13      B    C  
ATOM   4061  C   GLN B 267      39.804  42.874 -26.951  1.00 91.70      B    C  
ATOM   4062  O   GLN B 267      40.455  43.632 -27.663  1.00 88.26      B    O  
ATOM   4063  CB  GLN B 267      39.923  40.447 -27.686  1.00 90.05      B    C  
ATOM   4064  CG  GLN B 267      40.362  40.775 -29.122  1.00 87.02      B    C  
ATOM   4065  CD  GLN B 267      41.887  40.827 -29.260  1.00 85.12      B    C  
ATOM   4066  NE2 GLN B 267      42.471  42.005 -29.317  1.00 73.55      B    N  
ATOM   4067  OE1 GLN B 267      42.563  39.827 -29.331  1.00 76.26      B    O  
ATOM   4068  N   SER B 268      38.641  43.235 -26.437  1.00 91.90      B    N  
ATOM   4069  CA  SER B 268      38.052  44.566 -26.636  1.00 90.73      B    C  
ATOM   4070  C   SER B 268      38.774  45.672 -25.863  1.00 91.30      B    C  
ATOM   4071  O   SER B 268      38.714  46.840 -26.270  1.00 86.79      B    O  
ATOM   4072  CB  SER B 268      36.557  44.542 -26.291  1.00 89.33      B    C  
ATOM   4073  OG  SER B 268      36.304  44.534 -24.906  1.00 80.16      B    O  
ATOM   4074  N   LEU B 269      39.488  45.313 -24.795  1.00 90.67      B    N  
ATOM   4075  CA  LEU B 269      40.259  46.250 -23.976  1.00 89.23      B    C  
ATOM   4076  C   LEU B 269      41.656  46.500 -24.543  1.00 90.09      B    C  
ATOM   4077  O   LEU B 269      42.216  47.587 -24.361  1.00 85.69      B    O  
ATOM   4078  CB  LEU B 269      40.359  45.684 -22.545  1.00 87.59      B    C  
ATOM   4079  CG  LEU B 269      39.007  45.503 -21.840  1.00 86.05      B    C  
ATOM   4080  CD1 LEU B 269      39.211  44.687 -20.572  1.00 79.52      B    C  
ATOM   4081  CD2 LEU B 269      38.377  46.848 -21.492  1.00 79.90      B    C  
ATOM   4082  N   LEU B 270      42.204  45.501 -25.238  1.00 89.53      B    N  
ATOM   4083  CA  LEU B 270      43.561  45.586 -25.765  1.00 88.57      B    C  
ATOM   4084  C   LEU B 270      43.643  46.550 -26.953  1.00 89.16      B    C  
ATOM   4085  O   LEU B 270      42.825  46.495 -27.873  1.00 84.49      B    O  
ATOM   4086  CB  LEU B 270      44.083  44.193 -26.137  1.00 85.66      B    C  
ATOM   4087  CG  LEU B 270      44.275  43.234 -24.944  1.00 84.28      B    C  
ATOM   4088  CD1 LEU B 270      44.961  41.969 -25.452  1.00 76.32      B    C  
ATOM   4089  CD2 LEU B 270      45.130  43.817 -23.826  1.00 77.11      B    C  
ATOM   4090  N   PRO B 271      44.658  47.405 -26.983  1.00 89.47      B    N  
ATOM   4091  CA  PRO B 271      44.896  48.284 -28.117  1.00 87.48      B    C  
ATOM   4092  C   PRO B 271      45.312  47.471 -29.347  1.00 88.32      B    C  
ATOM   4093  O   PRO B 271      46.243  46.668 -29.307  1.00 83.52      B    O  
ATOM   4094  CB  PRO B 271      45.965  49.274 -27.654  1.00 84.33      B    C  
ATOM   4095  CG  PRO B 271      46.688  48.550 -26.520  1.00 82.16      B    C  
ATOM   4096  CD  PRO B 271      45.653  47.596 -25.949  1.00 85.76      B    C  
ATOM   4097  N   ALA B 272      44.655  47.725 -30.459  1.00 87.37      B    N  
ATOM   4098  CA  ALA B 272      45.020  47.095 -31.717  1.00 86.29      B    C  
ATOM   4099  C   ALA B 272      46.465  47.463 -32.120  1.00 86.98      B    C  
ATOM   4100  O   ALA B 272      46.891  48.597 -31.911  1.00 78.55      B    O  
ATOM   4101  CB  ALA B 272      44.003  47.502 -32.789  1.00 81.88      B    C  
ATOM   4102  N   PRO B 273      47.236  46.552 -32.732  1.00 87.50      B    N  
ATOM   4103  CA  PRO B 273      46.873  45.215 -33.189  1.00 88.06      B    C  
ATOM   4104  C   PRO B 273      47.204  44.079 -32.203  1.00 90.18      B    C  
ATOM   4105  O   PRO B 273      47.351  42.936 -32.642  1.00 83.09      B    O  
ATOM   4106  CB  PRO B 273      47.626  45.065 -34.517  1.00 83.53      B    C  
ATOM   4107  CG  PRO B 273      48.950  45.761 -34.197  1.00 79.42      B    C  
ATOM   4108  CD  PRO B 273      48.525  46.916 -33.272  1.00 83.24      B    C  
ATOM   4109  N   ASP B 274      47.350  44.360 -30.913  1.00 89.69      B    N  
ATOM   4110  CA  ASP B 274      47.608  43.330 -29.916  1.00 89.12      B    C  
ATOM   4111  C   ASP B 274      46.440  42.329 -29.873  1.00 89.84      B    C  
ATOM   4112  O   ASP B 274      45.294  42.664 -30.176  1.00 85.69      B    O  
ATOM   4113  CB  ASP B 274      47.874  43.941 -28.528  1.00 86.86      B    C  
ATOM   4114  CG  ASP B 274      49.126  44.811 -28.434  1.00 86.82      B    C  
ATOM   4115  OD1 ASP B 274      49.862  44.953 -29.432  1.00 80.17      B    O  
ATOM   4116  OD2 ASP B 274      49.353  45.398 -27.360  1.00 82.10      B    O1-
ATOM   4117  N   ARG B 275      46.738  41.083 -29.518  1.00 91.49      B    N  
ATOM   4118  CA  ARG B 275      45.728  40.029 -29.464  1.00 91.80      B    C  
ATOM   4119  C   ARG B 275      45.849  39.214 -28.189  1.00 92.90      B    C  
ATOM   4120  O   ARG B 275      46.946  38.806 -27.821  1.00 88.69      B    O  
ATOM   4121  CB  ARG B 275      45.823  39.116 -30.694  1.00 88.49      B    C  
ATOM   4122  CG  ARG B 275      44.972  39.647 -31.853  1.00 77.10      B    C  
ATOM   4123  CD  ARG B 275      44.956  38.634 -32.992  1.00 72.90      B    C  
ATOM   4124  NE  ARG B 275      44.000  39.032 -34.048  1.00 62.09      B    N  
ATOM   4125  CZ  ARG B 275      43.696  38.320 -35.121  1.00 53.34      B    C  
ATOM   4126  NH1 ARG B 275      44.272  37.179 -35.366  1.00 48.68      B    N1+
ATOM   4127  NH2 ARG B 275      42.804  38.757 -35.966  1.00 46.04      B    N  
ATOM   4128  N   VAL B 276      44.706  38.895 -27.621  1.00 90.33      B    N  
ATOM   4129  CA  VAL B 276      44.593  37.747 -26.728  1.00 89.28      B    C  
ATOM   4130  C   VAL B 276      44.624  36.501 -27.612  1.00 90.00      B    C  
ATOM   4131  O   VAL B 276      43.722  36.308 -28.434  1.00 87.36      B    O  
ATOM   4132  CB  VAL B 276      43.310  37.798 -25.878  1.00 88.02      B    C  
ATOM   4133  CG1 VAL B 276      43.309  36.672 -24.838  1.00 82.26      B    C  
ATOM   4134  CG2 VAL B 276      43.190  39.125 -25.126  1.00 84.41      B    C  
ATOM   4135  N   THR B 277      45.671  35.710 -27.518  1.00 92.12      B    N  
ATOM   4136  CA  THR B 277      45.816  34.494 -28.326  1.00 90.47      B    C  
ATOM   4137  C   THR B 277      44.971  33.366 -27.781  1.00 90.77      B    C  
ATOM   4138  O   THR B 277      44.315  32.689 -28.575  1.00 85.08      B    O  
ATOM   4139  CB  THR B 277      47.281  34.045 -28.454  1.00 88.35      B    C  
ATOM   4140  CG2 THR B 277      48.022  34.956 -29.446  1.00 76.70      B    C  
ATOM   4141  OG1 THR B 277      47.962  34.140 -27.233  1.00 77.42      B    O  
ATOM   4142  N   ASP B 278      44.950  33.235 -26.465  1.00 90.85      B    N  
ATOM   4143  CA  ASP B 278      44.154  32.204 -25.809  1.00 90.51      B    C  
ATOM   4144  C   ASP B 278      43.748  32.585 -24.385  1.00 91.60      B    C  
ATOM   4145  O   ASP B 278      44.431  33.348 -23.713  1.00 87.68      B    O  
ATOM   4146  CB  ASP B 278      44.925  30.875 -25.814  1.00 86.81      B    C  
ATOM   4147  CG  ASP B 278      44.001  29.680 -25.980  1.00 80.75      B    C  
ATOM   4148  OD1 ASP B 278      42.774  29.907 -26.134  1.00 72.55      B    O  
ATOM   4149  OD2 ASP B 278      44.549  28.553 -26.025  1.00 72.22      B    O1-
ATOM   4150  N   VAL B 279      42.606  32.076 -23.953  1.00 90.48      B    N  
ATOM   4151  CA  VAL B 279      42.177  32.047 -22.557  1.00 89.53      B    C  
ATOM   4152  C   VAL B 279      41.630  30.650 -22.316  1.00 90.16      B    C  
ATOM   4153  O   VAL B 279      40.531  30.326 -22.784  1.00 86.62      B    O  
ATOM   4154  CB  VAL B 279      41.107  33.108 -22.225  1.00 87.79      B    C  
ATOM   4155  CG1 VAL B 279      40.659  33.009 -20.764  1.00 82.59      B    C  
ATOM   4156  CG2 VAL B 279      41.627  34.536 -22.447  1.00 84.64      B    C  
ATOM   4157  N   THR B 280      42.390  29.834 -21.619  1.00 91.32      B    N  
ATOM   4158  CA  THR B 280      41.933  28.516 -21.190  1.00 90.05      B    C  
ATOM   4159  C   THR B 280      41.221  28.626 -19.850  1.00 90.59      B    C  
ATOM   4160  O   THR B 280      41.500  29.527 -19.059  1.00 86.75      B    O  
ATOM   4161  CB  THR B 280      43.081  27.499 -21.124  1.00 88.42      B    C  
ATOM   4162  CG2 THR B 280      43.712  27.282 -22.500  1.00 79.07      B    C  
ATOM   4163  OG1 THR B 280      44.103  27.936 -20.266  1.00 79.07      B    O  
ATOM   4164  N   ASN B 281      40.286  27.739 -19.603  1.00 90.42      B    N  
ATOM   4165  CA  ASN B 281      39.668  27.573 -18.302  1.00 89.96      B    C  
ATOM   4166  C   ASN B 281      39.255  26.122 -18.109  1.00 90.22      B    C  
ATOM   4167  O   ASN B 281      38.738  25.496 -19.027  1.00 85.47      B    O  
ATOM   4168  CB  ASN B 281      38.446  28.509 -18.160  1.00 87.84      B    C  
ATOM   4169  CG  ASN B 281      37.916  28.531 -16.733  1.00 87.87      B    C  
ATOM   4170  ND2 ASN B 281      36.641  28.787 -16.540  1.00 81.26      B    N  
ATOM   4171  OD1 ASN B 281      38.641  28.330 -15.779  1.00 81.02      B    O  
ATOM   4172  N   GLU B 282      39.465  25.635 -16.909  1.00 89.53      B    N  
ATOM   4173  CA  GLU B 282      38.863  24.413 -16.415  1.00 88.00      B    C  
ATOM   4174  C   GLU B 282      38.276  24.760 -15.050  1.00 88.56      B    C  
ATOM   4175  O   GLU B 282      38.984  25.264 -14.173  1.00 81.69      B    O  
ATOM   4176  CB  GLU B 282      39.910  23.295 -16.338  1.00 84.97      B    C  
ATOM   4177  CG  GLU B 282      39.282  21.888 -16.274  1.00 74.78      B    C  
ATOM   4178  CD  GLU B 282      38.652  21.424 -17.598  1.00 67.39      B    C  
ATOM   4179  OE1 GLU B 282      37.838  20.476 -17.558  1.00 58.37      B    O  
ATOM   4180  OE2 GLU B 282      38.977  21.999 -18.657  1.00 59.35      B    O1-
ATOM   4181  N   GLY B 283      36.965  24.570 -14.878  1.00 90.88      B    N  
ATOM   4182  CA  GLY B 283      36.303  24.976 -13.653  1.00 90.39      B    C  
ATOM   4183  C   GLY B 283      35.004  24.234 -13.430  1.00 91.36      B    C  
ATOM   4184  O   GLY B 283      34.396  23.695 -14.350  1.00 87.18      B    O  
ATOM   4185  N   SER B 284      34.565  24.214 -12.178  1.00 92.60      B    N  
ATOM   4186  CA  SER B 284      33.364  23.490 -11.789  1.00 92.77      B    C  
ATOM   4187  C   SER B 284      32.742  24.045 -10.508  1.00 93.42      B    C  
ATOM   4188  O   SER B 284      33.324  24.882  -9.817  1.00 90.10      B    O  
ATOM   4189  CB  SER B 284      33.673  21.988 -11.677  1.00 90.25      B    C  
ATOM   4190  OG  SER B 284      34.667  21.720 -10.706  1.00 85.86      B    O  
ATOM   4191  N   GLY B 285      31.527  23.584 -10.191  1.00 91.50      B    N  
ATOM   4192  CA  GLY B 285      30.863  23.798  -8.911  1.00 91.45      B    C  
ATOM   4193  C   GLY B 285      30.591  22.456  -8.227  1.00 92.59      B    C  
ATOM   4194  O   GLY B 285      30.075  21.536  -8.867  1.00 89.73      B    O  
ATOM   4195  N   TYR B 286      30.931  22.338  -6.942  1.00 93.37      B    N  
ATOM   4196  CA  TYR B 286      30.928  21.052  -6.233  1.00 93.48      B    C  
ATOM   4197  C   TYR B 286      30.786  21.219  -4.716  1.00 93.80      B    C  
ATOM   4198  O   TYR B 286      30.831  22.326  -4.188  1.00 91.41      B    O  
ATOM   4199  CB  TYR B 286      32.203  20.272  -6.602  1.00 91.96      B    C  
ATOM   4200  CG  TYR B 286      33.504  21.015  -6.381  1.00 93.55      B    C  
ATOM   4201  CD1 TYR B 286      34.044  21.835  -7.397  1.00 90.44      B    C  
ATOM   4202  CD2 TYR B 286      34.206  20.896  -5.164  1.00 90.33      B    C  
ATOM   4203  CE1 TYR B 286      35.249  22.530  -7.201  1.00 88.96      B    C  
ATOM   4204  CE2 TYR B 286      35.409  21.583  -4.956  1.00 89.50      B    C  
ATOM   4205  CZ  TYR B 286      35.926  22.400  -5.981  1.00 90.93      B    C  
ATOM   4206  OH  TYR B 286      37.099  23.082  -5.777  1.00 90.06      B    O  
ATOM   4207  N   PHE B 287      30.607  20.116  -4.015  1.00 93.34      B    N  
ATOM   4208  CA  PHE B 287      30.368  20.071  -2.564  1.00 92.97      B    C  
ATOM   4209  C   PHE B 287      31.514  19.371  -1.813  1.00 92.91      B    C  
ATOM   4210  O   PHE B 287      31.342  18.234  -1.364  1.00 88.85      B    O  
ATOM   4211  CB  PHE B 287      29.023  19.386  -2.310  1.00 91.62      B    C  
ATOM   4212  CG  PHE B 287      27.823  20.120  -2.852  1.00 93.49      B    C  
ATOM   4213  CD1 PHE B 287      27.367  21.292  -2.222  1.00 90.65      B    C  
ATOM   4214  CD2 PHE B 287      27.122  19.611  -3.961  1.00 91.25      B    C  
ATOM   4215  CE1 PHE B 287      26.222  21.947  -2.683  1.00 89.69      B    C  
ATOM   4216  CE2 PHE B 287      25.975  20.264  -4.428  1.00 89.97      B    C  
ATOM   4217  CZ  PHE B 287      25.516  21.430  -3.784  1.00 91.46      B    C  
ATOM   4218  N   PRO B 288      32.683  19.989  -1.661  1.00 91.65      B    N  
ATOM   4219  CA  PRO B 288      33.845  19.319  -1.086  1.00 90.50      B    C  
ATOM   4220  C   PRO B 288      33.764  19.181   0.437  1.00 90.56      B    C  
ATOM   4221  O   PRO B 288      32.896  19.741   1.116  1.00 86.94      B    O  
ATOM   4222  CB  PRO B 288      35.036  20.175  -1.527  1.00 88.34      B    C  
ATOM   4223  CG  PRO B 288      34.452  21.581  -1.503  1.00 88.99      B    C  
ATOM   4224  CD  PRO B 288      33.019  21.363  -1.991  1.00 91.36      B    C  
ATOM   4225  N   ALA B 289      34.717  18.438   0.971  1.00 88.76      B    N  
ATOM   4226  CA  ALA B 289      35.043  18.446   2.383  1.00 86.84      B    C  
ATOM   4227  C   ALA B 289      35.705  19.783   2.790  1.00 86.66      B    C  
ATOM   4228  O   ALA B 289      36.174  20.546   1.950  1.00 83.32      B    O  
ATOM   4229  CB  ALA B 289      35.945  17.247   2.690  1.00 85.15      B    C  
ATOM   4230  N   GLU B 290      35.769  20.026   4.088  1.00 86.82      B    N  
ATOM   4231  CA  GLU B 290      36.274  21.277   4.664  1.00 84.52      B    C  
ATOM   4232  C   GLU B 290      37.644  21.699   4.111  1.00 83.79      B    C  
ATOM   4233  O   GLU B 290      38.625  20.967   4.174  1.00 78.23      B    O  
ATOM   4234  CB  GLU B 290      36.320  21.121   6.194  1.00 82.83      B    C  
ATOM   4235  CG  GLU B 290      36.714  22.419   6.920  1.00 80.00      B    C  
ATOM   4236  CD  GLU B 290      36.648  22.305   8.459  1.00 77.02      B    C  
ATOM   4237  OE1 GLU B 290      36.659  23.359   9.123  1.00 68.00      B    O  
ATOM   4238  OE2 GLU B 290      36.599  21.161   8.973  1.00 72.42      B    O1-
ATOM   4239  N   GLY B 291      37.692  22.908   3.556  1.00 86.23      B    N  
ATOM   4240  CA  GLY B 291      38.917  23.519   3.048  1.00 84.59      B    C  
ATOM   4241  C   GLY B 291      39.550  22.812   1.845  1.00 86.62      B    C  
ATOM   4242  O   GLY B 291      40.742  22.994   1.590  1.00 80.00      B    O  
ATOM   4243  N   ARG B 292      38.796  21.989   1.122  1.00 87.59      B    N  
ATOM   4244  CA  ARG B 292      39.317  21.174   0.015  1.00 87.70      B    C  
ATOM   4245  C   ARG B 292      38.903  21.741  -1.344  1.00 89.29      B    C  
ATOM   4246  O   ARG B 292      37.813  21.453  -1.832  1.00 84.08      B    O  
ATOM   4247  CB  ARG B 292      38.863  19.720   0.172  1.00 84.45      B    C  
ATOM   4248  CG  ARG B 292      39.433  19.011   1.419  1.00 82.92      B    C  
ATOM   4249  CD  ARG B 292      40.909  18.651   1.225  1.00 77.87      B    C  
ATOM   4250  NE  ARG B 292      41.368  17.808   2.330  1.00 73.13      B    N  
ATOM   4251  CZ  ARG B 292      42.367  16.940   2.295  1.00 65.95      B    C  
ATOM   4252  NH1 ARG B 292      43.101  16.781   1.225  1.00 60.75      B    N1+
ATOM   4253  NH2 ARG B 292      42.637  16.220   3.348  1.00 61.22      B    N  
ATOM   4254  N   LYS B 293      39.820  22.455  -2.008  1.00 86.15      B    N  
ATOM   4255  CA  LYS B 293      39.707  22.792  -3.439  1.00 86.60      B    C  
ATOM   4256  C   LYS B 293      40.035  21.530  -4.256  1.00 87.16      B    C  
ATOM   4257  O   LYS B 293      41.193  21.235  -4.499  1.00 81.49      B    O  
ATOM   4258  CB  LYS B 293      40.641  23.977  -3.745  1.00 84.82      B    C  
ATOM   4259  CG  LYS B 293      40.423  24.578  -5.141  1.00 85.51      B    C  
ATOM   4260  CD  LYS B 293      41.381  25.768  -5.382  1.00 84.17      B    C  
ATOM   4261  CE  LYS B 293      41.125  26.433  -6.734  1.00 77.07      B    C  
ATOM   4262  NZ  LYS B 293      42.100  27.523  -7.047  1.00 72.07      B    N1+
ATOM   4263  N   THR B 294      38.994  20.740  -4.591  1.00 90.58      B    N  
ATOM   4264  CA  THR B 294      39.171  19.404  -5.198  1.00 88.18      B    C  
ATOM   4265  C   THR B 294      38.925  19.357  -6.694  1.00 88.74      B    C  
ATOM   4266  O   THR B 294      39.129  18.301  -7.291  1.00 80.29      B    O  
ATOM   4267  CB  THR B 294      38.279  18.353  -4.529  1.00 84.95      B    C  
ATOM   4268  CG2 THR B 294      38.552  18.211  -3.031  1.00 78.99      B    C  
ATOM   4269  OG1 THR B 294      36.915  18.649  -4.681  1.00 79.11      B    O  
ATOM   4270  N   HIS B 295      38.470  20.442  -7.316  1.00 88.72      B    N  
ATOM   4271  CA  HIS B 295      38.083  20.470  -8.727  1.00 87.97      B    C  
ATOM   4272  C   HIS B 295      37.059  19.374  -9.078  1.00 89.31      B    C  
ATOM   4273  O   HIS B 295      37.234  18.587 -10.001  1.00 83.74      B    O  
ATOM   4274  CB  HIS B 295      39.337  20.449  -9.617  1.00 86.45      B    C  
ATOM   4275  CG  HIS B 295      40.431  21.385  -9.176  1.00 88.17      B    C  
ATOM   4276  CD2 HIS B 295      41.648  21.033  -8.647  1.00 78.71      B    C  
ATOM   4277  ND1 HIS B 295      40.404  22.753  -9.218  1.00 79.24      B    N  
ATOM   4278  CE1 HIS B 295      41.581  23.213  -8.742  1.00 80.51      B    C  
ATOM   4279  NE2 HIS B 295      42.365  22.194  -8.381  1.00 82.02      B    N  
ATOM   4280  N   SER B 296      35.998  19.274  -8.270  1.00 88.27      B    N  
ATOM   4281  CA  SER B 296      34.975  18.208  -8.313  1.00 87.53      B    C  
ATOM   4282  C   SER B 296      35.445  16.790  -7.965  1.00 89.10      B    C  
ATOM   4283  O   SER B 296      34.609  15.875  -7.916  1.00 83.29      B    O  
ATOM   4284  CB  SER B 296      34.201  18.213  -9.637  1.00 84.74      B    C  
ATOM   4285  OG  SER B 296      33.477  19.413  -9.799  1.00 81.22      B    O  
ATOM   4286  N   ALA B 297      36.721  16.573  -7.658  1.00 87.02      B    N  
ATOM   4287  CA  ALA B 297      37.225  15.280  -7.209  1.00 85.51      B    C  
ATOM   4288  C   ALA B 297      36.890  15.016  -5.732  1.00 87.05      B    C  
ATOM   4289  O   ALA B 297      36.568  15.913  -4.959  1.00 82.67      B    O  
ATOM   4290  CB  ALA B 297      38.734  15.199  -7.479  1.00 82.87      B    C  
ATOM   4291  N   ASN B 298      37.012  13.765  -5.298  1.00 88.80      B    N  
ATOM   4292  CA  ASN B 298      36.883  13.401  -3.890  1.00 87.24      B    C  
ATOM   4293  C   ASN B 298      38.019  13.997  -3.027  1.00 87.41      B    C  
ATOM   4294  O   ASN B 298      39.143  14.122  -3.503  1.00 79.73      B    O  
ATOM   4295  CB  ASN B 298      36.783  11.870  -3.775  1.00 83.08      B    C  
ATOM   4296  CG  ASN B 298      35.382  11.377  -4.079  1.00 79.36      B    C  
ATOM   4297  ND2 ASN B 298      35.221  10.493  -5.046  1.00 70.44      B    N  
ATOM   4298  OD1 ASN B 298      34.426  11.763  -3.439  1.00 69.90      B    O  
ATOM   4299  N   PRO B 299      37.778  14.334  -1.752  1.00 88.20      B    N  
ATOM   4300  CA  PRO B 299      36.582  14.041  -0.976  1.00 88.45      B    C  
ATOM   4301  C   PRO B 299      35.442  15.052  -1.194  1.00 90.24      B    C  
ATOM   4302  O   PRO B 299      35.605  16.250  -0.990  1.00 84.32      B    O  
ATOM   4303  CB  PRO B 299      37.059  14.022   0.482  1.00 84.44      B    C  
ATOM   4304  CG  PRO B 299      38.193  15.046   0.495  1.00 81.78      B    C  
ATOM   4305  CD  PRO B 299      38.827  14.878  -0.894  1.00 84.91      B    C  
ATOM   4306  N   ILE B 300      34.263  14.546  -1.533  1.00 87.46      B    N  
ATOM   4307  CA  ILE B 300      32.997  15.278  -1.629  1.00 86.28      B    C  
ATOM   4308  C   ILE B 300      32.069  14.786  -0.519  1.00 87.25      B    C  
ATOM   4309  O   ILE B 300      31.649  13.633  -0.544  1.00 83.85      B    O  
ATOM   4310  CB  ILE B 300      32.366  15.081  -3.024  1.00 83.22      B    C  
ATOM   4311  CG1 ILE B 300      33.236  15.602  -4.184  1.00 83.41      B    C  
ATOM   4312  CG2 ILE B 300      30.961  15.700  -3.077  1.00 84.12      B    C  
ATOM   4313  CD1 ILE B 300      33.458  17.119  -4.219  1.00 80.53      B    C  
ATOM   4314  N   ASP B 301      31.746  15.643   0.447  1.00 89.74      B    N  
ATOM   4315  CA  ASP B 301      30.846  15.310   1.550  1.00 87.69      B    C  
ATOM   4316  C   ASP B 301      29.847  16.428   1.909  1.00 88.19      B    C  
ATOM   4317  O   ASP B 301      29.095  16.318   2.881  1.00 79.15      B    O  
ATOM   4318  CB  ASP B 301      31.668  14.852   2.770  1.00 83.33      B    C  
ATOM   4319  CG  ASP B 301      32.435  15.960   3.492  1.00 81.96      B    C  
ATOM   4320  OD1 ASP B 301      32.238  17.156   3.188  1.00 73.19      B    O  
ATOM   4321  OD2 ASP B 301      33.198  15.615   4.416  1.00 78.39      B    O1-
ATOM   4322  N   ALA B 302      29.822  17.499   1.120  1.00 87.33      B    N  
ATOM   4323  CA  ALA B 302      28.999  18.693   1.335  1.00 87.19      B    C  
ATOM   4324  C   ALA B 302      29.176  19.327   2.721  1.00 88.81      B    C  
ATOM   4325  O   ALA B 302      28.203  19.763   3.342  1.00 83.43      B    O  
ATOM   4326  CB  ALA B 302      27.548  18.400   0.956  1.00 82.91      B    C  
ATOM   4327  N   THR B 303      30.419  19.362   3.222  1.00 86.52      B    N  
ATOM   4328  CA  THR B 303      30.776  20.251   4.332  1.00 84.10      B    C  
ATOM   4329  C   THR B 303      30.727  21.704   3.880  1.00 85.87      B    C  
ATOM   4330  O   THR B 303      30.238  22.557   4.614  1.00 81.42      B    O  
ATOM   4331  CB  THR B 303      32.161  19.896   4.880  1.00 82.57      B    C  
ATOM   4332  CG2 THR B 303      32.584  20.791   6.027  1.00 77.57      B    C  
ATOM   4333  OG1 THR B 303      32.112  18.587   5.397  1.00 76.06      B    O  
ATOM   4334  N   GLU B 304      31.147  21.960   2.644  1.00 88.54      B    N  
ATOM   4335  CA  GLU B 304      31.183  23.270   2.001  1.00 88.70      B    C  
ATOM   4336  C   GLU B 304      30.577  23.180   0.594  1.00 90.59      B    C  
ATOM   4337  O   GLU B 304      30.318  22.086   0.083  1.00 87.17      B    O  
ATOM   4338  CB  GLU B 304      32.634  23.789   1.964  1.00 85.08      B    C  
ATOM   4339  CG  GLU B 304      33.255  23.885   3.367  1.00 84.07      B    C  
ATOM   4340  CD  GLU B 304      34.698  24.420   3.401  1.00 86.86      B    C  
ATOM   4341  OE1 GLU B 304      35.220  24.635   4.517  1.00 79.27      B    O  
ATOM   4342  OE2 GLU B 304      35.337  24.626   2.351  1.00 82.92      B    O1-
ATOM   4343  N   VAL B 305      30.350  24.329  -0.039  1.00 91.29      B    N  
ATOM   4344  CA  VAL B 305      30.105  24.414  -1.481  1.00 91.57      B    C  
ATOM   4345  C   VAL B 305      31.149  25.336  -2.101  1.00 91.90      B    C  
ATOM   4346  O   VAL B 305      31.473  26.379  -1.538  1.00 90.53      B    O  
ATOM   4347  CB  VAL B 305      28.659  24.820  -1.808  1.00 90.76      B    C  
ATOM   4348  CG1 VAL B 305      28.265  26.206  -1.288  1.00 85.52      B    C  
ATOM   4349  CG2 VAL B 305      28.371  24.749  -3.307  1.00 86.64      B    C  
ATOM   4350  N   TRP B 306      31.683  24.936  -3.233  1.00 93.35      B    N  
ATOM   4351  CA  TRP B 306      32.716  25.662  -3.957  1.00 93.37      B    C  
ATOM   4352  C   TRP B 306      32.325  25.901  -5.411  1.00 93.37      B    C  
ATOM   4353  O   TRP B 306      31.732  25.040  -6.067  1.00 89.43      B    O  
ATOM   4354  CB  TRP B 306      34.056  24.916  -3.877  1.00 92.50      B    C  
ATOM   4355  CG  TRP B 306      34.783  24.996  -2.566  1.00 93.13      B    C  
ATOM   4356  CD1 TRP B 306      34.310  24.581  -1.364  1.00 87.71      B    C  
ATOM   4357  CD2 TRP B 306      36.122  25.512  -2.304  1.00 92.33      B    C  
ATOM   4358  CE2 TRP B 306      36.393  25.361  -0.918  1.00 91.36      B    C  
ATOM   4359  CE3 TRP B 306      37.127  26.074  -3.120  1.00 89.52      B    C  
ATOM   4360  NE1 TRP B 306      35.261  24.802  -0.381  1.00 88.37      B    N  
ATOM   4361  CZ2 TRP B 306      37.635  25.740  -0.349  1.00 90.75      B    C  
ATOM   4362  CZ3 TRP B 306      38.363  26.454  -2.553  1.00 85.04      B    C  
ATOM   4363  CH2 TRP B 306      38.618  26.285  -1.186  1.00 86.60      B    C  
ATOM   4364  N   GLY B 307      32.711  27.062  -5.936  1.00 92.53      B    N  
ATOM   4365  CA  GLY B 307      32.994  27.264  -7.343  1.00 91.71      B    C  
ATOM   4366  C   GLY B 307      34.498  27.470  -7.504  1.00 92.76      B    C  
ATOM   4367  O   GLY B 307      35.130  28.070  -6.639  1.00 89.59      B    O  
ATOM   4368  N   ASP B 308      35.066  26.955  -8.580  1.00 93.37      B    N  
ATOM   4369  CA  ASP B 308      36.503  26.996  -8.814  1.00 92.58      B    C  
ATOM   4370  C   ASP B 308      36.784  27.081 -10.315  1.00 93.58      B    C  
ATOM   4371  O   ASP B 308      36.127  26.406 -11.105  1.00 90.28      B    O  
ATOM   4372  CB  ASP B 308      37.111  25.746  -8.164  1.00 87.43      B    C  
ATOM   4373  CG  ASP B 308      38.597  25.564  -8.426  1.00 84.16      B    C  
ATOM   4374  OD1 ASP B 308      39.331  26.557  -8.565  1.00 76.57      B    O  
ATOM   4375  OD2 ASP B 308      39.028  24.396  -8.414  1.00 77.78      B    O1-
ATOM   4376  N   ASP B 309      37.711  27.945 -10.690  1.00 92.95      B    N  
ATOM   4377  CA  ASP B 309      38.142  28.183 -12.058  1.00 92.57      B    C  
ATOM   4378  C   ASP B 309      39.659  28.343 -12.093  1.00 92.94      B    C  
ATOM   4379  O   ASP B 309      40.244  29.080 -11.295  1.00 89.31      B    O  
ATOM   4380  CB  ASP B 309      37.484  29.447 -12.623  1.00 91.10      B    C  
ATOM   4381  CG  ASP B 309      35.993  29.280 -12.911  1.00 92.02      B    C  
ATOM   4382  OD1 ASP B 309      35.640  28.907 -14.062  1.00 84.25      B    O  
ATOM   4383  OD2 ASP B 309      35.155  29.542 -12.031  1.00 85.37      B    O1-
ATOM   4384  N   HIS B 310      40.296  27.697 -13.057  1.00 92.91      B    N  
ATOM   4385  CA  HIS B 310      41.742  27.776 -13.238  1.00 91.74      B    C  
ATOM   4386  C   HIS B 310      42.125  27.563 -14.697  1.00 91.56      B    C  
ATOM   4387  O   HIS B 310      41.494  26.818 -15.435  1.00 87.10      B    O  
ATOM   4388  CB  HIS B 310      42.440  26.783 -12.299  1.00 89.00      B    C  
ATOM   4389  CG  HIS B 310      41.957  25.364 -12.420  1.00 86.10      B    C  
ATOM   4390  CD2 HIS B 310      42.601  24.325 -13.045  1.00 75.85      B    C  
ATOM   4391  ND1 HIS B 310      40.774  24.852 -11.925  1.00 77.34      B    N  
ATOM   4392  CE1 HIS B 310      40.705  23.548 -12.250  1.00 75.43      B    C  
ATOM   4393  NE2 HIS B 310      41.803  23.187 -12.921  1.00 77.91      B    N  
ATOM   4394  N   GLY B 311      43.163  28.258 -15.122  1.00 91.87      B    N  
ATOM   4395  CA  GLY B 311      43.615  28.202 -16.504  1.00 90.87      B    C  
ATOM   4396  C   GLY B 311      44.756  29.170 -16.781  1.00 92.20      B    C  
ATOM   4397  O   GLY B 311      45.505  29.564 -15.887  1.00 89.26      B    O  
ATOM   4398  N   GLU B 312      44.879  29.543 -18.035  1.00 90.66      B    N  
ATOM   4399  CA  GLU B 312      45.961  30.402 -18.493  1.00 90.96      B    C  
ATOM   4400  C   GLU B 312      45.460  31.447 -19.494  1.00 91.73      B    C  
ATOM   4401  O   GLU B 312      44.622  31.162 -20.351  1.00 87.19      B    O  
ATOM   4402  CB  GLU B 312      47.098  29.531 -19.067  1.00 87.89      B    C  
ATOM   4403  CG  GLU B 312      48.481  30.159 -18.829  1.00 78.49      B    C  
ATOM   4404  CD  GLU B 312      49.649  29.289 -19.311  1.00 77.07      B    C  
ATOM   4405  OE1 GLU B 312      50.789  29.589 -18.897  1.00 67.94      B    O  
ATOM   4406  OE2 GLU B 312      49.436  28.362 -20.116  1.00 69.22      B    O1-
ATOM   4407  N   VAL B 313      45.995  32.670 -19.401  1.00 91.82      B    N  
ATOM   4408  CA  VAL B 313      45.750  33.764 -20.341  1.00 91.35      B    C  
ATOM   4409  C   VAL B 313      47.019  34.001 -21.138  1.00 91.94      B    C  
ATOM   4410  O   VAL B 313      48.079  34.272 -20.573  1.00 89.33      B    O  
ATOM   4411  CB  VAL B 313      45.290  35.046 -19.625  1.00 90.03      B    C  
ATOM   4412  CG1 VAL B 313      45.031  36.182 -20.624  1.00 84.18      B    C  
ATOM   4413  CG2 VAL B 313      43.995  34.810 -18.837  1.00 85.63      B    C  
ATOM   4414  N   SER B 314      46.913  33.960 -22.464  1.00 92.53      B    N  
ATOM   4415  CA  SER B 314      48.005  34.234 -23.389  1.00 91.86      B    C  
ATOM   4416  C   SER B 314      47.730  35.510 -24.177  1.00 92.25      B    C  
ATOM   4417  O   SER B 314      46.682  35.666 -24.795  1.00 88.82      B    O  
ATOM   4418  CB  SER B 314      48.236  33.046 -24.322  1.00 90.34      B    C  
ATOM   4419  OG  SER B 314      48.592  31.889 -23.596  1.00 82.08      B    O  
ATOM   4420  N   VAL B 315      48.685  36.426 -24.167  1.00 92.31      B    N  
ATOM   4421  CA  VAL B 315      48.600  37.718 -24.846  1.00 91.61      B    C  
ATOM   4422  C   VAL B 315      49.787  37.883 -25.790  1.00 91.97      B    C  
ATOM   4423  O   VAL B 315      50.932  37.614 -25.425  1.00 89.18      B    O  
ATOM   4424  CB  VAL B 315      48.534  38.891 -23.851  1.00 89.49      B    C  
ATOM   4425  CG1 VAL B 315      48.196  40.197 -24.578  1.00 78.59      B    C  
ATOM   4426  CG2 VAL B 315      47.460  38.686 -22.779  1.00 79.78      B    C  
ATOM   4427  N   ARG B 316      49.523  38.353 -26.999  1.00 92.60      B    N  
ATOM   4428  CA  ARG B 316      50.536  38.687 -27.992  1.00 92.45      B    C  
ATOM   4429  C   ARG B 316      50.584  40.190 -28.209  1.00 92.69      B    C  
ATOM   4430  O   ARG B 316      49.662  40.774 -28.784  1.00 89.05      B    O  
ATOM   4431  CB  ARG B 316      50.280  37.892 -29.271  1.00 90.87      B    C  
ATOM   4432  CG  ARG B 316      51.442  38.028 -30.256  1.00 84.85      B    C  
ATOM   4433  CD  ARG B 316      51.201  37.170 -31.505  1.00 82.63      B    C  
ATOM   4434  NE  ARG B 316      51.287  35.730 -31.196  1.00 74.57      B    N  
ATOM   4435  CZ  ARG B 316      50.940  34.710 -31.965  1.00 68.28      B    C  
ATOM   4436  NH1 ARG B 316      50.474  34.896 -33.162  1.00 61.35      B    N1+
ATOM   4437  NH2 ARG B 316      51.060  33.492 -31.526  1.00 60.90      B    N  
ATOM   4438  N   PHE B 317      51.679  40.798 -27.784  1.00 91.10      B    N  
ATOM   4439  CA  PHE B 317      52.029  42.161 -28.140  1.00 90.22      B    C  
ATOM   4440  C   PHE B 317      52.445  42.210 -29.607  1.00 91.25      B    C  
ATOM   4441  O   PHE B 317      53.324  41.461 -30.029  1.00 88.06      B    O  
ATOM   4442  CB  PHE B 317      53.152  42.636 -27.217  1.00 89.11      B    C  
ATOM   4443  CG  PHE B 317      53.638  44.029 -27.538  1.00 90.79      B    C  
ATOM   4444  CD1 PHE B 317      54.847  44.227 -28.232  1.00 84.37      B    C  
ATOM   4445  CD2 PHE B 317      52.877  45.136 -27.144  1.00 85.71      B    C  
ATOM   4446  CE1 PHE B 317      55.286  45.523 -28.522  1.00 84.76      B    C  
ATOM   4447  CE2 PHE B 317      53.325  46.434 -27.431  1.00 84.87      B    C  
ATOM   4448  CZ  PHE B 317      54.530  46.642 -28.116  1.00 89.19      B    C  
ATOM   4449  N   ASN B 318      51.835  43.082 -30.405  1.00 90.75      B    N  
ATOM   4450  CA  ASN B 318      52.017  43.170 -31.858  1.00 90.28      B    C  
ATOM   4451  C   ASN B 318      52.357  44.591 -32.335  1.00 90.49      B    C  
ATOM   4452  O   ASN B 318      52.143  44.925 -33.501  1.00 83.71      B    O  
ATOM   4453  CB  ASN B 318      50.768  42.592 -32.540  1.00 87.77      B    C  
ATOM   4454  CG  ASN B 318      50.913  41.151 -32.994  1.00 87.22      B    C  
ATOM   4455  ND2 ASN B 318      49.802  40.478 -33.176  1.00 79.23      B    N  
ATOM   4456  OD1 ASN B 318      51.971  40.627 -33.252  1.00 78.85      B    O  
ATOM   4457  N   ARG B 319      52.869  45.441 -31.436  1.00 89.55      B    N  
ATOM   4458  CA  ARG B 319      53.186  46.848 -31.723  1.00 88.84      B    C  
ATOM   4459  C   ARG B 319      54.685  47.138 -31.751  1.00 89.51      B    C  
ATOM   4460  O   ARG B 319      55.080  48.301 -31.828  1.00 83.76      B    O  
ATOM   4461  CB  ARG B 319      52.425  47.750 -30.739  1.00 86.00      B    C  
ATOM   4462  CG  ARG B 319      50.897  47.666 -30.938  1.00 83.02      B    C  
ATOM   4463  CD  ARG B 319      50.163  48.578 -29.965  1.00 82.42      B    C  
ATOM   4464  NE  ARG B 319      50.201  48.022 -28.611  1.00 78.75      B    N  
ATOM   4465  CZ  ARG B 319      50.085  48.687 -27.471  1.00 77.77      B    C  
ATOM   4466  NH1 ARG B 319      49.935  49.987 -27.432  1.00 70.22      B    N1+
ATOM   4467  NH2 ARG B 319      50.123  48.034 -26.353  1.00 69.32      B    N  
ATOM   4468  N   GLY B 320      55.528  46.115 -31.730  1.00 88.27      B    N  
ATOM   4469  CA  GLY B 320      56.977  46.254 -31.817  1.00 86.60      B    C  
ATOM   4470  C   GLY B 320      57.413  46.888 -33.143  1.00 87.96      B    C  
ATOM   4471  O   GLY B 320      56.842  46.643 -34.204  1.00 83.12      B    O  
ATOM   4472  N   GLN B 321      58.458  47.715 -33.079  1.00 89.42      B    N  
ATOM   4473  CA  GLN B 321      59.024  48.353 -34.256  1.00 88.14      B    C  
ATOM   4474  C   GLN B 321      60.446  47.859 -34.501  1.00 89.27      B    C  
ATOM   4475  O   GLN B 321      61.221  47.677 -33.565  1.00 82.83      B    O  
ATOM   4476  CB  GLN B 321      58.977  49.887 -34.123  1.00 83.92      B    C  
ATOM   4477  CG  GLN B 321      57.527  50.394 -34.128  1.00 78.27      B    C  
ATOM   4478  CD  GLN B 321      57.408  51.918 -34.259  1.00 72.44      B    C  
ATOM   4479  NE2 GLN B 321      56.226  52.394 -34.568  1.00 62.16      B    N  
ATOM   4480  OE1 GLN B 321      58.333  52.693 -34.113  1.00 64.51      B    O  
ATOM   4481  N   ALA B 322      60.815  47.675 -35.754  1.00 88.18      B    N  
ATOM   4482  CA  ALA B 322      62.166  47.298 -36.112  1.00 87.32      B    C  
ATOM   4483  C   ALA B 322      63.177  48.362 -35.638  1.00 87.32      B    C  
ATOM   4484  O   ALA B 322      62.902  49.555 -35.747  1.00 79.60      B    O  
ATOM   4485  CB  ALA B 322      62.227  47.075 -37.626  1.00 84.30      B    C  
ATOM   4486  N   PRO B 323      64.342  47.947 -35.116  1.00 88.30      B    N  
ATOM   4487  CA  PRO B 323      64.928  46.605 -35.128  1.00 87.97      B    C  
ATOM   4488  C   PRO B 323      64.538  45.697 -33.953  1.00 90.09      B    C  
ATOM   4489  O   PRO B 323      65.051  44.589 -33.865  1.00 83.19      B    O  
ATOM   4490  CB  PRO B 323      66.438  46.862 -35.162  1.00 84.28      B    C  
ATOM   4491  CG  PRO B 323      66.576  48.111 -34.295  1.00 80.08      B    C  
ATOM   4492  CD  PRO B 323      65.319  48.912 -34.662  1.00 83.34      B    C  
ATOM   4493  N   CYS B 324      63.659  46.149 -33.065  1.00 88.11      B    N  
ATOM   4494  CA  CYS B 324      63.141  45.284 -32.009  1.00 87.54      B    C  
ATOM   4495  C   CYS B 324      62.186  44.214 -32.584  1.00 89.43      B    C  
ATOM   4496  O   CYS B 324      61.662  44.405 -33.679  1.00 84.60      B    O  
ATOM   4497  CB  CYS B 324      62.441  46.138 -30.940  1.00 85.24      B    C  
ATOM   4498  SG  CYS B 324      63.532  47.324 -30.098  1.00 82.21      B    S  
ATOM   4499  N   PRO B 325      61.904  43.112 -31.852  1.00 89.79      B    N  
ATOM   4500  CA  PRO B 325      60.895  42.138 -32.242  1.00 88.88      B    C  
ATOM   4501  C   PRO B 325      59.553  42.824 -32.505  1.00 89.92      B    C  
ATOM   4502  O   PRO B 325      59.117  43.666 -31.719  1.00 86.24      B    O  
ATOM   4503  CB  PRO B 325      60.812  41.134 -31.095  1.00 86.30      B    C  
ATOM   4504  CG  PRO B 325      62.154  41.272 -30.377  1.00 84.11      B    C  
ATOM   4505  CD  PRO B 325      62.506  42.741 -30.591  1.00 86.99      B    C  
ATOM   4506  N   ILE B 326      58.894  42.484 -33.601  1.00 91.47      B    N  
ATOM   4507  CA  ILE B 326      57.590  43.067 -33.971  1.00 90.49      B    C  
ATOM   4508  C   ILE B 326      56.486  42.545 -33.054  1.00 91.18      B    C  
ATOM   4509  O   ILE B 326      55.568  43.292 -32.701  1.00 85.12      B    O  
ATOM   4510  CB  ILE B 326      57.274  42.796 -35.456  1.00 87.38      B    C  
ATOM   4511  CG1 ILE B 326      58.363  43.434 -36.351  1.00 80.21      B    C  
ATOM   4512  CG2 ILE B 326      55.885  43.327 -35.842  1.00 76.01      B    C  
ATOM   4513  CD1 ILE B 326      58.235  43.093 -37.840  1.00 67.66      B    C  
ATOM   4514  N   SER B 327      56.590  41.298 -32.663  1.00 90.91      B    N  
ATOM   4515  CA  SER B 327      55.659  40.659 -31.753  1.00 90.64      B    C  
ATOM   4516  C   SER B 327      56.387  39.907 -30.659  1.00 91.49      B    C  
ATOM   4517  O   SER B 327      57.444  39.318 -30.899  1.00 85.66      B    O  
ATOM   4518  CB  SER B 327      54.708  39.727 -32.508  1.00 86.82      B    C  
ATOM   4519  OG  SER B 327      55.391  38.611 -33.028  1.00 76.22      B    O  
ATOM   4520  N   SER B 328      55.790  39.883 -29.487  1.00 90.20      B    N  
ATOM   4521  CA  SER B 328      56.196  39.041 -28.366  1.00 90.38      B    C  
ATOM   4522  C   SER B 328      54.951  38.469 -27.714  1.00 91.15      B    C  
ATOM   4523  O   SER B 328      53.914  39.128 -27.684  1.00 87.00      B    O  
ATOM   4524  CB  SER B 328      57.009  39.854 -27.364  1.00 87.55      B    C  
ATOM   4525  OG  SER B 328      57.475  39.015 -26.338  1.00 79.70      B    O  
ATOM   4526  N   GLU B 329      55.023  37.249 -27.225  1.00 91.42      B    N  
ATOM   4527  CA  GLU B 329      53.906  36.548 -26.599  1.00 91.53      B    C  
ATOM   4528  C   GLU B 329      54.276  36.178 -25.169  1.00 92.15      B    C  
ATOM   4529  O   GLU B 329      55.421  35.816 -24.886  1.00 86.12      B    O  
ATOM   4530  CB  GLU B 329      53.522  35.346 -27.471  1.00 87.90      B    C  
ATOM   4531  CG  GLU B 329      52.179  34.697 -27.103  1.00 78.77      B    C  
ATOM   4532  CD  GLU B 329      51.635  33.840 -28.277  1.00 76.30      B    C  
ATOM   4533  OE1 GLU B 329      50.395  33.723 -28.419  1.00 67.79      B    O  
ATOM   4534  OE2 GLU B 329      52.413  33.398 -29.145  1.00 69.47      B    O1-
ATOM   4535  N   GLY B 330      53.333  36.319 -24.285  1.00 91.65      B    N  
ATOM   4536  CA  GLY B 330      53.470  35.921 -22.897  1.00 90.68      B    C  
ATOM   4537  C   GLY B 330      52.214  35.206 -22.425  1.00 92.07      B    C  
ATOM   4538  O   GLY B 330      51.111  35.488 -22.894  1.00 88.06      B    O  
ATOM   4539  N   SER B 331      52.397  34.302 -21.481  1.00 92.63      B    N  
ATOM   4540  CA  SER B 331      51.312  33.560 -20.853  1.00 92.03      B    C  
ATOM   4541  C   SER B 331      51.460  33.603 -19.339  1.00 92.47      B    C  
ATOM   4542  O   SER B 331      52.564  33.528 -18.808  1.00 87.21      B    O  
ATOM   4543  CB  SER B 331      51.280  32.105 -21.336  1.00 89.10      B    C  
ATOM   4544  OG  SER B 331      51.131  32.027 -22.740  1.00 77.89      B    O  
ATOM   4545  N   SER B 332      50.326  33.709 -18.636  1.00 91.86      B    N  
ATOM   4546  CA  SER B 332      50.287  33.649 -17.178  1.00 91.52      B    C  
ATOM   4547  C   SER B 332      49.045  32.903 -16.707  1.00 92.28      B    C  
ATOM   4548  O   SER B 332      47.968  33.057 -17.284  1.00 87.99      B    O  
ATOM   4549  CB  SER B 332      50.320  35.048 -16.581  1.00 89.75      B    C  
ATOM   4550  OG  SER B 332      50.556  34.967 -15.188  1.00 81.41      B    O  
ATOM   4551  N   GLY B 333      49.198  32.123 -15.654  1.00 92.01      B    N  
ATOM   4552  CA  GLY B 333      48.086  31.438 -15.022  1.00 91.59      B    C  
ATOM   4553  C   GLY B 333      47.097  32.412 -14.374  1.00 92.30      B    C  
ATOM   4554  O   GLY B 333      47.492  33.452 -13.845  1.00 87.41      B    O  
ATOM   4555  N   ALA B 334      45.821  32.046 -14.409  1.00 92.54      B    N  
ATOM   4556  CA  ALA B 334      44.745  32.698 -13.694  1.00 91.71      B    C  
ATOM   4557  C   ALA B 334      43.986  31.657 -12.878  1.00 92.48      B    C  
ATOM   4558  O   ALA B 334      43.776  30.533 -13.329  1.00 88.76      B    O  
ATOM   4559  CB  ALA B 334      43.829  33.414 -14.689  1.00 89.03      B    C  
ATOM   4560  N   GLU B 335      43.568  32.043 -11.681  1.00 92.21      B    N  
ATOM   4561  CA  GLU B 335      42.724  31.224 -10.825  1.00 91.84      B    C  
ATOM   4562  C   GLU B 335      41.650  32.094 -10.180  1.00 92.36      B    C  
ATOM   4563  O   GLU B 335      41.862  33.284  -9.947  1.00 88.14      B    O  
ATOM   4564  CB  GLU B 335      43.537  30.510  -9.730  1.00 88.64      B    C  
ATOM   4565  CG  GLU B 335      44.578  29.512 -10.261  1.00 79.47      B    C  
ATOM   4566  CD  GLU B 335      45.202  28.646  -9.148  1.00 77.98      B    C  
ATOM   4567  OE1 GLU B 335      46.187  27.922  -9.447  1.00 68.27      B    O  
ATOM   4568  OE2 GLU B 335      44.690  28.664  -8.010  1.00 70.73      B    O1-
ATOM   4569  N   ALA B 336      40.506  31.489  -9.886  1.00 92.94      B    N  
ATOM   4570  CA  ALA B 336      39.485  32.062  -9.034  1.00 92.64      B    C  
ATOM   4571  C   ALA B 336      38.753  30.954  -8.292  1.00 93.27      B    C  
ATOM   4572  O   ALA B 336      38.624  29.841  -8.798  1.00 90.16      B    O  
ATOM   4573  CB  ALA B 336      38.516  32.892  -9.877  1.00 90.64      B    C  
ATOM   4574  N   HIS B 337      38.257  31.256  -7.100  1.00 93.14      B    N  
ATOM   4575  CA  HIS B 337      37.340  30.374  -6.402  1.00 93.25      B    C  
ATOM   4576  C   HIS B 337      36.442  31.152  -5.452  1.00 93.89      B    C  
ATOM   4577  O   HIS B 337      36.820  32.195  -4.928  1.00 90.24      B    O  
ATOM   4578  CB  HIS B 337      38.091  29.263  -5.656  1.00 90.95      B    C  
ATOM   4579  CG  HIS B 337      38.937  29.735  -4.513  1.00 91.58      B    C  
ATOM   4580  CD2 HIS B 337      38.604  29.748  -3.185  1.00 79.90      B    C  
ATOM   4581  ND1 HIS B 337      40.246  30.208  -4.597  1.00 80.09      B    N  
ATOM   4582  CE1 HIS B 337      40.660  30.491  -3.366  1.00 82.86      B    C  
ATOM   4583  NE2 HIS B 337      39.702  30.225  -2.478  1.00 85.40      B    N  
ATOM   4584  N   VAL B 338      35.279  30.592  -5.199  1.00 91.86      B    N  
ATOM   4585  CA  VAL B 338      34.405  30.946  -4.093  1.00 91.41      B    C  
ATOM   4586  C   VAL B 338      34.253  29.727  -3.196  1.00 91.42      B    C  
ATOM   4587  O   VAL B 338      34.032  28.609  -3.667  1.00 89.55      B    O  
ATOM   4588  CB  VAL B 338      33.071  31.529  -4.590  1.00 90.43      B    C  
ATOM   4589  CG1 VAL B 338      32.245  30.558  -5.438  1.00 83.49      B    C  
ATOM   4590  CG2 VAL B 338      32.223  32.036  -3.421  1.00 85.28      B    C  
ATOM   4591  N   ARG B 339      34.425  29.930  -1.892  1.00 90.85      B    N  
ATOM   4592  CA  ARG B 339      34.237  28.943  -0.836  1.00 89.94      B    C  
ATOM   4593  C   ARG B 339      33.133  29.437   0.077  1.00 89.77      B    C  
ATOM   4594  O   ARG B 339      33.301  30.474   0.712  1.00 85.88      B    O  
ATOM   4595  CB  ARG B 339      35.568  28.755  -0.092  1.00 88.08      B    C  
ATOM   4596  CG  ARG B 339      35.425  27.898   1.175  1.00 87.12      B    C  
ATOM   4597  CD  ARG B 339      36.765  27.810   1.906  1.00 86.25      B    C  
ATOM   4598  NE  ARG B 339      36.659  26.922   3.067  1.00 82.84      B    N  
ATOM   4599  CZ  ARG B 339      37.531  26.761   4.046  1.00 81.55      B    C  
ATOM   4600  NH1 ARG B 339      38.650  27.430   4.095  1.00 76.29      B    N1+
ATOM   4601  NH2 ARG B 339      37.274  25.916   4.985  1.00 74.58      B    N  
ATOM   4602  N   SER B 340      32.064  28.697   0.163  1.00 91.87      B    N  
ATOM   4603  CA  SER B 340      30.938  29.011   1.032  1.00 90.71      B    C  
ATOM   4604  C   SER B 340      30.787  27.937   2.106  1.00 90.64      B    C  
ATOM   4605  O   SER B 340      30.634  26.750   1.810  1.00 87.68      B    O  
ATOM   4606  CB  SER B 340      29.651  29.167   0.217  1.00 89.86      B    C  
ATOM   4607  OG  SER B 340      29.813  30.115  -0.825  1.00 85.40      B    O  
ATOM   4608  N   ASN B 341      30.834  28.353   3.373  1.00 90.40      B    N  
ATOM   4609  CA  ASN B 341      30.729  27.497   4.544  1.00 87.75      B    C  
ATOM   4610  C   ASN B 341      29.518  27.896   5.408  1.00 88.15      B    C  
ATOM   4611  O   ASN B 341      28.706  28.736   5.029  1.00 79.20      B    O  
ATOM   4612  CB  ASN B 341      32.086  27.547   5.287  1.00 82.26      B    C  
ATOM   4613  CG  ASN B 341      32.328  26.366   6.211  1.00 75.19      B    C  
ATOM   4614  ND2 ASN B 341      33.492  26.297   6.810  1.00 67.46      B    N  
ATOM   4615  OD1 ASN B 341      31.506  25.489   6.412  1.00 64.31      B    O  
ATOM   4616  N   HIS B 342      29.354  27.270   6.556  1.00 88.41      B    N  
ATOM   4617  CA  HIS B 342      28.237  27.538   7.453  1.00 86.78      B    C  
ATOM   4618  C   HIS B 342      28.364  28.884   8.176  1.00 86.42      B    C  
ATOM   4619  O   HIS B 342      29.455  29.361   8.491  1.00 83.42      B    O  
ATOM   4620  CB  HIS B 342      28.084  26.383   8.438  1.00 84.48      B    C  
ATOM   4621  CG  HIS B 342      29.226  26.241   9.392  1.00 84.60      B    C  
ATOM   4622  CD2 HIS B 342      29.255  26.641  10.717  1.00 74.90      B    C  
ATOM   4623  ND1 HIS B 342      30.462  25.683   9.132  1.00 75.36      B    N  
ATOM   4624  CE1 HIS B 342      31.200  25.753  10.252  1.00 75.46      B    C  
ATOM   4625  NE2 HIS B 342      30.499  26.315  11.230  1.00 77.79      B    N  
ATOM   4626  N   ALA B 343      27.222  29.476   8.533  1.00 85.62      B    N  
ATOM   4627  CA  ALA B 343      27.198  30.702   9.309  1.00 83.62      B    C  
ATOM   4628  C   ALA B 343      27.859  30.518  10.690  1.00 83.20      B    C  
ATOM   4629  O   ALA B 343      27.544  29.587  11.432  1.00 77.98      B    O  
ATOM   4630  CB  ALA B 343      25.741  31.171   9.463  1.00 81.61      B    C  
ATOM   4631  N   GLY B 344      28.729  31.458  11.037  1.00 82.95      B    N  
ATOM   4632  CA  GLY B 344      29.551  31.445  12.249  1.00 81.37      B    C  
ATOM   4633  C   GLY B 344      30.974  30.927  12.033  1.00 83.25      B    C  
ATOM   4634  O   GLY B 344      31.817  31.145  12.905  1.00 76.18      B    O  
ATOM   4635  N   ASP B 345      31.257  30.326  10.902  1.00 83.73      B    N  
ATOM   4636  CA  ASP B 345      32.614  30.092  10.423  1.00 81.33      B    C  
ATOM   4637  C   ASP B 345      33.116  31.339   9.658  1.00 81.85      B    C  
ATOM   4638  O   ASP B 345      32.344  32.047   9.017  1.00 73.30      B    O  
ATOM   4639  CB  ASP B 345      32.636  28.826   9.565  1.00 76.63      B    C  
ATOM   4640  CG  ASP B 345      34.062  28.294   9.390  1.00 72.79      B    C  
ATOM   4641  OD1 ASP B 345      34.878  29.014   8.799  1.00 65.99      B    O  
ATOM   4642  OD2 ASP B 345      34.348  27.194   9.887  1.00 66.21      B    O1-
ATOM   4643  N   SER B 346      34.405  31.626   9.759  1.00 83.00      B    N  
ATOM   4644  CA  SER B 346      35.051  32.760   9.094  1.00 83.01      B    C  
ATOM   4645  C   SER B 346      35.983  32.318   7.970  1.00 85.05      B    C  
ATOM   4646  O   SER B 346      36.888  33.058   7.583  1.00 77.04      B    O  
ATOM   4647  CB  SER B 346      35.780  33.628  10.128  1.00 78.77      B    C  
ATOM   4648  OG  SER B 346      36.806  32.899  10.767  1.00 72.42      B    O  
ATOM   4649  N   SER B 347      35.823  31.086   7.506  1.00 85.35      B    N  
ATOM   4650  CA  SER B 347      36.682  30.490   6.484  1.00 85.22      B    C  
ATOM   4651  C   SER B 347      36.173  30.690   5.057  1.00 87.89      B    C  
ATOM   4652  O   SER B 347      36.816  30.205   4.125  1.00 81.98      B    O  
ATOM   4653  CB  SER B 347      36.918  29.007   6.790  1.00 82.19      B    C  
ATOM   4654  OG  SER B 347      35.742  28.243   6.653  1.00 76.31      B    O  
ATOM   4655  N   ASP B 348      35.051  31.391   4.884  1.00 89.12      B    N  
ATOM   4656  CA  ASP B 348      34.523  31.752   3.571  1.00 88.50      B    C  
ATOM   4657  C   ASP B 348      35.567  32.539   2.765  1.00 89.43      B    C  
ATOM   4658  O   ASP B 348      36.342  33.328   3.315  1.00 85.38      B    O  
ATOM   4659  CB  ASP B 348      33.222  32.568   3.719  1.00 86.28      B    C  
ATOM   4660  CG  ASP B 348      32.168  31.826   4.546  1.00 87.16      B    C  
ATOM   4661  OD1 ASP B 348      31.712  30.751   4.106  1.00 77.16      B    O  
ATOM   4662  OD2 ASP B 348      31.848  32.304   5.659  1.00 80.58      B    O1-
ATOM   4663  N   GLN B 349      35.604  32.302   1.473  1.00 89.63      B    N  
ATOM   4664  CA  GLN B 349      36.564  32.945   0.580  1.00 89.67      B    C  
ATOM   4665  C   GLN B 349      35.909  33.240  -0.766  1.00 90.71      B    C  
ATOM   4666  O   GLN B 349      35.261  32.374  -1.345  1.00 86.19      B    O  
ATOM   4667  CB  GLN B 349      37.808  32.058   0.372  1.00 87.04      B    C  
ATOM   4668  CG  GLN B 349      38.625  31.867   1.658  1.00 84.16      B    C  
ATOM   4669  CD  GLN B 349      39.852  30.965   1.497  1.00 85.24      B    C  
ATOM   4670  NE2 GLN B 349      40.691  30.890   2.506  1.00 75.38      B    N  
ATOM   4671  OE1 GLN B 349      40.092  30.315   0.496  1.00 76.63      B    O  
ATOM   4672  N   HIS B 350      36.176  34.435  -1.297  1.00 92.15      B    N  
ATOM   4673  CA  HIS B 350      36.042  34.727  -2.717  1.00 92.64      B    C  
ATOM   4674  C   HIS B 350      37.342  35.379  -3.179  1.00 92.98      B    C  
ATOM   4675  O   HIS B 350      37.658  36.498  -2.804  1.00 89.26      B    O  
ATOM   4676  CB  HIS B 350      34.805  35.582  -2.977  1.00 91.00      B    C  
ATOM   4677  CG  HIS B 350      34.453  35.750  -4.433  1.00 92.31      B    C  
ATOM   4678  CD2 HIS B 350      34.963  35.096  -5.531  1.00 83.43      B    C  
ATOM   4679  ND1 HIS B 350      33.478  36.594  -4.919  1.00 83.81      B    N  
ATOM   4680  CE1 HIS B 350      33.407  36.446  -6.247  1.00 85.43      B    C  
ATOM   4681  NE2 HIS B 350      34.287  35.544  -6.653  1.00 87.45      B    N  
ATOM   4682  N   GLN B 351      38.121  34.636  -3.923  1.00 91.58      B    N  
ATOM   4683  CA  GLN B 351      39.470  35.026  -4.319  1.00 90.45      B    C  
ATOM   4684  C   GLN B 351      39.680  34.797  -5.807  1.00 91.17      B    C  
ATOM   4685  O   GLN B 351      39.148  33.854  -6.396  1.00 87.20      B    O  
ATOM   4686  CB  GLN B 351      40.532  34.248  -3.504  1.00 88.12      B    C  
ATOM   4687  CG  GLN B 351      40.426  34.544  -2.003  1.00 82.82      B    C  
ATOM   4688  CD  GLN B 351      41.549  33.923  -1.171  1.00 81.30      B    C  
ATOM   4689  NE2 GLN B 351      41.527  34.129   0.120  1.00 69.62      B    N  
ATOM   4690  OE1 GLN B 351      42.450  33.261  -1.639  1.00 72.29      B    O  
ATOM   4691  N   TRP B 352      40.486  35.644  -6.397  1.00 93.55      B    N  
ATOM   4692  CA  TRP B 352      40.967  35.504  -7.769  1.00 92.98      B    C  
ATOM   4693  C   TRP B 352      42.404  36.003  -7.862  1.00 92.84      B    C  
ATOM   4694  O   TRP B 352      42.909  36.700  -6.987  1.00 88.29      B    O  
ATOM   4695  CB  TRP B 352      40.030  36.252  -8.723  1.00 91.17      B    C  
ATOM   4696  CG  TRP B 352      39.868  37.714  -8.456  1.00 93.04      B    C  
ATOM   4697  CD1 TRP B 352      40.599  38.705  -9.005  1.00 88.72      B    C  
ATOM   4698  CD2 TRP B 352      38.914  38.360  -7.550  1.00 92.37      B    C  
ATOM   4699  CE2 TRP B 352      39.149  39.755  -7.598  1.00 91.30      B    C  
ATOM   4700  CE3 TRP B 352      37.899  37.891  -6.699  1.00 88.85      B    C  
ATOM   4701  NE1 TRP B 352      40.174  39.935  -8.496  1.00 88.52      B    N  
ATOM   4702  CZ2 TRP B 352      38.409  40.668  -6.810  1.00 90.34      B    C  
ATOM   4703  CZ3 TRP B 352      37.152  38.800  -5.909  1.00 87.26      B    C  
ATOM   4704  CH2 TRP B 352      37.414  40.171  -5.961  1.00 87.76      B    C  
ATOM   4705  N   THR B 353      43.083  35.681  -8.934  1.00 91.67      B    N  
ATOM   4706  CA  THR B 353      44.446  36.153  -9.181  1.00 89.22      B    C  
ATOM   4707  C   THR B 353      44.501  37.681  -9.110  1.00 89.20      B    C  
ATOM   4708  O   THR B 353      43.867  38.370  -9.901  1.00 83.70      B    O  
ATOM   4709  CB  THR B 353      44.947  35.658 -10.545  1.00 87.83      B    C  
ATOM   4710  CG2 THR B 353      46.377  36.093 -10.848  1.00 80.08      B    C  
ATOM   4711  OG1 THR B 353      44.952  34.250 -10.554  1.00 81.44      B    O  
ATOM   4712  N   GLY B 354      45.248  38.182  -8.144  1.00 88.97      B    N  
ATOM   4713  CA  GLY B 354      45.437  39.617  -7.940  1.00 86.99      B    C  
ATOM   4714  C   GLY B 354      44.374  40.331  -7.103  1.00 88.55      B    C  
ATOM   4715  O   GLY B 354      44.484  41.543  -6.933  1.00 80.42      B    O  
ATOM   4716  N   GLY B 355      43.384  39.618  -6.556  1.00 88.31      B    N  
ATOM   4717  CA  GLY B 355      42.368  40.229  -5.708  1.00 87.52      B    C  
ATOM   4718  C   GLY B 355      41.548  39.239  -4.880  1.00 89.61      B    C  
ATOM   4719  O   GLY B 355      41.652  38.021  -5.041  1.00 84.39      B    O  
ATOM   4720  N   SER B 356      40.750  39.800  -3.981  1.00 89.47      B    N  
ATOM   4721  CA  SER B 356      39.770  39.065  -3.195  1.00 88.49      B    C  
ATOM   4722  C   SER B 356      38.677  40.019  -2.724  1.00 88.65      B    C  
ATOM   4723  O   SER B 356      38.884  41.236  -2.714  1.00 81.45      B    O  
ATOM   4724  CB  SER B 356      40.430  38.403  -1.974  1.00 85.27      B    C  
ATOM   4725  OG  SER B 356      40.919  39.357  -1.038  1.00 79.73      B    O  
ATOM   4726  N   ASP B 357      37.569  39.484  -2.268  1.00 90.14      B    N  
ATOM   4727  CA  ASP B 357      36.610  40.266  -1.493  1.00 88.86      B    C  
ATOM   4728  C   ASP B 357      37.198  40.635  -0.127  1.00 88.44      B    C  
ATOM   4729  O   ASP B 357      37.897  39.833   0.510  1.00 82.61      B    O  
ATOM   4730  CB  ASP B 357      35.285  39.496  -1.339  1.00 86.32      B    C  
ATOM   4731  CG  ASP B 357      34.465  39.455  -2.632  1.00 85.38      B    C  
ATOM   4732  OD1 ASP B 357      34.786  40.211  -3.583  1.00 79.49      B    O  
ATOM   4733  OD2 ASP B 357      33.500  38.665  -2.669  1.00 81.86      B    O1-
ATOM   4734  N   ASP B 358      36.891  41.844   0.339  1.00 88.30      B    N  
ATOM   4735  CA  ASP B 358      37.294  42.307   1.670  1.00 86.06      B    C  
ATOM   4736  C   ASP B 358      36.511  41.586   2.773  1.00 86.91      B    C  
ATOM   4737  O   ASP B 358      37.050  41.286   3.844  1.00 79.35      B    O  
ATOM   4738  CB  ASP B 358      37.086  43.828   1.786  1.00 82.06      B    C  
ATOM   4739  CG  ASP B 358      38.131  44.689   1.071  1.00 74.66      B    C  
ATOM   4740  OD1 ASP B 358      39.279  44.231   0.899  1.00 64.70      B    O  
ATOM   4741  OD2 ASP B 358      37.803  45.865   0.783  1.00 65.64      B    O1-
ATOM   4742  N   ASP B 359      35.229  41.292   2.516  1.00 85.62      B    N  
ATOM   4743  CA  ASP B 359      34.350  40.531   3.394  1.00 84.76      B    C  
ATOM   4744  C   ASP B 359      33.764  39.327   2.647  1.00 85.85      B    C  
ATOM   4745  O   ASP B 359      32.670  39.396   2.070  1.00 78.31      B    O  
ATOM   4746  CB  ASP B 359      33.267  41.439   3.995  1.00 81.35      B    C  
ATOM   4747  CG  ASP B 359      32.380  40.699   4.999  1.00 78.35      B    C  
ATOM   4748  OD1 ASP B 359      32.743  39.571   5.418  1.00 71.82      B    O  
ATOM   4749  OD2 ASP B 359      31.333  41.265   5.405  1.00 71.90      B    O1-
ATOM   4750  N   ALA B 360      34.468  38.212   2.690  1.00 86.36      B    N  
ATOM   4751  CA  ALA B 360      34.003  36.967   2.079  1.00 86.10      B    C  
ATOM   4752  C   ALA B 360      32.809  36.332   2.805  1.00 88.61      B    C  
ATOM   4753  O   ALA B 360      32.174  35.415   2.283  1.00 82.63      B    O  
ATOM   4754  CB  ALA B 360      35.196  36.004   1.967  1.00 82.00      B    C  
ATOM   4755  N   GLN B 361      32.432  36.845   3.999  1.00 83.30      B    N  
ATOM   4756  CA  GLN B 361      31.248  36.363   4.737  1.00 82.62      B    C  
ATOM   4757  C   GLN B 361      29.927  36.628   4.000  1.00 85.19      B    C  
ATOM   4758  O   GLN B 361      28.911  36.019   4.339  1.00 81.85      B    O  
ATOM   4759  CB  GLN B 361      31.205  37.003   6.135  1.00 82.29      B    C  
ATOM   4760  CG  GLN B 361      32.324  36.541   7.075  1.00 80.37      B    C  
ATOM   4761  CD  GLN B 361      31.832  35.514   8.105  1.00 74.81      B    C  
ATOM   4762  NE2 GLN B 361      32.450  34.367   8.168  1.00 63.69      B    N  
ATOM   4763  OE1 GLN B 361      30.895  35.727   8.860  1.00 64.50      B    O  
ATOM   4764  N   ILE B 362      29.908  37.466   2.971  1.00 87.06      B    N  
ATOM   4765  CA  ILE B 362      28.748  37.629   2.082  1.00 84.86      B    C  
ATOM   4766  C   ILE B 362      28.406  36.337   1.326  1.00 87.26      B    C  
ATOM   4767  O   ILE B 362      27.265  36.164   0.910  1.00 82.22      B    O  
ATOM   4768  CB  ILE B 362      28.944  38.807   1.105  1.00 82.52      B    C  
ATOM   4769  CG1 ILE B 362      30.046  38.513   0.064  1.00 79.00      B    C  
ATOM   4770  CG2 ILE B 362      29.191  40.106   1.890  1.00 77.30      B    C  
ATOM   4771  CD1 ILE B 362      30.325  39.663  -0.900  1.00 72.56      B    C  
ATOM   4772  N   HIS B 363      29.343  35.407   1.222  1.00 89.83      B    N  
ATOM   4773  CA  HIS B 363      29.176  34.085   0.626  1.00 90.00      B    C  
ATOM   4774  C   HIS B 363      28.888  32.988   1.660  1.00 90.67      B    C  
ATOM   4775  O   HIS B 363      28.851  31.810   1.321  1.00 86.08      B    O  
ATOM   4776  CB  HIS B 363      30.402  33.759  -0.235  1.00 88.42      B    C  
ATOM   4777  CG  HIS B 363      30.540  34.696  -1.387  1.00 91.84      B    C  
ATOM   4778  CD2 HIS B 363      31.490  35.680  -1.539  1.00 83.11      B    C  
ATOM   4779  ND1 HIS B 363      29.677  34.784  -2.468  1.00 83.71      B    N  
ATOM   4780  CE1 HIS B 363      30.097  35.801  -3.232  1.00 85.21      B    C  
ATOM   4781  NE2 HIS B 363      31.188  36.358  -2.699  1.00 87.37      B    N  
ATOM   4782  N   THR B 364      28.683  33.346   2.937  1.00 86.89      B    N  
ATOM   4783  CA  THR B 364      28.411  32.344   3.971  1.00 84.70      B    C  
ATOM   4784  C   THR B 364      27.002  31.755   3.846  1.00 84.92      B    C  
ATOM   4785  O   THR B 364      26.015  32.439   3.544  1.00 81.57      B    O  
ATOM   4786  CB  THR B 364      28.684  32.878   5.384  1.00 81.70      B    C  
ATOM   4787  CG2 THR B 364      27.508  33.623   6.015  1.00 76.63      B    C  
ATOM   4788  OG1 THR B 364      29.004  31.823   6.248  1.00 74.51      B    O  
ATOM   4789  N   MET B 365      26.887  30.461   4.150  1.00 85.54      B    N  
ATOM   4790  CA  MET B 365      25.631  29.729   4.159  1.00 84.40      B    C  
ATOM   4791  C   MET B 365      24.879  29.880   5.498  1.00 84.98      B    C  
ATOM   4792  O   MET B 365      25.260  30.668   6.378  1.00 77.82      B    O  
ATOM   4793  CB  MET B 365      25.898  28.267   3.761  1.00 82.21      B    C  
ATOM   4794  CG  MET B 365      26.378  28.167   2.301  1.00 84.67      B    C  
ATOM   4795  SD  MET B 365      25.101  28.632   1.104  1.00 83.57      B    S  
ATOM   4796  CE  MET B 365      26.134  29.014  -0.305  1.00 72.46      B    C  
ATOM   4797  N   GLY B 366      23.785  29.156   5.658  1.00 83.29      B    N  
ATOM   4798  CA  GLY B 366      23.007  29.129   6.891  1.00 80.83      B    C  
ATOM   4799  C   GLY B 366      23.701  28.386   8.035  1.00 83.11      B    C  
ATOM   4800  O   GLY B 366      24.728  27.726   7.882  1.00 79.84      B    O  
ATOM   4801  N   THR B 367      23.089  28.445   9.224  1.00 81.14      B    N  
ATOM   4802  CA  THR B 367      23.586  27.741  10.409  1.00 78.75      B    C  
ATOM   4803  C   THR B 367      23.463  26.223  10.266  1.00 78.79      B    C  
ATOM   4804  O   THR B 367      22.457  25.707   9.787  1.00 73.71      B    O  
ATOM   4805  CB  THR B 367      22.832  28.175  11.671  1.00 75.70      B    C  
ATOM   4806  CG2 THR B 367      23.117  29.627  12.042  1.00 67.18      B    C  
ATOM   4807  OG1 THR B 367      21.442  28.056  11.474  1.00 68.82      B    O  
ATOM   4808  N   CYS B 368      24.454  25.497  10.786  1.00 80.71      B    N  
ATOM   4809  CA  CYS B 368      24.442  24.041  10.872  1.00 79.30      B    C  
ATOM   4810  C   CYS B 368      24.025  23.551  12.257  1.00 80.53      B    C  
ATOM   4811  O   CYS B 368      24.194  24.228  13.269  1.00 75.90      B    O  
ATOM   4812  CB  CYS B 368      25.806  23.487  10.446  1.00 76.47      B    C  
ATOM   4813  SG  CYS B 368      27.211  24.336  11.209  1.00 74.30      B    S  
ATOM   4814  N   THR B 369      23.481  22.347  12.318  1.00 78.39      B    N  
ATOM   4815  CA  THR B 369      23.172  21.662  13.581  1.00 74.51      B    C  
ATOM   4816  C   THR B 369      24.313  20.769  14.055  1.00 75.54      B    C  
ATOM   4817  O   THR B 369      24.455  20.534  15.253  1.00 70.98      B    O  
ATOM   4818  CB  THR B 369      21.897  20.822  13.468  1.00 70.85      B    C  
ATOM   4819  CG2 THR B 369      20.652  21.708  13.424  1.00 62.29      B    C  
ATOM   4820  OG1 THR B 369      21.892  20.012  12.321  1.00 64.52      B    O  
ATOM   4821  N   GLN B 370      25.109  20.260  13.127  1.00 77.52      B    N  
ATOM   4822  CA  GLN B 370      26.370  19.578  13.381  1.00 76.70      B    C  
ATOM   4823  C   GLN B 370      27.406  20.208  12.448  1.00 79.69      B    C  
ATOM   4824  O   GLN B 370      27.352  19.990  11.242  1.00 74.86      B    O  
ATOM   4825  CB  GLN B 370      26.186  18.078  13.167  1.00 71.60      B    C  
ATOM   4826  CG  GLN B 370      27.433  17.271  13.573  1.00 64.13      B    C  
ATOM   4827  CD  GLN B 370      27.192  15.761  13.504  1.00 58.86      B    C  
ATOM   4828  NE2 GLN B 370      28.178  14.967  13.837  1.00 50.55      B    N  
ATOM   4829  OE1 GLN B 370      26.129  15.269  13.181  1.00 52.30      B    O  
ATOM   4830  N   CYS B 371      28.261  21.023  13.027  1.00 78.32      B    N  
ATOM   4831  CA  CYS B 371      29.207  21.845  12.291  1.00 77.76      B    C  
ATOM   4832  C   CYS B 371      30.596  21.182  12.216  1.00 78.54      B    C  
ATOM   4833  O   CYS B 371      30.980  20.496  13.172  1.00 71.97      B    O  
ATOM   4834  CB  CYS B 371      29.269  23.225  12.968  1.00 75.73      B    C  
ATOM   4835  SG  CYS B 371      27.665  24.059  13.111  1.00 73.89      B    S  
ATOM   4836  N   PRO B 372      31.346  21.390  11.131  1.00 80.71      B    N  
ATOM   4837  CA  PRO B 372      30.965  22.175   9.951  1.00 80.02      B    C  
ATOM   4838  C   PRO B 372      29.969  21.431   9.039  1.00 81.23      B    C  
ATOM   4839  O   PRO B 372      29.910  20.205   9.021  1.00 73.77      B    O  
ATOM   4840  CB  PRO B 372      32.293  22.477   9.248  1.00 75.40      B    C  
ATOM   4841  CG  PRO B 372      33.143  21.254   9.580  1.00 72.70      B    C  
ATOM   4842  CD  PRO B 372      32.700  20.892  10.995  1.00 76.15      B    C  
ATOM   4843  N   GLY B 373      29.184  22.183   8.292  1.00 83.36      B    N  
ATOM   4844  CA  GLY B 373      28.285  21.612   7.292  1.00 83.40      B    C  
ATOM   4845  C   GLY B 373      27.218  22.597   6.818  1.00 85.79      B    C  
ATOM   4846  O   GLY B 373      26.565  23.257   7.625  1.00 81.36      B    O  
ATOM   4847  N   MET B 374      26.985  22.637   5.515  1.00 86.92      B    N  
ATOM   4848  CA  MET B 374      26.040  23.548   4.857  1.00 87.17      B    C  
ATOM   4849  C   MET B 374      24.836  22.845   4.230  1.00 89.03      B    C  
ATOM   4850  O   MET B 374      23.892  23.493   3.803  1.00 85.46      B    O  
ATOM   4851  CB  MET B 374      26.810  24.416   3.843  1.00 83.54      B    C  
ATOM   4852  CG  MET B 374      27.519  23.635   2.714  1.00 80.45      B    C  
ATOM   4853  SD  MET B 374      26.470  22.783   1.509  1.00 78.01      B    S  
ATOM   4854  CE  MET B 374      25.580  24.179   0.825  1.00 69.55      B    C  
ATOM   4855  N   TRP B 375      24.820  21.502   4.184  1.00 89.92      B    N  
ATOM   4856  CA  TRP B 375      23.731  20.764   3.533  1.00 90.91      B    C  
ATOM   4857  C   TRP B 375      22.393  20.976   4.260  1.00 91.21      B    C  
ATOM   4858  O   TRP B 375      22.339  20.750   5.478  1.00 87.77      B    O  
ATOM   4859  CB  TRP B 375      24.082  19.282   3.453  1.00 90.31      B    C  
ATOM   4860  CG  TRP B 375      23.219  18.515   2.499  1.00 91.80      B    C  
ATOM   4861  CD1 TRP B 375      22.105  17.805   2.810  1.00 88.75      B    C  
ATOM   4862  CD2 TRP B 375      23.391  18.378   1.054  1.00 92.46      B    C  
ATOM   4863  CE2 TRP B 375      22.350  17.546   0.568  1.00 92.48      B    C  
ATOM   4864  CE3 TRP B 375      24.346  18.872   0.135  1.00 92.33      B    C  
ATOM   4865  NE1 TRP B 375      21.589  17.226   1.656  1.00 89.61      B    N  
ATOM   4866  CZ2 TRP B 375      22.260  17.210  -0.806  1.00 93.05      B    C  
ATOM   4867  CZ3 TRP B 375      24.249  18.533  -1.218  1.00 91.26      B    C  
ATOM   4868  CH2 TRP B 375      23.218  17.715  -1.683  1.00 91.78      B    C  
ATOM   4869  N   PRO B 376      21.305  21.386   3.564  1.00 90.84      B    N  
ATOM   4870  CA  PRO B 376      20.038  21.715   4.199  1.00 89.79      B    C  
ATOM   4871  C   PRO B 376      19.418  20.507   4.920  1.00 90.84      B    C  
ATOM   4872  O   PRO B 376      19.699  19.336   4.615  1.00 87.88      B    O  
ATOM   4873  CB  PRO B 376      19.133  22.264   3.092  1.00 86.92      B    C  
ATOM   4874  CG  PRO B 376      19.716  21.651   1.818  1.00 87.23      B    C  
ATOM   4875  CD  PRO B 376      21.209  21.587   2.126  1.00 90.26      B    C  
ATOM   4876  N   SER B 377      18.564  20.780   5.899  1.00 90.00      B    N  
ATOM   4877  CA  SER B 377      17.810  19.741   6.586  1.00 89.97      B    C  
ATOM   4878  C   SER B 377      16.650  19.257   5.708  1.00 91.58      B    C  
ATOM   4879  O   SER B 377      15.963  20.054   5.086  1.00 88.23      B    O  
ATOM   4880  CB  SER B 377      17.277  20.245   7.931  1.00 86.49      B    C  
ATOM   4881  OG  SER B 377      18.363  20.517   8.811  1.00 78.34      B    O  
ATOM   4882  N   HIS B 378      16.426  17.960   5.709  1.00 92.06      B    N  
ATOM   4883  CA  HIS B 378      15.298  17.302   5.059  1.00 92.94      B    C  
ATOM   4884  C   HIS B 378      15.040  15.941   5.723  1.00 93.76      B    C  
ATOM   4885  O   HIS B 378      15.828  15.505   6.573  1.00 91.41      B    O  
ATOM   4886  CB  HIS B 378      15.554  17.182   3.545  1.00 90.97      B    C  
ATOM   4887  CG  HIS B 378      16.789  16.404   3.199  1.00 93.67      B    C  
ATOM   4888  CD2 HIS B 378      18.039  16.904   2.901  1.00 82.87      B    C  
ATOM   4889  ND1 HIS B 378      16.886  15.029   3.103  1.00 83.24      B    N  
ATOM   4890  CE1 HIS B 378      18.143  14.721   2.753  1.00 86.02      B    C  
ATOM   4891  NE2 HIS B 378      18.879  15.832   2.630  1.00 88.11      B    N  
ATOM   4892  N   MET B 379      13.951  15.295   5.368  1.00 92.95      B    N  
ATOM   4893  CA  MET B 379      13.656  13.943   5.836  1.00 93.83      B    C  
ATOM   4894  C   MET B 379      14.514  12.905   5.112  1.00 94.21      B    C  
ATOM   4895  O   MET B 379      14.967  13.121   3.992  1.00 92.33      B    O  
ATOM   4896  CB  MET B 379      12.162  13.627   5.693  1.00 94.39      B    C  
ATOM   4897  CG  MET B 379      11.306  14.488   6.633  1.00 92.65      B    C  
ATOM   4898  SD  MET B 379       9.560  13.999   6.789  1.00 91.71      B    S  
ATOM   4899  CE  MET B 379       9.715  12.342   7.518  1.00 83.09      B    C  
ATOM   4900  N   ASP B 380      14.702  11.760   5.766  1.00 94.35      B    N  
ATOM   4901  CA  ASP B 380      15.394  10.608   5.203  1.00 94.61      B    C  
ATOM   4902  C   ASP B 380      14.700   9.312   5.620  1.00 95.32      B    C  
ATOM   4903  O   ASP B 380      13.979   9.269   6.616  1.00 92.20      B    O  
ATOM   4904  CB  ASP B 380      16.878  10.626   5.643  1.00 93.05      B    C  
ATOM   4905  CG  ASP B 380      17.794   9.687   4.834  1.00 93.04      B    C  
ATOM   4906  OD1 ASP B 380      17.343   9.144   3.803  1.00 89.02      B    O  
ATOM   4907  OD2 ASP B 380      18.965   9.532   5.232  1.00 89.16      B    O1-
ATOM   4908  N   TYR B 381      14.927   8.252   4.869  1.00 95.07      B    N  
ATOM   4909  CA  TYR B 381      14.587   6.901   5.272  1.00 95.17      B    C  
ATOM   4910  C   TYR B 381      15.568   6.421   6.349  1.00 95.31      B    C  
ATOM   4911  O   TYR B 381      16.755   6.766   6.331  1.00 92.72      B    O  
ATOM   4912  CB  TYR B 381      14.597   5.991   4.046  1.00 94.66      B    C  
ATOM   4913  CG  TYR B 381      14.041   4.619   4.324  1.00 96.48      B    C  
ATOM   4914  CD1 TYR B 381      14.887   3.502   4.440  1.00 94.24      B    C  
ATOM   4915  CD2 TYR B 381      12.648   4.453   4.462  1.00 94.47      B    C  
ATOM   4916  CE1 TYR B 381      14.353   2.228   4.672  1.00 93.43      B    C  
ATOM   4917  CE2 TYR B 381      12.104   3.182   4.699  1.00 93.71      B    C  
ATOM   4918  CZ  TYR B 381      12.956   2.076   4.793  1.00 95.04      B    C  
ATOM   4919  OH  TYR B 381      12.418   0.831   5.003  1.00 93.64      B    O  
ATOM   4920  N   ASN B 382      15.097   5.623   7.304  1.00 93.44      B    N  
ATOM   4921  CA  ASN B 382      15.941   5.182   8.408  1.00 93.57      B    C  
ATOM   4922  C   ASN B 382      17.004   4.179   7.936  1.00 93.89      B    C  
ATOM   4923  O   ASN B 382      16.743   2.977   7.825  1.00 90.56      B    O  
ATOM   4924  CB  ASN B 382      15.064   4.643   9.545  1.00 92.22      B    C  
ATOM   4925  CG  ASN B 382      15.842   4.409  10.824  1.00 94.38      B    C  
ATOM   4926  ND2 ASN B 382      15.146   4.266  11.926  1.00 89.80      B    N  
ATOM   4927  OD1 ASN B 382      17.064   4.358  10.869  1.00 90.08      B    O  
ATOM   4928  N   TYR B 383      18.224   4.672   7.740  1.00 94.11      B    N  
ATOM   4929  CA  TYR B 383      19.345   3.853   7.275  1.00 92.87      B    C  
ATOM   4930  C   TYR B 383      19.662   2.660   8.193  1.00 93.20      B    C  
ATOM   4931  O   TYR B 383      20.201   1.659   7.725  1.00 90.35      B    O  
ATOM   4932  CB  TYR B 383      20.584   4.746   7.103  1.00 91.38      B    C  
ATOM   4933  CG  TYR B 383      21.140   5.322   8.389  1.00 92.46      B    C  
ATOM   4934  CD1 TYR B 383      20.765   6.602   8.827  1.00 89.57      B    C  
ATOM   4935  CD2 TYR B 383      22.023   4.564   9.172  1.00 90.25      B    C  
ATOM   4936  CE1 TYR B 383      21.254   7.117  10.037  1.00 88.04      B    C  
ATOM   4937  CE2 TYR B 383      22.518   5.061  10.389  1.00 88.41      B    C  
ATOM   4938  CZ  TYR B 383      22.130   6.341  10.820  1.00 88.94      B    C
[truncated: 281,008 more chars]
