# Supplementary material for: Tad pili with adaptable tips mediate contact-dependent killing during bacterial predation
Source: Nat Commun. 2025 May 13;16:4425. doi: 10.1038/s41467-025-58967-0 (PMC12075869; doi:10.1038/s41467-025-58967-0)
Supplement: Supplementary file 6 — Supplementary Data 5 [file 41467_2025_58967_MOESM6_ESM.zip › Supplementary Data 5/CYFUS_000102_103_104.pdb]

ATOM      1  N   GLN A   1     -35.003  39.942 -49.169  1.00 49.35      A    N  
ATOM      2  CA  GLN A   1     -34.982  40.245 -47.726  1.00 57.51      A    C  
ATOM      3  C   GLN A   1     -34.812  38.974 -46.898  1.00 59.79      A    C  
ATOM      4  O   GLN A   1     -33.792  38.855 -46.229  1.00 55.21      A    O  
ATOM      5  CB  GLN A   1     -36.211  41.067 -47.338  1.00 53.59      A    C  
ATOM      6  CG  GLN A   1     -35.922  42.008 -46.161  1.00 49.14      A    C  
ATOM      7  CD  GLN A   1     -37.048  43.027 -45.967  1.00 45.67      A    C  
ATOM      8  NE2 GLN A   1     -36.971  43.863 -44.961  1.00 38.37      A    N  
ATOM      9  OE1 GLN A   1     -37.996  43.081 -46.710  1.00 43.52      A    O  
ATOM     10  N   ALA A   2     -35.689  37.989 -47.066  1.00 56.48      A    N  
ATOM     11  CA  ALA A   2     -35.573  36.707 -46.375  1.00 61.69      A    C  
ATOM     12  C   ALA A   2     -34.231  35.989 -46.602  1.00 63.84      A    C  
ATOM     13  O   ALA A   2     -33.674  35.417 -45.668  1.00 60.72      A    O  
ATOM     14  CB  ALA A   2     -36.747  35.815 -46.833  1.00 58.43      A    C  
ATOM     15  N   ALA A   3     -33.663  36.048 -47.801  1.00 56.34      A    N  
ATOM     16  CA  ALA A   3     -32.348  35.471 -48.083  1.00 60.71      A    C  
ATOM     17  C   ALA A   3     -31.209  36.204 -47.348  1.00 62.35      A    C  
ATOM     18  O   ALA A   3     -30.247  35.567 -46.917  1.00 60.53      A    O  
ATOM     19  CB  ALA A   3     -32.121  35.488 -49.601  1.00 59.14      A    C  
ATOM     20  N   VAL A   4     -31.320  37.520 -47.169  1.00 61.08      A    N  
ATOM     21  CA  VAL A   4     -30.340  38.335 -46.440  1.00 63.36      A    C  
ATOM     22  C   VAL A   4     -30.457  38.085 -44.931  1.00 64.29      A    C  
ATOM     23  O   VAL A   4     -29.439  37.887 -44.275  1.00 62.66      A    O  
ATOM     24  CB  VAL A   4     -30.496  39.833 -46.770  1.00 61.86      A    C  
ATOM     25  CG1 VAL A   4     -29.489  40.696 -46.013  1.00 55.28      A    C  
ATOM     26  CG2 VAL A   4     -30.291  40.087 -48.269  1.00 56.54      A    C  
ATOM     27  N   GLU A   5     -31.665  38.004 -44.395  1.00 61.98      A    N  
ATOM     28  CA  GLU A   5     -31.905  37.627 -42.992  1.00 59.06      A    C  
ATOM     29  C   GLU A   5     -31.419  36.202 -42.702  1.00 59.06      A    C  
ATOM     30  O   GLU A   5     -30.749  35.976 -41.695  1.00 59.48      A    O  
ATOM     31  CB  GLU A   5     -33.392  37.736 -42.648  1.00 56.18      A    C  
ATOM     32  CG  GLU A   5     -33.820  39.183 -42.408  1.00 55.99      A    C  
ATOM     33  CD  GLU A   5     -35.317  39.335 -42.136  1.00 50.70      A    C  
ATOM     34  OE1 GLU A   5     -35.702  40.407 -41.614  1.00 47.04      A    O  
ATOM     35  OE2 GLU A   5     -36.085  38.424 -42.523  1.00 48.94      A    O1-
ATOM     36  N   ALA A   6     -31.674  35.269 -43.624  1.00 63.76      A    N  
ATOM     37  CA  ALA A   6     -31.157  33.914 -43.494  1.00 64.24      A    C  
ATOM     38  C   ALA A   6     -29.624  33.885 -43.520  1.00 66.24      A    C  
ATOM     39  O   ALA A   6     -29.011  33.192 -42.701  1.00 63.99      A    O  
ATOM     40  CB  ALA A   6     -31.760  33.037 -44.604  1.00 61.23      A    C  
ATOM     41  N   ALA A   7     -28.982  34.666 -44.391  1.00 61.38      A    N  
ATOM     42  CA  ALA A   7     -27.522  34.772 -44.445  1.00 63.24      A    C  
ATOM     43  C   ALA A   7     -26.933  35.441 -43.189  1.00 65.26      A    C  
ATOM     44  O   ALA A   7     -25.855  35.050 -42.742  1.00 64.27      A    O  
ATOM     45  CB  ALA A   7     -27.133  35.536 -45.714  1.00 61.60      A    C  
ATOM     46  N   LEU A   8     -27.626  36.401 -42.580  1.00 61.90      A    N  
ATOM     47  CA  LEU A   8     -27.222  37.044 -41.330  1.00 63.48      A    C  
ATOM     48  C   LEU A   8     -27.392  36.138 -40.108  1.00 65.86      A    C  
ATOM     49  O   LEU A   8     -26.582  36.199 -39.189  1.00 63.77      A    O  
ATOM     50  CB  LEU A   8     -28.037  38.342 -41.153  1.00 60.78      A    C  
ATOM     51  CG  LEU A   8     -27.512  39.514 -41.988  1.00 56.42      A    C  
ATOM     52  CD1 LEU A   8     -28.579  40.602 -42.105  1.00 50.76      A    C  
ATOM     53  CD2 LEU A   8     -26.280  40.146 -41.346  1.00 51.81      A    C  
ATOM     54  N   CYS A   9     -28.412  35.282 -40.091  1.00 69.64      A    N  
ATOM     55  CA  CYS A   9     -28.653  34.339 -38.996  1.00 70.01      A    C  
ATOM     56  C   CYS A   9     -27.839  33.049 -39.123  1.00 73.27      A    C  
ATOM     57  O   CYS A   9     -27.619  32.368 -38.119  1.00 69.38      A    O  
ATOM     58  CB  CYS A   9     -30.153  34.031 -38.924  1.00 64.67      A    C  
ATOM     59  SG  CYS A   9     -31.068  35.490 -38.349  1.00 55.96      A    S  
ATOM     60  N   LEU A  10     -27.362  32.695 -40.329  1.00 72.58      A    N  
ATOM     61  CA  LEU A  10     -26.617  31.467 -40.567  1.00 74.01      A    C  
ATOM     62  C   LEU A  10     -25.378  31.313 -39.658  1.00 77.22      A    C  
ATOM     63  O   LEU A  10     -25.239  30.259 -39.037  1.00 74.27      A    O  
ATOM     64  CB  LEU A  10     -26.253  31.352 -42.061  1.00 69.63      A    C  
ATOM     65  CG  LEU A  10     -26.061  29.892 -42.518  1.00 63.60      A    C  
ATOM     66  CD1 LEU A  10     -27.391  29.306 -42.982  1.00 58.17      A    C  
ATOM     67  CD2 LEU A  10     -25.075  29.822 -43.675  1.00 56.05      A    C  
ATOM     68  N   PRO A  11     -24.518  32.346 -39.503  1.00 77.87      A    N  
ATOM     69  CA  PRO A  11     -23.362  32.261 -38.613  1.00 79.76      A    C  
ATOM     70  C   PRO A  11     -23.752  32.001 -37.161  1.00 80.79      A    C  
ATOM     71  O   PRO A  11     -23.097  31.211 -36.475  1.00 78.39      A    O  
ATOM     72  CB  PRO A  11     -22.628  33.603 -38.738  1.00 76.64      A    C  
ATOM     73  CG  PRO A  11     -23.098  34.157 -40.076  1.00 75.23      A    C  
ATOM     74  CD  PRO A  11     -24.520  33.626 -40.187  1.00 77.99      A    C  
ATOM     75  N   LEU A  12     -24.832  32.608 -36.705  1.00 79.99      A    N  
ATOM     76  CA  LEU A  12     -25.327  32.443 -35.344  1.00 79.09      A    C  
ATOM     77  C   LEU A  12     -25.800  31.006 -35.093  1.00 80.38      A    C  
ATOM     78  O   LEU A  12     -25.424  30.400 -34.093  1.00 78.35      A    O  
ATOM     79  CB  LEU A  12     -26.445  33.469 -35.086  1.00 75.85      A    C  
ATOM     80  CG  LEU A  12     -26.645  33.722 -33.582  1.00 69.56      A    C  
ATOM     81  CD1 LEU A  12     -26.063  35.076 -33.192  1.00 63.66      A    C  
ATOM     82  CD2 LEU A  12     -28.125  33.716 -33.203  1.00 62.79      A    C  
ATOM     83  N   VAL A  13     -26.571  30.434 -36.029  1.00 81.05      A    N  
ATOM     84  CA  VAL A  13     -27.062  29.044 -35.935  1.00 80.85      A    C  
ATOM     85  C   VAL A  13     -25.900  28.049 -36.005  1.00 83.11      A    C  
ATOM     86  O   VAL A  13     -25.835  27.112 -35.203  1.00 81.85      A    O  
ATOM     87  CB  VAL A  13     -28.103  28.758 -37.023  1.00 77.79      A    C  
ATOM     88  CG1 VAL A  13     -28.557  27.291 -37.030  1.00 70.44      A    C  
ATOM     89  CG2 VAL A  13     -29.362  29.610 -36.822  1.00 70.54      A    C  
ATOM     90  N   VAL A  14     -24.952  28.261 -36.924  1.00 83.24      A    N  
ATOM     91  CA  VAL A  14     -23.760  27.415 -37.040  1.00 84.27      A    C  
ATOM     92  C   VAL A  14     -22.921  27.487 -35.765  1.00 85.50      A    C  
ATOM     93  O   VAL A  14     -22.487  26.452 -35.265  1.00 83.76      A    O  
ATOM     94  CB  VAL A  14     -22.932  27.796 -38.283  1.00 82.63      A    C  
ATOM     95  CG1 VAL A  14     -21.587  27.075 -38.347  1.00 75.61      A    C  
ATOM     96  CG2 VAL A  14     -23.687  27.429 -39.569  1.00 76.35      A    C  
ATOM     97  N   PHE A  15     -22.732  28.697 -35.199  1.00 84.53      A    N  
ATOM     98  CA  PHE A  15     -22.043  28.850 -33.925  1.00 85.07      A    C  
ATOM     99  C   PHE A  15     -22.791  28.179 -32.780  1.00 86.11      A    C  
ATOM    100  O   PHE A  15     -22.154  27.566 -31.927  1.00 84.82      A    O  
ATOM    101  CB  PHE A  15     -21.814  30.325 -33.610  1.00 83.33      A    C  
ATOM    102  CG  PHE A  15     -21.090  30.525 -32.297  1.00 82.28      A    C  
ATOM    103  CD1 PHE A  15     -21.774  31.006 -31.164  1.00 78.92      A    C  
ATOM    104  CD2 PHE A  15     -19.740  30.152 -32.176  1.00 76.94      A    C  
ATOM    105  CE1 PHE A  15     -21.113  31.146 -29.933  1.00 74.22      A    C  
ATOM    106  CE2 PHE A  15     -19.074  30.284 -30.947  1.00 73.91      A    C  
ATOM    107  CZ  PHE A  15     -19.757  30.781 -29.833  1.00 76.80      A    C  
ATOM    108  N   LEU A  16     -24.120  28.228 -32.766  1.00 84.93      A    N  
ATOM    109  CA  LEU A  16     -24.930  27.601 -31.726  1.00 84.22      A    C  
ATOM    110  C   LEU A  16     -24.718  26.082 -31.692  1.00 85.80      A    C  
ATOM    111  O   LEU A  16     -24.554  25.504 -30.628  1.00 84.04      A    O  
ATOM    112  CB  LEU A  16     -26.402  27.987 -31.939  1.00 81.12      A    C  
ATOM    113  CG  LEU A  16     -27.150  28.274 -30.635  1.00 74.22      A    C  
ATOM    114  CD1 LEU A  16     -27.790  29.661 -30.667  1.00 68.78      A    C  
ATOM    115  CD2 LEU A  16     -28.273  27.264 -30.433  1.00 67.24      A    C  
ATOM    116  N   ILE A  17     -24.640  25.442 -32.855  1.00 87.55      A    N  
ATOM    117  CA  ILE A  17     -24.394  23.993 -32.979  1.00 87.79      A    C  
ATOM    118  C   ILE A  17     -22.927  23.667 -32.659  1.00 89.09      A    C  
ATOM    119  O   ILE A  17     -22.639  22.892 -31.739  1.00 88.04      A    O  
ATOM    120  CB  ILE A  17     -24.801  23.497 -34.387  1.00 86.02      A    C  
ATOM    121  CG1 ILE A  17     -26.320  23.717 -34.631  1.00 80.75      A    C  
ATOM    122  CG2 ILE A  17     -24.456  22.013 -34.559  1.00 79.21      A    C  
ATOM    123  CD1 ILE A  17     -26.749  23.512 -36.094  1.00 71.80      A    C  
ATOM    124  N   LEU A  18     -21.989  24.260 -33.400  1.00 90.07      A    N  
ATOM    125  CA  LEU A  18     -20.564  23.942 -33.286  1.00 90.48      A    C  
ATOM    126  C   LEU A  18     -19.957  24.452 -31.972  1.00 91.34      A    C  
ATOM    127  O   LEU A  18     -19.113  23.777 -31.380  1.00 89.82      A    O  
ATOM    128  CB  LEU A  18     -19.810  24.516 -34.488  1.00 89.46      A    C  
ATOM    129  CG  LEU A  18     -20.200  23.941 -35.868  1.00 87.06      A    C  
ATOM    130  CD1 LEU A  18     -19.361  24.618 -36.950  1.00 82.32      A    C  
ATOM    131  CD2 LEU A  18     -19.959  22.434 -35.960  1.00 81.70      A    C  
ATOM    132  N   GLY A  19     -20.399  25.610 -31.485  1.00 89.82      A    N  
ATOM    133  CA  GLY A  19     -19.985  26.201 -30.216  1.00 89.79      A    C  
ATOM    134  C   GLY A  19     -20.439  25.383 -29.020  1.00 91.17      A    C  
ATOM    135  O   GLY A  19     -19.666  25.171 -28.100  1.00 89.27      A    O  
ATOM    136  N   THR A  20     -21.652  24.837 -29.077  1.00 92.69      A    N  
ATOM    137  CA  THR A  20     -22.126  23.899 -28.056  1.00 92.37      A    C  
ATOM    138  C   THR A  20     -21.255  22.645 -28.014  1.00 92.84      A    C  
ATOM    139  O   THR A  20     -20.786  22.264 -26.946  1.00 91.18      A    O  
ATOM    140  CB  THR A  20     -23.589  23.505 -28.303  1.00 90.83      A    C  
ATOM    141  CG2 THR A  20     -24.122  22.550 -27.237  1.00 79.34      A    C  
ATOM    142  OG1 THR A  20     -24.415  24.642 -28.255  1.00 79.45      A    O  
ATOM    143  N   LEU A  21     -20.962  22.050 -29.166  1.00 92.90      A    N  
ATOM    144  CA  LEU A  21     -20.097  20.879 -29.250  1.00 92.78      A    C  
ATOM    145  C   LEU A  21     -18.705  21.165 -28.666  1.00 93.50      A    C  
ATOM    146  O   LEU A  21     -18.239  20.421 -27.797  1.00 92.25      A    O  
ATOM    147  CB  LEU A  21     -20.032  20.427 -30.725  1.00 91.41      A    C  
ATOM    148  CG  LEU A  21     -19.296  19.087 -30.924  1.00 82.91      A    C  
ATOM    149  CD1 LEU A  21     -20.103  17.906 -30.395  1.00 78.89      A    C  
ATOM    150  CD2 LEU A  21     -19.059  18.845 -32.412  1.00 77.90      A    C  
ATOM    151  N   GLN A  22     -18.087  22.269 -29.075  1.00 93.48      A    N  
ATOM    152  CA  GLN A  22     -16.749  22.654 -28.600  1.00 93.73      A    C  
ATOM    153  C   GLN A  22     -16.720  22.979 -27.099  1.00 94.06      A    C  
ATOM    154  O   GLN A  22     -15.791  22.568 -26.408  1.00 92.96      A    O  
ATOM    155  CB  GLN A  22     -16.260  23.848 -29.443  1.00 93.15      A    C  
ATOM    156  CG  GLN A  22     -14.783  24.220 -29.193  1.00 88.97      A    C  
ATOM    157  CD  GLN A  22     -13.842  23.057 -29.514  1.00 90.17      A    C  
ATOM    158  NE2 GLN A  22     -13.438  22.310 -28.523  1.00 77.04      A    N  
ATOM    159  OE1 GLN A  22     -13.492  22.792 -30.646  1.00 78.90      A    O  
ATOM    160  N   LEU A  23     -17.735  23.652 -26.590  1.00 93.86      A    N  
ATOM    161  CA  LEU A  23     -17.863  23.976 -25.170  1.00 93.59      A    C  
ATOM    162  C   LEU A  23     -17.965  22.705 -24.315  1.00 94.05      A    C  
ATOM    163  O   LEU A  23     -17.244  22.579 -23.328  1.00 92.94      A    O  
ATOM    164  CB  LEU A  23     -19.082  24.895 -24.967  1.00 92.35      A    C  
ATOM    165  CG  LEU A  23     -19.334  25.281 -23.495  1.00 88.26      A    C  
ATOM    166  CD1 LEU A  23     -18.212  26.143 -22.926  1.00 83.53      A    C  
ATOM    167  CD2 LEU A  23     -20.647  26.054 -23.390  1.00 82.42      A    C  
ATOM    168  N   PHE A  24     -18.811  21.751 -24.687  1.00 95.11      A    N  
ATOM    169  CA  PHE A  24     -18.941  20.501 -23.940  1.00 95.23      A    C  
ATOM    170  C   PHE A  24     -17.678  19.636 -24.013  1.00 95.32      A    C  
ATOM    171  O   PHE A  24     -17.305  19.036 -23.007  1.00 94.03      A    O  
ATOM    172  CB  PHE A  24     -20.189  19.732 -24.380  1.00 94.67      A    C  
ATOM    173  CG  PHE A  24     -21.439  20.215 -23.690  1.00 94.08      A    C  
ATOM    174  CD1 PHE A  24     -21.687  19.861 -22.359  1.00 90.75      A    C  
ATOM    175  CD2 PHE A  24     -22.348  21.053 -24.359  1.00 90.36      A    C  
ATOM    176  CE1 PHE A  24     -22.827  20.337 -21.690  1.00 88.64      A    C  
ATOM    177  CE2 PHE A  24     -23.485  21.537 -23.700  1.00 88.66      A    C  
ATOM    178  CZ  PHE A  24     -23.729  21.182 -22.368  1.00 89.57      A    C  
ATOM    179  N   MET A  25     -16.970  19.630 -25.137  1.00 94.51      A    N  
ATOM    180  CA  MET A  25     -15.658  18.981 -25.225  1.00 94.20      A    C  
ATOM    181  C   MET A  25     -14.642  19.625 -24.271  1.00 94.62      A    C  
ATOM    182  O   MET A  25     -13.882  18.906 -23.617  1.00 93.67      A    O  
ATOM    183  CB  MET A  25     -15.137  19.029 -26.665  1.00 93.60      A    C  
ATOM    184  CG  MET A  25     -15.904  18.117 -27.619  1.00 89.18      A    C  
ATOM    185  SD  MET A  25     -15.367  18.249 -29.345  1.00 84.86      A    S  
ATOM    186  CE  MET A  25     -13.787  17.372 -29.250  1.00 72.16      A    C  
ATOM    187  N   LEU A  26     -14.647  20.939 -24.125  1.00 94.30      A    N  
ATOM    188  CA  LEU A  26     -13.794  21.655 -23.171  1.00 94.36      A    C  
ATOM    189  C   LEU A  26     -14.171  21.338 -21.716  1.00 94.86      A    C  
ATOM    190  O   LEU A  26     -13.288  21.098 -20.888  1.00 93.72      A    O  
ATOM    191  CB  LEU A  26     -13.887  23.168 -23.479  1.00 93.29      A    C  
ATOM    192  CG  LEU A  26     -13.033  24.056 -22.552  1.00 89.91      A    C  
ATOM    193  CD1 LEU A  26     -11.541  23.786 -22.718  1.00 84.04      A    C  
ATOM    194  CD2 LEU A  26     -13.283  25.523 -22.873  1.00 83.07      A    C  
ATOM    195  N   LEU A  27     -15.458  21.285 -21.400  1.00 94.94      A    N  
ATOM    196  CA  LEU A  27     -15.946  20.929 -20.064  1.00 94.79      A    C  
ATOM    197  C   LEU A  27     -15.580  19.483 -19.681  1.00 95.04      A    C  
ATOM    198  O   LEU A  27     -15.163  19.231 -18.550  1.00 94.29      A    O  
ATOM    199  CB  LEU A  27     -17.467  21.146 -20.002  1.00 94.29      A    C  
ATOM    200  CG  LEU A  27     -17.921  22.617 -20.047  1.00 91.50      A    C  
ATOM    201  CD1 LEU A  27     -19.444  22.675 -20.173  1.00 88.42      A    C  
ATOM    202  CD2 LEU A  27     -17.512  23.390 -18.785  1.00 87.91      A    C  
ATOM    203  N   GLN A  28     -15.658  18.556 -20.630  1.00 95.23      A    N  
ATOM    204  CA  GLN A  28     -15.184  17.183 -20.439  1.00 94.81      A    C  
ATOM    205  C   GLN A  28     -13.660  17.137 -20.242  1.00 95.49      A    C  
ATOM    206  O   GLN A  28     -13.176  16.425 -19.364  1.00 94.60      A    O  
ATOM    207  CB  GLN A  28     -15.587  16.317 -21.641  1.00 93.94      A    C  
ATOM    208  CG  GLN A  28     -17.096  16.039 -21.674  1.00 90.55      A    C  
ATOM    209  CD  GLN A  28     -17.549  15.344 -22.969  1.00 89.19      A    C  
ATOM    210  NE2 GLN A  28     -18.829  15.312 -23.234  1.00 79.07      A    N  
ATOM    211  OE1 GLN A  28     -16.765  14.823 -23.746  1.00 81.07      A    O  
ATOM    212  N   ALA A  29     -12.901  17.941 -20.990  1.00 95.22      A    N  
ATOM    213  CA  ALA A  29     -11.462  18.049 -20.809  1.00 95.49      A    C  
ATOM    214  C   ALA A  29     -11.084  18.581 -19.421  1.00 95.78      A    C  
ATOM    215  O   ALA A  29     -10.121  18.107 -18.832  1.00 94.64      A    O  
ATOM    216  CB  ALA A  29     -10.879  18.928 -21.921  1.00 95.13      A    C  
ATOM    217  N   ARG A  30     -11.874  19.495 -18.854  1.00 95.64      A    N  
ATOM    218  CA  ARG A  30     -11.692  19.968 -17.471  1.00 95.25      A    C  
ATOM    219  C   ARG A  30     -11.855  18.843 -16.453  1.00 95.72      A    C  
ATOM    220  O   ARG A  30     -11.023  18.712 -15.564  1.00 94.79      A    O  
ATOM    221  CB  ARG A  30     -12.667  21.130 -17.202  1.00 93.96      A    C  
ATOM    222  CG  ARG A  30     -12.398  21.752 -15.825  1.00 87.32      A    C  
ATOM    223  CD  ARG A  30     -13.396  22.877 -15.551  1.00 81.36      A    C  
ATOM    224  NE  ARG A  30     -13.140  23.478 -14.227  1.00 75.21      A    N  
ATOM    225  CZ  ARG A  30     -13.868  24.412 -13.653  1.00 68.20      A    C  
ATOM    226  NH1 ARG A  30     -14.925  24.925 -14.230  1.00 61.48      A    N1+
ATOM    227  NH2 ARG A  30     -13.537  24.848 -12.477  1.00 63.17      A    N  
ATOM    228  N   ILE A  31     -12.886  18.011 -16.596  1.00 95.36      A    N  
ATOM    229  CA  ILE A  31     -13.077  16.832 -15.737  1.00 95.60      A    C  
ATOM    230  C   ILE A  31     -11.872  15.883 -15.872  1.00 95.99      A    C  
ATOM    231  O   ILE A  31     -11.342  15.403 -14.877  1.00 95.10      A    O  
ATOM    232  CB  ILE A  31     -14.399  16.116 -16.084  1.00 95.25      A    C  
ATOM    233  CG1 ILE A  31     -15.615  17.020 -15.783  1.00 92.22      A    C  
ATOM    234  CG2 ILE A  31     -14.531  14.790 -15.305  1.00 92.37      A    C  
ATOM    235  CD1 ILE A  31     -16.941  16.497 -16.346  1.00 87.54      A    C  
ATOM    236  N   LEU A  32     -11.413  15.659 -17.099  1.00 95.92      A    N  
ATOM    237  CA  LEU A  32     -10.276  14.784 -17.358  1.00 95.94      A    C  
ATOM    238  C   LEU A  32      -8.967  15.330 -16.766  1.00 96.59      A    C  
ATOM    239  O   LEU A  32      -8.148  14.547 -16.296  1.00 95.56      A    O  
ATOM    240  CB  LEU A  32     -10.179  14.574 -18.879  1.00 94.68      A    C  
ATOM    241  CG  LEU A  32      -9.413  13.294 -19.261  1.00 90.05      A    C  
ATOM    242  CD1 LEU A  32     -10.177  12.027 -18.877  1.00 87.10      A    C  
ATOM    243  CD2 LEU A  32      -9.236  13.276 -20.772  1.00 86.04      A    C  
ATOM    244  N   ALA A  33      -8.796  16.655 -16.749  1.00 95.71      A    N  
ATOM    245  CA  ALA A  33      -7.643  17.312 -16.145  1.00 95.95      A    C  
ATOM    246  C   ALA A  33      -7.583  17.108 -14.621  1.00 96.24      A    C  
ATOM    247  O   ALA A  33      -6.504  16.882 -14.092  1.00 95.25      A    O  
ATOM    248  CB  ALA A  33      -7.658  18.801 -16.522  1.00 95.40      A    C  
ATOM    249  N   GLU A  34      -8.720  17.079 -13.924  1.00 96.42      A    N  
ATOM    250  CA  GLU A  34      -8.772  16.739 -12.495  1.00 96.12      A    C  
ATOM    251  C   GLU A  34      -8.364  15.278 -12.236  1.00 96.57      A    C  
ATOM    252  O   GLU A  34      -7.601  14.989 -11.323  1.00 95.72      A    O  
ATOM    253  CB  GLU A  34     -10.174  17.010 -11.921  1.00 95.27      A    C  
ATOM    254  CG  GLU A  34     -10.588  18.485 -11.896  1.00 90.39      A    C  
ATOM    255  CD  GLU A  34      -9.794  19.365 -10.924  1.00 89.41      A    C  
ATOM    256  OE1 GLU A  34      -9.993  20.601 -10.964  1.00 82.35      A    O  
ATOM    257  OE2 GLU A  34      -8.978  18.849 -10.136  1.00 82.46      A    O1-
ATOM    258  N   VAL A  35      -8.790  14.356 -13.093  1.00 96.47      A    N  
ATOM    259  CA  VAL A  35      -8.305  12.960 -13.019  1.00 96.67      A    C  
ATOM    260  C   VAL A  35      -6.810  12.875 -13.328  1.00 96.94      A    C  
ATOM    261  O   VAL A  35      -6.087  12.097 -12.704  1.00 96.25      A    O  
ATOM    262  CB  VAL A  35      -9.088  12.044 -13.984  1.00 96.03      A    C  
ATOM    263  CG1 VAL A  35      -8.649  10.575 -13.855  1.00 93.50      A    C  
ATOM    264  CG2 VAL A  35     -10.591  12.079 -13.708  1.00 93.13      A    C  
ATOM    265  N   ALA A  36      -6.326  13.670 -14.283  1.00 96.46      A    N  
ATOM    266  CA  ALA A  36      -4.928  13.683 -14.686  1.00 96.54      A    C  
ATOM    267  C   ALA A  36      -4.012  14.204 -13.573  1.00 96.89      A    C  
ATOM    268  O   ALA A  36      -2.983  13.584 -13.318  1.00 95.97      A    O  
ATOM    269  CB  ALA A  36      -4.784  14.502 -15.975  1.00 96.18      A    C  
ATOM    270  N   VAL A  37      -4.393  15.276 -12.874  1.00 96.54      A    N  
ATOM    271  CA  VAL A  37      -3.599  15.805 -11.762  1.00 96.57      A    C  
ATOM    272  C   VAL A  37      -3.598  14.857 -10.564  1.00 96.74      A    C  
ATOM    273  O   VAL A  37      -2.544  14.645  -9.969  1.00 96.01      A    O  
ATOM    274  CB  VAL A  37      -4.019  17.239 -11.399  1.00 95.72      A    C  
ATOM    275  CG1 VAL A  37      -5.339  17.343 -10.645  1.00 92.16      A    C  
ATOM    276  CG2 VAL A  37      -2.920  17.916 -10.573  1.00 91.92      A    C  
ATOM    277  N   TYR A  38      -4.720  14.187 -10.271  1.00 96.83      A    N  
ATOM    278  CA  TYR A  38      -4.762  13.130  -9.256  1.00 96.90      A    C  
ATOM    279  C   TYR A  38      -3.810  11.973  -9.601  1.00 97.21      A    C  
ATOM    280  O   TYR A  38      -3.003  11.550  -8.773  1.00 96.71      A    O  
ATOM    281  CB  TYR A  38      -6.201  12.621  -9.107  1.00 96.91      A    C  
ATOM    282  CG  TYR A  38      -6.293  11.328  -8.321  1.00 96.90      A    C  
ATOM    283  CD1 TYR A  38      -6.440  10.091  -8.985  1.00 95.59      A    C  
ATOM    284  CD2 TYR A  38      -6.154  11.340  -6.913  1.00 95.74      A    C  
ATOM    285  CE1 TYR A  38      -6.459   8.886  -8.261  1.00 95.09      A    C  
ATOM    286  CE2 TYR A  38      -6.172  10.140  -6.183  1.00 95.17      A    C  
ATOM    287  CZ  TYR A  38      -6.324   8.907  -6.862  1.00 95.59      A    C  
ATOM    288  OH  TYR A  38      -6.328   7.736  -6.155  1.00 94.35      A    O  
ATOM    289  N   ARG A  39      -3.828  11.495 -10.842  1.00 97.03      A    N  
ATOM    290  CA  ARG A  39      -2.897  10.438 -11.271  1.00 97.02      A    C  
ATOM    291  C   ARG A  39      -1.441  10.904 -11.257  1.00 97.24      A    C  
ATOM    292  O   ARG A  39      -0.567  10.108 -10.926  1.00 96.52      A    O  
ATOM    293  CB  ARG A  39      -3.275   9.937 -12.665  1.00 96.08      A    C  
ATOM    294  CG  ARG A  39      -4.507   9.021 -12.618  1.00 91.84      A    C  
ATOM    295  CD  ARG A  39      -4.777   8.486 -14.020  1.00 90.30      A    C  
ATOM    296  NE  ARG A  39      -5.837   7.458 -14.014  1.00 85.59      A    N  
ATOM    297  CZ  ARG A  39      -6.159   6.683 -15.036  1.00 82.64      A    C  
ATOM    298  NH1 ARG A  39      -5.587   6.798 -16.210  1.00 75.10      A    N1+
ATOM    299  NH2 ARG A  39      -7.061   5.760 -14.885  1.00 76.86      A    N  
ATOM    300  N   ALA A  40      -1.180  12.162 -11.588  1.00 96.80      A    N  
ATOM    301  CA  ALA A  40       0.159  12.726 -11.575  1.00 96.92      A    C  
ATOM    302  C   ALA A  40       0.715  12.834 -10.147  1.00 97.27      A    C  
ATOM    303  O   ALA A  40       1.823  12.361  -9.899  1.00 96.31      A    O  
ATOM    304  CB  ALA A  40       0.130  14.084 -12.279  1.00 96.47      A    C  
ATOM    305  N   VAL A  41      -0.047  13.378  -9.197  1.00 97.17      A    N  
ATOM    306  CA  VAL A  41       0.400  13.487  -7.802  1.00 97.16      A    C  
ATOM    307  C   VAL A  41       0.592  12.107  -7.173  1.00 97.24      A    C  
ATOM    308  O   VAL A  41       1.597  11.873  -6.514  1.00 96.45      A    O  
ATOM    309  CB  VAL A  41      -0.520  14.394  -6.966  1.00 96.36      A    C  
ATOM    310  CG1 VAL A  41      -1.835  13.744  -6.522  1.00 92.67      A    C  
ATOM    311  CG2 VAL A  41       0.213  14.895  -5.720  1.00 92.44      A    C  
ATOM    312  N   ARG A  42      -0.297  11.154  -7.454  1.00 97.12      A    N  
ATOM    313  CA  ARG A  42      -0.148   9.759  -7.029  1.00 97.25      A    C  
ATOM    314  C   ARG A  42       1.120   9.134  -7.607  1.00 97.41      A    C  
ATOM    315  O   ARG A  42       1.900   8.567  -6.861  1.00 96.55      A    O  
ATOM    316  CB  ARG A  42      -1.407   8.978  -7.433  1.00 96.34      A    C  
ATOM    317  CG  ARG A  42      -1.343   7.515  -6.962  1.00 94.50      A    C  
ATOM    318  CD  ARG A  42      -2.578   6.731  -7.421  1.00 93.62      A    C  
ATOM    319  NE  ARG A  42      -2.447   5.311  -7.075  1.00 91.74      A    N  
ATOM    320  CZ  ARG A  42      -1.761   4.370  -7.725  1.00 93.11      A    C  
ATOM    321  NH1 ARG A  42      -1.128   4.607  -8.827  1.00 84.12      A    N1+
ATOM    322  NH2 ARG A  42      -1.719   3.167  -7.251  1.00 87.62      A    N  
ATOM    323  N   ALA A  43       1.363   9.286  -8.909  1.00 96.82      A    N  
ATOM    324  CA  ALA A  43       2.579   8.778  -9.536  1.00 96.66      A    C  
ATOM    325  C   ALA A  43       3.841   9.403  -8.928  1.00 96.76      A    C  
ATOM    326  O   ALA A  43       4.815   8.700  -8.708  1.00 95.45      A    O  
ATOM    327  CB  ALA A  43       2.505   9.019 -11.050  1.00 96.16      A    C  
ATOM    328  N   GLY A  44       3.811  10.697  -8.605  1.00 96.98      A    N  
ATOM    329  CA  GLY A  44       4.902  11.375  -7.911  1.00 96.86      A    C  
ATOM    330  C   GLY A  44       5.145  10.832  -6.502  1.00 97.24      A    C  
ATOM    331  O   GLY A  44       6.278  10.496  -6.169  1.00 96.27      A    O  
ATOM    332  N   SER A  45       4.090  10.666  -5.716  1.00 97.14      A    N  
ATOM    333  CA  SER A  45       4.153  10.095  -4.363  1.00 97.27      A    C  
ATOM    334  C   SER A  45       4.783   8.701  -4.347  1.00 97.11      A    C  
ATOM    335  O   SER A  45       5.587   8.388  -3.469  1.00 95.71      A    O  
ATOM    336  CB  SER A  45       2.744  10.053  -3.772  1.00 96.91      A    C  
ATOM    337  OG  SER A  45       2.729   9.411  -2.515  1.00 91.77      A    O  
ATOM    338  N   LEU A  46       4.470   7.870  -5.350  1.00 96.98      A    N  
ATOM    339  CA  LEU A  46       4.945   6.492  -5.452  1.00 96.89      A    C  
ATOM    340  C   LEU A  46       6.296   6.337  -6.174  1.00 96.34      A    C  
ATOM    341  O   LEU A  46       6.865   5.251  -6.152  1.00 92.76      A    O  
ATOM    342  CB  LEU A  46       3.867   5.628  -6.136  1.00 95.90      A    C  
ATOM    343  CG  LEU A  46       2.473   5.646  -5.479  1.00 94.55      A    C  
ATOM    344  CD1 LEU A  46       1.564   4.635  -6.190  1.00 91.56      A    C  
ATOM    345  CD2 LEU A  46       2.499   5.315  -3.996  1.00 91.18      A    C  
ATOM    346  N   ASN A  47       6.809   7.387  -6.818  1.00 96.67      A    N  
ATOM    347  CA  ASN A  47       8.038   7.356  -7.622  1.00 96.32      A    C  
ATOM    348  C   ASN A  47       8.997   8.497  -7.265  1.00 96.59      A    C  
ATOM    349  O   ASN A  47       9.578   9.141  -8.150  1.00 94.40      A    O  
ATOM    350  CB  ASN A  47       7.703   7.324  -9.125  1.00 95.62      A    C  
ATOM    351  CG  ASN A  47       6.943   6.084  -9.554  1.00 94.28      A    C  
ATOM    352  ND2 ASN A  47       5.645   6.193  -9.684  1.00 83.83      A    N  
ATOM    353  OD1 ASN A  47       7.498   5.033  -9.812  1.00 84.91      A    O  
ATOM    354  N   HIS A  48       9.178   8.779  -5.983  1.00 96.72      A    N  
ATOM    355  CA  HIS A  48      10.186   9.700  -5.467  1.00 96.68      A    C  
ATOM    356  C   HIS A  48      10.076  11.146  -6.013  1.00 96.64      A    C  
ATOM    357  O   HIS A  48      11.092  11.812  -6.225  1.00 94.15      A    O  
ATOM    358  CB  HIS A  48      11.586   9.107  -5.682  1.00 96.08      A    C  
ATOM    359  CG  HIS A  48      11.711   7.671  -5.268  1.00 96.22      A    C  
ATOM    360  CD2 HIS A  48      11.750   6.578  -6.088  1.00 87.31      A    C  
ATOM    361  ND1 HIS A  48      11.789   7.211  -3.976  1.00 87.00      A    N  
ATOM    362  CE1 HIS A  48      11.878   5.868  -4.023  1.00 88.53      A    C  
ATOM    363  NE2 HIS A  48      11.863   5.449  -5.288  1.00 90.46      A    N  
ATOM    364  N   ALA A  49       8.852  11.610  -6.275  1.00 96.06      A    N  
ATOM    365  CA  ALA A  49       8.543  12.879  -6.938  1.00 96.29      A    C  
ATOM    366  C   ALA A  49       9.169  13.027  -8.350  1.00 96.26      A    C  
ATOM    367  O   ALA A  49       9.477  14.132  -8.795  1.00 93.91      A    O  
ATOM    368  CB  ALA A  49       8.832  14.044  -5.985  1.00 95.50      A    C  
ATOM    369  N   ASN A  50       9.326  11.916  -9.081  1.00 96.14      A    N  
ATOM    370  CA  ASN A  50       9.898  11.902 -10.423  1.00 96.06      A    C  
ATOM    371  C   ASN A  50       8.988  12.636 -11.435  1.00 96.58      A    C  
ATOM    372  O   ASN A  50       7.837  12.273 -11.650  1.00 95.32      A    O  
ATOM    373  CB  ASN A  50      10.174  10.441 -10.818  1.00 94.36      A    C  
ATOM    374  CG  ASN A  50      10.893  10.329 -12.143  1.00 93.21      A    C  
ATOM    375  ND2 ASN A  50      12.010   9.653 -12.187  1.00 82.84      A    N  
ATOM    376  OD1 ASN A  50      10.486  10.847 -13.159  1.00 83.39      A    O  
ATOM    377  N   CYS A  51       9.548  13.647 -12.116  1.00 95.77      A    N  
ATOM    378  CA  CYS A  51       8.823  14.423 -13.120  1.00 95.94      A    C  
ATOM    379  C   CYS A  51       8.355  13.585 -14.315  1.00 96.33      A    C  
ATOM    380  O   CYS A  51       7.259  13.810 -14.816  1.00 94.57      A    O  
ATOM    381  CB  CYS A  51       9.711  15.564 -13.611  1.00 94.75      A    C  
ATOM    382  SG  CYS A  51       9.703  17.013 -12.515  1.00 92.32      A    S  
ATOM    383  N   LYS A  52       9.153  12.611 -14.773  1.00 95.55      A    N  
ATOM    384  CA  LYS A  52       8.799  11.757 -15.910  1.00 95.72      A    C  
ATOM    385  C   LYS A  52       7.580  10.896 -15.592  1.00 96.07      A    C  
ATOM    386  O   LYS A  52       6.651  10.837 -16.398  1.00 95.40      A    O  
ATOM    387  CB  LYS A  52      10.014  10.918 -16.318  1.00 94.79      A    C  
ATOM    388  CG  LYS A  52       9.791  10.168 -17.638  1.00 92.02      A    C  
ATOM    389  CD  LYS A  52      11.072   9.419 -18.019  1.00 89.23      A    C  
ATOM    390  CE  LYS A  52      10.920   8.725 -19.370  1.00 81.26      A    C  
ATOM    391  NZ  LYS A  52      12.184   8.045 -19.755  1.00 74.42      A    N1+
ATOM    392  N   ALA A  53       7.556  10.279 -14.412  1.00 95.70      A    N  
ATOM    393  CA  ALA A  53       6.432   9.471 -13.960  1.00 96.12      A    C  
ATOM    394  C   ALA A  53       5.140  10.296 -13.864  1.00 96.56      A    C  
ATOM    395  O   ALA A  53       4.125   9.918 -14.450  1.00 95.34      A    O  
ATOM    396  CB  ALA A  53       6.801   8.834 -12.615  1.00 95.39      A    C  
ATOM    397  N   MET A  54       5.203  11.471 -13.233  1.00 96.65      A    N  
ATOM    398  CA  MET A  54       4.054  12.379 -13.123  1.00 96.71      A    C  
ATOM    399  C   MET A  54       3.557  12.848 -14.491  1.00 96.93      A    C  
ATOM    400  O   MET A  54       2.362  12.806 -14.770  1.00 96.08      A    O  
ATOM    401  CB  MET A  54       4.412  13.598 -12.269  1.00 96.15      A    C  
ATOM    402  CG  MET A  54       4.621  13.243 -10.795  1.00 94.08      A    C  
ATOM    403  SD  MET A  54       4.777  14.694  -9.710  1.00 92.84      A    S  
ATOM    404  CE  MET A  54       6.400  15.287 -10.196  1.00 83.96      A    C  
ATOM    405  N   THR A  55       4.465  13.261 -15.362  1.00 96.44      A    N  
ATOM    406  CA  THR A  55       4.117  13.753 -16.693  1.00 96.49      A    C  
ATOM    407  C   THR A  55       3.501  12.652 -17.544  1.00 96.63      A    C  
ATOM    408  O   THR A  55       2.470  12.871 -18.155  1.00 95.72      A    O  
ATOM    409  CB  THR A  55       5.334  14.367 -17.407  1.00 95.80      A    C  
ATOM    410  CG2 THR A  55       4.958  14.996 -18.749  1.00 88.54      A    C  
ATOM    411  OG1 THR A  55       5.888  15.397 -16.638  1.00 89.27      A    O  
ATOM    412  N   HIS A  56       4.074  11.453 -17.553  1.00 96.06      A    N  
ATOM    413  CA  HIS A  56       3.518  10.327 -18.308  1.00 96.04      A    C  
ATOM    414  C   HIS A  56       2.131   9.912 -17.800  1.00 96.17      A    C  
ATOM    415  O   HIS A  56       1.240   9.663 -18.611  1.00 94.85      A    O  
ATOM    416  CB  HIS A  56       4.493   9.142 -18.277  1.00 95.54      A    C  
ATOM    417  CG  HIS A  56       5.630   9.240 -19.245  1.00 95.77      A    C  
ATOM    418  CD2 HIS A  56       6.261  10.350 -19.740  1.00 88.11      A    C  
ATOM    419  ND1 HIS A  56       6.237   8.159 -19.861  1.00 87.63      A    N  
ATOM    420  CE1 HIS A  56       7.198   8.621 -20.681  1.00 88.90      A    C  
ATOM    421  NE2 HIS A  56       7.240   9.946 -20.642  1.00 90.67      A    N  
ATOM    422  N   ALA A  57       1.915   9.898 -16.482  1.00 96.39      A    N  
ATOM    423  CA  ALA A  57       0.603   9.610 -15.903  1.00 96.00      A    C  
ATOM    424  C   ALA A  57      -0.457  10.641 -16.314  1.00 96.19      A    C  
ATOM    425  O   ALA A  57      -1.572  10.276 -16.702  1.00 94.78      A    O  
ATOM    426  CB  ALA A  57       0.762   9.536 -14.373  1.00 95.71      A    C  
ATOM    427  N   ALA A  58      -0.099  11.925 -16.306  1.00 96.52      A    N  
ATOM    428  CA  ALA A  58      -0.980  12.994 -16.754  1.00 96.30      A    C  
ATOM    429  C   ALA A  58      -1.243  12.931 -18.265  1.00 96.49      A    C  
ATOM    430  O   ALA A  58      -2.396  12.979 -18.689  1.00 95.24      A    O  
ATOM    431  CB  ALA A  58      -0.366  14.336 -16.343  1.00 95.92      A    C  
ATOM    432  N   VAL A  59      -0.207  12.750 -19.093  1.00 96.17      A    N  
ATOM    433  CA  VAL A  59      -0.316  12.654 -20.557  1.00 96.15      A    C  
ATOM    434  C   VAL A  59      -1.232  11.503 -20.963  1.00 96.04      A    C  
ATOM    435  O   VAL A  59      -2.160  11.728 -21.732  1.00 95.08      A    O  
ATOM    436  CB  VAL A  59       1.072  12.519 -21.220  1.00 95.44      A    C  
ATOM    437  CG1 VAL A  59       0.989  12.134 -22.707  1.00 92.16      A    C  
ATOM    438  CG2 VAL A  59       1.826  13.848 -21.160  1.00 92.28      A    C  
ATOM    439  N   VAL A  60      -1.025  10.291 -20.413  1.00 95.77      A    N  
ATOM    440  CA  VAL A  60      -1.900   9.129 -20.695  1.00 95.45      A    C  
ATOM    441  C   VAL A  60      -3.351   9.434 -20.366  1.00 95.23      A    C  
ATOM    442  O   VAL A  60      -4.250   9.046 -21.106  1.00 93.51      A    O  
ATOM    443  CB  VAL A  60      -1.420   7.885 -19.923  1.00 93.93      A    C  
ATOM    444  CG1 VAL A  60      -2.493   6.788 -19.761  1.00 83.91      A    C  
ATOM    445  CG2 VAL A  60      -0.273   7.244 -20.682  1.00 83.87      A    C  
ATOM    446  N   THR A  61      -3.601  10.144 -19.278  1.00 95.31      A    N  
ATOM    447  CA  THR A  61      -4.964  10.495 -18.872  1.00 95.00      A    C  
ATOM    448  C   THR A  61      -5.592  11.514 -19.827  1.00 95.12      A    C  
ATOM    449  O   THR A  61      -6.778  11.414 -20.117  1.00 93.63      A    O  
ATOM    450  CB  THR A  61      -4.988  11.009 -17.432  1.00 94.45      A    C  
ATOM    451  CG2 THR A  61      -6.409  11.174 -16.910  1.00 86.51      A    C  
ATOM    452  OG1 THR A  61      -4.351  10.081 -16.576  1.00 85.49      A    O  
ATOM    453  N   MET A  62      -4.801  12.443 -20.374  1.00 95.64      A    N  
ATOM    454  CA  MET A  62      -5.275  13.494 -21.277  1.00 95.52      A    C  
ATOM    455  C   MET A  62      -5.397  13.056 -22.746  1.00 95.20      A    C  
ATOM    456  O   MET A  62      -6.000  13.777 -23.537  1.00 93.35      A    O  
ATOM    457  CB  MET A  62      -4.363  14.725 -21.148  1.00 95.07      A    C  
ATOM    458  CG  MET A  62      -4.496  15.430 -19.779  1.00 93.07      A    C  
ATOM    459  SD  MET A  62      -6.167  16.009 -19.349  1.00 93.10      A    S  
ATOM    460  CE  MET A  62      -6.455  17.237 -20.634  1.00 85.13      A    C  
ATOM    461  N   LEU A  63      -4.894  11.876 -23.136  1.00 94.68      A    N  
ATOM    462  CA  LEU A  63      -4.936  11.385 -24.520  1.00 94.18      A    C  
ATOM    463  C   LEU A  63      -6.327  11.417 -25.184  1.00 93.60      A    C  
ATOM    464  O   LEU A  63      -6.393  11.796 -26.354  1.00 91.22      A    O  
ATOM    465  CB  LEU A  63      -4.373   9.957 -24.620  1.00 93.43      A    C  
ATOM    466  CG  LEU A  63      -2.869   9.819 -24.384  1.00 92.54      A    C  
ATOM    467  CD1 LEU A  63      -2.499   8.337 -24.422  1.00 90.16      A    C  
ATOM    468  CD2 LEU A  63      -2.038  10.563 -25.425  1.00 89.59      A    C  
ATOM    469  N   PRO A  64      -7.447  11.090 -24.499  1.00 93.88      A    N  
ATOM    470  CA  PRO A  64      -8.774  11.144 -25.110  1.00 92.31      A    C  
ATOM    471  C   PRO A  64      -9.180  12.517 -25.645  1.00 92.41      A    C  
ATOM    472  O   PRO A  64     -10.038  12.605 -26.521  1.00 89.04      A    O  
ATOM    473  CB  PRO A  64      -9.746  10.685 -24.011  1.00 90.73      A    C  
ATOM    474  CG  PRO A  64      -8.883   9.835 -23.095  1.00 89.66      A    C  
ATOM    475  CD  PRO A  64      -7.537  10.549 -23.157  1.00 93.06      A    C  
ATOM    476  N   THR A  65      -8.553  13.595 -25.184  1.00 92.59      A    N  
ATOM    477  CA  THR A  65      -8.829  14.951 -25.687  1.00 91.84      A    C  
ATOM    478  C   THR A  65      -8.258  15.192 -27.092  1.00 91.62      A    C  
ATOM    479  O   THR A  65      -8.746  16.057 -27.811  1.00 88.01      A    O  
ATOM    480  CB  THR A  65      -8.290  16.035 -24.752  1.00 90.95      A    C  
ATOM    481  CG2 THR A  65      -8.821  15.897 -23.323  1.00 83.04      A    C  
ATOM    482  OG1 THR A  65      -6.887  16.038 -24.711  1.00 82.22      A    O  
ATOM    483  N   VAL A  66      -7.247  14.431 -27.510  1.00 91.96      A    N  
ATOM    484  CA  VAL A  66      -6.506  14.638 -28.759  1.00 90.81      A    C  
ATOM    485  C   VAL A  66      -6.573  13.459 -29.731  1.00 90.06      A    C  
ATOM    486  O   VAL A  66      -6.462  13.667 -30.941  1.00 83.56      A    O  
ATOM    487  CB  VAL A  66      -5.041  15.034 -28.493  1.00 89.12      A    C  
ATOM    488  CG1 VAL A  66      -4.961  16.436 -27.895  1.00 81.02      A    C  
ATOM    489  CG2 VAL A  66      -4.316  14.060 -27.565  1.00 81.82      A    C  
ATOM    490  N   SER A  67      -6.789  12.236 -29.232  1.00 89.58      A    N  
ATOM    491  CA  SER A  67      -6.823  11.024 -30.057  1.00 88.80      A    C  
ATOM    492  C   SER A  67      -7.871  10.020 -29.564  1.00 89.42      A    C  
ATOM    493  O   SER A  67      -8.325  10.085 -28.427  1.00 84.64      A    O  
ATOM    494  CB  SER A  67      -5.432  10.384 -30.064  1.00 85.98      A    C  
ATOM    495  OG  SER A  67      -5.363   9.385 -31.062  1.00 76.54      A    O  
ATOM    496  N   ALA A  68      -8.242   9.082 -30.423  1.00 87.46      A    N  
ATOM    497  CA  ALA A  68      -9.067   7.945 -30.024  1.00 87.33      A    C  
ATOM    498  C   ALA A  68      -8.265   6.987 -29.131  1.00 88.40      A    C  
ATOM    499  O   ALA A  68      -7.130   6.635 -29.445  1.00 84.26      A    O  
ATOM    500  CB  ALA A  68      -9.602   7.252 -31.281  1.00 83.75      A    C  
ATOM    501  N   THR A  69      -8.876   6.541 -28.035  1.00 86.95      A    N  
ATOM    502  CA  THR A  69      -8.246   5.658 -27.037  1.00 86.35      A    C  
ATOM    503  C   THR A  69      -9.188   4.536 -26.601  1.00 86.01      A    C  
ATOM    504  O   THR A  69      -9.202   4.138 -25.435  1.00 80.36      A    O  
ATOM    505  CB  THR A  69      -7.760   6.457 -25.813  1.00 84.51      A    C  
ATOM    506  CG2 THR A  69      -6.703   7.498 -26.168  1.00 77.15      A    C  
ATOM    507  OG1 THR A  69      -8.838   7.133 -25.212  1.00 77.98      A    O  
ATOM    508  N   THR A  70     -10.009   4.039 -27.527  1.00 87.15      A    N  
ATOM    509  CA  THR A  70     -11.045   3.045 -27.217  1.00 85.12      A    C  
ATOM    510  C   THR A  70     -10.504   1.623 -27.070  1.00 86.04      A    C  
ATOM    511  O   THR A  70     -11.128   0.787 -26.418  1.00 81.02      A    O  
ATOM    512  CB  THR A  70     -12.140   3.048 -28.293  1.00 81.68      A    C  
ATOM    513  CG2 THR A  70     -12.944   4.349 -28.272  1.00 71.52      A    C  
ATOM    514  OG1 THR A  70     -11.557   2.944 -29.576  1.00 73.47      A    O  
ATOM    515  N   SER A  71      -9.331   1.343 -27.640  1.00 84.69      A    N  
ATOM    516  CA  SER A  71      -8.643   0.058 -27.515  1.00 85.30      A    C  
ATOM    517  C   SER A  71      -7.216   0.238 -26.993  1.00 87.56      A    C  
ATOM    518  O   SER A  71      -6.611   1.311 -27.123  1.00 84.33      A    O  
ATOM    519  CB  SER A  71      -8.657  -0.685 -28.854  1.00 83.00      A    C  
ATOM    520  OG  SER A  71      -7.740  -0.122 -29.769  1.00 79.14      A    O  
ATOM    521  N   GLY A  72      -6.623  -0.824 -26.464  1.00 85.91      A    N  
ATOM    522  CA  GLY A  72      -5.234  -0.805 -26.011  1.00 87.18      A    C  
ATOM    523  C   GLY A  72      -4.223  -0.470 -27.116  1.00 89.80      A    C  
ATOM    524  O   GLY A  72      -3.218   0.175 -26.853  1.00 87.82      A    O  
ATOM    525  N   ALA A  73      -4.514  -0.855 -28.376  1.00 88.61      A    N  
ATOM    526  CA  ALA A  73      -3.678  -0.494 -29.519  1.00 89.45      A    C  
ATOM    527  C   ALA A  73      -3.724   1.012 -29.803  1.00 90.91      A    C  
ATOM    528  O   ALA A  73      -2.678   1.647 -29.907  1.00 88.75      A    O  
ATOM    529  CB  ALA A  73      -4.117  -1.309 -30.739  1.00 87.63      A    C  
ATOM    530  N   GLN A  74      -4.922   1.588 -29.853  1.00 89.13      A    N  
ATOM    531  CA  GLN A  74      -5.102   3.024 -30.069  1.00 89.57      A    C  
ATOM    532  C   GLN A  74      -4.511   3.852 -28.925  1.00 90.99      A    C  
ATOM    533  O   GLN A  74      -3.889   4.881 -29.177  1.00 89.19      A    O  
ATOM    534  CB  GLN A  74      -6.600   3.341 -30.199  1.00 88.29      A    C  
ATOM    535  CG  GLN A  74      -7.206   2.837 -31.513  1.00 85.00      A    C  
ATOM    536  CD  GLN A  74      -8.710   3.109 -31.588  1.00 83.30      A    C  
ATOM    537  NE2 GLN A  74      -9.327   2.898 -32.723  1.00 71.30      A    N  
ATOM    538  OE1 GLN A  74      -9.353   3.509 -30.638  1.00 73.17      A    O  
ATOM    539  N   LEU A  75      -4.648   3.394 -27.687  1.00 90.89      A    N  
ATOM    540  CA  LEU A  75      -4.066   4.053 -26.523  1.00 90.95      A    C  
ATOM    541  C   LEU A  75      -2.530   4.094 -26.621  1.00 92.50      A    C  
ATOM    542  O   LEU A  75      -1.934   5.150 -26.431  1.00 91.32      A    O  
ATOM    543  CB  LEU A  75      -4.530   3.327 -25.248  1.00 89.95      A    C  
ATOM    544  CG  LEU A  75      -4.006   3.968 -23.944  1.00 87.06      A    C  
ATOM    545  CD1 LEU A  75      -4.626   5.337 -23.690  1.00 82.55      A    C  
ATOM    546  CD2 LEU A  75      -4.346   3.065 -22.760  1.00 82.70      A    C  
ATOM    547  N   ALA A  76      -1.906   2.964 -26.934  1.00 92.34      A    N  
ATOM    548  CA  ALA A  76      -0.456   2.872 -27.065  1.00 92.65      A    C  
ATOM    549  C   ALA A  76       0.067   3.720 -28.228  1.00 93.33      A    C  
ATOM    550  O   ALA A  76       1.072   4.416 -28.079  1.00 91.85      A    O  
ATOM    551  CB  ALA A  76      -0.076   1.395 -27.232  1.00 91.82      A    C  
ATOM    552  N   GLU A  77      -0.622   3.727 -29.355  1.00 93.34      A    N  
ATOM    553  CA  GLU A  77      -0.261   4.548 -30.508  1.00 93.00      A    C  
ATOM    554  C   GLU A  77      -0.393   6.046 -30.198  1.00 93.55      A    C  
ATOM    555  O   GLU A  77       0.549   6.818 -30.406  1.00 91.85      A    O  
ATOM    556  CB  GLU A  77      -1.123   4.099 -31.691  1.00 92.09      A    C  
ATOM    557  CG  GLU A  77      -0.713   4.788 -33.003  1.00 78.81      A    C  
ATOM    558  CD  GLU A  77      -1.324   4.082 -34.230  1.00 71.18      A    C  
ATOM    559  OE1 GLU A  77      -0.580   3.961 -35.224  1.00 60.92      A    O  
ATOM    560  OE2 GLU A  77      -2.484   3.624 -34.124  1.00 63.18      A    O1-
ATOM    561  N   ALA A  78      -1.502   6.441 -29.590  1.00 93.23      A    N  
ATOM    562  CA  ALA A  78      -1.715   7.819 -29.170  1.00 93.15      A    C  
ATOM    563  C   ALA A  78      -0.666   8.288 -28.156  1.00 94.15      A    C  
ATOM    564  O   ALA A  78      -0.232   9.445 -28.209  1.00 92.22      A    O  
ATOM    565  CB  ALA A  78      -3.131   7.933 -28.579  1.00 92.31      A    C  
ATOM    566  N   PHE A  79      -0.223   7.410 -27.249  1.00 94.41      A    N  
ATOM    567  CA  PHE A  79       0.831   7.716 -26.292  1.00 94.72      A    C  
ATOM    568  C   PHE A  79       2.205   7.799 -26.964  1.00 95.26      A    C  
ATOM    569  O   PHE A  79       2.941   8.746 -26.700  1.00 94.28      A    O  
ATOM    570  CB  PHE A  79       0.854   6.701 -25.158  1.00 94.65      A    C  
ATOM    571  CG  PHE A  79       1.904   7.037 -24.117  1.00 95.80      A    C  
ATOM    572  CD1 PHE A  79       3.119   6.332 -24.080  1.00 94.13      A    C  
ATOM    573  CD2 PHE A  79       1.700   8.106 -23.232  1.00 94.21      A    C  
ATOM    574  CE1 PHE A  79       4.119   6.701 -23.166  1.00 93.45      A    C  
ATOM    575  CE2 PHE A  79       2.692   8.483 -22.313  1.00 93.57      A    C  
ATOM    576  CZ  PHE A  79       3.908   7.780 -22.284  1.00 94.14      A    C  
ATOM    577  N   ARG A  80       2.539   6.865 -27.863  1.00 93.44      A    N  
ATOM    578  CA  ARG A  80       3.828   6.833 -28.573  1.00 93.08      A    C  
ATOM    579  C   ARG A  80       4.128   8.166 -29.253  1.00 92.96      A    C  
ATOM    580  O   ARG A  80       5.237   8.674 -29.132  1.00 90.94      A    O  
ATOM    581  CB  ARG A  80       3.807   5.689 -29.601  1.00 92.02      A    C  
ATOM    582  CG  ARG A  80       5.139   5.545 -30.357  1.00 85.67      A    C  
ATOM    583  CD  ARG A  80       5.035   4.486 -31.459  1.00 83.29      A    C  
ATOM    584  NE  ARG A  80       4.089   4.899 -32.492  1.00 72.83      A    N  
ATOM    585  CZ  ARG A  80       3.597   4.159 -33.480  1.00 65.68      A    C  
ATOM    586  NH1 ARG A  80       4.004   2.926 -33.680  1.00 58.60      A    N1+
ATOM    587  NH2 ARG A  80       2.683   4.649 -34.267  1.00 58.07      A    N  
ATOM    588  N   ASP A  81       3.126   8.744 -29.882  1.00 93.44      A    N  
ATOM    589  CA  ASP A  81       3.260  10.022 -30.582  1.00 92.19      A    C  
ATOM    590  C   ASP A  81       3.446  11.200 -29.606  1.00 92.82      A    C  
ATOM    591  O   ASP A  81       4.020  12.229 -29.961  1.00 89.60      A    O  
ATOM    592  CB  ASP A  81       2.036  10.228 -31.478  1.00 89.87      A    C  
ATOM    593  CG  ASP A  81       1.908   9.185 -32.603  1.00 86.54      A    C  
ATOM    594  OD1 ASP A  81       2.847   8.374 -32.809  1.00 80.22      A    O  
ATOM    595  OD2 ASP A  81       0.848   9.201 -33.262  1.00 79.45      A    O1-
ATOM    596  N   ARG A  82       3.008  11.028 -28.345  1.00 92.55      A    N  
ATOM    597  CA  ARG A  82       2.982  12.075 -27.312  1.00 92.35      A    C  
ATOM    598  C   ARG A  82       3.875  11.780 -26.098  1.00 92.82      A    C  
ATOM    599  O   ARG A  82       3.834  12.521 -25.128  1.00 89.48      A    O  
ATOM    600  CB  ARG A  82       1.532  12.336 -26.901  1.00 90.68      A    C  
ATOM    601  CG  ARG A  82       0.737  12.884 -28.094  1.00 89.75      A    C  
ATOM    602  CD  ARG A  82      -0.748  12.992 -27.767  1.00 88.65      A    C  
ATOM    603  NE  ARG A  82      -1.491  13.440 -28.954  1.00 88.81      A    N  
ATOM    604  CZ  ARG A  82      -1.824  12.693 -30.008  1.00 90.65      A    C  
ATOM    605  NH1 ARG A  82      -1.609  11.407 -30.048  1.00 80.42      A    N1+
ATOM    606  NH2 ARG A  82      -2.368  13.239 -31.038  1.00 85.37      A    N  
ATOM    607  N   ARG A  83       4.727  10.738 -26.162  1.00 92.95      A    N  
ATOM    608  CA  ARG A  83       5.608  10.339 -25.044  1.00 92.12      A    C  
ATOM    609  C   ARG A  83       6.581  11.427 -24.597  1.00 92.21      A    C  
ATOM    610  O   ARG A  83       7.039  11.417 -23.460  1.00 89.19      A    O  
ATOM    611  CB  ARG A  83       6.361   9.048 -25.420  1.00 89.95      A    C  
ATOM    612  CG  ARG A  83       7.396   9.266 -26.537  1.00 85.14      A    C  
ATOM    613  CD  ARG A  83       8.048   7.956 -26.946  1.00 84.41      A    C  
ATOM    614  NE  ARG A  83       8.998   8.162 -28.049  1.00 78.45      A    N  
ATOM    615  CZ  ARG A  83       9.612   7.205 -28.731  1.00 74.82      A    C  
ATOM    616  NH1 ARG A  83       9.448   5.943 -28.432  1.00 65.79      A    N1+
ATOM    617  NH2 ARG A  83      10.401   7.511 -29.720  1.00 68.57      A    N  
ATOM    618  N   ASN A  84       6.878  12.380 -25.482  1.00 93.56      A    N  
ATOM    619  CA  ASN A  84       7.726  13.535 -25.196  1.00 92.80      A    C  
ATOM    620  C   ASN A  84       6.901  14.771 -24.781  1.00 93.30      A    C  
ATOM    621  O   ASN A  84       7.359  15.899 -24.955  1.00 87.89      A    O  
ATOM    622  CB  ASN A  84       8.633  13.815 -26.408  1.00 90.50      A    C  
ATOM    623  CG  ASN A  84       9.617  12.699 -26.735  1.00 86.33      A    C  
ATOM    624  ND2 ASN A  84      10.246  12.781 -27.891  1.00 75.85      A    N  
ATOM    625  OD1 ASN A  84       9.843  11.766 -25.997  1.00 76.20      A    O  
ATOM    626  N   ASN A  85       5.693  14.577 -24.306  1.00 93.18      A    N  
ATOM    627  CA  ASN A  85       4.794  15.621 -23.824  1.00 93.69      A    C  
ATOM    628  C   ASN A  85       4.471  16.704 -24.878  1.00 94.43      A    C  
ATOM    629  O   ASN A  85       4.414  17.888 -24.571  1.00 90.47      A    O  
ATOM    630  CB  ASN A  85       5.367  16.165 -22.498  1.00 91.40      A    C  
ATOM    631  CG  ASN A  85       4.426  17.117 -21.773  1.00 92.98      A    C  
ATOM    632  ND2 ASN A  85       4.971  18.064 -21.049  1.00 86.69      A    N  
ATOM    633  OD1 ASN A  85       3.219  16.996 -21.837  1.00 86.51      A    O  
ATOM    634  N   ARG A  86       4.266  16.299 -26.140  1.00 93.02      A    N  
ATOM    635  CA  ARG A  86       3.821  17.202 -27.211  1.00 92.53      A    C  
ATOM    636  C   ARG A  86       2.391  16.856 -27.632  1.00 92.89      A    C  
ATOM    637  O   ARG A  86       2.071  15.685 -27.775  1.00 88.94      A    O  
ATOM    638  CB  ARG A  86       4.781  17.163 -28.404  1.00 90.32      A    C  
ATOM    639  CG  ARG A  86       6.159  17.751 -28.069  1.00 85.55      A    C  
ATOM    640  CD  ARG A  86       7.024  17.815 -29.318  1.00 82.61      A    C  
ATOM    641  NE  ARG A  86       8.373  18.353 -29.031  1.00 79.49      A    N  
ATOM    642  CZ  ARG A  86       8.863  19.547 -29.359  1.00 75.27      A    C  
ATOM    643  NH1 ARG A  86       8.163  20.438 -29.994  1.00 65.52      A    N1+
ATOM    644  NH2 ARG A  86      10.072  19.856 -29.059  1.00 71.22      A    N  
ATOM    645  N   LEU A  87       1.571  17.881 -27.873  1.00 92.67      A    N  
ATOM    646  CA  LEU A  87       0.143  17.686 -28.177  1.00 91.98      A    C  
ATOM    647  C   LEU A  87      -0.104  16.914 -29.477  1.00 91.61      A    C  
ATOM    648  O   LEU A  87      -1.051  16.137 -29.527  1.00 85.59      A    O  
ATOM    649  CB  LEU A  87      -0.550  19.055 -28.220  1.00 89.52      A    C  
ATOM    650  CG  LEU A  87      -1.143  19.466 -26.860  1.00 89.72      A    C  
ATOM    651  CD1 LEU A  87      -1.400  20.963 -26.831  1.00 84.60      A    C  
ATOM    652  CD2 LEU A  87      -2.470  18.758 -26.593  1.00 85.13      A    C  
ATOM    653  N   TYR A  88       0.694  17.137 -30.527  1.00 91.90      A    N  
ATOM    654  CA  TYR A  88       0.487  16.547 -31.859  1.00 91.34      A    C  
ATOM    655  C   TYR A  88      -0.992  16.560 -32.295  1.00 90.86      A    C  
ATOM    656  O   TYR A  88      -1.627  15.523 -32.485  1.00 85.15      A    O  
ATOM    657  CB  TYR A  88       1.129  15.162 -31.951  1.00 89.37      A    C  
ATOM    658  CG  TYR A  88       2.594  15.194 -32.312  1.00 85.69      A    C  
ATOM    659  CD1 TYR A  88       2.983  15.211 -33.669  1.00 80.35      A    C  
ATOM    660  CD2 TYR A  88       3.573  15.193 -31.311  1.00 79.52      A    C  
ATOM    661  CE1 TYR A  88       4.341  15.226 -34.016  1.00 76.23      A    C  
ATOM    662  CE2 TYR A  88       4.939  15.215 -31.644  1.00 75.25      A    C  
ATOM    663  CZ  TYR A  88       5.324  15.234 -33.002  1.00 75.73      A    C  
ATOM    664  OH  TYR A  88       6.653  15.257 -33.332  1.00 73.89      A    O  
ATOM    665  N   ALA A  89      -1.554  17.753 -32.416  1.00 90.70      A    N  
ATOM    666  CA  ALA A  89      -2.940  17.948 -32.794  1.00 90.31      A    C  
ATOM    667  C   ALA A  89      -3.028  18.676 -34.139  1.00 90.58      A    C  
ATOM    668  O   ALA A  89      -2.282  19.621 -34.390  1.00 86.86      A    O  
ATOM    669  CB  ALA A  89      -3.660  18.687 -31.666  1.00 88.00      A    C  
ATOM    670  N   ARG A  90      -3.963  18.254 -34.982  1.00 87.46      A    N  
ATOM    671  CA  ARG A  90      -4.329  19.011 -36.186  1.00 85.98      A    C  
ATOM    672  C   ARG A  90      -5.567  19.852 -35.892  1.00 85.54      A    C  
ATOM    673  O   ARG A  90      -6.573  19.320 -35.435  1.00 79.73      A    O  
ATOM    674  CB  ARG A  90      -4.554  18.091 -37.396  1.00 82.87      A    C  
ATOM    675  CG  ARG A  90      -3.217  17.702 -38.037  1.00 75.45      A    C  
ATOM    676  CD  ARG A  90      -3.450  16.862 -39.293  1.00 73.65      A    C  
ATOM    677  NE  ARG A  90      -2.175  16.503 -39.938  1.00 67.87      A    N  
ATOM    678  CZ  ARG A  90      -2.027  15.741 -41.007  1.00 62.68      A    C  
ATOM    679  NH1 ARG A  90      -3.045  15.220 -41.625  1.00 56.66      A    N1+
ATOM    680  NH2 ARG A  90      -0.840  15.485 -41.475  1.00 58.44      A    N  
ATOM    681  N   GLY A  91      -5.461  21.138 -36.166  1.00 84.89      A    N  
ATOM    682  CA  GLY A  91      -6.581  22.065 -36.061  1.00 83.64      A    C  
ATOM    683  C   GLY A  91      -7.477  22.053 -37.284  1.00 85.32      A    C  
ATOM    684  O   GLY A  91      -7.239  21.344 -38.269  1.00 79.34      A    O  
ATOM    685  N   SER A  92      -8.496  22.885 -37.229  1.00 82.64      A    N  
ATOM    686  CA  SER A  92      -9.429  23.128 -38.331  1.00 81.11      A    C  
ATOM    687  C   SER A  92      -8.750  23.650 -39.601  1.00 81.75      A    C  
ATOM    688  O   SER A  92      -9.213  23.383 -40.706  1.00 74.18      A    O  
ATOM    689  CB  SER A  92     -10.487  24.134 -37.857  1.00 77.63      A    C  
ATOM    690  OG  SER A  92      -9.871  25.283 -37.328  1.00 71.82      A    O  
ATOM    691  N   SER A  93      -7.604  24.325 -39.464  1.00 80.75      A    N  
ATOM    692  CA  SER A  93      -6.766  24.785 -40.573  1.00 80.14      A    C  
ATOM    693  C   SER A  93      -5.986  23.659 -41.275  1.00 81.88      A    C  
ATOM    694  O   SER A  93      -5.303  23.898 -42.275  1.00 75.50      A    O  
ATOM    695  CB  SER A  93      -5.796  25.848 -40.061  1.00 75.72      A    C  
ATOM    696  OG  SER A  93      -4.905  25.285 -39.114  1.00 66.47      A    O  
ATOM    697  N   GLY A  94      -5.998  22.430 -40.727  1.00 83.24      A    N  
ATOM    698  CA  GLY A  94      -5.202  21.296 -41.205  1.00 83.94      A    C  
ATOM    699  C   GLY A  94      -3.720  21.336 -40.797  1.00 86.22      A    C  
ATOM    700  O   GLY A  94      -3.013  20.346 -40.999  1.00 80.68      A    O  
ATOM    701  N   LYS A  95      -3.264  22.445 -40.217  1.00 85.48      A    N  
ATOM    702  CA  LYS A  95      -1.884  22.607 -39.751  1.00 86.67      A    C  
ATOM    703  C   LYS A  95      -1.644  21.755 -38.499  1.00 88.69      A    C  
ATOM    704  O   LYS A  95      -2.458  21.748 -37.579  1.00 85.76      A    O  
ATOM    705  CB  LYS A  95      -1.581  24.096 -39.508  1.00 82.52      A    C  
ATOM    706  CG  LYS A  95      -0.261  24.551 -40.150  1.00 73.04      A    C  
ATOM    707  CD  LYS A  95      -0.021  26.039 -39.852  1.00 69.47      A    C  
ATOM    708  CE  LYS A  95       1.266  26.548 -40.502  1.00 59.44      A    C  
ATOM    709  NZ  LYS A  95       1.557  27.944 -40.082  1.00 52.22      A    N1+
ATOM    710  N   LEU A  96      -0.519  21.035 -38.458  1.00 87.49      A    N  
ATOM    711  CA  LEU A  96      -0.126  20.240 -37.294  1.00 88.09      A    C  
ATOM    712  C   LEU A  96       0.503  21.153 -36.242  1.00 89.17      A    C  
ATOM    713  O   LEU A  96       1.463  21.868 -36.534  1.00 85.45      A    O  
ATOM    714  CB  LEU A  96       0.829  19.130 -37.745  1.00 85.30      A    C  
ATOM    715  CG  LEU A  96       1.172  18.111 -36.638  1.00 81.34      A    C  
ATOM    716  CD1 LEU A  96      -0.016  17.199 -36.311  1.00 76.24      A    C  
ATOM    717  CD2 LEU A  96       2.323  17.206 -37.088  1.00 75.50      A    C  
ATOM    718  N   PHE A  97      -0.009  21.099 -35.027  1.00 90.06      A    N  
ATOM    719  CA  PHE A  97       0.565  21.762 -33.861  1.00 90.07      A    C  
ATOM    720  C   PHE A  97       1.498  20.801 -33.122  1.00 90.19      A    C  
ATOM    721  O   PHE A  97       1.066  19.744 -32.654  1.00 86.39      A    O  
ATOM    722  CB  PHE A  97      -0.564  22.272 -32.970  1.00 88.72      A    C  
ATOM    723  CG  PHE A  97      -0.070  23.064 -31.785  1.00 90.90      A    C  
ATOM    724  CD1 PHE A  97      -0.283  22.592 -30.476  1.00 87.81      A    C  
ATOM    725  CD2 PHE A  97       0.589  24.292 -31.983  1.00 87.61      A    C  
ATOM    726  CE1 PHE A  97       0.137  23.364 -29.388  1.00 86.90      A    C  
ATOM    727  CE2 PHE A  97       1.012  25.054 -30.897  1.00 87.37      A    C  
ATOM    728  CZ  PHE A  97       0.782  24.596 -29.594  1.00 88.61      A    C  
ATOM    729  N   THR A  98       2.779  21.148 -33.048  1.00 89.49      A    N  
ATOM    730  CA  THR A  98       3.827  20.303 -32.470  1.00 87.55      A    C  
ATOM    731  C   THR A  98       4.609  20.980 -31.346  1.00 87.74      A    C  
ATOM    732  O   THR A  98       5.378  20.304 -30.668  1.00 81.40      A    O  
ATOM    733  CB  THR A  98       4.829  19.850 -33.543  1.00 84.09      A    C  
ATOM    734  CG2 THR A  98       4.187  18.972 -34.605  1.00 74.73      A    C  
ATOM    735  OG1 THR A  98       5.377  20.969 -34.203  1.00 76.09      A    O  
ATOM    736  N   GLU A  99       4.440  22.278 -31.149  1.00 87.05      A    N  
ATOM    737  CA  GLU A  99       5.253  23.046 -30.195  1.00 85.16      A    C  
ATOM    738  C   GLU A  99       4.755  22.921 -28.755  1.00 85.76      A    C  
ATOM    739  O   GLU A  99       5.555  22.717 -27.844  1.00 77.71      A    O  
ATOM    740  CB  GLU A  99       5.305  24.518 -30.619  1.00 79.93      A    C  
ATOM    741  CG  GLU A  99       6.092  24.702 -31.925  1.00 70.31      A    C  
ATOM    742  CD  GLU A  99       6.214  26.161 -32.349  1.00 63.65      A    C  
ATOM    743  OE1 GLU A  99       7.051  26.406 -33.238  1.00 56.41      A    O  
ATOM    744  OE2 GLU A  99       5.454  26.993 -31.816  1.00 56.74      A    O1-
ATOM    745  N   GLY A 100       3.439  22.995 -28.550  1.00 88.07      A    N  
ATOM    746  CA  GLY A 100       2.846  23.025 -27.221  1.00 89.36      A    C  
ATOM    747  C   GLY A 100       2.943  21.693 -26.467  1.00 92.03      A    C  
ATOM    748  O   GLY A 100       2.806  20.625 -27.071  1.00 88.56      A    O  
ATOM    749  N   PRO A 101       3.117  21.748 -25.147  1.00 93.57      A    N  
ATOM    750  CA  PRO A 101       3.048  20.569 -24.296  1.00 94.00      A    C  
ATOM    751  C   PRO A 101       1.603  20.118 -24.076  1.00 94.92      A    C  
ATOM    752  O   PRO A 101       0.661  20.902 -24.168  1.00 92.14      A    O  
ATOM    753  CB  PRO A 101       3.724  20.998 -22.995  1.00 91.69      A    C  
ATOM    754  CG  PRO A 101       3.375  22.479 -22.896  1.00 89.86      A    C  
ATOM    755  CD  PRO A 101       3.381  22.939 -24.351  1.00 92.52      A    C  
ATOM    756  N   VAL A 102       1.424  18.850 -23.732  1.00 95.07      A    N  
ATOM    757  CA  VAL A 102       0.127  18.333 -23.265  1.00 95.36      A    C  
ATOM    758  C   VAL A 102      -0.165  18.853 -21.860  1.00 95.69      A    C  
ATOM    759  O   VAL A 102      -1.272  19.302 -21.579  1.00 93.54      A    O  
ATOM    760  CB  VAL A 102       0.093  16.789 -23.262  1.00 94.59      A    C  
ATOM    761  CG1 VAL A 102      -1.295  16.253 -22.876  1.00 91.23      A    C  
ATOM    762  CG2 VAL A 102       0.446  16.197 -24.629  1.00 91.50      A    C  
ATOM    763  N   VAL A 103       0.843  18.780 -20.987  1.00 95.60      A    N  
ATOM    764  CA  VAL A 103       0.768  19.211 -19.589  1.00 95.86      A    C  
ATOM    765  C   VAL A 103       2.061  19.905 -19.159  1.00 95.87      A    C  
ATOM    766  O   VAL A 103       3.141  19.603 -19.658  1.00 93.50      A    O  
ATOM    767  CB  VAL A 103       0.451  18.040 -18.620  1.00 94.46      A    C  
ATOM    768  CG1 VAL A 103      -0.922  17.434 -18.899  1.00 88.71      A    C  
ATOM    769  CG2 VAL A 103       1.500  16.923 -18.661  1.00 87.99      A    C  
ATOM    770  N   GLU A 104       1.933  20.806 -18.195  1.00 95.61      A    N  
ATOM    771  CA  GLU A 104       3.059  21.423 -17.492  1.00 95.25      A    C  
ATOM    772  C   GLU A 104       2.863  21.228 -15.996  1.00 95.51      A    C  
ATOM    773  O   GLU A 104       1.787  21.530 -15.486  1.00 94.28      A    O  
ATOM    774  CB  GLU A 104       3.148  22.921 -17.820  1.00 93.83      A    C  
ATOM    775  CG  GLU A 104       3.308  23.174 -19.317  1.00 89.70      A    C  
ATOM    776  CD  GLU A 104       3.404  24.647 -19.675  1.00 90.11      A    C  
ATOM    777  OE1 GLU A 104       2.846  25.027 -20.725  1.00 83.54      A    O  
ATOM    778  OE2 GLU A 104       4.074  25.429 -18.980  1.00 84.79      A    O1-
ATOM    779  N   ILE A 105       3.877  20.724 -15.304  1.00 94.75      A    N  
ATOM    780  CA  ILE A 105       3.795  20.398 -13.883  1.00 95.12      A    C  
ATOM    781  C   ILE A 105       4.837  21.210 -13.113  1.00 94.78      A    C  
ATOM    782  O   ILE A 105       6.009  21.263 -13.486  1.00 93.25      A    O  
ATOM    783  CB  ILE A 105       3.938  18.880 -13.640  1.00 95.30      A    C  
ATOM    784  CG1 ILE A 105       2.807  18.098 -14.359  1.00 94.07      A    C  
ATOM    785  CG2 ILE A 105       3.927  18.562 -12.127  1.00 94.14      A    C  
ATOM    786  CD1 ILE A 105       2.965  16.577 -14.334  1.00 91.58      A    C  
ATOM    787  N   VAL A 106       4.405  21.804 -12.002  1.00 95.12      A    N  
ATOM    788  CA  VAL A 106       5.286  22.434 -11.019  1.00 94.74      A    C  
ATOM    789  C   VAL A 106       5.009  21.816  -9.654  1.00 94.83      A    C  
ATOM    790  O   VAL A 106       3.864  21.750  -9.222  1.00 93.95      A    O  
ATOM    791  CB  VAL A 106       5.104  23.958 -10.980  1.00 93.72      A    C  
ATOM    792  CG1 VAL A 106       6.056  24.618  -9.980  1.00 90.44      A    C  
ATOM    793  CG2 VAL A 106       5.361  24.583 -12.358  1.00 90.94      A    C  
ATOM    794  N   ARG A 107       6.071  21.357  -8.982  1.00 94.91      A    N  
ATOM    795  CA  ARG A 107       6.014  20.859  -7.602  1.00 94.60      A    C  
ATOM    796  C   ARG A 107       6.180  22.054  -6.660  1.00 93.95      A    C  
ATOM    797  O   ARG A 107       7.243  22.664  -6.641  1.00 91.78      A    O  
ATOM    798  CB  ARG A 107       7.108  19.810  -7.389  1.00 93.40      A    C  
ATOM    799  CG  ARG A 107       6.928  18.575  -8.295  1.00 91.60      A    C  
ATOM    800  CD  ARG A 107       8.198  17.729  -8.363  1.00 92.06      A    C  
ATOM    801  NE  ARG A 107       9.267  18.453  -9.057  1.00 90.26      A    N  
ATOM    802  CZ  ARG A 107      10.470  17.996  -9.357  1.00 93.36      A    C  
ATOM    803  NH1 ARG A 107      10.836  16.772  -9.086  1.00 83.44      A    N1+
ATOM    804  NH2 ARG A 107      11.328  18.769  -9.958  1.00 85.43      A    N  
ATOM    805  N   GLU A 108       5.138  22.382  -5.916  1.00 94.03      A    N  
ATOM    806  CA  GLU A 108       5.173  23.486  -4.944  1.00 93.08      A    C  
ATOM    807  C   GLU A 108       5.715  23.031  -3.582  1.00 93.35      A    C  
ATOM    808  O   GLU A 108       6.407  23.779  -2.899  1.00 90.12      A    O  
ATOM    809  CB  GLU A 108       3.773  24.115  -4.804  1.00 91.19      A    C  
ATOM    810  CG  GLU A 108       3.313  24.761  -6.124  1.00 86.44      A    C  
ATOM    811  CD  GLU A 108       2.010  25.569  -6.018  1.00 82.55      A    C  
ATOM    812  OE1 GLU A 108       1.785  26.445  -6.889  1.00 74.39      A    O  
ATOM    813  OE2 GLU A 108       1.184  25.312  -5.119  1.00 75.16      A    O1-
ATOM    814  N   SER A 109       5.466  21.772  -3.233  1.00 93.26      A    N  
ATOM    815  CA  SER A 109       6.039  21.091  -2.070  1.00 93.65      A    C  
ATOM    816  C   SER A 109       6.445  19.670  -2.484  1.00 94.67      A    C  
ATOM    817  O   SER A 109       5.775  19.074  -3.325  1.00 93.20      A    O  
ATOM    818  CB  SER A 109       5.012  21.091  -0.939  1.00 92.00      A    C  
ATOM    819  OG  SER A 109       5.476  20.385   0.188  1.00 83.71      A    O  
ATOM    820  N   PRO A 110       7.543  19.069  -1.936  1.00 94.53      A    N  
ATOM    821  CA  PRO A 110       8.494  19.616  -0.972  1.00 94.75      A    C  
ATOM    822  C   PRO A 110       9.306  20.806  -1.491  1.00 94.77      A    C  
ATOM    823  O   PRO A 110       9.501  20.952  -2.702  1.00 92.15      A    O  
ATOM    824  CB  PRO A 110       9.407  18.449  -0.595  1.00 93.57      A    C  
ATOM    825  CG  PRO A 110       8.602  17.214  -0.963  1.00 91.67      A    C  
ATOM    826  CD  PRO A 110       7.831  17.674  -2.185  1.00 93.30      A    C  
ATOM    827  N   ASP A 111       9.808  21.628  -0.581  1.00 94.26      A    N  
ATOM    828  CA  ASP A 111      10.680  22.755  -0.918  1.00 94.10      A    C  
ATOM    829  C   ASP A 111      11.997  22.269  -1.568  1.00 94.93      A    C  
ATOM    830  O   ASP A 111      12.649  21.332  -1.100  1.00 93.92      A    O  
ATOM    831  CB  ASP A 111      10.973  23.607   0.328  1.00 92.45      A    C  
ATOM    832  CG  ASP A 111      11.999  24.676  -0.013  1.00 86.79      A    C  
ATOM    833  OD1 ASP A 111      13.193  24.489   0.329  1.00 78.09      A    O  
ATOM    834  OD2 ASP A 111      11.639  25.620  -0.749  1.00 77.08      A    O1-
ATOM    835  N   VAL A 112      12.402  22.922  -2.647  1.00 94.33      A    N  
ATOM    836  CA  VAL A 112      13.584  22.525  -3.423  1.00 94.47      A    C  
ATOM    837  C   VAL A 112      14.870  22.660  -2.607  1.00 94.88      A    C  
ATOM    838  O   VAL A 112      15.781  21.841  -2.758  1.00 92.72      A    O  
ATOM    839  CB  VAL A 112      13.692  23.383  -4.708  1.00 92.75      A    C  
ATOM    840  CG1 VAL A 112      14.928  23.028  -5.542  1.00 86.74      A    C  
ATOM    841  CG2 VAL A 112      12.470  23.188  -5.608  1.00 87.20      A    C  
ATOM    842  N   GLY A 113      14.967  23.688  -1.760  1.00 94.16      A    N  
ATOM    843  CA  GLY A 113      16.127  23.904  -0.891  1.00 94.46      A    C  
ATOM    844  C   GLY A 113      16.266  22.786   0.141  1.00 95.38      A    C  
ATOM    845  O   GLY A 113      17.349  22.218   0.286  1.00 93.76      A    O  
ATOM    846  N   TRP A 114      15.161  22.419   0.762  1.00 95.18      A    N  
ATOM    847  CA  TRP A 114      15.119  21.291   1.694  1.00 95.47      A    C  
ATOM    848  C   TRP A 114      15.515  19.969   1.013  1.00 95.92      A    C  
ATOM    849  O   TRP A 114      16.414  19.285   1.502  1.00 94.96      A    O  
ATOM    850  CB  TRP A 114      13.731  21.196   2.330  1.00 94.96      A    C  
ATOM    851  CG  TRP A 114      13.580  20.032   3.257  1.00 95.10      A    C  
ATOM    852  CD1 TRP A 114      14.085  19.948   4.504  1.00 93.66      A    C  
ATOM    853  CD2 TRP A 114      12.914  18.750   3.000  1.00 95.24      A    C  
ATOM    854  CE2 TRP A 114      13.068  17.944   4.158  1.00 94.71      A    C  
ATOM    855  CE3 TRP A 114      12.209  18.213   1.900  1.00 93.93      A    C  
ATOM    856  NE1 TRP A 114      13.778  18.697   5.046  1.00 93.43      A    N  
ATOM    857  CZ2 TRP A 114      12.527  16.629   4.229  1.00 93.85      A    C  
ATOM    858  CZ3 TRP A 114      11.674  16.910   1.977  1.00 92.73      A    C  
ATOM    859  CH2 TRP A 114      11.839  16.129   3.126  1.00 92.68      A    C  
ATOM    860  N   VAL A 115      14.933  19.656  -0.150  1.00 95.84      A    N  
ATOM    861  CA  VAL A 115      15.234  18.415  -0.891  1.00 95.95      A    C  
ATOM    862  C   VAL A 115      16.707  18.332  -1.292  1.00 95.88      A    C  
ATOM    863  O   VAL A 115      17.323  17.274  -1.181  1.00 94.09      A    O  
ATOM    864  CB  VAL A 115      14.335  18.279  -2.131  1.00 95.23      A    C  
ATOM    865  CG1 VAL A 115      14.718  17.090  -3.011  1.00 91.90      A    C  
ATOM    866  CG2 VAL A 115      12.871  18.076  -1.727  1.00 92.48      A    C  
ATOM    867  N   ARG A 116      17.293  19.427  -1.733  1.00 95.37      A    N  
ATOM    868  CA  ARG A 116      18.726  19.466  -2.105  1.00 94.44      A    C  
ATOM    869  C   ARG A 116      19.663  19.357  -0.897  1.00 94.39      A    C  
ATOM    870  O   ARG A 116      20.809  18.965  -1.082  1.00 91.88      A    O  
ATOM    871  CB  ARG A 116      19.017  20.750  -2.886  1.00 92.71      A    C  
ATOM    872  CG  ARG A 116      18.449  20.694  -4.314  1.00 88.40      A    C  
ATOM    873  CD  ARG A 116      18.698  22.030  -4.992  1.00 86.83      A    C  
ATOM    874  NE  ARG A 116      18.216  22.034  -6.387  1.00 82.26      A    N  
ATOM    875  CZ  ARG A 116      18.246  23.055  -7.223  1.00 78.97      A    C  
ATOM    876  NH1 ARG A 116      18.723  24.221  -6.872  1.00 72.64      A    N1+
ATOM    877  NH2 ARG A 116      17.799  22.919  -8.433  1.00 71.78      A    N  
ATOM    878  N   GLY A 117      19.193  19.704   0.285  1.00 94.48      A    N  
ATOM    879  CA  GLY A 117      19.930  19.596   1.543  1.00 94.17      A    C  
ATOM    880  C   GLY A 117      19.842  18.220   2.223  1.00 95.03      A    C  
ATOM    881  O   GLY A 117      20.473  18.028   3.255  1.00 92.35      A    O  
ATOM    882  N   LEU A 118      19.072  17.278   1.663  1.00 93.97      A    N  
ATOM    883  CA  LEU A 118      18.895  15.956   2.265  1.00 93.71      A    C  
ATOM    884  C   LEU A 118      20.206  15.157   2.287  1.00 93.45      A    C  
ATOM    885  O   LEU A 118      20.891  15.011   1.274  1.00 90.16      A    O  
ATOM    886  CB  LEU A 118      17.802  15.166   1.520  1.00 93.02      A    C  
ATOM    887  CG  LEU A 118      16.374  15.681   1.760  1.00 93.62      A    C  
ATOM    888  CD1 LEU A 118      15.407  14.992   0.793  1.00 91.09      A    C  
ATOM    889  CD2 LEU A 118      15.898  15.407   3.194  1.00 90.91      A    C  
ATOM    890  N   SER A 119      20.509  14.585   3.445  1.00 93.70      A    N  
ATOM    891  CA  SER A 119      21.658  13.688   3.611  1.00 92.45      A    C  
ATOM    892  C   SER A 119      21.493  12.436   2.757  1.00 92.23      A    C  
ATOM    893  O   SER A 119      20.424  11.836   2.725  1.00 86.93      A    O  
ATOM    894  CB  SER A 119      21.810  13.317   5.093  1.00 89.98      A    C  
ATOM    895  OG  SER A 119      23.173  13.408   5.465  1.00 77.73      A    O  
ATOM    896  N   GLY A 120      22.540  12.055   2.018  1.00 91.45      A    N  
ATOM    897  CA  GLY A 120      22.480  10.916   1.089  1.00 91.07      A    C  
ATOM    898  C   GLY A 120      21.668  11.166  -0.201  1.00 92.63      A    C  
ATOM    899  O   GLY A 120      21.593  10.279  -1.047  1.00 87.78      A    O  
ATOM    900  N   GLY A 121      21.086  12.354  -0.369  1.00 92.47      A    N  
ATOM    901  CA  GLY A 121      20.307  12.708  -1.558  1.00 93.39      A    C  
ATOM    902  C   GLY A 121      18.889  12.121  -1.595  1.00 94.68      A    C  
ATOM    903  O   GLY A 121      18.215  12.236  -2.620  1.00 90.89      A    O  
ATOM    904  N   GLU A 122      18.444  11.524  -0.498  1.00 94.90      A    N  
ATOM    905  CA  GLU A 122      17.106  10.959  -0.326  1.00 95.21      A    C  
ATOM    906  C   GLU A 122      16.552  11.340   1.059  1.00 96.15      A    C  
ATOM    907  O   GLU A 122      17.313  11.542   2.001  1.00 94.16      A    O  
ATOM    908  CB  GLU A 122      17.133   9.423  -0.474  1.00 91.86      A    C  
ATOM    909  CG  GLU A 122      17.620   8.939  -1.853  1.00 84.94      A    C  
ATOM    910  CD  GLU A 122      17.514   7.420  -2.078  1.00 87.97      A    C  
ATOM    911  OE1 GLU A 122      17.688   6.985  -3.242  1.00 81.85      A    O  
ATOM    912  OE2 GLU A 122      17.240   6.659  -1.121  1.00 83.53      A    O1-
ATOM    913  N   ASP A 123      15.225  11.400   1.200  1.00 95.57      A    N  
ATOM    914  CA  ASP A 123      14.593  11.549   2.519  1.00 95.89      A    C  
ATOM    915  C   ASP A 123      14.617  10.205   3.263  1.00 96.27      A    C  
ATOM    916  O   ASP A 123      13.619   9.492   3.353  1.00 93.71      A    O  
ATOM    917  CB  ASP A 123      13.177  12.137   2.390  1.00 94.75      A    C  
ATOM    918  CG  ASP A 123      12.511  12.425   3.751  1.00 95.03      A    C  
ATOM    919  OD1 ASP A 123      13.214  12.479   4.789  1.00 91.42      A    O  
ATOM    920  OD2 ASP A 123      11.277  12.630   3.787  1.00 91.47      A    O1-
ATOM    921  N   LEU A 124      15.787   9.849   3.797  1.00 95.66      A    N  
ATOM    922  CA  LEU A 124      16.051   8.557   4.438  1.00 95.42      A    C  
ATOM    923  C   LEU A 124      15.147   8.271   5.654  1.00 95.73      A    C  
ATOM    924  O   LEU A 124      15.024   7.120   6.063  1.00 92.98      A    O  
ATOM    925  CB  LEU A 124      17.528   8.510   4.874  1.00 94.56      A    C  
ATOM    926  CG  LEU A 124      18.553   8.601   3.723  1.00 93.90      A    C  
ATOM    927  CD1 LEU A 124      19.968   8.664   4.299  1.00 91.04      A    C  
ATOM    928  CD2 LEU A 124      18.474   7.392   2.793  1.00 90.83      A    C  
ATOM    929  N   LEU A 125      14.507   9.291   6.213  1.00 95.21      A    N  
ATOM    930  CA  LEU A 125      13.579   9.182   7.346  1.00 95.36      A    C  
ATOM    931  C   LEU A 125      12.143   9.543   6.953  1.00 95.74      A    C  
ATOM    932  O   LEU A 125      11.373  10.013   7.783  1.00 92.63      A    O  
ATOM    933  CB  LEU A 125      14.098  10.029   8.521  1.00 93.95      A    C  
ATOM    934  CG  LEU A 125      15.447   9.581   9.106  1.00 92.98      A    C  
ATOM    935  CD1 LEU A 125      15.841  10.541  10.232  1.00 89.08      A    C  
ATOM    936  CD2 LEU A 125      15.392   8.169   9.697  1.00 89.03      A    C  
ATOM    937  N   PHE A 126      11.758   9.318   5.685  1.00 96.53      A    N  
ATOM    938  CA  PHE A 126      10.398   9.635   5.196  1.00 96.59      A    C  
ATOM    939  C   PHE A 126       9.303   8.876   5.958  1.00 96.59      A    C  
ATOM    940  O   PHE A 126       8.176   9.369   6.062  1.00 93.95      A    O  
ATOM    941  CB  PHE A 126      10.314   9.328   3.691  1.00 95.64      A    C  
ATOM    942  CG  PHE A 126      10.012   7.887   3.368  1.00 96.55      A    C  
ATOM    943  CD1 PHE A 126      11.024   6.908   3.439  1.00 95.51      A    C  
ATOM    944  CD2 PHE A 126       8.701   7.486   3.066  1.00 95.65      A    C  
ATOM    945  CE1 PHE A 126      10.724   5.557   3.234  1.00 94.53      A    C  
ATOM    946  CE2 PHE A 126       8.396   6.131   2.855  1.00 94.44      A    C  
ATOM    947  CZ  PHE A 126       9.406   5.163   2.949  1.00 94.64      A    C  
ATOM    948  N   ASP A 127       9.631   7.703   6.491  1.00 96.67      A    N  
ATOM    949  CA  ASP A 127       8.745   6.801   7.225  1.00 96.30      A    C  
ATOM    950  C   ASP A 127       8.800   6.987   8.746  1.00 96.59      A    C  
ATOM    951  O   ASP A 127       8.121   6.267   9.477  1.00 92.49      A    O  
ATOM    952  CB  ASP A 127       9.060   5.356   6.805  1.00 93.96      A    C  
ATOM    953  CG  ASP A 127      10.484   4.887   7.129  1.00 95.18      A    C  
ATOM    954  OD1 ASP A 127      11.350   5.719   7.470  1.00 90.74      A    O  
ATOM    955  OD2 ASP A 127      10.715   3.674   6.989  1.00 90.18      A    O1-
ATOM    956  N   ALA A 128       9.572   7.952   9.233  1.00 96.08      A    N  
ATOM    957  CA  ALA A 128       9.560   8.305  10.646  1.00 95.87      A    C  
ATOM    958  C   ALA A 128       8.203   8.937  11.015  1.00 96.25      A    C  
ATOM    959  O   ALA A 128       7.852   9.984  10.465  1.00 93.98      A    O  
ATOM    960  CB  ALA A 128      10.728   9.235  10.953  1.00 94.46      A    C  
ATOM    961  N   PRO A 129       7.431   8.338  11.936  1.00 96.33      A    N  
ATOM    962  CA  PRO A 129       6.153   8.876  12.353  1.00 96.01      A    C  
ATOM    963  C   PRO A 129       6.343  10.186  13.117  1.00 96.06      A    C  
ATOM    964  O   PRO A 129       7.289  10.349  13.889  1.00 92.89      A    O  
ATOM    965  CB  PRO A 129       5.507   7.783  13.209  1.00 94.54      A    C  
ATOM    966  CG  PRO A 129       6.713   7.065  13.816  1.00 92.34      A    C  
ATOM    967  CD  PRO A 129       7.754   7.140  12.707  1.00 95.37      A    C  
ATOM    968  N   THR A 130       5.436  11.130  12.898  1.00 95.72      A    N  
ATOM    969  CA  THR A 130       5.529  12.443  13.538  1.00 95.79      A    C  
ATOM    970  C   THR A 130       4.155  13.092  13.679  1.00 96.01      A    C  
ATOM    971  O   THR A 130       3.326  13.002  12.783  1.00 93.85      A    O  
ATOM    972  CB  THR A 130       6.502  13.355  12.764  1.00 94.19      A    C  
ATOM    973  CG2 THR A 130       6.069  13.663  11.333  1.00 87.46      A    C  
ATOM    974  OG1 THR A 130       6.667  14.587  13.428  1.00 87.01      A    O  
ATOM    975  N   ASP A 131       3.954  13.821  14.767  1.00 95.43      A    N  
ATOM    976  CA  ASP A 131       2.797  14.695  14.964  1.00 94.86      A    C  
ATOM    977  C   ASP A 131       3.141  16.177  14.689  1.00 95.01      A    C  
ATOM    978  O   ASP A 131       2.334  17.086  14.898  1.00 91.43      A    O  
ATOM    979  CB  ASP A 131       2.212  14.467  16.372  1.00 93.30      A    C  
ATOM    980  CG  ASP A 131       1.627  13.064  16.549  1.00 92.61      A    C  
ATOM    981  OD1 ASP A 131       0.987  12.561  15.599  1.00 87.13      A    O  
ATOM    982  OD2 ASP A 131       1.773  12.506  17.656  1.00 87.44      A    O1-
ATOM    983  N   SER A 132       4.348  16.454  14.178  1.00 94.59      A    N  
ATOM    984  CA  SER A 132       4.781  17.802  13.823  1.00 94.47      A    C  
ATOM    985  C   SER A 132       4.177  18.240  12.490  1.00 94.87      A    C  
ATOM    986  O   SER A 132       4.570  17.770  11.422  1.00 93.34      A    O  
ATOM    987  CB  SER A 132       6.302  17.887  13.769  1.00 93.39      A    C  
ATOM    988  OG  SER A 132       6.715  19.168  13.318  1.00 85.79      A    O  
ATOM    989  N   ALA A 133       3.307  19.251  12.527  1.00 93.85      A    N  
ATOM    990  CA  ALA A 133       2.717  19.824  11.324  1.00 93.04      A    C  
ATOM    991  C   ALA A 133       3.742  20.370  10.304  1.00 93.66      A    C  
ATOM    992  O   ALA A 133       3.436  20.497   9.116  1.00 92.13      A    O  
ATOM    993  CB  ALA A 133       1.748  20.930  11.758  1.00 91.00      A    C  
ATOM    994  N   ALA A 134       4.952  20.738  10.742  1.00 93.22      A    N  
ATOM    995  CA  ALA A 134       6.019  21.180   9.861  1.00 93.08      A    C  
ATOM    996  C   ALA A 134       6.667  20.008   9.108  1.00 93.84      A    C  
ATOM    997  O   ALA A 134       6.895  20.103   7.901  1.00 92.57      A    O  
ATOM    998  CB  ALA A 134       7.046  21.966  10.677  1.00 92.09      A    C  
ATOM    999  N   GLU A 135       6.903  18.889   9.781  1.00 94.23      A    N  
ATOM   1000  CA  GLU A 135       7.430  17.660   9.180  1.00 94.39      A    C  
ATOM   1001  C   GLU A 135       6.427  17.020   8.213  1.00 95.11      A    C  
ATOM   1002  O   GLU A 135       6.776  16.660   7.089  1.00 94.18      A    O  
ATOM   1003  CB  GLU A 135       7.779  16.645  10.285  1.00 93.49      A    C  
ATOM   1004  CG  GLU A 135       9.117  16.935  10.980  1.00 86.00      A    C  
ATOM   1005  CD  GLU A 135      10.316  16.789  10.043  1.00 79.69      A    C  
ATOM   1006  OE1 GLU A 135      11.341  17.418  10.349  1.00 70.31      A    O  
ATOM   1007  OE2 GLU A 135      10.209  16.150   8.980  1.00 71.27      A    O1-
ATOM   1008  N   LEU A 136       5.160  16.949   8.613  1.00 94.49      A    N  
ATOM   1009  CA  LEU A 136       4.086  16.434   7.767  1.00 94.68      A    C  
ATOM   1010  C   LEU A 136       3.957  17.239   6.468  1.00 94.81      A    C  
ATOM   1011  O   LEU A 136       3.881  16.654   5.390  1.00 93.76      A    O  
ATOM   1012  CB  LEU A 136       2.766  16.471   8.559  1.00 94.39      A    C  
ATOM   1013  CG  LEU A 136       2.707  15.442   9.707  1.00 93.09      A    C  
ATOM   1014  CD1 LEU A 136       1.547  15.792  10.632  1.00 89.88      A    C  
ATOM   1015  CD2 LEU A 136       2.518  14.020   9.195  1.00 89.10      A    C  
ATOM   1016  N   ARG A 137       4.019  18.581   6.543  1.00 94.69      A    N  
ATOM   1017  CA  ARG A 137       4.009  19.443   5.348  1.00 93.82      A    C  
ATOM   1018  C   ARG A 137       5.211  19.210   4.440  1.00 94.34      A    C  
ATOM   1019  O   ARG A 137       5.032  19.134   3.233  1.00 93.43      A    O  
ATOM   1020  CB  ARG A 137       3.911  20.919   5.745  1.00 92.18      A    C  
ATOM   1021  CG  ARG A 137       2.446  21.312   5.942  1.00 80.15      A    C  
ATOM   1022  CD  ARG A 137       2.302  22.798   6.287  1.00 75.86      A    C  
ATOM   1023  NE  ARG A 137       2.661  23.060   7.686  1.00 66.60      A    N  
ATOM   1024  CZ  ARG A 137       2.474  24.201   8.340  1.00 58.78      A    C  
ATOM   1025  NH1 ARG A 137       1.962  25.242   7.742  1.00 54.51      A    N1+
ATOM   1026  NH2 ARG A 137       2.793  24.302   9.591  1.00 52.68      A    N  
ATOM   1027  N   ARG A 138       6.408  19.036   4.987  1.00 94.61      A    N  
ATOM   1028  CA  ARG A 138       7.613  18.751   4.196  1.00 94.43      A    C  
ATOM   1029  C   ARG A 138       7.507  17.445   3.409  1.00 95.04      A    C  
ATOM   1030  O   ARG A 138       8.037  17.358   2.311  1.00 93.29      A    O  
ATOM   1031  CB  ARG A 138       8.852  18.712   5.099  1.00 92.38      A    C  
ATOM   1032  CG  ARG A 138       9.377  20.126   5.382  1.00 83.80      A    C  
ATOM   1033  CD  ARG A 138      10.729  20.083   6.093  1.00 83.72      A    C  
ATOM   1034  NE  ARG A 138      10.609  19.788   7.536  1.00 79.17      A    N  
ATOM   1035  CZ  ARG A 138      11.498  20.137   8.453  1.00 76.10      A    C  
ATOM   1036  NH1 ARG A 138      12.577  20.785   8.149  1.00 67.99      A    N1+
ATOM   1037  NH2 ARG A 138      11.335  19.848   9.700  1.00 68.43      A    N  
ATOM   1038  N   ARG A 139       6.771  16.463   3.922  1.00 95.20      A    N  
ATOM   1039  CA  ARG A 139       6.546  15.154   3.286  1.00 95.60      A    C  
ATOM   1040  C   ARG A 139       5.222  15.063   2.516  1.00 96.23      A    C  
ATOM   1041  O   ARG A 139       4.762  13.971   2.200  1.00 94.38      A    O  
ATOM   1042  CB  ARG A 139       6.712  14.049   4.335  1.00 94.40      A    C  
ATOM   1043  CG  ARG A 139       8.151  14.008   4.852  1.00 90.87      A    C  
ATOM   1044  CD  ARG A 139       8.322  12.870   5.854  1.00 88.58      A    C  
ATOM   1045  NE  ARG A 139       9.706  12.834   6.353  1.00 87.04      A    N  
ATOM   1046  CZ  ARG A 139      10.105  12.725   7.605  1.00 87.16      A    C  
ATOM   1047  NH1 ARG A 139       9.286  12.555   8.597  1.00 78.17      A    N1+
ATOM   1048  NH2 ARG A 139      11.368  12.808   7.873  1.00 81.85      A    N  
ATOM   1049  N   THR A 140       4.616  16.202   2.202  1.00 96.44      A    N  
ATOM   1050  CA  THR A 140       3.450  16.274   1.320  1.00 96.44      A    C  
ATOM   1051  C   THR A 140       3.874  16.758  -0.056  1.00 96.40      A    C  
ATOM   1052  O   THR A 140       4.459  17.834  -0.180  1.00 94.58      A    O  
ATOM   1053  CB  THR A 140       2.363  17.178   1.916  1.00 95.40      A    C  
ATOM   1054  CG2 THR A 140       1.088  17.179   1.066  1.00 87.78      A    C  
ATOM   1055  OG1 THR A 140       1.998  16.722   3.197  1.00 88.19      A    O  
ATOM   1056  N   LEU A 141       3.597  15.979  -1.090  1.00 96.16      A    N  
ATOM   1057  CA  LEU A 141       3.772  16.398  -2.476  1.00 96.38      A    C  
ATOM   1058  C   LEU A 141       2.577  17.261  -2.887  1.00 96.38      A    C  
ATOM   1059  O   LEU A 141       1.465  16.763  -3.005  1.00 95.24      A    O  
ATOM   1060  CB  LEU A 141       3.939  15.157  -3.368  1.00 96.40      A    C  
ATOM   1061  CG  LEU A 141       4.139  15.478  -4.858  1.00 96.18      A    C  
ATOM   1062  CD1 LEU A 141       5.450  16.231  -5.125  1.00 94.45      A    C  
ATOM   1063  CD2 LEU A 141       4.191  14.169  -5.653  1.00 94.42      A    C  
ATOM   1064  N   GLU A 142       2.824  18.541  -3.149  1.00 95.81      A    N  
ATOM   1065  CA  GLU A 142       1.843  19.452  -3.712  1.00 95.46      A    C  
ATOM   1066  C   GLU A 142       2.262  19.810  -5.132  1.00 95.46      A    C  
ATOM   1067  O   GLU A 142       3.393  20.252  -5.364  1.00 94.21      A    O  
ATOM   1068  CB  GLU A 142       1.688  20.713  -2.853  1.00 94.26      A    C  
ATOM   1069  CG  GLU A 142       1.163  20.416  -1.445  1.00 87.35      A    C  
ATOM   1070  CD  GLU A 142       1.048  21.652  -0.537  1.00 86.96      A    C  
ATOM   1071  OE1 GLU A 142       0.747  21.465   0.665  1.00 79.80      A    O  
ATOM   1072  OE2 GLU A 142       1.263  22.778  -1.019  1.00 81.86      A    O1-
ATOM   1073  N   ILE A 143       1.369  19.634  -6.095  1.00 95.06      A    N  
ATOM   1074  CA  ILE A 143       1.607  20.000  -7.482  1.00 94.83      A    C  
ATOM   1075  C   ILE A 143       0.516  20.923  -8.000  1.00 94.52      A    C  
ATOM   1076  O   ILE A 143      -0.667  20.761  -7.695  1.00 93.42      A    O  
ATOM   1077  CB  ILE A 143       1.833  18.775  -8.400  1.00 94.35      A    C  
ATOM   1078  CG1 ILE A 143       0.563  17.918  -8.586  1.00 88.69      A    C  
ATOM   1079  CG2 ILE A 143       3.013  17.930  -7.877  1.00 86.98      A    C  
ATOM   1080  CD1 ILE A 143       0.714  16.820  -9.655  1.00 87.67      A    C  
ATOM   1081  N   ARG A 144       0.916  21.859  -8.857  1.00 94.53      A    N  
ATOM   1082  CA  ARG A 144       0.012  22.548  -9.773  1.00 93.68      A    C  
ATOM   1083  C   ARG A 144       0.322  22.128 -11.197  1.00 94.33      A    C  
ATOM   1084  O   ARG A 144       1.480  21.889 -11.543  1.00 93.29      A    O  
ATOM   1085  CB  ARG A 144       0.041  24.070  -9.556  1.00 91.32      A    C  
ATOM   1086  CG  ARG A 144       1.415  24.694  -9.822  1.00 86.67      A    C  
ATOM   1087  CD  ARG A 144       1.378  26.180  -9.479  1.00 85.82      A    C  
ATOM   1088  NE  ARG A 144       2.708  26.796  -9.603  1.00 82.74      A    N  
ATOM   1089  CZ  ARG A 144       3.198  27.443 -10.646  1.00 82.36      A    C  
ATOM   1090  NH1 ARG A 144       2.519  27.621 -11.745  1.00 73.87      A    N1+
ATOM   1091  NH2 ARG A 144       4.397  27.929 -10.587  1.00 76.79      A    N  
ATOM   1092  N   MET A 145      -0.715  22.009 -12.021  1.00 93.75      A    N  
ATOM   1093  CA  MET A 145      -0.592  21.533 -13.388  1.00 94.03      A    C  
ATOM   1094  C   MET A 145      -1.457  22.370 -14.326  1.00 93.95      A    C  
ATOM   1095  O   MET A 145      -2.589  22.721 -14.000  1.00 92.81      A    O  
ATOM   1096  CB  MET A 145      -0.949  20.039 -13.440  1.00 94.24      A    C  
ATOM   1097  CG  MET A 145      -0.700  19.406 -14.805  1.00 92.86      A    C  
ATOM   1098  SD  MET A 145      -1.077  17.627 -14.889  1.00 91.65      A    S  
ATOM   1099  CE  MET A 145      -2.876  17.687 -14.982  1.00 83.25      A    C  
ATOM   1100  N   VAL A 146      -0.931  22.658 -15.511  1.00 94.30      A    N  
ATOM   1101  CA  VAL A 146      -1.712  23.116 -16.649  1.00 94.63      A    C  
ATOM   1102  C   VAL A 146      -1.868  21.963 -17.622  1.00 95.19      A    C  
ATOM   1103  O   VAL A 146      -0.874  21.380 -18.045  1.00 94.00      A    O  
ATOM   1104  CB  VAL A 146      -1.064  24.340 -17.317  1.00 93.17      A    C  
ATOM   1105  CG1 VAL A 146      -1.621  24.644 -18.711  1.00 86.69      A    C  
ATOM   1106  CG2 VAL A 146      -1.332  25.572 -16.457  1.00 85.82      A    C  
ATOM   1107  N   ALA A 147      -3.114  21.678 -18.026  1.00 94.97      A    N  
ATOM   1108  CA  ALA A 147      -3.409  20.825 -19.159  1.00 95.13      A    C  
ATOM   1109  C   ALA A 147      -3.873  21.703 -20.325  1.00 95.19      A    C  
ATOM   1110  O   ALA A 147      -4.872  22.411 -20.218  1.00 93.78      A    O  
ATOM   1111  CB  ALA A 147      -4.457  19.778 -18.741  1.00 94.88      A    C  
ATOM   1112  N   TRP A 148      -3.137  21.668 -21.433  1.00 95.54      A    N  
ATOM   1113  CA  TRP A 148      -3.483  22.433 -22.617  1.00 95.78      A    C  
ATOM   1114  C   TRP A 148      -4.544  21.689 -23.432  1.00 95.99      A    C  
ATOM   1115  O   TRP A 148      -4.301  20.607 -23.965  1.00 94.51      A    O  
ATOM   1116  CB  TRP A 148      -2.232  22.720 -23.437  1.00 95.27      A    C  
ATOM   1117  CG  TRP A 148      -1.344  23.758 -22.831  1.00 95.02      A    C  
ATOM   1118  CD1 TRP A 148      -0.202  23.518 -22.154  1.00 92.63      A    C  
ATOM   1119  CD2 TRP A 148      -1.515  25.213 -22.850  1.00 94.20      A    C  
ATOM   1120  CE2 TRP A 148      -0.404  25.790 -22.185  1.00 93.59      A    C  
ATOM   1121  CE3 TRP A 148      -2.490  26.079 -23.389  1.00 92.84      A    C  
ATOM   1122  NE1 TRP A 148       0.372  24.727 -21.765  1.00 92.60      A    N  
ATOM   1123  CZ2 TRP A 148      -0.255  27.193 -22.066  1.00 92.47      A    C  
ATOM   1124  CZ3 TRP A 148      -2.351  27.469 -23.264  1.00 91.30      A    C  
ATOM   1125  CH2 TRP A 148      -1.242  28.011 -22.611  1.00 91.36      A    C  
ATOM   1126  N   TYR A 149      -5.729  22.288 -23.576  1.00 95.10      A    N  
ATOM   1127  CA  TYR A 149      -6.781  21.758 -24.423  1.00 95.28      A    C  
ATOM   1128  C   TYR A 149      -6.735  22.411 -25.806  1.00 95.32      A    C  
ATOM   1129  O   TYR A 149      -6.858  23.627 -25.929  1.00 94.33      A    O  
ATOM   1130  CB  TYR A 149      -8.140  21.946 -23.744  1.00 94.96      A    C  
ATOM   1131  CG  TYR A 149      -9.264  21.425 -24.599  1.00 94.97      A    C  
ATOM   1132  CD1 TYR A 149     -10.115  22.307 -25.293  1.00 92.81      A    C  
ATOM   1133  CD2 TYR A 149      -9.428  20.032 -24.786  1.00 93.05      A    C  
ATOM   1134  CE1 TYR A 149     -11.119  21.812 -26.149  1.00 91.74      A    C  
ATOM   1135  CE2 TYR A 149     -10.411  19.530 -25.639  1.00 91.97      A    C  
ATOM   1136  CZ  TYR A 149     -11.265  20.419 -26.325  1.00 92.28      A    C  
ATOM   1137  OH  TYR A 149     -12.217  19.924 -27.162  1.00 90.45      A    O  
ATOM   1138  N   TYR A 150      -6.594  21.600 -26.847  1.00 94.67      A    N  
ATOM   1139  CA  TYR A 150      -6.595  22.057 -28.236  1.00 94.91      A    C  
ATOM   1140  C   TYR A 150      -8.013  22.017 -28.816  1.00 94.93      A    C  
ATOM   1141  O   TYR A 150      -8.576  20.944 -29.024  1.00 92.73      A    O  
ATOM   1142  CB  TYR A 150      -5.606  21.215 -29.045  1.00 94.21      A    C  
ATOM   1143  CG  TYR A 150      -5.292  21.814 -30.396  1.00 94.77      A    C  
ATOM   1144  CD1 TYR A 150      -6.131  21.597 -31.502  1.00 92.51      A    C  
ATOM   1145  CD2 TYR A 150      -4.153  22.622 -30.552  1.00 92.66      A    C  
ATOM   1146  CE1 TYR A 150      -5.850  22.194 -32.745  1.00 91.67      A    C  
ATOM   1147  CE2 TYR A 150      -3.853  23.216 -31.778  1.00 91.66      A    C  
ATOM   1148  CZ  TYR A 150      -4.703  23.001 -32.870  1.00 92.27      A    C  
ATOM   1149  OH  TYR A 150      -4.417  23.605 -34.075  1.00 90.51      A    O  
ATOM   1150  N   MET A 151      -8.578  23.189 -29.113  1.00 94.01      A    N  
ATOM   1151  CA  MET A 151      -9.886  23.308 -29.745  1.00 93.74      A    C  
ATOM   1152  C   MET A 151      -9.792  22.957 -31.241  1.00 93.65      A    C  
ATOM   1153  O   MET A 151      -8.957  23.500 -31.964  1.00 91.39      A    O  
ATOM   1154  CB  MET A 151     -10.474  24.706 -29.533  1.00 92.70      A    C  
ATOM   1155  CG  MET A 151     -10.806  24.967 -28.055  1.00 89.91      A    C  
ATOM   1156  SD  MET A 151     -11.634  26.555 -27.732  1.00 88.06      A    S  
ATOM   1157  CE  MET A 151     -10.239  27.678 -27.927  1.00 74.96      A    C  
ATOM   1158  N   ARG A 152     -10.640  22.045 -31.695  1.00 92.25      A    N  
ATOM   1159  CA  ARG A 152     -10.573  21.452 -33.040  1.00 91.49      A    C  
ATOM   1160  C   ARG A 152     -11.831  21.675 -33.886  1.00 92.03      A    C  
ATOM   1161  O   ARG A 152     -11.788  21.414 -35.081  1.00 88.28      A    O  
ATOM   1162  CB  ARG A 152     -10.283  19.946 -32.924  1.00 87.88      A    C  
ATOM   1163  CG  ARG A 152      -8.851  19.678 -32.429  1.00 81.73      A    C  
ATOM   1164  CD  ARG A 152      -8.563  18.182 -32.331  1.00 80.73      A    C  
ATOM   1165  NE  ARG A 152      -9.314  17.575 -31.216  1.00 75.90      A    N  
ATOM   1166  CZ  ARG A 152      -9.361  16.281 -30.930  1.00 72.34      A    C  
ATOM   1167  NH1 ARG A 152      -8.717  15.389 -31.644  1.00 65.53      A    N1+
ATOM   1168  NH2 ARG A 152     -10.041  15.864 -29.906  1.00 64.47      A    N  
ATOM   1169  N   ILE A 153     -12.923  22.108 -33.293  1.00 91.12      A    N  
ATOM   1170  CA  ILE A 153     -14.180  22.325 -34.022  1.00 91.52      A    C  
ATOM   1171  C   ILE A 153     -14.066  23.613 -34.849  1.00 92.36      A    C  
ATOM   1172  O   ILE A 153     -13.872  24.679 -34.271  1.00 89.74      A    O  
ATOM   1173  CB  ILE A 153     -15.384  22.350 -33.063  1.00 90.46      A    C  
ATOM   1174  CG1 ILE A 153     -15.486  21.068 -32.197  1.00 86.88      A    C  
ATOM   1175  CG2 ILE A 153     -16.693  22.551 -33.845  1.00 85.81      A    C  
ATOM   1176  CD1 ILE A 153     -15.594  19.748 -32.980  1.00 78.24      A    C  
ATOM   1177  N   PRO A 154     -14.172  23.535 -36.170  1.00 90.32      A    N  
ATOM   1178  CA  PRO A 154     -14.007  24.698 -37.029  1.00 89.57      A    C  
ATOM   1179  C   PRO A 154     -15.021  25.793 -36.693  1.00 89.90      A    C  
ATOM   1180  O   PRO A 154     -16.127  25.503 -36.230  1.00 86.02      A    O  
ATOM   1181  CB  PRO A 154     -14.169  24.175 -38.459  1.00 87.04      A    C  
ATOM   1182  CG  PRO A 154     -15.010  22.906 -38.293  1.00 86.16      A    C  
ATOM   1183  CD  PRO A 154     -14.541  22.373 -36.939  1.00 89.63      A    C  
ATOM   1184  N   PHE A 155     -14.640  27.032 -36.958  1.00 87.56      A    N  
ATOM   1185  CA  PHE A 155     -15.406  28.242 -36.635  1.00 88.01      A    C  
ATOM   1186  C   PHE A 155     -15.634  28.462 -35.128  1.00 89.34      A    C  
ATOM   1187  O   PHE A 155     -15.325  29.549 -34.630  1.00 85.91      A    O  
ATOM   1188  CB  PHE A 155     -16.708  28.268 -37.459  1.00 85.04      A    C  
ATOM   1189  CG  PHE A 155     -17.545  29.507 -37.271  1.00 84.42      A    C  
ATOM   1190  CD1 PHE A 155     -18.741  29.448 -36.545  1.00 79.33      A    C  
ATOM   1191  CD2 PHE A 155     -17.126  30.721 -37.828  1.00 79.25      A    C  
ATOM   1192  CE1 PHE A 155     -19.532  30.598 -36.382  1.00 76.83      A    C  
ATOM   1193  CE2 PHE A 155     -17.905  31.878 -37.668  1.00 76.76      A    C  
ATOM   1194  CZ  PHE A 155     -19.108  31.824 -36.948  1.00 79.25      A    C  
ATOM   1195  N   ALA A 156     -16.106  27.464 -34.403  1.00 88.94      A    N  
ATOM   1196  CA  ALA A 156     -16.341  27.557 -32.965  1.00 88.79      A    C  
ATOM   1197  C   ALA A 156     -15.041  27.735 -32.166  1.00 90.00      A    C  
ATOM   1198  O   ALA A 156     -15.022  28.508 -31.208  1.00 87.52      A    O  
ATOM   1199  CB  ALA A 156     -17.086  26.304 -32.504  1.00 87.40      A    C  
ATOM   1200  N   ASP A 157     -13.967  27.071 -32.585  1.00 90.73      A    N  
ATOM   1201  CA  ASP A 157     -12.623  27.223 -32.020  1.00 89.72      A    C  
ATOM   1202  C   ASP A 157     -12.137  28.679 -32.090  1.00 90.42      A    C  
ATOM   1203  O   ASP A 157     -11.708  29.248 -31.084  1.00 87.44      A    O  
ATOM   1204  CB  ASP A 157     -11.648  26.264 -32.723  1.00 87.13      A    C  
ATOM   1205  CG  ASP A 157     -11.551  26.356 -34.255  1.00 86.88      A    C  
ATOM   1206  OD1 ASP A 157     -12.286  27.145 -34.877  1.00 78.16      A    O  
ATOM   1207  OD2 ASP A 157     -10.731  25.609 -34.838  1.00 81.81      A    O1-
ATOM   1208  N   TRP A 158     -12.264  29.300 -33.246  1.00 88.64      A    N  
ATOM   1209  CA  TRP A 158     -11.869  30.686 -33.454  1.00 87.27      A    C  
ATOM   1210  C   TRP A 158     -12.712  31.662 -32.638  1.00 87.61      A    C  
ATOM   1211  O   TRP A 158     -12.164  32.533 -31.960  1.00 85.02      A    O  
ATOM   1212  CB  TRP A 158     -11.940  31.011 -34.948  1.00 85.00      A    C  
ATOM   1213  CG  TRP A 158     -11.625  32.445 -35.269  1.00 81.61      A    C  
ATOM   1214  CD1 TRP A 158     -10.386  32.975 -35.287  1.00 72.80      A    C  
ATOM   1215  CD2 TRP A 158     -12.554  33.531 -35.583  1.00 77.87      A    C  
ATOM   1216  CE2 TRP A 158     -11.792  34.703 -35.797  1.00 74.80      A    C  
ATOM   1217  CE3 TRP A 158     -13.956  33.622 -35.716  1.00 69.74      A    C  
ATOM   1218  NE1 TRP A 158     -10.480  34.344 -35.609  1.00 70.28      A    N  
ATOM   1219  CZ2 TRP A 158     -12.396  35.943 -36.145  1.00 72.69      A    C  
ATOM   1220  CZ3 TRP A 158     -14.557  34.845 -36.053  1.00 64.83      A    C  
ATOM   1221  CH2 TRP A 158     -13.779  35.987 -36.265  1.00 66.34      A    C  
ATOM   1222  N   VAL A 159     -14.048  31.523 -32.666  1.00 89.62      A    N  
ATOM   1223  CA  VAL A 159     -14.950  32.421 -31.929  1.00 88.67      A    C  
ATOM   1224  C   VAL A 159     -14.733  32.291 -30.421  1.00 89.26      A    C  
ATOM   1225  O   VAL A 159     -14.557  33.308 -29.744  1.00 88.63      A    O  
ATOM   1226  CB  VAL A 159     -16.428  32.183 -32.294  1.00 87.62      A    C  
ATOM   1227  CG1 VAL A 159     -17.356  33.090 -31.473  1.00 81.46      A    C  
ATOM   1228  CG2 VAL A 159     -16.697  32.497 -33.767  1.00 83.27      A    C  
ATOM   1229  N   LEU A 160     -14.680  31.062 -29.889  1.00 90.36      A    N  
ATOM   1230  CA  LEU A 160     -14.440  30.823 -28.466  1.00 90.18      A    C  
ATOM   1231  C   LEU A 160     -13.058  31.327 -28.040  1.00 90.31      A    C  
ATOM   1232  O   LEU A 160     -12.948  31.970 -26.998  1.00 88.95      A    O  
ATOM   1233  CB  LEU A 160     -14.581  29.326 -28.149  1.00 89.98      A    C  
ATOM   1234  CG  LEU A 160     -16.043  28.826 -28.117  1.00 87.63      A    C  
ATOM   1235  CD1 LEU A 160     -16.053  27.309 -28.014  1.00 82.40      A    C  
ATOM   1236  CD2 LEU A 160     -16.811  29.380 -26.913  1.00 82.20      A    C  
ATOM   1237  N   ASN A 161     -12.022  31.130 -28.848  1.00 90.41      A    N  
ATOM   1238  CA  ASN A 161     -10.696  31.657 -28.560  1.00 89.35      A    C  
ATOM   1239  C   ASN A 161     -10.708  33.186 -28.456  1.00 89.71      A    C  
ATOM   1240  O   ASN A 161     -10.173  33.739 -27.494  1.00 88.09      A    O  
ATOM   1241  CB  ASN A 161      -9.725  31.174 -29.634  1.00 88.50      A    C  
ATOM   1242  CG  ASN A 161      -8.308  31.624 -29.357  1.00 87.60      A    C  
ATOM   1243  ND2 ASN A 161      -7.555  30.849 -28.611  1.00 77.83      A    N  
ATOM   1244  OD1 ASN A 161      -7.859  32.659 -29.804  1.00 76.70      A    O  
ATOM   1245  N   ARG A 162     -11.385  33.885 -29.380  1.00 89.24      A    N  
ATOM   1246  CA  ARG A 162     -11.537  35.347 -29.316  1.00 87.42      A    C  
ATOM   1247  C   ARG A 162     -12.283  35.793 -28.052  1.00 87.43      A    C  
ATOM   1248  O   ARG A 162     -11.863  36.763 -27.428  1.00 84.30      A    O  
ATOM   1249  CB  ARG A 162     -12.250  35.865 -30.570  1.00 85.91      A    C  
ATOM   1250  CG  ARG A 162     -11.399  35.765 -31.839  1.00 78.05      A    C  
ATOM   1251  CD  ARG A 162     -10.232  36.752 -31.826  1.00 72.22      A    C  
ATOM   1252  NE  ARG A 162      -9.512  36.712 -33.102  1.00 66.17      A    N  
ATOM   1253  CZ  ARG A 162      -8.855  37.715 -33.679  1.00 60.07      A    C  
ATOM   1254  NH1 ARG A 162      -8.754  38.892 -33.105  1.00 53.31      A    N1+
ATOM   1255  NH2 ARG A 162      -8.311  37.548 -34.845  1.00 53.85      A    N  
ATOM   1256  N   MET A 163     -13.328  35.089 -27.676  1.00 88.37      A    N  
ATOM   1257  CA  MET A 163     -14.055  35.353 -26.432  1.00 86.82      A    C  
ATOM   1258  C   MET A 163     -13.167  35.136 -25.204  1.00 87.26      A    C  
ATOM   1259  O   MET A 163     -13.163  35.977 -24.308  1.00 85.55      A    O  
ATOM   1260  CB  MET A 163     -15.317  34.481 -26.339  1.00 85.92      A    C  
ATOM   1261  CG  MET A 163     -16.372  34.875 -27.367  1.00 79.65      A    C  
ATOM   1262  SD  MET A 163     -17.888  33.870 -27.312  1.00 73.56      A    S  
ATOM   1263  CE  MET A 163     -18.642  34.493 -25.788  1.00 63.28      A    C  
ATOM   1264  N   PHE A 164     -12.374  34.070 -25.158  1.00 88.50      A    N  
ATOM   1265  CA  PHE A 164     -11.454  33.802 -24.054  1.00 88.12      A    C  
ATOM   1266  C   PHE A 164     -10.325  34.830 -23.969  1.00 87.82      A    C  
ATOM   1267  O   PHE A 164     -10.038  35.323 -22.880  1.00 85.62      A    O  
ATOM   1268  CB  PHE A 164     -10.879  32.377 -24.159  1.00 88.28      A    C  
ATOM   1269  CG  PHE A 164     -11.884  31.249 -24.006  1.00 88.88      A    C  
ATOM   1270  CD1 PHE A 164     -12.922  31.317 -23.052  1.00 85.10      A    C  
ATOM   1271  CD2 PHE A 164     -11.765  30.105 -24.808  1.00 85.48      A    C  
ATOM   1272  CE1 PHE A 164     -13.838  30.261 -22.920  1.00 83.45      A    C  
ATOM   1273  CE2 PHE A 164     -12.678  29.040 -24.674  1.00 83.46      A    C  
ATOM   1274  CZ  PHE A 164     -13.719  29.125 -23.732  1.00 85.32      A    C  
ATOM   1275  N   LEU A 165      -9.730  35.211 -25.085  1.00 87.41      A    N  
ATOM   1276  CA  LEU A 165      -8.702  36.256 -25.103  1.00 86.32      A    C  
ATOM   1277  C   LEU A 165      -9.240  37.606 -24.602  1.00 86.08      A    C  
ATOM   1278  O   LEU A 165      -8.546  38.300 -23.866  1.00 83.55      A    O  
ATOM   1279  CB  LEU A 165      -8.135  36.404 -26.526  1.00 86.26      A    C  
ATOM   1280  CG  LEU A 165      -7.252  35.227 -27.013  1.00 85.92      A    C  
ATOM   1281  CD1 LEU A 165      -6.851  35.494 -28.467  1.00 81.57      A    C  
ATOM   1282  CD2 LEU A 165      -5.989  35.056 -26.191  1.00 81.26      A    C  
ATOM   1283  N   ALA A 166     -10.477  37.965 -24.964  1.00 86.37      A    N  
ATOM   1284  CA  ALA A 166     -11.129  39.166 -24.451  1.00 84.14      A    C  
ATOM   1285  C   ALA A 166     -11.441  39.048 -22.946  1.00 83.78      A    C  
ATOM   1286  O   ALA A 166     -11.119  39.955 -22.180  1.00 80.74      A    O  
ATOM   1287  CB  ALA A 166     -12.388  39.433 -25.289  1.00 82.52      A    C  
ATOM   1288  N   HIS A 167     -11.977  37.912 -22.517  1.00 85.39      A    N  
ATOM   1289  CA  HIS A 167     -12.314  37.650 -21.112  1.00 83.50      A    C  
ATOM   1290  C   HIS A 167     -11.080  37.709 -20.194  1.00 82.91      A    C  
ATOM   1291  O   HIS A 167     -11.144  38.306 -19.117  1.00 78.81      A    O  
ATOM   1292  CB  HIS A 167     -13.011  36.292 -21.007  1.00 81.38      A    C  
ATOM   1293  CG  HIS A 167     -13.504  36.023 -19.607  1.00 78.53      A    C  
ATOM   1294  CD2 HIS A 167     -12.973  35.138 -18.690  1.00 68.64      A    C  
ATOM   1295  ND1 HIS A 167     -14.548  36.668 -18.977  1.00 67.92      A    N  
ATOM   1296  CE1 HIS A 167     -14.652  36.179 -17.730  1.00 66.50      A    C  
ATOM   1297  NE2 HIS A 167     -13.716  35.251 -17.524  1.00 68.01      A    N  
ATOM   1298  N   PHE A 168      -9.957  37.152 -20.630  1.00 83.96      A    N  
ATOM   1299  CA  PHE A 168      -8.690  37.219 -19.898  1.00 82.66      A    C  
ATOM   1300  C   PHE A 168      -7.921  38.541 -20.074  1.00 81.87      A    C  
ATOM   1301  O   PHE A 168      -6.781  38.655 -19.609  1.00 77.45      A    O  
ATOM   1302  CB  PHE A 168      -7.831  36.000 -20.256  1.00 81.66      A    C  
ATOM   1303  CG  PHE A 168      -8.413  34.670 -19.825  1.00 82.94      A    C  
ATOM   1304  CD1 PHE A 168      -8.788  34.464 -18.484  1.00 79.10      A    C  
ATOM   1305  CD2 PHE A 168      -8.558  33.621 -20.745  1.00 79.44      A    C  
ATOM   1306  CE1 PHE A 168      -9.311  33.232 -18.069  1.00 76.92      A    C  
ATOM   1307  CE2 PHE A 168      -9.076  32.387 -20.333  1.00 76.88      A    C  
ATOM   1308  CZ  PHE A 168      -9.461  32.189 -18.996  1.00 78.18      A    C  
ATOM   1309  N   LYS A 169      -8.504  39.535 -20.749  1.00 79.78      A    N  
ATOM   1310  CA  LYS A 169      -7.883  40.838 -21.056  1.00 78.83      A    C  
ATOM   1311  C   LYS A 169      -6.558  40.728 -21.826  1.00 78.77      A    C  
ATOM   1312  O   LYS A 169      -5.752  41.663 -21.798  1.00 72.56      A    O  
ATOM   1313  CB  LYS A 169      -7.737  41.696 -19.785  1.00 75.13      A    C  
ATOM   1314  CG  LYS A 169      -9.060  41.978 -19.079  1.00 72.16      A    C  
ATOM   1315  CD  LYS A 169      -8.813  42.827 -17.830  1.00 66.25      A    C  
ATOM   1316  CE  LYS A 169     -10.152  43.181 -17.197  1.00 59.66      A    C  
ATOM   1317  NZ  LYS A 169     -10.008  43.817 -15.862  1.00 52.44      A    N1+
ATOM   1318  N   LEU A 170      -6.333  39.645 -22.538  1.00 80.39      A    N  
ATOM   1319  CA  LEU A 170      -5.118  39.427 -23.322  1.00 78.23      A    C  
ATOM   1320  C   LEU A 170      -5.182  40.149 -24.667  1.00 78.57      A    C  
ATOM   1321  O   LEU A 170      -4.191  40.698 -25.145  1.00 73.17      A    O  
ATOM   1322  CB  LEU A 170      -4.936  37.917 -23.547  1.00 75.14      A    C  
ATOM   1323  CG  LEU A 170      -4.724  37.103 -22.255  1.00 74.79      A    C  
ATOM   1324  CD1 LEU A 170      -4.817  35.614 -22.587  1.00 70.54      A    C  
ATOM   1325  CD2 LEU A 170      -3.367  37.395 -21.623  1.00 72.07      A    C  
ATOM   1326  N   LYS A 171      -6.361  40.135 -25.282  1.00 73.99      A    N  
ATOM   1327  CA  LYS A 171      -6.563  40.807 -26.562  1.00 72.77      A    C  
ATOM   1328  C   LYS A 171      -7.987  41.334 -26.667  1.00 71.65      A    C  
ATOM   1329  O   LYS A 171      -8.943  40.574 -26.705  1.00 65.80      A    O  
ATOM   1330  CB  LYS A 171      -6.197  39.830 -27.686  1.00 69.05      A    C  
ATOM   1331  CG  LYS A 171      -5.899  40.549 -29.006  1.00 64.36      A    C  
ATOM   1332  CD  LYS A 171      -5.298  39.557 -29.999  1.00 61.13      A    C  
ATOM   1333  CE  LYS A 171      -4.766  40.267 -31.241  1.00 53.81      A    C  
ATOM   1334  NZ  LYS A 171      -3.901  39.367 -32.044  1.00 48.84      A    N1+
ATOM   1335  N   ARG A 172      -8.105  42.654 -26.774  1.00 67.99      A    N  
ATOM   1336  CA  ARG A 172      -9.408  43.298 -26.938  1.00 65.60      A    C  
ATOM   1337  C   ARG A 172      -9.966  43.016 -28.332  1.00 64.64      A    C  
ATOM   1338  O   ARG A 172      -9.292  43.272 -29.330  1.00 58.66      A    O  
ATOM   1339  CB  ARG A 172      -9.269  44.788 -26.630  1.00 60.38      A    C  
ATOM   1340  CG  ARG A 172     -10.534  45.312 -25.949  1.00 54.65      A    C  
ATOM   1341  CD  ARG A 172     -10.376  46.774 -25.558  1.00 51.24      A    C  
ATOM   1342  NE  ARG A 172     -11.465  47.184 -24.673  1.00 44.98      A    N  
ATOM   1343  CZ  ARG A 172     -11.716  48.380 -24.183  1.00 40.06      A    C  
ATOM   1344  NH1 ARG A 172     -10.987  49.422 -24.494  1.00 38.38      A    N1+
ATOM   1345  NH2 ARG A 172     -12.701  48.510 -23.362  1.00 35.85      A    N  
ATOM   1346  N   TYR A 173     -11.186  42.514 -28.408  1.00 60.78      A    N  
ATOM   1347  CA  TYR A 173     -11.852  42.298 -29.689  1.00 59.06      A    C  
ATOM   1348  C   TYR A 173     -12.744  43.498 -30.019  1.00 59.31      A    C  
ATOM   1349  O   TYR A 173     -13.855  43.621 -29.513  1.00 55.59      A    O  
ATOM   1350  CB  TYR A 173     -12.602  40.968 -29.672  1.00 55.01      A    C  
ATOM   1351  CG  TYR A 173     -13.088  40.584 -31.053  1.00 53.70      A    C  
ATOM   1352  CD1 TYR A 173     -14.421  40.811 -31.435  1.00 50.60      A    C  
ATOM   1353  CD2 TYR A 173     -12.186  40.039 -31.982  1.00 48.11      A    C  
ATOM   1354  CE1 TYR A 173     -14.855  40.494 -32.728  1.00 45.09      A    C  
ATOM   1355  CE2 TYR A 173     -12.611  39.716 -33.285  1.00 45.62      A    C  
ATOM   1356  CZ  TYR A 173     -13.940  39.948 -33.660  1.00 45.19      A    C  
ATOM   1357  OH  TYR A 173     -14.348  39.654 -34.930  1.00 43.40      A    O  
ATOM   1358  N   THR A 174     -12.245  44.377 -30.882  1.00 57.67      A    N  
ATOM   1359  CA  THR A 174     -12.947  45.591 -31.325  1.00 57.04      A    C  
ATOM   1360  C   THR A 174     -13.471  45.484 -32.755  1.00 56.59      A    C  
ATOM   1361  O   THR A 174     -13.995  46.457 -33.301  1.00 51.64      A    O  
ATOM   1362  CB  THR A 174     -12.039  46.823 -31.198  1.00 52.77      A    C  
ATOM   1363  CG2 THR A 174     -11.676  47.121 -29.747  1.00 47.90      A    C  
ATOM   1364  OG1 THR A 174     -10.839  46.600 -31.902  1.00 48.99      A    O  
ATOM   1365  N   ALA A 175     -13.321  44.322 -33.385  1.00 57.05      A    N  
ATOM   1366  CA  ALA A 175     -13.819  44.095 -34.735  1.00 58.16      A    C  
ATOM   1367  C   ALA A 175     -15.339  43.863 -34.735  1.00 59.53      A    C  
ATOM   1368  O   ALA A 175     -15.988  43.804 -33.685  1.00 55.92      A    O  
ATOM   1369  CB  ALA A 175     -13.013  42.955 -35.371  1.00 54.56      A    C  
ATOM   1370  N   ALA A 176     -15.911  43.738 -35.938  1.00 54.51      A    N  
ATOM   1371  CA  ALA A 176     -17.316  43.408 -36.095  1.00 54.75      A    C  
ATOM   1372  C   ALA A 176     -17.640  42.079 -35.383  1.00 55.57      A    C  
ATOM   1373  O   ALA A 176     -16.851  41.131 -35.444  1.00 53.14      A    O  
ATOM   1374  CB  ALA A 176     -17.659  43.352 -37.587  1.00 52.90      A    C  
ATOM   1375  N   ASN A 177     -18.808  42.022 -34.760  1.00 61.01      A    N  
ATOM   1376  CA  ASN A 177     -19.251  40.804 -34.091  1.00 61.00      A    C  
ATOM   1377  C   ASN A 177     -19.377  39.669 -35.126  1.00 61.72      A    C  
ATOM   1378  O   ASN A 177     -20.220  39.760 -36.018  1.00 58.89      A    O  
ATOM   1379  CB  ASN A 177     -20.575  41.093 -33.370  1.00 58.20      A    C  
ATOM   1380  CG  ASN A 177     -21.101  39.914 -32.561  1.00 54.22      A    C  
ATOM   1381  ND2 ASN A 177     -22.100  40.140 -31.728  1.00 50.61      A    N  
ATOM   1382  OD1 ASN A 177     -20.648  38.794 -32.673  1.00 51.70      A    O  
ATOM   1383  N   PRO A 178     -18.591  38.591 -35.021  1.00 61.64      A    N  
ATOM   1384  CA  PRO A 178     -18.616  37.514 -36.003  1.00 60.54      A    C  
ATOM   1385  C   PRO A 178     -19.946  36.754 -36.038  1.00 62.10      A    C  
ATOM   1386  O   PRO A 178     -20.252  36.109 -37.037  1.00 60.01      A    O  
ATOM   1387  CB  PRO A 178     -17.454  36.594 -35.610  1.00 58.06      A    C  
ATOM   1388  CG  PRO A 178     -17.288  36.831 -34.110  1.00 58.54      A    C  
ATOM   1389  CD  PRO A 178     -17.648  38.308 -33.959  1.00 61.73      A    C  
ATOM   1390  N   LEU A 179     -20.734  36.849 -34.983  1.00 62.01      A    N  
ATOM   1391  CA  LEU A 179     -22.048  36.210 -34.881  1.00 62.64      A    C  
ATOM   1392  C   LEU A 179     -23.175  37.095 -35.415  1.00 64.70      A    C  
ATOM   1393  O   LEU A 179     -24.191  36.589 -35.889  1.00 61.05      A    O  
ATOM   1394  CB  LEU A 179     -22.311  35.836 -33.417  1.00 59.65      A    C  
ATOM   1395  CG  LEU A 179     -21.255  34.903 -32.794  1.00 57.69      A    C  
ATOM   1396  CD1 LEU A 179     -21.598  34.664 -31.326  1.00 54.16      A    C  
ATOM   1397  CD2 LEU A 179     -21.190  33.562 -33.523  1.00 55.42      A    C  
ATOM   1398  N   MET A 180     -22.984  38.412 -35.343  1.00 60.41      A    N  
ATOM   1399  CA  MET A 180     -23.928  39.396 -35.867  1.00 62.10      A    C  
ATOM   1400  C   MET A 180     -23.164  40.426 -36.710  1.00 61.64      A    C  
ATOM   1401  O   MET A 180     -22.828  41.498 -36.213  1.00 57.36      A    O  
ATOM   1402  CB  MET A 180     -24.698  40.071 -34.730  1.00 59.35      A    C  
ATOM   1403  CG  MET A 180     -25.778  39.165 -34.139  1.00 56.13      A    C  
ATOM   1404  SD  MET A 180     -26.916  40.076 -33.050  1.00 50.82      A    S  
ATOM   1405  CE  MET A 180     -28.108  38.782 -32.679  1.00 46.15      A    C  
ATOM   1406  N   PRO A 181     -22.926  40.150 -38.001  1.00 57.14      A    N  
ATOM   1407  CA  PRO A 181     -22.154  41.031 -38.888  1.00 56.11      A    C  
ATOM   1408  C   PRO A 181     -22.675  42.477 -38.966  1.00 56.69      A    C  
ATOM   1409  O   PRO A 181     -21.919  43.390 -39.283  1.00 54.35      A    O  
ATOM   1410  CB  PRO A 181     -22.216  40.357 -40.271  1.00 53.16      A    C  
ATOM   1411  CG  PRO A 181     -22.463  38.891 -39.959  1.00 54.42      A    C  
ATOM   1412  CD  PRO A 181     -23.293  38.921 -38.683  1.00 59.31      A    C  
ATOM   1413  N   ALA A 182     -23.952  42.697 -38.647  1.00 51.15      A    N  
ATOM   1414  CA  ALA A 182     -24.554  44.025 -38.571  1.00 51.09      A    C  
ATOM   1415  C   ALA A 182     -24.049  44.866 -37.379  1.00 52.05      A    C  
ATOM   1416  O   ALA A 182     -24.071  46.094 -37.444  1.00 48.56      A    O  
ATOM   1417  CB  ALA A 182     -26.079  43.842 -38.531  1.00 47.28      A    C  
ATOM   1418  N   GLN A 183     -23.568  44.252 -36.319  1.00 52.67      A    N  
ATOM   1419  CA  GLN A 183     -22.948  44.967 -35.206  1.00 53.45      A    C  
ATOM   1420  C   GLN A 183     -21.478  45.260 -35.534  1.00 52.14      A    C  
ATOM   1421  O   GLN A 183     -20.630  44.373 -35.495  1.00 50.75      A    O  
ATOM   1422  CB  GLN A 183     -23.074  44.183 -33.891  1.00 52.73      A    C  
ATOM   1423  CG  GLN A 183     -24.458  44.345 -33.259  1.00 49.86      A    C  
ATOM   1424  CD  GLN A 183     -24.556  43.646 -31.901  1.00 46.33      A    C  
ATOM   1425  NE2 GLN A 183     -25.539  43.975 -31.098  1.00 43.66      A    N  
ATOM   1426  OE1 GLN A 183     -23.766  42.798 -31.538  1.00 44.85      A    O  
ATOM   1427  N   ARG A 184     -21.166  46.533 -35.799  1.00 51.79      A    N  
ATOM   1428  CA  ARG A 184     -19.796  46.966 -36.120  1.00 51.69      A    C  
ATOM   1429  C   ARG A 184     -18.800  46.767 -34.984  1.00 52.15      A    C  
ATOM   1430  O   ARG A 184     -17.654  46.438 -35.256  1.00 47.93      A    O  
ATOM   1431  CB  ARG A 184     -19.782  48.449 -36.537  1.00 47.23      A    C  
ATOM   1432  CG  ARG A 184     -20.309  48.657 -37.964  1.00 43.25      A    C  
ATOM   1433  CD  ARG A 184     -20.088  50.124 -38.363  1.00 40.80      A    C  
ATOM   1434  NE  ARG A 184     -20.491  50.368 -39.760  1.00 35.91      A    N  
ATOM   1435  CZ  ARG A 184     -20.376  51.516 -40.411  1.00 32.54      A    C  
ATOM   1436  NH1 ARG A 184     -19.882  52.583 -39.837  1.00 30.54      A    N1+
ATOM   1437  NH2 ARG A 184     -20.760  51.606 -41.659  1.00 28.22      A    N  
ATOM   1438  N   ASN A 185     -19.213  46.994 -33.750  1.00 51.29      A    N  
ATOM   1439  CA  ASN A 185     -18.398  46.756 -32.573  1.00 51.87      A    C  
ATOM   1440  C   ASN A 185     -19.018  45.623 -31.752  1.00 51.93      A    C  
ATOM   1441  O   ASN A 185     -20.168  45.738 -31.336  1.00 48.30      A    O  
ATOM   1442  CB  ASN A 185     -18.248  48.047 -31.749  1.00 47.95      A    C  
ATOM   1443  CG  ASN A 185     -17.160  48.966 -32.257  1.00 44.31      A    C  
ATOM   1444  ND2 ASN A 185     -17.101  50.190 -31.760  1.00 41.22      A    N  
ATOM   1445  OD1 ASN A 185     -16.333  48.625 -33.073  1.00 41.61      A    O  
ATOM   1446  N   ALA A 186     -18.253  44.585 -31.471  1.00 48.81      A    N  
ATOM   1447  CA  ALA A 186     -18.603  43.561 -30.493  1.00 48.00      A    C  
ATOM   1448  C   ALA A 186     -18.456  44.132 -29.072  1.00 48.81      A    C  
ATOM   1449  O   ALA A 186     -17.607  43.692 -28.287  1.00 46.56      A    O  
ATOM   1450  CB  ALA A 186     -17.742  42.320 -30.752  1.00 44.69      A    C  
ATOM   1451  N   GLY A 187     -19.221  45.158 -28.754  1.00 45.67      A    N  
ATOM   1452  CA  GLY A 187     -19.266  45.734 -27.417  1.00 46.17      A    C  
ATOM   1453  C   GLY A 187     -19.794  44.712 -26.409  1.00 47.10      A    C  
ATOM   1454  O   GLY A 187     -20.605  43.856 -26.743  1.00 44.28      A    O  
ATOM   1455  N   GLY A 188     -19.327  44.793 -25.155  1.00 46.63      A    N  
ATOM   1456  CA  GLY A 188     -19.790  43.934 -24.062  1.00 46.30      A    C  
ATOM   1457  C   GLY A 188     -19.114  42.565 -23.961  1.00 47.56      A    C  
ATOM   1458  O   GLY A 188     -19.384  41.837 -23.014  1.00 44.38      A    O  
ATOM   1459  N   TRP A 189     -18.194  42.200 -24.866  1.00 50.62      A    N  
ATOM   1460  CA  TRP A 189     -17.333  41.022 -24.679  1.00 48.65      A    C  
ATOM   1461  C   TRP A 189     -16.286  41.236 -23.572  1.00 47.44      A    C  
ATOM   1462  O   TRP A 189     -15.712  40.275 -23.073  1.00 43.99      A    O  
ATOM   1463  CB  TRP A 189     -16.683  40.626 -26.010  1.00 45.02      A    C  
ATOM   1464  CG  TRP A 189     -17.592  40.024 -27.041  1.00 43.90      A    C  
ATOM   1465  CD1 TRP A 189     -18.901  40.290 -27.218  1.00 40.81      A    C  
ATOM   1466  CD2 TRP A 189     -17.255  39.028 -28.062  1.00 40.49      A    C  
ATOM   1467  CE2 TRP A 189     -18.421  38.756 -28.822  1.00 41.05      A    C  
ATOM   1468  CE3 TRP A 189     -16.072  38.341 -28.410  1.00 40.49      A    C  
ATOM   1469  NE1 TRP A 189     -19.404  39.539 -28.282  1.00 40.16      A    N  
ATOM   1470  CZ2 TRP A 189     -18.421  37.841 -29.901  1.00 38.99      A    C  
ATOM   1471  CZ3 TRP A 189     -16.073  37.427 -29.485  1.00 39.82      A    C  
ATOM   1472  CH2 TRP A 189     -17.237  37.192 -30.215  1.00 38.99      A    C  
ATOM   1473  N   ASP A 190     -16.092  42.474 -23.114  1.00 49.51      A    N  
ATOM   1474  CA  ASP A 190     -15.333  42.830 -21.909  1.00 48.75      A    C  
ATOM   1475  C   ASP A 190     -16.162  42.570 -20.625  1.00 49.05      A    C  
ATOM   1476  O   ASP A 190     -16.282  43.439 -19.767  1.00 44.66      A    O  
ATOM   1477  CB  ASP A 190     -14.849  44.299 -21.992  1.00 43.32      A    C  
ATOM   1478  CG  ASP A 190     -13.695  44.590 -22.946  1.00 39.99      A    C  
ATOM   1479  OD1 ASP A 190     -12.983  43.660 -23.377  1.00 37.22      A    O  
ATOM   1480  OD2 ASP A 190     -13.450  45.805 -23.216  1.00 35.94      A    O1-
ATOM   1481  N   ASP A 191     -16.753  41.383 -20.472  1.00 51.36      A    N  
ATOM   1482  CA  ASP A 191     -17.488  41.023 -19.260  1.00 50.91      A    C  
ATOM   1483  C   ASP A 191     -16.521  40.790 -18.085  1.00 51.74      A    C  
ATOM   1484  O   ASP A 191     -15.924  39.728 -17.936  1.00 47.13      A    O  
ATOM   1485  CB  ASP A 191     -18.395  39.800 -19.476  1.00 45.88      A    C  
ATOM   1486  CG  ASP A 191     -19.816  40.142 -19.940  1.00 42.21      A    C  
ATOM   1487  OD1 ASP A 191     -20.216  41.325 -19.850  1.00 39.26      A    O  
ATOM   1488  OD2 ASP A 191     -20.551  39.187 -20.298  1.00 38.18      A    O1-
ATOM   1489  N   GLY A 192     -16.345  41.812 -17.252  1.00 49.84      A    N  
ATOM   1490  CA  GLY A 192     -15.674  41.769 -15.947  1.00 49.78      A    C  
ATOM   1491  C   GLY A 192     -14.169  41.481 -15.957  1.00 52.21      A    C  
ATOM   1492  O   GLY A 192     -13.442  42.053 -15.135  1.00 47.80      A    O  
ATOM   1493  N   GLY A 193     -13.710  40.637 -16.867  1.00 60.53      A    N  
ATOM   1494  CA  GLY A 193     -12.311  40.368 -17.181  1.00 61.82      A    C  
ATOM   1495  C   GLY A 193     -11.490  39.866 -15.991  1.00 64.92      A    C  
ATOM   1496  O   GLY A 193     -11.082  40.641 -15.132  1.00 60.19      A    O  
ATOM   1497  N   VAL A 194     -11.191  38.589 -15.984  1.00 68.27      A    N  
ATOM   1498  CA  VAL A 194     -10.278  37.991 -15.009  1.00 69.94      A    C  
ATOM   1499  C   VAL A 194      -8.912  37.865 -15.672  1.00 71.54      A    C  
ATOM   1500  O   VAL A 194      -8.804  37.355 -16.782  1.00 67.45      A    O  
ATOM   1501  CB  VAL A 194     -10.798  36.636 -14.501  1.00 65.06      A    C  
ATOM   1502  CG1 VAL A 194      -9.977  36.158 -13.302  1.00 57.81      A    C  
ATOM   1503  CG2 VAL A 194     -12.262  36.726 -14.039  1.00 58.68      A    C  
ATOM   1504  N   THR A 195      -7.865  38.364 -15.032  1.00 71.45      A    N  
ATOM   1505  CA  THR A 195      -6.506  38.100 -15.496  1.00 71.84      A    C  
ATOM   1506  C   THR A 195      -6.155  36.653 -15.210  1.00 72.48      A    C  
ATOM   1507  O   THR A 195      -6.364  36.182 -14.085  1.00 68.27      A    O  
ATOM   1508  CB  THR A 195      -5.489  39.039 -14.832  1.00 67.22      A    C  
ATOM   1509  CG2 THR A 195      -5.600  40.451 -15.410  1.00 59.15      A    C  
ATOM   1510  OG1 THR A 195      -5.750  39.131 -13.449  1.00 60.59      A    O  
ATOM   1511  N   LEU A 196      -5.618  35.937 -16.194  1.00 75.51      A    N  
ATOM   1512  CA  LEU A 196      -4.998  34.642 -15.933  1.00 74.10      A    C  
ATOM   1513  C   LEU A 196      -3.870  34.851 -14.926  1.00 74.12      A    C  
ATOM   1514  O   LEU A 196      -2.986  35.669 -15.190  1.00 69.23      A    O  
ATOM   1515  CB  LEU A 196      -4.460  34.051 -17.255  1.00 70.73      A    C  
ATOM   1516  CG  LEU A 196      -5.485  33.136 -17.946  1.00 67.81      A    C  
ATOM   1517  CD1 LEU A 196      -5.174  33.019 -19.433  1.00 64.09      A    C  
ATOM   1518  CD2 LEU A 196      -5.461  31.726 -17.349  1.00 63.87      A    C  
ATOM   1519  N   PRO A 197      -3.870  34.147 -13.781  1.00 70.57      A    N  
ATOM   1520  CA  PRO A 197      -2.709  34.133 -12.906  1.00 67.94      A    C  
ATOM   1521  C   PRO A 197      -1.577  33.433 -13.657  1.00 68.44      A    C  
ATOM   1522  O   PRO A 197      -1.499  32.206 -13.720  1.00 63.44      A    O  
ATOM   1523  CB  PRO A 197      -3.174  33.429 -11.629  1.00 62.78      A    C  
ATOM   1524  CG  PRO A 197      -4.313  32.530 -12.100  1.00 60.99      A    C  
ATOM   1525  CD  PRO A 197      -4.913  33.283 -13.292  1.00 62.44      A    C  
ATOM   1526  N   SER A 198      -0.746  34.222 -14.312  1.00 66.73      A    N  
ATOM   1527  CA  SER A 198       0.401  33.770 -15.064  1.00 65.08      A    C  
ATOM   1528  C   SER A 198       1.662  33.951 -14.221  1.00 67.68      A    C  
ATOM   1529  O   SER A 198       1.810  34.924 -13.485  1.00 60.23      A    O  
ATOM   1530  CB  SER A 198       0.447  34.495 -16.406  1.00 57.00      A    C  
ATOM   1531  OG  SER A 198       0.681  35.871 -16.266  1.00 50.59      A    O  
ATOM   1532  N   GLY A 199       2.570  32.975 -14.298  1.00 68.86      A    N  
ATOM   1533  CA  GLY A 199       3.853  33.055 -13.620  1.00 68.75      A    C  
ATOM   1534  C   GLY A 199       4.361  31.707 -13.132  1.00 72.41      A    C  
ATOM   1535  O   GLY A 199       3.621  30.877 -12.613  1.00 65.31      A    O  
ATOM   1536  N   GLY A 200       5.665  31.497 -13.292  1.00 76.42      A    N  
ATOM   1537  CA  GLY A 200       6.366  30.322 -12.789  1.00 79.64      A    C  
ATOM   1538  C   GLY A 200       6.018  29.004 -13.487  1.00 84.26      A    C  
ATOM   1539  O   GLY A 200       6.223  27.942 -12.914  1.00 79.10      A    O  
ATOM   1540  N   TRP A 201       5.483  29.065 -14.718  1.00 86.91      A    N  
ATOM   1541  CA  TRP A 201       5.290  27.880 -15.556  1.00 88.86      A    C  
ATOM   1542  C   TRP A 201       6.559  27.581 -16.363  1.00 89.35      A    C  
ATOM   1543  O   TRP A 201       7.180  28.510 -16.877  1.00 85.54      A    O  
ATOM   1544  CB  TRP A 201       4.082  28.077 -16.473  1.00 88.55      A    C  
ATOM   1545  CG  TRP A 201       2.779  28.148 -15.727  1.00 90.20      A    C  
ATOM   1546  CD1 TRP A 201       2.063  29.275 -15.500  1.00 87.14      A    C  
ATOM   1547  CD2 TRP A 201       2.063  27.063 -15.070  1.00 90.38      A    C  
ATOM   1548  CE2 TRP A 201       0.900  27.614 -14.462  1.00 89.94      A    C  
ATOM   1549  CE3 TRP A 201       2.292  25.669 -14.932  1.00 88.87      A    C  
ATOM   1550  NE1 TRP A 201       0.933  28.961 -14.745  1.00 87.79      A    N  
ATOM   1551  CZ2 TRP A 201      -0.004  26.817 -13.722  1.00 89.03      A    C  
ATOM   1552  CZ3 TRP A 201       1.379  24.879 -14.203  1.00 87.11      A    C  
ATOM   1553  CH2 TRP A 201       0.256  25.447 -13.603  1.00 87.76      A    C  
ATOM   1554  N   PRO A 202       6.949  26.306 -16.536  1.00 90.42      A    N  
ATOM   1555  CA  PRO A 202       8.178  25.943 -17.251  1.00 89.37      A    C  
ATOM   1556  C   PRO A 202       8.175  26.334 -18.735  1.00 89.37      A    C  
ATOM   1557  O   PRO A 202       9.244  26.515 -19.314  1.00 83.03      A    O  
ATOM   1558  CB  PRO A 202       8.308  24.427 -17.073  1.00 87.06      A    C  
ATOM   1559  CG  PRO A 202       6.890  23.949 -16.786  1.00 87.61      A    C  
ATOM   1560  CD  PRO A 202       6.293  25.125 -16.008  1.00 90.98      A    C  
ATOM   1561  N   GLY A 203       7.024  26.486 -19.348  1.00 87.53      A    N  
ATOM   1562  CA  GLY A 203       6.879  26.938 -20.734  1.00 86.55      A    C  
ATOM   1563  C   GLY A 203       6.719  28.457 -20.904  1.00 87.62      A    C  
ATOM   1564  O   GLY A 203       6.535  28.910 -22.030  1.00 82.07      A    O  
ATOM   1565  N   GLY A 204       6.771  29.234 -19.827  1.00 85.78      A    N  
ATOM   1566  CA  GLY A 204       6.537  30.679 -19.845  1.00 86.15      A    C  
ATOM   1567  C   GLY A 204       5.084  31.076 -19.548  1.00 87.72      A    C  
ATOM   1568  O   GLY A 204       4.277  30.258 -19.105  1.00 84.09      A    O  
ATOM   1569  N   ASP A 205       4.767  32.331 -19.812  1.00 86.80      A    N  
ATOM   1570  CA  ASP A 205       3.450  32.894 -19.538  1.00 86.96      A    C  
ATOM   1571  C   ASP A 205       2.329  32.181 -20.328  1.00 88.15      A    C  
ATOM   1572  O   ASP A 205       2.462  31.884 -21.517  1.00 86.36      A    O  
ATOM   1573  CB  ASP A 205       3.470  34.400 -19.818  1.00 84.53      A    C  
ATOM   1574  CG  ASP A 205       2.185  35.036 -19.314  1.00 78.00      A    C  
ATOM   1575  OD1 ASP A 205       1.172  34.942 -20.034  1.00 70.46      A    O  
ATOM   1576  OD2 ASP A 205       2.169  35.489 -18.151  1.00 69.84      A    O1-
ATOM   1577  N   LEU A 206       1.222  31.877 -19.672  1.00 88.12      A    N  
ATOM   1578  CA  LEU A 206       0.094  31.184 -20.290  1.00 88.53      A    C  
ATOM   1579  C   LEU A 206      -0.642  32.095 -21.288  1.00 89.50      A    C  
ATOM   1580  O   LEU A 206      -1.035  31.636 -22.358  1.00 87.42      A    O  
ATOM   1581  CB  LEU A 206      -0.901  30.718 -19.205  1.00 87.40      A    C  
ATOM   1582  CG  LEU A 206      -0.340  29.696 -18.192  1.00 87.24      A    C  
ATOM   1583  CD1 LEU A 206      -1.407  29.410 -17.132  1.00 83.76      A    C  
ATOM   1584  CD2 LEU A 206       0.054  28.380 -18.854  1.00 83.67      A    C  
ATOM   1585  N   GLY A 207      -0.835  33.346 -20.927  1.00 87.10      A    N  
ATOM   1586  CA  GLY A 207      -1.540  34.333 -21.740  1.00 86.94      A    C  
ATOM   1587  C   GLY A 207      -0.779  34.670 -23.017  1.00 88.47      A    C  
ATOM   1588  O   GLY A 207      -1.360  34.609 -24.107  1.00 86.66      A    O  
ATOM   1589  N   ASP A 208       0.525  34.909 -22.915  1.00 87.66      A    N  
ATOM   1590  CA  ASP A 208       1.382  35.210 -24.061  1.00 87.74      A    C  
ATOM   1591  C   ASP A 208       1.385  34.057 -25.068  1.00 88.94      A    C  
ATOM   1592  O   ASP A 208       1.175  34.265 -26.262  1.00 87.09      A    O  
ATOM   1593  CB  ASP A 208       2.809  35.509 -23.582  1.00 85.79      A    C  
ATOM   1594  CG  ASP A 208       2.941  36.839 -22.835  1.00 80.94      A    C  
ATOM   1595  OD1 ASP A 208       2.027  37.682 -22.972  1.00 74.73      A    O  
ATOM   1596  OD2 ASP A 208       3.982  37.007 -22.170  1.00 74.84      A    O1-
ATOM   1597  N   ARG A 209       1.495  32.815 -24.581  1.00 89.50      A    N  
ATOM   1598  CA  ARG A 209       1.436  31.627 -25.443  1.00 90.14      A    C  
ATOM   1599  C   ARG A 209       0.065  31.430 -26.083  1.00 91.05      A    C  
ATOM   1600  O   ARG A 209      -0.002  31.078 -27.263  1.00 89.34      A    O  
ATOM   1601  CB  ARG A 209       1.859  30.388 -24.650  1.00 88.70      A    C  
ATOM   1602  CG  ARG A 209       3.377  30.422 -24.380  1.00 86.71      A    C  
ATOM   1603  CD  ARG A 209       3.851  29.135 -23.727  1.00 86.38      A    C  
ATOM   1604  NE  ARG A 209       3.386  29.024 -22.345  1.00 83.25      A    N  
ATOM   1605  CZ  ARG A 209       3.356  27.898 -21.642  1.00 84.32      A    C  
ATOM   1606  NH1 ARG A 209       3.712  26.761 -22.153  1.00 74.79      A    N1+
ATOM   1607  NH2 ARG A 209       2.983  27.888 -20.405  1.00 75.69      A    N  
ATOM   1608  N   MET A 210      -1.025  31.693 -25.380  1.00 89.55      A    N  
ATOM   1609  CA  MET A 210      -2.366  31.676 -25.988  1.00 89.43      A    C  
ATOM   1610  C   MET A 210      -2.483  32.676 -27.139  1.00 90.36      A    C  
ATOM   1611  O   MET A 210      -3.069  32.351 -28.172  1.00 88.76      A    O  
ATOM   1612  CB  MET A 210      -3.449  32.017 -24.954  1.00 88.89      A    C  
ATOM   1613  CG  MET A 210      -3.810  30.867 -24.039  1.00 84.95      A    C  
ATOM   1614  SD  MET A 210      -5.139  31.293 -22.864  1.00 82.88      A    S  
ATOM   1615  CE  MET A 210      -6.562  31.397 -23.981  1.00 73.12      A    C  
ATOM   1616  N   VAL A 211      -1.945  33.898 -26.972  1.00 90.16      A    N  
ATOM   1617  CA  VAL A 211      -1.976  34.948 -27.994  1.00 89.59      A    C  
ATOM   1618  C   VAL A 211      -1.112  34.560 -29.189  1.00 90.19      A    C  
ATOM   1619  O   VAL A 211      -1.571  34.669 -30.328  1.00 88.56      A    O  
ATOM   1620  CB  VAL A 211      -1.533  36.303 -27.408  1.00 88.12      A    C  
ATOM   1621  CG1 VAL A 211      -1.382  37.386 -28.482  1.00 81.61      A    C  
ATOM   1622  CG2 VAL A 211      -2.564  36.815 -26.406  1.00 82.80      A    C  
ATOM   1623  N   GLU A 212       0.099  34.076 -28.946  1.00 90.65      A    N  
ATOM   1624  CA  GLU A 212       1.047  33.669 -29.980  1.00 90.34      A    C  
ATOM   1625  C   GLU A 212       0.490  32.511 -30.824  1.00 90.89      A    C  
ATOM   1626  O   GLU A 212       0.383  32.616 -32.053  1.00 89.29      A    O  
ATOM   1627  CB  GLU A 212       2.374  33.292 -29.305  1.00 89.46      A    C  
ATOM   1628  CG  GLU A 212       3.470  32.992 -30.335  1.00 78.96      A    C  
ATOM   1629  CD  GLU A 212       4.819  32.641 -29.703  1.00 72.68      A    C  
ATOM   1630  OE1 GLU A 212       5.795  32.576 -30.486  1.00 62.94      A    O  
ATOM   1631  OE2 GLU A 212       4.870  32.432 -28.474  1.00 65.76      A    O1-
ATOM   1632  N   TRP A 213       0.027  31.451 -30.179  1.00 91.80      A    N  
ATOM   1633  CA  TRP A 213      -0.542  30.298 -30.881  1.00 91.50      A    C  
ATOM   1634  C   TRP A 213      -1.855  30.642 -31.593  1.00 91.48      A    C  
ATOM   1635  O   TRP A 213      -2.100  30.152 -32.696  1.00 88.73      A    O  
ATOM   1636  CB  TRP A 213      -0.726  29.149 -29.896  1.00 91.28      A    C  
ATOM   1637  CG  TRP A 213       0.531  28.617 -29.268  1.00 91.94      A    C  
ATOM   1638  CD1 TRP A 213       1.775  28.658 -29.804  1.00 87.64      A    C  
ATOM   1639  CD2 TRP A 213       0.669  27.935 -27.973  1.00 91.23      A    C  
ATOM   1640  CE2 TRP A 213       2.027  27.572 -27.808  1.00 90.85      A    C  
ATOM   1641  CE3 TRP A 213      -0.244  27.587 -26.958  1.00 88.40      A    C  
ATOM   1642  NE1 TRP A 213       2.668  28.035 -28.936  1.00 88.36      A    N  
ATOM   1643  CZ2 TRP A 213       2.484  26.869 -26.670  1.00 88.96      A    C  
ATOM   1644  CZ3 TRP A 213       0.204  26.888 -25.822  1.00 86.16      A    C  
ATOM   1645  CH2 TRP A 213       1.551  26.533 -25.680  1.00 86.98      A    C  
ATOM   1646  N   SER A 214      -2.666  31.521 -31.028  1.00 90.79      A    N  
ATOM   1647  CA  SER A 214      -3.864  32.031 -31.704  1.00 89.77      A    C  
ATOM   1648  C   SER A 214      -3.510  32.794 -32.980  1.00 90.16      A    C  
ATOM   1649  O   SER A 214      -4.215  32.655 -33.988  1.00 88.00      A    O  
ATOM   1650  CB  SER A 214      -4.656  32.933 -30.759  1.00 88.56      A    C  
ATOM   1651  OG  SER A 214      -5.851  33.381 -31.382  1.00 78.95      A    O  
ATOM   1652  N   ALA A 215      -2.429  33.572 -32.989  1.00 89.38      A    N  
ATOM   1653  CA  ALA A 215      -1.953  34.265 -34.186  1.00 88.55      A    C  
ATOM   1654  C   ALA A 215      -1.467  33.291 -35.275  1.00 88.71      A    C  
ATOM   1655  O   ALA A 215      -1.632  33.566 -36.466  1.00 86.26      A    O  
ATOM   1656  CB  ALA A 215      -0.848  35.251 -33.774  1.00 87.73      A    C  
ATOM   1657  N   GLN A 216      -0.978  32.119 -34.882  1.00 90.20      A    N  
ATOM   1658  CA  GLN A 216      -0.560  31.043 -35.788  1.00 89.53      A    C  
ATOM   1659  C   GLN A 216      -1.731  30.152 -36.275  1.00 89.86      A    C  
ATOM   1660  O   GLN A 216      -1.521  29.250 -37.091  1.00 86.45      A    O  
ATOM   1661  CB  GLN A 216       0.520  30.199 -35.104  1.00 88.39      A    C  
ATOM   1662  CG  GLN A 216       1.810  30.975 -34.765  1.00 84.91      A    C  
ATOM   1663  CD  GLN A 216       2.813  30.086 -34.021  1.00 82.03      A    C  
ATOM   1664  NE2 GLN A 216       3.890  30.640 -33.509  1.00 71.41      A    N  
ATOM   1665  OE1 GLN A 216       2.634  28.887 -33.912  1.00 73.02      A    O  
ATOM   1666  N   GLY A 217      -2.943  30.397 -35.796  1.00 89.12      A    N  
ATOM   1667  CA  GLY A 217      -4.143  29.617 -36.124  1.00 89.00      A    C  
ATOM   1668  C   GLY A 217      -4.372  28.389 -35.243  1.00 90.51      A    C  
ATOM   1669  O   GLY A 217      -5.139  27.495 -35.618  1.00 86.93      A    O  
ATOM   1670  N   HIS A 218      -3.715  28.343 -34.099  1.00 91.71      A    N  
ATOM   1671  CA  HIS A 218      -3.897  27.301 -33.092  1.00 92.01      A    C  
ATOM   1672  C   HIS A 218      -4.630  27.862 -31.872  1.00 92.73      A    C  
ATOM   1673  O   HIS A 218      -4.151  28.773 -31.203  1.00 90.29      A    O  
ATOM   1674  CB  HIS A 218      -2.539  26.716 -32.712  1.00 91.12      A    C  
ATOM   1675  CG  HIS A 218      -1.841  26.052 -33.862  1.00 92.07      A    C  
ATOM   1676  CD2 HIS A 218      -0.645  26.410 -34.424  1.00 83.68      A    C  
ATOM   1677  ND1 HIS A 218      -2.312  24.964 -34.572  1.00 82.81      A    N  
ATOM   1678  CE1 HIS A 218      -1.413  24.670 -35.525  1.00 84.57      A    C  
ATOM   1679  NE2 HIS A 218      -0.383  25.526 -35.464  1.00 86.44      A    N  
ATOM   1680  N   TYR A 219      -5.789  27.305 -31.564  1.00 92.80      A    N  
ATOM   1681  CA  TYR A 219      -6.672  27.790 -30.508  1.00 93.07      A    C  
ATOM   1682  C   TYR A 219      -6.609  26.849 -29.311  1.00 93.49      A    C  
ATOM   1683  O   TYR A 219      -7.189  25.763 -29.335  1.00 91.51      A    O  
ATOM   1684  CB  TYR A 219      -8.081  27.962 -31.069  1.00 92.20      A    C  
ATOM   1685  CG  TYR A 219      -8.143  28.768 -32.349  1.00 92.49      A    C  
ATOM   1686  CD1 TYR A 219      -7.675  30.102 -32.386  1.00 89.02      A    C  
ATOM   1687  CD2 TYR A 219      -8.616  28.182 -33.540  1.00 89.47      A    C  
ATOM   1688  CE1 TYR A 219      -7.702  30.838 -33.583  1.00 87.63      A    C  
ATOM   1689  CE2 TYR A 219      -8.647  28.905 -34.739  1.00 87.93      A    C  
ATOM   1690  CZ  TYR A 219      -8.187  30.236 -34.754  1.00 88.88      A    C  
ATOM   1691  OH  TYR A 219      -8.206  30.946 -35.932  1.00 87.02      A    O  
ATOM   1692  N   LEU A 220      -5.879  27.256 -28.274  1.00 92.82      A    N  
ATOM   1693  CA  LEU A 220      -5.691  26.468 -27.061  1.00 93.11      A    C  
ATOM   1694  C   LEU A 220      -6.317  27.158 -25.852  1.00 93.05      A    C  
ATOM   1695  O   LEU A 220      -6.397  28.382 -25.778  1.00 90.98      A    O  
ATOM   1696  CB  LEU A 220      -4.203  26.167 -26.816  1.00 92.72      A    C  
ATOM   1697  CG  LEU A 220      -3.578  25.211 -27.846  1.00 92.25      A    C  
ATOM   1698  CD1 LEU A 220      -2.895  25.963 -28.989  1.00 85.85      A    C  
ATOM   1699  CD2 LEU A 220      -2.531  24.325 -27.182  1.00 85.48      A    C  
ATOM   1700  N   PHE A 221      -6.725  26.340 -24.876  1.00 93.15      A    N  
ATOM   1701  CA  PHE A 221      -7.199  26.798 -23.578  1.00 92.98      A    C  
ATOM   1702  C   PHE A 221      -6.389  26.111 -22.459  1.00 93.46      A    C  
ATOM   1703  O   PHE A 221      -6.350  24.877 -22.424  1.00 92.53      A    O  
ATOM   1704  CB  PHE A 221      -8.698  26.524 -23.457  1.00 91.70      A    C  
ATOM   1705  CG  PHE A 221      -9.297  27.110 -22.207  1.00 91.40      A    C  
ATOM   1706  CD1 PHE A 221      -9.417  26.327 -21.037  1.00 88.45      A    C  
ATOM   1707  CD2 PHE A 221      -9.705  28.452 -22.174  1.00 88.01      A    C  
ATOM   1708  CE1 PHE A 221      -9.940  26.887 -19.866  1.00 86.26      A    C  
ATOM   1709  CE2 PHE A 221     -10.235  29.015 -21.012  1.00 86.03      A    C  
ATOM   1710  CZ  PHE A 221     -10.354  28.234 -19.843  1.00 86.46      A    C  
ATOM   1711  N   PRO A 222      -5.758  26.867 -21.547  1.00 92.95      A    N  
ATOM   1712  CA  PRO A 222      -5.049  26.298 -20.422  1.00 92.31      A    C  
ATOM   1713  C   PRO A 222      -6.020  25.943 -19.285  1.00 92.64      A    C  
ATOM   1714  O   PRO A 222      -6.645  26.828 -18.690  1.00 90.68      A    O  
ATOM   1715  CB  PRO A 222      -4.046  27.377 -20.007  1.00 90.63      A    C  
ATOM   1716  CG  PRO A 222      -4.750  28.684 -20.362  1.00 88.75      A    C  
ATOM   1717  CD  PRO A 222      -5.615  28.319 -21.569  1.00 91.55      A    C  
ATOM   1718  N   ILE A 223      -6.131  24.665 -18.961  1.00 93.21      A    N  
ATOM   1719  CA  ILE A 223      -6.900  24.191 -17.808  1.00 93.27      A    C  
ATOM   1720  C   ILE A 223      -5.940  24.079 -16.624  1.00 93.28      A    C  
ATOM   1721  O   ILE A 223      -5.060  23.224 -16.618  1.00 92.01      A    O  
ATOM   1722  CB  ILE A 223      -7.607  22.854 -18.118  1.00 93.18      A    C  
ATOM   1723  CG1 ILE A 223      -8.486  22.944 -19.394  1.00 91.51      A    C  
ATOM   1724  CG2 ILE A 223      -8.459  22.442 -16.901  1.00 91.15      A    C  
ATOM   1725  CD1 ILE A 223      -9.017  21.596 -19.874  1.00 87.71      A    C  
ATOM   1726  N   GLN A 224      -6.118  24.928 -15.622  1.00 92.73      A    N  
ATOM   1727  CA  GLN A 224      -5.309  24.930 -14.410  1.00 91.91      A    C  
ATOM   1728  C   GLN A 224      -5.940  24.037 -13.345  1.00 92.61      A    C  
ATOM   1729  O   GLN A 224      -7.121  24.172 -13.036  1.00 91.35      A    O  
ATOM   1730  CB  GLN A 224      -5.106  26.360 -13.887  1.00 90.00      A    C  
ATOM   1731  CG  GLN A 224      -4.387  27.240 -14.909  1.00 85.04      A    C  
ATOM   1732  CD  GLN A 224      -4.068  28.631 -14.364  1.00 82.50      A    C  
ATOM   1733  NE2 GLN A 224      -4.248  29.661 -15.145  1.00 70.33      A    N  
ATOM   1734  OE1 GLN A 224      -3.659  28.811 -13.226  1.00 73.74      A    O  
ATOM   1735  N   VAL A 225      -5.141  23.120 -12.803  1.00 92.30      A    N  
ATOM   1736  CA  VAL A 225      -5.537  22.166 -11.763  1.00 93.12      A    C  
ATOM   1737  C   VAL A 225      -4.396  21.988 -10.761  1.00 93.41      A    C  
ATOM   1738  O   VAL A 225      -3.241  22.303 -11.046  1.00 92.49      A    O  
ATOM   1739  CB  VAL A 225      -5.958  20.805 -12.369  1.00 92.92      A    C  
ATOM   1740  CG1 VAL A 225      -7.276  20.909 -13.132  1.00 88.42      A    C  
ATOM   1741  CG2 VAL A 225      -4.905  20.227 -13.325  1.00 88.63      A    C  
ATOM   1742  N   HIS A 226      -4.718  21.485  -9.578  1.00 92.94      A    N  
ATOM   1743  CA  HIS A 226      -3.752  21.238  -8.508  1.00 92.69      A    C  
ATOM   1744  C   HIS A 226      -4.138  19.972  -7.743  1.00 93.53      A    C  
ATOM   1745  O   HIS A 226      -5.296  19.546  -7.805  1.00 92.24      A    O  
ATOM   1746  CB  HIS A 226      -3.686  22.467  -7.588  1.00 90.27      A    C  
ATOM   1747  CG  HIS A 226      -5.043  22.952  -7.159  1.00 86.03      A    C  
ATOM   1748  CD2 HIS A 226      -5.859  22.373  -6.229  1.00 73.41      A    C  
ATOM   1749  ND1 HIS A 226      -5.752  23.997  -7.714  1.00 72.03      A    N  
ATOM   1750  CE1 HIS A 226      -6.957  24.043  -7.121  1.00 68.65      A    C  
ATOM   1751  NE2 HIS A 226      -7.060  23.063  -6.225  1.00 71.95      A    N  
ATOM   1752  N   ALA A 227      -3.186  19.359  -7.054  1.00 94.55      A    N  
ATOM   1753  CA  ALA A 227      -3.431  18.215  -6.178  1.00 94.73      A    C  
ATOM   1754  C   ALA A 227      -2.345  18.120  -5.095  1.00 95.05      A    C  
ATOM   1755  O   ALA A 227      -1.215  18.573  -5.289  1.00 94.10      A    O  
ATOM   1756  CB  ALA A 227      -3.491  16.937  -7.010  1.00 94.31      A    C  
ATOM   1757  N   ALA A 228      -2.696  17.491  -3.975  1.00 95.72      A    N  
ATOM   1758  CA  ALA A 228      -1.786  17.199  -2.883  1.00 95.86      A    C  
ATOM   1759  C   ALA A 228      -1.951  15.743  -2.412  1.00 96.32      A    C  
ATOM   1760  O   ALA A 228      -3.061  15.218  -2.340  1.00 95.17      A    O  
ATOM   1761  CB  ALA A 228      -2.020  18.206  -1.750  1.00 94.61      A    C  
ATOM   1762  N   MET A 229      -0.837  15.091  -2.093  1.00 96.09      A    N  
ATOM   1763  CA  MET A 229      -0.806  13.747  -1.530  1.00 96.56      A    C  
ATOM   1764  C   MET A 229       0.492  13.563  -0.730  1.00 96.98      A    C  
ATOM   1765  O   MET A 229       1.551  14.026  -1.146  1.00 95.62      A    O  
ATOM   1766  CB  MET A 229      -0.922  12.716  -2.662  1.00 95.84      A    C  
ATOM   1767  CG  MET A 229      -0.909  11.269  -2.170  1.00 94.65      A    C  
ATOM   1768  SD  MET A 229      -1.257  10.038  -3.457  1.00 93.54      A    S  
ATOM   1769  CE  MET A 229      -0.968   8.538  -2.510  1.00 88.25      A    C  
ATOM   1770  N   ARG A 230       0.422  12.844   0.386  1.00 97.06      A    N  
ATOM   1771  CA  ARG A 230       1.611  12.492   1.162  1.00 97.23      A    C  
ATOM   1772  C   ARG A 230       2.604  11.689   0.308  1.00 97.55      A    C  
ATOM   1773  O   ARG A 230       2.199  10.834  -0.481  1.00 96.38      A    O  
ATOM   1774  CB  ARG A 230       1.184  11.722   2.422  1.00 96.50      A    C  
ATOM   1775  CG  ARG A 230       2.371  11.430   3.338  1.00 92.72      A    C  
ATOM   1776  CD  ARG A 230       1.947  10.692   4.602  1.00 89.39      A    C  
ATOM   1777  NE  ARG A 230       3.125  10.364   5.425  1.00 85.63      A    N  
ATOM   1778  CZ  ARG A 230       3.749  11.185   6.256  1.00 82.04      A    C  
ATOM   1779  NH1 ARG A 230       3.308  12.383   6.517  1.00 73.12      A    N1+
ATOM   1780  NH2 ARG A 230       4.845  10.802   6.829  1.00 77.50      A    N  
ATOM   1781  N   MET A 231       3.911  11.924   0.509  1.00 97.23      A    N  
ATOM   1782  CA  MET A 231       4.957  11.082  -0.072  1.00 97.47      A    C  
ATOM   1783  C   MET A 231       4.939   9.704   0.603  1.00 97.62      A    C  
ATOM   1784  O   MET A 231       5.145   9.596   1.809  1.00 96.54      A    O  
ATOM   1785  CB  MET A 231       6.329  11.745   0.084  1.00 96.75      A    C  
ATOM   1786  CG  MET A 231       6.508  12.977  -0.824  1.00 94.12      A    C  
ATOM   1787  SD  MET A 231       6.455  12.661  -2.615  1.00 94.16      A    S  
ATOM   1788  CE  MET A 231       7.866  11.564  -2.811  1.00 88.65      A    C  
ATOM   1789  N   MET A 232       4.721   8.656  -0.191  1.00 97.03      A    N  
ATOM   1790  CA  MET A 232       4.751   7.265   0.265  1.00 97.10      A    C  
ATOM   1791  C   MET A 232       6.092   6.579  -0.019  1.00 97.05      A    C  
ATOM   1792  O   MET A 232       6.336   5.458   0.432  1.00 94.30      A    O  
ATOM   1793  CB  MET A 232       3.580   6.494  -0.364  1.00 96.70      A    C  
ATOM   1794  CG  MET A 232       2.206   7.083  -0.012  1.00 95.86      A    C  
ATOM   1795  SD  MET A 232       1.848   7.252   1.767  1.00 94.92      A    S  
ATOM   1796  CE  MET A 232       1.839   5.520   2.276  1.00 87.70      A    C  
ATOM   1797  N   THR A 233       6.986   7.260  -0.727  1.00 96.91      A    N  
ATOM   1798  CA  THR A 233       8.380   6.867  -0.972  1.00 96.74      A    C  
ATOM   1799  C   THR A 233       9.297   8.065  -0.670  1.00 96.86      A    C  
ATOM   1800  O   THR A 233       8.832   9.214  -0.747  1.00 94.54      A    O  
ATOM   1801  CB  THR A 233       8.585   6.410  -2.424  1.00 95.47      A    C  
ATOM   1802  CG2 THR A 233       7.760   5.172  -2.773  1.00 88.65      A    C  
ATOM   1803  OG1 THR A 233       8.256   7.418  -3.350  1.00 87.92      A    O  
ATOM   1804  N   PRO A 234      10.580   7.862  -0.340  1.00 96.99      A    N  
ATOM   1805  CA  PRO A 234      11.493   8.965  -0.059  1.00 96.79      A    C  
ATOM   1806  C   PRO A 234      11.684   9.845  -1.296  1.00 96.95      A    C  
ATOM   1807  O   PRO A 234      11.942   9.344  -2.396  1.00 94.77      A    O  
ATOM   1808  CB  PRO A 234      12.799   8.313   0.387  1.00 95.46      A    C  
ATOM   1809  CG  PRO A 234      12.756   6.923  -0.246  1.00 94.34      A    C  
ATOM   1810  CD  PRO A 234      11.267   6.586  -0.211  1.00 96.28      A    C  
ATOM   1811  N   VAL A 235      11.591  11.157  -1.132  1.00 96.59      A    N  
ATOM   1812  CA  VAL A 235      11.909  12.087  -2.219  1.00 96.69      A    C  
ATOM   1813  C   VAL A 235      13.408  12.035  -2.527  1.00 96.42      A    C  
ATOM   1814  O   VAL A 235      14.239  11.979  -1.616  1.00 94.83      A    O  
ATOM   1815  CB  VAL A 235      11.398  13.505  -1.906  1.00 95.41      A    C  
ATOM   1816  CG1 VAL A 235      12.123  14.200  -0.757  1.00 89.12      A    C  
ATOM   1817  CG2 VAL A 235      11.485  14.395  -3.137  1.00 88.73      A    C  
ATOM   1818  N   LYS A 236      13.773  12.052  -3.832  1.00 96.18      A    N  
ATOM   1819  CA  LYS A 236      15.167  12.012  -4.282  1.00 96.05      A    C  
ATOM   1820  C   LYS A 236      15.615  13.375  -4.815  1.00 95.99      A    C  
ATOM   1821  O   LYS A 236      14.987  13.921  -5.722  1.00 94.24      A    O  
ATOM   1822  CB  LYS A 236      15.371  10.905  -5.334  1.00 94.79      A    C  
ATOM   1823  CG  LYS A 236      15.199   9.500  -4.742  1.00 92.18      A    C  
ATOM   1824  CD  LYS A 236      15.475   8.374  -5.752  1.00 90.40      A    C  
ATOM   1825  CE  LYS A 236      15.309   7.038  -5.018  1.00 84.47      A    C  
ATOM   1826  NZ  LYS A 236      15.488   5.829  -5.858  1.00 77.94      A    N1+
ATOM   1827  N   ALA A 237      16.733  13.878  -4.321  1.00 95.57      A    N  
ATOM   1828  CA  ALA A 237      17.294  15.161  -4.750  1.00 95.21      A    C  
ATOM   1829  C   ALA A 237      17.657  15.195  -6.247  1.00 95.15      A    C  
ATOM   1830  O   ALA A 237      17.540  16.229  -6.902  1.00 92.89      A    O  
ATOM   1831  CB  ALA A 237      18.519  15.457  -3.884  1.00 94.33      A    C  
ATOM   1832  N   THR A 238      18.020  14.048  -6.835  1.00 95.10      A    N  
ATOM   1833  CA  THR A 238      18.310  13.906  -8.271  1.00 94.37      A    C  
ATOM   1834  C   THR A 238      17.129  14.302  -9.159  1.00 94.50      A    C  
ATOM   1835  O   THR A 238      17.331  14.836 -10.245  1.00 92.48      A    O  
ATOM   1836  CB  THR A 238      18.706  12.458  -8.611  1.00 93.03      A    C  
ATOM   1837  CG2 THR A 238      20.047  12.062  -7.976  1.00 79.84      A    C  
ATOM   1838  OG1 THR A 238      17.731  11.562  -8.135  1.00 81.55      A    O  
ATOM   1839  N   HIS A 239      15.894  14.131  -8.687  1.00 94.52      A    N  
ATOM   1840  CA  HIS A 239      14.691  14.536  -9.406  1.00 94.45      A    C  
ATOM   1841  C   HIS A 239      14.396  16.044  -9.326  1.00 94.32      A    C  
ATOM   1842  O   HIS A 239      13.527  16.532 -10.045  1.00 91.41      A    O  
ATOM   1843  CB  HIS A 239      13.506  13.700  -8.921  1.00 93.82      A    C  
ATOM   1844  CG  HIS A 239      13.691  12.216  -9.155  1.00 94.44      A    C  
ATOM   1845  CD2 HIS A 239      13.264  11.206  -8.346  1.00 84.30      A    C  
ATOM   1846  ND1 HIS A 239      14.340  11.635 -10.234  1.00 83.93      A    N  
ATOM   1847  CE1 HIS A 239      14.311  10.311 -10.047  1.00 86.10      A    C  
ATOM   1848  NE2 HIS A 239      13.659  10.011  -8.920  1.00 88.11      A    N  
ATOM   1849  N   PHE A 240      15.140  16.800  -8.515  1.00 94.54      A    N  
ATOM   1850  CA  PHE A 240      14.969  18.241  -8.311  1.00 94.51      A    C  
ATOM   1851  C   PHE A 240      16.133  19.075  -8.874  1.00 93.78      A    C  
ATOM   1852  O   PHE A 240      16.231  20.264  -8.590  1.00 88.04      A    O  
ATOM   1853  CB  PHE A 240      14.706  18.518  -6.834  1.00 94.12      A    C  
ATOM   1854  CG  PHE A 240      13.308  18.137  -6.386  1.00 95.64      A    C  
ATOM   1855  CD1 PHE A 240      12.342  19.143  -6.167  1.00 93.71      A    C  
ATOM   1856  CD2 PHE A 240      12.958  16.799  -6.165  1.00 93.80      A    C  
ATOM   1857  CE1 PHE A 240      11.062  18.810  -5.722  1.00 92.71      A    C  
ATOM   1858  CE2 PHE A 240      11.672  16.457  -5.729  1.00 93.24      A    C  
ATOM   1859  CZ  PHE A 240      10.721  17.464  -5.500  1.00 94.08      A    C  
ATOM   1860  N   GLN A 241      16.993  18.496  -9.718  1.00 93.53      A    N  
ATOM   1861  CA  GLN A 241      18.113  19.231 -10.322  1.00 91.89      A    C  
ATOM   1862  C   GLN A 241      17.643  20.435 -11.161  1.00 91.39      A    C  
ATOM   1863  O   GLN A 241      18.275  21.490 -11.135  1.00 85.07      A    O  
ATOM   1864  CB  GLN A 241      18.947  18.291 -11.194  1.00 90.02      A    C  
ATOM   1865  CG  GLN A 241      19.731  17.262 -10.351  1.00 81.88      A    C  
ATOM   1866  CD  GLN A 241      20.647  16.387 -11.215  1.00 72.24      A    C  
ATOM   1867  NE2 GLN A 241      21.439  15.537 -10.609  1.00 60.08      A    N  
ATOM   1868  OE1 GLN A 241      20.660  16.458 -12.428  1.00 62.40      A    O  
ATOM   1869  N   GLY A 242      16.515  20.302 -11.842  1.00 89.08      A    N  
ATOM   1870  CA  GLY A 242      15.873  21.371 -12.625  1.00 88.35      A    C  
ATOM   1871  C   GLY A 242      15.048  22.373 -11.798  1.00 89.59      A    C  
ATOM   1872  O   GLY A 242      14.441  23.260 -12.388  1.00 83.34      A    O  
ATOM   1873  N   GLY A 243      15.008  22.241 -10.485  1.00 89.35      A    N  
ATOM   1874  CA  GLY A 243      14.163  23.055  -9.612  1.00 90.68      A    C  
ATOM   1875  C   GLY A 243      12.767  22.463  -9.385  1.00 92.53      A    C  
ATOM   1876  O   GLY A 243      12.558  21.252  -9.532  1.00 88.90      A    O  
ATOM   1877  N   ALA A 244      11.813  23.310  -9.009  1.00 91.00      A    N  
ATOM   1878  CA  ALA A 244      10.442  22.902  -8.721  1.00 91.59      A    C  
ATOM   1879  C   ALA A 244       9.656  22.504  -9.978  1.00 92.70      A    C  
ATOM   1880  O   ALA A 244       8.875  21.551  -9.957  1.00 90.42      A    O  
ATOM   1881  CB  ALA A 244       9.751  24.058  -7.984  1.00 89.71      A    C  
ATOM   1882  N   ALA A 245       9.884  23.212 -11.093  1.00 92.44      A    N  
ATOM   1883  CA  ALA A 245       9.222  22.961 -12.364  1.00 92.52      A    C  
ATOM   1884  C   ALA A 245       9.775  21.696 -13.042  1.00 93.22      A    C  
ATOM   1885  O   ALA A 245      10.983  21.497 -13.141  1.00 91.04      A    O  
ATOM   1886  CB  ALA A 245       9.353  24.192 -13.247  1.00 90.82      A    C  
ATOM   1887  N   CYS A 246       8.884  20.861 -13.574  1.00 92.31      A    N  
ATOM   1888  CA  CYS A 246       9.255  19.736 -14.413  1.00 92.41      A    C  
ATOM   1889  C   CYS A 246       9.611  20.221 -15.825  1.00 92.59      A    C  
ATOM   1890  O   CYS A 246       8.911  21.055 -16.394  1.00 88.32      A    O  
ATOM   1891  CB  CYS A 246       8.135  18.704 -14.432  1.00 91.39      A    C  
ATOM   1892  SG  CYS A 246       7.908  17.844 -12.849  1.00 90.39      A    S  
ATOM   1893  N   ARG A 247      10.663  19.660 -16.412  1.00 91.58      A    N  
ATOM   1894  CA  ARG A 247      11.011  19.941 -17.810  1.00 90.98      A    C  
ATOM   1895  C   ARG A 247       9.877  19.478 -18.733  1.00 91.77      A    C  
ATOM   1896  O   ARG A 247       9.308  18.412 -18.516  1.00 88.48      A    O  
ATOM   1897  CB  ARG A 247      12.331  19.278 -18.201  1.00 88.14      A    C  
ATOM   1898  CG  ARG A 247      13.522  19.843 -17.433  1.00 79.50      A    C  
ATOM   1899  CD  ARG A 247      14.813  19.184 -17.929  1.00 75.58      A    C  
ATOM   1900  NE  ARG A 247      15.982  19.627 -17.163  1.00 66.10      A    N  
ATOM   1901  CZ  ARG A 247      17.213  19.142 -17.281  1.00 58.06      A    C  
ATOM   1902  NH1 ARG A 247      17.504  18.209 -18.148  1.00 53.56      A    N1+
ATOM   1903  NH2 ARG A 247      18.173  19.594 -16.527  1.00 51.69      A    N  
ATOM   1904  N   LEU A 248       9.603  20.248 -19.783  1.00 89.70      A    N  
ATOM   1905  CA  LEU A 248       8.477  19.966 -20.680  1.00 89.90      A    C  
ATOM   1906  C   LEU A 248       8.678  18.716 -21.539  1.00 90.03      A    C  
ATOM   1907  O   LEU A 248       7.795  17.867 -21.598  1.00 82.13      A    O  
ATOM   1908  CB  LEU A 248       8.226  21.192 -21.580  1.00 86.25      A    C  
ATOM   1909  CG  LEU A 248       7.726  22.440 -20.835  1.00 86.11      A    C  
ATOM   1910  CD1 LEU A 248       7.554  23.584 -21.830  1.00 81.31      A    C  
ATOM   1911  CD2 LEU A 248       6.390  22.201 -20.144  1.00 81.48      A    C  
ATOM   1912  N   HIS A 249       9.819  18.599 -22.216  1.00 90.46      A    N  
ATOM   1913  CA  HIS A 249      10.028  17.614 -23.290  1.00 88.80      A    C  
ATOM   1914  C   HIS A 249      11.212  16.677 -23.075  1.00 87.28      A    C  
ATOM   1915  O   HIS A 249      11.367  15.703 -23.814  1.00 76.90      A    O  
ATOM   1916  CB  HIS A 249      10.192  18.367 -24.617  1.00 86.11      A    C  
ATOM   1917  CG  HIS A 249       9.028  19.249 -24.941  1.00 87.91      A    C  
ATOM   1918  CD2 HIS A 249       9.056  20.584 -25.260  1.00 77.39      A    C  
ATOM   1919  ND1 HIS A 249       7.694  18.875 -24.942  1.00 78.59      A    N  
ATOM   1920  CE1 HIS A 249       6.959  19.954 -25.246  1.00 79.82      A    C  
ATOM   1921  NE2 HIS A 249       7.755  21.008 -25.449  1.00 81.85      A    N  
ATOM   1922  N   SER A 250      12.063  16.952 -22.102  1.00 83.21      A    N  
ATOM   1923  CA  SER A 250      13.235  16.144 -21.764  1.00 80.79      A    C  
ATOM   1924  C   SER A 250      13.191  15.769 -20.289  1.00 80.31      A    C  
ATOM   1925  O   SER A 250      13.030  16.639 -19.434  1.00 71.24      A    O  
ATOM   1926  CB  SER A 250      14.530  16.892 -22.102  1.00 73.12      A    C  
ATOM   1927  OG  SER A 250      14.629  18.111 -21.392  1.00 64.38      A    O  
ATOM   1928  N   PHE A 251      13.371  14.472 -20.004  1.00 81.20      A    N  
ATOM   1929  CA  PHE A 251      13.332  13.901 -18.663  1.00 79.08      A    C  
ATOM   1930  C   PHE A 251      14.634  13.184 -18.332  1.00 73.10      A    C  
ATOM   1931  O   PHE A 251      15.251  12.623 -19.243  1.00 65.79      A    O  
ATOM   1932  CB  PHE A 251      12.141  12.963 -18.540  1.00 75.37      A    C  
ATOM   1933  CG  PHE A 251      10.816  13.551 -18.975  1.00 79.35      A    C  
ATOM   1934  CD1 PHE A 251      10.154  14.501 -18.167  1.00 73.19      A    C  
ATOM   1935  CD2 PHE A 251      10.236  13.163 -20.184  1.00 74.65      A    C  
ATOM   1936  CE1 PHE A 251       8.936  15.036 -18.571  1.00 72.19      A    C  
ATOM   1937  CE2 PHE A 251       9.008  13.700 -20.591  1.00 76.30      A    C  
ATOM   1938  CZ  PHE A 251       8.353  14.639 -19.792  1.00 75.29      A    C  
ATOM   1939  OXT PHE A 251      15.010  13.210 -17.127  1.00 72.36      A    O1-
TER   
ATOM   1940  N   GLN B   1     -38.334  23.536 -42.397  1.00 63.18      B    N  
ATOM   1941  CA  GLN B   1     -36.873  23.320 -42.286  1.00 67.33      B    C  
ATOM   1942  C   GLN B   1     -36.295  23.872 -40.989  1.00 68.92      B    C  
ATOM   1943  O   GLN B   1     -35.669  23.111 -40.268  1.00 64.36      B    O  
ATOM   1944  CB  GLN B   1     -36.125  23.886 -43.505  1.00 61.89      B    C  
ATOM   1945  CG  GLN B   1     -36.032  22.844 -44.619  1.00 55.68      B    C  
ATOM   1946  CD  GLN B   1     -35.353  23.394 -45.884  1.00 51.16      B    C  
ATOM   1947  NE2 GLN B   1     -34.861  22.566 -46.757  1.00 42.14      B    N  
ATOM   1948  OE1 GLN B   1     -35.309  24.584 -46.096  1.00 46.39      B    O  
ATOM   1949  N   ALA B   2     -36.540  25.131 -40.646  1.00 70.33      B    N  
ATOM   1950  CA  ALA B   2     -36.012  25.750 -39.424  1.00 72.56      B    C  
ATOM   1951  C   ALA B   2     -36.396  24.969 -38.151  1.00 74.61      B    C  
ATOM   1952  O   ALA B   2     -35.552  24.730 -37.291  1.00 71.40      B    O  
ATOM   1953  CB  ALA B   2     -36.507  27.195 -39.357  1.00 67.38      B    C  
ATOM   1954  N   MET B   3     -37.638  24.500 -38.065  1.00 76.89      B    N  
ATOM   1955  CA  MET B   3     -38.131  23.722 -36.920  1.00 78.24      B    C  
ATOM   1956  C   MET B   3     -37.409  22.366 -36.778  1.00 79.88      B    C  
ATOM   1957  O   MET B   3     -37.078  21.955 -35.680  1.00 77.90      B    O  
ATOM   1958  CB  MET B   3     -39.638  23.537 -37.086  1.00 74.37      B    C  
ATOM   1959  CG  MET B   3     -40.389  23.578 -35.755  1.00 66.51      B    C  
ATOM   1960  SD  MET B   3     -42.180  23.399 -35.985  1.00 59.69      B    S  
ATOM   1961  CE  MET B   3     -42.761  24.024 -34.401  1.00 51.36      B    C  
ATOM   1962  N   VAL B   4     -37.123  21.708 -37.904  1.00 82.60      B    N  
ATOM   1963  CA  VAL B   4     -36.358  20.448 -37.928  1.00 83.37      B    C  
ATOM   1964  C   VAL B   4     -34.911  20.690 -37.502  1.00 83.65      B    C  
ATOM   1965  O   VAL B   4     -34.368  19.931 -36.698  1.00 81.26      B    O  
ATOM   1966  CB  VAL B   4     -36.401  19.794 -39.317  1.00 81.58      B    C  
ATOM   1967  CG1 VAL B   4     -35.574  18.503 -39.388  1.00 72.40      B    C  
ATOM   1968  CG2 VAL B   4     -37.840  19.439 -39.712  1.00 73.42      B    C  
ATOM   1969  N   LEU B   5     -34.292  21.763 -37.988  1.00 80.01      B    N  
ATOM   1970  CA  LEU B   5     -32.933  22.143 -37.619  1.00 79.57      B    C  
ATOM   1971  C   LEU B   5     -32.832  22.460 -36.125  1.00 80.95      B    C  
ATOM   1972  O   LEU B   5     -31.906  22.011 -35.453  1.00 79.14      B    O  
ATOM   1973  CB  LEU B   5     -32.488  23.351 -38.461  1.00 76.16      B    C  
ATOM   1974  CG  LEU B   5     -30.987  23.295 -38.799  1.00 68.73      B    C  
ATOM   1975  CD1 LEU B   5     -30.788  22.713 -40.198  1.00 63.36      B    C  
ATOM   1976  CD2 LEU B   5     -30.357  24.681 -38.767  1.00 62.11      B    C  
ATOM   1977  N   PHE B   6     -33.828  23.189 -35.599  1.00 80.55      B    N  
ATOM   1978  CA  PHE B   6     -33.918  23.499 -34.179  1.00 81.25      B    C  
ATOM   1979  C   PHE B   6     -34.093  22.243 -33.321  1.00 83.38      B    C  
ATOM   1980  O   PHE B   6     -33.377  22.063 -32.343  1.00 82.24      B    O  
ATOM   1981  CB  PHE B   6     -35.044  24.516 -33.956  1.00 78.20      B    C  
ATOM   1982  CG  PHE B   6     -35.070  25.032 -32.545  1.00 73.70      B    C  
ATOM   1983  CD1 PHE B   6     -35.953  24.489 -31.596  1.00 68.38      B    C  
ATOM   1984  CD2 PHE B   6     -34.118  26.004 -32.155  1.00 66.02      B    C  
ATOM   1985  CE1 PHE B   6     -35.883  24.897 -30.258  1.00 61.53      B    C  
ATOM   1986  CE2 PHE B   6     -34.046  26.414 -30.810  1.00 61.01      B    C  
ATOM   1987  CZ  PHE B   6     -34.915  25.847 -29.862  1.00 61.82      B    C  
ATOM   1988  N   ALA B   7     -34.981  21.326 -33.731  1.00 85.96      B    N  
ATOM   1989  CA  ALA B   7     -35.176  20.052 -33.041  1.00 86.59      B    C  
ATOM   1990  C   ALA B   7     -33.895  19.193 -33.031  1.00 87.57      B    C  
ATOM   1991  O   ALA B   7     -33.531  18.651 -31.986  1.00 85.71      B    O  
ATOM   1992  CB  ALA B   7     -36.347  19.308 -33.705  1.00 84.90      B    C  
ATOM   1993  N   LEU B   8     -33.156  19.141 -34.149  1.00 86.04      B    N  
ATOM   1994  CA  LEU B   8     -31.855  18.468 -34.226  1.00 86.28      B    C  
ATOM   1995  C   LEU B   8     -30.811  19.128 -33.318  1.00 87.22      B    C  
ATOM   1996  O   LEU B   8     -30.047  18.420 -32.664  1.00 86.13      B    O  
ATOM   1997  CB  LEU B   8     -31.369  18.490 -35.692  1.00 84.81      B    C  
ATOM   1998  CG  LEU B   8     -31.976  17.353 -36.540  1.00 76.74      B    C  
ATOM   1999  CD1 LEU B   8     -31.836  17.681 -38.028  1.00 70.58      B    C  
ATOM   2000  CD2 LEU B   8     -31.256  16.030 -36.278  1.00 70.22      B    C  
ATOM   2001  N   THR B   9     -30.789  20.450 -33.230  1.00 86.95      B    N  
ATOM   2002  CA  THR B   9     -29.873  21.197 -32.352  1.00 86.53      B    C  
ATOM   2003  C   THR B   9     -30.165  20.912 -30.877  1.00 87.91      B    C  
ATOM   2004  O   THR B   9     -29.252  20.679 -30.095  1.00 86.28      B    O  
ATOM   2005  CB  THR B   9     -29.962  22.710 -32.609  1.00 84.07      B    C  
ATOM   2006  CG2 THR B   9     -28.848  23.468 -31.908  1.00 72.71      B    C  
ATOM   2007  OG1 THR B   9     -29.831  22.999 -33.979  1.00 72.89      B    O  
ATOM   2008  N   LEU B  10     -31.451  20.874 -30.521  1.00 88.40      B    N  
ATOM   2009  CA  LEU B  10     -31.895  20.534 -29.162  1.00 88.52      B    C  
ATOM   2010  C   LEU B  10     -31.557  19.083 -28.794  1.00 89.46      B    C  
ATOM   2011  O   LEU B  10     -31.132  18.811 -27.676  1.00 87.86      B    O  
ATOM   2012  CB  LEU B  10     -33.403  20.814 -29.057  1.00 86.83      B    C  
ATOM   2013  CG  LEU B  10     -33.750  21.656 -27.809  1.00 79.14      B    C  
ATOM   2014  CD1 LEU B  10     -34.434  22.949 -28.223  1.00 73.96      B    C  
ATOM   2015  CD2 LEU B  10     -34.681  20.897 -26.869  1.00 73.38      B    C  
ATOM   2016  N   LEU B  11     -31.718  18.162 -29.739  1.00 90.15      B    N  
ATOM   2017  CA  LEU B  11     -31.329  16.758 -29.573  1.00 89.70      B    C  
ATOM   2018  C   LEU B  11     -29.820  16.627 -29.356  1.00 90.27      B    C  
ATOM   2019  O   LEU B  11     -29.389  15.961 -28.413  1.00 89.24      B    O  
ATOM   2020  CB  LEU B  11     -31.790  15.965 -30.813  1.00 89.14      B    C  
ATOM   2021  CG  LEU B  11     -31.569  14.440 -30.664  1.00 81.99      B    C  
ATOM   2022  CD1 LEU B  11     -32.587  13.811 -29.722  1.00 75.10      B    C  
ATOM   2023  CD2 LEU B  11     -31.688  13.774 -32.025  1.00 74.28      B    C  
ATOM   2024  N   LEU B  12     -29.006  17.323 -30.172  1.00 89.77      B    N  
ATOM   2025  CA  LEU B  12     -27.552  17.355 -30.030  1.00 89.44      B    C  
ATOM   2026  C   LEU B  12     -27.144  17.902 -28.661  1.00 90.28      B    C  
ATOM   2027  O   LEU B  12     -26.338  17.281 -27.968  1.00 89.13      B    O  
ATOM   2028  CB  LEU B  12     -26.951  18.198 -31.167  1.00 88.59      B    C  
ATOM   2029  CG  LEU B  12     -25.407  18.285 -31.131  1.00 82.75      B    C  
ATOM   2030  CD1 LEU B  12     -24.756  16.949 -31.502  1.00 76.68      B    C  
ATOM   2031  CD2 LEU B  12     -24.919  19.345 -32.099  1.00 76.24      B    C  
ATOM   2032  N   LEU B  13     -27.725  19.017 -28.237  1.00 91.07      B    N  
ATOM   2033  CA  LEU B  13     -27.458  19.608 -26.930  1.00 91.11      B    C  
ATOM   2034  C   LEU B  13     -27.779  18.628 -25.794  1.00 91.94      B    C  
ATOM   2035  O   LEU B  13     -26.968  18.435 -24.893  1.00 90.58      B    O  
ATOM   2036  CB  LEU B  13     -28.275  20.908 -26.809  1.00 90.13      B    C  
ATOM   2037  CG  LEU B  13     -28.147  21.601 -25.439  1.00 87.03      B    C  
ATOM   2038  CD1 LEU B  13     -26.736  22.108 -25.175  1.00 83.55      B    C  
ATOM   2039  CD2 LEU B  13     -29.105  22.785 -25.371  1.00 83.15      B    C  
ATOM   2040  N   THR B  14     -28.928  17.977 -25.858  1.00 93.17      B    N  
ATOM   2041  CA  THR B  14     -29.358  17.007 -24.839  1.00 92.60      B    C  
ATOM   2042  C   THR B  14     -28.419  15.796 -24.787  1.00 92.74      B    C  
ATOM   2043  O   THR B  14     -28.023  15.367 -23.704  1.00 90.62      B    O  
ATOM   2044  CB  THR B  14     -30.809  16.549 -25.088  1.00 91.28      B    C  
ATOM   2045  CG2 THR B  14     -31.363  15.774 -23.900  1.00 77.35      B    C  
ATOM   2046  OG1 THR B  14     -31.664  17.653 -25.265  1.00 77.74      B    O  
ATOM   2047  N   LEU B  15     -28.004  15.294 -25.945  1.00 92.16      B    N  
ATOM   2048  CA  LEU B  15     -26.994  14.237 -26.048  1.00 91.42      B    C  
ATOM   2049  C   LEU B  15     -25.664  14.659 -25.434  1.00 91.63      B    C  
ATOM   2050  O   LEU B  15     -25.094  13.891 -24.663  1.00 90.22      B    O  
ATOM   2051  CB  LEU B  15     -26.821  13.843 -27.531  1.00 90.46      B    C  
ATOM   2052  CG  LEU B  15     -27.774  12.717 -27.963  1.00 78.70      B    C  
ATOM   2053  CD1 LEU B  15     -27.968  12.728 -29.479  1.00 73.48      B    C  
ATOM   2054  CD2 LEU B  15     -27.206  11.354 -27.555  1.00 72.52      B    C  
ATOM   2055  N   MET B  16     -25.197  15.878 -25.705  1.00 91.65      B    N  
ATOM   2056  CA  MET B  16     -23.943  16.393 -25.137  1.00 91.48      B    C  
ATOM   2057  C   MET B  16     -24.016  16.535 -23.616  1.00 92.08      B    C  
ATOM   2058  O   MET B  16     -23.058  16.192 -22.924  1.00 90.82      B    O  
ATOM   2059  CB  MET B  16     -23.582  17.733 -25.789  1.00 90.95      B    C  
ATOM   2060  CG  MET B  16     -23.100  17.580 -27.236  1.00 84.49      B    C  
ATOM   2061  SD  MET B  16     -21.669  16.490 -27.494  1.00 81.47      B    S  
ATOM   2062  CE  MET B  16     -20.411  17.313 -26.503  1.00 68.81      B    C  
ATOM   2063  N   VAL B  17     -25.146  16.963 -23.079  1.00 92.53      B    N  
ATOM   2064  CA  VAL B  17     -25.377  17.025 -21.633  1.00 92.29      B    C  
ATOM   2065  C   VAL B  17     -25.328  15.627 -21.011  1.00 92.48      B    C  
ATOM   2066  O   VAL B  17     -24.595  15.419 -20.043  1.00 91.21      B    O  
ATOM   2067  CB  VAL B  17     -26.708  17.737 -21.299  1.00 91.49      B    C  
ATOM   2068  CG1 VAL B  17     -27.055  17.658 -19.807  1.00 85.64      B    C  
ATOM   2069  CG2 VAL B  17     -26.640  19.223 -21.665  1.00 87.14      B    C  
ATOM   2070  N   LEU B  18     -26.033  14.652 -21.581  1.00 93.03      B    N  
ATOM   2071  CA  LEU B  18     -26.037  13.275 -21.100  1.00 92.30      B    C  
ATOM   2072  C   LEU B  18     -24.652  12.626 -21.180  1.00 92.20      B    C  
ATOM   2073  O   LEU B  18     -24.213  11.986 -20.221  1.00 90.38      B    O  
ATOM   2074  CB  LEU B  18     -27.066  12.449 -21.901  1.00 91.64      B    C  
ATOM   2075  CG  LEU B  18     -28.540  12.789 -21.610  1.00 87.18      B    C  
ATOM   2076  CD1 LEU B  18     -29.440  12.051 -22.606  1.00 81.81      B    C  
ATOM   2077  CD2 LEU B  18     -28.962  12.387 -20.200  1.00 81.04      B    C  
ATOM   2078  N   MET B  19     -23.915  12.838 -22.271  1.00 92.20      B    N  
ATOM   2079  CA  MET B  19     -22.535  12.363 -22.412  1.00 91.46      B    C  
ATOM   2080  C   MET B  19     -21.616  12.978 -21.369  1.00 92.18      B    C  
ATOM   2081  O   MET B  19     -20.803  12.267 -20.786  1.00 90.46      B    O  
ATOM   2082  CB  MET B  19     -21.995  12.672 -23.811  1.00 90.10      B    C  
ATOM   2083  CG  MET B  19     -22.512  11.700 -24.864  1.00 81.46      B    C  
ATOM   2084  SD  MET B  19     -21.744  11.921 -26.507  1.00 75.32      B    S  
ATOM   2085  CE  MET B  19     -20.093  11.247 -26.192  1.00 63.18      B    C  
ATOM   2086  N   THR B  20     -21.745  14.266 -21.084  1.00 92.48      B    N  
ATOM   2087  CA  THR B  20     -20.937  14.954 -20.068  1.00 92.74      B    C  
ATOM   2088  C   THR B  20     -21.223  14.419 -18.670  1.00 93.02      B    C  
ATOM   2089  O   THR B  20     -20.298  14.197 -17.891  1.00 90.92      B    O  
ATOM   2090  CB  THR B  20     -21.173  16.470 -20.129  1.00 92.18      B    C  
ATOM   2091  CG2 THR B  20     -20.243  17.237 -19.191  1.00 84.11      B    C  
ATOM   2092  OG1 THR B  20     -20.900  16.937 -21.421  1.00 83.11      B    O  
ATOM   2093  N   LEU B  21     -22.487  14.133 -18.377  1.00 92.80      B    N  
ATOM   2094  CA  LEU B  21     -22.903  13.532 -17.108  1.00 92.05      B    C  
ATOM   2095  C   LEU B  21     -22.335  12.120 -16.941  1.00 92.43      B    C  
ATOM   2096  O   LEU B  21     -21.762  11.790 -15.903  1.00 90.76      B    O  
ATOM   2097  CB  LEU B  21     -24.447  13.572 -17.057  1.00 90.45      B    C  
ATOM   2098  CG  LEU B  21     -24.992  13.938 -15.667  1.00 82.14      B    C  
ATOM   2099  CD1 LEU B  21     -26.126  14.953 -15.810  1.00 76.51      B    C  
ATOM   2100  CD2 LEU B  21     -25.544  12.729 -14.929  1.00 75.53      B    C  
ATOM   2101  N   GLY B  22     -22.407  11.306 -17.991  1.00 91.73      B    N  
ATOM   2102  CA  GLY B  22     -21.787   9.983 -18.040  1.00 91.01      B    C  
ATOM   2103  C   GLY B  22     -20.266  10.031 -17.885  1.00 91.82      B    C  
ATOM   2104  O   GLY B  22     -19.686   9.232 -17.157  1.00 90.33      B    O  
ATOM   2105  N   PHE B  23     -19.621  11.026 -18.509  1.00 92.20      B    N  
ATOM   2106  CA  PHE B  23     -18.180  11.233 -18.420  1.00 92.80      B    C  
ATOM   2107  C   PHE B  23     -17.737  11.606 -16.997  1.00 93.82      B    C  
ATOM   2108  O   PHE B  23     -16.805  11.010 -16.470  1.00 92.36      B    O  
ATOM   2109  CB  PHE B  23     -17.763  12.295 -19.437  1.00 91.71      B    C  
ATOM   2110  CG  PHE B  23     -16.303  12.216 -19.809  1.00 91.35      B    C  
ATOM   2111  CD1 PHE B  23     -15.329  12.886 -19.047  1.00 87.52      B    C  
ATOM   2112  CD2 PHE B  23     -15.916  11.454 -20.928  1.00 87.09      B    C  
ATOM   2113  CE1 PHE B  23     -13.973  12.785 -19.407  1.00 85.49      B    C  
ATOM   2114  CE2 PHE B  23     -14.572  11.359 -21.290  1.00 84.26      B    C  
ATOM   2115  CZ  PHE B  23     -13.595  12.017 -20.528  1.00 85.91      B    C  
ATOM   2116  N   GLY B  24     -18.437  12.523 -16.358  1.00 92.40      B    N  
ATOM   2117  CA  GLY B  24     -18.198  12.891 -14.957  1.00 92.80      B    C  
ATOM   2118  C   GLY B  24     -18.360  11.704 -14.011  1.00 93.72      B    C  
ATOM   2119  O   GLY B  24     -17.528  11.481 -13.139  1.00 92.45      B    O  
ATOM   2120  N   MET B  25     -19.359  10.871 -14.249  1.00 93.15      B    N  
ATOM   2121  CA  MET B  25     -19.586   9.684 -13.431  1.00 92.32      B    C  
ATOM   2122  C   MET B  25     -18.488   8.630 -13.631  1.00 93.01      B    C  
ATOM   2123  O   MET B  25     -17.957   8.120 -12.649  1.00 91.83      B    O  
ATOM   2124  CB  MET B  25     -20.989   9.127 -13.709  1.00 90.27      B    C  
ATOM   2125  CG  MET B  25     -21.489   8.357 -12.480  1.00 78.32      B    C  
ATOM   2126  SD  MET B  25     -21.756   9.399 -11.032  1.00 70.93      B    S  
ATOM   2127  CE  MET B  25     -21.660   8.144  -9.742  1.00 60.48      B    C  
ATOM   2128  N   ARG B  26     -18.066   8.364 -14.865  1.00 91.98      B    N  
ATOM   2129  CA  ARG B  26     -16.941   7.457 -15.140  1.00 92.21      B    C  
ATOM   2130  C   ARG B  26     -15.619   7.965 -14.554  1.00 93.89      B    C  
ATOM   2131  O   ARG B  26     -14.833   7.156 -14.070  1.00 92.62      B    O  
ATOM   2132  CB  ARG B  26     -16.769   7.225 -16.648  1.00 90.05      B    C  
ATOM   2133  CG  ARG B  26     -17.702   6.131 -17.184  1.00 81.32      B    C  
ATOM   2134  CD  ARG B  26     -17.255   5.732 -18.591  1.00 77.08      B    C  
ATOM   2135  NE  ARG B  26     -18.038   4.600 -19.130  1.00 71.53      B    N  
ATOM   2136  CZ  ARG B  26     -17.710   3.834 -20.160  1.00 66.10      B    C  
ATOM   2137  NH1 ARG B  26     -16.621   4.013 -20.858  1.00 59.75      B    N1+
ATOM   2138  NH2 ARG B  26     -18.490   2.861 -20.523  1.00 59.91      B    N  
ATOM   2139  N   ALA B  27     -15.382   9.270 -14.573  1.00 93.45      B    N  
ATOM   2140  CA  ALA B  27     -14.212   9.869 -13.947  1.00 94.50      B    C  
ATOM   2141  C   ALA B  27     -14.218   9.650 -12.430  1.00 95.43      B    C  
ATOM   2142  O   ALA B  27     -13.230   9.161 -11.873  1.00 94.32      B    O  
ATOM   2143  CB  ALA B  27     -14.166  11.356 -14.314  1.00 94.07      B    C  
ATOM   2144  N   LYS B  28     -15.362   9.898 -11.776  1.00 95.06      B    N  
ATOM   2145  CA  LYS B  28     -15.544   9.610 -10.348  1.00 95.41      B    C  
ATOM   2146  C   LYS B  28     -15.298   8.136 -10.028  1.00 95.89      B    C  
ATOM   2147  O   LYS B  28     -14.539   7.830  -9.120  1.00 95.07      B    O  
ATOM   2148  CB  LYS B  28     -16.960  10.039  -9.932  1.00 94.57      B    C  
ATOM   2149  CG  LYS B  28     -17.193   9.724  -8.452  1.00 92.21      B    C  
ATOM   2150  CD  LYS B  28     -18.633   9.975  -8.015  1.00 89.44      B    C  
ATOM   2151  CE  LYS B  28     -18.734   9.450  -6.589  1.00 84.61      B    C  
ATOM   2152  NZ  LYS B  28     -20.057   9.679  -5.991  1.00 78.87      B    N1+
ATOM   2153  N   GLU B  29     -15.894   7.229 -10.788  1.00 95.22      B    N  
ATOM   2154  CA  GLU B  29     -15.738   5.784 -10.600  1.00 94.94      B    C  
ATOM   2155  C   GLU B  29     -14.287   5.322 -10.812  1.00 95.68      B    C  
ATOM   2156  O   GLU B  29     -13.829   4.412 -10.130  1.00 94.58      B    O  
ATOM   2157  CB  GLU B  29     -16.664   5.054 -11.589  1.00 93.82      B    C  
ATOM   2158  CG  GLU B  29     -18.152   5.175 -11.216  1.00 91.03      B    C  
ATOM   2159  CD  GLU B  29     -19.100   4.593 -12.283  1.00 89.77      B    C  
ATOM   2160  OE1 GLU B  29     -20.290   4.395 -11.971  1.00 82.86      B    O  
ATOM   2161  OE2 GLU B  29     -18.657   4.320 -13.419  1.00 83.68      B    O1-
ATOM   2162  N   ARG B  30     -13.539   5.969 -11.721  1.00 95.32      B    N  
ATOM   2163  CA  ARG B  30     -12.116   5.677 -11.949  1.00 95.42      B    C  
ATOM   2164  C   ARG B  30     -11.245   6.071 -10.759  1.00 96.18      B    C  
ATOM   2165  O   ARG B  30     -10.323   5.336 -10.440  1.00 95.22      B    O  
ATOM   2166  CB  ARG B  30     -11.659   6.374 -13.246  1.00 94.37      B    C  
ATOM   2167  CG  ARG B  30     -10.178   6.139 -13.571  1.00 88.59      B    C  
ATOM   2168  CD  ARG B  30      -9.829   4.666 -13.851  1.00 84.84      B    C  
ATOM   2169  NE  ARG B  30     -10.399   4.225 -15.138  1.00 81.54      B    N  
ATOM   2170  CZ  ARG B  30     -10.260   3.015 -15.659  1.00 78.25      B    C  
ATOM   2171  NH1 ARG B  30      -9.609   2.059 -15.047  1.00 68.65      B    N1+
ATOM   2172  NH2 ARG B  30     -10.774   2.748 -16.819  1.00 72.07      B    N  
ATOM   2173  N   VAL B  31     -11.526   7.207 -10.131  1.00 95.76      B    N  
ATOM   2174  CA  VAL B  31     -10.807   7.628  -8.917  1.00 96.21      B    C  
ATOM   2175  C   VAL B  31     -11.213   6.765  -7.730  1.00 96.76      B    C  
ATOM   2176  O   VAL B  31     -10.344   6.296  -7.009  1.00 96.06      B    O  
ATOM   2177  CB  VAL B  31     -11.003   9.131  -8.651  1.00 95.93      B    C  
ATOM   2178  CG1 VAL B  31     -10.356   9.572  -7.339  1.00 92.76      B    C  
ATOM   2179  CG2 VAL B  31     -10.380   9.963  -9.780  1.00 93.15      B    C  
ATOM   2180  N   GLU B  32     -12.497   6.459  -7.568  1.00 96.74      B    N  
ATOM   2181  CA  GLU B  32     -13.030   5.605  -6.499  1.00 96.79      B    C  
ATOM   2182  C   GLU B  32     -12.366   4.220  -6.490  1.00 97.14      B    C  
ATOM   2183  O   GLU B  32     -11.866   3.782  -5.458  1.00 96.27      B    O  
ATOM   2184  CB  GLU B  32     -14.549   5.472  -6.659  1.00 95.57      B    C  
ATOM   2185  CG  GLU B  32     -15.243   4.711  -5.515  1.00 92.97      B    C  
ATOM   2186  CD  GLU B  32     -16.754   4.559  -5.819  1.00 92.60      B    C  
ATOM   2187  OE1 GLU B  32     -17.173   3.472  -6.269  1.00 84.84      B    O  
ATOM   2188  OE2 GLU B  32     -17.518   5.531  -5.667  1.00 86.66      B    O1-
ATOM   2189  N   ILE B  33     -12.299   3.546  -7.640  1.00 96.17      B    N  
ATOM   2190  CA  ILE B  33     -11.685   2.210  -7.717  1.00 96.52      B    C  
ATOM   2191  C   ILE B  33     -10.174   2.261  -7.458  1.00 96.85      B    C  
ATOM   2192  O   ILE B  33      -9.638   1.334  -6.854  1.00 95.99      B    O  
ATOM   2193  CB  ILE B  33     -12.031   1.516  -9.050  1.00 95.77      B    C  
ATOM   2194  CG1 ILE B  33     -11.670   0.020  -8.984  1.00 93.36      B    C  
ATOM   2195  CG2 ILE B  33     -11.365   2.191 -10.261  1.00 92.35      B    C  
ATOM   2196  CD1 ILE B  33     -12.145  -0.799 -10.185  1.00 90.29      B    C  
ATOM   2197  N   GLN B  34      -9.493   3.333  -7.870  1.00 96.74      B    N  
ATOM   2198  CA  GLN B  34      -8.060   3.495  -7.616  1.00 97.06      B    C  
ATOM   2199  C   GLN B  34      -7.786   3.733  -6.137  1.00 97.39      B    C  
ATOM   2200  O   GLN B  34      -6.918   3.076  -5.581  1.00 96.80      B    O  
ATOM   2201  CB  GLN B  34      -7.501   4.633  -8.496  1.00 96.57      B    C  
ATOM   2202  CG  GLN B  34      -5.964   4.696  -8.448  1.00 93.07      B    C  
ATOM   2203  CD  GLN B  34      -5.330   3.443  -9.048  1.00 91.21      B    C  
ATOM   2204  NE2 GLN B  34      -4.685   2.628  -8.267  1.00 79.14      B    N  
ATOM   2205  OE1 GLN B  34      -5.430   3.191 -10.240  1.00 81.80      B    O  
ATOM   2206  N   MET B  35      -8.557   4.601  -5.477  1.00 97.25      B    N  
ATOM   2207  CA  MET B  35      -8.457   4.835  -4.043  1.00 97.28      B    C  
ATOM   2208  C   MET B  35      -8.752   3.570  -3.228  1.00 97.56      B    C  
ATOM   2209  O   MET B  35      -8.037   3.265  -2.282  1.00 97.06      B    O  
ATOM   2210  CB  MET B  35      -9.437   5.934  -3.620  1.00 96.92      B    C  
ATOM   2211  CG  MET B  35      -9.054   7.330  -4.110  1.00 94.92      B    C  
ATOM   2212  SD  MET B  35     -10.286   8.598  -3.721  1.00 93.74      B    S  
ATOM   2213  CE  MET B  35     -10.304   8.509  -1.914  1.00 85.26      B    C  
ATOM   2214  N   ALA B  36      -9.774   2.809  -3.612  1.00 97.20      B    N  
ATOM   2215  CA  ALA B  36     -10.117   1.550  -2.959  1.00 97.22      B    C  
ATOM   2216  C   ALA B  36      -9.004   0.505  -3.108  1.00 97.51      B    C  
ATOM   2217  O   ALA B  36      -8.666  -0.178  -2.140  1.00 96.53      B    O  
ATOM   2218  CB  ALA B  36     -11.446   1.057  -3.544  1.00 96.60      B    C  
ATOM   2219  N   ALA B  37      -8.415   0.387  -4.303  1.00 97.06      B    N  
ATOM   2220  CA  ALA B  37      -7.307  -0.519  -4.550  1.00 97.15      B    C  
ATOM   2221  C   ALA B  37      -6.051  -0.122  -3.761  1.00 97.44      B    C  
ATOM   2222  O   ALA B  37      -5.422  -0.988  -3.153  1.00 96.64      B    O  
ATOM   2223  CB  ALA B  37      -7.041  -0.594  -6.060  1.00 96.64      B    C  
ATOM   2224  N   ASP B  38      -5.725   1.167  -3.709  1.00 97.79      B    N  
ATOM   2225  CA  ASP B  38      -4.580   1.687  -2.955  1.00 97.82      B    C  
ATOM   2226  C   ASP B  38      -4.732   1.430  -1.452  1.00 98.00      B    C  
ATOM   2227  O   ASP B  38      -3.828   0.878  -0.823  1.00 97.42      B    O  
ATOM   2228  CB  ASP B  38      -4.415   3.197  -3.236  1.00 97.49      B    C  
ATOM   2229  CG  ASP B  38      -3.892   3.522  -4.642  1.00 97.04      B    C  
ATOM   2230  OD1 ASP B  38      -3.409   2.618  -5.342  1.00 93.82      B    O  
ATOM   2231  OD2 ASP B  38      -3.911   4.701  -5.061  1.00 93.74      B    O1-
ATOM   2232  N   ALA B  39      -5.890   1.736  -0.884  1.00 97.65      B    N  
ATOM   2233  CA  ALA B  39      -6.167   1.499   0.530  1.00 97.57      B    C  
ATOM   2234  C   ALA B  39      -6.124   0.001   0.888  1.00 97.73      B    C  
ATOM   2235  O   ALA B  39      -5.585  -0.379   1.929  1.00 96.79      B    O  
ATOM   2236  CB  ALA B  39      -7.531   2.116   0.856  1.00 96.94      B    C  
ATOM   2237  N   ALA B  40      -6.651  -0.868   0.020  1.00 97.60      B    N  
ATOM   2238  CA  ALA B  40      -6.607  -2.302   0.228  1.00 97.54      B    C  
ATOM   2239  C   ALA B  40      -5.184  -2.874   0.111  1.00 97.81      B    C  
ATOM   2240  O   ALA B  40      -4.786  -3.691   0.943  1.00 97.09      B    O  
ATOM   2241  CB  ALA B  40      -7.577  -2.966  -0.753  1.00 96.89      B    C  
ATOM   2242  N   ALA B  41      -4.390  -2.419  -0.866  1.00 97.59      B    N  
ATOM   2243  CA  ALA B  41      -3.011  -2.843  -1.049  1.00 97.51      B    C  
ATOM   2244  C   ALA B  41      -2.126  -2.441   0.141  1.00 97.82      B    C  
ATOM   2245  O   ALA B  41      -1.406  -3.281   0.688  1.00 96.94      B    O  
ATOM   2246  CB  ALA B  41      -2.483  -2.240  -2.359  1.00 96.89      B    C  
ATOM   2247  N   TYR B  42      -2.233  -1.195   0.600  1.00 98.15      B    N  
ATOM   2248  CA  TYR B  42      -1.555  -0.731   1.803  1.00 98.22      B    C  
ATOM   2249  C   TYR B  42      -1.972  -1.539   3.037  1.00 98.34      B    C  
ATOM   2250  O   TYR B  42      -1.127  -1.981   3.804  1.00 97.91      B    O  
ATOM   2251  CB  TYR B  42      -1.848   0.758   2.002  1.00 98.05      B    C  
ATOM   2252  CG  TYR B  42      -1.175   1.329   3.238  1.00 98.26      B    C  
ATOM   2253  CD1 TYR B  42      -1.878   1.445   4.453  1.00 97.46      B    C  
ATOM   2254  CD2 TYR B  42       0.175   1.706   3.182  1.00 97.52      B    C  
ATOM   2255  CE1 TYR B  42      -1.244   1.951   5.593  1.00 97.09      B    C  
ATOM   2256  CE2 TYR B  42       0.821   2.210   4.320  1.00 97.03      B    C  
ATOM   2257  CZ  TYR B  42       0.113   2.335   5.529  1.00 97.43      B    C  
ATOM   2258  OH  TYR B  42       0.738   2.824   6.639  1.00 96.44      B    O  
ATOM   2259  N   SER B  43      -3.259  -1.824   3.189  1.00 97.75      B    N  
ATOM   2260  CA  SER B  43      -3.766  -2.591   4.328  1.00 97.65      B    C  
ATOM   2261  C   SER B  43      -3.318  -4.056   4.321  1.00 97.89      B    C  
ATOM   2262  O   SER B  43      -3.107  -4.633   5.385  1.00 96.72      B    O  
ATOM   2263  CB  SER B  43      -5.290  -2.511   4.374  1.00 97.01      B    C  
ATOM   2264  OG  SER B  43      -5.706  -1.164   4.505  1.00 92.75      B    O  
ATOM   2265  N   GLN B  44      -3.111  -4.664   3.152  1.00 98.00      B    N  
ATOM   2266  CA  GLN B  44      -2.457  -5.972   3.058  1.00 97.72      B    C  
ATOM   2267  C   GLN B  44      -0.996  -5.889   3.517  1.00 98.05      B    C  
ATOM   2268  O   GLN B  44      -0.566  -6.722   4.311  1.00 97.44      B    O  
ATOM   2269  CB  GLN B  44      -2.511  -6.529   1.626  1.00 96.72      B    C  
ATOM   2270  CG  GLN B  44      -3.906  -7.013   1.211  1.00 93.34      B    C  
ATOM   2271  CD  GLN B  44      -3.895  -7.738  -0.132  1.00 93.75      B    C  
ATOM   2272  NE2 GLN B  44      -5.026  -7.925  -0.768  1.00 82.48      B    N  
ATOM   2273  OE1 GLN B  44      -2.888  -8.176  -0.648  1.00 82.72      B    O  
ATOM   2274  N   ALA B  45      -0.257  -4.868   3.087  1.00 97.80      B    N  
ATOM   2275  CA  ALA B  45       1.123  -4.668   3.521  1.00 97.84      B    C  
ATOM   2276  C   ALA B  45       1.229  -4.439   5.034  1.00 98.00      B    C  
ATOM   2277  O   ALA B  45       2.101  -5.017   5.678  1.00 97.25      B    O  
ATOM   2278  CB  ALA B  45       1.738  -3.513   2.723  1.00 97.36      B    C  
ATOM   2279  N   VAL B  46       0.297  -3.689   5.630  1.00 98.15      B    N  
ATOM   2280  CA  VAL B  46       0.185  -3.531   7.092  1.00 98.11      B    C  
ATOM   2281  C   VAL B  46      -0.027  -4.882   7.773  1.00 98.14      B    C  
ATOM   2282  O   VAL B  46       0.658  -5.182   8.741  1.00 97.55      B    O  
ATOM   2283  CB  VAL B  46      -0.942  -2.551   7.466  1.00 97.52      B    C  
ATOM   2284  CG1 VAL B  46      -1.242  -2.543   8.970  1.00 95.45      B    C  
ATOM   2285  CG2 VAL B  46      -0.577  -1.111   7.087  1.00 95.43      B    C  
ATOM   2286  N   SER B  47      -0.913  -5.733   7.266  1.00 97.83      B    N  
ATOM   2287  CA  SER B  47      -1.148  -7.054   7.842  1.00 97.78      B    C  
ATOM   2288  C   SER B  47       0.087  -7.970   7.744  1.00 97.88      B    C  
ATOM   2289  O   SER B  47       0.377  -8.718   8.681  1.00 96.73      B    O  
ATOM   2290  CB  SER B  47      -2.352  -7.721   7.181  1.00 96.91      B    C  
ATOM   2291  OG  SER B  47      -3.542  -7.027   7.528  1.00 90.25      B    O  
ATOM   2292  N   VAL B  48       0.840  -7.895   6.657  1.00 97.78      B    N  
ATOM   2293  CA  VAL B  48       2.105  -8.632   6.497  1.00 97.80      B    C  
ATOM   2294  C   VAL B  48       3.172  -8.100   7.451  1.00 97.92      B    C  
ATOM   2295  O   VAL B  48       3.776  -8.889   8.175  1.00 97.30      B    O  
ATOM   2296  CB  VAL B  48       2.581  -8.596   5.041  1.00 97.36      B    C  
ATOM   2297  CG1 VAL B  48       3.975  -9.218   4.862  1.00 95.09      B    C  
ATOM   2298  CG2 VAL B  48       1.616  -9.390   4.153  1.00 94.93      B    C  
ATOM   2299  N   ALA B  49       3.365  -6.785   7.528  1.00 98.03      B    N  
ATOM   2300  CA  ALA B  49       4.334  -6.166   8.421  1.00 97.98      B    C  
ATOM   2301  C   ALA B  49       4.026  -6.472   9.897  1.00 98.03      B    C  
ATOM   2302  O   ALA B  49       4.924  -6.892  10.632  1.00 97.29      B    O  
ATOM   2303  CB  ALA B  49       4.366  -4.657   8.151  1.00 97.43      B    C  
ATOM   2304  N   ARG B  50       2.765  -6.407  10.321  1.00 98.44      B    N  
ATOM   2305  CA  ARG B  50       2.305  -6.846  11.651  1.00 98.23      B    C  
ATOM   2306  C   ARG B  50       2.701  -8.292  11.929  1.00 98.26      B    C  
ATOM   2307  O   ARG B  50       3.218  -8.602  12.999  1.00 97.61      B    O  
ATOM   2308  CB  ARG B  50       0.781  -6.719  11.755  1.00 97.51      B    C  
ATOM   2309  CG  ARG B  50       0.302  -5.274  11.939  1.00 95.26      B    C  
ATOM   2310  CD  ARG B  50      -1.229  -5.249  11.935  1.00 95.75      B    C  
ATOM   2311  NE  ARG B  50      -1.747  -3.884  12.081  1.00 95.14      B    N  
ATOM   2312  CZ  ARG B  50      -3.018  -3.519  12.053  1.00 96.23      B    C  
ATOM   2313  NH1 ARG B  50      -3.981  -4.393  11.903  1.00 91.41      B    N1+
ATOM   2314  NH2 ARG B  50      -3.325  -2.272  12.172  1.00 91.46      B    N  
ATOM   2315  N   THR B  51       2.486  -9.178  10.969  1.00 97.90      B    N  
ATOM   2316  CA  THR B  51       2.843 -10.593  11.103  1.00 97.84      B    C  
ATOM   2317  C   THR B  51       4.350 -10.768  11.284  1.00 98.03      B    C  
ATOM   2318  O   THR B  51       4.776 -11.472  12.192  1.00 97.26      B    O  
ATOM   2319  CB  THR B  51       2.347 -11.394   9.900  1.00 97.27      B    C  
ATOM   2320  CG2 THR B  51       2.645 -12.892  10.018  1.00 92.27      B    C  
ATOM   2321  OG1 THR B  51       0.947 -11.266   9.797  1.00 91.94      B    O  
ATOM   2322  N   PHE B  52       5.162 -10.088  10.485  1.00 98.23      B    N  
ATOM   2323  CA  PHE B  52       6.622 -10.186  10.553  1.00 98.27      B    C  
ATOM   2324  C   PHE B  52       7.179  -9.609  11.857  1.00 98.15      B    C  
ATOM   2325  O   PHE B  52       8.033 -10.225  12.492  1.00 96.97      B    O  
ATOM   2326  CB  PHE B  52       7.229  -9.491   9.332  1.00 97.92      B    C  
ATOM   2327  CG  PHE B  52       6.995 -10.145   7.979  1.00 98.24      B    C  
ATOM   2328  CD1 PHE B  52       6.240 -11.328   7.811  1.00 96.74      B    C  
ATOM   2329  CD2 PHE B  52       7.587  -9.555   6.846  1.00 96.92      B    C  
ATOM   2330  CE1 PHE B  52       6.093 -11.914   6.544  1.00 96.36      B    C  
ATOM   2331  CE2 PHE B  52       7.440 -10.137   5.571  1.00 96.43      B    C  
ATOM   2332  CZ  PHE B  52       6.698 -11.317   5.431  1.00 96.94      B    C  
ATOM   2333  N   ASN B  53       6.642  -8.474  12.320  1.00 98.18      B    N  
ATOM   2334  CA  ASN B  53       7.016  -7.875  13.595  1.00 98.15      B    C  
ATOM   2335  C   ASN B  53       6.611  -8.750  14.788  1.00 98.16      B    C  
ATOM   2336  O   ASN B  53       7.410  -8.954  15.701  1.00 97.34      B    O  
ATOM   2337  CB  ASN B  53       6.395  -6.472  13.681  1.00 97.82      B    C  
ATOM   2338  CG  ASN B  53       7.034  -5.505  12.710  1.00 97.82      B    C  
ATOM   2339  ND2 ASN B  53       6.274  -4.551  12.213  1.00 90.28      B    N  
ATOM   2340  OD1 ASN B  53       8.204  -5.587  12.385  1.00 91.08      B    O  
ATOM   2341  N   ALA B  54       5.407  -9.331  14.758  1.00 97.98      B    N  
ATOM   2342  CA  ALA B  54       4.964 -10.260  15.787  1.00 97.81      B    C  
ATOM   2343  C   ALA B  54       5.841 -11.520  15.836  1.00 97.92      B    C  
ATOM   2344  O   ALA B  54       6.240 -11.939  16.923  1.00 96.91      B    O  
ATOM   2345  CB  ALA B  54       3.494 -10.593  15.536  1.00 97.32      B    C  
ATOM   2346  N   ILE B  55       6.209 -12.090  14.681  1.00 97.86      B    N  
ATOM   2347  CA  ILE B  55       7.165 -13.199  14.596  1.00 97.60      B    C  
ATOM   2348  C   ILE B  55       8.509 -12.805  15.211  1.00 97.75      B    C  
ATOM   2349  O   ILE B  55       9.046 -13.548  16.028  1.00 97.05      B    O  
ATOM   2350  CB  ILE B  55       7.323 -13.669  13.129  1.00 97.10      B    C  
ATOM   2351  CG1 ILE B  55       6.062 -14.431  12.665  1.00 95.66      B    C  
ATOM   2352  CG2 ILE B  55       8.566 -14.566  12.956  1.00 95.88      B    C  
ATOM   2353  CD1 ILE B  55       5.975 -14.617  11.143  1.00 92.45      B    C  
ATOM   2354  N   ALA B  56       9.039 -11.620  14.891  1.00 97.82      B    N  
ATOM   2355  CA  ALA B  56      10.310 -11.157  15.426  1.00 97.72      B    C  
ATOM   2356  C   ALA B  56      10.287 -11.005  16.958  1.00 97.84      B    C  
ATOM   2357  O   ALA B  56      11.190 -11.485  17.644  1.00 97.05      B    O  
ATOM   2358  CB  ALA B  56      10.678  -9.839  14.732  1.00 97.26      B    C  
ATOM   2359  N   VAL B  57       9.225 -10.415  17.509  1.00 98.01      B    N  
ATOM   2360  CA  VAL B  57       9.029 -10.278  18.962  1.00 97.94      B    C  
ATOM   2361  C   VAL B  57       8.895 -11.645  19.638  1.00 97.94      B    C  
ATOM   2362  O   VAL B  57       9.542 -11.889  20.656  1.00 96.96      B    O  
ATOM   2363  CB  VAL B  57       7.814  -9.381  19.252  1.00 97.02      B    C  
ATOM   2364  CG1 VAL B  57       7.402  -9.375  20.725  1.00 93.19      B    C  
ATOM   2365  CG2 VAL B  57       8.129  -7.929  18.874  1.00 93.03      B    C  
ATOM   2366  N   MET B  58       8.120 -12.567  19.058  1.00 97.88      B    N  
ATOM   2367  CA  MET B  58       7.975 -13.928  19.596  1.00 97.68      B    C  
ATOM   2368  C   MET B  58       9.273 -14.736  19.499  1.00 97.68      B    C  
ATOM   2369  O   MET B  58       9.579 -15.477  20.424  1.00 96.84      B    O  
ATOM   2370  CB  MET B  58       6.812 -14.645  18.894  1.00 97.13      B    C  
ATOM   2371  CG  MET B  58       5.457 -14.080  19.348  1.00 95.30      B    C  
ATOM   2372  SD  MET B  58       3.997 -14.970  18.729  1.00 94.35      B    S  
ATOM   2373  CE  MET B  58       4.075 -14.556  16.971  1.00 83.46      B    C  
ATOM   2374  N   ASN B  59      10.088 -14.541  18.464  1.00 97.69      B    N  
ATOM   2375  CA  ASN B  59      11.419 -15.142  18.366  1.00 97.48      B    C  
ATOM   2376  C   ASN B  59      12.363 -14.623  19.469  1.00 97.52      B    C  
ATOM   2377  O   ASN B  59      13.101 -15.404  20.065  1.00 96.56      B    O  
ATOM   2378  CB  ASN B  59      12.002 -14.877  16.964  1.00 97.01      B    C  
ATOM   2379  CG  ASN B  59      11.387 -15.729  15.866  1.00 96.48      B    C  
ATOM   2380  ND2 ASN B  59      11.641 -15.389  14.621  1.00 89.88      B    N  
ATOM   2381  OD1 ASN B  59      10.723 -16.722  16.089  1.00 89.97      B    O  
ATOM   2382  N   ARG B  60      12.311 -13.337  19.798  1.00 97.73      B    N  
ATOM   2383  CA  ARG B  60      13.081 -12.783  20.932  1.00 97.87      B    C  
ATOM   2384  C   ARG B  60      12.586 -13.299  22.287  1.00 97.91      B    C  
ATOM   2385  O   ARG B  60      13.409 -13.586  23.153  1.00 96.96      B    O  
ATOM   2386  CB  ARG B  60      13.045 -11.249  20.895  1.00 97.10      B    C  
ATOM   2387  CG  ARG B  60      13.864 -10.629  19.738  1.00 94.05      B    C  
ATOM   2388  CD  ARG B  60      15.362 -10.803  19.948  1.00 94.06      B    C  
ATOM   2389  NE  ARG B  60      16.117 -10.042  18.935  1.00 93.40      B    N  
ATOM   2390  CZ  ARG B  60      17.437  -9.998  18.783  1.00 95.37      B    C  
ATOM   2391  NH1 ARG B  60      18.243 -10.659  19.563  1.00 88.07      B    N1+
ATOM   2392  NH2 ARG B  60      17.949  -9.277  17.843  1.00 89.18      B    N  
ATOM   2393  N   ALA B  61      11.282 -13.489  22.453  1.00 97.68      B    N  
ATOM   2394  CA  ALA B  61      10.726 -14.120  23.651  1.00 97.45      B    C  
ATOM   2395  C   ALA B  61      11.136 -15.604  23.762  1.00 97.51      B    C  
ATOM   2396  O   ALA B  61      11.488 -16.062  24.844  1.00 96.40      B    O  
ATOM   2397  CB  ALA B  61       9.202 -13.945  23.636  1.00 97.06      B    C  
ATOM   2398  N   GLN B  62      11.178 -16.336  22.644  1.00 97.62      B    N  
ATOM   2399  CA  GLN B  62      11.694 -17.710  22.589  1.00 97.44      B    C  
ATOM   2400  C   GLN B  62      13.155 -17.772  23.048  1.00 97.67      B    C  
ATOM   2401  O   GLN B  62      13.494 -18.603  23.888  1.00 96.73      B    O  
ATOM   2402  CB  GLN B  62      11.525 -18.250  21.157  1.00 96.52      B    C  
ATOM   2403  CG  GLN B  62      11.999 -19.702  21.033  1.00 95.00      B    C  
ATOM   2404  CD  GLN B  62      11.898 -20.201  19.588  1.00 95.46      B    C  
ATOM   2405  NE2 GLN B  62      10.868 -20.940  19.262  1.00 84.50      B    N  
ATOM   2406  OE1 GLN B  62      12.743 -19.925  18.754  1.00 86.23      B    O  
ATOM   2407  N   VAL B  63      14.010 -16.878  22.575  1.00 97.29      B    N  
ATOM   2408  CA  VAL B  63      15.404 -16.761  23.030  1.00 97.06      B    C  
ATOM   2409  C   VAL B  63      15.473 -16.538  24.541  1.00 97.00      B    C  
ATOM   2410  O   VAL B  63      16.247 -17.213  25.219  1.00 96.10      B    O  
ATOM   2411  CB  VAL B  63      16.140 -15.648  22.259  1.00 96.40      B    C  
ATOM   2412  CG1 VAL B  63      17.500 -15.296  22.864  1.00 93.86      B    C  
ATOM   2413  CG2 VAL B  63      16.374 -16.063  20.801  1.00 94.17      B    C  
ATOM   2414  N   ALA B  64      14.629 -15.665  25.093  1.00 97.38      B    N  
ATOM   2415  CA  ALA B  64      14.591 -15.416  26.536  1.00 97.26      B    C  
ATOM   2416  C   ALA B  64      14.196 -16.664  27.352  1.00 97.29      B    C  
ATOM   2417  O   ALA B  64      14.769 -16.908  28.411  1.00 95.98      B    O  
ATOM   2418  CB  ALA B  64      13.662 -14.230  26.806  1.00 96.79      B    C  
ATOM   2419  N   HIS B  65      13.281 -17.501  26.850  1.00 97.53      B    N  
ATOM   2420  CA  HIS B  65      12.948 -18.791  27.479  1.00 97.65      B    C  
ATOM   2421  C   HIS B  65      14.131 -19.769  27.449  1.00 97.54      B    C  
ATOM   2422  O   HIS B  65      14.355 -20.476  28.435  1.00 96.58      B    O  
ATOM   2423  CB  HIS B  65      11.724 -19.414  26.810  1.00 97.28      B    C  
ATOM   2424  CG  HIS B  65      10.444 -18.698  27.112  1.00 97.60      B    C  
ATOM   2425  CD2 HIS B  65       9.506 -18.260  26.204  1.00 90.65      B    C  
ATOM   2426  ND1 HIS B  65       9.965 -18.364  28.374  1.00 91.23      B    N  
ATOM   2427  CE1 HIS B  65       8.792 -17.736  28.216  1.00 91.62      B    C  
ATOM   2428  NE2 HIS B  65       8.474 -17.661  26.916  1.00 92.88      B    N  
ATOM   2429  N   MET B  66      14.925 -19.792  26.387  1.00 97.59      B    N  
ATOM   2430  CA  MET B  66      16.132 -20.627  26.319  1.00 97.27      B    C  
ATOM   2431  C   MET B  66      17.239 -20.122  27.264  1.00 97.03      B    C  
ATOM   2432  O   MET B  66      17.934 -20.922  27.880  1.00 95.56      B    O  
ATOM   2433  CB  MET B  66      16.627 -20.719  24.873  1.00 96.65      B    C  
ATOM   2434  CG  MET B  66      15.599 -21.355  23.913  1.00 95.32      B    C  
ATOM   2435  SD  MET B  66      14.936 -22.976  24.396  1.00 94.06      B    S  
ATOM   2436  CE  MET B  66      16.425 -23.998  24.292  1.00 86.41      B    C  
ATOM   2437  N   VAL B  67      17.360 -18.809  27.446  1.00 97.23      B    N  
ATOM   2438  CA  VAL B  67      18.249 -18.227  28.458  1.00 96.84      B    C  
ATOM   2439  C   VAL B  67      17.822 -18.633  29.876  1.00 96.75      B    C  
ATOM   2440  O   VAL B  67      18.659 -19.044  30.673  1.00 95.62      B    O  
ATOM   2441  CB  VAL B  67      18.307 -16.695  28.312  1.00 96.33      B    C  
ATOM   2442  CG1 VAL B  67      19.077 -16.018  29.451  1.00 93.41      B    C  
ATOM   2443  CG2 VAL B  67      19.004 -16.306  27.003  1.00 93.96      B    C  
ATOM   2444  N   ALA B  68      16.518 -18.605  30.167  1.00 96.95      B    N  
ATOM   2445  CA  ALA B  68      15.981 -19.071  31.444  1.00 96.73      B    C  
ATOM   2446  C   ALA B  68      16.227 -20.577  31.666  1.00 96.64      B    C  
ATOM   2447  O   ALA B  68      16.504 -20.996  32.795  1.00 95.33      B    O  
ATOM   2448  CB  ALA B  68      14.486 -18.726  31.494  1.00 96.40      B    C  
ATOM   2449  N   MET B  69      16.212 -21.379  30.609  1.00 96.71      B    N  
ATOM   2450  CA  MET B  69      16.585 -22.801  30.670  1.00 96.65      B    C  
ATOM   2451  C   MET B  69      18.043 -22.980  31.102  1.00 96.59      B    C  
ATOM   2452  O   MET B  69      18.306 -23.752  32.011  1.00 95.58      B    O  
ATOM   2453  CB  MET B  69      16.314 -23.470  29.313  1.00 96.06      B    C  
ATOM   2454  CG  MET B  69      16.607 -24.975  29.327  1.00 94.39      B    C  
ATOM   2455  SD  MET B  69      16.456 -25.763  27.693  1.00 93.66      B    S  
ATOM   2456  CE  MET B  69      14.680 -25.599  27.411  1.00 86.14      B    C  
ATOM   2457  N   ALA B  70      18.985 -22.246  30.522  1.00 96.61      B    N  
ATOM   2458  CA  ALA B  70      20.394 -22.297  30.928  1.00 95.83      B    C  
ATOM   2459  C   ALA B  70      20.594 -21.886  32.393  1.00 95.95      B    C  
ATOM   2460  O   ALA B  70      21.384 -22.496  33.115  1.00 94.44      B    O  
ATOM   2461  CB  ALA B  70      21.207 -21.411  29.975  1.00 95.21      B    C  
ATOM   2462  N   GLY B  71      19.831 -20.886  32.856  1.00 96.18      B    N  
ATOM   2463  CA  GLY B  71      19.799 -20.490  34.261  1.00 95.77      B    C  
ATOM   2464  C   GLY B  71      19.292 -21.614  35.172  1.00 96.15      B    C  
ATOM   2465  O   GLY B  71      19.944 -21.951  36.154  1.00 94.78      B    O  
ATOM   2466  N   THR B  72      18.178 -22.254  34.796  1.00 96.52      B    N  
ATOM   2467  CA  THR B  72      17.579 -23.355  35.570  1.00 96.62      B    C  
ATOM   2468  C   THR B  72      18.514 -24.565  35.646  1.00 96.50      B    C  
ATOM   2469  O   THR B  72      18.753 -25.077  36.734  1.00 95.47      B    O  
ATOM   2470  CB  THR B  72      16.218 -23.763  34.979  1.00 96.17      B    C  
ATOM   2471  CG2 THR B  72      15.490 -24.753  35.898  1.00 90.87      B    C  
ATOM   2472  OG1 THR B  72      15.376 -22.649  34.842  1.00 90.20      B    O  
ATOM   2473  N   GLN B  73      19.094 -24.970  34.530  1.00 96.31      B    N  
ATOM   2474  CA  GLN B  73      20.064 -26.087  34.506  1.00 96.15      B    C  
ATOM   2475  C   GLN B  73      21.303 -25.784  35.367  1.00 96.21      B    C  
ATOM   2476  O   GLN B  73      21.800 -26.655  36.081  1.00 94.65      B    O  
ATOM   2477  CB  GLN B  73      20.481 -26.386  33.052  1.00 95.24      B    C  
ATOM   2478  CG  GLN B  73      19.381 -26.985  32.163  1.00 93.20      B    C  
ATOM   2479  CD  GLN B  73      19.052 -28.445  32.484  1.00 93.27      B    C  
ATOM   2480  NE2 GLN B  73      19.133 -29.324  31.512  1.00 78.62      B    N  
ATOM   2481  OE1 GLN B  73      18.704 -28.802  33.580  1.00 81.15      B    O  
ATOM   2482  N   SER B  74      21.776 -24.538  35.363  1.00 96.33      B    N  
ATOM   2483  CA  SER B  74      22.889 -24.118  36.222  1.00 95.93      B    C  
ATOM   2484  C   SER B  74      22.539 -24.226  37.704  1.00 95.83      B    C  
ATOM   2485  O   SER B  74      23.366 -24.669  38.494  1.00 94.23      B    O  
ATOM   2486  CB  SER B  74      23.304 -22.680  35.908  1.00 95.19      B    C  
ATOM   2487  OG  SER B  74      23.755 -22.576  34.577  1.00 88.34      B    O  
ATOM   2488  N   LEU B  75      21.318 -23.865  38.098  1.00 95.83      B    N  
ATOM   2489  CA  LEU B  75      20.835 -23.997  39.472  1.00 95.70      B    C  
ATOM   2490  C   LEU B  75      20.682 -25.469  39.886  1.00 95.58      B    C  
ATOM   2491  O   LEU B  75      21.038 -25.806  41.010  1.00 94.53      B    O  
ATOM   2492  CB  LEU B  75      19.508 -23.237  39.616  1.00 95.55      B    C  
ATOM   2493  CG  LEU B  75      19.656 -21.703  39.535  1.00 95.04      B    C  
ATOM   2494  CD1 LEU B  75      18.281 -21.051  39.354  1.00 92.76      B    C  
ATOM   2495  CD2 LEU B  75      20.288 -21.130  40.793  1.00 92.43      B    C  
ATOM   2496  N   ILE B  76      20.226 -26.334  38.984  1.00 95.75      B    N  
ATOM   2497  CA  ILE B  76      20.147 -27.785  39.220  1.00 95.53      B    C  
ATOM   2498  C   ILE B  76      21.552 -28.361  39.445  1.00 95.47      B    C  
ATOM   2499  O   ILE B  76      21.774 -29.016  40.459  1.00 94.30      B    O  
ATOM   2500  CB  ILE B  76      19.413 -28.510  38.078  1.00 95.52      B    C  
ATOM   2501  CG1 ILE B  76      17.915 -28.104  38.039  1.00 94.13      B    C  
ATOM   2502  CG2 ILE B  76      19.521 -30.047  38.234  1.00 94.19      B    C  
ATOM   2503  CD1 ILE B  76      17.190 -28.531  36.756  1.00 91.18      B    C  
ATOM   2504  N   SER B  77      22.500 -28.093  38.551  1.00 95.21      B    N  
ATOM   2505  CA  SER B  77      23.871 -28.606  38.659  1.00 95.07      B    C  
ATOM   2506  C   SER B  77      24.553 -28.147  39.951  1.00 94.96      B    C  
ATOM   2507  O   SER B  77      24.995 -28.971  40.754  1.00 93.49      B    O  
ATOM   2508  CB  SER B  77      24.684 -28.163  37.436  1.00 94.38      B    C  
ATOM   2509  OG  SER B  77      26.027 -28.588  37.548  1.00 88.72      B    O  
ATOM   2510  N   TYR B  78      24.549 -26.844  40.196  1.00 94.82      B    N  
ATOM   2511  CA  TYR B  78      25.203 -26.267  41.374  1.00 94.34      B    C  
ATOM   2512  C   TYR B  78      24.529 -26.704  42.684  1.00 94.47      B    C  
ATOM   2513  O   TYR B  78      25.210 -27.055  43.656  1.00 92.87      B    O  
ATOM   2514  CB  TYR B  78      25.201 -24.740  41.227  1.00 93.71      B    C  
ATOM   2515  CG  TYR B  78      26.090 -24.037  42.221  1.00 93.44      B    C  
ATOM   2516  CD1 TYR B  78      25.559 -23.411  43.367  1.00 89.85      B    C  
ATOM   2517  CD2 TYR B  78      27.486 -23.986  41.996  1.00 90.16      B    C  
ATOM   2518  CE1 TYR B  78      26.399 -22.741  44.268  1.00 88.80      B    C  
ATOM   2519  CE2 TYR B  78      28.327 -23.322  42.895  1.00 89.06      B    C  
ATOM   2520  CZ  TYR B  78      27.789 -22.703  44.032  1.00 89.83      B    C  
ATOM   2521  OH  TYR B  78      28.614 -22.055  44.916  1.00 87.78      B    O  
ATOM   2522  N   GLY B  79      23.206 -26.746  42.723  1.00 93.39      B    N  
ATOM   2523  CA  GLY B  79      22.436 -27.245  43.859  1.00 92.92      B    C  
ATOM   2524  C   GLY B  79      22.660 -28.734  44.112  1.00 93.54      B    C  
ATOM   2525  O   GLY B  79      22.779 -29.141  45.266  1.00 92.12      B    O  
ATOM   2526  N   SER B  80      22.802 -29.551  43.066  1.00 93.96      B    N  
ATOM   2527  CA  SER B  80      23.105 -30.980  43.172  1.00 93.86      B    C  
ATOM   2528  C   SER B  80      24.491 -31.230  43.753  1.00 93.70      B    C  
ATOM   2529  O   SER B  80      24.655 -32.115  44.595  1.00 91.97      B    O  
ATOM   2530  CB  SER B  80      22.999 -31.667  41.807  1.00 93.37      B    C  
ATOM   2531  OG  SER B  80      21.688 -31.545  41.298  1.00 87.38      B    O  
ATOM   2532  N   GLN B  81      25.488 -30.414  43.390  1.00 92.69      B    N  
ATOM   2533  CA  GLN B  81      26.815 -30.470  43.995  1.00 92.59      B    C  
ATOM   2534  C   GLN B  81      26.762 -30.141  45.491  1.00 92.69      B    C  
ATOM   2535  O   GLN B  81      27.344 -30.860  46.315  1.00 90.68      B    O  
ATOM   2536  CB  GLN B  81      27.761 -29.522  43.249  1.00 91.80      B    C  
ATOM   2537  CG  GLN B  81      29.224 -29.788  43.637  1.00 91.14      B    C  
ATOM   2538  CD  GLN B  81      30.202 -28.885  42.893  1.00 91.65      B    C  
ATOM   2539  NE2 GLN B  81      31.208 -29.442  42.256  1.00 84.40      B    N  
ATOM   2540  OE1 GLN B  81      30.095 -27.672  42.896  1.00 85.19      B    O  
ATOM   2541  N   GLN B  82      26.027 -29.120  45.865  1.00 93.00      B    N  
ATOM   2542  CA  GLN B  82      25.841 -28.730  47.261  1.00 92.38      B    C  
ATOM   2543  C   GLN B  82      25.111 -29.817  48.055  1.00 92.65      B    C  
ATOM   2544  O   GLN B  82      25.537 -30.171  49.151  1.00 91.05      B    O  
ATOM   2545  CB  GLN B  82      25.084 -27.391  47.306  1.00 90.97      B    C  
ATOM   2546  CG  GLN B  82      25.361 -26.626  48.603  1.00 81.51      B    C  
ATOM   2547  CD  GLN B  82      26.723 -25.935  48.630  1.00 78.02      B    C  
ATOM   2548  NE2 GLN B  82      27.202 -25.526  49.785  1.00 67.03      B    N  
ATOM   2549  OE1 GLN B  82      27.366 -25.707  47.621  1.00 69.66      B    O  
ATOM   2550  N   TYR B  83      24.049 -30.407  47.493  1.00 92.19      B    N  
ATOM   2551  CA  TYR B  83      23.310 -31.514  48.087  1.00 92.02      B    C  
ATOM   2552  C   TYR B  83      24.216 -32.734  48.325  1.00 92.04      B    C  
ATOM   2553  O   TYR B  83      24.204 -33.297  49.418  1.00 90.48      B    O  
ATOM   2554  CB  TYR B  83      22.129 -31.891  47.184  1.00 91.90      B    C  
ATOM   2555  CG  TYR B  83      21.425 -33.168  47.598  1.00 92.53      B    C  
ATOM   2556  CD1 TYR B  83      21.616 -34.365  46.871  1.00 89.59      B    C  
ATOM   2557  CD2 TYR B  83      20.613 -33.177  48.745  1.00 90.12      B    C  
ATOM   2558  CE1 TYR B  83      20.986 -35.547  47.279  1.00 89.29      B    C  
ATOM   2559  CE2 TYR B  83      19.981 -34.360  49.161  1.00 89.34      B    C  
ATOM   2560  CZ  TYR B  83      20.165 -35.540  48.424  1.00 89.91      B    C  
ATOM   2561  OH  TYR B  83      19.551 -36.695  48.834  1.00 88.49      B    O  
ATOM   2562  N   ALA B  84      25.037 -33.114  47.341  1.00 91.88      B    N  
ATOM   2563  CA  ALA B  84      25.965 -34.233  47.459  1.00 91.16      B    C  
ATOM   2564  C   ALA B  84      26.957 -34.046  48.615  1.00 91.12      B    C  
ATOM   2565  O   ALA B  84      27.209 -34.984  49.366  1.00 88.64      B    O  
ATOM   2566  CB  ALA B  84      26.692 -34.390  46.117  1.00 90.53      B    C  
ATOM   2567  N   ALA B  85      27.468 -32.828  48.800  1.00 91.11      B    N  
ATOM   2568  CA  ALA B  85      28.319 -32.512  49.939  1.00 90.38      B    C  
ATOM   2569  C   ALA B  85      27.544 -32.541  51.267  1.00 90.40      B    C  
ATOM   2570  O   ALA B  85      27.998 -33.138  52.240  1.00 88.04      B    O  
ATOM   2571  CB  ALA B  85      28.967 -31.148  49.681  1.00 89.42      B    C  
ATOM   2572  N   MET B  86      26.335 -31.990  51.325  1.00 90.02      B    N  
ATOM   2573  CA  MET B  86      25.482 -31.982  52.519  1.00 88.94      B    C  
ATOM   2574  C   MET B  86      25.104 -33.389  52.997  1.00 88.86      B    C  
ATOM   2575  O   MET B  86      25.007 -33.607  54.204  1.00 85.88      B    O  
ATOM   2576  CB  MET B  86      24.214 -31.162  52.276  1.00 87.92      B    C  
ATOM   2577  CG  MET B  86      24.493 -29.654  52.230  1.00 84.12      B    C  
ATOM   2578  SD  MET B  86      23.015 -28.630  51.990  1.00 81.26      B    S  
ATOM   2579  CE  MET B  86      22.255 -28.773  53.628  1.00 70.80      B    C  
ATOM   2580  N   MET B  87      24.952 -34.355  52.087  1.00 90.01      B    N  
ATOM   2581  CA  MET B  87      24.679 -35.758  52.419  1.00 88.75      B    C  
ATOM   2582  C   MET B  87      25.799 -36.415  53.238  1.00 89.07      B    C  
ATOM   2583  O   MET B  87      25.540 -37.368  53.964  1.00 85.51      B    O  
ATOM   2584  CB  MET B  87      24.424 -36.552  51.132  1.00 87.10      B    C  
ATOM   2585  CG  MET B  87      23.036 -36.274  50.533  1.00 79.28      B    C  
ATOM   2586  SD  MET B  87      21.636 -36.808  51.569  1.00 70.51      B    S  
ATOM   2587  CE  MET B  87      21.779 -38.604  51.431  1.00 60.10      B    C  
ATOM   2588  N   HIS B  88      27.023 -35.903  53.161  1.00 89.05      B    N  
ATOM   2589  CA  HIS B  88      28.163 -36.331  53.969  1.00 88.11      B    C  
ATOM   2590  C   HIS B  88      28.394 -35.455  55.212  1.00 88.33      B    C  
ATOM   2591  O   HIS B  88      29.345 -35.681  55.968  1.00 81.38      B    O  
ATOM   2592  CB  HIS B  88      29.402 -36.399  53.066  1.00 86.29      B    C  
ATOM   2593  CG  HIS B  88      29.270 -37.415  51.978  1.00 84.62      B    C  
ATOM   2594  CD2 HIS B  88      29.365 -37.211  50.620  1.00 72.28      B    C  
ATOM   2595  ND1 HIS B  88      29.009 -38.760  52.142  1.00 73.00      B    N  
ATOM   2596  CE1 HIS B  88      28.958 -39.337  50.928  1.00 71.95      B    C  
ATOM   2597  NE2 HIS B  88      29.168 -38.431  49.981  1.00 73.85      B    N  
ATOM   2598  N   GLY B  89      27.545 -34.450  55.418  1.00 87.23      B    N  
ATOM   2599  CA  GLY B  89      27.637 -33.494  56.514  1.00 86.74      B    C  
ATOM   2600  C   GLY B  89      26.676 -33.767  57.672  1.00 88.20      B    C  
ATOM   2601  O   GLY B  89      25.941 -34.757  57.684  1.00 84.19      B    O  
ATOM   2602  N   PRO B  90      26.646 -32.859  58.678  1.00 87.27      B    N  
ATOM   2603  CA  PRO B  90      25.817 -33.005  59.877  1.00 86.33      B    C  
ATOM   2604  C   PRO B  90      24.342 -32.659  59.666  1.00 87.36      B    C  
ATOM   2605  O   PRO B  90      23.521 -32.955  60.528  1.00 80.47      B    O  
ATOM   2606  CB  PRO B  90      26.478 -32.083  60.911  1.00 83.51      B    C  
ATOM   2607  CG  PRO B  90      27.049 -30.957  60.049  1.00 82.46      B    C  
ATOM   2608  CD  PRO B  90      27.500 -31.691  58.785  1.00 85.82      B    C  
ATOM   2609  N   CYS B  91      23.987 -32.016  58.578  1.00 87.40      B    N  
ATOM   2610  CA  CYS B  91      22.638 -31.528  58.283  1.00 87.30      B    C  
ATOM   2611  C   CYS B  91      22.160 -31.937  56.880  1.00 88.64      B    C  
ATOM   2612  O   CYS B  91      21.877 -31.069  56.051  1.00 83.78      B    O  
ATOM   2613  CB  CYS B  91      22.589 -30.014  58.553  1.00 83.61      B    C  
ATOM   2614  SG  CYS B  91      23.851 -29.026  57.693  1.00 77.77      B    S  
ATOM   2615  N   PRO B  92      22.080 -33.260  56.573  1.00 87.78      B    N  
ATOM   2616  CA  PRO B  92      21.631 -33.724  55.264  1.00 87.35      B    C  
ATOM   2617  C   PRO B  92      20.166 -33.347  55.014  1.00 88.42      B    C  
ATOM   2618  O   PRO B  92      19.342 -33.343  55.934  1.00 84.85      B    O  
ATOM   2619  CB  PRO B  92      21.843 -35.233  55.275  1.00 84.70      B    C  
ATOM   2620  CG  PRO B  92      21.696 -35.603  56.748  1.00 82.69      B    C  
ATOM   2621  CD  PRO B  92      22.306 -34.391  57.459  1.00 86.22      B    C  
ATOM   2622  N   ILE B  93      19.831 -33.072  53.753  1.00 88.69      B    N  
ATOM   2623  CA  ILE B  93      18.448 -32.830  53.326  1.00 88.47      B    C  
ATOM   2624  C   ILE B  93      17.734 -34.185  53.198  1.00 89.35      B    C  
ATOM   2625  O   ILE B  93      18.307 -35.119  52.623  1.00 87.15      B    O  
ATOM   2626  CB  ILE B  93      18.409 -32.022  52.007  1.00 86.51      B    C  
ATOM   2627  CG1 ILE B  93      19.107 -30.656  52.201  1.00 81.12      B    C  
ATOM   2628  CG2 ILE B  93      16.963 -31.808  51.536  1.00 80.92      B    C  
ATOM   2629  CD1 ILE B  93      19.251 -29.843  50.905  1.00 75.34      B    C  
ATOM   2630  N   PRO B  94      16.481 -34.338  53.682  1.00 89.24      B    N  
ATOM   2631  CA  PRO B  94      15.715 -35.567  53.488  1.00 88.81      B    C  
ATOM   2632  C   PRO B  94      15.584 -35.924  52.003  1.00 89.75      B    C  
ATOM   2633  O   PRO B  94      15.213 -35.086  51.187  1.00 87.13      B    O  
ATOM   2634  CB  PRO B  94      14.349 -35.316  54.126  1.00 87.00      B    C  
ATOM   2635  CG  PRO B  94      14.617 -34.204  55.140  1.00 85.79      B    C  
ATOM   2636  CD  PRO B  94      15.719 -33.384  54.474  1.00 88.28      B    C  
ATOM   2637  N   THR B  95      15.800 -37.180  51.643  1.00 90.02      B    N  
ATOM   2638  CA  THR B  95      15.774 -37.642  50.241  1.00 89.37      B    C  
ATOM   2639  C   THR B  95      14.446 -37.336  49.535  1.00 90.41      B    C  
ATOM   2640  O   THR B  95      14.435 -37.018  48.357  1.00 87.75      B    O  
ATOM   2641  CB  THR B  95      16.019 -39.158  50.169  1.00 86.11      B    C  
ATOM   2642  CG2 THR B  95      16.396 -39.627  48.774  1.00 71.34      B    C  
ATOM   2643  OG1 THR B  95      17.061 -39.528  51.030  1.00 74.36      B    O  
ATOM   2644  N   ALA B  96      13.318 -37.405  50.249  1.00 90.11      B    N  
ATOM   2645  CA  ALA B  96      12.006 -37.088  49.688  1.00 90.55      B    C  
ATOM   2646  C   ALA B  96      11.852 -35.590  49.352  1.00 91.74      B    C  
ATOM   2647  O   ALA B  96      11.277 -35.248  48.325  1.00 88.92      B    O  
ATOM   2648  CB  ALA B  96      10.937 -37.548  50.686  1.00 89.20      B    C  
ATOM   2649  N   GLU B  97      12.391 -34.703  50.186  1.00 91.16      B    N  
ATOM   2650  CA  GLU B  97      12.385 -33.255  49.962  1.00 91.02      B    C  
ATOM   2651  C   GLU B  97      13.273 -32.889  48.769  1.00 92.27      B    C  
ATOM   2652  O   GLU B  97      12.830 -32.184  47.864  1.00 90.41      B    O  
ATOM   2653  CB  GLU B  97      12.834 -32.557  51.253  1.00 89.50      B    C  
ATOM   2654  CG  GLU B  97      12.712 -31.028  51.192  1.00 79.82      B    C  
ATOM   2655  CD  GLU B  97      13.114 -30.337  52.508  1.00 75.07      B    C  
ATOM   2656  OE1 GLU B  97      13.077 -29.091  52.537  1.00 66.04      B    O  
ATOM   2657  OE2 GLU B  97      13.439 -31.051  53.481  1.00 68.45      B    O1-
ATOM   2658  N   TRP B  98      14.491 -33.462  48.718  1.00 92.00      B    N  
ATOM   2659  CA  TRP B  98      15.386 -33.313  47.568  1.00 92.23      B    C  
ATOM   2660  C   TRP B  98      14.731 -33.774  46.265  1.00 92.95      B    C  
ATOM   2661  O   TRP B  98      14.724 -33.035  45.293  1.00 90.86      B    O  
ATOM   2662  CB  TRP B  98      16.676 -34.094  47.814  1.00 90.98      B    C  
ATOM   2663  CG  TRP B  98      17.542 -34.173  46.602  1.00 91.50      B    C  
ATOM   2664  CD1 TRP B  98      17.757 -35.260  45.826  1.00 88.31      B    C  
ATOM   2665  CD2 TRP B  98      18.235 -33.066  45.929  1.00 90.81      B    C  
ATOM   2666  CE2 TRP B  98      18.857 -33.585  44.769  1.00 89.75      B    C  
ATOM   2667  CE3 TRP B  98      18.389 -31.698  46.212  1.00 87.57      B    C  
ATOM   2668  NE1 TRP B  98      18.550 -34.917  44.738  1.00 87.83      B    N  
ATOM   2669  CZ2 TRP B  98      19.602 -32.755  43.892  1.00 87.83      B    C  
ATOM   2670  CZ3 TRP B  98      19.137 -30.868  45.346  1.00 83.74      B    C  
ATOM   2671  CH2 TRP B  98      19.725 -31.401  44.193  1.00 84.61      B    C  
ATOM   2672  N   SER B  99      14.126 -34.974  46.280  1.00 91.90      B    N  
ATOM   2673  CA  SER B  99      13.471 -35.506  45.086  1.00 91.61      B    C  
ATOM   2674  C   SER B  99      12.328 -34.616  44.599  1.00 92.64      B    C  
ATOM   2675  O   SER B  99      12.142 -34.494  43.393  1.00 90.56      B    O  
ATOM   2676  CB  SER B  99      12.943 -36.914  45.350  1.00 90.47      B    C  
ATOM   2677  OG  SER B  99      12.406 -37.489  44.177  1.00 83.71      B    O  
ATOM   2678  N   SER B 100      11.589 -33.977  45.499  1.00 93.10      B    N  
ATOM   2679  CA  SER B 100      10.518 -33.040  45.135  1.00 93.47      B    C  
ATOM   2680  C   SER B 100      11.065 -31.741  44.538  1.00 94.12      B    C  
ATOM   2681  O   SER B 100      10.492 -31.218  43.583  1.00 91.97      B    O  
ATOM   2682  CB  SER B 100       9.665 -32.739  46.367  1.00 92.46      B    C  
ATOM   2683  OG  SER B 100       8.566 -31.915  46.019  1.00 77.30      B    O  
ATOM   2684  N   LEU B 101      12.166 -31.206  45.084  1.00 93.21      B    N  
ATOM   2685  CA  LEU B 101      12.822 -30.007  44.569  1.00 93.12      B    C  
ATOM   2686  C   LEU B 101      13.431 -30.244  43.185  1.00 94.19      B    C  
ATOM   2687  O   LEU B 101      13.265 -29.415  42.288  1.00 92.99      B    O  
ATOM   2688  CB  LEU B 101      13.918 -29.571  45.556  1.00 92.43      B    C  
ATOM   2689  CG  LEU B 101      13.387 -28.996  46.884  1.00 91.10      B    C  
ATOM   2690  CD1 LEU B 101      14.520 -28.962  47.900  1.00 86.51      B    C  
ATOM   2691  CD2 LEU B 101      12.847 -27.575  46.711  1.00 86.60      B    C  
ATOM   2692  N   ASP B 102      14.095 -31.401  43.016  1.00 93.60      B    N  
ATOM   2693  CA  ASP B 102      14.695 -31.825  41.752  1.00 93.32      B    C  
ATOM   2694  C   ASP B 102      13.624 -32.050  40.671  1.00 94.23      B    C  
ATOM   2695  O   ASP B 102      13.730 -31.509  39.571  1.00 92.88      B    O  
ATOM   2696  CB  ASP B 102      15.511 -33.089  42.009  1.00 91.93      B    C  
ATOM   2697  CG  ASP B 102      16.146 -33.624  40.723  1.00 90.16      B    C  
ATOM   2698  OD1 ASP B 102      16.923 -32.867  40.117  1.00 83.95      B    O  
ATOM   2699  OD2 ASP B 102      15.819 -34.774  40.366  1.00 83.77      B    O1-
ATOM   2700  N   GLU B 103      12.533 -32.731  40.998  1.00 94.14      B    N  
ATOM   2701  CA  GLU B 103      11.408 -32.943  40.084  1.00 94.29      B    C  
ATOM   2702  C   GLU B 103      10.768 -31.624  39.637  1.00 94.81      B    C  
ATOM   2703  O   GLU B 103      10.485 -31.438  38.453  1.00 93.37      B    O  
ATOM   2704  CB  GLU B 103      10.385 -33.854  40.765  1.00 93.37      B    C  
ATOM   2705  CG  GLU B 103       9.198 -34.193  39.845  1.00 87.63      B    C  
ATOM   2706  CD  GLU B 103       8.249 -35.244  40.462  1.00 80.61      B    C  
ATOM   2707  OE1 GLU B 103       7.421 -35.772  39.692  1.00 71.46      B    O  
ATOM   2708  OE2 GLU B 103       8.384 -35.527  41.674  1.00 71.78      B    O1-
ATOM   2709  N   ALA B 104      10.582 -30.668  40.555  1.00 94.26      B    N  
ATOM   2710  CA  ALA B 104      10.029 -29.357  40.223  1.00 94.44      B    C  
ATOM   2711  C   ALA B 104      10.963 -28.571  39.285  1.00 95.30      B    C  
ATOM   2712  O   ALA B 104      10.495 -27.966  38.316  1.00 93.80      B    O  
ATOM   2713  CB  ALA B 104       9.748 -28.600  41.526  1.00 94.07      B    C  
ATOM   2714  N   ALA B 105      12.278 -28.603  39.535  1.00 94.52      B    N  
ATOM   2715  CA  ALA B 105      13.261 -27.918  38.699  1.00 94.44      B    C  
ATOM   2716  C   ALA B 105      13.398 -28.561  37.310  1.00 95.14      B    C  
ATOM   2717  O   ALA B 105      13.389 -27.856  36.305  1.00 93.62      B    O  
ATOM   2718  CB  ALA B 105      14.593 -27.880  39.459  1.00 93.93      B    C  
ATOM   2719  N   ALA B 106      13.430 -29.905  37.235  1.00 94.88      B    N  
ATOM   2720  CA  ALA B 106      13.458 -30.636  35.972  1.00 94.75      B    C  
ATOM   2721  C   ALA B 106      12.181 -30.412  35.149  1.00 95.23      B    C  
ATOM   2722  O   ALA B 106      12.230 -30.146  33.946  1.00 93.65      B    O  
ATOM   2723  CB  ALA B 106      13.662 -32.120  36.295  1.00 93.90      B    C  
ATOM   2724  N   THR B 107      11.018 -30.394  35.798  1.00 95.45      B    N  
ATOM   2725  CA  THR B 107       9.731 -30.056  35.169  1.00 95.12      B    C  
ATOM   2726  C   THR B 107       9.746 -28.633  34.618  1.00 95.74      B    C  
ATOM   2727  O   THR B 107       9.234 -28.397  33.527  1.00 94.07      B    O  
ATOM   2728  CB  THR B 107       8.569 -30.223  36.158  1.00 94.32      B    C  
ATOM   2729  CG2 THR B 107       7.207 -29.940  35.519  1.00 83.42      B    C  
ATOM   2730  OG1 THR B 107       8.502 -31.541  36.617  1.00 85.70      B    O  
ATOM   2731  N   GLN B 108      10.368 -27.680  35.327  1.00 95.65      B    N  
ATOM   2732  CA  GLN B 108      10.519 -26.307  34.833  1.00 95.50      B    C  
ATOM   2733  C   GLN B 108      11.367 -26.250  33.552  1.00 96.24      B    C  
ATOM   2734  O   GLN B 108      10.996 -25.522  32.632  1.00 95.04      B    O  
ATOM   2735  CB  GLN B 108      11.108 -25.418  35.930  1.00 94.92      B    C  
ATOM   2736  CG  GLN B 108      11.253 -23.955  35.476  1.00 94.28      B    C  
ATOM   2737  CD  GLN B 108      11.681 -23.061  36.638  1.00 95.28      B    C  
ATOM   2738  NE2 GLN B 108      12.885 -22.566  36.641  1.00 86.07      B    N  
ATOM   2739  OE1 GLN B 108      10.923 -22.824  37.557  1.00 87.53      B    O  
ATOM   2740  N   VAL B 109      12.445 -27.026  33.456  1.00 95.84      B    N  
ATOM   2741  CA  VAL B 109      13.262 -27.110  32.230  1.00 95.48      B    C  
ATOM   2742  C   VAL B 109      12.412 -27.597  31.053  1.00 95.73      B    C  
ATOM   2743  O   VAL B 109      12.393 -26.963  29.994  1.00 94.47      B    O  
ATOM   2744  CB  VAL B 109      14.487 -28.025  32.445  1.00 94.76      B    C  
ATOM   2745  CG1 VAL B 109      15.267 -28.278  31.162  1.00 90.51      B    C  
ATOM   2746  CG2 VAL B 109      15.460 -27.385  33.443  1.00 91.25      B    C  
ATOM   2747  N   GLN B 110      11.622 -28.666  31.252  1.00 95.81      B    N  
ATOM   2748  CA  GLN B 110      10.711 -29.176  30.225  1.00 95.25      B    C  
ATOM   2749  C   GLN B 110       9.624 -28.145  29.860  1.00 95.57      B    C  
ATOM   2750  O   GLN B 110       9.285 -27.969  28.683  1.00 94.29      B    O  
ATOM   2751  CB  GLN B 110      10.096 -30.483  30.722  1.00 94.07      B    C  
ATOM   2752  CG  GLN B 110       9.386 -31.233  29.585  1.00 85.80      B    C  
ATOM   2753  CD  GLN B 110       8.704 -32.520  30.055  1.00 82.57      B    C  
ATOM   2754  NE2 GLN B 110       8.390 -33.418  29.159  1.00 70.96      B    N  
ATOM   2755  OE1 GLN B 110       8.425 -32.725  31.215  1.00 74.74      B    O  
ATOM   2756  N   GLN B 111       9.089 -27.417  30.835  1.00 95.71      B    N  
ATOM   2757  CA  GLN B 111       8.131 -26.344  30.599  1.00 95.35      B    C  
ATOM   2758  C   GLN B 111       8.741 -25.182  29.807  1.00 95.56      B    C  
ATOM   2759  O   GLN B 111       8.050 -24.611  28.976  1.00 94.25      B    O  
ATOM   2760  CB  GLN B 111       7.579 -25.813  31.921  1.00 94.92      B    C  
ATOM   2761  CG  GLN B 111       6.565 -26.765  32.576  1.00 90.87      B    C  
ATOM   2762  CD  GLN B 111       6.087 -26.243  33.931  1.00 88.96      B    C  
ATOM   2763  NE2 GLN B 111       5.261 -26.990  34.625  1.00 78.57      B    N  
ATOM   2764  OE1 GLN B 111       6.424 -25.153  34.376  1.00 81.50      B    O  
ATOM   2765  N   LEU B 112      10.012 -24.828  30.038  1.00 95.77      B    N  
ATOM   2766  CA  LEU B 112      10.713 -23.784  29.279  1.00 95.62      B    C  
ATOM   2767  C   LEU B 112      10.888 -24.183  27.813  1.00 95.72      B    C  
ATOM   2768  O   LEU B 112      10.597 -23.369  26.933  1.00 94.74      B    O  
ATOM   2769  CB  LEU B 112      12.061 -23.480  29.946  1.00 95.77      B    C  
ATOM   2770  CG  LEU B 112      11.919 -22.643  31.231  1.00 95.66      B    C  
ATOM   2771  CD1 LEU B 112      13.216 -22.690  32.030  1.00 92.97      B    C  
ATOM   2772  CD2 LEU B 112      11.603 -21.181  30.910  1.00 93.03      B    C  
ATOM   2773  N   GLN B 113      11.228 -25.444  27.538  1.00 96.32      B    N  
ATOM   2774  CA  GLN B 113      11.200 -25.991  26.179  1.00 95.54      B    C  
ATOM   2775  C   GLN B 113       9.798 -25.867  25.564  1.00 95.56      B    C  
ATOM   2776  O   GLN B 113       9.642 -25.408  24.429  1.00 94.15      B    O  
ATOM   2777  CB  GLN B 113      11.662 -27.457  26.219  1.00 94.93      B    C  
ATOM   2778  CG  GLN B 113      11.707 -28.125  24.833  1.00 92.32      B    C  
ATOM   2779  CD  GLN B 113      12.781 -27.539  23.913  1.00 91.30      B    C  
ATOM   2780  NE2 GLN B 113      12.627 -27.686  22.617  1.00 80.82      B    N  
ATOM   2781  OE1 GLN B 113      13.764 -26.965  24.333  1.00 83.55      B    O  
ATOM   2782  N   GLY B 114       8.760 -26.192  26.323  1.00 95.29      B    N  
ATOM   2783  CA  GLY B 114       7.362 -26.039  25.913  1.00 94.63      B    C  
ATOM   2784  C   GLY B 114       6.965 -24.585  25.631  1.00 95.64      B    C  
ATOM   2785  O   GLY B 114       6.281 -24.322  24.647  1.00 94.16      B    O  
ATOM   2786  N   ARG B 115       7.426 -23.626  26.439  1.00 96.33      B    N  
ATOM   2787  CA  ARG B 115       7.184 -22.187  26.240  1.00 96.47      B    C  
ATOM   2788  C   ARG B 115       7.879 -21.658  24.983  1.00 96.43      B    C  
ATOM   2789  O   ARG B 115       7.270 -20.903  24.224  1.00 95.22      B    O  
ATOM   2790  CB  ARG B 115       7.646 -21.396  27.476  1.00 96.22      B    C  
ATOM   2791  CG  ARG B 115       6.755 -21.615  28.707  1.00 94.05      B    C  
ATOM   2792  CD  ARG B 115       7.420 -21.035  29.960  1.00 92.92      B    C  
ATOM   2793  NE  ARG B 115       6.793 -21.535  31.203  1.00 89.31      B    N  
ATOM   2794  CZ  ARG B 115       7.306 -21.443  32.417  1.00 86.67      B    C  
ATOM   2795  NH1 ARG B 115       8.391 -20.777  32.668  1.00 80.30      B    N1+
ATOM   2796  NH2 ARG B 115       6.724 -22.043  33.412  1.00 82.05      B    N  
ATOM   2797  N   ALA B 116       9.104 -22.117  24.722  1.00 96.32      B    N  
ATOM   2798  CA  ALA B 116       9.811 -21.811  23.485  1.00 95.98      B    C  
ATOM   2799  C   ALA B 116       9.059 -22.379  22.257  1.00 96.18      B    C  
ATOM   2800  O   ALA B 116       8.862 -21.676  21.265  1.00 94.85      B    O  
ATOM   2801  CB  ALA B 116      11.242 -22.358  23.597  1.00 95.61      B    C  
ATOM   2802  N   GLY B 117       8.557 -23.613  22.363  1.00 95.35      B    N  
ATOM   2803  CA  GLY B 117       7.698 -24.220  21.341  1.00 94.62      B    C  
ATOM   2804  C   GLY B 117       6.358 -23.497  21.154  1.00 95.55      B    C  
ATOM   2805  O   GLY B 117       5.884 -23.369  20.027  1.00 94.26      B    O  
ATOM   2806  N   ALA B 118       5.772 -22.964  22.220  1.00 95.58      B    N  
ATOM   2807  CA  ALA B 118       4.536 -22.190  22.160  1.00 95.85      B    C  
ATOM   2808  C   ALA B 118       4.708 -20.891  21.359  1.00 96.33      B    C  
ATOM   2809  O   ALA B 118       3.808 -20.527  20.604  1.00 95.27      B    O  
ATOM   2810  CB  ALA B 118       4.032 -21.917  23.579  1.00 95.32      B    C  
ATOM   2811  N   MET B 119       5.873 -20.229  21.441  1.00 96.52      B    N  
ATOM   2812  CA  MET B 119       6.177 -19.058  20.609  1.00 96.56      B    C  
ATOM   2813  C   MET B 119       6.251 -19.402  19.119  1.00 96.52      B    C  
ATOM   2814  O   MET B 119       5.754 -18.648  18.285  1.00 95.55      B    O  
ATOM   2815  CB  MET B 119       7.491 -18.406  21.068  1.00 96.26      B    C  
ATOM   2816  CG  MET B 119       7.410 -17.759  22.458  1.00 95.00      B    C  
ATOM   2817  SD  MET B 119       6.323 -16.299  22.581  1.00 94.60      B    S  
ATOM   2818  CE  MET B 119       4.727 -17.045  22.914  1.00 85.96      B    C  
ATOM   2819  N   TYR B 120       6.806 -20.569  18.782  1.00 96.71      B    N  
ATOM   2820  CA  TYR B 120       6.797 -21.057  17.404  1.00 96.35      B    C  
ATOM   2821  C   TYR B 120       5.379 -21.369  16.914  1.00 96.52      B    C  
ATOM   2822  O   TYR B 120       4.977 -20.897  15.857  1.00 95.84      B    O  
ATOM   2823  CB  TYR B 120       7.700 -22.283  17.291  1.00 95.87      B    C  
ATOM   2824  CG  TYR B 120       7.706 -22.904  15.909  1.00 96.20      B    C  
ATOM   2825  CD1 TYR B 120       7.274 -24.235  15.725  1.00 94.75      B    C  
ATOM   2826  CD2 TYR B 120       8.147 -22.151  14.803  1.00 94.89      B    C  
ATOM   2827  CE1 TYR B 120       7.314 -24.815  14.447  1.00 94.02      B    C  
ATOM   2828  CE2 TYR B 120       8.183 -22.729  13.520  1.00 94.12      B    C  
ATOM   2829  CZ  TYR B 120       7.774 -24.056  13.348  1.00 94.60      B    C  
ATOM   2830  OH  TYR B 120       7.834 -24.622  12.099  1.00 93.63      B    O  
ATOM   2831  N   ARG B 121       4.575 -22.074  17.712  1.00 96.11      B    N  
ATOM   2832  CA  ARG B 121       3.167 -22.353  17.381  1.00 95.80      B    C  
ATOM   2833  C   ARG B 121       2.342 -21.074  17.225  1.00 96.02      B    C  
ATOM   2834  O   ARG B 121       1.533 -20.993  16.311  1.00 94.82      B    O  
ATOM   2835  CB  ARG B 121       2.525 -23.254  18.444  1.00 94.76      B    C  
ATOM   2836  CG  ARG B 121       3.006 -24.707  18.353  1.00 87.64      B    C  
ATOM   2837  CD  ARG B 121       2.121 -25.587  19.231  1.00 81.23      B    C  
ATOM   2838  NE  ARG B 121       2.485 -27.017  19.151  1.00 73.21      B    N  
ATOM   2839  CZ  ARG B 121       1.657 -28.050  19.166  1.00 65.15      B    C  
ATOM   2840  NH1 ARG B 121       0.370 -27.903  19.295  1.00 58.50      B    N1+
ATOM   2841  NH2 ARG B 121       2.114 -29.257  19.047  1.00 59.68      B    N  
ATOM   2842  N   ALA B 122       2.568 -20.070  18.068  1.00 96.33      B    N  
ATOM   2843  CA  ALA B 122       1.914 -18.775  17.977  1.00 96.47      B    C  
ATOM   2844  C   ALA B 122       2.286 -18.043  16.673  1.00 96.87      B    C  
ATOM   2845  O   ALA B 122       1.409 -17.505  15.994  1.00 95.99      B    O  
ATOM   2846  CB  ALA B 122       2.281 -17.960  19.217  1.00 96.37      B    C  
ATOM   2847  N   SER B 123       3.562 -18.088  16.282  1.00 96.87      B    N  
ATOM   2848  CA  SER B 123       4.038 -17.518  15.018  1.00 96.83      B    C  
ATOM   2849  C   SER B 123       3.385 -18.191  13.810  1.00 96.82      B    C  
ATOM   2850  O   SER B 123       2.883 -17.505  12.916  1.00 95.63      B    O  
ATOM   2851  CB  SER B 123       5.564 -17.650  14.911  1.00 96.27      B    C  
ATOM   2852  OG  SER B 123       6.215 -16.976  15.961  1.00 89.73      B    O  
ATOM   2853  N   LEU B 124       3.314 -19.527  13.808  1.00 96.35      B    N  
ATOM   2854  CA  LEU B 124       2.657 -20.286  12.741  1.00 95.84      B    C  
ATOM   2855  C   LEU B 124       1.146 -20.051  12.694  1.00 95.85      B    C  
ATOM   2856  O   LEU B 124       0.596 -19.907  11.610  1.00 94.41      B    O  
ATOM   2857  CB  LEU B 124       2.944 -21.789  12.908  1.00 95.00      B    C  
ATOM   2858  CG  LEU B 124       4.390 -22.223  12.609  1.00 92.01      B    C  
ATOM   2859  CD1 LEU B 124       4.458 -23.743  12.776  1.00 87.59      B    C  
ATOM   2860  CD2 LEU B 124       4.829 -21.889  11.180  1.00 87.60      B    C  
ATOM   2861  N   ALA B 125       0.474 -19.973  13.846  1.00 96.20      B    N  
ATOM   2862  CA  ALA B 125      -0.954 -19.689  13.906  1.00 95.90      B    C  
ATOM   2863  C   ALA B 125      -1.276 -18.309  13.312  1.00 96.16      B    C  
ATOM   2864  O   ALA B 125      -2.173 -18.189  12.472  1.00 94.90      B    O  
ATOM   2865  CB  ALA B 125      -1.422 -19.796  15.366  1.00 95.56      B    C  
ATOM   2866  N   LEU B 126      -0.493 -17.285  13.675  1.00 96.51      B    N  
ATOM   2867  CA  LEU B 126      -0.623 -15.932  13.148  1.00 96.53      B    C  
ATOM   2868  C   LEU B 126      -0.372 -15.884  11.633  1.00 96.77      B    C  
ATOM   2869  O   LEU B 126      -1.157 -15.308  10.881  1.00 95.45      B    O  
ATOM   2870  CB  LEU B 126       0.375 -15.040  13.905  1.00 95.88      B    C  
ATOM   2871  CG  LEU B 126       0.142 -13.543  13.655  1.00 93.81      B    C  
ATOM   2872  CD1 LEU B 126      -0.953 -12.997  14.568  1.00 85.68      B    C  
ATOM   2873  CD2 LEU B 126       1.412 -12.763  13.949  1.00 86.40      B    C  
ATOM   2874  N   TYR B 127       0.684 -16.546  11.180  1.00 96.83      B    N  
ATOM   2875  CA  TYR B 127       1.033 -16.625   9.766  1.00 96.75      B    C  
ATOM   2876  C   TYR B 127      -0.017 -17.385   8.942  1.00 96.84      B    C  
ATOM   2877  O   TYR B 127      -0.434 -16.911   7.881  1.00 96.10      B    O  
ATOM   2878  CB  TYR B 127       2.422 -17.262   9.639  1.00 96.53      B    C  
ATOM   2879  CG  TYR B 127       2.910 -17.354   8.216  1.00 97.05      B    C  
ATOM   2880  CD1 TYR B 127       3.243 -18.604   7.639  1.00 95.67      B    C  
ATOM   2881  CD2 TYR B 127       3.034 -16.182   7.438  1.00 95.76      B    C  
ATOM   2882  CE1 TYR B 127       3.705 -18.669   6.323  1.00 95.18      B    C  
ATOM   2883  CE2 TYR B 127       3.480 -16.249   6.111  1.00 95.19      B    C  
ATOM   2884  CZ  TYR B 127       3.821 -17.495   5.558  1.00 95.76      B    C  
ATOM   2885  OH  TYR B 127       4.259 -17.550   4.270  1.00 94.80      B    O  
ATOM   2886  N   GLY B 128      -0.529 -18.497   9.450  1.00 95.89      B    N  
ATOM   2887  CA  GLY B 128      -1.624 -19.241   8.822  1.00 95.36      B    C  
ATOM   2888  C   GLY B 128      -2.898 -18.407   8.682  1.00 95.75      B    C  
ATOM   2889  O   GLY B 128      -3.564 -18.454   7.649  1.00 94.42      B    O  
ATOM   2890  N   LYS B 129      -3.211 -17.562   9.664  1.00 95.89      B    N  
ATOM   2891  CA  LYS B 129      -4.326 -16.597   9.591  1.00 95.87      B    C  
ATOM   2892  C   LYS B 129      -4.094 -15.517   8.535  1.00 96.29      B    C  
ATOM   2893  O   LYS B 129      -5.026 -15.198   7.806  1.00 94.37      B    O  
ATOM   2894  CB  LYS B 129      -4.535 -15.958  10.969  1.00 95.00      B    C  
ATOM   2895  CG  LYS B 129      -5.167 -16.922  11.987  1.00 91.32      B    C  
ATOM   2896  CD  LYS B 129      -6.618 -16.565  12.268  1.00 84.30      B    C  
ATOM   2897  CE  LYS B 129      -7.153 -17.484  13.365  1.00 79.62      B    C  
ATOM   2898  NZ  LYS B 129      -8.381 -16.918  13.981  1.00 70.73      B    N1+
ATOM   2899  N   LEU B 130      -2.866 -14.991   8.420  1.00 95.70      B    N  
ATOM   2900  CA  LEU B 130      -2.504 -14.030   7.376  1.00 95.81      B    C  
ATOM   2901  C   LEU B 130      -2.778 -14.604   5.982  1.00 96.40      B    C  
ATOM   2902  O   LEU B 130      -3.449 -13.967   5.174  1.00 95.74      B    O  
ATOM   2903  CB  LEU B 130      -1.028 -13.623   7.533  1.00 96.29      B    C  
ATOM   2904  CG  LEU B 130      -0.496 -12.722   6.398  1.00 96.74      B    C  
ATOM   2905  CD1 LEU B 130      -1.121 -11.328   6.425  1.00 95.25      B    C  
ATOM   2906  CD2 LEU B 130       1.026 -12.576   6.499  1.00 95.08      B    C  
ATOM   2907  N   LEU B 131      -2.305 -15.818   5.730  1.00 96.40      B    N  
ATOM   2908  CA  LEU B 131      -2.507 -16.487   4.456  1.00 95.92      B    C  
ATOM   2909  C   LEU B 131      -3.992 -16.797   4.218  1.00 95.91      B    C  
ATOM   2910  O   LEU B 131      -4.595 -16.278   3.278  1.00 94.24      B    O  
ATOM   2911  CB  LEU B 131      -1.646 -17.762   4.400  1.00 95.25      B    C  
ATOM   2912  CG  LEU B 131      -0.122 -17.525   4.460  1.00 94.66      B    C  
ATOM   2913  CD1 LEU B 131       0.581 -18.876   4.517  1.00 91.77      B    C  
ATOM   2914  CD2 LEU B 131       0.392 -16.745   3.251  1.00 91.37      B    C  
ATOM   2915  N   GLY B 132      -4.604 -17.591   5.096  1.00 94.73      B    N  
ATOM   2916  CA  GLY B 132      -5.929 -18.166   4.889  1.00 94.35      B    C  
ATOM   2917  C   GLY B 132      -7.087 -17.165   4.985  1.00 94.92      B    C  
ATOM   2918  O   GLY B 132      -8.071 -17.300   4.261  1.00 91.75      B    O  
ATOM   2919  N   ASN B 133      -6.979 -16.136   5.849  1.00 95.66      B    N  
ATOM   2920  CA  ASN B 133      -8.082 -15.204   6.100  1.00 95.38      B    C  
ATOM   2921  C   ASN B 133      -7.941 -13.855   5.383  1.00 95.97      B    C  
ATOM   2922  O   ASN B 133      -8.928 -13.119   5.285  1.00 92.02      B    O  
ATOM   2923  CB  ASN B 133      -8.243 -14.970   7.608  1.00 93.53      B    C  
ATOM   2924  CG  ASN B 133      -8.712 -16.188   8.371  1.00 92.25      B    C  
ATOM   2925  ND2 ASN B 133      -8.603 -16.151   9.680  1.00 83.43      B    N  
ATOM   2926  OD1 ASN B 133      -9.213 -17.170   7.859  1.00 83.50      B    O  
ATOM   2927  N   HIS B 134      -6.736 -13.491   4.914  1.00 96.13      B    N  
ATOM   2928  CA  HIS B 134      -6.474 -12.144   4.401  1.00 96.41      B    C  
ATOM   2929  C   HIS B 134      -5.895 -12.119   2.989  1.00 96.59      B    C  
ATOM   2930  O   HIS B 134      -6.450 -11.417   2.137  1.00 94.80      B    O  
ATOM   2931  CB  HIS B 134      -5.609 -11.373   5.405  1.00 95.76      B    C  
ATOM   2932  CG  HIS B 134      -6.242 -11.250   6.763  1.00 96.34      B    C  
ATOM   2933  CD2 HIS B 134      -5.779 -11.764   7.946  1.00 87.46      B    C  
ATOM   2934  ND1 HIS B 134      -7.442 -10.630   7.046  1.00 87.60      B    N  
ATOM   2935  CE1 HIS B 134      -7.691 -10.770   8.361  1.00 88.57      B    C  
ATOM   2936  NE2 HIS B 134      -6.698 -11.454   8.943  1.00 90.49      B    N  
ATOM   2937  N   LEU B 135      -4.823 -12.866   2.719  1.00 95.95      B    N  
ATOM   2938  CA  LEU B 135      -4.150 -12.823   1.418  1.00 95.82      B    C  
ATOM   2939  C   LEU B 135      -4.816 -13.748   0.388  1.00 95.61      B    C  
ATOM   2940  O   LEU B 135      -5.106 -13.301  -0.724  1.00 93.44      B    O  
ATOM   2941  CB  LEU B 135      -2.655 -13.143   1.573  1.00 95.61      B    C  
ATOM   2942  CG  LEU B 135      -1.861 -12.178   2.479  1.00 95.53      B    C  
ATOM   2943  CD1 LEU B 135      -0.384 -12.559   2.443  1.00 93.68      B    C  
ATOM   2944  CD2 LEU B 135      -1.987 -10.715   2.052  1.00 93.12      B    C  
ATOM   2945  N   ALA B 136      -5.092 -14.995   0.755  1.00 95.21      B    N  
ATOM   2946  CA  ALA B 136      -5.726 -15.962  -0.128  1.00 94.98      B    C  
ATOM   2947  C   ALA B 136      -7.088 -15.455  -0.616  1.00 95.05      B    C  
ATOM   2948  O   ALA B 136      -7.923 -14.995   0.170  1.00 93.03      B    O  
ATOM   2949  CB  ALA B 136      -5.856 -17.312   0.579  1.00 94.19      B    C  
ATOM   2950  N   GLY B 137      -7.303 -15.515  -1.921  1.00 94.85      B    N  
ATOM   2951  CA  GLY B 137      -8.526 -15.040  -2.549  1.00 94.70      B    C  
ATOM   2952  C   GLY B 137      -8.762 -13.529  -2.447  1.00 95.61      B    C  
ATOM   2953  O   GLY B 137      -9.895 -13.088  -2.634  1.00 92.44      B    O  
ATOM   2954  N   GLN B 138      -7.744 -12.735  -2.107  1.00 95.87      B    N  
ATOM   2955  CA  GLN B 138      -7.863 -11.294  -1.818  1.00 96.06      B    C  
ATOM   2956  C   GLN B 138      -8.950 -10.976  -0.766  1.00 96.73      B    C  
ATOM   2957  O   GLN B 138      -9.626  -9.951  -0.860  1.00 94.70      B    O  
ATOM   2958  CB  GLN B 138      -8.059 -10.482  -3.107  1.00 94.37      B    C  
ATOM   2959  CG  GLN B 138      -6.901 -10.582  -4.112  1.00 92.79      B    C  
ATOM   2960  CD  GLN B 138      -7.093  -9.541  -5.217  1.00 94.44      B    C  
ATOM   2961  NE2 GLN B 138      -7.851  -9.857  -6.244  1.00 84.50      B    N  
ATOM   2962  OE1 GLN B 138      -6.617  -8.425  -5.159  1.00 85.64      B    O  
ATOM   2963  N   GLN B 139      -9.148 -11.817   0.237  1.00 96.12      B    N  
ATOM   2964  CA  GLN B 139     -10.281 -11.715   1.163  1.00 95.88      B    C  
ATOM   2965  C   GLN B 139     -10.316 -10.387   1.937  1.00 96.49      B    C  
ATOM   2966  O   GLN B 139     -11.393  -9.804   2.099  1.00 95.29      B    O  
ATOM   2967  CB  GLN B 139     -10.261 -12.877   2.152  1.00 95.33      B    C  
ATOM   2968  CG  GLN B 139     -10.543 -14.235   1.510  1.00 93.33      B    C  
ATOM   2969  CD  GLN B 139     -10.507 -15.336   2.566  1.00 92.24      B    C  
ATOM   2970  NE2 GLN B 139      -9.692 -16.346   2.392  1.00 79.30      B    N  
ATOM   2971  OE1 GLN B 139     -11.204 -15.270   3.570  1.00 80.98      B    O  
ATOM   2972  N   LEU B 140      -9.159  -9.879   2.391  1.00 96.25      B    N  
ATOM   2973  CA  LEU B 140      -9.078  -8.580   3.062  1.00 96.17      B    C  
ATOM   2974  C   LEU B 140      -9.479  -7.452   2.099  1.00 96.44      B    C  
ATOM   2975  O   LEU B 140     -10.367  -6.659   2.423  1.00 95.40      B    O  
ATOM   2976  CB  LEU B 140      -7.663  -8.376   3.630  1.00 95.97      B    C  
ATOM   2977  CG  LEU B 140      -7.461  -7.018   4.352  1.00 95.78      B    C  
ATOM   2978  CD1 LEU B 140      -8.400  -6.850   5.544  1.00 92.94      B    C  
ATOM   2979  CD2 LEU B 140      -6.026  -6.912   4.845  1.00 92.59      B    C  
ATOM   2980  N   ALA B 141      -8.911  -7.427   0.903  1.00 96.34      B    N  
ATOM   2981  CA  ALA B 141      -9.251  -6.456  -0.122  1.00 96.20      B    C  
ATOM   2982  C   ALA B 141     -10.734  -6.530  -0.516  1.00 96.51      B    C  
ATOM   2983  O   ALA B 141     -11.375  -5.498  -0.700  1.00 95.29      B    O  
ATOM   2984  CB  ALA B 141      -8.342  -6.695  -1.337  1.00 95.90      B    C  
ATOM   2985  N   ALA B 142     -11.313  -7.734  -0.586  1.00 96.45      B    N  
ATOM   2986  CA  ALA B 142     -12.725  -7.936  -0.904  1.00 96.06      B    C  
ATOM   2987  C   ALA B 142     -13.659  -7.345   0.161  1.00 96.06      B    C  
ATOM   2988  O   ALA B 142     -14.670  -6.736  -0.185  1.00 94.73      B    O  
ATOM   2989  CB  ALA B 142     -12.984  -9.430  -1.106  1.00 95.39      B    C  
ATOM   2990  N   ARG B 143     -13.313  -7.487   1.452  1.00 96.97      B    N  
ATOM   2991  CA  ARG B 143     -14.065  -6.881   2.558  1.00 96.46      B    C  
ATOM   2992  C   ARG B 143     -13.997  -5.361   2.492  1.00 96.54      B    C  
ATOM   2993  O   ARG B 143     -15.048  -4.710   2.482  1.00 95.40      B    O  
ATOM   2994  CB  ARG B 143     -13.546  -7.406   3.915  1.00 95.50      B    C  
ATOM   2995  CG  ARG B 143     -13.951  -8.874   4.161  1.00 91.84      B    C  
ATOM   2996  CD  ARG B 143     -13.513  -9.380   5.539  1.00 91.87      B    C  
ATOM   2997  NE  ARG B 143     -12.058  -9.577   5.643  1.00 88.50      B    N  
ATOM   2998  CZ  ARG B 143     -11.383 -10.714   5.564  1.00 89.18      B    C  
ATOM   2999  NH1 ARG B 143     -11.955 -11.866   5.335  1.00 78.00      B    N1+
ATOM   3000  NH2 ARG B 143     -10.090 -10.729   5.736  1.00 82.13      B    N  
ATOM   3001  N   MET B 144     -12.819  -4.798   2.323  1.00 96.35      B    N  
ATOM   3002  CA  MET B 144     -12.621  -3.346   2.248  1.00 96.23      B    C  
ATOM   3003  C   MET B 144     -13.287  -2.721   1.010  1.00 96.15      B    C  
ATOM   3004  O   MET B 144     -13.965  -1.704   1.125  1.00 94.58      B    O  
ATOM   3005  CB  MET B 144     -11.121  -3.032   2.261  1.00 95.75      B    C  
ATOM   3006  CG  MET B 144     -10.448  -3.481   3.562  1.00 92.45      B    C  
ATOM   3007  SD  MET B 144      -8.666  -3.170   3.601  1.00 90.30      B    S  
ATOM   3008  CE  MET B 144      -8.693  -1.432   4.074  1.00 79.97      B    C  
ATOM   3009  N   ALA B 145     -13.149  -3.347  -0.155  1.00 96.44      B    N  
ATOM   3010  CA  ALA B 145     -13.739  -2.860  -1.395  1.00 96.06      B    C  
ATOM   3011  C   ALA B 145     -15.278  -2.827  -1.339  1.00 95.95      B    C  
ATOM   3012  O   ALA B 145     -15.891  -1.897  -1.863  1.00 94.19      B    O  
ATOM   3013  CB  ALA B 145     -13.260  -3.746  -2.546  1.00 95.29      B    C  
ATOM   3014  N   ARG B 146     -15.895  -3.806  -0.686  1.00 95.47      B    N  
ATOM   3015  CA  ARG B 146     -17.360  -3.878  -0.540  1.00 94.69      B    C  
ATOM   3016  C   ARG B 146     -17.925  -2.700   0.255  1.00 94.61      B    C  
ATOM   3017  O   ARG B 146     -19.001  -2.225  -0.067  1.00 92.45      B    O  
ATOM   3018  CB  ARG B 146     -17.722  -5.217   0.114  1.00 92.80      B    C  
ATOM   3019  CG  ARG B 146     -19.216  -5.527   0.027  1.00 82.05      B    C  
ATOM   3020  CD  ARG B 146     -19.559  -6.824   0.774  1.00 80.58      B    C  
ATOM   3021  NE  ARG B 146     -18.779  -7.969   0.247  1.00 69.39      B    N  
ATOM   3022  CZ  ARG B 146     -18.679  -9.165   0.807  1.00 62.05      B    C  
ATOM   3023  NH1 ARG B 146     -19.351  -9.486   1.879  1.00 56.49      B    N1+
ATOM   3024  NH2 ARG B 146     -17.874 -10.068   0.295  1.00 54.04      B    N  
ATOM   3025  N   GLU B 147     -17.173  -2.232   1.263  1.00 95.30      B    N  
ATOM   3026  CA  GLU B 147     -17.577  -1.091   2.088  1.00 94.81      B    C  
ATOM   3027  C   GLU B 147     -17.379   0.260   1.383  1.00 95.02      B    C  
ATOM   3028  O   GLU B 147     -18.077   1.227   1.686  1.00 92.92      B    O  
ATOM   3029  CB  GLU B 147     -16.806  -1.135   3.415  1.00 94.46      B    C  
ATOM   3030  CG  GLU B 147     -17.075  -2.392   4.259  1.00 92.04      B    C  
ATOM   3031  CD  GLU B 147     -18.563  -2.605   4.587  1.00 91.02      B    C  
ATOM   3032  OE1 GLU B 147     -18.986  -3.780   4.621  1.00 83.36      B    O  
ATOM   3033  OE2 GLU B 147     -19.277  -1.599   4.806  1.00 84.63      B    O1-
ATOM   3034  N   VAL B 148     -16.487   0.327   0.392  1.00 95.58      B    N  
ATOM   3035  CA  VAL B 148     -16.363   1.499  -0.488  1.00 95.19      B    C  
ATOM   3036  C   VAL B 148     -17.565   1.586  -1.425  1.00 94.61      B    C  
ATOM   3037  O   VAL B 148     -18.244   2.606  -1.509  1.00 91.27      B    O  
ATOM   3038  CB  VAL B 148     -15.060   1.464  -1.307  1.00 94.89      B    C  
ATOM   3039  CG1 VAL B 148     -14.956   2.650  -2.276  1.00 92.00      B    C  
ATOM   3040  CG2 VAL B 148     -13.829   1.491  -0.402  1.00 93.10      B    C  
ATOM   3041  N   ASN B 149     -17.812   0.500  -2.148  1.00 93.82      B    N  
ATOM   3042  CA  ASN B 149     -18.935   0.391  -3.069  1.00 93.54      B    C  
ATOM   3043  C   ASN B 149     -19.221  -1.090  -3.348  1.00 93.81      B    C  
ATOM   3044  O   ASN B 149     -18.339  -1.800  -3.824  1.00 90.89      B    O  
ATOM   3045  CB  ASN B 149     -18.575   1.156  -4.356  1.00 91.51      B    C  
ATOM   3046  CG  ASN B 149     -19.753   1.314  -5.308  1.00 92.03      B    C  
ATOM   3047  ND2 ASN B 149     -19.848   2.445  -5.966  1.00 85.11      B    N  
ATOM   3048  OD1 ASN B 149     -20.583   0.443  -5.475  1.00 85.26      B    O  
ATOM   3049  N   PRO B 150     -20.455  -1.566  -3.135  1.00 93.05      B    N  
ATOM   3050  CA  PRO B 150     -20.797  -2.976  -3.353  1.00 91.95      B    C  
ATOM   3051  C   PRO B 150     -20.658  -3.449  -4.808  1.00 91.97      B    C  
ATOM   3052  O   PRO B 150     -20.687  -4.652  -5.063  1.00 87.83      B    O  
ATOM   3053  CB  PRO B 150     -22.245  -3.100  -2.844  1.00 89.88      B    C  
ATOM   3054  CG  PRO B 150     -22.807  -1.684  -2.972  1.00 87.83      B    C  
ATOM   3055  CD  PRO B 150     -21.593  -0.816  -2.648  1.00 91.63      B    C  
ATOM   3056  N   GLU B 151     -20.473  -2.543  -5.770  1.00 92.52      B    N  
ATOM   3057  CA  GLU B 151     -20.148  -2.902  -7.151  1.00 92.00      B    C  
ATOM   3058  C   GLU B 151     -18.693  -3.348  -7.335  1.00 93.11      B    C  
ATOM   3059  O   GLU B 151     -18.381  -4.041  -8.312  1.00 90.81      B    O  
ATOM   3060  CB  GLU B 151     -20.415  -1.724  -8.106  1.00 88.93      B    C  
ATOM   3061  CG  GLU B 151     -21.884  -1.270  -8.154  1.00 79.52      B    C  
ATOM   3062  CD  GLU B 151     -22.125  -0.202  -9.248  1.00 80.02      B    C  
ATOM   3063  OE1 GLU B 151     -23.284  -0.046  -9.678  1.00 72.75      B    O  
ATOM   3064  OE2 GLU B 151     -21.154   0.439  -9.722  1.00 75.25      B    O1-
ATOM   3065  N   LEU B 152     -17.790  -2.949  -6.433  1.00 93.17      B    N  
ATOM   3066  CA  LEU B 152     -16.376  -3.292  -6.514  1.00 93.86      B    C  
ATOM   3067  C   LEU B 152     -16.152  -4.739  -6.080  1.00 93.92      B    C  
ATOM   3068  O   LEU B 152     -16.652  -5.195  -5.048  1.00 92.07      B    O  
ATOM   3069  CB  LEU B 152     -15.519  -2.333  -5.680  1.00 93.66      B    C  
ATOM   3070  CG  LEU B 152     -15.566  -0.866  -6.131  1.00 93.38      B    C  
ATOM   3071  CD1 LEU B 152     -14.699  -0.012  -5.212  1.00 90.76      B    C  
ATOM   3072  CD2 LEU B 152     -15.049  -0.693  -7.559  1.00 90.48      B    C  
ATOM   3073  N   ARG B 153     -15.353  -5.461  -6.867  1.00 93.61      B    N  
ATOM   3074  CA  ARG B 153     -14.988  -6.844  -6.581  1.00 93.02      B    C  
ATOM   3075  C   ARG B 153     -13.471  -7.003  -6.564  1.00 93.93      B    C  
ATOM   3076  O   ARG B 153     -12.806  -6.620  -7.522  1.00 91.05      B    O  
ATOM   3077  CB  ARG B 153     -15.623  -7.797  -7.601  1.00 90.72      B    C  
ATOM   3078  CG  ARG B 153     -17.162  -7.813  -7.472  1.00 81.49      B    C  
ATOM   3079  CD  ARG B 153     -17.746  -8.889  -8.377  1.00 74.99      B    C  
ATOM   3080  NE  ARG B 153     -19.216  -8.948  -8.245  1.00 64.34      B    N  
ATOM   3081  CZ  ARG B 153     -19.998  -9.928  -8.675  1.00 55.60      B    C  
ATOM   3082  NH1 ARG B 153     -19.511 -10.963  -9.307  1.00 50.67      B    N1+
ATOM   3083  NH2 ARG B 153     -21.273  -9.873  -8.469  1.00 47.14      B    N  
ATOM   3084  N   ALA B 154     -12.963  -7.622  -5.502  1.00 94.40      B    N  
ATOM   3085  CA  ALA B 154     -11.642  -8.218  -5.475  1.00 94.38      B    C  
ATOM   3086  C   ALA B 154     -11.798  -9.693  -5.861  1.00 94.44      B    C  
ATOM   3087  O   ALA B 154     -12.409 -10.467  -5.127  1.00 91.31      B    O  
ATOM   3088  CB  ALA B 154     -11.037  -8.038  -4.082  1.00 93.10      B    C  
ATOM   3089  N   LEU B 155     -11.342 -10.052  -7.054  1.00 93.35      B    N  
ATOM   3090  CA  LEU B 155     -11.498 -11.413  -7.556  1.00 92.41      B    C  
ATOM   3091  C   LEU B 155     -10.472 -12.337  -6.890  1.00 93.34      B    C  
ATOM   3092  O   LEU B 155      -9.317 -11.933  -6.767  1.00 90.38      B    O  
ATOM   3093  CB  LEU B 155     -11.361 -11.428  -9.079  1.00 89.52      B    C  
ATOM   3094  CG  LEU B 155     -12.499 -10.683  -9.798  1.00 85.60      B    C  
ATOM   3095  CD1 LEU B 155     -12.169 -10.557 -11.275  1.00 77.95      B    C  
ATOM   3096  CD2 LEU B 155     -13.843 -11.401  -9.665  1.00 77.67      B    C  
ATOM   3097  N   PRO B 156     -10.847 -13.562  -6.505  1.00 93.55      B    N  
ATOM   3098  CA  PRO B 156      -9.934 -14.515  -5.871  1.00 92.91      B    C  
ATOM   3099  C   PRO B 156      -8.664 -14.772  -6.688  1.00 93.21      B    C  
ATOM   3100  O   PRO B 156      -7.580 -14.880  -6.130  1.00 89.75      B    O  
ATOM   3101  CB  PRO B 156     -10.742 -15.793  -5.678  1.00 91.32      B    C  
ATOM   3102  CG  PRO B 156     -12.182 -15.296  -5.578  1.00 89.72      B    C  
ATOM   3103  CD  PRO B 156     -12.194 -14.115  -6.538  1.00 93.05      B    C  
ATOM   3104  N   GLU B 157      -8.770 -14.795  -8.005  1.00 92.14      B    N  
ATOM   3105  CA  GLU B 157      -7.659 -15.061  -8.918  1.00 91.13      B    C  
ATOM   3106  C   GLU B 157      -6.591 -13.948  -8.951  1.00 91.67      B    C  
ATOM   3107  O   GLU B 157      -5.535 -14.122  -9.566  1.00 88.27      B    O  
ATOM   3108  CB  GLU B 157      -8.208 -15.324 -10.334  1.00 89.50      B    C  
ATOM   3109  CG  GLU B 157      -9.332 -16.388 -10.430  1.00 84.30      B    C  
ATOM   3110  CD  GLU B 157     -10.764 -15.810 -10.336  1.00 79.68      B    C  
ATOM   3111  OE1 GLU B 157     -11.713 -16.464 -10.789  1.00 69.74      B    O  
ATOM   3112  OE2 GLU B 157     -10.946 -14.657  -9.885  1.00 71.93      B    O1-
ATOM   3113  N   GLY B 158      -6.834 -12.819  -8.291  1.00 92.17      B    N  
ATOM   3114  CA  GLY B 158      -5.882 -11.714  -8.154  1.00 92.12      B    C  
ATOM   3115  C   GLY B 158      -4.881 -11.861  -7.002  1.00 93.62      B    C  
ATOM   3116  O   GLY B 158      -4.064 -10.965  -6.811  1.00 90.09      B    O  
ATOM   3117  N   ASP B 159      -4.931 -12.963  -6.236  1.00 93.77      B    N  
ATOM   3118  CA  ASP B 159      -4.102 -13.176  -5.044  1.00 93.82      B    C  
ATOM   3119  C   ASP B 159      -2.677 -13.680  -5.335  1.00 94.53      B    C  
ATOM   3120  O   ASP B 159      -1.810 -13.653  -4.463  1.00 91.48      B    O  
ATOM   3121  CB  ASP B 159      -4.832 -14.119  -4.076  1.00 91.11      B    C  
ATOM   3122  CG  ASP B 159      -5.018 -15.563  -4.563  1.00 91.76      B    C  
ATOM   3123  OD1 ASP B 159      -4.521 -15.921  -5.652  1.00 85.66      B    O  
ATOM   3124  OD2 ASP B 159      -5.718 -16.306  -3.844  1.00 87.41      B    O1-
ATOM   3125  N   ARG B 160      -2.413 -14.131  -6.553  1.00 93.71      B    N  
ATOM   3126  CA  ARG B 160      -1.229 -14.922  -6.896  1.00 93.88      B    C  
ATOM   3127  C   ARG B 160       0.090 -14.211  -6.609  1.00 94.46      B    C  
ATOM   3128  O   ARG B 160       1.005 -14.844  -6.103  1.00 91.70      B    O  
ATOM   3129  CB  ARG B 160      -1.262 -15.344  -8.369  1.00 91.63      B    C  
ATOM   3130  CG  ARG B 160      -2.419 -16.291  -8.687  1.00 82.80      B    C  
ATOM   3131  CD  ARG B 160      -2.252 -16.810 -10.118  1.00 78.42      B    C  
ATOM   3132  NE  ARG B 160      -3.396 -17.630 -10.545  1.00 67.84      B    N  
ATOM   3133  CZ  ARG B 160      -3.470 -18.309 -11.672  1.00 59.51      B    C  
ATOM   3134  NH1 ARG B 160      -2.478 -18.359 -12.518  1.00 54.15      B    N1+
ATOM   3135  NH2 ARG B 160      -4.565 -18.941 -11.981  1.00 51.42      B    N  
ATOM   3136  N   LYS B 161       0.198 -12.914  -6.923  1.00 94.42      B    N  
ATOM   3137  CA  LYS B 161       1.417 -12.148  -6.646  1.00 94.88      B    C  
ATOM   3138  C   LYS B 161       1.671 -12.067  -5.147  1.00 95.47      B    C  
ATOM   3139  O   LYS B 161       2.765 -12.392  -4.701  1.00 92.91      B    O  
ATOM   3140  CB  LYS B 161       1.332 -10.758  -7.307  1.00 93.79      B    C  
ATOM   3141  CG  LYS B 161       2.538  -9.845  -7.033  1.00 93.10      B    C  
ATOM   3142  CD  LYS B 161       3.880 -10.333  -7.605  1.00 90.70      B    C  
ATOM   3143  CE  LYS B 161       4.957  -9.275  -7.334  1.00 89.14      B    C  
ATOM   3144  NZ  LYS B 161       6.289  -9.619  -7.881  1.00 85.64      B    N1+
ATOM   3145  N   SER B 162       0.666 -11.713  -4.358  1.00 95.52      B    N  
ATOM   3146  CA  SER B 162       0.775 -11.590  -2.903  1.00 95.37      B    C  
ATOM   3147  C   SER B 162       1.173 -12.909  -2.238  1.00 95.54      B    C  
ATOM   3148  O   SER B 162       2.049 -12.935  -1.376  1.00 93.60      B    O  
ATOM   3149  CB  SER B 162      -0.557 -11.098  -2.318  1.00 94.48      B    C  
ATOM   3150  OG  SER B 162      -0.973  -9.901  -2.958  1.00 88.70      B    O  
ATOM   3151  N   LEU B 163       0.572 -14.027  -2.666  1.00 94.86      B    N  
ATOM   3152  CA  LEU B 163       0.910 -15.351  -2.152  1.00 94.52      B    C  
ATOM   3153  C   LEU B 163       2.309 -15.810  -2.598  1.00 94.39      B    C  
ATOM   3154  O   LEU B 163       3.022 -16.413  -1.799  1.00 92.44      B    O  
ATOM   3155  CB  LEU B 163      -0.162 -16.366  -2.587  1.00 94.24      B    C  
ATOM   3156  CG  LEU B 163      -1.542 -16.154  -1.936  1.00 93.93      B    C  
ATOM   3157  CD1 LEU B 163      -2.508 -17.204  -2.494  1.00 91.27      B    C  
ATOM   3158  CD2 LEU B 163      -1.508 -16.295  -0.416  1.00 90.97      B    C  
ATOM   3159  N   ALA B 164       2.725 -15.507  -3.829  1.00 94.70      B    N  
ATOM   3160  CA  ALA B 164       4.058 -15.832  -4.313  1.00 93.69      B    C  
ATOM   3161  C   ALA B 164       5.148 -15.095  -3.515  1.00 93.82      B    C  
ATOM   3162  O   ALA B 164       6.104 -15.726  -3.066  1.00 91.48      B    O  
ATOM   3163  CB  ALA B 164       4.143 -15.512  -5.812  1.00 93.10      B    C  
ATOM   3164  N   GLU B 165       4.954 -13.796  -3.252  1.00 94.83      B    N  
ATOM   3165  CA  GLU B 165       5.903 -12.948  -2.528  1.00 94.20      B    C  
ATOM   3166  C   GLU B 165       6.053 -13.343  -1.048  1.00 94.89      B    C  
ATOM   3167  O   GLU B 165       7.144 -13.260  -0.492  1.00 92.25      B    O  
ATOM   3168  CB  GLU B 165       5.404 -11.498  -2.598  1.00 93.53      B    C  
ATOM   3169  CG  GLU B 165       5.523 -10.875  -3.993  1.00 91.67      B    C  
ATOM   3170  CD  GLU B 165       6.950 -10.473  -4.359  1.00 92.45      B    C  
ATOM   3171  OE1 GLU B 165       7.351 -10.789  -5.484  1.00 84.41      B    O  
ATOM   3172  OE2 GLU B 165       7.585  -9.783  -3.540  1.00 86.45      B    O1-
ATOM   3173  N   VAL B 166       4.972 -13.799  -0.407  1.00 95.25      B    N  
ATOM   3174  CA  VAL B 166       4.982 -14.137   1.023  1.00 94.89      B    C  
ATOM   3175  C   VAL B 166       5.288 -15.613   1.265  1.00 94.24      B    C  
ATOM   3176  O   VAL B 166       6.140 -15.932   2.101  1.00 90.25      B    O  
ATOM   3177  CB  VAL B 166       3.667 -13.698   1.691  1.00 94.20      B    C  
ATOM   3178  CG1 VAL B 166       3.606 -14.079   3.173  1.00 90.29      B    C  
ATOM   3179  CG2 VAL B 166       3.507 -12.173   1.620  1.00 90.99      B    C  
ATOM   3180  N   ASN B 167       4.623 -16.515   0.552  1.00 94.19      B    N  
ATOM   3181  CA  ASN B 167       4.636 -17.954   0.830  1.00 92.89      B    C  
ATOM   3182  C   ASN B 167       4.908 -18.833  -0.405  1.00 92.38      B    C  
ATOM   3183  O   ASN B 167       4.546 -20.006  -0.433  1.00 85.81      B    O  
ATOM   3184  CB  ASN B 167       3.327 -18.332   1.533  1.00 91.44      B    C  
ATOM   3185  CG  ASN B 167       3.422 -19.663   2.270  1.00 91.84      B    C  
ATOM   3186  ND2 ASN B 167       2.410 -20.491   2.181  1.00 84.75      B    N  
ATOM   3187  OD1 ASN B 167       4.397 -19.953   2.955  1.00 84.61      B    O  
ATOM   3188  N   GLY B 168       5.495 -18.279  -1.466  1.00 91.65      B    N  
ATOM   3189  CA  GLY B 168       5.818 -19.032  -2.678  1.00 89.94      B    C  
ATOM   3190  C   GLY B 168       4.603 -19.527  -3.479  1.00 90.56      B    C  
ATOM   3191  O   GLY B 168       4.763 -20.364  -4.366  1.00 81.91      B    O  
ATOM   3192  N   GLY B 169       3.401 -19.032  -3.176  1.00 90.41      B    N  
ATOM   3193  CA  GLY B 169       2.159 -19.349  -3.885  1.00 89.11      B    C  
ATOM   3194  C   GLY B 169       1.112 -20.123  -3.078  1.00 90.09      B    C  
ATOM   3195  O   GLY B 169      -0.059 -20.114  -3.458  1.00 82.89      B    O  
ATOM   3196  N   ASN B 170       1.478 -20.762  -1.966  1.00 89.94      B    N  
ATOM   3197  CA  ASN B 170       0.519 -21.453  -1.106  1.00 89.42      B    C  
ATOM   3198  C   ASN B 170      -0.314 -20.462  -0.285  1.00 90.57      B    C  
ATOM   3199  O   ASN B 170       0.228 -19.568   0.364  1.00 85.87      B    O  
ATOM   3200  CB  ASN B 170       1.235 -22.483  -0.214  1.00 85.48      B    C  
ATOM   3201  CG  ASN B 170       1.162 -23.892  -0.765  1.00 78.70      B    C  
ATOM   3202  ND2 ASN B 170       1.977 -24.793  -0.253  1.00 69.52      B    N  
ATOM   3203  OD1 ASN B 170       0.363 -24.224  -1.618  1.00 68.85      B    O  
ATOM   3204  N   GLY B 171      -1.636 -20.647  -0.279  1.00 87.99      B    N  
ATOM   3205  CA  GLY B 171      -2.591 -19.787   0.421  1.00 88.15      B    C  
ATOM   3206  C   GLY B 171      -2.989 -20.263   1.820  1.00 90.34      B    C  
ATOM   3207  O   GLY B 171      -3.857 -19.660   2.445  1.00 84.96      B    O  
ATOM   3208  N   SER B 172      -2.393 -21.352   2.308  1.00 90.31      B    N  
ATOM   3209  CA  SER B 172      -2.680 -21.916   3.621  1.00 90.27      B    C  
ATOM   3210  C   SER B 172      -1.436 -22.537   4.230  1.00 90.94      B    C  
ATOM   3211  O   SER B 172      -0.529 -22.977   3.513  1.00 86.48      B    O  
ATOM   3212  CB  SER B 172      -3.806 -22.960   3.534  1.00 86.00      B    C  
ATOM   3213  OG  SER B 172      -3.451 -24.011   2.659  1.00 79.56      B    O  
ATOM   3214  N   LEU B 173      -1.409 -22.586   5.568  1.00 89.30      B    N  
ATOM   3215  CA  LEU B 173      -0.422 -23.309   6.348  1.00 90.00      B    C  
ATOM   3216  C   LEU B 173      -1.152 -23.970   7.519  1.00 90.65      B    C  
ATOM   3217  O   LEU B 173      -1.774 -23.276   8.322  1.00 87.25      B    O  
ATOM   3218  CB  LEU B 173       0.646 -22.313   6.832  1.00 87.72      B    C  
ATOM   3219  CG  LEU B 173       1.837 -23.005   7.511  1.00 86.51      B    C  
ATOM   3220  CD1 LEU B 173       2.892 -23.419   6.476  1.00 77.95      B    C  
ATOM   3221  CD2 LEU B 173       2.493 -22.063   8.520  1.00 78.48      B    C  
ATOM   3222  N   ASP B 174      -1.047 -25.293   7.614  1.00 90.33      B    N  
ATOM   3223  CA  ASP B 174      -1.496 -26.057   8.759  1.00 90.13      B    C  
ATOM   3224  C   ASP B 174      -0.280 -26.527   9.573  1.00 91.32      B    C  
ATOM   3225  O   ASP B 174       0.765 -26.876   9.019  1.00 89.78      B    O  
ATOM   3226  CB  ASP B 174      -2.381 -27.230   8.314  1.00 87.62      B    C  
ATOM   3227  CG  ASP B 174      -2.920 -27.900   9.564  1.00 82.67      B    C  
ATOM   3228  OD1 ASP B 174      -2.244 -28.833  10.050  1.00 75.45      B    O  
ATOM   3229  OD2 ASP B 174      -3.896 -27.349  10.126  1.00 74.51      B    O1-
ATOM   3230  N   TYR B 175      -0.378 -26.455  10.902  1.00 89.83      B    N  
ATOM   3231  CA  TYR B 175       0.727 -26.812  11.785  1.00 90.17      B    C  
ATOM   3232  C   TYR B 175       1.027 -28.311  11.743  1.00 91.44      B    C  
ATOM   3233  O   TYR B 175       2.190 -28.693  11.688  1.00 90.44      B    O  
ATOM   3234  CB  TYR B 175       0.426 -26.356  13.227  1.00 89.28      B    C  
ATOM   3235  CG  TYR B 175       1.440 -26.836  14.242  1.00 90.24      B    C  
ATOM   3236  CD1 TYR B 175       1.262 -28.080  14.893  1.00 87.20      B    C  
ATOM   3237  CD2 TYR B 175       2.608 -26.092  14.499  1.00 87.70      B    C  
ATOM   3238  CE1 TYR B 175       2.245 -28.577  15.760  1.00 86.61      B    C  
ATOM   3239  CE2 TYR B 175       3.595 -26.583  15.373  1.00 86.42      B    C  
ATOM   3240  CZ  TYR B 175       3.416 -27.825  15.999  1.00 86.70      B    C  
ATOM   3241  OH  TYR B 175       4.382 -28.326  16.831  1.00 84.75      B    O  
ATOM   3242  N   ASP B 176      -0.014 -29.148  11.794  1.00 90.89      B    N  
ATOM   3243  CA  ASP B 176       0.147 -30.601  11.879  1.00 90.84      B    C  
ATOM   3244  C   ASP B 176       0.685 -31.155  10.555  1.00 91.84      B    C  
ATOM   3245  O   ASP B 176       1.685 -31.877  10.559  1.00 90.18      B    O  
ATOM   3246  CB  ASP B 176      -1.168 -31.253  12.342  1.00 89.81      B    C  
ATOM   3247  CG  ASP B 176      -1.544 -30.878  13.788  1.00 86.65      B    C  
ATOM   3248  OD1 ASP B 176      -0.633 -30.771  14.646  1.00 80.58      B    O  
ATOM   3249  OD2 ASP B 176      -2.755 -30.700  14.066  1.00 80.95      B    O1-
ATOM   3250  N   ASP B 177       0.165 -30.673   9.430  1.00 91.92      B    N  
ATOM   3251  CA  ASP B 177       0.693 -30.982   8.098  1.00 91.75      B    C  
ATOM   3252  C   ASP B 177       2.167 -30.567   7.956  1.00 92.77      B    C  
ATOM   3253  O   ASP B 177       2.985 -31.326   7.428  1.00 91.36      B    O  
ATOM   3254  CB  ASP B 177      -0.118 -30.242   7.014  1.00 90.43      B    C  
ATOM   3255  CG  ASP B 177      -1.513 -30.799   6.726  1.00 83.68      B    C  
ATOM   3256  OD1 ASP B 177      -1.820 -31.927   7.161  1.00 77.52      B    O  
ATOM   3257  OD2 ASP B 177      -2.243 -30.113   5.970  1.00 77.69      B    O1-
ATOM   3258  N   LEU B 178       2.540 -29.368   8.452  1.00 90.86      B    N  
ATOM   3259  CA  LEU B 178       3.928 -28.902   8.409  1.00 91.26      B    C  
ATOM   3260  C   LEU B 178       4.846 -29.788   9.264  1.00 91.98      B    C  
ATOM   3261  O   LEU B 178       5.969 -30.075   8.844  1.00 91.00      B    O  
ATOM   3262  CB  LEU B 178       3.988 -27.435   8.859  1.00 91.13      B    C  
ATOM   3263  CG  LEU B 178       5.418 -26.851   8.859  1.00 91.13      B    C  
ATOM   3264  CD1 LEU B 178       6.011 -26.737   7.453  1.00 87.70      B    C  
ATOM   3265  CD2 LEU B 178       5.403 -25.458   9.483  1.00 87.59      B    C  
ATOM   3266  N   MET B 179       4.400 -30.215  10.444  1.00 91.33      B    N  
ATOM   3267  CA  MET B 179       5.196 -31.079  11.314  1.00 90.65      B    C  
ATOM   3268  C   MET B 179       5.355 -32.490  10.734  1.00 91.25      B    C  
ATOM   3269  O   MET B 179       6.418 -33.089  10.894  1.00 90.56      B    O  
ATOM   3270  CB  MET B 179       4.583 -31.146  12.717  1.00 90.15      B    C  
ATOM   3271  CG  MET B 179       4.689 -29.836  13.510  1.00 87.06      B    C  
ATOM   3272  SD  MET B 179       6.373 -29.208  13.837  1.00 84.92      B    S  
ATOM   3273  CE  MET B 179       6.588 -28.069  12.449  1.00 73.49      B    C  
ATOM   3274  N   ASP B 180       4.353 -32.990  10.037  1.00 92.24      B    N  
ATOM   3275  CA  ASP B 180       4.464 -34.265   9.324  1.00 91.77      B    C  
ATOM   3276  C   ASP B 180       5.434 -34.145   8.143  1.00 92.34      B    C  
ATOM   3277  O   ASP B 180       6.342 -34.974   8.002  1.00 91.00      B    O  
ATOM   3278  CB  ASP B 180       3.068 -34.746   8.903  1.00 91.23      B    C  
ATOM   3279  CG  ASP B 180       2.241 -35.319  10.075  1.00 87.52      B    C  
ATOM   3280  OD1 ASP B 180       2.833 -35.671  11.139  1.00 82.59      B    O  
ATOM   3281  OD2 ASP B 180       1.032 -35.521   9.874  1.00 83.27      B    O1-
ATOM   3282  N   GLN B 181       5.368 -33.054   7.373  1.00 90.64      B    N  
ATOM   3283  CA  GLN B 181       6.333 -32.772   6.311  1.00 89.95      B    C  
ATOM   3284  C   GLN B 181       7.763 -32.603   6.845  1.00 90.32      B    C  
ATOM   3285  O   GLN B 181       8.708 -33.089   6.223  1.00 89.11      B    O  
ATOM   3286  CB  GLN B 181       5.932 -31.490   5.574  1.00 89.83      B    C  
ATOM   3287  CG  GLN B 181       4.694 -31.674   4.692  1.00 87.97      B    C  
ATOM   3288  CD  GLN B 181       4.169 -30.339   4.134  1.00 87.62      B    C  
ATOM   3289  NE2 GLN B 181       2.990 -30.344   3.567  1.00 79.47      B    N  
ATOM   3290  OE1 GLN B 181       4.806 -29.291   4.192  1.00 81.29      B    O  
ATOM   3291  N   GLU B 182       7.938 -31.948   7.984  1.00 90.52      B    N  
ATOM   3292  CA  GLU B 182       9.251 -31.798   8.623  1.00 89.75      B    C  
ATOM   3293  C   GLU B 182       9.807 -33.160   9.059  1.00 89.91      B    C  
ATOM   3294  O   GLU B 182      10.975 -33.462   8.821  1.00 88.03      B    O  
ATOM   3295  CB  GLU B 182       9.128 -30.829   9.813  1.00 89.45      B    C  
ATOM   3296  CG  GLU B 182      10.479 -30.406  10.416  1.00 83.39      B    C  
ATOM   3297  CD  GLU B 182      11.323 -29.468   9.543  1.00 84.27      B    C  
ATOM   3298  OE1 GLU B 182      12.513 -29.261   9.874  1.00 75.23      B    O  
ATOM   3299  OE2 GLU B 182      10.795 -28.877   8.579  1.00 77.24      B    O1-
ATOM   3300  N   ARG B 183       8.949 -34.017   9.640  1.00 89.31      B    N  
ATOM   3301  CA  ARG B 183       9.329 -35.374  10.063  1.00 88.43      B    C  
ATOM   3302  C   ARG B 183       9.738 -36.257   8.886  1.00 89.04      B    C  
ATOM   3303  O   ARG B 183      10.701 -37.004   8.996  1.00 87.26      B    O  
ATOM   3304  CB  ARG B 183       8.154 -35.992  10.835  1.00 87.61      B    C  
ATOM   3305  CG  ARG B 183       8.560 -37.254  11.608  1.00 80.52      B    C  
ATOM   3306  CD  ARG B 183       7.360 -37.915  12.291  1.00 78.56      B    C  
ATOM   3307  NE  ARG B 183       6.711 -37.029  13.276  1.00 69.79      B    N  
ATOM   3308  CZ  ARG B 183       5.398 -36.838  13.414  1.00 64.36      B    C  
ATOM   3309  NH1 ARG B 183       4.534 -37.575  12.802  1.00 57.89      B    N1+
ATOM   3310  NH2 ARG B 183       4.929 -35.868  14.146  1.00 57.40      B    N  
ATOM   3311  N   ASP B 184       9.050 -36.119   7.770  1.00 91.36      B    N  
ATOM   3312  CA  ASP B 184       9.294 -36.895   6.553  1.00 90.59      B    C  
ATOM   3313  C   ASP B 184      10.362 -36.260   5.640  1.00 90.32      B    C  
ATOM   3314  O   ASP B 184      10.790 -36.870   4.654  1.00 84.60      B    O  
ATOM   3315  CB  ASP B 184       7.959 -37.080   5.804  1.00 89.07      B    C  
ATOM   3316  CG  ASP B 184       6.937 -37.955   6.555  1.00 84.10      B    C  
ATOM   3317  OD1 ASP B 184       7.322 -38.645   7.524  1.00 77.75      B    O  
ATOM   3318  OD2 ASP B 184       5.774 -37.977   6.083  1.00 78.44      B    O1-
ATOM   3319  N   GLY B 185      10.821 -35.024   5.944  1.00 88.92      B    N  
ATOM   3320  CA  GLY B 185      11.771 -34.276   5.111  1.00 87.86      B    C  
ATOM   3321  C   GLY B 185      11.177 -33.814   3.776  1.00 88.52      B    C  
ATOM   3322  O   GLY B 185      11.908 -33.661   2.793  1.00 84.12      B    O  
ATOM   3323  N   THR B 186       9.873 -33.611   3.736  1.00 88.59      B    N  
ATOM   3324  CA  THR B 186       9.110 -33.262   2.527  1.00 88.30      B    C  
ATOM   3325  C   THR B 186       8.610 -31.816   2.512  1.00 88.63      B    C  
ATOM   3326  O   THR B 186       7.797 -31.461   1.661  1.00 84.53      B    O  
ATOM   3327  CB  THR B 186       7.949 -34.243   2.284  1.00 87.20      B    C  
ATOM   3328  CG2 THR B 186       8.433 -35.665   2.031  1.00 79.09      B    C  
ATOM   3329  OG1 THR B 186       7.089 -34.264   3.386  1.00 80.82      B    O  
ATOM   3330  N   VAL B 187       9.111 -30.954   3.410  1.00 88.73      B    N  
ATOM   3331  CA  VAL B 187       8.745 -29.530   3.443  1.00 88.04      B    C  
ATOM   3332  C   VAL B 187       9.027 -28.897   2.068  1.00 88.09      B    C  
ATOM   3333  O   VAL B 187      10.176 -28.907   1.605  1.00 85.68      B    O  
ATOM   3334  CB  VAL B 187       9.478 -28.748   4.549  1.00 87.21      B    C  
ATOM   3335  CG1 VAL B 187       9.054 -27.273   4.568  1.00 80.73      B    C  
ATOM   3336  CG2 VAL B 187       9.172 -29.331   5.928  1.00 82.34      B    C  
ATOM   3337  N   PRO B 188       8.004 -28.349   1.381  1.00 89.12      B    N  
ATOM   3338  CA  PRO B 188       8.181 -27.797   0.049  1.00 87.69      B    C  
ATOM   3339  C   PRO B 188       9.100 -26.574   0.083  1.00 88.80      B    C  
ATOM   3340  O   PRO B 188       8.992 -25.699   0.943  1.00 86.09      B    O  
ATOM   3341  CB  PRO B 188       6.773 -27.476  -0.454  1.00 84.69      B    C  
ATOM   3342  CG  PRO B 188       5.970 -27.259   0.827  1.00 82.51      B    C  
ATOM   3343  CD  PRO B 188       6.630 -28.232   1.814  1.00 85.71      B    C  
ATOM   3344  N   LYS B 189       9.987 -26.476  -0.912  1.00 87.64      B    N  
ATOM   3345  CA  LYS B 189      10.782 -25.267  -1.106  1.00 87.37      B    C  
ATOM   3346  C   LYS B 189       9.859 -24.110  -1.486  1.00 88.54      B    C  
ATOM   3347  O   LYS B 189       8.973 -24.267  -2.320  1.00 84.16      B    O  
ATOM   3348  CB  LYS B 189      11.866 -25.473  -2.172  1.00 83.64      B    C  
ATOM   3349  CG  LYS B 189      12.951 -26.440  -1.684  1.00 73.30      B    C  
ATOM   3350  CD  LYS B 189      14.088 -26.541  -2.720  1.00 66.44      B    C  
ATOM   3351  CE  LYS B 189      15.150 -27.492  -2.199  1.00 55.98      B    C  
ATOM   3352  NZ  LYS B 189      16.287 -27.612  -3.147  1.00 48.16      B    N1+
ATOM   3353  N   THR B 190      10.126 -22.941  -0.929  1.00 88.32      B    N  
ATOM   3354  CA  THR B 190       9.403 -21.708  -1.237  1.00 89.31      B    C  
ATOM   3355  C   THR B 190      10.351 -20.629  -1.728  1.00 90.81      B    C  
ATOM   3356  O   THR B 190      11.491 -20.532  -1.281  1.00 87.96      B    O  
ATOM   3357  CB  THR B 190       8.561 -21.247  -0.036  1.00 86.76      B    C  
ATOM   3358  CG2 THR B 190       9.373 -20.949   1.219  1.00 78.71      B    C  
ATOM   3359  OG1 THR B 190       7.872 -20.070  -0.377  1.00 78.03      B    O  
ATOM   3360  N   SER B 191       9.864 -19.804  -2.658  1.00 89.95      B    N  
ATOM   3361  CA  SER B 191      10.496 -18.557  -3.086  1.00 89.64      B    C  
ATOM   3362  C   SER B 191       9.918 -17.333  -2.368  1.00 91.46      B    C  
ATOM   3363  O   SER B 191      10.268 -16.210  -2.710  1.00 86.24      B    O  
ATOM   3364  CB  SER B 191      10.359 -18.405  -4.602  1.00 86.55      B    C  
ATOM   3365  OG  SER B 191       8.997 -18.460  -4.981  1.00 77.51      B    O  
ATOM   3366  N   GLY B 192       9.015 -17.537  -1.412  1.00 92.12      B    N  
ATOM   3367  CA  GLY B 192       8.437 -16.468  -0.617  1.00 93.16      B    C  
ATOM   3368  C   GLY B 192       9.373 -15.968   0.490  1.00 94.52      B    C  
ATOM   3369  O   GLY B 192      10.355 -16.623   0.837  1.00 92.12      B    O  
ATOM   3370  N   ALA B 193       9.041 -14.815   1.072  1.00 93.86      B    N  
ATOM   3371  CA  ALA B 193       9.836 -14.181   2.125  1.00 94.19      B    C  
ATOM   3372  C   ALA B 193       9.878 -14.980   3.437  1.00 94.93      B    C  
ATOM   3373  O   ALA B 193      10.794 -14.798   4.240  1.00 92.59      B    O  
ATOM   3374  CB  ALA B 193       9.250 -12.784   2.363  1.00 93.46      B    C  
ATOM   3375  N   VAL B 194       8.898 -15.855   3.676  1.00 94.83      B    N  
ATOM   3376  CA  VAL B 194       8.745 -16.584   4.938  1.00 94.71      B    C  
ATOM   3377  C   VAL B 194       9.154 -18.043   4.771  1.00 94.61      B    C  
ATOM   3378  O   VAL B 194       8.664 -18.745   3.890  1.00 92.65      B    O  
ATOM   3379  CB  VAL B 194       7.312 -16.477   5.479  1.00 93.99      B    C  
ATOM   3380  CG1 VAL B 194       7.172 -17.158   6.837  1.00 91.49      B    C  
ATOM   3381  CG2 VAL B 194       6.885 -15.015   5.638  1.00 92.51      B    C  
ATOM   3382  N   LEU B 195      10.013 -18.509   5.679  1.00 93.56      B    N  
ATOM   3383  CA  LEU B 195      10.310 -19.922   5.866  1.00 93.05      B    C  
ATOM   3384  C   LEU B 195       9.724 -20.376   7.214  1.00 93.51      B    C  
ATOM   3385  O   LEU B 195      10.246 -20.002   8.262  1.00 91.70      B    O  
ATOM   3386  CB  LEU B 195      11.824 -20.151   5.799  1.00 91.68      B    C  
ATOM   3387  CG  LEU B 195      12.417 -19.974   4.398  1.00 90.88      B    C  
ATOM   3388  CD1 LEU B 195      13.936 -20.110   4.469  1.00 87.24      B    C  
ATOM   3389  CD2 LEU B 195      11.916 -21.029   3.413  1.00 87.32      B    C  
ATOM   3390  N   PRO B 196       8.669 -21.211   7.214  1.00 93.97      B    N  
ATOM   3391  CA  PRO B 196       8.119 -21.773   8.444  1.00 92.60      B    C  
ATOM   3392  C   PRO B 196       9.122 -22.644   9.199  1.00 92.51      B    C  
ATOM   3393  O   PRO B 196       9.105 -22.697  10.426  1.00 88.07      B    O  
ATOM   3394  CB  PRO B 196       6.898 -22.591   8.006  1.00 91.08      B    C  
ATOM   3395  CG  PRO B 196       6.511 -22.000   6.657  1.00 89.30      B    C  
ATOM   3396  CD  PRO B 196       7.856 -21.589   6.069  1.00 92.62      B    C  
ATOM   3397  N   THR B 197      10.021 -23.320   8.486  1.00 92.47      B    N  
ATOM   3398  CA  THR B 197      11.144 -24.100   9.012  1.00 90.43      B    C  
ATOM   3399  C   THR B 197      12.399 -23.876   8.157  1.00 88.18      B    C  
ATOM   3400  O   THR B 197      12.328 -23.385   7.026  1.00 76.94      B    O  
ATOM   3401  CB  THR B 197      10.818 -25.604   9.075  1.00 88.67      B    C  
ATOM   3402  CG2 THR B 197       9.583 -25.907   9.929  1.00 79.79      B    C  
ATOM   3403  OG1 THR B 197      10.605 -26.141   7.797  1.00 78.71      B    O  
ATOM   3404  N   GLY B 198      13.560 -24.191   8.697  1.00 86.06      B    N  
ATOM   3405  CA  GLY B 198      14.826 -24.061   7.987  1.00 83.38      B    C  
ATOM   3406  C   GLY B 198      15.343 -22.618   7.897  1.00 84.56      B    C  
ATOM   3407  O   GLY B 198      15.284 -21.856   8.867  1.00 76.09      B    O  
ATOM   3408  N   GLY B 199      15.952 -22.260   6.763  1.00 84.81      B    N  
ATOM   3409  CA  GLY B 199      16.521 -20.919   6.542  1.00 82.94      B    C  
ATOM   3410  C   GLY B 199      17.697 -20.559   7.451  1.00 85.96      B    C  
ATOM   3411  O   GLY B 199      17.978 -19.376   7.656  1.00 78.71      B    O  
ATOM   3412  N   ASN B 200      18.371 -21.545   8.023  1.00 86.05      B    N  
ATOM   3413  CA  ASN B 200      19.424 -21.370   9.032  1.00 88.78      B    C  
ATOM   3414  C   ASN B 200      18.953 -20.702  10.345  1.00 90.89      B    C  
ATOM   3415  O   ASN B 200      19.768 -20.375  11.206  1.00 86.02      B    O  
ATOM   3416  CB  ASN B 200      20.641 -20.696   8.376  1.00 85.53      B    C  
ATOM   3417  CG  ASN B 200      21.966 -21.037   9.016  1.00 85.47      B    C  
ATOM   3418  ND2 ASN B 200      22.955 -20.180   8.839  1.00 79.98      B    N  
ATOM   3419  OD1 ASN B 200      22.160 -22.085   9.605  1.00 80.92      B    O  
ATOM   3420  N   GLN B 201      17.640 -20.534  10.525  1.00 90.99      B    N  
ATOM   3421  CA  GLN B 201      17.042 -19.795  11.636  1.00 91.86      B    C  
ATOM   3422  C   GLN B 201      17.361 -20.418  13.008  1.00 93.65      B    C  
ATOM   3423  O   GLN B 201      17.623 -19.689  13.957  1.00 91.60      B    O  
ATOM   3424  CB  GLN B 201      15.530 -19.710  11.405  1.00 89.29      B    C  
ATOM   3425  CG  GLN B 201      14.796 -18.822  12.427  1.00 84.70      B    C  
ATOM   3426  CD  GLN B 201      15.119 -17.338  12.307  1.00 83.61      B    C  
ATOM   3427  NE2 GLN B 201      14.567 -16.532  13.179  1.00 71.04      B    N  
ATOM   3428  OE1 GLN B 201      15.844 -16.876  11.447  1.00 74.93      B    O  
ATOM   3429  N   GLY B 202      17.419 -21.745  13.105  1.00 88.88      B    N  
ATOM   3430  CA  GLY B 202      17.794 -22.433  14.351  1.00 89.24      B    C  
ATOM   3431  C   GLY B 202      19.202 -22.070  14.835  1.00 91.84      B    C  
ATOM   3432  O   GLY B 202      19.433 -21.876  16.022  1.00 89.39      B    O  
ATOM   3433  N   ARG B 203      20.145 -21.890  13.893  1.00 91.35      B    N  
ATOM   3434  CA  ARG B 203      21.512 -21.476  14.230  1.00 91.82      B    C  
ATOM   3435  C   ARG B 203      21.584 -19.992  14.612  1.00 93.54      B    C  
ATOM   3436  O   ARG B 203      22.304 -19.624  15.524  1.00 91.65      B    O  
ATOM   3437  CB  ARG B 203      22.422 -21.833  13.048  1.00 89.21      B    C  
ATOM   3438  CG  ARG B 203      23.892 -21.886  13.469  1.00 83.68      B    C  
ATOM   3439  CD  ARG B 203      24.769 -22.300  12.292  1.00 81.99      B    C  
ATOM   3440  NE  ARG B 203      24.775 -23.768  12.062  1.00 77.42      B    N  
ATOM   3441  CZ  ARG B 203      24.926 -24.380  10.895  1.00 72.45      B    C  
ATOM   3442  NH1 ARG B 203      24.945 -23.731   9.776  1.00 65.58      B    N1+
ATOM   3443  NH2 ARG B 203      25.078 -25.669  10.844  1.00 66.13      B    N  
ATOM   3444  N   VAL B 204      20.777 -19.157  13.961  1.00 93.91      B    N  
ATOM   3445  CA  VAL B 204      20.639 -17.731  14.276  1.00 94.65      B    C  
ATOM   3446  C   VAL B 204      20.078 -17.527  15.692  1.00 95.42      B    C  
ATOM   3447  O   VAL B 204      20.644 -16.754  16.460  1.00 94.10      B    O  
ATOM   3448  CB  VAL B 204      19.745 -17.050  13.220  1.00 93.57      B    C  
ATOM   3449  CG1 VAL B 204      19.343 -15.639  13.610  1.00 89.84      B    C  
ATOM   3450  CG2 VAL B 204      20.471 -16.973  11.871  1.00 90.25      B    C  
ATOM   3451  N   THR B 205      19.024 -18.253  16.075  1.00 94.86      B    N  
ATOM   3452  CA  THR B 205      18.440 -18.161  17.419  1.00 95.22      B    C  
ATOM   3453  C   THR B 205      19.351 -18.774  18.487  1.00 95.65      B    C  
ATOM   3454  O   THR B 205      19.396 -18.259  19.602  1.00 94.51      B    O  
ATOM   3455  CB  THR B 205      17.050 -18.803  17.504  1.00 94.67      B    C  
ATOM   3456  CG2 THR B 205      16.034 -18.043  16.650  1.00 87.46      B    C  
ATOM   3457  OG1 THR B 205      17.074 -20.129  17.053  1.00 85.78      B    O  
ATOM   3458  N   LEU B 206      20.136 -19.815  18.166  1.00 94.51      B    N  
ATOM   3459  CA  LEU B 206      21.154 -20.373  19.060  1.00 94.20      B    C  
ATOM   3460  C   LEU B 206      22.232 -19.325  19.385  1.00 94.97      B    C  
ATOM   3461  O   LEU B 206      22.509 -19.080  20.556  1.00 94.17      B    O  
ATOM   3462  CB  LEU B 206      21.750 -21.637  18.416  1.00 93.53      B    C  
ATOM   3463  CG  LEU B 206      22.904 -22.284  19.209  1.00 92.81      B    C  
ATOM   3464  CD1 LEU B 206      22.455 -22.772  20.587  1.00 88.40      B    C  
ATOM   3465  CD2 LEU B 206      23.433 -23.476  18.419  1.00 87.93      B    C  
ATOM   3466  N   ASN B 207      22.783 -18.662  18.374  1.00 95.29      B    N  
ATOM   3467  CA  ASN B 207      23.777 -17.607  18.577  1.00 95.14      B    C  
ATOM   3468  C   ASN B 207      23.203 -16.433  19.390  1.00 95.67      B    C  
ATOM   3469  O   ASN B 207      23.856 -15.955  20.319  1.00 93.58      B    O  
ATOM   3470  CB  ASN B 207      24.279 -17.122  17.211  1.00 94.40      B    C  
ATOM   3471  CG  ASN B 207      25.052 -18.160  16.411  1.00 94.14      B    C  
ATOM   3472  ND2 ASN B 207      25.301 -17.861  15.156  1.00 86.37      B    N  
ATOM   3473  OD1 ASN B 207      25.442 -19.220  16.877  1.00 86.98      B    O  
ATOM   3474  N   ALA B 208      21.969 -16.025  19.093  1.00 95.63      B    N  
ATOM   3475  CA  ALA B 208      21.289 -14.981  19.851  1.00 95.68      B    C  
ATOM   3476  C   ALA B 208      21.065 -15.384  21.320  1.00 96.29      B    C  
ATOM   3477  O   ALA B 208      21.193 -14.540  22.202  1.00 94.67      B    O  
ATOM   3478  CB  ALA B 208      19.966 -14.643  19.151  1.00 95.50      B    C  
ATOM   3479  N   THR B 209      20.778 -16.664  21.588  1.00 96.15      B    N  
ATOM   3480  CA  THR B 209      20.637 -17.192  22.946  1.00 96.04      B    C  
ATOM   3481  C   THR B 209      21.960 -17.119  23.705  1.00 96.08      B    C  
ATOM   3482  O   THR B 209      22.001 -16.554  24.792  1.00 94.64      B    O  
ATOM   3483  CB  THR B 209      20.119 -18.638  22.943  1.00 95.75      B    C  
ATOM   3484  CG2 THR B 209      19.897 -19.183  24.354  1.00 89.78      B    C  
ATOM   3485  OG1 THR B 209      18.880 -18.709  22.282  1.00 89.06      B    O  
ATOM   3486  N   MET B 210      23.047 -17.596  23.102  1.00 95.94      B    N  
ATOM   3487  CA  MET B 210      24.380 -17.543  23.710  1.00 95.02      B    C  
ATOM   3488  C   MET B 210      24.829 -16.094  23.989  1.00 95.15      B    C  
ATOM   3489  O   MET B 210      25.395 -15.824  25.040  1.00 92.98      B    O  
ATOM   3490  CB  MET B 210      25.395 -18.247  22.796  1.00 94.34      B    C  
ATOM   3491  CG  MET B 210      25.148 -19.761  22.681  1.00 92.25      B    C  
ATOM   3492  SD  MET B 210      25.174 -20.702  24.240  1.00 89.89      B    S  
ATOM   3493  CE  MET B 210      26.858 -20.396  24.817  1.00 81.21      B    C  
ATOM   3494  N   GLY B 211      24.502 -15.158  23.089  1.00 95.29      B    N  
ATOM   3495  CA  GLY B 211      24.756 -13.727  23.277  1.00 95.13      B    C  
ATOM   3496  C   GLY B 211      23.783 -13.002  24.212  1.00 96.11      B    C  
ATOM   3497  O   GLY B 211      23.941 -11.809  24.454  1.00 93.50      B    O  
ATOM   3498  N   SER B 212      22.777 -13.704  24.739  1.00 95.53      B    N  
ATOM   3499  CA  SER B 212      21.778 -13.160  25.663  1.00 95.55      B    C  
ATOM   3500  C   SER B 212      21.874 -13.747  27.074  1.00 95.64      B    C  
ATOM   3501  O   SER B 212      21.010 -13.486  27.909  1.00 92.46      B    O  
ATOM   3502  CB  SER B 212      20.357 -13.317  25.088  1.00 94.59      B    C  
ATOM   3503  OG  SER B 212      20.266 -12.726  23.806  1.00 90.80      B    O  
ATOM   3504  N   LEU B 213      22.924 -14.507  27.381  1.00 95.00      B    N  
ATOM   3505  CA  LEU B 213      23.198 -15.024  28.725  1.00 94.31      B    C  
ATOM   3506  C   LEU B 213      23.601 -13.875  29.662  1.00 94.12      B    C  
ATOM   3507  O   LEU B 213      24.776 -13.607  29.915  1.00 90.28      B    O  
ATOM   3508  CB  LEU B 213      24.272 -16.131  28.655  1.00 93.54      B    C  
ATOM   3509  CG  LEU B 213      23.876 -17.393  27.864  1.00 93.55      B    C  
ATOM   3510  CD1 LEU B 213      25.057 -18.367  27.836  1.00 90.57      B    C  
ATOM   3511  CD2 LEU B 213      22.681 -18.114  28.475  1.00 90.54      B    C  
ATOM   3512  N   GLY B 214      22.605 -13.161  30.178  1.00 93.97      B    N  
ATOM   3513  CA  GLY B 214      22.814 -11.937  30.956  1.00 93.25      B    C  
ATOM   3514  C   GLY B 214      23.362 -12.151  32.365  1.00 94.58      B    C  
ATOM   3515  O   GLY B 214      23.939 -11.227  32.940  1.00 91.39      B    O  
ATOM   3516  N   TRP B 215      23.214 -13.345  32.935  1.00 93.74      B    N  
ATOM   3517  CA  TRP B 215      23.824 -13.699  34.216  1.00 93.20      B    C  
ATOM   3518  C   TRP B 215      25.244 -14.219  33.997  1.00 93.37      B    C  
ATOM   3519  O   TRP B 215      25.429 -15.334  33.507  1.00 90.98      B    O  
ATOM   3520  CB  TRP B 215      22.967 -14.729  34.953  1.00 92.39      B    C  
ATOM   3521  CG  TRP B 215      21.632 -14.229  35.411  1.00 93.71      B    C  
ATOM   3522  CD1 TRP B 215      20.442 -14.753  35.068  1.00 90.91      B    C  
ATOM   3523  CD2 TRP B 215      21.351 -13.120  36.326  1.00 94.11      B    C  
ATOM   3524  CE2 TRP B 215      19.948 -13.047  36.492  1.00 93.54      B    C  
ATOM   3525  CE3 TRP B 215      22.153 -12.189  37.033  1.00 92.48      B    C  
ATOM   3526  NE1 TRP B 215      19.431 -14.059  35.706  1.00 91.21      B    N  
ATOM   3527  CZ2 TRP B 215      19.345 -12.073  37.326  1.00 92.34      B    C  
ATOM   3528  CZ3 TRP B 215      21.546 -11.214  37.863  1.00 90.35      B    C  
ATOM   3529  CH2 TRP B 215      20.162 -11.169  37.993  1.00 90.61      B    C  
ATOM   3530  N   THR B 216      26.248 -13.460  34.421  1.00 91.82      B    N  
ATOM   3531  CA  THR B 216      27.658 -13.891  34.368  1.00 89.92      B    C  
ATOM   3532  C   THR B 216      27.864 -15.216  35.102  1.00 90.55      B    C  
ATOM   3533  O   THR B 216      28.589 -16.073  34.621  1.00 88.37      B    O  
ATOM   3534  CB  THR B 216      28.584 -12.825  34.965  1.00 88.88      B    C  
ATOM   3535  CG2 THR B 216      30.059 -13.147  34.781  1.00 83.85      B    C  
ATOM   3536  OG1 THR B 216      28.359 -11.584  34.337  1.00 82.97      B    O  
ATOM   3537  N   TRP B 217      27.156 -15.437  36.225  1.00 92.30      B    N  
ATOM   3538  CA  TRP B 217      27.211 -16.687  36.986  1.00 91.54      B    C  
ATOM   3539  C   TRP B 217      26.802 -17.922  36.169  1.00 91.79      B    C  
ATOM   3540  O   TRP B 217      27.368 -18.999  36.369  1.00 89.08      B    O  
ATOM   3541  CB  TRP B 217      26.323 -16.534  38.225  1.00 90.77      B    C  
ATOM   3542  CG  TRP B 217      26.397 -17.672  39.169  1.00 91.79      B    C  
ATOM   3543  CD1 TRP B 217      27.303 -17.813  40.174  1.00 88.66      B    C  
ATOM   3544  CD2 TRP B 217      25.557 -18.872  39.219  1.00 92.62      B    C  
ATOM   3545  CE2 TRP B 217      26.017 -19.686  40.281  1.00 92.08      B    C  
ATOM   3546  CE3 TRP B 217      24.453 -19.324  38.464  1.00 90.74      B    C  
ATOM   3547  NE1 TRP B 217      27.082 -19.011  40.842  1.00 89.19      B    N  
ATOM   3548  CZ2 TRP B 217      25.400 -20.930  40.593  1.00 91.39      B    C  
ATOM   3549  CZ3 TRP B 217      23.851 -20.559  38.776  1.00 89.11      B    C  
ATOM   3550  CH2 TRP B 217      24.325 -21.345  39.824  1.00 89.75      B    C  
ATOM   3551  N   VAL B 218      25.884 -17.790  35.194  1.00 92.27      B    N  
ATOM   3552  CA  VAL B 218      25.408 -18.923  34.374  1.00 91.07      B    C  
ATOM   3553  C   VAL B 218      26.489 -19.426  33.422  1.00 91.18      B    C  
ATOM   3554  O   VAL B 218      26.619 -20.630  33.235  1.00 88.21      B    O  
ATOM   3555  CB  VAL B 218      24.123 -18.545  33.613  1.00 89.86      B    C  
ATOM   3556  CG1 VAL B 218      23.681 -19.601  32.590  1.00 87.40      B    C  
ATOM   3557  CG2 VAL B 218      22.966 -18.365  34.603  1.00 89.71      B    C  
ATOM   3558  N   HIS B 219      27.274 -18.527  32.825  1.00 92.47      B    N  
ATOM   3559  CA  HIS B 219      28.287 -18.913  31.832  1.00 90.93      B    C  
ATOM   3560  C   HIS B 219      29.741 -18.801  32.327  1.00 90.39      B    C  
ATOM   3561  O   HIS B 219      30.654 -19.256  31.639  1.00 85.89      B    O  
ATOM   3562  CB  HIS B 219      28.051 -18.103  30.542  1.00 89.40      B    C  
ATOM   3563  CG  HIS B 219      28.387 -16.649  30.673  1.00 91.44      B    C  
ATOM   3564  CD2 HIS B 219      27.502 -15.618  30.879  1.00 82.33      B    C  
ATOM   3565  ND1 HIS B 219      29.652 -16.083  30.622  1.00 82.34      B    N  
ATOM   3566  CE1 HIS B 219      29.526 -14.761  30.792  1.00 84.03      B    C  
ATOM   3567  NE2 HIS B 219      28.236 -14.435  30.955  1.00 86.15      B    N  
ATOM   3568  N   ASN B 220      29.954 -18.203  33.483  1.00 90.63      B    N  
ATOM   3569  CA  ASN B 220      31.284 -17.926  34.030  1.00 89.99      B    C  
ATOM   3570  C   ASN B 220      31.285 -17.872  35.567  1.00 90.07      B    C  
ATOM   3571  O   ASN B 220      31.794 -16.919  36.169  1.00 85.71      B    O  
ATOM   3572  CB  ASN B 220      31.813 -16.628  33.386  1.00 87.48      B    C  
ATOM   3573  CG  ASN B 220      33.288 -16.415  33.680  1.00 85.28      B    C  
ATOM   3574  ND2 ASN B 220      33.682 -15.218  34.034  1.00 76.59      B    N  
ATOM   3575  OD1 ASN B 220      34.099 -17.304  33.565  1.00 78.35      B    O  
ATOM   3576  N   ARG B 221      30.691 -18.876  36.232  1.00 89.94      B    N  
ATOM   3577  CA  ARG B 221      30.851 -19.089  37.674  1.00 88.93      B    C  
ATOM   3578  C   ARG B 221      32.171 -19.806  37.964  1.00 88.41      B    C  
ATOM   3579  O   ARG B 221      32.699 -20.483  37.083  1.00 84.79      B    O  
ATOM   3580  CB  ARG B 221      29.619 -19.796  38.266  1.00 87.69      B    C  
ATOM   3581  CG  ARG B 221      29.366 -21.204  37.702  1.00 85.59      B    C  
ATOM   3582  CD  ARG B 221      28.075 -21.783  38.305  1.00 86.84      B    C  
ATOM   3583  NE  ARG B 221      27.777 -23.119  37.790  1.00 85.70      B    N  
ATOM   3584  CZ  ARG B 221      27.134 -23.422  36.667  1.00 88.26      B    C  
ATOM   3585  NH1 ARG B 221      26.648 -22.521  35.857  1.00 78.03      B    N1+
ATOM   3586  NH2 ARG B 221      26.978 -24.662  36.348  1.00 82.05      B    N  
ATOM   3587  N   GLU B 222      32.695 -19.684  39.165  1.00 89.01      B    N  
ATOM   3588  CA  GLU B 222      33.982 -20.313  39.524  1.00 87.37      B    C  
ATOM   3589  C   GLU B 222      33.985 -21.832  39.337  1.00 88.07      B    C  
ATOM   3590  O   GLU B 222      34.993 -22.401  38.927  1.00 83.26      B    O  
ATOM   3591  CB  GLU B 222      34.340 -20.001  40.984  1.00 84.59      B    C  
ATOM   3592  CG  GLU B 222      34.922 -18.592  41.167  1.00 73.68      B    C  
ATOM   3593  CD  GLU B 222      35.380 -18.329  42.615  1.00 64.44      B    C  
ATOM   3594  OE1 GLU B 222      36.253 -17.452  42.785  1.00 56.53      B    O  
ATOM   3595  OE2 GLU B 222      34.851 -18.990  43.536  1.00 56.20      B    O1-
ATOM   3596  N   SER B 223      32.868 -22.497  39.631  1.00 88.28      B    N  
ATOM   3597  CA  SER B 223      32.751 -23.944  39.575  1.00 88.24      B    C  
ATOM   3598  C   SER B 223      32.437 -24.497  38.182  1.00 89.47      B    C  
ATOM   3599  O   SER B 223      32.748 -25.658  37.918  1.00 84.77      B    O  
ATOM   3600  CB  SER B 223      31.685 -24.423  40.563  1.00 85.77      B    C  
ATOM   3601  OG  SER B 223      30.485 -23.697  40.419  1.00 80.44      B    O  
ATOM   3602  N   GLY B 224      31.826 -23.719  37.303  1.00 89.80      B    N  
ATOM   3603  CA  GLY B 224      31.347 -24.283  36.041  1.00 90.15      B    C  
ATOM   3604  C   GLY B 224      30.622 -23.298  35.132  1.00 91.24      B    C  
ATOM   3605  O   GLY B 224      30.791 -22.079  35.213  1.00 87.88      B    O  
ATOM   3606  N   SER B 225      29.825 -23.857  34.221  1.00 91.71      B    N  
ATOM   3607  CA  SER B 225      29.057 -23.078  33.250  1.00 92.11      B    C  
ATOM   3608  C   SER B 225      27.820 -23.847  32.750  1.00 93.36      B    C  
ATOM   3609  O   SER B 225      27.523 -24.952  33.217  1.00 90.33      B    O  
ATOM   3610  CB  SER B 225      29.974 -22.635  32.101  1.00 88.66      B    C  
ATOM   3611  OG  SER B 225      30.342 -23.700  31.262  1.00 81.82      B    O  
ATOM   3612  N   ALA B 226      27.079 -23.256  31.809  1.00 92.44      B    N  
ATOM   3613  CA  ALA B 226      25.973 -23.891  31.094  1.00 92.37      B    C  
ATOM   3614  C   ALA B 226      26.068 -23.620  29.583  1.00 92.94      B    C  
ATOM   3615  O   ALA B 226      26.733 -22.672  29.146  1.00 90.17      B    O  
ATOM   3616  CB  ALA B 226      24.647 -23.403  31.673  1.00 90.58      B    C  
ATOM   3617  N   GLY B 227      25.399 -24.451  28.794  1.00 91.53      B    N  
ATOM   3618  CA  GLY B 227      25.396 -24.319  27.339  1.00 91.49      B    C  
ATOM   3619  C   GLY B 227      24.379 -25.237  26.657  1.00 93.05      B    C  
ATOM   3620  O   GLY B 227      23.501 -25.818  27.293  1.00 90.99      B    O  
ATOM   3621  N   PHE B 228      24.508 -25.337  25.343  1.00 93.21      B    N  
ATOM   3622  CA  PHE B 228      23.556 -26.043  24.494  1.00 93.01      B    C  
ATOM   3623  C   PHE B 228      24.276 -26.939  23.484  1.00 92.24      B    C  
ATOM   3624  O   PHE B 228      24.758 -26.470  22.450  1.00 87.47      B    O  
ATOM   3625  CB  PHE B 228      22.648 -25.023  23.795  1.00 92.33      B    C  
ATOM   3626  CG  PHE B 228      21.826 -24.164  24.734  1.00 94.32      B    C  
ATOM   3627  CD1 PHE B 228      20.646 -24.659  25.300  1.00 92.41      B    C  
ATOM   3628  CD2 PHE B 228      22.249 -22.857  25.041  1.00 92.69      B    C  
ATOM   3629  CE1 PHE B 228      19.878 -23.861  26.156  1.00 91.97      B    C  
ATOM   3630  CE2 PHE B 228      21.483 -22.049  25.896  1.00 92.33      B    C  
ATOM   3631  CZ  PHE B 228      20.293 -22.547  26.455  1.00 93.59      B    C  
ATOM   3632  N   GLY B 229      24.350 -28.239  23.777  1.00 90.23      B    N  
ATOM   3633  CA  GLY B 229      24.942 -29.235  22.879  1.00 88.83      B    C  
ATOM   3634  C   GLY B 229      26.414 -28.988  22.556  1.00 88.75      B    C  
ATOM   3635  O   GLY B 229      26.827 -29.139  21.403  1.00 82.44      B    O  
ATOM   3636  N   THR B 230      27.200 -28.561  23.543  1.00 89.49      B    N  
ATOM   3637  CA  THR B 230      28.615 -28.197  23.378  1.00 87.79      B    C  
ATOM   3638  C   THR B 230      29.522 -29.441  23.283  1.00 86.81      B    C  
ATOM   3639  O   THR B 230      29.159 -30.527  23.733  1.00 79.56      B    O  
ATOM   3640  CB  THR B 230      29.052 -27.262  24.515  1.00 84.96      B    C  
ATOM   3641  CG2 THR B 230      30.456 -26.679  24.356  1.00 76.78      B    C  
ATOM   3642  OG1 THR B 230      28.182 -26.160  24.570  1.00 76.83      B    O  
ATOM   3643  N   GLY B 231      30.704 -29.264  22.692  1.00 83.66      B    N  
ATOM   3644  CA  GLY B 231      31.751 -30.280  22.679  1.00 80.29      B    C  
ATOM   3645  C   GLY B 231      31.399 -31.510  21.855  1.00 80.28      B    C  
ATOM   3646  O   GLY B 231      31.142 -31.412  20.650  1.00 71.39      B    O  
ATOM   3647  N   GLY B 232      31.377 -32.689  22.486  1.00 75.77      B    N  
ATOM   3648  CA  GLY B 232      31.126 -33.959  21.808  1.00 72.35      B    C  
ATOM   3649  C   GLY B 232      29.803 -33.996  21.028  1.00 75.23      B    C  
ATOM   3650  O   GLY B 232      29.758 -34.563  19.937  1.00 68.68      B    O  
ATOM   3651  N   ALA B 233      28.758 -33.349  21.532  1.00 79.13      B    N  
ATOM   3652  CA  ALA B 233      27.456 -33.275  20.874  1.00 77.06      B    C  
ATOM   3653  C   ALA B 233      27.479 -32.483  19.551  1.00 78.20      B    C  
ATOM   3654  O   ALA B 233      26.669 -32.743  18.660  1.00 73.47      B    O  
ATOM   3655  CB  ALA B 233      26.451 -32.655  21.857  1.00 74.24      B    C  
ATOM   3656  N   ALA B 234      28.412 -31.544  19.408  1.00 75.97      B    N  
ATOM   3657  CA  ALA B 234      28.590 -30.757  18.192  1.00 71.65      B    C  
ATOM   3658  C   ALA B 234      29.426 -31.493  17.132  1.00 73.66      B    C  
ATOM   3659  O   ALA B 234      29.203 -31.310  15.935  1.00 69.14      B    O  
ATOM   3660  CB  ALA B 234      29.249 -29.431  18.565  1.00 67.36      B    C  
ATOM   3661  N   GLN B 235      30.396 -32.299  17.557  1.00 71.84      B    N  
ATOM   3662  CA  GLN B 235      31.397 -32.891  16.671  1.00 69.63      B    C  
ATOM   3663  C   GLN B 235      31.061 -34.318  16.244  1.00 72.23      B    C  
ATOM   3664  O   GLN B 235      31.490 -34.760  15.175  1.00 66.47      B    O  
ATOM   3665  CB  GLN B 235      32.764 -32.854  17.367  1.00 64.80      B    C  
ATOM   3666  CG  GLN B 235      33.244 -31.416  17.626  1.00 60.36      B    C  
ATOM   3667  CD  GLN B 235      34.625 -31.365  18.279  1.00 53.96      B    C  
ATOM   3668  NE2 GLN B 235      35.125 -30.184  18.577  1.00 47.18      B    N  
ATOM   3669  OE1 GLN B 235      35.272 -32.364  18.532  1.00 49.13      B    O  
ATOM   3670  N   ASN B 236      30.314 -35.063  17.060  1.00 77.57      B    N  
ATOM   3671  CA  ASN B 236      30.048 -36.471  16.822  1.00 77.46      B    C  
ATOM   3672  C   ASN B 236      28.543 -36.735  16.583  1.00 79.02      B    C  
ATOM   3673  O   ASN B 236      27.753 -36.650  17.522  1.00 74.57      B    O  
ATOM   3674  CB  ASN B 236      30.634 -37.280  17.997  1.00 73.04      B    C  
ATOM   3675  CG  ASN B 236      30.525 -38.774  17.757  1.00 68.32      B    C  
ATOM   3676  ND2 ASN B 236      30.980 -39.566  18.704  1.00 60.52      B    N  
ATOM   3677  OD1 ASN B 236      30.037 -39.251  16.745  1.00 61.95      B    O  
ATOM   3678  N   PRO B 237      28.140 -37.144  15.369  1.00 77.13      B    N  
ATOM   3679  CA  PRO B 237      26.749 -37.506  15.086  1.00 76.11      B    C  
ATOM   3680  C   PRO B 237      26.219 -38.654  15.955  1.00 78.30      B    C  
ATOM   3681  O   PRO B 237      25.027 -38.724  16.245  1.00 73.99      B    O  
ATOM   3682  CB  PRO B 237      26.723 -37.895  13.599  1.00 72.95      B    C  
ATOM   3683  CG  PRO B 237      27.941 -37.200  13.007  1.00 70.17      B    C  
ATOM   3684  CD  PRO B 237      28.941 -37.204  14.161  1.00 71.87      B    C  
ATOM   3685  N   SER B 238      27.105 -39.558  16.399  1.00 79.87      B    N  
ATOM   3686  CA  SER B 238      26.771 -40.691  17.268  1.00 81.07      B    C  
ATOM   3687  C   SER B 238      26.869 -40.385  18.765  1.00 83.75      B    C  
ATOM   3688  O   SER B 238      26.836 -41.302  19.576  1.00 80.24      B    O  
ATOM   3689  CB  SER B 238      27.595 -41.926  16.878  1.00 77.41      B    C  
ATOM   3690  OG  SER B 238      28.982 -41.721  17.011  1.00 68.82      B    O  
ATOM   3691  N   PHE B 239      26.987 -39.106  19.138  1.00 82.47      B    N  
ATOM   3692  CA  PHE B 239      26.969 -38.679  20.535  1.00 84.29      B    C  
ATOM   3693  C   PHE B 239      25.703 -39.176  21.246  1.00 85.46      B    C  
ATOM   3694  O   PHE B 239      24.599 -39.107  20.694  1.00 83.55      B    O  
ATOM   3695  CB  PHE B 239      27.049 -37.148  20.596  1.00 83.94      B    C  
ATOM   3696  CG  PHE B 239      26.904 -36.590  21.996  1.00 86.72      B    C  
ATOM   3697  CD1 PHE B 239      25.637 -36.233  22.490  1.00 83.72      B    C  
ATOM   3698  CD2 PHE B 239      28.028 -36.435  22.820  1.00 83.78      B    C  
ATOM   3699  CE1 PHE B 239      25.495 -35.725  23.789  1.00 82.65      B    C  
ATOM   3700  CE2 PHE B 239      27.899 -35.923  24.113  1.00 83.17      B    C  
ATOM   3701  CZ  PHE B 239      26.635 -35.564  24.603  1.00 85.41      B    C  
ATOM   3702  N   LYS B 240      25.868 -39.656  22.466  1.00 86.27      B    N  
ATOM   3703  CA  LYS B 240      24.768 -40.105  23.328  1.00 86.63      B    C  
ATOM   3704  C   LYS B 240      24.664 -39.245  24.582  1.00 88.57      B    C  
ATOM   3705  O   LYS B 240      23.618 -38.658  24.827  1.00 83.89      B    O  
ATOM   3706  CB  LYS B 240      24.946 -41.583  23.683  1.00 83.37      B    C  
ATOM   3707  CG  LYS B 240      24.769 -42.492  22.465  1.00 78.06      B    C  
ATOM   3708  CD  LYS B 240      24.745 -43.954  22.914  1.00 72.85      B    C  
ATOM   3709  CE  LYS B 240      24.465 -44.861  21.733  1.00 64.03      B    C  
ATOM   3710  NZ  LYS B 240      24.239 -46.253  22.184  1.00 55.37      B    N1+
ATOM   3711  N   HIS B 241      25.756 -39.176  25.346  1.00 88.91      B    N  
ATOM   3712  CA  HIS B 241      25.842 -38.427  26.592  1.00 89.34      B    C  
ATOM   3713  C   HIS B 241      27.291 -38.002  26.857  1.00 90.12      B    C  
ATOM   3714  O   HIS B 241      28.230 -38.521  26.252  1.00 86.54      B    O  
ATOM   3715  CB  HIS B 241      25.297 -39.292  27.744  1.00 86.97      B    C  
ATOM   3716  CG  HIS B 241      26.012 -40.591  27.936  1.00 88.00      B    C  
ATOM   3717  CD2 HIS B 241      25.545 -41.864  27.653  1.00 76.65      B    C  
ATOM   3718  ND1 HIS B 241      27.291 -40.762  28.420  1.00 76.83      B    N  
ATOM   3719  CE1 HIS B 241      27.578 -42.075  28.433  1.00 79.18      B    C  
ATOM   3720  NE2 HIS B 241      26.538 -42.775  27.967  1.00 81.60      B    N  
ATOM   3721  N   TYR B 242      27.484 -37.064  27.776  1.00 90.39      B    N  
ATOM   3722  CA  TYR B 242      28.818 -36.646  28.216  1.00 90.30      B    C  
ATOM   3723  C   TYR B 242      29.448 -37.698  29.142  1.00 90.33      B    C  
ATOM   3724  O   TYR B 242      28.775 -38.283  29.984  1.00 86.01      B    O  
ATOM   3725  CB  TYR B 242      28.737 -35.265  28.869  1.00 89.15      B    C  
ATOM   3726  CG  TYR B 242      28.262 -34.183  27.920  1.00 90.97      B    C  
ATOM   3727  CD1 TYR B 242      29.115 -33.693  26.916  1.00 88.71      B    C  
ATOM   3728  CD2 TYR B 242      26.944 -33.685  28.010  1.00 89.17      B    C  
ATOM   3729  CE1 TYR B 242      28.678 -32.711  26.011  1.00 88.03      B    C  
ATOM   3730  CE2 TYR B 242      26.493 -32.700  27.105  1.00 88.80      B    C  
ATOM   3731  CZ  TYR B 242      27.360 -32.226  26.113  1.00 90.07      B    C  
ATOM   3732  OH  TYR B 242      26.920 -31.281  25.223  1.00 88.62      B    O  
ATOM   3733  N   GLY B 243      30.737 -37.955  28.987  1.00 90.07      B    N  
ATOM   3734  CA  GLY B 243      31.506 -38.865  29.836  1.00 88.41      B    C  
ATOM   3735  C   GLY B 243      32.243 -38.165  30.980  1.00 89.20      B    C  
ATOM   3736  O   GLY B 243      32.657 -38.815  31.935  1.00 84.18      B    O  
ATOM   3737  N   SER B 244      32.430 -36.865  30.885  1.00 89.00      B    N  
ATOM   3738  CA  SER B 244      33.063 -36.021  31.907  1.00 88.01      B    C  
ATOM   3739  C   SER B 244      32.603 -34.569  31.775  1.00 88.47      B    C  
ATOM   3740  O   SER B 244      32.208 -34.147  30.692  1.00 84.61      B    O  
ATOM   3741  CB  SER B 244      34.590 -36.094  31.770  1.00 85.65      B    C  
ATOM   3742  OG  SER B 244      35.030 -35.561  30.535  1.00 80.01      B    O  
ATOM   3743  N   ALA B 245      32.737 -33.784  32.853  1.00 89.02      B    N  
ATOM   3744  CA  ALA B 245      32.432 -32.358  32.846  1.00 87.97      B    C  
ATOM   3745  C   ALA B 245      33.255 -31.591  31.792  1.00 88.91      B    C  
ATOM   3746  O   ALA B 245      32.718 -30.762  31.058  1.00 85.77      B    O  
ATOM   3747  CB  ALA B 245      32.677 -31.818  34.256  1.00 85.76      B    C  
ATOM   3748  N   SER B 246      34.532 -31.936  31.603  1.00 88.21      B    N  
ATOM   3749  CA  SER B 246      35.409 -31.284  30.614  1.00 86.92      B    C  
ATOM   3750  C   SER B 246      34.962 -31.453  29.156  1.00 87.71      B    C  
ATOM   3751  O   SER B 246      35.368 -30.671  28.299  1.00 84.68      B    O  
ATOM   3752  CB  SER B 246      36.836 -31.808  30.769  1.00 85.09      B    C  
ATOM   3753  OG  SER B 246      36.898 -33.208  30.585  1.00 75.42      B    O  
ATOM   3754  N   GLN B 247      34.109 -32.431  28.824  1.00 86.87      B    N  
ATOM   3755  CA  GLN B 247      33.568 -32.594  27.467  1.00 86.43      B    C  
ATOM   3756  C   GLN B 247      32.528 -31.525  27.098  1.00 87.00      B    C  
ATOM   3757  O   GLN B 247      32.214 -31.380  25.915  1.00 84.17      B    O  
ATOM   3758  CB  GLN B 247      32.945 -33.988  27.303  1.00 85.14      B    C  
ATOM   3759  CG  GLN B 247      33.998 -35.099  27.247  1.00 81.99      B    C  
ATOM   3760  CD  GLN B 247      33.388 -36.482  26.997  1.00 80.89      B    C  
ATOM   3761  NE2 GLN B 247      34.205 -37.492  26.819  1.00 72.66      B    N  
ATOM   3762  OE1 GLN B 247      32.185 -36.689  26.941  1.00 74.07      B    O  
ATOM   3763  N   MET B 248      32.000 -30.797  28.089  1.00 87.95      B    N  
ATOM   3764  CA  MET B 248      31.079 -29.674  27.879  1.00 87.03      B    C  
ATOM   3765  C   MET B 248      31.810 -28.346  27.643  1.00 87.58      B    C  
ATOM   3766  O   MET B 248      31.232 -27.420  27.091  1.00 83.69      B    O  
ATOM   3767  CB  MET B 248      30.112 -29.585  29.064  1.00 85.78      B    C  
ATOM   3768  CG  MET B 248      29.138 -30.773  29.091  1.00 85.55      B    C  
ATOM   3769  SD  MET B 248      28.165 -30.940  30.613  1.00 84.25      B    S  
ATOM   3770  CE  MET B 248      29.295 -31.943  31.585  1.00 74.53      B    C  
ATOM   3771  N   ASP B 249      33.102 -28.267  27.980  1.00 88.73      B    N  
ATOM   3772  CA  ASP B 249      33.917 -27.085  27.713  1.00 86.73      B    C  
ATOM   3773  C   ASP B 249      34.630 -27.179  26.353  1.00 86.09      B    C  
ATOM   3774  O   ASP B 249      35.033 -28.255  25.921  1.00 78.20      B    O  
ATOM   3775  CB  ASP B 249      34.916 -26.883  28.865  1.00 83.44      B    C  
ATOM   3776  CG  ASP B 249      34.233 -26.511  30.181  1.00 79.35      B    C  
ATOM   3777  OD1 ASP B 249      33.266 -25.722  30.134  1.00 73.63      B    O  
ATOM   3778  OD2 ASP B 249      34.703 -26.982  31.233  1.00 73.94      B    O1-
ATOM   3779  N   SER B 250      34.834 -26.102  25.629  1.00 86.50      B    N  
ATOM   3780  CA  SER B 250      34.351 -24.725  25.778  1.00 87.70      B    C  
ATOM   3781  C   SER B 250      33.278 -24.388  24.750  1.00 89.26      B    C  
ATOM   3782  O   SER B 250      33.332 -24.870  23.617  1.00 83.61      B    O  
ATOM   3783  CB  SER B 250      35.513 -23.746  25.624  1.00 83.16      B    C  
ATOM   3784  OG  SER B 250      36.540 -24.040  26.535  1.00 74.74      B    O  
ATOM   3785  N   SER B 251      32.346 -23.520  25.090  1.00 89.03      B    N  
ATOM   3786  CA  SER B 251      31.296 -23.064  24.176  1.00 89.76      B    C  
ATOM   3787  C   SER B 251      31.803 -21.992  23.204  1.00 90.57      B    C  
ATOM   3788  O   SER B 251      32.112 -20.866  23.586  1.00 88.26      B    O  
ATOM   3789  CB  SER B 251      30.081 -22.566  24.957  1.00 88.67      B    C  
ATOM   3790  OG  SER B 251      29.440 -23.654  25.613  1.00 83.90      B    O  
ATOM   3791  N   THR B 252      31.846 -22.345  21.917  1.00 88.93      B    N  
ATOM   3792  CA  THR B 252      32.238 -21.460  20.804  1.00 88.41      B    C  
ATOM   3793  C   THR B 252      31.325 -21.712  19.597  1.00 89.38      B    C  
ATOM   3794  O   THR B 252      30.573 -22.692  19.574  1.00 87.28      B    O  
ATOM   3795  CB  THR B 252      33.703 -21.680  20.379  1.00 87.50      B    C  
ATOM   3796  CG2 THR B 252      34.712 -21.583  21.526  1.00 81.07      B    C  
ATOM   3797  OG1 THR B 252      33.864 -22.939  19.777  1.00 80.53      B    O  
ATOM   3798  N   TYR B 253      31.426 -20.895  18.556  1.00 91.41      B    N  
ATOM   3799  CA  TYR B 253      30.658 -21.128  17.315  1.00 90.75      B    C  
ATOM   3800  C   TYR B 253      30.875 -22.524  16.710  1.00 90.60      B    C  
ATOM   3801  O   TYR B 253      29.974 -23.063  16.076  1.00 87.41      B    O  
ATOM   3802  CB  TYR B 253      31.033 -20.078  16.266  1.00 90.07      B    C  
ATOM   3803  CG  TYR B 253      30.458 -18.701  16.499  1.00 92.15      B    C  
ATOM   3804  CD1 TYR B 253      29.064 -18.520  16.600  1.00 90.86      B    C  
ATOM   3805  CD2 TYR B 253      31.300 -17.571  16.565  1.00 90.78      B    C  
ATOM   3806  CE1 TYR B 253      28.525 -17.237  16.774  1.00 90.55      B    C  
ATOM   3807  CE2 TYR B 253      30.770 -16.288  16.735  1.00 90.76      B    C  
ATOM   3808  CZ  TYR B 253      29.380 -16.123  16.841  1.00 92.76      B    C  
ATOM   3809  OH  TYR B 253      28.853 -14.868  17.017  1.00 90.99      B    O  
ATOM   3810  N   SER B 254      32.057 -23.117  16.880  1.00 89.88      B    N  
ATOM   3811  CA  SER B 254      32.394 -24.432  16.335  1.00 88.27      B    C  
ATOM   3812  C   SER B 254      32.002 -25.595  17.251  1.00 88.26      B    C  
ATOM   3813  O   SER B 254      31.998 -26.738  16.797  1.00 84.36      B    O  
ATOM   3814  CB  SER B 254      33.889 -24.498  16.016  1.00 86.88      B    C  
ATOM   3815  OG  SER B 254      34.669 -24.171  17.142  1.00 76.17      B    O  
ATOM   3816  N   THR B 255      31.696 -25.328  18.521  1.00 89.01      B    N  
ATOM   3817  CA  THR B 255      31.437 -26.375  19.518  1.00 87.80      B    C  
ATOM   3818  C   THR B 255      30.011 -26.386  20.044  1.00 88.08      B    C  
ATOM   3819  O   THR B 255      29.627 -27.380  20.633  1.00 84.79      B    O  
ATOM   3820  CB  THR B 255      32.409 -26.290  20.701  1.00 86.48      B    C  
ATOM   3821  CG2 THR B 255      33.874 -26.397  20.278  1.00 80.49      B    C  
ATOM   3822  OG1 THR B 255      32.244 -25.070  21.382  1.00 79.69      B    O  
ATOM   3823  N   VAL B 256      29.214 -25.337  19.830  1.00 89.95      B    N  
ATOM   3824  CA  VAL B 256      27.809 -25.292  20.251  1.00 89.62      B    C  
ATOM   3825  C   VAL B 256      26.915 -25.763  19.109  1.00 89.55      B    C  
ATOM   3826  O   VAL B 256      27.016 -25.276  17.985  1.00 86.41      B    O  
ATOM   3827  CB  VAL B 256      27.410 -23.889  20.740  1.00 88.62      B    C  
ATOM   3828  CG1 VAL B 256      25.979 -23.873  21.257  1.00 81.03      B    C  
ATOM   3829  CG2 VAL B 256      28.294 -23.427  21.902  1.00 82.53      B    C  
ATOM   3830  N   SER B 257      26.018 -26.719  19.391  1.00 90.11      B    N  
ATOM   3831  CA  SER B 257      25.124 -27.316  18.388  1.00 88.43      B    C  
ATOM   3832  C   SER B 257      23.637 -27.081  18.651  1.00 88.36      B    C  
ATOM   3833  O   SER B 257      22.829 -27.249  17.741  1.00 82.72      B    O  
ATOM   3834  CB  SER B 257      25.384 -28.813  18.286  1.00 86.14      B    C  
ATOM   3835  OG  SER B 257      25.048 -29.462  19.497  1.00 82.04      B    O  
ATOM   3836  N   GLY B 258      23.259 -26.774  19.884  1.00 88.83      B    N  
ATOM   3837  CA  GLY B 258      21.858 -26.707  20.311  1.00 88.81      B    C  
ATOM   3838  C   GLY B 258      21.192 -28.083  20.480  1.00 90.45      B    C  
ATOM   3839  O   GLY B 258      19.998 -28.149  20.723  1.00 86.80      B    O  
ATOM   3840  N   ARG B 259      21.961 -29.177  20.370  1.00 90.09      B    N  
ATOM   3841  CA  ARG B 259      21.408 -30.547  20.416  1.00 89.52      B    C  
ATOM   3842  C   ARG B 259      20.753 -30.898  21.754  1.00 90.60      B    C  
ATOM   3843  O   ARG B 259      19.796 -31.664  21.772  1.00 87.26      B    O  
ATOM   3844  CB  ARG B 259      22.535 -31.527  20.063  1.00 86.93      B    C  
ATOM   3845  CG  ARG B 259      22.009 -32.966  20.025  1.00 80.09      B    C  
ATOM   3846  CD  ARG B 259      23.086 -33.911  19.534  1.00 75.20      B    C  
ATOM   3847  NE  ARG B 259      22.597 -35.286  19.637  1.00 69.08      B    N  
ATOM   3848  CZ  ARG B 259      23.204 -36.379  19.211  1.00 62.08      B    C  
ATOM   3849  NH1 ARG B 259      24.345 -36.325  18.588  1.00 56.68      B    N1+
ATOM   3850  NH2 ARG B 259      22.652 -37.534  19.430  1.00 55.15      B    N  
ATOM   3851  N   ASN B 260      21.292 -30.374  22.847  1.00 91.23      B    N  
ATOM   3852  CA  ASN B 260      20.813 -30.599  24.205  1.00 91.50      B    C  
ATOM   3853  C   ASN B 260      20.999 -29.327  25.045  1.00 92.59      B    C  
ATOM   3854  O   ASN B 260      21.607 -28.353  24.584  1.00 89.05      B    O  
ATOM   3855  CB  ASN B 260      21.518 -31.836  24.794  1.00 88.93      B    C  
ATOM   3856  CG  ASN B 260      23.037 -31.735  24.880  1.00 90.47      B    C  
ATOM   3857  ND2 ASN B 260      23.731 -32.820  24.627  1.00 82.81      B    N  
ATOM   3858  OD1 ASN B 260      23.622 -30.714  25.164  1.00 82.14      B    O  
ATOM   3859  N   SER B 261      20.492 -29.353  26.274  1.00 93.11      B    N  
ATOM   3860  CA  SER B 261      20.743 -28.342  27.301  1.00 93.67      B    C  
ATOM   3861  C   SER B 261      21.547 -28.967  28.427  1.00 94.29      B    C  
ATOM   3862  O   SER B 261      21.160 -30.016  28.944  1.00 91.81      B    O  
ATOM   3863  CB  SER B 261      19.415 -27.798  27.822  1.00 92.21      B    C  
ATOM   3864  OG  SER B 261      19.619 -26.892  28.884  1.00 85.12      B    O  
ATOM   3865  N   TRP B 262      22.636 -28.330  28.822  1.00 94.83      B    N  
ATOM   3866  CA  TRP B 262      23.489 -28.822  29.900  1.00 94.87      B    C  
ATOM   3867  C   TRP B 262      23.942 -27.701  30.842  1.00 95.13      B    C  
ATOM   3868  O   TRP B 262      24.029 -26.536  30.459  1.00 92.89      B    O  
ATOM   3869  CB  TRP B 262      24.686 -29.592  29.316  1.00 93.64      B    C  
ATOM   3870  CG  TRP B 262      25.624 -28.776  28.475  1.00 94.01      B    C  
ATOM   3871  CD1 TRP B 262      25.612 -28.706  27.126  1.00 90.25      B    C  
ATOM   3872  CD2 TRP B 262      26.685 -27.860  28.914  1.00 92.55      B    C  
ATOM   3873  CE2 TRP B 262      27.247 -27.264  27.751  1.00 91.78      B    C  
ATOM   3874  CE3 TRP B 262      27.195 -27.481  30.165  1.00 89.38      B    C  
ATOM   3875  NE1 TRP B 262      26.583 -27.814  26.688  1.00 89.63      B    N  
ATOM   3876  CZ2 TRP B 262      28.272 -26.282  27.835  1.00 90.25      B    C  
ATOM   3877  CZ3 TRP B 262      28.223 -26.508  30.250  1.00 86.84      B    C  
ATOM   3878  CH2 TRP B 262      28.732 -25.917  29.095  1.00 87.52      B    C  
ATOM   3879  N   ALA B 263      24.290 -28.104  32.066  1.00 94.17      B    N  
ATOM   3880  CA  ALA B 263      25.103 -27.320  32.977  1.00 94.09      B    C  
ATOM   3881  C   ALA B 263      26.042 -28.255  33.742  1.00 94.54      B    C  
ATOM   3882  O   ALA B 263      25.677 -29.400  34.019  1.00 92.66      B    O  
ATOM   3883  CB  ALA B 263      24.202 -26.526  33.924  1.00 93.09      B    C  
ATOM   3884  N   HIS B 264      27.223 -27.779  34.088  1.00 94.25      B    N  
ATOM   3885  CA  HIS B 264      28.173 -28.538  34.896  1.00 93.88      B    C  
ATOM   3886  C   HIS B 264      28.826 -27.674  35.967  1.00 94.08      B    C  
ATOM   3887  O   HIS B 264      28.920 -26.452  35.837  1.00 90.87      B    O  
ATOM   3888  CB  HIS B 264      29.216 -29.226  34.011  1.00 91.64      B    C  
ATOM   3889  CG  HIS B 264      30.283 -28.311  33.479  1.00 91.53      B    C  
ATOM   3890  CD2 HIS B 264      30.453 -27.932  32.172  1.00 81.30      B    C  
ATOM   3891  ND1 HIS B 264      31.261 -27.673  34.209  1.00 80.69      B    N  
ATOM   3892  CE1 HIS B 264      31.991 -26.932  33.356  1.00 82.63      B    C  
ATOM   3893  NE2 HIS B 264      31.523 -27.069  32.117  1.00 85.56      B    N  
ATOM   3894  N   ASP B 265      29.330 -28.349  37.016  1.00 93.10      B    N  
ATOM   3895  CA  ASP B 265      30.147 -27.772  38.072  1.00 92.94      B    C  
ATOM   3896  C   ASP B 265      31.299 -28.727  38.396  1.00 93.15      B    C  
ATOM   3897  O   ASP B 265      31.080 -29.914  38.675  1.00 90.16      B    O  
ATOM   3898  CB  ASP B 265      29.272 -27.484  39.306  1.00 91.95      B    C  
ATOM   3899  CG  ASP B 265      28.358 -26.284  39.061  1.00 92.47      B    C  
ATOM   3900  OD1 ASP B 265      28.803 -25.142  39.324  1.00 86.74      B    O  
ATOM   3901  OD2 ASP B 265      27.223 -26.438  38.558  1.00 86.90      B    O1-
ATOM   3902  N   HIS B 266      32.526 -28.225  38.335  1.00 92.94      B    N  
ATOM   3903  CA  HIS B 266      33.726 -29.015  38.613  1.00 92.00      B    C  
ATOM   3904  C   HIS B 266      33.842 -29.341  40.105  1.00 92.27      B    C  
ATOM   3905  O   HIS B 266      33.398 -28.576  40.970  1.00 89.66      B    O  
ATOM   3906  CB  HIS B 266      34.973 -28.283  38.104  1.00 90.27      B    C  
ATOM   3907  CG  HIS B 266      35.062 -28.244  36.604  1.00 88.46      B    C  
ATOM   3908  CD2 HIS B 266      34.890 -27.150  35.793  1.00 78.71      B    C  
ATOM   3909  ND1 HIS B 266      35.342 -29.325  35.776  1.00 78.93      B    N  
ATOM   3910  CE1 HIS B 266      35.335 -28.879  34.504  1.00 78.43      B    C  
ATOM   3911  NE2 HIS B 266      35.065 -27.570  34.485  1.00 80.22      B    N  
ATOM   3912  N   GLY B 267      34.480 -30.472  40.406  1.00 91.24      B    N  
ATOM   3913  CA  GLY B 267      34.760 -30.902  41.761  1.00 90.66      B    C  
ATOM   3914  C   GLY B 267      35.546 -29.853  42.550  1.00 91.24      B    C  
ATOM   3915  O   GLY B 267      36.501 -29.259  42.051  1.00 87.54      B    O  
ATOM   3916  N   ARG B 268      35.119 -29.606  43.795  1.00 91.03      B    N  
ATOM   3917  CA  ARG B 268      35.711 -28.594  44.679  1.00 90.39      B    C  
ATOM   3918  C   ARG B 268      35.327 -28.844  46.127  1.00 91.14      B    C  
ATOM   3919  O   ARG B 268      34.357 -29.547  46.412  1.00 88.18      B    O  
ATOM   3920  CB  ARG B 268      35.274 -27.191  44.222  1.00 87.03      B    C  
ATOM   3921  CG  ARG B 268      33.754 -26.963  44.331  1.00 81.55      B    C  
ATOM   3922  CD  ARG B 268      33.367 -25.587  43.795  1.00 81.36      B    C  
ATOM   3923  NE  ARG B 268      31.915 -25.381  43.938  1.00 76.25      B    N  
ATOM   3924  CZ  ARG B 268      31.292 -24.737  44.913  1.00 73.22      B    C  
ATOM   3925  NH1 ARG B 268      31.937 -24.116  45.862  1.00 65.70      B    N1+
ATOM   3926  NH2 ARG B 268      29.992 -24.725  44.949  1.00 66.26      B    N  
ATOM   3927  N   ALA B 269      36.053 -28.222  47.054  1.00 90.31      B    N  
ATOM   3928  CA  ALA B 269      35.627 -28.100  48.440  1.00 90.11      B    C  
ATOM   3929  C   ALA B 269      34.437 -27.131  48.529  1.00 90.49      B    C  
ATOM   3930  O   ALA B 269      34.492 -26.010  48.017  1.00 87.15      B    O  
ATOM   3931  CB  ALA B 269      36.820 -27.636  49.281  1.00 89.06      B    C  
ATOM   3932  N   VAL B 270      33.344 -27.582  49.162  1.00 90.41      B    N  
ATOM   3933  CA  VAL B 270      32.102 -26.813  49.242  1.00 89.91      B    C  
ATOM   3934  C   VAL B 270      31.822 -26.422  50.689  1.00 90.23      B    C  
ATOM   3935  O   VAL B 270      31.763 -27.297  51.558  1.00 87.27      B    O  
ATOM   3936  CB  VAL B 270      30.888 -27.552  48.650  1.00 88.11      B    C  
ATOM   3937  CG1 VAL B 270      30.128 -26.588  47.743  1.00 82.21      B    C  
ATOM   3938  CG2 VAL B 270      31.190 -28.795  47.807  1.00 82.86      B    C  
ATOM   3939  N   PRO B 271      31.614 -25.141  50.993  1.00 88.32      B    N  
ATOM   3940  CA  PRO B 271      31.207 -24.706  52.314  1.00 87.24      B    C  
ATOM   3941  C   PRO B 271      29.782 -25.183  52.628  1.00 88.11      B    C  
ATOM   3942  O   PRO B 271      28.885 -25.077  51.789  1.00 85.16      B    O  
ATOM   3943  CB  PRO B 271      31.317 -23.182  52.302  1.00 84.68      B    C  
ATOM   3944  CG  PRO B 271      31.126 -22.816  50.827  1.00 82.04      B    C  
ATOM   3945  CD  PRO B 271      31.731 -24.010  50.093  1.00 86.02      B    C  
ATOM   3946  N   ILE B 272      29.577 -25.688  53.847  1.00 87.85      B    N  
ATOM   3947  CA  ILE B 272      28.257 -26.134  54.312  1.00 87.11      B    C  
ATOM   3948  C   ILE B 272      27.771 -25.216  55.418  1.00 87.19      B    C  
ATOM   3949  O   ILE B 272      28.429 -25.038  56.442  1.00 83.28      B    O  
ATOM   3950  CB  ILE B 272      28.268 -27.615  54.733  1.00 85.21      B    C  
ATOM   3951  CG1 ILE B 272      28.698 -28.470  53.526  1.00 81.02      B    C  
ATOM   3952  CG2 ILE B 272      26.888 -28.032  55.270  1.00 78.29      B    C  
ATOM   3953  CD1 ILE B 272      28.555 -29.974  53.749  1.00 71.62      B    C  
ATOM   3954  N   ILE B 273      26.560 -24.668  55.217  1.00 86.57      B    N  
ATOM   3955  CA  ILE B 273      25.841 -23.868  56.209  1.00 84.90      B    C  
ATOM   3956  C   ILE B 273      24.572 -24.624  56.584  1.00 85.18      B    C  
ATOM   3957  O   ILE B 273      23.659 -24.768  55.766  1.00 81.20      B    O  
ATOM   3958  CB  ILE B 273      25.560 -22.451  55.691  1.00 82.37      B    C  
ATOM   3959  CG1 ILE B 273      26.844 -21.748  55.189  1.00 76.71      B    C  
ATOM   3960  CG2 ILE B 273      24.892 -21.620  56.806  1.00 76.03      B    C  
ATOM   3961  CD1 ILE B 273      26.605 -20.372  54.548  1.00 69.91      B    C  
ATOM   3962  N   CYS B 274      24.483 -25.118  57.842  1.00 85.16      B    N  
ATOM   3963  CA  CYS B 274      23.304 -25.825  58.341  1.00 84.52      B    C  
ATOM   3964  C   CYS B 274      22.125 -24.869  58.613  1.00 85.12      B    C  
ATOM   3965  O   CYS B 274      22.327 -23.657  58.737  1.00 79.94      B    O  
ATOM   3966  CB  CYS B 274      23.716 -26.653  59.567  1.00 82.44      B    C  
ATOM   3967  SG  CYS B 274      24.756 -28.079  59.135  1.00 78.65      B    S  
ATOM   3968  N   PRO B 275      20.884 -25.364  58.722  1.00 84.08      B    N  
ATOM   3969  CA  PRO B 275      19.703 -24.521  58.940  1.00 82.59      B    C  
ATOM   3970  C   PRO B 275      19.746 -23.650  60.198  1.00 83.46      B    C  
ATOM   3971  O   PRO B 275      19.150 -22.568  60.203  1.00 78.44      B    O  
ATOM   3972  CB  PRO B 275      18.521 -25.491  59.001  1.00 80.10      B    C  
ATOM   3973  CG  PRO B 275      18.985 -26.672  58.167  1.00 77.64      B    C  
ATOM   3974  CD  PRO B 275      20.487 -26.725  58.458  1.00 81.10      B    C  
ATOM   3975  N   ASP B 276      20.463 -24.089  61.221  1.00 83.64      B    N  
ATOM   3976  CA  ASP B 276      20.686 -23.348  62.471  1.00 83.38      B    C  
ATOM   3977  C   ASP B 276      21.775 -22.260  62.362  1.00 84.16      B    C  
ATOM   3978  O   ASP B 276      22.042 -21.547  63.327  1.00 77.71      B    O  
ATOM   3979  CB  ASP B 276      20.997 -24.348  63.590  1.00 80.09      B    C  
ATOM   3980  CG  ASP B 276      22.286 -25.147  63.373  1.00 76.00      B    C  
ATOM   3981  OD1 ASP B 276      22.918 -24.996  62.298  1.00 68.98      B    O  
ATOM   3982  OD2 ASP B 276      22.652 -25.924  64.273  1.00 70.37      B    O1-
ATOM   3983  N   GLY B 277      22.382 -22.117  61.165  1.00 82.57      B    N  
ATOM   3984  CA  GLY B 277      23.481 -21.182  60.909  1.00 82.10      B    C  
ATOM   3985  C   GLY B 277      24.860 -21.709  61.304  1.00 83.95      B    C  
ATOM   3986  O   GLY B 277      25.850 -21.002  61.119  1.00 79.16      B    O  
ATOM   3987  N   SER B 278      24.961 -22.940  61.845  1.00 83.15      B    N  
ATOM   3988  CA  SER B 278      26.249 -23.567  62.124  1.00 83.47      B    C  
ATOM   3989  C   SER B 278      27.004 -23.872  60.829  1.00 84.30      B    C  
ATOM   3990  O   SER B 278      26.423 -24.247  59.810  1.00 80.19      B    O  
ATOM   3991  CB  SER B 278      26.091 -24.810  62.998  1.00 80.96      B    C  
ATOM   3992  OG  SER B 278      25.356 -25.819  62.364  1.00 74.28      B    O  
ATOM   3993  N   THR B 279      28.326 -23.704  60.874  1.00 84.14      B    N  
ATOM   3994  CA  THR B 279      29.224 -24.032  59.767  1.00 83.34      B    C  
ATOM   3995  C   THR B 279      30.114 -25.201  60.153  1.00 84.46      B    C  
ATOM   3996  O   THR B 279      30.564 -25.299  61.298  1.00 79.97      B    O  
ATOM   3997  CB  THR B 279      30.070 -22.833  59.338  1.00 79.38      B    C  
ATOM   3998  CG2 THR B 279      29.218 -21.700  58.762  1.00 70.06      B    C  
ATOM   3999  OG1 THR B 279      30.781 -22.298  60.434  1.00 71.53      B    O  
ATOM   4000  N   VAL B 280      30.391 -26.074  59.182  1.00 85.43      B    N  
ATOM   4001  CA  VAL B 280      31.361 -27.166  59.302  1.00 85.04      B    C  
ATOM   4002  C   VAL B 280      32.511 -26.935  58.318  1.00 87.06      B    C  
ATOM   4003  O   VAL B 280      32.357 -26.122  57.410  1.00 83.54      B    O  
ATOM   4004  CB  VAL B 280      30.699 -28.533  59.109  1.00 80.99      B    C  
ATOM   4005  CG1 VAL B 280      29.761 -28.838  60.274  1.00 71.35      B    C  
ATOM   4006  CG2 VAL B 280      29.919 -28.640  57.804  1.00 72.10      B    C  
ATOM   4007  N   PRO B 281      33.665 -27.604  58.479  1.00 85.50      B    N  
ATOM   4008  CA  PRO B 281      34.716 -27.569  57.464  1.00 85.35      B    C  
ATOM   4009  C   PRO B 281      34.169 -27.947  56.090  1.00 87.14      B    C  
ATOM   4010  O   PRO B 281      33.290 -28.804  55.989  1.00 83.05      B    O  
ATOM   4011  CB  PRO B 281      35.785 -28.560  57.931  1.00 83.00      B    C  
ATOM   4012  CG  PRO B 281      35.555 -28.640  59.432  1.00 81.11      B    C  
ATOM   4013  CD  PRO B 281      34.041 -28.480  59.561  1.00 83.64      B    C  
ATOM   4014  N   ASP B 282      34.733 -27.344  55.057  1.00 88.04      B    N  
ATOM   4015  CA  ASP B 282      34.333 -27.599  53.678  1.00 87.81      B    C  
ATOM   4016  C   ASP B 282      34.435 -29.098  53.346  1.00 88.75      B    C  
ATOM   4017  O   ASP B 282      35.399 -29.769  53.718  1.00 84.45      B    O  
ATOM   4018  CB  ASP B 282      35.204 -26.782  52.708  1.00 84.73      B    C  
ATOM   4019  CG  ASP B 282      35.056 -25.257  52.839  1.00 82.38      B    C  
ATOM   4020  OD1 ASP B 282      34.218 -24.793  53.638  1.00 75.50      B    O  
ATOM   4021  OD2 ASP B 282      35.814 -24.551  52.148  1.00 77.77      B    O1-
ATOM   4022  N   ILE B 283      33.437 -29.617  52.648  1.00 88.19      B    N  
ATOM   4023  CA  ILE B 283      33.385 -31.017  52.209  1.00 87.61      B    C  
ATOM   4024  C   ILE B 283      33.718 -31.074  50.715  1.00 88.70      B    C  
ATOM   4025  O   ILE B 283      33.167 -30.326  49.918  1.00 85.49      B    O  
ATOM   4026  CB  ILE B 283      32.033 -31.668  52.561  1.00 85.07      B    C  
ATOM   4027  CG1 ILE B 283      31.860 -31.671  54.097  1.00 82.42      B    C  
ATOM   4028  CG2 ILE B 283      31.945 -33.087  51.997  1.00 82.16      B    C  
ATOM   4029  CD1 ILE B 283      30.595 -32.377  54.614  1.00 76.60      B    C  
ATOM   4030  N   GLU B 284      34.608 -31.988  50.335  1.00 89.07      B    N  
ATOM   4031  CA  GLU B 284      34.934 -32.249  48.937  1.00 88.54      B    C  
ATOM   4032  C   GLU B 284      33.720 -32.815  48.188  1.00 89.42      B    C  
ATOM   4033  O   GLU B 284      33.143 -33.832  48.573  1.00 85.67      B    O  
ATOM   4034  CB  GLU B 284      36.124 -33.216  48.841  1.00 87.06      B    C  
ATOM   4035  CG  GLU B 284      37.487 -32.525  49.023  1.00 78.84      B    C  
ATOM   4036  CD  GLU B 284      37.832 -31.550  47.881  1.00 71.62      B    C  
ATOM   4037  OE1 GLU B 284      38.705 -30.683  48.103  1.00 62.58      B    O  
ATOM   4038  OE2 GLU B 284      37.225 -31.674  46.796  1.00 63.57      B    O1-
ATOM   4039  N   ALA B 285      33.374 -32.174  47.091  1.00 90.50      B    N  
ATOM   4040  CA  ALA B 285      32.387 -32.654  46.141  1.00 90.07      B    C  
ATOM   4041  C   ALA B 285      33.049 -32.957  44.791  1.00 91.15      B    C  
ATOM   4042  O   ALA B 285      33.974 -32.271  44.361  1.00 88.38      B    O  
ATOM   4043  CB  ALA B 285      31.256 -31.622  46.007  1.00 87.54      B    C  
ATOM   4044  N   THR B 286      32.555 -33.994  44.119  1.00 90.64      B    N  
ATOM   4045  CA  THR B 286      33.026 -34.389  42.786  1.00 90.03      B    C  
ATOM   4046  C   THR B 286      32.379 -33.542  41.690  1.00 90.93      B    C  
ATOM   4047  O   THR B 286      31.456 -32.764  41.949  1.00 86.94      B    O  
ATOM   4048  CB  THR B 286      32.754 -35.883  42.538  1.00 87.40      B    C  
ATOM   4049  CG2 THR B 286      33.574 -36.760  43.486  1.00 76.81      B    C  
ATOM   4050  OG1 THR B 286      31.400 -36.192  42.747  1.00 78.08      B    O  
ATOM   4051  N   ASP B 287      32.849 -33.737  40.455  1.00 92.57      B    N  
ATOM   4052  CA  ASP B 287      32.190 -33.191  39.275  1.00 92.00      B    C  
ATOM   4053  C   ASP B 287      30.700 -33.530  39.277  1.00 92.58      B    C  
ATOM   4054  O   ASP B 287      30.300 -34.686  39.485  1.00 89.02      B    O  
ATOM   4055  CB  ASP B 287      32.824 -33.743  37.987  1.00 90.17      B    C  
ATOM   4056  CG  ASP B 287      34.211 -33.198  37.656  1.00 88.44      B    C  
ATOM   4057  OD1 ASP B 287      34.716 -32.320  38.379  1.00 82.28      B    O  
ATOM   4058  OD2 ASP B 287      34.786 -33.663  36.642  1.00 83.28      B    O1-
ATOM   4059  N   THR B 288      29.890 -32.544  39.030  1.00 94.05      B    N  
ATOM   4060  CA  THR B 288      28.446 -32.683  38.872  1.00 94.10      B    C  
ATOM   4061  C   THR B 288      28.016 -32.076  37.554  1.00 94.36      B    C  
ATOM   4062  O   THR B 288      28.567 -31.071  37.111  1.00 90.76      B    O  
ATOM   4063  CB  THR B 288      27.668 -32.012  40.011  1.00 92.19      B    C  
ATOM   4064  CG2 THR B 288      27.758 -32.810  41.304  1.00 79.88      B    C  
ATOM   4065  OG1 THR B 288      28.141 -30.729  40.291  1.00 79.67      B    O  
ATOM   4066  N   TRP B 289      27.006 -32.674  36.922  1.00 94.03      B    N  
ATOM   4067  CA  TRP B 289      26.365 -32.076  35.763  1.00 94.13      B    C  
ATOM   4068  C   TRP B 289      24.958 -32.599  35.544  1.00 94.37      B    C  
ATOM   4069  O   TRP B 289      24.592 -33.679  36.001  1.00 90.89      B    O  
ATOM   4070  CB  TRP B 289      27.215 -32.252  34.506  1.00 92.56      B    C  
ATOM   4071  CG  TRP B 289      27.401 -33.645  34.004  1.00 93.35      B    C  
ATOM   4072  CD1 TRP B 289      26.644 -34.263  33.061  1.00 89.94      B    C  
ATOM   4073  CD2 TRP B 289      28.456 -34.593  34.343  1.00 92.24      B    C  
ATOM   4074  CE2 TRP B 289      28.284 -35.748  33.532  1.00 91.68      B    C  
ATOM   4075  CE3 TRP B 289      29.550 -34.560  35.235  1.00 88.10      B    C  
ATOM   4076  NE1 TRP B 289      27.169 -35.516  32.784  1.00 89.18      B    N  
ATOM   4077  CZ2 TRP B 289      29.185 -36.836  33.594  1.00 90.11      B    C  
ATOM   4078  CZ3 TRP B 289      30.440 -35.653  35.303  1.00 87.00      B    C  
ATOM   4079  CH2 TRP B 289      30.251 -36.767  34.486  1.00 87.78      B    C  
ATOM   4080  N   VAL B 290      24.202 -31.835  34.796  1.00 94.92      B    N  
ATOM   4081  CA  VAL B 290      22.912 -32.217  34.241  1.00 94.60      B    C  
ATOM   4082  C   VAL B 290      22.947 -32.025  32.732  1.00 94.55      B    C  
ATOM   4083  O   VAL B 290      23.522 -31.048  32.237  1.00 92.57      B    O  
ATOM   4084  CB  VAL B 290      21.774 -31.459  34.944  1.00 93.27      B    C  
ATOM   4085  CG1 VAL B 290      21.825 -29.942  34.731  1.00 85.18      B    C  
ATOM   4086  CG2 VAL B 290      20.399 -31.984  34.523  1.00 86.55      B    C  
ATOM   4087  N   MET B 291      22.359 -32.957  31.993  1.00 93.51      B    N  
ATOM   4088  CA  MET B 291      22.136 -32.856  30.557  1.00 92.40      B    C  
ATOM   4089  C   MET B 291      20.729 -33.346  30.252  1.00 92.48      B    C  
ATOM   4090  O   MET B 291      20.352 -34.433  30.692  1.00 89.58      B    O  
ATOM   4091  CB  MET B 291      23.204 -33.645  29.791  1.00 91.07      B    C  
ATOM   4092  CG  MET B 291      23.077 -33.547  28.257  1.00 89.61      B    C  
ATOM   4093  SD  MET B 291      21.868 -34.629  27.432  1.00 86.33      B    S  
ATOM   4094  CE  MET B 291      22.695 -36.232  27.569  1.00 76.04      B    C  
ATOM   4095  N   SER B 292      19.974 -32.554  29.532  1.00 93.81      B    N  
ATOM   4096  CA  SER B 292      18.624 -32.883  29.088  1.00 93.19      B    C  
ATOM   4097  C   SER B 292      18.532 -32.745  27.572  1.00 92.87      B    C  
ATOM   4098  O   SER B 292      18.998 -31.758  27.003  1.00 90.07      B    O  
ATOM   4099  CB  SER B 292      17.595 -31.971  29.763  1.00 92.65      B    C  
ATOM   4100  OG  SER B 292      17.721 -32.004  31.173  1.00 87.78      B    O  
ATOM   4101  N   ASP B 293      17.915 -33.739  26.918  1.00 92.66      B    N  
ATOM   4102  CA  ASP B 293      17.702 -33.760  25.473  1.00 91.44      B    C  
ATOM   4103  C   ASP B 293      16.319 -34.330  25.111  1.00 92.00      B    C  
ATOM   4104  O   ASP B 293      15.360 -34.222  25.897  1.00 85.89      B    O  
ATOM   4105  CB  ASP B 293      18.909 -34.432  24.778  1.00 87.28      B    C  
ATOM   4106  CG  ASP B 293      19.022 -35.949  24.903  1.00 83.93      B    C  
ATOM   4107  OD1 ASP B 293      18.213 -36.564  25.610  1.00 74.41      B    O  
ATOM   4108  OD2 ASP B 293      19.892 -36.517  24.210  1.00 78.68      B    O1-
ATOM   4109  N   GLU B 294      16.170 -34.875  23.905  1.00 90.85      B    N  
ATOM   4110  CA  GLU B 294      14.904 -35.428  23.449  1.00 89.28      B    C  
ATOM   4111  C   GLU B 294      14.517 -36.724  24.182  1.00 89.67      B    C  
ATOM   4112  O   GLU B 294      15.310 -37.642  24.345  1.00 87.75      B    O  
ATOM   4113  CB  GLU B 294      14.901 -35.618  21.929  1.00 87.69      B    C  
ATOM   4114  CG  GLU B 294      15.888 -36.674  21.375  1.00 83.68      B    C  
ATOM   4115  CD  GLU B 294      17.298 -36.169  21.024  1.00 84.67      B    C  
ATOM   4116  OE1 GLU B 294      18.015 -36.892  20.300  1.00 75.07      B    O  
ATOM   4117  OE2 GLU B 294      17.665 -35.045  21.406  1.00 78.38      B    O1-
ATOM   4118  N   LYS B 295      13.238 -36.857  24.525  1.00 91.05      B    N  
ATOM   4119  CA  LYS B 295      12.698 -38.034  25.216  1.00 90.36      B    C  
ATOM   4120  C   LYS B 295      13.010 -39.362  24.513  1.00 91.06      B    C  
ATOM   4121  O   LYS B 295      13.150 -40.398  25.159  1.00 86.91      B    O  
ATOM   4122  CB  LYS B 295      11.186 -37.831  25.403  1.00 88.87      B    C  
ATOM   4123  CG  LYS B 295      10.561 -38.936  26.258  1.00 82.68      B    C  
ATOM   4124  CD  LYS B 295       9.147 -38.582  26.740  1.00 77.46      B    C  
ATOM   4125  CE  LYS B 295       8.719 -39.703  27.676  1.00 69.50      B    C  
ATOM   4126  NZ  LYS B 295       7.690 -39.316  28.667  1.00 61.14      B    N1+
ATOM   4127  N   GLN B 296      13.138 -39.351  23.199  1.00 89.83      B    N  
ATOM   4128  CA  GLN B 296      13.450 -40.528  22.393  1.00 88.75      B    C  
ATOM   4129  C   GLN B 296      14.881 -41.040  22.612  1.00 89.56      B    C  
ATOM   4130  O   GLN B 296      15.117 -42.230  22.387  1.00 86.31      B    O  
ATOM   4131  CB  GLN B 296      13.254 -40.211  20.900  1.00 87.81      B    C  
ATOM   4132  CG  GLN B 296      11.807 -39.960  20.457  1.00 86.20      B    C  
ATOM   4133  CD  GLN B 296      11.348 -38.503  20.536  1.00 86.95      B    C  
ATOM   4134  NE2 GLN B 296      10.541 -38.087  19.587  1.00 77.95      B    N  
ATOM   4135  OE1 GLN B 296      11.686 -37.739  21.413  1.00 78.16      B    O  
ATOM   4136  N   SER B 297      15.820 -40.190  23.053  1.00 88.96      B    N  
ATOM   4137  CA  SER B 297      17.217 -40.579  23.254  1.00 87.16      B    C  
ATOM   4138  C   SER B 297      17.383 -41.542  24.432  1.00 87.67      B    C  
ATOM   4139  O   SER B 297      18.175 -42.488  24.353  1.00 81.63      B    O  
ATOM   4140  CB  SER B 297      18.095 -39.335  23.470  1.00 84.70      B    C  
ATOM   4141  OG  SER B 297      18.002 -38.881  24.804  1.00 78.30      B    O  
ATOM   4142  N   LYS B 298      16.657 -41.302  25.521  1.00 88.16      B    N  
ATOM   4143  CA  LYS B 298      16.836 -41.933  26.839  1.00 88.30      B    C  
ATOM   4144  C   LYS B 298      18.261 -41.783  27.383  1.00 89.89      B    C  
ATOM   4145  O   LYS B 298      18.757 -42.667  28.082  1.00 82.93      B    O  
ATOM   4146  CB  LYS B 298      16.360 -43.385  26.825  1.00 85.95      B    C  
ATOM   4147  CG  LYS B 298      14.934 -43.540  26.304  1.00 83.16      B    C  
ATOM   4148  CD  LYS B 298      14.479 -44.967  26.553  1.00 74.74      B    C  
ATOM   4149  CE  LYS B 298      13.010 -45.079  26.189  1.00 67.47      B    C  
ATOM   4150  NZ  LYS B 298      12.430 -46.309  26.774  1.00 57.49      B    N1+
ATOM   4151  N   GLN B 299      18.938 -40.704  27.026  1.00 89.06      B    N  
ATOM   4152  CA  GLN B 299      20.333 -40.441  27.397  1.00 88.42      B    C  
ATOM   4153  C   GLN B 299      20.491 -39.276  28.376  1.00 90.57      B    C  
ATOM   4154  O   GLN B 299      21.628 -38.920  28.677  1.00 84.25      B    O  
ATOM   4155  CB  GLN B 299      21.187 -40.204  26.139  1.00 86.02      B    C  
ATOM   4156  CG  GLN B 299      21.271 -41.403  25.193  1.00 85.44      B    C  
ATOM   4157  CD  GLN B 299      21.873 -42.652  25.838  1.00 83.78      B    C  
ATOM   4158  NE2 GLN B 299      21.162 -43.751  25.813  1.00 73.57      B    N  
ATOM   4159  OE1 GLN B 299      22.981 -42.670  26.336  1.00 75.16      B    O  
ATOM   4160  N   ASP B 300      19.396 -38.713  28.897  1.00 90.88      B    N  
ATOM   4161  CA  ASP B 300      19.448 -37.629  29.878  1.00 90.45      B    C  
ATOM   4162  C   ASP B 300      20.327 -38.008  31.081  1.00 91.05      B    C  
ATOM   4163  O   ASP B 300      20.375 -39.168  31.505  1.00 85.81      B    O  
ATOM   4164  CB  ASP B 300      18.040 -37.266  30.358  1.00 88.64      B    C  
ATOM   4165  CG  ASP B 300      17.088 -36.969  29.196  1.00 90.16      B    C  
ATOM   4166  OD1 ASP B 300      17.053 -35.812  28.736  1.00 78.72      B    O  
ATOM   4167  OD2 ASP B 300      16.391 -37.918  28.760  1.00 82.43      B    O1-
ATOM   4168  N   GLN B 301      21.051 -37.038  31.630  1.00 91.34      B    N  
ATOM   4169  CA  GLN B 301      22.024 -37.246  32.690  1.00 91.47      B    C  
ATOM   4170  C   GLN B 301      21.755 -36.343  33.883  1.00 92.51      B    C  
ATOM   4171  O   GLN B 301      21.532 -35.146  33.734  1.00 88.66      B    O  
ATOM   4172  CB  GLN B 301      23.460 -37.014  32.182  1.00 89.47      B    C  
ATOM   4173  CG  GLN B 301      23.825 -37.804  30.923  1.00 88.95      B    C  
ATOM   4174  CD  GLN B 301      25.293 -37.623  30.553  1.00 91.60      B    C  
ATOM   4175  NE2 GLN B 301      26.174 -38.419  31.125  1.00 82.27      B    N  
ATOM   4176  OE1 GLN B 301      25.679 -36.777  29.770  1.00 83.47      B    O  
ATOM   4177  N   HIS B 302      21.894 -36.921  35.091  1.00 93.44      B    N  
ATOM   4178  CA  HIS B 302      21.986 -36.182  36.340  1.00 93.71      B    C  
ATOM   4179  C   HIS B 302      23.068 -36.810  37.214  1.00 93.68      B    C  
ATOM   4180  O   HIS B 302      22.847 -37.804  37.894  1.00 88.86      B    O  
ATOM   4181  CB  HIS B 302      20.610 -36.129  37.011  1.00 92.24      B    C  
ATOM   4182  CG  HIS B 302      20.530 -35.230  38.216  1.00 93.43      B    C  
ATOM   4183  CD2 HIS B 302      21.369 -34.209  38.561  1.00 86.11      B    C  
ATOM   4184  ND1 HIS B 302      19.527 -35.267  39.161  1.00 85.44      B    N  
ATOM   4185  CE1 HIS B 302      19.762 -34.285  40.047  1.00 87.32      B    C  
ATOM   4186  NE2 HIS B 302      20.873 -33.631  39.720  1.00 89.23      B    N  
ATOM   4187  N   VAL B 303      24.280 -36.262  37.125  1.00 93.37      B    N  
ATOM   4188  CA  VAL B 303      25.472 -36.762  37.814  1.00 92.16      B    C  
ATOM   4189  C   VAL B 303      25.726 -35.917  39.057  1.00 92.40      B    C  
ATOM   4190  O   VAL B 303      25.979 -34.718  38.936  1.00 89.93      B    O  
ATOM   4191  CB  VAL B 303      26.701 -36.745  36.889  1.00 90.70      B    C  
ATOM   4192  CG1 VAL B 303      27.967 -37.234  37.601  1.00 85.82      B    C  
ATOM   4193  CG2 VAL B 303      26.481 -37.625  35.656  1.00 87.70      B    C  
ATOM   4194  N   TYR B 304      25.695 -36.543  40.255  1.00 92.68      B    N  
ATOM   4195  CA  TYR B 304      26.010 -35.890  41.525  1.00 90.97      B    C  
ATOM   4196  C   TYR B 304      26.313 -36.918  42.622  1.00 89.71      B    C  
ATOM   4197  O   TYR B 304      25.619 -37.930  42.752  1.00 82.14      B    O  
ATOM   4198  CB  TYR B 304      24.853 -34.969  41.955  1.00 88.51      B    C  
ATOM   4199  CG  TYR B 304      23.535 -35.663  42.224  1.00 90.01      B    C  
ATOM   4200  CD1 TYR B 304      22.700 -36.032  41.145  1.00 86.15      B    C  
ATOM   4201  CD2 TYR B 304      23.133 -35.948  43.533  1.00 86.60      B    C  
ATOM   4202  CE1 TYR B 304      21.484 -36.693  41.388  1.00 84.26      B    C  
ATOM   4203  CE2 TYR B 304      21.915 -36.613  43.780  1.00 84.96      B    C  
ATOM   4204  CZ  TYR B 304      21.095 -36.989  42.701  1.00 85.37      B    C  
ATOM   4205  OH  TYR B 304      19.912 -37.650  42.947  1.00 83.67      B    O  
ATOM   4206  N   GLY B 305      27.325 -36.666  43.410  1.00 87.56      B    N  
ATOM   4207  CA  GLY B 305      27.646 -37.436  44.616  1.00 84.76      B    C  
ATOM   4208  C   GLY B 305      27.676 -38.954  44.418  1.00 85.50      B    C  
ATOM   4209  O   GLY B 305      28.540 -39.486  43.729  1.00 77.66      B    O  
ATOM   4210  N   ALA B 306      26.701 -39.659  45.018  1.00 83.25      B    N  
ATOM   4211  CA  ALA B 306      26.564 -41.114  44.938  1.00 81.64      B    C  
ATOM   4212  C   ALA B 306      26.096 -41.630  43.570  1.00 84.36      B    C  
ATOM   4213  O   ALA B 306      26.083 -42.836  43.352  1.00 79.63      B    O  
ATOM   4214  CB  ALA B 306      25.634 -41.563  46.062  1.00 76.62      B    C  
ATOM   4215  N   LYS B 307      25.711 -40.763  42.653  1.00 86.18      B    N  
ATOM   4216  CA  LYS B 307      25.255 -41.097  41.297  1.00 88.03      B    C  
ATOM   4217  C   LYS B 307      26.385 -40.805  40.298  1.00 90.56      B    C  
ATOM   4218  O   LYS B 307      26.454 -39.708  39.770  1.00 87.48      B    O  
ATOM   4219  CB  LYS B 307      23.953 -40.342  41.028  1.00 85.62      B    C  
ATOM   4220  CG  LYS B 307      23.036 -41.088  40.062  1.00 81.91      B    C  
ATOM   4221  CD  LYS B 307      21.727 -40.302  39.920  1.00 78.10      B    C  
ATOM   4222  CE  LYS B 307      20.652 -41.100  39.212  1.00 73.53      B    C  
ATOM   4223  NZ  LYS B 307      19.371 -40.363  39.247  1.00 65.99      B    N1+
ATOM   4224  N   PRO B 308      27.318 -41.758  40.088  1.00 89.59      B    N  
ATOM   4225  CA  PRO B 308      28.480 -41.538  39.234  1.00 88.51      B    C  
ATOM   4226  C   PRO B 308      28.082 -41.424  37.758  1.00 89.69      B    C  
ATOM   4227  O   PRO B 308      26.968 -41.815  37.387  1.00 84.11      B    O  
ATOM   4228  CB  PRO B 308      29.398 -42.727  39.505  1.00 85.66      B    C  
ATOM   4229  CG  PRO B 308      28.416 -43.854  39.823  1.00 84.19      B    C  
ATOM   4230  CD  PRO B 308      27.308 -43.124  40.581  1.00 87.59      B    C  
ATOM   4231  N   PRO B 309      28.978 -40.941  36.871  1.00 90.02      B    N  
ATOM   4232  CA  PRO B 309      28.762 -40.966  35.429  1.00 88.04      B    C  
ATOM   4233  C   PRO B 309      28.362 -42.367  34.940  1.00 88.24      B    C  
ATOM   4234  O   PRO B 309      28.964 -43.347  35.373  1.00 80.88      B    O  
ATOM   4235  CB  PRO B 309      30.067 -40.497  34.790  1.00 85.58      B    C  
ATOM   4236  CG  PRO B 309      30.744 -39.695  35.896  1.00 85.38      B    C  
ATOM   4237  CD  PRO B 309      30.280 -40.381  37.177  1.00 88.47      B    C  
ATOM   4238  N   PRO B 310      27.369 -42.499  34.026  1.00 89.09      B    N  
ATOM   4239  CA  PRO B 310      26.730 -41.427  33.265  1.00 88.37      B    C  
ATOM   4240  C   PRO B 310      25.553 -40.722  33.961  1.00 90.05      B    C  
ATOM   4241  O   PRO B 310      24.896 -39.901  33.329  1.00 81.26      B    O  
ATOM   4242  CB  PRO B 310      26.282 -42.112  31.972  1.00 84.46      B    C  
ATOM   4243  CG  PRO B 310      25.899 -43.515  32.443  1.00 81.96      B    C  
ATOM   4244  CD  PRO B 310      26.942 -43.798  33.527  1.00 85.21      B    C  
ATOM   4245  N   GLY B 311      25.253 -41.005  35.236  1.00 88.59      B    N  
ATOM   4246  CA  GLY B 311      24.165 -40.357  35.977  1.00 88.24      B    C  
ATOM   4247  C   GLY B 311      22.774 -40.678  35.424  1.00 90.58      B    C  
ATOM   4248  O   GLY B 311      21.951 -39.793  35.258  1.00 83.86      B    O  
ATOM   4249  N   GLN B 312      22.545 -41.963  35.139  1.00 89.71      B    N  
ATOM   4250  CA  GLN B 312      21.303 -42.461  34.538  1.00 88.60      B    C  
ATOM   4251  C   GLN B 312      20.627 -43.496  35.448  1.00 88.76      B    C  
ATOM   4252  O   GLN B 312      21.192 -43.932  36.455  1.00 79.93      B    O  
ATOM   4253  CB  GLN B 312      21.613 -43.019  33.136  1.00 85.32      B    C  
ATOM   4254  CG  GLN B 312      22.044 -41.919  32.154  1.00 86.17      B    C  
ATOM   4255  CD  GLN B 312      22.419 -42.450  30.768  1.00 86.39      B    C  
ATOM   4256  NE2 GLN B 312      22.568 -41.573  29.802  1.00 78.32      B    N  
ATOM   4257  OE1 GLN B 312      22.610 -43.629  30.531  1.00 79.55      B    O  
ATOM   4258  N   GLY B 313      19.425 -43.927  35.097  1.00 89.29      B    N  
ATOM   4259  CA  GLY B 313      18.656 -44.927  35.838  1.00 88.01      B    C  
ATOM   4260  C   GLY B 313      17.602 -44.307  36.751  1.00 90.03      B    C  
ATOM   4261  O   GLY B 313      16.995 -43.302  36.406  1.00 83.08      B    O  
ATOM   4262  N   SER B 314      17.342 -44.928  37.897  1.00 88.61      B    N  
ATOM   4263  CA  SER B 314      16.263 -44.517  38.806  1.00 86.63      B    C  
ATOM   4264  C   SER B 314      16.542 -43.176  39.485  1.00 86.71      B    C  
ATOM   4265  O   SER B 314      17.647 -42.946  39.972  1.00 81.68      B    O  
ATOM   4266  CB  SER B 314      16.028 -45.588  39.874  1.00 84.89      B    C  
ATOM   4267  OG  SER B 314      17.229 -45.849  40.572  1.00 74.83      B    O  
ATOM   4268  N   GLU B 315      15.509 -42.328  39.586  1.00 88.72      B    N  
ATOM   4269  CA  GLU B 315      15.557 -41.051  40.285  1.00 87.61      B    C  
ATOM   4270  C   GLU B 315      14.218 -40.787  40.991  1.00 88.45      B    C  
ATOM   4271  O   GLU B 315      13.199 -40.522  40.354  1.00 82.80      B    O  
ATOM   4272  CB  GLU B 315      15.917 -39.953  39.283  1.00 84.51      B    C  
ATOM   4273  CG  GLU B 315      16.186 -38.596  39.941  1.00 82.07      B    C  
ATOM   4274  CD  GLU B 315      17.530 -38.040  39.459  1.00 82.48      B    C  
ATOM   4275  OE1 GLU B 315      18.456 -37.964  40.292  1.00 74.09      B    O  
ATOM   4276  OE2 GLU B 315      17.694 -37.821  38.243  1.00 77.56      B    O1-
ATOM   4277  N   GLY B 316      14.215 -40.910  42.319  1.00 86.96      B    N  
ATOM   4278  CA  GLY B 316      12.981 -40.913  43.097  1.00 85.03      B    C  
ATOM   4279  C   GLY B 316      12.092 -42.108  42.742  1.00 87.21      B    C  
ATOM   4280  O   GLY B 316      12.519 -43.256  42.850  1.00 79.79      B    O  
ATOM   4281  N   ASP B 317      10.868 -41.840  42.337  1.00 88.34      B    N  
ATOM   4282  CA  ASP B 317       9.858 -42.807  41.902  1.00 87.55      B    C  
ATOM   4283  C   ASP B 317       9.815 -42.996  40.376  1.00 89.33      B    C  
ATOM   4284  O   ASP B 317       8.969 -43.726  39.861  1.00 81.70      B    O  
ATOM   4285  CB  ASP B 317       8.494 -42.376  42.469  1.00 83.40      B    C  
ATOM   4286  CG  ASP B 317       8.020 -40.992  41.985  1.00 76.05      B    C  
ATOM   4287  OD1 ASP B 317       8.871 -40.153  41.606  1.00 66.21      B    O  
ATOM   4288  OD2 ASP B 317       6.791 -40.766  42.072  1.00 69.25      B    O1-
ATOM   4289  N   THR B 318      10.758 -42.386  39.664  1.00 89.15      B    N  
ATOM   4290  CA  THR B 318      10.854 -42.439  38.200  1.00 89.60      B    C  
ATOM   4291  C   THR B 318      12.289 -42.714  37.735  1.00 91.04      B    C  
ATOM   4292  O   THR B 318      13.094 -43.320  38.464  1.00 85.81      B    O  
ATOM   4293  CB  THR B 318      10.200 -41.173  37.597  1.00 86.48      B    C  
ATOM   4294  CG2 THR B 318      10.952 -39.870  37.879  1.00 78.04      B    C  
ATOM   4295  OG1 THR B 318      10.088 -41.301  36.200  1.00 77.14      B    O  
ATOM   4296  N   THR B 319      12.627 -42.300  36.518  1.00 89.02      B    N  
ATOM   4297  CA  THR B 319      13.959 -42.408  35.921  1.00 89.18      B    C  
ATOM   4298  C   THR B 319      14.453 -41.038  35.448  1.00 90.22      B    C  
ATOM   4299  O   THR B 319      13.646 -40.136  35.207  1.00 86.00      B    O  
ATOM   4300  CB  THR B 319      13.983 -43.422  34.769  1.00 87.34      B    C  
ATOM   4301  CG2 THR B 319      13.678 -44.842  35.241  1.00 80.73      B    C  
ATOM   4302  OG1 THR B 319      13.028 -43.096  33.790  1.00 80.26      B    O  
ATOM   4303  N   VAL B 320      15.770 -40.881  35.316  1.00 90.41      B    N  
ATOM   4304  CA  VAL B 320      16.391 -39.628  34.860  1.00 89.70      B    C  
ATOM   4305  C   VAL B 320      15.875 -39.228  33.479  1.00 90.68      B    C  
ATOM   4306  O   VAL B 320      15.547 -38.066  33.262  1.00 86.38      B    O  
ATOM   4307  CB  VAL B 320      17.923 -39.738  34.850  1.00 88.16      B    C  
ATOM   4308  CG1 VAL B 320      18.611 -38.463  34.362  1.00 82.28      B    C  
ATOM   4309  CG2 VAL B 320      18.467 -40.033  36.250  1.00 84.74      B    C  
ATOM   4310  N   ASP B 321      15.726 -40.172  32.559  1.00 91.54      B    N  
ATOM   4311  CA  ASP B 321      15.235 -39.961  31.194  1.00 89.72      B    C  
ATOM   4312  C   ASP B 321      13.754 -39.549  31.111  1.00 90.66      B    C  
ATOM   4313  O   ASP B 321      13.332 -38.963  30.117  1.00 85.90      B    O  
ATOM   4314  CB  ASP B 321      15.508 -41.221  30.355  1.00 87.70      B    C  
ATOM   4315  CG  ASP B 321      14.771 -42.466  30.841  1.00 84.25      B    C  
ATOM   4316  OD1 ASP B 321      15.055 -42.936  31.964  1.00 73.63      B    O  
ATOM   4317  OD2 ASP B 321      13.944 -43.016  30.071  1.00 77.74      B    O1-
ATOM   4318  N   GLU B 322      12.950 -39.806  32.141  1.00 89.14      B    N  
ATOM   4319  CA  GLU B 322      11.580 -39.291  32.242  1.00 88.17      B    C  
ATOM   4320  C   GLU B 322      11.514 -37.946  32.994  1.00 89.83      B    C  
ATOM   4321  O   GLU B 322      10.673 -37.108  32.669  1.00 86.38      B    O  
ATOM   4322  CB  GLU B 322      10.675 -40.333  32.918  1.00 87.52      B    C  
ATOM   4323  CG  GLU B 322      10.197 -41.451  31.972  1.00 82.04      B    C  
ATOM   4324  CD  GLU B 322       9.160 -40.993  30.915  1.00 76.32      B    C  
ATOM   4325  OE1 GLU B 322       8.996 -41.669  29.878  1.00 65.95      B    O  
ATOM   4326  OE2 GLU B 322       8.485 -39.955  31.073  1.00 69.17      B    O1-
ATOM   4327  N   ARG B 323      12.391 -37.734  33.991  1.00 92.21      B    N  
ATOM   4328  CA  ARG B 323      12.392 -36.530  34.824  1.00 92.55      B    C  
ATOM   4329  C   ARG B 323      13.092 -35.339  34.160  1.00 93.23      B    C  
ATOM   4330  O   ARG B 323      12.533 -34.250  34.138  1.00 88.93      B    O  
ATOM   4331  CB  ARG B 323      13.003 -36.867  36.195  1.00 90.05      B    C  
ATOM   4332  CG  ARG B 323      12.969 -35.654  37.145  1.00 87.85      B    C  
ATOM   4333  CD  ARG B 323      13.513 -36.020  38.522  1.00 87.66      B    C  
ATOM   4334  NE  ARG B 323      12.547 -36.815  39.302  1.00 85.99      B    N  
ATOM   4335  CZ  ARG B 323      12.640 -37.098  40.591  1.00 86.03      B    C  
ATOM   4336  NH1 ARG B 323      13.693 -36.771  41.285  1.00 80.05      B    N1+
ATOM   4337  NH2 ARG B 323      11.657 -37.684  41.202  1.00 79.77      B    N  
ATOM   4338  N   HIS B 324      14.285 -35.560  33.633  1.00 92.67      B    N  
ATOM   4339  CA  HIS B 324      15.155 -34.500  33.103  1.00 92.83      B    C  
ATOM   4340  C   HIS B 324      15.033 -34.295  31.583  1.00 93.10      B    C  
ATOM   4341  O   HIS B 324      15.803 -33.534  31.004  1.00 87.85      B    O  
ATOM   4342  CB  HIS B 324      16.601 -34.758  33.546  1.00 91.56      B    C  
ATOM   4343  CG  HIS B 324      16.817 -34.463  35.002  1.00 93.51      B    C  
ATOM   4344  CD2 HIS B 324      16.770 -35.339  36.051  1.00 85.91      B    C  
ATOM   4345  ND1 HIS B 324      17.085 -33.202  35.532  1.00 84.43      B    N  
ATOM   4346  CE1 HIS B 324      17.202 -33.339  36.865  1.00 87.17      B    C  
ATOM   4347  NE2 HIS B 324      17.013 -34.615  37.207  1.00 89.21      B    N  
ATOM   4348  N   THR B 325      14.071 -34.937  30.927  1.00 92.03      B    N  
ATOM   4349  CA  THR B 325      13.854 -34.778  29.482  1.00 91.41      B    C  
ATOM   4350  C   THR B 325      13.351 -33.372  29.109  1.00 91.94      B    C  
ATOM   4351  O   THR B 325      12.572 -32.756  29.835  1.00 88.69      B    O  
ATOM   4352  CB  THR B 325      12.915 -35.863  28.958  1.00 89.69      B    C  
ATOM   4353  CG2 THR B 325      11.491 -35.782  29.525  1.00 84.99      B    C  
ATOM   4354  OG1 THR B 325      12.812 -35.794  27.555  1.00 84.11      B    O  
ATOM   4355  N   LEU B 326      13.724 -32.898  27.913  1.00 91.74      B    N  
ATOM   4356  CA  LEU B 326      13.147 -31.693  27.292  1.00 91.17      B    C  
ATOM   4357  C   LEU B 326      11.808 -31.965  26.594  1.00 91.63      B    C  
ATOM   4358  O   LEU B 326      11.130 -31.032  26.174  1.00 85.47      B    O  
ATOM   4359  CB  LEU B 326      14.167 -31.084  26.312  1.00 89.53      B    C  
ATOM   4360  CG  LEU B 326      15.498 -30.633  26.940  1.00 91.35      B    C  
ATOM   4361  CD1 LEU B 326      16.392 -30.026  25.849  1.00 87.25      B    C  
ATOM   4362  CD2 LEU B 326      15.295 -29.583  28.028  1.00 87.99      B    C  
ATOM   4363  N   GLY B 327      11.412 -33.249  26.466  1.00 91.36      B    N  
ATOM   4364  CA  GLY B 327      10.226 -33.670  25.739  1.00 90.44      B    C  
ATOM   4365  C   GLY B 327      10.563 -34.334  24.398  1.00 91.69      B    C  
ATOM   4366  O   GLY B 327      11.704 -34.675  24.112  1.00 87.23      B    O  
ATOM   4367  N   ALA B 328       9.551 -34.556  23.570  1.00 89.94      B    N  
ATOM   4368  CA  ALA B 328       9.722 -35.273  22.307  1.00 88.94      B    C  
ATOM   4369  C   ALA B 328      10.241 -34.353  21.189  1.00 88.96      B    C  
ATOM   4370  O   ALA B 328       9.707 -33.267  20.972  1.00 84.73      B    O  
ATOM   4371  CB  ALA B 328       8.394 -35.943  21.940  1.00 86.96      B    C  
ATOM   4372  N   CYS B 329      11.244 -34.819  20.427  1.00 88.38      B    N  
ATOM   4373  CA  CYS B 329      11.659 -34.177  19.186  1.00 87.59      B    C  
ATOM   4374  C   CYS B 329      10.716 -34.519  18.025  1.00 88.42      B    C  
ATOM   4375  O   CYS B 329      10.161 -35.615  17.964  1.00 85.13      B    O  
ATOM   4376  CB  CYS B 329      13.125 -34.513  18.854  1.00 84.72      B    C  
ATOM   4377  SG  CYS B 329      13.562 -36.272  18.899  1.00 80.92      B    S  
ATOM   4378  N   VAL B 330      10.568 -33.581  17.087  1.00 86.87      B    N  
ATOM   4379  CA  VAL B 330       9.861 -33.802  15.817  1.00 85.06      B    C  
ATOM   4380  C   VAL B 330      10.800 -34.468  14.811  1.00 85.39      B    C  
ATOM   4381  O   VAL B 330      10.479 -35.528  14.275  1.00 82.50      B    O  
ATOM   4382  CB  VAL B 330       9.296 -32.480  15.267  1.00 83.31      B    C  
ATOM   4383  CG1 VAL B 330       8.562 -32.708  13.941  1.00 74.75      B    C  
ATOM   4384  CG2 VAL B 330       8.300 -31.854  16.248  1.00 75.56      B    C  
ATOM   4385  N   VAL B 331      11.985 -33.871  14.627  1.00 84.99      B    N  
ATOM   4386  CA  VAL B 331      13.094 -34.446  13.858  1.00 83.50      B    C  
ATOM   4387  C   VAL B 331      14.254 -34.705  14.817  1.00 84.01      B    C  
ATOM   4388  O   VAL B 331      14.760 -33.783  15.444  1.00 80.51      B    O  
ATOM   4389  CB  VAL B 331      13.529 -33.527  12.707  1.00 81.47      B    C  
ATOM   4390  CG1 VAL B 331      14.678 -34.143  11.902  1.00 75.60      B    C  
ATOM   4391  CG2 VAL B 331      12.358 -33.290  11.750  1.00 76.92      B    C  
ATOM   4392  N   CYS B 332      14.658 -35.968  14.942  1.00 82.63      B    N  
ATOM   4393  CA  CYS B 332      15.697 -36.404  15.869  1.00 81.19      B    C  
ATOM   4394  C   CYS B 332      16.998 -36.732  15.105  1.00 80.57      B    C  
ATOM   4395  O   CYS B 332      16.924 -37.170  13.951  1.00 73.99      B    O  
ATOM   4396  CB  CYS B 332      15.172 -37.606  16.662  1.00 79.49      B    C  
ATOM   4397  SG  CYS B 332      13.492 -37.435  17.350  1.00 77.88      B    S  
ATOM   4398  N   PRO B 333      18.190 -36.571  15.709  1.00 81.40      B    N  
ATOM   4399  CA  PRO B 333      18.442 -36.155  17.085  1.00 80.61      B    C  
ATOM   4400  C   PRO B 333      18.428 -34.624  17.266  1.00 81.10      B    C  
ATOM   4401  O   PRO B 333      18.646 -33.875  16.317  1.00 75.65      B    O  
ATOM   4402  CB  PRO B 333      19.826 -36.732  17.408  1.00 77.07      B    C  
ATOM   4403  CG  PRO B 333      20.550 -36.627  16.066  1.00 74.97      B    C  
ATOM   4404  CD  PRO B 333      19.445 -36.910  15.053  1.00 78.10      B    C  
ATOM   4405  N   GLY B 334      18.249 -34.193  18.498  1.00 81.57      B    N  
ATOM   4406  CA  GLY B 334      18.253 -32.794  18.900  1.00 81.45      B    C  
ATOM   4407  C   GLY B 334      16.846 -32.197  19.005  1.00 83.63      B    C  
ATOM   4408  O   GLY B 334      15.909 -32.627  18.327  1.00 79.72      B    O  
ATOM   4409  N   ILE B 335      16.716 -31.188  19.888  1.00 85.78      B    N  
ATOM   4410  CA  ILE B 335      15.417 -30.612  20.240  1.00 87.01      B    C  
ATOM   4411  C   ILE B 335      15.472 -29.080  20.331  1.00 89.15      B    C  
ATOM   4412  O   ILE B 335      14.675 -28.449  21.030  1.00 85.61      B    O  
ATOM   4413  CB  ILE B 335      14.864 -31.315  21.497  1.00 82.41      B    C  
ATOM   4414  CG1 ILE B 335      13.372 -30.993  21.706  1.00 76.74      B    C  
ATOM   4415  CG2 ILE B 335      15.721 -31.015  22.746  1.00 75.20      B    C  
ATOM   4416  CD1 ILE B 335      12.643 -31.946  22.645  1.00 72.91      B    C  
ATOM   4417  N   TRP B 336      16.408 -28.436  19.623  1.00 90.88      B    N  
ATOM   4418  CA  TRP B 336      16.438 -26.976  19.551  1.00 92.23      B    C  
ATOM   4419  C   TRP B 336      15.110 -26.459  18.963  1.00 92.93      B    C  
ATOM   4420  O   TRP B 336      14.688 -26.973  17.920  1.00 90.61      B    O  
ATOM   4421  CB  TRP B 336      17.642 -26.504  18.731  1.00 91.98      B    C  
ATOM   4422  CG  TRP B 336      17.823 -25.015  18.810  1.00 93.35      B    C  
ATOM   4423  CD1 TRP B 336      17.463 -24.122  17.858  1.00 91.49      B    C  
ATOM   4424  CD2 TRP B 336      18.313 -24.235  19.942  1.00 94.03      B    C  
ATOM   4425  CE2 TRP B 336      18.205 -22.860  19.592  1.00 93.79      B    C  
ATOM   4426  CE3 TRP B 336      18.809 -24.563  21.218  1.00 93.35      B    C  
ATOM   4427  NE1 TRP B 336      17.705 -22.832  18.314  1.00 91.51      B    N  
ATOM   4428  CZ2 TRP B 336      18.571 -21.840  20.507  1.00 93.83      B    C  
ATOM   4429  CZ3 TRP B 336      19.179 -23.542  22.117  1.00 91.96      B    C  
ATOM   4430  CH2 TRP B 336      19.045 -22.202  21.767  1.00 92.49      B    C  
ATOM   4431  N   PRO B 337      14.441 -25.506  19.599  1.00 93.60      B    N  
ATOM   4432  CA  PRO B 337      13.105 -25.099  19.184  1.00 93.68      B    C  
ATOM   4433  C   PRO B 337      13.103 -24.497  17.776  1.00 94.35      B    C  
ATOM   4434  O   PRO B 337      13.955 -23.671  17.425  1.00 92.18      B    O  
ATOM   4435  CB  PRO B 337      12.625 -24.095  20.245  1.00 91.50      B    C  
ATOM   4436  CG  PRO B 337      13.925 -23.556  20.825  1.00 90.24      B    C  
ATOM   4437  CD  PRO B 337      14.855 -24.764  20.779  1.00 92.93      B    C  
ATOM   4438  N   TYR B 338      12.112 -24.884  16.978  1.00 93.36      B    N  
ATOM   4439  CA  TYR B 338      11.857 -24.246  15.695  1.00 93.82      B    C  
ATOM   4440  C   TYR B 338      11.452 -22.783  15.885  1.00 94.58      B    C  
ATOM   4441  O   TYR B 338      10.831 -22.399  16.882  1.00 92.45      B    O  
ATOM   4442  CB  TYR B 338      10.785 -25.009  14.918  1.00 92.53      B    C  
ATOM   4443  CG  TYR B 338      11.232 -26.363  14.420  1.00 92.83      B    C  
ATOM   4444  CD1 TYR B 338      12.054 -26.458  13.276  1.00 89.20      B    C  
ATOM   4445  CD2 TYR B 338      10.830 -27.543  15.080  1.00 89.07      B    C  
ATOM   4446  CE1 TYR B 338      12.475 -27.710  12.802  1.00 86.97      B    C  
ATOM   4447  CE2 TYR B 338      11.242 -28.796  14.611  1.00 87.36      B    C  
ATOM   4448  CZ  TYR B 338      12.068 -28.876  13.467  1.00 88.37      B    C  
ATOM   4449  OH  TYR B 338      12.475 -30.097  13.009  1.00 85.98      B    O  
ATOM   4450  N   SER B 339      11.764 -21.965  14.892  1.00 94.58      B    N  
ATOM   4451  CA  SER B 339      11.311 -20.587  14.799  1.00 94.63      B    C  
ATOM   4452  C   SER B 339      11.054 -20.228  13.338  1.00 94.91      B    C  
ATOM   4453  O   SER B 339      11.760 -20.704  12.443  1.00 91.71      B    O  
ATOM   4454  CB  SER B 339      12.317 -19.625  15.436  1.00 92.32      B    C  
ATOM   4455  OG  SER B 339      13.603 -19.767  14.889  1.00 83.26      B    O  
ATOM   4456  N   VAL B 340      10.057 -19.391  13.083  1.00 94.94      B    N  
ATOM   4457  CA  VAL B 340       9.788 -18.884  11.738  1.00 95.16      B    C  
ATOM   4458  C   VAL B 340      10.902 -17.913  11.354  1.00 95.49      B    C  
ATOM   4459  O   VAL B 340      11.212 -16.984  12.097  1.00 93.91      B    O  
ATOM   4460  CB  VAL B 340       8.405 -18.224  11.640  1.00 94.56      B    C  
ATOM   4461  CG1 VAL B 340       8.110 -17.767  10.207  1.00 92.07      B    C  
ATOM   4462  CG2 VAL B 340       7.293 -19.197  12.056  1.00 92.19      B    C  
ATOM   4463  N   GLY B 341      11.506 -18.136  10.189  1.00 94.20      B    N  
ATOM   4464  CA  GLY B 341      12.628 -17.373   9.678  1.00 94.24      B    C  
ATOM   4465  C   GLY B 341      12.308 -16.576   8.418  1.00 95.28      B    C  
ATOM   4466  O   GLY B 341      11.390 -16.906   7.659  1.00 93.03      B    O  
ATOM   4467  N   PHE B 342      13.112 -15.553   8.167  1.00 95.15      B    N  
ATOM   4468  CA  PHE B 342      13.165 -14.900   6.864  1.00 95.02      B    C  
ATOM   4469  C   PHE B 342      13.895 -15.801   5.856  1.00 94.92      B    C  
ATOM   4470  O   PHE B 342      14.875 -16.462   6.194  1.00 92.89      B    O  
ATOM   4471  CB  PHE B 342      13.855 -13.533   7.003  1.00 94.89      B    C  
ATOM   4472  CG  PHE B 342      13.950 -12.776   5.702  1.00 96.19      B    C  
ATOM   4473  CD1 PHE B 342      15.182 -12.681   5.016  1.00 94.55      B    C  
ATOM   4474  CD2 PHE B 342      12.811 -12.171   5.148  1.00 94.71      B    C  
ATOM   4475  CE1 PHE B 342      15.267 -11.994   3.796  1.00 93.86      B    C  
ATOM   4476  CE2 PHE B 342      12.893 -11.483   3.921  1.00 94.04      B    C  
ATOM   4477  CZ  PHE B 342      14.117 -11.395   3.241  1.00 94.75      B    C  
ATOM   4478  N   ASN B 343      13.433 -15.810   4.604  1.00 94.29      B    N  
ATOM   4479  CA  ASN B 343      14.076 -16.566   3.544  1.00 93.83      B    C  
ATOM   4480  C   ASN B 343      15.389 -15.893   3.110  1.00 94.09      B    C  
ATOM   4481  O   ASN B 343      15.464 -15.190   2.105  1.00 91.24      B    O  
ATOM   4482  CB  ASN B 343      13.104 -16.776   2.381  1.00 92.75      B    C  
ATOM   4483  CG  ASN B 343      13.642 -17.739   1.337  1.00 93.55      B    C  
ATOM   4484  ND2 ASN B 343      12.841 -18.068   0.352  1.00 88.37      B    N  
ATOM   4485  OD1 ASN B 343      14.774 -18.221   1.397  1.00 88.96      B    O  
ATOM   4486  N   VAL B 344      16.455 -16.150   3.858  1.00 93.55      B    N  
ATOM   4487  CA  VAL B 344      17.795 -15.600   3.611  1.00 93.15      B    C  
ATOM   4488  C   VAL B 344      18.331 -15.943   2.210  1.00 92.78      B    C  
ATOM   4489  O   VAL B 344      19.206 -15.258   1.696  1.00 88.60      B    O  
ATOM   4490  CB  VAL B 344      18.749 -16.067   4.725  1.00 91.42      B    C  
ATOM   4491  CG1 VAL B 344      18.995 -17.576   4.729  1.00 83.35      B    C  
ATOM   4492  CG2 VAL B 344      20.093 -15.337   4.675  1.00 83.37      B    C  
ATOM   4493  N   GLY B 345      17.788 -16.970   1.560  1.00 92.12      B    N  
ATOM   4494  CA  GLY B 345      18.094 -17.296   0.165  1.00 91.28      B    C  
ATOM   4495  C   GLY B 345      17.766 -16.163  -0.807  1.00 92.25      B    C  
ATOM   4496  O   GLY B 345      18.497 -15.972  -1.782  1.00 89.86      B    O  
ATOM   4497  N   LEU B 346      16.746 -15.357  -0.514  1.00 92.25      B    N  
ATOM   4498  CA  LEU B 346      16.345 -14.202  -1.328  1.00 92.15      B    C  
ATOM   4499  C   LEU B 346      17.325 -13.021  -1.228  1.00 92.46      B    C  
ATOM   4500  O   LEU B 346      17.282 -12.125  -2.066  1.00 89.99      B    O  
ATOM   4501  CB  LEU B 346      14.931 -13.750  -0.929  1.00 91.83      B    C  
ATOM   4502  CG  LEU B 346      13.835 -14.814  -1.115  1.00 92.24      B    C  
ATOM   4503  CD1 LEU B 346      12.490 -14.240  -0.657  1.00 89.20      B    C  
ATOM   4504  CD2 LEU B 346      13.692 -15.259  -2.572  1.00 88.92      B    C  
ATOM   4505  N   LEU B 347      18.228 -13.017  -0.245  1.00 92.93      B    N  
ATOM   4506  CA  LEU B 347      19.300 -12.032  -0.158  1.00 92.39      B    C  
ATOM   4507  C   LEU B 347      20.492 -12.377  -1.064  1.00 91.82      B    C  
ATOM   4508  O   LEU B 347      21.378 -11.545  -1.258  1.00 87.81      B    O  
ATOM   4509  CB  LEU B 347      19.772 -11.905   1.304  1.00 91.47      B    C  
ATOM   4510  CG  LEU B 347      18.693 -11.442   2.302  1.00 91.62      B    C  
ATOM   4511  CD1 LEU B 347      19.285 -11.409   3.705  1.00 89.23      B    C  
ATOM   4512  CD2 LEU B 347      18.164 -10.049   1.972  1.00 89.12      B    C  
ATOM   4513  N   GLN B 348      20.541 -13.580  -1.616  1.00 92.54      B    N  
ATOM   4514  CA  GLN B 348      21.676 -14.055  -2.397  1.00 90.61      B    C  
ATOM   4515  C   GLN B 348      21.560 -13.656  -3.872  1.00 89.56      B    C  
ATOM   4516  O   GLN B 348      20.463 -13.480  -4.413  1.00 82.68      B    O  
ATOM   4517  CB  GLN B 348      21.830 -15.575  -2.232  1.00 89.46      B    C  
ATOM   4518  CG  GLN B 348      21.783 -16.074  -0.767  1.00 87.69      B    C  
ATOM   4519  CD  GLN B 348      22.814 -15.405   0.151  1.00 87.73      B    C  
ATOM   4520  NE2 GLN B 348      22.449 -15.095   1.366  1.00 77.12      B    N  
ATOM   4521  OE1 GLN B 348      23.948 -15.162  -0.231  1.00 77.72      B    O  
ATOM   4522  N   GLY B 349      22.703 -13.571  -4.550  1.00 88.39      B    N  
ATOM   4523  CA  GLY B 349      22.737 -13.254  -5.974  1.00 87.37      B    C  
ATOM   4524  C   GLY B 349      22.340 -11.806  -6.272  1.00 88.58      B    C  
ATOM   4525  O   GLY B 349      22.809 -10.870  -5.628  1.00 81.28      B    O  
ATOM   4526  N   ASN B 350      21.473 -11.612  -7.277  1.00 88.63      B    N  
ATOM   4527  CA  ASN B 350      21.068 -10.277  -7.717  1.00 88.33      B    C  
ATOM   4528  C   ASN B 350      19.848  -9.742  -6.938  1.00 89.30      B    C  
ATOM   4529  O   ASN B 350      18.892  -9.236  -7.520  1.00 83.21      B    O  
ATOM   4530  CB  ASN B 350      20.903 -10.292  -9.251  1.00 84.13      B    C  
ATOM   4531  CG  ASN B 350      21.102  -8.916  -9.866  1.00 75.43      B    C  
ATOM   4532  ND2 ASN B 350      20.801  -8.777 -11.134  1.00 65.98      B    N  
ATOM   4533  OD1 ASN B 350      21.587  -7.979  -9.264  1.00 65.82      B    O  
ATOM   4534  N   ALA B 351      19.885  -9.881  -5.623  1.00 90.71      B    N  
ATOM   4535  CA  ALA B 351      18.767  -9.611  -4.729  1.00 91.11      B    C  
ATOM   4536  C   ALA B 351      18.249  -8.161  -4.788  1.00 92.25      B    C  
ATOM   4537  O   ALA B 351      17.068  -7.930  -4.536  1.00 88.39      B    O  
ATOM   4538  CB  ALA B 351      19.216  -9.963  -3.307  1.00 89.09      B    C  
ATOM   4539  N   ALA B 352      19.090  -7.198  -5.181  1.00 90.46      B    N  
ATOM   4540  CA  ALA B 352      18.680  -5.805  -5.373  1.00 90.06      B    C  
ATOM   4541  C   ALA B 352      17.600  -5.632  -6.459  1.00 90.95      B    C  
ATOM   4542  O   ALA B 352      16.839  -4.675  -6.427  1.00 87.67      B    O  
ATOM   4543  CB  ALA B 352      19.921  -4.975  -5.718  1.00 88.83      B    C  
ATOM   4544  N   ARG B 353      17.515  -6.562  -7.409  1.00 90.06      B    N  
ATOM   4545  CA  ARG B 353      16.492  -6.583  -8.465  1.00 89.55      B    C  
ATOM   4546  C   ARG B 353      15.208  -7.309  -8.056  1.00 90.41      B    C  
ATOM   4547  O   ARG B 353      14.271  -7.338  -8.835  1.00 86.52      B    O  
ATOM   4548  CB  ARG B 353      17.070  -7.179  -9.747  1.00 88.01      B    C  
ATOM   4549  CG  ARG B 353      18.282  -6.386 -10.266  1.00 84.31      B    C  
ATOM   4550  CD  ARG B 353      18.589  -6.766 -11.715  1.00 78.72      B    C  
ATOM   4551  NE  ARG B 353      17.536  -6.267 -12.616  1.00 71.72      B    N  
ATOM   4552  CZ  ARG B 353      17.627  -5.336 -13.550  1.00 65.40      B    C  
ATOM   4553  NH1 ARG B 353      18.774  -4.866 -13.948  1.00 58.74      B    N1+
ATOM   4554  NH2 ARG B 353      16.554  -4.858 -14.067  1.00 59.17      B    N  
ATOM   4555  N   ASN B 354      15.175  -7.867  -6.856  1.00 91.80      B    N  
ATOM   4556  CA  ASN B 354      14.009  -8.487  -6.247  1.00 91.56      B    C  
ATOM   4557  C   ASN B 354      13.715  -7.884  -4.858  1.00 92.86      B    C  
ATOM   4558  O   ASN B 354      13.341  -8.601  -3.929  1.00 88.34      B    O  
ATOM   4559  CB  ASN B 354      14.205 -10.016  -6.213  1.00 88.65      B    C  
ATOM   4560  CG  ASN B 354      12.911 -10.722  -5.879  1.00 79.92      B    C  
ATOM   4561  ND2 ASN B 354      12.972 -11.906  -5.313  1.00 69.10      B    N  
ATOM   4562  OD1 ASN B 354      11.830 -10.238  -6.133  1.00 70.58      B    O  
ATOM   4563  N   ASP B 355      13.990  -6.598  -4.681  1.00 92.40      B    N  
ATOM   4564  CA  ASP B 355      13.772  -5.851  -3.437  1.00 93.35      B    C  
ATOM   4565  C   ASP B 355      14.361  -6.533  -2.178  1.00 94.59      B    C  
ATOM   4566  O   ASP B 355      13.849  -6.396  -1.073  1.00 90.66      B    O  
ATOM   4567  CB  ASP B 355      12.268  -5.481  -3.299  1.00 91.02      B    C  
ATOM   4568  CG  ASP B 355      11.772  -4.519  -4.383  1.00 89.72      B    C  
ATOM   4569  OD1 ASP B 355      12.599  -3.765  -4.947  1.00 83.64      B    O  
ATOM   4570  OD2 ASP B 355      10.547  -4.484  -4.629  1.00 84.52      B    O1-
ATOM   4571  N   PHE B 356      15.435  -7.310  -2.343  1.00 94.73      B    N  
ATOM   4572  CA  PHE B 356      16.037  -8.143  -1.290  1.00 94.96      B    C  
ATOM   4573  C   PHE B 356      15.031  -9.093  -0.606  1.00 95.23      B    C  
ATOM   4574  O   PHE B 356      15.153  -9.367   0.593  1.00 91.86      B    O  
ATOM   4575  CB  PHE B 356      16.826  -7.280  -0.308  1.00 94.19      B    C  
ATOM   4576  CG  PHE B 356      17.937  -6.476  -0.927  1.00 95.42      B    C  
ATOM   4577  CD1 PHE B 356      19.223  -7.034  -1.069  1.00 93.43      B    C  
ATOM   4578  CD2 PHE B 356      17.717  -5.155  -1.352  1.00 93.83      B    C  
ATOM   4579  CE1 PHE B 356      20.274  -6.293  -1.621  1.00 92.73      B    C  
ATOM   4580  CE2 PHE B 356      18.761  -4.404  -1.906  1.00 92.98      B    C  
ATOM   4581  CZ  PHE B 356      20.046  -4.969  -2.037  1.00 93.58      B    C  
ATOM   4582  N   GLY B 357      14.040  -9.592  -1.349  1.00 93.88      B    N  
ATOM   4583  CA  GLY B 357      13.013 -10.496  -0.834  1.00 94.10      B    C  
ATOM   4584  C   GLY B 357      11.940  -9.834   0.036  1.00 95.65      B    C  
ATOM   4585  O   GLY B 357      11.141 -10.528   0.654  1.00 92.53      B    O  
ATOM   4586  N   GLN B 358      11.900  -8.497   0.091  1.00 95.64      B    N  
ATOM   4587  CA  GLN B 358      10.845  -7.758   0.788  1.00 95.81      B    C  
ATOM   4588  C   GLN B 358       9.542  -7.839  -0.022  1.00 96.11      B    C  
ATOM   4589  O   GLN B 358       9.533  -7.434  -1.183  1.00 93.56      B    O  
ATOM   4590  CB  GLN B 358      11.295  -6.308   1.010  1.00 94.78      B    C  
ATOM   4591  CG  GLN B 358      12.492  -6.235   1.978  1.00 94.24      B    C  
ATOM   4592  CD  GLN B 358      13.162  -4.872   1.991  1.00 95.37      B    C  
ATOM   4593  NE2 GLN B 358      13.880  -4.527   0.949  1.00 82.90      B    N  
ATOM   4594  OE1 GLN B 358      13.075  -4.119   2.936  1.00 84.64      B    O  
ATOM   4595  N   PRO B 359       8.447  -8.382   0.544  1.00 96.95      B    N  
ATOM   4596  CA  PRO B 359       7.292  -8.759  -0.252  1.00 96.96      B    C  
ATOM   4597  C   PRO B 359       6.478  -7.561  -0.740  1.00 97.12      B    C  
ATOM   4598  O   PRO B 359       6.034  -6.711   0.041  1.00 95.53      B    O  
ATOM   4599  CB  PRO B 359       6.470  -9.696   0.643  1.00 95.73      B    C  
ATOM   4600  CG  PRO B 359       6.839  -9.251   2.051  1.00 94.24      B    C  
ATOM   4601  CD  PRO B 359       8.305  -8.849   1.910  1.00 96.27      B    C  
ATOM   4602  N   LYS B 360       6.200  -7.551  -2.045  1.00 96.63      B    N  
ATOM   4603  CA  LYS B 360       5.269  -6.639  -2.700  1.00 96.78      B    C  
ATOM   4604  C   LYS B 360       3.934  -7.345  -2.957  1.00 96.80      B    C  
ATOM   4605  O   LYS B 360       3.878  -8.402  -3.573  1.00 94.69      B    O  
ATOM   4606  CB  LYS B 360       5.900  -6.100  -3.981  1.00 95.21      B    C  
ATOM   4607  CG  LYS B 360       5.086  -4.942  -4.583  1.00 92.92      B    C  
ATOM   4608  CD  LYS B 360       5.807  -4.318  -5.799  1.00 90.88      B    C  
ATOM   4609  CE  LYS B 360       7.121  -3.650  -5.371  1.00 87.29      B    C  
ATOM   4610  NZ  LYS B 360       7.935  -3.248  -6.535  1.00 85.12      B    N1+
ATOM   4611  N   LEU B 361       2.855  -6.740  -2.469  1.00 96.33      B    N  
ATOM   4612  CA  LEU B 361       1.527  -7.327  -2.449  1.00 96.55      B    C  
ATOM   4613  C   LEU B 361       0.618  -6.593  -3.423  1.00 96.74      B    C  
ATOM   4614  O   LEU B 361       0.454  -5.380  -3.308  1.00 94.52      B    O  
ATOM   4615  CB  LEU B 361       0.959  -7.231  -1.025  1.00 95.45      B    C  
ATOM   4616  CG  LEU B 361       1.865  -7.838   0.049  1.00 94.39      B    C  
ATOM   4617  CD1 LEU B 361       1.348  -7.380   1.404  1.00 88.01      B    C  
ATOM   4618  CD2 LEU B 361       1.869  -9.359   0.010  1.00 87.98      B    C  
ATOM   4619  N   TYR B 362      -0.009  -7.313  -4.343  1.00 96.81      B    N  
ATOM   4620  CA  TYR B 362      -0.953  -6.712  -5.271  1.00 96.99      B    C  
ATOM   4621  C   TYR B 362      -2.395  -6.804  -4.777  1.00 96.84      B    C  
ATOM   4622  O   TYR B 362      -2.833  -7.813  -4.236  1.00 94.68      B    O  
ATOM   4623  CB  TYR B 362      -0.791  -7.302  -6.673  1.00 96.38      B    C  
ATOM   4624  CG  TYR B 362       0.454  -6.900  -7.451  1.00 96.80      B    C  
ATOM   4625  CD1 TYR B 362       1.411  -5.993  -6.951  1.00 94.78      B    C  
ATOM   4626  CD2 TYR B 362       0.657  -7.450  -8.734  1.00 94.77      B    C  
ATOM   4627  CE1 TYR B 362       2.547  -5.646  -7.701  1.00 94.08      B    C  
ATOM   4628  CE2 TYR B 362       1.785  -7.107  -9.492  1.00 94.36      B    C  
ATOM   4629  CZ  TYR B 362       2.734  -6.207  -8.976  1.00 95.26      B    C  
ATOM   4630  OH  TYR B 362       3.835  -5.881  -9.713  1.00 93.86      B    O  
ATOM   4631  N   THR B 363      -3.141  -5.735  -5.040  1.00 96.64      B    N  
ATOM   4632  CA  THR B 363      -4.603  -5.740  -4.990  1.00 96.56      B    C  
ATOM   4633  C   THR B 363      -5.134  -5.448  -6.382  1.00 96.42      B    C  
ATOM   4634  O   THR B 363      -4.782  -4.440  -6.989  1.00 94.57      B    O  
ATOM   4635  CB  THR B 363      -5.130  -4.719  -3.979  1.00 95.54      B    C  
ATOM   4636  CG2 THR B 363      -6.654  -4.650  -3.973  1.00 85.94      B    C  
ATOM   4637  OG1 THR B 363      -4.741  -5.096  -2.687  1.00 85.58      B    O  
ATOM   4638  N   VAL B 364      -6.013  -6.313  -6.878  1.00 95.92      B    N  
ATOM   4639  CA  VAL B 364      -6.711  -6.148  -8.154  1.00 95.78      B    C  
ATOM   4640  C   VAL B 364      -8.196  -6.002  -7.874  1.00 95.78      B    C  
ATOM   4641  O   VAL B 364      -8.843  -6.938  -7.412  1.00 94.03      B    O  
ATOM   4642  CB  VAL B 364      -6.430  -7.319  -9.117  1.00 94.50      B    C  
ATOM   4643  CG1 VAL B 364      -7.087  -7.058 -10.476  1.00 89.17      B    C  
ATOM   4644  CG2 VAL B 364      -4.928  -7.508  -9.360  1.00 89.28      B    C  
ATOM   4645  N   LEU B 365      -8.742  -4.820  -8.170  1.00 95.80      B    N  
ATOM   4646  CA  LEU B 365     -10.169  -4.552  -8.076  1.00 95.82      B    C  
ATOM   4647  C   LEU B 365     -10.780  -4.379  -9.469  1.00 95.67      B    C  
ATOM   4648  O   LEU B 365     -10.142  -3.859 -10.382  1.00 94.20      B    O  
ATOM   4649  CB  LEU B 365     -10.452  -3.325  -7.191  1.00 95.59      B    C  
ATOM   4650  CG  LEU B 365      -9.973  -3.427  -5.736  1.00 94.77      B    C  
ATOM   4651  CD1 LEU B 365     -10.488  -2.218  -4.954  1.00 92.19      B    C  
ATOM   4652  CD2 LEU B 365     -10.479  -4.683  -5.027  1.00 92.19      B    C  
ATOM   4653  N   SER B 366     -12.048  -4.767  -9.604  1.00 94.89      B    N  
ATOM   4654  CA  SER B 366     -12.813  -4.585 -10.831  1.00 94.22      B    C  
ATOM   4655  C   SER B 366     -14.235  -4.109 -10.561  1.00 94.14      B    C  
ATOM   4656  O   SER B 366     -14.816  -4.375  -9.504  1.00 92.40      B    O  
ATOM   4657  CB  SER B 366     -12.815  -5.869 -11.663  1.00 92.26      B    C  
ATOM   4658  OG  SER B 366     -13.536  -6.899 -11.019  1.00 84.08      B    O  
ATOM   4659  N   ARG B 367     -14.799  -3.422 -11.550  1.00 93.05      B    N  
ATOM   4660  CA  ARG B 367     -16.203  -3.032 -11.620  1.00 92.41      B    C  
ATOM   4661  C   ARG B 367     -16.760  -3.470 -12.970  1.00 92.29      B    C  
ATOM   4662  O   ARG B 367     -16.264  -3.029 -14.004  1.00 89.55      B    O  
ATOM   4663  CB  ARG B 367     -16.306  -1.510 -11.432  1.00 91.03      B    C  
ATOM   4664  CG  ARG B 367     -17.746  -1.002 -11.385  1.00 88.60      B    C  
ATOM   4665  CD  ARG B 367     -17.804   0.526 -11.505  1.00 88.80      B    C  
ATOM   4666  NE  ARG B 367     -17.046   1.220 -10.465  1.00 87.55      B    N  
ATOM   4667  CZ  ARG B 367     -17.512   1.851  -9.393  1.00 89.20      B    C  
ATOM   4668  NH1 ARG B 367     -18.769   1.901  -9.081  1.00 79.96      B    N1+
ATOM   4669  NH2 ARG B 367     -16.689   2.459  -8.607  1.00 83.01      B    N  
ATOM   4670  N   ASP B 368     -17.793  -4.316 -12.955  1.00 90.30      B    N  
ATOM   4671  CA  ASP B 368     -18.483  -4.768 -14.165  1.00 89.23      B    C  
ATOM   4672  C   ASP B 368     -19.630  -3.806 -14.517  1.00 88.91      B    C  
ATOM   4673  O   ASP B 368     -20.662  -3.792 -13.849  1.00 84.55      B    O  
ATOM   4674  CB  ASP B 368     -18.962  -6.219 -13.991  1.00 86.28      B    C  
ATOM   4675  CG  ASP B 368     -19.672  -6.806 -15.239  1.00 83.74      B    C  
ATOM   4676  OD1 ASP B 368     -19.743  -6.139 -16.283  1.00 78.34      B    O  
ATOM   4677  OD2 ASP B 368     -20.163  -7.956 -15.172  1.00 78.99      B    O1-
ATOM   4678  N   TYR B 369     -19.468  -3.026 -15.578  1.00 88.16      B    N  
ATOM   4679  CA  TYR B 369     -20.510  -2.118 -16.070  1.00 87.56      B    C  
ATOM   4680  C   TYR B 369     -21.739  -2.841 -16.641  1.00 85.67      B    C  
ATOM   4681  O   TYR B 369     -22.806  -2.229 -16.769  1.00 79.55      B    O  
ATOM   4682  CB  TYR B 369     -19.903  -1.170 -17.112  1.00 87.59      B    C  
ATOM   4683  CG  TYR B 369     -19.050  -0.072 -16.509  1.00 88.89      B    C  
ATOM   4684  CD1 TYR B 369     -19.662   0.936 -15.746  1.00 86.98      B    C  
ATOM   4685  CD2 TYR B 369     -17.657  -0.046 -16.696  1.00 87.16      B    C  
ATOM   4686  CE1 TYR B 369     -18.897   1.959 -15.171  1.00 86.26      B    C  
ATOM   4687  CE2 TYR B 369     -16.880   0.978 -16.125  1.00 86.73      B    C  
ATOM   4688  CZ  TYR B 369     -17.507   1.975 -15.357  1.00 87.75      B    C  
ATOM   4689  OH  TYR B 369     -16.766   2.974 -14.783  1.00 86.27      B    O  
ATOM   4690  N   ALA B 370     -21.629  -4.117 -16.950  1.00 84.69      B    N  
ATOM   4691  CA  ALA B 370     -22.726  -4.966 -17.423  1.00 83.09      B    C  
ATOM   4692  C   ALA B 370     -23.203  -5.969 -16.361  1.00 83.59      B    C  
ATOM   4693  O   ALA B 370     -23.828  -6.983 -16.695  1.00 78.55      B    O  
ATOM   4694  CB  ALA B 370     -22.303  -5.621 -18.733  1.00 79.77      B    C  
ATOM   4695  N   SER B 371     -22.927  -5.689 -15.087  1.00 81.79      B    N  
ATOM   4696  CA  SER B 371     -23.378  -6.520 -13.979  1.00 82.02      B    C  
ATOM   4697  C   SER B 371     -24.913  -6.624 -13.937  1.00 82.82      B    C  
ATOM   4698  O   SER B 371     -25.622  -5.695 -14.342  1.00 79.80      B    O  
ATOM   4699  CB  SER B 371     -22.839  -5.991 -12.647  1.00 80.21      B    C  
ATOM   4700  OG  SER B 371     -23.405  -4.742 -12.332  1.00 75.13      B    O  
ATOM   4701  N   PRO B 372     -25.456  -7.718 -13.370  1.00 80.60      B    N  
ATOM   4702  CA  PRO B 372     -26.910  -7.868 -13.235  1.00 79.60      B    C  
ATOM   4703  C   PRO B 372     -27.579  -6.729 -12.451  1.00 80.65      B    C  
ATOM   4704  O   PRO B 372     -28.713  -6.364 -12.756  1.00 76.61      B    O  
ATOM   4705  CB  PRO B 372     -27.112  -9.212 -12.520  1.00 77.80      B    C  
ATOM   4706  CG  PRO B 372     -25.854 -10.002 -12.881  1.00 77.68      B    C  
ATOM   4707  CD  PRO B 372     -24.768  -8.925 -12.949  1.00 81.05      B    C  
ATOM   4708  N   SER B 373     -26.889  -6.157 -11.463  1.00 80.85      B    N  
ATOM   4709  CA  SER B 373     -27.385  -5.026 -10.683  1.00 79.78      B    C  
ATOM   4710  C   SER B 373     -27.467  -3.753 -11.515  1.00 80.05      B    C  
ATOM   4711  O   SER B 373     -28.521  -3.107 -11.513  1.00 75.89      B    O  
ATOM   4712  CB  SER B 373     -26.512  -4.798  -9.439  1.00 77.50      B    C  
ATOM   4713  OG  SER B 373     -25.154  -4.763  -9.789  1.00 68.56      B    O  
ATOM   4714  N   ARG B 374     -26.432  -3.418 -12.307  1.00 81.58      B    N  
ATOM   4715  CA  ARG B 374     -26.460  -2.273 -13.237  1.00 81.11      B    C  
ATOM   4716  C   ARG B 374     -27.509  -2.447 -14.333  1.00 80.33      B    C  
ATOM   4717  O   ARG B 374     -28.224  -1.500 -14.636  1.00 76.37      B    O  
ATOM   4718  CB  ARG B 374     -25.087  -2.033 -13.861  1.00 79.07      B    C  
ATOM   4719  CG  ARG B 374     -24.161  -1.255 -12.919  1.00 76.31      B    C  
ATOM   4720  CD  ARG B 374     -23.392  -0.196 -13.677  1.00 75.21      B    C  
ATOM   4721  NE  ARG B 374     -22.546   0.589 -12.774  1.00 73.67      B    N  
ATOM   4722  CZ  ARG B 374     -21.930   1.734 -13.000  1.00 72.42      B    C  
ATOM   4723  NH1 ARG B 374     -21.966   2.357 -14.136  1.00 65.80      B    N1+
ATOM   4724  NH2 ARG B 374     -21.257   2.270 -12.039  1.00 67.96      B    N  
ATOM   4725  N   ARG B 375     -27.678  -3.654 -14.878  1.00 78.27      B    N  
ATOM   4726  CA  ARG B 375     -28.727  -3.927 -15.875  1.00 76.83      B    C  
ATOM   4727  C   ARG B 375     -30.144  -3.771 -15.312  1.00 76.73      B    C  
ATOM   4728  O   ARG B 375     -31.043  -3.371 -16.040  1.00 72.71      B    O  
ATOM   4729  CB  ARG B 375     -28.555  -5.325 -16.479  1.00 73.66      B    C  
ATOM   4730  CG  ARG B 375     -27.329  -5.434 -17.392  1.00 68.86      B    C  
ATOM   4731  CD  ARG B 375     -27.306  -6.819 -18.040  1.00 65.12      B    C  
ATOM   4732  NE  ARG B 375     -26.032  -7.093 -18.704  1.00 59.17      B    N  
ATOM   4733  CZ  ARG B 375     -25.813  -8.017 -19.632  1.00 53.65      B    C  
ATOM   4734  NH1 ARG B 375     -26.760  -8.759 -20.113  1.00 50.44      B    N1+
ATOM   4735  NH2 ARG B 375     -24.604  -8.205 -20.082  1.00 48.38      B    N  
ATOM   4736  N   LYS B 376     -30.361  -4.080 -14.034  1.00 76.92      B    N  
ATOM   4737  CA  LYS B 376     -31.666  -3.897 -13.377  1.00 76.91      B    C  
ATOM   4738  C   LYS B 376     -31.952  -2.437 -13.008  1.00 77.39      B    C  
ATOM   4739  O   LYS B 376     -33.109  -2.041 -13.011  1.00 72.59      B    O  
ATOM   4740  CB  LYS B 376     -31.767  -4.760 -12.113  1.00 74.81      B    C  
ATOM   4741  CG  LYS B 376     -32.180  -6.203 -12.424  1.00 67.44      B    C  
ATOM   4742  CD  LYS B 376     -32.348  -6.982 -11.118  1.00 63.47      B    C  
ATOM   4743  CE  LYS B 376     -32.828  -8.413 -11.398  1.00 53.59      B    C  
ATOM   4744  NZ  LYS B 376     -33.061  -9.179 -10.149  1.00 45.79      B    N1+
ATOM   4745  N   ARG B 377     -30.919  -1.673 -12.626  1.00 75.58      B    N  
ATOM   4746  CA  ARG B 377     -31.012  -0.255 -12.272  1.00 75.11      B    C  
ATOM   4747  C   ARG B 377     -29.975   0.533 -13.075  1.00 75.30      B    C  
ATOM   4748  O   ARG B 377     -28.941   0.904 -12.524  1.00 69.07      B    O  
ATOM   4749  CB  ARG B 377     -30.841  -0.048 -10.759  1.00 70.82      B    C  
ATOM   4750  CG  ARG B 377     -32.025  -0.599  -9.951  1.00 63.46      B    C  
ATOM   4751  CD  ARG B 377     -31.832  -0.240  -8.472  1.00 59.74      B    C  
ATOM   4752  NE  ARG B 377     -32.945  -0.724  -7.649  1.00 52.17      B    N  
ATOM   4753  CZ  ARG B 377     -33.051  -0.604  -6.326  1.00 46.13      B    C  
ATOM   4754  NH1 ARG B 377     -32.118  -0.023  -5.629  1.00 43.55      B    N1+
ATOM   4755  NH2 ARG B 377     -34.089  -1.065  -5.704  1.00 41.27      B    N  
ATOM   4756  N   PRO B 378     -30.227   0.736 -14.380  1.00 69.96      B    N  
ATOM   4757  CA  PRO B 378     -29.339   1.517 -15.214  1.00 69.35      B    C  
ATOM   4758  C   PRO B 378     -29.276   2.952 -14.704  1.00 71.22      B    C  
ATOM   4759  O   PRO B 378     -30.253   3.477 -14.150  1.00 67.55      B    O  
ATOM   4760  CB  PRO B 378     -29.890   1.413 -16.633  1.00 66.18      B    C  
ATOM   4761  CG  PRO B 378     -31.385   1.178 -16.419  1.00 65.57      B    C  
ATOM   4762  CD  PRO B 378     -31.420   0.355 -15.134  1.00 69.57      B    C  
ATOM   4763  N   ASP B 379     -28.136   3.586 -14.895  1.00 70.84      B    N  
ATOM   4764  CA  ASP B 379     -27.983   4.994 -14.562  1.00 70.55      B    C  
ATOM   4765  C   ASP B 379     -28.926   5.850 -15.408  1.00 70.56      B    C  
ATOM   4766  O   ASP B 379     -29.037   5.610 -16.613  1.00 66.35      B    O  
ATOM   4767  CB  ASP B 379     -26.520   5.411 -14.752  1.00 66.97      B    C  
ATOM   4768  CG  ASP B 379     -25.621   4.896 -13.640  1.00 65.12      B    C  
ATOM   4769  OD1 ASP B 379     -26.126   4.582 -12.547  1.00 61.45      B    O  
ATOM   4770  OD2 ASP B 379     -24.383   4.907 -13.800  1.00 60.09      B    O1-
ATOM   4771  N   PRO B 380     -29.572   6.878 -14.849  1.00 64.38      B    N  
ATOM   4772  CA  PRO B 380     -30.559   7.684 -15.579  1.00 63.86      B    C  
ATOM   4773  C   PRO B 380     -30.012   8.352 -16.848  1.00 66.69      B    C  
ATOM   4774  O   PRO B 380     -30.772   8.646 -17.772  1.00 62.02      B    O  
ATOM   4775  CB  PRO B 380     -31.023   8.752 -14.584  1.00 59.98      B    C  
ATOM   4776  CG  PRO B 380     -30.747   8.133 -13.217  1.00 61.90      B    C  
ATOM   4777  CD  PRO B 380     -29.509   7.276 -13.464  1.00 68.38      B    C  
ATOM   4778  N   TRP B 381     -28.703   8.608 -16.895  1.00 71.20      B    N  
ATOM   4779  CA  TRP B 381     -28.000   9.205 -18.030  1.00 68.84      B    C  
ATOM   4780  C   TRP B 381     -27.439   8.157 -19.003  1.00 69.62      B    C  
ATOM   4781  O   TRP B 381     -27.128   8.503 -20.146  1.00 64.00      B    O  
ATOM   4782  CB  TRP B 381     -26.885  10.109 -17.510  1.00 66.03      B    C  
ATOM   4783  CG  TRP B 381     -25.979   9.439 -16.527  1.00 69.14      B    C  
ATOM   4784  CD1 TRP B 381     -24.962   8.608 -16.813  1.00 59.76      B    C  
ATOM   4785  CD2 TRP B 381     -26.046   9.524 -15.069  1.00 68.81      B    C  
ATOM   4786  CE2 TRP B 381     -25.028   8.700 -14.549  1.00 66.77      B    C  
ATOM   4787  CE3 TRP B 381     -26.873  10.228 -14.168  1.00 66.64      B    C  
ATOM   4788  NE1 TRP B 381     -24.383   8.161 -15.630  1.00 59.24      B    N  
ATOM   4789  CZ2 TRP B 381     -24.828   8.568 -13.151  1.00 65.92      B    C  
ATOM   4790  CZ3 TRP B 381     -26.680  10.096 -12.778  1.00 58.76      B    C  
ATOM   4791  CH2 TRP B 381     -25.669   9.267 -12.285  1.00 59.92      B    C  
ATOM   4792  N   ASN B 382     -27.314   6.909 -18.586  1.00 58.55      B    N  
ATOM   4793  CA  ASN B 382     -27.013   5.821 -19.495  1.00 58.19      B    C  
ATOM   4794  C   ASN B 382     -28.319   5.375 -20.156  1.00 57.70      B    C  
ATOM   4795  O   ASN B 382     -29.171   4.750 -19.535  1.00 57.11      B    O  
ATOM   4796  CB  ASN B 382     -26.309   4.668 -18.761  1.00 56.95      B    C  
ATOM   4797  CG  ASN B 382     -24.819   4.892 -18.579  1.00 53.14      B    C  
ATOM   4798  ND2 ASN B 382     -24.171   3.998 -17.866  1.00 49.68      B    N  
ATOM   4799  OD1 ASN B 382     -24.206   5.820 -19.076  1.00 49.49      B    O  
ATOM   4800  N   LEU B 383     -28.433   5.690 -21.420  1.00 53.21      B    N  
ATOM   4801  CA  LEU B 383     -29.539   5.216 -22.227  1.00 54.33      B    C  
ATOM   4802  C   LEU B 383     -29.348   3.716 -22.457  1.00 55.71      B    C  
ATOM   4803  O   LEU B 383     -28.760   3.286 -23.451  1.00 52.94      B    O  
ATOM   4804  CB  LEU B 383     -29.611   6.029 -23.539  1.00 51.74      B    C  
ATOM   4805  CG  LEU B 383     -30.019   7.498 -23.348  1.00 47.89      B    C  
ATOM   4806  CD1 LEU B 383     -29.787   8.267 -24.649  1.00 45.12      B    C  
ATOM   4807  CD2 LEU B 383     -31.502   7.641 -22.979  1.00 46.62      B    C  
ATOM   4808  N   PHE B 384     -29.828   2.929 -21.508  1.00 46.87      B    N  
ATOM   4809  CA  PHE B 384     -29.928   1.490 -21.651  1.00 46.73      B    C  
ATOM   4810  C   PHE B 384     -31.350   1.144 -22.079  1.00 47.06      B    C  
ATOM   4811  O   PHE B 384     -32.299   1.302 -21.301  1.00 45.98      B    O  
ATOM   4812  CB  PHE B 384     -29.519   0.799 -20.355  1.00 45.74      B    C  
ATOM   4813  CG  PHE B 384     -29.373  -0.690 -20.528  1.00 42.19      B    C  
ATOM   4814  CD1 PHE B 384     -30.442  -1.564 -20.228  1.00 40.32      B    C  
ATOM   4815  CD2 PHE B 384     -28.165  -1.218 -21.024  1.00 39.46      B    C  
ATOM   4816  CE1 PHE B 384     -30.297  -2.948 -20.414  1.00 36.50      B    C  
ATOM   4817  CE2 PHE B 384     -28.017  -2.594 -21.215  1.00 36.93      B    C  
ATOM   4818  CZ  PHE B 384     -29.079  -3.460 -20.906  1.00 36.34      B    C  
ATOM   4819  N   PHE B 385     -31.512   0.702 -23.307  1.00 45.94      B    N  
ATOM   4820  CA  PHE B 385     -32.804   0.283 -23.817  1.00 47.81      B    C  
ATOM   4821  C   PHE B 385     -32.715  -1.116 -24.411  1.00 47.48      B    C  
ATOM   4822  O   PHE B 385     -31.862  -1.423 -25.244  1.00 45.03      B    O  
ATOM   4823  CB  PHE B 385     -33.432   1.339 -24.764  1.00 45.77      B    C  
ATOM   4824  CG  PHE B 385     -32.474   2.158 -25.599  1.00 42.06      B    C  
ATOM   4825  CD1 PHE B 385     -31.962   3.370 -25.096  1.00 39.01      B    C  
ATOM   4826  CD2 PHE B 385     -32.151   1.758 -26.898  1.00 38.98      B    C  
ATOM   4827  CE1 PHE B 385     -31.138   4.179 -25.889  1.00 34.58      B    C  
ATOM   4828  CE2 PHE B 385     -31.313   2.569 -27.696  1.00 35.61      B    C  
ATOM   4829  CZ  PHE B 385     -30.814   3.783 -27.197  1.00 34.89      B    C  
ATOM   4830  N   ARG B 386     -33.630  -1.957 -23.967  1.00 44.22      B    N  
ATOM   4831  CA  ARG B 386     -33.944  -3.211 -24.643  1.00 44.06      B    C  
ATOM   4832  C   ARG B 386     -35.006  -2.936 -25.683  1.00 41.76      B    C  
ATOM   4833  O   ARG B 386     -36.121  -2.561 -25.327  1.00 42.04      B    O  
ATOM   4834  CB  ARG B 386     -34.404  -4.270 -23.640  1.00 45.51      B    C  
ATOM   4835  CG  ARG B 386     -33.225  -5.115 -23.151  1.00 42.70      B    C  
ATOM   4836  CD  ARG B 386     -33.708  -6.178 -22.173  1.00 41.60      B    C  
ATOM   4837  NE  ARG B 386     -32.609  -7.081 -21.802  1.00 38.15      B    N  
ATOM   4838  CZ  ARG B 386     -32.639  -8.108 -20.989  1.00 34.28      B    C  
ATOM   4839  NH1 ARG B 386     -33.726  -8.444 -20.357  1.00 33.35      B    N1+
ATOM   4840  NH2 ARG B 386     -31.570  -8.804 -20.811  1.00 31.62      B    N  
ATOM   4841  N   PHE B 387     -34.693  -3.188 -26.923  1.00 47.94      B    N  
ATOM   4842  CA  PHE B 387     -35.690  -3.198 -27.978  1.00 48.22      B    C  
ATOM   4843  C   PHE B 387     -35.724  -4.579 -28.633  1.00 47.31      B    C  
ATOM   4844  O   PHE B 387     -34.701  -5.232 -28.816  1.00 44.17      B    O  
ATOM   4845  CB  PHE B 387     -35.486  -2.028 -28.956  1.00 45.70      B    C  
ATOM   4846  CG  PHE B 387     -34.147  -2.000 -29.647  1.00 41.38      B    C  
ATOM   4847  CD1 PHE B 387     -33.046  -1.360 -29.032  1.00 37.67      B    C  
ATOM   4848  CD2 PHE B 387     -33.994  -2.552 -30.925  1.00 38.24      B    C  
ATOM   4849  CE1 PHE B 387     -31.808  -1.286 -29.680  1.00 33.86      B    C  
ATOM   4850  CE2 PHE B 387     -32.754  -2.480 -31.582  1.00 34.69      B    C  
ATOM   4851  CZ  PHE B 387     -31.659  -1.854 -30.964  1.00 34.21      B    C  
ATOM   4852  N   ARG B 388     -36.915  -5.033 -28.927  1.00 46.13      B    N  
ATOM   4853  CA  ARG B 388     -37.101  -6.232 -29.741  1.00 46.66      B    C  
ATOM   4854  C   ARG B 388     -37.036  -5.824 -31.201  1.00 43.29      B    C  
ATOM   4855  O   ARG B 388     -37.837  -5.010 -31.637  1.00 42.79      B    O  
ATOM   4856  CB  ARG B 388     -38.406  -6.946 -29.402  1.00 47.18      B    C  
ATOM   4857  CG  ARG B 388     -38.215  -7.933 -28.248  1.00 43.20      B    C  
ATOM   4858  CD  ARG B 388     -39.513  -8.693 -27.971  1.00 41.82      B    C  
ATOM   4859  NE  ARG B 388     -39.312  -9.778 -26.997  1.00 37.25      B    N  
ATOM   4860  CZ  ARG B 388     -40.244 -10.569 -26.497  1.00 33.92      B    C  
ATOM   4861  NH1 ARG B 388     -41.504 -10.405 -26.797  1.00 31.45      B    N1+
ATOM   4862  NH2 ARG B 388     -39.921 -11.523 -25.687  1.00 30.69      B    N  
ATOM   4863  N   PHE B 389     -36.121  -6.419 -31.926  1.00 47.44      B    N  
ATOM   4864  CA  PHE B 389     -36.037  -6.283 -33.372  1.00 48.71      B    C  
ATOM   4865  C   PHE B 389     -36.073  -7.689 -33.985  1.00 48.40      B    C  
ATOM   4866  O   PHE B 389     -35.262  -8.532 -33.616  1.00 43.81      B    O  
ATOM   4867  CB  PHE B 389     -34.778  -5.500 -33.746  1.00 44.94      B    C  
ATOM   4868  CG  PHE B 389     -34.815  -5.008 -35.170  1.00 40.00      B    C  
ATOM   4869  CD1 PHE B 389     -34.214  -5.755 -36.202  1.00 35.33      B    C  
ATOM   4870  CD2 PHE B 389     -35.470  -3.801 -35.483  1.00 35.99      B    C  
ATOM   4871  CE1 PHE B 389     -34.270  -5.296 -37.530  1.00 31.96      B    C  
ATOM   4872  CE2 PHE B 389     -35.528  -3.341 -36.795  1.00 32.86      B    C  
ATOM   4873  CZ  PHE B 389     -34.927  -4.086 -37.826  1.00 34.29      B    C  
ATOM   4874  N   ALA B 390     -37.029  -7.940 -34.859  1.00 47.07      B    N  
ATOM   4875  CA  ALA B 390     -37.217  -9.228 -35.525  1.00 48.02      B    C  
ATOM   4876  C   ALA B 390     -37.202 -10.454 -34.564  1.00 49.53      B    C  
ATOM   4877  O   ALA B 390     -36.511 -11.432 -34.797  1.00 43.91      B    O  
ATOM   4878  CB  ALA B 390     -36.216  -9.328 -36.688  1.00 44.34      B    C  
ATOM   4879  N   ASN B 391     -37.976 -10.390 -33.473  1.00 44.22      B    N  
ATOM   4880  CA  ASN B 391     -38.039 -11.366 -32.376  1.00 48.52      B    C  
ATOM   4881  C   ASN B 391     -36.793 -11.504 -31.487  1.00 50.92      B    C  
ATOM   4882  O   ASN B 391     -36.923 -12.029 -30.380  1.00 46.48      B    O  
ATOM   4883  CB  ASN B 391     -38.547 -12.734 -32.872  1.00 45.75      B    C  
ATOM   4884  CG  ASN B 391     -40.046 -12.772 -33.108  1.00 40.28      B    C  
ATOM   4885  ND2 ASN B 391     -40.516 -13.755 -33.844  1.00 37.40      B    N  
ATOM   4886  OD1 ASN B 391     -40.812 -11.961 -32.609  1.00 36.70      B    O  
ATOM   4887  N   ASP B 392     -35.644 -10.984 -31.904  1.00 47.13      B    N  
ATOM   4888  CA  ASP B 392     -34.469 -10.963 -31.046  1.00 50.11      B    C  
ATOM   4889  C   ASP B 392     -34.489  -9.759 -30.106  1.00 50.68      B    C  
ATOM   4890  O   ASP B 392     -34.826  -8.628 -30.476  1.00 47.68      B    O  
ATOM   4891  CB  ASP B 392     -33.172 -11.028 -31.865  1.00 47.78      B    C  
ATOM   4892  CG  ASP B 392     -32.753 -12.468 -32.181  1.00 42.01      B    C  
ATOM   4893  OD1 ASP B 392     -33.093 -13.362 -31.370  1.00 39.52      B    O  
ATOM   4894  OD2 ASP B 392     -32.038 -12.633 -33.191  1.00 39.33      B    O1-
ATOM   4895  N   THR B 393     -34.120 -10.002 -28.841  1.00 45.87      B    N  
ATOM   4896  CA  THR B 393     -33.992  -8.938 -27.847  1.00 46.84      B    C  
ATOM   4897  C   THR B 393     -32.591  -8.345 -27.957  1.00 48.41      B    C  
ATOM   4898  O   THR B 393     -31.625  -8.946 -27.487  1.00 46.96      B    O  
ATOM   4899  CB  THR B 393     -34.275  -9.435 -26.425  1.00 44.74      B    C  
ATOM   4900  CG2 THR B 393     -34.429  -8.268 -25.450  1.00 41.08      B    C  
ATOM   4901  OG1 THR B 393     -35.481 -10.161 -26.382  1.00 39.70      B    O  
ATOM   4902  N   VAL B 394     -32.482  -7.163 -28.547  1.00 42.60      B    N  
ATOM   4903  CA  VAL B 394     -31.219  -6.438 -28.651  1.00 44.99      B    C  
ATOM   4904  C   VAL B 394     -31.081  -5.513 -27.446  1.00 46.80      B    C  
ATOM   4905  O   VAL B 394     -31.947  -4.670 -27.201  1.00 45.78      B    O  
ATOM   4906  CB  VAL B 394     -31.095  -5.693 -29.988  1.00 43.77      B    C  
ATOM   4907  CG1 VAL B 394     -29.721  -5.033 -30.130  1.00 36.82      B    C  
ATOM   4908  CG2 VAL B 394     -31.268  -6.658 -31.178  1.00 39.64      B    C  
ATOM   4909  N   GLU B 395     -30.005  -5.679 -26.691  1.00 43.98      B    N  
ATOM   4910  CA  GLU B 395     -29.605  -4.751 -25.644  1.00 43.39      B    C  
ATOM   4911  C   GLU B 395     -28.722  -3.664 -26.250  1.00 41.83      B    C  
ATOM   4912  O   GLU B 395     -27.665  -3.966 -26.818  1.00 41.87      B    O  
ATOM   4913  CB  GLU B 395     -28.882  -5.479 -24.501  1.00 45.27      B    C  
ATOM   4914  CG  GLU B 395     -29.852  -6.389 -23.726  1.00 42.95      B    C  
ATOM   4915  CD  GLU B 395     -29.235  -7.098 -22.513  1.00 39.68      B    C  
ATOM   4916  OE1 GLU B 395     -30.014  -7.684 -21.733  1.00 36.66      B    O  
ATOM   4917  OE2 GLU B 395     -28.005  -7.100 -22.316  1.00 42.05      B    O1-
ATOM   4918  N   PHE B 396     -29.130  -2.417 -26.114  1.00 45.07      B    N  
ATOM   4919  CA  PHE B 396     -28.333  -1.254 -26.474  1.00 42.65      B    C  
ATOM   4920  C   PHE B 396     -27.926  -0.530 -25.191  1.00 43.34      B    C  
ATOM   4921  O   PHE B 396     -28.786  -0.175 -24.380  1.00 41.59      B    O  
ATOM   4922  CB  PHE B 396     -29.120  -0.368 -27.442  1.00 40.70      B    C  
ATOM   4923  CG  PHE B 396     -28.309   0.764 -28.014  1.00 37.00      B    C  
ATOM   4924  CD1 PHE B 396     -28.167   1.976 -27.310  1.00 33.58      B    C  
ATOM   4925  CD2 PHE B 396     -27.680   0.621 -29.265  1.00 35.07      B    C  
ATOM   4926  CE1 PHE B 396     -27.417   3.040 -27.853  1.00 32.90      B    C  
ATOM   4927  CE2 PHE B 396     -26.934   1.679 -29.817  1.00 34.74      B    C  
ATOM   4928  CZ  PHE B 396     -26.803   2.889 -29.118  1.00 36.68      B    C  
ATOM   4929  N   ASP B 397     -26.635  -0.316 -25.026  1.00 45.99      B    N  
ATOM   4930  CA  ASP B 397     -26.069   0.475 -23.940  1.00 44.80      B    C  
ATOM   4931  C   ASP B 397     -25.211   1.598 -24.521  1.00 43.43      B    C  
ATOM   4932  O   ASP B 397     -24.182   1.349 -25.138  1.00 43.43      B    O  
ATOM   4933  CB  ASP B 397     -25.278  -0.427 -22.987  1.00 44.91      B    C  
ATOM   4934  CG  ASP B 397     -24.821   0.286 -21.711  1.00 41.06      B    C  
ATOM   4935  OD1 ASP B 397     -24.927   1.534 -21.647  1.00 40.17      B    O  
ATOM   4936  OD2 ASP B 397     -24.371  -0.417 -20.780  1.00 40.45      B    O1-
ATOM   4937  N   ASN B 398     -25.627   2.837 -24.288  1.00 49.09      B    N  
ATOM   4938  CA  ASN B 398     -24.918   4.016 -24.787  1.00 46.84      B    C
[truncated: 254,197 more chars]
