# Supplementary material for: Tad pili with adaptable tips mediate contact-dependent killing during bacterial predation
Source: Nat Commun. 2025 May 13;16:4425. doi: 10.1038/s41467-025-58967-0 (PMC12075869; doi:10.1038/s41467-025-58967-0)
Supplement: Supplementary file 6 — Supplementary Data 5 [file 41467_2025_58967_MOESM6_ESM.zip › Supplementary Data 5/LILAB_15225.pdb]

ATOM      1  N   GLN A   1      84.925 -28.531 -25.556  1.00 83.89      A    N  
ATOM      2  CA  GLN A   1      84.331 -27.183 -25.573  1.00 88.61      A    C  
ATOM      3  C   GLN A   1      82.848 -27.201 -25.946  1.00 89.75      A    C  
ATOM      4  O   GLN A   1      82.047 -26.716 -25.155  1.00 84.28      A    O  
ATOM      5  CB  GLN A   1      85.149 -26.215 -26.434  1.00 84.66      A    C  
ATOM      6  CG  GLN A   1      86.485 -25.872 -25.737  1.00 78.10      A    C  
ATOM      7  CD  GLN A   1      87.381 -24.966 -26.579  1.00 72.61      A    C  
ATOM      8  NE2 GLN A   1      88.470 -24.479 -26.049  1.00 63.78      A    N  
ATOM      9  OE1 GLN A   1      87.120 -24.724 -27.733  1.00 67.07      A    O  
ATOM     10  N   ALA A   2      82.486 -27.852 -27.063  1.00 84.59      A    N  
ATOM     11  CA  ALA A   2      81.075 -27.937 -27.475  1.00 89.91      A    C  
ATOM     12  C   ALA A   2      80.151 -28.592 -26.431  1.00 91.93      A    C  
ATOM     13  O   ALA A   2      79.030 -28.127 -26.228  1.00 87.30      A    O  
ATOM     14  CB  ALA A   2      81.008 -28.687 -28.805  1.00 88.09      A    C  
ATOM     15  N   LEU A   3      80.620 -29.604 -25.704  1.00 88.48      A    N  
ATOM     16  CA  LEU A   3      79.838 -30.313 -24.679  1.00 90.49      A    C  
ATOM     17  C   LEU A   3      79.517 -29.428 -23.462  1.00 91.70      A    C  
ATOM     18  O   LEU A   3      78.419 -29.505 -22.928  1.00 90.24      A    O  
ATOM     19  CB  LEU A   3      80.603 -31.588 -24.308  1.00 90.29      A    C  
ATOM     20  CG  LEU A   3      79.739 -32.639 -23.588  1.00 80.91      A    C  
ATOM     21  CD1 LEU A   3      80.041 -34.029 -24.151  1.00 71.12      A    C  
ATOM     22  CD2 LEU A   3      80.013 -32.660 -22.090  1.00 74.58      A    C  
ATOM     23  N   VAL A   4      80.459 -28.535 -23.081  1.00 88.15      A    N  
ATOM     24  CA  VAL A   4      80.239 -27.562 -21.994  1.00 88.47      A    C  
ATOM     25  C   VAL A   4      79.195 -26.525 -22.399  1.00 89.84      A    C  
ATOM     26  O   VAL A   4      78.297 -26.219 -21.622  1.00 86.82      A    O  
ATOM     27  CB  VAL A   4      81.552 -26.871 -21.588  1.00 86.96      A    C  
ATOM     28  CG1 VAL A   4      81.349 -25.844 -20.467  1.00 81.23      A    C  
ATOM     29  CG2 VAL A   4      82.581 -27.903 -21.107  1.00 81.02      A    C  
ATOM     30  N   LEU A   5      79.281 -26.049 -23.647  1.00 89.20      A    N  
ATOM     31  CA  LEU A   5      78.295 -25.112 -24.187  1.00 88.67      A    C  
ATOM     32  C   LEU A   5      76.909 -25.755 -24.301  1.00 89.53      A    C  
ATOM     33  O   LEU A   5      75.915 -25.143 -23.914  1.00 89.73      A    O  
ATOM     34  CB  LEU A   5      78.783 -24.604 -25.553  1.00 88.90      A    C  
ATOM     35  CG  LEU A   5      78.079 -23.299 -25.976  1.00 80.13      A    C  
ATOM     36  CD1 LEU A   5      78.966 -22.098 -25.670  1.00 69.74      A    C  
ATOM     37  CD2 LEU A   5      77.754 -23.311 -27.466  1.00 74.50      A    C  
ATOM     38  N   ALA A   6      76.840 -27.005 -24.750  1.00 90.03      A    N  
ATOM     39  CA  ALA A   6      75.597 -27.765 -24.825  1.00 87.43      A    C  
ATOM     40  C   ALA A   6      74.983 -27.991 -23.435  1.00 88.54      A    C  
ATOM     41  O   ALA A   6      73.790 -27.765 -23.259  1.00 87.41      A    O  
ATOM     42  CB  ALA A   6      75.868 -29.087 -25.543  1.00 89.53      A    C  
ATOM     43  N   ALA A   7      75.807 -28.367 -22.433  1.00 90.75      A    N  
ATOM     44  CA  ALA A   7      75.336 -28.532 -21.057  1.00 87.61      A    C  
ATOM     45  C   ALA A   7      74.795 -27.218 -20.466  1.00 87.96      A    C  
ATOM     46  O   ALA A   7      73.757 -27.220 -19.810  1.00 86.82      A    O  
ATOM     47  CB  ALA A   7      76.483 -29.086 -20.216  1.00 89.26      A    C  
ATOM     48  N   LEU A   8      75.436 -26.092 -20.752  1.00 89.26      A    N  
ATOM     49  CA  LEU A   8      74.987 -24.770 -20.314  1.00 86.39      A    C  
ATOM     50  C   LEU A   8      73.687 -24.349 -21.017  1.00 86.96      A    C  
ATOM     51  O   LEU A   8      72.784 -23.830 -20.365  1.00 86.63      A    O  
ATOM     52  CB  LEU A   8      76.155 -23.790 -20.509  1.00 85.66      A    C  
ATOM     53  CG  LEU A   8      75.948 -22.436 -19.807  1.00 75.89      A    C  
ATOM     54  CD1 LEU A   8      77.248 -21.969 -19.167  1.00 69.25      A    C  
ATOM     55  CD2 LEU A   8      75.484 -21.351 -20.780  1.00 70.69      A    C  
ATOM     56  N   MET A   9      73.547 -24.641 -22.305  1.00 90.96      A    N  
ATOM     57  CA  MET A   9      72.305 -24.407 -23.051  1.00 89.38      A    C  
ATOM     58  C   MET A   9      71.145 -25.262 -22.505  1.00 89.79      A    C  
ATOM     59  O   MET A   9      70.049 -24.731 -22.322  1.00 89.84      A    O  
ATOM     60  CB  MET A   9      72.526 -24.675 -24.543  1.00 90.23      A    C  
ATOM     61  CG  MET A   9      73.351 -23.583 -25.229  1.00 79.67      A    C  
ATOM     62  SD  MET A   9      72.474 -22.011 -25.444  1.00 68.04      A    S  
ATOM     63  CE  MET A   9      71.872 -22.206 -27.148  1.00 59.62      A    C  
ATOM     64  N   VAL A  10      71.426 -26.533 -22.202  1.00 89.92      A    N  
ATOM     65  CA  VAL A  10      70.420 -27.420 -21.589  1.00 87.98      A    C  
ATOM     66  C   VAL A  10      70.025 -26.923 -20.195  1.00 88.07      A    C  
ATOM     67  O   VAL A  10      68.840 -26.937 -19.869  1.00 87.11      A    O  
ATOM     68  CB  VAL A  10      70.916 -28.873 -21.531  1.00 88.72      A    C  
ATOM     69  CG1 VAL A  10      70.005 -29.798 -20.708  1.00 85.89      A    C  
ATOM     70  CG2 VAL A  10      70.985 -29.468 -22.950  1.00 85.93      A    C  
ATOM     71  N   LEU A  11      70.955 -26.433 -19.398  1.00 86.64      A    N  
ATOM     72  CA  LEU A  11      70.670 -25.841 -18.094  1.00 83.84      A    C  
ATOM     73  C   LEU A  11      69.770 -24.606 -18.223  1.00 85.03      A    C  
ATOM     74  O   LEU A  11      68.745 -24.527 -17.544  1.00 84.88      A    O  
ATOM     75  CB  LEU A  11      71.996 -25.499 -17.386  1.00 82.47      A    C  
ATOM     76  CG  LEU A  11      71.822 -24.826 -16.013  1.00 78.47      A    C  
ATOM     77  CD1 LEU A  11      71.167 -25.759 -14.996  1.00 73.56      A    C  
ATOM     78  CD2 LEU A  11      73.184 -24.397 -15.477  1.00 72.80      A    C  
ATOM     79  N   ILE A  12      70.116 -23.678 -19.122  1.00 86.06      A    N  
ATOM     80  CA  ILE A  12      69.309 -22.472 -19.362  1.00 85.15      A    C  
ATOM     81  C   ILE A  12      67.917 -22.851 -19.864  1.00 86.79      A    C  
ATOM     82  O   ILE A  12      66.922 -22.326 -19.363  1.00 86.26      A    O  
ATOM     83  CB  ILE A  12      70.034 -21.520 -20.351  1.00 83.86      A    C  
ATOM     84  CG1 ILE A  12      71.300 -20.939 -19.693  1.00 79.45      A    C  
ATOM     85  CG2 ILE A  12      69.105 -20.375 -20.802  1.00 79.00      A    C  
ATOM     86  CD1 ILE A  12      72.223 -20.183 -20.661  1.00 72.07      A    C  
ATOM     87  N   MET A  13      67.835 -23.800 -20.799  1.00 89.02      A    N  
ATOM     88  CA  MET A  13      66.555 -24.284 -21.314  1.00 88.28      A    C  
ATOM     89  C   MET A  13      65.721 -24.945 -20.211  1.00 88.26      A    C  
ATOM     90  O   MET A  13      64.527 -24.678 -20.102  1.00 87.45      A    O  
ATOM     91  CB  MET A  13      66.816 -25.239 -22.482  1.00 88.88      A    C  
ATOM     92  CG  MET A  13      65.530 -25.613 -23.219  1.00 77.60      A    C  
ATOM     93  SD  MET A  13      65.794 -26.684 -24.665  1.00 69.43      A    S  
ATOM     94  CE  MET A  13      66.147 -28.261 -23.855  1.00 59.37      A    C  
ATOM     95  N   SER A  14      66.352 -25.754 -19.352  1.00 86.60      A    N  
ATOM     96  CA  SER A  14      65.674 -26.395 -18.224  1.00 83.31      A    C  
ATOM     97  C   SER A  14      65.142 -25.362 -17.227  1.00 83.51      A    C  
ATOM     98  O   SER A  14      63.983 -25.434 -16.827  1.00 82.25      A    O  
ATOM     99  CB  SER A  14      66.613 -27.366 -17.508  1.00 82.27      A    C  
ATOM    100  OG  SER A  14      67.100 -28.348 -18.401  1.00 72.36      A    O  
ATOM    101  N   LEU A  15      65.936 -24.354 -16.886  1.00 84.66      A    N  
ATOM    102  CA  LEU A  15      65.511 -23.257 -16.018  1.00 83.50      A    C  
ATOM    103  C   LEU A  15      64.364 -22.444 -16.640  1.00 84.96      A    C  
ATOM    104  O   LEU A  15      63.420 -22.102 -15.935  1.00 84.37      A    O  
ATOM    105  CB  LEU A  15      66.710 -22.337 -15.714  1.00 82.29      A    C  
ATOM    106  CG  LEU A  15      67.753 -22.948 -14.760  1.00 77.53      A    C  
ATOM    107  CD1 LEU A  15      68.959 -22.009 -14.677  1.00 72.81      A    C  
ATOM    108  CD2 LEU A  15      67.196 -23.138 -13.346  1.00 72.38      A    C  
ATOM    109  N   ALA A  16      64.426 -22.204 -17.953  1.00 85.67      A    N  
ATOM    110  CA  ALA A  16      63.358 -21.506 -18.662  1.00 84.58      A    C  
ATOM    111  C   ALA A  16      62.044 -22.307 -18.659  1.00 85.65      A    C  
ATOM    112  O   ALA A  16      60.973 -21.736 -18.426  1.00 84.93      A    O  
ATOM    113  CB  ALA A  16      63.826 -21.203 -20.085  1.00 84.98      A    C  
ATOM    114  N   VAL A  17      62.110 -23.632 -18.848  1.00 86.64      A    N  
ATOM    115  CA  VAL A  17      60.941 -24.510 -18.766  1.00 85.73      A    C  
ATOM    116  C   VAL A  17      60.368 -24.513 -17.349  1.00 85.90      A    C  
ATOM    117  O   VAL A  17      59.173 -24.306 -17.182  1.00 85.20      A    O  
ATOM    118  CB  VAL A  17      61.282 -25.944 -19.237  1.00 86.01      A    C  
ATOM    119  CG1 VAL A  17      60.157 -26.949 -18.955  1.00 80.75      A    C  
ATOM    120  CG2 VAL A  17      61.531 -25.955 -20.754  1.00 81.88      A    C  
ATOM    121  N   LEU A  18      61.208 -24.664 -16.329  1.00 84.61      A    N  
ATOM    122  CA  LEU A  18      60.770 -24.670 -14.930  1.00 83.78      A    C  
ATOM    123  C   LEU A  18      60.162 -23.324 -14.509  1.00 84.73      A    C  
ATOM    124  O   LEU A  18      59.102 -23.300 -13.873  1.00 84.36      A    O  
ATOM    125  CB  LEU A  18      61.959 -25.033 -14.028  1.00 83.24      A    C  
ATOM    126  CG  LEU A  18      62.423 -26.492 -14.196  1.00 80.51      A    C  
ATOM    127  CD1 LEU A  18      63.745 -26.686 -13.472  1.00 75.50      A    C  
ATOM    128  CD2 LEU A  18      61.412 -27.498 -13.630  1.00 75.95      A    C  
ATOM    129  N   ALA A  19      60.763 -22.214 -14.932  1.00 83.84      A    N  
ATOM    130  CA  ALA A  19      60.199 -20.888 -14.711  1.00 82.48      A    C  
ATOM    131  C   ALA A  19      58.833 -20.731 -15.404  1.00 83.54      A    C  
ATOM    132  O   ALA A  19      57.898 -20.207 -14.808  1.00 82.38      A    O  
ATOM    133  CB  ALA A  19      61.197 -19.831 -15.201  1.00 82.29      A    C  
ATOM    134  N   THR A  20      58.713 -21.248 -16.633  1.00 88.07      A    N  
ATOM    135  CA  THR A  20      57.449 -21.220 -17.381  1.00 87.42      A    C  
ATOM    136  C   THR A  20      56.367 -22.051 -16.688  1.00 87.41      A    C  
ATOM    137  O   THR A  20      55.242 -21.578 -16.543  1.00 85.60      A    O  
ATOM    138  CB  THR A  20      57.642 -21.703 -18.822  1.00 88.02      A    C  
ATOM    139  CG2 THR A  20      56.367 -21.572 -19.663  1.00 81.91      A    C  
ATOM    140  OG1 THR A  20      58.629 -20.927 -19.465  1.00 80.79      A    O  
ATOM    141  N   VAL A  21      56.717 -23.258 -16.210  1.00 86.03      A    N  
ATOM    142  CA  VAL A  21      55.797 -24.117 -15.440  1.00 84.37      A    C  
ATOM    143  C   VAL A  21      55.369 -23.425 -14.142  1.00 85.09      A    C  
ATOM    144  O   VAL A  21      54.184 -23.392 -13.833  1.00 83.68      A    O  
ATOM    145  CB  VAL A  21      56.430 -25.490 -15.152  1.00 83.68      A    C  
ATOM    146  CG1 VAL A  21      55.606 -26.341 -14.174  1.00 78.33      A    C  
ATOM    147  CG2 VAL A  21      56.564 -26.299 -16.450  1.00 79.02      A    C  
ATOM    148  N   ASN A  22      56.320 -22.826 -13.422  1.00 85.78      A    N  
ATOM    149  CA  ASN A  22      56.025 -22.109 -12.185  1.00 84.29      A    C  
ATOM    150  C   ASN A  22      55.105 -20.893 -12.399  1.00 84.86      A    C  
ATOM    151  O   ASN A  22      54.137 -20.690 -11.668  1.00 83.44      A    O  
ATOM    152  CB  ASN A  22      57.354 -21.698 -11.536  1.00 82.17      A    C  
ATOM    153  CG  ASN A  22      57.121 -21.108 -10.166  1.00 76.35      A    C  
ATOM    154  ND2 ASN A  22      57.712 -19.988  -9.847  1.00 69.79      A    N  
ATOM    155  OD1 ASN A  22      56.383 -21.650  -9.359  1.00 70.31      A    O  
ATOM    156  N   ILE A  23      55.370 -20.108 -13.444  1.00 85.95      A    N  
ATOM    157  CA  ILE A  23      54.511 -18.976 -13.825  1.00 85.68      A    C  
ATOM    158  C   ILE A  23      53.136 -19.480 -14.248  1.00 86.98      A    C  
ATOM    159  O   ILE A  23      52.128 -18.946 -13.781  1.00 85.79      A    O  
ATOM    160  CB  ILE A  23      55.185 -18.128 -14.930  1.00 84.33      A    C  
ATOM    161  CG1 ILE A  23      56.425 -17.404 -14.364  1.00 79.74      A    C  
ATOM    162  CG2 ILE A  23      54.195 -17.095 -15.520  1.00 79.46      A    C  
ATOM    163  CD1 ILE A  23      57.345 -16.814 -15.450  1.00 72.77      A    C  
ATOM    164  N   GLY A  24      53.087 -20.522 -15.081  1.00 87.05      A    N  
ATOM    165  CA  GLY A  24      51.833 -21.124 -15.543  1.00 85.94      A    C  
ATOM    166  C   GLY A  24      50.956 -21.611 -14.390  1.00 87.21      A    C  
ATOM    167  O   GLY A  24      49.774 -21.264 -14.329  1.00 85.51      A    O  
ATOM    168  N   HIS A  25      51.553 -22.330 -13.425  1.00 86.90      A    N  
ATOM    169  CA  HIS A  25      50.850 -22.786 -12.219  1.00 86.65      A    C  
ATOM    170  C   HIS A  25      50.366 -21.610 -11.364  1.00 87.83      A    C  
ATOM    171  O   HIS A  25      49.203 -21.553 -10.986  1.00 87.33      A    O  
ATOM    172  CB  HIS A  25      51.775 -23.710 -11.423  1.00 85.73      A    C  
ATOM    173  CG  HIS A  25      51.071 -24.334 -10.247  1.00 84.14      A    C  
ATOM    174  CD2 HIS A  25      51.180 -23.954  -8.942  1.00 76.59      A    C  
ATOM    175  ND1 HIS A  25      50.163 -25.378 -10.307  1.00 75.45      A    N  
ATOM    176  CE1 HIS A  25      49.741 -25.613  -9.057  1.00 77.84      A    C  
ATOM    177  NE2 HIS A  25      50.338 -24.775  -8.198  1.00 80.14      A    N  
ATOM    178  N   THR A  26      51.230 -20.619 -11.148  1.00 86.76      A    N  
ATOM    179  CA  THR A  26      50.858 -19.420 -10.372  1.00 86.60      A    C  
ATOM    180  C   THR A  26      49.707 -18.647 -11.021  1.00 88.31      A    C  
ATOM    181  O   THR A  26      48.807 -18.172 -10.324  1.00 87.55      A    O  
ATOM    182  CB  THR A  26      52.061 -18.485 -10.202  1.00 84.91      A    C  
ATOM    183  CG2 THR A  26      51.738 -17.276  -9.322  1.00 77.98      A    C  
ATOM    184  OG1 THR A  26      53.134 -19.152  -9.590  1.00 77.34      A    O  
ATOM    185  N   VAL A  27      49.724 -18.530 -12.352  1.00 87.21      A    N  
ATOM    186  CA  VAL A  27      48.634 -17.891 -13.105  1.00 88.09      A    C  
ATOM    187  C   VAL A  27      47.352 -18.718 -13.004  1.00 89.47      A    C  
ATOM    188  O   VAL A  27      46.282 -18.146 -12.783  1.00 89.38      A    O  
ATOM    189  CB  VAL A  27      49.034 -17.652 -14.571  1.00 87.29      A    C  
ATOM    190  CG1 VAL A  27      47.861 -17.200 -15.452  1.00 82.78      A    C  
ATOM    191  CG2 VAL A  27      50.100 -16.545 -14.657  1.00 84.03      A    C  
ATOM    192  N   HIS A  28      47.451 -20.043 -13.123  1.00 90.10      A    N  
ATOM    193  CA  HIS A  28      46.314 -20.944 -12.955  1.00 89.97      A    C  
ATOM    194  C   HIS A  28      45.674 -20.797 -11.566  1.00 90.65      A    C  
ATOM    195  O   HIS A  28      44.474 -20.538 -11.476  1.00 90.26      A    O  
ATOM    196  CB  HIS A  28      46.774 -22.383 -13.219  1.00 89.00      A    C  
ATOM    197  CG  HIS A  28      45.634 -23.368 -13.097  1.00 85.30      A    C  
ATOM    198  CD2 HIS A  28      45.379 -24.195 -12.036  1.00 74.21      A    C  
ATOM    199  ND1 HIS A  28      44.632 -23.559 -14.022  1.00 72.73      A    N  
ATOM    200  CE1 HIS A  28      43.795 -24.480 -13.535  1.00 75.12      A    C  
ATOM    201  NE2 HIS A  28      44.205 -24.902 -12.329  1.00 78.82      A    N  
ATOM    202  N   GLU A  29      46.488 -20.846 -10.520  1.00 88.00      A    N  
ATOM    203  CA  GLU A  29      46.024 -20.664  -9.136  1.00 88.07      A    C  
ATOM    204  C   GLU A  29      45.413 -19.273  -8.908  1.00 89.20      A    C  
ATOM    205  O   GLU A  29      44.397 -19.142  -8.230  1.00 88.11      A    O  
ATOM    206  CB  GLU A  29      47.195 -20.891  -8.166  1.00 87.25      A    C  
ATOM    207  CG  GLU A  29      47.582 -22.377  -8.048  1.00 82.16      A    C  
ATOM    208  CD  GLU A  29      46.391 -23.232  -7.577  1.00 83.51      A    C  
ATOM    209  OE1 GLU A  29      46.029 -24.192  -8.293  1.00 72.33      A    O  
ATOM    210  OE2 GLU A  29      45.803 -22.872  -6.536  1.00 74.22      A    O1-
ATOM    211  N   ARG A  30      45.972 -18.236  -9.536  1.00 90.65      A    N  
ATOM    212  CA  ARG A  30      45.394 -16.887  -9.466  1.00 90.33      A    C  
ATOM    213  C   ARG A  30      44.015 -16.815 -10.128  1.00 92.06      A    C  
ATOM    214  O   ARG A  30      43.106 -16.212  -9.560  1.00 90.90      A    O  
ATOM    215  CB  ARG A  30      46.363 -15.871 -10.070  1.00 88.35      A    C  
ATOM    216  CG  ARG A  30      45.854 -14.428  -9.866  1.00 80.47      A    C  
ATOM    217  CD  ARG A  30      46.899 -13.437 -10.361  1.00 77.22      A    C  
ATOM    218  NE  ARG A  30      46.468 -12.055 -10.074  1.00 70.12      A    N  
ATOM    219  CZ  ARG A  30      47.238 -10.979 -10.057  1.00 62.27      A    C  
ATOM    220  NH1 ARG A  30      48.511 -11.026 -10.330  1.00 58.19      A    N1+
ATOM    221  NH2 ARG A  30      46.727  -9.815  -9.748  1.00 57.60      A    N  
ATOM    222  N   ILE A  31      43.853 -17.407 -11.303  1.00 90.43      A    N  
ATOM    223  CA  ILE A  31      42.575 -17.455 -12.015  1.00 91.07      A    C  
ATOM    224  C   ILE A  31      41.562 -18.269 -11.200  1.00 92.04      A    C  
ATOM    225  O   ILE A  31      40.425 -17.827 -11.035  1.00 91.87      A    O  
ATOM    226  CB  ILE A  31      42.758 -18.021 -13.437  1.00 91.27      A    C  
ATOM    227  CG1 ILE A  31      43.545 -17.013 -14.310  1.00 88.66      A    C  
ATOM    228  CG2 ILE A  31      41.397 -18.342 -14.098  1.00 87.98      A    C  
ATOM    229  CD1 ILE A  31      44.044 -17.603 -15.648  1.00 81.65      A    C  
ATOM    230  N   ARG A  32      41.976 -19.408 -10.643  1.00 91.11      A    N  
ATOM    231  CA  ARG A  32      41.131 -20.251  -9.798  1.00 91.61      A    C  
ATOM    232  C   ARG A  32      40.671 -19.501  -8.551  1.00 92.43      A    C  
ATOM    233  O   ARG A  32      39.476 -19.475  -8.277  1.00 91.58      A    O  
ATOM    234  CB  ARG A  32      41.909 -21.529  -9.454  1.00 90.22      A    C  
ATOM    235  CG  ARG A  32      41.035 -22.532  -8.683  1.00 84.26      A    C  
ATOM    236  CD  ARG A  32      41.856 -23.779  -8.400  1.00 85.69      A    C  
ATOM    237  NE  ARG A  32      41.100 -24.772  -7.610  1.00 79.06      A    N  
ATOM    238  CZ  ARG A  32      41.640 -25.692  -6.850  1.00 78.80      A    C  
ATOM    239  NH1 ARG A  32      42.929 -25.817  -6.710  1.00 70.45      A    N1+
ATOM    240  NH2 ARG A  32      40.900 -26.524  -6.184  1.00 68.00      A    N  
ATOM    241  N   LEU A  33      41.579 -18.829  -7.863  1.00 89.34      A    N  
ATOM    242  CA  LEU A  33      41.256 -18.016  -6.688  1.00 89.12      A    C  
ATOM    243  C   LEU A  33      40.295 -16.869  -7.034  1.00 90.20      A    C  
ATOM    244  O   LEU A  33      39.344 -16.626  -6.290  1.00 90.00      A    O  
ATOM    245  CB  LEU A  33      42.575 -17.504  -6.086  1.00 88.39      A    C  
ATOM    246  CG  LEU A  33      42.413 -16.815  -4.726  1.00 86.46      A    C  
ATOM    247  CD1 LEU A  33      41.932 -17.783  -3.648  1.00 83.33      A    C  
ATOM    248  CD2 LEU A  33      43.756 -16.232  -4.271  1.00 83.25      A    C  
ATOM    249  N   GLN A  34      40.499 -16.208  -8.186  1.00 91.42      A    N  
ATOM    250  CA  GLN A  34      39.594 -15.163  -8.657  1.00 91.66      A    C  
ATOM    251  C   GLN A  34      38.200 -15.711  -8.970  1.00 93.12      A    C  
ATOM    252  O   GLN A  34      37.209 -15.155  -8.502  1.00 92.88      A    O  
ATOM    253  CB  GLN A  34      40.202 -14.456  -9.885  1.00 90.48      A    C  
ATOM    254  CG  GLN A  34      39.363 -13.250 -10.351  1.00 83.29      A    C  
ATOM    255  CD  GLN A  34      39.283 -12.135  -9.306  1.00 81.41      A    C  
ATOM    256  NE2 GLN A  34      38.115 -11.641  -8.991  1.00 69.20      A    N  
ATOM    257  OE1 GLN A  34      40.276 -11.695  -8.757  1.00 73.58      A    O  
ATOM    258  N   ASN A  35      38.116 -16.842  -9.685  1.00 91.62      A    N  
ATOM    259  CA  ASN A  35      36.837 -17.493  -9.989  1.00 91.42      A    C  
ATOM    260  C   ASN A  35      36.108 -17.932  -8.717  1.00 92.14      A    C  
ATOM    261  O   ASN A  35      34.889 -17.802  -8.622  1.00 91.72      A    O  
ATOM    262  CB  ASN A  35      37.102 -18.699 -10.914  1.00 91.77      A    C  
ATOM    263  CG  ASN A  35      37.514 -18.312 -12.319  1.00 86.91      A    C  
ATOM    264  ND2 ASN A  35      38.086 -19.237 -13.054  1.00 79.41      A    N  
ATOM    265  OD1 ASN A  35      37.307 -17.212 -12.805  1.00 78.37      A    O  
ATOM    266  N   THR A  36      36.838 -18.403  -7.717  1.00 92.26      A    N  
ATOM    267  CA  THR A  36      36.297 -18.770  -6.403  1.00 91.40      A    C  
ATOM    268  C   THR A  36      35.711 -17.548  -5.681  1.00 92.02      A    C  
ATOM    269  O   THR A  36      34.583 -17.599  -5.189  1.00 91.29      A    O  
ATOM    270  CB  THR A  36      37.387 -19.439  -5.541  1.00 90.94      A    C  
ATOM    271  CG2 THR A  36      36.843 -19.926  -4.206  1.00 86.16      A    C  
ATOM    272  OG1 THR A  36      37.887 -20.562  -6.216  1.00 85.41      A    O  
ATOM    273  N   ALA A  37      36.452 -16.437  -5.674  1.00 91.91      A    N  
ATOM    274  CA  ALA A  37      35.973 -15.184  -5.099  1.00 91.69      A    C  
ATOM    275  C   ALA A  37      34.752 -14.630  -5.848  1.00 92.45      A    C  
ATOM    276  O   ALA A  37      33.785 -14.197  -5.217  1.00 92.07      A    O  
ATOM    277  CB  ALA A  37      37.130 -14.175  -5.081  1.00 90.88      A    C  
ATOM    278  N   ASP A  38      34.748 -14.694  -7.181  1.00 93.66      A    N  
ATOM    279  CA  ASP A  38      33.639 -14.266  -8.028  1.00 93.82      A    C  
ATOM    280  C   ASP A  38      32.386 -15.115  -7.786  1.00 94.54      A    C  
ATOM    281  O   ASP A  38      31.296 -14.573  -7.610  1.00 94.17      A    O  
ATOM    282  CB  ASP A  38      34.049 -14.322  -9.514  1.00 93.23      A    C  
ATOM    283  CG  ASP A  38      35.021 -13.208  -9.945  1.00 91.11      A    C  
ATOM    284  OD1 ASP A  38      35.183 -12.222  -9.190  1.00 86.43      A    O  
ATOM    285  OD2 ASP A  38      35.551 -13.303 -11.072  1.00 87.08      A    O1-
ATOM    286  N   ALA A  39      32.537 -16.444  -7.700  1.00 93.88      A    N  
ATOM    287  CA  ALA A  39      31.436 -17.358  -7.405  1.00 93.37      A    C  
ATOM    288  C   ALA A  39      30.824 -17.091  -6.025  1.00 93.70      A    C  
ATOM    289  O   ALA A  39      29.601 -17.064  -5.881  1.00 93.02      A    O  
ATOM    290  CB  ALA A  39      31.954 -18.794  -7.535  1.00 93.10      A    C  
ATOM    291  N   ALA A  40      31.663 -16.842  -5.021  1.00 93.21      A    N  
ATOM    292  CA  ALA A  40      31.209 -16.515  -3.674  1.00 92.30      A    C  
ATOM    293  C   ALA A  40      30.473 -15.165  -3.624  1.00 93.00      A    C  
ATOM    294  O   ALA A  40      29.355 -15.089  -3.114  1.00 92.75      A    O  
ATOM    295  CB  ALA A  40      32.425 -16.563  -2.744  1.00 91.63      A    C  
ATOM    296  N   ALA A  41      31.039 -14.113  -4.227  1.00 92.76      A    N  
ATOM    297  CA  ALA A  41      30.424 -12.789  -4.274  1.00 92.73      A    C  
ATOM    298  C   ALA A  41      29.087 -12.793  -5.039  1.00 93.52      A    C  
ATOM    299  O   ALA A  41      28.095 -12.227  -4.575  1.00 93.25      A    O  
ATOM    300  CB  ALA A  41      31.419 -11.808  -4.907  1.00 92.22      A    C  
ATOM    301  N   TYR A  42      29.039 -13.497  -6.184  1.00 93.88      A    N  
ATOM    302  CA  TYR A  42      27.822 -13.657  -6.967  1.00 94.20      A    C  
ATOM    303  C   TYR A  42      26.749 -14.441  -6.207  1.00 94.50      A    C  
ATOM    304  O   TYR A  42      25.580 -14.064  -6.230  1.00 94.09      A    O  
ATOM    305  CB  TYR A  42      28.159 -14.341  -8.292  1.00 94.58      A    C  
ATOM    306  CG  TYR A  42      26.970 -14.462  -9.216  1.00 95.36      A    C  
ATOM    307  CD1 TYR A  42      26.134 -15.597  -9.159  1.00 93.49      A    C  
ATOM    308  CD2 TYR A  42      26.681 -13.429 -10.136  1.00 94.06      A    C  
ATOM    309  CE1 TYR A  42      25.022 -15.701 -10.014  1.00 93.70      A    C  
ATOM    310  CE2 TYR A  42      25.575 -13.525 -10.992  1.00 93.69      A    C  
ATOM    311  CZ  TYR A  42      24.735 -14.665 -10.934  1.00 94.68      A    C  
ATOM    312  OH  TYR A  42      23.669 -14.762 -11.771  1.00 93.86      A    O  
ATOM    313  N   SER A  43      27.131 -15.509  -5.505  1.00 94.16      A    N  
ATOM    314  CA  SER A  43      26.198 -16.331  -4.730  1.00 93.67      A    C  
ATOM    315  C   SER A  43      25.544 -15.548  -3.593  1.00 94.27      A    C  
ATOM    316  O   SER A  43      24.326 -15.634  -3.418  1.00 93.45      A    O  
ATOM    317  CB  SER A  43      26.906 -17.576  -4.169  1.00 92.36      A    C  
ATOM    318  OG  SER A  43      27.336 -18.394  -5.243  1.00 78.29      A    O  
ATOM    319  N   MET A  44      26.300 -14.713  -2.872  1.00 93.70      A    N  
ATOM    320  CA  MET A  44      25.747 -13.810  -1.864  1.00 93.54      A    C  
ATOM    321  C   MET A  44      24.770 -12.805  -2.485  1.00 94.53      A    C  
ATOM    322  O   MET A  44      23.625 -12.712  -2.044  1.00 94.33      A    O  
ATOM    323  CB  MET A  44      26.869 -13.073  -1.126  1.00 92.19      A    C  
ATOM    324  CG  MET A  44      27.694 -14.000  -0.228  1.00 88.01      A    C  
ATOM    325  SD  MET A  44      28.851 -13.127   0.870  1.00 84.59      A    S  
ATOM    326  CE  MET A  44      30.018 -12.436  -0.322  1.00 71.00      A    C  
ATOM    327  N   ALA A  45      25.159 -12.144  -3.585  1.00 93.72      A    N  
ATOM    328  CA  ALA A  45      24.281 -11.212  -4.292  1.00 94.23      A    C  
ATOM    329  C   ALA A  45      23.006 -11.888  -4.822  1.00 95.11      A    C  
ATOM    330  O   ALA A  45      21.927 -11.285  -4.847  1.00 95.13      A    O  
ATOM    331  CB  ALA A  45      25.082 -10.576  -5.434  1.00 94.42      A    C  
ATOM    332  N   ALA A  46      23.088 -13.164  -5.215  1.00 95.04      A    N  
ATOM    333  CA  ALA A  46      21.937 -13.944  -5.639  1.00 95.07      A    C  
ATOM    334  C   ALA A  46      20.962 -14.219  -4.484  1.00 95.53      A    C  
ATOM    335  O   ALA A  46      19.745 -14.141  -4.678  1.00 95.08      A    O  
ATOM    336  CB  ALA A  46      22.416 -15.242  -6.304  1.00 94.67      A    C  
ATOM    337  N   MET A  47      21.469 -14.508  -3.284  1.00 94.95      A    N  
ATOM    338  CA  MET A  47      20.641 -14.686  -2.091  1.00 94.86      A    C  
ATOM    339  C   MET A  47      19.937 -13.391  -1.684  1.00 95.88      A    C  
ATOM    340  O   MET A  47      18.728 -13.407  -1.441  1.00 95.40      A    O  
ATOM    341  CB  MET A  47      21.484 -15.246  -0.941  1.00 93.48      A    C  
ATOM    342  CG  MET A  47      21.896 -16.705  -1.184  1.00 85.35      A    C  
ATOM    343  SD  MET A  47      20.524 -17.880  -1.430  1.00 77.78      A    S  
ATOM    344  CE  MET A  47      19.767 -17.825   0.215  1.00 64.76      A    C  
ATOM    345  N   GLU A  48      20.646 -12.259  -1.711  1.00 93.95      A    N  
ATOM    346  CA  GLU A  48      20.062 -10.944  -1.463  1.00 94.61      A    C  
ATOM    347  C   GLU A  48      18.967 -10.599  -2.485  1.00 95.66      A    C  
ATOM    348  O   GLU A  48      17.844 -10.245  -2.115  1.00 95.28      A    O  
ATOM    349  CB  GLU A  48      21.146  -9.861  -1.521  1.00 93.95      A    C  
ATOM    350  CG  GLU A  48      22.197  -9.963  -0.402  1.00 91.39      A    C  
ATOM    351  CD  GLU A  48      23.208  -8.814  -0.455  1.00 91.83      A    C  
ATOM    352  OE1 GLU A  48      23.942  -8.653   0.542  1.00 82.59      A    O  
ATOM    353  OE2 GLU A  48      23.227  -8.075  -1.461  1.00 85.19      A    O1-
ATOM    354  N   ALA A  49      19.231 -10.789  -3.777  1.00 95.41      A    N  
ATOM    355  CA  ALA A  49      18.270 -10.524  -4.843  1.00 95.82      A    C  
ATOM    356  C   ALA A  49      17.013 -11.410  -4.716  1.00 96.57      A    C  
ATOM    357  O   ALA A  49      15.895 -10.937  -4.937  1.00 96.10      A    O  
ATOM    358  CB  ALA A  49      18.970 -10.722  -6.190  1.00 95.86      A    C  
ATOM    359  N   ARG A  50      17.163 -12.681  -4.329  1.00 96.88      A    N  
ATOM    360  CA  ARG A  50      16.038 -13.580  -4.056  1.00 96.92      A    C  
ATOM    361  C   ARG A  50      15.195 -13.091  -2.878  1.00 97.69      A    C  
ATOM    362  O   ARG A  50      13.976 -13.080  -2.994  1.00 97.08      A    O  
ATOM    363  CB  ARG A  50      16.543 -15.005  -3.791  1.00 96.10      A    C  
ATOM    364  CG  ARG A  50      16.995 -15.728  -5.062  1.00 87.14      A    C  
ATOM    365  CD  ARG A  50      17.695 -17.041  -4.673  1.00 86.28      A    C  
ATOM    366  NE  ARG A  50      18.305 -17.732  -5.828  1.00 75.31      A    N  
ATOM    367  CZ  ARG A  50      19.052 -18.812  -5.777  1.00 68.41      A    C  
ATOM    368  NH1 ARG A  50      19.308 -19.420  -4.650  1.00 61.75      A    N1+
ATOM    369  NH2 ARG A  50      19.572 -19.305  -6.860  1.00 58.33      A    N  
ATOM    370  N   ALA A  51      15.836 -12.658  -1.802  1.00 95.65      A    N  
ATOM    371  CA  ALA A  51      15.136 -12.107  -0.646  1.00 95.88      A    C  
ATOM    372  C   ALA A  51      14.339 -10.850  -1.027  1.00 96.73      A    C  
ATOM    373  O   ALA A  51      13.153 -10.760  -0.727  1.00 96.54      A    O  
ATOM    374  CB  ALA A  51      16.155 -11.832   0.468  1.00 95.70      A    C  
ATOM    375  N   PHE A  52      14.942  -9.931  -1.783  1.00 96.29      A    N  
ATOM    376  CA  PHE A  52      14.277  -8.706  -2.226  1.00 96.50      A    C  
ATOM    377  C   PHE A  52      13.104  -8.969  -3.176  1.00 96.88      A    C  
ATOM    378  O   PHE A  52      12.053  -8.335  -3.059  1.00 95.97      A    O  
ATOM    379  CB  PHE A  52      15.317  -7.788  -2.882  1.00 96.32      A    C  
ATOM    380  CG  PHE A  52      16.424  -7.280  -1.974  1.00 96.69      A    C  
ATOM    381  CD1 PHE A  52      16.359  -7.370  -0.573  1.00 93.69      A    C  
ATOM    382  CD2 PHE A  52      17.536  -6.648  -2.577  1.00 93.74      A    C  
ATOM    383  CE1 PHE A  52      17.390  -6.836   0.224  1.00 92.90      A    C  
ATOM    384  CE2 PHE A  52      18.561  -6.110  -1.779  1.00 92.87      A    C  
ATOM    385  CZ  PHE A  52      18.484  -6.205  -0.381  1.00 94.11      A    C  
ATOM    386  N   ASN A  53      13.229  -9.947  -4.074  1.00 96.54      A    N  
ATOM    387  CA  ASN A  53      12.110 -10.380  -4.910  1.00 96.52      A    C  
ATOM    388  C   ASN A  53      10.984 -11.010  -4.080  1.00 97.05      A    C  
ATOM    389  O   ASN A  53       9.816 -10.740  -4.350  1.00 96.44      A    O  
ATOM    390  CB  ASN A  53      12.633 -11.333  -5.997  1.00 96.20      A    C  
ATOM    391  CG  ASN A  53      13.429 -10.614  -7.070  1.00 95.75      A    C  
ATOM    392  ND2 ASN A  53      14.375 -11.275  -7.677  1.00 88.79      A    N  
ATOM    393  OD1 ASN A  53      13.191  -9.467  -7.404  1.00 88.52      A    O  
ATOM    394  N   PHE A  54      11.320 -11.789  -3.043  1.00 96.79      A    N  
ATOM    395  CA  PHE A  54      10.315 -12.312  -2.122  1.00 96.72      A    C  
ATOM    396  C   PHE A  54       9.566 -11.183  -1.407  1.00 97.17      A    C  
ATOM    397  O   PHE A  54       8.336 -11.206  -1.371  1.00 96.68      A    O  
ATOM    398  CB  PHE A  54      10.961 -13.282  -1.125  1.00 96.73      A    C  
ATOM    399  CG  PHE A  54       9.945 -13.900  -0.186  1.00 96.78      A    C  
ATOM    400  CD1 PHE A  54       9.583 -13.244   1.008  1.00 94.08      A    C  
ATOM    401  CD2 PHE A  54       9.322 -15.116  -0.525  1.00 94.85      A    C  
ATOM    402  CE1 PHE A  54       8.616 -13.802   1.848  1.00 93.65      A    C  
ATOM    403  CE2 PHE A  54       8.358 -15.676   0.319  1.00 93.73      A    C  
ATOM    404  CZ  PHE A  54       8.002 -15.018   1.509  1.00 94.36      A    C  
ATOM    405  N   TYR A  55      10.264 -10.161  -0.920  1.00 96.94      A    N  
ATOM    406  CA  TYR A  55       9.623  -8.992  -0.316  1.00 96.75      A    C  
ATOM    407  C   TYR A  55       8.686  -8.290  -1.293  1.00 96.93      A    C  
ATOM    408  O   TYR A  55       7.586  -7.893  -0.912  1.00 96.19      A    O  
ATOM    409  CB  TYR A  55      10.656  -7.970   0.162  1.00 96.51      A    C  
ATOM    410  CG  TYR A  55      11.750  -8.463   1.081  1.00 96.91      A    C  
ATOM    411  CD1 TYR A  55      11.601  -9.621   1.870  1.00 94.63      A    C  
ATOM    412  CD2 TYR A  55      12.962  -7.733   1.125  1.00 94.69      A    C  
ATOM    413  CE1 TYR A  55      12.665 -10.071   2.669  1.00 94.40      A    C  
ATOM    414  CE2 TYR A  55      14.014  -8.170   1.921  1.00 94.34      A    C  
ATOM    415  CZ  TYR A  55      13.879  -9.346   2.685  1.00 95.20      A    C  
ATOM    416  OH  TYR A  55      14.924  -9.780   3.428  1.00 93.99      A    O  
ATOM    417  N   ALA A  56       9.085  -8.171  -2.564  1.00 97.12      A    N  
ATOM    418  CA  ALA A  56       8.257  -7.561  -3.587  1.00 96.42      A    C  
ATOM    419  C   ALA A  56       6.953  -8.347  -3.808  1.00 96.46      A    C  
ATOM    420  O   ALA A  56       5.881  -7.739  -3.869  1.00 95.75      A    O  
ATOM    421  CB  ALA A  56       9.088  -7.433  -4.866  1.00 96.16      A    C  
ATOM    422  N   TYR A  57       7.011  -9.679  -3.862  1.00 97.15      A    N  
ATOM    423  CA  TYR A  57       5.817 -10.519  -3.933  1.00 96.95      A    C  
ATOM    424  C   TYR A  57       4.965 -10.405  -2.663  1.00 96.64      A    C  
ATOM    425  O   TYR A  57       3.759 -10.184  -2.766  1.00 95.59      A    O  
ATOM    426  CB  TYR A  57       6.198 -11.978  -4.216  1.00 96.65      A    C  
ATOM    427  CG  TYR A  57       6.725 -12.227  -5.617  1.00 94.95      A    C  
ATOM    428  CD1 TYR A  57       5.916 -11.953  -6.732  1.00 89.61      A    C  
ATOM    429  CD2 TYR A  57       8.020 -12.751  -5.807  1.00 89.74      A    C  
ATOM    430  CE1 TYR A  57       6.406 -12.183  -8.038  1.00 87.27      A    C  
ATOM    431  CE2 TYR A  57       8.514 -12.985  -7.106  1.00 87.43      A    C  
ATOM    432  CZ  TYR A  57       7.707 -12.691  -8.227  1.00 88.51      A    C  
ATOM    433  OH  TYR A  57       8.177 -12.908  -9.473  1.00 86.99      A    O  
ATOM    434  N   ALA A  58       5.577 -10.472  -1.487  1.00 96.84      A    N  
ATOM    435  CA  ALA A  58       4.874 -10.341  -0.223  1.00 96.49      A    C  
ATOM    436  C   ALA A  58       4.158  -8.988  -0.093  1.00 96.29      A    C  
ATOM    437  O   ALA A  58       2.971  -8.948   0.237  1.00 95.39      A    O  
ATOM    438  CB  ALA A  58       5.871 -10.569   0.918  1.00 96.46      A    C  
ATOM    439  N   ASN A  59       4.823  -7.883  -0.441  1.00 96.63      A    N  
ATOM    440  CA  ASN A  59       4.233  -6.544  -0.427  1.00 96.10      A    C  
ATOM    441  C   ASN A  59       3.079  -6.405  -1.433  1.00 95.80      A    C  
ATOM    442  O   ASN A  59       2.057  -5.804  -1.110  1.00 95.14      A    O  
ATOM    443  CB  ASN A  59       5.325  -5.502  -0.713  1.00 96.15      A    C  
ATOM    444  CG  ASN A  59       6.311  -5.303   0.419  1.00 95.95      A    C  
ATOM    445  ND2 ASN A  59       7.372  -4.580   0.160  1.00 89.50      A    N  
ATOM    446  OD1 ASN A  59       6.132  -5.736   1.544  1.00 89.23      A    O  
ATOM    447  N   ARG A  60       3.194  -6.993  -2.629  1.00 96.32      A    N  
ATOM    448  CA  ARG A  60       2.088  -7.031  -3.602  1.00 95.87      A    C  
ATOM    449  C   ARG A  60       0.902  -7.849  -3.091  1.00 95.85      A    C  
ATOM    450  O   ARG A  60      -0.235  -7.432  -3.270  1.00 94.34      A    O  
ATOM    451  CB  ARG A  60       2.583  -7.603  -4.935  1.00 94.95      A    C  
ATOM    452  CG  ARG A  60       3.401  -6.579  -5.724  1.00 89.69      A    C  
ATOM    453  CD  ARG A  60       3.915  -7.226  -7.009  1.00 87.73      A    C  
ATOM    454  NE  ARG A  60       4.519  -6.236  -7.921  1.00 81.99      A    N  
ATOM    455  CZ  ARG A  60       4.679  -6.378  -9.221  1.00 78.43      A    C  
ATOM    456  NH1 ARG A  60       4.396  -7.492  -9.838  1.00 68.72      A    N1+
ATOM    457  NH2 ARG A  60       5.119  -5.384  -9.938  1.00 69.50      A    N  
ATOM    458  N   THR A  61       1.158  -8.953  -2.404  1.00 95.64      A    N  
ATOM    459  CA  THR A  61       0.105  -9.727  -1.742  1.00 95.45      A    C  
ATOM    460  C   THR A  61      -0.558  -8.912  -0.629  1.00 95.45      A    C  
ATOM    461  O   THR A  61      -1.784  -8.899  -0.536  1.00 94.68      A    O  
ATOM    462  CB  THR A  61       0.651 -11.049  -1.198  1.00 95.67      A    C  
ATOM    463  CG2 THR A  61      -0.444 -11.938  -0.604  1.00 90.77      A    C  
ATOM    464  OG1 THR A  61       1.234 -11.786  -2.241  1.00 91.06      A    O  
ATOM    465  N   GLN A  62       0.206  -8.158   0.161  1.00 96.45      A    N  
ATOM    466  CA  GLN A  62      -0.359  -7.247   1.159  1.00 96.41      A    C  
ATOM    467  C   GLN A  62      -1.254  -6.175   0.517  1.00 96.11      A    C  
ATOM    468  O   GLN A  62      -2.355  -5.920   1.015  1.00 95.65      A    O  
ATOM    469  CB  GLN A  62       0.733  -6.562   1.991  1.00 96.76      A    C  
ATOM    470  CG  GLN A  62       1.503  -7.504   2.934  1.00 95.00      A    C  
ATOM    471  CD  GLN A  62       2.402  -6.759   3.922  1.00 94.04      A    C  
ATOM    472  NE2 GLN A  62       3.203  -7.442   4.695  1.00 83.84      A    N  
ATOM    473  OE1 GLN A  62       2.383  -5.544   4.029  1.00 86.14      A    O  
ATOM    474  N   VAL A  63      -0.827  -5.578  -0.602  1.00 95.73      A    N  
ATOM    475  CA  VAL A  63      -1.646  -4.646  -1.390  1.00 94.99      A    C  
ATOM    476  C   VAL A  63      -2.945  -5.326  -1.838  1.00 94.23      A    C  
ATOM    477  O   VAL A  63      -4.014  -4.757  -1.649  1.00 93.40      A    O  
ATOM    478  CB  VAL A  63      -0.860  -4.104  -2.604  1.00 94.68      A    C  
ATOM    479  CG1 VAL A  63      -1.747  -3.364  -3.605  1.00 92.64      A    C  
ATOM    480  CG2 VAL A  63       0.231  -3.115  -2.160  1.00 92.87      A    C  
ATOM    481  N   SER A  64      -2.877  -6.551  -2.365  1.00 93.85      A    N  
ATOM    482  CA  SER A  64      -4.056  -7.321  -2.778  1.00 92.85      A    C  
ATOM    483  C   SER A  64      -5.028  -7.542  -1.617  1.00 92.97      A    C  
ATOM    484  O   SER A  64      -6.215  -7.275  -1.757  1.00 91.82      A    O  
ATOM    485  CB  SER A  64      -3.619  -8.653  -3.387  1.00 91.77      A    C  
ATOM    486  OG  SER A  64      -4.735  -9.352  -3.879  1.00 77.71      A    O  
ATOM    487  N   HIS A  65      -4.540  -7.930  -0.436  1.00 93.63      A    N  
ATOM    488  CA  HIS A  65      -5.388  -8.087   0.753  1.00 94.00      A    C  
ATOM    489  C   HIS A  65      -6.056  -6.768   1.176  1.00 94.02      A    C  
ATOM    490  O   HIS A  65      -7.218  -6.774   1.592  1.00 93.74      A    O  
ATOM    491  CB  HIS A  65      -4.565  -8.634   1.918  1.00 94.76      A    C  
ATOM    492  CG  HIS A  65      -4.027 -10.032   1.746  1.00 94.55      A    C  
ATOM    493  CD2 HIS A  65      -4.576 -11.068   1.051  1.00 87.54      A    C  
ATOM    494  ND1 HIS A  65      -2.897 -10.523   2.362  1.00 87.00      A    N  
ATOM    495  CE1 HIS A  65      -2.771 -11.815   2.037  1.00 89.40      A    C  
ATOM    496  NE2 HIS A  65      -3.767 -12.193   1.235  1.00 90.45      A    N  
ATOM    497  N   TYR A  66      -5.364  -5.637   1.055  1.00 94.66      A    N  
ATOM    498  CA  TYR A  66      -5.972  -4.331   1.311  1.00 94.69      A    C  
ATOM    499  C   TYR A  66      -7.036  -3.960   0.265  1.00 94.01      A    C  
ATOM    500  O   TYR A  66      -8.072  -3.411   0.631  1.00 93.20      A    O  
ATOM    501  CB  TYR A  66      -4.897  -3.246   1.387  1.00 95.22      A    C  
ATOM    502  CG  TYR A  66      -3.984  -3.293   2.592  1.00 95.91      A    C  
ATOM    503  CD1 TYR A  66      -4.503  -3.462   3.888  1.00 94.89      A    C  
ATOM    504  CD2 TYR A  66      -2.596  -3.113   2.424  1.00 94.88      A    C  
ATOM    505  CE1 TYR A  66      -3.652  -3.475   5.009  1.00 94.86      A    C  
ATOM    506  CE2 TYR A  66      -1.731  -3.115   3.542  1.00 94.82      A    C  
ATOM    507  CZ  TYR A  66      -2.255  -3.301   4.843  1.00 95.70      A    C  
ATOM    508  OH  TYR A  66      -1.433  -3.320   5.914  1.00 94.97      A    O  
ATOM    509  N   VAL A  67      -6.823  -4.288  -1.014  1.00 93.62      A    N  
ATOM    510  CA  VAL A  67      -7.838  -4.110  -2.057  1.00 92.38      A    C  
ATOM    511  C   VAL A  67      -9.049  -5.004  -1.791  1.00 92.00      A    C  
ATOM    512  O   VAL A  67     -10.180  -4.525  -1.863  1.00 91.23      A    O  
ATOM    513  CB  VAL A  67      -7.243  -4.345  -3.462  1.00 91.31      A    C  
ATOM    514  CG1 VAL A  67      -8.313  -4.302  -4.553  1.00 88.56      A    C  
ATOM    515  CG2 VAL A  67      -6.220  -3.255  -3.800  1.00 89.03      A    C  
ATOM    516  N   SER A  68      -8.849  -6.248  -1.365  1.00 91.77      A    N  
ATOM    517  CA  SER A  68      -9.940  -7.129  -0.938  1.00 91.12      A    C  
ATOM    518  C   SER A  68     -10.703  -6.566   0.269  1.00 91.63      A    C  
ATOM    519  O   SER A  68     -11.925  -6.603   0.287  1.00 90.95      A    O  
ATOM    520  CB  SER A  68      -9.408  -8.523  -0.593  1.00 90.51      A    C  
ATOM    521  OG  SER A  68      -8.759  -9.094  -1.703  1.00 83.37      A    O  
ATOM    522  N   ALA A  69     -10.018  -5.989   1.245  1.00 92.33      A    N  
ATOM    523  CA  ALA A  69     -10.668  -5.300   2.357  1.00 93.18      A    C  
ATOM    524  C   ALA A  69     -11.518  -4.108   1.877  1.00 93.40      A    C  
ATOM    525  O   ALA A  69     -12.631  -3.923   2.358  1.00 92.90      A    O  
ATOM    526  CB  ALA A  69      -9.603  -4.869   3.378  1.00 93.82      A    C  
ATOM    527  N   MET A  70     -11.033  -3.337   0.882  1.00 93.43      A    N  
ATOM    528  CA  MET A  70     -11.809  -2.265   0.251  1.00 93.02      A    C  
ATOM    529  C   MET A  70     -13.030  -2.791  -0.504  1.00 92.88      A    C  
ATOM    530  O   MET A  70     -14.079  -2.156  -0.458  1.00 91.87      A    O  
ATOM    531  CB  MET A  70     -10.943  -1.431  -0.702  1.00 92.66      A    C  
ATOM    532  CG  MET A  70      -9.958  -0.532   0.040  1.00 89.79      A    C  
ATOM    533  SD  MET A  70      -9.092   0.670  -1.010  1.00 88.33      A    S  
ATOM    534  CE  MET A  70      -8.001  -0.427  -1.941  1.00 78.06      A    C  
ATOM    535  N   MET A  71     -12.928  -3.939  -1.168  1.00 91.84      A    N  
ATOM    536  CA  MET A  71     -14.059  -4.600  -1.830  1.00 90.72      A    C  
ATOM    537  C   MET A  71     -15.147  -4.988  -0.817  1.00 91.64      A    C  
ATOM    538  O   MET A  71     -16.316  -4.660  -1.011  1.00 90.79      A    O  
ATOM    539  CB  MET A  71     -13.553  -5.816  -2.609  1.00 88.77      A    C  
ATOM    540  CG  MET A  71     -14.660  -6.497  -3.423  1.00 77.04      A    C  
ATOM    541  SD  MET A  71     -14.116  -8.047  -4.173  1.00 69.64      A    S  
ATOM    542  CE  MET A  71     -15.668  -8.579  -4.959  1.00 58.55      A    C  
ATOM    543  N   TRP A  72     -14.770  -5.607   0.302  1.00 91.54      A    N  
ATOM    544  CA  TRP A  72     -15.709  -5.937   1.375  1.00 92.25      A    C  
ATOM    545  C   TRP A  72     -16.338  -4.695   2.016  1.00 93.04      A    C  
ATOM    546  O   TRP A  72     -17.544  -4.667   2.249  1.00 92.24      A    O  
ATOM    547  CB  TRP A  72     -14.995  -6.782   2.426  1.00 91.87      A    C  
ATOM    548  CG  TRP A  72     -14.815  -8.210   2.016  1.00 91.48      A    C  
ATOM    549  CD1 TRP A  72     -13.641  -8.826   1.750  1.00 89.43      A    C  
ATOM    550  CD2 TRP A  72     -15.843  -9.214   1.803  1.00 90.07      A    C  
ATOM    551  CE2 TRP A  72     -15.219 -10.429   1.405  1.00 89.36      A    C  
ATOM    552  CE3 TRP A  72     -17.253  -9.223   1.902  1.00 88.65      A    C  
ATOM    553  NE1 TRP A  72     -13.867 -10.138   1.392  1.00 88.20      A    N  
ATOM    554  CZ2 TRP A  72     -15.950 -11.597   1.131  1.00 87.83      A    C  
ATOM    555  CZ3 TRP A  72     -17.992 -10.383   1.628  1.00 86.93      A    C  
ATOM    556  CH2 TRP A  72     -17.341 -11.570   1.237  1.00 86.05      A    C  
ATOM    557  N   GLN A  73     -15.554  -3.645   2.230  1.00 93.35      A    N  
ATOM    558  CA  GLN A  73     -16.067  -2.362   2.726  1.00 93.84      A    C  
ATOM    559  C   GLN A  73     -17.042  -1.722   1.721  1.00 94.05      A    C  
ATOM    560  O   GLN A  73     -18.029  -1.109   2.122  1.00 93.09      A    O  
ATOM    561  CB  GLN A  73     -14.869  -1.451   3.015  1.00 93.34      A    C  
ATOM    562  CG  GLN A  73     -15.254  -0.116   3.675  1.00 89.56      A    C  
ATOM    563  CD  GLN A  73     -15.640  -0.225   5.146  1.00 88.48      A    C  
ATOM    564  NE2 GLN A  73     -16.167   0.823   5.702  1.00 77.45      A    N  
ATOM    565  OE1 GLN A  73     -15.435  -1.214   5.830  1.00 80.11      A    O  
ATOM    566  N   SER A  74     -16.788  -1.881   0.415  1.00 92.41      A    N  
ATOM    567  CA  SER A  74     -17.667  -1.436  -0.663  1.00 91.62      A    C  
ATOM    568  C   SER A  74     -19.009  -2.156  -0.636  1.00 92.10      A    C  
ATOM    569  O   SER A  74     -20.053  -1.513  -0.707  1.00 91.21      A    O  
ATOM    570  CB  SER A  74     -17.010  -1.658  -2.034  1.00 90.52      A    C  
ATOM    571  OG  SER A  74     -15.808  -0.936  -2.139  1.00 81.84      A    O  
ATOM    572  N   LEU A  75     -18.995  -3.483  -0.474  1.00 90.79      A    N  
ATOM    573  CA  LEU A  75     -20.204  -4.292  -0.342  1.00 90.61      A    C  
ATOM    574  C   LEU A  75     -21.017  -3.869   0.889  1.00 91.89      A    C  
ATOM    575  O   LEU A  75     -22.223  -3.694   0.803  1.00 91.55      A    O  
ATOM    576  CB  LEU A  75     -19.807  -5.770  -0.267  1.00 89.57      A    C  
ATOM    577  CG  LEU A  75     -21.001  -6.730  -0.082  1.00 84.75      A    C  
ATOM    578  CD1 LEU A  75     -21.994  -6.658  -1.247  1.00 80.88      A    C  
ATOM    579  CD2 LEU A  75     -20.493  -8.163   0.029  1.00 79.39      A    C  
ATOM    580  N   LEU A  76     -20.355  -3.657   2.013  1.00 91.62      A    N  
ATOM    581  CA  LEU A  76     -21.000  -3.228   3.242  1.00 92.77      A    C  
ATOM    582  C   LEU A  76     -21.682  -1.863   3.081  1.00 93.92      A    C  
ATOM    583  O   LEU A  76     -22.848  -1.714   3.425  1.00 93.26      A    O  
ATOM    584  CB  LEU A  76     -19.934  -3.229   4.351  1.00 92.11      A    C  
ATOM    585  CG  LEU A  76     -20.509  -3.029   5.754  1.00 89.90      A    C  
ATOM    586  CD1 LEU A  76     -21.468  -4.157   6.147  1.00 85.83      A    C  
ATOM    587  CD2 LEU A  76     -19.352  -3.025   6.755  1.00 85.69      A    C  
ATOM    588  N   SER A  77     -20.985  -0.890   2.487  1.00 93.76      A    N  
ATOM    589  CA  SER A  77     -21.529   0.435   2.190  1.00 93.76      A    C  
ATOM    590  C   SER A  77     -22.753   0.350   1.268  1.00 94.36      A    C  
ATOM    591  O   SER A  77     -23.769   0.994   1.536  1.00 93.03      A    O  
ATOM    592  CB  SER A  77     -20.432   1.286   1.554  1.00 92.50      A    C  
ATOM    593  OG  SER A  77     -20.838   2.608   1.320  1.00 82.29      A    O  
ATOM    594  N   LEU A  78     -22.701  -0.501   0.240  1.00 92.10      A    N  
ATOM    595  CA  LEU A  78     -23.812  -0.723  -0.680  1.00 92.00      A    C  
ATOM    596  C   LEU A  78     -25.041  -1.310   0.031  1.00 92.95      A    C  
ATOM    597  O   LEU A  78     -26.150  -0.836  -0.209  1.00 92.50      A    O  
ATOM    598  CB  LEU A  78     -23.330  -1.635  -1.822  1.00 90.93      A    C  
ATOM    599  CG  LEU A  78     -24.416  -1.979  -2.854  1.00 88.47      A    C  
ATOM    600  CD1 LEU A  78     -24.941  -0.737  -3.573  1.00 83.17      A    C  
ATOM    601  CD2 LEU A  78     -23.845  -2.947  -3.888  1.00 82.36      A    C  
ATOM    602  N   ILE A  79     -24.865  -2.277   0.926  1.00 92.35      A    N  
ATOM    603  CA  ILE A  79     -25.959  -2.883   1.697  1.00 92.57      A    C  
ATOM    604  C   ILE A  79     -26.703  -1.813   2.505  1.00 93.49      A    C  
ATOM    605  O   ILE A  79     -27.930  -1.738   2.466  1.00 93.21      A    O  
ATOM    606  CB  ILE A  79     -25.420  -4.017   2.603  1.00 92.03      A    C  
ATOM    607  CG1 ILE A  79     -25.003  -5.234   1.746  1.00 90.04      A    C  
ATOM    608  CG2 ILE A  79     -26.465  -4.459   3.651  1.00 89.84      A    C  
ATOM    609  CD1 ILE A  79     -24.131  -6.256   2.501  1.00 85.42      A    C  
ATOM    610  N   TYR A  80     -25.976  -0.960   3.214  1.00 94.05      A    N  
ATOM    611  CA  TYR A  80     -26.586   0.091   4.034  1.00 94.56      A    C  
ATOM    612  C   TYR A  80     -27.121   1.267   3.214  1.00 95.20      A    C  
ATOM    613  O   TYR A  80     -28.098   1.900   3.619  1.00 94.22      A    O  
ATOM    614  CB  TYR A  80     -25.584   0.537   5.100  1.00 93.92      A    C  
ATOM    615  CG  TYR A  80     -25.470  -0.469   6.221  1.00 93.60      A    C  
ATOM    616  CD1 TYR A  80     -26.524  -0.590   7.145  1.00 90.57      A    C  
ATOM    617  CD2 TYR A  80     -24.355  -1.324   6.327  1.00 90.92      A    C  
ATOM    618  CE1 TYR A  80     -26.483  -1.561   8.157  1.00 89.47      A    C  
ATOM    619  CE2 TYR A  80     -24.305  -2.301   7.339  1.00 89.67      A    C  
ATOM    620  CZ  TYR A  80     -25.371  -2.423   8.253  1.00 90.22      A    C  
ATOM    621  OH  TYR A  80     -25.343  -3.369   9.224  1.00 88.07      A    O  
ATOM    622  N   SER A  81     -26.558   1.533   2.039  1.00 94.04      A    N  
ATOM    623  CA  SER A  81     -27.133   2.474   1.071  1.00 94.13      A    C  
ATOM    624  C   SER A  81     -28.468   1.966   0.541  1.00 94.48      A    C  
ATOM    625  O   SER A  81     -29.440   2.723   0.494  1.00 93.63      A    O  
ATOM    626  CB  SER A  81     -26.159   2.697  -0.083  1.00 93.86      A    C  
ATOM    627  OG  SER A  81     -26.637   3.712  -0.937  1.00 86.98      A    O  
ATOM    628  N   ALA A  82     -28.564   0.678   0.212  1.00 93.12      A    N  
ATOM    629  CA  ALA A  82     -29.811   0.052  -0.195  1.00 92.27      A    C  
ATOM    630  C   ALA A  82     -30.863   0.088   0.930  1.00 93.25      A    C  
ATOM    631  O   ALA A  82     -32.010   0.430   0.669  1.00 92.76      A    O  
ATOM    632  CB  ALA A  82     -29.525  -1.374  -0.671  1.00 91.42      A    C  
ATOM    633  N   GLU A  83     -30.488  -0.178   2.184  1.00 93.12      A    N  
ATOM    634  CA  GLU A  83     -31.373  -0.029   3.349  1.00 93.74      A    C  
ATOM    635  C   GLU A  83     -31.951   1.392   3.437  1.00 94.59      A    C  
ATOM    636  O   GLU A  83     -33.164   1.563   3.579  1.00 93.95      A    O  
ATOM    637  CB  GLU A  83     -30.602  -0.362   4.642  1.00 92.57      A    C  
ATOM    638  CG  GLU A  83     -31.469  -0.270   5.906  1.00 90.81      A    C  
ATOM    639  CD  GLU A  83     -30.676  -0.428   7.228  1.00 90.38      A    C  
ATOM    640  OE1 GLU A  83     -31.290  -0.847   8.239  1.00 81.29      A    O  
ATOM    641  OE2 GLU A  83     -29.472  -0.089   7.275  1.00 83.62      A    O1-
ATOM    642  N   ALA A  84     -31.092   2.403   3.334  1.00 93.81      A    N  
ATOM    643  CA  ALA A  84     -31.500   3.795   3.400  1.00 94.49      A    C  
ATOM    644  C   ALA A  84     -32.392   4.185   2.211  1.00 95.28      A    C  
ATOM    645  O   ALA A  84     -33.440   4.788   2.416  1.00 94.44      A    O  
ATOM    646  CB  ALA A  84     -30.243   4.674   3.477  1.00 94.48      A    C  
ATOM    647  N   PHE A  85     -32.025   3.780   0.989  1.00 94.86      A    N  
ATOM    648  CA  PHE A  85     -32.793   4.047  -0.225  1.00 94.02      A    C  
ATOM    649  C   PHE A  85     -34.192   3.423  -0.175  1.00 94.73      A    C  
ATOM    650  O   PHE A  85     -35.181   4.102  -0.425  1.00 94.42      A    O  
ATOM    651  CB  PHE A  85     -32.008   3.527  -1.433  1.00 93.56      A    C  
ATOM    652  CG  PHE A  85     -32.739   3.714  -2.757  1.00 93.06      A    C  
ATOM    653  CD1 PHE A  85     -33.283   2.607  -3.429  1.00 88.50      A    C  
ATOM    654  CD2 PHE A  85     -32.880   5.000  -3.291  1.00 89.01      A    C  
ATOM    655  CE1 PHE A  85     -33.964   2.791  -4.648  1.00 87.57      A    C  
ATOM    656  CE2 PHE A  85     -33.567   5.193  -4.519  1.00 87.75      A    C  
ATOM    657  CZ  PHE A  85     -34.107   4.086  -5.190  1.00 88.63      A    C  
ATOM    658  N   LEU A  86     -34.305   2.155   0.216  1.00 93.31      A    N  
ATOM    659  CA  LEU A  86     -35.593   1.479   0.367  1.00 93.00      A    C  
ATOM    660  C   LEU A  86     -36.445   2.119   1.468  1.00 93.71      A    C  
ATOM    661  O   LEU A  86     -37.678   2.158   1.359  1.00 93.06      A    O  
ATOM    662  CB  LEU A  86     -35.352  -0.007   0.664  1.00 92.76      A    C  
ATOM    663  CG  LEU A  86     -34.721  -0.807  -0.488  1.00 91.00      A    C  
ATOM    664  CD1 LEU A  86     -34.410  -2.225  -0.003  1.00 86.28      A    C  
ATOM    665  CD2 LEU A  86     -35.635  -0.906  -1.714  1.00 86.65      A    C  
ATOM    666  N   THR A  87     -35.812   2.634   2.518  1.00 94.01      A    N  
ATOM    667  CA  THR A  87     -36.481   3.398   3.575  1.00 94.14      A    C  
ATOM    668  C   THR A  87     -36.986   4.745   3.049  1.00 94.44      A    C  
ATOM    669  O   THR A  87     -38.133   5.102   3.312  1.00 93.05      A    O  
ATOM    670  CB  THR A  87     -35.552   3.584   4.789  1.00 94.14      A    C  
ATOM    671  CG2 THR A  87     -36.250   4.269   5.958  1.00 87.75      A    C  
ATOM    672  OG1 THR A  87     -35.129   2.327   5.268  1.00 87.31      A    O  
ATOM    673  N   ASP A  88     -36.195   5.449   2.244  1.00 94.62      A    N  
ATOM    674  CA  ASP A  88     -36.606   6.697   1.597  1.00 94.43      A    C  
ATOM    675  C   ASP A  88     -37.715   6.475   0.558  1.00 94.47      A    C  
ATOM    676  O   ASP A  88     -38.643   7.275   0.503  1.00 93.14      A    O  
ATOM    677  CB  ASP A  88     -35.406   7.414   0.954  1.00 94.03      A    C  
ATOM    678  CG  ASP A  88     -34.682   8.385   1.900  1.00 93.30      A    C  
ATOM    679  OD1 ASP A  88     -35.312   8.924   2.839  1.00 87.60      A    O  
ATOM    680  OD2 ASP A  88     -33.489   8.657   1.663  1.00 88.73      A    O1-
ATOM    681  N   LEU A  89     -37.707   5.378  -0.205  1.00 94.05      A    N  
ATOM    682  CA  LEU A  89     -38.817   5.032  -1.101  1.00 92.77      A    C  
ATOM    683  C   LEU A  89     -40.139   4.913  -0.340  1.00 92.71      A    C  
ATOM    684  O   LEU A  89     -41.159   5.440  -0.786  1.00 91.52      A    O  
ATOM    685  CB  LEU A  89     -38.524   3.720  -1.845  1.00 91.93      A    C  
ATOM    686  CG  LEU A  89     -37.492   3.812  -2.987  1.00 82.22      A    C  
ATOM    687  CD1 LEU A  89     -37.361   2.428  -3.625  1.00 74.91      A    C  
ATOM    688  CD2 LEU A  89     -37.897   4.806  -4.083  1.00 75.64      A    C  
ATOM    689  N   TYR A  90     -40.125   4.276   0.833  1.00 92.84      A    N  
ATOM    690  CA  TYR A  90     -41.295   4.270   1.706  1.00 91.98      A    C  
ATOM    691  C   TYR A  90     -41.642   5.676   2.205  1.00 92.40      A    C  
ATOM    692  O   TYR A  90     -42.816   6.043   2.227  1.00 91.54      A    O  
ATOM    693  CB  TYR A  90     -41.080   3.296   2.875  1.00 91.36      A    C  
ATOM    694  CG  TYR A  90     -42.248   3.275   3.855  1.00 90.92      A    C  
ATOM    695  CD1 TYR A  90     -42.061   3.671   5.195  1.00 85.75      A    C  
ATOM    696  CD2 TYR A  90     -43.530   2.925   3.396  1.00 86.00      A    C  
ATOM    697  CE1 TYR A  90     -43.161   3.738   6.072  1.00 84.07      A    C  
ATOM    698  CE2 TYR A  90     -44.632   3.001   4.267  1.00 84.04      A    C  
ATOM    699  CZ  TYR A  90     -44.454   3.418   5.606  1.00 85.85      A    C  
ATOM    700  OH  TYR A  90     -45.528   3.532   6.429  1.00 84.83      A    O  
ATOM    701  N   GLY A  91     -40.640   6.484   2.537  1.00 92.61      A    N  
ATOM    702  CA  GLY A  91     -40.815   7.878   2.936  1.00 91.90      A    C  
ATOM    703  C   GLY A  91     -41.463   8.745   1.852  1.00 92.49      A    C  
ATOM    704  O   GLY A  91     -42.413   9.471   2.143  1.00 91.24      A    O  
ATOM    705  N   VAL A  92     -41.048   8.610   0.594  1.00 91.98      A    N  
ATOM    706  CA  VAL A  92     -41.662   9.283  -0.565  1.00 90.42      A    C  
ATOM    707  C   VAL A  92     -43.129   8.882  -0.699  1.00 89.72      A    C  
ATOM    708  O   VAL A  92     -44.003   9.747  -0.749  1.00 88.19      A    O  
ATOM    709  CB  VAL A  92     -40.899   8.972  -1.875  1.00 90.71      A    C  
ATOM    710  CG1 VAL A  92     -41.631   9.484  -3.121  1.00 86.03      A    C  
ATOM    711  CG2 VAL A  92     -39.506   9.613  -1.879  1.00 85.94      A    C  
ATOM    712  N   MET A  93     -43.421   7.578  -0.669  1.00 90.34      A    N  
ATOM    713  CA  MET A  93     -44.801   7.084  -0.716  1.00 88.11      A    C  
ATOM    714  C   MET A  93     -45.643   7.657   0.435  1.00 87.73      A    C  
ATOM    715  O   MET A  93     -46.795   8.036   0.233  1.00 86.71      A    O  
ATOM    716  CB  MET A  93     -44.823   5.554  -0.642  1.00 87.40      A    C  
ATOM    717  CG  MET A  93     -44.316   4.870  -1.920  1.00 84.33      A    C  
ATOM    718  SD  MET A  93     -44.522   3.062  -1.897  1.00 81.46      A    S  
ATOM    719  CE  MET A  93     -43.155   2.572  -0.821  1.00 68.22      A    C  
ATOM    720  N   ARG A  94     -45.084   7.739   1.631  1.00 91.23      A    N  
ATOM    721  CA  ARG A  94     -45.750   8.258   2.828  1.00 90.35      A    C  
ATOM    722  C   ARG A  94     -45.998   9.767   2.745  1.00 90.62      A    C  
ATOM    723  O   ARG A  94     -47.050  10.214   3.185  1.00 88.32      A    O  
ATOM    724  CB  ARG A  94     -44.906   7.887   4.054  1.00 89.33      A    C  
ATOM    725  CG  ARG A  94     -45.581   8.219   5.398  1.00 82.12      A    C  
ATOM    726  CD  ARG A  94     -46.816   7.368   5.644  1.00 80.65      A    C  
ATOM    727  NE  ARG A  94     -47.454   7.746   6.917  1.00 74.56      A    N  
ATOM    728  CZ  ARG A  94     -48.545   8.478   7.055  1.00 68.69      A    C  
ATOM    729  NH1 ARG A  94     -49.244   8.897   6.036  1.00 62.50      A    N1+
ATOM    730  NH2 ARG A  94     -48.958   8.806   8.230  1.00 61.31      A    N  
ATOM    731  N   THR A  95     -45.055  10.513   2.172  1.00 89.31      A    N  
ATOM    732  CA  THR A  95     -45.178  11.966   1.947  1.00 88.03      A    C  
ATOM    733  C   THR A  95     -46.258  12.268   0.899  1.00 87.32      A    C  
ATOM    734  O   THR A  95     -47.076  13.164   1.107  1.00 84.27      A    O  
ATOM    735  CB  THR A  95     -43.827  12.559   1.527  1.00 89.10      A    C  
ATOM    736  CG2 THR A  95     -43.870  14.077   1.367  1.00 84.83      A    C  
ATOM    737  OG1 THR A  95     -42.864  12.283   2.523  1.00 83.70      A    O  
ATOM    738  N   LEU A  96     -46.331  11.474  -0.181  1.00 86.61      A    N  
ATOM    739  CA  LEU A  96     -47.358  11.583  -1.216  1.00 83.74      A    C  
ATOM    740  C   LEU A  96     -48.757  11.188  -0.733  1.00 83.59      A    C  
ATOM    741  O   LEU A  96     -49.754  11.744  -1.187  1.00 80.60      A    O  
ATOM    742  CB  LEU A  96     -46.970  10.681  -2.400  1.00 83.24      A    C  
ATOM    743  CG  LEU A  96     -45.875  11.253  -3.303  1.00 81.16      A    C  
ATOM    744  CD1 LEU A  96     -45.383  10.175  -4.265  1.00 76.07      A    C  
ATOM    745  CD2 LEU A  96     -46.443  12.421  -4.134  1.00 76.11      A    C  
ATOM    746  N   ASN A  97     -48.846  10.222   0.167  1.00 85.73      A    N  
ATOM    747  CA  ASN A  97     -50.119   9.760   0.711  1.00 84.12      A    C  
ATOM    748  C   ASN A  97     -50.134   9.861   2.249  1.00 84.48      A    C  
ATOM    749  O   ASN A  97     -49.863   8.875   2.946  1.00 81.46      A    O  
ATOM    750  CB  ASN A  97     -50.419   8.350   0.185  1.00 80.81      A    C  
ATOM    751  CG  ASN A  97     -51.792   7.856   0.611  1.00 76.39      A    C  
ATOM    752  ND2 ASN A  97     -52.194   6.695   0.154  1.00 69.39      A    N  
ATOM    753  OD1 ASN A  97     -52.530   8.489   1.358  1.00 71.94      A    O  
ATOM    754  N   PRO A  98     -50.529  11.013   2.798  1.00 83.19      A    N  
ATOM    755  CA  PRO A  98     -50.593  11.225   4.232  1.00 81.94      A    C  
ATOM    756  C   PRO A  98     -51.618  10.330   4.959  1.00 82.89      A    C  
ATOM    757  O   PRO A  98     -51.566  10.204   6.186  1.00 78.31      A    O  
ATOM    758  CB  PRO A  98     -50.937  12.706   4.421  1.00 80.34      A    C  
ATOM    759  CG  PRO A  98     -50.481  13.355   3.119  1.00 77.53      A    C  
ATOM    760  CD  PRO A  98     -50.758  12.272   2.096  1.00 81.29      A    C  
ATOM    761  N   CYS A  99     -52.516   9.700   4.215  1.00 82.80      A    N  
ATOM    762  CA  CYS A  99     -53.520   8.779   4.750  1.00 81.34      A    C  
ATOM    763  C   CYS A  99     -53.027   7.331   4.884  1.00 81.75      A    C  
ATOM    764  O   CYS A  99     -53.646   6.547   5.610  1.00 76.84      A    O  
ATOM    765  CB  CYS A  99     -54.779   8.855   3.880  1.00 79.85      A    C  
ATOM    766  SG  CYS A  99     -55.612  10.464   3.953  1.00 76.52      A    S  
ATOM    767  N   ALA A 100     -51.933   6.946   4.221  1.00 82.50      A    N  
ATOM    768  CA  ALA A 100     -51.343   5.621   4.373  1.00 80.12      A    C  
ATOM    769  C   ALA A 100     -50.497   5.518   5.662  1.00 79.49      A    C  
ATOM    770  O   ALA A 100     -50.008   6.508   6.171  1.00 74.29      A    O  
ATOM    771  CB  ALA A 100     -50.526   5.301   3.125  1.00 77.84      A    C  
ATOM    772  N   GLY A 101     -50.304   4.312   6.187  1.00 77.76      A    N  
ATOM    773  CA  GLY A 101     -49.536   4.126   7.418  1.00 75.97      A    C  
ATOM    774  C   GLY A 101     -50.283   4.591   8.676  1.00 77.71      A    C  
ATOM    775  O   GLY A 101     -51.427   4.200   8.898  1.00 73.73      A    O  
ATOM    776  N   SER A 102     -49.630   5.396   9.497  1.00 77.83      A    N  
ATOM    777  CA  SER A 102     -50.202   5.964  10.719  1.00 77.25      A    C  
ATOM    778  C   SER A 102     -50.403   7.480  10.561  1.00 78.26      A    C  
ATOM    779  O   SER A 102     -49.445   8.219  10.793  1.00 74.65      A    O  
ATOM    780  CB  SER A 102     -49.296   5.670  11.927  1.00 74.37      A    C  
ATOM    781  OG  SER A 102     -49.147   4.278  12.117  1.00 67.29      A    O  
ATOM    782  N   PRO A 103     -51.607   7.969  10.159  1.00 76.84      A    N  
ATOM    783  CA  PRO A 103     -51.844   9.400   9.964  1.00 78.24      A    C  
ATOM    784  C   PRO A 103     -51.514  10.229  11.211  1.00 78.85      A    C  
ATOM    785  O   PRO A 103     -51.777   9.801  12.346  1.00 75.66      A    O  
ATOM    786  CB  PRO A 103     -53.321   9.535   9.564  1.00 76.80      A    C  
ATOM    787  CG  PRO A 103     -53.654   8.175   8.968  1.00 74.20      A    C  
ATOM    788  CD  PRO A 103     -52.798   7.204   9.794  1.00 77.41      A    C  
ATOM    789  N   SER A 104     -50.938  11.418  11.023  1.00 77.40      A    N  
ATOM    790  CA  SER A 104     -50.568  12.363  12.086  1.00 77.27      A    C  
ATOM    791  C   SER A 104     -51.260  13.718  11.890  1.00 77.49      A    C  
ATOM    792  O   SER A 104     -51.781  14.020  10.814  1.00 73.07      A    O  
ATOM    793  CB  SER A 104     -49.041  12.508  12.191  1.00 74.52      A    C  
ATOM    794  OG  SER A 104     -48.485  12.936  10.961  1.00 70.12      A    O  
ATOM    795  N   GLY A 105     -51.339  14.520  12.948  1.00 76.22      A    N  
ATOM    796  CA  GLY A 105     -51.947  15.847  12.924  1.00 76.97      A    C  
ATOM    797  C   GLY A 105     -53.409  15.836  12.439  1.00 78.96      A    C  
ATOM    798  O   GLY A 105     -54.197  14.955  12.807  1.00 75.33      A    O  
ATOM    799  N   TYR A 106     -53.776  16.801  11.583  1.00 76.92      A    N  
ATOM    800  CA  TYR A 106     -55.127  16.956  11.038  1.00 78.45      A    C  
ATOM    801  C   TYR A 106     -55.550  15.797  10.124  1.00 81.80      A    C  
ATOM    802  O   TYR A 106     -56.748  15.509  10.016  1.00 78.49      A    O  
ATOM    803  CB  TYR A 106     -55.234  18.311  10.327  1.00 74.99      A    C  
ATOM    804  CG  TYR A 106     -54.450  18.416   9.032  1.00 71.80      A    C  
ATOM    805  CD1 TYR A 106     -53.120  18.882   9.037  1.00 66.06      A    C  
ATOM    806  CD2 TYR A 106     -55.056  18.061   7.814  1.00 66.32      A    C  
ATOM    807  CE1 TYR A 106     -52.404  18.993   7.824  1.00 58.65      A    C  
ATOM    808  CE2 TYR A 106     -54.337  18.161   6.607  1.00 60.72      A    C  
ATOM    809  CZ  TYR A 106     -53.011  18.635   6.616  1.00 60.75      A    C  
ATOM    810  OH  TYR A 106     -52.317  18.729   5.444  1.00 59.56      A    O  
ATOM    811  N   TRP A 107     -54.587  15.067   9.528  1.00 76.98      A    N  
ATOM    812  CA  TRP A 107     -54.869  13.903   8.681  1.00 79.15      A    C  
ATOM    813  C   TRP A 107     -55.550  12.757   9.433  1.00 82.21      A    C  
ATOM    814  O   TRP A 107     -56.246  11.968   8.814  1.00 80.93      A    O  
ATOM    815  CB  TRP A 107     -53.580  13.422   8.004  1.00 77.90      A    C  
ATOM    816  CG  TRP A 107     -53.034  14.357   6.970  1.00 80.71      A    C  
ATOM    817  CD1 TRP A 107     -51.893  15.081   7.050  1.00 76.58      A    C  
ATOM    818  CD2 TRP A 107     -53.609  14.670   5.659  1.00 79.17      A    C  
ATOM    819  CE2 TRP A 107     -52.744  15.605   5.002  1.00 76.89      A    C  
ATOM    820  CE3 TRP A 107     -54.769  14.259   4.971  1.00 74.56      A    C  
ATOM    821  NE1 TRP A 107     -51.717  15.812   5.895  1.00 74.71      A    N  
ATOM    822  CZ2 TRP A 107     -53.027  16.110   3.721  1.00 75.99      A    C  
ATOM    823  CZ3 TRP A 107     -55.055  14.762   3.682  1.00 73.33      A    C  
ATOM    824  CH2 TRP A 107     -54.188  15.678   3.064  1.00 72.89      A    C  
ATOM    825  N   MET A 108     -55.427  12.701  10.751  1.00 81.63      A    N  
ATOM    826  CA  MET A 108     -56.175  11.742  11.567  1.00 82.43      A    C  
ATOM    827  C   MET A 108     -57.700  11.908  11.443  1.00 84.46      A    C  
ATOM    828  O   MET A 108     -58.420  10.922  11.572  1.00 83.43      A    O  
ATOM    829  CB  MET A 108     -55.776  11.860  13.046  1.00 80.88      A    C  
ATOM    830  CG  MET A 108     -54.342  11.402  13.295  1.00 74.67      A    C  
ATOM    831  SD  MET A 108     -53.883  11.243  15.039  1.00 71.20      A    S  
ATOM    832  CE  MET A 108     -53.993  12.964  15.577  1.00 61.79      A    C  
ATOM    833  N   PHE A 109     -58.172  13.112  11.155  1.00 81.87      A    N  
ATOM    834  CA  PHE A 109     -59.588  13.417  10.987  1.00 82.13      A    C  
ATOM    835  C   PHE A 109     -59.995  13.452   9.509  1.00 84.77      A    C  
ATOM    836  O   PHE A 109     -61.068  12.982   9.148  1.00 82.93      A    O  
ATOM    837  CB  PHE A 109     -59.893  14.747  11.672  1.00 81.40      A    C  
ATOM    838  CG  PHE A 109     -59.535  14.760  13.149  1.00 78.35      A    C  
ATOM    839  CD1 PHE A 109     -60.345  14.084  14.076  1.00 72.52      A    C  
ATOM    840  CD2 PHE A 109     -58.379  15.425  13.592  1.00 73.93      A    C  
ATOM    841  CE1 PHE A 109     -60.005  14.080  15.438  1.00 67.34      A    C  
ATOM    842  CE2 PHE A 109     -58.036  15.420  14.953  1.00 68.54      A    C  
ATOM    843  CZ  PHE A 109     -58.856  14.753  15.880  1.00 70.75      A    C  
ATOM    844  N   VAL A 110     -59.134  13.979   8.630  1.00 80.23      A    N  
ATOM    845  CA  VAL A 110     -59.434  14.138   7.201  1.00 79.53      A    C  
ATOM    846  C   VAL A 110     -59.416  12.798   6.452  1.00 81.34      A    C  
ATOM    847  O   VAL A 110     -60.281  12.552   5.615  1.00 80.84      A    O  
ATOM    848  CB  VAL A 110     -58.459  15.153   6.556  1.00 78.37      A    C  
ATOM    849  CG1 VAL A 110     -58.657  15.294   5.050  1.00 72.49      A    C  
ATOM    850  CG2 VAL A 110     -58.645  16.542   7.177  1.00 74.17      A    C  
ATOM    851  N   CYS A 111     -58.489  11.892   6.762  1.00 81.41      A    N  
ATOM    852  CA  CYS A 111     -58.369  10.623   6.044  1.00 80.19      A    C  
ATOM    853  C   CYS A 111     -59.602   9.714   6.171  1.00 81.85      A    C  
ATOM    854  O   CYS A 111     -60.038   9.192   5.144  1.00 79.86      A    O  
ATOM    855  CB  CYS A 111     -57.086   9.895   6.451  1.00 78.17      A    C  
ATOM    856  SG  CYS A 111     -55.601  10.787   5.926  1.00 74.81      A    S  
ATOM    857  N   PRO A 112     -60.212   9.538   7.336  1.00 83.99      A    N  
ATOM    858  CA  PRO A 112     -61.472   8.811   7.438  1.00 83.10      A    C  
ATOM    859  C   PRO A 112     -62.588   9.407   6.570  1.00 84.75      A    C  
ATOM    860  O   PRO A 112     -63.331   8.660   5.944  1.00 83.79      A    O  
ATOM    861  CB  PRO A 112     -61.846   8.843   8.923  1.00 82.70      A    C  
ATOM    862  CG  PRO A 112     -60.494   8.978   9.623  1.00 81.50      A    C  
ATOM    863  CD  PRO A 112     -59.710   9.856   8.660  1.00 84.77      A    C  
ATOM    864  N   LEU A 113     -62.675  10.730   6.473  1.00 81.46      A    N  
ATOM    865  CA  LEU A 113     -63.657  11.420   5.637  1.00 80.77      A    C  
ATOM    866  C   LEU A 113     -63.390  11.188   4.141  1.00 81.24      A    C  
ATOM    867  O   LEU A 113     -64.309  10.866   3.400  1.00 82.02      A    O  
ATOM    868  CB  LEU A 113     -63.660  12.922   5.968  1.00 82.59      A    C  
ATOM    869  CG  LEU A 113     -64.103  13.272   7.397  1.00 77.37      A    C  
ATOM    870  CD1 LEU A 113     -63.922  14.772   7.636  1.00 71.12      A    C  
ATOM    871  CD2 LEU A 113     -65.575  12.923   7.642  1.00 74.05      A    C  
ATOM    872  N   LEU A 114     -62.142  11.268   3.707  1.00 76.02      A    N  
ATOM    873  CA  LEU A 114     -61.755  10.990   2.318  1.00 73.85      A    C  
ATOM    874  C   LEU A 114     -62.030   9.534   1.917  1.00 75.83      A    C  
ATOM    875  O   LEU A 114     -62.361   9.271   0.763  1.00 75.99      A    O  
ATOM    876  CB  LEU A 114     -60.264  11.325   2.122  1.00 73.84      A    C  
ATOM    877  CG  LEU A 114     -59.927  12.823   2.135  1.00 72.36      A    C  
ATOM    878  CD1 LEU A 114     -58.407  12.991   2.021  1.00 67.13      A    C  
ATOM    879  CD2 LEU A 114     -60.577  13.581   0.980  1.00 70.15      A    C  
ATOM    880  N   GLN A 115     -61.947   8.596   2.837  1.00 84.76      A    N  
ATOM    881  CA  GLN A 115     -62.270   7.193   2.587  1.00 82.30      A    C  
ATOM    882  C   GLN A 115     -63.764   6.934   2.340  1.00 84.06      A    C  
ATOM    883  O   GLN A 115     -64.105   5.875   1.793  1.00 83.32      A    O  
ATOM    884  CB  GLN A 115     -61.775   6.326   3.746  1.00 81.68      A    C  
ATOM    885  CG  GLN A 115     -60.247   6.159   3.739  1.00 77.69      A    C  
ATOM    886  CD  GLN A 115     -59.740   5.320   4.913  1.00 74.44      A    C  
ATOM    887  NE2 GLN A 115     -58.442   5.207   5.083  1.00 63.85      A    N  
ATOM    888  OE1 GLN A 115     -60.487   4.725   5.676  1.00 68.09      A    O  
ATOM    889  N   LEU A 116     -64.642   7.857   2.705  1.00 81.78      A    N  
ATOM    890  CA  LEU A 116     -66.081   7.789   2.449  1.00 82.00      A    C  
ATOM    891  C   LEU A 116     -66.463   8.284   1.042  1.00 83.62      A    C  
ATOM    892  O   LEU A 116     -67.561   8.001   0.569  1.00 81.88      A    O  
ATOM    893  CB  LEU A 116     -66.846   8.579   3.527  1.00 84.03      A    C  
ATOM    894  CG  LEU A 116     -66.661   8.057   4.964  1.00 80.46      A    C  
ATOM    895  CD1 LEU A 116     -67.329   9.011   5.955  1.00 72.11      A    C  
ATOM    896  CD2 LEU A 116     -67.270   6.667   5.149  1.00 74.93      A    C  
ATOM    897  N   VAL A 117     -65.575   8.990   0.345  1.00 80.11      A    N  
ATOM    898  CA  VAL A 117     -65.823   9.481  -1.019  1.00 79.05      A    C  
ATOM    899  C   VAL A 117     -65.832   8.295  -2.007  1.00 80.05      A    C  
ATOM    900  O   VAL A 117     -64.844   7.551  -2.053  1.00 79.58      A    O  
ATOM    901  CB  VAL A 117     -64.793  10.549  -1.434  1.00 79.47      A    C  
ATOM    902  CG1 VAL A 117     -65.077  11.083  -2.841  1.00 74.93      A    C  
ATOM    903  CG2 VAL A 117     -64.815  11.746  -0.477  1.00 76.36      A    C  
ATOM    904  N   PRO A 118     -66.887   8.117  -2.852  1.00 82.70      A    N  
ATOM    905  CA  PRO A 118     -67.100   6.879  -3.620  1.00 81.90      A    C  
ATOM    906  C   PRO A 118     -65.957   6.453  -4.554  1.00 82.70      A    C  
ATOM    907  O   PRO A 118     -65.745   5.261  -4.748  1.00 79.41      A    O  
ATOM    908  CB  PRO A 118     -68.385   7.114  -4.420  1.00 80.32      A    C  
ATOM    909  CG  PRO A 118     -69.168   8.084  -3.549  1.00 81.28      A    C  
ATOM    910  CD  PRO A 118     -68.073   8.944  -2.924  1.00 85.89      A    C  
ATOM    911  N   ILE A 119     -65.215   7.401  -5.138  1.00 81.62      A    N  
ATOM    912  CA  ILE A 119     -64.099   7.130  -6.066  1.00 81.27      A    C  
ATOM    913  C   ILE A 119     -62.754   7.213  -5.338  1.00 82.65      A    C  
ATOM    914  O   ILE A 119     -61.867   6.381  -5.535  1.00 80.48      A    O  
ATOM    915  CB  ILE A 119     -64.171   8.083  -7.283  1.00 80.62      A    C  
ATOM    916  CG1 ILE A 119     -65.509   7.891  -8.039  1.00 74.32      A    C  
ATOM    917  CG2 ILE A 119     -62.979   7.863  -8.227  1.00 72.45      A    C  
ATOM    918  CD1 ILE A 119     -65.756   8.928  -9.158  1.00 64.72      A    C  
ATOM    919  N   VAL A 120     -62.609   8.190  -4.459  1.00 76.52      A    N  
ATOM    920  CA  VAL A 120     -61.348   8.461  -3.761  1.00 75.79      A    C  
ATOM    921  C   VAL A 120     -61.070   7.397  -2.694  1.00 77.83      A    C  
ATOM    922  O   VAL A 120     -59.947   6.924  -2.570  1.00 77.59      A    O  
ATOM    923  CB  VAL A 120     -61.357   9.876  -3.150  1.00 75.44      A    C  
ATOM    924  CG1 VAL A 120     -60.046  10.218  -2.424  1.00 70.42      A    C  
ATOM    925  CG2 VAL A 120     -61.577  10.951  -4.224  1.00 71.77      A    C  
ATOM    926  N   GLY A 121     -62.099   6.976  -1.958  1.00 81.48      A    N  
ATOM    927  CA  GLY A 121     -61.980   5.998  -0.873  1.00 78.50      A    C  
ATOM    928  C   GLY A 121     -61.412   4.637  -1.315  1.00 81.10      A    C  
ATOM    929  O   GLY A 121     -60.421   4.187  -0.725  1.00 81.50      A    O  
ATOM    930  N   PRO A 122     -61.969   3.989  -2.365  1.00 83.03      A    N  
ATOM    931  CA  PRO A 122     -61.411   2.742  -2.897  1.00 81.47      A    C  
ATOM    932  C   PRO A 122     -59.962   2.894  -3.393  1.00 82.49      A    C  
ATOM    933  O   PRO A 122     -59.126   2.049  -3.078  1.00 82.19      A    O  
ATOM    934  CB  PRO A 122     -62.357   2.313  -4.031  1.00 82.18      A    C  
ATOM    935  CG  PRO A 122     -63.694   2.944  -3.631  1.00 81.25      A    C  
ATOM    936  CD  PRO A 122     -63.256   4.259  -2.987  1.00 85.85      A    C  
ATOM    937  N   LEU A 123     -59.667   3.977  -4.107  1.00 83.08      A    N  
ATOM    938  CA  LEU A 123     -58.316   4.249  -4.600  1.00 80.97      A    C  
ATOM    939  C   LEU A 123     -57.315   4.388  -3.441  1.00 82.51      A    C  
ATOM    940  O   LEU A 123     -56.277   3.725  -3.438  1.00 83.10      A    O  
ATOM    941  CB  LEU A 123     -58.357   5.522  -5.474  1.00 80.83      A    C  
ATOM    942  CG  LEU A 123     -57.036   5.792  -6.217  1.00 71.30      A    C  
ATOM    943  CD1 LEU A 123     -56.870   4.864  -7.416  1.00 65.70      A    C  
ATOM    944  CD2 LEU A 123     -56.997   7.247  -6.712  1.00 66.16      A    C  
ATOM    945  N   LEU A 124     -57.638   5.174  -2.426  1.00 80.44      A    N  
ATOM    946  CA  LEU A 124     -56.802   5.349  -1.229  1.00 79.27      A    C  
ATOM    947  C   LEU A 124     -56.583   4.027  -0.480  1.00 81.58      A    C  
ATOM    948  O   LEU A 124     -55.475   3.790   0.008  1.00 82.34      A    O  
ATOM    949  CB  LEU A 124     -57.441   6.376  -0.282  1.00 78.65      A    C  
ATOM    950  CG  LEU A 124     -57.323   7.849  -0.732  1.00 75.26      A    C  
ATOM    951  CD1 LEU A 124     -58.096   8.726   0.256  1.00 69.47      A    C  
ATOM    952  CD2 LEU A 124     -55.872   8.335  -0.757  1.00 69.84      A    C  
ATOM    953  N   ARG A 125     -57.601   3.149  -0.425  1.00 84.09      A    N  
ATOM    954  CA  ARG A 125     -57.467   1.818   0.200  1.00 82.79      A    C  
ATOM    955  C   ARG A 125     -56.501   0.931  -0.566  1.00 85.08      A    C  
ATOM    956  O   ARG A 125     -55.660   0.293   0.064  1.00 84.65      A    O  
ATOM    957  CB  ARG A 125     -58.829   1.128   0.321  1.00 82.71      A    C  
ATOM    958  CG  ARG A 125     -59.716   1.772   1.400  1.00 78.06      A    C  
ATOM    959  CD  ARG A 125     -61.087   1.091   1.384  1.00 76.83      A    C  
ATOM    960  NE  ARG A 125     -62.083   1.863   2.153  1.00 70.09      A    N  
ATOM    961  CZ  ARG A 125     -63.396   1.698   2.114  1.00 61.97      A    C  
ATOM    962  NH1 ARG A 125     -63.957   0.726   1.434  1.00 57.96      A    N1+
ATOM    963  NH2 ARG A 125     -64.173   2.523   2.747  1.00 56.62      A    N  
ATOM    964  N   VAL A 126     -56.580   0.908  -1.904  1.00 84.13      A    N  
ATOM    965  CA  VAL A 126     -55.667   0.121  -2.741  1.00 83.66      A    C  
ATOM    966  C   VAL A 126     -54.228   0.621  -2.575  1.00 85.45      A    C  
ATOM    967  O   VAL A 126     -53.349  -0.170  -2.251  1.00 85.57      A    O  
ATOM    968  CB  VAL A 126     -56.105   0.147  -4.219  1.00 84.37      A    C  
ATOM    969  CG1 VAL A 126     -55.066  -0.491  -5.151  1.00 78.32      A    C  
ATOM    970  CG2 VAL A 126     -57.412  -0.634  -4.401  1.00 79.07      A    C  
ATOM    971  N   VAL A 127     -54.020   1.934  -2.708  1.00 83.83      A    N  
ATOM    972  CA  VAL A 127     -52.686   2.535  -2.538  1.00 82.14      A    C  
ATOM    973  C   VAL A 127     -52.155   2.272  -1.124  1.00 83.98      A    C  
ATOM    974  O   VAL A 127     -51.021   1.822  -0.967  1.00 84.52      A    O  
ATOM    975  CB  VAL A 127     -52.718   4.041  -2.852  1.00 81.13      A    C  
ATOM    976  CG1 VAL A 127     -51.372   4.723  -2.567  1.00 75.25      A    C  
ATOM    977  CG2 VAL A 127     -53.029   4.285  -4.333  1.00 76.17      A    C  
ATOM    978  N   SER A 128     -52.971   2.455  -0.094  1.00 86.36      A    N  
ATOM    979  CA  SER A 128     -52.578   2.189   1.298  1.00 86.09      A    C  
ATOM    980  C   SER A 128     -52.268   0.705   1.547  1.00 87.74      A    C  
ATOM    981  O   SER A 128     -51.364   0.394   2.325  1.00 87.10      A    O  
ATOM    982  CB  SER A 128     -53.671   2.632   2.273  1.00 84.27      A    C  
ATOM    983  OG  SER A 128     -53.927   4.014   2.138  1.00 73.92      A    O  
ATOM    984  N   SER A 129     -52.987  -0.212   0.876  1.00 86.38      A    N  
ATOM    985  CA  SER A 129     -52.727  -1.654   0.944  1.00 86.57      A    C  
ATOM    986  C   SER A 129     -51.365  -2.004   0.330  1.00 88.10      A    C  
ATOM    987  O   SER A 129     -50.570  -2.684   0.974  1.00 87.11      A    O  
ATOM    988  CB  SER A 129     -53.849  -2.430   0.255  1.00 86.69      A    C  
ATOM    989  OG  SER A 129     -53.666  -3.811   0.462  1.00 73.62      A    O  
ATOM    990  N   ILE A 130     -51.056  -1.462  -0.853  1.00 86.39      A    N  
ATOM    991  CA  ILE A 130     -49.757  -1.645  -1.525  1.00 86.13      A    C  
ATOM    992  C   ILE A 130     -48.623  -1.112  -0.642  1.00 88.13      A    C  
ATOM    993  O   ILE A 130     -47.647  -1.822  -0.399  1.00 88.52      A    O  
ATOM    994  CB  ILE A 130     -49.764  -0.966  -2.912  1.00 86.20      A    C  
ATOM    995  CG1 ILE A 130     -50.749  -1.694  -3.862  1.00 82.32      A    C  
ATOM    996  CG2 ILE A 130     -48.352  -0.952  -3.533  1.00 80.03      A    C  
ATOM    997  CD1 ILE A 130     -51.055  -0.924  -5.157  1.00 72.41      A    C  
ATOM    998  N   MET A 131     -48.772   0.084  -0.092  1.00 88.71      A    N  
ATOM    999  CA  MET A 131     -47.777   0.675   0.806  1.00 88.47      A    C  
ATOM   1000  C   MET A 131     -47.592  -0.137   2.090  1.00 89.70      A    C  
ATOM   1001  O   MET A 131     -46.468  -0.317   2.565  1.00 89.63      A    O  
ATOM   1002  CB  MET A 131     -48.198   2.104   1.168  1.00 86.74      A    C  
ATOM   1003  CG  MET A 131     -48.085   3.067  -0.008  1.00 80.42      A    C  
ATOM   1004  SD  MET A 131     -48.687   4.730   0.357  1.00 77.92      A    S  
ATOM   1005  CE  MET A 131     -47.511   5.229   1.646  1.00 65.90      A    C  
ATOM   1006  N   THR A 132     -48.689  -0.637   2.649  1.00 89.15      A    N  
ATOM   1007  CA  THR A 132     -48.645  -1.481   3.852  1.00 88.60      A    C  
ATOM   1008  C   THR A 132     -47.967  -2.818   3.563  1.00 90.13      A    C  
ATOM   1009  O   THR A 132     -47.176  -3.286   4.383  1.00 89.59      A    O  
ATOM   1010  CB  THR A 132     -50.056  -1.712   4.415  1.00 87.14      A    C  
ATOM   1011  CG2 THR A 132     -50.066  -2.573   5.665  1.00 78.78      A    C  
ATOM   1012  OG1 THR A 132     -50.611  -0.469   4.777  1.00 79.93      A    O  
ATOM   1013  N   LEU A 133     -48.231  -3.408   2.396  1.00 89.64      A    N  
ATOM   1014  CA  LEU A 133     -47.561  -4.629   1.942  1.00 89.59      A    C  
ATOM   1015  C   LEU A 133     -46.062  -4.374   1.782  1.00 90.92      A    C  
ATOM   1016  O   LEU A 133     -45.272  -5.069   2.416  1.00 91.35      A    O  
ATOM   1017  CB  LEU A 133     -48.234  -5.113   0.636  1.00 90.80      A    C  
ATOM   1018  CG  LEU A 133     -47.662  -6.440   0.098  1.00 82.52      A    C  
ATOM   1019  CD1 LEU A 133     -47.980  -7.607   1.034  1.00 74.84      A    C  
ATOM   1020  CD2 LEU A 133     -48.271  -6.743  -1.276  1.00 76.56      A    C  
ATOM   1021  N   TYR A 134     -45.669  -3.338   1.027  1.00 88.59      A    N  
ATOM   1022  CA  TYR A 134     -44.266  -2.951   0.863  1.00 88.10      A    C  
ATOM   1023  C   TYR A 134     -43.566  -2.774   2.215  1.00 89.98      A    C  
ATOM   1024  O   TYR A 134     -42.523  -3.384   2.474  1.00 89.65      A    O  
ATOM   1025  CB  TYR A 134     -44.179  -1.649   0.039  1.00 88.39      A    C  
ATOM   1026  CG  TYR A 134     -42.758  -1.145  -0.114  1.00 90.31      A    C  
ATOM   1027  CD1 TYR A 134     -42.223  -0.217   0.802  1.00 87.58      A    C  
ATOM   1028  CD2 TYR A 134     -41.948  -1.630  -1.161  1.00 89.05      A    C  
ATOM   1029  CE1 TYR A 134     -40.881   0.224   0.674  1.00 86.94      A    C  
ATOM   1030  CE2 TYR A 134     -40.615  -1.194  -1.293  1.00 88.30      A    C  
ATOM   1031  CZ  TYR A 134     -40.079  -0.262  -0.377  1.00 89.56      A    C  
ATOM   1032  OH  TYR A 134     -38.793   0.156  -0.505  1.00 88.10      A    O  
ATOM   1033  N   ARG A 135     -44.172  -2.005   3.128  1.00 89.91      A    N  
ATOM   1034  CA  ARG A 135     -43.610  -1.747   4.461  1.00 88.88      A    C  
ATOM   1035  C   ARG A 135     -43.476  -3.023   5.294  1.00 88.86      A    C  
ATOM   1036  O   ARG A 135     -42.435  -3.252   5.899  1.00 88.25      A    O  
ATOM   1037  CB  ARG A 135     -44.497  -0.717   5.172  1.00 88.36      A    C  
ATOM   1038  CG  ARG A 135     -43.937  -0.326   6.547  1.00 86.81      A    C  
ATOM   1039  CD  ARG A 135     -44.944   0.528   7.318  1.00 85.66      A    C  
ATOM   1040  NE  ARG A 135     -46.147  -0.237   7.689  1.00 78.88      A    N  
ATOM   1041  CZ  ARG A 135     -47.288   0.268   8.110  1.00 75.81      A    C  
ATOM   1042  NH1 ARG A 135     -47.450   1.549   8.330  1.00 67.51      A    N1+
ATOM   1043  NH2 ARG A 135     -48.304  -0.515   8.317  1.00 67.12      A    N  
ATOM   1044  N   ASN A 136     -44.542  -3.816   5.390  1.00 92.21      A    N  
ATOM   1045  CA  ASN A 136     -44.601  -4.915   6.352  1.00 91.06      A    C  
ATOM   1046  C   ASN A 136     -43.882  -6.181   5.881  1.00 91.50      A    C  
ATOM   1047  O   ASN A 136     -43.392  -6.926   6.726  1.00 89.12      A    O  
ATOM   1048  CB  ASN A 136     -46.071  -5.240   6.679  1.00 90.10      A    C  
ATOM   1049  CG  ASN A 136     -46.763  -4.210   7.542  1.00 88.26      A    C  
ATOM   1050  ND2 ASN A 136     -48.060  -4.365   7.717  1.00 81.19      A    N  
ATOM   1051  OD1 ASN A 136     -46.196  -3.285   8.107  1.00 80.70      A    O  
ATOM   1052  N   THR A 137     -43.844  -6.433   4.571  1.00 92.51      A    N  
ATOM   1053  CA  THR A 137     -43.197  -7.629   4.022  1.00 91.65      A    C  
ATOM   1054  C   THR A 137     -41.796  -7.305   3.532  1.00 92.07      A    C  
ATOM   1055  O   THR A 137     -40.828  -7.841   4.064  1.00 89.57      A    O  
ATOM   1056  CB  THR A 137     -44.032  -8.302   2.916  1.00 90.20      A    C  
ATOM   1057  CG2 THR A 137     -45.425  -8.699   3.416  1.00 79.53      A    C  
ATOM   1058  OG1 THR A 137     -44.198  -7.460   1.805  1.00 81.68      A    O  
ATOM   1059  N   PHE A 138     -41.674  -6.401   2.576  1.00 91.03      A    N  
ATOM   1060  CA  PHE A 138     -40.415  -6.139   1.908  1.00 90.48      A    C  
ATOM   1061  C   PHE A 138     -39.458  -5.310   2.771  1.00 91.91      A    C  
ATOM   1062  O   PHE A 138     -38.436  -5.824   3.219  1.00 90.12      A    O  
ATOM   1063  CB  PHE A 138     -40.699  -5.504   0.537  1.00 88.32      A    C  
ATOM   1064  CG  PHE A 138     -39.444  -5.295  -0.281  1.00 86.98      A    C  
ATOM   1065  CD1 PHE A 138     -38.918  -4.003  -0.450  1.00 78.21      A    C  
ATOM   1066  CD2 PHE A 138     -38.799  -6.398  -0.862  1.00 78.19      A    C  
ATOM   1067  CE1 PHE A 138     -37.745  -3.813  -1.210  1.00 73.02      A    C  
ATOM   1068  CE2 PHE A 138     -37.628  -6.212  -1.618  1.00 73.48      A    C  
ATOM   1069  CZ  PHE A 138     -37.106  -4.927  -1.792  1.00 74.12      A    C  
ATOM   1070  N   LEU A 139     -39.803  -4.062   3.076  1.00 90.37      A    N  
ATOM   1071  CA  LEU A 139     -38.938  -3.155   3.833  1.00 90.46      A    C  
ATOM   1072  C   LEU A 139     -38.585  -3.721   5.211  1.00 91.33      A    C  
ATOM   1073  O   LEU A 139     -37.406  -3.785   5.576  1.00 90.81      A    O  
ATOM   1074  CB  LEU A 139     -39.615  -1.774   3.944  1.00 90.44      A    C  
ATOM   1075  CG  LEU A 139     -38.808  -0.736   4.749  1.00 90.14      A    C  
ATOM   1076  CD1 LEU A 139     -37.458  -0.423   4.100  1.00 84.21      A    C  
ATOM   1077  CD2 LEU A 139     -39.602   0.558   4.888  1.00 85.53      A    C  
ATOM   1078  N   ARG A 140     -39.576  -4.172   5.960  1.00 93.08      A    N  
ATOM   1079  CA  ARG A 140     -39.353  -4.748   7.290  1.00 91.27      A    C  
ATOM   1080  C   ARG A 140     -38.529  -6.028   7.218  1.00 91.48      A    C  
ATOM   1081  O   ARG A 140     -37.731  -6.260   8.120  1.00 89.22      A    O  
ATOM   1082  CB  ARG A 140     -40.703  -4.967   7.991  1.00 89.64      A    C  
ATOM   1083  CG  ARG A 140     -40.532  -5.408   9.446  1.00 80.02      A    C  
ATOM   1084  CD  ARG A 140     -41.900  -5.601  10.101  1.00 77.16      A    C  
ATOM   1085  NE  ARG A 140     -41.764  -6.065  11.481  1.00 68.31      A    N  
ATOM   1086  CZ  ARG A 140     -42.759  -6.444  12.287  1.00 61.36      A    C  
ATOM   1087  NH1 ARG A 140     -44.003  -6.389  11.899  1.00 56.81      A    N1+
ATOM   1088  NH2 ARG A 140     -42.504  -6.885  13.489  1.00 52.59      A    N  
ATOM   1089  N   GLY A 141     -38.717  -6.845   6.174  1.00 91.10      A    N  
ATOM   1090  CA  GLY A 141     -37.928  -8.050   5.938  1.00 90.03      A    C  
ATOM   1091  C   GLY A 141     -36.447  -7.736   5.734  1.00 90.77      A    C  
ATOM   1092  O   GLY A 141     -35.604  -8.265   6.458  1.00 89.56      A    O  
ATOM   1093  N   VAL A 142     -36.138  -6.805   4.828  1.00 89.59      A    N  
ATOM   1094  CA  VAL A 142     -34.766  -6.339   4.573  1.00 88.96      A    C  
ATOM   1095  C   VAL A 142     -34.140  -5.742   5.835  1.00 89.55      A    C  
ATOM   1096  O   VAL A 142     -33.063  -6.149   6.264  1.00 89.19      A    O  
ATOM   1097  CB  VAL A 142     -34.740  -5.321   3.415  1.00 88.84      A    C  
ATOM   1098  CG1 VAL A 142     -33.353  -4.697   3.211  1.00 84.90      A    C  
ATOM   1099  CG2 VAL A 142     -35.144  -5.984   2.091  1.00 85.46      A    C  
ATOM   1100  N   GLN A 143     -34.852  -4.832   6.502  1.00 88.78      A    N  
ATOM   1101  CA  GLN A 143     -34.370  -4.199   7.730  1.00 87.49      A    C  
ATOM   1102  C   GLN A 143     -34.191  -5.200   8.885  1.00 87.76      A    C  
ATOM   1103  O   GLN A 143     -33.316  -5.014   9.729  1.00 86.88      A    O  
ATOM   1104  CB  GLN A 143     -35.373  -3.126   8.163  1.00 87.27      A    C  
ATOM   1105  CG  GLN A 143     -35.383  -1.884   7.260  1.00 87.43      A    C  
ATOM   1106  CD  GLN A 143     -36.416  -0.871   7.725  1.00 88.18      A    C  
ATOM   1107  NE2 GLN A 143     -36.326   0.359   7.256  1.00 81.99      A    N  
ATOM   1108  OE1 GLN A 143     -37.312  -1.146   8.519  1.00 83.16      A    O  
ATOM   1109  N   ALA A 144     -35.020  -6.228   8.962  1.00 88.98      A    N  
ATOM   1110  CA  ALA A 144     -34.875  -7.282   9.957  1.00 87.65      A    C  
ATOM   1111  C   ALA A 144     -33.631  -8.132   9.668  1.00 87.44      A    C  
ATOM   1112  O   ALA A 144     -32.856  -8.359  10.588  1.00 85.65      A    O  
ATOM   1113  CB  ALA A 144     -36.147  -8.130  10.018  1.00 86.61      A    C  
ATOM   1114  N   ALA A 145     -33.407  -8.524   8.410  1.00 88.88      A    N  
ATOM   1115  CA  ALA A 145     -32.224  -9.284   8.003  1.00 87.48      A    C  
ATOM   1116  C   ALA A 145     -30.918  -8.540   8.333  1.00 87.21      A    C  
ATOM   1117  O   ALA A 145     -30.007  -9.117   8.922  1.00 85.53      A    O  
ATOM   1118  CB  ALA A 145     -32.345  -9.590   6.505  1.00 87.10      A    C  
ATOM   1119  N   ILE A 146     -30.851  -7.232   8.046  1.00 87.65      A    N  
ATOM   1120  CA  ILE A 146     -29.677  -6.395   8.344  1.00 87.27      A    C  
ATOM   1121  C   ILE A 146     -29.460  -6.225   9.861  1.00 86.27      A    C  
ATOM   1122  O   ILE A 146     -28.320  -6.105  10.321  1.00 83.11      A    O  
ATOM   1123  CB  ILE A 146     -29.829  -5.038   7.616  1.00 87.43      A    C  
ATOM   1124  CG1 ILE A 146     -29.755  -5.244   6.079  1.00 85.21      A    C  
ATOM   1125  CG2 ILE A 146     -28.751  -4.038   8.056  1.00 84.19      A    C  
ATOM   1126  CD1 ILE A 146     -30.159  -4.011   5.261  1.00 79.55      A    C  
ATOM   1127  N   ARG A 147     -30.541  -6.224  10.656  1.00 86.64      A    N  
ATOM   1128  CA  ARG A 147     -30.476  -6.018  12.118  1.00 83.63      A    C  
ATOM   1129  C   ARG A 147     -30.388  -7.304  12.934  1.00 81.22      A    C  
ATOM   1130  O   ARG A 147     -30.336  -7.212  14.160  1.00 76.78      A    O  
ATOM   1131  CB  ARG A 147     -31.654  -5.158  12.573  1.00 82.71      A    C  
ATOM   1132  CG  ARG A 147     -31.494  -3.703  12.111  1.00 79.20      A    C  
ATOM   1133  CD  ARG A 147     -32.637  -2.836  12.636  1.00 77.57      A    C  
ATOM   1134  NE  ARG A 147     -33.917  -3.200  11.997  1.00 72.32      A    N  
ATOM   1135  CZ  ARG A 147     -35.107  -2.723  12.338  1.00 67.06      A    C  
ATOM   1136  NH1 ARG A 147     -35.277  -1.920  13.351  1.00 61.85      A    N1+
ATOM   1137  NH2 ARG A 147     -36.164  -3.050  11.645  1.00 58.02      A    N  
ATOM   1138  N   LEU A 148     -30.363  -8.479  12.301  1.00 79.68      A    N  
ATOM   1139  CA  LEU A 148     -30.216  -9.742  13.020  1.00 75.72      A    C  
ATOM   1140  C   LEU A 148     -28.936  -9.722  13.870  1.00 74.04      A    C  
ATOM   1141  O   LEU A 148     -27.842  -9.460  13.376  1.00 67.01      A    O  
ATOM   1142  CB  LEU A 148     -30.220 -10.922  12.018  1.00 72.27      A    C  
ATOM   1143  CG  LEU A 148     -31.633 -11.332  11.570  1.00 66.16      A    C  
ATOM   1144  CD1 LEU A 148     -31.564 -12.215  10.322  1.00 61.89      A    C  
ATOM   1145  CD2 LEU A 148     -32.366 -12.125  12.659  1.00 61.88      A    C  
ATOM   1146  N   THR A 149     -29.088 -10.015  15.149  1.00 71.23      A    N  
ATOM   1147  CA  THR A 149     -27.982 -10.043  16.119  1.00 67.32      A    C  
ATOM   1148  C   THR A 149     -27.298 -11.410  16.210  1.00 67.39      A    C  
ATOM   1149  O   THR A 149     -26.291 -11.543  16.893  1.00 59.10      A    O  
ATOM   1150  CB  THR A 149     -28.474  -9.603  17.503  1.00 60.49      A    C  
ATOM   1151  CG2 THR A 149     -28.775  -8.107  17.554  1.00 53.84      A    C  
ATOM   1152  OG1 THR A 149     -29.674 -10.272  17.840  1.00 54.18      A    O  
ATOM   1153  N   SER A 150     -27.810 -12.410  15.512  1.00 66.85      A    N  
ATOM   1154  CA  SER A 150     -27.365 -13.806  15.570  1.00 64.91      A    C  
ATOM   1155  C   SER A 150     -26.192 -14.121  14.627  1.00 66.16      A    C  
ATOM   1156  O   SER A 150     -26.217 -15.118  13.918  1.00 58.75      A    O  
ATOM   1157  CB  SER A 150     -28.569 -14.730  15.327  1.00 58.10      A    C  
ATOM   1158  OG  SER A 150     -29.171 -14.430  14.085  1.00 51.02      A    O  
ATOM   1159  N   GLY A 151     -25.176 -13.245  14.546  1.00 71.12      A    N  
ATOM   1160  CA  GLY A 151     -23.987 -13.465  13.715  1.00 71.76      A    C  
ATOM   1161  C   GLY A 151     -24.217 -13.337  12.199  1.00 74.73      A    C  
ATOM   1162  O   GLY A 151     -23.338 -13.705  11.430  1.00 70.11      A    O  
ATOM   1163  N   ILE A 152     -25.386 -12.833  11.765  1.00 80.58      A    N  
ATOM   1164  CA  ILE A 152     -25.732 -12.581  10.354  1.00 81.61      A    C  
ATOM   1165  C   ILE A 152     -25.663 -11.075  10.026  1.00 84.75      A    C  
ATOM   1166  O   ILE A 152     -25.619 -10.703   8.864  1.00 82.00      A    O  
ATOM   1167  CB  ILE A 152     -27.119 -13.200  10.024  1.00 77.53      A    C  
ATOM   1168  CG1 ILE A 152     -27.120 -14.725  10.327  1.00 68.83      A    C  
ATOM   1169  CG2 ILE A 152     -27.523 -12.979   8.549  1.00 65.66      A    C  
ATOM   1170  CD1 ILE A 152     -28.491 -15.405  10.198  1.00 60.86      A    C  
ATOM   1171  N   ASN A 153     -25.607 -10.212  11.039  1.00 85.81      A    N  
ATOM   1172  CA  ASN A 153     -25.495  -8.766  10.845  1.00 87.03      A    C  
ATOM   1173  C   ASN A 153     -24.272  -8.427   9.970  1.00 89.10      A    C  
ATOM   1174  O   ASN A 153     -23.145  -8.731  10.377  1.00 88.46      A    O  
ATOM   1175  CB  ASN A 153     -25.449  -8.086  12.222  1.00 83.84      A    C  
ATOM   1176  CG  ASN A 153     -25.394  -6.566  12.154  1.00 80.90      A    C  
ATOM   1177  ND2 ASN A 153     -25.890  -5.890  13.154  1.00 72.64      A    N  
ATOM   1178  OD1 ASN A 153     -24.905  -5.944  11.225  1.00 72.97      A    O  
ATOM   1179  N   PRO A 154     -24.457  -7.776   8.793  1.00 88.82      A    N  
ATOM   1180  CA  PRO A 154     -23.358  -7.462   7.893  1.00 90.02      A    C  
ATOM   1181  C   PRO A 154     -22.237  -6.653   8.547  1.00 91.39      A    C  
ATOM   1182  O   PRO A 154     -21.065  -6.927   8.286  1.00 90.01      A    O  
ATOM   1183  CB  PRO A 154     -23.989  -6.693   6.723  1.00 88.65      A    C  
ATOM   1184  CG  PRO A 154     -25.417  -7.194   6.696  1.00 87.54      A    C  
ATOM   1185  CD  PRO A 154     -25.727  -7.418   8.173  1.00 89.62      A    C  
ATOM   1186  N   ASP A 155     -22.545  -5.718   9.438  1.00 89.54      A    N  
ATOM   1187  CA  ASP A 155     -21.528  -4.939  10.150  1.00 89.14      A    C  
ATOM   1188  C   ASP A 155     -20.658  -5.810  11.051  1.00 89.84      A    C  
ATOM   1189  O   ASP A 155     -19.441  -5.650  11.089  1.00 87.77      A    O  
ATOM   1190  CB  ASP A 155     -22.174  -3.860  11.034  1.00 86.83      A    C  
ATOM   1191  CG  ASP A 155     -22.539  -2.590  10.280  1.00 83.50      A    C  
ATOM   1192  OD1 ASP A 155     -21.841  -2.246   9.306  1.00 77.38      A    O  
ATOM   1193  OD2 ASP A 155     -23.509  -1.942  10.721  1.00 77.73      A    O1-
ATOM   1194  N   GLU A 156     -21.264  -6.757  11.775  1.00 87.65      A    N  
ATOM   1195  CA  GLU A 156     -20.517  -7.634  12.669  1.00 87.85      A    C  
ATOM   1196  C   GLU A 156     -19.655  -8.624  11.873  1.00 89.11      A    C  
ATOM   1197  O   GLU A 156     -18.493  -8.860  12.213  1.00 88.21      A    O  
ATOM   1198  CB  GLU A 156     -21.502  -8.369  13.594  1.00 85.91      A    C  
ATOM   1199  CG  GLU A 156     -20.755  -9.091  14.725  1.00 76.72      A    C  
ATOM   1200  CD  GLU A 156     -21.661  -9.989  15.580  1.00 74.36      A    C  
ATOM   1201  OE1 GLU A 156     -21.092 -10.957  16.127  1.00 65.57      A    O  
ATOM   1202  OE2 GLU A 156     -22.886  -9.739  15.639  1.00 65.29      A    O1-
ATOM   1203  N   VAL A 157     -20.211  -9.192  10.793  1.00 89.51      A    N  
ATOM   1204  CA  VAL A 157     -19.520 -10.203   9.990  1.00 90.93      A    C  
ATOM   1205  C   VAL A 157     -18.450  -9.565   9.105  1.00 92.57      A    C  
ATOM   1206  O   VAL A 157     -17.280  -9.941   9.183  1.00 92.40      A    O  
ATOM   1207  CB  VAL A 157     -20.527 -11.037   9.170  1.00 90.01      A    C  
ATOM   1208  CG1 VAL A 157     -19.821 -12.067   8.282  1.00 86.19      A    C  
ATOM   1209  CG2 VAL A 157     -21.478 -11.800  10.094  1.00 86.43      A    C  
ATOM   1210  N   ILE A 158     -18.827  -8.598   8.272  1.00 90.16      A    N  
ATOM   1211  CA  ILE A 158     -17.936  -7.982   7.302  1.00 91.01      A    C  
ATOM   1212  C   ILE A 158     -17.016  -6.969   7.995  1.00 92.25      A    C  
ATOM   1213  O   ILE A 158     -15.795  -7.113   7.944  1.00 92.02      A    O  
ATOM   1214  CB  ILE A 158     -18.721  -7.360   6.111  1.00 91.13      A    C  
ATOM   1215  CG1 ILE A 158     -19.575  -8.435   5.387  1.00 89.61      A    C  
ATOM   1216  CG2 ILE A 158     -17.746  -6.687   5.131  1.00 89.38      A    C  
ATOM   1217  CD1 ILE A 158     -20.487  -7.877   4.290  1.00 84.74      A    C  
ATOM   1218  N   GLY A 159     -17.589  -5.996   8.687  1.00 90.68      A    N  
ATOM   1219  CA  GLY A 159     -16.836  -4.929   9.345  1.00 90.46      A    C  
ATOM   1220  C   GLY A 159     -16.021  -5.435  10.541  1.00 91.46      A    C  
ATOM   1221  O   GLY A 159     -14.846  -5.086  10.683  1.00 89.95      A    O  
ATOM   1222  N   GLY A 160     -16.612  -6.288  11.367  1.00 90.48      A    N  
ATOM   1223  CA  GLY A 160     -15.991  -6.761  12.602  1.00 90.43      A    C  
ATOM   1224  C   GLY A 160     -15.051  -7.958  12.443  1.00 91.76      A    C  
ATOM   1225  O   GLY A 160     -14.163  -8.127  13.282  1.00 89.69      A    O  
ATOM   1226  N   ARG A 161     -15.217  -8.795  11.400  1.00 92.45      A    N  
ATOM   1227  CA  ARG A 161     -14.447 -10.044  11.240  1.00 93.32      A    C  
ATOM   1228  C   ARG A 161     -13.696 -10.132   9.911  1.00 94.76      A    C  
ATOM   1229  O   ARG A 161     -12.486 -10.329   9.934  1.00 94.10      A    O  
ATOM   1230  CB  ARG A 161     -15.344 -11.276  11.470  1.00 91.96      A    C  
ATOM   1231  CG  ARG A 161     -16.093 -11.253  12.809  1.00 88.64      A    C  
ATOM   1232  CD  ARG A 161     -16.954 -12.514  12.971  1.00 85.30      A    C  
ATOM   1233  NE  ARG A 161     -17.890 -12.417  14.117  1.00 77.54      A    N  
ATOM   1234  CZ  ARG A 161     -18.743 -13.355  14.518  1.00 71.17      A    C  
ATOM   1235  NH1 ARG A 161     -18.787 -14.531  13.960  1.00 64.32      A    N1+
ATOM   1236  NH2 ARG A 161     -19.589 -13.111  15.484  1.00 64.58      A    N  
ATOM   1237  N   ILE A 162     -14.364  -9.992   8.753  1.00 92.46      A    N  
ATOM   1238  CA  ILE A 162     -13.753 -10.233   7.438  1.00 93.10      A    C  
ATOM   1239  C   ILE A 162     -12.694  -9.177   7.104  1.00 94.09      A    C  
ATOM   1240  O   ILE A 162     -11.556  -9.522   6.775  1.00 93.67      A    O  
ATOM   1241  CB  ILE A 162     -14.831 -10.341   6.326  1.00 92.84      A    C  
ATOM   1242  CG1 ILE A 162     -15.752 -11.556   6.587  1.00 90.74      A    C  
ATOM   1243  CG2 ILE A 162     -14.170 -10.457   4.943  1.00 90.46      A    C  
ATOM   1244  CD1 ILE A 162     -16.927 -11.695   5.608  1.00 84.42      A    C  
ATOM   1245  N   ILE A 163     -13.020  -7.892   7.218  1.00 94.49      A    N  
ATOM   1246  CA  ILE A 163     -12.071  -6.802   6.962  1.00 94.45      A    C  
ATOM   1247  C   ILE A 163     -10.837  -6.896   7.882  1.00 94.91      A    C  
ATOM   1248  O   ILE A 163      -9.711  -6.858   7.372  1.00 94.32      A    O  
ATOM   1249  CB  ILE A 163     -12.789  -5.427   6.998  1.00 94.14      A    C  
ATOM   1250  CG1 ILE A 163     -13.746  -5.302   5.791  1.00 92.56      A    C  
ATOM   1251  CG2 ILE A 163     -11.781  -4.267   7.025  1.00 92.79      A    C  
ATOM   1252  CD1 ILE A 163     -14.689  -4.100   5.877  1.00 88.83      A    C  
ATOM   1253  N   PRO A 164     -10.972  -7.103   9.204  1.00 94.81      A    N  
ATOM   1254  CA  PRO A 164      -9.824  -7.359  10.068  1.00 94.42      A    C  
ATOM   1255  C   PRO A 164      -9.024  -8.622   9.706  1.00 95.44      A    C  
ATOM   1256  O   PRO A 164      -7.801  -8.615   9.856  1.00 94.86      A    O  
ATOM   1257  CB  PRO A 164     -10.394  -7.455  11.482  1.00 92.96      A    C  
ATOM   1258  CG  PRO A 164     -11.631  -6.569  11.415  1.00 90.93      A    C  
ATOM   1259  CD  PRO A 164     -12.152  -6.860  10.015  1.00 93.39      A    C  
ATOM   1260  N   ALA A 165      -9.656  -9.675   9.188  1.00 94.42      A    N  
ATOM   1261  CA  ALA A 165      -8.963 -10.901   8.786  1.00 94.72      A    C  
ATOM   1262  C   ALA A 165      -7.958 -10.650   7.644  1.00 95.44      A    C  
ATOM   1263  O   ALA A 165      -6.826 -11.121   7.721  1.00 94.83      A    O  
ATOM   1264  CB  ALA A 165      -9.980 -11.986   8.421  1.00 94.58      A    C  
ATOM   1265  N   HIS A 166      -8.298  -9.823   6.650  1.00 95.75      A    N  
ATOM   1266  CA  HIS A 166      -7.347  -9.419   5.600  1.00 95.44      A    C  
ATOM   1267  C   HIS A 166      -6.116  -8.707   6.158  1.00 95.93      A    C  
ATOM   1268  O   HIS A 166      -4.997  -8.883   5.672  1.00 94.97      A    O  
ATOM   1269  CB  HIS A 166      -8.056  -8.533   4.567  1.00 94.46      A    C  
ATOM   1270  CG  HIS A 166      -8.941  -9.323   3.640  1.00 93.64      A    C  
ATOM   1271  CD2 HIS A 166     -10.307  -9.359   3.633  1.00 84.56      A    C  
ATOM   1272  ND1 HIS A 166      -8.503 -10.166   2.640  1.00 83.38      A    N  
ATOM   1273  CE1 HIS A 166      -9.590 -10.699   2.052  1.00 85.15      A    C  
ATOM   1274  NE2 HIS A 166     -10.706 -10.234   2.616  1.00 87.51      A    N  
ATOM   1275  N   ARG A 167      -6.283  -7.951   7.230  1.00 95.22      A    N  
ATOM   1276  CA  ARG A 167      -5.168  -7.305   7.922  1.00 95.07      A    C  
ATOM   1277  C   ARG A 167      -4.286  -8.319   8.669  1.00 95.97      A    C  
ATOM   1278  O   ARG A 167      -3.070  -8.160   8.685  1.00 94.91      A    O  
ATOM   1279  CB  ARG A 167      -5.737  -6.215   8.838  1.00 93.51      A    C  
ATOM   1280  CG  ARG A 167      -4.643  -5.252   9.293  1.00 86.78      A    C  
ATOM   1281  CD  ARG A 167      -5.212  -4.197  10.248  1.00 87.22      A    C  
ATOM   1282  NE  ARG A 167      -4.120  -3.434  10.872  1.00 85.45      A    N  
ATOM   1283  CZ  ARG A 167      -3.303  -3.870  11.818  1.00 85.92      A    C  
ATOM   1284  NH1 ARG A 167      -3.442  -5.025  12.397  1.00 74.38      A    N1+
ATOM   1285  NH2 ARG A 167      -2.305  -3.135  12.186  1.00 77.99      A    N  
ATOM   1286  N   ILE A 168      -4.877  -9.359   9.249  1.00 95.75      A    N  
ATOM   1287  CA  ILE A 168      -4.127 -10.458   9.879  1.00 95.70      A    C  
ATOM   1288  C   ILE A 168      -3.303 -11.221   8.834  1.00 96.45      A    C  
ATOM   1289  O   ILE A 168      -2.122 -11.479   9.068  1.00 96.33      A    O  
ATOM   1290  CB  ILE A 168      -5.084 -11.401  10.661  1.00 95.52      A    C  
ATOM   1291  CG1 ILE A 168      -5.711 -10.647  11.858  1.00 92.08      A    C  
ATOM   1292  CG2 ILE A 168      -4.345 -12.661  11.153  1.00 91.02      A    C  
ATOM   1293  CD1 ILE A 168      -6.869 -11.401  12.535  1.00 78.47      A    C  
ATOM   1294  N   LEU A 169      -3.869 -11.500   7.654  1.00 95.84      A    N  
ATOM   1295  CA  LEU A 169      -3.141 -12.116   6.535  1.00 95.88      A    C  
ATOM   1296  C   LEU A 169      -1.914 -11.288   6.120  1.00 96.38      A    C  
ATOM   1297  O   LEU A 169      -0.845 -11.845   5.883  1.00 96.15      A    O  
ATOM   1298  CB  LEU A 169      -4.098 -12.319   5.340  1.00 95.63      A    C  
ATOM   1299  CG  LEU A 169      -5.230 -13.338   5.569  1.00 93.38      A    C  
ATOM   1300  CD1 LEU A 169      -6.167 -13.339   4.352  1.00 88.80      A    C  
ATOM   1301  CD2 LEU A 169      -4.704 -14.756   5.769  1.00 88.52      A    C  
ATOM   1302  N   ASN A 170      -2.021  -9.967   6.130  1.00 96.45      A    N  
ATOM   1303  CA  ASN A 170      -0.869  -9.092   5.895  1.00 96.47      A    C  
ATOM   1304  C   ASN A 170       0.212  -9.230   6.973  1.00 96.73      A    C  
ATOM   1305  O   ASN A 170       1.400  -9.173   6.654  1.00 95.82      A    O  
ATOM   1306  CB  ASN A 170      -1.350  -7.638   5.746  1.00 95.87      A    C  
ATOM   1307  CG  ASN A 170      -1.984  -7.399   4.398  1.00 95.57      A    C  
ATOM   1308  ND2 ASN A 170      -2.597  -6.262   4.187  1.00 89.26      A    N  
ATOM   1309  OD1 ASN A 170      -1.901  -8.206   3.496  1.00 89.39      A    O  
ATOM   1310  N   GLY A 171      -0.175  -9.461   8.216  1.00 95.56      A    N  
ATOM   1311  CA  GLY A 171       0.753  -9.771   9.298  1.00 95.23      A    C  
ATOM   1312  C   GLY A 171       1.539 -11.064   9.051  1.00 96.02      A    C  
ATOM   1313  O   GLY A 171       2.745 -11.093   9.274  1.00 95.21      A    O  
ATOM   1314  N   VAL A 172       0.884 -12.100   8.515  1.00 96.76      A    N  
ATOM   1315  CA  VAL A 172       1.535 -13.359   8.125  1.00 96.40      A    C  
ATOM   1316  C   VAL A 172       2.545 -13.131   6.997  1.00 96.72      A    C  
ATOM   1317  O   VAL A 172       3.671 -13.614   7.081  1.00 96.39      A    O  
ATOM   1318  CB  VAL A 172       0.489 -14.426   7.723  1.00 96.23      A    C  
ATOM   1319  CG1 VAL A 172       1.146 -15.737   7.263  1.00 93.44      A    C  
ATOM   1320  CG2 VAL A 172      -0.443 -14.763   8.898  1.00 93.54      A    C  
ATOM   1321  N   MET A 173       2.199 -12.333   5.980  1.00 97.09      A    N  
ATOM   1322  CA  MET A 173       3.112 -12.007   4.884  1.00 96.81      A    C  
ATOM   1323  C   MET A 173       4.342 -11.222   5.353  1.00 97.07      A    C  
ATOM   1324  O   MET A 173       5.459 -11.468   4.895  1.00 96.17      A    O  
ATOM   1325  CB  MET A 173       2.379 -11.201   3.791  1.00 96.16      A    C  
ATOM   1326  CG  MET A 173       1.281 -12.007   3.087  1.00 92.07      A    C  
ATOM   1327  SD  MET A 173       1.776 -13.641   2.440  1.00 90.01      A    S  
ATOM   1328  CE  MET A 173       3.098 -13.193   1.300  1.00 77.35      A    C  
ATOM   1329  N   TYR A 174       4.166 -10.309   6.292  1.00 97.07      A    N  
ATOM   1330  CA  TYR A 174       5.278  -9.598   6.910  1.00 96.77      A    C  
ATOM   1331  C   TYR A 174       6.176 -10.536   7.727  1.00 96.79      A    C  
ATOM   1332  O   TYR A 174       7.391 -10.505   7.567  1.00 96.12      A    O  
ATOM   1333  CB  TYR A 174       4.748  -8.439   7.756  1.00 96.44      A    C  
ATOM   1334  CG  TYR A 174       5.804  -7.803   8.629  1.00 96.36      A    C  
ATOM   1335  CD1 TYR A 174       5.669  -7.846  10.025  1.00 93.19      A    C  
ATOM   1336  CD2 TYR A 174       6.950  -7.217   8.049  1.00 93.87      A    C  
ATOM   1337  CE1 TYR A 174       6.672  -7.302  10.854  1.00 92.89      A    C  
ATOM   1338  CE2 TYR A 174       7.957  -6.685   8.876  1.00 93.00      A    C  
ATOM   1339  CZ  TYR A 174       7.809  -6.731  10.270  1.00 93.93      A    C  
ATOM   1340  OH  TYR A 174       8.780  -6.231  11.084  1.00 92.52      A    O  
ATOM   1341  N   PHE A 175       5.596 -11.425   8.533  1.00 96.58      A    N  
ATOM   1342  CA  PHE A 175       6.348 -12.412   9.302  1.00 95.88      A    C  
ATOM   1343  C   PHE A 175       7.178 -13.344   8.405  1.00 96.20      A    C  
ATOM   1344  O   PHE A 175       8.359 -13.559   8.656  1.00 95.65      A    O  
ATOM   1345  CB  PHE A 175       5.373 -13.212  10.177  1.00 95.13      A    C  
ATOM   1346  CG  PHE A 175       6.061 -14.259  11.025  1.00 92.51      A    C  
ATOM   1347  CD1 PHE A 175       6.012 -15.621  10.659  1.00 85.91      A    C  
ATOM   1348  CD2 PHE A 175       6.782 -13.870  12.169  1.00 85.11      A    C  
ATOM   1349  CE1 PHE A 175       6.682 -16.583  11.434  1.00 81.48      A    C  
ATOM   1350  CE2 PHE A 175       7.457 -14.836  12.942  1.00 82.03      A    C  
ATOM   1351  CZ  PHE A 175       7.407 -16.194  12.576  1.00 82.09      A    C  
ATOM   1352  N   ALA A 176       6.598 -13.831   7.298  1.00 96.29      A    N  
ATOM   1353  CA  ALA A 176       7.327 -14.617   6.304  1.00 95.82      A    C  
ATOM   1354  C   ALA A 176       8.498 -13.826   5.693  1.00 96.26      A    C  
ATOM   1355  O   ALA A 176       9.592 -14.357   5.520  1.00 95.73      A    O  
ATOM   1356  CB  ALA A 176       6.329 -15.074   5.230  1.00 95.86      A    C  
ATOM   1357  N   SER A 177       8.300 -12.540   5.425  1.00 96.60      A    N  
ATOM   1358  CA  SER A 177       9.361 -11.660   4.927  1.00 96.12      A    C  
ATOM   1359  C   SER A 177      10.479 -11.460   5.950  1.00 96.03      A    C  
ATOM   1360  O   SER A 177      11.651 -11.436   5.573  1.00 95.46      A    O  
ATOM   1361  CB  SER A 177       8.789 -10.302   4.506  1.00 96.09      A    C  
ATOM   1362  OG  SER A 177       7.788 -10.458   3.524  1.00 91.97      A    O  
ATOM   1363  N   GLN A 178      10.171 -11.379   7.242  1.00 97.00      A    N  
ATOM   1364  CA  GLN A 178      11.176 -11.331   8.306  1.00 96.32      A    C  
ATOM   1365  C   GLN A 178      11.992 -12.629   8.376  1.00 96.67      A    C  
ATOM   1366  O   GLN A 178      13.212 -12.569   8.503  1.00 96.06      A    O  
ATOM   1367  CB  GLN A 178      10.533 -11.084   9.677  1.00 95.05      A    C  
ATOM   1368  CG  GLN A 178       9.976  -9.677   9.848  1.00 84.38      A    C  
ATOM   1369  CD  GLN A 178       9.470  -9.444  11.268  1.00 82.90      A    C  
ATOM   1370  NE2 GLN A 178      10.050  -8.529  12.006  1.00 70.68      A    N  
ATOM   1371  OE1 GLN A 178       8.555 -10.104  11.753  1.00 73.97      A    O  
ATOM   1372  N   ALA A 179      11.360 -13.793   8.230  1.00 96.04      A    N  
ATOM   1373  CA  ALA A 179      12.062 -15.069   8.200  1.00 95.74      A    C  
ATOM   1374  C   ALA A 179      13.036 -15.154   7.014  1.00 95.93      A    C  
ATOM   1375  O   ALA A 179      14.193 -15.544   7.184  1.00 95.39      A    O  
ATOM   1376  CB  ALA A 179      11.021 -16.195   8.180  1.00 95.66      A    C  
ATOM   1377  N   VAL A 180      12.627 -14.716   5.824  1.00 96.33      A    N  
ATOM   1378  CA  VAL A 180      13.492 -14.646   4.638  1.00 95.93      A    C  
ATOM   1379  C   VAL A 180      14.618 -13.630   4.822  1.00 95.92      A    C  
ATOM   1380  O   VAL A 180      15.748 -13.908   4.433  1.00 95.17      A    O  
ATOM   1381  CB  VAL A 180      12.661 -14.350   3.371  1.00 95.81      A    C  
ATOM   1382  CG1 VAL A 180      13.529 -14.083   2.139  1.00 93.36      A    C  
ATOM   1383  CG2 VAL A 180      11.769 -15.549   3.049  1.00 93.56      A    C  
ATOM   1384  N   MET A 181      14.358 -12.489   5.451  1.00 95.06      A    N  
ATOM   1385  CA  MET A 181      15.371 -11.492   5.791  1.00 93.83      A    C  
ATOM   1386  C   MET A 181      16.479 -12.091   6.656  1.00 93.40      A    C  
ATOM   1387  O   MET A 181      17.659 -11.926   6.361  1.00 93.40      A    O  
ATOM   1388  CB  MET A 181      14.706 -10.308   6.514  1.00 93.66      A    C  
ATOM   1389  CG  MET A 181      15.687  -9.183   6.858  1.00 91.71      A    C  
ATOM   1390  SD  MET A 181      14.976  -7.827   7.835  1.00 89.98      A    S  
ATOM   1391  CE  MET A 181      14.730  -8.648   9.426  1.00 78.94      A    C  
ATOM   1392  N   LEU A 182      16.103 -12.810   7.715  1.00 95.70      A    N  
ATOM   1393  CA  LEU A 182      17.045 -13.447   8.626  1.00 94.78      A    C  
ATOM   1394  C   LEU A 182      17.832 -14.565   7.938  1.00 94.58      A    C  
ATOM   1395  O   LEU A 182      19.053 -14.612   8.076  1.00 93.72      A    O  
ATOM   1396  CB  LEU A 182      16.293 -13.984   9.858  1.00 94.38      A    C  
ATOM   1397  CG  LEU A 182      15.723 -12.878  10.760  1.00 88.54      A    C  
ATOM   1398  CD1 LEU A 182      14.915 -13.519  11.886  1.00 80.39      A    C  
ATOM   1399  CD2 LEU A 182      16.828 -12.005  11.353  1.00 80.46      A    C  
ATOM   1400  N   SER A 183      17.158 -15.398   7.146  1.00 94.83      A    N  
ATOM   1401  CA  SER A 183      17.810 -16.447   6.358  1.00 93.68      A    C  
ATOM   1402  C   SER A 183      18.840 -15.867   5.391  1.00 93.46      A    C  
ATOM   1403  O   SER A 183      19.998 -16.281   5.404  1.00 92.33      A    O  
ATOM   1404  CB  SER A 183      16.747 -17.256   5.610  1.00 93.59      A    C  
ATOM   1405  OG  SER A 183      17.344 -18.295   4.868  1.00 79.28      A    O  
ATOM   1406  N   ALA A 184      18.472 -14.849   4.605  1.00 93.11      A    N  
ATOM   1407  CA  ALA A 184      19.404 -14.189   3.691  1.00 92.19      A    C  
ATOM   1408  C   ALA A 184      20.583 -13.553   4.446  1.00 92.30      A    C  
ATOM   1409  O   ALA A 184      21.732 -13.728   4.043  1.00 91.03      A    O  
ATOM   1410  CB  ALA A 184      18.636 -13.158   2.861  1.00 92.59      A    C  
ATOM   1411  N   SER A 185      20.319 -12.890   5.568  1.00 92.63      A    N  
ATOM   1412  CA  SER A 185      21.349 -12.259   6.400  1.00 91.30      A    C  
ATOM   1413  C   SER A 185      22.361 -13.278   6.938  1.00 90.74      A    C  
ATOM   1414  O   SER A 185      23.567 -13.022   6.894  1.00 88.54      A    O  
ATOM   1415  CB  SER A 185      20.665 -11.540   7.562  1.00 90.94      A    C  
ATOM   1416  OG  SER A 185      21.567 -10.737   8.278  1.00 84.99      A    O  
ATOM   1417  N   THR A 186      21.913 -14.447   7.386  1.00 91.68      A    N  
ATOM   1418  CA  THR A 186      22.814 -15.514   7.857  1.00 89.72      A    C  
ATOM   1419  C   THR A 186      23.604 -16.133   6.704  1.00 88.75      A    C  
ATOM   1420  O   THR A 186      24.800 -16.384   6.849  1.00 85.96      A    O  
ATOM   1421  CB  THR A 186      22.076 -16.614   8.633  1.00 89.25      A    C  
ATOM   1422  CG2 THR A 186      21.480 -16.084   9.937  1.00 78.47      A    C  
ATOM   1423  OG1 THR A 186      21.025 -17.179   7.886  1.00 80.28      A    O  
ATOM   1424  N   HIS A 187      22.979 -16.324   5.538  1.00 90.77      A    N  
ATOM   1425  CA  HIS A 187      23.647 -16.851   4.355  1.00 88.69      A    C  
ATOM   1426  C   HIS A 187      24.755 -15.932   3.835  1.00 88.94      A    C  
ATOM   1427  O   HIS A 187      25.818 -16.427   3.465  1.00 86.87      A    O  
ATOM   1428  CB  HIS A 187      22.616 -17.146   3.258  1.00 86.92      A    C  
ATOM   1429  CG  HIS A 187      21.949 -18.486   3.419  1.00 81.19      A    C  
ATOM   1430  CD2 HIS A 187      20.612 -18.741   3.579  1.00 69.81      A    C  
ATOM   1431  ND1 HIS A 187      22.589 -19.708   3.395  1.00 71.06      A    N  
ATOM   1432  CE1 HIS A 187      21.661 -20.663   3.543  1.00 65.97      A    C  
ATOM   1433  NE2 HIS A 187      20.437 -20.126   3.646  1.00 68.69      A    N  
ATOM   1434  N   VAL A 188      24.563 -14.621   3.857  1.00 88.17      A    N  
ATOM   1435  CA  VAL A 188      25.606 -13.648   3.461  1.00 86.73      A    C  
ATOM   1436  C   VAL A 188      26.874 -13.800   4.313  1.00 86.20      A    C  
ATOM   1437  O   VAL A 188      27.975 -13.643   3.798  1.00 84.01      A    O  
ATOM   1438  CB  VAL A 188      25.044 -12.212   3.508  1.00 86.67      A    C  
ATOM   1439  CG1 VAL A 188      26.116 -11.132   3.341  1.00 82.75      A    C  
ATOM   1440  CG2 VAL A 188      24.019 -12.004   2.383  1.00 83.66      A    C  
ATOM   1441  N   VAL A 189      26.744 -14.179   5.581  1.00 85.45      A    N  
ATOM   1442  CA  VAL A 189      27.900 -14.385   6.466  1.00 83.79      A    C  
ATOM   1443  C   VAL A 189      28.470 -15.808   6.351  1.00 81.98      A    C  
ATOM   1444  O   VAL A 189      29.680 -15.980   6.290  1.00 77.05      A    O  
ATOM   1445  CB  VAL A 189      27.539 -14.037   7.920  1.00 83.36      A    C  
ATOM   1446  CG1 VAL A 189      28.721 -14.219   8.876  1.00 77.77      A    C  
ATOM   1447  CG2 VAL A 189      27.084 -12.579   8.037  1.00 78.33      A    C  
ATOM   1448  N   GLN A 190      27.620 -16.846   6.318  1.00 81.69      A    N  
ATOM   1449  CA  GLN A 190      28.030 -18.245   6.498  1.00 78.02      A    C  
ATOM   1450  C   GLN A 190      28.250 -19.023   5.186  1.00 76.02      A    C  
ATOM   1451  O   GLN A 190      29.136 -19.872   5.108  1.00 69.07      A    O  
ATOM   1452  CB  GLN A 190      26.989 -18.978   7.354  1.00 75.26      A    C  
ATOM   1453  CG  GLN A 190      26.906 -18.432   8.795  1.00 69.21      A    C  
ATOM   1454  CD  GLN A 190      25.847 -19.141   9.640  1.00 66.62      A    C  
ATOM   1455  NE2 GLN A 190      25.840 -18.913  10.939  1.00 56.09      A    N  
ATOM   1456  OE1 GLN A 190      25.011 -19.885   9.167  1.00 60.15      A    O  
ATOM   1457  N   SER A 191      27.480 -18.755   4.133  1.00 67.55      A    N  
ATOM   1458  CA  SER A 191      27.489 -19.572   2.903  1.00 64.22      A    C  
ATOM   1459  C   SER A 191      28.701 -19.326   2.016  1.00 67.39      A    C  
ATOM   1460  O   SER A 191      28.964 -20.109   1.102  1.00 59.73      A    O  
ATOM   1461  CB  SER A 191      26.209 -19.363   2.082  1.00 55.44      A    C  
ATOM   1462  OG  SER A 191      25.092 -19.718   2.846  1.00 49.20      A    O  
ATOM   1463  N   THR A 192      29.461 -18.279   2.287  1.00 72.79      A    N  
ATOM   1464  CA  THR A 192      30.691 -18.004   1.539  1.00 73.22      A    C  
ATOM   1465  C   THR A 192      31.684 -19.152   1.680  1.00 78.24      A    C  
ATOM   1466  O   THR A 192      32.267 -19.566   0.682  1.00 74.61      A    O  
ATOM   1467  CB  THR A 192      31.312 -16.671   1.997  1.00 65.80      A    C  
ATOM   1468  CG2 THR A 192      32.413 -16.200   1.054  1.00 56.52      A    C  
ATOM   1469  OG1 THR A 192      30.334 -15.670   2.010  1.00 57.25      A    O  
ATOM   1470  N   GLN A 193      31.805 -19.745   2.864  1.00 81.24      A    N  
ATOM   1471  CA  GLN A 193      32.742 -20.844   3.101  1.00 82.27      A    C  
ATOM   1472  C   GLN A 193      32.401 -22.102   2.292  1.00 85.52      A    C  
ATOM   1473  O   GLN A 193      33.299 -22.732   1.739  1.00 84.88      A    O  
ATOM   1474  CB  GLN A 193      32.795 -21.172   4.604  1.00 79.34      A    C  
ATOM   1475  CG  GLN A 193      33.952 -22.133   4.950  1.00 71.29      A    C  
ATOM   1476  CD  GLN A 193      35.319 -21.517   4.652  1.00 66.13      A    C  
ATOM   1477  NE2 GLN A 193      36.250 -22.234   4.067  1.00 54.67      A    N  
ATOM   1478  OE1 GLN A 193      35.560 -20.350   4.930  1.00 60.32      A    O  
ATOM   1479  N   THR A 194      31.130 -22.466   2.184  1.00 83.71      A    N  
ATOM   1480  CA  THR A 194      30.726 -23.650   1.420  1.00 84.39      A    C  
ATOM   1481  C   THR A 194      31.006 -23.489  -0.074  1.00 86.50      A    C  
ATOM   1482  O   THR A 194      31.476 -24.426  -0.707  1.00 85.29      A    O  
ATOM   1483  CB  THR A 194      29.250 -24.007   1.636  1.00 82.57      A    C  
ATOM   1484  CG2 THR A 194      28.963 -24.390   3.089  1.00 74.03      A    C  
ATOM   1485  OG1 THR A 194      28.402 -22.924   1.331  1.00 75.46      A    O  
ATOM   1486  N   VAL A 195      30.775 -22.290  -0.615  1.00 80.35      A    N  
ATOM   1487  CA  VAL A 195      31.079 -21.979  -2.015  1.00 82.84      A    C  
ATOM   1488  C   VAL A 195      32.588 -21.955  -2.251  1.00 85.54      A    C  
ATOM   1489  O   VAL A 195      33.049 -22.496  -3.254  1.00 86.03      A    O  
ATOM   1490  CB  VAL A 195      30.439 -20.642  -2.446  1.00 82.50      A    C  
ATOM   1491  CG1 VAL A 195      30.775 -20.288  -3.900  1.00 79.53      A    C  
ATOM   1492  CG2 VAL A 195      28.907 -20.717  -2.337  1.00 82.65      A    C  
ATOM   1493  N   VAL A 196      33.367 -21.378  -1.341  1.00 82.03      A    N  
ATOM   1494  CA  VAL A 196      34.824 -21.363  -1.431  1.00 83.14      A    C  
ATOM   1495  C   VAL A 196      35.370 -22.791  -1.399  1.00 84.57      A    C  
ATOM   1496  O   VAL A 196      36.045 -23.175  -2.350  1.00 84.83      A    O  
ATOM   1497  CB  VAL A 196      35.451 -20.476  -0.343  1.00 82.81      A    C  
ATOM   1498  CG1 VAL A 196      36.974 -20.613  -0.285  1.00 80.08      A    C  
ATOM   1499  CG2 VAL A 196      35.146 -18.991  -0.628  1.00 82.55      A    C  
ATOM   1500  N   ASN A 197      34.988 -23.602  -0.425  1.00 86.70      A    N  
ATOM   1501  CA  ASN A 197      35.463 -24.987  -0.306  1.00 85.35      A    C  
ATOM   1502  C   ASN A 197      35.085 -25.854  -1.522  1.00 84.80      A    C  
ATOM   1503  O   ASN A 197      35.842 -26.744  -1.889  1.00 83.81      A    O  
ATOM   1504  CB  ASN A 197      34.879 -25.620   0.969  1.00 84.48      A    C  
ATOM   1505  CG  ASN A 197      35.452 -25.050   2.257  1.00 78.79      A    C  
ATOM   1506  ND2 ASN A 197      34.978 -25.509   3.391  1.00 71.51      A    N  
ATOM   1507  OD1 ASN A 197      36.326 -24.207   2.290  1.00 71.34      A    O  
ATOM   1508  N   ALA A 198      33.929 -25.597  -2.141  1.00 86.87      A    N  
ATOM   1509  CA  ALA A 198      33.501 -26.330  -3.332  1.00 85.88      A    C  
ATOM   1510  C   ALA A 198      34.326 -25.979  -4.595  1.00 86.14      A    C  
ATOM   1511  O   ALA A 198      34.396 -26.791  -5.514  1.00 84.31      A    O  
ATOM   1512  CB  ALA A 198      32.010 -26.062  -3.559  1.00 86.03      A    C  
ATOM   1513  N   ASN A 199      34.921 -24.796  -4.654  1.00 86.81      A    N  
ATOM   1514  CA  ASN A 199      35.701 -24.325  -5.803  1.00 85.40      A    C  
ATOM   1515  C   ASN A 199      37.213 -24.439  -5.578  1.00 86.32      A    C  
ATOM   1516  O   ASN A 199      37.952 -24.720  -6.524  1.00 82.83      A    O  
ATOM   1517  CB  ASN A 199      35.289 -22.879  -6.138  1.00 85.00      A    C  
ATOM   1518  CG  ASN A 199      33.932 -22.799  -6.807  1.00 84.73      A    C  
ATOM   1519  ND2 ASN A 199      32.887 -22.576  -6.061  1.00 78.49      A    N  
ATOM   1520  OD1 ASN A 199      33.792 -22.929  -8.016  1.00 76.62      A    O  
ATOM   1521  N   ASP A 200      37.655 -24.207  -4.353  1.00 86.95      A    N  
ATOM   1522  CA  ASP A 200      39.066 -24.295  -3.966  1.00 85.31      A    C  
ATOM   1523  C   ASP A 200      39.185 -24.669  -2.479  1.00 84.93      A    C  
ATOM   1524  O   ASP A 200      39.122 -23.817  -1.600  1.00 80.86      A    O  
ATOM   1525  CB  ASP A 200      39.762 -22.963  -4.291  1.00 83.80      A    C  
ATOM   1526  CG  ASP A 200      41.287 -23.044  -4.216  1.00 83.88      A    C  
ATOM   1527  OD1 ASP A 200      41.838 -24.001  -3.621  1.00 79.98      A    O  
ATOM   1528  OD2 ASP A 200      41.947 -22.137  -4.785  1.00 81.04      A    O1-
ATOM   1529  N   SER A 201      39.355 -25.967  -2.202  1.00 86.68      A    N  
ATOM   1530  CA  SER A 201      39.479 -26.484  -0.836  1.00 85.10      A    C  
ATOM   1531  C   SER A 201      40.825 -26.158  -0.167  1.00 84.44      A    C  
ATOM   1532  O   SER A 201      40.961 -26.336   1.043  1.00 79.24      A    O  
ATOM   1533  CB  SER A 201      39.237 -27.994  -0.814  1.00 84.38      A    C  
ATOM   1534  OG  SER A 201      40.124 -28.662  -1.686  1.00 81.81      A    O  
ATOM   1535  N   ASN A 202      41.789 -25.666  -0.935  1.00 87.09      A    N  
ATOM   1536  CA  ASN A 202      43.118 -25.307  -0.451  1.00 85.85      A    C  
ATOM   1537  C   ASN A 202      43.214 -23.838   0.029  1.00 86.47      A    C  
ATOM   1538  O   ASN A 202      44.302 -23.326   0.289  1.00 82.28      A    O  
ATOM   1539  CB  ASN A 202      44.124 -25.651  -1.568  1.00 82.94      A    C  
ATOM   1540  CG  ASN A 202      45.567 -25.647  -1.117  1.00 77.07      A    C  
ATOM   1541  ND2 ASN A 202      46.486 -25.443  -2.035  1.00 70.64      A    N  
ATOM   1542  OD1 ASN A 202      45.912 -25.841   0.032  1.00 68.24      A    O  
ATOM   1543  N   VAL A 203      42.088 -23.134   0.115  1.00 85.83      A    N  
ATOM   1544  CA  VAL A 203      42.029 -21.749   0.599  1.00 84.90      A    C  
ATOM   1545  C   VAL A 203      41.597 -21.723   2.067  1.00 83.33      A    C  
ATOM   1546  O   VAL A 203      40.450 -22.014   2.388  1.00 77.06      A    O  
ATOM   1547  CB  VAL A 203      41.100 -20.884  -0.270  1.00 84.02      A    C  
ATOM   1548  CG1 VAL A 203      41.009 -19.443   0.238  1.00 77.08      A    C  
ATOM   1549  CG2 VAL A 203      41.608 -20.806  -1.714  1.00 77.95      A    C  
ATOM   1550  N   ASP A 204      42.493 -21.273   2.939  1.00 80.32      A    N  
ATOM   1551  CA  ASP A 204      42.137 -20.912   4.313  1.00 76.53      A    C  
ATOM   1552  C   ASP A 204      42.041 -19.386   4.447  1.00 75.99      A    C  
ATOM   1553  O   ASP A 204      43.038 -18.664   4.426  1.00 70.10      A    O  
ATOM   1554  CB  ASP A 204      43.109 -21.534   5.322  1.00 72.53      A    C  
ATOM   1555  CG  ASP A 204      42.691 -21.270   6.769  1.00 66.66      A    C  
ATOM   1556  OD1 ASP A 204      41.609 -20.658   6.989  1.00 61.98      A    O  
ATOM   1557  OD2 ASP A 204      43.473 -21.658   7.664  1.00 60.18      A    O1-
ATOM   1558  N   SER A 205      40.824 -18.892   4.511  1.00 74.18      A    N  
ATOM   1559  CA  SER A 205      40.548 -17.450   4.497  1.00 72.30      A    C  
ATOM   1560  C   SER A 205      39.436 -17.037   5.468  1.00 74.48      A    C  
ATOM   1561  O   SER A 205      38.837 -15.970   5.295  1.00 69.77      A    O  
ATOM   1562  CB  SER A 205      40.274 -16.991   3.063  1.00 66.24      A    C  
ATOM   1563  OG  SER A 205      39.181 -17.693   2.518  1.00 59.25      A    O  
ATOM   1564  N   MET A 206      39.190 -17.842   6.509  1.00 75.61      A    N  
ATOM   1565  CA  MET A 206      38.076 -17.644   7.433  1.00 76.72      A    C  
ATOM   1566  C   MET A 206      38.000 -16.222   8.007  1.00 78.07      A    C  
ATOM   1567  O   MET A 206      36.940 -15.602   7.990  1.00 75.38      A    O  
ATOM   1568  CB  MET A 206      38.176 -18.699   8.562  1.00 73.92      A    C  
ATOM   1569  CG  MET A 206      36.946 -18.677   9.468  1.00 67.08      A    C  
ATOM   1570  SD  MET A 206      36.907 -19.965  10.745  1.00 61.64      A    S  
ATOM   1571  CE  MET A 206      38.295 -19.464  11.792  1.00 52.44      A    C  
ATOM   1572  N   MET A 207      39.127 -15.658   8.431  1.00 72.83      A    N  
ATOM   1573  CA  MET A 207      39.173 -14.295   8.974  1.00 72.31      A    C  
ATOM   1574  C   MET A 207      38.785 -13.224   7.952  1.00 74.06      A    C  
ATOM   1575  O   MET A 207      38.019 -12.313   8.259  1.00 69.14      A    O  
ATOM   1576  CB  MET A 207      40.580 -14.002   9.520  1.00 69.05      A    C  
ATOM   1577  CG  MET A 207      40.879 -14.775  10.804  1.00 59.59      A    C  
ATOM   1578  SD  MET A 207      39.761 -14.427  12.198  1.00 50.33      A    S  
ATOM   1579  CE  MET A 207      40.149 -12.693  12.543  1.00 42.86      A    C  
ATOM   1580  N   SER A 208      39.276 -13.355   6.718  1.00 75.83      A    N  
ATOM   1581  CA  SER A 208      38.948 -12.439   5.629  1.00 73.02      A    C  
ATOM   1582  C   SER A 208      37.482 -12.554   5.210  1.00 74.74      A    C  
ATOM   1583  O   SER A 208      36.809 -11.546   4.991  1.00 71.70      A    O  
ATOM   1584  CB  SER A 208      39.874 -12.717   4.442  1.00 69.62      A    C  
ATOM   1585  OG  SER A 208      39.671 -11.763   3.436  1.00 61.04      A    O  
ATOM   1586  N   GLN A 209      36.951 -13.782   5.175  1.00 74.49      A    N  
ATOM   1587  CA  GLN A 209      35.549 -14.047   4.868  1.00 73.03      A    C  
ATOM   1588  C   GLN A 209      34.612 -13.487   5.946  1.00 76.31      A    C  
ATOM   1589  O   GLN A 209      33.613 -12.861   5.597  1.00 75.59      A    O  
ATOM   1590  CB  GLN A 209      35.318 -15.548   4.749  1.00 69.49      A    C  
ATOM   1591  CG  GLN A 209      35.970 -16.173   3.508  1.00 62.64      A    C  
ATOM   1592  CD  GLN A 209      35.797 -17.678   3.505  1.00 60.15      A    C  
ATOM   1593  NE2 GLN A 209      36.644 -18.421   2.848  1.00 49.85      A    N  
ATOM   1594  OE1 GLN A 209      34.893 -18.233   4.107  1.00 55.26      A    O  
ATOM   1595  N   LEU A 210      34.939 -13.640   7.223  1.00 74.55      A    N  
ATOM   1596  CA  LEU A 210      34.142 -13.069   8.309  1.00 73.79      A    C  
ATOM   1597  C   LEU A 210      34.113 -11.535   8.227  1.00 75.84      A    C  
ATOM   1598  O   LEU A 210      33.040 -10.944   8.352  1.00 74.00      A    O  
ATOM   1599  CB  LEU A 210      34.706 -13.529   9.664  1.00 72.00      A    C  
ATOM   1600  CG  LEU A 210      34.399 -14.998  10.010  1.00 64.57      A    C  
ATOM   1601  CD1 LEU A 210      35.161 -15.376  11.281  1.00 59.17      A    C  
ATOM   1602  CD2 LEU A 210      32.908 -15.241  10.254  1.00 58.52      A    C  
ATOM   1603  N   ALA A 211      35.244 -10.900   7.951  1.00 77.40      A    N  
ATOM   1604  CA  ALA A 211      35.314  -9.446   7.831  1.00 77.48      A    C  
ATOM   1605  C   ALA A 211      34.504  -8.926   6.629  1.00 79.51      A    C  
ATOM   1606  O   ALA A 211      33.695  -8.003   6.768  1.00 77.88      A    O  
ATOM   1607  CB  ALA A 211      36.793  -9.037   7.739  1.00 75.49      A    C  
ATOM   1608  N   THR A 212      34.687  -9.533   5.450  1.00 82.25      A    N  
ATOM   1609  CA  THR A 212      33.964  -9.123   4.238  1.00 82.06      A    C  
ATOM   1610  C   THR A 212      32.486  -9.519   4.273  1.00 84.02      A    C  
ATOM   1611  O   THR A 212      31.642  -8.754   3.801  1.00 82.37      A    O  
ATOM   1612  CB  THR A 212      34.623  -9.667   2.967  1.00 80.27      A    C  
ATOM   1613  CG2 THR A 212      36.006  -9.055   2.744  1.00 74.66      A    C  
ATOM   1614  OG1 THR A 212      34.782 -11.065   3.013  1.00 74.70      A    O  
ATOM   1615  N   GLY A 213      32.153 -10.655   4.887  1.00 82.38      A    N  
ATOM   1616  CA  GLY A 213      30.788 -11.104   5.126  1.00 81.90      A    C  
ATOM   1617  C   GLY A 213      30.037 -10.173   6.074  1.00 84.63      A    C  
ATOM   1618  O   GLY A 213      28.946  -9.724   5.742  1.00 84.68      A    O  
ATOM   1619  N   ALA A 214      30.652  -9.786   7.202  1.00 83.72      A    N  
ATOM   1620  CA  ALA A 214      30.064  -8.813   8.131  1.00 83.35      A    C  
ATOM   1621  C   ALA A 214      29.847  -7.443   7.462  1.00 85.07      A    C  
ATOM   1622  O   ALA A 214      28.811  -6.806   7.666  1.00 84.25      A    O  
ATOM   1623  CB  ALA A 214      30.984  -8.692   9.349  1.00 81.84      A    C  
ATOM   1624  N   TYR A 215      30.778  -7.023   6.612  1.00 85.96      A    N  
ATOM   1625  CA  TYR A 215      30.633  -5.789   5.854  1.00 86.23      A    C  
ATOM   1626  C   TYR A 215      29.509  -5.863   4.814  1.00 88.03      A    C  
ATOM   1627  O   TYR A 215      28.684  -4.951   4.719  1.00 87.55      A    O  
ATOM   1628  CB  TYR A 215      31.976  -5.437   5.204  1.00 84.32      A    C  
ATOM   1629  CG  TYR A 215      31.950  -4.052   4.614  1.00 82.53      A    C  
ATOM   1630  CD1 TYR A 215      31.863  -3.859   3.218  1.00 77.79      A    C  
ATOM   1631  CD2 TYR A 215      31.932  -2.952   5.487  1.00 76.35      A    C  
ATOM   1632  CE1 TYR A 215      31.757  -2.546   2.704  1.00 72.66      A    C  
ATOM   1633  CE2 TYR A 215      31.818  -1.645   4.977  1.00 72.90      A    C  
ATOM   1634  CZ  TYR A 215      31.725  -1.456   3.590  1.00 74.68      A    C  
ATOM   1635  OH  TYR A 215      31.578  -0.197   3.126  1.00 72.78      A    O  
ATOM   1636  N   SER A 216      29.408  -6.975   4.084  1.00 88.77      A    N  
ATOM   1637  CA  SER A 216      28.321  -7.238   3.134  1.00 89.46      A    C  
ATOM   1638  C   SER A 216      26.959  -7.286   3.838  1.00 90.68      A    C  
ATOM   1639  O   SER A 216      25.994  -6.685   3.375  1.00 90.13      A    O  
ATOM   1640  CB  SER A 216      28.576  -8.551   2.391  1.00 89.26      A    C  
ATOM   1641  OG  SER A 216      29.832  -8.505   1.742  1.00 85.23      A    O  
ATOM   1642  N   GLN A 217      26.884  -7.915   5.009  1.00 90.67      A    N  
ATOM   1643  CA  GLN A 217      25.685  -7.951   5.849  1.00 90.83      A    C  
ATOM   1644  C   GLN A 217      25.275  -6.544   6.313  1.00 91.49      A    C  
ATOM   1645  O   GLN A 217      24.084  -6.232   6.377  1.00 90.76      A    O  
ATOM   1646  CB  GLN A 217      25.947  -8.856   7.052  1.00 89.64      A    C  
ATOM   1647  CG  GLN A 217      24.658  -9.176   7.812  1.00 82.30      A    C  
ATOM   1648  CD  GLN A 217      24.902  -9.948   9.109  1.00 80.53      A    C  
ATOM   1649  NE2 GLN A 217      23.929 -10.678   9.596  1.00 68.16      A    N  
ATOM   1650  OE1 GLN A 217      25.946  -9.882   9.738  1.00 72.77      A    O  
ATOM   1651  N   CYS A 218      26.249  -5.685   6.605  1.00 89.39      A    N  
ATOM   1652  CA  CYS A 218      25.981  -4.291   6.947  1.00 88.98      A    C  
ATOM   1653  C   CYS A 218      25.344  -3.536   5.776  1.00 90.22      A    C  
ATOM   1654  O   CYS A 218      24.326  -2.873   5.968  1.00 89.25      A    O  
ATOM   1655  CB  CYS A 218      27.291  -3.652   7.422  1.00 86.67      A    C  
ATOM   1656  SG  CYS A 218      27.160  -1.957   8.006  1.00 81.40      A    S  
ATOM   1657  N   LEU A 219      25.853  -3.699   4.554  1.00 89.14      A    N  
ATOM   1658  CA  LEU A 219      25.273  -3.105   3.347  1.00 89.67      A    C  
ATOM   1659  C   LEU A 219      23.867  -3.654   3.058  1.00 90.90      A    C  
ATOM   1660  O   LEU A 219      22.951  -2.884   2.773  1.00 90.70      A    O  
ATOM   1661  CB  LEU A 219      26.215  -3.339   2.155  1.00 89.18      A    C  
ATOM   1662  CG  LEU A 219      27.558  -2.586   2.229  1.00 87.82      A    C  
ATOM   1663  CD1 LEU A 219      28.472  -3.032   1.087  1.00 84.10      A    C  
ATOM   1664  CD2 LEU A 219      27.375  -1.072   2.117  1.00 83.48      A    C  
ATOM   1665  N   PHE A 220      23.671  -4.965   3.222  1.00 92.01      A    N  
ATOM   1666  CA  PHE A 220      22.360  -5.597   3.126  1.00 92.72      A    C  
ATOM   1667  C   PHE A 220      21.369  -5.024   4.146  1.00 93.34      A    C  
ATOM   1668  O   PHE A 220      20.236  -4.685   3.812  1.00 93.15      A    O  
ATOM   1669  CB  PHE A 220      22.527  -7.113   3.308  1.00 93.37      A    C  
ATOM   1670  CG  PHE A 220      21.222  -7.887   3.267  1.00 94.23      A    C  
ATOM   1671  CD1 PHE A 220      20.721  -8.506   4.432  1.00 91.99      A    C  
ATOM   1672  CD2 PHE A 220      20.514  -8.003   2.061  1.00 92.72      A    C  
ATOM   1673  CE1 PHE A 220      19.526  -9.241   4.381  1.00 92.62      A    C  
ATOM   1674  CE2 PHE A 220      19.313  -8.732   2.011  1.00 92.76      A    C  
ATOM   1675  CZ  PHE A 220      18.815  -9.360   3.168  1.00 94.26      A    C  
ATOM   1676  N   SER A 221      21.811  -4.845   5.402  1.00 92.03      A    N  
ATOM   1677  CA  SER A 221      20.995  -4.247   6.460  1.00 91.60      A    C  
ATOM   1678  C   SER A 221      20.578  -2.811   6.131  1.00 92.06      A    C  
ATOM   1679  O   SER A 221      19.429  -2.436   6.376  1.00 91.57      A    O  
ATOM   1680  CB  SER A 221      21.749  -4.298   7.783  1.00 91.23      A    C  
ATOM   1681  OG  SER A 221      20.889  -3.971   8.855  1.00 86.38      A    O  
ATOM   1682  N   GLN A 222      21.474  -2.014   5.540  1.00 91.54      A    N  
ATOM   1683  CA  GLN A 222      21.191  -0.630   5.144  1.00 90.60      A    C  
ATOM   1684  C   GLN A 222      20.136  -0.506   4.042  1.00 91.58      A    C  
ATOM   1685  O   GLN A 222      19.440   0.511   3.981  1.00 90.38      A    O  
ATOM   1686  CB  GLN A 222      22.477   0.069   4.689  1.00 88.31      A    C  
ATOM   1687  CG  GLN A 222      23.369   0.445   5.880  1.00 79.95      A    C  
ATOM   1688  CD  GLN A 222      24.501   1.378   5.474  1.00 79.49      A    C  
ATOM   1689  NE2 GLN A 222      24.974   2.209   6.376  1.00 70.13      A    N  
ATOM   1690  OE1 GLN A 222      24.980   1.405   4.359  1.00 72.67      A    O  
ATOM   1691  N   ALA A 223      19.946  -1.523   3.208  1.00 91.72      A    N  
ATOM   1692  CA  ALA A 223      18.892  -1.528   2.198  1.00 92.33      A    C  
ATOM   1693  C   ALA A 223      17.477  -1.620   2.810  1.00 93.43      A    C  
ATOM   1694  O   ALA A 223      16.487  -1.384   2.117  1.00 92.60      A    O  
ATOM   1695  CB  ALA A 223      19.169  -2.676   1.222  1.00 92.35      A    C  
ATOM   1696  N   HIS A 224      17.350  -1.946   4.103  1.00 93.18      A    N  
ATOM   1697  CA  HIS A 224      16.078  -2.105   4.798  1.00 93.65      A    C  
ATOM   1698  C   HIS A 224      15.741  -0.886   5.651  1.00 92.99      A    C  
ATOM   1699  O   HIS A 224      16.535  -0.463   6.489  1.00 91.14      A    O  
ATOM   1700  CB  HIS A 224      16.113  -3.358   5.673  1.00 94.01      A    C  
ATOM   1701  CG  HIS A 224      16.329  -4.637   4.919  1.00 94.91      A    C  
ATOM   1702  CD2 HIS A 224      15.381  -5.596   4.661  1.00 90.03      A    C  
ATOM   1703  ND1 HIS A 224      17.519  -5.079   4.381  1.00 88.96      A    N  
ATOM   1704  CE1 HIS A 224      17.295  -6.269   3.807  1.00 91.34      A    C  
ATOM   1705  NE2 HIS A 224      16.013  -6.626   3.969  1.00 92.65      A    N  
ATOM   1706  N   SER A 225      14.520  -0.372   5.519  1.00 92.66      A    N  
ATOM   1707  CA  SER A 225      14.042   0.692   6.403  1.00 92.33      A    C  
ATOM   1708  C   SER A 225      13.704   0.143   7.795  1.00 92.67      A    C  
ATOM   1709  O   SER A 225      12.757  -0.641   7.932  1.00 92.16      A    O  
ATOM   1710  CB  SER A 225      12.826   1.390   5.802  1.00 91.87      A    C  
ATOM   1711  OG  SER A 225      12.459   2.471   6.630  1.00 86.47      A    O  
ATOM   1712  N   PRO A 226      14.398   0.588   8.862  1.00 92.05      A    N  
ATOM   1713  CA  PRO A 226      14.107   0.157  10.225  1.00 91.54      A    C  
ATOM   1714  C   PRO A 226      12.754   0.668  10.734  1.00 92.55      A    C  
ATOM   1715  O   PRO A 226      12.209   0.169  11.723  1.00 90.49      A    O  
ATOM   1716  CB  PRO A 226      15.276   0.696  11.062  1.00 90.00      A    C  
ATOM   1717  CG  PRO A 226      15.713   1.946  10.299  1.00 88.97      A    C  
ATOM   1718  CD  PRO A 226      15.482   1.558   8.841  1.00 91.33      A    C  
ATOM   1719  N   HIS A 227      12.167   1.650  10.055  1.00 92.91      A    N  
ATOM   1720  CA  HIS A 227      10.940   2.321  10.487  1.00 92.74      A    C  
ATOM   1721  C   HIS A 227       9.659   1.622  10.011  1.00 93.64      A    C  
ATOM   1722  O   HIS A 227       8.602   1.822  10.623  1.00 91.55      A    O  
ATOM   1723  CB  HIS A 227      11.000   3.772  10.024  1.00 91.93      A    C  
ATOM   1724  CG  HIS A 227      12.181   4.506  10.615  1.00 91.42      A    C  
ATOM   1725  CD2 HIS A 227      13.326   4.861   9.965  1.00 80.02      A    C  
ATOM   1726  ND1 HIS A 227      12.316   4.909  11.933  1.00 79.49      A    N  
ATOM   1727  CE1 HIS A 227      13.509   5.503  12.062  1.00 81.44      A    C  
ATOM   1728  NE2 HIS A 227      14.166   5.492  10.888  1.00 84.48      A    N  
ATOM   1729  N   ALA A 228       9.742   0.788   8.964  1.00 93.22      A    N  
ATOM   1730  CA  ALA A 228       8.608   0.088   8.377  1.00 93.03      A    C  
ATOM   1731  C   ALA A 228       8.582  -1.402   8.725  1.00 93.54      A    C  
ATOM   1732  O   ALA A 228       7.627  -1.864   9.346  1.00 88.76      A    O  
ATOM   1733  CB  ALA A 228       8.618   0.322   6.858  1.00 91.67      A    C  
ATOM   1734  N   GLY A 229       9.643  -2.144   8.352  1.00 92.39      A    N  
ATOM   1735  CA  GLY A 229       9.754  -3.593   8.539  1.00 91.07      A    C  
ATOM   1736  C   GLY A 229      10.864  -4.044   9.478  1.00 91.63      A    C  
ATOM   1737  O   GLY A 229      10.909  -5.210   9.866  1.00 84.27      A    O  
ATOM   1738  N   GLY A 230      11.743  -3.137   9.874  1.00 91.84      A    N  
ATOM   1739  CA  GLY A 230      12.959  -3.466  10.606  1.00 91.70      A    C  
ATOM   1740  C   GLY A 230      14.143  -3.777   9.685  1.00 92.92      A    C  
ATOM   1741  O   GLY A 230      13.992  -3.920   8.472  1.00 90.44      A    O  
ATOM   1742  N   SER A 231      15.330  -3.881  10.275  1.00 91.62      A    N  
ATOM   1743  CA  SER A 231      16.568  -4.217   9.575  1.00 91.78      A    C  
ATOM   1744  C   SER A 231      17.286  -5.397  10.241  1.00 92.67      A    C  
ATOM   1745  O   SER A 231      17.154  -5.571  11.463  1.00 90.28      A    O  
ATOM   1746  CB  SER A 231      17.486  -2.988   9.464  1.00 89.26      A    C  
ATOM   1747  OG  SER A 231      17.903  -2.541  10.737  1.00 83.16      A    O  
ATOM   1748  N   PRO A 232      18.051  -6.211   9.489  1.00 92.48      A    N  
ATOM   1749  CA  PRO A 232      18.683  -7.423  10.010  1.00 91.99      A    C  
ATOM   1750  C   PRO A 232      19.593  -7.192  11.222  1.00 92.58      A    C  
ATOM   1751  O   PRO A 232      19.516  -7.931  12.198  1.00 90.18      A    O  
ATOM   1752  CB  PRO A 232      19.478  -8.004   8.839  1.00 90.19      A    C  
ATOM   1753  CG  PRO A 232      18.753  -7.494   7.608  1.00 88.41      A    C  
ATOM   1754  CD  PRO A 232      18.208  -6.134   8.045  1.00 91.54      A    C  
ATOM   1755  N   LEU A 233      20.439  -6.159  11.174  1.00 89.27      A    N  
ATOM   1756  CA  LEU A 233      21.422  -5.856  12.221  1.00 88.18      A    C  
ATOM   1757  C   LEU A 233      20.861  -5.050  13.400  1.00 88.14      A    C  
ATOM   1758  O   LEU A 233      21.580  -4.797  14.359  1.00 85.16      A    O  
ATOM   1759  CB  LEU A 233      22.639  -5.140  11.605  1.00 86.58      A    C  
ATOM   1760  CG  LEU A 233      23.490  -6.023  10.687  1.00 85.15      A    C  
ATOM   1761  CD1 LEU A 233      24.664  -5.198  10.153  1.00 81.07      A    C  
ATOM   1762  CD2 LEU A 233      24.073  -7.236  11.415  1.00 82.35      A    C  
ATOM   1763  N   ASN A 234      19.582  -4.665  13.351  1.00 88.64      A    N  
ATOM   1764  CA  ASN A 234      18.937  -3.946  14.443  1.00 88.91      A    C  
ATOM   1765  C   ASN A 234      17.640  -4.654  14.874  1.00 90.16      A    C  
ATOM   1766  O   ASN A 234      16.547  -4.218  14.496  1.00 89.38      A    O  
ATOM   1767  CB  ASN A 234      18.749  -2.481  14.040  1.00 86.85      A    C  
ATOM   1768  CG  ASN A 234      18.192  -1.642  15.182  1.00 82.95      A    C  
ATOM   1769  ND2 ASN A 234      18.006  -0.368  14.959  1.00 76.41      A    N  
ATOM   1770  OD1 ASN A 234      17.908  -2.113  16.274  1.00 75.98      A    O  
ATOM   1771  N   PRO A 235      17.724  -5.719  15.703  1.00 89.71      A    N  
ATOM   1772  CA  PRO A 235      16.549  -6.455  16.167  1.00 90.05      A    C  
ATOM   1773  C   PRO A 235      15.537  -5.598  16.936  1.00 91.23      A    C  
ATOM   1774  O   PRO A 235      14.345  -5.889  16.920  1.00 89.30      A    O  
ATOM   1775  CB  PRO A 235      17.099  -7.581  17.050  1.00 88.63      A    C  
ATOM   1776  CG  PRO A 235      18.495  -7.809  16.494  1.00 86.72      A    C  
ATOM   1777  CD  PRO A 235      18.935  -6.398  16.116  1.00 89.67      A    C  
ATOM   1778  N   THR A 236      15.967  -4.508  17.573  1.00 90.80      A    N  
ATOM   1779  CA  THR A 236      15.055  -3.593  18.283  1.00 90.74      A    C  
ATOM   1780  C   THR A 236      14.140  -2.815  17.334  1.00 91.64      A    C  
ATOM   1781  O   THR A 236      13.087  -2.326  17.741  1.00 89.74      A    O  
ATOM   1782  CB  THR A 236      15.813  -2.604  19.185  1.00 90.49      A    C  
ATOM   1783  CG2 THR A 236      16.794  -3.284  20.130  1.00 83.13      A    C  
ATOM   1784  OG1 THR A 236      16.523  -1.646  18.434  1.00 85.61      A    O  
ATOM   1785  N   SER A 237      14.509  -2.725  16.045  1.00 89.45      A    N  
ATOM   1786  CA  SER A 237      13.695  -2.097  15.008  1.00 90.04      A    C  
ATOM   1787  C   SER A 237      12.541  -2.985  14.515  1.00 91.62      A    C  
ATOM   1788  O   SER A 237      11.613  -2.466  13.892  1.00 90.35      A    O  
ATOM   1789  CB  SER A 237      14.571  -1.655  13.839  1.00 89.65      A    C  
ATOM   1790  OG  SER A 237      14.986  -2.742  13.042  1.00 88.48      A    O  
ATOM   1791  N   TRP A 238      12.586  -4.303  14.783  1.00 93.31      A    N  
ATOM   1792  CA  TRP A 238      11.587  -5.247  14.309  1.00 93.00      A    C  
ATOM   1793  C   TRP A 238      10.217  -4.907  14.865  1.00 93.24      A    C  
ATOM   1794  O   TRP A 238      10.044  -4.553  16.034  1.00 90.24      A    O  
ATOM   1795  CB  TRP A 238      11.981  -6.687  14.643  1.00 92.07      A    C  
ATOM   1796  CG  TRP A 238      13.269  -7.186  14.076  1.00 91.84      A    C  
ATOM   1797  CD1 TRP A 238      14.118  -6.537  13.250  1.00 86.03      A    C  
ATOM   1798  CD2 TRP A 238      13.907  -8.479  14.321  1.00 89.98      A    C  
ATOM   1799  CE2 TRP A 238      15.160  -8.511  13.645  1.00 89.34      A    C  
ATOM   1800  CE3 TRP A 238      13.557  -9.614  15.078  1.00 84.97      A    C  
ATOM   1801  NE1 TRP A 238      15.222  -7.300  12.994  1.00 85.79      A    N  
ATOM   1802  CZ2 TRP A 238      16.038  -9.594  13.744  1.00 86.18      A    C  
ATOM   1803  CZ3 TRP A 238      14.429 -10.714  15.174  1.00 81.47      A    C  
ATOM   1804  CH2 TRP A 238      15.668 -10.692  14.521  1.00 81.21      A    C  
ATOM   1805  N   LYS A 239       9.214  -4.995  13.998  1.00 93.88      A    N  
ATOM   1806  CA  LYS A 239       7.845  -4.629  14.339  1.00 93.76      A    C  
ATOM   1807  C   LYS A 239       7.035  -5.867  14.696  1.00 94.82      A    C  
ATOM   1808  O   LYS A 239       7.304  -6.959  14.215  1.00 92.59      A    O  
ATOM   1809  CB  LYS A 239       7.209  -3.814  13.198  1.00 92.12      A    C  
ATOM   1810  CG  LYS A 239       8.024  -2.596  12.735  1.00 90.96      A    C  
ATOM   1811  CD  LYS A 239       8.368  -1.605  13.859  1.00 87.89      A    C  
ATOM   1812  CE  LYS A 239       9.166  -0.448  13.267  1.00 85.13      A    C  
ATOM   1813  NZ  LYS A 239       9.794   0.388  14.313  1.00 78.63      A    N1+
ATOM   1814  N   ASN A 240       6.005  -5.677  15.511  1.00 93.21      A    N  
ATOM   1815  CA  ASN A 240       5.009  -6.719  15.752  1.00 93.23      A    C  
ATOM   1816  C   ASN A 240       4.253  -7.002  14.439  1.00 93.87      A    C  
ATOM   1817  O   ASN A 240       3.614  -6.077  13.924  1.00 92.91      A    O  
ATOM   1818  CB  ASN A 240       4.075  -6.248  16.889  1.00 91.93      A    C  
ATOM   1819  CG  ASN A 240       2.950  -7.224  17.200  1.00 90.33      A    C  
ATOM   1820  ND2 ASN A 240       2.237  -7.008  18.272  1.00 84.19      A    N  
ATOM   1821  OD1 ASN A 240       2.670  -8.179  16.496  1.00 84.59      A    O  
ATOM   1822  N   PRO A 241       4.243  -8.254  13.920  1.00 93.70      A    N  
ATOM   1823  CA  PRO A 241       3.566  -8.613  12.675  1.00 92.76      A    C  
ATOM   1824  C   PRO A 241       2.077  -8.263  12.642  1.00 93.77      A    C  
ATOM   1825  O   PRO A 241       1.536  -7.927  11.593  1.00 92.44      A    O  
ATOM   1826  CB  PRO A 241       3.761 -10.126  12.537  1.00 91.13      A    C  
ATOM   1827  CG  PRO A 241       5.068 -10.389  13.267  1.00 89.64      A    C  
ATOM   1828  CD  PRO A 241       5.005  -9.390  14.425  1.00 92.31      A    C  
ATOM   1829  N   PHE A 242       1.406  -8.300  13.775  1.00 93.69      A    N  
ATOM   1830  CA  PHE A 242      -0.023  -7.996  13.883  1.00 92.79      A    C  
ATOM   1831  C   PHE A 242      -0.299  -6.579  14.391  1.00 92.95      A    C  
ATOM   1832  O   PHE A 242      -1.457  -6.172  14.525  1.00 89.21      A    O  
ATOM   1833  CB  PHE A 242      -0.685  -9.086  14.729  1.00 91.79      A    C  
ATOM   1834  CG  PHE A 242      -0.396 -10.492  14.232  1.00 92.68      A    C  
ATOM   1835  CD1 PHE A 242      -0.929 -10.934  13.004  1.00 88.69      A    C  
ATOM   1836  CD2 PHE A 242       0.458 -11.343  14.960  1.00 89.70      A    C  
ATOM   1837  CE1 PHE A 242      -0.624 -12.220  12.516  1.00 87.53      A    C  
ATOM   1838  CE2 PHE A 242       0.763 -12.625  14.473  1.00 88.08      A    C  
ATOM   1839  CZ  PHE A 242       0.226 -13.061  13.251  1.00 89.56      A    C  
ATOM   1840  N   GLY A 243       0.749  -5.809  14.650  1.00 92.27      A    N  
ATOM   1841  CA  GLY A 243       0.673  -4.404  15.022  1.00 92.22      A    C  
ATOM   1842  C   GLY A 243       0.338  -3.496  13.830  1.00 94.06      A    C  
ATOM   1843  O   GLY A 243       0.088  -3.954  12.719  1.00 92.60      A    O  
ATOM   1844  N   ALA A 244       0.329  -2.199  14.072  1.00 93.65      A    N  
ATOM   1845  CA  ALA A 244       0.199  -1.180  13.048  1.00 93.84      A    C  
ATOM   1846  C   ALA A 244       1.436  -0.283  13.036  1.00 94.52      A    C  
ATOM   1847  O   ALA A 244       2.054  -0.064  14.084  1.00 92.22      A    O  
ATOM   1848  CB  ALA A 244      -1.087  -0.373  13.285  1.00 91.54      A    C  
ATOM   1849  N   LEU A 245       1.769   0.246  11.866  1.00 93.35      A    N  
ATOM   1850  CA  LEU A 245       2.673   1.393  11.779  1.00 93.60      A    C  
ATOM   1851  C   LEU A 245       2.043   2.589  12.494  1.00 94.03      A    C  
ATOM   1852  O   LEU A 245       0.829   2.775  12.440  1.00 92.51      A    O  
ATOM   1853  CB  LEU A 245       2.992   1.702  10.311  1.00 93.93      A    C  
ATOM   1854  CG  LEU A 245       3.775   0.602   9.581  1.00 93.77      A    C  
ATOM   1855  CD1 LEU A 245       4.055   1.046   8.141  1.00 90.78      A    C  
ATOM   1856  CD2 LEU A 245       5.123   0.300  10.245  1.00 90.85      A    C  
ATOM   1857  N   ASP A 246       2.863   3.387  13.159  1.00 93.78      A    N  
ATOM   1858  CA  ASP A 246       2.385   4.498  13.988  1.00 93.30      A    C  
ATOM   1859  C   ASP A 246       1.568   5.507  13.160  1.00 93.09      A    C  
ATOM   1860  O   ASP A 246       2.094   6.226  12.315  1.00 91.36      A    O  
ATOM   1861  CB  ASP A 246       3.580   5.142  14.707  1.00 92.18      A    C  
ATOM   1862  CG  ASP A 246       3.208   6.284  15.650  1.00 91.62      A    C  
ATOM   1863  OD1 ASP A 246       2.010   6.659  15.712  1.00 87.80      A    O  
ATOM   1864  OD2 ASP A 246       4.133   6.823  16.290  1.00 87.49      A    O1-
ATOM   1865  N   VAL A 247       0.256   5.550  13.426  1.00 92.27      A    N  
ATOM   1866  CA  VAL A 247      -0.711   6.403  12.732  1.00 91.24      A    C  
ATOM   1867  C   VAL A 247      -0.546   7.886  13.067  1.00 90.78      A    C  
ATOM   1868  O   VAL A 247      -1.013   8.737  12.319  1.00 88.08      A    O  
ATOM   1869  CB  VAL A 247      -2.157   5.955  13.017  1.00 90.68      A    C  
ATOM   1870  CG1 VAL A 247      -2.400   4.518  12.542  1.00 85.84      A    C  
ATOM   1871  CG2 VAL A 247      -2.533   6.052  14.497  1.00 87.43      A    C  
ATOM   1872  N   THR A 248       0.158   8.222  14.148  1.00 91.72      A    N  
ATOM   1873  CA  THR A 248       0.414   9.621  14.527  1.00 90.38      A    C  
ATOM   1874  C   THR A 248       1.517  10.263  13.683  1.00 90.45      A    C  
ATOM   1875  O   THR A 248       1.587  11.485  13.568  1.00 88.90      A    O  
ATOM   1876  CB  THR A 248       0.748   9.757  16.021  1.00 90.48      A    C  
ATOM   1877  CG2 THR A 248      -0.273   9.069  16.923  1.00 85.42      A    C  
ATOM   1878  OG1 THR A 248       2.023   9.248  16.322  1.00 87.06      A    O  
ATOM   1879  N   ARG A 249       2.349   9.433  13.027  1.00 90.81      A    N  
ATOM   1880  CA  ARG A 249       3.436   9.872  12.151  1.00 90.70      A    C  
ATOM   1881  C   ARG A 249       2.889  10.228  10.769  1.00 90.54      A    C  
ATOM   1882  O   ARG A 249       2.437   9.353  10.038  1.00 88.66      A    O  
ATOM   1883  CB  ARG A 249       4.508   8.796  12.053  1.00 91.12      A    C  
ATOM   1884  CG  ARG A 249       5.105   8.395  13.413  1.00 89.97      A    C  
ATOM   1885  CD  ARG A 249       5.820   9.561  14.081  1.00 87.52      A    C  
ATOM   1886  NE  ARG A 249       6.407   9.149  15.365  1.00 82.44      A    N  
ATOM   1887  CZ  ARG A 249       7.294   9.830  16.052  1.00 77.22      A    C  
ATOM   1888  NH1 ARG A 249       7.777  10.972  15.638  1.00 69.06      A    N1+
ATOM   1889  NH2 ARG A 249       7.727   9.371  17.200  1.00 70.90      A    N  
ATOM   1890  N   ARG A 250       2.911  11.497  10.406  1.00 88.91      A    N  
ATOM   1891  CA  ARG A 250       2.322  12.032   9.167  1.00 87.18      A    C  
ATOM   1892  C   ARG A 250       3.178  13.068   8.440  1.00 86.76      A    C  
ATOM   1893  O   ARG A 250       2.900  13.369   7.278  1.00 83.89      A    O  
ATOM   1894  CB  ARG A 250       0.929  12.589   9.481  1.00 85.20      A    C  
ATOM   1895  CG  ARG A 250       0.970  13.763  10.466  1.00 81.03      A    C  
ATOM   1896  CD  ARG A 250      -0.441  14.248  10.785  1.00 77.99      A    C  
ATOM   1897  NE  ARG A 250      -0.380  15.363  11.742  1.00 70.59      A    N  
ATOM   1898  CZ  ARG A 250      -1.407  16.034  12.211  1.00 64.06      A    C  
ATOM   1899  NH1 ARG A 250      -2.621  15.764  11.836  1.00 58.74      A    N1+
ATOM   1900  NH2 ARG A 250      -1.234  16.996  13.070  1.00 56.28      A    N  
ATOM   1901  N   ASP A 251       4.204  13.576   9.092  1.00 86.42      A    N  
ATOM   1902  CA  ASP A 251       5.023  14.653   8.544  1.00 85.99      A    C  
ATOM   1903  C   ASP A 251       5.749  14.233   7.262  1.00 86.44      A    C  
ATOM   1904  O   ASP A 251       6.033  13.053   7.015  1.00 85.37      A    O  
ATOM   1905  CB  ASP A 251       5.998  15.170   9.612  1.00 84.53      A    C  
ATOM   1906  CG  ASP A 251       5.278  15.826  10.800  1.00 79.82      A    C  
ATOM   1907  OD1 ASP A 251       4.141  16.316  10.593  1.00 74.70      A    O  
ATOM   1908  OD2 ASP A 251       5.870  15.827  11.893  1.00 74.03      A    O1-
ATOM   1909  N   ARG A 252       6.065  15.220   6.423  1.00 84.50      A    N  
ATOM   1910  CA  ARG A 252       6.705  14.991   5.122  1.00 83.57      A    C  
ATOM   1911  C   ARG A 252       8.009  14.207   5.249  1.00 84.61      A    C  
ATOM   1912  O   ARG A 252       8.238  13.267   4.486  1.00 83.46      A    O  
ATOM   1913  CB  ARG A 252       6.959  16.350   4.456  1.00 81.11      A    C  
ATOM   1914  CG  ARG A 252       7.567  16.190   3.050  1.00 74.29      A    C  
ATOM   1915  CD  ARG A 252       7.956  17.539   2.462  1.00 71.20      A    C  
ATOM   1916  NE  ARG A 252       9.112  18.111   3.183  1.00 64.51      A    N  
ATOM   1917  CZ  ARG A 252       9.573  19.336   3.085  1.00 57.79      A    C  
ATOM   1918  NH1 ARG A 252       9.066  20.210   2.258  1.00 54.75      A    N1+
ATOM   1919  NH2 ARG A 252      10.561  19.689   3.850  1.00 51.35      A    N  
ATOM   1920  N   ASP A 253       8.821  14.599   6.215  1.00 85.60      A    N  
ATOM   1921  CA  ASP A 253      10.170  14.076   6.424  1.00 85.75      A    C  
ATOM   1922  C   ASP A 253      10.202  12.914   7.441  1.00 87.29      A    C  
ATOM   1923  O   ASP A 253      11.274  12.428   7.780  1.00 85.04      A    O  
ATOM   1924  CB  ASP A 253      11.110  15.247   6.809  1.00 83.52      A    C  
ATOM   1925  CG  ASP A 253      11.199  16.387   5.778  1.00 79.74      A    C  
ATOM   1926  OD1 ASP A 253      10.899  16.183   4.574  1.00 73.96      A    O  
ATOM   1927  OD2 ASP A 253      11.579  17.529   6.154  1.00 75.04      A    O1-
ATOM   1928  N   ASP A 254       9.038  12.451   7.924  1.00 87.89      A    N  
ATOM   1929  CA  ASP A 254       8.964  11.312   8.833  1.00 89.12      A    C  
ATOM   1930  C   ASP A 254       9.107   9.973   8.062  1.00 90.26      A    C  
ATOM   1931  O   ASP A 254       8.378   9.729   7.092  1.00 89.90      A    O  
ATOM   1932  CB  ASP A 254       7.677  11.371   9.664  1.00 89.13      A    C  
ATOM   1933  CG  ASP A 254       7.612  10.234  10.677  1.00 89.93      A    C  
ATOM   1934  OD1 ASP A 254       7.311   9.096  10.244  1.00 86.25      A    O  
ATOM   1935  OD2 ASP A 254       7.877  10.461  11.875  1.00 86.20      A    O1-
ATOM   1936  N   PRO A 255      10.023   9.088   8.472  1.00 90.49      A    N  
ATOM   1937  CA  PRO A 255      10.297   7.850   7.748  1.00 90.82      A    C  
ATOM   1938  C   PRO A 255       9.152   6.832   7.804  1.00 92.19      A    C  
ATOM   1939  O   PRO A 255       8.934   6.094   6.836  1.00 91.66      A    O  
ATOM   1940  CB  PRO A 255      11.573   7.301   8.390  1.00 89.75      A    C  
ATOM   1941  CG  PRO A 255      11.557   7.872   9.804  1.00 88.69      A    C  
ATOM   1942  CD  PRO A 255      10.927   9.236   9.609  1.00 90.68      A    C  
ATOM   1943  N   VAL A 256       8.379   6.778   8.901  1.00 92.00      A    N  
ATOM   1944  CA  VAL A 256       7.194   5.924   9.016  1.00 93.00      A    C  
ATOM   1945  C   VAL A 256       6.102   6.432   8.079  1.00 93.43      A    C  
ATOM   1946  O   VAL A 256       5.524   5.657   7.321  1.00 92.86      A    O  
ATOM   1947  CB  VAL A 256       6.659   5.862  10.469  1.00 93.33      A    C  
ATOM   1948  CG1 VAL A 256       5.432   4.954  10.593  1.00 90.91      A    C  
ATOM   1949  CG2 VAL A 256       7.719   5.354  11.452  1.00 91.23      A    C  
ATOM   1950  N   ALA A 257       5.860   7.740   8.069  1.00 91.93      A    N  
ATOM   1951  CA  ALA A 257       4.906   8.373   7.171  1.00 91.38      A    C  
ATOM   1952  C   ALA A 257       5.265   8.141   5.695  1.00 91.84      A    C  
ATOM   1953  O   ALA A 257       4.381   7.858   4.889  1.00 91.51      A    O  
ATOM   1954  CB  ALA A 257       4.836   9.861   7.498  1.00 90.43      A    C  
ATOM   1955  N   ARG A 258       6.554   8.202   5.339  1.00 91.77      A    N  
ATOM   1956  CA  ARG A 258       7.040   7.904   3.987  1.00 91.22      A    C  
ATOM   1957  C   ARG A 258       6.699   6.469   3.573  1.00 92.16      A    C  
ATOM   1958  O   ARG A 258       6.119   6.280   2.508  1.00 91.78      A    O  
ATOM   1959  CB  ARG A 258       8.551   8.178   3.910  1.00 89.56      A    C  
ATOM   1960  CG  ARG A 258       9.091   8.029   2.475  1.00 82.03      A    C  
ATOM   1961  CD  ARG A 258      10.595   8.364   2.398  1.00 80.03      A    C  
ATOM   1962  NE  ARG A 258      11.405   7.394   3.143  1.00 71.98      A    N  
ATOM   1963  CZ  ARG A 258      12.706   7.429   3.358  1.00 66.26      A    C  
ATOM   1964  NH1 ARG A 258      13.473   8.388   2.917  1.00 61.05      A    N1+
ATOM   1965  NH2 ARG A 258      13.273   6.491   4.039  1.00 56.99      A    N  
ATOM   1966  N   ALA A 259       6.984   5.494   4.426  1.00 92.47      A    N  
ATOM   1967  CA  ALA A 259       6.644   4.095   4.155  1.00 93.24      A    C  
ATOM   1968  C   ALA A 259       5.123   3.904   4.004  1.00 94.11      A    C  
ATOM   1969  O   ALA A 259       4.662   3.312   3.026  1.00 94.17      A    O  
ATOM   1970  CB  ALA A 259       7.233   3.224   5.263  1.00 93.52      A    C  
ATOM   1971  N   LYS A 260       4.323   4.473   4.915  1.00 93.03      A    N  
ATOM   1972  CA  LYS A 260       2.863   4.419   4.837  1.00 93.48      A    C  
ATOM   1973  C   LYS A 260       2.324   5.017   3.535  1.00 93.89      A    C  
ATOM   1974  O   LYS A 260       1.453   4.411   2.921  1.00 93.43      A    O  
ATOM   1975  CB  LYS A 260       2.222   5.131   6.039  1.00 92.92      A    C  
ATOM   1976  CG  LYS A 260       2.421   4.376   7.370  1.00 92.38      A    C  
ATOM   1977  CD  LYS A 260       1.570   4.979   8.500  1.00 91.54      A    C  
ATOM   1978  CE  LYS A 260       1.833   6.467   8.732  1.00 88.36      A    C  
ATOM   1979  NZ  LYS A 260       0.846   7.062   9.660  1.00 87.53      A    N1+
ATOM   1980  N   ARG A 261       2.863   6.151   3.068  1.00 92.53      A    N  
ATOM   1981  CA  ARG A 261       2.486   6.747   1.776  1.00 91.79      A    C  
ATOM   1982  C   ARG A 261       2.778   5.817   0.601  1.00 92.12      A    C  
ATOM   1983  O   ARG A 261       1.955   5.751  -0.307  1.00 91.41      A    O  
ATOM   1984  CB  ARG A 261       3.194   8.091   1.563  1.00 90.67      A    C  
ATOM   1985  CG  ARG A 261       2.582   9.214   2.408  1.00 87.02      A    C  
ATOM   1986  CD  ARG A 261       3.141  10.584   2.021  1.00 85.16      A    C  
ATOM   1987  NE  ARG A 261       4.594  10.721   2.295  1.00 79.64      A    N  
ATOM   1988  CZ  ARG A 261       5.158  11.176   3.396  1.00 76.15      A    C  
ATOM   1989  NH1 ARG A 261       4.470  11.515   4.452  1.00 66.96      A    N1+
ATOM   1990  NH2 ARG A 261       6.451  11.319   3.475  1.00 69.69      A    N  
ATOM   1991  N   SER A 262       3.888   5.080   0.631  1.00 93.12      A    N  
ATOM   1992  CA  SER A 262       4.198   4.104  -0.420  1.00 93.18      A    C  
ATOM   1993  C   SER A 262       3.151   2.989  -0.464  1.00 93.52      A    C  
ATOM   1994  O   SER A 262       2.548   2.769  -1.513  1.00 92.52      A    O  
ATOM   1995  CB  SER A 262       5.603   3.508  -0.227  1.00 92.59      A    C  
ATOM   1996  OG  SER A 262       6.581   4.522  -0.220  1.00 79.82      A    O  
ATOM   1997  N   MET A 263       2.857   2.337   0.657  1.00 94.26      A    N  
ATOM   1998  CA  MET A 263       1.872   1.247   0.708  1.00 94.43      A    C  
ATOM   1999  C   MET A 263       0.444   1.746   0.437  1.00 94.52      A    C  
ATOM   2000  O   MET A 263      -0.254   1.169  -0.396  1.00 93.27      A    O  
ATOM   2001  CB  MET A 263       1.978   0.535   2.070  1.00 94.14      A    C  
ATOM   2002  CG  MET A 263       1.026  -0.660   2.188  1.00 93.22      A    C  
ATOM   2003  SD  MET A 263       1.293  -2.011   1.014  1.00 93.00      A    S  
ATOM   2004  CE  MET A 263       2.718  -2.827   1.759  1.00 86.07      A    C  
ATOM   2005  N   GLY A 264       0.008   2.811   1.102  1.00 92.95      A    N  
ATOM   2006  CA  GLY A 264      -1.337   3.367   0.939  1.00 91.92      A    C  
ATOM   2007  C   GLY A 264      -1.577   3.922  -0.465  1.00 92.19      A    C  
ATOM   2008  O   GLY A 264      -2.622   3.659  -1.060  1.00 90.96      A    O  
ATOM   2009  N   GLY A 265      -0.591   4.625  -1.028  1.00 91.78      A    N  
ATOM   2010  CA  GLY A 265      -0.649   5.160  -2.385  1.00 90.50      A    C  
ATOM   2011  C   GLY A 265      -0.726   4.064  -3.445  1.00 91.15      A    C  
ATOM   2012  O   GLY A 265      -1.608   4.112  -4.302  1.00 90.10      A    O  
ATOM   2013  N   ILE A 266       0.118   3.036  -3.353  1.00 91.19      A    N  
ATOM   2014  CA  ILE A 266       0.079   1.882  -4.265  1.00 91.47      A    C  
ATOM   2015  C   ILE A 266      -1.252   1.140  -4.131  1.00 91.30      A    C  
ATOM   2016  O   ILE A 266      -1.848   0.791  -5.142  1.00 90.64      A    O  
ATOM   2017  CB  ILE A 266       1.282   0.943  -4.026  1.00 92.21      A    C  
ATOM   2018  CG1 ILE A 266       2.590   1.657  -4.478  1.00 90.60      A    C  
ATOM   2019  CG2 ILE A 266       1.137  -0.379  -4.803  1.00 90.23      A    C  
ATOM   2020  CD1 ILE A 266       3.864   0.936  -4.014  1.00 83.19      A    C  
ATOM   2021  N   THR A 267      -1.758   0.940  -2.915  1.00 91.02      A    N  
ATOM   2022  CA  THR A 267      -3.047   0.283  -2.687  1.00 90.49      A    C  
ATOM   2023  C   THR A 267      -4.196   1.054  -3.342  1.00 90.60      A    C  
ATOM   2024  O   THR A 267      -4.973   0.477  -4.091  1.00 89.68      A    O  
ATOM   2025  CB  THR A 267      -3.317   0.097  -1.194  1.00 91.13      A    C  
ATOM   2026  CG2 THR A 267      -4.600  -0.683  -0.958  1.00 86.80      A    C  
ATOM   2027  OG1 THR A 267      -2.288  -0.651  -0.595  1.00 86.04      A    O  
ATOM   2028  N   ASN A 268      -4.255   2.372  -3.144  1.00 89.81      A    N  
ATOM   2029  CA  ASN A 268      -5.262   3.226  -3.772  1.00 87.46      A    C  
ATOM   2030  C   ASN A 268      -5.141   3.296  -5.299  1.00 85.59      A    C  
ATOM   2031  O   ASN A 268      -6.153   3.491  -5.969  1.00 82.59      A    O  
ATOM   2032  CB  ASN A 268      -5.180   4.644  -3.178  1.00 86.61      A    C  
ATOM   2033  CG  ASN A 268      -5.975   4.820  -1.897  1.00 85.16      A    C  
ATOM   2034  ND2 ASN A 268      -5.780   5.929  -1.225  1.00 81.67      A    N  
ATOM   2035  OD1 ASN A 268      -6.812   4.027  -1.509  1.00 80.75      A    O  
ATOM   2036  N   ALA A 269      -3.941   3.135  -5.859  1.00 88.02      A    N  
ATOM   2037  CA  ALA A 269      -3.755   3.039  -7.304  1.00 85.76      A    C  
ATOM   2038  C   ALA A 269      -4.157   1.654  -7.837  1.00 84.09      A    C  
ATOM   2039  O   ALA A 269      -4.797   1.552  -8.879  1.00 81.48      A    O  
ATOM   2040  CB  ALA A 269      -2.292   3.379  -7.620  1.00 84.92      A    C  
ATOM   2041  N   THR A 270      -3.848   0.582  -7.095  1.00 86.43      A    N  
ATOM   2042  CA  THR A 270      -4.090  -0.804  -7.525  1.00 84.75      A    C  
ATOM   2043  C   THR A 270      -5.566  -1.198  -7.501  1.00 83.83      A    C  
ATOM   2044  O   THR A 270      -5.964  -2.104  -8.225  1.00 80.23      A    O  
ATOM   2045  CB  THR A 270      -3.264  -1.779  -6.669  1.00 83.18      A    C  
ATOM   2046  CG2 THR A 270      -3.341  -3.233  -7.130  1.00 75.02      A    C  
ATOM   2047  OG1 THR A 270      -1.903  -1.431  -6.758  1.00 75.27      A    O  
ATOM   2048  N   ARG A 271      -6.424  -0.485  -6.769  1.00 84.50      A    N  
ATOM   2049  CA  ARG A 271      -7.883  -0.723  -6.812  1.00 81.49      A    C  
ATOM   2050  C   ARG A 271      -8.463  -0.590  -8.230  1.00 77.80      A    C  
ATOM   2051  O   ARG A 271      -9.432  -1.261  -8.535  1.00 72.26      A    O  
ATOM   2052  CB  ARG A 271      -8.597   0.170  -5.792  1.00 80.01      A    C  
ATOM   2053  CG  ARG A 271      -8.687   1.624  -6.242  1.00 78.51      A    C  
ATOM   2054  CD  ARG A 271      -9.162   2.541  -5.120  1.00 78.19      A    C  
ATOM   2055  NE  ARG A 271      -9.094   3.936  -5.582  1.00 76.03      A    N  
ATOM   2056  CZ  ARG A 271      -9.797   4.957  -5.134  1.00 73.85      A    C  
ATOM   2057  NH1 ARG A 271     -10.627   4.845  -4.142  1.00 66.70      A    N1+
ATOM   2058  NH2 ARG A 271      -9.685   6.114  -5.705  1.00 68.80      A    N  
ATOM   2059  N   TYR A 272      -7.827   0.199  -9.114  1.00 75.46      A    N  
ATOM   2060  CA  TYR A 272      -8.204   0.281 -10.529  1.00 71.80      A    C  
ATOM   2061  C   TYR A 272      -7.885  -1.012 -11.291  1.00 72.87      A    C  
ATOM   2062  O   TYR A 272      -8.620  -1.373 -12.196  1.00 65.14      A    O  
ATOM   2063  CB  TYR A 272      -7.495   1.466 -11.192  1.00 64.17      A    C  
ATOM   2064  CG  TYR A 272      -7.910   2.816 -10.644  1.00 60.02      A    C  
ATOM   2065  CD1 TYR A 272      -9.153   3.367 -11.013  1.00 53.22      A    C  
ATOM   2066  CD2 TYR A 272      -7.054   3.529  -9.782  1.00 53.57      A    C  
ATOM   2067  CE1 TYR A 272      -9.545   4.616 -10.512  1.00 45.69      A    C  
ATOM   2068  CE2 TYR A 272      -7.449   4.788  -9.272  1.00 46.24      A    C  
ATOM   2069  CZ  TYR A 272      -8.690   5.334  -9.639  1.00 46.72      A    C  
ATOM   2070  OH  TYR A 272      -9.071   6.544  -9.151  1.00 44.61      A    O  
ATOM   2071  N   ALA A 273      -6.846  -1.728 -10.907  1.00 66.41      A    N  
ATOM   2072  CA  ALA A 273      -6.542  -3.026 -11.497  1.00 62.37      A    C  
ATOM   2073  C   ALA A 273      -7.571  -4.101 -11.108  1.00 64.08      A    C  
ATOM   2074  O   ALA A 273      -7.850  -4.983 -11.908  1.00 57.79      A    O  
ATOM   2075  CB  ALA A 273      -5.117  -3.430 -11.115  1.00 54.70      A    C  
ATOM   2076  N   CYS A 274      -8.169  -4.005  -9.923  1.00 65.35      A    N  
ATOM   2077  CA  CYS A 274      -9.329  -4.822  -9.531  1.00 65.54      A    C  
ATOM   2078  C   CYS A 274     -10.489  -4.596 -10.508  1.00 66.19      A    C  
ATOM   2079  O   CYS A 274     -11.104  -5.551 -10.966  1.00 61.25      A    O  
ATOM   2080  CB  CYS A 274      -9.732  -4.462  -8.099  1.00 62.00      A    C  
ATOM   2081  SG  CYS A 274     -10.841  -5.528  -7.152  1.00 59.14      A    S  
ATOM   2082  N   ASP A 275     -10.716  -3.353 -10.915  1.00 58.90      A    N  
ATOM   2083  CA  ASP A 275     -11.807  -2.976 -11.814  1.00 58.10      A    C  
ATOM   2084  C   ASP A 275     -11.600  -3.449 -13.271  1.00 56.79      A    C  
ATOM   2085  O   ASP A 275     -12.543  -3.440 -14.050  1.00 53.86      A    O  
ATOM   2086  CB  ASP A 275     -11.972  -1.445 -11.800  1.00 53.78      A    C  
ATOM   2087  CG  ASP A 275     -12.311  -0.845 -10.428  1.00 51.79      A    C  
ATOM   2088  OD1 ASP A 275     -12.890  -1.527  -9.561  1.00 48.67      A    O  
ATOM   2089  OD2 ASP A 275     -12.012   0.352 -10.244  1.00 48.88      A    O1-
ATOM   2090  N   THR A 276     -10.395  -3.850 -13.655  1.00 51.38      A    N  
ATOM   2091  CA  THR A 276     -10.087  -4.336 -15.012  1.00 51.10      A    C  
ATOM   2092  C   THR A 276      -9.930  -5.853 -15.112  1.00 51.28      A    C  
ATOM   2093  O   THR A 276      -9.715  -6.373 -16.204  1.00 47.38      A    O  
ATOM   2094  CB  THR A 276      -8.830  -3.657 -15.582  1.00 47.03      A    C  
ATOM   2095  CG2 THR A 276      -8.997  -2.144 -15.718  1.00 43.89      A    C  
ATOM   2096  OG1 THR A 276      -7.703  -3.889 -14.757  1.00 44.09      A    O  
ATOM   2097  N   ALA A 277      -9.994  -6.569 -13.996  1.00 49.74      A    N  
ATOM   2098  CA  ALA A 277      -9.798  -8.011 -13.967  1.00 50.04      A    C  
ATOM   2099  C   ALA A 277     -11.104  -8.735 -14.334  1.00 50.27      A    C  
ATOM   2100  O   ALA A 277     -12.050  -8.721 -13.561  1.00 46.58      A    O  
ATOM   2101  CB  ALA A 277      -9.267  -8.412 -12.589  1.00 46.18      A    C  
ATOM   2102  N   SER A 278     -11.123  -9.400 -15.495  1.00 51.00      A    N  
ATOM   2103  CA  SER A 278     -12.221 -10.258 -15.958  1.00 50.63      A    C  
ATOM   2104  C   SER A 278     -11.778 -11.722 -15.924  1.00 50.67      A    C  
ATOM   2105  O   SER A 278     -11.386 -12.291 -16.941  1.00 46.36      A    O  
ATOM   2106  CB  SER A 278     -12.675  -9.822 -17.360  1.00 46.25      A    C  
ATOM   2107  OG  SER A 278     -11.602  -9.895 -18.286  1.00 41.50      A    O  
ATOM   2108  N   SER A 279     -11.750 -12.323 -14.740  1.00 49.59      A    N  
ATOM   2109  CA  SER A 279     -11.257 -13.701 -14.557  1.00 49.91      A    C  
ATOM   2110  C   SER A 279     -12.356 -14.762 -14.394  1.00 50.17      A    C  
ATOM   2111  O   SER A 279     -12.029 -15.934 -14.237  1.00 46.23      A    O  
ATOM   2112  CB  SER A 279     -10.210 -13.754 -13.441  1.00 46.49      A    C  
ATOM   2113  OG  SER A 279     -10.725 -13.313 -12.206  1.00 42.37      A    O  
ATOM   2114  N   GLY A 280     -13.638 -14.377 -14.459  1.00 49.65      A    N  
ATOM   2115  CA  GLY A 280     -14.783 -15.312 -14.479  1.00 51.88      A    C  
ATOM   2116  C   GLY A 280     -14.939 -16.202 -13.241  1.00 52.83      A    C  
ATOM   2117  O   GLY A 280     -15.528 -17.280 -13.311  1.00 49.51      A    O  
ATOM   2118  N   GLY A 281     -14.364 -15.799 -12.111  1.00 47.67      A    N  
ATOM   2119  CA  GLY A 281     -14.392 -16.554 -10.857  1.00 50.09      A    C  
ATOM   2120  C   GLY A 281     -15.528 -16.134  -9.917  1.00 50.31      A    C  
ATOM   2121  O   GLY A 281     -16.035 -15.023  -9.969  1.00 48.75      A    O  
ATOM   2122  N   LEU A 282     -15.875 -17.009  -8.966  1.00 45.56      A    N  
ATOM   2123  CA  LEU A 282     -16.921 -16.776  -7.944  1.00 46.29      A    C  
ATOM   2124  C   LEU A 282     -16.664 -15.570  -7.012  1.00 47.77      A    C  
ATOM   2125  O   LEU A 282     -17.556 -15.146  -6.289  1.00 45.95      A    O  
ATOM   2126  CB  LEU A 282     -17.062 -18.091  -7.128  1.00 43.17      A    C  
ATOM   2127  CG  LEU A 282     -18.476 -18.703  -7.169  1.00 40.17      A    C  
ATOM   2128  CD1 LEU A 282     -18.389 -20.222  -7.408  1.00 36.47      A    C  
ATOM   2129  CD2 LEU A 282     -19.226 -18.484  -5.861  1.00 38.09      A    C  
ATOM   2130  N   LEU A 283     -15.434 -15.040  -7.030  1.00 51.46      A    N  
ATOM   2131  CA  LEU A 283     -14.970 -13.879  -6.256  1.00 53.25      A    C  
ATOM   2132  C   LEU A 283     -14.386 -12.780  -7.161  1.00 55.38      A    C  
ATOM   2133  O   LEU A 283     -13.486 -12.047  -6.753  1.00 52.20      A    O  
ATOM   2134  CB  LEU A 283     -13.950 -14.351  -5.195  1.00 49.32      A    C  
ATOM   2135  CG  LEU A 283     -14.533 -15.236  -4.087  1.00 45.32      A    C  
ATOM   2136  CD1 LEU A 283     -13.390 -15.826  -3.256  1.00 41.76      A    C  
ATOM   2137  CD2 LEU A 283     -15.448 -14.459  -3.143  1.00 42.13      A    C  
ATOM   2138  N   GLU A 284     -14.860 -12.698  -8.405  1.00 55.79      A    N  
ATOM   2139  CA  GLU A 284     -14.448 -11.660  -9.351  1.00 57.45      A    C  
ATOM   2140  C   GLU A 284     -14.783 -10.268  -8.811  1.00 58.92      A    C  
ATOM   2141  O   GLU A 284     -15.824 -10.050  -8.180  1.00 55.29      A    O  
ATOM   2142  CB  GLU A 284     -15.102 -11.945 -10.711  1.00 53.77      A    C  
ATOM   2143  CG  GLU A 284     -14.569 -11.045 -11.834  1.00 47.87      A    C  
ATOM   2144  CD  GLU A 284     -14.956 -11.562 -13.229  1.00 44.39      A    C  
ATOM   2145  OE1 GLU A 284     -14.340 -11.056 -14.192  1.00 41.86      A    O  
ATOM   2146  OE2 GLU A 284     -15.772 -12.497 -13.325  1.00 41.10      A    O1-
ATOM   2147  N   CYS A 285     -13.871  -9.325  -9.017  1.00 62.18      A    N  
ATOM   2148  CA  CYS A 285     -14.065  -7.930  -8.644  1.00 62.76      A    C  
ATOM   2149  C   CYS A 285     -14.874  -7.252  -9.753  1.00 63.27      A    C  
ATOM   2150  O   CYS A 285     -14.339  -7.083 -10.849  1.00 60.32      A    O  
ATOM   2151  CB  CYS A 285     -12.681  -7.295  -8.471  1.00 60.69      A    C  
ATOM   2152  SG  CYS A 285     -12.620  -5.599  -7.845  1.00 56.09      A    S  
ATOM   2153  N   PRO A 286     -16.145  -6.876  -9.526  1.00 63.49      A    N  
ATOM   2154  CA  PRO A 286     -16.948  -6.255 -10.561  1.00 64.25      A    C  
ATOM   2155  C   PRO A 286     -16.335  -4.923 -10.994  1.00 65.97      A    C  
ATOM   2156  O   PRO A 286     -15.834  -4.171 -10.155  1.00 62.20      A    O  
ATOM   2157  CB  PRO A 286     -18.354  -6.064  -9.972  1.00 60.49      A    C  
ATOM   2158  CG  PRO A 286     -18.397  -7.065  -8.815  1.00 59.58      A    C  
ATOM   2159  CD  PRO A 286     -16.945  -7.080  -8.327  1.00 61.84      A    C  
ATOM   2160  N   GLN A 287     -16.382  -4.619 -12.283  1.00 65.84      A    N  
ATOM   2161  CA  GLN A 287     -15.841  -3.384 -12.829  1.00 65.72      A    C  
ATOM   2162  C   GLN A 287     -16.429  -2.160 -12.112  1.00 67.38      A    C  
ATOM   2163  O   GLN A 287     -17.643  -2.065 -11.934  1.00 62.05      A    O  
ATOM   2164  CB  GLN A 287     -16.100  -3.356 -14.350  1.00 61.52      A    C  
ATOM   2165  CG  GLN A 287     -15.371  -2.189 -15.020  1.00 56.07      A    C  
ATOM   2166  CD  GLN A 287     -15.532  -2.163 -16.540  1.00 51.11      A    C  
ATOM   2167  NE2 GLN A 287     -14.895  -1.236 -17.216  1.00 44.87      A    N  
ATOM   2168  OE1 GLN A 287     -16.223  -2.956 -17.154  1.00 48.28      A    O  
ATOM   2169  N   GLY A 288     -15.586  -1.251 -11.678  1.00 69.23      A    N  
ATOM   2170  CA  GLY A 288     -15.996  -0.040 -10.959  1.00 71.44      A    C  
ATOM   2171  C   GLY A 288     -16.433  -0.245  -9.507  1.00 76.98      A    C  
ATOM   2172  O   GLY A 288     -16.733   0.726  -8.817  1.00 73.02      A    O  
ATOM   2173  N   PHE A 289     -16.464  -1.483  -8.991  1.00 72.04      A    N  
ATOM   2174  CA  PHE A 289     -17.055  -1.762  -7.685  1.00 76.00      A    C  
ATOM   2175  C   PHE A 289     -16.345  -1.050  -6.528  1.00 77.77      A    C  
ATOM   2176  O   PHE A 289     -16.995  -0.648  -5.567  1.00 76.07      A    O  
ATOM   2177  CB  PHE A 289     -17.082  -3.277  -7.442  1.00 74.52      A    C  
ATOM   2178  CG  PHE A 289     -17.919  -3.680  -6.249  1.00 75.34      A    C  
ATOM   2179  CD1 PHE A 289     -17.309  -4.099  -5.046  1.00 72.30      A    C  
ATOM   2180  CD2 PHE A 289     -19.325  -3.611  -6.329  1.00 72.94      A    C  
ATOM   2181  CE1 PHE A 289     -18.103  -4.460  -3.945  1.00 67.72      A    C  
ATOM   2182  CE2 PHE A 289     -20.112  -3.960  -5.226  1.00 70.67      A    C  
ATOM   2183  CZ  PHE A 289     -19.500  -4.393  -4.041  1.00 74.42      A    C  
ATOM   2184  N   VAL A 290     -15.038  -0.852  -6.606  1.00 75.47      A    N  
ATOM   2185  CA  VAL A 290     -14.294  -0.132  -5.565  1.00 77.96      A    C  
ATOM   2186  C   VAL A 290     -14.216   1.367  -5.853  1.00 79.76      A    C  
ATOM   2187  O   VAL A 290     -14.267   2.181  -4.928  1.00 79.82      A    O  
ATOM   2188  CB  VAL A 290     -12.892  -0.746  -5.359  1.00 77.57      A    C  
ATOM   2189  CG1 VAL A 290     -12.132  -0.061  -4.221  1.00 74.04      A    C  
ATOM   2190  CG2 VAL A 290     -12.989  -2.237  -5.013  1.00 78.38      A    C  
ATOM   2191  N   THR A 291     -14.127   1.757  -7.120  1.00 78.91      A    N  
ATOM   2192  CA  THR A 291     -13.808   3.136  -7.519  1.00 78.06      A    C  
ATOM   2193  C   THR A 291     -15.014   3.968  -7.935  1.00 78.09      A    C  
ATOM   2194  O   THR A 291     -15.001   5.185  -7.721  1.00 77.11      A    O  
ATOM   2195  CB  THR A 291     -12.790   3.146  -8.656  1.00 76.67      A    C  
ATOM   2196  CG2 THR A 291     -11.453   2.567  -8.200  1.00 75.39      A    C  
ATOM   2197  OG1 THR A 291     -13.268   2.404  -9.744  1.00 75.34      A    O  
ATOM   2198  N   ASN A 292     -16.049   3.355  -8.516  1.00 84.20      A    N  
ATOM   2199  CA  ASN A 292     -17.188   4.054  -9.083  1.00 84.84      A    C  
ATOM   2200  C   ASN A 292     -18.454   3.175  -9.131  1.00 86.04      A    C  
ATOM   2201  O   ASN A 292     -18.861   2.712 -10.192  1.00 82.31      A    O  
ATOM   2202  CB  ASN A 292     -16.801   4.572 -10.480  1.00 81.35      A    C  
ATOM   2203  CG  ASN A 292     -17.848   5.516 -11.050  1.00 76.56      A    C  
ATOM   2204  ND2 ASN A 292     -17.942   5.600 -12.353  1.00 70.33      A    N  
ATOM   2205  OD1 ASN A 292     -18.548   6.216 -10.332  1.00 70.57      A    O  
ATOM   2206  N   ARG A 293     -19.092   2.936  -7.983  1.00 83.54      A    N  
ATOM   2207  CA  ARG A 293     -20.325   2.138  -7.890  1.00 84.58      A    C  
ATOM   2208  C   ARG A 293     -21.542   2.933  -8.363  1.00 86.76      A    C  
ATOM   2209  O   ARG A 293     -22.138   3.671  -7.564  1.00 85.03      A    O  
ATOM   2210  CB  ARG A 293     -20.529   1.626  -6.461  1.00 82.31      A    C  
ATOM   2211  CG  ARG A 293     -19.467   0.608  -6.065  1.00 81.65      A    C  
ATOM   2212  CD  ARG A 293     -19.745   0.011  -4.689  1.00 81.93      A    C  
ATOM   2213  NE  ARG A 293     -19.655   1.003  -3.606  1.00 81.46      A    N  
ATOM   2214  CZ  ARG A 293     -18.560   1.500  -3.043  1.00 83.40      A    C  
ATOM   2215  NH1 ARG A 293     -17.365   1.202  -3.463  1.00 74.19      A    N1+
ATOM   2216  NH2 ARG A 293     -18.658   2.297  -2.036  1.00 77.66      A    N  
ATOM   2217  N   ARG A 294     -21.946   2.770  -9.618  1.00 84.56      A    N  
ATOM   2218  CA  ARG A 294     -23.175   3.338 -10.178  1.00 84.66      A    C  
ATOM   2219  C   ARG A 294     -24.308   2.310 -10.162  1.00 84.43      A    C  
ATOM   2220  O   ARG A 294     -24.052   1.115 -10.181  1.00 81.38      A    O  
ATOM   2221  CB  ARG A 294     -22.919   3.856 -11.593  1.00 84.19      A    C  
ATOM   2222  CG  ARG A 294     -21.883   4.982 -11.632  1.00 83.34      A    C  
ATOM   2223  CD  ARG A 294     -21.752   5.466 -13.075  1.00 78.03      A    C  
ATOM   2224  NE  ARG A 294     -20.886   6.648 -13.200  1.00 71.32      A    N  
ATOM   2225  CZ  ARG A 294     -20.800   7.400 -14.287  1.00 63.32      A    C  
ATOM   2226  NH1 ARG A 294     -21.438   7.100 -15.387  1.00 58.42      A    N1+
ATOM   2227  NH2 ARG A 294     -20.085   8.480 -14.296  1.00 55.74      A    N  
ATOM   2228  N   LEU A 295     -25.553   2.771 -10.104  1.00 83.31      A    N  
ATOM   2229  CA  LEU A 295     -26.697   1.863  -9.919  1.00 83.05      A    C  
ATOM   2230  C   LEU A 295     -26.871   0.900 -11.096  1.00 83.64      A    C  
ATOM   2231  O   LEU A 295     -27.071  -0.292 -10.865  1.00 80.14      A    O  
ATOM   2232  CB  LEU A 295     -27.963   2.695  -9.662  1.00 81.28      A    C  
ATOM   2233  CG  LEU A 295     -29.221   1.853  -9.339  1.00 79.70      A    C  
ATOM   2234  CD1 LEU A 295     -29.040   0.986  -8.092  1.00 75.19      A    C  
ATOM   2235  CD2 LEU A 295     -30.402   2.785  -9.086  1.00 76.03      A    C  
ATOM   2236  N   GLY A 296     -26.769   1.380 -12.336  1.00 84.60      A    N  
ATOM   2237  CA  GLY A 296     -26.903   0.543 -13.533  1.00 83.32      A    C  
ATOM   2238  C   GLY A 296     -25.795  -0.497 -13.694  1.00 83.98      A    C  
ATOM   2239  O   GLY A 296     -26.048  -1.577 -14.206  1.00 81.47      A    O  
ATOM   2240  N   ASP A 297     -24.586  -0.224 -13.178  1.00 84.14      A    N  
ATOM   2241  CA  ASP A 297     -23.461  -1.169 -13.237  1.00 82.09      A    C  
ATOM   2242  C   ASP A 297     -23.556  -2.260 -12.157  1.00 81.39      A    C  
ATOM   2243  O   ASP A 297     -22.939  -3.318 -12.275  1.00 78.93      A    O  
ATOM   2244  CB  ASP A 297     -22.132  -0.416 -13.093  1.00 80.69      A    C  
ATOM   2245  CG  ASP A 297     -21.923   0.670 -14.160  1.00 77.71      A    C  
ATOM   2246  OD1 ASP A 297     -22.332   0.444 -15.322  1.00 74.35      A    O  
ATOM   2247  OD2 ASP A 297     -21.376   1.726 -13.775  1.00 74.06      A    O1-
ATOM   2248  N   LEU A 298     -24.325  -2.015 -11.102  1.00 80.65      A    N  
ATOM   2249  CA  LEU A 298     -24.521  -2.952  -9.999  1.00 80.44      A    C  
ATOM   2250  C   LEU A 298     -25.663  -3.942 -10.251  1.00 80.52      A    C  
ATOM   2251  O   LEU A 298     -25.705  -5.002  -9.625  1.00 78.22      A    O  
ATOM   2252  CB  LEU A 298     -24.823  -2.152  -8.727  1.00 79.75      A    C  
ATOM   2253  CG  LEU A 298     -23.629  -1.337  -8.203  1.00 79.31      A    C  
ATOM   2254  CD1 LEU A 298     -24.129  -0.400  -7.101  1.00 76.11      A    C  
ATOM   2255  CD2 LEU A 298     -22.533  -2.228  -7.639  1.00 77.72      A    C  
ATOM   2256  N   LEU A 299     -26.593  -3.589 -11.125  1.00 79.40      A    N  
ATOM   2257  CA  LEU A 299     -27.736  -4.432 -11.442  1.00 79.95      A    C  
ATOM   2258  C   LEU A 299     -27.391  -5.344 -12.632  1.00 80.39      A    C  
ATOM   2259  O   LEU A 299     -26.810  -4.875 -13.607  1.00 78.36      A    O  
ATOM   2260  CB  LEU A 299     -28.962  -3.545 -11.725  1.00 79.96      A    C  
ATOM   2261  CG  LEU A 299     -29.480  -2.776 -10.493  1.00 79.47      A    C  
ATOM   2262  CD1 LEU A 299     -30.596  -1.826 -10.919  1.00 75.79      A    C  
ATOM   2263  CD2 LEU A 299     -30.034  -3.698  -9.412  1.00 76.37      A    C  
ATOM   2264  N   PRO A 300     -27.782  -6.625 -12.604  1.00 80.02      A    N  
ATOM   2265  CA  PRO A 300     -27.572  -7.553 -13.713  1.00 79.85      A    C  
ATOM   2266  C   PRO A 300     -28.574  -7.277 -14.849  1.00 82.44      A    C  
ATOM   2267  O   PRO A 300     -29.475  -8.065 -15.116  1.00 80.56      A    O  
ATOM   2268  CB  PRO A 300     -27.710  -8.947 -13.081  1.00 77.06      A    C  
ATOM   2269  CG  PRO A 300     -28.748  -8.719 -11.981  1.00 76.52      A    C  
ATOM   2270  CD  PRO A 300     -28.427  -7.305 -11.490  1.00 79.02      A    C  
ATOM   2271  N   ILE A 301     -28.443  -6.112 -15.484  1.00 76.67      A    N  
ATOM   2272  CA  ILE A 301     -29.306  -5.675 -16.580  1.00 79.57      A    C  
ATOM   2273  C   ILE A 301     -28.779  -6.306 -17.881  1.00 81.48      A    C  
ATOM   2274  O   ILE A 301     -27.617  -6.102 -18.216  1.00 81.05      A    O  
ATOM   2275  CB  ILE A 301     -29.372  -4.136 -16.651  1.00 79.11      A    C  
ATOM   2276  CG1 ILE A 301     -29.955  -3.570 -15.330  1.00 78.30      A    C  
ATOM   2277  CG2 ILE A 301     -30.245  -3.695 -17.840  1.00 77.44      A    C  
ATOM   2278  CD1 ILE A 301     -29.885  -2.034 -15.227  1.00 72.43      A    C  
ATOM   2279  N   PRO A 302     -29.619  -7.058 -18.620  1.00 83.41      A    N  
ATOM   2280  CA  PRO A 302     -29.229  -7.620 -19.912  1.00 83.40      A    C  
ATOM   2281  C   PRO A 302     -28.823  -6.538 -20.911  1.00 84.93      A    C  
ATOM   2282  O   PRO A 302     -29.443  -5.474 -20.949  1.00 82.78      A    O  
ATOM   2283  CB  PRO A 302     -30.458  -8.391 -20.415  1.00 81.79      A    C  
ATOM   2284  CG  PRO A 302     -31.242  -8.698 -19.144  1.00 80.85      A    C  
ATOM   2285  CD  PRO A 302     -30.958  -7.493 -18.258  1.00 83.89      A    C  
ATOM   2286  N   ASP A 303     -27.880  -6.842 -21.813  1.00 85.04      A    N  
ATOM   2287  CA  ASP A 303     -27.382  -5.881 -22.819  1.00 84.38      A    C  
ATOM   2288  C   ASP A 303     -28.487  -5.314 -23.727  1.00 86.32      A    C  
ATOM   2289  O   ASP A 303     -28.428  -4.160 -24.139  1.00 84.40      A    O  
ATOM   2290  CB  ASP A 303     -26.309  -6.558 -23.687  1.00 81.09      A    C  
ATOM   2291  CG  ASP A 303     -25.051  -6.931 -22.903  1.00 75.99      A    C  
ATOM   2292  OD1 ASP A 303     -24.716  -6.201 -21.943  1.00 70.39      A    O  
ATOM   2293  OD2 ASP A 303     -24.439  -7.957 -23.274  1.00 70.11      A    O1-
ATOM   2294  N   MET A 304     -29.556  -6.085 -23.973  1.00 88.75      A    N  
ATOM   2295  CA  MET A 304     -30.748  -5.622 -24.700  1.00 89.11      A    C  
ATOM   2296  C   MET A 304     -31.439  -4.422 -24.038  1.00 89.23      A    C  
ATOM   2297  O   MET A 304     -32.116  -3.642 -24.702  1.00 87.38      A    O  
ATOM   2298  CB  MET A 304     -31.716  -6.805 -24.829  1.00 89.14      A    C  
ATOM   2299  CG  MET A 304     -32.942  -6.484 -25.697  1.00 81.98      A    C  
ATOM   2300  SD  MET A 304     -34.101  -7.873 -25.902  1.00 73.89      A    S  
ATOM   2301  CE  MET A 304     -34.792  -7.988 -24.228  1.00 60.88      A    C  
ATOM   2302  N   LEU A 305     -31.269  -4.265 -22.719  1.00 83.49      A    N  
ATOM   2303  CA  LEU A 305     -31.770  -3.139 -21.929  1.00 84.04      A    C  
ATOM   2304  C   LEU A 305     -30.654  -2.137 -21.592  1.00 85.48      A    C  
ATOM   2305  O   LEU A 305     -30.723  -1.465 -20.562  1.00 84.05      A    O  
ATOM   2306  CB  LEU A 305     -32.506  -3.657 -20.684  1.00 83.49      A    C  
ATOM   2307  CG  LEU A 305     -33.742  -4.527 -20.962  1.00 82.15      A    C  
ATOM   2308  CD1 LEU A 305     -34.327  -5.007 -19.628  1.00 76.79      A    C  
ATOM   2309  CD2 LEU A 305     -34.835  -3.759 -21.706  1.00 79.66      A    C  
ATOM   2310  N   GLY A 306     -29.640  -2.022 -22.457  1.00 87.34      A    N  
ATOM   2311  CA  GLY A 306     -28.513  -1.107 -22.266  1.00 85.84      A    C  
ATOM   2312  C   GLY A 306     -28.931   0.340 -21.977  1.00 87.23      A    C  
ATOM   2313  O   GLY A 306     -28.399   0.957 -21.070  1.00 85.91      A    O  
ATOM   2314  N   PHE A 307     -29.988   0.828 -22.631  1.00 86.92      A    N  
ATOM   2315  CA  PHE A 307     -30.538   2.164 -22.358  1.00 85.97      A    C  
ATOM   2316  C   PHE A 307     -30.981   2.354 -20.894  1.00 87.42      A    C  
ATOM   2317  O   PHE A 307     -30.841   3.432 -20.337  1.00 85.93      A    O  
ATOM   2318  CB  PHE A 307     -31.718   2.437 -23.305  1.00 85.12      A    C  
ATOM   2319  CG  PHE A 307     -33.029   1.785 -22.883  1.00 84.25      A    C  
ATOM   2320  CD1 PHE A 307     -33.346   0.476 -23.288  1.00 79.30      A    C  
ATOM   2321  CD2 PHE A 307     -33.920   2.491 -22.041  1.00 83.07      A    C  
ATOM   2322  CE1 PHE A 307     -34.538  -0.128 -22.844  1.00 77.51      A    C  
ATOM   2323  CE2 PHE A 307     -35.106   1.881 -21.594  1.00 78.91      A    C  
ATOM   2324  CZ  PHE A 307     -35.411   0.574 -21.996  1.00 82.15      A    C  
ATOM   2325  N   LEU A 308     -31.510   1.311 -20.261  1.00 83.14      A    N  
ATOM   2326  CA  LEU A 308     -31.920   1.346 -18.852  1.00 83.53      A    C  
ATOM   2327  C   LEU A 308     -30.693   1.307 -17.940  1.00 84.73      A    C  
ATOM   2328  O   LEU A 308     -30.685   1.971 -16.909  1.00 85.13      A    O  
ATOM   2329  CB  LEU A 308     -32.876   0.177 -18.575  1.00 83.81      A    C  
ATOM   2330  CG  LEU A 308     -33.378   0.097 -17.117  1.00 78.59      A    C  
ATOM   2331  CD1 LEU A 308     -34.205   1.325 -16.718  1.00 71.55      A    C  
ATOM   2332  CD2 LEU A 308     -34.248  -1.144 -16.930  1.00 73.87      A    C  
ATOM   2333  N   LYS A 309     -29.669   0.547 -18.338  1.00 88.47      A    N  
ATOM   2334  CA  LYS A 309     -28.387   0.521 -17.641  1.00 86.54      A    C  
ATOM   2335  C   LYS A 309     -27.739   1.902 -17.636  1.00 86.77      A    C  
ATOM   2336  O   LYS A 309     -27.402   2.389 -16.570  1.00 84.87      A    O  
ATOM   2337  CB  LYS A 309     -27.493  -0.548 -18.271  1.00 84.53      A    C  
ATOM   2338  CG  LYS A 309     -26.158  -0.693 -17.534  1.00 80.44      A    C  
ATOM   2339  CD  LYS A 309     -25.298  -1.750 -18.211  1.00 75.86      A    C  
ATOM   2340  CE  LYS A 309     -23.951  -1.828 -17.505  1.00 68.74      A    C  
ATOM   2341  NZ  LYS A 309     -23.068  -2.825 -18.163  1.00 61.82      A    N1+
ATOM   2342  N   ASP A 310     -27.669   2.539 -18.802  1.00 88.57      A    N  
ATOM   2343  CA  ASP A 310     -27.105   3.881 -18.958  1.00 87.35      A    C  
ATOM   2344  C   ASP A 310     -27.907   4.913 -18.158  1.00 87.93      A    C  
ATOM   2345  O   ASP A 310     -27.348   5.664 -17.370  1.00 86.31      A    O  
ATOM   2346  CB  ASP A 310     -27.043   4.255 -20.450  1.00 86.43      A    C  
ATOM   2347  CG  ASP A 310     -26.095   3.376 -21.267  1.00 83.84      A    C  
ATOM   2348  OD1 ASP A 310     -25.186   2.759 -20.667  1.00 79.23      A    O  
ATOM   2349  OD2 ASP A 310     -26.292   3.324 -22.499  1.00 79.19      A    O1-
ATOM   2350  N   PHE A 311     -29.228   4.859 -18.244  1.00 87.30      A    N  
ATOM   2351  CA  PHE A 311     -30.130   5.714 -17.470  1.00 85.49      A    C  
ATOM   2352  C   PHE A 311     -29.902   5.598 -15.953  1.00 87.21      A    C  
ATOM   2353  O   PHE A 311     -29.893   6.595 -15.242  1.00 85.60      A    O  
ATOM   2354  CB  PHE A 311     -31.570   5.351 -17.827  1.00 83.64      A    C  
ATOM   2355  CG  PHE A 311     -32.627   6.070 -17.024  1.00 82.03      A    C  
ATOM   2356  CD1 PHE A 311     -33.152   5.497 -15.845  1.00 75.38      A    C  
ATOM   2357  CD2 PHE A 311     -33.117   7.308 -17.470  1.00 75.25      A    C  
ATOM   2358  CE1 PHE A 311     -34.181   6.149 -15.141  1.00 69.59      A    C  
ATOM   2359  CE2 PHE A 311     -34.147   7.959 -16.768  1.00 69.64      A    C  
ATOM   2360  CZ  PHE A 311     -34.689   7.376 -15.608  1.00 68.58      A    C  
ATOM   2361  N   LEU A 312     -29.729   4.376 -15.438  1.00 86.22      A    N  
ATOM   2362  CA  LEU A 312     -29.483   4.157 -14.019  1.00 85.69      A    C  
ATOM   2363  C   LEU A 312     -28.043   4.468 -13.596  1.00 86.67      A    C  
ATOM   2364  O   LEU A 312     -27.804   4.778 -12.425  1.00 84.81      A    O  
ATOM   2365  CB  LEU A 312     -29.839   2.699 -13.676  1.00 85.26      A    C  
ATOM   2366  CG  LEU A 312     -31.341   2.381 -13.730  1.00 84.09      A    C  
ATOM   2367  CD1 LEU A 312     -31.535   0.886 -13.497  1.00 79.51      A    C  
ATOM   2368  CD2 LEU A 312     -32.144   3.117 -12.651  1.00 80.60      A    C  
ATOM   2369  N   SER A 313     -27.092   4.380 -14.516  1.00 88.30      A    N  
ATOM   2370  CA  SER A 313     -25.679   4.673 -14.264  1.00 87.05      A    C  
ATOM   2371  C   SER A 313     -25.384   6.169 -14.283  1.00 86.95      A    C  
ATOM   2372  O   SER A 313     -24.682   6.669 -13.405  1.00 82.90      A    O  
ATOM   2373  CB  SER A 313     -24.784   3.971 -15.287  1.00 85.07      A    C  
ATOM   2374  OG  SER A 313     -24.802   2.582 -15.060  1.00 76.64      A    O  
ATOM   2375  N   ASP A 314     -25.921   6.891 -15.264  1.00 88.41      A    N  
ATOM   2376  CA  ASP A 314     -25.716   8.328 -15.401  1.00 87.96      A    C  
ATOM   2377  C   ASP A 314     -26.651   9.126 -14.485  1.00 88.76      A    C  
ATOM   2378  O   ASP A 314     -26.317  10.219 -14.025  1.00 85.33      A    O  
ATOM   2379  CB  ASP A 314     -25.846   8.723 -16.879  1.00 86.50      A    C  
ATOM   2380  CG  ASP A 314     -24.684   8.185 -17.735  1.00 82.97      A    C  
ATOM   2381  OD1 ASP A 314     -23.595   7.930 -17.154  1.00 77.54      A    O  
ATOM   2382  OD2 ASP A 314     -24.850   8.137 -18.967  1.00 78.21      A    O1-
ATOM   2383  N   GLY A 315     -27.765   8.504 -14.114  1.00 87.97      A    N  
ATOM   2384  CA  GLY A 315     -28.809   9.137 -13.328  1.00 88.16      A    C  
ATOM   2385  C   GLY A 315     -29.674  10.073 -14.168  1.00 89.29      A    C  
ATOM   2386  O   GLY A 315     -29.506  10.212 -15.380  1.00 85.25      A    O  
ATOM   2387  N   VAL A 316     -30.609  10.732 -13.503  1.00 89.97      A    N  
ATOM   2388  CA  VAL A 316     -31.515  11.721 -14.092  1.00 89.62      A    C  
ATOM   2389  C   VAL A 316     -31.191  13.078 -13.501  1.00 90.88      A    C  
ATOM   2390  O   VAL A 316     -31.144  13.213 -12.281  1.00 88.93      A    O  
ATOM   2391  CB  VAL A 316     -32.985  11.363 -13.822  1.00 87.11      A    C  
ATOM   2392  CG1 VAL A 316     -33.943  12.306 -14.563  1.00 79.49      A    C  
ATOM   2393  CG2 VAL A 316     -33.296   9.936 -14.267  1.00 80.69      A    C  
ATOM   2394  N   ASP A 317     -30.981  14.051 -14.346  1.00 90.43      A    N  
ATOM   2395  CA  ASP A 317     -30.700  15.430 -13.929  1.00 89.81      A    C  
ATOM   2396  C   ASP A 317     -31.485  16.409 -14.819  1.00 90.37      A    C  
ATOM   2397  O   ASP A 317     -30.929  17.154 -15.616  1.00 86.80      A    O  
ATOM   2398  CB  ASP A 317     -29.168  15.671 -13.891  1.00 86.64      A    C  
ATOM   2399  CG  ASP A 317     -28.722  16.684 -12.833  1.00 80.00      A    C  
ATOM   2400  OD1 ASP A 317     -29.559  17.319 -12.155  1.00 74.71      A    O  
ATOM   2401  OD2 ASP A 317     -27.497  16.692 -12.516  1.00 74.17      A    O1-
ATOM   2402  N   ILE A 318     -32.806  16.331 -14.727  1.00 89.88      A    N  
ATOM   2403  CA  ILE A 318     -33.724  17.229 -15.427  1.00 89.42      A    C  
ATOM   2404  C   ILE A 318     -34.178  18.280 -14.424  1.00 89.93      A    C  
ATOM   2405  O   ILE A 318     -34.984  17.986 -13.531  1.00 87.90      A    O  
ATOM   2406  CB  ILE A 318     -34.912  16.468 -16.062  1.00 88.98      A    C  
ATOM   2407  CG1 ILE A 318     -34.437  15.313 -16.981  1.00 85.94      A    C  
ATOM   2408  CG2 ILE A 318     -35.775  17.468 -16.861  1.00 85.02      A    C  
ATOM   2409  CD1 ILE A 318     -35.572  14.426 -17.513  1.00 79.88      A    C  
ATOM   2410  N   ASP A 319     -33.646  19.481 -14.567  1.00 88.94      A    N  
ATOM   2411  CA  ASP A 319     -33.905  20.576 -13.641  1.00 87.74      A    C  
ATOM   2412  C   ASP A 319     -35.405  20.896 -13.541  1.00 88.73      A    C  
ATOM   2413  O   ASP A 319     -36.120  20.920 -14.550  1.00 84.77      A    O  
ATOM   2414  CB  ASP A 319     -33.076  21.805 -14.027  1.00 84.42      A    C  
ATOM   2415  CG  ASP A 319     -32.990  22.827 -12.891  1.00 77.42      A    C  
ATOM   2416  OD1 ASP A 319     -33.050  22.386 -11.714  1.00 70.31      A    O  
ATOM   2417  OD2 ASP A 319     -32.807  24.019 -13.196  1.00 70.39      A    O1-
ATOM   2418  N   GLY A 320     -35.896  21.061 -12.323  1.00 85.39      A    N  
ATOM   2419  CA  GLY A 320     -37.313  21.288 -12.039  1.00 86.45      A    C  
ATOM   2420  C   GLY A 320     -38.262  20.106 -12.284  1.00 89.45      A    C  
ATOM   2421  O   GLY A 320     -39.448  20.223 -11.979  1.00 85.26      A    O  
ATOM   2422  N   VAL A 321     -37.782  18.952 -12.797  1.00 83.68      A    N  
ATOM   2423  CA  VAL A 321     -38.628  17.771 -13.056  1.00 85.40      A    C  
ATOM   2424  C   VAL A 321     -38.227  16.601 -12.163  1.00 86.92      A    C  
ATOM   2425  O   VAL A 321     -39.026  16.143 -11.352  1.00 84.43      A    O  
ATOM   2426  CB  VAL A 321     -38.609  17.367 -14.547  1.00 84.47      A    C  
ATOM   2427  CG1 VAL A 321     -39.518  16.158 -14.812  1.00 78.71      A    C  
ATOM   2428  CG2 VAL A 321     -39.078  18.513 -15.449  1.00 80.65      A    C  
ATOM   2429  N   MET A 322     -37.013  16.105 -12.312  1.00 90.47      A    N  
ATOM   2430  CA  MET A 322     -36.512  14.981 -11.533  1.00 90.63      A    C  
ATOM   2431  C   MET A 322     -34.990  14.983 -11.488  1.00 90.88      A    C  
ATOM   2432  O   MET A 322     -34.325  15.039 -12.518  1.00 88.19      A    O  
ATOM   2433  CB  MET A 322     -37.037  13.659 -12.116  1.00 87.71      A    C  
ATOM   2434  CG  MET A 322     -36.625  12.439 -11.287  1.00 83.80      A    C  
ATOM   2435  SD  MET A 322     -37.315  10.872 -11.898  1.00 83.53      A    S  
ATOM   2436  CE  MET A 322     -36.623   9.740 -10.656  1.00 70.21      A    C  
ATOM   2437  N   GLN A 323     -34.461  14.826 -10.293  1.00 93.54      A    N  
ATOM   2438  CA  GLN A 323     -33.043  14.582 -10.075  1.00 93.44      A    C  
ATOM   2439  C   GLN A 323     -32.872  13.296  -9.282  1.00 93.96      A    C  
ATOM   2440  O   GLN A 323     -33.326  13.192  -8.145  1.00 92.58      A    O  
ATOM   2441  CB  GLN A 323     -32.394  15.772  -9.362  1.00 92.16      A    C  
ATOM   2442  CG  GLN A 323     -32.422  17.049 -10.204  1.00 86.40      A    C  
ATOM   2443  CD  GLN A 323     -31.745  18.221  -9.508  1.00 84.96      A    C  
ATOM   2444  NE2 GLN A 323     -31.307  19.207 -10.251  1.00 72.40      A    N  
ATOM   2445  OE1 GLN A 323     -31.590  18.259  -8.291  1.00 75.89      A    O  
ATOM   2446  N   PHE A 324     -32.215  12.318  -9.874  1.00 92.67      A    N  
ATOM   2447  CA  PHE A 324     -31.892  11.067  -9.215  1.00 92.31      A    C  
ATOM   2448  C   PHE A 324     -30.500  10.603  -9.616  1.00 92.70      A    C  
ATOM   2449  O   PHE A 324     -30.142  10.649 -10.784  1.00 90.43      A    O  
ATOM   2450  CB  PHE A 324     -32.947  10.005  -9.556  1.00 90.87      A    C  
ATOM   2451  CG  PHE A 324     -32.573   8.609  -9.091  1.00 89.83      A    C  
ATOM   2452  CD1 PHE A 324     -32.188   7.628 -10.027  1.00 83.07      A    C  
ATOM   2453  CD2 PHE A 324     -32.547   8.312  -7.716  1.00 83.46      A    C  
ATOM   2454  CE1 PHE A 324     -31.786   6.360  -9.585  1.00 79.95      A    C  
ATOM   2455  CE2 PHE A 324     -32.148   7.046  -7.279  1.00 80.19      A    C  
ATOM   2456  CZ  PHE A 324     -31.767   6.059  -8.210  1.00 80.62      A    C  
ATOM   2457  N   GLY A 325     -29.747  10.108  -8.673  1.00 92.91      A    N  
ATOM   2458  CA  GLY A 325     -28.484   9.465  -8.987  1.00 93.00      A    C  
ATOM   2459  C   GLY A 325     -27.897   8.760  -7.777  1.00 94.20      A    C  
ATOM   2460  O   GLY A 325     -28.250   9.039  -6.629  1.00 93.15      A    O  
ATOM   2461  N   LYS A 326     -27.002   7.830  -8.063  1.00 92.18      A    N  
ATOM   2462  CA  LYS A 326     -26.284   7.071  -7.051  1.00 92.08      A    C  
ATOM   2463  C   LYS A 326     -24.844   6.871  -7.503  1.00 91.76      A    C  
ATOM   2464  O   LYS A 326     -24.584   6.460  -8.629  1.00 89.04      A    O  
ATOM   2465  CB  LYS A 326     -27.039   5.747  -6.795  1.00 90.64      A    C  
ATOM   2466  CG  LYS A 326     -26.476   4.882  -5.661  1.00 88.22      A    C  
ATOM   2467  CD  LYS A 326     -25.412   3.878  -6.125  1.00 85.26      A    C  
ATOM   2468  CE  LYS A 326     -24.916   3.077  -4.921  1.00 81.26      A    C  
ATOM   2469  NZ  LYS A 326     -23.590   2.475  -5.153  1.00 76.00      A    N1+
ATOM   2470  N   ILE A 327     -23.928   7.135  -6.608  1.00 91.95      A    N  
ATOM   2471  CA  ILE A 327     -22.496   6.905  -6.801  1.00 91.78      A    C  
ATOM   2472  C   ILE A 327     -21.929   6.164  -5.594  1.00 91.66      A    C  
ATOM   2473  O   ILE A 327     -22.518   6.184  -4.516  1.00 89.26      A    O  
ATOM   2474  CB  ILE A 327     -21.742   8.228  -7.066  1.00 90.79      A    C  
ATOM   2475  CG1 ILE A 327     -21.932   9.232  -5.906  1.00 86.59      A    C  
ATOM   2476  CG2 ILE A 327     -22.183   8.817  -8.416  1.00 84.52      A    C  
ATOM   2477  CD1 ILE A 327     -21.088  10.500  -6.048  1.00 82.63      A    C  
ATOM   2478  N   GLY A 328     -20.777   5.517  -5.750  1.00 90.51      A    N  
ATOM   2479  CA  GLY A 328     -20.071   4.921  -4.625  1.00 89.92      A    C  
ATOM   2480  C   GLY A 328     -18.574   4.834  -4.872  1.00 89.88      A    C  
ATOM   2481  O   GLY A 328     -18.126   4.730  -6.016  1.00 87.60      A    O  
ATOM   2482  N   GLN A 329     -17.805   4.907  -3.814  1.00 91.53      A    N  
ATOM   2483  CA  GLN A 329     -16.351   4.779  -3.857  1.00 91.56      A    C  
ATOM   2484  C   GLN A 329     -15.813   4.279  -2.524  1.00 92.99      A    C  
ATOM   2485  O   GLN A 329     -16.334   4.598  -1.464  1.00 91.30      A    O  
ATOM   2486  CB  GLN A 329     -15.722   6.127  -4.228  1.00 87.64      A    C  
ATOM   2487  CG  GLN A 329     -14.225   6.018  -4.560  1.00 79.72      A    C  
ATOM   2488  CD  GLN A 329     -13.604   7.315  -5.055  1.00 79.64      A    C  
ATOM   2489  NE2 GLN A 329     -12.646   7.264  -5.952  1.00 68.68      A    N  
ATOM   2490  OE1 GLN A 329     -13.924   8.410  -4.654  1.00 72.23      A    O  
ATOM   2491  N   THR A 330     -14.692   3.557  -2.570  1.00 90.51      A    N  
ATOM   2492  CA  THR A 330     -13.925   3.166  -1.387  1.00 90.87      A    C  
ATOM   2493  C   THR A 330     -12.459   3.534  -1.571  1.00 91.08      A    C  
ATOM   2494  O   THR A 330     -11.907   3.347  -2.657  1.00 89.21      A    O  
ATOM   2495  CB  THR A 330     -14.081   1.670  -1.106  1.00 90.25      A    C  
ATOM   2496  CG2 THR A 330     -13.443   1.242   0.206  1.00 82.58      A    C  
ATOM   2497  OG1 THR A 330     -15.452   1.379  -1.024  1.00 82.79      A    O  
ATOM   2498  N   ARG A 331     -11.817   4.069  -0.539  1.00 92.13      A    N  
ATOM   2499  CA  ARG A 331     -10.382   4.370  -0.564  1.00 92.05      A    C  
ATOM   2500  C   ARG A 331      -9.760   4.382   0.829  1.00 93.39      A    C  
ATOM   2501  O   ARG A 331     -10.429   4.609   1.829  1.00 91.85      A    O  
ATOM   2502  CB  ARG A 331     -10.113   5.687  -1.306  1.00 89.21      A    C  
ATOM   2503  CG  ARG A 331     -10.626   6.942  -0.602  1.00 84.45      A    C  
ATOM   2504  CD  ARG A 331     -10.266   8.215  -1.409  1.00 83.53      A    C  
ATOM   2505  NE  ARG A 331      -9.529   9.176  -0.594  1.00 78.43      A    N  
ATOM   2506  CZ  ARG A 331      -8.946  10.290  -0.983  1.00 75.27      A    C  
ATOM   2507  NH1 ARG A 331      -8.983  10.729  -2.205  1.00 68.63      A    N1+
ATOM   2508  NH2 ARG A 331      -8.272  10.996  -0.141  1.00 67.99      A    N  
ATOM   2509  N   MET A 332      -8.461   4.164   0.856  1.00 92.59      A    N  
ATOM   2510  CA  MET A 332      -7.640   4.441   2.027  1.00 92.67      A    C  
ATOM   2511  C   MET A 332      -7.478   5.946   2.247  1.00 92.27      A    C  
ATOM   2512  O   MET A 332      -7.413   6.718   1.289  1.00 90.18      A    O  
ATOM   2513  CB  MET A 332      -6.261   3.797   1.876  1.00 92.14      A    C  
ATOM   2514  CG  MET A 332      -6.343   2.276   2.011  1.00 88.82      A    C  
ATOM   2515  SD  MET A 332      -4.707   1.509   2.061  1.00 86.00      A    S  
ATOM   2516  CE  MET A 332      -5.210  -0.144   2.594  1.00 76.03      A    C  
ATOM   2517  N   LEU A 333      -7.392   6.324   3.505  1.00 90.43      A    N  
ATOM   2518  CA  LEU A 333      -7.315   7.696   3.985  1.00 90.89      A    C  
ATOM   2519  C   LEU A 333      -6.170   7.837   5.000  1.00 90.69      A    C  
ATOM   2520  O   LEU A 333      -5.625   6.847   5.493  1.00 88.70      A    O  
ATOM   2521  CB  LEU A 333      -8.674   8.074   4.606  1.00 90.28      A    C  
ATOM   2522  CG  LEU A 333      -9.876   7.987   3.650  1.00 90.08      A    C  
ATOM   2523  CD1 LEU A 333     -11.174   8.107   4.443  1.00 86.09      A    C  
ATOM   2524  CD2 LEU A 333      -9.859   9.099   2.611  1.00 85.72      A    C  
ATOM   2525  N   SER A 334      -5.811   9.081   5.317  1.00 88.29      A    N  
ATOM   2526  CA  SER A 334      -4.790   9.393   6.313  1.00 86.37      A    C  
ATOM   2527  C   SER A 334      -5.408   9.688   7.684  1.00 85.12      A    C  
ATOM   2528  O   SER A 334      -6.583  10.034   7.779  1.00 82.07      A    O  
ATOM   2529  CB  SER A 334      -3.941  10.579   5.854  1.00 84.59      A    C  
ATOM   2530  OG  SER A 334      -3.386  10.285   4.583  1.00 78.06      A    O  
ATOM   2531  N   SER A 335      -4.604   9.572   8.741  1.00 86.12      A    N  
ATOM   2532  CA  SER A 335      -5.031   9.910  10.098  1.00 83.67      A    C  
ATOM   2533  C   SER A 335      -5.360  11.398  10.270  1.00 83.27      A    C  
ATOM   2534  O   SER A 335      -4.922  12.246   9.493  1.00 79.07      A    O  
ATOM   2535  CB  SER A 335      -3.977   9.481  11.127  1.00 81.04      A    C  
ATOM   2536  OG  SER A 335      -2.755  10.163  10.930  1.00 74.36      A    O  
ATOM   2537  N   THR A 336      -6.115  11.695  11.321  1.00 84.76      A    N  
ATOM   2538  CA  THR A 336      -6.638  13.015  11.708  1.00 82.54      A    C  
ATOM   2539  C   THR A 336      -7.746  13.554  10.797  1.00 82.05      A    C  
ATOM   2540  O   THR A 336      -8.685  14.191  11.282  1.00 75.43      A    O  
ATOM   2541  CB  THR A 336      -5.526  14.060  11.859  1.00 78.70      A    C  
ATOM   2542  CG2 THR A 336      -5.980  15.338  12.560  1.00 70.55      A    C  
ATOM   2543  OG1 THR A 336      -4.444  13.562  12.613  1.00 72.58      A    O  
ATOM   2544  N   PHE A 337      -7.657  13.308   9.495  1.00 79.79      A    N  
ATOM   2545  CA  PHE A 337      -8.640  13.748   8.508  1.00 76.93      A    C  
ATOM   2546  C   PHE A 337      -9.042  12.574   7.609  1.00 77.78      A    C  
ATOM   2547  O   PHE A 337      -8.386  12.297   6.611  1.00 71.05      A    O  
ATOM   2548  CB  PHE A 337      -8.091  14.942   7.715  1.00 71.03      A    C  
ATOM   2549  CG  PHE A 337      -8.101  16.239   8.498  1.00 66.13      A    C  
ATOM   2550  CD1 PHE A 337      -9.160  17.153   8.348  1.00 59.98      A    C  
ATOM   2551  CD2 PHE A 337      -7.070  16.525   9.406  1.00 59.98      A    C  
ATOM   2552  CE1 PHE A 337      -9.184  18.343   9.092  1.00 52.30      A    C  
ATOM   2553  CE2 PHE A 337      -7.097  17.716  10.158  1.00 52.91      A    C  
ATOM   2554  CZ  PHE A 337      -8.148  18.627   9.998  1.00 52.14      A    C  
ATOM   2555  N   PRO A 338     -10.149  11.882   7.953  1.00 83.37      A    N  
ATOM   2556  CA  PRO A 338     -11.139  12.232   8.976  1.00 83.48      A    C  
ATOM   2557  C   PRO A 338     -10.870  11.605  10.350  1.00 85.71      A    C  
ATOM   2558  O   PRO A 338     -10.186  10.600  10.476  1.00 83.02      A    O  
ATOM   2559  CB  PRO A 338     -12.447  11.707   8.401  1.00 78.35      A    C  
ATOM   2560  CG  PRO A 338     -12.006  10.426   7.690  1.00 76.14      A    C  
ATOM   2561  CD  PRO A 338     -10.637  10.784   7.134  1.00 79.45      A    C  
ATOM   2562  N   ASN A 339     -11.518  12.172  11.386  1.00 84.38      A    N  
ATOM   2563  CA  ASN A 339     -11.699  11.553  12.694  1.00 84.62      A    C  
ATOM   2564  C   ASN A 339     -13.188  11.556  13.089  1.00 85.64      A    C  
ATOM   2565  O   ASN A 339     -14.001  12.297  12.522  1.00 84.32      A    O  
ATOM   2566  CB  ASN A 339     -10.783  12.232  13.730  1.00 82.41      A    C  
ATOM   2567  CG  ASN A 339     -11.135  13.674  14.015  1.00 81.68      A    C  
ATOM   2568  ND2 ASN A 339     -10.167  14.553  13.987  1.00 75.87      A    N  
ATOM   2569  OD1 ASN A 339     -12.270  14.044  14.293  1.00 73.14      A    O  
ATOM   2570  N   ALA A 340     -13.569  10.771  14.089  1.00 83.62      A    N  
ATOM   2571  CA  ALA A 340     -14.964  10.619  14.479  1.00 83.53      A    C  
ATOM   2572  C   ALA A 340     -15.637  11.926  14.949  1.00 84.41      A    C  
ATOM   2573  O   ALA A 340     -16.857  12.057  14.879  1.00 82.96      A    O  
ATOM   2574  CB  ALA A 340     -15.049   9.541  15.575  1.00 83.44      A    C  
ATOM   2575  N   ARG A 341     -14.866  12.907  15.430  1.00 85.63      A    N  
ATOM   2576  CA  ARG A 341     -15.388  14.223  15.819  1.00 83.30      A    C  
ATOM   2577  C   ARG A 341     -15.750  15.059  14.592  1.00 82.89      A    C  
ATOM   2578  O   ARG A 341     -16.845  15.602  14.547  1.00 80.33      A    O  
ATOM   2579  CB  ARG A 341     -14.385  14.943  16.738  1.00 81.84      A    C  
ATOM   2580  CG  ARG A 341     -14.915  16.299  17.231  1.00 73.81      A    C  
ATOM   2581  CD  ARG A 341     -13.875  16.988  18.120  1.00 70.46      A    C  
ATOM   2582  NE  ARG A 341     -14.335  18.328  18.558  1.00 62.55      A    N  
ATOM   2583  CZ  ARG A 341     -13.660  19.190  19.299  1.00 53.83      A    C  
ATOM   2584  NH1 ARG A 341     -12.461  18.934  19.746  1.00 49.69      A    N1+
ATOM   2585  NH2 ARG A 341     -14.180  20.345  19.612  1.00 46.79      A    N  
ATOM   2586  N   THR A 342     -14.855  15.142  13.608  1.00 85.20      A    N  
ATOM   2587  CA  THR A 342     -15.082  15.913  12.368  1.00 83.61      A    C  
ATOM   2588  C   THR A 342     -16.172  15.287  11.500  1.00 83.70      A    C  
ATOM   2589  O   THR A 342     -16.983  16.010  10.935  1.00 81.58      A    O  
ATOM   2590  CB  THR A 342     -13.802  16.083  11.546  1.00 82.03      A    C  
ATOM   2591  CG2 THR A 342     -12.755  16.922  12.288  1.00 71.94      A    C  
ATOM   2592  OG1 THR A 342     -13.206  14.850  11.245  1.00 72.82      A    O  
ATOM   2593  N   LEU A 343     -16.265  13.953  11.458  1.00 83.36      A    N  
ATOM   2594  CA  LEU A 343     -17.332  13.252  10.739  1.00 82.99      A    C  
ATOM   2595  C   LEU A 343     -18.709  13.464  11.377  1.00 82.46      A    C  
ATOM   2596  O   LEU A 343     -19.704  13.571  10.665  1.00 80.13      A    O  
ATOM   2597  CB  LEU A 343     -16.987  11.758  10.679  1.00 83.13      A    C  
ATOM   2598  CG  LEU A 343     -15.759  11.423   9.820  1.00 83.65      A    C  
ATOM   2599  CD1 LEU A 343     -15.409   9.943  10.010  1.00 80.41      A    C  
ATOM   2600  CD2 LEU A 343     -16.004  11.685   8.328  1.00 83.01      A    C  
ATOM   2601  N   ARG A 344     -18.770  13.569  12.710  1.00 83.73      A    N  
ATOM   2602  CA  ARG A 344     -20.004  13.917  13.433  1.00 80.51      A    C  
ATOM   2603  C   ARG A 344     -20.372  15.397  13.355  1.00 78.20      A    C  
ATOM   2604  O   ARG A 344     -21.521  15.721  13.628  1.00 73.16      A    O  
ATOM   2605  CB  ARG A 344     -19.917  13.477  14.896  1.00 79.80      A    C  
ATOM   2606  CG  ARG A 344     -20.161  11.970  15.025  1.00 75.52      A    C  
ATOM   2607  CD  ARG A 344     -20.169  11.542  16.488  1.00 74.69      A    C  
ATOM   2608  NE  ARG A 344     -18.820  11.616  17.073  1.00 69.51      A    N  
ATOM   2609  CZ  ARG A 344     -18.455  11.123  18.247  1.00 62.68      A    C  
ATOM   2610  NH1 ARG A 344     -19.314  10.575  19.051  1.00 58.22      A    N1+
ATOM   2611  NH2 ARG A 344     -17.206  11.164  18.614  1.00 55.52      A    N  
ATOM   2612  N   ALA A 345     -19.468  16.275  12.956  1.00 79.44      A    N  
ATOM   2613  CA  ALA A 345     -19.787  17.686  12.750  1.00 74.17      A    C  
ATOM   2614  C   ALA A 345     -20.855  17.901  11.661  1.00 72.15      A    C  
ATOM   2615  O   ALA A 345     -21.512  18.931  11.660  1.00 63.11      A    O  
ATOM   2616  CB  ALA A 345     -18.507  18.457  12.436  1.00 69.98      A    C  
ATOM   2617  N   GLY A 346     -21.071  16.906  10.782  1.00 63.19      A    N  
ATOM   2618  CA  GLY A 346     -22.199  16.906   9.845  1.00 58.73      A    C  
ATOM   2619  C   GLY A 346     -23.540  16.497  10.451  1.00 60.42      A    C  
ATOM   2620  O   GLY A 346     -24.525  16.379   9.721  1.00 55.87      A    O  
ATOM   2621  N   GLN A 347     -23.615  16.222  11.754  1.00 59.64      A    N  
ATOM   2622  CA  GLN A 347     -24.832  15.819  12.445  1.00 57.64      A    C  
ATOM   2623  C   GLN A 347     -25.691  17.035  12.795  1.00 58.35      A    C  
ATOM   2624  O   GLN A 347     -25.222  17.960  13.456  1.00 53.13      A    O  
ATOM   2625  CB  GLN A 347     -24.453  15.024  13.701  1.00 53.24      A    C  
ATOM   2626  CG  GLN A 347     -25.661  14.430  14.438  1.00 50.53      A    C  
ATOM   2627  CD  GLN A 347     -25.270  13.640  15.682  1.00 47.09      A    C  
ATOM   2628  NE2 GLN A 347     -26.197  12.962  16.312  1.00 42.92      A    N  
ATOM   2629  OE1 GLN A 347     -24.134  13.610  16.127  1.00 46.06      A    O  
ATOM   2630  N   GLY A 348     -26.967  16.980  12.423  1.00 58.96      A    N  
ATOM   2631  CA  GLY A 348     -27.949  18.003  12.764  1.00 59.17      A    C  
ATOM   2632  C   GLY A 348     -28.165  19.061  11.675  1.00 60.32      A    C  
ATOM   2633  O   GLY A 348     -27.388  19.133  10.722  1.00 56.15      A    O  
ATOM   2634  N   PRO A 349     -29.240  19.868  11.814  1.00 55.59      A    N  
ATOM   2635  CA  PRO A 349     -29.563  20.930  10.879  1.00 53.75      A    C  
ATOM   2636  C   PRO A 349     -28.431  21.957  10.745  1.00 54.24      A    C  
ATOM   2637  O   PRO A 349     -27.806  22.345  11.733  1.00 50.95      A    O  
ATOM   2638  CB  PRO A 349     -30.850  21.578  11.411  1.00 49.04      A    C  
ATOM   2639  CG  PRO A 349     -31.470  20.496  12.296  1.00 49.90      A    C  
ATOM   2640  CD  PRO A 349     -30.256  19.766  12.850  1.00 54.52      A    C  
ATOM   2641  N   GLY A 350     -28.162  22.398   9.513  1.00 50.30      A    N  
ATOM   2642  CA  GLY A 350     -27.169  23.443   9.230  1.00 49.47      A    C  
ATOM   2643  C   GLY A 350     -25.698  23.025   9.347  1.00 52.50      A    C  
ATOM   2644  O   GLY A 350     -24.817  23.786   8.948  1.00 48.76      A    O  
ATOM   2645  N   ASN A 351     -25.406  21.822   9.830  1.00 62.93      A    N  
ATOM   2646  CA  ASN A 351     -24.038  21.348   9.990  1.00 62.75      A    C  
ATOM   2647  C   ASN A 351     -23.521  20.642   8.732  1.00 66.41      A    C  
ATOM   2648  O   ASN A 351     -24.140  19.726   8.192  1.00 60.14      A    O  
ATOM   2649  CB  ASN A 351     -23.939  20.459  11.233  1.00 54.31      A    C  
ATOM   2650  CG  ASN A 351     -24.068  21.247  12.521  1.00 49.32      A    C  
ATOM   2651  ND2 ASN A 351     -24.790  20.742  13.485  1.00 44.71      A    N  
ATOM   2652  OD1 ASN A 351     -23.478  22.300  12.689  1.00 44.60      A    O  
ATOM   2653  N   ASN A 352     -22.335  21.027   8.292  1.00 73.07      A    N  
ATOM   2654  CA  ASN A 352     -21.722  20.505   7.082  1.00 72.86      A    C  
ATOM   2655  C   ASN A 352     -20.506  19.640   7.434  1.00 75.25      A    C  
ATOM   2656  O   ASN A 352     -19.427  20.152   7.733  1.00 69.21      A    O  
ATOM   2657  CB  ASN A 352     -21.373  21.670   6.151  1.00 66.99      A    C  
ATOM   2658  CG  ASN A 352     -22.600  22.459   5.724  1.00 62.40      A    C  
ATOM   2659  ND2 ASN A 352     -22.514  23.771   5.681  1.00 56.81      A    N  
ATOM   2660  OD1 ASN A 352     -23.656  21.919   5.421  1.00 57.34      A    O  
ATOM   2661  N   GLY A 353     -20.680  18.330   7.372  1.00 79.21      A    N  
ATOM   2662  CA  GLY A 353     -19.552  17.401   7.372  1.00 79.79      A    C  
ATOM   2663  C   GLY A 353     -18.781  17.474   6.060  1.00 82.10      A    C  
ATOM   2664  O   GLY A 353     -19.313  17.918   5.038  1.00 79.42      A    O  
ATOM   2665  N   ARG A 354     -17.519  17.028   6.054  1.00 82.38      A    N  
ATOM   2666  CA  ARG A 354     -16.691  16.954   4.846  1.00 83.54      A    C  
ATOM   2667  C   ARG A 354     -16.401  15.500   4.502  1.00 85.31      A    C  
ATOM   2668  O   ARG A 354     -15.830  14.774   5.316  1.00 82.72      A    O  
ATOM   2669  CB  ARG A 354     -15.426  17.804   5.041  1.00 80.66      A    C  
ATOM   2670  CG  ARG A 354     -14.598  17.929   3.753  1.00 76.10      A    C  
ATOM   2671  CD  ARG A 354     -13.462  18.954   3.964  1.00 73.75      A    C  
ATOM   2672  NE  ARG A 354     -12.659  19.150   2.751  1.00 69.55      A    N  
ATOM   2673  CZ  ARG A 354     -11.670  19.996   2.576  1.00 63.61      A    C  
ATOM   2674  NH1 ARG A 354     -11.259  20.806   3.508  1.00 60.50      A    N1+
ATOM   2675  NH2 ARG A 354     -11.047  20.048   1.434  1.00 57.69      A    N  
ATOM   2676  N   ASN A 355     -16.783  15.111   3.294  1.00 84.66      A    N  
ATOM   2677  CA  ASN A 355     -16.534  13.778   2.782  1.00 85.55      A    C  
ATOM   2678  C   ASN A 355     -15.111  13.684   2.191  1.00 85.99      A    C  
ATOM   2679  O   ASN A 355     -14.886  13.982   1.019  1.00 83.22      A    O  
ATOM   2680  CB  ASN A 355     -17.637  13.382   1.781  1.00 83.95      A    C  
ATOM   2681  CG  ASN A 355     -17.523  11.927   1.359  1.00 85.27      A    C  
ATOM   2682  ND2 ASN A 355     -18.509  11.392   0.689  1.00 81.38      A    N  
ATOM   2683  OD1 ASN A 355     -16.534  11.266   1.644  1.00 79.86      A    O  
ATOM   2684  N   TYR A 356     -14.166  13.243   2.989  1.00 86.74      A    N  
ATOM   2685  CA  TYR A 356     -12.776  13.085   2.562  1.00 86.39      A    C  
ATOM   2686  C   TYR A 356     -12.565  11.926   1.575  1.00 87.14      A    C  
ATOM   2687  O   TYR A 356     -11.518  11.867   0.937  1.00 84.51      A    O  
ATOM   2688  CB  TYR A 356     -11.887  12.911   3.795  1.00 84.33      A    C  
ATOM   2689  CG  TYR A 356     -11.818  14.155   4.665  1.00 82.59      A    C  
ATOM   2690  CD1 TYR A 356     -10.930  15.191   4.316  1.00 78.14      A    C  
ATOM   2691  CD2 TYR A 356     -12.641  14.280   5.794  1.00 78.75      A    C  
ATOM   2692  CE1 TYR A 356     -10.865  16.353   5.109  1.00 75.01      A    C  
ATOM   2693  CE2 TYR A 356     -12.576  15.438   6.587  1.00 75.32      A    C  
ATOM   2694  CZ  TYR A 356     -11.688  16.478   6.250  1.00 75.98      A    C  
ATOM   2695  OH  TYR A 356     -11.619  17.600   7.016  1.00 72.97      A    O  
ATOM   2696  N   ILE A 357     -13.534  11.037   1.384  1.00 87.27      A    N  
ATOM   2697  CA  ILE A 357     -13.498  10.003   0.339  1.00 87.62      A    C  
ATOM   2698  C   ILE A 357     -13.578  10.666  -1.048  1.00 87.27      A    C  
ATOM   2699  O   ILE A 357     -12.953  10.209  -2.001  1.00 83.83      A    O  
ATOM   2700  CB  ILE A 357     -14.633   8.974   0.538  1.00 88.27      A    C  
ATOM   2701  CG1 ILE A 357     -14.553   8.307   1.931  1.00 87.84      A    C  
ATOM   2702  CG2 ILE A 357     -14.606   7.898  -0.555  1.00 87.66      A    C  
ATOM   2703  CD1 ILE A 357     -15.854   7.611   2.349  1.00 83.39      A    C  
ATOM   2704  N   ARG A 358     -14.296  11.781  -1.137  1.00 87.05      A    N  
ATOM   2705  CA  ARG A 358     -14.538  12.563  -2.361  1.00 85.45      A    C  
ATOM   2706  C   ARG A 358     -13.657  13.805  -2.476  1.00 84.93      A    C  
ATOM   2707  O   ARG A 358     -13.881  14.638  -3.348  1.00 80.82      A    O  
ATOM   2708  CB  ARG A 358     -16.027  12.936  -2.423  1.00 84.09      A    C  
ATOM   2709  CG  ARG A 358     -16.977  11.726  -2.401  1.00 82.04      A    C  
ATOM   2710  CD  ARG A 358     -16.844  10.888  -3.677  1.00 80.52      A    C  
ATOM   2711  NE  ARG A 358     -17.722   9.726  -3.622  1.00 80.91      A    N  
ATOM   2712  CZ  ARG A 358     -18.031   8.923  -4.608  1.00 80.78      A    C  
ATOM   2713  NH1 ARG A 358     -17.617   9.105  -5.824  1.00 71.75      A    N1+
ATOM   2714  NH2 ARG A 358     -18.770   7.882  -4.367  1.00 75.72      A    N  
ATOM   2715  N   ASP A 359     -12.662  13.938  -1.613  1.00 84.35      A    N  
ATOM   2716  CA  ASP A 359     -11.760  15.078  -1.573  1.00 82.80      A    C  
ATOM   2717  C   ASP A 359     -10.352  14.690  -2.039  1.00 81.99      A    C  
ATOM   2718  O   ASP A 359      -9.874  13.586  -1.777  1.00 77.41      A    O  
ATOM   2719  CB  ASP A 359     -11.753  15.656  -0.157  1.00 80.08      A    C  
ATOM   2720  CG  ASP A 359     -11.468  17.154  -0.156  1.00 77.19      A    C  
ATOM   2721  OD1 ASP A 359     -10.491  17.622  -0.788  1.00 72.39      A    O  
ATOM   2722  OD2 ASP A 359     -12.245  17.875   0.490  1.00 72.42      A    O1-
ATOM   2723  N   TRP A 360      -9.670  15.618  -2.712  1.00 81.94      A    N  
ATOM   2724  CA  TRP A 360      -8.261  15.456  -3.070  1.00 79.77      A    C  
ATOM   2725  C   TRP A 360      -7.323  15.724  -1.885  1.00 79.28      A    C  
ATOM   2726  O   TRP A 360      -6.168  15.300  -1.905  1.00 74.44      A    O  
ATOM   2727  CB  TRP A 360      -7.943  16.375  -4.252  1.00 76.43      A    C  
ATOM   2728  CG  TRP A 360      -8.091  17.837  -3.960  1.00 74.53      A    C  
ATOM   2729  CD1 TRP A 360      -9.187  18.591  -4.203  1.00 68.02      A    C  
ATOM   2730  CD2 TRP A 360      -7.118  18.744  -3.350  1.00 71.81      A    C  
ATOM   2731  CE2 TRP A 360      -7.713  20.031  -3.242  1.00 66.18      A    C  
ATOM   2732  CE3 TRP A 360      -5.798  18.601  -2.876  1.00 64.62      A    C  
ATOM   2733  NE1 TRP A 360      -8.975  19.888  -3.777  1.00 62.42      A    N  
ATOM   2734  CZ2 TRP A 360      -7.032  21.128  -2.678  1.00 64.17      A    C  
ATOM   2735  CZ3 TRP A 360      -5.105  19.696  -2.308  1.00 60.12      A    C  
ATOM   2736  CH2 TRP A 360      -5.725  20.947  -2.208  1.00 58.80      A    C  
ATOM   2737  N   ASN A 361      -7.800  16.427  -0.864  1.00 78.60      A    N  
ATOM   2738  CA  ASN A 361      -6.997  16.818   0.281  1.00 77.44      A    C  
ATOM   2739  C   ASN A 361      -6.924  15.682   1.318  1.00 77.55      A    C  
ATOM   2740  O   ASN A 361      -7.872  15.453   2.067  1.00 72.18      A    O  
ATOM   2741  CB  ASN A 361      -7.569  18.115   0.869  1.00 73.81      A    C  
ATOM   2742  CG  ASN A 361      -6.740  18.649   2.029  1.00 67.81      A    C  
ATOM   2743  ND2 ASN A 361      -7.209  19.664   2.710  1.00 61.75      A    N  
ATOM   2744  OD1 ASN A 361      -5.668  18.184   2.339  1.00 61.60      A    O  
ATOM   2745  N   ASP A 362      -5.760  15.054   1.415  1.00 77.62      A    N  
ATOM   2746  CA  ASP A 362      -5.446  14.048   2.433  1.00 75.77      A    C  
ATOM   2747  C   ASP A 362      -4.855  14.642   3.730  1.00 74.68      A    C  
ATOM   2748  O   ASP A 362      -4.368  13.900   4.583  1.00 68.48      A    O  
ATOM   2749  CB  ASP A 362      -4.505  12.996   1.822  1.00 72.99      A    C  
ATOM   2750  CG  ASP A 362      -5.211  12.065   0.849  1.00 71.10      A    C  
ATOM   2751  OD1 ASP A 362      -6.351  11.633   1.139  1.00 66.75      A    O  
ATOM   2752  OD2 ASP A 362      -4.603  11.704  -0.184  1.00 68.03      A    O1-
ATOM   2753  N   ASN A 363      -4.865  15.974   3.879  1.00 74.24      A    N  
ATOM   2754  CA  ASN A 363      -4.244  16.688   5.003  1.00 72.17      A    C  
ATOM   2755  C   ASN A 363      -2.731  16.399   5.184  1.00 73.29      A    C  
ATOM   2756  O   ASN A 363      -2.202  16.413   6.296  1.00 68.00      A    O  
ATOM   2757  CB  ASN A 363      -5.076  16.495   6.275  1.00 66.34      A    C  
ATOM   2758  CG  ASN A 363      -4.651  17.427   7.384  1.00 60.03      A    C  
ATOM   2759  ND2 ASN A 363      -4.339  16.899   8.544  1.00 55.07      A    N  
ATOM   2760  OD1 ASN A 363      -4.620  18.630   7.233  1.00 55.68      A    O  
ATOM   2761  N   LEU A 364      -2.049  16.154   4.082  1.00 71.74      A    N  
ATOM   2762  CA  LEU A 364      -0.614  15.874   4.038  1.00 69.87      A    C  
ATOM   2763  C   LEU A 364       0.137  17.048   3.396  1.00 70.53      A    C  
ATOM   2764  O   LEU A 364       0.759  16.895   2.352  1.00 64.55      A    O  
ATOM   2765  CB  LEU A 364      -0.370  14.536   3.321  1.00 65.63      A    C  
ATOM   2766  CG  LEU A 364      -1.001  13.314   3.999  1.00 61.88      A    C  
ATOM   2767  CD1 LEU A 364      -0.697  12.073   3.156  1.00 58.58      A    C  
ATOM   2768  CD2 LEU A 364      -0.448  13.085   5.407  1.00 58.53      A    C  
ATOM   2769  N   ASN A 365       0.048  18.222   4.005  1.00 67.74      A    N  
ATOM   2770  CA  ASN A 365       0.703  19.435   3.482  1.00 65.31      A    C  
ATOM   2771  C   ASN A 365       2.215  19.201   3.239  1.00 65.38      A    C  
ATOM   2772  O   ASN A 365       2.898  18.797   4.181  1.00 59.01      A    O  
ATOM   2773  CB  ASN A 365       0.438  20.596   4.460  1.00 59.44      A    C  
ATOM   2774  CG  ASN A 365       0.907  21.951   3.967  1.00 53.60      A    C  
ATOM   2775  ND2 ASN A 365       0.889  22.947   4.803  1.00 47.97      A    N  
ATOM   2776  OD1 ASN A 365       1.275  22.154   2.822  1.00 48.42      A    O  
ATOM   2777  N   PRO A 366       2.732  19.481   2.024  1.00 61.64      A    N  
ATOM   2778  CA  PRO A 366       2.064  20.098   0.867  1.00 61.68      A    C  
ATOM   2779  C   PRO A 366       1.420  19.096  -0.120  1.00 64.03      A    C  
ATOM   2780  O   PRO A 366       1.190  19.442  -1.273  1.00 59.31      A    O  
ATOM   2781  CB  PRO A 366       3.182  20.916   0.207  1.00 55.08      A    C  
ATOM   2782  CG  PRO A 366       4.412  20.039   0.425  1.00 54.21      A    C  
ATOM   2783  CD  PRO A 366       4.161  19.399   1.792  1.00 60.50      A    C  
ATOM   2784  N   TRP A 367       1.142  17.869   0.268  1.00 67.99      A    N  
ATOM   2785  CA  TRP A 367       0.783  16.766  -0.629  1.00 68.56      A    C  
ATOM   2786  C   TRP A 367      -0.729  16.523  -0.642  1.00 69.40      A    C  
ATOM   2787  O   TRP A 367      -1.378  16.514   0.399  1.00 63.30      A    O  
ATOM   2788  CB  TRP A 367       1.562  15.480  -0.255  1.00 64.39      A    C  
ATOM   2789  CG  TRP A 367       3.067  15.572  -0.132  1.00 63.60      A    C  
ATOM   2790  CD1 TRP A 367       3.762  16.641   0.299  1.00 57.13      A    C  
ATOM   2791  CD2 TRP A 367       4.084  14.565  -0.413  1.00 60.21      A    C  
ATOM   2792  CE2 TRP A 367       5.370  15.116  -0.144  1.00 55.86      A    C  
ATOM   2793  CE3 TRP A 367       4.044  13.247  -0.874  1.00 54.42      A    C  
ATOM   2794  NE1 TRP A 367       5.109  16.373   0.302  1.00 52.31      A    N  
ATOM   2795  CZ2 TRP A 367       6.562  14.413  -0.350  1.00 54.58      A    C  
ATOM   2796  CZ3 TRP A 367       5.240  12.523  -1.077  1.00 50.71      A    C  
ATOM   2797  CH2 TRP A 367       6.494  13.112  -0.831  1.00 50.38      A    C  
ATOM   2798  N   GLY A 368      -1.295  16.295  -1.826  1.00 72.07      A    N  
ATOM   2799  CA  GLY A 368      -2.669  15.825  -2.006  1.00 70.25      A    C  
ATOM   2800  C   GLY A 368      -2.674  14.437  -2.639  1.00 71.48      A    C  
ATOM   2801  O   GLY A 368      -1.739  14.080  -3.340  1.00 65.70      A    O  
ATOM   2802  N   MET A 369      -3.718  13.657  -2.387  1.00 74.05      A    N  
ATOM   2803  CA  MET A 369      -3.929  12.305  -2.940  1.00 74.41      A    C  
ATOM   2804  C   MET A 369      -2.811  11.286  -2.622  1.00 77.18      A    C  
ATOM   2805  O   MET A 369      -2.575  10.345  -3.374  1.00 71.96      A    O  
ATOM   2806  CB  MET A 369      -4.255  12.373  -4.440  1.00 67.90      A    C  
ATOM   2807  CG  MET A 369      -5.502  13.213  -4.736  1.00 63.25      A    C  
ATOM   2808  SD  MET A 369      -6.019  13.207  -6.473  1.00 56.81      A    S  
ATOM   2809  CE  MET A 369      -6.513  11.474  -6.680  1.00 51.27      A    C  
ATOM   2810  N   MET A 370      -2.137  11.465  -1.480  1.00 78.59      A    N  
ATOM   2811  CA  MET A 370      -1.031  10.626  -1.010  1.00 79.34      A    C  
ATOM   2812  C   MET A 370      -1.380   9.941   0.322  1.00 82.53      A    C  
ATOM   2813  O   MET A 370      -0.632  10.006   1.302  1.00 76.78      A    O  
ATOM   2814  CB  MET A 370       0.263  11.462  -0.934  1.00 73.12      A    C  
ATOM   2815  CG  MET A 370       0.759  11.908  -2.303  1.00 69.17      A    C  
ATOM   2816  SD  MET A 370       1.318  10.580  -3.410  1.00 62.42      A    S  
ATOM   2817  CE  MET A 370       2.971  10.271  -2.773  1.00 55.39      A    C  
ATOM   2818  N   ALA A 371      -2.554   9.309   0.361  1.00 85.08      A    N  
ATOM   2819  CA  ALA A 371      -3.103   8.676   1.559  1.00 85.26      A    C  
ATOM   2820  C   ALA A 371      -2.132   7.669   2.193  1.00 87.30      A    C  
ATOM   2821  O   ALA A 371      -1.501   6.867   1.506  1.00 83.80      A    O  
ATOM   2822  CB  ALA A 371      -4.423   8.004   1.195  1.00 80.58      A    C  
ATOM   2823  N   GLN A 372      -2.060   7.684   3.515  1.00 85.11      A    N  
ATOM   2824  CA  GLN A 372      -1.155   6.836   4.288  1.00 85.81      A    C  
ATOM   2825  C   GLN A 372      -1.753   5.470   4.662  1.00 87.16      A    C  
ATOM   2826  O   GLN A 372      -1.033   4.619   5.168  1.00 85.20      A    O  
ATOM   2827  CB  GLN A 372      -0.682   7.597   5.528  1.00 83.47      A    C  
ATOM   2828  CG  GLN A 372       0.170   8.823   5.162  1.00 82.61      A    C  
ATOM   2829  CD  GLN A 372       0.760   9.523   6.389  1.00 80.66      A    C  
ATOM   2830  NE2 GLN A 372       1.813  10.272   6.224  1.00 71.34      A    N  
ATOM   2831  OE1 GLN A 372       0.300   9.417   7.507  1.00 73.85      A    O  
ATOM   2832  N   GLY A 373      -3.046   5.242   4.427  1.00 86.35      A    N  
ATOM   2833  CA  GLY A 373      -3.732   3.998   4.779  1.00 86.21      A    C  
ATOM   2834  C   GLY A 373      -4.020   3.832   6.275  1.00 88.93      A    C  
ATOM   2835  O   GLY A 373      -4.272   2.722   6.739  1.00 86.59      A    O  
ATOM   2836  N   ASP A 374      -4.000   4.928   7.037  1.00 90.35      A    N  
ATOM   2837  CA  ASP A 374      -4.290   4.936   8.476  1.00 89.88      A    C  
ATOM   2838  C   ASP A 374      -5.778   4.690   8.773  1.00 90.66      A    C  
ATOM   2839  O   ASP A 374      -6.118   4.201   9.850  1.00 88.36      A    O  
ATOM   2840  CB  ASP A 374      -3.879   6.281   9.074  1.00 87.90      A    C  
ATOM   2841  CG  ASP A 374      -2.384   6.561   8.971  1.00 88.16      A    C  
ATOM   2842  OD1 ASP A 374      -1.576   5.683   9.341  1.00 83.94      A    O  
ATOM   2843  OD2 ASP A 374      -1.997   7.683   8.576  1.00 85.18      A    O1-
ATOM   2844  N   ASN A 375      -6.649   5.035   7.825  1.00 92.40      A    N  
ATOM   2845  CA  ASN A 375      -8.091   4.839   7.870  1.00 93.05      A    C  
ATOM   2846  C   ASN A 375      -8.590   4.290   6.523  1.00 93.76      A    C  
ATOM   2847  O   ASN A 375      -7.922   4.405   5.499  1.00 92.28      A    O  
ATOM   2848  CB  ASN A 375      -8.771   6.179   8.221  1.00 91.99      A    C  
ATOM   2849  CG  ASN A 375      -8.417   6.709   9.598  1.00 91.92      A    C  
ATOM   2850  ND2 ASN A 375      -8.232   8.002   9.737  1.00 86.30      A    N  
ATOM   2851  OD1 ASN A 375      -8.351   5.987  10.577  1.00 86.24      A    O  
ATOM   2852  N   LEU A 376      -9.801   3.720   6.517  1.00 94.01      A    N  
ATOM   2853  CA  LEU A 376     -10.480   3.236   5.322  1.00 94.31      A    C  
ATOM   2854  C   LEU A 376     -11.882   3.847   5.264  1.00 94.76      A    C  
ATOM   2855  O   LEU A 376     -12.635   3.780   6.232  1.00 92.69      A    O  
ATOM   2856  CB  LEU A 376     -10.495   1.698   5.365  1.00 92.80      A    C  
ATOM   2857  CG  LEU A 376     -11.200   1.013   4.182  1.00 89.83      A    C  
ATOM   2858  CD1 LEU A 376     -10.436   1.247   2.873  1.00 84.05      A    C  
ATOM   2859  CD2 LEU A 376     -11.277  -0.490   4.424  1.00 83.86      A    C  
ATOM   2860  N   GLY A 377     -12.237   4.460   4.140  1.00 93.22      A    N  
ATOM   2861  CA  GLY A 377     -13.534   5.098   3.939  1.00 92.72      A    C  
ATOM   2862  C   GLY A 377     -14.270   4.516   2.749  1.00 93.03      A    C  
ATOM   2863  O   GLY A 377     -13.666   4.303   1.697  1.00 91.30      A    O  
ATOM   2864  N   SER A 378     -15.570   4.296   2.885  1.00 94.36      A    N  
ATOM   2865  CA  SER A 378     -16.472   3.916   1.807  1.00 94.47      A    C  
ATOM   2866  C   SER A 378     -17.733   4.757   1.852  1.00 94.36      A    C  
ATOM   2867  O   SER A 378     -18.266   5.000   2.931  1.00 92.10      A    O  
ATOM   2868  CB  SER A 378     -16.833   2.437   1.900  1.00 93.18      A    C  
ATOM   2869  OG  SER A 378     -17.519   2.034   0.742  1.00 83.56      A    O  
ATOM   2870  N   ASP A 379     -18.225   5.199   0.695  1.00 92.72      A    N  
ATOM   2871  CA  ASP A 379     -19.483   5.919   0.571  1.00 92.16      A    C  
ATOM   2872  C   ASP A 379     -20.323   5.364  -0.579  1.00 92.20      A    C  
ATOM   2873  O   ASP A 379     -19.798   4.867  -1.571  1.00 88.53      A    O  
ATOM   2874  CB  ASP A 379     -19.253   7.435   0.481  1.00 89.22      A    C  
ATOM   2875  CG  ASP A 379     -18.591   7.946  -0.804  1.00 89.67      A    C  
ATOM   2876  OD1 ASP A 379     -18.065   7.172  -1.629  1.00 84.28      A    O  
ATOM   2877  OD2 ASP A 379     -18.613   9.174  -1.026  1.00 85.20      A    O1-
ATOM   2878  N   ASP A 380     -21.632   5.460  -0.444  1.00 93.27      A    N  
ATOM   2879  CA  ASP A 380     -22.624   5.109  -1.453  1.00 93.60      A    C  
ATOM   2880  C   ASP A 380     -23.786   6.120  -1.456  1.00 94.46      A    C  
ATOM   2881  O   ASP A 380     -24.955   5.736  -1.327  1.00 91.49      A    O  
ATOM   2882  CB  ASP A 380     -23.082   3.660  -1.251  1.00 91.84      A    C  
ATOM   2883  CG  ASP A 380     -22.123   2.689  -1.929  1.00 90.19      A    C  
ATOM   2884  OD1 ASP A 380     -22.357   2.398  -3.134  1.00 84.60      A    O  
ATOM   2885  OD2 ASP A 380     -21.132   2.251  -1.319  1.00 84.96      A    O1-
ATOM   2886  N   PRO A 381     -23.493   7.437  -1.549  1.00 93.70      A    N  
ATOM   2887  CA  PRO A 381     -24.524   8.455  -1.511  1.00 93.78      A    C  
ATOM   2888  C   PRO A 381     -25.438   8.363  -2.734  1.00 94.26      A    C  
ATOM   2889  O   PRO A 381     -25.004   8.122  -3.862  1.00 92.51      A    O  
ATOM   2890  CB  PRO A 381     -23.798   9.795  -1.434  1.00 92.23      A    C  
ATOM   2891  CG  PRO A 381     -22.476   9.512  -2.134  1.00 90.40      A    C  
ATOM   2892  CD  PRO A 381     -22.190   8.066  -1.730  1.00 93.24      A    C  
ATOM   2893  N   TYR A 382     -26.718   8.636  -2.500  1.00 94.10      A    N  
ATOM   2894  CA  TYR A 382     -27.732   8.846  -3.517  1.00 94.56      A    C  
ATOM   2895  C   TYR A 382     -28.498  10.134  -3.219  1.00 94.83      A    C  
ATOM   2896  O   TYR A 382     -28.448  10.652  -2.099  1.00 93.85      A    O  
ATOM   2897  CB  TYR A 382     -28.656   7.620  -3.622  1.00 94.70      A    C  
ATOM   2898  CG  TYR A 382     -29.504   7.395  -2.391  1.00 95.51      A    C  
ATOM   2899  CD1 TYR A 382     -29.000   6.627  -1.325  1.00 93.51      A    C  
ATOM   2900  CD2 TYR A 382     -30.779   7.990  -2.279  1.00 94.15      A    C  
ATOM   2901  CE1 TYR A 382     -29.747   6.464  -0.150  1.00 93.43      A    C  
ATOM   2902  CE2 TYR A 382     -31.533   7.823  -1.105  1.00 93.59      A    C  
ATOM   2903  CZ  TYR A 382     -31.012   7.067  -0.027  1.00 94.68      A    C  
ATOM   2904  OH  TYR A 382     -31.714   6.932   1.113  1.00 93.75      A    O  
ATOM   2905  N   TRP A 383     -29.216  10.642  -4.216  1.00 95.24      A    N  
ATOM   2906  CA  TRP A 383     -30.120  11.784  -4.091  1.00 94.99      A    C  
ATOM   2907  C   TRP A 383     -31.370  11.541  -4.925  1.00 94.92      A    C  
ATOM   2908  O   TRP A 383     -31.311  10.899  -5.970  1.00 93.01      A    O  
ATOM   2909  CB  TRP A 383     -29.410  13.077  -4.504  1.00 94.02      A    C  
ATOM   2910  CG  TRP A 383     -28.891  13.101  -5.907  1.00 93.74      A    C  
ATOM   2911  CD1 TRP A 383     -29.542  13.603  -6.983  1.00 91.29      A    C  
ATOM   2912  CD2 TRP A 383     -27.625  12.579  -6.425  1.00 92.80      A    C  
ATOM   2913  CE2 TRP A 383     -27.586  12.794  -7.836  1.00 92.10      A    C  
ATOM   2914  CE3 TRP A 383     -26.509  11.937  -5.845  1.00 90.49      A    C  
ATOM   2915  NE1 TRP A 383     -28.776  13.425  -8.126  1.00 90.70      A    N  
ATOM   2916  CZ2 TRP A 383     -26.506  12.378  -8.633  1.00 90.01      A    C  
ATOM   2917  CZ3 TRP A 383     -25.413  11.520  -6.638  1.00 89.08      A    C  
ATOM   2918  CH2 TRP A 383     -25.417  11.736  -8.020  1.00 88.29      A    C  
ATOM   2919  N   LEU A 384     -32.493  12.057  -4.448  1.00 93.12      A    N  
ATOM   2920  CA  LEU A 384     -33.781  11.970  -5.118  1.00 92.86      A    C  
ATOM   2921  C   LEU A 384     -34.582  13.253  -4.865  1.00 93.44      A    C  
ATOM   2922  O   LEU A 384     -34.978  13.521  -3.736  1.00 92.12      A    O  
ATOM   2923  CB  LEU A 384     -34.532  10.714  -4.619  1.00 91.41      A    C  
ATOM   2924  CG  LEU A 384     -35.965  10.566  -5.176  1.00 88.61      A    C  
ATOM   2925  CD1 LEU A 384     -35.987  10.389  -6.691  1.00 82.23      A    C  
ATOM   2926  CD2 LEU A 384     -36.623   9.343  -4.545  1.00 82.12      A    C  
ATOM   2927  N   ASN A 385     -34.852  14.001  -5.931  1.00 94.07      A    N  
ATOM   2928  CA  ASN A 385     -35.742  15.151  -5.961  1.00 93.78      A    C  
ATOM   2929  C   ASN A 385     -36.814  14.928  -7.036  1.00 94.06      A    C  
ATOM   2930  O   ASN A 385     -36.485  14.516  -8.149  1.00 91.66      A    O  
ATOM   2931  CB  ASN A 385     -34.933  16.431  -6.255  1.00 91.97      A    C  
ATOM   2932  CG  ASN A 385     -34.084  16.927  -5.099  1.00 90.52      A    C  
ATOM   2933  ND2 ASN A 385     -33.107  17.760  -5.388  1.00 83.73      A    N  
ATOM   2934  OD1 ASN A 385     -34.298  16.640  -3.939  1.00 83.82      A    O  
ATOM   2935  N   LEU A 386     -38.055  15.220  -6.705  1.00 89.13      A    N  
ATOM   2936  CA  LEU A 386     -39.190  15.157  -7.618  1.00 88.12      A    C  
ATOM   2937  C   LEU A 386     -39.826  16.547  -7.729  1.00 88.47      A    C  
ATOM   2938  O   LEU A 386     -40.467  17.024  -6.789  1.00 84.64      A    O  
ATOM   2939  CB  LEU A 386     -40.222  14.115  -7.125  1.00 88.05      A    C  
ATOM   2940  CG  LEU A 386     -39.688  12.679  -6.996  1.00 85.93      A    C  
ATOM   2941  CD1 LEU A 386     -40.775  11.774  -6.398  1.00 78.68      A    C  
ATOM   2942  CD2 LEU A 386     -39.284  12.086  -8.346  1.00 79.91      A    C  
ATOM   2943  N   GLY A 387     -39.645  17.194  -8.879  1.00 88.66      A    N  
ATOM   2944  CA  GLY A 387     -40.038  18.577  -9.133  1.00 87.76      A    C  
ATOM   2945  C   GLY A 387     -39.010  19.605  -8.644  1.00 89.21      A    C  
ATOM   2946  O   GLY A 387     -37.955  19.244  -8.118  1.00 86.55      A    O  
ATOM   2947  N   PRO A 388     -39.316  20.904  -8.835  1.00 88.45      A    N  
ATOM   2948  CA  PRO A 388     -38.480  21.991  -8.339  1.00 87.42      A    C  
ATOM   2949  C   PRO A 388     -38.509  22.025  -6.803  1.00 88.19      A    C  
ATOM   2950  O   PRO A 388     -39.549  21.781  -6.199  1.00 85.38      A    O  
ATOM   2951  CB  PRO A 388     -39.068  23.264  -8.953  1.00 86.45      A    C  
ATOM   2952  CG  PRO A 388     -40.550  22.932  -9.115  1.00 85.21      A    C  
ATOM   2953  CD  PRO A 388     -40.535  21.441  -9.450  1.00 88.80      A    C  
ATOM   2954  N   ALA A 389     -37.374  22.309  -6.175  1.00 88.67      A    N  
ATOM   2955  CA  ALA A 389     -37.278  22.318  -4.710  1.00 88.22      A    C  
ATOM   2956  C   ALA A 389     -38.011  23.506  -4.079  1.00 89.15      A    C  
ATOM   2957  O   ALA A 389     -38.692  23.341  -3.073  1.00 86.41      A    O  
ATOM   2958  CB  ALA A 389     -35.797  22.287  -4.323  1.00 86.72      A    C  
ATOM   2959  N   GLU A 390     -37.881  24.675  -4.687  1.00 89.92      A    N  
ATOM   2960  CA  GLU A 390     -38.534  25.897  -4.244  1.00 89.20      A    C  
ATOM   2961  C   GLU A 390     -39.095  26.654  -5.455  1.00 89.05      A    C  
ATOM   2962  O   GLU A 390     -38.453  26.702  -6.512  1.00 84.55      A    O  
ATOM   2963  CB  GLU A 390     -37.577  26.833  -3.472  1.00 85.84      A    C  
ATOM   2964  CG  GLU A 390     -36.961  26.235  -2.191  1.00 78.78      A    C  
ATOM   2965  CD  GLU A 390     -36.165  27.268  -1.349  1.00 80.21      A    C  
ATOM   2966  OE1 GLU A 390     -35.633  26.883  -0.283  1.00 70.71      A    O  
ATOM   2967  OE2 GLU A 390     -36.073  28.472  -1.704  1.00 71.66      A    O1-
ATOM   2968  N   GLU A 391     -40.254  27.295  -5.289  1.00 88.17      A    N  
ATOM   2969  CA  GLU A 391     -40.851  28.200  -6.275  1.00 87.73      A    C  
ATOM   2970  C   GLU A 391     -41.240  29.535  -5.622  1.00 87.75      A    C  
ATOM   2971  O   GLU A 391     -41.632  29.601  -4.448  1.00 81.92      A    O  
ATOM   2972  CB  GLU A 391     -42.067  27.540  -6.944  1.00 85.90      A    C  
ATOM   2973  CG  GLU A 391     -41.691  26.500  -8.026  1.00 78.63      A    C  
ATOM   2974  CD  GLU A 391     -41.061  27.109  -9.286  1.00 76.08      A    C  
ATOM   2975  OE1 GLU A 391     -40.604  26.303 -10.138  1.00 66.99      A    O  
ATOM   2976  OE2 GLU A 391     -41.067  28.352  -9.411  1.00 67.04      A    O1-
ATOM   2977  N   GLY A 392     -41.142  30.608  -6.392  1.00 88.38      A    N  
ATOM   2978  CA  GLY A 392     -41.440  31.962  -5.923  1.00 87.09      A    C  
ATOM   2979  C   GLY A 392     -40.226  32.730  -5.392  1.00 86.67      A    C  
ATOM   2980  O   GLY A 392     -39.100  32.251  -5.354  1.00 81.03      A    O  
ATOM   2981  N   SER A 393     -40.463  34.000  -5.013  1.00 87.03      A    N  
ATOM   2982  CA  SER A 393     -39.408  34.887  -4.517  1.00 85.16      A    C  
ATOM   2983  C   SER A 393     -39.940  35.873  -3.472  1.00 84.74      A    C  
ATOM   2984  O   SER A 393     -41.133  36.168  -3.393  1.00 76.32      A    O  
ATOM   2985  CB  SER A 393     -38.712  35.611  -5.682  1.00 80.37      A    C  
ATOM   2986  OG  SER A 393     -39.576  36.534  -6.311  1.00 72.86      A    O  
ATOM   2987  N   GLY A 394     -39.052  36.382  -2.631  1.00 81.32      A    N  
ATOM   2988  CA  GLY A 394     -39.392  37.375  -1.618  1.00 81.14      A    C  
ATOM   2989  C   GLY A 394     -40.306  36.837  -0.508  1.00 83.26      A    C  
ATOM   2990  O   GLY A 394     -39.946  35.905   0.207  1.00 78.06      A    O  
ATOM   2991  N   ARG A 395     -41.480  37.461  -0.336  1.00 86.16      A    N  
ATOM   2992  CA  ARG A 395     -42.447  37.088   0.719  1.00 87.63      A    C  
ATOM   2993  C   ARG A 395     -43.333  35.893   0.364  1.00 90.23      A    C  
ATOM   2994  O   ARG A 395     -44.007  35.391   1.258  1.00 86.23      A    O  
ATOM   2995  CB  ARG A 395     -43.322  38.295   1.106  1.00 84.65      A    C  
ATOM   2996  CG  ARG A 395     -42.527  39.394   1.835  1.00 77.45      A    C  
ATOM   2997  CD  ARG A 395     -43.487  40.494   2.316  1.00 72.07      A    C  
ATOM   2998  NE  ARG A 395     -42.772  41.563   3.035  1.00 65.47      A    N  
ATOM   2999  CZ  ARG A 395     -43.312  42.658   3.544  1.00 56.61      A    C  
ATOM   3000  NH1 ARG A 395     -44.591  42.911   3.449  1.00 53.24      A    N1+
ATOM   3001  NH2 ARG A 395     -42.574  43.535   4.164  1.00 51.42      A    N  
ATOM   3002  N   PHE A 396     -43.337  35.468  -0.903  1.00 88.89      A    N  
ATOM   3003  CA  PHE A 396     -44.093  34.314  -1.371  1.00 89.03      A    C  
ATOM   3004  C   PHE A 396     -43.124  33.199  -1.762  1.00 90.05      A    C  
ATOM   3005  O   PHE A 396     -42.352  33.352  -2.710  1.00 85.79      A    O  
ATOM   3006  CB  PHE A 396     -45.000  34.724  -2.542  1.00 86.19      A    C  
ATOM   3007  CG  PHE A 396     -45.823  33.565  -3.077  1.00 78.81      A    C  
ATOM   3008  CD1 PHE A 396     -45.415  32.873  -4.232  1.00 69.34      A    C  
ATOM   3009  CD2 PHE A 396     -46.988  33.161  -2.399  1.00 70.03      A    C  
ATOM   3010  CE1 PHE A 396     -46.184  31.791  -4.716  1.00 61.05      A    C  
ATOM   3011  CE2 PHE A 396     -47.748  32.086  -2.876  1.00 61.59      A    C  
ATOM   3012  CZ  PHE A 396     -47.354  31.401  -4.042  1.00 60.52      A    C  
ATOM   3013  N   LYS A 397     -43.191  32.102  -1.033  1.00 89.65      A    N  
ATOM   3014  CA  LYS A 397     -42.398  30.902  -1.327  1.00 89.95      A    C  
ATOM   3015  C   LYS A 397     -43.273  29.660  -1.230  1.00 91.45      A    C  
ATOM   3016  O   LYS A 397     -44.114  29.566  -0.337  1.00 89.27      A    O  
ATOM   3017  CB  LYS A 397     -41.203  30.775  -0.379  1.00 86.98      A    C  
ATOM   3018  CG  LYS A 397     -40.014  31.668  -0.761  1.00 79.79      A    C  
ATOM   3019  CD  LYS A 397     -38.774  31.224   0.034  1.00 78.30      A    C  
ATOM   3020  CE  LYS A 397     -37.478  31.785  -0.540  1.00 69.59      A    C  
ATOM   3021  NZ  LYS A 397     -36.350  30.828  -0.316  1.00 63.16      A    N1+
ATOM   3022  N   ILE A 398     -43.009  28.720  -2.136  1.00 88.97      A    N  
ATOM   3023  CA  ILE A 398     -43.571  27.371  -2.114  1.00 88.42      A    C  
ATOM   3024  C   ILE A 398     -42.404  26.401  -1.979  1.00 88.71      A    C  
ATOM   3025  O   ILE A 398     -41.564  26.325  -2.876  1.00 86.45      A    O  
ATOM   3026  CB  ILE A 398     -44.421  27.095  -3.377  1.00 87.10      A    C  
ATOM   3027  CG1 ILE A 398     -45.549  28.135  -3.527  1.00 82.30      A    C  
ATOM   3028  CG2 ILE A 398     -44.994  25.670  -3.305  1.00 82.19      A    C  
ATOM   3029  CD1 ILE A 398     -46.407  27.965  -4.784  1.00 74.44      A    C  
ATOM   3030  N   ASP A 399     -42.374  25.666  -0.881  1.00 91.56      A    N  
ATOM   3031  CA  ASP A 399     -41.383  24.623  -0.631  1.00 90.08      A    C  
ATOM   3032  C   ASP A 399     -41.984  23.258  -1.031  1.00 90.71      A    C  
ATOM   3033  O   ASP A 399     -43.045  22.869  -0.550  1.00 87.88      A    O  
ATOM   3034  CB  ASP A 399     -40.939  24.633   0.850  1.00 87.63      A    C  
ATOM   3035  CG  ASP A 399     -40.222  25.910   1.317  1.00 79.61      A    C  
ATOM   3036  OD1 ASP A 399     -39.547  26.570   0.504  1.00 73.14      A    O  
ATOM   3037  OD2 ASP A 399     -40.328  26.228   2.528  1.00 71.62      A    O1-
ATOM   3038  N   ASN A 400     -41.329  22.538  -1.905  1.00 88.82      A    N  
ATOM   3039  CA  ASN A 400     -41.781  21.226  -2.359  1.00 88.78      A    C  
ATOM   3040  C   ASN A 400     -41.446  20.138  -1.318  1.00 89.34      A    C  
ATOM   3041  O   ASN A 400     -40.276  19.922  -1.012  1.00 87.38      A    O  
ATOM   3042  CB  ASN A 400     -41.151  20.950  -3.731  1.00 87.15      A    C  
ATOM   3043  CG  ASN A 400     -41.563  19.630  -4.352  1.00 86.82      A    C  
ATOM   3044  ND2 ASN A 400     -41.099  19.363  -5.547  1.00 82.35      A    N  
ATOM   3045  OD1 ASN A 400     -42.283  18.814  -3.793  1.00 82.32      A    O  
ATOM   3046  N   PRO A 401     -42.438  19.385  -0.807  1.00 90.00      A    N  
ATOM   3047  CA  PRO A 401     -42.177  18.309   0.147  1.00 89.50      A    C  
ATOM   3048  C   PRO A 401     -41.406  17.107  -0.426  1.00 90.93      A    C  
ATOM   3049  O   PRO A 401     -40.976  16.245   0.332  1.00 88.62      A    O  
ATOM   3050  CB  PRO A 401     -43.570  17.881   0.645  1.00 87.82      A    C  
ATOM   3051  CG  PRO A 401     -44.497  18.237  -0.518  1.00 84.45      A    C  
ATOM   3052  CD  PRO A 401     -43.864  19.511  -1.077  1.00 88.48      A    C  
ATOM   3053  N   LEU A 402     -41.245  17.022  -1.755  1.00 89.55      A    N  
ATOM   3054  CA  LEU A 402     -40.588  15.903  -2.442  1.00 90.03      A    C  
ATOM   3055  C   LEU A 402     -39.225  16.264  -3.040  1.00 91.49      A    C  
ATOM   3056  O   LEU A 402     -38.610  15.439  -3.719  1.00 88.81      A    O  
ATOM   3057  CB  LEU A 402     -41.529  15.367  -3.532  1.00 88.81      A    C  
ATOM   3058  CG  LEU A 402     -42.882  14.871  -3.023  1.00 87.43      A    C  
ATOM   3059  CD1 LEU A 402     -43.749  14.530  -4.234  1.00 81.83      A    C  
ATOM   3060  CD2 LEU A 402     -42.750  13.628  -2.145  1.00 82.35      A    C  
ATOM   3061  N   ALA A 403     -38.763  17.484  -2.815  1.00 92.66      A    N  
ATOM   3062  CA  ALA A 403     -37.476  17.941  -3.313  1.00 92.35      A    C  
ATOM   3063  C   ALA A 403     -36.780  18.850  -2.297  1.00 92.26      A    C  
ATOM   3064  O   ALA A 403     -37.422  19.520  -1.492  1.00 89.94      A    O  
ATOM   3065  CB  ALA A 403     -37.683  18.633  -4.662  1.00 91.23      A    C  
ATOM   3066  N   CYS A 404     -35.467  18.872  -2.343  1.00 93.14      A    N  
ATOM   3067  CA  CYS A 404     -34.635  19.677  -1.465  1.00 92.71      A    C  
ATOM   3068  C   CYS A 404     -33.618  20.490  -2.260  1.00 92.85      A    C  
ATOM   3069  O   CYS A 404     -33.017  19.982  -3.208  1.00 90.77      A    O  
ATOM   3070  CB  CYS A 404     -33.903  18.757  -0.491  1.00 91.36      A    C  
ATOM   3071  SG  CYS A 404     -34.908  18.182   0.899  1.00 87.56      A    S  
ATOM   3072  N   THR A 405     -33.352  21.701  -1.809  1.00 91.17      A    N  
ATOM   3073  CA  THR A 405     -32.180  22.463  -2.254  1.00 89.91      A    C  
ATOM   3074  C   THR A 405     -30.917  21.891  -1.609  1.00 90.37      A    C  
ATOM   3075  O   THR A 405     -30.957  21.150  -0.629  1.00 89.26      A    O  
ATOM   3076  CB  THR A 405     -32.298  23.959  -1.946  1.00 89.13      A    C  
ATOM   3077  CG2 THR A 405     -33.609  24.586  -2.413  1.00 82.47      A    C  
ATOM   3078  OG1 THR A 405     -32.134  24.198  -0.577  1.00 83.19      A    O  
ATOM   3079  N   LYS A 406     -29.747  22.273  -2.117  1.00 88.88      A    N  
ATOM   3080  CA  LYS A 406     -28.455  21.880  -1.527  1.00 88.33      A    C  
ATOM   3081  C   LYS A 406     -28.205  22.435  -0.118  1.00 88.68      A    C  
ATOM   3082  O   LYS A 406     -27.332  21.930   0.591  1.00 86.31      A    O  
ATOM   3083  CB  LYS A 406     -27.326  22.282  -2.493  1.00 87.52      A    C  
ATOM   3084  CG  LYS A 406     -27.183  23.808  -2.615  1.00 85.92      A    C  
ATOM   3085  CD  LYS A 406     -26.166  24.183  -3.690  1.00 83.71      A    C  
ATOM   3086  CE  LYS A 406     -26.104  25.706  -3.783  1.00 77.69      A    C  
ATOM   3087  NZ  LYS A 406     -25.215  26.129  -4.883  1.00 69.45      A    N1+
ATOM   3088  N   ASP A 407     -28.940  23.469   0.270  1.00 88.42      A    N  
ATOM   3089  CA  ASP A 407     -28.778  24.178   1.540  1.00 87.36      A    C  
ATOM   3090  C   ASP A 407     -29.815  23.764   2.597  1.00 87.46      A    C  
ATOM   3091  O   ASP A 407     -29.635  24.089   3.771  1.00 84.92      A    O  
ATOM   3092  CB  ASP A 407     -28.732  25.689   1.284  1.00 86.21      A    C  
ATOM   3093  CG  ASP A 407     -27.477  26.070   0.491  1.00 84.42      A    C  
ATOM   3094  OD1 ASP A 407     -26.366  25.692   0.945  1.00 80.48      A    O  
ATOM   3095  OD2 ASP A 407     -27.606  26.683  -0.593  1.00 80.27      A    O1-
ATOM   3096  N   ASP A 408     -30.825  23.007   2.203  1.00 88.74      A    N  
ATOM   3097  CA  ASP A 408     -31.830  22.471   3.108  1.00 88.95      A    C  
ATOM   3098  C   ASP A 408     -31.244  21.520   4.153  1.00 89.32      A    C  
ATOM   3099  O   ASP A 408     -30.203  20.873   3.958  1.00 87.70      A    O  
ATOM   3100  CB  ASP A 408     -32.923  21.745   2.317  1.00 88.67      A    C  
ATOM   3101  CG  ASP A 408     -33.952  22.686   1.704  1.00 88.48      A    C  
ATOM   3102  OD1 ASP A 408     -34.415  23.571   2.447  1.00 84.09      A    O  
ATOM   3103  OD2 ASP A 408     -34.399  22.388   0.578  1.00 84.67      A    O1-
ATOM   3104  N   ASP A 409     -31.971  21.392   5.257  1.00 88.28      A    N  
ATOM   3105  CA  ASP A 409     -31.665  20.375   6.246  1.00 88.21      A    C  
ATOM   3106  C   ASP A 409     -31.862  18.971   5.643  1.00 89.84      A    C  
ATOM   3107  O   ASP A 409     -32.958  18.589   5.240  1.00 88.41      A    O  
ATOM   3108  CB  ASP A 409     -32.506  20.570   7.511  1.00 85.48      A    C  
ATOM   3109  CG  ASP A 409     -32.154  19.539   8.591  1.00 80.00      A    C  
ATOM   3110  OD1 ASP A 409     -31.182  18.758   8.408  1.00 74.53      A    O  
ATOM   3111  OD2 ASP A 409     -32.842  19.527   9.624  1.00 73.93      A    O1-
ATOM   3112  N   TYR A 410     -30.808  18.181   5.647  1.00 88.95      A    N  
ATOM   3113  CA  TYR A 410     -30.834  16.829   5.091  1.00 89.51      A    C  
ATOM   3114  C   TYR A 410     -31.798  15.879   5.813  1.00 91.09      A    C  
ATOM   3115  O   TYR A 410     -32.035  14.768   5.343  1.00 89.40      A    O  
ATOM   3116  CB  TYR A 410     -29.406  16.263   5.065  1.00 87.28      A    C  
ATOM   3117  CG  TYR A 410     -28.853  15.886   6.424  1.00 86.78      A    C  
ATOM   3118  CD1 TYR A 410     -28.023  16.774   7.137  1.00 83.66      A    C  
ATOM   3119  CD2 TYR A 410     -29.165  14.633   6.990  1.00 84.05      A    C  
ATOM   3120  CE1 TYR A 410     -27.516  16.413   8.400  1.00 80.76      A    C  
ATOM   3121  CE2 TYR A 410     -28.666  14.271   8.259  1.00 81.36      A    C  
ATOM   3122  CZ  TYR A 410     -27.845  15.163   8.956  1.00 81.37      A    C  
ATOM   3123  OH  TYR A 410     -27.366  14.809  10.179  1.00 78.19      A    O  
ATOM   3124  N   TRP A 411     -32.359  16.273   6.965  1.00 90.12      A    N  
ATOM   3125  CA  TRP A 411     -33.318  15.470   7.720  1.00 90.24      A    C  
ATOM   3126  C   TRP A 411     -34.644  15.297   6.985  1.00 91.70      A    C  
ATOM   3127  O   TRP A 411     -35.253  14.239   7.092  1.00 89.64      A    O  
ATOM   3128  CB  TRP A 411     -33.549  16.086   9.107  1.00 87.20      A    C  
ATOM   3129  CG  TRP A 411     -32.399  16.014  10.080  1.00 83.70      A    C  
ATOM   3130  CD1 TRP A 411     -31.100  15.824   9.798  1.00 77.07      A    C  
ATOM   3131  CD2 TRP A 411     -32.459  16.134  11.536  1.00 79.63      A    C  
ATOM   3132  CE2 TRP A 411     -31.138  15.996  12.056  1.00 76.18      A    C  
ATOM   3133  CE3 TRP A 411     -33.497  16.342  12.462  1.00 69.34      A    C  
ATOM   3134  NE1 TRP A 411     -30.352  15.818  10.950  1.00 71.34      A    N  
ATOM   3135  CZ2 TRP A 411     -30.870  16.035  13.433  1.00 69.92      A    C  
ATOM   3136  CZ3 TRP A 411     -33.238  16.388  13.843  1.00 67.09      A    C  
ATOM   3137  CH2 TRP A 411     -31.929  16.236  14.332  1.00 66.21      A    C  
ATOM   3138  N   LYS A 412     -35.043  16.303   6.189  1.00 91.04      A    N  
ATOM   3139  CA  LYS A 412     -36.255  16.264   5.360  1.00 91.53      A    C  
ATOM   3140  C   LYS A 412     -36.021  15.735   3.935  1.00 93.11      A    C  
ATOM   3141  O   LYS A 412     -36.963  15.700   3.151  1.00 91.53      A    O  
ATOM   3142  CB  LYS A 412     -36.948  17.644   5.373  1.00 89.03      A    C  
ATOM   3143  CG  LYS A 412     -36.174  18.736   4.612  1.00 86.68      A    C  
ATOM   3144  CD  LYS A 412     -36.957  20.062   4.443  1.00 84.30      A    C  
ATOM   3145  CE  LYS A 412     -36.128  20.990   3.550  1.00 76.86      A    C  
ATOM   3146  NZ  LYS A 412     -36.800  22.230   3.091  1.00 70.12      A    N1+
ATOM   3147  N   CYS A 413     -34.802  15.371   3.573  1.00 92.71      A    N  
ATOM   3148  CA  CYS A 413     -34.449  15.083   2.188  1.00 93.63      A    C  
ATOM   3149  C   CYS A 413     -34.243  13.586   1.934  1.00 94.63      A    C  
ATOM   3150  O   CYS A 413     -33.627  12.892   2.749  1.00 93.17      A    O  
ATOM   3151  CB  CYS A 413     -33.199  15.892   1.806  1.00 92.33      A    C  
ATOM   3152  SG  CYS A 413     -33.348  17.666   2.148  1.00 90.26      A    S  
ATOM   3153  N   PHE A 414     -34.684  13.120   0.749  1.00 94.10      A    N  
ATOM   3154  CA  PHE A 414     -34.485  11.758   0.278  1.00 94.48      A    C  
ATOM   3155  C   PHE A 414     -33.068  11.602  -0.278  1.00 94.50      A    C  
ATOM   3156  O   PHE A 414     -32.697  12.240  -1.268  1.00 91.07      A    O  
ATOM   3157  CB  PHE A 414     -35.556  11.409  -0.761  1.00 93.86      A    C  
ATOM   3158  CG  PHE A 414     -36.972  11.692  -0.296  1.00 94.75      A    C  
ATOM   3159  CD1 PHE A 414     -37.555  10.926   0.734  1.00 90.32      A    C  
ATOM   3160  CD2 PHE A 414     -37.695  12.768  -0.858  1.00 91.36      A    C  
ATOM   3161  CE1 PHE A 414     -38.849  11.233   1.192  1.00 89.76      A    C  
ATOM   3162  CE2 PHE A 414     -38.983  13.074  -0.401  1.00 90.44      A    C  
ATOM   3163  CZ  PHE A 414     -39.565  12.310   0.629  1.00 92.00      A    C  
ATOM   3164  N   GLY A 415     -32.276  10.785   0.370  1.00 91.06      A    N  
ATOM   3165  CA  GLY A 415     -30.849  10.717   0.127  1.00 91.08      A    C  
ATOM   3166  C   GLY A 415     -30.106  11.944   0.681  1.00 92.11      A    C  
ATOM   3167  O   GLY A 415     -30.515  12.550   1.681  1.00 89.41      A    O  
ATOM   3168  N   ASP A 416     -28.986  12.284   0.069  1.00 93.08      A    N  
ATOM   3169  CA  ASP A 416     -28.142  13.416   0.480  1.00 92.57      A    C  
ATOM   3170  C   ASP A 416     -28.273  14.603  -0.489  1.00 92.26      A    C  
ATOM   3171  O   ASP A 416     -27.732  14.586  -1.594  1.00 89.20      A    O  
ATOM   3172  CB  ASP A 416     -26.693  12.957   0.661  1.00 90.58      A    C  
ATOM   3173  CG  ASP A 416     -25.906  13.870   1.606  1.00 90.59      A    C  
ATOM   3174  OD1 ASP A 416     -26.171  15.090   1.688  1.00 86.35      A    O  
ATOM   3175  OD2 ASP A 416     -25.054  13.353   2.374  1.00 86.47      A    O1-
ATOM   3176  N   ASN A 417     -28.967  15.643  -0.057  1.00 92.16      A    N  
ATOM   3177  CA  ASN A 417     -29.222  16.854  -0.853  1.00 91.43      A    C  
ATOM   3178  C   ASN A 417     -28.010  17.778  -1.022  1.00 91.62      A    C  
ATOM   3179  O   ASN A 417     -28.066  18.738  -1.789  1.00 89.33      A    O  
ATOM   3180  CB  ASN A 417     -30.383  17.612  -0.192  1.00 89.56      A    C  
ATOM   3181  CG  ASN A 417     -30.043  18.164   1.179  1.00 90.15      A    C  
ATOM   3182  ND2 ASN A 417     -30.263  19.430   1.423  1.00 85.66      A    N  
ATOM   3183  OD1 ASN A 417     -29.568  17.448   2.057  1.00 83.52      A    O  
ATOM   3184  N   ARG A 418     -26.901  17.523  -0.320  1.00 90.52      A    N  
ATOM   3185  CA  ARG A 418     -25.753  18.448  -0.267  1.00 90.35      A    C  
ATOM   3186  C   ARG A 418     -24.841  18.386  -1.498  1.00 90.66      A    C  
ATOM   3187  O   ARG A 418     -23.707  18.873  -1.448  1.00 89.34      A    O  
ATOM   3188  CB  ARG A 418     -24.995  18.242   1.054  1.00 89.55      A    C  
ATOM   3189  CG  ARG A 418     -25.875  18.553   2.281  1.00 88.72      A    C  
ATOM   3190  CD  ARG A 418     -25.205  18.129   3.587  1.00 86.88      A    C  
ATOM   3191  NE  ARG A 418     -25.147  16.657   3.690  1.00 83.60      A    N  
ATOM   3192  CZ  ARG A 418     -24.761  15.955   4.730  1.00 81.81      A    C  
ATOM   3193  NH1 ARG A 418     -24.371  16.493   5.843  1.00 76.35      A    N1+
ATOM   3194  NH2 ARG A 418     -24.771  14.652   4.657  1.00 76.27      A    N  
ATOM   3195  N   ARG A 419     -25.318  17.811  -2.614  1.00 89.25      A    N  
ATOM   3196  CA  ARG A 419     -24.624  17.826  -3.909  1.00 89.45      A    C  
ATOM   3197  C   ARG A 419     -24.441  19.268  -4.387  1.00 89.38      A    C  
ATOM   3198  O   ARG A 419     -25.395  20.032  -4.439  1.00 86.97      A    O  
ATOM   3199  CB  ARG A 419     -25.415  16.968  -4.922  1.00 89.39      A    C  
ATOM   3200  CG  ARG A 419     -24.721  16.860  -6.292  1.00 87.60      A    C  
ATOM   3201  CD  ARG A 419     -25.577  16.016  -7.259  1.00 85.78      A    C  
ATOM   3202  NE  ARG A 419     -25.034  15.998  -8.634  1.00 79.36      A    N  
ATOM   3203  CZ  ARG A 419     -25.741  16.050  -9.762  1.00 75.76      A    C  
ATOM   3204  NH1 ARG A 419     -27.037  16.063  -9.801  1.00 69.30      A    N1+
ATOM   3205  NH2 ARG A 419     -25.152  16.110 -10.910  1.00 66.61      A    N  
ATOM   3206  N   GLY A 420     -23.215  19.645  -4.722  1.00 88.79      A    N  
ATOM   3207  CA  GLY A 420     -22.872  21.004  -5.165  1.00 88.35      A    C  
ATOM   3208  C   GLY A 420     -22.860  22.062  -4.059  1.00 88.94      A    C  
ATOM   3209  O   GLY A 420     -22.665  23.245  -4.346  1.00 86.07      A    O  
ATOM   3210  N   LYS A 421     -23.049  21.693  -2.790  1.00 87.65      A    N  
ATOM   3211  CA  LYS A 421     -23.041  22.644  -1.676  1.00 86.94      A    C  
ATOM   3212  C   LYS A 421     -21.691  23.345  -1.562  1.00 86.04      A    C  
ATOM   3213  O   LYS A 421     -20.646  22.704  -1.432  1.00 82.13      A    O  
ATOM   3214  CB  LYS A 421     -23.444  21.931  -0.377  1.00 86.00      A    C  
ATOM   3215  CG  LYS A 421     -23.630  22.950   0.761  1.00 84.69      A    C  
ATOM   3216  CD  LYS A 421     -24.343  22.318   1.965  1.00 82.35      A    C  
ATOM   3217  CE  LYS A 421     -24.777  23.429   2.921  1.00 78.12      A    C  
ATOM   3218  NZ  LYS A 421     -25.894  23.010   3.807  1.00 72.33      A    N1+
ATOM   3219  N   GLY A 422     -21.725  24.676  -1.607  1.00 84.79      A    N  
ATOM   3220  CA  GLY A 422     -20.551  25.534  -1.510  1.00 83.78      A    C  
ATOM   3221  C   GLY A 422     -19.610  25.496  -2.721  1.00 84.72      A    C  
ATOM   3222  O   GLY A 422     -18.494  26.001  -2.613  1.00 80.17      A    O  
ATOM   3223  N   ASP A 423     -20.017  24.905  -3.844  1.00 83.69      A    N  
ATOM   3224  CA  ASP A 423     -19.303  25.037  -5.114  1.00 83.28      A    C  
ATOM   3225  C   ASP A 423     -19.301  26.491  -5.589  1.00 82.69      A    C  
ATOM   3226  O   ASP A 423     -20.266  27.240  -5.400  1.00 78.55      A    O  
ATOM   3227  CB  ASP A 423     -19.894  24.115  -6.193  1.00 80.89      A    C  
ATOM   3228  CG  ASP A 423     -19.438  22.656  -6.088  1.00 78.08      A    C  
ATOM   3229  OD1 ASP A 423     -18.669  22.319  -5.157  1.00 73.93      A    O  
ATOM   3230  OD2 ASP A 423     -19.783  21.889  -7.011  1.00 75.45      A    O1-
ATOM   3231  N   ASN A 424     -18.208  26.895  -6.214  1.00 84.83      A    N  
ATOM   3232  CA  ASN A 424     -18.031  28.216  -6.803  1.00 83.69      A    C  
ATOM   3233  C   ASN A 424     -17.138  28.127  -8.058  1.00 83.92      A    C  
ATOM   3234  O   ASN A 424     -16.573  27.074  -8.360  1.00 77.93      A    O  
ATOM   3235  CB  ASN A 424     -17.501  29.182  -5.726  1.00 80.31      A    C  
ATOM   3236  CG  ASN A 424     -16.119  28.833  -5.196  1.00 77.50      A    C  
ATOM   3237  ND2 ASN A 424     -15.910  28.926  -3.908  1.00 72.57      A    N  
ATOM   3238  OD1 ASN A 424     -15.192  28.534  -5.921  1.00 70.42      A    O  
ATOM   3239  N   ASN A 425     -16.960  29.239  -8.757  1.00 84.46      A    N  
ATOM   3240  CA  ASN A 425     -16.182  29.284 -10.002  1.00 83.35      A    C  
ATOM   3241  C   ASN A 425     -14.692  28.925  -9.838  1.00 83.31      A    C  
ATOM   3242  O   ASN A 425     -14.019  28.656 -10.823  1.00 79.56      A    O  
ATOM   3243  CB  ASN A 425     -16.329  30.690 -10.615  1.00 82.26      A    C  
ATOM   3244  CG  ASN A 425     -17.747  31.006 -11.075  1.00 77.20      A    C  
ATOM   3245  ND2 ASN A 425     -18.021  32.238 -11.434  1.00 70.23      A    N  
ATOM   3246  OD1 ASN A 425     -18.622  30.169 -11.099  1.00 69.95      A    O  
ATOM   3247  N   ARG A 426     -14.164  28.943  -8.608  1.00 81.84      A    N  
ATOM   3248  CA  ARG A 426     -12.759  28.621  -8.317  1.00 80.57      A    C  
ATOM   3249  C   ARG A 426     -12.558  27.187  -7.825  1.00 80.23      A    C  
ATOM   3250  O   ARG A 426     -11.470  26.651  -7.992  1.00 75.86      A    O  
ATOM   3251  CB  ARG A 426     -12.195  29.612  -7.284  1.00 80.25      A    C  
ATOM   3252  CG  ARG A 426     -12.157  31.061  -7.789  1.00 74.71      A    C  
ATOM   3253  CD  ARG A 426     -11.535  31.973  -6.714  1.00 70.22      A    C  
ATOM   3254  NE  ARG A 426     -11.468  33.379  -7.165  1.00 64.28      A    N  
ATOM   3255  CZ  ARG A 426     -11.080  34.408  -6.435  1.00 55.24      A    C  
ATOM   3256  NH1 ARG A 426     -10.696  34.282  -5.197  1.00 51.57      A    N1+
ATOM   3257  NH2 ARG A 426     -11.057  35.610  -6.943  1.00 49.82      A    N  
ATOM   3258  N   ALA A 427     -13.574  26.597  -7.194  1.00 80.59      A    N  
ATOM   3259  CA  ALA A 427     -13.508  25.266  -6.626  1.00 79.52      A    C  
ATOM   3260  C   ALA A 427     -14.842  24.543  -6.796  1.00 81.53      A    C  
ATOM   3261  O   ALA A 427     -15.843  24.933  -6.178  1.00 77.34      A    O  
ATOM   3262  CB  ALA A 427     -13.098  25.367  -5.148  1.00 75.10      A    C  
ATOM   3263  N   ARG A 428     -14.839  23.478  -7.602  1.00 82.15      A    N  
ATOM   3264  CA  ARG A 428     -15.994  22.613  -7.853  1.00 82.29      A    C  
ATOM   3265  C   ARG A 428     -15.707  21.213  -7.313  1.00 83.77      A    C  
ATOM   3266  O   ARG A 428     -14.961  20.453  -7.933  1.00 79.94      A    O  
ATOM   3267  CB  ARG A 428     -16.335  22.653  -9.349  1.00 79.34      A    C  
ATOM   3268  CG  ARG A 428     -17.713  22.032  -9.614  1.00 70.58      A    C  
ATOM   3269  CD  ARG A 428     -18.098  22.206 -11.095  1.00 66.47      A    C  
ATOM   3270  NE  ARG A 428     -19.460  21.710 -11.355  1.00 60.07      A    N  
ATOM   3271  CZ  ARG A 428     -20.077  21.671 -12.519  1.00 51.33      A    C  
ATOM   3272  NH1 ARG A 428     -19.501  22.073 -13.619  1.00 48.15      A    N1+
ATOM   3273  NH2 ARG A 428     -21.302  21.227 -12.608  1.00 45.04      A    N  
ATOM   3274  N   LEU A 429     -16.287  20.910  -6.164  1.00 83.18      A    N  
ATOM   3275  CA  LEU A 429     -16.194  19.619  -5.477  1.00 84.73      A    C  
ATOM   3276  C   LEU A 429     -17.605  19.159  -5.076  1.00 87.21      A    C  
ATOM   3277  O   LEU A 429     -17.950  19.181  -3.885  1.00 85.31      A    O  
ATOM   3278  CB  LEU A 429     -15.259  19.738  -4.259  1.00 81.91      A    C  
ATOM   3279  CG  LEU A 429     -13.767  19.950  -4.580  1.00 77.92      A    C  
ATOM   3280  CD1 LEU A 429     -13.012  20.189  -3.266  1.00 73.77      A    C  
ATOM   3281  CD2 LEU A 429     -13.150  18.732  -5.262  1.00 74.03      A    C  
ATOM   3282  N   PRO A 430     -18.429  18.748  -6.051  1.00 86.88      A    N  
ATOM   3283  CA  PRO A 430     -19.876  18.603  -5.860  1.00 87.69      A    C  
ATOM   3284  C   PRO A 430     -20.266  17.610  -4.764  1.00 89.48      A    C  
ATOM   3285  O   PRO A 430     -21.309  17.763  -4.154  1.00 87.71      A    O  
ATOM   3286  CB  PRO A 430     -20.424  18.189  -7.235  1.00 85.46      A    C  
ATOM   3287  CG  PRO A 430     -19.216  17.607  -7.966  1.00 83.55      A    C  
ATOM   3288  CD  PRO A 430     -18.063  18.431  -7.416  1.00 86.94      A    C  
ATOM   3289  N   TYR A 431     -19.423  16.629  -4.471  1.00 86.22      A    N  
ATOM   3290  CA  TYR A 431     -19.733  15.574  -3.502  1.00 87.39      A    C  
ATOM   3291  C   TYR A 431     -19.068  15.756  -2.130  1.00 87.91      A    C  
ATOM   3292  O   TYR A 431     -19.236  14.921  -1.245  1.00 85.53      A    O  
ATOM   3293  CB  TYR A 431     -19.408  14.217  -4.130  1.00 87.11      A    C  
ATOM   3294  CG  TYR A 431     -19.981  14.036  -5.525  1.00 88.62      A    C  
ATOM   3295  CD1 TYR A 431     -21.375  14.070  -5.728  1.00 85.22      A    C  
ATOM   3296  CD2 TYR A 431     -19.121  13.865  -6.623  1.00 86.78      A    C  
ATOM   3297  CE1 TYR A 431     -21.906  13.917  -7.023  1.00 84.86      A    C  
ATOM   3298  CE2 TYR A 431     -19.652  13.711  -7.922  1.00 85.51      A    C  
ATOM   3299  CZ  TYR A 431     -21.048  13.733  -8.121  1.00 86.34      A    C  
ATOM   3300  OH  TYR A 431     -21.560  13.578  -9.367  1.00 84.07      A    O  
ATOM   3301  N   ARG A 432     -18.342  16.866  -1.909  1.00 87.89      A    N  
ATOM   3302  CA  ARG A 432     -17.539  17.075  -0.683  1.00 86.80      A    C  
ATOM   3303  C   ARG A 432     -18.334  17.120   0.628  1.00 87.46      A    C  
ATOM   3304  O   ARG A 432     -17.733  17.013   1.686  1.00 85.37      A    O  
ATOM   3305  CB  ARG A 432     -16.687  18.336  -0.837  1.00 84.72      A    C  
ATOM   3306  CG  ARG A 432     -17.500  19.632  -0.660  1.00 78.93      A    C  
ATOM   3307  CD  ARG A 432     -16.631  20.833  -0.982  1.00 77.56      A    C  
ATOM   3308  NE  ARG A 432     -17.379  22.090  -0.857  1.00 70.13      A    N  
ATOM   3309  CZ  ARG A 432     -16.877  23.302  -1.043  1.00 64.04      A    C  
ATOM   3310  NH1 ARG A 432     -15.619  23.485  -1.326  1.00 59.84      A    N1+
ATOM   3311  NH2 ARG A 432     -17.631  24.340  -0.964  1.00 55.03      A    N  
ATOM   3312  N   HIS A 433     -19.638  17.362   0.555  1.00 87.00      A    N  
ATOM   3313  CA  HIS A 433     -20.517  17.452   1.728  1.00 87.86      A    C  
ATOM   3314  C   HIS A 433     -21.516  16.292   1.829  1.00 88.68      A    C  
ATOM   3315  O   HIS A 433     -22.244  16.210   2.819  1.00 87.28      A    O  
ATOM   3316  CB  HIS A 433     -21.194  18.826   1.749  1.00 87.17      A    C  
ATOM   3317  CG  HIS A 433     -20.223  19.947   2.036  1.00 86.89      A    C  
ATOM   3318  CD2 HIS A 433     -19.914  20.999   1.226  1.00 79.11      A    C  
ATOM   3319  ND1 HIS A 433     -19.472  20.078   3.187  1.00 79.08      A    N  
ATOM   3320  CE1 HIS A 433     -18.735  21.190   3.062  1.00 79.62      A    C  
ATOM   3321  NE2 HIS A 433     -18.970  21.790   1.888  1.00 81.16      A    N  
ATOM   3322  N   MET A 434     -21.535  15.391   0.865  1.00 87.52      A    N  
ATOM   3323  CA  MET A 434     -22.414  14.214   0.881  1.00 89.08      A    C  
ATOM   3324  C   MET A 434     -21.855  13.143   1.819  1.00 89.81      A    C  
ATOM   3325  O   MET A 434     -20.799  12.570   1.575  1.00 88.21      A    O  
ATOM   3326  CB  MET A 434     -22.606  13.677  -0.538  1.00 88.81      A    C  
ATOM   3327  CG  MET A 434     -23.290  14.708  -1.452  1.00 87.36      A    C  
ATOM   3328  SD  MET A 434     -23.602  14.090  -3.124  1.00 85.77      A    S  
ATOM   3329  CE  MET A 434     -24.992  12.974  -2.796  1.00 75.52      A    C  
ATOM   3330  N   MET A 435     -22.566  12.898   2.915  1.00 90.14      A    N  
ATOM   3331  CA  MET A 435     -22.119  12.037   4.015  1.00 90.16      A    C  
ATOM   3332  C   MET A 435     -23.069  10.865   4.294  1.00 91.04      A    C  
ATOM   3333  O   MET A 435     -22.636   9.868   4.874  1.00 88.14      A    O  
ATOM   3334  CB  MET A 435     -21.988  12.878   5.293  1.00 87.77      A    C  
ATOM   3335  CG  MET A 435     -20.892  13.945   5.223  1.00 83.19      A    C  
ATOM   3336  SD  MET A 435     -19.192  13.328   5.081  1.00 79.81      A    S  
ATOM   3337  CE  MET A 435     -19.013  12.448   6.648  1.00 70.93      A    C  
ATOM   3338  N   LYS A 436     -24.357  10.966   3.922  1.00 90.00      A    N  
ATOM   3339  CA  LYS A 436     -25.328   9.894   4.152  1.00 89.80      A    C  
ATOM   3340  C   LYS A 436     -24.836   8.597   3.513  1.00 89.50      A    C  
ATOM   3341  O   LYS A 436     -24.319   8.623   2.404  1.00 83.56      A    O  
ATOM   3342  CB  LYS A 436     -26.716  10.273   3.612  1.00 88.35      A    C  
ATOM   3343  CG  LYS A 436     -27.481  11.278   4.485  1.00 87.24      A    C  
ATOM   3344  CD  LYS A 436     -28.906  11.431   3.917  1.00 86.43      A    C  
ATOM   3345  CE  LYS A 436     -29.857  12.265   4.793  1.00 82.47      A    C  
ATOM   3346  NZ  LYS A 436     -31.233  12.254   4.231  1.00 79.12      A    N1+
ATOM   3347  N   THR A 437     -25.026   7.503   4.218  1.00 90.00      A    N  
ATOM   3348  CA  THR A 437     -24.637   6.148   3.802  1.00 90.84      A    C  
ATOM   3349  C   THR A 437     -23.132   5.945   3.582  1.00 91.24      A    C  
ATOM   3350  O   THR A 437     -22.714   5.185   2.722  1.00 84.07      A    O  
ATOM   3351  CB  THR A 437     -25.497   5.622   2.640  1.00 87.90      A    C  
ATOM   3352  CG2 THR A 437     -26.993   5.708   2.981  1.00 82.30      A    C  
ATOM   3353  OG1 THR A 437     -25.307   6.357   1.456  1.00 82.56      A    O  
ATOM   3354  N   SER A 438     -22.295   6.610   4.392  1.00 89.54      A    N  
ATOM   3355  CA  SER A 438     -20.856   6.385   4.405  1.00 89.37      A    C  
ATOM   3356  C   SER A 438     -20.382   5.601   5.633  1.00 89.24      A    C  
ATOM   3357  O   SER A 438     -20.938   5.730   6.724  1.00 89.15      A    O  
ATOM   3358  CB  SER A 438     -20.078   7.709   4.239  1.00 88.99      A    C  
ATOM   3359  OG  SER A 438     -20.326   8.602   5.303  1.00 87.65      A    O  
ATOM   3360  N   ILE A 439     -19.346   4.799   5.441  1.00 92.38      A    N  
ATOM   3361  CA  ILE A 439     -18.691   4.005   6.481  1.00 93.46      A    C  
ATOM   3362  C   ILE A 439     -17.231   4.429   6.580  1.00 93.87      A    C  
ATOM   3363  O   ILE A 439     -16.506   4.480   5.593  1.00 92.78      A    O  
ATOM   3364  CB  ILE A 439     -18.825   2.496   6.210  1.00 93.18      A    C  
ATOM   3365  CG1 ILE A 439     -20.301   2.092   6.036  1.00 91.21      A    C  
ATOM   3366  CG2 ILE A 439     -18.173   1.715   7.358  1.00 91.76      A    C  
ATOM   3367  CD1 ILE A 439     -20.511   0.605   5.696  1.00 88.50      A    C  
ATOM   3368  N   TRP A 440     -16.793   4.684   7.797  1.00 94.80      A    N  
ATOM   3369  CA  TRP A 440     -15.457   5.157   8.120  1.00 94.54      A    C  
ATOM   3370  C   TRP A 440     -14.827   4.190   9.110  1.00 94.61      A    C  
ATOM   3371  O   TRP A 440     -15.108   4.245  10.315  1.00 91.78      A    O  
ATOM   3372  CB  TRP A 440     -15.549   6.576   8.681  1.00 93.38      A    C  
ATOM   3373  CG  TRP A 440     -16.292   7.532   7.809  1.00 93.07      A    C  
ATOM   3374  CD1 TRP A 440     -17.636   7.712   7.799  1.00 89.07      A    C  
ATOM   3375  CD2 TRP A 440     -15.771   8.415   6.771  1.00 91.84      A    C  
ATOM   3376  CE2 TRP A 440     -16.854   9.126   6.180  1.00 90.70      A    C  
ATOM   3377  CE3 TRP A 440     -14.480   8.695   6.285  1.00 88.96      A    C  
ATOM   3378  NE1 TRP A 440     -17.973   8.644   6.845  1.00 89.08      A    N  
ATOM   3379  CZ2 TRP A 440     -16.680  10.068   5.173  1.00 88.65      A    C  
ATOM   3380  CZ3 TRP A 440     -14.284   9.645   5.268  1.00 85.65      A    C  
ATOM   3381  CH2 TRP A 440     -15.378  10.332   4.712  1.00 85.81      A    C  
ATOM   3382  N   ALA A 441     -14.007   3.280   8.609  1.00 93.24      A    N  
ATOM   3383  CA  ALA A 441     -13.201   2.404   9.438  1.00 93.04      A    C  
ATOM   3384  C   ALA A 441     -11.971   3.191   9.899  1.00 93.63      A    C  
ATOM   3385  O   ALA A 441     -11.098   3.543   9.099  1.00 93.12      A    O  
ATOM   3386  CB  ALA A 441     -12.882   1.121   8.665  1.00 93.02      A    C  
ATOM   3387  N   LEU A 442     -11.950   3.524  11.184  1.00 92.62      A    N  
ATOM   3388  CA  LEU A 442     -10.982   4.436  11.776  1.00 92.77      A    C  
ATOM   3389  C   LEU A 442     -10.041   3.693  12.734  1.00 92.84      A    C  
ATOM   3390  O   LEU A 442     -10.435   2.756  13.431  1.00 91.01      A    O  
ATOM   3391  CB  LEU A 442     -11.705   5.583  12.507  1.00 91.65      A    C  
ATOM   3392  CG  LEU A 442     -12.651   6.449  11.653  1.00 91.41      A    C  
ATOM   3393  CD1 LEU A 442     -13.319   7.504  12.542  1.00 88.03      A    C  
ATOM   3394  CD2 LEU A 442     -11.941   7.172  10.518  1.00 88.58      A    C  
ATOM   3395  N   ASN A 443      -8.801   4.189  12.806  1.00 92.74      A    N  
ATOM   3396  CA  ASN A 443      -7.867   3.777  13.840  1.00 90.88      A    C  
ATOM   3397  C   ASN A 443      -8.319   4.240  15.246  1.00 90.87      A    C  
ATOM   3398  O   ASN A 443      -9.229   5.066  15.403  1.00 89.17      A    O  
ATOM   3399  CB  ASN A 443      -6.450   4.247  13.461  1.00 90.08      A    C  
ATOM   3400  CG  ASN A 443      -6.312   5.754  13.543  1.00 90.56      A    C  
ATOM   3401  ND2 ASN A 443      -6.220   6.418  12.422  1.00 83.62      A    N  
ATOM   3402  OD1 ASN A 443      -6.311   6.329  14.620  1.00 81.37      A    O  
ATOM   3403  N   ASP A 444      -7.677   3.710  16.267  1.00 92.16      A    N  
ATOM   3404  CA  ASP A 444      -8.082   3.949  17.659  1.00 90.58      A    C  
ATOM   3405  C   ASP A 444      -7.905   5.422  18.090  1.00 90.69      A    C  
ATOM   3406  O   ASP A 444      -8.668   5.901  18.925  1.00 87.42      A    O  
ATOM   3407  CB  ASP A 444      -7.307   3.002  18.589  1.00 88.29      A    C  
ATOM   3408  CG  ASP A 444      -7.734   1.526  18.513  1.00 85.06      A    C  
ATOM   3409  OD1 ASP A 444      -8.833   1.209  17.992  1.00 80.66      A    O  
ATOM   3410  OD2 ASP A 444      -7.023   0.640  19.071  1.00 81.34      A    O1-
ATOM   3411  N   VAL A 445      -6.945   6.138  17.498  1.00 89.60      A    N  
ATOM   3412  CA  VAL A 445      -6.696   7.568  17.766  1.00 89.08      A    C  
ATOM   3413  C   VAL A 445      -7.819   8.415  17.171  1.00 89.56      A    C  
ATOM   3414  O   VAL A 445      -8.413   9.247  17.856  1.00 85.62      A    O  
ATOM   3415  CB  VAL A 445      -5.322   8.014  17.220  1.00 88.52      A    C  
ATOM   3416  CG1 VAL A 445      -5.047   9.499  17.488  1.00 83.76      A    C  
ATOM   3417  CG2 VAL A 445      -4.182   7.202  17.850  1.00 85.13      A    C  
ATOM   3418  N   ASP A 446      -8.164   8.165  15.911  1.00 86.60      A    N  
ATOM   3419  CA  ASP A 446      -9.196   8.913  15.197  1.00 85.93      A    C  
ATOM   3420  C   ASP A 446     -10.623   8.529  15.606  1.00 86.55      A    C  
ATOM   3421  O   ASP A 446     -11.543   9.348  15.523  1.00 84.55      A    O  
ATOM   3422  CB  ASP A 446      -9.014   8.717  13.689  1.00 84.60      A    C  
ATOM   3423  CG  ASP A 446      -7.764   9.419  13.142  1.00 84.82      A    C  
ATOM   3424  OD1 ASP A 446      -7.441  10.539  13.610  1.00 79.19      A    O  
ATOM   3425  OD2 ASP A 446      -7.153   8.865  12.208  1.00 82.52      A    O1-
ATOM   3426  N   SER A 447     -10.828   7.306  16.107  1.00 87.45      A    N  
ATOM   3427  CA  SER A 447     -12.115   6.880  16.673  1.00 85.55      A    C  
ATOM   3428  C   SER A 447     -12.425   7.561  18.005  1.00 85.34      A    C  
ATOM   3429  O   SER A 447     -13.594   7.736  18.356  1.00 82.22      A    O  
ATOM   3430  CB  SER A 447     -12.123   5.364  16.875  1.00 84.72      A    C  
ATOM   3431  OG  SER A 447     -12.053   4.695  15.638  1.00 76.33      A    O  
ATOM   3432  N   GLY A 448     -11.401   7.954  18.757  1.00 87.61      A    N  
ATOM   3433  CA  GLY A 448     -11.519   8.543  20.081  1.00 86.53      A    C  
ATOM   3434  C   GLY A 448     -11.920   7.519  21.156  1.00 86.98      A    C  
ATOM   3435  O   GLY A 448     -11.504   6.366  21.133  1.00 81.48      A    O  
ATOM   3436  N   ARG A 449     -12.744   7.930  22.124  1.00 87.27      A    N  
ATOM   3437  CA  ARG A 449     -13.120   7.086  23.279  1.00 85.61      A    C  
ATOM   3438  C   ARG A 449     -13.894   5.818  22.905  1.00 85.86      A    C  
ATOM   3439  O   ARG A 449     -13.799   4.822  23.609  1.00 80.95      A    O  
ATOM   3440  CB  ARG A 449     -13.951   7.892  24.296  1.00 83.50      A    C  
ATOM   3441  CG  ARG A 449     -13.143   8.974  25.025  1.00 75.52      A    C  
ATOM   3442  CD  ARG A 449     -14.006   9.641  26.109  1.00 69.17      A    C  
ATOM   3443  NE  ARG A 449     -13.269  10.676  26.855  1.00 62.46      A    N  
ATOM   3444  CZ  ARG A 449     -13.734  11.416  27.846  1.00 51.83      A    C  
ATOM   3445  NH1 ARG A 449     -14.963  11.293  28.285  1.00 48.62      A    N1+
ATOM   3446  NH2 ARG A 449     -12.975  12.293  28.433  1.00 47.25      A    N  
ATOM   3447  N   ARG A 450     -14.673   5.875  21.822  1.00 87.23      A    N  
ATOM   3448  CA  ARG A 450     -15.419   4.723  21.302  1.00 86.04      A    C  
ATOM   3449  C   ARG A 450     -14.698   4.192  20.073  1.00 86.10      A    C  
ATOM   3450  O   ARG A 450     -14.763   4.810  19.014  1.00 80.56      A    O  
ATOM   3451  CB  ARG A 450     -16.865   5.101  20.976  1.00 83.71      A    C  
ATOM   3452  CG  ARG A 450     -17.684   5.450  22.231  1.00 76.79      A    C  
ATOM   3453  CD  ARG A 450     -19.153   5.652  21.838  1.00 73.34      A    C  
ATOM   3454  NE  ARG A 450     -19.987   6.051  22.988  1.00 69.13      A    N  
ATOM   3455  CZ  ARG A 450     -21.215   5.618  23.257  1.00 61.38      A    C  
ATOM   3456  NH1 ARG A 450     -21.808   4.698  22.549  1.00 56.58      A    N1+
ATOM   3457  NH2 ARG A 450     -21.898   6.106  24.258  1.00 55.99      A    N  
ATOM   3458  N   ARG A 451     -14.035   3.051  20.216  1.00 87.85      A    N  
ATOM   3459  CA  ARG A 451     -13.328   2.382  19.117  1.00 86.08      A    C  
ATOM   3460  C   ARG A 451     -14.315   1.794  18.102  1.00 85.08      A    C  
ATOM   3461  O   ARG A 451     -15.471   1.553  18.443  1.00 74.35      A    O  
ATOM   3462  CB  ARG A 451     -12.389   1.296  19.675  1.00 83.37      A    C  
ATOM   3463  CG  ARG A 451     -11.323   1.888  20.599  1.00 80.68      A    C  
ATOM   3464  CD  ARG A 451     -10.343   0.791  21.055  1.00 74.39      A    C  
ATOM   3465  NE  ARG A 451      -9.354   1.326  21.988  1.00 68.55      A    N  
ATOM   3466  CZ  ARG A 451      -8.422   0.622  22.603  1.00 58.66      A    C  
ATOM   3467  NH1 ARG A 451      -8.274  -0.665  22.420  1.00 54.92      A    N1+
ATOM   3468  NH2 ARG A 451      -7.594   1.207  23.435  1.00 52.97      A    N  
ATOM   3469  N   GLY A 452     -13.844   1.535  16.893  1.00 85.61      A    N  
ATOM   3470  CA  GLY A 452     -14.642   0.862  15.869  1.00 85.56      A    C  
ATOM   3471  C   GLY A 452     -15.272   1.795  14.837  1.00 87.90      A    C  
ATOM   3472  O   GLY A 452     -16.326   1.476  14.303  1.00 80.09      A    O  
ATOM   3473  N   GLY A 453     -14.647   2.935  14.557  1.00 87.65      A    N  
ATOM   3474  CA  GLY A 453     -14.997   3.808  13.449  1.00 89.06      A    C  
ATOM   3475  C   GLY A 453     -16.332   4.544  13.601  1.00 90.92      A    C  
ATOM   3476  O   GLY A 453     -16.831   4.756  14.717  1.00 87.93      A    O  
ATOM   3477  N   LEU A 454     -16.885   4.975  12.470  1.00 89.87      A    N  
ATOM   3478  CA  LEU A 454     -18.146   5.708  12.386  1.00 90.47      A    C  
ATOM   3479  C   LEU A 454     -18.915   5.300  11.134  1.00 90.41      A    C  
ATOM   3480  O   LEU A 454     -18.339   5.180  10.052  1.00 88.69      A    O  
ATOM   3481  CB  LEU A 454     -17.842   7.216  12.444  1.00 89.19      A    C  
ATOM   3482  CG  LEU A 454     -19.091   8.119  12.432  1.00 88.62      A    C  
ATOM   3483  CD1 LEU A 454     -18.826   9.383  13.251  1.00 81.91      A    C  
ATOM   3484  CD2 LEU A 454     -19.478   8.566  11.019  1.00 82.26      A    C  
ATOM   3485  N   HIS A 455     -20.232   5.142  11.265  1.00 91.21      A    N  
ATOM   3486  CA  HIS A 455     -21.112   4.695  10.203  1.00 91.42      A    C  
ATOM   3487  C   HIS A 455     -22.322   5.626  10.082  1.00 91.70      A    C  
ATOM   3488  O   HIS A 455     -23.049   5.836  11.050  1.00 89.95      A    O  
ATOM   3489  CB  HIS A 455     -21.494   3.239  10.508  1.00 89.23      A    C  
ATOM   3490  CG  HIS A 455     -22.295   2.528   9.466  1.00 88.31      A    C  
ATOM   3491  CD2 HIS A 455     -22.718   2.980   8.243  1.00 79.55      A    C  
ATOM   3492  ND1 HIS A 455     -22.732   1.214   9.575  1.00 79.53      A    N  
ATOM   3493  CE1 HIS A 455     -23.382   0.908   8.439  1.00 80.43      A    C  
ATOM   3494  NE2 HIS A 455     -23.401   1.947   7.606  1.00 83.45      A    N  
ATOM   3495  N   TRP A 456     -22.543   6.194   8.895  1.00 92.48      A    N  
ATOM   3496  CA  TRP A 456     -23.778   6.906   8.564  1.00 92.09      A    C  
ATOM   3497  C   TRP A 456     -24.840   5.899   8.128  1.00 91.97      A    C  
ATOM   3498  O   TRP A 456     -24.856   5.451   6.987  1.00 89.77      A    O  
ATOM   3499  CB  TRP A 456     -23.525   7.952   7.481  1.00 91.27      A    C  
ATOM   3500  CG  TRP A 456     -22.865   9.210   7.943  1.00 90.30      A    C  
ATOM   3501  CD1 TRP A 456     -21.554   9.362   8.249  1.00 86.38      A    C  
ATOM   3502  CD2 TRP A 456     -23.484  10.522   8.128  1.00 89.36      A    C  
ATOM   3503  CE2 TRP A 456     -22.470  11.437   8.536  1.00 87.95      A    C  
ATOM   3504  CE3 TRP A 456     -24.789  11.017   7.976  1.00 86.92      A    C  
ATOM   3505  NE1 TRP A 456     -21.321  10.672   8.612  1.00 86.28      A    N  
ATOM   3506  CZ2 TRP A 456     -22.740  12.786   8.778  1.00 86.41      A    C  
ATOM   3507  CZ3 TRP A 456     -25.074  12.378   8.219  1.00 84.28      A    C  
ATOM   3508  CH2 TRP A 456     -24.057  13.260   8.615  1.00 84.24      A    C  
ATOM   3509  N   ARG A 457     -25.740   5.544   9.033  1.00 91.98      A    N  
ATOM   3510  CA  ARG A 457     -26.749   4.497   8.846  1.00 91.80      A    C  
ATOM   3511  C   ARG A 457     -28.125   4.906   9.360  1.00 92.54      A    C  
ATOM   3512  O   ARG A 457     -28.249   5.876  10.111  1.00 90.35      A    O  
ATOM   3513  CB  ARG A 457     -26.270   3.200   9.498  1.00 89.00      A    C  
ATOM   3514  CG  ARG A 457     -26.184   3.285  11.033  1.00 83.33      A    C  
ATOM   3515  CD  ARG A 457     -25.696   1.963  11.621  1.00 83.37      A    C  
ATOM   3516  NE  ARG A 457     -26.693   0.892  11.438  1.00 77.40      A    N  
ATOM   3517  CZ  ARG A 457     -26.472  -0.393  11.637  1.00 74.75      A    C  
ATOM   3518  NH1 ARG A 457     -25.357  -0.841  12.123  1.00 67.03      A    N1+
ATOM   3519  NH2 ARG A 457     -27.385  -1.263  11.325  1.00 64.44      A    N  
ATOM   3520  N   VAL A 458     -29.137   4.140   8.995  1.00 90.50      A    N  
ATOM   3521  CA  VAL A 458     -30.507   4.338   9.465  1.00 91.56      A    C  
ATOM   3522  C   VAL A 458     -30.590   4.068  10.974  1.00 92.20      A    C  
ATOM   3523  O   VAL A 458     -30.249   2.992  11.463  1.00 91.01      A    O  
ATOM   3524  CB  VAL A 458     -31.500   3.454   8.681  1.00 91.55      A    C  
ATOM   3525  CG1 VAL A 458     -32.942   3.731   9.122  1.00 89.53      A    C  
ATOM   3526  CG2 VAL A 458     -31.423   3.722   7.171  1.00 90.44      A    C  
ATOM   3527  N   ASN A 459     -31.089   5.058  11.710  1.00 91.82      A    N  
ATOM   3528  CA  ASN A 459     -31.399   4.931  13.133  1.00 92.15      A    C  
ATOM   3529  C   ASN A 459     -32.894   4.638  13.309  1.00 92.47      A    C  
ATOM   3530  O   ASN A 459     -33.745   5.270  12.681  1.00 91.09      A    O  
ATOM   3531  CB  ASN A 459     -31.002   6.211  13.879  1.00 91.11      A    C  
ATOM   3532  CG  ASN A 459     -29.506   6.399  14.068  1.00 90.32      A    C  
ATOM   3533  ND2 ASN A 459     -29.125   7.299  14.940  1.00 82.88      A    N  
ATOM   3534  OD1 ASN A 459     -28.664   5.757  13.478  1.00 83.53      A    O  
ATOM   3535  N   TYR A 460     -33.208   3.748  14.208  1.00 91.73      A    N  
ATOM   3536  CA  TYR A 460     -34.565   3.288  14.502  1.00 91.52      A    C  
ATOM   3537  C   TYR A 460     -35.013   3.725  15.899  1.00 91.31      A    C  
ATOM   3538  O   TYR A 460     -34.182   3.977  16.767  1.00 88.51      A    O  
ATOM   3539  CB  TYR A 460     -34.611   1.768  14.375  1.00 90.89      A    C  
ATOM   3540  CG  TYR A 460     -34.279   1.262  12.986  1.00 91.55      A    C  
ATOM   3541  CD1 TYR A 460     -35.318   1.084  12.061  1.00 88.31      A    C  
ATOM   3542  CD2 TYR A 460     -32.941   0.993  12.617  1.00 89.23      A    C  
ATOM   3543  CE1 TYR A 460     -35.031   0.625  10.766  1.00 87.86      A    C  
ATOM   3544  CE2 TYR A 460     -32.657   0.530  11.317  1.00 88.58      A    C  
ATOM   3545  CZ  TYR A 460     -33.702   0.348  10.390  1.00 89.23      A    C  
ATOM   3546  OH  TYR A 460     -33.451  -0.106   9.136  1.00 87.23      A    O  
ATOM   3547  N   SER A 461     -36.318   3.756  16.159  1.00 90.09      A    N  
ATOM   3548  CA  SER A 461     -36.831   4.054  17.513  1.00 87.82      A    C  
ATOM   3549  C   SER A 461     -36.483   2.967  18.540  1.00 85.32      A    C  
ATOM   3550  O   SER A 461     -36.289   3.268  19.715  1.00 75.81      A    O  
ATOM   3551  CB  SER A 461     -38.345   4.280  17.475  1.00 86.26      A    C  
ATOM   3552  OG  SER A 461     -39.009   3.148  16.953  1.00 80.62      A    O  
ATOM   3553  N   ASN A 462     -36.338   1.712  18.087  1.00 81.98      A    N  
ATOM   3554  CA  ASN A 462     -35.751   0.615  18.839  1.00 76.35      A    C  
ATOM   3555  C   ASN A 462     -34.241   0.547  18.538  1.00 74.13      A    C  
ATOM   3556  O   ASN A 462     -33.823   0.006  17.516  1.00 65.80      A    O  
ATOM   3557  CB  ASN A 462     -36.509  -0.696  18.528  1.00 70.67      A    C  
ATOM   3558  CG  ASN A 462     -36.509  -1.136  17.069  1.00 63.09      A    C  
ATOM   3559  ND2 ASN A 462     -36.720  -2.412  16.831  1.00 60.26      A    N  
ATOM   3560  OD1 ASN A 462     -36.379  -0.381  16.124  1.00 55.79      A    O  
ATOM   3561  N   PHE A 463     -33.429   1.132  19.393  1.00 72.20      A    N  
ATOM   3562  CA  PHE A 463     -31.996   1.309  19.153  1.00 69.08      A    C  
ATOM   3563  C   PHE A 463     -31.113   0.456  20.070  1.00 69.33      A    C  
ATOM   3564  O   PHE A 463     -31.492   0.121  21.195  1.00 62.24      A    O  
ATOM   3565  CB  PHE A 463     -31.635   2.792  19.261  1.00 63.59      A    C  
ATOM   3566  CG  PHE A 463     -31.653   3.359  20.667  1.00 61.43      A    C  
ATOM   3567  CD1 PHE A 463     -32.870   3.707  21.292  1.00 57.69      A    C  
ATOM   3568  CD2 PHE A 463     -30.446   3.554  21.366  1.00 56.03      A    C  
ATOM   3569  CE1 PHE A 463     -32.884   4.259  22.580  1.00 51.98      A    C  
ATOM   3570  CE2 PHE A 463     -30.462   4.110  22.662  1.00 53.02      A    C  
ATOM   3571  CZ  PHE A 463     -31.684   4.462  23.260  1.00 52.09      A    C  
ATOM   3572  N   ASP A 464     -29.906   0.191  19.613  1.00 62.25      A    N  
ATOM   3573  CA  ASP A 464     -28.848  -0.374  20.450  1.00 59.71      A    C  
ATOM   3574  C   ASP A 464     -28.193   0.754  21.271  1.00 60.53      A    C  
ATOM   3575  O   ASP A 464     -27.571   1.666  20.732  1.00 54.74      A    O  
ATOM   3576  CB  ASP A 464     -27.835  -1.122  19.578  1.00 53.73      A    C  
ATOM   3577  CG  ASP A 464     -26.801  -1.902  20.409  1.00 48.87      A    C  
ATOM   3578  OD1 ASP A 464     -26.578  -1.568  21.597  1.00 46.15      A    O  
ATOM   3579  OD2 ASP A 464     -26.211  -2.860  19.877  1.00 44.98      A    O1-
ATOM   3580  N   ARG A 465     -28.328   0.677  22.599  1.00 55.67      A    N  
ATOM   3581  CA  ARG A 465     -27.764   1.680  23.523  1.00 55.78      A    C  
ATOM   3582  C   ARG A 465     -26.232   1.771  23.478  1.00 58.91      A    C  
ATOM   3583  O   ARG A 465     -25.666   2.732  23.995  1.00 53.89      A    O  
ATOM   3584  CB  ARG A 465     -28.220   1.400  24.959  1.00 48.07      A    C  
ATOM   3585  CG  ARG A 465     -29.737   1.562  25.148  1.00 43.77      A    C  
ATOM   3586  CD  ARG A 465     -30.096   1.423  26.636  1.00 40.39      A    C  
ATOM   3587  NE  ARG A 465     -31.547   1.562  26.862  1.00 37.76      A    N  
ATOM   3588  CZ  ARG A 465     -32.157   1.594  28.040  1.00 31.65      A    C  
ATOM   3589  NH1 ARG A 465     -31.500   1.508  29.158  1.00 32.00      A    N1+
ATOM   3590  NH2 ARG A 465     -33.453   1.709  28.110  1.00 30.78      A    N  
ATOM   3591  N   ARG A 466     -25.558   0.803  22.862  1.00 74.12      A    N  
ATOM   3592  CA  ARG A 466     -24.105   0.811  22.681  1.00 73.96      A    C  
ATOM   3593  C   ARG A 466     -23.653   1.821  21.610  1.00 77.38      A    C  
ATOM   3594  O   ARG A 466     -22.484   2.209  21.619  1.00 73.66      A    O  
ATOM   3595  CB  ARG A 466     -23.608  -0.601  22.351  1.00 67.59      A    C  
ATOM   3596  CG  ARG A 466     -23.905  -1.600  23.473  1.00 58.42      A    C  
ATOM   3597  CD  ARG A 466     -23.477  -3.021  23.108  1.00 53.26      A    C  
ATOM   3598  NE  ARG A 466     -24.291  -3.586  22.024  1.00 48.86      A    N  
ATOM   3599  CZ  ARG A 466     -24.172  -4.785  21.472  1.00 40.55      A    C  
ATOM   3600  NH1 ARG A 466     -23.287  -5.663  21.871  1.00 39.28      A    N1+
ATOM   3601  NH2 ARG A 466     -24.953  -5.126  20.500  1.00 37.44      A    N  
ATOM   3602  N   TRP A 467     -24.536   2.256  20.706  1.00 81.63      A    N  
ATOM   3603  CA  TRP A 467     -24.197   3.186  19.641  1.00 82.93      A    C  
ATOM   3604  C   TRP A 467     -23.891   4.584  20.179  1.00 83.85      A    C  
ATOM   3605  O   TRP A 467     -24.643   5.181  20.952  1.00 81.19      A    O  
ATOM   3606  CB  TRP A 467     -25.305   3.229  18.582  1.00 82.08      A    C  
ATOM   3607  CG  TRP A 467     -25.498   1.983  17.762  1.00 82.24      A    C  
ATOM   3608  CD1 TRP A 467     -24.820   0.823  17.870  1.00 77.79      A    C  
ATOM   3609  CD2 TRP A 467     -26.455   1.785  16.683  1.00 81.10      A    C  
ATOM   3610  CE2 TRP A 467     -26.312   0.454  16.198  1.00 79.76      A    C  
ATOM   3611  CE3 TRP A 467     -27.445   2.592  16.070  1.00 75.77      A    C  
ATOM   3612  NE1 TRP A 467     -25.289  -0.088  16.956  1.00 77.32      A    N  
ATOM   3613  CZ2 TRP A 467     -27.119  -0.067  15.177  1.00 77.04      A    C  
ATOM   3614  CZ3 TRP A 467     -28.259   2.087  15.041  1.00 75.51      A    C  
ATOM   3615  CH2 TRP A 467     -28.109   0.762  14.597  1.00 75.22      A    C  
ATOM   3616  N   GLY A 468     -22.756   5.135  19.746  1.00 83.26      A    N  
ATOM   3617  CA  GLY A 468     -22.395   6.521  20.002  1.00 83.11      A    C  
ATOM   3618  C   GLY A 468     -23.025   7.445  18.967  1.00 84.67      A    C  
ATOM   3619  O   GLY A 468     -22.876   7.198  17.783  1.00 81.77      A    O  
ATOM   3620  N   GLY A 469     -23.675   8.517  19.395  1.00 83.23      A    N  
ATOM   3621  CA  GLY A 469     -24.262   9.500  18.475  1.00 83.28      A    C  
ATOM   3622  C   GLY A 469     -25.618   9.095  17.886  1.00 84.75      A    C  
ATOM   3623  O   GLY A 469     -26.069   9.731  16.944  1.00 82.29      A    O  
ATOM   3624  N   TYR A 470     -26.292   8.096  18.468  1.00 84.75      A    N  
ATOM   3625  CA  TYR A 470     -27.659   7.733  18.096  1.00 84.94      A    C  
ATOM   3626  C   TYR A 470     -28.609   8.935  18.182  1.00 85.23      A    C  
ATOM   3627  O   TYR A 470     -28.599   9.681  19.166  1.00 84.69      A    O  
ATOM   3628  CB  TYR A 470     -28.136   6.598  19.009  1.00 84.39      A    C  
ATOM   3629  CG  TYR A 470     -29.631   6.369  18.966  1.00 84.76      A    C  
ATOM   3630  CD1 TYR A 470     -30.445   6.921  19.965  1.00 80.29      A    C  
ATOM   3631  CD2 TYR A 470     -30.211   5.654  17.904  1.00 81.72      A    C  
ATOM   3632  CE1 TYR A 470     -31.838   6.764  19.908  1.00 78.86      A    C  
ATOM   3633  CE2 TYR A 470     -31.609   5.494  17.847  1.00 80.10      A    C  
ATOM   3634  CZ  TYR A 470     -32.424   6.044  18.852  1.00 81.80      A    C  
ATOM   3635  OH  TYR A 470     -33.774   5.885  18.813  1.00 79.23      A    O  
ATOM   3636  N   VAL A 471     -29.474   9.070  17.168  1.00 83.08      A    N  
ATOM   3637  CA  VAL A 471     -30.552  10.070  17.119  1.00 85.05      A    C  
ATOM   3638  C   VAL A 471     -31.875   9.343  16.925  1.00 86.75      A    C  
ATOM   3639  O   VAL A 471     -32.068   8.643  15.926  1.00 86.44      A    O  
ATOM   3640  CB  VAL A 471     -30.333  11.104  16.001  1.00 83.41      A    C  
ATOM   3641  CG1 VAL A 471     -31.471  12.132  15.946  1.00 79.52      A    C  
ATOM   3642  CG2 VAL A 471     -29.027  11.874  16.213  1.00 81.72      A    C  
ATOM   3643  N   LYS A 472     -32.774   9.496  17.887  1.00 86.03      A    N  
ATOM   3644  CA  LYS A 472     -34.110   8.897  17.812  1.00 87.11      A    C  
ATOM   3645  C   LYS A 472     -34.906   9.581  16.691  1.00 88.29      A    C  
ATOM   3646  O   LYS A 472     -34.976  10.803  16.701  1.00 87.24      A    O  
ATOM   3647  CB  LYS A 472     -34.809   9.029  19.174  1.00 85.88      A    C  
ATOM   3648  CG  LYS A 472     -36.128   8.257  19.208  1.00 83.50      A    C  
ATOM   3649  CD  LYS A 472     -36.831   8.439  20.557  1.00 80.73      A    C  
ATOM   3650  CE  LYS A 472     -38.199   7.744  20.519  1.00 73.96      A    C  
ATOM   3651  NZ  LYS A 472     -38.986   8.042  21.730  1.00 64.30      A    N1+
ATOM   3652  N   PRO A 473     -35.505   8.827  15.751  1.00 87.72      A    N  
ATOM   3653  CA  PRO A 473     -36.397   9.412  14.765  1.00 88.52      A    C  
ATOM   3654  C   PRO A 473     -37.669   9.954  15.428  1.00 89.41      A    C  
ATOM   3655  O   PRO A 473     -38.199   9.334  16.360  1.00 87.52      A    O  
ATOM   3656  CB  PRO A 473     -36.707   8.288  13.775  1.00 86.45      A    C  
ATOM   3657  CG  PRO A 473     -36.523   7.025  14.604  1.00 88.29      A    C  
ATOM   3658  CD  PRO A 473     -35.424   7.390  15.594  1.00 91.05      A    C  
ATOM   3659  N   GLU A 474     -38.152  11.077  14.929  1.00 86.93      A    N  
ATOM   3660  CA  GLU A 474     -39.429  11.668  15.304  1.00 86.84      A    C  
ATOM   3661  C   GLU A 474     -40.571  11.039  14.486  1.00 86.49      A    C  
ATOM   3662  O   GLU A 474     -40.353  10.489  13.407  1.00 83.83      A    O  
ATOM   3663  CB  GLU A 474     -39.387  13.197  15.183  1.00 86.62      A    C  
ATOM   3664  CG  GLU A 474     -38.362  13.790  16.166  1.00 82.26      A    C  
ATOM   3665  CD  GLU A 474     -38.294  15.320  16.166  1.00 77.59      A    C  
ATOM   3666  OE1 GLU A 474     -37.474  15.823  16.977  1.00 67.31      A    O  
ATOM   3667  OE2 GLU A 474     -39.039  15.943  15.395  1.00 67.31      A    O1-
ATOM   3668  N   GLY A 475     -41.778  11.092  15.019  1.00 88.32      A    N  
ATOM   3669  CA  GLY A 475     -42.966  10.545  14.376  1.00 88.09      A    C  
ATOM   3670  C   GLY A 475     -43.247   9.062  14.665  1.00 88.64      A    C  
ATOM   3671  O   GLY A 475     -42.497   8.334  15.320  1.00 85.55      A    O  
ATOM   3672  N   ARG A 476     -44.411   8.604  14.161  1.00 88.22      A    N  
ATOM   3673  CA  ARG A 476     -44.950   7.262  14.446  1.00 87.31      A    C  
ATOM   3674  C   ARG A 476     -44.277   6.148  13.640  1.00 88.75      A    C  
ATOM   3675  O   ARG A 476     -44.319   4.985  14.048  1.00 85.57      A    O  
ATOM   3676  CB  ARG A 476     -46.468   7.254  14.204  1.00 84.72      A    C  
ATOM   3677  CG  ARG A 476     -47.225   8.151  15.197  1.00 79.31      A    C  
ATOM   3678  CD  ARG A 476     -48.737   8.026  14.960  1.00 73.42      A    C  
ATOM   3679  NE  ARG A 476     -49.510   8.845  15.911  1.00 66.14      A    N  
ATOM   3680  CZ  ARG A 476     -50.823   8.849  16.035  1.00 56.67      A    C  
ATOM   3681  NH1 ARG A 476     -51.594   8.098  15.291  1.00 53.09      A    N1+
ATOM   3682  NH2 ARG A 476     -51.400   9.615  16.926  1.00 51.54      A    N  
ATOM   3683  N   GLU A 477     -43.652   6.499  12.521  1.00 87.63      A    N  
ATOM   3684  CA  GLU A 477     -42.987   5.547  11.626  1.00 89.18      A    C  
ATOM   3685  C   GLU A 477     -41.507   5.301  12.009  1.00 90.99      A    C  
ATOM   3686  O   GLU A 477     -40.797   4.568  11.327  1.00 88.59      A    O  
ATOM   3687  CB  GLU A 477     -43.155   6.014  10.168  1.00 87.69      A    C  
ATOM   3688  CG  GLU A 477     -44.621   6.149   9.695  1.00 85.49      A    C  
ATOM   3689  CD  GLU A 477     -45.439   4.841   9.676  1.00 84.91      A    C  
ATOM   3690  OE1 GLU A 477     -46.686   4.906   9.707  1.00 76.77      A    O  
ATOM   3691  OE2 GLU A 477     -44.839   3.748   9.608  1.00 76.58      A    O1-
ATOM   3692  N   GLY A 478     -41.060   5.846  13.145  1.00 87.71      A    N  
ATOM   3693  CA  GLY A 478     -39.676   5.726  13.619  1.00 87.98      A    C  
ATOM   3694  C   GLY A 478     -39.177   4.293  13.829  1.00 89.61      A    C  
ATOM   3695  O   GLY A 478     -37.981   4.024  13.755  1.00 87.73      A    O  
ATOM   3696  N   ARG A 479     -40.091   3.329  14.025  1.00 91.97      A    N  
ATOM   3697  CA  ARG A 479     -39.758   1.894  14.084  1.00 91.62      A    C  
ATOM   3698  C   ARG A 479     -39.263   1.317  12.750  1.00 92.49      A    C  
ATOM   3699  O   ARG A 479     -38.632   0.264  12.751  1.00 90.19      A    O  
ATOM   3700  CB  ARG A 479     -40.954   1.097  14.627  1.00 89.97      A    C  
ATOM   3701  CG  ARG A 479     -42.146   1.080  13.656  1.00 82.28      A    C  
ATOM   3702  CD  ARG A 479     -43.319   0.292  14.241  1.00 79.80      A    C  
ATOM   3703  NE  ARG A 479     -44.499   0.380  13.358  1.00 69.85      A    N  
ATOM   3704  CZ  ARG A 479     -45.705  -0.118  13.606  1.00 60.90      A    C  
ATOM   3705  NH1 ARG A 479     -45.948  -0.826  14.668  1.00 56.02      A    N1+
ATOM   3706  NH2 ARG A 479     -46.675   0.107  12.771  1.00 52.24      A    N  
ATOM   3707  N   TYR A 480     -39.569   2.003  11.640  1.00 91.17      A    N  
ATOM   3708  CA  TYR A 480     -39.110   1.674  10.294  1.00 92.14      A    C  
ATOM   3709  C   TYR A 480     -37.940   2.565   9.840  1.00 93.48      A    C  
ATOM   3710  O   TYR A 480     -37.617   2.591   8.666  1.00 91.74      A    O  
ATOM   3711  CB  TYR A 480     -40.290   1.753   9.309  1.00 91.77      A    C  
ATOM   3712  CG  TYR A 480     -41.495   0.916   9.700  1.00 91.66      A    C  
ATOM   3713  CD1 TYR A 480     -41.417  -0.492   9.669  1.00 88.14      A    C  
ATOM   3714  CD2 TYR A 480     -42.685   1.546  10.101  1.00 88.51      A    C  
ATOM   3715  CE1 TYR A 480     -42.529  -1.271  10.028  1.00 87.12      A    C  
ATOM   3716  CE2 TYR A 480     -43.801   0.774  10.464  1.00 87.36      A    C  
ATOM   3717  CZ  TYR A 480     -43.733  -0.644  10.428  1.00 87.35      A    C  
ATOM   3718  OH  TYR A 480     -44.808  -1.391  10.776  1.00 85.03      A    O  
ATOM   3719  N   GLY A 481     -37.328   3.303  10.755  1.00 90.59      A    N  
ATOM   3720  CA  GLY A 481     -36.199   4.182  10.446  1.00 91.57      A    C  
ATOM   3721  C   GLY A 481     -36.575   5.477   9.725  1.00 93.45      A    C  
ATOM   3722  O   GLY A 481     -35.704   6.120   9.149  1.00 91.99      A    O  
ATOM   3723  N   ILE A 482     -37.853   5.851   9.746  1.00 93.84      A    N  
ATOM   3724  CA  ILE A 482     -38.344   7.107   9.170  1.00 94.32      A    C  
ATOM   3725  C   ILE A 482     -38.315   8.212  10.226  1.00 94.33      A    C  
ATOM   3726  O   ILE A 482     -38.771   8.017  11.352  1.00 92.57      A    O  
ATOM   3727  CB  ILE A 482     -39.758   6.908   8.594  1.00 93.38      A    C  
ATOM   3728  CG1 ILE A 482     -39.755   5.955   7.378  1.00 90.03      A    C  
ATOM   3729  CG2 ILE A 482     -40.440   8.238   8.236  1.00 91.01      A    C  
ATOM   3730  CD1 ILE A 482     -39.068   6.505   6.125  1.00 82.23      A    C  
ATOM   3731  N   HIS A 483     -37.839   9.374   9.821  1.00 93.46      A    N  
ATOM   3732  CA  HIS A 483     -37.932  10.624  10.569  1.00 92.93      A    C  
ATOM   3733  C   HIS A 483     -39.002  11.514   9.940  1.00 93.00      A    C  
ATOM   3734  O   HIS A 483     -39.016  11.689   8.719  1.00 92.14      A    O  
ATOM   3735  CB  HIS A 483     -36.560  11.298  10.578  1.00 91.81      A    C  
ATOM   3736  CG  HIS A 483     -36.508  12.545  11.430  1.00 91.32      A    C  
ATOM   3737  CD2 HIS A 483     -36.430  13.819  10.962  1.00 82.59      A    C  
ATOM   3738  ND1 HIS A 483     -36.513  12.590  12.809  1.00 81.13      A    N  
ATOM   3739  CE1 HIS A 483     -36.438  13.883  13.166  1.00 83.15      A    C  
ATOM   3740  NE2 HIS A 483     -36.373  14.662  12.076  1.00 85.29      A    N  
ATOM   3741  N   GLU A 484     -39.885  12.030  10.759  1.00 91.85      A    N  
ATOM   3742  CA  GLU A 484     -40.961  12.936  10.358  1.00 91.32      A    C  
ATOM   3743  C   GLU A 484     -40.530  14.375  10.618  1.00 91.37      A    C  
ATOM   3744  O   GLU A 484     -40.133  14.713  11.731  1.00 89.59      A    O  
ATOM   3745  CB  GLU A 484     -42.242  12.543  11.122  1.00 89.54      A    C  
ATOM   3746  CG  GLU A 484     -43.501  13.337  10.748  1.00 85.52      A    C  
ATOM   3747  CD  GLU A 484     -44.789  12.756  11.383  1.00 86.17      A    C  
ATOM   3748  OE1 GLU A 484     -45.874  13.335  11.175  1.00 76.70      A    O  
ATOM   3749  OE2 GLU A 484     -44.746  11.680  12.025  1.00 78.92      A    O1-
ATOM   3750  N   THR A 485     -40.594  15.231   9.591  1.00 92.54      A    N  
ATOM   3751  CA  THR A 485     -40.264  16.653   9.682  1.00 91.92      A    C  
ATOM   3752  C   THR A 485     -41.434  17.469   9.156  1.00 92.16      A    C  
ATOM   3753  O   THR A 485     -41.861  17.267   8.019  1.00 90.19      A    O  
ATOM   3754  CB  THR A 485     -38.994  16.993   8.877  1.00 90.75      A    C  
ATOM   3755  CG2 THR A 485     -38.530  18.438   9.100  1.00 80.34      A    C  
ATOM   3756  OG1 THR A 485     -37.919  16.165   9.252  1.00 80.79      A    O  
ATOM   3757  N   GLU A 486     -41.929  18.384   9.949  1.00 90.66      A    N  
ATOM   3758  CA  GLU A 486     -42.926  19.352   9.500  1.00 90.58      A    C  
ATOM   3759  C   GLU A 486     -42.245  20.457   8.696  1.00 90.77      A    C  
ATOM   3760  O   GLU A 486     -41.257  21.053   9.132  1.00 88.42      A    O  
ATOM   3761  CB  GLU A 486     -43.708  19.899  10.701  1.00 88.91      A    C  
ATOM   3762  CG  GLU A 486     -44.876  20.791  10.255  1.00 83.60      A    C  
ATOM   3763  CD  GLU A 486     -45.739  21.276  11.437  1.00 83.02      A    C  
ATOM   3764  OE1 GLU A 486     -46.972  21.330  11.271  1.00 73.50      A    O  
ATOM   3765  OE2 GLU A 486     -45.156  21.620  12.488  1.00 74.91      A    O1-
ATOM   3766  N   ILE A 487     -42.783  20.744   7.505  1.00 91.14      A    N  
ATOM   3767  CA  ILE A 487     -42.315  21.826   6.636  1.00 91.13      A    C  
ATOM   3768  C   ILE A 487     -43.440  22.803   6.326  1.00 91.33      A    C  
ATOM   3769  O   ILE A 487     -44.628  22.446   6.321  1.00 89.13      A    O  
ATOM   3770  CB  ILE A 487     -41.640  21.304   5.351  1.00 90.36      A    C  
ATOM   3771  CG1 ILE A 487     -42.624  20.605   4.396  1.00 81.30      A    C  
ATOM   3772  CG2 ILE A 487     -40.451  20.391   5.697  1.00 79.67      A    C  
ATOM   3773  CD1 ILE A 487     -42.079  20.519   2.965  1.00 75.63      A    C  
ATOM   3774  N   CYS A 488     -43.067  24.034   6.040  1.00 89.24      A    N  
ATOM   3775  CA  CYS A 488     -43.978  25.039   5.532  1.00 89.46      A    C  
ATOM   3776  C   CYS A 488     -44.015  24.976   4.005  1.00 90.43      A    C  
ATOM   3777  O   CYS A 488     -43.065  25.411   3.365  1.00 87.70      A    O  
ATOM   3778  CB  CYS A 488     -43.525  26.418   6.025  1.00 87.64      A    C  
ATOM   3779  SG  CYS A 488     -44.706  27.686   5.541  1.00 84.16      A    S  
ATOM   3780  N   VAL A 489     -45.108  24.453   3.433  1.00 87.27      A    N  
ATOM   3781  CA  VAL A 489     -45.266  24.315   1.973  1.00 86.77      A    C  
ATOM   3782  C   VAL A 489     -45.561  25.661   1.317  1.00 88.48      A    C  
ATOM   3783  O   VAL A 489     -44.992  25.971   0.288  1.00 87.33      A    O  
ATOM   3784  CB  VAL A 489     -46.365  23.298   1.623  1.00 85.92      A    C  
ATOM   3785  CG1 VAL A 489     -46.589  23.161   0.115  1.00 79.87      A    C  
ATOM   3786  CG2 VAL A 489     -45.999  21.914   2.158  1.00 81.55      A    C  
ATOM   3787  N   VAL A 490     -46.432  26.465   1.901  1.00 86.37      A    N  
ATOM   3788  CA  VAL A 490     -46.792  27.776   1.353  1.00 85.76      A    C  
ATOM   3789  C   VAL A 490     -46.548  28.849   2.400  1.00 86.79      A    C  
ATOM   3790  O   VAL A 490     -47.210  28.886   3.443  1.00 85.37      A    O  
ATOM   3791  CB  VAL A 490     -48.243  27.820   0.837  1.00 85.07      A    C  
ATOM   3792  CG1 VAL A 490     -48.571  29.189   0.230  1.00 78.93      A    C  
ATOM   3793  CG2 VAL A 490     -48.494  26.759  -0.248  1.00 80.82      A    C  
ATOM   3794  N   ARG A 491     -45.662  29.781   2.091  1.00 90.70      A    N  
ATOM   3795  CA  ARG A 491     -45.353  30.945   2.920  1.00 89.92      A    C  
ATOM   3796  C   ARG A 491     -45.814  32.220   2.225  1.00 90.86      A    C  
ATOM   3797  O   ARG A 491     -45.355  32.535   1.141  1.00 88.83      A    O  
ATOM   3798  CB  ARG A 491     -43.854  30.932   3.256  1.00 87.77      A    C  
ATOM   3799  CG  ARG A 491     -43.492  32.017   4.279  1.00 79.69      A    C  
ATOM   3800  CD  ARG A 491     -42.006  31.955   4.683  1.00 79.58      A    C  
ATOM   3801  NE  ARG A 491     -41.700  30.719   5.447  1.00 72.23      A    N  
ATOM   3802  CZ  ARG A 491     -40.496  30.294   5.812  1.00 65.22      A    C  
ATOM   3803  NH1 ARG A 491     -39.416  30.975   5.538  1.00 58.90      A    N1+
ATOM   3804  NH2 ARG A 491     -40.369  29.158   6.437  1.00 57.84      A    N  
ATOM   3805  N   ILE A 492     -46.689  32.939   2.876  1.00 90.34      A    N  
ATOM   3806  CA  ILE A 492     -47.138  34.281   2.484  1.00 89.87      A    C  
ATOM   3807  C   ILE A 492     -47.008  35.184   3.718  1.00 89.65      A    C  
ATOM   3808  O   ILE A 492     -47.954  35.350   4.490  1.00 84.77      A    O  
ATOM   3809  CB  ILE A 492     -48.583  34.283   1.913  1.00 88.83      A    C  
ATOM   3810  CG1 ILE A 492     -48.767  33.259   0.774  1.00 85.64      A    C  
ATOM   3811  CG2 ILE A 492     -48.933  35.701   1.417  1.00 85.56      A    C  
ATOM   3812  CD1 ILE A 492     -50.213  33.139   0.254  1.00 81.55      A    C  
ATOM   3813  N   GLY A 493     -45.815  35.719   3.927  1.00 89.24      A    N  
ATOM   3814  CA  GLY A 493     -45.440  36.335   5.206  1.00 88.20      A    C  
ATOM   3815  C   GLY A 493     -45.225  35.273   6.289  1.00 88.82      A    C  
ATOM   3816  O   GLY A 493     -44.085  34.930   6.583  1.00 83.85      A    O  
ATOM   3817  N   ASP A 494     -46.349  34.726   6.783  1.00 89.23      A    N  
ATOM   3818  CA  ASP A 494     -46.362  33.585   7.697  1.00 89.77      A    C  
ATOM   3819  C   ASP A 494     -46.616  32.266   6.957  1.00 89.97      A    C  
ATOM   3820  O   ASP A 494     -47.082  32.250   5.814  1.00 86.28      A    O  
ATOM   3821  CB  ASP A 494     -47.423  33.796   8.787  1.00 87.46      A    C  
ATOM   3822  CG  ASP A 494     -47.187  35.065   9.592  1.00 79.62      A    C  
ATOM   3823  OD1 ASP A 494     -46.031  35.269  10.036  1.00 73.56      A    O  
ATOM   3824  OD2 ASP A 494     -48.167  35.838   9.716  1.00 73.79      A    O1-
ATOM   3825  N   CYS A 495     -46.349  31.161   7.625  1.00 87.01      A    N  
ATOM   3826  CA  CYS A 495     -46.672  29.842   7.076  1.00 86.69      A    C  
ATOM   3827  C   CYS A 495     -48.195  29.621   7.005  1.00 86.96      A    C  
ATOM   3828  O   CYS A 495     -48.895  29.759   8.003  1.00 82.84      A    O  
ATOM   3829  CB  CYS A 495     -45.991  28.752   7.892  1.00 84.80      A    C  
ATOM   3830  SG  CYS A 495     -46.050  27.195   6.975  1.00 80.82      A    S  
ATOM   3831  N   ARG A 496     -48.681  29.288   5.803  1.00 88.56      A    N  
ATOM   3832  CA  ARG A 496     -50.117  29.092   5.538  1.00 87.08      A    C  
ATOM   3833  C   ARG A 496     -50.503  27.637   5.338  1.00 87.69      A    C  
ATOM   3834  O   ARG A 496     -51.645  27.281   5.615  1.00 84.16      A    O  
ATOM   3835  CB  ARG A 496     -50.530  29.925   4.314  1.00 86.71      A    C  
ATOM   3836  CG  ARG A 496     -50.352  31.442   4.497  1.00 84.06      A    C  
ATOM   3837  CD  ARG A 496     -51.191  31.984   5.669  1.00 81.03      A    C  
ATOM   3838  NE  ARG A 496     -51.072  33.444   5.775  1.00 75.13      A    N  
ATOM   3839  CZ  ARG A 496     -51.862  34.243   6.485  1.00 66.76      A    C  
ATOM   3840  NH1 ARG A 496     -52.884  33.781   7.142  1.00 59.79      A    N1+
ATOM   3841  NH2 ARG A 496     -51.626  35.523   6.532  1.00 60.18      A    N  
ATOM   3842  N   LEU A 497     -49.593  26.816   4.863  1.00 86.33      A    N  
ATOM   3843  CA  LEU A 497     -49.817  25.382   4.665  1.00 85.54      A    C  
ATOM   3844  C   LEU A 497     -48.609  24.600   5.181  1.00 86.83      A    C  
ATOM   3845  O   LEU A 497     -47.478  24.853   4.765  1.00 85.24      A    O  
ATOM   3846  CB  LEU A 497     -50.079  25.114   3.172  1.00 83.92      A    C  
ATOM   3847  CG  LEU A 497     -50.361  23.643   2.830  1.00 79.96      A    C  
ATOM   3848  CD1 LEU A 497     -51.677  23.149   3.445  1.00 73.58      A    C  
ATOM   3849  CD2 LEU A 497     -50.452  23.463   1.318  1.00 73.14      A    C  
ATOM   3850  N   HIS A 498     -48.874  23.638   6.044  1.00 87.46      A    N  
ATOM   3851  CA  HIS A 498     -47.890  22.716   6.596  1.00 85.53      A    C  
ATOM   3852  C   HIS A 498     -48.053  21.325   5.971  1.00 85.79      A    C  
ATOM   3853  O   HIS A 498     -49.178  20.882   5.714  1.00 83.63      A    O  
ATOM   3854  CB  HIS A 498     -48.022  22.659   8.122  1.00 83.97      A    C  
ATOM   3855  CG  HIS A 498     -47.666  23.962   8.801  1.00 82.12      A    C  
ATOM   3856  CD2 HIS A 498     -48.414  25.108   8.851  1.00 72.31      A    C  
ATOM   3857  ND1 HIS A 498     -46.525  24.195   9.523  1.00 71.88      A    N  
ATOM   3858  CE1 HIS A 498     -46.593  25.447  10.005  1.00 71.19      A    C  
ATOM   3859  NE2 HIS A 498     -47.727  26.053   9.616  1.00 73.49      A    N  
ATOM   3860  N   ALA A 499     -46.971  20.640   5.757  1.00 87.16      A    N  
ATOM   3861  CA  ALA A 499     -46.952  19.229   5.387  1.00 87.37      A    C  
ATOM   3862  C   ALA A 499     -45.848  18.500   6.150  1.00 88.68      A    C  
ATOM   3863  O   ALA A 499     -44.828  19.086   6.510  1.00 87.25      A    O  
ATOM   3864  CB  ALA A 499     -46.789  19.073   3.877  1.00 85.86      A    C  
ATOM   3865  N   ASN A 500     -46.060  17.204   6.344  1.00 90.01      A    N  
ATOM   3866  CA  ASN A 500     -45.057  16.358   6.966  1.00 90.46      A    C  
ATOM   3867  C   ASN A 500     -44.280  15.601   5.885  1.00 91.88      A    C  
ATOM   3868  O   ASN A 500     -44.878  14.944   5.029  1.00 90.62      A    O  
ATOM   3869  CB  ASN A 500     -45.719  15.429   7.998  1.00 88.95      A    C  
ATOM   3870  CG  ASN A 500     -46.332  16.195   9.160  1.00 87.32      A    C  
ATOM   3871  ND2 ASN A 500     -47.216  15.590   9.909  1.00 78.12      A    N  
ATOM   3872  OD1 ASN A 500     -46.048  17.346   9.408  1.00 78.57      A    O  
ATOM   3873  N   VAL A 501     -42.967  15.673   5.946  1.00 90.85      A    N  
ATOM   3874  CA  VAL A 501     -42.045  14.923   5.098  1.00 92.12      A    C  
ATOM   3875  C   VAL A 501     -41.487  13.757   5.898  1.00 92.79      A    C  
ATOM   3876  O   VAL A 501     -41.105  13.905   7.059  1.00 91.70      A    O  
ATOM   3877  CB  VAL A 501     -40.921  15.815   4.550  1.00 91.96      A    C  
ATOM   3878  CG1 VAL A 501     -39.981  15.027   3.638  1.00 87.26      A    C  
ATOM   3879  CG2 VAL A 501     -41.504  16.973   3.732  1.00 88.41      A    C  
ATOM   3880  N   TYR A 502     -41.439  12.592   5.277  1.00 93.13      A    N  
ATOM   3881  CA  TYR A 502     -40.981  11.356   5.881  1.00 93.83      A    C  
ATOM   3882  C   TYR A 502     -39.717  10.876   5.177  1.00 95.07      A    C  
ATOM   3883  O   TYR A 502     -39.800  10.329   4.088  1.00 94.32      A    O  
ATOM   3884  CB  TYR A 502     -42.108  10.313   5.805  1.00 92.95      A    C  
ATOM   3885  CG  TYR A 502     -43.394  10.723   6.498  1.00 92.31      A    C  
ATOM   3886  CD1 TYR A 502     -43.603  10.410   7.850  1.00 89.03      A    C  
ATOM   3887  CD2 TYR A 502     -44.384  11.428   5.786  1.00 89.66      A    C  
ATOM   3888  CE1 TYR A 502     -44.785  10.809   8.497  1.00 88.31      A    C  
ATOM   3889  CE2 TYR A 502     -45.566  11.836   6.429  1.00 88.71      A    C  
ATOM   3890  CZ  TYR A 502     -45.766  11.532   7.788  1.00 89.00      A    C  
ATOM   3891  OH  TYR A 502     -46.901  11.951   8.413  1.00 86.62      A    O  
ATOM   3892  N   ALA A 503     -38.558  11.063   5.782  1.00 92.89      A    N  
ATOM   3893  CA  ALA A 503     -37.272  10.682   5.187  1.00 93.68      A    C  
ATOM   3894  C   ALA A 503     -36.530   9.654   6.054  1.00 94.03      A    C  
ATOM   3895  O   ALA A 503     -36.730   9.578   7.269  1.00 92.27      A    O  
ATOM   3896  CB  ALA A 503     -36.449  11.948   4.935  1.00 93.29      A    C  
ATOM   3897  N   ALA A 504     -35.645   8.886   5.439  1.00 93.63      A    N  
ATOM   3898  CA  ALA A 504     -34.798   7.940   6.155  1.00 93.76      A    C  
ATOM   3899  C   ALA A 504     -33.915   8.651   7.191  1.00 93.87      A    C  
ATOM   3900  O   ALA A 504     -33.159   9.583   6.884  1.00 92.51      A    O  
ATOM   3901  CB  ALA A 504     -33.967   7.129   5.154  1.00 93.82      A    C  
ATOM   3902  N   ASN A 505     -33.966   8.180   8.428  1.00 93.64      A    N  
ATOM   3903  CA  ASN A 505     -33.236   8.743   9.561  1.00 92.57      A    C  
ATOM   3904  C   ASN A 505     -31.752   8.326   9.568  1.00 92.48      A    C  
ATOM   3905  O   ASN A 505     -31.269   7.690  10.508  1.00 90.93      A    O  
ATOM   3906  CB  ASN A 505     -33.972   8.392  10.862  1.00 91.10      A    C  
ATOM   3907  CG  ASN A 505     -33.426   9.174  12.044  1.00 89.81      A    C  
ATOM   3908  ND2 ASN A 505     -33.368   8.592  13.208  1.00 83.74      A    N  
ATOM   3909  OD1 ASN A 505     -33.062  10.337  11.934  1.00 83.78      A    O  
ATOM   3910  N   VAL A 506     -31.027   8.653   8.497  1.00 91.89      A    N  
ATOM   3911  CA  VAL A 506     -29.599   8.335   8.352  1.00 92.09      A    C  
ATOM   3912  C   VAL A 506     -28.757   9.301   9.184  1.00 92.11      A    C  
ATOM   3913  O   VAL A 506     -28.747  10.508   8.936  1.00 90.66      A    O  
ATOM   3914  CB  VAL A 506     -29.155   8.333   6.881  1.00 91.75      A    C  
ATOM   3915  CG1 VAL A 506     -27.681   7.941   6.758  1.00 89.88      A    C  
ATOM   3916  CG2 VAL A 506     -29.966   7.339   6.055  1.00 90.62      A    C  
ATOM   3917  N   ARG A 507     -28.034   8.767  10.169  1.00 91.80      A    N  
ATOM   3918  CA  ARG A 507     -27.233   9.530  11.144  1.00 91.23      A    C  
ATOM   3919  C   ARG A 507     -25.858   8.905  11.357  1.00 91.75      A    C  
ATOM   3920  O   ARG A 507     -25.729   7.689  11.239  1.00 90.17      A    O  
ATOM   3921  CB  ARG A 507     -27.985   9.595  12.485  1.00 90.08      A    C  
ATOM   3922  CG  ARG A 507     -29.377  10.230  12.418  1.00 87.46      A    C  
ATOM   3923  CD  ARG A 507     -29.334  11.712  12.067  1.00 84.81      A    C  
ATOM   3924  NE  ARG A 507     -30.706  12.257  12.068  1.00 82.88      A    N  
ATOM   3925  CZ  ARG A 507     -31.399  12.677  11.026  1.00 78.60      A    C  
ATOM   3926  NH1 ARG A 507     -30.931  12.695   9.824  1.00 70.17      A    N1+
ATOM   3927  NH2 ARG A 507     -32.607  13.085  11.201  1.00 73.32      A    N  
ATOM   3928  N   PRO A 508     -24.846   9.705  11.726  1.00 89.84      A    N  
ATOM   3929  CA  PRO A 508     -23.515   9.198  12.034  1.00 89.69      A    C  
ATOM   3930  C   PRO A 508     -23.488   8.557  13.429  1.00 89.88      A    C  
ATOM   3931  O   PRO A 508     -23.652   9.242  14.441  1.00 88.21      A    O  
ATOM   3932  CB  PRO A 508     -22.591  10.407  11.931  1.00 88.41      A    C  
ATOM   3933  CG  PRO A 508     -23.490  11.577  12.322  1.00 88.12      A    C  
ATOM   3934  CD  PRO A 508     -24.874  11.161  11.830  1.00 89.54      A    C  
ATOM   3935  N   VAL A 509     -23.225   7.258  13.484  1.00 90.22      A    N  
ATOM   3936  CA  VAL A 509     -23.127   6.495  14.732  1.00 90.62      A    C  
ATOM   3937  C   VAL A 509     -21.786   5.772  14.851  1.00 91.21      A    C  
ATOM   3938  O   VAL A 509     -21.163   5.417  13.862  1.00 90.45      A    O  
ATOM   3939  CB  VAL A 509     -24.306   5.522  14.923  1.00 89.72      A    C  
ATOM   3940  CG1 VAL A 509     -25.628   6.295  14.991  1.00 84.98      A    C  
ATOM   3941  CG2 VAL A 509     -24.400   4.457  13.828  1.00 85.21      A    C  
ATOM   3942  N   GLN A 510     -21.345   5.546  16.080  1.00 88.64      A    N  
ATOM   3943  CA  GLN A 510     -20.236   4.653  16.389  1.00 88.51      A    C  
ATOM   3944  C   GLN A 510     -20.813   3.363  16.979  1.00 87.84      A    C  
ATOM   3945  O   GLN A 510     -21.182   3.336  18.158  1.00 85.66      A    O  
ATOM   3946  CB  GLN A 510     -19.233   5.322  17.339  1.00 88.33      A    C  
ATOM   3947  CG  GLN A 510     -18.564   6.556  16.721  1.00 87.08      A    C  
ATOM   3948  CD  GLN A 510     -17.494   7.146  17.643  1.00 87.42      A    C  
ATOM   3949  NE2 GLN A 510     -16.266   6.685  17.550  1.00 79.34      A    N  
ATOM   3950  OE1 GLN A 510     -17.750   8.025  18.453  1.00 81.46      A    O  
ATOM   3951  N   ASP A 511     -20.914   2.330  16.149  1.00 88.66      A    N  
ATOM   3952  CA  ASP A 511     -21.494   1.030  16.501  1.00 87.36      A    C  
ATOM   3953  C   ASP A 511     -20.453  -0.004  16.976  1.00 87.03      A    C  
ATOM   3954  O   ASP A 511     -20.810  -1.014  17.563  1.00 82.47      A    O  
ATOM   3955  CB  ASP A 511     -22.325   0.514  15.321  1.00 85.10      A    C  
ATOM   3956  CG  ASP A 511     -21.537   0.418  14.009  1.00 84.76      A    C  
ATOM   3957  OD1 ASP A 511     -20.286   0.322  14.071  1.00 80.16      A    O  
ATOM   3958  OD2 ASP A 511     -22.199   0.509  12.963  1.00 81.30      A    O1-
ATOM   3959  N   GLY A 512     -19.164   0.291  16.782  1.00 87.56      A    N  
ATOM   3960  CA  GLY A 512     -18.059  -0.554  17.225  1.00 87.54      A    C  
ATOM   3961  C   GLY A 512     -17.540  -1.555  16.189  1.00 88.75      A    C  
ATOM   3962  O   GLY A 512     -16.533  -2.204  16.459  1.00 85.15      A    O  
ATOM   3963  N   ASN A 513     -18.160  -1.659  15.011  1.00 88.68      A    N  
ATOM   3964  CA  ASN A 513     -17.878  -2.715  14.029  1.00 89.05      A    C  
ATOM   3965  C   ASN A 513     -16.845  -2.337  12.957  1.00 89.29      A    C  
ATOM   3966  O   ASN A 513     -16.450  -3.189  12.170  1.00 84.34      A    O  
ATOM   3967  CB  ASN A 513     -19.202  -3.161  13.410  1.00 87.14      A    C  
ATOM   3968  CG  ASN A 513     -20.132  -3.781  14.436  1.00 86.11      A    C  
ATOM   3969  ND2 ASN A 513     -21.381  -3.385  14.452  1.00 77.43      A    N  
ATOM   3970  OD1 ASN A 513     -19.753  -4.624  15.232  1.00 77.70      A    O  
ATOM   3971  N   HIS A 514     -16.349  -1.094  12.927  1.00 90.76      A    N  
ATOM   3972  CA  HIS A 514     -15.491  -0.586  11.855  1.00 91.83      A    C  
ATOM   3973  C   HIS A 514     -14.096  -0.188  12.347  1.00 92.24      A    C  
ATOM   3974  O   HIS A 514     -13.649   0.953  12.216  1.00 87.79      A    O  
ATOM   3975  CB  HIS A 514     -16.204   0.555  11.117  1.00 90.84      A    C  
ATOM   3976  CG  HIS A 514     -17.547   0.129  10.595  1.00 91.33      A    C  
ATOM   3977  CD2 HIS A 514     -18.756   0.533  11.089  1.00 83.55      A    C  
ATOM   3978  ND1 HIS A 514     -17.770  -0.802   9.612  1.00 81.31      A    N  
ATOM   3979  CE1 HIS A 514     -19.094  -0.969   9.519  1.00 83.93      A    C  
ATOM   3980  NE2 HIS A 514     -19.722  -0.172  10.391  1.00 86.13      A    N  
ATOM   3981  N   ARG A 515     -13.400  -1.155  12.974  1.00 91.46      A    N  
ATOM   3982  CA  ARG A 515     -12.051  -0.925  13.493  1.00 91.27      A    C  
ATOM   3983  C   ARG A 515     -11.005  -1.132  12.402  1.00 92.88      A    C  
ATOM   3984  O   ARG A 515     -10.898  -2.207  11.827  1.00 89.97      A    O  
ATOM   3985  CB  ARG A 515     -11.801  -1.821  14.706  1.00 87.42      A    C  
ATOM   3986  CG  ARG A 515     -10.500  -1.452  15.421  1.00 77.68      A    C  
ATOM   3987  CD  ARG A 515     -10.304  -2.331  16.655  1.00 72.47      A    C  
ATOM   3988  NE  ARG A 515      -9.074  -1.969  17.374  1.00 65.54      A    N  
ATOM   3989  CZ  ARG A 515      -8.354  -2.742  18.156  1.00 55.36      A    C  
ATOM   3990  NH1 ARG A 515      -8.668  -3.983  18.396  1.00 52.21      A    N1+
ATOM   3991  NH2 ARG A 515      -7.274  -2.259  18.711  1.00 49.35      A    N  
ATOM   3992  N   TRP A 516     -10.160  -0.122  12.203  1.00 93.26      A    N  
ATOM   3993  CA  TRP A 516      -9.020  -0.172  11.299  1.00 93.82      A    C  
ATOM   3994  C   TRP A 516      -7.770   0.355  11.995  1.00 94.12      A    C  
ATOM   3995  O   TRP A 516      -7.516   1.559  11.979  1.00 90.62      A    O  
ATOM   3996  CB  TRP A 516      -9.357   0.628  10.040  1.00 92.83      A    C  
ATOM   3997  CG  TRP A 516      -8.284   0.569   9.002  1.00 93.40      A    C  
ATOM   3998  CD1 TRP A 516      -7.299   1.469   8.830  1.00 90.62      A    C  
ATOM   3999  CD2 TRP A 516      -8.077  -0.462   7.999  1.00 93.00      A    C  
ATOM   4000  CE2 TRP A 516      -6.946  -0.101   7.224  1.00 92.03      A    C  
ATOM   4001  CE3 TRP A 516      -8.743  -1.655   7.659  1.00 90.77      A    C  
ATOM   4002  NE1 TRP A 516      -6.502   1.086   7.768  1.00 90.57      A    N  
ATOM   4003  CZ2 TRP A 516      -6.503  -0.881   6.149  1.00 90.68      A    C  
ATOM   4004  CZ3 TRP A 516      -8.306  -2.448   6.588  1.00 88.49      A    C  
ATOM   4005  CH2 TRP A 516      -7.196  -2.060   5.829  1.00 88.19      A    C  
ATOM   4006  N   PRO A 517      -6.936  -0.491  12.625  1.00 94.14      A    N  
ATOM   4007  CA  PRO A 517      -5.784  -0.010  13.391  1.00 93.47      A    C  
ATOM   4008  C   PRO A 517      -4.727   0.760  12.585  1.00 94.16      A    C  
ATOM   4009  O   PRO A 517      -3.878   1.412  13.186  1.00 89.93      A    O  
ATOM   4010  CB  PRO A 517      -5.182  -1.258  14.037  1.00 91.48      A    C  
ATOM   4011  CG  PRO A 517      -6.375  -2.205  14.146  1.00 89.49      A    C  
ATOM   4012  CD  PRO A 517      -7.172  -1.897  12.877  1.00 92.49      A    C  
ATOM   4013  N   GLY A 518      -4.748   0.683  11.243  1.00 93.02      A    N  
ATOM   4014  CA  GLY A 518      -3.746   1.227  10.332  1.00 93.73      A    C  
ATOM   4015  C   GLY A 518      -3.020   0.136   9.542  1.00 95.01      A    C  
ATOM   4016  O   GLY A 518      -3.358  -1.052   9.649  1.00 93.41      A    O  
ATOM   4017  N   LEU A 519      -2.029   0.520   8.754  1.00 94.74      A    N  
ATOM   4018  CA  LEU A 519      -1.239  -0.410   7.947  1.00 95.30      A    C  
ATOM   4019  C   LEU A 519      -0.386  -1.333   8.824  1.00 95.99      A    C  
ATOM   4020  O   LEU A 519       0.238  -0.903   9.787  1.00 94.18      A    O  
ATOM   4021  CB  LEU A 519      -0.346   0.355   6.960  1.00 94.13      A    C  
ATOM   4022  CG  LEU A 519      -1.092   1.119   5.863  1.00 92.98      A    C  
ATOM   4023  CD1 LEU A 519      -0.058   1.811   4.971  1.00 89.64      A    C  
ATOM   4024  CD2 LEU A 519      -1.940   0.203   4.983  1.00 89.75      A    C  
ATOM   4025  N   VAL A 520      -0.320  -2.601   8.425  1.00 96.63      A    N  
ATOM   4026  CA  VAL A 520       0.585  -3.596   9.000  1.00 96.88      A    C  
ATOM   4027  C   VAL A 520       2.023  -3.275   8.587  1.00 97.28      A    C  
ATOM   4028  O   VAL A 520       2.227  -2.753   7.487  1.00 96.15      A    O  
ATOM   4029  CB  VAL A 520       0.161  -5.005   8.544  1.00 95.35      A    C  
ATOM   4030  CG1 VAL A 520       1.059  -6.108   9.076  1.00 90.37      A    C  
ATOM   4031  CG2 VAL A 520      -1.255  -5.323   9.027  1.00 90.44      A    C  
ATOM   4032  N   PRO A 521       3.045  -3.571   9.409  1.00 96.37      A    N  
ATOM   4033  CA  PRO A 521       4.438  -3.473   9.004  1.00 96.20      A    C  
ATOM   4034  C   PRO A 521       4.738  -4.275   7.731  1.00 96.88      A    C  
ATOM   4035  O   PRO A 521       4.100  -5.289   7.445  1.00 96.35      A    O  
ATOM   4036  CB  PRO A 521       5.245  -3.986  10.197  1.00 95.36      A    C  
ATOM   4037  CG  PRO A 521       4.326  -3.718  11.381  1.00 93.91      A    C  
ATOM   4038  CD  PRO A 521       2.942  -3.969  10.807  1.00 96.09      A    C  
ATOM   4039  N   PHE A 522       5.714  -3.824   6.948  1.00 96.86      A    N  
ATOM   4040  CA  PHE A 522       6.130  -4.478   5.713  1.00 96.74      A    C  
ATOM   4041  C   PHE A 522       7.587  -4.140   5.389  1.00 96.88      A    C  
ATOM   4042  O   PHE A 522       8.106  -3.113   5.845  1.00 95.27      A    O  
ATOM   4043  CB  PHE A 522       5.197  -4.068   4.562  1.00 96.16      A    C  
ATOM   4044  CG  PHE A 522       5.259  -2.603   4.176  1.00 97.00      A    C  
ATOM   4045  CD1 PHE A 522       4.541  -1.635   4.905  1.00 95.53      A    C  
ATOM   4046  CD2 PHE A 522       6.037  -2.199   3.075  1.00 95.73      A    C  
ATOM   4047  CE1 PHE A 522       4.605  -0.283   4.546  1.00 95.08      A    C  
ATOM   4048  CE2 PHE A 522       6.102  -0.844   2.713  1.00 95.16      A    C  
ATOM   4049  CZ  PHE A 522       5.382   0.117   3.449  1.00 95.37      A    C  
ATOM   4050  N   MET A 523       8.242  -4.988   4.595  1.00 96.52      A    N  
ATOM   4051  CA  MET A 523       9.611  -4.707   4.151  1.00 96.47      A    C  
ATOM   4052  C   MET A 523       9.611  -3.536   3.181  1.00 96.42      A    C  
ATOM   4053  O   MET A 523       8.999  -3.589   2.114  1.00 94.66      A    O  
ATOM   4054  CB  MET A 523      10.255  -5.940   3.519  1.00 95.66      A    C  
ATOM   4055  CG  MET A 523      10.453  -7.054   4.545  1.00 92.30      A    C  
ATOM   4056  SD  MET A 523      11.449  -6.561   5.972  1.00 91.32      A    S  
ATOM   4057  CE  MET A 523      11.309  -8.091   6.933  1.00 81.70      A    C  
ATOM   4058  N   HIS A 524      10.311  -2.472   3.559  1.00 95.34      A    N  
ATOM   4059  CA  HIS A 524      10.419  -1.265   2.758  1.00 94.81      A    C  
ATOM   4060  C   HIS A 524      11.893  -0.984   2.459  1.00 94.46      A    C  
ATOM   4061  O   HIS A 524      12.715  -0.971   3.374  1.00 92.68      A    O  
ATOM   4062  CB  HIS A 524       9.735  -0.103   3.488  1.00 93.47      A    C  
ATOM   4063  CG  HIS A 524       9.676   1.166   2.684  1.00 91.88      A    C  
ATOM   4064  CD2 HIS A 524       8.757   1.488   1.727  1.00 80.83      A    C  
ATOM   4065  ND1 HIS A 524      10.549   2.222   2.778  1.00 79.74      A    N  
ATOM   4066  CE1 HIS A 524      10.162   3.154   1.890  1.00 81.67      A    C  
ATOM   4067  NE2 HIS A 524       9.074   2.757   1.227  1.00 84.65      A    N  
ATOM   4068  N   PHE A 525      12.214  -0.759   1.193  1.00 93.27      A    N  
ATOM   4069  CA  PHE A 525      13.550  -0.356   0.770  1.00 91.69      A    C  
ATOM   4070  C   PHE A 525      13.867   1.038   1.316  1.00 91.29      A    C  
ATOM   4071  O   PHE A 525      13.002   1.924   1.292  1.00 88.66      A    O  
ATOM   4072  CB  PHE A 525      13.637  -0.395  -0.758  1.00 90.83      A    C  
ATOM   4073  CG  PHE A 525      15.027  -0.115  -1.278  1.00 90.65      A    C  
ATOM   4074  CD1 PHE A 525      15.358   1.158  -1.781  1.00 84.81      A    C  
ATOM   4075  CD2 PHE A 525      16.009  -1.120  -1.244  1.00 86.18      A    C  
ATOM   4076  CE1 PHE A 525      16.660   1.416  -2.234  1.00 83.47      A    C  
ATOM   4077  CE2 PHE A 525      17.305  -0.861  -1.696  1.00 83.59      A    C  
ATOM   4078  CZ  PHE A 525      17.640   0.410  -2.196  1.00 87.24      A    C  
ATOM   4079  N   GLU A 526      15.077   1.253   1.811  1.00 88.18      A    N  
ATOM   4080  CA  GLU A 526      15.511   2.546   2.317  1.00 86.81      A    C  
ATOM   4081  C   GLU A 526      16.151   3.369   1.182  1.00 86.67      A    C  
ATOM   4082  O   GLU A 526      17.310   3.125   0.840  1.00 83.67      A    O  
ATOM   4083  CB  GLU A 526      16.443   2.348   3.524  1.00 84.28      A    C  
ATOM   4084  CG  GLU A 526      16.933   3.661   4.143  1.00 80.78      A    C  
ATOM   4085  CD  GLU A 526      15.770   4.643   4.392  1.00 80.65      A    C  
ATOM   4086  OE1 GLU A 526      15.651   5.636   3.622  1.00 71.86      A    O  
ATOM   4087  OE2 GLU A 526      14.926   4.400   5.276  1.00 74.88      A    O1-
ATOM   4088  N   PRO A 527      15.447   4.336   0.580  1.00 85.48      A    N  
ATOM   4089  CA  PRO A 527      15.987   5.140  -0.510  1.00 82.76      A    C  
ATOM   4090  C   PRO A 527      16.842   6.325  -0.029  1.00 83.67      A    C  
ATOM   4091  O   PRO A 527      17.449   7.008  -0.850  1.00 79.77      A    O  
ATOM   4092  CB  PRO A 527      14.749   5.607  -1.282  1.00 80.41      A    C  
ATOM   4093  CG  PRO A 527      13.711   5.786  -0.174  1.00 79.78      A    C  
ATOM   4094  CD  PRO A 527      14.043   4.658   0.799  1.00 84.02      A    C  
ATOM   4095  N   GLY A 528      16.841   6.633   1.257  1.00 78.57      A    N  
ATOM   4096  CA  GLY A 528      17.542   7.778   1.825  1.00 76.63      A    C  
ATOM   4097  C   GLY A 528      19.057   7.585   1.863  1.00 77.25      A    C  
ATOM   4098  O   GLY A 528      19.562   6.477   2.018  1.00 75.49      A    O  
ATOM   4099  N   GLN A 529      19.789   8.685   1.750  1.00 78.61      A    N  
ATOM   4100  CA  GLN A 529      21.252   8.679   1.826  1.00 77.01      A    C  
ATOM   4101  C   GLN A 529      21.723   8.346   3.252  1.00 79.25      A    C  
ATOM   4102  O   GLN A 529      21.413   9.075   4.194  1.00 76.44      A    O  
ATOM   4103  CB  GLN A 529      21.776  10.043   1.351  1.00 71.42      A    C  
ATOM   4104  CG  GLN A 529      23.308  10.182   1.399  1.00 66.39      A    C  
ATOM   4105  CD  GLN A 529      24.062   9.185   0.512  1.00 57.03      A    C  
ATOM   4106  NE2 GLN A 529      25.368   9.151   0.567  1.00 50.62      A    N  
ATOM   4107  OE1 GLN A 529      23.494   8.422  -0.238  1.00 56.25      A    O  
ATOM   4108  N   LEU A 530      22.518   7.278   3.378  1.00 76.85      A    N  
ATOM   4109  CA  LEU A 530      23.078   6.790   4.650  1.00 74.32      A    C  
ATOM   4110  C   LEU A 530      24.564   7.156   4.862  1.00 73.31      A    C  
ATOM   4111  O   LEU A 530      25.138   6.837   5.899  1.00 65.05      A    O  
ATOM   4112  CB  LEU A 530      22.841   5.276   4.726  1.00 70.06      A    C  
ATOM   4113  CG  LEU A 530      21.381   4.912   5.069  1.00 68.32      A    C  
ATOM   4114  CD1 LEU A 530      21.048   3.496   4.624  1.00 62.05      A    C  
ATOM   4115  CD2 LEU A 530      21.139   5.009   6.578  1.00 65.61      A    C  
ATOM   4116  N   GLY A 531      25.169   7.849   3.904  1.00 72.62      A    N  
ATOM   4117  CA  GLY A 531      26.611   8.102   3.867  1.00 70.01      A    C  
ATOM   4118  C   GLY A 531      27.320   7.250   2.812  1.00 70.64      A    C  
ATOM   4119  O   GLY A 531      26.688   6.514   2.056  1.00 63.89      A    O  
ATOM   4120  N   SER A 532      28.644   7.401   2.720  1.00 68.21      A    N  
ATOM   4121  CA  SER A 532      29.454   6.689   1.733  1.00 66.75      A    C  
ATOM   4122  C   SER A 532      29.902   5.299   2.197  1.00 67.12      A    C  
ATOM   4123  O   SER A 532      30.206   4.454   1.368  1.00 62.76      A    O  
ATOM   4124  CB  SER A 532      30.683   7.533   1.373  1.00 61.62      A    C  
ATOM   4125  OG  SER A 532      31.368   7.947   2.544  1.00 56.49      A    O  
ATOM   4126  N   VAL A 533      29.926   5.068   3.503  1.00 69.03      A    N  
ATOM   4127  CA  VAL A 533      30.421   3.841   4.135  1.00 69.86      A    C  
ATOM   4128  C   VAL A 533      29.326   3.237   4.998  1.00 72.70      A    C  
ATOM   4129  O   VAL A 533      28.546   3.975   5.608  1.00 67.00      A    O  
ATOM   4130  CB  VAL A 533      31.674   4.127   4.981  1.00 63.13      A    C  
ATOM   4131  CG1 VAL A 533      32.245   2.852   5.588  1.00 56.20      A    C  
ATOM   4132  CG2 VAL A 533      32.771   4.802   4.149  1.00 57.94      A    C  
ATOM   4133  N   CYS A 534      29.285   1.903   5.079  1.00 74.70      A    N  
ATOM   4134  CA  CYS A 534      28.334   1.253   5.948  1.00 75.43      A    C  
ATOM   4135  C   CYS A 534      28.547   1.617   7.417  1.00 76.70      A    C  
ATOM   4136  O   CYS A 534      29.629   1.434   7.963  1.00 71.77      A    O  
ATOM   4137  CB  CYS A 534      28.353  -0.261   5.760  1.00 73.36      A    C  
ATOM   4138  SG  CYS A 534      26.827  -0.927   6.467  1.00 69.78      A    S  
ATOM   4139  N   ASN A 535      27.498   2.109   8.051  1.00 76.59      A    N  
ATOM   4140  CA  ASN A 535      27.424   2.373   9.477  1.00 76.21      A    C  
ATOM   4141  C   ASN A 535      26.075   1.858  10.009  1.00 76.83      A    C  
ATOM   4142  O   ASN A 535      25.045   2.458   9.706  1.00 74.09      A    O  
ATOM   4143  CB  ASN A 535      27.632   3.874   9.727  1.00 72.55      A    C  
ATOM   4144  CG  ASN A 535      27.527   4.245  11.195  1.00 67.98      A    C  
ATOM   4145  ND2 ASN A 535      27.743   5.495  11.517  1.00 63.74      A    N  
ATOM   4146  OD1 ASN A 535      27.241   3.442  12.070  1.00 64.43      A    O  
ATOM   4147  N   PRO A 536      26.067   0.791  10.825  1.00 71.95      A    N  
ATOM   4148  CA  PRO A 536      24.832   0.212  11.355  1.00 72.13      A    C  
ATOM   4149  C   PRO A 536      23.988   1.171  12.202  1.00 73.94      A    C  
ATOM   4150  O   PRO A 536      22.787   0.962  12.354  1.00 71.63      A    O  
ATOM   4151  CB  PRO A 536      25.272  -0.992  12.197  1.00 70.02      A    C  
ATOM   4152  CG  PRO A 536      26.619  -1.383  11.596  1.00 69.49      A    C  
ATOM   4153  CD  PRO A 536      27.208  -0.035  11.173  1.00 74.44      A    C  
ATOM   4154  N   ALA A 537      24.604   2.214  12.754  1.00 71.18      A    N  
ATOM   4155  CA  ALA A 537      23.942   3.230  13.575  1.00 72.04      A    C  
ATOM   4156  C   ALA A 537      23.501   4.479  12.786  1.00 73.76      A    C  
ATOM   4157  O   ALA A 537      22.933   5.402  13.369  1.00 70.40      A    O  
ATOM   4158  CB  ALA A 537      24.875   3.580  14.742  1.00 71.00      A    C  
ATOM   4159  N   ALA A 538      23.778   4.543  11.479  1.00 74.10      A    N  
ATOM   4160  CA  ALA A 538      23.418   5.700  10.669  1.00 75.96      A    C  
ATOM   4161  C   ALA A 538      21.900   5.755  10.423  1.00 78.77      A    C  
ATOM   4162  O   ALA A 538      21.261   4.760  10.091  1.00 76.83      A    O  
ATOM   4163  CB  ALA A 538      24.198   5.689   9.353  1.00 72.77      A    C  
ATOM   4164  N   ASN A 539      21.351   6.964  10.511  1.00 77.19      A    N  
ATOM   4165  CA  ASN A 539      19.985   7.245  10.095  1.00 78.13      A    C  
ATOM   4166  C   ASN A 539      19.981   7.783   8.657  1.00 79.62      A    C  
ATOM   4167  O   ASN A 539      20.796   8.643   8.313  1.00 77.54      A    O  
ATOM   4168  CB  ASN A 539      19.336   8.228  11.075  1.00 75.76      A    C  
ATOM   4169  CG  ASN A 539      19.078   7.593  12.425  1.00 70.24      A    C  
ATOM   4170  ND2 ASN A 539      19.585   8.159  13.494  1.00 64.86      A    N  
ATOM   4171  OD1 ASN A 539      18.401   6.589  12.543  1.00 64.78      A    O  
ATOM   4172  N   ALA A 540      19.046   7.306   7.844  1.00 78.25      A    N  
ATOM   4173  CA  ALA A 540      18.885   7.777   6.481  1.00 79.69      A    C  
ATOM   4174  C   ALA A 540      18.437   9.248   6.444  1.00 81.34      A    C  
ATOM   4175  O   ALA A 540      17.551   9.671   7.182  1.00 79.99      A    O  
ATOM   4176  CB  ALA A 540      17.895   6.865   5.748  1.00 78.15      A    C  
ATOM   4177  N   ASN A 541      19.014  10.026   5.533  1.00 80.24      A    N  
ATOM   4178  CA  ASN A 541      18.570  11.389   5.279  1.00 80.86      A    C  
ATOM   4179  C   ASN A 541      17.229  11.370   4.527  1.00 80.90      A    C  
ATOM   4180  O   ASN A 541      17.143  10.923   3.385  1.00 79.08      A    O  
ATOM   4181  CB  ASN A 541      19.679  12.145   4.531  1.00 79.16      A    C  
ATOM   4182  CG  ASN A 541      19.370  13.620   4.356  1.00 76.53      A    C  
ATOM   4183  ND2 ASN A 541      20.379  14.434   4.155  1.00 72.40      A    N  
ATOM   4184  OD1 ASN A 541      18.240  14.090   4.387  1.00 69.93      A    O  
ATOM   4185  N   MET A 542      16.185  11.898   5.161  1.00 82.10      A    N  
ATOM   4186  CA  MET A 542      14.832  11.905   4.600  1.00 81.20      A    C  
ATOM   4187  C   MET A 542      14.625  12.919   3.469  1.00 82.94      A    C  
ATOM   4188  O   MET A 542      13.638  12.833   2.744  1.00 79.52      A    O  
ATOM   4189  CB  MET A 542      13.816  12.155   5.725  1.00 78.73      A    C  
ATOM   4190  CG  MET A 542      13.812  11.068   6.799  1.00 75.75      A    C  
ATOM   4191  SD  MET A 542      13.393   9.412   6.178  1.00 70.15      A    S  
ATOM   4192  CE  MET A 542      14.984   8.584   6.404  1.00 62.02      A    C  
ATOM   4193  N   ARG A 543      15.543  13.864   3.308  1.00 82.58      A    N  
ATOM   4194  CA  ARG A 543      15.479  14.930   2.289  1.00 82.61      A    C  
ATOM   4195  C   ARG A 543      16.337  14.646   1.064  1.00 84.12      A    C  
ATOM   4196  O   ARG A 543      16.182  15.333   0.057  1.00 81.64      A    O  
ATOM   4197  CB  ARG A 543      15.874  16.268   2.916  1.00 81.79      A    C  
ATOM   4198  CG  ARG A 543      14.910  16.678   4.027  1.00 79.45      A    C  
ATOM   4199  CD  ARG A 543      15.287  18.050   4.589  1.00 73.85      A    C  
ATOM   4200  NE  ARG A 543      14.331  18.455   5.623  1.00 67.57      A    N  
ATOM   4201  CZ  ARG A 543      14.429  19.472   6.444  1.00 57.80      A    C  
ATOM   4202  NH1 ARG A 543      15.430  20.307   6.420  1.00 53.90      A    N1+
ATOM   4203  NH2 ARG A 543      13.488  19.656   7.323  1.00 52.42      A    N  
ATOM   4204  N   GLN A 544      17.229  13.682   1.152  1.00 83.64      A    N  
ATOM   4205  CA  GLN A 544      18.164  13.354   0.085  1.00 84.40      A    C  
ATOM   4206  C   GLN A 544      18.102  11.856  -0.225  1.00 85.26      A    C  
ATOM   4207  O   GLN A 544      18.384  11.029   0.636  1.00 83.66      A    O  
ATOM   4208  CB  GLN A 544      19.568  13.812   0.490  1.00 82.95      A    C  
ATOM   4209  CG  GLN A 544      20.579  13.672  -0.652  1.00 74.56      A    C  
ATOM   4210  CD  GLN A 544      21.973  14.160  -0.277  1.00 71.01      A    C  
ATOM   4211  NE2 GLN A 544      22.895  14.169  -1.206  1.00 61.09      A    N  
ATOM   4212  OE1 GLN A 544      22.267  14.549   0.849  1.00 64.87      A    O  
ATOM   4213  N   ALA A 545      17.754  11.530  -1.460  1.00 84.67      A    N  
ATOM   4214  CA  ALA A 545      17.846  10.164  -1.950  1.00 84.87      A    C  
ATOM   4215  C   ALA A 545      19.316   9.756  -2.144  1.00 86.00      A    C  
ATOM   4216  O   ALA A 545      20.164  10.594  -2.473  1.00 84.29      A    O  
ATOM   4217  CB  ALA A 545      17.034  10.038  -3.241  1.00 83.00      A    C  
ATOM   4218  N   ALA A 546      19.600   8.464  -1.969  1.00 81.29      A    N  
ATOM   4219  CA  ALA A 546      20.921   7.909  -2.226  1.00 81.76      A    C  
ATOM   4220  C   ALA A 546      21.328   8.146  -3.688  1.00 82.71      A    C  
ATOM   4221  O   ALA A 546      20.600   7.760  -4.608  1.00 82.43      A    O  
ATOM   4222  CB  ALA A 546      20.916   6.424  -1.861  1.00 81.41      A    C  
ATOM   4223  N   PRO A 547      22.480   8.797  -3.948  1.00 79.71      A    N  
ATOM   4224  CA  PRO A 547      22.923   9.103  -5.297  1.00 80.63      A    C  
ATOM   4225  C   PRO A 547      23.524   7.875  -5.983  1.00 81.56      A    C  
ATOM   4226  O   PRO A 547      23.821   6.856  -5.364  1.00 79.37      A    O  
ATOM   4227  CB  PRO A 547      23.948  10.222  -5.115  1.00 79.28      A    C  
ATOM   4228  CG  PRO A 547      24.589   9.869  -3.778  1.00 81.47      A    C  
ATOM   4229  CD  PRO A 547      23.413   9.338  -2.974  1.00 85.38      A    C  
ATOM   4230  N   ARG A 548      23.797   8.008  -7.278  1.00 82.78      A    N  
ATOM   4231  CA  ARG A 548      24.466   6.962  -8.068  1.00 80.66      A    C  
ATOM   4232  C   ARG A 548      25.842   6.566  -7.517  1.00 81.35      A    C  
ATOM   4233  O   ARG A 548      26.240   5.418  -7.668  1.00 79.41      A    O  
ATOM   4234  CB  ARG A 548      24.577   7.437  -9.534  1.00 78.44      A    C  
ATOM   4235  CG  ARG A 548      25.119   6.340 -10.460  1.00 70.18      A    C  
ATOM   4236  CD  ARG A 548      25.153   6.831 -11.909  1.00 65.32      A    C  
ATOM   4237  NE  ARG A 548      25.663   5.784 -12.816  1.00 59.56      A    N  
ATOM   4238  CZ  ARG A 548      25.874   5.904 -14.112  1.00 50.86      A    C  
ATOM   4239  NH1 ARG A 548      25.657   7.025 -14.744  1.00 47.05      A    N1+
ATOM   4240  NH2 ARG A 548      26.317   4.895 -14.807  1.00 45.60      A    N  
ATOM   4241  N   THR A 549      26.559   7.480  -6.880  1.00 78.54      A    N  
ATOM   4242  CA  THR A 549      27.853   7.189  -6.236  1.00 77.07      A    C  
ATOM   4243  C   THR A 549      27.733   6.223  -5.056  1.00 77.66      A    C  
ATOM   4244  O   THR A 549      28.704   5.543  -4.741  1.00 74.90      A    O  
ATOM   4245  CB  THR A 549      28.525   8.476  -5.740  1.00 75.74      A    C  
ATOM   4246  CG2 THR A 549      28.964   9.369  -6.908  1.00 70.55      A    C  
ATOM   4247  OG1 THR A 549      27.622   9.230  -4.965  1.00 71.57      A    O  
ATOM   4248  N   ALA A 550      26.549   6.133  -4.453  1.00 78.43      A    N  
ATOM   4249  CA  ALA A 550      26.182   5.156  -3.437  1.00 79.96      A    C  
ATOM   4250  C   ALA A 550      25.348   3.999  -4.013  1.00 82.28      A    C  
ATOM   4251  O   ALA A 550      24.603   3.352  -3.284  1.00 79.18      A    O  
ATOM   4252  CB  ALA A 550      25.462   5.893  -2.295  1.00 78.47      A    C  
ATOM   4253  N   ASP A 551      25.398   3.792  -5.336  1.00 82.22      A    N  
ATOM   4254  CA  ASP A 551      24.635   2.773  -6.063  1.00 84.45      A    C  
ATOM   4255  C   ASP A 551      23.124   2.780  -5.745  1.00 86.91      A    C  
ATOM   4256  O   ASP A 551      22.462   1.746  -5.787  1.00 84.47      A    O  
ATOM   4257  CB  ASP A 551      25.299   1.393  -5.891  1.00 81.91      A    C  
ATOM   4258  CG  ASP A 551      26.621   1.265  -6.647  1.00 80.72      A    C  
ATOM   4259  OD1 ASP A 551      26.650   1.590  -7.860  1.00 77.82      A    O  
ATOM   4260  OD2 ASP A 551      27.599   0.734  -6.072  1.00 78.43      A    O1-
ATOM   4261  N   PHE A 552      22.557   3.955  -5.438  1.00 82.03      A    N  
ATOM   4262  CA  PHE A 552      21.162   4.109  -5.000  1.00 83.53      A    C  
ATOM   4263  C   PHE A 552      20.799   3.239  -3.783  1.00 86.00      A    C  
ATOM   4264  O   PHE A 552      19.685   2.751  -3.688  1.00 84.08      A    O  
ATOM   4265  CB  PHE A 552      20.199   3.908  -6.182  1.00 81.82      A    C  
ATOM   4266  CG  PHE A 552      20.535   4.701  -7.425  1.00 81.55      A    C  
ATOM   4267  CD1 PHE A 552      20.185   6.067  -7.500  1.00 79.20      A    C  
ATOM   4268  CD2 PHE A 552      21.173   4.082  -8.513  1.00 80.72      A    C  
ATOM   4269  CE1 PHE A 552      20.454   6.801  -8.663  1.00 76.78      A    C  
ATOM   4270  CE2 PHE A 552      21.443   4.820  -9.680  1.00 76.94      A    C  
ATOM   4271  CZ  PHE A 552      21.084   6.177  -9.758  1.00 79.38      A    C  
ATOM   4272  N   ASN A 553      21.751   3.044  -2.874  1.00 85.63      A    N  
ATOM   4273  CA  ASN A 553      21.633   2.186  -1.689  1.00 87.55      A    C  
ATOM   4274  C   ASN A 553      21.392   0.689  -1.997  1.00 89.85      A    C  
ATOM   4275  O   ASN A 553      20.941  -0.067  -1.148  1.00 87.71      A    O  
ATOM   4276  CB  ASN A 553      20.616   2.801  -0.715  1.00 84.18      A    C  
ATOM   4277  CG  ASN A 553      20.836   2.388   0.718  1.00 78.84      A    C  
ATOM   4278  ND2 ASN A 553      19.785   2.225   1.471  1.00 70.66      A    N  
ATOM   4279  OD1 ASN A 553      21.959   2.268   1.193  1.00 72.91      A    O  
ATOM   4280  N   GLN A 554      21.706   0.253  -3.221  1.00 87.80      A    N  
ATOM   4281  CA  GLN A 554      21.688  -1.168  -3.569  1.00 88.87      A    C  
ATOM   4282  C   GLN A 554      22.894  -1.872  -2.930  1.00 89.87      A    C  
ATOM   4283  O   GLN A 554      24.017  -1.387  -3.081  1.00 88.95      A    O  
ATOM   4284  CB  GLN A 554      21.720  -1.335  -5.093  1.00 88.54      A    C  
ATOM   4285  CG  GLN A 554      20.447  -0.797  -5.752  1.00 88.19      A    C  
ATOM   4286  CD  GLN A 554      20.570  -0.776  -7.268  1.00 89.50      A    C  
ATOM   4287  NE2 GLN A 554      21.221   0.220  -7.817  1.00 80.56      A    N  
ATOM   4288  OE1 GLN A 554      20.093  -1.649  -7.974  1.00 81.64      A    O  
ATOM   4289  N   PRO A 555      22.701  -3.007  -2.244  1.00 90.29      A    N  
ATOM   4290  CA  PRO A 555      23.783  -3.635  -1.507  1.00 90.08      A    C  
ATOM   4291  C   PRO A 555      24.814  -4.268  -2.450  1.00 91.55      A    C  
ATOM   4292  O   PRO A 555      24.496  -4.785  -3.522  1.00 90.73      A    O  
ATOM   4293  CB  PRO A 555      23.120  -4.659  -0.586  1.00 88.05      A    C  
ATOM   4294  CG  PRO A 555      21.875  -5.052  -1.373  1.00 89.11      A    C  
ATOM   4295  CD  PRO A 555      21.473  -3.760  -2.075  1.00 91.97      A    C  
ATOM   4296  N   SER A 556      26.068  -4.218  -2.022  1.00 89.53      A    N  
ATOM   4297  CA  SER A 556      27.184  -4.910  -2.652  1.00 89.22      A    C  
ATOM   4298  C   SER A 556      27.721  -5.979  -1.718  1.00 89.93      A    C  
ATOM   4299  O   SER A 556      27.868  -5.737  -0.518  1.00 88.60      A    O  
ATOM   4300  CB  SER A 556      28.305  -3.934  -3.026  1.00 87.56      A    C  
ATOM   4301  OG  SER A 556      27.837  -3.035  -4.027  1.00 80.18      A    O  
ATOM   4302  N   THR A 557      28.045  -7.138  -2.272  1.00 91.70      A    N  
ATOM   4303  CA  THR A 557      28.671  -8.246  -1.566  1.00 91.77      A    C  
ATOM   4304  C   THR A 557      30.154  -8.258  -1.877  1.00 91.94      A    C  
ATOM   4305  O   THR A 557      30.552  -8.188  -3.042  1.00 90.58      A    O  
ATOM   4306  CB  THR A 557      28.018  -9.580  -1.935  1.00 91.49      A    C  
ATOM   4307  CG2 THR A 557      26.563  -9.632  -1.469  1.00 86.00      A    C  
ATOM   4308  OG1 THR A 557      28.018  -9.768  -3.329  1.00 85.93      A    O  
ATOM   4309  N   TRP A 558      30.971  -8.333  -0.856  1.00 90.81      A    N  
ATOM   4310  CA  TRP A 558      32.421  -8.288  -0.979  1.00 90.02      A    C  
ATOM   4311  C   TRP A 558      33.036  -9.609  -0.549  1.00 90.26      A    C  
ATOM   4312  O   TRP A 558      32.658 -10.170   0.476  1.00 88.31      A    O  
ATOM   4313  CB  TRP A 558      32.967  -7.124  -0.155  1.00 89.06      A    C  
ATOM   4314  CG  TRP A 558      32.598  -5.778  -0.693  1.00 88.66      A    C  
ATOM   4315  CD1 TRP A 558      31.523  -5.037  -0.327  1.00 85.76      A    C  
ATOM   4316  CD2 TRP A 558      33.278  -5.002  -1.719  1.00 87.36      A    C  
ATOM   4317  CE2 TRP A 558      32.563  -3.787  -1.911  1.00 86.13      A    C  
ATOM   4318  CE3 TRP A 558      34.435  -5.200  -2.502  1.00 85.78      A    C  
ATOM   4319  NE1 TRP A 558      31.496  -3.874  -1.041  1.00 85.08      A    N  
ATOM   4320  CZ2 TRP A 558      32.982  -2.810  -2.825  1.00 85.16      A    C  
ATOM   4321  CZ3 TRP A 558      34.868  -4.231  -3.421  1.00 84.00      A    C  
ATOM   4322  CH2 TRP A 558      34.145  -3.034  -3.583  1.00 83.53      A    C  
ATOM   4323  N   VAL A 559      33.998 -10.097  -1.309  1.00 89.97      A    N  
ATOM   4324  CA  VAL A 559      34.799 -11.272  -0.971  1.00 89.61      A    C  
ATOM   4325  C   VAL A 559      36.262 -10.920  -1.192  1.00 89.58      A    C  
ATOM   4326  O   VAL A 559      36.640 -10.503  -2.285  1.00 88.53      A    O  
ATOM   4327  CB  VAL A 559      34.387 -12.507  -1.797  1.00 89.56      A    C  
ATOM   4328  CG1 VAL A 559      35.265 -13.718  -1.472  1.00 85.38      A    C  
ATOM   4329  CG2 VAL A 559      32.941 -12.899  -1.494  1.00 85.66      A    C  
ATOM   4330  N   ALA A 560      37.077 -11.107  -0.176  1.00 88.63      A    N  
ATOM   4331  CA  ALA A 560      38.521 -11.037  -0.289  1.00 87.16      A    C  
ATOM   4332  C   ALA A 560      39.101 -12.395   0.105  1.00 88.04      A    C  
ATOM   4333  O   ALA A 560      38.806 -12.891   1.195  1.00 86.66      A    O  
ATOM   4334  CB  ALA A 560      39.058  -9.883   0.566  1.00 84.91      A    C  
ATOM   4335  N   LEU A 561      39.888 -12.997  -0.767  1.00 85.84      A    N  
ATOM   4336  CA  LEU A 561      40.548 -14.269  -0.517  1.00 86.49      A    C  
ATOM   4337  C   LEU A 561      42.062 -14.098  -0.597  1.00 86.62      A    C  
ATOM   4338  O   LEU A 561      42.584 -13.343  -1.417  1.00 85.80      A    O  
ATOM   4339  CB  LEU A 561      40.049 -15.357  -1.485  1.00 86.97      A    C  
ATOM   4340  CG  LEU A 561      38.536 -15.646  -1.454  1.00 87.09      A    C  
ATOM   4341  CD1 LEU A 561      38.210 -16.763  -2.444  1.00 83.01      A    C  
ATOM   4342  CD2 LEU A 561      38.045 -16.086  -0.075  1.00 84.35      A    C  
ATOM   4343  N   ASN A 562      42.753 -14.824   0.253  1.00 86.77      A    N  
ATOM   4344  CA  ASN A 562      44.203 -14.935   0.244  1.00 85.90      A    C  
ATOM   4345  C   ASN A 562      44.593 -16.413   0.138  1.00 86.24      A    C  
ATOM   4346  O   ASN A 562      43.966 -17.267   0.761  1.00 85.00      A    O  
ATOM   4347  CB  ASN A 562      44.786 -14.277   1.500  1.00 84.00      A    C  
ATOM   4348  CG  ASN A 562      46.275 -14.559   1.646  1.00 79.79      A    C  
ATOM   4349  ND2 ASN A 562      47.118 -13.940   0.857  1.00 72.98      A    N  
ATOM   4350  OD1 ASN A 562      46.691 -15.368   2.446  1.00 72.36      A    O  
ATOM   4351  N   LYS A 563      45.632 -16.677  -0.635  1.00 86.61      A    N  
ATOM   4352  CA  LYS A 563      46.292 -17.973  -0.733  1.00 86.99      A    C  
ATOM   4353  C   LYS A 563      47.766 -17.790  -0.411  1.00 87.44      A    C  
ATOM   4354  O   LYS A 563      48.459 -17.047  -1.113  1.00 85.75      A    O  
ATOM   4355  CB  LYS A 563      46.021 -18.555  -2.128  1.00 85.97      A    C  
ATOM   4356  CG  LYS A 563      46.220 -20.072  -2.147  1.00 83.34      A    C  
ATOM   4357  CD  LYS A 563      45.642 -20.694  -3.423  1.00 84.24      A    C  
ATOM   4358  CE  LYS A 563      45.567 -22.211  -3.249  1.00 80.30      A    C  
ATOM   4359  NZ  LYS A 563      44.692 -22.855  -4.249  1.00 77.08      A    N1+
ATOM   4360  N   SER A 564      48.237 -18.413   0.665  1.00 83.15      A    N  
ATOM   4361  CA  SER A 564      49.631 -18.293   1.098  1.00 83.32      A    C  
ATOM   4362  C   SER A 564      50.586 -18.900   0.063  1.00 84.31      A    C  
ATOM   4363  O   SER A 564      50.156 -19.734  -0.743  1.00 82.80      A    O  
ATOM   4364  CB  SER A 564      49.832 -18.941   2.477  1.00 82.46      A    C  
ATOM   4365  OG  SER A 564      49.823 -20.348   2.385  1.00 80.35      A    O  
ATOM   4366  N   PRO A 565      51.875 -18.549   0.072  1.00 82.54      A    N  
ATOM   4367  CA  PRO A 565      52.851 -19.162  -0.837  1.00 82.16      A    C  
ATOM   4368  C   PRO A 565      52.849 -20.700  -0.768  1.00 83.68      A    C  
ATOM   4369  O   PRO A 565      52.894 -21.340  -1.813  1.00 81.82      A    O  
ATOM   4370  CB  PRO A 565      54.202 -18.566  -0.435  1.00 80.39      A    C  
ATOM   4371  CG  PRO A 565      53.823 -17.208   0.156  1.00 78.46      A    C  
ATOM   4372  CD  PRO A 565      52.502 -17.493   0.859  1.00 82.37      A    C  
ATOM   4373  N   ASP A 566      52.703 -21.287   0.413  1.00 83.14      A    N  
ATOM   4374  CA  ASP A 566      52.650 -22.745   0.584  1.00 83.03      A    C  
ATOM   4375  C   ASP A 566      51.375 -23.353  -0.022  1.00 84.26      A    C  
ATOM   4376  O   ASP A 566      51.436 -24.397  -0.682  1.00 82.07      A    O  
ATOM   4377  CB  ASP A 566      52.762 -23.101   2.070  1.00 81.22      A    C  
ATOM   4378  CG  ASP A 566      54.143 -22.779   2.643  1.00 76.13      A    C  
ATOM   4379  OD1 ASP A 566      55.140 -23.013   1.920  1.00 70.97      A    O  
ATOM   4380  OD2 ASP A 566      54.181 -22.307   3.800  1.00 70.12      A    O1-
ATOM   4381  N   GLN A 567      50.252 -22.687   0.132  1.00 82.48      A    N  
ATOM   4382  CA  GLN A 567      48.994 -23.079  -0.497  1.00 83.41      A    C  
ATOM   4383  C   GLN A 567      49.064 -22.978  -2.031  1.00 84.37      A    C  
ATOM   4384  O   GLN A 567      48.545 -23.833  -2.729  1.00 83.16      A    O  
ATOM   4385  CB  GLN A 567      47.854 -22.214   0.044  1.00 83.61      A    C  
ATOM   4386  CG  GLN A 567      47.461 -22.567   1.483  1.00 83.50      A    C  
ATOM   4387  CD  GLN A 567      46.496 -21.546   2.078  1.00 82.83      A    C  
ATOM   4388  NE2 GLN A 567      45.596 -21.958   2.931  1.00 74.36      A    N  
ATOM   4389  OE1 GLN A 567      46.555 -20.353   1.802  1.00 76.86      A    O  
ATOM   4390  N   VAL A 568      49.766 -21.960  -2.562  1.00 82.04      A    N  
ATOM   4391  CA  VAL A 568      50.009 -21.837  -4.009  1.00 81.48      A    C  
ATOM   4392  C   VAL A 568      50.899 -22.969  -4.526  1.00 81.83      A    C  
ATOM   4393  O   VAL A 568      50.654 -23.485  -5.614  1.00 79.31      A    O  
ATOM   4394  CB  VAL A 568      50.623 -20.462  -4.358  1.00 80.79      A    C  
ATOM   4395  CG1 VAL A 568      51.001 -20.334  -5.842  1.00 77.12      A    C  
ATOM   4396  CG2 VAL A 568      49.641 -19.332  -4.047  1.00 79.56      A    C  
ATOM   4397  N   ILE A 569      51.886 -23.379  -3.764  1.00 82.74      A    N  
ATOM   4398  CA  ILE A 569      52.736 -24.523  -4.138  1.00 80.97      A    C  
ATOM   4399  C   ILE A 569      51.930 -25.822  -4.181  1.00 80.99      A    C  
ATOM   4400  O   ILE A 569      52.184 -26.664  -5.047  1.00 76.12      A    O  
ATOM   4401  CB  ILE A 569      53.943 -24.629  -3.176  1.00 80.20      A    C  
ATOM   4402  CG1 ILE A 569      54.901 -23.427  -3.346  1.00 77.76      A    C  
ATOM   4403  CG2 ILE A 569      54.725 -25.937  -3.409  1.00 78.44      A    C  
ATOM   4404  CD1 ILE A 569      55.863 -23.243  -2.172  1.00 72.42      A    C  
ATOM   4405  N   ASN A 570      50.981 -25.996  -3.263  1.00 82.71      A    N  
ATOM   4406  CA  ASN A 570      50.103 -27.152  -3.172  1.00 81.54      A    C  
ATOM   4407  C   ASN A 570      50.866 -28.502  -3.166  1.00 82.65      A    C  
ATOM   4408  O   ASN A 570      50.613 -29.377  -3.994  1.00 78.66      A    O  
ATOM   4409  CB  ASN A 570      49.018 -27.044  -4.260  1.00 77.81      A    C  
ATOM   4410  CG  ASN A 570      47.879 -28.023  -4.068  1.00 76.03      A    C  
ATOM   4411  ND2 ASN A 570      47.097 -28.260  -5.099  1.00 73.04      A    N  
ATOM   4412  OD1 ASN A 570      47.652 -28.567  -2.996  1.00 72.86      A    O  
ATOM   4413  N   ARG A 571      51.826 -28.651  -2.268  1.00 81.12      A    N  
ATOM   4414  CA  ARG A 571      52.761 -29.794  -2.243  1.00 79.81      A    C  
ATOM   4415  C   ARG A 571      52.071 -31.153  -2.194  1.00 80.50      A    C  
ATOM   4416  O   ARG A 571      52.543 -32.085  -2.836  1.00 76.93      A    O  
ATOM   4417  CB  ARG A 571      53.730 -29.679  -1.047  1.00 78.72      A    C  
ATOM   4418  CG  ARG A 571      54.753 -28.552  -1.223  1.00 75.98      A    C  
ATOM   4419  CD  ARG A 571      55.698 -28.488  -0.016  1.00 74.09      A    C  
ATOM   4420  NE  ARG A 571      56.658 -27.375  -0.142  1.00 70.07      A    N  
ATOM   4421  CZ  ARG A 571      57.831 -27.378  -0.771  1.00 62.79      A    C  
ATOM   4422  NH1 ARG A 571      58.289 -28.436  -1.379  1.00 58.19      A    N1+
ATOM   4423  NH2 ARG A 571      58.563 -26.298  -0.798  1.00 59.40      A    N  
ATOM   4424  N   GLU A 572      50.986 -31.265  -1.451  1.00 81.56      A    N  
ATOM   4425  CA  GLU A 572      50.229 -32.502  -1.271  1.00 81.25      A    C  
ATOM   4426  C   GLU A 572      49.233 -32.765  -2.414  1.00 82.39      A    C  
ATOM   4427  O   GLU A 572      48.745 -33.879  -2.548  1.00 75.70      A    O  
ATOM   4428  CB  GLU A 572      49.504 -32.465   0.085  1.00 79.88      A    C  
ATOM   4429  CG  GLU A 572      50.488 -32.366   1.265  1.00 75.75      A    C  
ATOM   4430  CD  GLU A 572      49.818 -32.385   2.640  1.00 69.22      A    C  
ATOM   4431  OE1 GLU A 572      50.581 -32.375   3.634  1.00 62.65      A    O  
ATOM   4432  OE2 GLU A 572      48.565 -32.405   2.696  1.00 62.94      A    O1-
ATOM   4433  N   ASN A 573      48.978 -31.764  -3.234  1.00 81.93      A    N  
ATOM   4434  CA  ASN A 573      48.002 -31.822  -4.323  1.00 80.69      A    C  
ATOM   4435  C   ASN A 573      46.648 -32.445  -3.903  1.00 80.92      A    C  
ATOM   4436  O   ASN A 573      46.037 -33.202  -4.655  1.00 75.14      A    O  
ATOM   4437  CB  ASN A 573      48.654 -32.479  -5.548  1.00 78.42      A    C  
ATOM   4438  CG  ASN A 573      47.800 -32.341  -6.789  1.00 77.34      A    C  
ATOM   4439  ND2 ASN A 573      47.846 -33.310  -7.672  1.00 73.40      A    N  
ATOM   4440  OD1 ASN A 573      47.114 -31.366  -7.017  1.00 71.37      A    O  
ATOM   4441  N   ALA A 574      46.218 -32.154  -2.671  1.00 81.25      A    N  
ATOM   4442  CA  ALA A 574      45.035 -32.761  -2.065  1.00 78.72      A    C  
ATOM   4443  C   ALA A 574      43.726 -32.414  -2.790  1.00 80.08      A    C  
ATOM   4444  O   ALA A 574      42.749 -33.155  -2.716  1.00 73.99      A    O  
ATOM   4445  CB  ALA A 574      44.985 -32.327  -0.594  1.00 76.10      A    C  
ATOM   4446  N   ASP A 575      43.698 -31.298  -3.510  1.00 80.99      A    N  
ATOM   4447  CA  ASP A 575      42.559 -30.804  -4.280  1.00 79.68      A    C  
ATOM   4448  C   ASP A 575      42.605 -31.174  -5.772  1.00 80.13      A    C  
ATOM   4449  O   ASP A 575      41.703 -30.816  -6.524  1.00 73.32      A    O  
ATOM   4450  CB  ASP A 575      42.457 -29.291  -4.056  1.00 76.98      A    C  
ATOM   4451  CG  ASP A 575      43.611 -28.494  -4.677  1.00 77.28      A    C  
ATOM   4452  OD1 ASP A 575      44.617 -29.091  -5.122  1.00 71.79      A    O  
ATOM   4453  OD2 ASP A 575      43.466 -27.256  -4.725  1.00 75.90      A    O1-
ATOM   4454  N   GLY A 576      43.658 -31.878  -6.218  1.00 78.21      A    N  
ATOM   4455  CA  GLY A 576      43.833 -32.314  -7.601  1.00 78.25      A    C  
ATOM   4456  C   GLY A 576      44.141 -31.195  -8.609  1.00 79.83      A    C  
ATOM   4457  O   GLY A 576      44.159 -31.463  -9.811  1.00 73.77      A    O  
ATOM   4458  N   ALA A 577      44.421 -29.980  -8.168  1.00 80.22      A    N  
ATOM   4459  CA  ALA A 577      44.714 -28.838  -9.049  1.00 78.68      A    C  
ATOM   4460  C   ALA A 577      46.143 -28.836  -9.619  1.00 79.83      A    C  
ATOM   4461  O   ALA A 577      46.461 -28.038 -10.505  1.00 73.42      A    O  
ATOM   4462  CB  ALA A 577      44.417 -27.547  -8.288  1.00 76.71      A    C  
ATOM   4463  N   GLY A 578      46.980 -29.724  -9.131  1.00 78.29      A    N  
ATOM   4464  CA  GLY A 578      48.395 -29.809  -9.475  1.00 79.88      A    C  
ATOM   4465  C   GLY A 578      49.290 -29.119  -8.445  1.00 82.62      A    C  
ATOM   4466  O   GLY A 578      48.829 -28.538  -7.471  1.00 77.93      A    O  
ATOM   4467  N   SER A 579      50.608 -29.226  -8.660  1.00 78.74      A    N  
ATOM   4468  CA  SER A 579      51.641 -28.660  -7.792  1.00 78.58      A    C  
ATOM   4469  C   SER A 579      52.818 -28.151  -8.625  1.00 78.51      A    C  
ATOM   4470  O   SER A 579      53.242 -28.816  -9.573  1.00 73.98      A    O  
ATOM   4471  CB  SER A 579      52.123 -29.727  -6.805  1.00 76.95      A    C  
ATOM   4472  OG  SER A 579      53.165 -29.233  -5.987  1.00 73.38      A    O  
ATOM   4473  N   ASN A 580      53.385 -27.021  -8.242  1.00 79.73      A    N  
ATOM   4474  CA  ASN A 580      54.637 -26.522  -8.805  1.00 77.92      A    C  
ATOM   4475  C   ASN A 580      55.860 -26.890  -7.947  1.00 78.40      A    C  
ATOM   4476  O   ASN A 580      56.969 -26.461  -8.277  1.00 74.02      A    O  
ATOM   4477  CB  ASN A 580      54.539 -25.013  -9.101  1.00 74.74      A    C  
ATOM   4478  CG  ASN A 580      54.537 -24.149  -7.856  1.00 74.04      A    C  
ATOM   4479  ND2 ASN A 580      54.845 -22.877  -7.982  1.00 72.22      A    N  
ATOM   4480  OD1 ASN A 580      54.259 -24.593  -6.765  1.00 66.47      A    O  
ATOM   4481  N   ALA A 581      55.698 -27.686  -6.895  1.00 79.13      A    N  
ATOM   4482  CA  ALA A 581      56.799 -28.097  -6.021  1.00 76.88      A    C  
ATOM   4483  C   ALA A 581      58.019 -28.683  -6.777  1.00 77.55      A    C  
ATOM   4484  O   ALA A 581      59.136 -28.296  -6.439  1.00 74.74      A    O  
ATOM   4485  CB  ALA A 581      56.272 -29.048  -4.943  1.00 75.75      A    C  
ATOM   4486  N   PRO A 582      57.828 -29.508  -7.838  1.00 77.71      A    N  
ATOM   4487  CA  PRO A 582      58.958 -29.984  -8.633  1.00 76.20      A    C  
ATOM   4488  C   PRO A 582      59.710 -28.879  -9.379  1.00 77.03      A    C  
ATOM   4489  O   PRO A 582      60.898 -29.019  -9.655  1.00 72.55      A    O  
ATOM   4490  CB  PRO A 582      58.365 -30.994  -9.630  1.00 74.45      A    C  
ATOM   4491  CG  PRO A 582      57.059 -31.436  -8.972  1.00 74.65      A    C  
ATOM   4492  CD  PRO A 582      56.604 -30.155  -8.278  1.00 79.03      A    C  
ATOM   4493  N   ALA A 583      59.050 -27.777  -9.691  1.00 77.35      A    N  
ATOM   4494  CA  ALA A 583      59.644 -26.649 -10.398  1.00 75.28      A    C  
ATOM   4495  C   ALA A 583      60.440 -25.707  -9.480  1.00 76.12      A    C  
ATOM   4496  O   ALA A 583      61.127 -24.826  -9.986  1.00 72.55      A    O  
ATOM   4497  CB  ALA A 583      58.542 -25.914 -11.168  1.00 72.52      A    C  
ATOM   4498  N   LEU A 584      60.373 -25.892  -8.156  1.00 74.23      A    N  
ATOM   4499  CA  LEU A 584      61.074 -25.036  -7.191  1.00 72.22      A    C  
ATOM   4500  C   LEU A 584      62.558 -25.380  -7.010  1.00 71.92      A    C  
ATOM   4501  O   LEU A 584      63.290 -24.582  -6.419  1.00 67.20      A    O  
ATOM   4502  CB  LEU A 584      60.348 -25.068  -5.839  1.00 69.53      A    C  
ATOM   4503  CG  LEU A 584      58.920 -24.497  -5.869  1.00 68.37      A    C  
ATOM   4504  CD1 LEU A 584      58.306 -24.636  -4.479  1.00 65.07      A    C  
ATOM   4505  CD2 LEU A 584      58.885 -23.016  -6.253  1.00 67.32      A    C  
ATOM   4506  N   LEU A 585      62.999 -26.515  -7.500  1.00 75.92      A    N  
ATOM   4507  CA  LEU A 585      64.380 -27.024  -7.457  1.00 74.55      A    C  
ATOM   4508  C   LEU A 585      64.966 -27.262  -6.055  1.00 76.45      A    C  
ATOM   4509  O   LEU A 585      65.766 -28.178  -5.870  1.00 70.61      A    O  
ATOM   4510  CB  LEU A 585      65.301 -26.113  -8.282  1.00 69.98      A    C  
ATOM   4511  CG  LEU A 585      65.000 -26.062  -9.789  1.00 67.33      A    C  
ATOM   4512  CD1 LEU A 585      65.839 -24.971 -10.432  1.00 62.26      A    C  
ATOM   4513  CD2 LEU A 585      65.343 -27.404 -10.439  1.00 64.29      A    C  
ATOM   4514  N   ASN A 586      64.630 -26.463  -5.077  1.00 75.10      A    N  
ATOM   4515  CA  ASN A 586      65.081 -26.582  -3.691  1.00 74.76      A    C  
ATOM   4516  C   ASN A 586      64.017 -26.047  -2.708  1.00 75.82      A    C  
ATOM   4517  O   ASN A 586      63.014 -25.463  -3.116  1.00 71.50      A    O  
ATOM   4518  CB  ASN A 586      66.446 -25.890  -3.549  1.00 71.76      A    C  
ATOM   4519  CG  ASN A 586      66.419 -24.405  -3.871  1.00 71.07      A    C  
ATOM   4520  ND2 ASN A 586      67.339 -23.920  -4.653  1.00 67.43      A    N  
ATOM   4521  OD1 ASN A 586      65.579 -23.663  -3.397  1.00 65.58      A    O  
ATOM   4522  N   THR A 587      64.260 -26.222  -1.418  1.00 78.33      A    N  
ATOM   4523  CA  THR A 587      63.338 -25.803  -0.352  1.00 76.90      A    C  
ATOM   4524  C   THR A 587      63.151 -24.289  -0.257  1.00 76.99      A    C  
ATOM   4525  O   THR A 587      62.132 -23.832   0.265  1.00 72.19      A    O  
ATOM   4526  CB  THR A 587      63.812 -26.325   1.011  1.00 75.26      A    C  
ATOM   4527  CG2 THR A 587      63.717 -27.848   1.097  1.00 70.80      A    C  
ATOM   4528  OG1 THR A 587      65.169 -25.979   1.206  1.00 72.63      A    O  
ATOM   4529  N   GLN A 588      64.105 -23.512  -0.775  1.00 76.24      A    N  
ATOM   4530  CA  GLN A 588      64.070 -22.053  -0.790  1.00 76.09      A    C  
ATOM   4531  C   GLN A 588      63.413 -21.476  -2.053  1.00 77.01      A    C  
ATOM   4532  O   GLN A 588      63.173 -20.274  -2.107  1.00 72.04      A    O  
ATOM   4533  CB  GLN A 588      65.493 -21.501  -0.626  1.00 74.40      A    C  
ATOM   4534  CG  GLN A 588      66.118 -21.873   0.724  1.00 71.12      A    C  
ATOM   4535  CD  GLN A 588      67.531 -21.317   0.909  1.00 66.12      A    C  
ATOM   4536  NE2 GLN A 588      68.094 -21.427   2.088  1.00 56.61      A    N  
ATOM   4537  OE1 GLN A 588      68.165 -20.790   0.005  1.00 59.93      A    O  
ATOM   4538  N   GLY A 589      63.160 -22.316  -3.079  1.00 76.14      A    N  
ATOM   4539  CA  GLY A 589      62.576 -21.874  -4.352  1.00 75.68      A    C  
ATOM   4540  C   GLY A 589      63.380 -20.776  -5.051  1.00 78.77      A    C  
ATOM   4541  O   GLY A 589      62.807 -19.938  -5.739  1.00 74.43      A    O  
ATOM   4542  N   LYS A 590      64.695 -20.742  -4.850  1.00 73.24      A    N  
ATOM   4543  CA  LYS A 590      65.563 -19.676  -5.351  1.00 74.70      A    C  
ATOM   4544  C   LYS A 590      66.815 -20.238  -6.001  1.00 74.71      A    C  
ATOM   4545  O   LYS A 590      67.482 -21.113  -5.448  1.00 71.56      A    O  
ATOM   4546  CB  LYS A 590      65.875 -18.697  -4.209  1.00 72.40      A    C  
ATOM   4547  CG  LYS A 590      66.618 -17.444  -4.693  1.00 67.57      A    C  
ATOM   4548  CD  LYS A 590      66.714 -16.407  -3.573  1.00 67.03      A    C  
ATOM   4549  CE  LYS A 590      67.394 -15.140  -4.103  1.00 59.03      A    C  
ATOM   4550  NZ  LYS A 590      67.225 -13.993  -3.168  1.00 53.43      A    N1+
ATOM   4551  N   VAL A 591      67.172 -19.697  -7.168  1.00 77.40      A    N  
ATOM   4552  CA  VAL A 591      68.410 -19.997  -7.878  1.00 76.55      A    C  
ATOM   4553  C   VAL A 591      69.198 -18.697  -8.017  1.00 77.57      A    C  
ATOM   4554  O   VAL A 591      68.732 -17.752  -8.650  1.00 74.06      A    O  
ATOM   4555  CB  VAL A 591      68.151 -20.640  -9.248  1.00 73.99      A    C  
ATOM   4556  CG1 VAL A 591      69.470 -20.947  -9.973  1.00 67.48      A    C  
ATOM   4557  CG2 VAL A 591      67.386 -21.954  -9.097  1.00 68.08      A    C  
ATOM   4558  N   SER A 592      70.373 -18.652  -7.419  1.00 73.11      A    N  
ATOM   4559  CA  SER A 592      71.272 -17.509  -7.515  1.00 72.74      A    C  
ATOM   4560  C   SER A 592      72.569 -17.893  -8.218  1.00 72.22      A    C  
ATOM   4561  O   SER A 592      73.162 -18.926  -7.913  1.00 67.53      A    O  
ATOM   4562  CB  SER A 592      71.551 -16.917  -6.128  1.00 69.46      A    C  
ATOM   4563  OG  SER A 592      72.085 -17.900  -5.265  1.00 61.49      A    O  
ATOM   4564  N   PHE A 593      73.036 -17.042  -9.122  1.00 72.48      A    N  
ATOM   4565  CA  PHE A 593      74.322 -17.194  -9.783  1.00 70.70      A    C  
ATOM   4566  C   PHE A 593      75.338 -16.259  -9.120  1.00 70.64      A    C  
ATOM   4567  O   PHE A 593      75.118 -15.053  -9.062  1.00 65.82      A    O  
ATOM   4568  CB  PHE A 593      74.175 -16.921 -11.281  1.00 67.19      A    C  
ATOM   4569  CG  PHE A 593      73.241 -17.887 -12.002  1.00 64.54      A    C  
ATOM   4570  CD1 PHE A 593      73.708 -19.150 -12.407  1.00 60.20      A    C  
ATOM   4571  CD2 PHE A 593      71.913 -17.512 -12.267  1.00 59.42      A    C  
ATOM   4572  CE1 PHE A 593      72.853 -20.038 -13.082  1.00 53.11      A    C  
ATOM   4573  CE2 PHE A 593      71.054 -18.407 -12.940  1.00 55.01      A    C  
ATOM   4574  CZ  PHE A 593      71.524 -19.665 -13.346  1.00 55.40      A    C  
ATOM   4575  N   ALA A 594      76.435 -16.790  -8.647  1.00 69.97      A    N  
ATOM   4576  CA  ALA A 594      77.466 -16.041  -7.931  1.00 69.27      A    C  
ATOM   4577  C   ALA A 594      78.397 -15.219  -8.861  1.00 69.48      A    C  
ATOM   4578  O   ALA A 594      79.585 -15.080  -8.588  1.00 62.91      A    O  
ATOM   4579  CB  ALA A 594      78.218 -17.013  -7.008  1.00 64.19      A    C  
ATOM   4580  N   PHE A 595      77.898 -14.703  -9.978  1.00 68.45      A    N  
ATOM   4581  CA  PHE A 595      78.685 -13.900 -10.926  1.00 67.54      A    C  
ATOM   4582  C   PHE A 595      78.785 -12.412 -10.543  1.00 67.45      A    C  
ATOM   4583  O   PHE A 595      79.707 -11.733 -10.983  1.00 61.70      A    O  
ATOM   4584  CB  PHE A 595      78.107 -14.071 -12.336  1.00 63.98      A    C  
ATOM   4585  CG  PHE A 595      78.148 -15.491 -12.881  1.00 62.09      A    C  
ATOM   4586  CD1 PHE A 595      79.382 -16.136 -13.080  1.00 59.26      A    C  
ATOM   4587  CD2 PHE A 595      76.957 -16.165 -13.190  1.00 58.29      A    C  
ATOM   4588  CE1 PHE A 595      79.428 -17.446 -13.587  1.00 53.13      A    C  
ATOM   4589  CE2 PHE A 595      77.001 -17.482 -13.691  1.00 54.88      A    C  
ATOM   4590  CZ  PHE A 595      78.234 -18.124 -13.891  1.00 55.16      A    C  
ATOM   4591  N   SER A 596      77.875 -11.904  -9.727  1.00 67.70      A    N  
ATOM   4592  CA  SER A 596      77.871 -10.538  -9.188  1.00 67.11      A    C  
ATOM   4593  C   SER A 596      77.213 -10.511  -7.805  1.00 67.32      A    C  
ATOM   4594  O   SER A 596      76.201 -11.192  -7.615  1.00 62.19      A    O  
ATOM   4595  CB  SER A 596      77.116  -9.595 -10.129  1.00 62.84      A    C  
ATOM   4596  OG  SER A 596      76.956  -8.318  -9.539  1.00 56.31      A    O  
ATOM   4597  N   PRO A 597      77.707  -9.697  -6.849  1.00 67.19      A    N  
ATOM   4598  CA  PRO A 597      77.091  -9.507  -5.535  1.00 67.54      A    C  
ATOM   4599  C   PRO A 597      75.673  -8.914  -5.577  1.00 68.19      A    C  
ATOM   4600  O   PRO A 597      74.929  -9.057  -4.613  1.00 63.58      A    O  
ATOM   4601  CB  PRO A 597      78.035  -8.576  -4.768  1.00 65.28      A    C  
ATOM   4602  CG  PRO A 597      79.364  -8.670  -5.514  1.00 64.91      A    C  
ATOM   4603  CD  PRO A 597      78.945  -8.941  -6.952  1.00 68.00      A    C  
ATOM   4604  N   GLU A 598      75.314  -8.272  -6.682  1.00 65.86      A    N  
ATOM   4605  CA  GLU A 598      74.017  -7.605  -6.846  1.00 67.29      A    C  
ATOM   4606  C   GLU A 598      72.964  -8.454  -7.586  1.00 68.15      A    C  
ATOM   4607  O   GLU A 598      71.841  -7.998  -7.821  1.00 62.03      A    O  
ATOM   4608  CB  GLU A 598      74.207  -6.251  -7.554  1.00 62.99      A    C  
ATOM   4609  CG  GLU A 598      75.048  -5.265  -6.727  1.00 56.59      A    C  
ATOM   4610  CD  GLU A 598      75.052  -3.833  -7.312  1.00 52.67      A    C  
ATOM   4611  OE1 GLU A 598      75.543  -2.941  -6.587  1.00 47.32      A    O  
ATOM   4612  OE2 GLU A 598      74.586  -3.653  -8.458  1.00 48.11      A    O1-
ATOM   4613  N   SER A 599      73.259  -9.712  -7.951  1.00 67.46      A    N  
ATOM   4614  CA  SER A 599      72.276 -10.556  -8.640  1.00 67.44      A    C  
ATOM   4615  C   SER A 599      71.198 -11.049  -7.664  1.00 68.69      A    C  
ATOM   4616  O   SER A 599      71.454 -11.937  -6.843  1.00 62.94      A    O  
ATOM   4617  CB  SER A 599      72.947 -11.703  -9.402  1.00 62.83      A    C  
ATOM   4618  OG  SER A 599      73.476 -12.690  -8.551  1.00 56.23      A    O  
ATOM   4619  N   GLU A 600      69.996 -10.559  -7.779  1.00 67.20      A    N  
ATOM   4620  CA  GLU A 600      68.868 -10.991  -6.934  1.00 68.64      A    C  
ATOM   4621  C   GLU A 600      68.479 -12.475  -7.121  1.00 69.49      A    C  
ATOM   4622  O   GLU A 600      67.833 -13.064  -6.247  1.00 62.64      A    O  
ATOM   4623  CB  GLU A 600      67.637 -10.102  -7.170  1.00 64.74      A    C  
ATOM   4624  CG  GLU A 600      67.773  -8.664  -6.645  1.00 59.19      A    C  
ATOM   4625  CD  GLU A 600      66.414  -7.953  -6.513  1.00 55.32      A    C  
ATOM   4626  OE1 GLU A 600      66.383  -6.877  -5.879  1.00 50.96      A    O  
ATOM   4627  OE2 GLU A 600      65.397  -8.533  -6.966  1.00 49.67      A    O1-
ATOM   4628  N   GLY A 601      68.931 -13.088  -8.218  1.00 69.68      A    N  
ATOM   4629  CA  GLY A 601      68.618 -14.468  -8.579  1.00 72.50      A    C  
ATOM   4630  C   GLY A 601      67.194 -14.654  -9.114  1.00 75.28      A    C  
ATOM   4631  O   GLY A 601      66.375 -13.736  -9.118  1.00 70.65      A    O  
ATOM   4632  N   LEU A 602      66.890 -15.869  -9.566  1.00 74.39      A    N  
ATOM   4633  CA  LEU A 602      65.550 -16.267  -9.979  1.00 74.64      A    C  
ATOM   4634  C   LEU A 602      64.788 -16.802  -8.760  1.00 76.29      A    C  
ATOM   4635  O   LEU A 602      65.168 -17.835  -8.204  1.00 74.02      A    O  
ATOM   4636  CB  LEU A 602      65.662 -17.313 -11.096  1.00 72.69      A    C  
ATOM   4637  CG  LEU A 602      64.309 -17.811 -11.641  1.00 69.31      A    C  
ATOM   4638  CD1 LEU A 602      63.560 -16.722 -12.403  1.00 65.63      A    C  
ATOM   4639  CD2 LEU A 602      64.529 -18.996 -12.581  1.00 65.89      A    C  
ATOM   4640  N   GLU A 603      63.728 -16.115  -8.356  1.00 73.50      A    N  
ATOM   4641  CA  GLU A 603      62.873 -16.522  -7.239  1.00 75.03      A    C  
ATOM   4642  C   GLU A 603      61.556 -17.088  -7.761  1.00 75.26      A    C  
ATOM   4643  O   GLU A 603      60.798 -16.394  -8.445  1.00 70.82      A    O  
ATOM   4644  CB  GLU A 603      62.690 -15.350  -6.286  1.00 72.35      A    C  
ATOM   4645  CG  GLU A 603      62.011 -15.753  -4.964  1.00 66.84      A    C  
ATOM   4646  CD  GLU A 603      62.194 -14.696  -3.869  1.00 64.27      A    C  
ATOM   4647  OE1 GLU A 603      61.596 -14.869  -2.786  1.00 58.62      A    O  
ATOM   4648  OE2 GLU A 603      62.966 -13.737  -4.084  1.00 58.46      A    O1-
ATOM   4649  N   MET A 604      61.312 -18.346  -7.443  1.00 75.32      A    N  
ATOM   4650  CA  MET A 604      60.163 -19.119  -7.900  1.00 74.38      A    C  
ATOM   4651  C   MET A 604      59.072 -19.236  -6.825  1.00 75.43      A    C  
ATOM   4652  O   MET A 604      57.945 -19.617  -7.141  1.00 70.00      A    O  
ATOM   4653  CB  MET A 604      60.645 -20.498  -8.383  1.00 70.54      A    C  
ATOM   4654  CG  MET A 604      61.506 -20.374  -9.651  1.00 70.27      A    C  
ATOM   4655  SD  MET A 604      62.156 -21.940 -10.301  1.00 63.35      A    S  
ATOM   4656  CE  MET A 604      63.494 -22.221  -9.127  1.00 56.13      A    C  
ATOM   4657  N   MET A 605      59.385 -18.855  -5.572  1.00 77.99      A    N  
ATOM   4658  CA  MET A 605      58.371 -18.723  -4.529  1.00 76.53      A    C  
ATOM   4659  C   MET A 605      57.659 -17.372  -4.627  1.00 76.84      A    C  
ATOM   4660  O   MET A 605      58.289 -16.323  -4.771  1.00 69.12      A    O  
ATOM   4661  CB  MET A 605      58.956 -18.935  -3.132  1.00 72.66      A    C  
ATOM   4662  CG  MET A 605      59.406 -20.388  -2.927  1.00 69.32      A    C  
ATOM   4663  SD  MET A 605      59.481 -20.927  -1.209  1.00 64.37      A    S  
ATOM   4664  CE  MET A 605      60.831 -19.901  -0.591  1.00 57.27      A    C  
ATOM   4665  N   ASN A 606      56.346 -17.389  -4.501  1.00 76.21      A    N  
ATOM   4666  CA  ASN A 606      55.532 -16.178  -4.570  1.00 74.55      A    C  
ATOM   4667  C   ASN A 606      55.450 -15.458  -3.205  1.00 75.80      A    C  
ATOM   4668  O   ASN A 606      54.365 -15.187  -2.698  1.00 70.27      A    O  
ATOM   4669  CB  ASN A 606      54.168 -16.543  -5.185  1.00 69.04      A    C  
ATOM   4670  CG  ASN A 606      53.389 -15.327  -5.626  1.00 63.25      A    C  
ATOM   4671  ND2 ASN A 606      52.108 -15.468  -5.830  1.00 56.35      A    N  
ATOM   4672  OD1 ASN A 606      53.906 -14.235  -5.846  1.00 57.34      A    O  
ATOM   4673  N   ASN A 607      56.596 -15.176  -2.596  1.00 74.46      A    N  
ATOM   4674  CA  ASN A 607      56.726 -14.569  -1.264  1.00 74.16      A    C  
ATOM   4675  C   ASN A 607      57.235 -13.110  -1.279  1.00 74.33      A    C  
ATOM   4676  O   ASN A 607      57.246 -12.452  -0.238  1.00 68.07      A    O  
ATOM   4677  CB  ASN A 607      57.626 -15.482  -0.400  1.00 70.94      A    C  
ATOM   4678  CG  ASN A 607      59.038 -15.645  -0.944  1.00 69.20      A    C  
ATOM   4679  ND2 ASN A 607      59.896 -16.327  -0.229  1.00 66.35      A    N  
ATOM   4680  OD1 ASN A 607      59.369 -15.176  -2.020  1.00 63.71      A    O  
ATOM   4681  N   ARG A 608      57.633 -12.601  -2.455  1.00 70.06      A    N  
ATOM   4682  CA  ARG A 608      58.216 -11.250  -2.573  1.00 69.03      A    C  
ATOM   4683  C   ARG A 608      57.206 -10.119  -2.428  1.00 69.25      A    C  
ATOM   4684  O   ARG A 608      57.554  -9.046  -1.938  1.00 64.64      A    O  
ATOM   4685  CB  ARG A 608      58.921 -11.112  -3.934  1.00 65.51      A    C  
ATOM   4686  CG  ARG A 608      60.302 -11.765  -3.927  1.00 61.47      A    C  
ATOM   4687  CD  ARG A 608      60.982 -11.538  -5.281  1.00 58.57      A    C  
ATOM   4688  NE  ARG A 608      62.426 -11.722  -5.181  1.00 52.75      A    N  
ATOM   4689  CZ  ARG A 608      63.319 -11.344  -6.070  1.00 47.39      A    C  
ATOM   4690  NH1 ARG A 608      63.002 -10.913  -7.252  1.00 45.45      A    N1+
ATOM   4691  NH2 ARG A 608      64.575 -11.369  -5.782  1.00 43.27      A    N  
ATOM   4692  N   LYS A 609      55.993 -10.325  -2.891  1.00 69.87      A    N  
ATOM   4693  CA  LYS A 609      54.963  -9.280  -2.891  1.00 69.69      A    C  
ATOM   4694  C   LYS A 609      54.022  -9.492  -1.712  1.00 72.14      A    C  
ATOM   4695  O   LYS A 609      53.253 -10.443  -1.701  1.00 67.12      A    O  
ATOM   4696  CB  LYS A 609      54.219  -9.225  -4.227  1.00 63.81      A    C  
ATOM   4697  CG  LYS A 609      55.123  -8.699  -5.342  1.00 57.90      A    C  
ATOM   4698  CD  LYS A 609      54.331  -8.500  -6.637  1.00 54.23      A    C  
ATOM   4699  CE  LYS A 609      55.257  -7.985  -7.738  1.00 48.01      A    C  
ATOM   4700  NZ  LYS A 609      54.543  -7.792  -9.019  1.00 42.99      A    N1+
ATOM   4701  N   LYS A 610      54.053  -8.561  -0.763  1.00 69.22      A    N  
ATOM   4702  CA  LYS A 610      53.122  -8.505   0.364  1.00 69.52      A    C  
ATOM   4703  C   LYS A 610      52.011  -7.511   0.062  1.00 68.81      A    C  
ATOM   4704  O   LYS A 610      52.283  -6.347  -0.233  1.00 64.47      A    O  
ATOM   4705  CB  LYS A 610      53.860  -8.160   1.668  1.00 67.51      A    C  
ATOM   4706  CG  LYS A 610      54.964  -9.171   1.979  1.00 67.06      A    C  
ATOM   4707  CD  LYS A 610      55.536  -8.987   3.390  1.00 65.57      A    C  
ATOM   4708  CE  LYS A 610      56.723  -9.928   3.538  1.00 59.88      A    C  
ATOM   4709  NZ  LYS A 610      56.925 -10.391   4.922  1.00 54.07      A    N1+
ATOM   4710  N   PHE A 611      50.774  -7.940   0.161  1.00 65.30      A    N  
ATOM   4711  CA  PHE A 611      49.622  -7.045   0.087  1.00 63.48      A    C  
ATOM   4712  C   PHE A 611      49.589  -6.168   1.349  1.00 61.82      A    C  
ATOM   4713  O   PHE A 611      49.655  -6.677   2.466  1.00 58.58      A    O  
ATOM   4714  CB  PHE A 611      48.345  -7.868  -0.088  1.00 61.10      A    C  
ATOM   4715  CG  PHE A 611      47.096  -7.020  -0.227  1.00 60.38      A    C  
ATOM   4716  CD1 PHE A 611      46.187  -6.931   0.838  1.00 59.13      A    C  
ATOM   4717  CD2 PHE A 611      46.852  -6.324  -1.424  1.00 59.01      A    C  
ATOM   4718  CE1 PHE A 611      45.024  -6.150   0.707  1.00 54.33      A    C  
ATOM   4719  CE2 PHE A 611      45.695  -5.537  -1.554  1.00 55.87      A    C  
ATOM   4720  CZ  PHE A 611      44.777  -5.451  -0.488  1.00 56.14      A    C  
ATOM   4721  N   LEU A 612      49.563  -4.848   1.150  1.00 62.89      A    N  
ATOM   4722  CA  LEU A 612      49.663  -3.856   2.236  1.00 62.78      A    C  
ATOM   4723  C   LEU A 612      50.873  -4.064   3.178  1.00 64.51      A    C  
ATOM   4724  O   LEU A 612      50.825  -3.689   4.346  1.00 59.72      A    O  
ATOM   4725  CB  LEU A 612      48.317  -3.783   3.002  1.00 59.66      A    C  
ATOM   4726  CG  LEU A 612      47.104  -3.355   2.153  1.00 57.60      A    C  
ATOM   4727  CD1 LEU A 612      45.829  -3.504   2.982  1.00 54.79      A    C  
ATOM   4728  CD2 LEU A 612      47.222  -1.906   1.687  1.00 54.58      A    C  
ATOM   4729  N   GLY A 613      51.935  -4.686   2.690  1.00 60.39      A    N  
ATOM   4730  CA  GLY A 613      53.134  -4.994   3.483  1.00 59.97      A    C  
ATOM   4731  C   GLY A 613      52.982  -6.122   4.507  1.00 62.05      A    C  
ATOM   4732  O   GLY A 613      53.968  -6.461   5.162  1.00 57.23      A    O  
ATOM   4733  N   MET A 614      51.812  -6.717   4.653  1.00 62.74      A    N  
ATOM   4734  CA  MET A 614      51.492  -7.647   5.746  1.00 64.63      A    C  
ATOM   4735  C   MET A 614      51.150  -9.072   5.284  1.00 67.92      A    C  
ATOM   4736  O   MET A 614      51.491 -10.021   5.980  1.00 62.94      A    O  
ATOM   4737  CB  MET A 614      50.331  -7.081   6.575  1.00 59.91      A    C  
ATOM   4738  CG  MET A 614      50.728  -5.817   7.336  1.00 55.09      A    C  
ATOM   4739  SD  MET A 614      49.458  -5.201   8.480  1.00 48.31      A    S  
ATOM   4740  CE  MET A 614      48.247  -4.525   7.328  1.00 40.75      A    C  
ATOM   4741  N   VAL A 615      50.482  -9.230   4.140  1.00 70.47      A    N  
ATOM   4742  CA  VAL A 615      49.947 -10.527   3.697  1.00 72.88      A    C  
ATOM   4743  C   VAL A 615      50.690 -11.015   2.458  1.00 74.36      A    C  
ATOM   4744  O   VAL A 615      50.622 -10.388   1.399  1.00 70.21      A    O  
ATOM   4745  CB  VAL A 615      48.427 -10.446   3.461  1.00 70.18      A    C  
ATOM   4746  CG1 VAL A 615      47.845 -11.835   3.192  1.00 64.26      A    C  
ATOM   4747  CG2 VAL A 615      47.686  -9.866   4.668  1.00 66.59      A    C  
ATOM   4748  N   GLU A 616      51.392 -12.133   2.588  1.00 73.08      A    N  
ATOM   4749  CA  GLU A 616      52.117 -12.784   1.495  1.00 75.44      A    C  
ATOM   4750  C   GLU A 616      51.190 -13.663   0.639  1.00 76.47      A    C  
ATOM   4751  O   GLU A 616      50.135 -14.112   1.099  1.00 71.20      A    O  
ATOM   4752  CB  GLU A 616      53.287 -13.618   2.061  1.00 72.06      A    C  
ATOM   4753  CG  GLU A 616      54.356 -12.723   2.705  1.00 66.69      A    C  
ATOM   4754  CD  GLU A 616      55.551 -13.485   3.307  1.00 65.29      A    C  
ATOM   4755  OE1 GLU A 616      56.355 -12.799   3.993  1.00 58.38      A    O  
ATOM   4756  OE2 GLU A 616      55.653 -14.704   3.084  1.00 59.60      A    O1-
ATOM   4757  N   GLY A 617      51.617 -13.938  -0.602  1.00 80.19      A    N  
ATOM   4758  CA  GLY A 617      50.907 -14.841  -1.505  1.00 81.33      A    C  
ATOM   4759  C   GLY A 617      49.949 -14.140  -2.469  1.00 83.39      A    C  
ATOM   4760  O   GLY A 617      50.070 -12.950  -2.772  1.00 80.95      A    O  
ATOM   4761  N   LEU A 618      49.008 -14.917  -3.002  1.00 82.93      A    N  
ATOM   4762  CA  LEU A 618      48.001 -14.431  -3.933  1.00 84.04      A    C  
ATOM   4763  C   LEU A 618      46.828 -13.804  -3.175  1.00 85.22      A    C  
ATOM   4764  O   LEU A 618      46.257 -14.426  -2.282  1.00 83.64      A    O  
ATOM   4765  CB  LEU A 618      47.512 -15.559  -4.852  1.00 82.91      A    C  
ATOM   4766  CG  LEU A 618      48.596 -16.180  -5.755  1.00 81.39      A    C  
ATOM   4767  CD1 LEU A 618      47.963 -17.289  -6.599  1.00 77.24      A    C  
ATOM   4768  CD2 LEU A 618      49.231 -15.154  -6.691  1.00 77.82      A    C  
ATOM   4769  N   ASN A 619      46.434 -12.602  -3.557  1.00 85.42      A    N  
ATOM   4770  CA  ASN A 619      45.312 -11.880  -2.977  1.00 84.59      A    C  
ATOM   4771  C   ASN A 619      44.348 -11.484  -4.090  1.00 85.90      A    C  
ATOM   4772  O   ASN A 619      44.781 -10.940  -5.110  1.00 84.67      A    O  
ATOM   4773  CB  ASN A 619      45.823 -10.656  -2.208  1.00 82.29      A    C  
ATOM   4774  CG  ASN A 619      46.716 -11.048  -1.047  1.00 78.21      A    C  
ATOM   4775  ND2 ASN A 619      48.013 -11.094  -1.232  1.00 71.09      A    N  
ATOM   4776  OD1 ASN A 619      46.242 -11.335   0.036  1.00 73.02      A    O  
ATOM   4777  N   VAL A 620      43.079 -11.741  -3.892  1.00 86.96      A    N  
ATOM   4778  CA  VAL A 620      42.022 -11.349  -4.820  1.00 87.59      A    C  
ATOM   4779  C   VAL A 620      40.864 -10.706  -4.074  1.00 87.76      A    C  
ATOM   4780  O   VAL A 620      40.566 -11.051  -2.934  1.00 86.79      A    O  
ATOM   4781  CB  VAL A 620      41.527 -12.522  -5.693  1.00 87.35      A    C  
ATOM   4782  CG1 VAL A 620      42.671 -13.099  -6.534  1.00 80.55      A    C  
ATOM   4783  CG2 VAL A 620      40.869 -13.629  -4.876  1.00 82.02      A    C  
ATOM   4784  N   ILE A 621      40.209  -9.754  -4.723  1.00 88.23      A    N  
ATOM   4785  CA  ILE A 621      38.999  -9.103  -4.223  1.00 88.07      A    C  
ATOM   4786  C   ILE A 621      37.956  -9.176  -5.320  1.00 89.32      A    C  
ATOM   4787  O   ILE A 621      38.219  -8.793  -6.462  1.00 88.62      A    O  
ATOM   4788  CB  ILE A 621      39.266  -7.646  -3.769  1.00 85.65      A    C  
ATOM   4789  CG1 ILE A 621      40.358  -7.596  -2.667  1.00 76.95      A    C  
ATOM   4790  CG2 ILE A 621      37.956  -7.008  -3.266  1.00 78.06      A    C  
ATOM   4791  CD1 ILE A 621      40.754  -6.171  -2.232  1.00 70.38      A    C  
ATOM   4792  N   SER A 622      36.778  -9.649  -4.974  1.00 89.30      A    N  
ATOM   4793  CA  SER A 622      35.626  -9.684  -5.859  1.00 90.23      A    C  
ATOM   4794  C   SER A 622      34.448  -8.928  -5.253  1.00 91.08      A    C  
ATOM   4795  O   SER A 622      34.292  -8.846  -4.027  1.00 90.32      A    O  
ATOM   4796  CB  SER A 622      35.246 -11.121  -6.195  1.00 90.18      A    C  
ATOM   4797  OG  SER A 622      34.241 -11.073  -7.176  1.00 78.64      A    O  
ATOM   4798  N   ARG A 623      33.628  -8.359  -6.123  1.00 87.96      A    N  
ATOM   4799  CA  ARG A 623      32.422  -7.628  -5.768  1.00 90.47      A    C  
ATOM   4800  C   ARG A 623      31.229  -8.165  -6.556  1.00 91.56      A    C  
ATOM   4801  O   ARG A 623      31.194  -8.080  -7.785  1.00 91.37      A    O  
ATOM   4802  CB  ARG A 623      32.654  -6.133  -6.008  1.00 89.80      A    C  
ATOM   4803  CG  ARG A 623      31.425  -5.289  -5.620  1.00 87.82      A    C  
ATOM   4804  CD  ARG A 623      31.628  -3.820  -5.999  1.00 87.67      A    C  
ATOM   4805  NE  ARG A 623      30.385  -3.065  -5.813  1.00 84.18      A    N  
ATOM   4806  CZ  ARG A 623      29.942  -2.036  -6.516  1.00 84.93      A    C  
ATOM   4807  NH1 ARG A 623      30.615  -1.473  -7.484  1.00 77.02      A    N1+
ATOM   4808  NH2 ARG A 623      28.778  -1.546  -6.261  1.00 77.01      A    N  
ATOM   4809  N   GLY A 624      30.217  -8.654  -5.833  1.00 91.76      A    N  
ATOM   4810  CA  GLY A 624      28.874  -8.872  -6.336  1.00 91.70      A    C  
ATOM   4811  C   GLY A 624      27.974  -7.673  -6.026  1.00 92.89      A    C  
ATOM   4812  O   GLY A 624      28.308  -6.811  -5.215  1.00 91.61      A    O  
ATOM   4813  N   GLN A 625      26.837  -7.604  -6.682  1.00 93.62      A    N  
ATOM   4814  CA  GLN A 625      25.814  -6.616  -6.380  1.00 94.40      A    C  
ATOM   4815  C   GLN A 625      24.428  -7.198  -6.626  1.00 95.06      A    C  
ATOM   4816  O   GLN A 625      24.171  -7.755  -7.697  1.00 94.80      A    O  
ATOM   4817  CB  GLN A 625      26.063  -5.361  -7.224  1.00 93.20      A    C  
ATOM   4818  CG  GLN A 625      25.132  -4.191  -6.846  1.00 89.59      A    C  
ATOM   4819  CD  GLN A 625      25.386  -2.940  -7.666  1.00 89.52      A    C  
ATOM   4820  NE2 GLN A 625      25.261  -1.772  -7.077  1.00 80.74      A    N  
ATOM   4821  OE1 GLN A 625      25.688  -2.983  -8.858  1.00 82.61      A    O  
ATOM   4822  N   ALA A 626      23.519  -7.012  -5.672  1.00 93.80      A    N  
ATOM   4823  CA  ALA A 626      22.096  -7.181  -5.901  1.00 94.01      A    C  
ATOM   4824  C   ALA A 626      21.563  -5.866  -6.473  1.00 94.21      A    C  
ATOM   4825  O   ALA A 626      21.425  -4.873  -5.761  1.00 92.30      A    O  
ATOM   4826  CB  ALA A 626      21.416  -7.593  -4.586  1.00 93.96      A    C  
ATOM   4827  N   TYR A 627      21.304  -5.831  -7.791  1.00 94.73      A    N  
ATOM   4828  CA  TYR A 627      20.873  -4.617  -8.467  1.00 94.34      A    C  
ATOM   4829  C   TYR A 627      19.411  -4.706  -8.916  1.00 95.11      A    C  
ATOM   4830  O   TYR A 627      18.911  -5.763  -9.294  1.00 93.66      A    O  
ATOM   4831  CB  TYR A 627      21.823  -4.263  -9.627  1.00 92.29      A    C  
ATOM   4832  CG  TYR A 627      21.583  -5.038 -10.901  1.00 89.62      A    C  
ATOM   4833  CD1 TYR A 627      22.075  -6.355 -11.040  1.00 83.46      A    C  
ATOM   4834  CD2 TYR A 627      20.840  -4.454 -11.955  1.00 84.65      A    C  
ATOM   4835  CE1 TYR A 627      21.838  -7.072 -12.218  1.00 79.01      A    C  
ATOM   4836  CE2 TYR A 627      20.595  -5.186 -13.135  1.00 80.57      A    C  
ATOM   4837  CZ  TYR A 627      21.092  -6.496 -13.269  1.00 79.57      A    C  
ATOM   4838  OH  TYR A 627      20.850  -7.207 -14.397  1.00 78.14      A    O  
ATOM   4839  N   TYR A 628      18.744  -3.560  -8.922  1.00 93.53      A    N  
ATOM   4840  CA  TYR A 628      17.383  -3.409  -9.392  1.00 92.52      A    C  
ATOM   4841  C   TYR A 628      17.359  -2.837 -10.812  1.00 91.54      A    C  
ATOM   4842  O   TYR A 628      17.961  -1.797 -11.075  1.00 87.47      A    O  
ATOM   4843  CB  TYR A 628      16.619  -2.506  -8.428  1.00 91.95      A    C  
ATOM   4844  CG  TYR A 628      15.172  -2.330  -8.809  1.00 92.58      A    C  
ATOM   4845  CD1 TYR A 628      14.780  -1.266  -9.641  1.00 89.16      A    C  
ATOM   4846  CD2 TYR A 628      14.225  -3.257  -8.361  1.00 90.41      A    C  
ATOM   4847  CE1 TYR A 628      13.431  -1.129 -10.019  1.00 88.94      A    C  
ATOM   4848  CE2 TYR A 628      12.884  -3.130  -8.734  1.00 89.01      A    C  
ATOM   4849  CZ  TYR A 628      12.481  -2.062  -9.564  1.00 91.24      A    C  
ATOM   4850  OH  TYR A 628      11.182  -1.958  -9.924  1.00 90.00      A    O  
ATOM   4851  N   HIS A 629      16.640  -3.495 -11.712  1.00 91.31      A    N  
ATOM   4852  CA  HIS A 629      16.400  -2.964 -13.045  1.00 89.87      A    C  
ATOM   4853  C   HIS A 629      15.126  -3.546 -13.657  1.00 90.19      A    C  
ATOM   4854  O   HIS A 629      15.044  -4.744 -13.929  1.00 86.83      A    O  
ATOM   4855  CB  HIS A 629      17.604  -3.229 -13.954  1.00 86.12      A    C  
ATOM   4856  CG  HIS A 629      17.377  -2.730 -15.355  1.00 80.46      A    C  
ATOM   4857  CD2 HIS A 629      17.410  -3.474 -16.505  1.00 69.25      A    C  
ATOM   4858  ND1 HIS A 629      16.978  -1.462 -15.709  1.00 71.14      A    N  
ATOM   4859  CE1 HIS A 629      16.756  -1.451 -17.031  1.00 68.44      A    C  
ATOM   4860  NE2 HIS A 629      17.020  -2.657 -17.561  1.00 69.97      A    N  
ATOM   4861  N   ARG A 630      14.176  -2.671 -13.953  1.00 88.67      A    N  
ATOM   4862  CA  ARG A 630      12.986  -3.008 -14.729  1.00 88.77      A    C  
ATOM   4863  C   ARG A 630      13.293  -2.909 -16.228  1.00 88.90      A    C  
ATOM   4864  O   ARG A 630      13.654  -1.824 -16.694  1.00 85.76      A    O  
ATOM   4865  CB  ARG A 630      11.833  -2.082 -14.322  1.00 86.32      A    C  
ATOM   4866  CG  ARG A 630      10.543  -2.425 -15.076  1.00 85.84      A    C  
ATOM   4867  CD  ARG A 630       9.409  -1.567 -14.530  1.00 82.93      A    C  
ATOM   4868  NE  ARG A 630       8.133  -1.810 -15.211  1.00 78.52      A    N  
ATOM   4869  CZ  ARG A 630       6.985  -1.285 -14.832  1.00 75.32      A    C  
ATOM   4870  NH1 ARG A 630       6.907  -0.496 -13.787  1.00 69.00      A    N1+
ATOM   4871  NH2 ARG A 630       5.893  -1.526 -15.504  1.00 69.06      A    N  
ATOM   4872  N   PRO A 631      13.115  -3.990 -17.002  1.00 87.19      A    N  
ATOM   4873  CA  PRO A 631      13.298  -3.941 -18.447  1.00 85.62      A    C  
ATOM   4874  C   PRO A 631      12.439  -2.840 -19.096  1.00 85.36      A    C  
ATOM   4875  O   PRO A 631      11.260  -2.714 -18.788  1.00 80.21      A    O  
ATOM   4876  CB  PRO A 631      12.928  -5.330 -18.964  1.00 84.22      A    C  
ATOM   4877  CG  PRO A 631      13.187  -6.233 -17.755  1.00 83.18      A    C  
ATOM   4878  CD  PRO A 631      12.794  -5.339 -16.577  1.00 86.42      A    C  
ATOM   4879  N   GLY A 632      13.061  -2.037 -19.968  1.00 84.60      A    N  
ATOM   4880  CA  GLY A 632      12.383  -0.939 -20.665  1.00 83.17      A    C  
ATOM   4881  C   GLY A 632      12.192   0.352 -19.854  1.00 83.54      A    C  
ATOM   4882  O   GLY A 632      11.763   1.347 -20.423  1.00 78.40      A    O  
ATOM   4883  N   ASN A 633      12.536   0.370 -18.556  1.00 81.28      A    N  
ATOM   4884  CA  ASN A 633      12.448   1.579 -17.733  1.00 80.39      A    C  
ATOM   4885  C   ASN A 633      13.681   1.739 -16.821  1.00 79.98      A    C  
ATOM   4886  O   ASN A 633      13.802   1.065 -15.798  1.00 74.07      A    O  
ATOM   4887  CB  ASN A 633      11.126   1.561 -16.949  1.00 75.65      A    C  
ATOM   4888  CG  ASN A 633      10.875   2.867 -16.211  1.00 70.51      A    C  
ATOM   4889  ND2 ASN A 633       9.692   3.060 -15.679  1.00 64.05      A    N  
ATOM   4890  OD1 ASN A 633      11.728   3.730 -16.096  1.00 63.11      A    O  
ATOM   4891  N   TRP A 634      14.552   2.661 -17.177  1.00 81.52      A    N  
ATOM   4892  CA  TRP A 634      15.764   2.983 -16.415  1.00 80.73      A    C  
ATOM   4893  C   TRP A 634      15.564   4.074 -15.349  1.00 82.80      A    C  
ATOM   4894  O   TRP A 634      16.479   4.344 -14.575  1.00 78.54      A    O  
ATOM   4895  CB  TRP A 634      16.869   3.389 -17.392  1.00 74.74      A    C  
ATOM   4896  CG  TRP A 634      17.402   2.276 -18.227  1.00 71.57      A    C  
ATOM   4897  CD1 TRP A 634      17.007   1.935 -19.474  1.00 63.47      A    C  
ATOM   4898  CD2 TRP A 634      18.453   1.309 -17.875  1.00 67.59      A    C  
ATOM   4899  CE2 TRP A 634      18.643   0.418 -18.969  1.00 62.83      A    C  
ATOM   4900  CE3 TRP A 634      19.252   1.111 -16.733  1.00 60.16      A    C  
ATOM   4901  NE1 TRP A 634      17.730   0.851 -19.922  1.00 58.82      A    N  
ATOM   4902  CZ2 TRP A 634      19.583  -0.621 -18.945  1.00 60.80      A    C  
ATOM   4903  CZ3 TRP A 634      20.205   0.068 -16.698  1.00 57.21      A    C  
ATOM   4904  CH2 TRP A 634      20.366  -0.788 -17.795  1.00 56.26      A    C  
ATOM   4905  N   ALA A 635      14.406   4.709 -15.330  1.00 82.77      A    N  
ATOM   4906  CA  ALA A 635      14.107   5.797 -14.395  1.00 83.55      A    C  
ATOM   4907  C   ALA A 635      13.528   5.286 -13.064  1.00 85.51      A    C  
ATOM   4908  O   ALA A 635      13.569   6.010 -12.068  1.00 82.45      A    O  
ATOM   4909  CB  ALA A 635      13.157   6.778 -15.092  1.00 81.19      A    C  
ATOM   4910  N   GLU A 636      12.996   4.069 -13.034  1.00 84.45      A    N  
ATOM   4911  CA  GLU A 636      12.426   3.487 -11.823  1.00 86.69      A    C  
ATOM   4912  C   GLU A 636      13.514   3.205 -10.777  1.00 87.26      A    C  
ATOM   4913  O   GLU A 636      14.474   2.475 -11.032  1.00 85.18      A    O  
ATOM   4914  CB  GLU A 636      11.609   2.231 -12.172  1.00 85.60      A    C  
ATOM   4915  CG  GLU A 636      10.749   1.749 -10.994  1.00 83.60      A    C  
ATOM   4916  CD  GLU A 636       9.871   0.536 -11.353  1.00 84.43      A    C  
ATOM   4917  OE1 GLU A 636       9.814  -0.422 -10.553  1.00 76.63      A    O  
ATOM   4918  OE2 GLU A 636       9.215   0.531 -12.419  1.00 80.38      A    O1-
ATOM   4919  N   GLN A 637      13.348   3.790  -9.600  1.00 89.81      A    N  
ATOM   4920  CA  GLN A 637      14.282   3.636  -8.492  1.00 90.49      A    C  
ATOM   4921  C   GLN A 637      14.125   2.262  -7.813  1.00 92.42      A    C  
ATOM   4922  O   GLN A 637      13.025   1.693  -7.832  1.00 91.02      A    O  
ATOM   4923  CB  GLN A 637      14.088   4.783  -7.486  1.00 87.61      A    C  
ATOM   4924  CG  GLN A 637      14.405   6.160  -8.081  1.00 82.84      A    C  
ATOM   4925  CD  GLN A 637      15.858   6.301  -8.509  1.00 76.77      A    C  
ATOM   4926  NE2 GLN A 637      16.136   6.908  -9.643  1.00 65.37      A    N  
ATOM   4927  OE1 GLN A 637      16.781   5.874  -7.835  1.00 69.22      A    O  
ATOM   4928  N   PRO A 638      15.181   1.745  -7.163  1.00 89.39      A    N  
ATOM   4929  CA  PRO A 638      15.109   0.516  -6.382  1.00 89.93      A    C  
ATOM   4930  C   PRO A 638      13.969   0.540  -5.355  1.00 91.10      A    C  
ATOM   4931  O   PRO A 638      13.770   1.531  -4.651  1.00 89.29      A    O  
ATOM   4932  CB  PRO A 638      16.473   0.372  -5.707  1.00 88.46      A    C  
ATOM   4933  CG  PRO A 638      17.411   1.124  -6.644  1.00 87.48      A    C  
ATOM   4934  CD  PRO A 638      16.547   2.262  -7.162  1.00 90.64      A    C  
ATOM   4935  N   ASN A 639      13.228  -0.554  -5.273  1.00 91.89      A    N  
ATOM   4936  CA  ASN A 639      12.094  -0.685  -4.360  1.00 91.75      A    C  
ATOM   4937  C   ASN A 639      11.782  -2.154  -4.052  1.00 92.88      A    C  
ATOM   4938  O   ASN A 639      12.202  -3.057  -4.776  1.00 91.79      A    O
[truncated: 28,524 more chars]
