# Supplementary material for: Tad pili with adaptable tips mediate contact-dependent killing during bacterial predation
Source: Nat Commun. 2025 May 13;16:4425. doi: 10.1038/s41467-025-58967-0 (PMC12075869; doi:10.1038/s41467-025-58967-0)
Supplement: Supplementary file 6 — Supplementary Data 5 [file 41467_2025_58967_MOESM6_ESM.zip › Supplementary Data 5/Tip3.pdb]

ATOM      1  N   GLN A   1      -2.314  74.594  31.332  1.00 56.60           N  
ATOM      2  H   GLN A   1      -2.737  75.172  32.045  1.00 56.60           H  
ATOM      3  H2  GLN A   1      -1.853  75.199  30.667  1.00 56.60           H  
ATOM      4  H3  GLN A   1      -1.634  73.991  31.773  1.00 56.60           H  
ATOM      5  CA  GLN A   1      -3.363  73.789  30.667  1.00 56.60           C  
ATOM      6  HA  GLN A   1      -3.824  73.166  31.434  1.00 56.60           H  
ATOM      7  C   GLN A   1      -2.767  72.819  29.648  1.00 56.60           C  
ATOM      8  CB  GLN A   1      -4.470  74.682  30.101  1.00 56.60           C  
ATOM      9  HB2 GLN A   1      -4.266  74.933  29.060  1.00 56.60           H  
ATOM     10  HB3 GLN A   1      -4.488  75.608  30.676  1.00 56.60           H  
ATOM     11  O   GLN A   1      -2.792  71.631  29.924  1.00 56.60           O  
ATOM     12  CG  GLN A   1      -5.854  74.030  30.229  1.00 56.60           C  
ATOM     13  HG2 GLN A   1      -6.021  73.717  31.260  1.00 56.60           H  
ATOM     14  HG3 GLN A   1      -5.912  73.153  29.585  1.00 56.60           H  
ATOM     15  CD  GLN A   1      -6.962  75.004  29.840  1.00 56.60           C  
ATOM     16  NE2 GLN A   1      -8.210  74.626  29.955  1.00 56.60           N  
ATOM     17 HE21 GLN A   1      -8.459  73.683  30.218  1.00 56.60           H  
ATOM     18 HE22 GLN A   1      -8.905  75.309  29.688  1.00 56.60           H  
ATOM     19  OE1 GLN A   1      -6.708  76.125  29.440  1.00 56.60           O  
ATOM     20  N   ALA A   2      -2.131  73.288  28.562  1.00 66.25           N  
ATOM     21  H   ALA A   2      -2.206  74.265  28.316  1.00 66.25           H  
ATOM     22  CA  ALA A   2      -1.530  72.415  27.539  1.00 66.25           C  
ATOM     23  HA  ALA A   2      -2.332  71.885  27.024  1.00 66.25           H  
ATOM     24  C   ALA A   2      -0.574  71.338  28.098  1.00 66.25           C  
ATOM     25  CB  ALA A   2      -0.811  73.300  26.513  1.00 66.25           C  
ATOM     26  HB1 ALA A   2      -1.515  74.000  26.062  1.00 66.25           H  
ATOM     27  HB2 ALA A   2      -0.397  72.674  25.723  1.00 66.25           H  
ATOM     28  HB3 ALA A   2       0.001  73.854  26.983  1.00 66.25           H  
ATOM     29  O   ALA A   2      -0.656  70.189  27.688  1.00 66.25           O  
ATOM     30  N   ALA A   3       0.268  71.676  29.083  1.00 65.40           N  
ATOM     31  H   ALA A   3       0.389  72.654  29.307  1.00 65.40           H  
ATOM     32  CA  ALA A   3       1.165  70.709  29.725  1.00 65.40           C  
ATOM     33  HA  ALA A   3       1.746  70.206  28.953  1.00 65.40           H  
ATOM     34  C   ALA A   3       0.429  69.611  30.520  1.00 65.40           C  
ATOM     35  CB  ALA A   3       2.137  71.480  30.627  1.00 65.40           C  
ATOM     36  HB1 ALA A   3       2.842  70.780  31.075  1.00 65.40           H  
ATOM     37  HB2 ALA A   3       1.598  71.992  31.424  1.00 65.40           H  
ATOM     38  HB3 ALA A   3       2.700  72.205  30.038  1.00 65.40           H  
ATOM     39  O   ALA A   3       0.841  68.460  30.483  1.00 65.40           O  
ATOM     40  N   VAL A   4      -0.673  69.947  31.206  1.00 64.90           N  
ATOM     41  H   VAL A   4      -1.039  70.881  31.092  1.00 64.90           H  
ATOM     42  CA  VAL A   4      -1.483  68.972  31.964  1.00 64.90           C  
ATOM     43  HA  VAL A   4      -0.819  68.323  32.534  1.00 64.90           H  
ATOM     44  C   VAL A   4      -2.271  68.082  31.008  1.00 64.90           C  
ATOM     45  CB  VAL A   4      -2.443  69.666  32.952  1.00 64.90           C  
ATOM     46  HB  VAL A   4      -3.112  70.323  32.397  1.00 64.90           H  
ATOM     47  O   VAL A   4      -2.303  66.871  31.187  1.00 64.90           O  
ATOM     48  CG1 VAL A   4      -3.294  68.659  33.736  1.00 64.90           C  
ATOM     49 HG11 VAL A   4      -3.915  69.177  34.467  1.00 64.90           H  
ATOM     50 HG12 VAL A   4      -3.954  68.108  33.066  1.00 64.90           H  
ATOM     51 HG13 VAL A   4      -2.652  67.949  34.257  1.00 64.90           H  
ATOM     52  CG2 VAL A   4      -1.673  70.521  33.967  1.00 64.90           C  
ATOM     53 HG21 VAL A   4      -0.990  69.888  34.535  1.00 64.90           H  
ATOM     54 HG22 VAL A   4      -1.098  71.299  33.464  1.00 64.90           H  
ATOM     55 HG23 VAL A   4      -2.370  70.990  34.661  1.00 64.90           H  
ATOM     56  N   GLU A   5      -2.855  68.666  29.956  1.00 65.95           N  
ATOM     57  H   GLU A   5      -2.805  69.670  29.853  1.00 65.95           H  
ATOM     58  CA  GLU A   5      -3.508  67.882  28.905  1.00 65.95           C  
ATOM     59  HA  GLU A   5      -4.292  67.267  29.348  1.00 65.95           H  
ATOM     60  C   GLU A   5      -2.506  66.923  28.247  1.00 65.95           C  
ATOM     61  CB  GLU A   5      -4.138  68.783  27.829  1.00 65.95           C  
ATOM     62  HB2 GLU A   5      -3.378  69.446  27.417  1.00 65.95           H  
ATOM     63  HB3 GLU A   5      -4.486  68.117  27.040  1.00 65.95           H  
ATOM     64  O   GLU A   5      -2.793  65.738  28.121  1.00 65.95           O  
ATOM     65  CG  GLU A   5      -5.352  69.615  28.271  1.00 65.95           C  
ATOM     66  HG2 GLU A   5      -5.033  70.332  29.028  1.00 65.95           H  
ATOM     67  HG3 GLU A   5      -6.083  68.946  28.726  1.00 65.95           H  
ATOM     68  CD  GLU A   5      -6.029  70.378  27.104  1.00 65.95           C  
ATOM     69  OE1 GLU A   5      -7.008  71.109  27.350  1.00 65.95           O  
ATOM     70  OE2 GLU A   5      -5.616  70.280  25.918  1.00 65.95           O  
ATOM     71  N   ALA A   6      -1.305  67.397  27.897  1.00 70.75           N  
ATOM     72  H   ALA A   6      -1.115  68.384  28.001  1.00 70.75           H  
ATOM     73  CA  ALA A   6      -0.248  66.551  27.350  1.00 70.75           C  
ATOM     74  HA  ALA A   6      -0.628  66.055  26.457  1.00 70.75           H  
ATOM     75  C   ALA A   6       0.177  65.449  28.334  1.00 70.75           C  
ATOM     76  CB  ALA A   6       0.937  67.433  26.942  1.00 70.75           C  
ATOM     77  HB1 ALA A   6       1.716  66.813  26.499  1.00 70.75           H  
ATOM     78  HB2 ALA A   6       1.345  67.944  27.815  1.00 70.75           H  
ATOM     79  HB3 ALA A   6       0.616  68.171  26.207  1.00 70.75           H  
ATOM     80  O   ALA A   6       0.373  64.313  27.915  1.00 70.75           O  
ATOM     81  N   ALA A   7       0.253  65.750  29.634  1.00 69.13           N  
ATOM     82  H   ALA A   7       0.120  66.709  29.921  1.00 69.13           H  
ATOM     83  CA  ALA A   7       0.610  64.779  30.666  1.00 69.13           C  
ATOM     84  HA  ALA A   7       1.548  64.305  30.380  1.00 69.13           H  
ATOM     85  C   ALA A   7      -0.421  63.652  30.840  1.00 69.13           C  
ATOM     86  CB  ALA A   7       0.836  65.521  31.988  1.00 69.13           C  
ATOM     87  HB1 ALA A   7       1.158  64.811  32.750  1.00 69.13           H  
ATOM     88  HB2 ALA A   7      -0.089  65.994  32.319  1.00 69.13           H  
ATOM     89  HB3 ALA A   7       1.611  66.277  31.864  1.00 69.13           H  
ATOM     90  O   ALA A   7      -0.050  62.582  31.304  1.00 69.13           O  
ATOM     91  N   ILE A   8      -1.687  63.859  30.463  1.00 70.27           N  
ATOM     92  H   ILE A   8      -1.943  64.786  30.154  1.00 70.27           H  
ATOM     93  CA  ILE A   8      -2.727  62.814  30.497  1.00 70.27           C  
ATOM     94  HA  ILE A   8      -2.461  62.058  31.236  1.00 70.27           H  
ATOM     95  C   ILE A   8      -2.820  62.097  29.145  1.00 70.27           C  
ATOM     96  CB  ILE A   8      -4.084  63.425  30.916  1.00 70.27           C  
ATOM     97  HB  ILE A   8      -4.321  64.238  30.230  1.00 70.27           H  
ATOM     98  O   ILE A   8      -2.889  60.871  29.081  1.00 70.27           O  
ATOM     99  CG1 ILE A   8      -3.997  63.999  32.350  1.00 70.27           C  
ATOM    100 HG12 ILE A   8      -3.123  64.643  32.440  1.00 70.27           H  
ATOM    101 HG13 ILE A   8      -3.878  63.182  33.061  1.00 70.27           H  
ATOM    102  CG2 ILE A   8      -5.209  62.374  30.829  1.00 70.27           C  
ATOM    103 HG21 ILE A   8      -6.164  62.804  31.132  1.00 70.27           H  
ATOM    104 HG22 ILE A   8      -4.980  61.524  31.472  1.00 70.27           H  
ATOM    105 HG23 ILE A   8      -5.332  62.022  29.805  1.00 70.27           H  
ATOM    106  CD1 ILE A   8      -5.213  64.842  32.758  1.00 70.27           C  
ATOM    107 HD11 ILE A   8      -6.104  64.221  32.844  1.00 70.27           H  
ATOM    108 HD12 ILE A   8      -5.019  65.301  33.727  1.00 70.27           H  
ATOM    109 HD13 ILE A   8      -5.381  65.629  32.023  1.00 70.27           H  
ATOM    110  N   VAL A   9      -2.801  62.862  28.053  1.00 76.71           N  
ATOM    111  H   VAL A   9      -2.736  63.862  28.175  1.00 76.71           H  
ATOM    112  CA  VAL A   9      -2.996  62.343  26.694  1.00 76.71           C  
ATOM    113  HA  VAL A   9      -3.859  61.677  26.694  1.00 76.71           H  
ATOM    114  C   VAL A   9      -1.800  61.506  26.238  1.00 76.71           C  
ATOM    115  CB  VAL A   9      -3.298  63.515  25.736  1.00 76.71           C  
ATOM    116  HB  VAL A   9      -2.526  64.276  25.844  1.00 76.71           H  
ATOM    117  O   VAL A   9      -1.983  60.483  25.580  1.00 76.71           O  
ATOM    118  CG1 VAL A   9      -3.345  63.097  24.265  1.00 76.71           C  
ATOM    119 HG11 VAL A   9      -4.027  62.254  24.153  1.00 76.71           H  
ATOM    120 HG12 VAL A   9      -3.702  63.925  23.653  1.00 76.71           H  
ATOM    121 HG13 VAL A   9      -2.347  62.819  23.926  1.00 76.71           H  
ATOM    122  CG2 VAL A   9      -4.665  64.140  26.055  1.00 76.71           C  
ATOM    123 HG21 VAL A   9      -4.834  65.015  25.427  1.00 76.71           H  
ATOM    124 HG22 VAL A   9      -5.457  63.414  25.871  1.00 76.71           H  
ATOM    125 HG23 VAL A   9      -4.719  64.447  27.100  1.00 76.71           H  
ATOM    126  N   LEU A  10      -0.574  61.891  26.601  1.00 79.74           N  
ATOM    127  H   LEU A  10      -0.466  62.713  27.179  1.00 79.74           H  
ATOM    128  CA  LEU A  10       0.633  61.196  26.157  1.00 79.74           C  
ATOM    129  HA  LEU A  10       0.529  61.048  25.082  1.00 79.74           H  
ATOM    130  C   LEU A  10       0.752  59.779  26.750  1.00 79.74           C  
ATOM    131  CB  LEU A  10       1.845  62.127  26.350  1.00 79.74           C  
ATOM    132  HB2 LEU A  10       2.039  62.318  27.405  1.00 79.74           H  
ATOM    133  HB3 LEU A  10       1.564  63.082  25.906  1.00 79.74           H  
ATOM    134  O   LEU A  10       0.927  58.852  25.958  1.00 79.74           O  
ATOM    135  CG  LEU A  10       3.140  61.660  25.667  1.00 79.74           C  
ATOM    136  HG  LEU A  10       2.901  61.057  24.790  1.00 79.74           H  
ATOM    137  CD1 LEU A  10       3.931  62.886  25.203  1.00 79.74           C  
ATOM    138 HD11 LEU A  10       4.858  62.564  24.730  1.00 79.74           H  
ATOM    139 HD12 LEU A  10       4.164  63.523  26.055  1.00 79.74           H  
ATOM    140 HD13 LEU A  10       3.347  63.450  24.475  1.00 79.74           H  
ATOM    141  CD2 LEU A  10       4.031  60.851  26.611  1.00 79.74           C  
ATOM    142 HD21 LEU A  10       4.939  60.547  26.089  1.00 79.74           H  
ATOM    143 HD22 LEU A  10       3.509  59.952  26.937  1.00 79.74           H  
ATOM    144 HD23 LEU A  10       4.300  61.446  27.484  1.00 79.74           H  
ATOM    145  N   PRO A  11       0.568  59.544  28.068  1.00 78.41           N  
ATOM    146  CA  PRO A  11       0.534  58.187  28.618  1.00 78.41           C  
ATOM    147  HA  PRO A  11       1.502  57.716  28.447  1.00 78.41           H  
ATOM    148  C   PRO A  11      -0.557  57.307  28.008  1.00 78.41           C  
ATOM    149  CB  PRO A  11       0.312  58.344  30.124  1.00 78.41           C  
ATOM    150  HB2 PRO A  11       0.819  57.562  30.690  1.00 78.41           H  
ATOM    151  HB3 PRO A  11      -0.753  58.352  30.356  1.00 78.41           H  
ATOM    152  O   PRO A  11      -0.303  56.140  27.728  1.00 78.41           O  
ATOM    153  CG  PRO A  11       0.893  59.719  30.415  1.00 78.41           C  
ATOM    154  HG2 PRO A  11       0.457  60.144  31.319  1.00 78.41           H  
ATOM    155  HG3 PRO A  11       1.977  59.648  30.508  1.00 78.41           H  
ATOM    156  CD  PRO A  11       0.537  60.509  29.158  1.00 78.41           C  
ATOM    157  HD2 PRO A  11       1.259  61.315  29.028  1.00 78.41           H  
ATOM    158  HD3 PRO A  11      -0.467  60.922  29.258  1.00 78.41           H  
ATOM    159  N   LEU A  12      -1.747  57.859  27.752  1.00 79.62           N  
ATOM    160  H   LEU A  12      -1.898  58.823  28.012  1.00 79.62           H  
ATOM    161  CA  LEU A  12      -2.858  57.123  27.143  1.00 79.62           C  
ATOM    162  HA  LEU A  12      -3.036  56.217  27.722  1.00 79.62           H  
ATOM    163  C   LEU A  12      -2.538  56.658  25.719  1.00 79.62           C  
ATOM    164  CB  LEU A  12      -4.117  58.010  27.180  1.00 79.62           C  
ATOM    165  HB2 LEU A  12      -3.823  59.054  27.290  1.00 79.62           H  
ATOM    166  HB3 LEU A  12      -4.656  57.934  26.235  1.00 79.62           H  
ATOM    167  O   LEU A  12      -2.782  55.502  25.385  1.00 79.62           O  
ATOM    168  CG  LEU A  12      -5.061  57.610  28.326  1.00 79.62           C  
ATOM    169  HG  LEU A  12      -4.479  57.258  29.178  1.00 79.62           H  
ATOM    170  CD1 LEU A  12      -5.880  58.812  28.789  1.00 79.62           C  
ATOM    171 HD11 LEU A  12      -6.624  58.497  29.520  1.00 79.62           H  
ATOM    172 HD12 LEU A  12      -6.371  59.287  27.940  1.00 79.62           H  
ATOM    173 HD13 LEU A  12      -5.214  59.536  29.259  1.00 79.62           H  
ATOM    174  CD2 LEU A  12      -6.007  56.496  27.873  1.00 79.62           C  
ATOM    175 HD21 LEU A  12      -6.644  56.844  27.060  1.00 79.62           H  
ATOM    176 HD22 LEU A  12      -5.430  55.636  27.533  1.00 79.62           H  
ATOM    177 HD23 LEU A  12      -6.633  56.185  28.709  1.00 79.62           H  
ATOM    178  N   PHE A  13      -1.951  57.524  24.890  1.00 81.77           N  
ATOM    179  H   PHE A  13      -1.797  58.472  25.201  1.00 81.77           H  
ATOM    180  CA  PHE A  13      -1.532  57.133  23.543  1.00 81.77           C  
ATOM    181  HA  PHE A  13      -2.358  56.615  23.055  1.00 81.77           H  
ATOM    182  C   PHE A  13      -0.359  56.159  23.547  1.00 81.77           C  
ATOM    183  CB  PHE A  13      -1.172  58.364  22.715  1.00 81.77           C  
ATOM    184  HB2 PHE A  13      -0.732  59.126  23.358  1.00 81.77           H  
ATOM    185  HB3 PHE A  13      -0.415  58.076  21.985  1.00 81.77           H  
ATOM    186  O   PHE A  13      -0.354  55.225  22.752  1.00 81.77           O  
ATOM    187  CG  PHE A  13      -2.345  58.928  21.949  1.00 81.77           C  
ATOM    188  CD1 PHE A  13      -2.883  58.213  20.862  1.00 81.77           C  
ATOM    189  HD1 PHE A  13      -2.460  57.263  20.570  1.00 81.77           H  
ATOM    190  CD2 PHE A  13      -2.908  60.159  22.321  1.00 81.77           C  
ATOM    191  HD2 PHE A  13      -2.498  60.695  23.164  1.00 81.77           H  
ATOM    192  CE1 PHE A  13      -3.982  58.730  20.158  1.00 81.77           C  
ATOM    193  HE1 PHE A  13      -4.404  58.169  19.337  1.00 81.77           H  
ATOM    194  CE2 PHE A  13      -4.004  60.679  21.613  1.00 81.77           C  
ATOM    195  HE2 PHE A  13      -4.452  61.617  21.909  1.00 81.77           H  
ATOM    196  CZ  PHE A  13      -4.536  59.968  20.525  1.00 81.77           C  
ATOM    197  HZ  PHE A  13      -5.375  60.369  19.976  1.00 81.77           H  
ATOM    198  N   VAL A  14       0.621  56.342  24.436  1.00 81.98           N  
ATOM    199  H   VAL A  14       0.581  57.139  25.055  1.00 81.98           H  
ATOM    200  CA  VAL A  14       1.722  55.379  24.584  1.00 81.98           C  
ATOM    201  HA  VAL A  14       2.213  55.249  23.620  1.00 81.98           H  
ATOM    202  C   VAL A  14       1.163  54.016  24.981  1.00 81.98           C  
ATOM    203  CB  VAL A  14       2.767  55.882  25.597  1.00 81.98           C  
ATOM    204  HB  VAL A  14       2.264  56.195  26.512  1.00 81.98           H  
ATOM    205  O   VAL A  14       1.504  53.016  24.359  1.00 81.98           O  
ATOM    206  CG1 VAL A  14       3.802  54.807  25.952  1.00 81.98           C  
ATOM    207 HG11 VAL A  14       4.253  54.402  25.046  1.00 81.98           H  
ATOM    208 HG12 VAL A  14       4.581  55.235  26.582  1.00 81.98           H  
ATOM    209 HG13 VAL A  14       3.329  53.998  26.510  1.00 81.98           H  
ATOM    210  CG2 VAL A  14       3.534  57.078  25.017  1.00 81.98           C  
ATOM    211 HG21 VAL A  14       2.846  57.860  24.695  1.00 81.98           H  
ATOM    212 HG22 VAL A  14       4.123  56.760  24.156  1.00 81.98           H  
ATOM    213 HG23 VAL A  14       4.199  57.490  25.776  1.00 81.98           H  
ATOM    214  N   PHE A  15       0.245  53.977  25.947  1.00 81.51           N  
ATOM    215  H   PHE A  15       0.001  54.829  26.431  1.00 81.51           H  
ATOM    216  CA  PHE A  15      -0.414  52.745  26.357  1.00 81.51           C  
ATOM    217  HA  PHE A  15       0.348  52.033  26.673  1.00 81.51           H  
ATOM    218  C   PHE A  15      -1.190  52.093  25.206  1.00 81.51           C  
ATOM    219  CB  PHE A  15      -1.330  53.039  27.550  1.00 81.51           C  
ATOM    220  HB2 PHE A  15      -0.759  53.552  28.324  1.00 81.51           H  
ATOM    221  HB3 PHE A  15      -2.148  53.690  27.243  1.00 81.51           H  
ATOM    222  O   PHE A  15      -1.087  50.887  25.001  1.00 81.51           O  
ATOM    223  CG  PHE A  15      -1.882  51.764  28.132  1.00 81.51           C  
ATOM    224  CD1 PHE A  15      -3.149  51.293  27.744  1.00 81.51           C  
ATOM    225  HD1 PHE A  15      -3.775  51.886  27.093  1.00 81.51           H  
ATOM    226  CD2 PHE A  15      -1.054  50.981  28.954  1.00 81.51           C  
ATOM    227  HD2 PHE A  15      -0.072  51.336  29.227  1.00 81.51           H  
ATOM    228  CE1 PHE A  15      -3.573  50.019  28.151  1.00 81.51           C  
ATOM    229  HE1 PHE A  15      -4.526  49.632  27.820  1.00 81.51           H  
ATOM    230  CE2 PHE A  15      -1.470  49.699  29.343  1.00 81.51           C  
ATOM    231  HE2 PHE A  15      -0.804  49.060  29.904  1.00 81.51           H  
ATOM    232  CZ  PHE A  15      -2.720  49.216  28.924  1.00 81.51           C  
ATOM    233  HZ  PHE A  15      -3.008  48.198  29.141  1.00 81.51           H  
ATOM    234  N   LEU A  16      -1.907  52.887  24.410  1.00 82.47           N  
ATOM    235  H   LEU A  16      -1.992  53.863  24.656  1.00 82.47           H  
ATOM    236  CA  LEU A  16      -2.623  52.403  23.234  1.00 82.47           C  
ATOM    237  HA  LEU A  16      -3.306  51.612  23.546  1.00 82.47           H  
ATOM    238  C   LEU A  16      -1.665  51.805  22.187  1.00 82.47           C  
ATOM    239  CB  LEU A  16      -3.436  53.570  22.657  1.00 82.47           C  
ATOM    240  HB2 LEU A  16      -2.735  54.303  22.256  1.00 82.47           H  
ATOM    241  HB3 LEU A  16      -4.004  54.057  23.449  1.00 82.47           H  
ATOM    242  O   LEU A  16      -1.910  50.710  21.694  1.00 82.47           O  
ATOM    243  CG  LEU A  16      -4.400  53.112  21.552  1.00 82.47           C  
ATOM    244  HG  LEU A  16      -3.982  52.253  21.028  1.00 82.47           H  
ATOM    245  CD1 LEU A  16      -5.757  52.711  22.134  1.00 82.47           C  
ATOM    246 HD11 LEU A  16      -6.217  53.553  22.652  1.00 82.47           H  
ATOM    247 HD12 LEU A  16      -6.414  52.385  21.328  1.00 82.47           H  
ATOM    248 HD13 LEU A  16      -5.627  51.884  22.832  1.00 82.47           H  
ATOM    249  CD2 LEU A  16      -4.579  54.218  20.519  1.00 82.47           C  
ATOM    250 HD21 LEU A  16      -5.244  54.998  20.892  1.00 82.47           H  
ATOM    251 HD22 LEU A  16      -3.617  54.655  20.254  1.00 82.47           H  
ATOM    252 HD23 LEU A  16      -4.982  53.770  19.611  1.00 82.47           H  
ATOM    253  N   ILE A  17      -0.560  52.487  21.871  1.00 85.14           N  
ATOM    254  H   ILE A  17      -0.409  53.379  22.320  1.00 85.14           H  
ATOM    255  CA  ILE A  17       0.441  52.008  20.903  1.00 85.14           C  
ATOM    256  HA  ILE A  17      -0.057  51.794  19.958  1.00 85.14           H  
ATOM    257  C   ILE A  17       1.071  50.694  21.381  1.00 85.14           C  
ATOM    258  CB  ILE A  17       1.512  53.098  20.659  1.00 85.14           C  
ATOM    259  HB  ILE A  17       1.878  53.445  21.625  1.00 85.14           H  
ATOM    260  O   ILE A  17       1.161  49.738  20.610  1.00 85.14           O  
ATOM    261  CG1 ILE A  17       0.911  54.298  19.892  1.00 85.14           C  
ATOM    262 HG12 ILE A  17      -0.100  54.497  20.246  1.00 85.14           H  
ATOM    263 HG13 ILE A  17       0.851  54.053  18.832  1.00 85.14           H  
ATOM    264  CG2 ILE A  17       2.707  52.536  19.861  1.00 85.14           C  
ATOM    265 HG21 ILE A  17       3.253  51.805  20.456  1.00 85.14           H  
ATOM    266 HG22 ILE A  17       3.408  53.328  19.597  1.00 85.14           H  
ATOM    267 HG23 ILE A  17       2.353  52.057  18.948  1.00 85.14           H  
ATOM    268  CD1 ILE A  17       1.712  55.596  20.062  1.00 85.14           C  
ATOM    269 HD11 ILE A  17       1.317  56.358  19.390  1.00 85.14           H  
ATOM    270 HD12 ILE A  17       1.622  55.951  21.088  1.00 85.14           H  
ATOM    271 HD13 ILE A  17       2.769  55.435  19.849  1.00 85.14           H  
ATOM    272  N   LEU A  18       1.477  50.626  22.652  1.00 86.90           N  
ATOM    273  H   LEU A  18       1.362  51.442  23.238  1.00 86.90           H  
ATOM    274  CA  LEU A  18       2.066  49.421  23.242  1.00 86.90           C  
ATOM    275  HA  LEU A  18       2.879  49.073  22.604  1.00 86.90           H  
ATOM    276  C   LEU A  18       1.052  48.272  23.313  1.00 86.90           C  
ATOM    277  CB  LEU A  18       2.623  49.750  24.639  1.00 86.90           C  
ATOM    278  HB2 LEU A  18       1.813  50.156  25.244  1.00 86.90           H  
ATOM    279  HB3 LEU A  18       2.950  48.822  25.108  1.00 86.90           H  
ATOM    280  O   LEU A  18       1.402  47.132  23.018  1.00 86.90           O  
ATOM    281  CG  LEU A  18       3.804  50.739  24.663  1.00 86.90           C  
ATOM    282  HG  LEU A  18       3.523  51.672  24.174  1.00 86.90           H  
ATOM    283  CD1 LEU A  18       4.171  51.041  26.117  1.00 86.90           C  
ATOM    284 HD11 LEU A  18       3.305  51.458  26.632  1.00 86.90           H  
ATOM    285 HD12 LEU A  18       4.986  51.764  26.151  1.00 86.90           H  
ATOM    286 HD13 LEU A  18       4.479  50.126  26.623  1.00 86.90           H  
ATOM    287  CD2 LEU A  18       5.056  50.222  23.956  1.00 86.90           C  
ATOM    288 HD21 LEU A  18       5.827  50.992  23.977  1.00 86.90           H  
ATOM    289 HD22 LEU A  18       5.430  49.337  24.471  1.00 86.90           H  
ATOM    290 HD23 LEU A  18       4.838  49.982  22.915  1.00 86.90           H  
ATOM    291  N   GLY A  19      -0.206  48.570  23.641  1.00 84.23           N  
ATOM    292  H   GLY A  19      -0.422  49.518  23.914  1.00 84.23           H  
ATOM    293  CA  GLY A  19      -1.300  47.602  23.634  1.00 84.23           C  
ATOM    294  HA2 GLY A  19      -1.060  46.774  24.303  1.00 84.23           H  
ATOM    295  HA3 GLY A  19      -2.206  48.092  23.990  1.00 84.23           H  
ATOM    296  C   GLY A  19      -1.574  47.040  22.238  1.00 84.23           C  
ATOM    297  O   GLY A  19      -1.676  45.826  22.086  1.00 84.23           O  
ATOM    298  N   ILE A  20      -1.616  47.893  21.208  1.00 85.38           N  
ATOM    299  H   ILE A  20      -1.540  48.881  21.402  1.00 85.38           H  
ATOM    300  CA  ILE A  20      -1.787  47.471  19.807  1.00 85.38           C  
ATOM    301  HA  ILE A  20      -2.691  46.866  19.734  1.00 85.38           H  
ATOM    302  C   ILE A  20      -0.624  46.576  19.362  1.00 85.38           C  
ATOM    303  CB  ILE A  20      -1.954  48.700  18.880  1.00 85.38           C  
ATOM    304  HB  ILE A  20      -1.160  49.413  19.104  1.00 85.38           H  
ATOM    305  O   ILE A  20      -0.863  45.522  18.776  1.00 85.38           O  
ATOM    306  CG1 ILE A  20      -3.325  49.376  19.117  1.00 85.38           C  
ATOM    307 HG12 ILE A  20      -3.518  49.459  20.187  1.00 85.38           H  
ATOM    308 HG13 ILE A  20      -4.115  48.752  18.700  1.00 85.38           H  
ATOM    309  CG2 ILE A  20      -1.839  48.300  17.396  1.00 85.38           C  
ATOM    310 HG21 ILE A  20      -0.859  47.873  17.179  1.00 85.38           H  
ATOM    311 HG22 ILE A  20      -2.598  47.558  17.149  1.00 85.38           H  
ATOM    312 HG23 ILE A  20      -1.959  49.174  16.756  1.00 85.38           H  
ATOM    313  CD1 ILE A  20      -3.433  50.786  18.516  1.00 85.38           C  
ATOM    314 HD11 ILE A  20      -2.636  51.419  18.907  1.00 85.38           H  
ATOM    315 HD12 ILE A  20      -3.369  50.752  17.428  1.00 85.38           H  
ATOM    316 HD13 ILE A  20      -4.396  51.218  18.788  1.00 85.38           H  
ATOM    317  N   LEU A  21       0.623  46.955  19.665  1.00 85.97           N  
ATOM    318  H   LEU A  21       0.756  47.841  20.130  1.00 85.97           H  
ATOM    319  CA  LEU A  21       1.800  46.130  19.363  1.00 85.97           C  
ATOM    320  HA  LEU A  21       1.840  45.942  18.290  1.00 85.97           H  
ATOM    321  C   LEU A  21       1.716  44.764  20.044  1.00 85.97           C  
ATOM    322  CB  LEU A  21       3.078  46.858  19.822  1.00 85.97           C  
ATOM    323  HB2 LEU A  21       3.873  46.131  19.988  1.00 85.97           H  
ATOM    324  HB3 LEU A  21       2.880  47.350  20.774  1.00 85.97           H  
ATOM    325  O   LEU A  21       1.907  43.735  19.401  1.00 85.97           O  
ATOM    326  CG  LEU A  21       3.571  47.888  18.801  1.00 85.97           C  
ATOM    327  HG  LEU A  21       2.708  48.437  18.424  1.00 85.97           H  
ATOM    328  CD1 LEU A  21       4.524  48.887  19.455  1.00 85.97           C  
ATOM    329 HD11 LEU A  21       4.005  49.403  20.264  1.00 85.97           H  
ATOM    330 HD12 LEU A  21       5.393  48.366  19.856  1.00 85.97           H  
ATOM    331 HD13 LEU A  21       4.846  49.623  18.719  1.00 85.97           H  
ATOM    332  CD2 LEU A  21       4.300  47.216  17.634  1.00 85.97           C  
ATOM    333 HD21 LEU A  21       5.171  46.671  17.998  1.00 85.97           H  
ATOM    334 HD22 LEU A  21       3.632  46.518  17.130  1.00 85.97           H  
ATOM    335 HD23 LEU A  21       4.621  47.971  16.917  1.00 85.97           H  
ATOM    336  N   GLN A  22       1.408  44.747  21.339  1.00 86.40           N  
ATOM    337  H   GLN A  22       1.265  45.626  21.817  1.00 86.40           H  
ATOM    338  CA  GLN A  22       1.362  43.518  22.119  1.00 86.40           C  
ATOM    339  HA  GLN A  22       2.302  42.988  21.964  1.00 86.40           H  
ATOM    340  C   GLN A  22       0.233  42.588  21.651  1.00 86.40           C  
ATOM    341  CB  GLN A  22       1.258  43.902  23.600  1.00 86.40           C  
ATOM    342  HB2 GLN A  22       2.075  44.583  23.841  1.00 86.40           H  
ATOM    343  HB3 GLN A  22       0.323  44.436  23.768  1.00 86.40           H  
ATOM    344  O   GLN A  22       0.457  41.387  21.518  1.00 86.40           O  
ATOM    345  CG  GLN A  22       1.322  42.716  24.566  1.00 86.40           C  
ATOM    346  HG2 GLN A  22       0.413  42.126  24.454  1.00 86.40           H  
ATOM    347  HG3 GLN A  22       1.362  43.104  25.584  1.00 86.40           H  
ATOM    348  CD  GLN A  22       2.528  41.803  24.396  1.00 86.40           C  
ATOM    349  NE2 GLN A  22       2.309  40.515  24.365  1.00 86.40           N  
ATOM    350 HE21 GLN A  22       3.119  39.914  24.333  1.00 86.40           H  
ATOM    351 HE22 GLN A  22       1.364  40.177  24.477  1.00 86.40           H  
ATOM    352  OE1 GLN A  22       3.682  42.191  24.319  1.00 86.40           O  
ATOM    353  N   LEU A  23      -0.950  43.127  21.340  1.00 86.28           N  
ATOM    354  H   LEU A  23      -1.080  44.119  21.475  1.00 86.28           H  
ATOM    355  CA  LEU A  23      -2.068  42.347  20.802  1.00 86.28           C  
ATOM    356  HA  LEU A  23      -2.207  41.460  21.420  1.00 86.28           H  
ATOM    357  C   LEU A  23      -1.794  41.838  19.382  1.00 86.28           C  
ATOM    358  CB  LEU A  23      -3.349  43.193  20.841  1.00 86.28           C  
ATOM    359  HB2 LEU A  23      -3.143  44.158  20.378  1.00 86.28           H  
ATOM    360  HB3 LEU A  23      -4.114  42.697  20.243  1.00 86.28           H  
ATOM    361  O   LEU A  23      -2.102  40.684  19.091  1.00 86.28           O  
ATOM    362  CG  LEU A  23      -3.908  43.411  22.258  1.00 86.28           C  
ATOM    363  HG  LEU A  23      -3.138  43.816  22.915  1.00 86.28           H  
ATOM    364  CD1 LEU A  23      -5.058  44.408  22.177  1.00 86.28           C  
ATOM    365 HD11 LEU A  23      -5.475  44.578  23.170  1.00 86.28           H  
ATOM    366 HD12 LEU A  23      -5.825  43.998  21.519  1.00 86.28           H  
ATOM    367 HD13 LEU A  23      -4.695  45.355  21.779  1.00 86.28           H  
ATOM    368  CD2 LEU A  23      -4.452  42.120  22.877  1.00 86.28           C  
ATOM    369 HD21 LEU A  23      -4.913  42.339  23.840  1.00 86.28           H  
ATOM    370 HD22 LEU A  23      -3.641  41.412  23.047  1.00 86.28           H  
ATOM    371 HD23 LEU A  23      -5.194  41.669  22.218  1.00 86.28           H  
ATOM    372  N   GLY A  24      -1.163  42.647  18.526  1.00 86.56           N  
ATOM    373  H   GLY A  24      -0.958  43.594  18.811  1.00 86.56           H  
ATOM    374  CA  GLY A  24      -0.734  42.219  17.192  1.00 86.56           C  
ATOM    375  HA2 GLY A  24      -0.248  43.056  16.692  1.00 86.56           H  
ATOM    376  HA3 GLY A  24      -1.600  41.909  16.608  1.00 86.56           H  
ATOM    377  C   GLY A  24       0.259  41.055  17.252  1.00 86.56           C  
ATOM    378  O   GLY A  24       0.078  40.047  16.573  1.00 86.56           O  
ATOM    379  N   LEU A  25       1.257  41.137  18.137  1.00 87.48           N  
ATOM    380  H   LEU A  25       1.374  41.998  18.652  1.00 87.48           H  
ATOM    381  CA  LEU A  25       2.216  40.049  18.353  1.00 87.48           C  
ATOM    382  HA  LEU A  25       2.635  39.752  17.392  1.00 87.48           H  
ATOM    383  C   LEU A  25       1.560  38.794  18.947  1.00 87.48           C  
ATOM    384  CB  LEU A  25       3.348  40.537  19.270  1.00 87.48           C  
ATOM    385  HB2 LEU A  25       2.906  40.958  20.173  1.00 87.48           H  
ATOM    386  HB3 LEU A  25       3.946  39.672  19.556  1.00 87.48           H  
ATOM    387  O   LEU A  25       1.888  37.681  18.543  1.00 87.48           O  
ATOM    388  CG  LEU A  25       4.297  41.571  18.640  1.00 87.48           C  
ATOM    389  HG  LEU A  25       3.729  42.403  18.223  1.00 87.48           H  
ATOM    390  CD1 LEU A  25       5.232  42.111  19.725  1.00 87.48           C  
ATOM    391 HD11 LEU A  25       4.642  42.592  20.506  1.00 87.48           H  
ATOM    392 HD12 LEU A  25       5.905  42.850  19.291  1.00 87.48           H  
ATOM    393 HD13 LEU A  25       5.815  41.297  20.156  1.00 87.48           H  
ATOM    394  CD2 LEU A  25       5.149  40.963  17.525  1.00 87.48           C  
ATOM    395 HD21 LEU A  25       5.851  41.708  17.148  1.00 87.48           H  
ATOM    396 HD22 LEU A  25       4.517  40.649  16.694  1.00 87.48           H  
ATOM    397 HD23 LEU A  25       5.703  40.101  17.896  1.00 87.48           H  
ATOM    398  N   MET A  26       0.612  38.944  19.878  1.00 88.41           N  
ATOM    399  H   MET A  26       0.391  39.876  20.197  1.00 88.41           H  
ATOM    400  CA  MET A  26      -0.153  37.809  20.411  1.00 88.41           C  
ATOM    401  HA  MET A  26       0.541  37.056  20.787  1.00 88.41           H  
ATOM    402  C   MET A  26      -1.006  37.130  19.338  1.00 88.41           C  
ATOM    403  CB  MET A  26      -1.062  38.261  21.558  1.00 88.41           C  
ATOM    404  HB2 MET A  26      -1.582  39.181  21.286  1.00 88.41           H  
ATOM    405  HB3 MET A  26      -1.806  37.486  21.740  1.00 88.41           H  
ATOM    406  O   MET A  26      -1.129  35.905  19.333  1.00 88.41           O  
ATOM    407  CG  MET A  26      -0.266  38.475  22.843  1.00 88.41           C  
ATOM    408  HG2 MET A  26       0.209  37.532  23.115  1.00 88.41           H  
ATOM    409  HG3 MET A  26       0.519  39.206  22.648  1.00 88.41           H  
ATOM    410  SD  MET A  26      -1.238  39.049  24.259  1.00 88.41           S  
ATOM    411  CE  MET A  26      -2.284  37.593  24.539  1.00 88.41           C  
ATOM    412  HE1 MET A  26      -2.969  37.461  23.702  1.00 88.41           H  
ATOM    413  HE2 MET A  26      -2.866  37.741  25.449  1.00 88.41           H  
ATOM    414  HE3 MET A  26      -1.660  36.706  24.644  1.00 88.41           H  
ATOM    415  N   HIS A  27      -1.572  37.902  18.410  1.00 90.19           N  
ATOM    416  H   HIS A  27      -1.488  38.906  18.478  1.00 90.19           H  
ATOM    417  CA  HIS A  27      -2.319  37.338  17.292  1.00 90.19           C  
ATOM    418  HA  HIS A  27      -3.055  36.635  17.682  1.00 90.19           H  
ATOM    419  C   HIS A  27      -1.413  36.541  16.349  1.00 90.19           C  
ATOM    420  CB  HIS A  27      -3.070  38.443  16.550  1.00 90.19           C  
ATOM    421  HB2 HIS A  27      -3.663  39.028  17.252  1.00 90.19           H  
ATOM    422  HB3 HIS A  27      -2.372  39.107  16.039  1.00 90.19           H  
ATOM    423  O   HIS A  27      -1.699  35.382  16.047  1.00 90.19           O  
ATOM    424  CG  HIS A  27      -3.982  37.812  15.548  1.00 90.19           C  
ATOM    425  CD2 HIS A  27      -5.195  37.273  15.840  1.00 90.19           C  
ATOM    426  HD2 HIS A  27      -5.707  37.320  16.790  1.00 90.19           H  
ATOM    427  ND1 HIS A  27      -3.643  37.491  14.235  1.00 90.19           N  
ATOM    428  CE1 HIS A  27      -4.686  36.811  13.747  1.00 90.19           C  
ATOM    429  HE1 HIS A  27      -4.764  36.444  12.734  1.00 90.19           H  
ATOM    430  NE2 HIS A  27      -5.623  36.652  14.690  1.00 90.19           N  
ATOM    431  HE2 HIS A  27      -6.519  36.215  14.529  1.00 90.19           H  
ATOM    432  N   GLN A  28      -0.257  37.101  15.988  1.00 90.79           N  
ATOM    433  H   GLN A  28      -0.091  38.064  16.245  1.00 90.79           H  
ATOM    434  CA  GLN A  28       0.757  36.397  15.196  1.00 90.79           C  
ATOM    435  HA  GLN A  28       0.315  36.094  14.247  1.00 90.79           H  
ATOM    436  C   GLN A  28       1.250  35.123  15.897  1.00 90.79           C  
ATOM    437  CB  GLN A  28       1.930  37.344  14.917  1.00 90.79           C  
ATOM    438  HB2 GLN A  28       2.281  37.769  15.857  1.00 90.79           H  
ATOM    439  HB3 GLN A  28       2.748  36.780  14.469  1.00 90.79           H  
ATOM    440  O   GLN A  28       1.425  34.087  15.253  1.00 90.79           O  
ATOM    441  CG  GLN A  28       1.529  38.474  13.958  1.00 90.79           C  
ATOM    442  HG2 GLN A  28       1.323  38.059  12.971  1.00 90.79           H  
ATOM    443  HG3 GLN A  28       0.617  38.956  14.308  1.00 90.79           H  
ATOM    444  CD  GLN A  28       2.603  39.544  13.819  1.00 90.79           C  
ATOM    445  NE2 GLN A  28       2.275  40.655  13.201  1.00 90.79           N  
ATOM    446 HE21 GLN A  28       2.983  41.375  13.172  1.00 90.79           H  
ATOM    447 HE22 GLN A  28       1.321  40.784  12.894  1.00 90.79           H  
ATOM    448  OE1 GLN A  28       3.737  39.417  14.252  1.00 90.79           O  
ATOM    449  N   ALA A  29       1.401  35.160  17.226  1.00 92.36           N  
ATOM    450  H   ALA A  29       1.301  36.049  17.694  1.00 92.36           H  
ATOM    451  CA  ALA A  29       1.740  33.987  18.025  1.00 92.36           C  
ATOM    452  HA  ALA A  29       2.667  33.559  17.643  1.00 92.36           H  
ATOM    453  C   ALA A  29       0.660  32.902  17.931  1.00 92.36           C  
ATOM    454  CB  ALA A  29       1.965  34.410  19.482  1.00 92.36           C  
ATOM    455  HB1 ALA A  29       2.756  35.156  19.558  1.00 92.36           H  
ATOM    456  HB2 ALA A  29       1.051  34.834  19.899  1.00 92.36           H  
ATOM    457  HB3 ALA A  29       2.242  33.536  20.071  1.00 92.36           H  
ATOM    458  O   ALA A  29       0.989  31.723  17.810  1.00 92.36           O  
ATOM    459  N   ARG A  30      -0.625  33.276  17.930  1.00 93.24           N  
ATOM    460  H   ARG A  30      -0.830  34.258  18.041  1.00 93.24           H  
ATOM    461  CA  ARG A  30      -1.746  32.337  17.762  1.00 93.24           C  
ATOM    462  HA  ARG A  30      -1.626  31.514  18.467  1.00 93.24           H  
ATOM    463  C   ARG A  30      -1.741  31.665  16.393  1.00 93.24           C  
ATOM    464  CB  ARG A  30      -3.065  33.066  18.066  1.00 93.24           C  
ATOM    465  HB2 ARG A  30      -2.940  33.647  18.980  1.00 93.24           H  
ATOM    466  HB3 ARG A  30      -3.304  33.751  17.253  1.00 93.24           H  
ATOM    467  O   ARG A  30      -1.876  30.445  16.329  1.00 93.24           O  
ATOM    468  CG  ARG A  30      -4.235  32.094  18.270  1.00 93.24           C  
ATOM    469  HG2 ARG A  30      -4.394  31.503  17.368  1.00 93.24           H  
ATOM    470  HG3 ARG A  30      -3.998  31.422  19.095  1.00 93.24           H  
ATOM    471  CD  ARG A  30      -5.520  32.867  18.597  1.00 93.24           C  
ATOM    472  HD2 ARG A  30      -5.306  33.588  19.386  1.00 93.24           H  
ATOM    473  HD3 ARG A  30      -5.845  33.407  17.708  1.00 93.24           H  
ATOM    474  NE  ARG A  30      -6.591  31.964  19.058  1.00 93.24           N  
ATOM    475  HE  ARG A  30      -6.357  30.985  19.141  1.00 93.24           H  
ATOM    476  NH1 ARG A  30      -8.266  33.529  19.402  1.00 93.24           N  
ATOM    477 HH11 ARG A  30      -7.753  34.262  18.934  1.00 93.24           H  
ATOM    478 HH12 ARG A  30      -9.197  33.721  19.743  1.00 93.24           H  
ATOM    479  NH2 ARG A  30      -8.607  31.422  19.957  1.00 93.24           N  
ATOM    480 HH21 ARG A  30      -9.509  31.729  20.292  1.00 93.24           H  
ATOM    481 HH22 ARG A  30      -8.350  30.446  20.003  1.00 93.24           H  
ATOM    482  CZ  ARG A  30      -7.803  32.313  19.465  1.00 93.24           C  
ATOM    483  N   LEU A  31      -1.502  32.426  15.325  1.00 94.01           N  
ATOM    484  H   LEU A  31      -1.412  33.423  15.465  1.00 94.01           H  
ATOM    485  CA  LEU A  31      -1.374  31.881  13.969  1.00 94.01           C  
ATOM    486  HA  LEU A  31      -2.278  31.325  13.720  1.00 94.01           H  
ATOM    487  C   LEU A  31      -0.206  30.885  13.869  1.00 94.01           C  
ATOM    488  CB  LEU A  31      -1.197  33.035  12.966  1.00 94.01           C  
ATOM    489  HB2 LEU A  31      -1.007  32.603  11.984  1.00 94.01           H  
ATOM    490  HB3 LEU A  31      -0.316  33.610  13.250  1.00 94.01           H  
ATOM    491  O   LEU A  31      -0.376  29.768  13.379  1.00 94.01           O  
ATOM    492  CG  LEU A  31      -2.392  33.999  12.837  1.00 94.01           C  
ATOM    493  HG  LEU A  31      -2.657  34.400  13.815  1.00 94.01           H  
ATOM    494  CD1 LEU A  31      -1.974  35.158  11.931  1.00 94.01           C  
ATOM    495 HD11 LEU A  31      -1.225  35.764  12.440  1.00 94.01           H  
ATOM    496 HD12 LEU A  31      -2.829  35.797  11.711  1.00 94.01           H  
ATOM    497 HD13 LEU A  31      -1.556  34.782  10.997  1.00 94.01           H  
ATOM    498  CD2 LEU A  31      -3.628  33.321  12.240  1.00 94.01           C  
ATOM    499 HD21 LEU A  31      -3.965  32.510  12.885  1.00 94.01           H  
ATOM    500 HD22 LEU A  31      -4.439  34.044  12.158  1.00 94.01           H  
ATOM    501 HD23 LEU A  31      -3.404  32.930  11.248  1.00 94.01           H  
ATOM    502  N   LEU A  32       0.965  31.247  14.405  1.00 95.34           N  
ATOM    503  H   LEU A  32       1.057  32.183  14.774  1.00 95.34           H  
ATOM    504  CA  LEU A  32       2.128  30.354  14.450  1.00 95.34           C  
ATOM    505  HA  LEU A  32       2.310  29.975  13.444  1.00 95.34           H  
ATOM    506  C   LEU A  32       1.897  29.121  15.329  1.00 95.34           C  
ATOM    507  CB  LEU A  32       3.361  31.135  14.933  1.00 95.34           C  
ATOM    508  HB2 LEU A  32       3.058  31.820  15.725  1.00 95.34           H  
ATOM    509  HB3 LEU A  32       4.085  30.441  15.360  1.00 95.34           H  
ATOM    510  O   LEU A  32       2.394  28.049  14.999  1.00 95.34           O  
ATOM    511  CG  LEU A  32       4.053  31.911  13.803  1.00 95.34           C  
ATOM    512  HG  LEU A  32       3.307  32.428  13.200  1.00 95.34           H  
ATOM    513  CD1 LEU A  32       5.008  32.943  14.393  1.00 95.34           C  
ATOM    514 HD11 LEU A  32       5.771  32.439  14.986  1.00 95.34           H  
ATOM    515 HD12 LEU A  32       4.450  33.642  15.017  1.00 95.34           H  
ATOM    516 HD13 LEU A  32       5.485  33.506  13.590  1.00 95.34           H  
ATOM    517  CD2 LEU A  32       4.872  30.978  12.904  1.00 95.34           C  
ATOM    518 HD21 LEU A  32       5.353  31.558  12.116  1.00 95.34           H  
ATOM    519 HD22 LEU A  32       4.225  30.233  12.440  1.00 95.34           H  
ATOM    520 HD23 LEU A  32       5.638  30.467  13.487  1.00 95.34           H  
ATOM    521  N   THR A  33       1.117  29.236  16.406  1.00 96.87           N  
ATOM    522  H   THR A  33       0.764  30.153  16.642  1.00 96.87           H  
ATOM    523  CA  THR A  33       0.787  28.097  17.277  1.00 96.87           C  
ATOM    524  HA  THR A  33       1.716  27.606  17.565  1.00 96.87           H  
ATOM    525  C   THR A  33      -0.060  27.058  16.538  1.00 96.87           C  
ATOM    526  CB  THR A  33       0.089  28.543  18.572  1.00 96.87           C  
ATOM    527  HB  THR A  33      -0.888  28.967  18.342  1.00 96.87           H  
ATOM    528  O   THR A  33       0.172  25.865  16.713  1.00 96.87           O  
ATOM    529  CG2 THR A  33      -0.071  27.399  19.572  1.00 96.87           C  
ATOM    530 HG21 THR A  33      -0.522  27.780  20.489  1.00 96.87           H  
ATOM    531 HG22 THR A  33      -0.717  26.618  19.171  1.00 96.87           H  
ATOM    532 HG23 THR A  33       0.903  26.969  19.807  1.00 96.87           H  
ATOM    533  OG1 THR A  33       0.870  29.504  19.244  1.00 96.87           O  
ATOM    534  HG1 THR A  33       0.953  30.278  18.682  1.00 96.87           H  
ATOM    535  N   LYS A  34      -0.975  27.470  15.645  1.00 96.83           N  
ATOM    536  H   LYS A  34      -1.140  28.461  15.538  1.00 96.83           H  
ATOM    537  CA  LYS A  34      -1.724  26.523  14.798  1.00 96.83           C  
ATOM    538  HA  LYS A  34      -2.148  25.756  15.446  1.00 96.83           H  
ATOM    539  C   LYS A  34      -0.805  25.781  13.823  1.00 96.83           C  
ATOM    540  CB  LYS A  34      -2.873  27.245  14.069  1.00 96.83           C  
ATOM    541  HB2 LYS A  34      -2.452  27.956  13.359  1.00 96.83           H  
ATOM    542  HB3 LYS A  34      -3.459  27.808  14.795  1.00 96.83           H  
ATOM    543  O   LYS A  34      -0.907  24.563  13.696  1.00 96.83           O  
ATOM    544  CG  LYS A  34      -3.822  26.297  13.305  1.00 96.83           C  
ATOM    545  HG2 LYS A  34      -4.517  26.913  12.735  1.00 96.83           H  
ATOM    546  HG3 LYS A  34      -3.255  25.691  12.598  1.00 96.83           H  
ATOM    547  CD  LYS A  34      -4.652  25.383  14.222  1.00 96.83           C  
ATOM    548  HD2 LYS A  34      -3.999  24.730  14.802  1.00 96.83           H  
ATOM    549  HD3 LYS A  34      -5.232  26.008  14.902  1.00 96.83           H  
ATOM    550  CE  LYS A  34      -5.614  24.508  13.409  1.00 96.83           C  
ATOM    551  HE2 LYS A  34      -5.052  23.744  12.873  1.00 96.83           H  
ATOM    552  HE3 LYS A  34      -6.134  25.129  12.680  1.00 96.83           H  
ATOM    553  NZ  LYS A  34      -6.622  23.860  14.278  1.00 96.83           N  
ATOM    554  HZ1 LYS A  34      -7.307  24.543  14.571  1.00 96.83           H  
ATOM    555  HZ2 LYS A  34      -6.207  23.373  15.059  1.00 96.83           H  
ATOM    556  HZ3 LYS A  34      -7.096  23.114  13.790  1.00 96.83           H  
ATOM    557  N   TYR A  35       0.145  26.481  13.198  1.00 97.00           N  
ATOM    558  H   TYR A  35       0.173  27.482  13.328  1.00 97.00           H  
ATOM    559  CA  TYR A  35       1.148  25.827  12.347  1.00 97.00           C  
ATOM    560  HA  TYR A  35       0.616  25.189  11.641  1.00 97.00           H  
ATOM    561  C   TYR A  35       2.095  24.916  13.148  1.00 97.00           C  
ATOM    562  CB  TYR A  35       1.924  26.883  11.549  1.00 97.00           C  
ATOM    563  HB2 TYR A  35       1.217  27.435  10.930  1.00 97.00           H  
ATOM    564  HB3 TYR A  35       2.376  27.587  12.248  1.00 97.00           H  
ATOM    565  O   TYR A  35       2.470  23.840  12.679  1.00 97.00           O  
ATOM    566  CG  TYR A  35       3.006  26.310  10.645  1.00 97.00           C  
ATOM    567  CD1 TYR A  35       4.302  26.858  10.663  1.00 97.00           C  
ATOM    568  HD1 TYR A  35       4.506  27.715  11.288  1.00 97.00           H  
ATOM    569  CD2 TYR A  35       2.724  25.233   9.784  1.00 97.00           C  
ATOM    570  HD2 TYR A  35       1.732  24.806   9.767  1.00 97.00           H  
ATOM    571  CE1 TYR A  35       5.323  26.302   9.871  1.00 97.00           C  
ATOM    572  HE1 TYR A  35       6.317  26.722   9.912  1.00 97.00           H  
ATOM    573  CE2 TYR A  35       3.731  24.690   8.962  1.00 97.00           C  
ATOM    574  HE2 TYR A  35       3.512  23.863   8.304  1.00 97.00           H  
ATOM    575  OH  TYR A  35       6.032  24.676   8.263  1.00 97.00           O  
ATOM    576  HH  TYR A  35       6.865  25.101   8.480  1.00 97.00           H  
ATOM    577  CZ  TYR A  35       5.038  25.212   9.020  1.00 97.00           C  
ATOM    578  N   ALA A  36       2.438  25.296  14.381  1.00 97.84           N  
ATOM    579  H   ALA A  36       2.166  26.215  14.700  1.00 97.84           H  
ATOM    580  CA  ALA A  36       3.203  24.452  15.291  1.00 97.84           C  
ATOM    581  HA  ALA A  36       4.117  24.137  14.787  1.00 97.84           H  
ATOM    582  C   ALA A  36       2.427  23.181  15.668  1.00 97.84           C  
ATOM    583  CB  ALA A  36       3.598  25.273  16.523  1.00 97.84           C  
ATOM    584  HB1 ALA A  36       4.265  24.688  17.156  1.00 97.84           H  
ATOM    585  HB2 ALA A  36       2.714  25.541  17.101  1.00 97.84           H  
ATOM    586  HB3 ALA A  36       4.114  26.181  16.210  1.00 97.84           H  
ATOM    587  O   ALA A  36       3.025  22.111  15.699  1.00 97.84           O  
ATOM    588  N   ALA A  37       1.108  23.268  15.879  1.00 98.28           N  
ATOM    589  H   ALA A  37       0.681  24.183  15.897  1.00 98.28           H  
ATOM    590  CA  ALA A  37       0.247  22.109  16.119  1.00 98.28           C  
ATOM    591  HA  ALA A  37       0.673  21.516  16.927  1.00 98.28           H  
ATOM    592  C   ALA A  37       0.189  21.162  14.914  1.00 98.28           C  
ATOM    593  CB  ALA A  37      -1.138  22.594  16.568  1.00 98.28           C  
ATOM    594  HB1 ALA A  37      -1.732  21.742  16.898  1.00 98.28           H  
ATOM    595  HB2 ALA A  37      -1.037  23.285  17.404  1.00 98.28           H  
ATOM    596  HB3 ALA A  37      -1.655  23.092  15.748  1.00 98.28           H  
ATOM    597  O   ALA A  37       0.333  19.953  15.089  1.00 98.28           O  
ATOM    598  N   TYR A  38       0.098  21.703  13.696  1.00 97.96           N  
ATOM    599  H   TYR A  38      -0.083  22.694  13.622  1.00 97.96           H  
ATOM    600  CA  TYR A  38       0.208  20.912  12.469  1.00 97.96           C  
ATOM    601  HA  TYR A  38      -0.580  20.160  12.461  1.00 97.96           H  
ATOM    602  C   TYR A  38       1.554  20.170  12.374  1.00 97.96           C  
ATOM    603  CB  TYR A  38       0.009  21.827  11.254  1.00 97.96           C  
ATOM    604  HB2 TYR A  38      -1.031  22.153  11.216  1.00 97.96           H  
ATOM    605  HB3 TYR A  38       0.622  22.722  11.362  1.00 97.96           H  
ATOM    606  O   TYR A  38       1.594  18.951  12.204  1.00 97.96           O  
ATOM    607  CG  TYR A  38       0.364  21.149   9.950  1.00 97.96           C  
ATOM    608  CD1 TYR A  38       1.568  21.465   9.289  1.00 97.96           C  
ATOM    609  HD1 TYR A  38       2.214  22.229   9.696  1.00 97.96           H  
ATOM    610  CD2 TYR A  38      -0.467  20.132   9.452  1.00 97.96           C  
ATOM    611  HD2 TYR A  38      -1.372  19.864   9.979  1.00 97.96           H  
ATOM    612  CE1 TYR A  38       1.933  20.771   8.119  1.00 97.96           C  
ATOM    613  HE1 TYR A  38       2.855  21.008   7.608  1.00 97.96           H  
ATOM    614  CE2 TYR A  38      -0.104  19.431   8.291  1.00 97.96           C  
ATOM    615  HE2 TYR A  38      -0.722  18.628   7.918  1.00 97.96           H  
ATOM    616  OH  TYR A  38       1.446  19.027   6.533  1.00 97.96           O  
ATOM    617  HH  TYR A  38       2.296  19.256   6.149  1.00 97.96           H  
ATOM    618  CZ  TYR A  38       1.095  19.747   7.626  1.00 97.96           C  
ATOM    619  N   LYS A  39       2.680  20.883  12.522  1.00 97.91           N  
ATOM    620  H   LYS A  39       2.593  21.879  12.668  1.00 97.91           H  
ATOM    621  CA  LYS A  39       4.021  20.273  12.463  1.00 97.91           C  
ATOM    622  HA  LYS A  39       4.091  19.695  11.542  1.00 97.91           H  
ATOM    623  C   LYS A  39       4.241  19.256  13.589  1.00 97.91           C  
ATOM    624  CB  LYS A  39       5.101  21.373  12.469  1.00 97.91           C  
ATOM    625  HB2 LYS A  39       5.950  21.049  13.070  1.00 97.91           H  
ATOM    626  HB3 LYS A  39       4.700  22.262  12.956  1.00 97.91           H  
ATOM    627  O   LYS A  39       4.850  18.217  13.340  1.00 97.91           O  
ATOM    628  CG  LYS A  39       5.614  21.755  11.064  1.00 97.91           C  
ATOM    629  HG2 LYS A  39       4.774  21.940  10.395  1.00 97.91           H  
ATOM    630  HG3 LYS A  39       6.188  22.678  11.153  1.00 97.91           H  
ATOM    631  CD  LYS A  39       6.539  20.673  10.468  1.00 97.91           C  
ATOM    632  HD2 LYS A  39       5.934  19.840  10.112  1.00 97.91           H  
ATOM    633  HD3 LYS A  39       7.193  20.302  11.258  1.00 97.91           H  
ATOM    634  CE  LYS A  39       7.430  21.194   9.326  1.00 97.91           C  
ATOM    635  HE2 LYS A  39       6.792  21.517   8.503  1.00 97.91           H  
ATOM    636  HE3 LYS A  39       7.982  22.060   9.691  1.00 97.91           H  
ATOM    637  NZ  LYS A  39       8.395  20.151   8.850  1.00 97.91           N  
ATOM    638  HZ1 LYS A  39       7.945  19.320   8.492  1.00 97.91           H  
ATOM    639  HZ2 LYS A  39       8.999  19.782   9.570  1.00 97.91           H  
ATOM    640  HZ3 LYS A  39       9.014  20.471   8.119  1.00 97.91           H  
ATOM    641  N   ALA A  40       3.721  19.524  14.787  1.00 98.31           N  
ATOM    642  H   ALA A  40       3.265  20.415  14.923  1.00 98.31           H  
ATOM    643  CA  ALA A  40       3.780  18.617  15.926  1.00 98.31           C  
ATOM    644  HA  ALA A  40       4.819  18.344  16.110  1.00 98.31           H  
ATOM    645  C   ALA A  40       3.006  17.323  15.663  1.00 98.31           C  
ATOM    646  CB  ALA A  40       3.249  19.338  17.168  1.00 98.31           C  
ATOM    647  HB1 ALA A  40       3.853  20.226  17.351  1.00 98.31           H  
ATOM    648  HB2 ALA A  40       2.210  19.634  17.022  1.00 98.31           H  
ATOM    649  HB3 ALA A  40       3.311  18.684  18.038  1.00 98.31           H  
ATOM    650  O   ALA A  40       3.581  16.246  15.794  1.00 98.31           O  
ATOM    651  N   VAL A  41       1.738  17.403  15.241  1.00 98.13           N  
ATOM    652  H   VAL A  41       1.302  18.308  15.136  1.00 98.13           H  
ATOM    653  CA  VAL A  41       0.937  16.196  14.995  1.00 98.13           C  
ATOM    654  HA  VAL A  41       1.029  15.572  15.884  1.00 98.13           H  
ATOM    655  C   VAL A  41       1.499  15.379  13.834  1.00 98.13           C  
ATOM    656  CB  VAL A  41      -0.559  16.518  14.817  1.00 98.13           C  
ATOM    657  HB  VAL A  41      -0.810  17.351  15.473  1.00 98.13           H  
ATOM    658  O   VAL A  41       1.544  14.155  13.925  1.00 98.13           O  
ATOM    659  CG1 VAL A  41      -0.964  16.914  13.395  1.00 98.13           C  
ATOM    660 HG11 VAL A  41      -2.045  17.049  13.359  1.00 98.13           H  
ATOM    661 HG12 VAL A  41      -0.691  16.148  12.670  1.00 98.13           H  
ATOM    662 HG13 VAL A  41      -0.491  17.859  13.127  1.00 98.13           H  
ATOM    663  CG2 VAL A  41      -1.405  15.323  15.259  1.00 98.13           C  
ATOM    664 HG21 VAL A  41      -1.162  15.058  16.288  1.00 98.13           H  
ATOM    665 HG22 VAL A  41      -1.222  14.465  14.613  1.00 98.13           H  
ATOM    666 HG23 VAL A  41      -2.463  15.585  15.215  1.00 98.13           H  
ATOM    667  N   ARG A  42       2.027  16.037  12.790  1.00 97.66           N  
ATOM    668  H   ARG A  42       1.898  17.038  12.743  1.00 97.66           H  
ATOM    669  CA  ARG A  42       2.734  15.361  11.696  1.00 97.66           C  
ATOM    670  HA  ARG A  42       2.060  14.626  11.255  1.00 97.66           H  
ATOM    671  C   ARG A  42       3.942  14.595  12.228  1.00 97.66           C  
ATOM    672  CB  ARG A  42       3.112  16.377  10.608  1.00 97.66           C  
ATOM    673  HB2 ARG A  42       3.771  17.134  11.033  1.00 97.66           H  
ATOM    674  HB3 ARG A  42       2.205  16.868  10.255  1.00 97.66           H  
ATOM    675  O   ARG A  42       4.048  13.398  11.980  1.00 97.66           O  
ATOM    676  CG  ARG A  42       3.809  15.704   9.415  1.00 97.66           C  
ATOM    677  HG2 ARG A  42       3.140  14.970   8.966  1.00 97.66           H  
ATOM    678  HG3 ARG A  42       4.716  15.199   9.750  1.00 97.66           H  
ATOM    679  CD  ARG A  42       4.190  16.753   8.369  1.00 97.66           C  
ATOM    680  HD2 ARG A  42       3.272  17.189   7.973  1.00 97.66           H  
ATOM    681  HD3 ARG A  42       4.771  17.546   8.839  1.00 97.66           H  
ATOM    682  NE  ARG A  42       4.946  16.166   7.253  1.00 97.66           N  
ATOM    683  HE  ARG A  42       4.388  15.905   6.453  1.00 97.66           H  
ATOM    684  NH1 ARG A  42       7.098  16.355   8.061  1.00 97.66           N  
ATOM    685 HH11 ARG A  42       6.740  16.469   8.999  1.00 97.66           H  
ATOM    686 HH12 ARG A  42       8.084  16.151   7.986  1.00 97.66           H  
ATOM    687  NH2 ARG A  42       6.723  15.570   5.993  1.00 97.66           N  
ATOM    688 HH21 ARG A  42       7.716  15.557   5.806  1.00 97.66           H  
ATOM    689 HH22 ARG A  42       6.065  15.338   5.263  1.00 97.66           H  
ATOM    690  CZ  ARG A  42       6.253  16.029   7.113  1.00 97.66           C  
ATOM    691  N   ALA A  43       4.811  15.239  13.011  1.00 97.53           N  
ATOM    692  H   ALA A  43       4.660  16.218  13.209  1.00 97.53           H  
ATOM    693  CA  ALA A  43       5.963  14.573  13.618  1.00 97.53           C  
ATOM    694  HA  ALA A  43       6.589  14.166  12.824  1.00 97.53           H  
ATOM    695  C   ALA A  43       5.543  13.397  14.518  1.00 97.53           C  
ATOM    696  CB  ALA A  43       6.788  15.608  14.391  1.00 97.53           C  
ATOM    697  HB1 ALA A  43       7.120  16.393  13.711  1.00 97.53           H  
ATOM    698  HB2 ALA A  43       7.668  15.131  14.823  1.00 97.53           H  
ATOM    699  HB3 ALA A  43       6.195  16.050  15.191  1.00 97.53           H  
ATOM    700  O   ALA A  43       6.153  12.332  14.453  1.00 97.53           O  
ATOM    701  N   GLY A  44       4.470  13.550  15.298  1.00 97.53           N  
ATOM    702  H   GLY A  44       4.028  14.458  15.328  1.00 97.53           H  
ATOM    703  CA  GLY A  44       3.911  12.486  16.131  1.00 97.53           C  
ATOM    704  HA2 GLY A  44       3.082  12.896  16.708  1.00 97.53           H  
ATOM    705  HA3 GLY A  44       4.673  12.119  16.819  1.00 97.53           H  
ATOM    706  C   GLY A  44       3.368  11.310  15.323  1.00 97.53           C  
ATOM    707  O   GLY A  44       3.668  10.164  15.649  1.00 97.53           O  
ATOM    708  N   SER A  45       2.639  11.580  14.237  1.00 97.48           N  
ATOM    709  H   SER A  45       2.400  12.544  14.050  1.00 97.48           H  
ATOM    710  CA  SER A  45       2.061  10.550  13.362  1.00 97.48           C  
ATOM    711  HA  SER A  45       1.429   9.907  13.975  1.00 97.48           H  
ATOM    712  C   SER A  45       3.122   9.660  12.709  1.00 97.48           C  
ATOM    713  CB  SER A  45       1.164  11.194  12.297  1.00 97.48           C  
ATOM    714  HB2 SER A  45       0.498  11.919  12.764  1.00 97.48           H  
ATOM    715  HB3 SER A  45       0.552  10.420  11.832  1.00 97.48           H  
ATOM    716  O   SER A  45       2.879   8.473  12.482  1.00 97.48           O  
ATOM    717  OG  SER A  45       1.926  11.824  11.286  1.00 97.48           O  
ATOM    718  HG  SER A  45       2.563  12.429  11.672  1.00 97.48           H  
ATOM    719  N   LEU A  46       4.312  10.217  12.457  1.00 97.31           N  
ATOM    720  H   LEU A  46       4.398  11.208  12.634  1.00 97.31           H  
ATOM    721  CA  LEU A  46       5.457   9.536  11.852  1.00 97.31           C  
ATOM    722  HA  LEU A  46       5.100   8.755  11.181  1.00 97.31           H  
ATOM    723  C   LEU A  46       6.360   8.845  12.885  1.00 97.31           C  
ATOM    724  CB  LEU A  46       6.268  10.570  11.046  1.00 97.31           C  
ATOM    725  HB2 LEU A  46       7.139  10.075  10.616  1.00 97.31           H  
ATOM    726  HB3 LEU A  46       6.624  11.336  11.735  1.00 97.31           H  
ATOM    727  O   LEU A  46       7.035   7.879  12.541  1.00 97.31           O  
ATOM    728  CG  LEU A  46       5.504  11.256   9.902  1.00 97.31           C  
ATOM    729  HG  LEU A  46       4.576  11.687  10.276  1.00 97.31           H  
ATOM    730  CD1 LEU A  46       6.348  12.383   9.301  1.00 97.31           C  
ATOM    731 HD11 LEU A  46       5.788  12.872   8.504  1.00 97.31           H  
ATOM    732 HD12 LEU A  46       7.277  11.982   8.896  1.00 97.31           H  
ATOM    733 HD13 LEU A  46       6.578  13.117  10.073  1.00 97.31           H  
ATOM    734  CD2 LEU A  46       5.147  10.286   8.786  1.00 97.31           C  
ATOM    735 HD21 LEU A  46       6.047   9.920   8.292  1.00 97.31           H  
ATOM    736 HD22 LEU A  46       4.572   9.446   9.176  1.00 97.31           H  
ATOM    737 HD23 LEU A  46       4.516  10.826   8.081  1.00 97.31           H  
ATOM    738  N   ASN A  47       6.378   9.335  14.130  1.00 96.32           N  
ATOM    739  H   ASN A  47       5.779  10.123  14.327  1.00 96.32           H  
ATOM    740  CA  ASN A  47       7.293   8.900  15.190  1.00 96.32           C  
ATOM    741  HA  ASN A  47       7.905   8.084  14.806  1.00 96.32           H  
ATOM    742  C   ASN A  47       6.553   8.323  16.410  1.00 96.32           C  
ATOM    743  CB  ASN A  47       8.246  10.050  15.571  1.00 96.32           C  
ATOM    744  HB2 ASN A  47       7.674  10.902  15.938  1.00 96.32           H  
ATOM    745  HB3 ASN A  47       8.902   9.722  16.378  1.00 96.32           H  
ATOM    746  O   ASN A  47       6.890   8.648  17.553  1.00 96.32           O  
ATOM    747  CG  ASN A  47       9.147  10.482  14.434  1.00 96.32           C  
ATOM    748  ND2 ASN A  47       8.836  11.574  13.781  1.00 96.32           N  
ATOM    749 HD21 ASN A  47       9.479  11.890  13.069  1.00 96.32           H  
ATOM    750 HD22 ASN A  47       7.971  12.047  14.004  1.00 96.32           H  
ATOM    751  OD1 ASN A  47      10.142   9.844  14.139  1.00 96.32           O  
ATOM    752  N   SER A  48       5.549   7.474  16.187  1.00 96.07           N  
ATOM    753  H   SER A  48       5.327   7.230  15.232  1.00 96.07           H  
ATOM    754  CA  SER A  48       4.878   6.685  17.234  1.00 96.07           C  
ATOM    755  HA  SER A  48       4.032   6.186  16.761  1.00 96.07           H  
ATOM    756  C   SER A  48       4.294   7.515  18.382  1.00 96.07           C  
ATOM    757  CB  SER A  48       5.815   5.589  17.755  1.00 96.07           C  
ATOM    758  HB2 SER A  48       5.279   4.932  18.439  1.00 96.07           H  
ATOM    759  HB3 SER A  48       6.650   6.045  18.287  1.00 96.07           H  
ATOM    760  O   SER A  48       4.336   7.102  19.540  1.00 96.07           O  
ATOM    761  OG  SER A  48       6.310   4.834  16.674  1.00 96.07           O  
ATOM    762  HG  SER A  48       5.627   4.194  16.460  1.00 96.07           H  
ATOM    763  N   ALA A  49       3.792   8.713  18.071  1.00 96.28           N  
ATOM    764  H   ALA A  49       3.801   8.979  17.097  1.00 96.28           H  
ATOM    765  CA  ALA A  49       3.228   9.676  19.019  1.00 96.28           C  
ATOM    766  HA  ALA A  49       3.049  10.589  18.452  1.00 96.28           H  
ATOM    767  C   ALA A  49       4.179  10.091  20.163  1.00 96.28           C  
ATOM    768  CB  ALA A  49       1.854   9.180  19.486  1.00 96.28           C  
ATOM    769  HB1 ALA A  49       1.968   8.292  20.108  1.00 96.28           H  
ATOM    770  HB2 ALA A  49       1.239   8.942  18.618  1.00 96.28           H  
ATOM    771  HB3 ALA A  49       1.361   9.957  20.070  1.00 96.28           H  
ATOM    772  O   ALA A  49       3.736  10.515  21.232  1.00 96.28           O  
ATOM    773  N   LYS A  50       5.501  10.020  19.949  1.00 96.09           N  
ATOM    774  H   LYS A  50       5.820   9.625  19.076  1.00 96.09           H  
ATOM    775  CA  LYS A  50       6.497  10.478  20.929  1.00 96.09           C  
ATOM    776  HA  LYS A  50       6.312   9.968  21.874  1.00 96.09           H  
ATOM    777  C   LYS A  50       6.368  11.984  21.166  1.00 96.09           C  
ATOM    778  CB  LYS A  50       7.913  10.124  20.449  1.00 96.09           C  
ATOM    779  HB2 LYS A  50       8.644  10.639  21.072  1.00 96.09           H  
ATOM    780  HB3 LYS A  50       8.033  10.477  19.425  1.00 96.09           H  
ATOM    781  O   LYS A  50       6.710  12.790  20.303  1.00 96.09           O  
ATOM    782  CG  LYS A  50       8.193   8.616  20.519  1.00 96.09           C  
ATOM    783  HG2 LYS A  50       8.269   8.307  21.562  1.00 96.09           H  
ATOM    784  HG3 LYS A  50       7.374   8.066  20.055  1.00 96.09           H  
ATOM    785  CD  LYS A  50       9.498   8.283  19.786  1.00 96.09           C  
ATOM    786  HD2 LYS A  50       9.453   8.719  18.788  1.00 96.09           H  
ATOM    787  HD3 LYS A  50      10.345   8.711  20.323  1.00 96.09           H  
ATOM    788  CE  LYS A  50       9.657   6.764  19.656  1.00 96.09           C  
ATOM    789  HE2 LYS A  50       8.710   6.357  19.301  1.00 96.09           H  
ATOM    790  HE3 LYS A  50       9.857   6.340  20.640  1.00 96.09           H  
ATOM    791  NZ  LYS A  50      10.728   6.407  18.692  1.00 96.09           N  
ATOM    792  HZ1 LYS A  50      11.625   6.779  18.971  1.00 96.09           H  
ATOM    793  HZ2 LYS A  50      10.791   5.406  18.577  1.00 96.09           H  
ATOM    794  HZ3 LYS A  50      10.500   6.778  17.781  1.00 96.09           H  
ATOM    795  N   VAL A  51       5.937  12.360  22.372  1.00 96.64           N  
ATOM    796  H   VAL A  51       5.571  11.635  22.972  1.00 96.64           H  
ATOM    797  CA  VAL A  51       5.755  13.765  22.790  1.00 96.64           C  
ATOM    798  HA  VAL A  51       4.983  14.222  22.171  1.00 96.64           H  
ATOM    799  C   VAL A  51       7.021  14.597  22.584  1.00 96.64           C  
ATOM    800  CB  VAL A  51       5.291  13.831  24.260  1.00 96.64           C  
ATOM    801  HB  VAL A  51       6.008  13.295  24.882  1.00 96.64           H  
ATOM    802  O   VAL A  51       6.937  15.738  22.149  1.00 96.64           O  
ATOM    803  CG1 VAL A  51       5.176  15.266  24.789  1.00 96.64           C  
ATOM    804 HG11 VAL A  51       4.789  15.260  25.808  1.00 96.64           H  
ATOM    805 HG12 VAL A  51       4.491  15.838  24.163  1.00 96.64           H  
ATOM    806 HG13 VAL A  51       6.149  15.757  24.801  1.00 96.64           H  
ATOM    807  CG2 VAL A  51       3.914  13.171  24.419  1.00 96.64           C  
ATOM    808 HG21 VAL A  51       3.178  13.690  23.806  1.00 96.64           H  
ATOM    809 HG22 VAL A  51       3.947  12.122  24.122  1.00 96.64           H  
ATOM    810 HG23 VAL A  51       3.599  13.217  25.462  1.00 96.64           H  
ATOM    811  N   GLU A  52       8.195  14.020  22.827  1.00 95.33           N  
ATOM    812  H   GLU A  52       8.204  13.074  23.182  1.00 95.33           H  
ATOM    813  CA  GLU A  52       9.479  14.715  22.702  1.00 95.33           C  
ATOM    814  HA  GLU A  52       9.442  15.618  23.311  1.00 95.33           H  
ATOM    815  C   GLU A  52       9.784  15.151  21.255  1.00 95.33           C  
ATOM    816  CB  GLU A  52      10.553  13.776  23.270  1.00 95.33           C  
ATOM    817  HB2 GLU A  52      10.888  13.090  22.491  1.00 95.33           H  
ATOM    818  HB3 GLU A  52      10.102  13.185  24.067  1.00 95.33           H  
ATOM    819  O   GLU A  52      10.266  16.260  21.031  1.00 95.33           O  
ATOM    820  CG  GLU A  52      11.753  14.508  23.881  1.00 95.33           C  
ATOM    821  HG2 GLU A  52      12.327  14.979  23.083  1.00 95.33           H  
ATOM    822  HG3 GLU A  52      11.383  15.290  24.545  1.00 95.33           H  
ATOM    823  CD  GLU A  52      12.657  13.554  24.682  1.00 95.33           C  
ATOM    824  OE1 GLU A  52      13.420  14.065  25.531  1.00 95.33           O  
ATOM    825  OE2 GLU A  52      12.603  12.328  24.428  1.00 95.33           O  
ATOM    826  N   GLU A  53       9.432  14.331  20.257  1.00 95.83           N  
ATOM    827  H   GLU A  53       8.945  13.475  20.481  1.00 95.83           H  
ATOM    828  CA  GLU A  53       9.560  14.706  18.840  1.00 95.83           C  
ATOM    829  HA  GLU A  53      10.519  15.198  18.685  1.00 95.83           H  
ATOM    830  C   GLU A  53       8.517  15.743  18.423  1.00 95.83           C  
ATOM    831  CB  GLU A  53       9.479  13.458  17.937  1.00 95.83           C  
ATOM    832  HB2 GLU A  53       8.657  12.820  18.260  1.00 95.83           H  
ATOM    833  HB3 GLU A  53       9.269  13.774  16.916  1.00 95.83           H  
ATOM    834  O   GLU A  53       8.830  16.690  17.698  1.00 95.83           O  
ATOM    835  CG  GLU A  53      10.787  12.648  17.930  1.00 95.83           C  
ATOM    836  HG2 GLU A  53      10.929  12.207  18.917  1.00 95.83           H  
ATOM    837  HG3 GLU A  53      10.692  11.833  17.213  1.00 95.83           H  
ATOM    838  CD  GLU A  53      12.002  13.521  17.566  1.00 95.83           C  
ATOM    839  OE1 GLU A  53      13.034  13.430  18.282  1.00 95.83           O  
ATOM    840  OE2 GLU A  53      11.865  14.370  16.653  1.00 95.83           O  
ATOM    841  N   MET A  54       7.294  15.630  18.943  1.00 97.65           N  
ATOM    842  H   MET A  54       7.099  14.846  19.550  1.00 97.65           H  
ATOM    843  CA  MET A  54       6.253  16.631  18.705  1.00 97.65           C  
ATOM    844  HA  MET A  54       6.133  16.761  17.629  1.00 97.65           H  
ATOM    845  C   MET A  54       6.631  17.998  19.288  1.00 97.65           C  
ATOM    846  CB  MET A  54       4.919  16.152  19.285  1.00 97.65           C  
ATOM    847  HB2 MET A  54       4.172  16.924  19.104  1.00 97.65           H  
ATOM    848  HB3 MET A  54       5.003  15.995  20.360  1.00 97.65           H  
ATOM    849  O   MET A  54       6.431  19.025  18.638  1.00 97.65           O  
ATOM    850  CG  MET A  54       4.439  14.867  18.618  1.00 97.65           C  
ATOM    851  HG2 MET A  54       4.582  14.970  17.542  1.00 97.65           H  
ATOM    852  HG3 MET A  54       5.052  14.027  18.945  1.00 97.65           H  
ATOM    853  SD  MET A  54       2.699  14.482  18.922  1.00 97.65           S  
ATOM    854  CE  MET A  54       2.798  13.754  20.575  1.00 97.65           C  
ATOM    855  HE1 MET A  54       3.592  13.008  20.600  1.00 97.65           H  
ATOM    856  HE2 MET A  54       2.999  14.534  21.309  1.00 97.65           H  
ATOM    857  HE3 MET A  54       1.851  13.270  20.813  1.00 97.65           H  
ATOM    858  N   GLU A  55       7.209  18.028  20.492  1.00 97.74           N  
ATOM    859  H   GLU A  55       7.314  17.158  20.995  1.00 97.74           H  
ATOM    860  CA  GLU A  55       7.682  19.258  21.130  1.00 97.74           C  
ATOM    861  HA  GLU A  55       6.876  19.991  21.134  1.00 97.74           H  
ATOM    862  C   GLU A  55       8.841  19.890  20.352  1.00 97.74           C  
ATOM    863  CB  GLU A  55       8.105  18.996  22.584  1.00 97.74           C  
ATOM    864  HB2 GLU A  55       8.713  18.093  22.632  1.00 97.74           H  
ATOM    865  HB3 GLU A  55       8.717  19.837  22.909  1.00 97.74           H  
ATOM    866  O   GLU A  55       8.825  21.101  20.137  1.00 97.74           O  
ATOM    867  CG  GLU A  55       6.913  18.878  23.549  1.00 97.74           C  
ATOM    868  HG2 GLU A  55       6.309  18.010  23.286  1.00 97.74           H  
ATOM    869  HG3 GLU A  55       6.293  19.768  23.438  1.00 97.74           H  
ATOM    870  CD  GLU A  55       7.345  18.777  25.020  1.00 97.74           C  
ATOM    871  OE1 GLU A  55       6.480  18.872  25.926  1.00 97.74           O  
ATOM    872  OE2 GLU A  55       8.557  18.655  25.321  1.00 97.74           O  
ATOM    873  N   LYS A  56       9.807  19.097  19.864  1.00 96.50           N  
ATOM    874  H   LYS A  56       9.779  18.113  20.089  1.00 96.50           H  
ATOM    875  CA  LYS A  56      10.885  19.599  18.992  1.00 96.50           C  
ATOM    876  HA  LYS A  56      11.437  20.383  19.511  1.00 96.50           H  
ATOM    877  C   LYS A  56      10.334  20.219  17.709  1.00 96.50           C  
ATOM    878  CB  LYS A  56      11.843  18.462  18.625  1.00 96.50           C  
ATOM    879  HB2 LYS A  56      11.252  17.612  18.283  1.00 96.50           H  
ATOM    880  HB3 LYS A  56      12.476  18.780  17.797  1.00 96.50           H  
ATOM    881  O   LYS A  56      10.757  21.312  17.333  1.00 96.50           O  
ATOM    882  CG  LYS A  56      12.760  18.032  19.777  1.00 96.50           C  
ATOM    883  HG2 LYS A  56      13.543  18.776  19.924  1.00 96.50           H  
ATOM    884  HG3 LYS A  56      12.193  17.920  20.701  1.00 96.50           H  
ATOM    885  CD  LYS A  56      13.372  16.689  19.381  1.00 96.50           C  
ATOM    886  HD2 LYS A  56      12.558  15.983  19.212  1.00 96.50           H  
ATOM    887  HD3 LYS A  56      13.912  16.791  18.440  1.00 96.50           H  
ATOM    888  CE  LYS A  56      14.284  16.095  20.444  1.00 96.50           C  
ATOM    889  HE2 LYS A  56      13.706  15.975  21.360  1.00 96.50           H  
ATOM    890  HE3 LYS A  56      15.117  16.772  20.636  1.00 96.50           H  
ATOM    891  NZ  LYS A  56      14.757  14.778  19.960  1.00 96.50           N  
ATOM    892  HZ1 LYS A  56      13.987  14.268  19.549  1.00 96.50           H  
ATOM    893  HZ2 LYS A  56      15.397  14.877  19.185  1.00 96.50           H  
ATOM    894  HZ3 LYS A  56      15.146  14.210  20.699  1.00 96.50           H  
ATOM    895  N   ALA A  57       9.378  19.556  17.056  1.00 96.83           N  
ATOM    896  H   ALA A  57       9.104  18.645  17.395  1.00 96.83           H  
ATOM    897  CA  ALA A  57       8.742  20.069  15.844  1.00 96.83           C  
ATOM    898  HA  ALA A  57       9.515  20.272  15.103  1.00 96.83           H  
ATOM    899  C   ALA A  57       7.985  21.386  16.102  1.00 96.83           C  
ATOM    900  CB  ALA A  57       7.815  18.984  15.286  1.00 96.83           C  
ATOM    901  HB1 ALA A  57       7.366  19.323  14.353  1.00 96.83           H  
ATOM    902  HB2 ALA A  57       7.028  18.757  16.005  1.00 96.83           H  
ATOM    903  HB3 ALA A  57       8.381  18.072  15.095  1.00 96.83           H  
ATOM    904  O   ALA A  57       8.140  22.348  15.345  1.00 96.83           O  
ATOM    905  N   ALA A  58       7.218  21.464  17.196  1.00 97.90           N  
ATOM    906  H   ALA A  58       7.102  20.638  17.766  1.00 97.90           H  
ATOM    907  CA  ALA A  58       6.525  22.688  17.598  1.00 97.90           C  
ATOM    908  HA  ALA A  58       5.884  23.011  16.778  1.00 97.90           H  
ATOM    909  C   ALA A  58       7.510  23.827  17.908  1.00 97.90           C  
ATOM    910  CB  ALA A  58       5.649  22.390  18.821  1.00 97.90           C  
ATOM    911  HB1 ALA A  58       5.111  23.291  19.117  1.00 97.90           H  
ATOM    912  HB2 ALA A  58       6.267  22.052  19.654  1.00 97.90           H  
ATOM    913  HB3 ALA A  58       4.924  21.610  18.588  1.00 97.90           H  
ATOM    914  O   ALA A  58       7.330  24.957  17.449  1.00 97.90           O  
ATOM    915  N   LEU A  59       8.577  23.534  18.656  1.00 96.30           N  
ATOM    916  H   LEU A  59       8.663  22.596  19.020  1.00 96.30           H  
ATOM    917  CA  LEU A  59       9.597  24.509  19.038  1.00 96.30           C  
ATOM    918  HA  LEU A  59       9.104  25.332  19.556  1.00 96.30           H  
ATOM    919  C   LEU A  59      10.322  25.086  17.815  1.00 96.30           C  
ATOM    920  CB  LEU A  59      10.586  23.822  19.991  1.00 96.30           C  
ATOM    921  HB2 LEU A  59      11.140  23.070  19.429  1.00 96.30           H  
ATOM    922  HB3 LEU A  59      10.037  23.308  20.780  1.00 96.30           H  
ATOM    923  O   LEU A  59      10.552  26.295  17.753  1.00 96.30           O  
ATOM    924  CG  LEU A  59      11.575  24.799  20.642  1.00 96.30           C  
ATOM    925  HG  LEU A  59      11.979  25.487  19.899  1.00 96.30           H  
ATOM    926  CD1 LEU A  59      10.897  25.602  21.753  1.00 96.30           C  
ATOM    927 HD11 LEU A  59      11.633  26.237  22.247  1.00 96.30           H  
ATOM    928 HD12 LEU A  59      10.462  24.915  22.479  1.00 96.30           H  
ATOM    929 HD13 LEU A  59      10.107  26.227  21.337  1.00 96.30           H  
ATOM    930  CD2 LEU A  59      12.741  24.020  21.234  1.00 96.30           C  
ATOM    931 HD21 LEU A  59      13.246  23.454  20.452  1.00 96.30           H  
ATOM    932 HD22 LEU A  59      13.456  24.723  21.662  1.00 96.30           H  
ATOM    933 HD23 LEU A  59      12.388  23.333  22.003  1.00 96.30           H  
ATOM    934  N   ALA A  60      10.639  24.246  16.825  1.00 94.45           N  
ATOM    935  H   ALA A  60      10.456  23.261  16.952  1.00 94.45           H  
ATOM    936  CA  ALA A  60      11.283  24.670  15.582  1.00 94.45           C  
ATOM    937  HA  ALA A  60      12.224  25.170  15.814  1.00 94.45           H  
ATOM    938  C   ALA A  60      10.430  25.680  14.802  1.00 94.45           C  
ATOM    939  CB  ALA A  60      11.597  23.423  14.748  1.00 94.45           C  
ATOM    940  HB1 ALA A  60      10.678  22.890  14.506  1.00 94.45           H  
ATOM    941  HB2 ALA A  60      12.256  22.759  15.307  1.00 94.45           H  
ATOM    942  HB3 ALA A  60      12.094  23.715  13.823  1.00 94.45           H  
ATOM    943  O   ALA A  60      10.964  26.643  14.254  1.00 94.45           O  
ATOM    944  N   VAL A  61       9.104  25.506  14.805  1.00 93.74           N  
ATOM    945  H   VAL A  61       8.734  24.686  15.265  1.00 93.74           H  
ATOM    946  CA  VAL A  61       8.164  26.461  14.199  1.00 93.74           C  
ATOM    947  HA  VAL A  61       8.529  26.737  13.210  1.00 93.74           H  
ATOM    948  C   VAL A  61       8.060  27.755  15.003  1.00 93.74           C  
ATOM    949  CB  VAL A  61       6.775  25.817  14.041  1.00 93.74           C  
ATOM    950  HB  VAL A  61       6.466  25.364  14.983  1.00 93.74           H  
ATOM    951  O   VAL A  61       7.972  28.833  14.420  1.00 93.74           O  
ATOM    952  CG1 VAL A  61       5.712  26.843  13.636  1.00 93.74           C  
ATOM    953 HG11 VAL A  61       5.476  27.496  14.476  1.00 93.74           H  
ATOM    954 HG12 VAL A  61       4.792  26.335  13.347  1.00 93.74           H  
ATOM    955 HG13 VAL A  61       6.085  27.447  12.809  1.00 93.74           H  
ATOM    956  CG2 VAL A  61       6.820  24.728  12.966  1.00 93.74           C  
ATOM    957 HG21 VAL A  61       7.496  23.929  13.271  1.00 93.74           H  
ATOM    958 HG22 VAL A  61       5.821  24.309  12.841  1.00 93.74           H  
ATOM    959 HG23 VAL A  61       7.155  25.148  12.018  1.00 93.74           H  
ATOM    960  N   LEU A  62       8.064  27.665  16.334  1.00 94.45           N  
ATOM    961  H   LEU A  62       8.104  26.743  16.744  1.00 94.45           H  
ATOM    962  CA  LEU A  62       7.863  28.813  17.224  1.00 94.45           C  
ATOM    963  HA  LEU A  62       7.141  29.485  16.760  1.00 94.45           H  
ATOM    964  C   LEU A  62       9.128  29.654  17.431  1.00 94.45           C  
ATOM    965  CB  LEU A  62       7.277  28.310  18.553  1.00 94.45           C  
ATOM    966  HB2 LEU A  62       7.914  27.510  18.930  1.00 94.45           H  
ATOM    967  HB3 LEU A  62       7.288  29.118  19.285  1.00 94.45           H  
ATOM    968  O   LEU A  62       9.030  30.780  17.920  1.00 94.45           O  
ATOM    969  CG  LEU A  62       5.832  27.792  18.412  1.00 94.45           C  
ATOM    970  HG  LEU A  62       5.758  27.132  17.548  1.00 94.45           H  
ATOM    971  CD1 LEU A  62       5.445  26.989  19.649  1.00 94.45           C  
ATOM    972 HD11 LEU A  62       4.400  26.686  19.584  1.00 94.45           H  
ATOM    973 HD12 LEU A  62       6.060  26.090  19.687  1.00 94.45           H  
ATOM    974 HD13 LEU A  62       5.601  27.582  20.550  1.00 94.45           H  
ATOM    975  CD2 LEU A  62       4.829  28.933  18.230  1.00 94.45           C  
ATOM    976 HD21 LEU A  62       4.898  29.628  19.067  1.00 94.45           H  
ATOM    977 HD22 LEU A  62       5.026  29.463  17.298  1.00 94.45           H  
ATOM    978 HD23 LEU A  62       3.817  28.530  18.188  1.00 94.45           H  
ATOM    979  N   MET A  63      10.300  29.163  17.015  1.00 90.64           N  
ATOM    980  H   MET A  63      10.305  28.206  16.692  1.00 90.64           H  
ATOM    981  CA  MET A  63      11.586  29.861  17.113  1.00 90.64           C  
ATOM    982  HA  MET A  63      11.895  29.841  18.158  1.00 90.64           H  
ATOM    983  C   MET A  63      11.566  31.346  16.717  1.00 90.64           C  
ATOM    984  CB  MET A  63      12.652  29.139  16.280  1.00 90.64           C  
ATOM    985  HB2 MET A  63      12.216  28.710  15.378  1.00 90.64           H  
ATOM    986  HB3 MET A  63      13.393  29.873  15.963  1.00 90.64           H  
ATOM    987  O   MET A  63      12.172  32.131  17.450  1.00 90.64           O  
ATOM    988  CG  MET A  63      13.378  28.047  17.069  1.00 90.64           C  
ATOM    989  HG2 MET A  63      13.079  27.070  16.690  1.00 90.64           H  
ATOM    990  HG3 MET A  63      13.094  28.092  18.121  1.00 90.64           H  
ATOM    991  SD  MET A  63      15.180  28.208  16.963  1.00 90.64           S  
ATOM    992  CE  MET A  63      15.388  27.786  15.224  1.00 90.64           C  
ATOM    993  HE1 MET A  63      14.987  26.783  15.073  1.00 90.64           H  
ATOM    994  HE2 MET A  63      16.448  27.791  14.969  1.00 90.64           H  
ATOM    995  HE3 MET A  63      14.855  28.494  14.590  1.00 90.64           H  
ATOM    996  N   PRO A  64      10.895  31.796  15.637  1.00 87.75           N  
ATOM    997  CA  PRO A  64      10.832  33.217  15.290  1.00 87.75           C  
ATOM    998  HA  PRO A  64      11.841  33.572  15.085  1.00 87.75           H  
ATOM    999  C   PRO A  64      10.211  34.102  16.381  1.00 87.75           C  
ATOM   1000  CB  PRO A  64      10.011  33.294  13.999  1.00 87.75           C  
ATOM   1001  HB2 PRO A  64       8.961  33.475  14.232  1.00 87.75           H  
ATOM   1002  HB3 PRO A  64      10.387  34.068  13.329  1.00 87.75           H  
ATOM   1003  O   PRO A  64      10.524  35.281  16.432  1.00 87.75           O  
ATOM   1004  CG  PRO A  64      10.149  31.903  13.386  1.00 87.75           C  
ATOM   1005  HG2 PRO A  64      11.078  31.833  12.819  1.00 87.75           H  
ATOM   1006  HG3 PRO A  64       9.296  31.651  12.756  1.00 87.75           H  
ATOM   1007  CD  PRO A  64      10.218  31.012  14.618  1.00 87.75           C  
ATOM   1008  HD2 PRO A  64       9.202  30.813  14.959  1.00 87.75           H  
ATOM   1009  HD3 PRO A  64      10.736  30.082  14.384  1.00 87.75           H  
ATOM   1010  N   MET A  65       9.387  33.549  17.277  1.00 89.07           N  
ATOM   1011  H   MET A  65       9.191  32.562  17.201  1.00 89.07           H  
ATOM   1012  CA  MET A  65       8.732  34.278  18.376  1.00 89.07           C  
ATOM   1013  HA  MET A  65       8.727  35.344  18.148  1.00 89.07           H  
ATOM   1014  C   MET A  65       9.456  34.126  19.719  1.00 89.07           C  
ATOM   1015  CB  MET A  65       7.274  33.809  18.498  1.00 89.07           C  
ATOM   1016  HB2 MET A  65       6.805  34.283  19.360  1.00 89.07           H  
ATOM   1017  HB3 MET A  65       7.251  32.730  18.649  1.00 89.07           H  
ATOM   1018  O   MET A  65       9.093  34.772  20.701  1.00 89.07           O  
ATOM   1019  CG  MET A  65       6.459  34.157  17.250  1.00 89.07           C  
ATOM   1020  HG2 MET A  65       6.976  33.768  16.373  1.00 89.07           H  
ATOM   1021  HG3 MET A  65       5.492  33.659  17.312  1.00 89.07           H  
ATOM   1022  SD  MET A  65       6.183  35.930  16.998  1.00 89.07           S  
ATOM   1023  CE  MET A  65       4.710  36.166  18.011  1.00 89.07           C  
ATOM   1024  HE1 MET A  65       3.903  35.563  17.595  1.00 89.07           H  
ATOM   1025  HE2 MET A  65       4.419  37.216  17.987  1.00 89.07           H  
ATOM   1026  HE3 MET A  65       4.914  35.871  19.041  1.00 89.07           H  
ATOM   1027  N   LEU A  66      10.478  33.269  19.790  1.00 88.88           N  
ATOM   1028  H   LEU A  66      10.744  32.765  18.956  1.00 88.88           H  
ATOM   1029  CA  LEU A  66      11.237  33.055  21.017  1.00 88.88           C  
ATOM   1030  HA  LEU A  66      10.545  33.103  21.858  1.00 88.88           H  
ATOM   1031  C   LEU A  66      12.262  34.170  21.210  1.00 88.88           C  
ATOM   1032  CB  LEU A  66      11.889  31.663  21.032  1.00 88.88           C  
ATOM   1033  HB2 LEU A  66      12.442  31.551  21.965  1.00 88.88           H  
ATOM   1034  HB3 LEU A  66      12.603  31.599  20.211  1.00 88.88           H  
ATOM   1035  O   LEU A  66      13.071  34.460  20.320  1.00 88.88           O  
ATOM   1036  CG  LEU A  66      10.895  30.495  20.907  1.00 88.88           C  
ATOM   1037  HG  LEU A  66      10.421  30.536  19.927  1.00 88.88           H  
ATOM   1038  CD1 LEU A  66      11.638  29.167  21.008  1.00 88.88           C  
ATOM   1039 HD11 LEU A  66      12.029  29.027  22.016  1.00 88.88           H  
ATOM   1040 HD12 LEU A  66      10.955  28.353  20.766  1.00 88.88           H  
ATOM   1041 HD13 LEU A  66      12.464  29.143  20.298  1.00 88.88           H  
ATOM   1042  CD2 LEU A  66       9.808  30.528  21.978  1.00 88.88           C  
ATOM   1043 HD21 LEU A  66      10.272  30.642  22.957  1.00 88.88           H  
ATOM   1044 HD22 LEU A  66       9.128  31.358  21.786  1.00 88.88           H  
ATOM   1045 HD23 LEU A  66       9.239  29.599  21.939  1.00 88.88           H  
ATOM   1046  N   SER A  67      12.242  34.762  22.403  1.00 82.54           N  
ATOM   1047  H   SER A  67      11.592  34.413  23.093  1.00 82.54           H  
ATOM   1048  CA  SER A  67      13.300  35.656  22.858  1.00 82.54           C  
ATOM   1049  HA  SER A  67      13.724  36.149  21.983  1.00 82.54           H  
ATOM   1050  C   SER A  67      14.415  34.853  23.519  1.00 82.54           C  
ATOM   1051  CB  SER A  67      12.768  36.765  23.772  1.00 82.54           C  
ATOM   1052  HB2 SER A  67      13.606  37.388  24.084  1.00 82.54           H  
ATOM   1053  HB3 SER A  67      12.075  37.388  23.207  1.00 82.54           H  
ATOM   1054  O   SER A  67      14.158  33.905  24.259  1.00 82.54           O  
ATOM   1055  OG  SER A  67      12.104  36.260  24.918  1.00 82.54           O  
ATOM   1056  HG  SER A  67      11.217  36.009  24.650  1.00 82.54           H  
ATOM   1057  N   VAL A  68      15.655  35.247  23.257  1.00 78.78           N  
ATOM   1058  H   VAL A  68      15.786  36.037  22.641  1.00 78.78           H  
ATOM   1059  CA  VAL A  68      16.847  34.725  23.930  1.00 78.78           C  
ATOM   1060  HA  VAL A  68      16.534  33.911  24.584  1.00 78.78           H  
ATOM   1061  C   VAL A  68      17.457  35.806  24.815  1.00 78.78           C  
ATOM   1062  CB  VAL A  68      17.908  34.151  22.969  1.00 78.78           C  
ATOM   1063  HB  VAL A  68      18.900  34.346  23.377  1.00 78.78           H  
ATOM   1064  O   VAL A  68      17.328  37.000  24.516  1.00 78.78           O  
ATOM   1065  CG1 VAL A  68      17.763  32.638  22.834  1.00 78.78           C  
ATOM   1066 HG11 VAL A  68      18.525  32.261  22.153  1.00 78.78           H  
ATOM   1067 HG12 VAL A  68      16.776  32.385  22.445  1.00 78.78           H  
ATOM   1068 HG13 VAL A  68      17.898  32.154  23.801  1.00 78.78           H  
ATOM   1069  CG2 VAL A  68      17.853  34.743  21.569  1.00 78.78           C  
ATOM   1070 HG21 VAL A  68      16.928  34.450  21.073  1.00 78.78           H  
ATOM   1071 HG22 VAL A  68      18.707  34.356  21.012  1.00 78.78           H  
ATOM   1072 HG23 VAL A  68      17.936  35.828  21.638  1.00 78.78           H  
ATOM   1073  N   PRO A  69      18.104  35.417  25.926  1.00 75.20           N  
ATOM   1074  CA  PRO A  69      18.796  36.358  26.789  1.00 75.20           C  
ATOM   1075  HA  PRO A  69      18.103  37.132  27.118  1.00 75.20           H  
ATOM   1076  C   PRO A  69      19.956  37.015  26.030  1.00 75.20           C  
ATOM   1077  CB  PRO A  69      19.250  35.543  28.004  1.00 75.20           C  
ATOM   1078  HB2 PRO A  69      18.478  35.585  28.773  1.00 75.20           H  
ATOM   1079  HB3 PRO A  69      20.200  35.895  28.404  1.00 75.20           H  
ATOM   1080  O   PRO A  69      20.809  36.344  25.458  1.00 75.20           O  
ATOM   1081  CG  PRO A  69      19.354  34.111  27.478  1.00 75.20           C  
ATOM   1082  HG2 PRO A  69      20.338  33.958  27.034  1.00 75.20           H  
ATOM   1083  HG3 PRO A  69      19.173  33.375  28.262  1.00 75.20           H  
ATOM   1084  CD  PRO A  69      18.293  34.047  26.387  1.00 75.20           C  
ATOM   1085  HD2 PRO A  69      18.641  33.393  25.587  1.00 75.20           H  
ATOM   1086  HD3 PRO A  69      17.359  33.670  26.803  1.00 75.20           H  
ATOM   1087  N   GLY A  70      19.989  38.345  26.031  1.00 71.29           N  
ATOM   1088  H   GLY A  70      19.237  38.854  26.473  1.00 71.29           H  
ATOM   1089  CA  GLY A  70      21.076  39.142  25.471  1.00 71.29           C  
ATOM   1090  HA2 GLY A  70      20.689  39.743  24.647  1.00 71.29           H  
ATOM   1091  HA3 GLY A  70      21.862  38.495  25.081  1.00 71.29           H  
ATOM   1092  C   GLY A  70      21.683  40.079  26.511  1.00 71.29           C  
ATOM   1093  O   GLY A  70      21.091  40.350  27.556  1.00 71.29           O  
ATOM   1094  N   GLN A  71      22.864  40.624  26.205  1.00 68.14           N  
ATOM   1095  H   GLN A  71      23.316  40.335  25.349  1.00 68.14           H  
ATOM   1096  CA  GLN A  71      23.575  41.554  27.098  1.00 68.14           C  
ATOM   1097  HA  GLN A  71      23.814  41.047  28.033  1.00 68.14           H  
ATOM   1098  C   GLN A  71      22.754  42.801  27.454  1.00 68.14           C  
ATOM   1099  CB  GLN A  71      24.872  42.025  26.429  1.00 68.14           C  
ATOM   1100  HB2 GLN A  71      25.266  42.866  27.001  1.00 68.14           H  
ATOM   1101  HB3 GLN A  71      24.652  42.377  25.421  1.00 68.14           H  
ATOM   1102  O   GLN A  71      22.857  43.314  28.563  1.00 68.14           O  
ATOM   1103  CG  GLN A  71      25.966  40.951  26.373  1.00 68.14           C  
ATOM   1104  HG2 GLN A  71      25.629  40.108  25.770  1.00 68.14           H  
ATOM   1105  HG3 GLN A  71      26.170  40.596  27.383  1.00 68.14           H  
ATOM   1106  CD  GLN A  71      27.262  41.494  25.775  1.00 68.14           C  
ATOM   1107  NE2 GLN A  71      28.345  40.753  25.850  1.00 68.14           N  
ATOM   1108 HE21 GLN A  71      29.177  41.141  25.430  1.00 68.14           H  
ATOM   1109 HE22 GLN A  71      28.326  39.841  26.283  1.00 68.14           H  
ATOM   1110  OE1 GLN A  71      27.328  42.583  25.227  1.00 68.14           O  
ATOM   1111  N   LYS A  72      21.939  43.294  26.513  1.00 70.67           N  
ATOM   1112  H   LYS A  72      21.879  42.789  25.641  1.00 70.67           H  
ATOM   1113  CA  LYS A  72      21.073  44.471  26.696  1.00 70.67           C  
ATOM   1114  HA  LYS A  72      21.411  45.019  27.575  1.00 70.67           H  
ATOM   1115  C   LYS A  72      19.621  44.096  27.018  1.00 70.67           C  
ATOM   1116  CB  LYS A  72      21.191  45.416  25.488  1.00 70.67           C  
ATOM   1117  HB2 LYS A  72      20.496  46.244  25.623  1.00 70.67           H  
ATOM   1118  HB3 LYS A  72      20.911  44.881  24.581  1.00 70.67           H  
ATOM   1119  O   LYS A  72      18.725  44.909  26.821  1.00 70.67           O  
ATOM   1120  CG  LYS A  72      22.602  46.003  25.334  1.00 70.67           C  
ATOM   1121  HG2 LYS A  72      22.899  46.479  26.268  1.00 70.67           H  
ATOM   1122  HG3 LYS A  72      23.309  45.208  25.098  1.00 70.67           H  
ATOM   1123  CD  LYS A  72      22.614  47.045  24.209  1.00 70.67           C  
ATOM   1124  HD2 LYS A  72      21.900  47.834  24.447  1.00 70.67           H  
ATOM   1125  HD3 LYS A  72      22.314  46.565  23.278  1.00 70.67           H  
ATOM   1126  CE  LYS A  72      24.013  47.648  24.053  1.00 70.67           C  
ATOM   1127  HE2 LYS A  72      24.305  48.101  25.001  1.00 70.67           H  
ATOM   1128  HE3 LYS A  72      24.716  46.843  23.839  1.00 70.67           H  
ATOM   1129  NZ  LYS A  72      24.046  48.660  22.967  1.00 70.67           N  
ATOM   1130  HZ1 LYS A  72      24.975  49.045  22.869  1.00 70.67           H  
ATOM   1131  HZ2 LYS A  72      23.786  48.238  22.086  1.00 70.67           H  
ATOM   1132  HZ3 LYS A  72      23.403  49.413  23.161  1.00 70.67           H  
ATOM   1133  N   GLY A  73      19.389  42.874  27.493  1.00 66.75           N  
ATOM   1134  H   GLY A  73      20.174  42.250  27.617  1.00 66.75           H  
ATOM   1135  CA  GLY A  73      18.058  42.316  27.715  1.00 66.75           C  
ATOM   1136  HA2 GLY A  73      18.029  41.861  28.705  1.00 66.75           H  
ATOM   1137  HA3 GLY A  73      17.303  43.102  27.684  1.00 66.75           H  
ATOM   1138  C   GLY A  73      17.687  41.253  26.685  1.00 66.75           C  
ATOM   1139  O   GLY A  73      18.450  40.946  25.767  1.00 66.75           O  
ATOM   1140  N   ALA A  74      16.515  40.653  26.876  1.00 72.08           N  
ATOM   1141  H   ALA A  74      15.896  40.997  27.597  1.00 72.08           H  
ATOM   1142  CA  ALA A  74      16.011  39.622  25.981  1.00 72.08           C  
ATOM   1143  HA  ALA A  74      16.808  38.894  25.832  1.00 72.08           H  
ATOM   1144  C   ALA A  74      15.645  40.221  24.613  1.00 72.08           C  
ATOM   1145  CB  ALA A  74      14.831  38.908  26.649  1.00 72.08           C  
ATOM   1146  HB1 ALA A  74      14.514  38.070  26.028  1.00 72.08           H  
ATOM   1147  HB2 ALA A  74      13.995  39.598  26.768  1.00 72.08           H  
ATOM   1148  HB3 ALA A  74      15.131  38.523  27.624  1.00 72.08           H  
ATOM   1149  O   ALA A  74      15.030  41.284  24.544  1.00 72.08           O  
ATOM   1150  N   TYR A  75      16.012  39.536  23.533  1.00 75.57           N  
ATOM   1151  H   TYR A  75      16.492  38.656  23.655  1.00 75.57           H  
ATOM   1152  CA  TYR A  75      15.724  39.962  22.163  1.00 75.57           C  
ATOM   1153  HA  TYR A  75      14.852  40.615  22.175  1.00 75.57           H  
ATOM   1154  C   TYR A  75      15.378  38.757  21.289  1.00 75.57           C  
ATOM   1155  CB  TYR A  75      16.903  40.767  21.589  1.00 75.57           C  
ATOM   1156  HB2 TYR A  75      16.547  41.310  20.713  1.00 75.57           H  
ATOM   1157  HB3 TYR A  75      17.213  41.515  22.318  1.00 75.57           H  
ATOM   1158  O   TYR A  75      15.631  37.613  21.664  1.00 75.57           O  
ATOM   1159  CG  TYR A  75      18.113  39.941  21.188  1.00 75.57           C  
ATOM   1160  CD1 TYR A  75      18.926  39.351  22.177  1.00 75.57           C  
ATOM   1161  HD1 TYR A  75      18.690  39.487  23.223  1.00 75.57           H  
ATOM   1162  CD2 TYR A  75      18.417  39.751  19.825  1.00 75.57           C  
ATOM   1163  HD2 TYR A  75      17.803  40.201  19.059  1.00 75.57           H  
ATOM   1164  CE1 TYR A  75      20.021  38.546  21.809  1.00 75.57           C  
ATOM   1165  HE1 TYR A  75      20.611  38.052  22.567  1.00 75.57           H  
ATOM   1166  CE2 TYR A  75      19.535  38.982  19.456  1.00 75.57           C  
ATOM   1167  HE2 TYR A  75      19.794  38.853  18.416  1.00 75.57           H  
ATOM   1168  OH  TYR A  75      21.377  37.587  20.072  1.00 75.57           O  
ATOM   1169  HH  TYR A  75      21.760  37.104  20.808  1.00 75.57           H  
ATOM   1170  CZ  TYR A  75      20.327  38.362  20.444  1.00 75.57           C  
ATOM   1171  N   ILE A  76      14.782  39.008  20.125  1.00 77.46           N  
ATOM   1172  H   ILE A  76      14.615  39.968  19.859  1.00 77.46           H  
ATOM   1173  CA  ILE A  76      14.432  37.971  19.154  1.00 77.46           C  
ATOM   1174  HA  ILE A  76      14.504  36.987  19.616  1.00 77.46           H  
ATOM   1175  C   ILE A  76      15.426  38.057  17.988  1.00 77.46           C  
ATOM   1176  CB  ILE A  76      12.966  38.130  18.701  1.00 77.46           C  
ATOM   1177  HB  ILE A  76      12.838  39.118  18.257  1.00 77.46           H  
ATOM   1178  O   ILE A  76      15.270  38.929  17.133  1.00 77.46           O  
ATOM   1179  CG1 ILE A  76      12.003  37.998  19.905  1.00 77.46           C  
ATOM   1180 HG12 ILE A  76      12.150  37.024  20.373  1.00 77.46           H  
ATOM   1181 HG13 ILE A  76      12.230  38.765  20.646  1.00 77.46           H  
ATOM   1182  CG2 ILE A  76      12.627  37.072  17.640  1.00 77.46           C  
ATOM   1183 HG21 ILE A  76      11.700  37.358  17.144  1.00 77.46           H  
ATOM   1184 HG22 ILE A  76      13.380  37.018  16.854  1.00 77.46           H  
ATOM   1185 HG23 ILE A  76      12.497  36.093  18.102  1.00 77.46           H  
ATOM   1186  CD1 ILE A  76      10.521  38.133  19.541  1.00 77.46           C  
ATOM   1187 HD11 ILE A  76      10.225  37.384  18.807  1.00 77.46           H  
ATOM   1188 HD12 ILE A  76       9.921  37.952  20.434  1.00 77.46           H  
ATOM   1189 HD13 ILE A  76      10.317  39.131  19.153  1.00 77.46           H  
ATOM   1190  N   PRO A  77      16.455  37.194  17.932  1.00 77.92           N  
ATOM   1191  CA  PRO A  77      17.321  37.113  16.768  1.00 77.92           C  
ATOM   1192  HA  PRO A  77      17.675  38.115  16.525  1.00 77.92           H  
ATOM   1193  C   PRO A  77      16.563  36.518  15.574  1.00 77.92           C  
ATOM   1194  CB  PRO A  77      18.513  36.240  17.160  1.00 77.92           C  
ATOM   1195  HB2 PRO A  77      19.324  36.862  17.538  1.00 77.92           H  
ATOM   1196  HB3 PRO A  77      18.870  35.627  16.332  1.00 77.92           H  
ATOM   1197  O   PRO A  77      15.661  35.686  15.779  1.00 77.92           O  
ATOM   1198  CG  PRO A  77      17.962  35.384  18.289  1.00 77.92           C  
ATOM   1199  HG2 PRO A  77      17.496  34.493  17.869  1.00 77.92           H  
ATOM   1200  HG3 PRO A  77      18.763  35.107  18.975  1.00 77.92           H  
ATOM   1201  CD  PRO A  77      16.897  36.263  18.949  1.00 77.92           C  
ATOM   1202  HD2 PRO A  77      16.079  35.645  19.319  1.00 77.92           H  
ATOM   1203  HD3 PRO A  77      17.347  36.833  19.762  1.00 77.92           H  
ATOM   1204  N   PRO A  78      16.945  36.920  14.349  1.00 80.61           N  
ATOM   1205  CA  PRO A  78      16.406  36.356  13.122  1.00 80.61           C  
ATOM   1206  HA  PRO A  78      15.318  36.430  13.128  1.00 80.61           H  
ATOM   1207  C   PRO A  78      16.796  34.880  12.971  1.00 80.61           C  
ATOM   1208  CB  PRO A  78      16.965  37.228  11.992  1.00 80.61           C  
ATOM   1209  HB2 PRO A  78      17.085  36.677  11.058  1.00 80.61           H  
ATOM   1210  HB3 PRO A  78      16.316  38.090  11.841  1.00 80.61           H  
ATOM   1211  O   PRO A  78      17.711  34.383  13.626  1.00 80.61           O  
ATOM   1212  CG  PRO A  78      18.309  37.694  12.546  1.00 80.61           C  
ATOM   1213  HG2 PRO A  78      18.635  38.628  12.090  1.00 80.61           H  
ATOM   1214  HG3 PRO A  78      19.056  36.914  12.398  1.00 80.61           H  
ATOM   1215  CD  PRO A  78      18.025  37.853  14.037  1.00 80.61           C  
ATOM   1216  HD2 PRO A  78      17.692  38.871  14.240  1.00 80.61           H  
ATOM   1217  HD3 PRO A  78      18.927  37.629  14.605  1.00 80.61           H  
ATOM   1218  N   VAL A  79      16.053  34.184  12.117  1.00 84.16           N  
ATOM   1219  H   VAL A  79      15.333  34.686  11.617  1.00 84.16           H  
ATOM   1220  CA  VAL A  79      16.256  32.774  11.742  1.00 84.16           C  
ATOM   1221  HA  VAL A  79      17.297  32.510  11.929  1.00 84.16           H  
ATOM   1222  C   VAL A  79      16.059  32.613  10.232  1.00 84.16           C  
ATOM   1223  CB  VAL A  79      15.369  31.813  12.569  1.00 84.16           C  
ATOM   1224  HB  VAL A  79      15.382  30.826  12.108  1.00 84.16           H  
ATOM   1225  O   VAL A  79      15.350  31.723   9.773  1.00 84.16           O  
ATOM   1226  CG1 VAL A  79      15.929  31.632  13.980  1.00 84.16           C  
ATOM   1227 HG11 VAL A  79      15.379  30.846  14.498  1.00 84.16           H  
ATOM   1228 HG12 VAL A  79      16.983  31.358  13.930  1.00 84.16           H  
ATOM   1229 HG13 VAL A  79      15.843  32.570  14.528  1.00 84.16           H  
ATOM   1230  CG2 VAL A  79      13.911  32.278  12.707  1.00 84.16           C  
ATOM   1231 HG21 VAL A  79      13.477  32.408  11.715  1.00 84.16           H  
ATOM   1232 HG22 VAL A  79      13.850  33.215  13.259  1.00 84.16           H  
ATOM   1233 HG23 VAL A  79      13.345  31.512  13.237  1.00 84.16           H  
ATOM   1234  N   GLY A  80      16.621  33.544   9.456  1.00 79.92           N  
ATOM   1235  H   GLY A  80      17.295  34.174   9.868  1.00 79.92           H  
ATOM   1236  CA  GLY A  80      16.450  33.616   8.004  1.00 79.92           C  
ATOM   1237  HA2 GLY A  80      16.613  34.646   7.687  1.00 79.92           H  
ATOM   1238  HA3 GLY A  80      15.433  33.328   7.737  1.00 79.92           H  
ATOM   1239  C   GLY A  80      17.417  32.733   7.212  1.00 79.92           C  
ATOM   1240  O   GLY A  80      17.185  32.505   6.030  1.00 79.92           O  
ATOM   1241  N   SER A  81      18.479  32.232   7.846  1.00 84.41           N  
ATOM   1242  H   SER A  81      18.597  32.473   8.820  1.00 84.41           H  
ATOM   1243  CA  SER A  81      19.454  31.311   7.246  1.00 84.41           C  
ATOM   1244  HA  SER A  81      19.087  30.967   6.279  1.00 84.41           H  
ATOM   1245  C   SER A  81      19.677  30.076   8.113  1.00 84.41           C  
ATOM   1246  CB  SER A  81      20.791  32.023   7.013  1.00 84.41           C  
ATOM   1247  HB2 SER A  81      21.455  31.355   6.464  1.00 84.41           H  
ATOM   1248  HB3 SER A  81      20.628  32.917   6.411  1.00 84.41           H  
ATOM   1249  O   SER A  81      19.424  30.103   9.323  1.00 84.41           O  
ATOM   1250  OG  SER A  81      21.404  32.377   8.243  1.00 84.41           O  
ATOM   1251  HG  SER A  81      21.030  33.221   8.507  1.00 84.41           H  
ATOM   1252  N   ALA A  82      20.234  29.011   7.531  1.00 88.23           N  
ATOM   1253  H   ALA A  82      20.321  28.988   6.524  1.00 88.23           H  
ATOM   1254  CA  ALA A  82      20.608  27.818   8.290  1.00 88.23           C  
ATOM   1255  HA  ALA A  82      19.706  27.388   8.725  1.00 88.23           H  
ATOM   1256  C   ALA A  82      21.574  28.117   9.453  1.00 88.23           C  
ATOM   1257  CB  ALA A  82      21.212  26.802   7.318  1.00 88.23           C  
ATOM   1258  HB1 ALA A  82      22.119  27.202   6.865  1.00 88.23           H  
ATOM   1259  HB2 ALA A  82      20.492  26.588   6.528  1.00 88.23           H  
ATOM   1260  HB3 ALA A  82      21.443  25.877   7.846  1.00 88.23           H  
ATOM   1261  O   ALA A  82      21.450  27.531  10.528  1.00 88.23           O  
ATOM   1262  N   ALA A  83      22.505  29.060   9.272  1.00 89.46           N  
ATOM   1263  H   ALA A  83      22.516  29.552   8.390  1.00 89.46           H  
ATOM   1264  CA  ALA A  83      23.460  29.443  10.312  1.00 89.46           C  
ATOM   1265  HA  ALA A  83      23.924  28.540  10.708  1.00 89.46           H  
ATOM   1266  C   ALA A  83      22.781  30.163  11.491  1.00 89.46           C  
ATOM   1267  CB  ALA A  83      24.552  30.310   9.675  1.00 89.46           C  
ATOM   1268  HB1 ALA A  83      24.114  31.217   9.258  1.00 89.46           H  
ATOM   1269  HB2 ALA A  83      25.285  30.586  10.433  1.00 89.46           H  
ATOM   1270  HB3 ALA A  83      25.051  29.753   8.882  1.00 89.46           H  
ATOM   1271  O   ALA A  83      23.051  29.844  12.650  1.00 89.46           O  
ATOM   1272  N   GLU A  84      21.876  31.102  11.205  1.00 89.32           N  
ATOM   1273  H   GLU A  84      21.680  31.307  10.236  1.00 89.32           H  
ATOM   1274  CA  GLU A  84      21.090  31.801  12.229  1.00 89.32           C  
ATOM   1275  HA  GLU A  84      21.752  32.254  12.968  1.00 89.32           H  
ATOM   1276  C   GLU A  84      20.152  30.845  12.969  1.00 89.32           C  
ATOM   1277  CB  GLU A  84      20.250  32.897  11.573  1.00 89.32           C  
ATOM   1278  HB2 GLU A  84      19.518  33.249  12.300  1.00 89.32           H  
ATOM   1279  HB3 GLU A  84      19.716  32.468  10.725  1.00 89.32           H  
ATOM   1280  O   GLU A  84      20.088  30.862  14.201  1.00 89.32           O  
ATOM   1281  CG  GLU A  84      21.076  34.104  11.115  1.00 89.32           C  
ATOM   1282  HG2 GLU A  84      21.519  34.575  11.992  1.00 89.32           H  
ATOM   1283  HG3 GLU A  84      21.887  33.767  10.469  1.00 89.32           H  
ATOM   1284  CD  GLU A  84      20.222  35.130  10.356  1.00 89.32           C  
ATOM   1285  OE1 GLU A  84      20.779  36.197  10.027  1.00 89.32           O  
ATOM   1286  OE2 GLU A  84      19.036  34.834  10.067  1.00 89.32           O  
ATOM   1287  N   PHE A  85      19.479  29.962  12.223  1.00 90.52           N  
ATOM   1288  H   PHE A  85      19.569  30.011  11.218  1.00 90.52           H  
ATOM   1289  CA  PHE A  85      18.638  28.915  12.789  1.00 90.52           C  
ATOM   1290  HA  PHE A  85      17.839  29.377  13.369  1.00 90.52           H  
ATOM   1291  C   PHE A  85      19.445  28.034  13.746  1.00 90.52           C  
ATOM   1292  CB  PHE A  85      18.001  28.098  11.658  1.00 90.52           C  
ATOM   1293  HB2 PHE A  85      17.488  28.779  10.979  1.00 90.52           H  
ATOM   1294  HB3 PHE A  85      18.780  27.595  11.085  1.00 90.52           H  
ATOM   1295  O   PHE A  85      19.041  27.845  14.888  1.00 90.52           O  
ATOM   1296  CG  PHE A  85      17.010  27.059  12.148  1.00 90.52           C  
ATOM   1297  CD1 PHE A  85      17.468  25.845  12.694  1.00 90.52           C  
ATOM   1298  HD1 PHE A  85      18.525  25.631  12.742  1.00 90.52           H  
ATOM   1299  CD2 PHE A  85      15.626  27.310  12.074  1.00 90.52           C  
ATOM   1300  HD2 PHE A  85      15.266  28.233  11.645  1.00 90.52           H  
ATOM   1301  CE1 PHE A  85      16.552  24.909  13.197  1.00 90.52           C  
ATOM   1302  HE1 PHE A  85      16.912  23.997  13.650  1.00 90.52           H  
ATOM   1303  CE2 PHE A  85      14.707  26.352  12.543  1.00 90.52           C  
ATOM   1304  HE2 PHE A  85      13.646  26.540  12.479  1.00 90.52           H  
ATOM   1305  CZ  PHE A  85      15.172  25.152  13.112  1.00 90.52           C  
ATOM   1306  HZ  PHE A  85      14.473  24.419  13.487  1.00 90.52           H  
ATOM   1307  N   GLN A  86      20.612  27.540  13.325  1.00 91.62           N  
ATOM   1308  H   GLN A  86      20.895  27.719  12.372  1.00 91.62           H  
ATOM   1309  CA  GLN A  86      21.448  26.665  14.146  1.00 91.62           C  
ATOM   1310  HA  GLN A  86      20.835  25.828  14.480  1.00 91.62           H  
ATOM   1311  C   GLN A  86      22.000  27.366  15.396  1.00 91.62           C  
ATOM   1312  CB  GLN A  86      22.588  26.122  13.277  1.00 91.62           C  
ATOM   1313  HB2 GLN A  86      23.253  26.937  12.992  1.00 91.62           H  
ATOM   1314  HB3 GLN A  86      22.163  25.691  12.370  1.00 91.62           H  
ATOM   1315  O   GLN A  86      22.145  26.727  16.442  1.00 91.62           O  
ATOM   1316  CG  GLN A  86      23.390  25.029  13.999  1.00 91.62           C  
ATOM   1317  HG2 GLN A  86      23.900  25.452  14.864  1.00 91.62           H  
ATOM   1318  HG3 GLN A  86      22.703  24.260  14.352  1.00 91.62           H  
ATOM   1319  CD  GLN A  86      24.441  24.380  13.108  1.00 91.62           C  
ATOM   1320  NE2 GLN A  86      24.898  23.194  13.444  1.00 91.62           N  
ATOM   1321 HE21 GLN A  86      25.527  22.776  12.773  1.00 91.62           H  
ATOM   1322 HE22 GLN A  86      24.472  22.661  14.189  1.00 91.62           H  
ATOM   1323  OE1 GLN A  86      24.912  24.932  12.132  1.00 91.62           O  
ATOM   1324  N   ALA A  87      22.323  28.658  15.306  1.00 90.64           N  
ATOM   1325  H   ALA A  87      22.224  29.125  14.415  1.00 90.64           H  
ATOM   1326  CA  ALA A  87      22.758  29.445  16.455  1.00 90.64           C  
ATOM   1327  HA  ALA A  87      23.584  28.929  16.945  1.00 90.64           H  
ATOM   1328  C   ALA A  87      21.630  29.573  17.487  1.00 90.64           C  
ATOM   1329  CB  ALA A  87      23.267  30.806  15.969  1.00 90.64           C  
ATOM   1330  HB1 ALA A  87      24.094  30.667  15.272  1.00 90.64           H  
ATOM   1331  HB2 ALA A  87      23.611  31.393  16.821  1.00 90.64           H  
ATOM   1332  HB3 ALA A  87      22.468  31.350  15.464  1.00 90.64           H  
ATOM   1333  O   ALA A  87      21.815  29.183  18.638  1.00 90.64           O  
ATOM   1334  N   LYS A  88      20.440  30.017  17.058  1.00 91.04           N  
ATOM   1335  H   LYS A  88      20.347  30.281  16.087  1.00 91.04           H  
ATOM   1336  CA  LYS A  88      19.284  30.179  17.948  1.00 91.04           C  
ATOM   1337  HA  LYS A  88      19.595  30.776  18.805  1.00 91.04           H  
ATOM   1338  C   LYS A  88      18.791  28.846  18.506  1.00 91.04           C  
ATOM   1339  CB  LYS A  88      18.166  30.912  17.196  1.00 91.04           C  
ATOM   1340  HB2 LYS A  88      17.741  30.258  16.434  1.00 91.04           H  
ATOM   1341  HB3 LYS A  88      18.589  31.787  16.703  1.00 91.04           H  
ATOM   1342  O   LYS A  88      18.472  28.764  19.689  1.00 91.04           O  
ATOM   1343  CG  LYS A  88      17.069  31.373  18.165  1.00 91.04           C  
ATOM   1344  HG2 LYS A  88      16.613  30.517  18.663  1.00 91.04           H  
ATOM   1345  HG3 LYS A  88      17.521  32.018  18.918  1.00 91.04           H  
ATOM   1346  CD  LYS A  88      15.980  32.150  17.420  1.00 91.04           C  
ATOM   1347  HD2 LYS A  88      16.448  32.867  16.746  1.00 91.04           H  
ATOM   1348  HD3 LYS A  88      15.371  31.457  16.839  1.00 91.04           H  
ATOM   1349  CE  LYS A  88      15.104  32.893  18.426  1.00 91.04           C  
ATOM   1350  HE2 LYS A  88      14.510  32.171  18.987  1.00 91.04           H  
ATOM   1351  HE3 LYS A  88      15.753  33.411  19.133  1.00 91.04           H  
ATOM   1352  NZ  LYS A  88      14.219  33.876  17.763  1.00 91.04           N  
ATOM   1353  HZ1 LYS A  88      13.736  34.413  18.469  1.00 91.04           H  
ATOM   1354  HZ2 LYS A  88      13.498  33.384  17.255  1.00 91.04           H  
ATOM   1355  HZ3 LYS A  88      14.718  34.485  17.131  1.00 91.04           H  
ATOM   1356  N   TRP A  89      18.772  27.797  17.682  1.00 92.46           N  
ATOM   1357  H   TRP A  89      18.997  27.952  16.710  1.00 92.46           H  
ATOM   1358  CA  TRP A  89      18.372  26.449  18.090  1.00 92.46           C  
ATOM   1359  HA  TRP A  89      17.329  26.465  18.407  1.00 92.46           H  
ATOM   1360  C   TRP A  89      19.207  25.954  19.267  1.00 92.46           C  
ATOM   1361  CB  TRP A  89      18.500  25.477  16.913  1.00 92.46           C  
ATOM   1362  HB2 TRP A  89      19.541  25.413  16.599  1.00 92.46           H  
ATOM   1363  HB3 TRP A  89      17.915  25.860  16.077  1.00 92.46           H  
ATOM   1364  O   TRP A  89      18.669  25.383  20.208  1.00 92.46           O  
ATOM   1365  CG  TRP A  89      17.988  24.106  17.219  1.00 92.46           C  
ATOM   1366  CD1 TRP A  89      18.726  22.997  17.453  1.00 92.46           C  
ATOM   1367  HD1 TRP A  89      19.804  22.947  17.421  1.00 92.46           H  
ATOM   1368  CD2 TRP A  89      16.599  23.695  17.360  1.00 92.46           C  
ATOM   1369  CE2 TRP A  89      16.564  22.309  17.694  1.00 92.46           C  
ATOM   1370  CE3 TRP A  89      15.365  24.370  17.259  1.00 92.46           C  
ATOM   1371  HE3 TRP A  89      15.361  25.424  17.025  1.00 92.46           H  
ATOM   1372  NE1 TRP A  89      17.890  21.927  17.709  1.00 92.46           N  
ATOM   1373  HE1 TRP A  89      18.230  20.981  17.804  1.00 92.46           H  
ATOM   1374  CH2 TRP A  89      14.144  22.328  17.800  1.00 92.46           C  
ATOM   1375  HH2 TRP A  89      13.209  21.819  17.982  1.00 92.46           H  
ATOM   1376  CZ2 TRP A  89      15.357  21.632  17.914  1.00 92.46           C  
ATOM   1377  HZ2 TRP A  89      15.358  20.588  18.193  1.00 92.46           H  
ATOM   1378  CZ3 TRP A  89      14.154  23.697  17.489  1.00 92.46           C  
ATOM   1379  HZ3 TRP A  89      13.223  24.243  17.466  1.00 92.46           H  
ATOM   1380  N   ARG A  90      20.514  26.232  19.267  1.00 90.32           N  
ATOM   1381  H   ARG A  90      20.889  26.762  18.493  1.00 90.32           H  
ATOM   1382  CA  ARG A  90      21.409  25.841  20.359  1.00 90.32           C  
ATOM   1383  HA  ARG A  90      21.354  24.758  20.471  1.00 90.32           H  
ATOM   1384  C   ARG A  90      20.982  26.433  21.703  1.00 90.32           C  
ATOM   1385  CB  ARG A  90      22.836  26.260  19.996  1.00 90.32           C  
ATOM   1386  HB2 ARG A  90      23.060  27.236  20.427  1.00 90.32           H  
ATOM   1387  HB3 ARG A  90      22.914  26.348  18.912  1.00 90.32           H  
ATOM   1388  O   ARG A  90      21.028  25.723  22.702  1.00 90.32           O  
ATOM   1389  CG  ARG A  90      23.857  25.222  20.476  1.00 90.32           C  
ATOM   1390  HG2 ARG A  90      23.652  24.262  20.003  1.00 90.32           H  
ATOM   1391  HG3 ARG A  90      23.773  25.106  21.557  1.00 90.32           H  
ATOM   1392  CD  ARG A  90      25.283  25.663  20.132  1.00 90.32           C  
ATOM   1393  HD2 ARG A  90      25.490  26.584  20.676  1.00 90.32           H  
ATOM   1394  HD3 ARG A  90      25.976  24.892  20.472  1.00 90.32           H  
ATOM   1395  NE  ARG A  90      25.457  25.887  18.682  1.00 90.32           N  
ATOM   1396  HE  ARG A  90      24.663  25.661  18.100  1.00 90.32           H  
ATOM   1397  NH1 ARG A  90      27.514  26.889  18.782  1.00 90.32           N  
ATOM   1398 HH11 ARG A  90      27.491  26.778  19.785  1.00 90.32           H  
ATOM   1399 HH12 ARG A  90      28.274  27.377  18.330  1.00 90.32           H  
ATOM   1400  NH2 ARG A  90      26.476  26.684  16.812  1.00 90.32           N  
ATOM   1401 HH21 ARG A  90      25.659  26.435  16.272  1.00 90.32           H  
ATOM   1402 HH22 ARG A  90      27.248  27.154  16.362  1.00 90.32           H  
ATOM   1403  CZ  ARG A  90      26.479  26.482  18.100  1.00 90.32           C  
ATOM   1404  N   ASP A  91      20.506  27.675  21.702  1.00 88.71           N  
ATOM   1405  H   ASP A  91      20.517  28.192  20.835  1.00 88.71           H  
ATOM   1406  CA  ASP A  91      20.072  28.378  22.911  1.00 88.71           C  
ATOM   1407  HA  ASP A  91      20.778  28.177  23.717  1.00 88.71           H  
ATOM   1408  C   ASP A  91      18.683  27.934  23.394  1.00 88.71           C  
ATOM   1409  CB  ASP A  91      20.058  29.891  22.650  1.00 88.71           C  
ATOM   1410  HB2 ASP A  91      19.400  30.098  21.806  1.00 88.71           H  
ATOM   1411  HB3 ASP A  91      19.642  30.384  23.528  1.00 88.71           H  
ATOM   1412  O   ASP A  91      18.430  27.913  24.597  1.00 88.71           O  
ATOM   1413  CG  ASP A  91      21.434  30.507  22.381  1.00 88.71           C  
ATOM   1414  OD1 ASP A  91      22.449  29.928  22.832  1.00 88.71           O  
ATOM   1415  OD2 ASP A  91      21.450  31.587  21.749  1.00 88.71           O  
ATOM   1416  N   VAL A  92      17.775  27.580  22.476  1.00 91.20           N  
ATOM   1417  H   VAL A  92      18.032  27.675  21.504  1.00 91.20           H  
ATOM   1418  CA  VAL A  92      16.375  27.257  22.822  1.00 91.20           C  
ATOM   1419  HA  VAL A  92      16.193  27.604  23.839  1.00 91.20           H  
ATOM   1420  C   VAL A  92      16.064  25.761  22.861  1.00 91.20           C  
ATOM   1421  CB  VAL A  92      15.360  28.014  21.946  1.00 91.20           C  
ATOM   1422  HB  VAL A  92      14.365  27.837  22.354  1.00 91.20           H  
ATOM   1423  O   VAL A  92      15.014  25.391  23.378  1.00 91.20           O  
ATOM   1424  CG1 VAL A  92      15.598  29.530  21.984  1.00 91.20           C  
ATOM   1425 HG11 VAL A  92      15.619  29.869  23.020  1.00 91.20           H  
ATOM   1426 HG12 VAL A  92      16.547  29.777  21.508  1.00 91.20           H  
ATOM   1427 HG13 VAL A  92      14.791  30.043  21.460  1.00 91.20           H  
ATOM   1428  CG2 VAL A  92      15.349  27.536  20.491  1.00 91.20           C  
ATOM   1429 HG21 VAL A  92      15.046  26.491  20.438  1.00 91.20           H  
ATOM   1430 HG22 VAL A  92      16.340  27.641  20.049  1.00 91.20           H  
ATOM   1431 HG23 VAL A  92      14.638  28.130  19.916  1.00 91.20           H  
ATOM   1432  N   SER A  93      16.954  24.894  22.363  1.00 89.83           N  
ATOM   1433  H   SER A  93      17.761  25.287  21.899  1.00 89.83           H  
ATOM   1434  CA  SER A  93      16.734  23.441  22.203  1.00 89.83           C  
ATOM   1435  HA  SER A  93      15.920  23.300  21.491  1.00 89.83           H  
ATOM   1436  C   SER A  93      16.332  22.700  23.481  1.00 89.83           C  
ATOM   1437  CB  SER A  93      17.977  22.752  21.622  1.00 89.83           C  
ATOM   1438  HB2 SER A  93      18.137  23.076  20.594  1.00 89.83           H  
ATOM   1439  HB3 SER A  93      17.804  21.676  21.599  1.00 89.83           H  
ATOM   1440  O   SER A  93      15.687  21.659  23.398  1.00 89.83           O  
ATOM   1441  OG  SER A  93      19.134  23.015  22.401  1.00 89.83           O  
ATOM   1442  HG  SER A  93      19.402  23.928  22.273  1.00 89.83           H  
ATOM   1443  N   GLY A  94      16.644  23.243  24.662  1.00 91.30           N  
ATOM   1444  H   GLY A  94      17.198  24.088  24.659  1.00 91.30           H  
ATOM   1445  CA  GLY A  94      16.171  22.710  25.944  1.00 91.30           C  
ATOM   1446  HA2 GLY A  94      16.697  23.215  26.754  1.00 91.30           H  
ATOM   1447  HA3 GLY A  94      16.405  21.646  25.993  1.00 91.30           H  
ATOM   1448  C   GLY A  94      14.663  22.870  26.187  1.00 91.30           C  
ATOM   1449  O   GLY A  94      14.148  22.314  27.152  1.00 91.30           O  
ATOM   1450  N   ASN A  95      13.951  23.626  25.340  1.00 94.78           N  
ATOM   1451  H   ASN A  95      14.444  24.044  24.564  1.00 94.78           H  
ATOM   1452  CA  ASN A  95      12.510  23.878  25.425  1.00 94.78           C  
ATOM   1453  HA  ASN A  95      12.295  24.680  24.719  1.00 94.78           H  
ATOM   1454  C   ASN A  95      12.058  24.391  26.806  1.00 94.78           C  
ATOM   1455  CB  ASN A  95      11.738  22.630  24.949  1.00 94.78           C  
ATOM   1456  HB2 ASN A  95      11.851  21.841  25.693  1.00 94.78           H  
ATOM   1457  HB3 ASN A  95      12.158  22.266  24.012  1.00 94.78           H  
ATOM   1458  O   ASN A  95      10.987  24.033  27.285  1.00 94.78           O  
ATOM   1459  CG  ASN A  95      10.253  22.884  24.738  1.00 94.78           C  
ATOM   1460  ND2 ASN A  95       9.464  21.841  24.673  1.00 94.78           N  
ATOM   1461 HD21 ASN A  95       8.481  22.007  24.510  1.00 94.78           H  
ATOM   1462 HD22 ASN A  95       9.815  20.896  24.738  1.00 94.78           H  
ATOM   1463  OD1 ASN A  95       9.780  24.011  24.631  1.00 94.78           O  
ATOM   1464  N   GLN A  96      12.859  25.225  27.470  1.00 92.40           N  
ATOM   1465  H   GLN A  96      13.736  25.496  27.049  1.00 92.40           H  
ATOM   1466  CA  GLN A  96      12.580  25.702  28.825  1.00 92.40           C  
ATOM   1467  HA  GLN A  96      11.555  25.446  29.093  1.00 92.40           H  
ATOM   1468  C   GLN A  96      12.697  27.221  28.885  1.00 92.40           C  
ATOM   1469  CB  GLN A  96      13.526  24.996  29.812  1.00 92.40           C  
ATOM   1470  HB2 GLN A  96      14.374  25.639  30.049  1.00 92.40           H  
ATOM   1471  HB3 GLN A  96      13.913  24.086  29.354  1.00 92.40           H  
ATOM   1472  O   GLN A  96      13.713  27.778  28.474  1.00 92.40           O  
ATOM   1473  CG  GLN A  96      12.802  24.587  31.100  1.00 92.40           C  
ATOM   1474  HG2 GLN A  96      12.492  25.477  31.649  1.00 92.40           H  
ATOM   1475  HG3 GLN A  96      11.911  24.017  30.838  1.00 92.40           H  
ATOM   1476  CD  GLN A  96      13.674  23.722  32.007  1.00 92.40           C  
ATOM   1477  NE2 GLN A  96      13.080  22.961  32.900  1.00 92.40           N  
ATOM   1478 HE21 GLN A  96      12.072  22.937  32.960  1.00 92.40           H  
ATOM   1479 HE22 GLN A  96      13.697  22.385  33.454  1.00 92.40           H  
ATOM   1480  OE1 GLN A  96      14.892  23.704  31.950  1.00 92.40           O  
ATOM   1481  N   ILE A  97      11.665  27.893  29.401  1.00 88.87           N  
ATOM   1482  H   ILE A  97      10.879  27.380  29.773  1.00 88.87           H  
ATOM   1483  CA  ILE A  97      11.668  29.351  29.525  1.00 88.87           C  
ATOM   1484  HA  ILE A  97      12.009  29.763  28.575  1.00 88.87           H  
ATOM   1485  C   ILE A  97      12.637  29.738  30.652  1.00 88.87           C  
ATOM   1486  CB  ILE A  97      10.250  29.905  29.766  1.00 88.87           C  
ATOM   1487  HB  ILE A  97       9.814  29.366  30.608  1.00 88.87           H  
ATOM   1488  O   ILE A  97      12.389  29.369  31.807  1.00 88.87           O  
ATOM   1489  CG1 ILE A  97       9.339  29.653  28.554  1.00 88.87           C  
ATOM   1490 HG12 ILE A  97       9.619  30.348  27.762  1.00 88.87           H  
ATOM   1491 HG13 ILE A  97       9.470  28.632  28.194  1.00 88.87           H  
ATOM   1492  CG2 ILE A  97      10.298  31.417  30.080  1.00 88.87           C  
ATOM   1493 HG21 ILE A  97      10.761  31.957  29.254  1.00 88.87           H  
ATOM   1494 HG22 ILE A  97       9.291  31.799  30.245  1.00 88.87           H  
ATOM   1495 HG23 ILE A  97      10.860  31.602  30.995  1.00 88.87           H  
ATOM   1496  CD1 ILE A  97       7.850  29.854  28.838  1.00 88.87           C  
ATOM   1497 HD11 ILE A  97       7.635  30.903  29.046  1.00 88.87           H  
ATOM   1498 HD12 ILE A  97       7.289  29.562  27.951  1.00 88.87           H  
ATOM   1499 HD13 ILE A  97       7.540  29.233  29.678  1.00 88.87           H  
ATOM   1500  N   PRO A  98      13.698  30.519  30.366  1.00 83.90           N  
ATOM   1501  CA  PRO A  98      14.693  30.890  31.365  1.00 83.90           C  
ATOM   1502  HA  PRO A  98      15.233  29.989  31.655  1.00 83.90           H  
ATOM   1503  C   PRO A  98      14.061  31.538  32.602  1.00 83.90           C  
ATOM   1504  CB  PRO A  98      15.659  31.848  30.659  1.00 83.90           C  
ATOM   1505  HB2 PRO A  98      15.326  32.879  30.780  1.00 83.90           H  
ATOM   1506  HB3 PRO A  98      16.679  31.733  31.024  1.00 83.90           H  
ATOM   1507  O   PRO A  98      13.263  32.469  32.483  1.00 83.90           O  
ATOM   1508  CG  PRO A  98      15.539  31.457  29.188  1.00 83.90           C  
ATOM   1509  HG2 PRO A  98      15.780  32.287  28.523  1.00 83.90           H  
ATOM   1510  HG3 PRO A  98      16.185  30.603  28.983  1.00 83.90           H  
ATOM   1511  CD  PRO A  98      14.082  31.031  29.056  1.00 83.90           C  
ATOM   1512  HD2 PRO A  98      14.003  30.273  28.276  1.00 83.90           H  
ATOM   1513  HD3 PRO A  98      13.463  31.892  28.808  1.00 83.90           H  
ATOM   1514  N   GLY A  99      14.440  31.055  33.787  1.00 81.06           N  
ATOM   1515  H   GLY A  99      15.070  30.265  33.796  1.00 81.06           H  
ATOM   1516  CA  GLY A  99      13.917  31.531  35.073  1.00 81.06           C  
ATOM   1517  HA2 GLY A  99      14.656  31.337  35.851  1.00 81.06           H  
ATOM   1518  HA3 GLY A  99      13.756  32.608  35.023  1.00 81.06           H  
ATOM   1519  C   GLY A  99      12.598  30.889  35.513  1.00 81.06           C  
ATOM   1520  O   GLY A  99      12.127  31.174  36.609  1.00 81.06           O  
ATOM   1521  N   THR A 100      12.011  29.998  34.712  1.00 87.01           N  
ATOM   1522  H   THR A 100      12.444  29.759  33.831  1.00 87.01           H  
ATOM   1523  CA  THR A 100      10.753  29.319  35.053  1.00 87.01           C  
ATOM   1524  HA  THR A 100      10.531  29.480  36.108  1.00 87.01           H  
ATOM   1525  C   THR A 100      10.857  27.808  34.850  1.00 87.01           C  
ATOM   1526  CB  THR A 100       9.566  29.886  34.258  1.00 87.01           C  
ATOM   1527  HB  THR A 100       8.646  29.573  34.752  1.00 87.01           H  
ATOM   1528  O   THR A 100      11.791  27.309  34.226  1.00 87.01           O  
ATOM   1529  CG2 THR A 100       9.537  31.410  34.131  1.00 87.01           C  
ATOM   1530 HG21 THR A 100      10.378  31.763  33.533  1.00 87.01           H  
ATOM   1531 HG22 THR A 100       9.583  31.859  35.123  1.00 87.01           H  
ATOM   1532 HG23 THR A 100       8.607  31.712  33.650  1.00 87.01           H  
ATOM   1533  OG1 THR A 100       9.566  29.340  32.970  1.00 87.01           O  
ATOM   1534  HG1 THR A 100      10.458  29.394  32.620  1.00 87.01           H  
ATOM   1535  N   SER A 101       9.875  27.067  35.360  1.00 87.22           N  
ATOM   1536  H   SER A 101       9.167  27.508  35.930  1.00 87.22           H  
ATOM   1537  CA  SER A 101       9.724  25.624  35.111  1.00 87.22           C  
ATOM   1538  HA  SER A 101      10.708  25.197  34.918  1.00 87.22           H  
ATOM   1539  C   SER A 101       8.862  25.318  33.879  1.00 87.22           C  
ATOM   1540  CB  SER A 101       9.137  24.904  36.336  1.00 87.22           C  
ATOM   1541  HB2 SER A 101       9.666  23.963  36.487  1.00 87.22           H  
ATOM   1542  HB3 SER A 101       8.087  24.675  36.153  1.00 87.22           H  
ATOM   1543  O   SER A 101       8.596  24.150  33.598  1.00 87.22           O  
ATOM   1544  OG  SER A 101       9.207  25.686  37.515  1.00 87.22           O  
ATOM   1545  HG  SER A 101      10.128  25.834  37.739  1.00 87.22           H  
ATOM   1546  N   LEU A 102       8.383  26.348  33.175  1.00 91.51           N  
ATOM   1547  H   LEU A 102       8.725  27.276  33.379  1.00 91.51           H  
ATOM   1548  CA  LEU A 102       7.499  26.204  32.025  1.00 91.51           C  
ATOM   1549  HA  LEU A 102       6.848  25.345  32.189  1.00 91.51           H  
ATOM   1550  C   LEU A 102       8.308  25.926  30.760  1.00 91.51           C  
ATOM   1551  CB  LEU A 102       6.622  27.459  31.871  1.00 91.51           C  
ATOM   1552  HB2 LEU A 102       6.181  27.475  30.875  1.00 91.51           H  
ATOM   1553  HB3 LEU A 102       7.261  28.338  31.958  1.00 91.51           H  
ATOM   1554  O   LEU A 102       9.377  26.502  30.534  1.00 91.51           O  
ATOM   1555  CG  LEU A 102       5.491  27.540  32.910  1.00 91.51           C  
ATOM   1556  HG  LEU A 102       5.874  27.242  33.886  1.00 91.51           H  
ATOM   1557  CD1 LEU A 102       4.975  28.973  33.020  1.00 91.51           C  
ATOM   1558 HD11 LEU A 102       4.169  29.020  33.752  1.00 91.51           H  
ATOM   1559 HD12 LEU A 102       4.601  29.311  32.054  1.00 91.51           H  
ATOM   1560 HD13 LEU A 102       5.780  29.629  33.352  1.00 91.51           H  
ATOM   1561  CD2 LEU A 102       4.315  26.635  32.533  1.00 91.51           C  
ATOM   1562 HD21 LEU A 102       3.528  26.722  33.283  1.00 91.51           H  
ATOM   1563 HD22 LEU A 102       3.905  26.934  31.568  1.00 91.51           H  
ATOM   1564 HD23 LEU A 102       4.632  25.593  32.485  1.00 91.51           H  
ATOM   1565  N   LYS A 103       7.759  25.062  29.909  1.00 94.22           N  
ATOM   1566  H   LYS A 103       6.872  24.643  30.149  1.00 94.22           H  
ATOM   1567  CA  LYS A 103       8.292  24.847  28.565  1.00 94.22           C  
ATOM   1568  HA  LYS A 103       9.379  24.860  28.640  1.00 94.22           H  
ATOM   1569  C   LYS A 103       7.892  25.984  27.637  1.00 94.22           C  
ATOM   1570  CB  LYS A 103       7.846  23.493  28.003  1.00 94.22           C  
ATOM   1571  HB2 LYS A 103       6.757  23.444  27.993  1.00 94.22           H  
ATOM   1572  HB3 LYS A 103       8.196  23.417  26.973  1.00 94.22           H  
ATOM   1573  O   LYS A 103       6.846  26.592  27.850  1.00 94.22           O  
ATOM   1574  CG  LYS A 103       8.410  22.307  28.799  1.00 94.22           C  
ATOM   1575  HG2 LYS A 103       9.495  22.391  28.868  1.00 94.22           H  
ATOM   1576  HG3 LYS A 103       7.984  22.295  29.802  1.00 94.22           H  
ATOM   1577  CD  LYS A 103       8.047  21.010  28.072  1.00 94.22           C  
ATOM   1578  HD2 LYS A 103       6.964  20.936  27.979  1.00 94.22           H  
ATOM   1579  HD3 LYS A 103       8.470  21.040  27.068  1.00 94.22           H  
ATOM   1580  CE  LYS A 103       8.577  19.767  28.788  1.00 94.22           C  
ATOM   1581  HE2 LYS A 103       8.094  19.689  29.762  1.00 94.22           H  
ATOM   1582  HE3 LYS A 103       9.653  19.869  28.931  1.00 94.22           H  
ATOM   1583  NZ  LYS A 103       8.286  18.569  27.968  1.00 94.22           N  
ATOM   1584  HZ1 LYS A 103       8.765  18.612  27.080  1.00 94.22           H  
ATOM   1585  HZ2 LYS A 103       7.344  18.577  27.605  1.00 94.22           H  
ATOM   1586  HZ3 LYS A 103       8.501  17.684  28.405  1.00 94.22           H  
ATOM   1587  N   HIS A 104       8.674  26.242  26.590  1.00 94.49           N  
ATOM   1588  H   HIS A 104       9.468  25.640  26.428  1.00 94.49           H  
ATOM   1589  CA  HIS A 104       8.250  27.171  25.537  1.00 94.49           C  
ATOM   1590  HA  HIS A 104       7.921  28.106  25.990  1.00 94.49           H  
ATOM   1591  C   HIS A 104       7.056  26.596  24.769  1.00 94.49           C  
ATOM   1592  CB  HIS A 104       9.411  27.471  24.581  1.00 94.49           C  
ATOM   1593  HB2 HIS A 104       9.010  27.937  23.680  1.00 94.49           H  
ATOM   1594  HB3 HIS A 104       9.895  26.541  24.281  1.00 94.49           H  
ATOM   1595  O   HIS A 104       6.009  27.236  24.690  1.00 94.49           O  
ATOM   1596  CG  HIS A 104      10.443  28.399  25.154  1.00 94.49           C  
ATOM   1597  CD2 HIS A 104      11.734  28.096  25.489  1.00 94.49           C  
ATOM   1598  HD2 HIS A 104      12.206  27.128  25.408  1.00 94.49           H  
ATOM   1599  ND1 HIS A 104      10.272  29.746  25.366  1.00 94.49           N  
ATOM   1600  HD1 HIS A 104       9.417  30.262  25.220  1.00 94.49           H  
ATOM   1601  CE1 HIS A 104      11.436  30.247  25.808  1.00 94.49           C  
ATOM   1602  HE1 HIS A 104      11.619  31.283  26.054  1.00 94.49           H  
ATOM   1603  NE2 HIS A 104      12.351  29.278  25.908  1.00 94.49           N  
ATOM   1604  N   ALA A 105       7.209  25.377  24.252  1.00 96.53           N  
ATOM   1605  H   ALA A 105       8.095  24.910  24.379  1.00 96.53           H  
ATOM   1606  CA  ALA A 105       6.178  24.636  23.542  1.00 96.53           C  
ATOM   1607  HA  ALA A 105       5.258  25.217  23.499  1.00 96.53           H  
ATOM   1608  C   ALA A 105       5.893  23.329  24.287  1.00 96.53           C  
ATOM   1609  CB  ALA A 105       6.662  24.394  22.108  1.00 96.53           C  
ATOM   1610  HB1 ALA A 105       7.541  23.749  22.110  1.00 96.53           H  
ATOM   1611  HB2 ALA A 105       5.871  23.916  21.530  1.00 96.53           H  
ATOM   1612  HB3 ALA A 105       6.926  25.345  21.646  1.00 96.53           H  
ATOM   1613  O   ALA A 105       6.756  22.458  24.372  1.00 96.53           O  
ATOM   1614  N   GLN A 106       4.692  23.191  24.838  1.00 96.50           N  
ATOM   1615  H   GLN A 106       4.022  23.941  24.744  1.00 96.50           H  
ATOM   1616  CA  GLN A 106       4.242  21.960  25.481  1.00 96.50           C  
ATOM   1617  HA  GLN A 106       5.086  21.287  25.633  1.00 96.50           H  
ATOM   1618  C   GLN A 106       3.239  21.255  24.573  1.00 96.50           C  
ATOM   1619  CB  GLN A 106       3.668  22.304  26.858  1.00 96.50           C  
ATOM   1620  HB2 GLN A 106       4.448  22.797  27.437  1.00 96.50           H  
ATOM   1621  HB3 GLN A 106       2.834  22.997  26.744  1.00 96.50           H  
ATOM   1622  O   GLN A 106       2.314  21.893  24.072  1.00 96.50           O  
ATOM   1623  CG  GLN A 106       3.190  21.063  27.625  1.00 96.50           C  
ATOM   1624  HG2 GLN A 106       2.337  20.620  27.110  1.00 96.50           H  
ATOM   1625  HG3 GLN A 106       3.992  20.326  27.657  1.00 96.50           H  
ATOM   1626  CD  GLN A 106       2.773  21.385  29.057  1.00 96.50           C  
ATOM   1627  NE2 GLN A 106       2.274  20.413  29.786  1.00 96.50           N  
ATOM   1628 HE21 GLN A 106       1.899  20.682  30.684  1.00 96.50           H  
ATOM   1629 HE22 GLN A 106       2.055  19.524  29.359  1.00 96.50           H  
ATOM   1630  OE1 GLN A 106       2.902  22.494  29.553  1.00 96.50           O  
ATOM   1631  N   VAL A 107       3.408  19.950  24.373  1.00 97.52           N  
ATOM   1632  H   VAL A 107       4.181  19.480  24.822  1.00 97.52           H  
ATOM   1633  CA  VAL A 107       2.458  19.128  23.615  1.00 97.52           C  
ATOM   1634  HA  VAL A 107       1.728  19.767  23.118  1.00 97.52           H  
ATOM   1635  C   VAL A 107       1.706  18.226  24.582  1.00 97.52           C  
ATOM   1636  CB  VAL A 107       3.159  18.306  22.519  1.00 97.52           C  
ATOM   1637  HB  VAL A 107       3.910  17.661  22.976  1.00 97.52           H  
ATOM   1638  O   VAL A 107       2.317  17.435  25.298  1.00 97.52           O  
ATOM   1639  CG1 VAL A 107       2.153  17.435  21.753  1.00 97.52           C  
ATOM   1640 HG11 VAL A 107       1.731  16.673  22.409  1.00 97.52           H  
ATOM   1641 HG12 VAL A 107       2.651  16.927  20.927  1.00 97.52           H  
ATOM   1642 HG13 VAL A 107       1.349  18.053  21.355  1.00 97.52           H  
ATOM   1643  CG2 VAL A 107       3.860  19.206  21.498  1.00 97.52           C  
ATOM   1644 HG21 VAL A 107       4.459  18.590  20.827  1.00 97.52           H  
ATOM   1645 HG22 VAL A 107       4.517  19.924  21.990  1.00 97.52           H  
ATOM   1646 HG23 VAL A 107       3.116  19.740  20.907  1.00 97.52           H  
ATOM   1647  N   THR A 108       0.381  18.320  24.568  1.00 96.39           N  
ATOM   1648  H   THR A 108      -0.049  19.026  23.989  1.00 96.39           H  
ATOM   1649  CA  THR A 108      -0.512  17.414  25.293  1.00 96.39           C  
ATOM   1650  HA  THR A 108       0.072  16.770  25.951  1.00 96.39           H  
ATOM   1651  C   THR A 108      -1.244  16.545  24.281  1.00 96.39           C  
ATOM   1652  CB  THR A 108      -1.506  18.188  26.172  1.00 96.39           C  
ATOM   1653  HB  THR A 108      -2.204  18.738  25.541  1.00 96.39           H  
ATOM   1654  O   THR A 108      -1.830  17.057  23.328  1.00 96.39           O  
ATOM   1655  CG2 THR A 108      -2.286  17.268  27.111  1.00 96.39           C  
ATOM   1656 HG21 THR A 108      -2.958  17.858  27.733  1.00 96.39           H  
ATOM   1657 HG22 THR A 108      -2.892  16.569  26.534  1.00 96.39           H  
ATOM   1658 HG23 THR A 108      -1.603  16.709  27.751  1.00 96.39           H  
ATOM   1659  OG1 THR A 108      -0.822  19.104  27.001  1.00 96.39           O  
ATOM   1660  HG1 THR A 108      -1.469  19.423  27.633  1.00 96.39           H  
ATOM   1661  N   VAL A 109      -1.211  15.226  24.464  1.00 96.97           N  
ATOM   1662  H   VAL A 109      -0.746  14.856  25.280  1.00 96.97           H  
ATOM   1663  CA  VAL A 109      -2.031  14.309  23.664  1.00 96.97           C  
ATOM   1664  HA  VAL A 109      -2.056  14.650  22.629  1.00 96.97           H  
ATOM   1665  C   VAL A 109      -3.452  14.363  24.216  1.00 96.97           C  
ATOM   1666  CB  VAL A 109      -1.449  12.882  23.670  1.00 96.97           C  
ATOM   1667  HB  VAL A 109      -1.378  12.525  24.697  1.00 96.97           H  
ATOM   1668  O   VAL A 109      -3.669  14.057  25.385  1.00 96.97           O  
ATOM   1669  CG1 VAL A 109      -2.321  11.911  22.866  1.00 96.97           C  
ATOM   1670 HG11 VAL A 109      -2.472  12.286  21.854  1.00 96.97           H  
ATOM   1671 HG12 VAL A 109      -3.288  11.788  23.352  1.00 96.97           H  
ATOM   1672 HG13 VAL A 109      -1.845  10.932  22.816  1.00 96.97           H  
ATOM   1673  CG2 VAL A 109      -0.042  12.868  23.056  1.00 96.97           C  
ATOM   1674 HG21 VAL A 109       0.633  13.499  23.634  1.00 96.97           H  
ATOM   1675 HG22 VAL A 109       0.352  11.852  23.060  1.00 96.97           H  
ATOM   1676 HG23 VAL A 109      -0.087  13.229  22.029  1.00 96.97           H  
ATOM   1677  N   CYS A 110      -4.410  14.772  23.390  1.00 95.89           N  
ATOM   1678  H   CYS A 110      -4.169  14.998  22.436  1.00 95.89           H  
ATOM   1679  CA  CYS A 110      -5.830  14.748  23.745  1.00 95.89           C  
ATOM   1680  HA  CYS A 110      -5.948  15.040  24.789  1.00 95.89           H  
ATOM   1681  C   CYS A 110      -6.372  13.328  23.588  1.00 95.89           C  
ATOM   1682  CB  CYS A 110      -6.608  15.740  22.872  1.00 95.89           C  
ATOM   1683  HB2 CYS A 110      -6.747  15.318  21.876  1.00 95.89           H  
ATOM   1684  HB3 CYS A 110      -7.595  15.868  23.316  1.00 95.89           H  
ATOM   1685  O   CYS A 110      -7.091  12.826  24.446  1.00 95.89           O  
ATOM   1686  SG  CYS A 110      -5.851  17.375  22.690  1.00 95.89           S  
ATOM   1687  N   GLY A 111      -5.936  12.648  22.524  1.00 94.32           N  
ATOM   1688  H   GLY A 111      -5.332  13.111  21.861  1.00 94.32           H  
ATOM   1689  CA  GLY A 111      -6.103  11.213  22.392  1.00 94.32           C  
ATOM   1690  HA2 GLY A 111      -7.165  10.968  22.374  1.00 94.32           H  
ATOM   1691  HA3 GLY A 111      -5.675  10.757  23.285  1.00 94.32           H  
ATOM   1692  C   GLY A 111      -5.405  10.613  21.167  1.00 94.32           C  
ATOM   1693  O   GLY A 111      -4.719  11.330  20.434  1.00 94.32           O  
ATOM   1694  N   PRO A 112      -5.561   9.297  20.948  1.00 94.02           N  
ATOM   1695  CA  PRO A 112      -6.398   8.385  21.734  1.00 94.02           C  
ATOM   1696  HA  PRO A 112      -7.426   8.746  21.775  1.00 94.02           H  
ATOM   1697  C   PRO A 112      -5.869   8.207  23.163  1.00 94.02           C  
ATOM   1698  CB  PRO A 112      -6.370   7.064  20.959  1.00 94.02           C  
ATOM   1699  HB2 PRO A 112      -7.144   7.072  20.191  1.00 94.02           H  
ATOM   1700  HB3 PRO A 112      -6.489   6.197  21.608  1.00 94.02           H  
ATOM   1701  O   PRO A 112      -4.665   8.301  23.405  1.00 94.02           O  
ATOM   1702  CG  PRO A 112      -4.995   7.083  20.293  1.00 94.02           C  
ATOM   1703  HG2 PRO A 112      -4.229   6.770  21.003  1.00 94.02           H  
ATOM   1704  HG3 PRO A 112      -4.961   6.459  19.400  1.00 94.02           H  
ATOM   1705  CD  PRO A 112      -4.800   8.555  19.954  1.00 94.02           C  
ATOM   1706  HD2 PRO A 112      -5.207   8.738  18.960  1.00 94.02           H  
ATOM   1707  HD3 PRO A 112      -3.742   8.816  19.984  1.00 94.02           H  
ATOM   1708  N   THR A 113      -6.757   7.958  24.127  1.00 93.65           N  
ATOM   1709  H   THR A 113      -7.744   7.911  23.921  1.00 93.65           H  
ATOM   1710  CA  THR A 113      -6.302   7.525  25.454  1.00 93.65           C  
ATOM   1711  HA  THR A 113      -5.446   8.133  25.746  1.00 93.65           H  
ATOM   1712  C   THR A 113      -5.839   6.074  25.393  1.00 93.65           C  
ATOM   1713  CB  THR A 113      -7.365   7.691  26.549  1.00 93.65           C  
ATOM   1714  HB  THR A 113      -6.898   7.475  27.509  1.00 93.65           H  
ATOM   1715  O   THR A 113      -6.172   5.330  24.464  1.00 93.65           O  
ATOM   1716  CG2 THR A 113      -7.925   9.110  26.618  1.00 93.65           C  
ATOM   1717 HG21 THR A 113      -8.423   9.378  25.686  1.00 93.65           H  
ATOM   1718 HG22 THR A 113      -7.116   9.817  26.804  1.00 93.65           H  
ATOM   1719 HG23 THR A 113      -8.651   9.171  27.428  1.00 93.65           H  
ATOM   1720  OG1 THR A 113      -8.419   6.769  26.382  1.00 93.65           O  
ATOM   1721  HG1 THR A 113      -9.000   7.151  25.721  1.00 93.65           H  
ATOM   1722  N   ARG A 114      -5.128   5.618  26.427  1.00 91.67           N  
ATOM   1723  H   ARG A 114      -4.840   6.283  27.132  1.00 91.67           H  
ATOM   1724  CA  ARG A 114      -4.739   4.205  26.544  1.00 91.67           C  
ATOM   1725  HA  ARG A 114      -4.121   3.956  25.681  1.00 91.67           H  
ATOM   1726  C   ARG A 114      -5.948   3.259  26.490  1.00 91.67           C  
ATOM   1727  CB  ARG A 114      -3.918   4.025  27.828  1.00 91.67           C  
ATOM   1728  HB2 ARG A 114      -4.579   4.024  28.694  1.00 91.67           H  
ATOM   1729  HB3 ARG A 114      -3.228   4.864  27.920  1.00 91.67           H  
ATOM   1730  O   ARG A 114      -5.833   2.150  25.978  1.00 91.67           O  
ATOM   1731  CG  ARG A 114      -3.094   2.732  27.789  1.00 91.67           C  
ATOM   1732  HG2 ARG A 114      -3.754   1.865  27.757  1.00 91.67           H  
ATOM   1733  HG3 ARG A 114      -2.473   2.737  26.894  1.00 91.67           H  
ATOM   1734  CD  ARG A 114      -2.193   2.642  29.023  1.00 91.67           C  
ATOM   1735  HD2 ARG A 114      -2.813   2.480  29.905  1.00 91.67           H  
ATOM   1736  HD3 ARG A 114      -1.659   3.586  29.130  1.00 91.67           H  
ATOM   1737  NE  ARG A 114      -1.212   1.551  28.884  1.00 91.67           N  
ATOM   1738  HE  ARG A 114      -1.247   1.014  28.029  1.00 91.67           H  
ATOM   1739  NH1 ARG A 114      -0.065   1.917  30.836  1.00 91.67           N  
ATOM   1740 HH11 ARG A 114       0.737   1.724  31.418  1.00 91.67           H  
ATOM   1741 HH12 ARG A 114      -0.711   2.662  31.051  1.00 91.67           H  
ATOM   1742  NH2 ARG A 114       0.670   0.375  29.391  1.00 91.67           N  
ATOM   1743 HH21 ARG A 114       1.505   0.234  29.942  1.00 91.67           H  
ATOM   1744 HH22 ARG A 114       0.673  -0.020  28.462  1.00 91.67           H  
ATOM   1745  CZ  ARG A 114      -0.211   1.283  29.704  1.00 91.67           C  
ATOM   1746  N   SER A 115      -7.104   3.704  26.988  1.00 88.47           N  
ATOM   1747  H   SER A 115      -7.140   4.657  27.322  1.00 88.47           H  
ATOM   1748  CA  SER A 115      -8.349   2.927  26.946  1.00 88.47           C  
ATOM   1749  HA  SER A 115      -8.113   1.890  27.185  1.00 88.47           H  
ATOM   1750  C   SER A 115      -9.024   2.920  25.572  1.00 88.47           C  
ATOM   1751  CB  SER A 115      -9.321   3.431  28.018  1.00 88.47           C  
ATOM   1752  HB2 SER A 115      -8.779   3.605  28.948  1.00 88.47           H  
ATOM   1753  HB3 SER A 115     -10.063   2.654  28.200  1.00 88.47           H  
ATOM   1754  O   SER A 115      -9.707   1.954  25.244  1.00 88.47           O  
ATOM   1755  OG  SER A 115     -10.012   4.611  27.646  1.00 88.47           O  
ATOM   1756  HG  SER A 115      -9.427   5.286  27.294  1.00 88.47           H  
ATOM   1757  N   ASP A 116      -8.832   3.970  24.769  1.00 88.36           N  
ATOM   1758  H   ASP A 116      -8.246   4.731  25.083  1.00 88.36           H  
ATOM   1759  CA  ASP A 116      -9.447   4.085  23.443  1.00 88.36           C  
ATOM   1760  HA  ASP A 116     -10.445   3.648  23.473  1.00 88.36           H  
ATOM   1761  C   ASP A 116      -8.643   3.316  22.399  1.00 88.36           C  
ATOM   1762  CB  ASP A 116      -9.583   5.553  23.016  1.00 88.36           C  
ATOM   1763  HB2 ASP A 116     -10.139   5.597  22.079  1.00 88.36           H  
ATOM   1764  HB3 ASP A 116      -8.590   5.963  22.837  1.00 88.36           H  
ATOM   1765  O   ASP A 116      -9.218   2.574  21.610  1.00 88.36           O  
ATOM   1766  CG  ASP A 116     -10.296   6.416  24.049  1.00 88.36           C  
ATOM   1767  OD1 ASP A 116     -11.253   5.926  24.696  1.00 88.36           O  
ATOM   1768  OD2 ASP A 116      -9.799   7.542  24.266  1.00 88.36           O  
ATOM   1769  N   ALA A 117      -7.312   3.445  22.439  1.00 89.14           N  
ATOM   1770  H   ALA A 117      -6.912   4.088  23.108  1.00 89.14           H  
ATOM   1771  CA  ALA A 117      -6.401   2.664  21.607  1.00 89.14           C  
ATOM   1772  HA  ALA A 117      -6.607   2.858  20.554  1.00 89.14           H  
ATOM   1773  C   ALA A 117      -6.571   1.159  21.869  1.00 89.14           C  
ATOM   1774  CB  ALA A 117      -4.973   3.128  21.912  1.00 89.14           C  
ATOM   1775  HB1 ALA A 117      -4.862   4.175  21.627  1.00 89.14           H  
ATOM   1776  HB2 ALA A 117      -4.259   2.533  21.344  1.00 89.14           H  
ATOM   1777  HB3 ALA A 117      -4.758   3.017  22.974  1.00 89.14           H  
ATOM   1778  O   ALA A 117      -6.628   0.348  20.939  1.00 89.14           O  
ATOM   1779  N   GLY A 118      -6.697   0.781  23.143  1.00 82.87           N  
ATOM   1780  H   GLY A 118      -6.623   1.485  23.864  1.00 82.87           H  
ATOM   1781  CA  GLY A 118      -6.734  -0.617  23.548  1.00 82.87           C  
ATOM   1782  HA2 GLY A 118      -6.783  -0.682  24.635  1.00 82.87           H  
ATOM   1783  HA3 GLY A 118      -7.623  -1.086  23.127  1.00 82.87           H  
ATOM   1784  C   GLY A 118      -5.483  -1.359  23.071  1.00 82.87           C  
ATOM   1785  O   GLY A 118      -4.392  -0.798  23.028  1.00 82.87           O  
ATOM   1786  N   GLY A 119      -5.661  -2.622  22.686  1.00 72.81           N  
ATOM   1787  H   GLY A 119      -6.590  -3.013  22.745  1.00 72.81           H  
ATOM   1788  CA  GLY A 119      -4.555  -3.504  22.317  1.00 72.81           C  
ATOM   1789  HA2 GLY A 119      -4.916  -4.255  21.614  1.00 72.81           H  
ATOM   1790  HA3 GLY A 119      -3.766  -2.935  21.826  1.00 72.81           H  
ATOM   1791  C   GLY A 119      -3.957  -4.192  23.544  1.00 72.81           C  
ATOM   1792  O   GLY A 119      -3.721  -3.579  24.582  1.00 72.81           O  
ATOM   1793  N   GLY A 120      -3.752  -5.505  23.442  1.00 73.45           N  
ATOM   1794  H   GLY A 120      -3.990  -5.970  22.577  1.00 73.45           H  
ATOM   1795  CA  GLY A 120      -3.120  -6.291  24.508  1.00 73.45           C  
ATOM   1796  HA2 GLY A 120      -3.429  -5.911  25.482  1.00 73.45           H  
ATOM   1797  HA3 GLY A 120      -3.449  -7.327  24.426  1.00 73.45           H  
ATOM   1798  C   GLY A 120      -1.589  -6.280  24.459  1.00 73.45           C  
ATOM   1799  O   GLY A 120      -0.950  -6.798  25.371  1.00 73.45           O  
ATOM   1800  N   GLY A 121      -1.003  -5.745  23.385  1.00 84.47           N  
ATOM   1801  H   GLY A 121      -1.580  -5.239  22.729  1.00 84.47           H  
ATOM   1802  CA  GLY A 121       0.434  -5.763  23.129  1.00 84.47           C  
ATOM   1803  HA2 GLY A 121       0.595  -5.922  22.063  1.00 84.47           H  
ATOM   1804  HA3 GLY A 121       0.890  -6.595  23.666  1.00 84.47           H  
ATOM   1805  C   GLY A 121       1.156  -4.470  23.525  1.00 84.47           C  
ATOM   1806  O   GLY A 121       0.523  -3.495  23.927  1.00 84.47           O  
ATOM   1807  N   PRO A 122       2.495  -4.445  23.401  1.00 91.40           N  
ATOM   1808  CA  PRO A 122       3.292  -3.226  23.554  1.00 91.40           C  
ATOM   1809  HA  PRO A 122       3.015  -2.699  24.467  1.00 91.40           H  
ATOM   1810  C   PRO A 122       3.125  -2.257  22.373  1.00 91.40           C  
ATOM   1811  CB  PRO A 122       4.735  -3.728  23.657  1.00 91.40           C  
ATOM   1812  HB2 PRO A 122       5.457  -2.995  23.297  1.00 91.40           H  
ATOM   1813  HB3 PRO A 122       4.955  -4.004  24.688  1.00 91.40           H  
ATOM   1814  O   PRO A 122       3.425  -1.075  22.506  1.00 91.40           O  
ATOM   1815  CG  PRO A 122       4.732  -4.988  22.796  1.00 91.40           C  
ATOM   1816  HG2 PRO A 122       5.522  -5.680  23.087  1.00 91.40           H  
ATOM   1817  HG3 PRO A 122       4.836  -4.707  21.748  1.00 91.40           H  
ATOM   1818  CD  PRO A 122       3.342  -5.573  23.038  1.00 91.40           C  
ATOM   1819  HD2 PRO A 122       2.985  -6.070  22.136  1.00 91.40           H  
ATOM   1820  HD3 PRO A 122       3.381  -6.279  23.869  1.00 91.40           H  
ATOM   1821  N   GLU A 123       2.640  -2.746  21.233  1.00 93.67           N  
ATOM   1822  H   GLU A 123       2.346  -3.712  21.196  1.00 93.67           H  
ATOM   1823  CA  GLU A 123       2.430  -1.970  20.015  1.00 93.67           C  
ATOM   1824  HA  GLU A 123       2.625  -0.919  20.228  1.00 93.67           H  
ATOM   1825  C   GLU A 123       0.979  -2.096  19.545  1.00 93.67           C  
ATOM   1826  CB  GLU A 123       3.399  -2.418  18.912  1.00 93.67           C  
ATOM   1827  HB2 GLU A 123       3.234  -3.474  18.700  1.00 93.67           H  
ATOM   1828  HB3 GLU A 123       3.186  -1.841  18.011  1.00 93.67           H  
ATOM   1829  O   GLU A 123       0.343  -3.134  19.751  1.00 93.67           O  
ATOM   1830  CG  GLU A 123       4.866  -2.203  19.304  1.00 93.67           C  
ATOM   1831  HG2 GLU A 123       5.027  -1.143  19.501  1.00 93.67           H  
ATOM   1832  HG3 GLU A 123       5.078  -2.749  20.224  1.00 93.67           H  
ATOM   1833  CD  GLU A 123       5.850  -2.674  18.231  1.00 93.67           C  
ATOM   1834  OE1 GLU A 123       7.025  -2.854  18.607  1.00 93.67           O  
ATOM   1835  OE2 GLU A 123       5.456  -2.891  17.065  1.00 93.67           O  
ATOM   1836  N   LEU A 124       0.471  -1.043  18.905  1.00 94.76           N  
ATOM   1837  H   LEU A 124       1.062  -0.233  18.787  1.00 94.76           H  
ATOM   1838  CA  LEU A 124      -0.786  -1.071  18.158  1.00 94.76           C  
ATOM   1839  HA  LEU A 124      -1.218  -2.070  18.212  1.00 94.76           H  
ATOM   1840  C   LEU A 124      -0.489  -0.752  16.691  1.00 94.76           C  
ATOM   1841  CB  LEU A 124      -1.785  -0.066  18.762  1.00 94.76           C  
ATOM   1842  HB2 LEU A 124      -1.418   0.939  18.552  1.00 94.76           H  
ATOM   1843  HB3 LEU A 124      -1.826  -0.190  19.844  1.00 94.76           H  
ATOM   1844  O   LEU A 124       0.023   0.334  16.398  1.00 94.76           O  
ATOM   1845  CG  LEU A 124      -3.208  -0.197  18.180  1.00 94.76           C  
ATOM   1846  HG  LEU A 124      -3.158  -0.430  17.116  1.00 94.76           H  
ATOM   1847  CD1 LEU A 124      -3.995  -1.298  18.895  1.00 94.76           C  
ATOM   1848 HD11 LEU A 124      -3.468  -2.247  18.795  1.00 94.76           H  
ATOM   1849 HD12 LEU A 124      -4.976  -1.396  18.432  1.00 94.76           H  
ATOM   1850 HD13 LEU A 124      -4.108  -1.050  19.951  1.00 94.76           H  
ATOM   1851  CD2 LEU A 124      -3.985   1.109  18.339  1.00 94.76           C  
ATOM   1852 HD21 LEU A 124      -4.005   1.408  19.387  1.00 94.76           H  
ATOM   1853 HD22 LEU A 124      -5.005   0.976  17.980  1.00 94.76           H  
ATOM   1854 HD23 LEU A 124      -3.515   1.888  17.738  1.00 94.76           H  
ATOM   1855  N   ASP A 125      -0.837  -1.681  15.801  1.00 95.28           N  
ATOM   1856  H   ASP A 125      -1.186  -2.573  16.121  1.00 95.28           H  
ATOM   1857  CA  ASP A 125      -0.666  -1.512  14.358  1.00 95.28           C  
ATOM   1858  HA  ASP A 125       0.370  -1.231  14.173  1.00 95.28           H  
ATOM   1859  C   ASP A 125      -1.558  -0.384  13.834  1.00 95.28           C  
ATOM   1860  CB  ASP A 125      -0.905  -2.828  13.605  1.00 95.28           C  
ATOM   1861  HB2 ASP A 125      -0.921  -2.621  12.535  1.00 95.28           H  
ATOM   1862  HB3 ASP A 125      -1.879  -3.228  13.886  1.00 95.28           H  
ATOM   1863  O   ASP A 125      -2.777  -0.391  14.043  1.00 95.28           O  
ATOM   1864  CG  ASP A 125       0.185  -3.876  13.870  1.00 95.28           C  
ATOM   1865  OD1 ASP A 125       1.361  -3.494  14.080  1.00 95.28           O  
ATOM   1866  OD2 ASP A 125      -0.158  -5.074  13.898  1.00 95.28           O  
ATOM   1867  N   PHE A 126      -0.937   0.598  13.176  1.00 96.13           N  
ATOM   1868  H   PHE A 126       0.059   0.509  13.034  1.00 96.13           H  
ATOM   1869  CA  PHE A 126      -1.624   1.790  12.663  1.00 96.13           C  
ATOM   1870  HA  PHE A 126      -2.341   2.119  13.415  1.00 96.13           H  
ATOM   1871  C   PHE A 126      -2.405   1.539  11.373  1.00 96.13           C  
ATOM   1872  CB  PHE A 126      -0.610   2.920  12.441  1.00 96.13           C  
ATOM   1873  HB2 PHE A 126      -1.154   3.864  12.409  1.00 96.13           H  
ATOM   1874  HB3 PHE A 126       0.045   2.942  13.312  1.00 96.13           H  
ATOM   1875  O   PHE A 126      -3.271   2.342  11.032  1.00 96.13           O  
ATOM   1876  CG  PHE A 126       0.223   2.807  11.170  1.00 96.13           C  
ATOM   1877  CD1 PHE A 126       1.332   1.948  11.121  1.00 96.13           C  
ATOM   1878  HD1 PHE A 126       1.610   1.387  12.002  1.00 96.13           H  
ATOM   1879  CD2 PHE A 126      -0.165   3.483   9.999  1.00 96.13           C  
ATOM   1880  HD2 PHE A 126      -1.057   4.092   9.999  1.00 96.13           H  
ATOM   1881  CE1 PHE A 126       2.020   1.729   9.918  1.00 96.13           C  
ATOM   1882  HE1 PHE A 126       2.776   0.961   9.857  1.00 96.13           H  
ATOM   1883  CE2 PHE A 126       0.555   3.308   8.803  1.00 96.13           C  
ATOM   1884  HE2 PHE A 126       0.218   3.793   7.898  1.00 96.13           H  
ATOM   1885  CZ  PHE A 126       1.638   2.418   8.759  1.00 96.13           C  
ATOM   1886  HZ  PHE A 126       2.115   2.198   7.815  1.00 96.13           H  
ATOM   1887  N   ASP A 127      -2.061   0.469  10.660  1.00 95.91           N  
ATOM   1888  H   ASP A 127      -1.325  -0.131  11.003  1.00 95.91           H  
ATOM   1889  CA  ASP A 127      -2.539   0.140   9.321  1.00 95.91           C  
ATOM   1890  HA  ASP A 127      -3.098   0.988   8.927  1.00 95.91           H  
ATOM   1891  C   ASP A 127      -3.493  -1.060   9.285  1.00 95.91           C  
ATOM   1892  CB  ASP A 127      -1.326  -0.082   8.402  1.00 95.91           C  
ATOM   1893  HB2 ASP A 127      -1.686  -0.224   7.383  1.00 95.91           H  
ATOM   1894  HB3 ASP A 127      -0.716   0.822   8.406  1.00 95.91           H  
ATOM   1895  O   ASP A 127      -4.116  -1.279   8.252  1.00 95.91           O  
ATOM   1896  CG  ASP A 127      -0.435  -1.274   8.779  1.00 95.91           C  
ATOM   1897  OD1 ASP A 127      -0.400  -1.680   9.961  1.00 95.91           O  
ATOM   1898  OD2 ASP A 127       0.270  -1.777   7.870  1.00 95.91           O  
ATOM   1899  N   ASP A 128      -3.634  -1.815  10.381  1.00 94.80           N  
ATOM   1900  H   ASP A 128      -3.056  -1.597  11.180  1.00 94.80           H  
ATOM   1901  CA  ASP A 128      -4.569  -2.943  10.478  1.00 94.80           C  
ATOM   1902  HA  ASP A 128      -4.419  -3.589   9.613  1.00 94.80           H  
ATOM   1903  C   ASP A 128      -6.024  -2.440  10.502  1.00 94.80           C  
ATOM   1904  CB  ASP A 128      -4.252  -3.793  11.718  1.00 94.80           C  
ATOM   1905  HB2 ASP A 128      -4.409  -3.194  12.615  1.00 94.80           H  
ATOM   1906  HB3 ASP A 128      -3.197  -4.066  11.683  1.00 94.80           H  
ATOM   1907  O   ASP A 128      -6.417  -1.770  11.468  1.00 94.80           O  
ATOM   1908  CG  ASP A 128      -5.080  -5.086  11.830  1.00 94.80           C  
ATOM   1909  OD1 ASP A 128      -6.229  -5.176  11.345  1.00 94.80           O  
ATOM   1910  OD2 ASP A 128      -4.602  -6.042  12.478  1.00 94.80           O  
ATOM   1911  N   PRO A 129      -6.866  -2.804   9.514  1.00 94.00           N  
ATOM   1912  CA  PRO A 129      -8.255  -2.369   9.462  1.00 94.00           C  
ATOM   1913  HA  PRO A 129      -8.260  -1.288   9.323  1.00 94.00           H  
ATOM   1914  C   PRO A 129      -9.083  -2.700  10.702  1.00 94.00           C  
ATOM   1915  CB  PRO A 129      -8.837  -2.977   8.196  1.00 94.00           C  
ATOM   1916  HB2 PRO A 129      -9.214  -3.983   8.382  1.00 94.00           H  
ATOM   1917  HB3 PRO A 129      -9.617  -2.322   7.807  1.00 94.00           H  
ATOM   1918  O   PRO A 129     -10.018  -1.976  11.029  1.00 94.00           O  
ATOM   1919  CG  PRO A 129      -7.618  -3.032   7.283  1.00 94.00           C  
ATOM   1920  HG2 PRO A 129      -7.395  -2.035   6.905  1.00 94.00           H  
ATOM   1921  HG3 PRO A 129      -7.748  -3.728   6.454  1.00 94.00           H  
ATOM   1922  CD  PRO A 129      -6.532  -3.466   8.262  1.00 94.00           C  
ATOM   1923  HD2 PRO A 129      -5.563  -3.150   7.877  1.00 94.00           H  
ATOM   1924  HD3 PRO A 129      -6.557  -4.547   8.403  1.00 94.00           H  
ATOM   1925  N   ARG A 130      -8.720  -3.725  11.479  1.00 92.56           N  
ATOM   1926  H   ARG A 130      -7.895  -4.246  11.216  1.00 92.56           H  
ATOM   1927  CA  ARG A 130      -9.394  -4.050  12.751  1.00 92.56           C  
ATOM   1928  HA  ARG A 130     -10.468  -4.105  12.578  1.00 92.56           H  
ATOM   1929  C   ARG A 130      -9.186  -2.981  13.827  1.00 92.56           C  
ATOM   1930  CB  ARG A 130      -8.884  -5.404  13.254  1.00 92.56           C  
ATOM   1931  HB2 ARG A 130      -9.359  -5.632  14.208  1.00 92.56           H  
ATOM   1932  HB3 ARG A 130      -7.809  -5.336  13.419  1.00 92.56           H  
ATOM   1933  O   ARG A 130      -9.953  -2.911  14.790  1.00 92.56           O  
ATOM   1934  CG  ARG A 130      -9.201  -6.535  12.264  1.00 92.56           C  
ATOM   1935  HG2 ARG A 130      -8.849  -6.289  11.262  1.00 92.56           H  
ATOM   1936  HG3 ARG A 130     -10.282  -6.674  12.221  1.00 92.56           H  
ATOM   1937  CD  ARG A 130      -8.547  -7.847  12.690  1.00 92.56           C  
ATOM   1938  HD2 ARG A 130      -8.806  -8.059  13.727  1.00 92.56           H  
ATOM   1939  HD3 ARG A 130      -8.952  -8.634  12.055  1.00 92.56           H  
ATOM   1940  NE  ARG A 130      -7.082  -7.803  12.532  1.00 92.56           N  
ATOM   1941  HE  ARG A 130      -6.661  -6.924  12.267  1.00 92.56           H  
ATOM   1942  NH1 ARG A 130      -6.701 -10.046  12.796  1.00 92.56           N  
ATOM   1943 HH11 ARG A 130      -7.703 -10.175  12.810  1.00 92.56           H  
ATOM   1944 HH12 ARG A 130      -6.077 -10.829  12.664  1.00 92.56           H  
ATOM   1945  NH2 ARG A 130      -4.996  -8.680  12.376  1.00 92.56           N  
ATOM   1946 HH21 ARG A 130      -4.345  -9.447  12.280  1.00 92.56           H  
ATOM   1947 HH22 ARG A 130      -4.684  -7.723  12.298  1.00 92.56           H  
ATOM   1948  CZ  ARG A 130      -6.267  -8.837  12.571  1.00 92.56           C  
ATOM   1949  N   ASN A 131      -8.145  -2.163  13.690  1.00 92.98           N  
ATOM   1950  H   ASN A 131      -7.559  -2.285  12.875  1.00 92.98           H  
ATOM   1951  CA  ASN A 131      -7.856  -1.039  14.574  1.00 92.98           C  
ATOM   1952  HA  ASN A 131      -8.362  -1.186  15.528  1.00 92.98           H  
ATOM   1953  C   ASN A 131      -8.359   0.297  14.015  1.00 92.98           C  
ATOM   1954  CB  ASN A 131      -6.344  -0.982  14.837  1.00 92.98           C  
ATOM   1955  HB2 ASN A 131      -5.819  -0.873  13.888  1.00 92.98           H  
ATOM   1956  HB3 ASN A 131      -6.110  -0.107  15.444  1.00 92.98           H  
ATOM   1957  O   ASN A 131      -8.553   1.224  14.800  1.00 92.98           O  
ATOM   1958  CG  ASN A 131      -5.807  -2.200  15.563  1.00 92.98           C  
ATOM   1959  ND2 ASN A 131      -4.562  -2.529  15.315  1.00 92.98           N  
ATOM   1960 HD21 ASN A 131      -4.227  -3.426  15.638  1.00 92.98           H  
ATOM   1961 HD22 ASN A 131      -4.024  -1.973  14.666  1.00 92.98           H  
ATOM   1962  OD1 ASN A 131      -6.472  -2.824  16.386  1.00 92.98           O  
ATOM   1963  N   THR A 132      -8.542   0.416  12.698  1.00 92.78           N  
ATOM   1964  H   THR A 132      -8.316  -0.370  12.106  1.00 92.78           H  
ATOM   1965  CA  THR A 132      -8.787   1.697  12.013  1.00 92.78           C  
ATOM   1966  HA  THR A 132      -8.652   2.520  12.715  1.00 92.78           H  
ATOM   1967  C   THR A 132     -10.199   1.832  11.441  1.00 92.78           C  
ATOM   1968  CB  THR A 132      -7.786   1.890  10.865  1.00 92.78           C  
ATOM   1969  HB  THR A 132      -7.924   2.878  10.426  1.00 92.78           H  
ATOM   1970  O   THR A 132     -10.611   2.956  11.141  1.00 92.78           O  
ATOM   1971  CG2 THR A 132      -6.327   1.717  11.285  1.00 92.78           C  
ATOM   1972 HG21 THR A 132      -5.689   1.751  10.402  1.00 92.78           H  
ATOM   1973 HG22 THR A 132      -6.162   0.751  11.761  1.00 92.78           H  
ATOM   1974 HG23 THR A 132      -6.024   2.508  11.971  1.00 92.78           H  
ATOM   1975  OG1 THR A 132      -8.051   0.915   9.903  1.00 92.78           O  
ATOM   1976  HG1 THR A 132      -7.659   1.153   9.060  1.00 92.78           H  
ATOM   1977  N   ALA A 133     -10.934   0.725  11.280  1.00 87.79           N  
ATOM   1978  H   ALA A 133     -10.510  -0.172  11.471  1.00 87.79           H  
ATOM   1979  CA  ALA A 133     -12.226   0.720  10.611  1.00 87.79           C  
ATOM   1980  HA  ALA A 133     -12.040   1.050   9.589  1.00 87.79           H  
ATOM   1981  C   ALA A 133     -13.226   1.670  11.296  1.00 87.79           C  
ATOM   1982  CB  ALA A 133     -12.790  -0.704  10.530  1.00 87.79           C  
ATOM   1983  HB1 ALA A 133     -13.776  -0.679  10.067  1.00 87.79           H  
ATOM   1984  HB2 ALA A 133     -12.865  -1.136  11.528  1.00 87.79           H  
ATOM   1985  HB3 ALA A 133     -12.144  -1.323   9.908  1.00 87.79           H  
ATOM   1986  O   ALA A 133     -13.393   1.629  12.520  1.00 87.79           O  
ATOM   1987  N   PRO A 134     -13.947   2.499  10.520  1.00 86.29           N  
ATOM   1988  CA  PRO A 134     -14.944   3.423  11.039  1.00 86.29           C  
ATOM   1989  HA  PRO A 134     -14.599   3.861  11.976  1.00 86.29           H  
ATOM   1990  C   PRO A 134     -16.265   2.688  11.314  1.00 86.29           C  
ATOM   1991  CB  PRO A 134     -15.034   4.523   9.974  1.00 86.29           C  
ATOM   1992  HB2 PRO A 134     -15.986   5.054   9.983  1.00 86.29           H  
ATOM   1993  HB3 PRO A 134     -14.213   5.228  10.108  1.00 86.29           H  
ATOM   1994  O   PRO A 134     -17.314   3.056  10.799  1.00 86.29           O  
ATOM   1995  CG  PRO A 134     -14.828   3.745   8.677  1.00 86.29           C  
ATOM   1996  HG2 PRO A 134     -14.461   4.383   7.873  1.00 86.29           H  
ATOM   1997  HG3 PRO A 134     -15.758   3.256   8.387  1.00 86.29           H  
ATOM   1998  CD  PRO A 134     -13.798   2.692   9.082  1.00 86.29           C  
ATOM   1999  HD2 PRO A 134     -13.970   1.766   8.532  1.00 86.29           H  
ATOM   2000  HD3 PRO A 134     -12.797   3.074   8.885  1.00 86.29           H  
ATOM   2001  N   THR A 135     -16.231   1.628  12.124  1.00 86.47           N  
ATOM   2002  H   THR A 135     -15.343   1.343  12.513  1.00 86.47           H  
ATOM   2003  CA  THR A 135     -17.433   0.867  12.516  1.00 86.47           C  
ATOM   2004  HA  THR A 135     -18.076   0.740  11.645  1.00 86.47           H  
ATOM   2005  C   THR A 135     -18.265   1.582  13.579  1.00 86.47           C  
ATOM   2006  CB  THR A 135     -17.059  -0.522  13.048  1.00 86.47           C  
ATOM   2007  HB  THR A 135     -17.954  -1.025  13.412  1.00 86.47           H  
ATOM   2008  O   THR A 135     -19.398   1.193  13.852  1.00 86.47           O  
ATOM   2009  CG2 THR A 135     -16.428  -1.391  11.963  1.00 86.47           C  
ATOM   2010 HG21 THR A 135     -15.485  -0.953  11.636  1.00 86.47           H  
ATOM   2011 HG22 THR A 135     -16.237  -2.387  12.364  1.00 86.47           H  
ATOM   2012 HG23 THR A 135     -17.106  -1.471  11.114  1.00 86.47           H  
ATOM   2013  OG1 THR A 135     -16.124  -0.418  14.102  1.00 86.47           O  
ATOM   2014  HG1 THR A 135     -16.591  -0.135  14.891  1.00 86.47           H  
ATOM   2015  N   GLY A 136     -17.692   2.599  14.216  1.00 88.63           N  
ATOM   2016  H   GLY A 136     -16.761   2.874  13.937  1.00 88.63           H  
ATOM   2017  CA  GLY A 136     -18.320   3.365  15.275  1.00 88.63           C  
ATOM   2018  HA2 GLY A 136     -18.336   2.776  16.192  1.00 88.63           H  
ATOM   2019  HA3 GLY A 136     -19.355   3.576  15.004  1.00 88.63           H  
ATOM   2020  C   GLY A 136     -17.582   4.674  15.525  1.00 88.63           C  
ATOM   2021  O   GLY A 136     -16.454   4.876  15.070  1.00 88.63           O  
ATOM   2022  N   TRP A 137     -18.233   5.579  16.258  1.00 90.13           N  
ATOM   2023  H   TRP A 137     -19.161   5.341  16.578  1.00 90.13           H  
ATOM   2024  CA  TRP A 137     -17.695   6.906  16.565  1.00 90.13           C  
ATOM   2025  HA  TRP A 137     -17.538   7.451  15.634  1.00 90.13           H  
ATOM   2026  C   TRP A 137     -16.345   6.820  17.277  1.00 90.13           C  
ATOM   2027  CB  TRP A 137     -18.710   7.655  17.440  1.00 90.13           C  
ATOM   2028  HB2 TRP A 137     -19.009   7.012  18.268  1.00 90.13           H  
ATOM   2029  HB3 TRP A 137     -19.597   7.851  16.838  1.00 90.13           H  
ATOM   2030  O   TRP A 137     -15.347   7.377  16.819  1.00 90.13           O  
ATOM   2031  CG  TRP A 137     -18.222   8.951  18.009  1.00 90.13           C  
ATOM   2032  CD1 TRP A 137     -18.232   9.313  19.314  1.00 90.13           C  
ATOM   2033  HD1 TRP A 137     -18.626   8.717  20.124  1.00 90.13           H  
ATOM   2034  CD2 TRP A 137     -17.675  10.092  17.288  1.00 90.13           C  
ATOM   2035  CE2 TRP A 137     -17.366  11.116  18.229  1.00 90.13           C  
ATOM   2036  CE3 TRP A 137     -17.428  10.371  15.931  1.00 90.13           C  
ATOM   2037  HE3 TRP A 137     -17.593   9.606  15.186  1.00 90.13           H  
ATOM   2038  NE1 TRP A 137     -17.726  10.591  19.445  1.00 90.13           N  
ATOM   2039  HE1 TRP A 137     -17.792  11.150  20.284  1.00 90.13           H  
ATOM   2040  CH2 TRP A 137     -16.674  12.622  16.485  1.00 90.13           C  
ATOM   2041  HH2 TRP A 137     -16.282  13.582  16.183  1.00 90.13           H  
ATOM   2042  CZ2 TRP A 137     -16.872  12.365  17.844  1.00 90.13           C  
ATOM   2043  HZ2 TRP A 137     -16.634  13.123  18.575  1.00 90.13           H  
ATOM   2044  CZ3 TRP A 137     -16.934  11.622  15.537  1.00 90.13           C  
ATOM   2045  HZ3 TRP A 137     -16.713  11.804  14.495  1.00 90.13           H  
ATOM   2046  N   LYS A 138     -16.308   6.059  18.374  1.00 90.05           N  
ATOM   2047  H   LYS A 138     -17.126   5.506  18.587  1.00 90.05           H  
ATOM   2048  CA  LYS A 138     -15.113   5.890  19.198  1.00 90.05           C  
ATOM   2049  HA  LYS A 138     -14.696   6.872  19.420  1.00 90.05           H  
ATOM   2050  C   LYS A 138     -14.031   5.111  18.446  1.00 90.05           C  
ATOM   2051  CB  LYS A 138     -15.536   5.201  20.503  1.00 90.05           C  
ATOM   2052  HB2 LYS A 138     -15.919   4.203  20.288  1.00 90.05           H  
ATOM   2053  HB3 LYS A 138     -16.320   5.787  20.982  1.00 90.05           H  
ATOM   2054  O   LYS A 138     -12.855   5.464  18.506  1.00 90.05           O  
ATOM   2055  CG  LYS A 138     -14.340   5.101  21.444  1.00 90.05           C  
ATOM   2056  HG2 LYS A 138     -13.944   6.103  21.609  1.00 90.05           H  
ATOM   2057  HG3 LYS A 138     -13.567   4.496  20.970  1.00 90.05           H  
ATOM   2058  CD  LYS A 138     -14.683   4.467  22.794  1.00 90.05           C  
ATOM   2059  HD2 LYS A 138     -15.091   3.466  22.658  1.00 90.05           H  
ATOM   2060  HD3 LYS A 138     -15.381   5.106  23.336  1.00 90.05           H  
ATOM   2061  CE  LYS A 138     -13.326   4.415  23.485  1.00 90.05           C  
ATOM   2062  HE2 LYS A 138     -12.691   3.684  22.984  1.00 90.05           H  
ATOM   2063  HE3 LYS A 138     -12.861   5.388  23.325  1.00 90.05           H  
ATOM   2064  NZ  LYS A 138     -13.355   4.168  24.939  1.00 90.05           N  
ATOM   2065  HZ1 LYS A 138     -13.417   3.182  25.151  1.00 90.05           H  
ATOM   2066  HZ2 LYS A 138     -12.476   4.537  25.275  1.00 90.05           H  
ATOM   2067  HZ3 LYS A 138     -14.080   4.713  25.383  1.00 90.05           H  
ATOM   2068  N   GLU A 139     -14.435   4.077  17.719  1.00 91.07           N  
ATOM   2069  H   GLU A 139     -15.415   3.835  17.750  1.00 91.07           H  
ATOM   2070  CA  GLU A 139     -13.575   3.213  16.916  1.00 91.07           C  
ATOM   2071  HA  GLU A 139     -12.797   2.785  17.548  1.00 91.07           H  
ATOM   2072  C   GLU A 139     -12.872   4.011  15.811  1.00 91.07           C  
ATOM   2073  CB  GLU A 139     -14.406   2.061  16.318  1.00 91.07           C  
ATOM   2074  HB2 GLU A 139     -15.222   2.464  15.718  1.00 91.07           H  
ATOM   2075  HB3 GLU A 139     -13.756   1.502  15.645  1.00 91.07           H  
ATOM   2076  O   GLU A 139     -11.668   3.859  15.615  1.00 91.07           O  
ATOM   2077  CG  GLU A 139     -14.962   1.058  17.351  1.00 91.07           C  
ATOM   2078  HG2 GLU A 139     -14.134   0.715  17.971  1.00 91.07           H  
ATOM   2079  HG3 GLU A 139     -15.338   0.192  16.805  1.00 91.07           H  
ATOM   2080  CD  GLU A 139     -16.099   1.578  18.255  1.00 91.07           C  
ATOM   2081  OE1 GLU A 139     -16.316   0.956  19.318  1.00 91.07           O  
ATOM   2082  OE2 GLU A 139     -16.720   2.621  17.935  1.00 91.07           O  
ATOM   2083  N   SER A 140     -13.570   4.963  15.181  1.00 91.86           N  
ATOM   2084  H   SER A 140     -14.561   5.031  15.367  1.00 91.86           H  
ATOM   2085  CA  SER A 140     -12.999   5.824  14.140  1.00 91.86           C  
ATOM   2086  HA  SER A 140     -12.619   5.176  13.350  1.00 91.86           H  
ATOM   2087  C   SER A 140     -11.825   6.687  14.631  1.00 91.86           C  
ATOM   2088  CB  SER A 140     -14.090   6.715  13.534  1.00 91.86           C  
ATOM   2089  HB2 SER A 140     -13.763   7.033  12.545  1.00 91.86           H  
ATOM   2090  HB3 SER A 140     -15.017   6.152  13.416  1.00 91.86           H  
ATOM   2091  O   SER A 140     -10.979   7.093  13.828  1.00 91.86           O  
ATOM   2092  OG  SER A 140     -14.314   7.875  14.310  1.00 91.86           O  
ATOM   2093  HG  SER A 140     -14.742   7.655  15.141  1.00 91.86           H  
ATOM   2094  N   HIS A 141     -11.739   6.954  15.941  1.00 93.60           N  
ATOM   2095  H   HIS A 141     -12.476   6.604  16.536  1.00 93.60           H  
ATOM   2096  CA  HIS A 141     -10.692   7.770  16.565  1.00 93.60           C  
ATOM   2097  HA  HIS A 141     -10.274   8.432  15.806  1.00 93.60           H  
ATOM   2098  C   HIS A 141      -9.518   6.955  17.117  1.00 93.60           C  
ATOM   2099  CB  HIS A 141     -11.317   8.648  17.655  1.00 93.60           C  
ATOM   2100  HB2 HIS A 141     -10.521   9.151  18.203  1.00 93.60           H  
ATOM   2101  HB3 HIS A 141     -11.862   8.021  18.360  1.00 93.60           H  
ATOM   2102  O   HIS A 141      -8.505   7.527  17.526  1.00 93.60           O  
ATOM   2103  CG  HIS A 141     -12.244   9.717  17.135  1.00 93.60           C  
ATOM   2104  CD2 HIS A 141     -12.447  10.090  15.833  1.00 93.60           C  
ATOM   2105  HD2 HIS A 141     -12.017   9.627  14.957  1.00 93.60           H  
ATOM   2106  ND1 HIS A 141     -13.004  10.557  17.909  1.00 93.60           N  
ATOM   2107  HD1 HIS A 141     -13.018  10.585  18.919  1.00 93.60           H  
ATOM   2108  CE1 HIS A 141     -13.637  11.420  17.099  1.00 93.60           C  
ATOM   2109  HE1 HIS A 141     -14.257  12.240  17.429  1.00 93.60           H  
ATOM   2110  NE2 HIS A 141     -13.310  11.182  15.820  1.00 93.60           N  
ATOM   2111  N   ARG A 142      -9.614   5.623  17.100  1.00 92.93           N  
ATOM   2112  H   ARG A 142     -10.454   5.222  16.709  1.00 92.93           H  
ATOM   2113  CA  ARG A 142      -8.666   4.706  17.743  1.00 92.93           C  
ATOM   2114  HA  ARG A 142      -8.658   4.909  18.814  1.00 92.93           H  
ATOM   2115  C   ARG A 142      -7.222   4.863  17.256  1.00 92.93           C  
ATOM   2116  CB  ARG A 142      -9.228   3.302  17.513  1.00 92.93           C  
ATOM   2117  HB2 ARG A 142     -10.273   3.308  17.822  1.00 92.93           H  
ATOM   2118  HB3 ARG A 142      -9.188   3.058  16.451  1.00 92.93           H  
ATOM   2119  O   ARG A 142      -6.295   4.720  18.049  1.00 92.93           O  
ATOM   2120  CG  ARG A 142      -8.513   2.225  18.315  1.00 92.93           C  
ATOM   2121  HG2 ARG A 142      -7.535   2.026  17.877  1.00 92.93           H  
ATOM   2122  HG3 ARG A 142      -8.381   2.577  19.338  1.00 92.93           H  
ATOM   2123  CD  ARG A 142      -9.354   0.949  18.316  1.00 92.93           C  
ATOM   2124  HD2 ARG A 142      -9.453   0.600  17.288  1.00 92.93           H  
ATOM   2125  HD3 ARG A 142     -10.345   1.169  18.714  1.00 92.93           H  
ATOM   2126  NE  ARG A 142      -8.713  -0.065  19.158  1.00 92.93           N  
ATOM   2127  HE  ARG A 142      -8.124   0.288  19.898  1.00 92.93           H  
ATOM   2128  NH1 ARG A 142      -9.377  -1.956  18.040  1.00 92.93           N  
ATOM   2129 HH11 ARG A 142     -10.020  -1.406  17.488  1.00 92.93           H  
ATOM   2130 HH12 ARG A 142      -9.148  -2.882  17.709  1.00 92.93           H  
ATOM   2131  NH2 ARG A 142      -7.773  -2.047  19.610  1.00 92.93           N  
ATOM   2132 HH21 ARG A 142      -7.518  -2.950  19.236  1.00 92.93           H  
ATOM   2133 HH22 ARG A 142      -7.114  -1.501  20.146  1.00 92.93           H  
ATOM   2134  CZ  ARG A 142      -8.645  -1.357  18.937  1.00 92.93           C  
ATOM   2135  N   THR A 143      -7.037   5.227  15.985  1.00 94.85           N  
ATOM   2136  H   THR A 143      -7.852   5.224  15.388  1.00 94.85           H  
ATOM   2137  CA  THR A 143      -5.729   5.524  15.367  1.00 94.85           C  
ATOM   2138  HA  THR A 143      -4.975   5.412  16.146  1.00 94.85           H  
ATOM   2139  C   THR A 143      -5.567   6.970  14.881  1.00 94.85           C  
ATOM   2140  CB  THR A 143      -5.375   4.517  14.267  1.00 94.85           C  
ATOM   2141  HB  THR A 143      -4.395   4.758  13.855  1.00 94.85           H  
ATOM   2142  O   THR A 143      -4.683   7.268  14.073  1.00 94.85           O  
ATOM   2143  CG2 THR A 143      -5.330   3.080  14.795  1.00 94.85           C  
ATOM   2144 HG21 THR A 143      -4.916   2.420  14.033  1.00 94.85           H  
ATOM   2145 HG22 THR A 143      -6.332   2.738  15.056  1.00 94.85           H  
ATOM   2146 HG23 THR A 143      -4.691   3.028  15.677  1.00 94.85           H  
ATOM   2147  OG1 THR A 143      -6.347   4.619  13.251  1.00 94.85           O  
ATOM   2148  HG1 THR A 143      -6.124   3.939  12.612  1.00 94.85           H  
ATOM   2149  N   LYS A 144      -6.398   7.898  15.376  1.00 95.60           N  
ATOM   2150  H   LYS A 144      -7.066   7.608  16.077  1.00 95.60           H  
ATOM   2151  CA  LYS A 144      -6.276   9.345  15.125  1.00 95.60           C  
ATOM   2152  HA  LYS A 144      -5.701   9.523  14.216  1.00 95.60           H  
ATOM   2153  C   LYS A 144      -5.527  10.014  16.264  1.00 95.60           C  
ATOM   2154  CB  LYS A 144      -7.659   9.996  14.964  1.00 95.60           C  
ATOM   2155  HB2 LYS A 144      -8.416   9.383  15.453  1.00 95.60           H  
ATOM   2156  HB3 LYS A 144      -7.667  10.974  15.445  1.00 95.60           H  
ATOM   2157  O   LYS A 144      -6.068  10.174  17.357  1.00 95.60           O  
ATOM   2158  CG  LYS A 144      -8.022  10.219  13.498  1.00 95.60           C  
ATOM   2159  HG2 LYS A 144      -7.319  10.928  13.061  1.00 95.60           H  
ATOM   2160  HG3 LYS A 144      -7.945   9.270  12.967  1.00 95.60           H  
ATOM   2161  CD  LYS A 144      -9.451  10.769  13.374  1.00 95.60           C  
ATOM   2162  HD2 LYS A 144      -9.565  11.676  13.968  1.00 95.60           H  
ATOM   2163  HD3 LYS A 144     -10.155  10.011  13.719  1.00 95.60           H  
ATOM   2164  CE  LYS A 144      -9.711  11.082  11.904  1.00 95.60           C  
ATOM   2165  HE2 LYS A 144      -9.373  10.212  11.341  1.00 95.60           H  
ATOM   2166  HE3 LYS A 144      -9.090  11.921  11.589  1.00 95.60           H  
ATOM   2167  NZ  LYS A 144     -11.131  11.344  11.564  1.00 95.60           N  
ATOM   2168  HZ1 LYS A 144     -11.203  11.422  10.560  1.00 95.60           H  
ATOM   2169  HZ2 LYS A 144     -11.467  12.214  11.952  1.00 95.60           H  
ATOM   2170  HZ3 LYS A 144     -11.745  10.593  11.846  1.00 95.60           H  
ATOM   2171  N   LEU A 145      -4.306  10.461  15.996  1.00 97.46           N  
ATOM   2172  H   LEU A 145      -3.965  10.414  15.046  1.00 97.46           H  
ATOM   2173  CA  LEU A 145      -3.559  11.263  16.952  1.00 97.46           C  
ATOM   2174  HA  LEU A 145      -3.659  10.804  17.935  1.00 97.46           H  
ATOM   2175  C   LEU A 145      -4.167  12.666  17.003  1.00 97.46           C  
ATOM   2176  CB  LEU A 145      -2.077  11.257  16.557  1.00 97.46           C  
ATOM   2177  HB2 LEU A 145      -1.978  11.673  15.554  1.00 97.46           H  
ATOM   2178  HB3 LEU A 145      -1.741  10.220  16.535  1.00 97.46           H  
ATOM   2179  O   LEU A 145      -4.254  13.355  15.987  1.00 97.46           O  
ATOM   2180  CG  LEU A 145      -1.170  12.044  17.512  1.00 97.46           C  
ATOM   2181  HG  LEU A 145      -1.517  13.077  17.546  1.00 97.46           H  
ATOM   2182  CD1 LEU A 145      -1.170  11.474  18.934  1.00 97.46           C  
ATOM   2183 HD11 LEU A 145      -0.906  10.417  18.910  1.00 97.46           H  
ATOM   2184 HD12 LEU A 145      -2.153  11.590  19.389  1.00 97.46           H  
ATOM   2185 HD13 LEU A 145      -0.448  12.014  19.547  1.00 97.46           H  
ATOM   2186  CD2 LEU A 145       0.263  12.043  16.988  1.00 97.46           C  
ATOM   2187 HD21 LEU A 145       0.894  12.630  17.656  1.00 97.46           H  
ATOM   2188 HD22 LEU A 145       0.288  12.491  15.995  1.00 97.46           H  
ATOM   2189 HD23 LEU A 145       0.639  11.022  16.932  1.00 97.46           H  
ATOM   2190  N   ARG A 146      -4.604  13.084  18.187  1.00 97.54           N  
ATOM   2191  H   ARG A 146      -4.542  12.435  18.958  1.00 97.54           H  
ATOM   2192  CA  ARG A 146      -5.189  14.399  18.469  1.00 97.54           C  
ATOM   2193  HA  ARG A 146      -5.180  15.029  17.580  1.00 97.54           H  
ATOM   2194  C   ARG A 146      -4.329  15.056  19.529  1.00 97.54           C  
ATOM   2195  CB  ARG A 146      -6.642  14.229  18.948  1.00 97.54           C  
ATOM   2196  HB2 ARG A 146      -6.646  13.578  19.821  1.00 97.54           H  
ATOM   2197  HB3 ARG A 146      -7.044  15.199  19.242  1.00 97.54           H  
ATOM   2198  O   ARG A 146      -4.157  14.498  20.614  1.00 97.54           O  
ATOM   2199  CG  ARG A 146      -7.542  13.634  17.851  1.00 97.54           C  
ATOM   2200  HG2 ARG A 146      -7.705  14.408  17.102  1.00 97.54           H  
ATOM   2201  HG3 ARG A 146      -7.063  12.772  17.386  1.00 97.54           H  
ATOM   2202  CD  ARG A 146      -8.928  13.204  18.309  1.00 97.54           C  
ATOM   2203  HD2 ARG A 146      -9.477  14.093  18.619  1.00 97.54           H  
ATOM   2204  HD3 ARG A 146      -9.461  12.771  17.462  1.00 97.54           H  
ATOM   2205  NE  ARG A 146      -8.871  12.229  19.404  1.00 97.54           N  
ATOM   2206  HE  ARG A 146      -8.340  11.386  19.241  1.00 97.54           H  
ATOM   2207  NH1 ARG A 146     -10.265  13.384  20.821  1.00 97.54           N  
ATOM   2208 HH11 ARG A 146     -10.538  14.036  20.100  1.00 97.54           H  
ATOM   2209 HH12 ARG A 146     -10.879  13.311  21.620  1.00 97.54           H  
ATOM   2210  NH2 ARG A 146      -9.411  11.444  21.459  1.00 97.54           N  
ATOM   2211 HH21 ARG A 146      -9.953  11.614  22.294  1.00 97.54           H  
ATOM   2212 HH22 ARG A 146      -9.008  10.540  21.261  1.00 97.54           H  
ATOM   2213  CZ  ARG A 146      -9.505  12.365  20.549  1.00 97.54           C  
ATOM   2214  N   VAL A 147      -3.764  16.216  19.222  1.00 98.05           N  
ATOM   2215  H   VAL A 147      -3.960  16.635  18.324  1.00 98.05           H  
ATOM   2216  CA  VAL A 147      -2.835  16.909  20.123  1.00 98.05           C  
ATOM   2217  HA  VAL A 147      -2.889  16.451  21.111  1.00 98.05           H  
ATOM   2218  C   VAL A 147      -3.229  18.358  20.305  1.00 98.05           C  
ATOM   2219  CB  VAL A 147      -1.368  16.806  19.663  1.00 98.05           C  
ATOM   2220  HB  VAL A 147      -0.740  17.269  20.424  1.00 98.05           H  
ATOM   2221  O   VAL A 147      -3.805  18.972  19.411  1.00 98.05           O  
ATOM   2222  CG1 VAL A 147      -0.943  15.343  19.542  1.00 98.05           C  
ATOM   2223 HG11 VAL A 147       0.120  15.291  19.307  1.00 98.05           H  
ATOM   2224 HG12 VAL A 147      -1.509  14.861  18.745  1.00 98.05           H  
ATOM   2225 HG13 VAL A 147      -1.128  14.822  20.482  1.00 98.05           H  
ATOM   2226  CG2 VAL A 147      -1.095  17.517  18.332  1.00 98.05           C  
ATOM   2227 HG21 VAL A 147      -0.063  17.349  18.024  1.00 98.05           H  
ATOM   2228 HG22 VAL A 147      -1.767  17.135  17.564  1.00 98.05           H  
ATOM   2229 HG23 VAL A 147      -1.255  18.590  18.434  1.00 98.05           H  
ATOM   2230  N   GLN A 148      -2.858  18.912  21.452  1.00 97.81           N  
ATOM   2231  H   GLN A 148      -2.440  18.315  22.152  1.00 97.81           H  
ATOM   2232  CA  GLN A 148      -2.932  20.330  21.750  1.00 97.81           C  
ATOM   2233  HA  GLN A 148      -3.330  20.861  20.886  1.00 97.81           H  
ATOM   2234  C   GLN A 148      -1.525  20.851  22.034  1.00 97.81           C  
ATOM   2235  CB  GLN A 148      -3.896  20.546  22.920  1.00 97.81           C  
ATOM   2236  HB2 GLN A 148      -3.506  20.055  23.812  1.00 97.81           H  
ATOM   2237  HB3 GLN A 148      -4.857  20.101  22.665  1.00 97.81           H  
ATOM   2238  O   GLN A 148      -0.859  20.416  22.975  1.00 97.81           O  
ATOM   2239  CG  GLN A 148      -4.128  22.025  23.225  1.00 97.81           C  
ATOM   2240  HG2 GLN A 148      -4.401  22.544  22.306  1.00 97.81           H  
ATOM   2241  HG3 GLN A 148      -3.214  22.471  23.616  1.00 97.81           H  
ATOM   2242  CD  GLN A 148      -5.238  22.196  24.255  1.00 97.81           C  
ATOM   2243  NE2 GLN A 148      -6.416  22.606  23.843  1.00 97.81           N  
ATOM   2244 HE21 GLN A 148      -7.145  22.752  24.527  1.00 97.81           H  
ATOM   2245 HE22 GLN A 148      -6.636  22.682  22.860  1.00 97.81           H  
ATOM   2246  OE1 GLN A 148      -5.054  21.989  25.445  1.00 97.81           O  
ATOM   2247  N   VAL A 149      -1.076  21.807  21.226  1.00 97.95           N  
ATOM   2248  H   VAL A 149      -1.688  22.135  20.492  1.00 97.95           H  
ATOM   2249  CA  VAL A 149       0.141  22.571  21.494  1.00 97.95           C  
ATOM   2250  HA  VAL A 149       0.843  21.944  22.044  1.00 97.95           H  
ATOM   2251  C   VAL A 149      -0.226  23.761  22.360  1.00 97.95           C  
ATOM   2252  CB  VAL A 149       0.840  23.022  20.200  1.00 97.95           C  
ATOM   2253  HB  VAL A 149       0.148  23.594  19.582  1.00 97.95           H  
ATOM   2254  O   VAL A 149      -1.070  24.569  21.979  1.00 97.95           O  
ATOM   2255  CG1 VAL A 149       2.078  23.885  20.489  1.00 97.95           C  
ATOM   2256 HG11 VAL A 149       2.582  24.128  19.553  1.00 97.95           H  
ATOM   2257 HG12 VAL A 149       1.784  24.821  20.963  1.00 97.95           H  
ATOM   2258 HG13 VAL A 149       2.767  23.348  21.141  1.00 97.95           H  
ATOM   2259  CG2 VAL A 149       1.314  21.796  19.423  1.00 97.95           C  
ATOM   2260 HG21 VAL A 149       1.902  22.106  18.559  1.00 97.95           H  
ATOM   2261 HG22 VAL A 149       0.460  21.200  19.099  1.00 97.95           H  
ATOM   2262 HG23 VAL A 149       1.947  21.186  20.068  1.00 97.95           H  
ATOM   2263  N   THR A 150       0.434  23.883  23.507  1.00 96.10           N  
ATOM   2264  H   THR A 150       1.098  23.157  23.739  1.00 96.10           H  
ATOM   2265  CA  THR A 150       0.412  25.076  24.352  1.00 96.10           C  
ATOM   2266  HA  THR A 150      -0.410  25.723  24.044  1.00 96.10           H  
ATOM   2267  C   THR A 150       1.720  25.833  24.163  1.00 96.10           C  
ATOM   2268  CB  THR A 150       0.178  24.720  25.826  1.00 96.10           C  
ATOM   2269  HB  THR A 150       1.001  24.107  26.195  1.00 96.10           H  
ATOM   2270  O   THR A 150       2.777  25.401  24.628  1.00 96.10           O  
ATOM   2271  CG2 THR A 150       0.046  25.969  26.698  1.00 96.10           C  
ATOM   2272 HG21 THR A 150      -0.733  26.621  26.303  1.00 96.10           H  
ATOM   2273 HG22 THR A 150      -0.207  25.676  27.716  1.00 96.10           H  
ATOM   2274 HG23 THR A 150       0.992  26.511  26.724  1.00 96.10           H  
ATOM   2275  OG1 THR A 150      -1.026  23.998  25.964  1.00 96.10           O  
ATOM   2276  HG1 THR A 150      -0.896  23.146  25.541  1.00 96.10           H  
ATOM   2277  N   PHE A 151       1.654  26.971  23.477  1.00 96.33           N  
ATOM   2278  H   PHE A 151       0.755  27.267  23.125  1.00 96.33           H  
ATOM   2279  CA  PHE A 151       2.750  27.924  23.401  1.00 96.33           C  
ATOM   2280  HA  PHE A 151       3.689  27.373  23.462  1.00 96.33           H  
ATOM   2281  C   PHE A 151       2.673  28.883  24.589  1.00 96.33           C  
ATOM   2282  CB  PHE A 151       2.725  28.665  22.057  1.00 96.33           C  
ATOM   2283  HB2 PHE A 151       2.845  27.940  21.253  1.00 96.33           H  
ATOM   2284  HB3 PHE A 151       1.747  29.133  21.936  1.00 96.33           H  
ATOM   2285  O   PHE A 151       1.788  29.736  24.666  1.00 96.33           O  
ATOM   2286  CG  PHE A 151       3.804  29.727  21.907  1.00 96.33           C  
ATOM   2287  CD1 PHE A 151       3.512  30.957  21.291  1.00 96.33           C  
ATOM   2288  HD1 PHE A 151       2.516  31.146  20.920  1.00 96.33           H  
ATOM   2289  CD2 PHE A 151       5.114  29.482  22.359  1.00 96.33           C  
ATOM   2290  HD2 PHE A 151       5.371  28.527  22.795  1.00 96.33           H  
ATOM   2291  CE1 PHE A 151       4.525  31.921  21.126  1.00 96.33           C  
ATOM   2292  HE1 PHE A 151       4.307  32.853  20.624  1.00 96.33           H  
ATOM   2293  CE2 PHE A 151       6.115  30.454  22.226  1.00 96.33           C  
ATOM   2294  HE2 PHE A 151       7.109  30.249  22.595  1.00 96.33           H  
ATOM   2295  CZ  PHE A 151       5.825  31.674  21.599  1.00 96.33           C  
ATOM   2296  HZ  PHE A 151       6.602  32.413  21.466  1.00 96.33           H  
ATOM   2297  N   ASN A 152       3.613  28.754  25.521  1.00 93.41           N  
ATOM   2298  H   ASN A 152       4.329  28.055  25.386  1.00 93.41           H  
ATOM   2299  CA  ASN A 152       3.729  29.652  26.665  1.00 93.41           C  
ATOM   2300  HA  ASN A 152       2.735  29.914  27.027  1.00 93.41           H  
ATOM   2301  C   ASN A 152       4.405  30.953  26.223  1.00 93.41           C  
ATOM   2302  CB  ASN A 152       4.464  28.913  27.786  1.00 93.41           C  
ATOM   2303  HB2 ASN A 152       5.361  28.460  27.364  1.00 93.41           H  
ATOM   2304  HB3 ASN A 152       4.775  29.612  28.562  1.00 93.41           H  
ATOM   2305  O   ASN A 152       5.611  31.156  26.390  1.00 93.41           O  
ATOM   2306  CG  ASN A 152       3.600  27.850  28.435  1.00 93.41           C  
ATOM   2307  ND2 ASN A 152       4.160  26.702  28.722  1.00 93.41           N  
ATOM   2308 HD21 ASN A 152       3.559  25.973  29.079  1.00 93.41           H  
ATOM   2309 HD22 ASN A 152       5.115  26.544  28.435  1.00 93.41           H  
ATOM   2310  OD1 ASN A 152       2.424  28.043  28.693  1.00 93.41           O  
ATOM   2311  N   TYR A 153       3.613  31.834  25.617  1.00 90.85           N  
ATOM   2312  H   TYR A 153       2.637  31.604  25.497  1.00 90.85           H  
ATOM   2313  CA  TYR A 153       4.098  33.082  25.053  1.00 90.85           C  
ATOM   2314  HA  TYR A 153       5.005  32.870  24.487  1.00 90.85           H  
ATOM   2315  C   TYR A 153       4.438  34.080  26.162  1.00 90.85           C  
ATOM   2316  CB  TYR A 153       3.065  33.644  24.076  1.00 90.85           C  
ATOM   2317  HB2 TYR A 153       2.912  32.929  23.268  1.00 90.85           H  
ATOM   2318  HB3 TYR A 153       2.112  33.759  24.593  1.00 90.85           H  
ATOM   2319  O   TYR A 153       3.562  34.569  26.879  1.00 90.85           O  
ATOM   2320  CG  TYR A 153       3.471  34.976  23.478  1.00 90.85           C  
ATOM   2321  CD1 TYR A 153       2.728  36.130  23.781  1.00 90.85           C  
ATOM   2322  HD1 TYR A 153       1.868  36.059  24.430  1.00 90.85           H  
ATOM   2323  CD2 TYR A 153       4.599  35.069  22.641  1.00 90.85           C  
ATOM   2324  HD2 TYR A 153       5.191  34.191  22.429  1.00 90.85           H  
ATOM   2325  CE1 TYR A 153       3.095  37.365  23.219  1.00 90.85           C  
ATOM   2326  HE1 TYR A 153       2.486  38.237  23.410  1.00 90.85           H  
ATOM   2327  CE2 TYR A 153       4.983  36.309  22.097  1.00 90.85           C  
ATOM   2328  HE2 TYR A 153       5.856  36.392  21.467  1.00 90.85           H  
ATOM   2329  OH  TYR A 153       4.588  38.663  21.862  1.00 90.85           O  
ATOM   2330  HH  TYR A 153       3.937  39.351  22.019  1.00 90.85           H  
ATOM   2331  CZ  TYR A 153       4.227  37.463  22.385  1.00 90.85           C  
ATOM   2332  N   ARG A 154       5.726  34.407  26.291  1.00 87.72           N  
ATOM   2333  H   ARG A 154       6.389  33.943  25.686  1.00 87.72           H  
ATOM   2334  CA  ARG A 154       6.191  35.495  27.154  1.00 87.72           C  
ATOM   2335  HA  ARG A 154       5.649  35.457  28.098  1.00 87.72           H  
ATOM   2336  C   ARG A 154       5.876  36.828  26.485  1.00 87.72           C  
ATOM   2337  CB  ARG A 154       7.689  35.327  27.439  1.00 87.72           C  
ATOM   2338  HB2 ARG A 154       7.848  34.371  27.939  1.00 87.72           H  
ATOM   2339  HB3 ARG A 154       8.237  35.324  26.497  1.00 87.72           H  
ATOM   2340  O   ARG A 154       6.421  37.127  25.425  1.00 87.72           O  
ATOM   2341  CG  ARG A 154       8.219  36.457  28.330  1.00 87.72           C  
ATOM   2342  HG2 ARG A 154       7.679  36.459  29.277  1.00 87.72           H  
ATOM   2343  HG3 ARG A 154       8.076  37.418  27.837  1.00 87.72           H  
ATOM   2344  CD  ARG A 154       9.712  36.265  28.589  1.00 87.72           C  
ATOM   2345  HD2 ARG A 154      10.236  36.228  27.634  1.00 87.72           H  
ATOM   2346  HD3 ARG A 154       9.855  35.320  29.113  1.00 87.72           H  
ATOM   2347  NE  ARG A 154      10.247  37.373  29.396  1.00 87.72           N  
ATOM   2348  HE  ARG A 154       9.634  38.164  29.535  1.00 87.72           H  
ATOM   2349  NH1 ARG A 154      12.310  36.457  29.810  1.00 87.72           N  
ATOM   2350 HH11 ARG A 154      12.065  35.678  29.215  1.00 87.72           H  
ATOM   2351 HH12 ARG A 154      13.175  36.447  30.331  1.00 87.72           H  
ATOM   2352  NH2 ARG A 154      11.750  38.409  30.748  1.00 87.72           N  
ATOM   2353 HH21 ARG A 154      12.627  38.407  31.248  1.00 87.72           H  
ATOM   2354 HH22 ARG A 154      11.068  39.132  30.930  1.00 87.72           H  
ATOM   2355  CZ  ARG A 154      11.433  37.410  29.975  1.00 87.72           C  
ATOM   2356  N   MET A 155       5.052  37.645  27.129  1.00 86.32           N  
ATOM   2357  H   MET A 155       4.694  37.364  28.030  1.00 86.32           H  
ATOM   2358  CA  MET A 155       4.793  39.003  26.662  1.00 86.32           C  
ATOM   2359  HA  MET A 155       4.565  38.958  25.597  1.00 86.32           H  
ATOM   2360  C   MET A 155       6.056  39.850  26.839  1.00 86.32           C  
ATOM   2361  CB  MET A 155       3.578  39.592  27.383  1.00 86.32           C  
ATOM   2362  HB2 MET A 155       3.419  40.614  27.038  1.00 86.32           H  
ATOM   2363  HB3 MET A 155       3.762  39.606  28.457  1.00 86.32           H  
ATOM   2364  O   MET A 155       6.694  39.821  27.890  1.00 86.32           O  
ATOM   2365  CG  MET A 155       2.324  38.759  27.088  1.00 86.32           C  
ATOM   2366  HG2 MET A 155       2.249  38.588  26.014  1.00 86.32           H  
ATOM   2367  HG3 MET A 155       2.425  37.782  27.561  1.00 86.32           H  
ATOM   2368  SD  MET A 155       0.778  39.503  27.650  1.00 86.32           S  
ATOM   2369  CE  MET A 155       0.941  39.146  29.416  1.00 86.32           C  
ATOM   2370  HE1 MET A 155       1.124  38.084  29.576  1.00 86.32           H  
ATOM   2371  HE2 MET A 155       0.020  39.436  29.922  1.00 86.32           H  
ATOM   2372  HE3 MET A 155       1.772  39.720  29.826  1.00 86.32           H  
ATOM   2373  N   ILE A 156       6.452  40.543  25.772  1.00 79.89           N  
ATOM   2374  H   ILE A 156       5.881  40.506  24.940  1.00 79.89           H  
ATOM   2375  CA  ILE A 156       7.757  41.217  25.678  1.00 79.89           C  
ATOM   2376  HA  ILE A 156       8.357  40.924  26.540  1.00 79.89           H  
ATOM   2377  C   ILE A 156       7.617  42.734  25.751  1.00 79.89           C  
ATOM   2378  CB  ILE A 156       8.537  40.834  24.391  1.00 79.89           C  
ATOM   2379  HB  ILE A 156       8.479  41.675  23.700  1.00 79.89           H  
ATOM   2380  O   ILE A 156       8.583  43.412  26.093  1.00 79.89           O  
ATOM   2381  CG1 ILE A 156       7.976  39.607  23.637  1.00 79.89           C  
ATOM   2382 HG12 ILE A 156       6.913  39.747  23.441  1.00 79.89           H  
ATOM   2383 HG13 ILE A 156       8.107  38.712  24.245  1.00 79.89           H  
ATOM   2384  CG2 ILE A 156      10.020  40.628  24.758  1.00 79.89           C  
ATOM   2385 HG21 ILE A 156      10.384  41.492  25.314  1.00 79.89           H  
ATOM   2386 HG22 ILE A 156      10.134  39.734  25.369  1.00 79.89           H  
ATOM   2387 HG23 ILE A 156      10.627  40.534  23.857  1.00 79.89           H  
ATOM   2388  CD1 ILE A 156       8.625  39.379  22.274  1.00 79.89           C  
ATOM   2389 HD11 ILE A 156       9.671  39.100  22.398  1.00 79.89           H  
ATOM   2390 HD12 ILE A 156       8.552  40.282  21.667  1.00 79.89           H  
ATOM   2391 HD13 ILE A 156       8.100  38.570  21.767  1.00 79.89           H  
ATOM   2392  N   ILE A 157       6.442  43.272  25.402  1.00 81.46           N  
ATOM   2393  H   ILE A 157       5.666  42.669  25.169  1.00 81.46           H  
ATOM   2394  CA  ILE A 157       6.196  44.710  25.417  1.00 81.46           C  
ATOM   2395  HA  ILE A 157       7.088  45.204  25.031  1.00 81.46           H  
ATOM   2396  C   ILE A 157       5.936  45.143  26.867  1.00 81.46           C  
ATOM   2397  CB  ILE A 157       5.032  45.097  24.486  1.00 81.46           C  
ATOM   2398  HB  ILE A 157       4.125  44.627  24.866  1.00 81.46           H  
ATOM   2399  O   ILE A 157       4.900  44.776  27.429  1.00 81.46           O  
ATOM   2400  CG1 ILE A 157       5.233  44.636  23.021  1.00 81.46           C  
ATOM   2401 HG12 ILE A 157       4.307  44.820  22.475  1.00 81.46           H  
ATOM   2402 HG13 ILE A 157       5.406  43.560  22.995  1.00 81.46           H  
ATOM   2403  CG2 ILE A 157       4.814  46.616  24.528  1.00 81.46           C  
ATOM   2404 HG21 ILE A 157       5.743  47.132  24.286  1.00 81.46           H  
ATOM   2405 HG22 ILE A 157       4.042  46.895  23.811  1.00 81.46           H  
ATOM   2406 HG23 ILE A 157       4.486  46.926  25.521  1.00 81.46           H  
ATOM   2407  CD1 ILE A 157       6.375  45.315  22.252  1.00 81.46           C  
ATOM   2408 HD11 ILE A 157       7.322  45.167  22.770  1.00 81.46           H  
ATOM   2409 HD12 ILE A 157       6.447  44.869  21.260  1.00 81.46           H  
ATOM   2410 HD13 ILE A 157       6.179  46.381  22.134  1.00 81.46           H  
ATOM   2411  N   PRO A 158       6.835  45.938  27.473  1.00 80.22           N  
ATOM   2412  CA  PRO A 158       6.698  46.323  28.865  1.00 80.22           C  
ATOM   2413  HA  PRO A 158       6.600  45.424  29.474  1.00 80.22           H  
ATOM   2414  C   PRO A 158       5.461  47.194  29.083  1.00 80.22           C  
ATOM   2415  CB  PRO A 158       7.993  47.043  29.248  1.00 80.22           C  
ATOM   2416  HB2 PRO A 158       8.617  46.364  29.829  1.00 80.22           H  
ATOM   2417  HB3 PRO A 158       7.797  47.947  29.825  1.00 80.22           H  
ATOM   2418  O   PRO A 158       5.043  47.942  28.195  1.00 80.22           O  
ATOM   2419  CG  PRO A 158       8.696  47.380  27.933  1.00 80.22           C  
ATOM   2420  HG2 PRO A 158       8.579  48.441  27.709  1.00 80.22           H  
ATOM   2421  HG3 PRO A 158       9.753  47.123  27.988  1.00 80.22           H  
ATOM   2422  CD  PRO A 158       8.002  46.551  26.859  1.00 80.22           C  
ATOM   2423  HD2 PRO A 158       8.691  45.790  26.493  1.00 80.22           H  
ATOM   2424  HD3 PRO A 158       7.696  47.200  26.038  1.00 80.22           H  
ATOM   2425  N   PHE A 159       4.914  47.132  30.297  1.00 79.45           N  
ATOM   2426  H   PHE A 159       5.172  46.314  30.831  1.00 79.45           H  
ATOM   2427  CA  PHE A 159       3.693  47.810  30.743  1.00 79.45           C  
ATOM   2428  HA  PHE A 159       3.627  47.659  31.820  1.00 79.45           H  
ATOM   2429  C   PHE A 159       2.413  47.209  30.146  1.00 79.45           C  
ATOM   2430  CB  PHE A 159       3.819  49.324  30.489  1.00 79.45           C  
ATOM   2431  HB2 PHE A 159       3.394  49.570  29.516  1.00 79.45           H  
ATOM   2432  HB3 PHE A 159       4.874  49.596  30.446  1.00 79.45           H  
ATOM   2433  O   PHE A 159       1.461  46.939  30.879  1.00 79.45           O  
ATOM   2434  CG  PHE A 159       3.178  50.200  31.537  1.00 79.45           C  
ATOM   2435  CD1 PHE A 159       1.804  50.487  31.482  1.00 79.45           C  
ATOM   2436  HD1 PHE A 159       1.195  50.046  30.707  1.00 79.45           H  
ATOM   2437  CD2 PHE A 159       3.972  50.746  32.561  1.00 79.45           C  
ATOM   2438  HD2 PHE A 159       5.027  50.519  32.608  1.00 79.45           H  
ATOM   2439  CE1 PHE A 159       1.226  51.335  32.442  1.00 79.45           C  
ATOM   2440  HE1 PHE A 159       0.168  51.549  32.404  1.00 79.45           H  
ATOM   2441  CE2 PHE A 159       3.394  51.589  33.525  1.00 79.45           C  
ATOM   2442  HE2 PHE A 159       4.002  52.006  34.314  1.00 79.45           H  
ATOM   2443  CZ  PHE A 159       2.022  51.887  33.462  1.00 79.45           C  
ATOM   2444  HZ  PHE A 159       1.574  52.529  34.206  1.00 79.45           H  
ATOM   2445  N   ALA A 160       2.391  46.965  28.832  1.00 82.11           N  
ATOM   2446  H   ALA A 160       3.217  47.191  28.296  1.00 82.11           H  
ATOM   2447  CA  ALA A 160       1.304  46.245  28.176  1.00 82.11           C  
ATOM   2448  HA  ALA A 160       0.357  46.718  28.437  1.00 82.11           H  
ATOM   2449  C   ALA A 160       1.233  44.785  28.650  1.00 82.11           C  
ATOM   2450  CB  ALA A 160       1.488  46.337  26.658  1.00 82.11           C  
ATOM   2451  HB1 ALA A 160       1.487  47.382  26.348  1.00 82.11           H  
ATOM   2452  HB2 ALA A 160       0.666  45.822  26.159  1.00 82.11           H  
ATOM   2453  HB3 ALA A 160       2.427  45.868  26.366  1.00 82.11           H  
ATOM   2454  O   ALA A 160       0.138  44.274  28.867  1.00 82.11           O  
ATOM   2455  N   ASP A 161       2.385  44.146  28.871  1.00 81.68           N  
ATOM   2456  H   ASP A 161       3.250  44.626  28.667  1.00 81.68           H  
ATOM   2457  CA  ASP A 161       2.506  42.813  29.464  1.00 81.68           C  
ATOM   2458  HA  ASP A 161       2.033  42.100  28.789  1.00 81.68           H  
ATOM   2459  C   ASP A 161       1.772  42.697  30.810  1.00 81.68           C  
ATOM   2460  CB  ASP A 161       3.998  42.429  29.582  1.00 81.68           C  
ATOM   2461  HB2 ASP A 161       4.048  41.419  29.988  1.00 81.68           H  
ATOM   2462  HB3 ASP A 161       4.420  42.387  28.578  1.00 81.68           H  
ATOM   2463  O   ASP A 161       0.914  41.830  30.978  1.00 81.68           O  
ATOM   2464  CG  ASP A 161       4.897  43.340  30.446  1.00 81.68           C  
ATOM   2465  OD1 ASP A 161       4.486  44.464  30.826  1.00 81.68           O  
ATOM   2466  OD2 ASP A 161       6.028  42.911  30.751  1.00 81.68           O  
ATOM   2467  N   TRP A 162       2.037  43.615  31.738  1.00 79.58           N  
ATOM   2468  H   TRP A 162       2.791  44.258  31.541  1.00 79.58           H  
ATOM   2469  CA  TRP A 162       1.408  43.631  33.053  1.00 79.58           C  
ATOM   2470  HA  TRP A 162       1.529  42.650  33.512  1.00 79.58           H  
ATOM   2471  C   TRP A 162      -0.097  43.899  32.966  1.00 79.58           C  
ATOM   2472  CB  TRP A 162       2.104  44.668  33.939  1.00 79.58           C  
ATOM   2473  HB2 TRP A 162       3.138  44.362  34.096  1.00 79.58           H  
ATOM   2474  HB3 TRP A 162       2.117  45.626  33.418  1.00 79.58           H  
ATOM   2475  O   TRP A 162      -0.881  43.178  33.581  1.00 79.58           O  
ATOM   2476  CG  TRP A 162       1.448  44.861  35.271  1.00 79.58           C  
ATOM   2477  CD1 TRP A 162       1.336  43.924  36.238  1.00 79.58           C  
ATOM   2478  HD1 TRP A 162       1.696  42.908  36.165  1.00 79.58           H  
ATOM   2479  CD2 TRP A 162       0.642  45.988  35.731  1.00 79.58           C  
ATOM   2480  CE2 TRP A 162       0.109  45.669  37.016  1.00 79.58           C  
ATOM   2481  CE3 TRP A 162       0.260  47.223  35.163  1.00 79.58           C  
ATOM   2482  HE3 TRP A 162       0.640  47.488  34.188  1.00 79.58           H  
ATOM   2483  NE1 TRP A 162       0.584  44.405  37.288  1.00 79.58           N  
ATOM   2484  HE1 TRP A 162       0.241  43.804  38.023  1.00 79.58           H  
ATOM   2485  CH2 TRP A 162      -1.119  47.750  37.110  1.00 79.58           C  
ATOM   2486  HH2 TRP A 162      -1.799  48.416  37.621  1.00 79.58           H  
ATOM   2487  CZ2 TRP A 162      -0.753  46.531  37.705  1.00 79.58           C  
ATOM   2488  HZ2 TRP A 162      -1.157  46.237  38.662  1.00 79.58           H  
ATOM   2489  CZ3 TRP A 162      -0.616  48.093  35.842  1.00 79.58           C  
ATOM   2490  HZ3 TRP A 162      -0.906  49.026  35.383  1.00 79.58           H  
ATOM   2491  N   VAL A 163      -0.532  44.889  32.176  1.00 78.23           N  
ATOM   2492  H   VAL A 163       0.144  45.443  31.671  1.00 78.23           H  
ATOM   2493  CA  VAL A 163      -1.967  45.211  32.089  1.00 78.23           C  
ATOM   2494  HA  VAL A 163      -2.351  45.282  33.107  1.00 78.23           H  
ATOM   2495  C   VAL A 163      -2.761  44.094  31.416  1.00 78.23           C  
ATOM   2496  CB  VAL A 163      -2.229  46.562  31.400  1.00 78.23           C  
ATOM   2497  HB  VAL A 163      -1.781  46.569  30.406  1.00 78.23           H  
ATOM   2498  O   VAL A 163      -3.866  43.774  31.858  1.00 78.23           O  
ATOM   2499  CG1 VAL A 163      -3.741  46.820  31.280  1.00 78.23           C  
ATOM   2500 HG11 VAL A 163      -3.948  47.867  31.061  1.00 78.23           H  
ATOM   2501 HG12 VAL A 163      -4.166  46.204  30.487  1.00 78.23           H  
ATOM   2502 HG13 VAL A 163      -4.231  46.576  32.222  1.00 78.23           H  
ATOM   2503  CG2 VAL A 163      -1.634  47.704  32.232  1.00 78.23           C  
ATOM   2504 HG21 VAL A 163      -0.546  47.649  32.218  1.00 78.23           H  
ATOM   2505 HG22 VAL A 163      -1.942  48.673  31.839  1.00 78.23           H  
ATOM   2506 HG23 VAL A 163      -1.982  47.626  33.262  1.00 78.23           H  
ATOM   2507  N   ILE A 164      -2.224  43.468  30.368  1.00 80.31           N  
ATOM   2508  H   ILE A 164      -1.309  43.742  30.041  1.00 80.31           H  
ATOM   2509  CA  ILE A 164      -2.892  42.333  29.721  1.00 80.31           C  
ATOM   2510  HA  ILE A 164      -3.925  42.608  29.508  1.00 80.31           H  
ATOM   2511  C   ILE A 164      -2.945  41.142  30.680  1.00 80.31           C  
ATOM   2512  CB  ILE A 164      -2.231  42.002  28.369  1.00 80.31           C  
ATOM   2513  HB  ILE A 164      -1.154  41.915  28.515  1.00 80.31           H  
ATOM   2514  O   ILE A 164      -3.998  40.519  30.809  1.00 80.31           O  
ATOM   2515  CG1 ILE A 164      -2.535  43.152  27.380  1.00 80.31           C  
ATOM   2516 HG12 ILE A 164      -2.328  44.113  27.852  1.00 80.31           H  
ATOM   2517 HG13 ILE A 164      -3.592  43.137  27.112  1.00 80.31           H  
ATOM   2518  CG2 ILE A 164      -2.758  40.668  27.803  1.00 80.31           C  
ATOM   2519 HG21 ILE A 164      -2.488  39.841  28.460  1.00 80.31           H  
ATOM   2520 HG22 ILE A 164      -2.307  40.461  26.833  1.00 80.31           H  
ATOM   2521 HG23 ILE A 164      -3.842  40.703  27.697  1.00 80.31           H  
ATOM   2522  CD1 ILE A 164      -1.697  43.091  26.105  1.00 80.31           C  
ATOM   2523 HD11 ILE A 164      -1.864  43.992  25.514  1.00 80.31           H  
ATOM   2524 HD12 ILE A 164      -1.962  42.221  25.503  1.00 80.31           H  
ATOM   2525 HD13 ILE A 164      -0.648  43.041  26.397  1.00 80.31           H  
ATOM   2526  N   TYR A 165      -1.869  40.860  31.414  1.00 80.33           N  
ATOM   2527  H   TYR A 165      -1.024  41.400  31.290  1.00 80.33           H  
ATOM   2528  CA  TYR A 165      -1.864  39.787  32.406  1.00 80.33           C  
ATOM   2529  HA  TYR A 165      -2.116  38.850  31.910  1.00 80.33           H  
ATOM   2530  C   TYR A 165      -2.909  40.007  33.515  1.00 80.33           C  
ATOM   2531  CB  TYR A 165      -0.457  39.650  32.986  1.00 80.33           C  
ATOM   2532  HB2 TYR A 165       0.250  39.482  32.174  1.00 80.33           H  
ATOM   2533  HB3 TYR A 165      -0.172  40.577  33.482  1.00 80.33           H  
ATOM   2534  O   TYR A 165      -3.740  39.136  33.762  1.00 80.33           O  
ATOM   2535  CG  TYR A 165      -0.341  38.504  33.961  1.00 80.33           C  
ATOM   2536  CD1 TYR A 165      -0.411  38.755  35.345  1.00 80.33           C  
ATOM   2537  HD1 TYR A 165      -0.556  39.761  35.711  1.00 80.33           H  
ATOM   2538  CD2 TYR A 165      -0.172  37.190  33.483  1.00 80.33           C  
ATOM   2539  HD2 TYR A 165      -0.134  36.994  32.422  1.00 80.33           H  
ATOM   2540  CE1 TYR A 165      -0.304  37.690  36.257  1.00 80.33           C  
ATOM   2541  HE1 TYR A 165      -0.360  37.890  37.317  1.00 80.33           H  
ATOM   2542  CE2 TYR A 165      -0.073  36.123  34.393  1.00 80.33           C  
ATOM   2543  HE2 TYR A 165       0.050  35.109  34.040  1.00 80.33           H  
ATOM   2544  OH  TYR A 165      -0.045  35.334  36.651  1.00 80.33           O  
ATOM   2545  HH  TYR A 165      -0.032  35.621  37.566  1.00 80.33           H  
ATOM   2546  CZ  TYR A 165      -0.139  36.371  35.779  1.00 80.33           C  
ATOM   2547  N   GLU A 166      -2.944  41.189  34.132  1.00 75.42           N  
ATOM   2548  H   GLU A 166      -2.232  41.873  33.920  1.00 75.42           H  
ATOM   2549  CA  GLU A 166      -3.906  41.488  35.205  1.00 75.42           C  
ATOM   2550  HA  GLU A 166      -3.872  40.697  35.953  1.00 75.42           H  
ATOM   2551  C   GLU A 166      -5.352  41.546  34.701  1.00 75.42           C  
ATOM   2552  CB  GLU A 166      -3.548  42.826  35.869  1.00 75.42           C  
ATOM   2553  HB2 GLU A 166      -4.385  43.159  36.482  1.00 75.42           H  
ATOM   2554  HB3 GLU A 166      -3.394  43.578  35.095  1.00 75.42           H  
ATOM   2555  O   GLU A 166      -6.270  41.023  35.334  1.00 75.42           O  
ATOM   2556  CG  GLU A 166      -2.296  42.755  36.751  1.00 75.42           C  
ATOM   2557  HG2 GLU A 166      -1.449  42.434  36.146  1.00 75.42           H  
ATOM   2558  HG3 GLU A 166      -2.092  43.766  37.106  1.00 75.42           H  
ATOM   2559  CD  GLU A 166      -2.428  41.834  37.973  1.00 75.42           C  
ATOM   2560  OE1 GLU A 166      -1.373  41.599  38.606  1.00 75.42           O  
ATOM   2561  OE2 GLU A 166      -3.555  41.384  38.276  1.00 75.42           O  
ATOM   2562  N   SER A 167      -5.580  42.140  33.527  1.00 72.92           N  
ATOM   2563  H   SER A 167      -4.802  42.554  33.035  1.00 72.92           H  
ATOM   2564  CA  SER A 167      -6.929  42.208  32.956  1.00 72.92           C  
ATOM   2565  HA  SER A 167      -7.598  42.592  33.726  1.00 72.92           H  
ATOM   2566  C   SER A 167      -7.465  40.835  32.556  1.00 72.92           C  
ATOM   2567  CB  SER A 167      -6.995  43.170  31.771  1.00 72.92           C  
ATOM   2568  HB2 SER A 167      -8.024  43.223  31.415  1.00 72.92           H  
ATOM   2569  HB3 SER A 167      -6.686  44.164  32.096  1.00 72.92           H  
ATOM   2570  O   SER A 167      -8.669  40.614  32.670  1.00 72.92           O  
ATOM   2571  OG  SER A 167      -6.166  42.749  30.714  1.00 72.92           O  
ATOM   2572  HG  SER A 167      -5.263  42.913  30.994  1.00 72.92           H  
ATOM   2573  N   THR A 168      -6.602  39.908  32.129  1.00 67.79           N  
ATOM   2574  H   THR A 168      -5.628  40.163  32.046  1.00 67.79           H  
ATOM   2575  CA  THR A 168      -7.000  38.535  31.780  1.00 67.79           C  
ATOM   2576  HA  THR A 168      -7.975  38.572  31.294  1.00 67.79           H  
ATOM   2577  C   THR A 168      -7.180  37.640  32.998  1.00 67.79           C  
ATOM   2578  CB  THR A 168      -6.036  37.863  30.795  1.00 67.79           C  
ATOM   2579  HB  THR A 168      -6.319  36.815  30.693  1.00 67.79           H  
ATOM   2580  O   THR A 168      -8.103  36.836  32.985  1.00 67.79           O  
ATOM   2581  CG2 THR A 168      -6.085  38.494  29.404  1.00 67.79           C  
ATOM   2582 HG21 THR A 168      -5.938  39.573  29.460  1.00 67.79           H  
ATOM   2583 HG22 THR A 168      -5.309  38.055  28.778  1.00 67.79           H  
ATOM   2584 HG23 THR A 168      -7.056  38.294  28.951  1.00 67.79           H  
ATOM   2585  OG1 THR A 168      -4.709  37.909  31.241  1.00 67.79           O  
ATOM   2586  HG1 THR A 168      -4.407  38.816  31.155  1.00 67.79           H  
ATOM   2587  N   ARG A 169      -6.395  37.798  34.074  1.00 60.73           N  
ATOM   2588  H   ARG A 169      -5.589  38.403  34.011  1.00 60.73           H  
ATOM   2589  CA  ARG A 169      -6.703  37.123  35.351  1.00 60.73           C  
ATOM   2590  HA  ARG A 169      -6.883  36.065  35.164  1.00 60.73           H  
ATOM   2591  C   ARG A 169      -7.990  37.642  35.987  1.00 60.73           C  
ATOM   2592  CB  ARG A 169      -5.561  37.272  36.359  1.00 60.73           C  
ATOM   2593  HB2 ARG A 169      -5.261  38.317  36.439  1.00 60.73           H  
ATOM   2594  HB3 ARG A 169      -5.933  36.953  37.333  1.00 60.73           H  
ATOM   2595  O   ARG A 169      -8.705  36.880  36.627  1.00 60.73           O  
ATOM   2596  CG  ARG A 169      -4.350  36.411  35.999  1.00 60.73           C  
ATOM   2597  HG2 ARG A 169      -3.773  36.920  35.227  1.00 60.73           H  
ATOM   2598  HG3 ARG A 169      -4.666  35.442  35.612  1.00 60.73           H  
ATOM   2599  CD  ARG A 169      -3.469  36.212  37.232  1.00 60.73           C  
ATOM   2600  HD2 ARG A 169      -3.413  37.141  37.799  1.00 60.73           H  
ATOM   2601  HD3 ARG A 169      -2.471  35.942  36.887  1.00 60.73           H  
ATOM   2602  NE  ARG A 169      -3.973  35.111  38.060  1.00 60.73           N  
ATOM   2603  HE  ARG A 169      -4.738  34.568  37.686  1.00 60.73           H  
ATOM   2604  NH1 ARG A 169      -2.464  35.249  39.784  1.00 60.73           N  
ATOM   2605 HH11 ARG A 169      -2.195  36.189  39.530  1.00 60.73           H  
ATOM   2606 HH12 ARG A 169      -2.164  34.784  40.629  1.00 60.73           H  
ATOM   2607  NH2 ARG A 169      -3.891  33.541  39.655  1.00 60.73           N  
ATOM   2608 HH21 ARG A 169      -4.576  32.971  39.180  1.00 60.73           H  
ATOM   2609 HH22 ARG A 169      -3.473  33.210  40.513  1.00 60.73           H  
ATOM   2610  CZ  ARG A 169      -3.432  34.645  39.157  1.00 60.73           C  
ATOM   2611  N   GLY A 170      -8.282  38.933  35.823  1.00 50.66           N  
ATOM   2612  H   GLY A 170      -7.577  39.524  35.406  1.00 50.66           H  
ATOM   2613  CA  GLY A 170      -9.483  39.555  36.378  1.00 50.66           C  
ATOM   2614  HA2 GLY A 170      -9.663  39.162  37.378  1.00 50.66           H  
ATOM   2615  HA3 GLY A 170      -9.299  40.626  36.465  1.00 50.66           H  
ATOM   2616  C   GLY A 170     -10.765  39.365  35.554  1.00 50.66           C  
ATOM   2617  O   GLY A 170     -11.852  39.466  36.119  1.00 50.66           O  
ATOM   2618  N   ARG A 171     -10.688  39.139  34.232  1.00 50.81           N  
ATOM   2619  H   ARG A 171      -9.771  39.029  33.824  1.00 50.81           H  
ATOM   2620  CA  ARG A 171     -11.861  39.057  33.331  1.00 50.81           C  
ATOM   2621  HA  ARG A 171     -12.767  39.107  33.934  1.00 50.81           H  
ATOM   2622  C   ARG A 171     -11.934  37.736  32.567  1.00 50.81           C  
ATOM   2623  CB  ARG A 171     -11.876  40.221  32.321  1.00 50.81           C  
ATOM   2624  HB2 ARG A 171     -12.689  40.047  31.615  1.00 50.81           H  
ATOM   2625  HB3 ARG A 171     -10.949  40.220  31.748  1.00 50.81           H  
ATOM   2626  O   ARG A 171     -10.924  37.156  32.203  1.00 50.81           O  
ATOM   2627  CG  ARG A 171     -12.101  41.600  32.955  1.00 50.81           C  
ATOM   2628  HG2 ARG A 171     -11.278  41.838  33.629  1.00 50.81           H  
ATOM   2629  HG3 ARG A 171     -13.034  41.582  33.518  1.00 50.81           H  
ATOM   2630  CD  ARG A 171     -12.186  42.663  31.850  1.00 50.81           C  
ATOM   2631  HD2 ARG A 171     -12.883  42.319  31.086  1.00 50.81           H  
ATOM   2632  HD3 ARG A 171     -11.199  42.771  31.400  1.00 50.81           H  
ATOM   2633  NE  ARG A 171     -12.650  43.963  32.372  1.00 50.81           N  
ATOM   2634  HE  ARG A 171     -12.859  43.999  33.359  1.00 50.81           H  
ATOM   2635  NH1 ARG A 171     -12.558  45.124  30.392  1.00 50.81           N  
ATOM   2636 HH11 ARG A 171     -12.712  45.966  29.857  1.00 50.81           H  
ATOM   2637 HH12 ARG A 171     -12.193  44.297  29.941  1.00 50.81           H  
ATOM   2638  NH2 ARG A 171     -13.299  46.143  32.234  1.00 50.81           N  
ATOM   2639 HH21 ARG A 171     -13.529  46.133  33.217  1.00 50.81           H  
ATOM   2640 HH22 ARG A 171     -13.445  46.980  31.687  1.00 50.81           H  
ATOM   2641  CZ  ARG A 171     -12.832  45.066  31.666  1.00 50.81           C  
ATOM   2642  N   GLU A 172     -13.150  37.368  32.155  1.00 42.86           N  
ATOM   2643  H   GLU A 172     -13.934  37.898  32.508  1.00 42.86           H  
ATOM   2644  CA  GLU A 172     -13.470  36.206  31.296  1.00 42.86           C  
ATOM   2645  HA  GLU A 172     -13.121  35.304  31.798  1.00 42.86           H  
ATOM   2646  C   GLU A 172     -12.811  36.196  29.897  1.00 42.86           C  
ATOM   2647  CB  GLU A 172     -14.999  36.098  31.107  1.00 42.86           C  
ATOM   2648  HB2 GLU A 172     -15.195  35.283  30.411  1.00 42.86           H  
ATOM   2649  HB3 GLU A 172     -15.382  37.019  30.668  1.00 42.86           H  
ATOM   2650  O   GLU A 172     -13.060  35.284  29.109  1.00 42.86           O  
ATOM   2651  CG  GLU A 172     -15.761  35.797  32.404  1.00 42.86           C  
ATOM   2652  HG2 GLU A 172     -15.216  35.030  32.954  1.00 42.86           H  
ATOM   2653  HG3 GLU A 172     -15.779  36.699  33.016  1.00 42.86           H  
ATOM   2654  CD  GLU A 172     -17.198  35.287  32.180  1.00 42.86           C  
ATOM   2655  OE1 GLU A 172     -17.994  35.329  33.142  1.00 42.86           O  
ATOM   2656  OE2 GLU A 172     -17.525  34.661  31.144  1.00 42.86           O  
ATOM   2657  N   LEU A 173     -11.963  37.177  29.568  1.00 44.40           N  
ATOM   2658  H   LEU A 173     -11.679  37.800  30.311  1.00 44.40           H  
ATOM   2659  CA  LEU A 173     -11.314  37.331  28.259  1.00 44.40           C  
ATOM   2660  HA  LEU A 173     -12.086  37.543  27.519  1.00 44.40           H  
ATOM   2661  C   LEU A 173     -10.577  36.061  27.805  1.00 44.40           C  
ATOM   2662  CB  LEU A 173     -10.307  38.499  28.352  1.00 44.40           C  
ATOM   2663  HB2 LEU A 173      -9.297  38.091  28.343  1.00 44.40           H  
ATOM   2664  HB3 LEU A 173     -10.408  39.009  29.310  1.00 44.40           H  
ATOM   2665  O   LEU A 173     -10.442  35.792  26.615  1.00 44.40           O  
ATOM   2666  CG  LEU A 173     -10.457  39.523  27.209  1.00 44.40           C  
ATOM   2667  HG  LEU A 173     -11.162  39.162  26.460  1.00 44.40           H  
ATOM   2668  CD1 LEU A 173     -10.974  40.853  27.767  1.00 44.40           C  
ATOM   2669 HD11 LEU A 173     -11.937  40.688  28.250  1.00 44.40           H  
ATOM   2670 HD12 LEU A 173     -10.260  41.260  28.483  1.00 44.40           H  
ATOM   2671 HD13 LEU A 173     -11.108  41.556  26.946  1.00 44.40           H  
ATOM   2672  CD2 LEU A 173      -9.120  39.774  26.513  1.00 44.40           C  
ATOM   2673 HD21 LEU A 173      -9.255  40.494  25.706  1.00 44.40           H  
ATOM   2674 HD22 LEU A 173      -8.385  40.153  27.223  1.00 44.40           H  
ATOM   2675 HD23 LEU A 173      -8.758  38.841  26.080  1.00 44.40           H  
ATOM   2676  N   GLN A 174     -10.113  35.265  28.765  1.00 44.17           N  
ATOM   2677  H   GLN A 174     -10.270  35.541  29.724  1.00 44.17           H  
ATOM   2678  CA  GLN A 174      -9.400  34.022  28.517  1.00 44.17           C  
ATOM   2679  HA  GLN A 174      -8.518  34.241  27.916  1.00 44.17           H  
ATOM   2680  C   GLN A 174     -10.205  32.970  27.737  1.00 44.17           C  
ATOM   2681  CB  GLN A 174      -8.947  33.464  29.865  1.00 44.17           C  
ATOM   2682  HB2 GLN A 174      -9.771  33.488  30.579  1.00 44.17           H  
ATOM   2683  HB3 GLN A 174      -8.664  32.424  29.703  1.00 44.17           H  
ATOM   2684  O   GLN A 174      -9.584  32.105  27.117  1.00 44.17           O  
ATOM   2685  CG  GLN A 174      -7.733  34.237  30.417  1.00 44.17           C  
ATOM   2686  HG2 GLN A 174      -6.930  34.214  29.681  1.00 44.17           H  
ATOM   2687  HG3 GLN A 174      -8.012  35.276  30.592  1.00 44.17           H  
ATOM   2688  CD  GLN A 174      -7.212  33.665  31.728  1.00 44.17           C  
ATOM   2689  NE2 GLN A 174      -5.934  33.752  32.020  1.00 44.17           N  
ATOM   2690 HE21 GLN A 174      -5.687  33.346  32.911  1.00 44.17           H  
ATOM   2691 HE22 GLN A 174      -5.288  34.280  31.451  1.00 44.17           H  
ATOM   2692  OE1 GLN A 174      -7.947  33.111  32.516  1.00 44.17           O  
ATOM   2693  N   LYS A 175     -11.545  33.033  27.705  1.00 45.19           N  
ATOM   2694  H   LYS A 175     -12.007  33.776  28.209  1.00 45.19           H  
ATOM   2695  CA  LYS A 175     -12.352  32.123  26.871  1.00 45.19           C  
ATOM   2696  HA  LYS A 175     -12.073  31.095  27.100  1.00 45.19           H  
ATOM   2697  C   LYS A 175     -12.065  32.294  25.375  1.00 45.19           C  
ATOM   2698  CB  LYS A 175     -13.852  32.317  27.146  1.00 45.19           C  
ATOM   2699  HB2 LYS A 175     -14.044  33.310  27.553  1.00 45.19           H  
ATOM   2700  HB3 LYS A 175     -14.389  32.241  26.201  1.00 45.19           H  
ATOM   2701  O   LYS A 175     -11.803  31.309  24.692  1.00 45.19           O  
ATOM   2702  CG  LYS A 175     -14.404  31.243  28.091  1.00 45.19           C  
ATOM   2703  HG2 LYS A 175     -14.127  30.260  27.709  1.00 45.19           H  
ATOM   2704  HG3 LYS A 175     -13.987  31.371  29.089  1.00 45.19           H  
ATOM   2705  CD  LYS A 175     -15.933  31.344  28.139  1.00 45.19           C  
ATOM   2706  HD2 LYS A 175     -16.307  31.384  27.116  1.00 45.19           H  
ATOM   2707  HD3 LYS A 175     -16.226  32.258  28.656  1.00 45.19           H  
ATOM   2708  CE  LYS A 175     -16.530  30.119  28.835  1.00 45.19           C  
ATOM   2709  HE2 LYS A 175     -16.013  29.232  28.470  1.00 45.19           H  
ATOM   2710  HE3 LYS A 175     -16.357  30.199  29.908  1.00 45.19           H  
ATOM   2711  NZ  LYS A 175     -17.975  29.998  28.525  1.00 45.19           N  
ATOM   2712  HZ1 LYS A 175     -18.085  29.864  27.529  1.00 45.19           H  
ATOM   2713  HZ2 LYS A 175     -18.482  30.833  28.781  1.00 45.19           H  
ATOM   2714  HZ3 LYS A 175     -18.374  29.180  28.963  1.00 45.19           H  
ATOM   2715  N   GLU A 176     -12.062  33.536  24.894  1.00 44.38           N  
ATOM   2716  H   GLU A 176     -12.245  34.289  25.541  1.00 44.38           H  
ATOM   2717  CA  GLU A 176     -11.881  33.904  23.474  1.00 44.38           C  
ATOM   2718  HA  GLU A 176     -12.695  33.527  22.855  1.00 44.38           H  
ATOM   2719  C   GLU A 176     -10.549  33.409  22.900  1.00 44.38           C  
ATOM   2720  CB  GLU A 176     -11.843  35.435  23.402  1.00 44.38           C  
ATOM   2721  HB2 GLU A 176     -11.128  35.807  24.136  1.00 44.38           H  
ATOM   2722  HB3 GLU A 176     -11.461  35.733  22.426  1.00 44.38           H  
ATOM   2723  O   GLU A 176     -10.431  32.909  21.778  1.00 44.38           O  
ATOM   2724  CG  GLU A 176     -13.193  36.105  23.659  1.00 44.38           C  
ATOM   2725  HG2 GLU A 176     -13.873  35.429  24.177  1.00 44.38           H  
ATOM   2726  HG3 GLU A 176     -13.039  36.974  24.299  1.00 44.38           H  
ATOM   2727  CD  GLU A 176     -13.766  36.557  22.326  1.00 44.38           C  
ATOM   2728  OE1 GLU A 176     -14.675  35.867  21.845  1.00 44.38           O  
ATOM   2729  OE2 GLU A 176     -13.271  37.567  21.789  1.00 44.38           O  
ATOM   2730  N   LEU A 177      -9.506  33.534  23.716  1.00 45.75           N  
ATOM   2731  H   LEU A 177      -9.671  33.963  24.615  1.00 45.75           H  
ATOM   2732  CA  LEU A 177      -8.151  33.147  23.354  1.00 45.75           C  
ATOM   2733  HA  LEU A 177      -8.035  33.260  22.276  1.00 45.75           H  
ATOM   2734  C   LEU A 177      -7.878  31.655  23.632  1.00 45.75           C  
ATOM   2735  CB  LEU A 177      -7.189  34.133  24.032  1.00 45.75           C  
ATOM   2736  HB2 LEU A 177      -6.176  33.737  23.967  1.00 45.75           H  
ATOM   2737  HB3 LEU A 177      -7.484  34.206  25.080  1.00 45.75           H  
ATOM   2738  O   LEU A 177      -6.726  31.232  23.565  1.00 45.75           O  
ATOM   2739  CG  LEU A 177      -7.207  35.548  23.409  1.00 45.75           C  
ATOM   2740  HG  LEU A 177      -8.234  35.814  23.158  1.00 45.75           H  
ATOM   2741  CD1 LEU A 177      -6.671  36.644  24.337  1.00 45.75           C  
ATOM   2742 HD11 LEU A 177      -5.584  36.604  24.409  1.00 45.75           H  
ATOM   2743 HD12 LEU A 177      -7.131  36.558  25.321  1.00 45.75           H  
ATOM   2744 HD13 LEU A 177      -6.945  37.614  23.922  1.00 45.75           H  
ATOM   2745  CD2 LEU A 177      -6.362  35.587  22.133  1.00 45.75           C  
ATOM   2746 HD21 LEU A 177      -6.757  34.878  21.406  1.00 45.75           H  
ATOM   2747 HD22 LEU A 177      -5.325  35.338  22.355  1.00 45.75           H  
ATOM   2748 HD23 LEU A 177      -6.411  36.586  21.698  1.00 45.75           H  
ATOM   2749  N   ARG A 178      -8.924  30.857  23.925  1.00 45.37           N  
ATOM   2750  H   ARG A 178      -9.839  31.284  23.931  1.00 45.37           H  
ATOM   2751  CA  ARG A 178      -8.852  29.429  24.299  1.00 45.37           C  
ATOM   2752  HA  ARG A 178      -9.825  29.157  24.710  1.00 45.37           H  
ATOM   2753  C   ARG A 178      -7.855  29.161  25.452  1.00 45.37           C  
ATOM   2754  CB  ARG A 178      -8.624  28.543  23.046  1.00 45.37           C  
ATOM   2755  HB2 ARG A 178      -8.503  27.510  23.374  1.00 45.37           H  
ATOM   2756  HB3 ARG A 178      -7.698  28.843  22.556  1.00 45.37           H  
ATOM   2757  O   ARG A 178      -7.167  28.139  25.476  1.00 45.37           O  
ATOM   2758  CG  ARG A 178      -9.776  28.563  22.018  1.00 45.37           C  
ATOM   2759  HG2 ARG A 178      -9.912  29.573  21.630  1.00 45.37           H  
ATOM   2760  HG3 ARG A 178     -10.694  28.259  22.522  1.00 45.37           H  
ATOM   2761  CD  ARG A 178      -9.505  27.593  20.849  1.00 45.37           C  
ATOM   2762  HD2 ARG A 178      -9.300  26.603  21.256  1.00 45.37           H  
ATOM   2763  HD3 ARG A 178      -8.617  27.919  20.309  1.00 45.37           H  
ATOM   2764  NE  ARG A 178     -10.641  27.478  19.904  1.00 45.37           N  
ATOM   2765  HE  ARG A 178     -11.533  27.871  20.170  1.00 45.37           H  
ATOM   2766  NH1 ARG A 178      -9.555  26.184  18.336  1.00 45.37           N  
ATOM   2767 HH11 ARG A 178      -9.639  25.196  18.530  1.00 45.37           H  
ATOM   2768 HH12 ARG A 178      -9.490  26.212  17.329  1.00 45.37           H  
ATOM   2769  NH2 ARG A 178     -11.709  26.536  18.094  1.00 45.37           N  
ATOM   2770 HH21 ARG A 178     -12.625  26.761  18.457  1.00 45.37           H  
ATOM   2771 HH22 ARG A 178     -11.676  25.700  17.529  1.00 45.37           H  
ATOM   2772  CZ  ARG A 178     -10.631  26.750  18.790  1.00 45.37           C  
ATOM   2773  N   MET A 179      -7.745  30.088  26.412  1.00 41.97           N  
ATOM   2774  H   MET A 179      -8.370  30.881  26.371  1.00 41.97           H  
ATOM   2775  CA  MET A 179      -6.694  30.077  27.444  1.00 41.97           C  
ATOM   2776  HA  MET A 179      -5.828  29.536  27.063  1.00 41.97           H  
ATOM   2777  C   MET A 179      -7.066  29.470  28.794  1.00 41.97           C  
ATOM   2778  CB  MET A 179      -6.221  31.479  27.799  1.00 41.97           C  
ATOM   2779  HB2 MET A 179      -7.061  32.075  28.157  1.00 41.97           H  
ATOM   2780  HB3 MET A 179      -5.503  31.391  28.614  1.00 41.97           H  
ATOM   2781  O   MET A 179      -6.220  28.820  29.398  1.00 41.97           O  
ATOM   2782  CG  MET A 179      -5.547  32.238  26.684  1.00 41.97           C  
ATOM   2783  HG2 MET A 179      -4.869  31.593  26.125  1.00 41.97           H  
ATOM   2784  HG3 MET A 179      -6.317  32.608  26.008  1.00 41.97           H  
ATOM   2785  SD  MET A 179      -4.648  33.605  27.435  1.00 41.97           S  
ATOM   2786  CE  MET A 179      -4.561  34.694  26.015  1.00 41.97           C  
ATOM   2787  HE1 MET A 179      -4.031  34.211  25.195  1.00 41.97           H  
ATOM   2788  HE2 MET A 179      -4.095  35.642  26.283  1.00 41.97           H  
ATOM   2789  HE3 MET A 179      -5.594  34.914  25.746  1.00 41.97           H  
ATOM   2790  N   TYR A 180      -8.240  29.732  29.355  1.00 41.24           N  
ATOM   2791  H   TYR A 180      -8.938  30.273  28.865  1.00 41.24           H  
ATOM   2792  CA  TYR A 180      -8.492  29.322  30.740  1.00 41.24           C  
ATOM   2793  HA  TYR A 180      -7.889  28.443  30.964  1.00 41.24           H  
ATOM   2794  C   TYR A 180      -9.922  28.907  30.958  1.00 41.24           C  
ATOM   2795  CB  TYR A 180      -8.081  30.409  31.728  1.00 41.24           C  
ATOM   2796  HB2 TYR A 180      -7.738  31.247  31.121  1.00 41.24           H  
ATOM   2797  HB3 TYR A 180      -8.926  30.720  32.342  1.00 41.24           H  
ATOM   2798  O   TYR A 180     -10.866  29.493  30.420  1.00 41.24           O  
ATOM   2799  CG  TYR A 180      -6.925  30.026  32.607  1.00 41.24           C  
ATOM   2800  CD1 TYR A 180      -7.125  29.118  33.656  1.00 41.24           C  
ATOM   2801  HD1 TYR A 180      -8.120  28.805  33.938  1.00 41.24           H  
ATOM   2802  CD2 TYR A 180      -5.634  30.480  32.279  1.00 41.24           C  
ATOM   2803  HD2 TYR A 180      -5.495  31.170  31.460  1.00 41.24           H  
ATOM   2804  CE1 TYR A 180      -6.006  28.554  34.280  1.00 41.24           C  
ATOM   2805  HE1 TYR A 180      -6.152  27.779  35.017  1.00 41.24           H  
ATOM   2806  CE2 TYR A 180      -4.524  30.010  32.985  1.00 41.24           C  
ATOM   2807  HE2 TYR A 180      -3.532  30.355  32.731  1.00 41.24           H  
ATOM   2808  OH  TYR A 180      -3.589  28.459  34.465  1.00 41.24           O  
ATOM   2809  HH  TYR A 180      -2.809  28.946  34.189  1.00 41.24           H  
ATOM   2810  CZ  TYR A 180      -4.708  29.019  33.960  1.00 41.24           C  
ATOM   2811  N   ARG A 181     -10.051  27.866  31.776  1.00 43.19           N  
ATOM   2812  H   ARG A 181      -9.209  27.498  32.196  1.00 43.19           H  
ATOM   2813  CA  ARG A 181     -11.324  27.386  32.278  1.00 43.19           C  
ATOM   2814  HA  ARG A 181     -11.968  27.167  31.426  1.00 43.19           H  
ATOM   2815  C   ARG A 181     -11.936  28.505  33.112  1.00 43.19           C  
ATOM   2816  CB  ARG A 181     -11.064  26.106  33.086  1.00 43.19           C  
ATOM   2817  HB2 ARG A 181     -10.275  25.539  32.593  1.00 43.19           H  
ATOM   2818  HB3 ARG A 181     -10.713  26.365  34.085  1.00 43.19           H  
ATOM   2819  O   ARG A 181     -11.273  29.070  33.976  1.00 43.19           O  
ATOM   2820  CG  ARG A 181     -12.292  25.194  33.184  1.00 43.19           C  
ATOM   2821  HG2 ARG A 181     -12.645  24.954  32.181  1.00 43.19           H  
ATOM   2822  HG3 ARG A 181     -13.084  25.691  33.743  1.00 43.19           H  
ATOM   2823  CD  ARG A 181     -11.879  23.903  33.903  1.00 43.19           C  
ATOM   2824  HD2 ARG A 181     -11.604  24.163  34.925  1.00 43.19           H  
ATOM   2825  HD3 ARG A 181     -11.003  23.484  33.409  1.00 43.19           H  
ATOM   2826  NE  ARG A 181     -12.950  22.886  33.903  1.00 43.19           N  
ATOM   2827  HE  ARG A 181     -13.604  22.902  33.134  1.00 43.19           H  
ATOM   2828  NH1 ARG A 181     -12.287  21.800  35.818  1.00 43.19           N  
ATOM   2829 HH11 ARG A 181     -12.624  21.483  36.716  1.00 43.19           H  
ATOM   2830 HH12 ARG A 181     -11.461  22.379  35.871  1.00 43.19           H  
ATOM   2831  NH2 ARG A 181     -14.132  21.143  34.789  1.00 43.19           N  
ATOM   2832 HH21 ARG A 181     -14.810  21.179  34.041  1.00 43.19           H  
ATOM   2833 HH22 ARG A 181     -14.200  20.481  35.549  1.00 43.19           H  
ATOM   2834  CZ  ARG A 181     -13.115  21.952  34.827  1.00 43.19           C  
ATOM   2835  N   LYS A 182     -13.205  28.820  32.858  1.00 42.35           N  
ATOM   2836  H   LYS A 182     -13.677  28.318  32.118  1.00 42.35           H  
ATOM   2837  CA  LYS A 182     -13.972  29.706  33.735  1.00 42.35           C  
ATOM   2838  HA  LYS A 182     -13.518  30.697  33.704  1.00 42.35           H  
ATOM   2839  C   LYS A 182     -13.872  29.131  35.158  1.00 42.35           C  
ATOM   2840  CB  LYS A 182     -15.419  29.776  33.218  1.00 42.35           C  
ATOM   2841  HB2 LYS A 182     -15.386  29.890  32.134  1.00 42.35           H  
ATOM   2842  HB3 LYS A 182     -15.942  28.847  33.448  1.00 42.35           H  
ATOM   2843  O   LYS A 182     -14.210  27.952  35.306  1.00 42.35           O  
ATOM   2844  CG  LYS A 182     -16.202  30.963  33.790  1.00 42.35           C  
ATOM   2845  HG2 LYS A 182     -15.617  31.872  33.654  1.00 42.35           H  
ATOM   2846  HG3 LYS A 182     -16.368  30.808  34.856  1.00 42.35           H  
ATOM   2847  CD  LYS A 182     -17.551  31.129  33.070  1.00 42.35           C  
ATOM   2848  HD2 LYS A 182     -18.159  30.233  33.197  1.00 42.35           H  
ATOM   2849  HD3 LYS A 182     -17.357  31.299  32.010  1.00 42.35           H  
ATOM   2850  CE  LYS A 182     -18.279  32.340  33.656  1.00 42.35           C  
ATOM   2851  HE2 LYS A 182     -17.527  33.075  33.944  1.00 42.35           H  
ATOM   2852  HE3 LYS A 182     -18.802  32.052  34.568  1.00 42.35           H  
ATOM   2853  NZ  LYS A 182     -19.195  33.004  32.701  1.00 42.35           N  
ATOM   2854  HZ1 LYS A 182     -20.029  32.489  32.460  1.00 42.35           H  
ATOM   2855  HZ2 LYS A 182     -19.413  33.913  33.084  1.00 42.35           H  
ATOM   2856  HZ3 LYS A 182     -18.676  33.332  31.899  1.00 42.35           H  
ATOM   2857  N   PRO A 183     -13.427  29.891  36.175  1.00 37.34           N  
ATOM   2858  CA  PRO A 183     -13.538  29.428  37.546  1.00 37.34           C  
ATOM   2859  HA  PRO A 183     -12.936  28.530  37.682  1.00 37.34           H  
ATOM   2860  C   PRO A 183     -15.016  29.134  37.795  1.00 37.34           C  
ATOM   2861  CB  PRO A 183     -13.004  30.556  38.441  1.00 37.34           C  
ATOM   2862  HB2 PRO A 183     -13.826  31.133  38.863  1.00 37.34           H  
ATOM   2863  HB3 PRO A 183     -12.373  30.166  39.239  1.00 37.34           H  
ATOM   2864  O   PRO A 183     -15.872  30.004  37.605  1.00 37.34           O  
ATOM   2865  CG  PRO A 183     -12.208  31.445  37.484  1.00 37.34           C  
ATOM   2866  HG2 PRO A 183     -12.226  32.491  37.791  1.00 37.34           H  
ATOM   2867  HG3 PRO A 183     -11.181  31.084  37.427  1.00 37.34           H  
ATOM   2868  CD  PRO A 183     -12.888  31.239  36.132  1.00 37.34           C  
ATOM   2869  HD2 PRO A 183     -12.159  31.355  35.330  1.00 37.34           H  
ATOM   2870  HD3 PRO A 183     -13.704  31.953  36.016  1.00 37.34           H  
ATOM   2871  N   THR A 184     -15.346  27.899  38.156  1.00 36.14           N  
ATOM   2872  H   THR A 184     -14.627  27.194  38.237  1.00 36.14           H  
ATOM   2873  CA  THR A 184     -16.624  27.638  38.818  1.00 36.14           C  
ATOM   2874  HA  THR A 184     -17.432  27.990  38.177  1.00 36.14           H  
ATOM   2875  C   THR A 184     -16.697  28.438  40.120  1.00 36.14           C  
ATOM   2876  CB  THR A 184     -16.822  26.139  39.086  1.00 36.14           C  
ATOM   2877  HB  THR A 184     -17.542  25.995  39.891  1.00 36.14           H  
ATOM   2878  O   THR A 184     -15.684  28.926  40.619  1.00 36.14           O  
ATOM   2879  CG2 THR A 184     -17.351  25.432  37.838  1.00 36.14           C  
ATOM   2880 HG21 THR A 184     -16.647  25.563  37.015  1.00 36.14           H  
ATOM   2881 HG22 THR A 184     -17.459  24.368  38.048  1.00 36.14           H  
ATOM   2882 HG23 THR A 184     -18.321  25.844  37.560  1.00 36.14           H  
ATOM   2883  OG1 THR A 184     -15.607  25.516  39.428  1.00 36.14           O  
ATOM   2884  HG1 THR A 184     -15.307  25.847  40.278  1.00 36.14           H  
ATOM   2885  N   ASP A 185     -17.906  28.572  40.666  1.00 34.70           N  
ATOM   2886  H   ASP A 185     -18.693  28.139  40.204  1.00 34.70           H  
ATOM   2887  CA  ASP A 185     -18.194  29.303  41.904  1.00 34.70           C  
ATOM   2888  HA  ASP A 185     -18.193  30.367  41.667  1.00 34.70           H  
ATOM   2889  C   ASP A 185     -17.152  28.995  43.010  1.00 34.70           C  
ATOM   2890  CB  ASP A 185     -19.619  28.899  42.332  1.00 34.70           C  
ATOM   2891  HB2 ASP A 185     -20.258  28.905  41.450  1.00 34.70           H  
ATOM   2892  HB3 ASP A 185     -19.604  27.878  42.714  1.00 34.70           H  
ATOM   2893  O   ASP A 185     -16.978  27.818  43.349  1.00 34.70           O  
ATOM   2894  CG  ASP A 185     -20.282  29.813  43.366  1.00 34.70           C  
ATOM   2895  OD1 ASP A 185     -19.708  30.870  43.697  1.00 34.70           O  
ATOM   2896  OD2 ASP A 185     -21.375  29.434  43.837  1.00 34.70           O  
ATOM   2897  N   PRO A 186     -16.457  29.999  43.591  1.00 36.64           N  
ATOM   2898  CA  PRO A 186     -15.353  29.788  44.537  1.00 36.64           C  
ATOM   2899  HA  PRO A 186     -14.542  29.264  44.031  1.00 36.64           H  
ATOM   2900  C   PRO A 186     -15.722  28.987  45.790  1.00 36.64           C  
ATOM   2901  CB  PRO A 186     -14.881  31.195  44.935  1.00 36.64           C  
ATOM   2902  HB2 PRO A 186     -14.612  31.266  45.989  1.00 36.64           H  
ATOM   2903  HB3 PRO A 186     -14.027  31.472  44.317  1.00 36.64           H  
ATOM   2904  O   PRO A 186     -14.835  28.553  46.519  1.00 36.64           O  
ATOM   2905  CG  PRO A 186     -16.065  32.097  44.597  1.00 36.64           C  
ATOM   2906  HG2 PRO A 186     -15.755  33.124  44.404  1.00 36.64           H  
ATOM   2907  HG3 PRO A 186     -16.810  32.055  45.391  1.00 36.64           H  
ATOM   2908  CD  PRO A 186     -16.605  31.424  43.344  1.00 36.64           C  
ATOM   2909  HD2 PRO A 186     -17.635  31.739  43.175  1.00 36.64           H  
ATOM   2910  HD3 PRO A 186     -15.995  31.700  42.484  1.00 36.64           H  
ATOM   2911  N   LYS A 187     -17.014  28.829  46.101  1.00 37.39           N  
ATOM   2912  H   LYS A 187     -17.699  29.195  45.455  1.00 37.39           H  
ATOM   2913  CA  LYS A 187     -17.453  28.127  47.312  1.00 37.39           C  
ATOM   2914  HA  LYS A 187     -16.815  28.430  48.142  1.00 37.39           H  
ATOM   2915  C   LYS A 187     -17.321  26.606  47.262  1.00 37.39           C  
ATOM   2916  CB  LYS A 187     -18.909  28.479  47.637  1.00 37.39           C  
ATOM   2917  HB2 LYS A 187     -19.321  27.692  48.268  1.00 37.39           H  
ATOM   2918  HB3 LYS A 187     -19.498  28.517  46.720  1.00 37.39           H  
ATOM   2919  O   LYS A 187     -17.052  26.027  48.307  1.00 37.39           O  
ATOM   2920  CG  LYS A 187     -19.025  29.802  48.396  1.00 37.39           C  
ATOM   2921  HG2 LYS A 187     -18.377  29.776  49.272  1.00 37.39           H  
ATOM   2922  HG3 LYS A 187     -18.729  30.629  47.750  1.00 37.39           H  
ATOM   2923  CD  LYS A 187     -20.476  29.982  48.847  1.00 37.39           C  
ATOM   2924  HD2 LYS A 187     -21.110  30.059  47.964  1.00 37.39           H  
ATOM   2925  HD3 LYS A 187     -20.781  29.113  49.430  1.00 37.39           H  
ATOM   2926  CE  LYS A 187     -20.615  31.241  49.701  1.00 37.39           C  
ATOM   2927  HE2 LYS A 187     -19.950  31.155  50.561  1.00 37.39           H  
ATOM   2928  HE3 LYS A 187     -20.292  32.095  49.107  1.00 37.39           H  
ATOM   2929  NZ  LYS A 187     -22.019  31.417  50.140  1.00 37.39           N  
ATOM   2930  HZ1 LYS A 187     -22.317  30.620  50.685  1.00 37.39           H  
ATOM   2931  HZ2 LYS A 187     -22.617  31.489  49.330  1.00 37.39           H  
ATOM   2932  HZ3 LYS A 187     -22.118  32.257  50.693  1.00 37.39           H  
ATOM   2933  N   ASN A 188     -17.647  25.955  46.143  1.00 33.57           N  
ATOM   2934  H   ASN A 188     -17.751  26.483  45.288  1.00 33.57           H  
ATOM   2935  CA  ASN A 188     -18.014  24.532  46.188  1.00 33.57           C  
ATOM   2936  HA  ASN A 188     -18.227  24.291  47.230  1.00 33.57           H  
ATOM   2937  C   ASN A 188     -16.877  23.557  45.871  1.00 33.57           C  
ATOM   2938  CB  ASN A 188     -19.318  24.261  45.401  1.00 33.57           C  
ATOM   2939  HB2 ASN A 188     -19.536  25.102  44.743  1.00 33.57           H  
ATOM   2940  HB3 ASN A 188     -19.202  23.376  44.775  1.00 33.57           H  
ATOM   2941  O   ASN A 188     -16.318  22.955  46.784  1.00 33.57           O  
ATOM   2942  CG  ASN A 188     -20.539  24.002  46.275  1.00 33.57           C  
ATOM   2943  ND2 ASN A 188     -21.688  23.843  45.664  1.00 33.57           N  
ATOM   2944 HD21 ASN A 188     -22.484  23.671  46.262  1.00 33.57           H  
ATOM   2945 HD22 ASN A 188     -21.758  23.941  44.661  1.00 33.57           H  
ATOM   2946  OD1 ASN A 188     -20.507  23.924  47.490  1.00 33.57           O  
ATOM   2947  N   GLN A 189     -16.615  23.263  44.596  1.00 31.38           N  
ATOM   2948  H   GLN A 189     -16.983  23.833  43.848  1.00 31.38           H  
ATOM   2949  CA  GLN A 189     -15.791  22.096  44.283  1.00 31.38           C  
ATOM   2950  HA  GLN A 189     -16.042  21.319  45.006  1.00 31.38           H  
ATOM   2951  C   GLN A 189     -14.307  22.380  44.495  1.00 31.38           C  
ATOM   2952  CB  GLN A 189     -16.108  21.513  42.897  1.00 31.38           C  
ATOM   2953  HB2 GLN A 189     -15.230  20.989  42.518  1.00 31.38           H  
ATOM   2954  HB3 GLN A 189     -16.361  22.312  42.199  1.00 31.38           H  
ATOM   2955  O   GLN A 189     -13.783  23.397  44.050  1.00 31.38           O  
ATOM   2956  CG  GLN A 189     -17.261  20.501  43.007  1.00 31.38           C  
ATOM   2957  HG2 GLN A 189     -18.153  21.006  43.378  1.00 31.38           H  
ATOM   2958  HG3 GLN A 189     -16.985  19.725  43.721  1.00 31.38           H  
ATOM   2959  CD  GLN A 189     -17.611  19.818  41.688  1.00 31.38           C  
ATOM   2960  NE2 GLN A 189     -18.416  18.779  41.717  1.00 31.38           N  
ATOM   2961 HE21 GLN A 189     -18.757  18.403  42.591  1.00 31.38           H  
ATOM   2962 HE22 GLN A 189     -18.583  18.346  40.820  1.00 31.38           H  
ATOM   2963  OE1 GLN A 189     -17.210  20.204  40.608  1.00 31.38           O  
ATOM   2964  N   GLY A 190     -13.637  21.423  45.144  1.00 34.59           N  
ATOM   2965  H   GLY A 190     -14.174  20.647  45.504  1.00 34.59           H  
ATOM   2966  CA  GLY A 190     -12.187  21.352  45.303  1.00 34.59           C  
ATOM   2967  HA2 GLY A 190     -11.935  20.613  46.064  1.00 34.59           H  
ATOM   2968  HA3 GLY A 190     -11.817  22.326  45.623  1.00 34.59           H  
ATOM   2969  C   GLY A 190     -11.474  20.982  44.007  1.00 34.59           C  
ATOM   2970  O   GLY A 190     -10.617  20.097  44.017  1.00 34.59           O  
ATOM   2971  N   ASP A 191     -11.845  21.624  42.900  1.00 34.57           N  
ATOM   2972  H   ASP A 191     -12.512  22.378  42.983  1.00 34.57           H  
ATOM   2973  CA  ASP A 191     -11.031  21.587  41.696  1.00 34.57           C  
ATOM   2974  HA  ASP A 191     -10.868  20.548  41.409  1.00 34.57           H  
ATOM   2975  C   ASP A 191      -9.674  22.167  42.092  1.00 34.57           C  
ATOM   2976  CB  ASP A 191     -11.706  22.328  40.519  1.00 34.57           C  
ATOM   2977  HB2 ASP A 191     -12.376  23.099  40.899  1.00 34.57           H  
ATOM   2978  HB3 ASP A 191     -10.930  22.825  39.936  1.00 34.57           H  
ATOM   2979  O   ASP A 191      -9.531  23.353  42.398  1.00 34.57           O  
ATOM   2980  CG  ASP A 191     -12.473  21.399  39.557  1.00 34.57           C  
ATOM   2981  OD1 ASP A 191     -12.524  20.176  39.808  1.00 34.57           O  
ATOM   2982  OD2 ASP A 191     -12.952  21.887  38.503  1.00 34.57           O  
ATOM   2983  N   LYS A 192      -8.690  21.269  42.206  1.00 41.64           N  
ATOM   2984  H   LYS A 192      -8.923  20.306  42.008  1.00 41.64           H  
ATOM   2985  CA  LYS A 192      -7.308  21.634  42.493  1.00 41.64           C  
ATOM   2986  HA  LYS A 192      -7.268  22.043  43.502  1.00 41.64           H  
ATOM   2987  C   LYS A 192      -6.920  22.711  41.479  1.00 41.64           C  
ATOM   2988  CB  LYS A 192      -6.382  20.420  42.351  1.00 41.64           C  
ATOM   2989  HB2 LYS A 192      -5.349  20.769  42.366  1.00 41.64           H  
ATOM   2990  HB3 LYS A 192      -6.564  19.946  41.386  1.00 41.64           H  
ATOM   2991  O   LYS A 192      -7.212  22.512  40.298  1.00 41.64           O  
ATOM   2992  CG  LYS A 192      -6.570  19.396  43.477  1.00 41.64           C  
ATOM   2993  HG2 LYS A 192      -7.610  19.070  43.508  1.00 41.64           H  
ATOM   2994  HG3 LYS A 192      -6.313  19.857  44.431  1.00 41.64           H  
ATOM   2995  CD  LYS A 192      -5.669  18.181  43.230  1.00 41.64           C  
ATOM   2996  HD2 LYS A 192      -4.631  18.508  43.171  1.00 41.64           H  
ATOM   2997  HD3 LYS A 192      -5.953  17.726  42.281  1.00 41.64           H  
ATOM   2998  CE  LYS A 192      -5.832  17.163  44.361  1.00 41.64           C  
ATOM   2999  HE2 LYS A 192      -5.485  17.614  45.291  1.00 41.64           H  
ATOM   3000  HE3 LYS A 192      -6.894  16.945  44.472  1.00 41.64           H  
ATOM   3001  NZ  LYS A 192      -5.084  15.917  44.068  1.00 41.64           N  
ATOM   3002  HZ1 LYS A 192      -4.100  16.113  43.956  1.00 41.64           H  
ATOM   3003  HZ2 LYS A 192      -5.209  15.244  44.810  1.00 41.64           H  
ATOM   3004  HZ3 LYS A 192      -5.425  15.509  43.209  1.00 41.64           H  
ATOM   3005  N   PRO A 193      -6.271  23.808  41.903  1.00 43.74           N  
ATOM   3006  CA  PRO A 193      -5.756  24.785  40.955  1.00 43.74           C  
ATOM   3007  HA  PRO A 193      -6.579  25.316  40.477  1.00 43.74           H  
ATOM   3008  C   PRO A 193      -4.949  24.030  39.900  1.00 43.74           C  
ATOM   3009  CB  PRO A 193      -4.917  25.768  41.778  1.00 43.74           C  
ATOM   3010  HB2 PRO A 193      -5.527  26.637  42.024  1.00 43.74           H  
ATOM   3011  HB3 PRO A 193      -4.016  26.081  41.250  1.00 43.74           H  
ATOM   3012  O   PRO A 193      -4.091  23.211  40.253  1.00 43.74           O  
ATOM   3013  CG  PRO A 193      -4.588  25.002  43.060  1.00 43.74           C  
ATOM   3014  HG2 PRO A 193      -4.460  25.672  43.910  1.00 43.74           H  
ATOM   3015  HG3 PRO A 193      -3.690  24.405  42.905  1.00 43.74           H  
ATOM   3016  CD  PRO A 193      -5.786  24.077  43.244  1.00 43.74           C  
ATOM   3017  HD2 PRO A 193      -6.565  24.585  43.812  1.00 43.74           H  
ATOM   3018  HD3 PRO A 193      -5.467  23.170  43.757  1.00 43.74           H  
ATOM   3019  N   ASP A 194      -5.295  24.235  38.626  1.00 55.36           N  
ATOM   3020  H   ASP A 194      -6.021  24.905  38.415  1.00 55.36           H  
ATOM   3021  CA  ASP A 194      -4.607  23.589  37.514  1.00 55.36           C  
ATOM   3022  HA  ASP A 194      -4.783  22.515  37.565  1.00 55.36           H  
ATOM   3023  C   ASP A 194      -3.112  23.863  37.705  1.00 55.36           C  
ATOM   3024  CB  ASP A 194      -5.167  24.112  36.177  1.00 55.36           C  
ATOM   3025  HB2 ASP A 194      -4.944  25.175  36.088  1.00 55.36           H  
ATOM   3026  HB3 ASP A 194      -6.251  23.997  36.191  1.00 55.36           H  
ATOM   3027  O   ASP A 194      -2.705  24.995  37.984  1.00 55.36           O  
ATOM   3028  CG  ASP A 194      -4.621  23.394  34.936  1.00 55.36           C  
ATOM   3029  OD1 ASP A 194      -3.505  22.823  35.021  1.00 55.36           O  
ATOM   3030  OD2 ASP A 194      -5.278  23.497  33.880  1.00 55.36           O  
ATOM   3031  N   ARG A 195      -2.279  22.821  37.641  1.00 63.83           N  
ATOM   3032  H   ARG A 195      -2.664  21.954  37.294  1.00 63.83           H  
ATOM   3033  CA  ARG A 195      -0.836  22.932  37.908  1.00 63.83           C  
ATOM   3034  HA  ARG A 195      -0.702  23.215  38.952  1.00 63.83           H  
ATOM   3035  C   ARG A 195      -0.215  24.040  37.053  1.00 63.83           C  
ATOM   3036  CB  ARG A 195      -0.204  21.561  37.646  1.00 63.83           C  
ATOM   3037  HB2 ARG A 195      -0.212  21.361  36.575  1.00 63.83           H  
ATOM   3038  HB3 ARG A 195      -0.811  20.801  38.139  1.00 63.83           H  
ATOM   3039  O   ARG A 195       0.721  24.711  37.488  1.00 63.83           O  
ATOM   3040  CG  ARG A 195       1.226  21.456  38.185  1.00 63.83           C  
ATOM   3041  HG2 ARG A 195       1.228  21.672  39.253  1.00 63.83           H  
ATOM   3042  HG3 ARG A 195       1.872  22.167  37.670  1.00 63.83           H  
ATOM   3043  CD  ARG A 195       1.737  20.033  37.945  1.00 63.83           C  
ATOM   3044  HD2 ARG A 195       1.755  19.848  36.871  1.00 63.83           H  
ATOM   3045  HD3 ARG A 195       1.044  19.330  38.408  1.00 63.83           H  
ATOM   3046  NE  ARG A 195       3.084  19.832  38.506  1.00 63.83           N  
ATOM   3047  HE  ARG A 195       3.507  20.628  38.961  1.00 63.83           H  
ATOM   3048  NH1 ARG A 195       3.317  17.651  37.838  1.00 63.83           N  
ATOM   3049 HH11 ARG A 195       3.863  16.805  37.754  1.00 63.83           H  
ATOM   3050 HH12 ARG A 195       2.417  17.712  37.383  1.00 63.83           H  
ATOM   3051  NH2 ARG A 195       4.968  18.640  38.975  1.00 63.83           N  
ATOM   3052 HH21 ARG A 195       5.503  17.787  38.898  1.00 63.83           H  
ATOM   3053 HH22 ARG A 195       5.366  19.453  39.423  1.00 63.83           H  
ATOM   3054  CZ  ARG A 195       3.782  18.712  38.439  1.00 63.83           C  
ATOM   3055  N   THR A 196      -0.797  24.273  35.881  1.00 73.53           N  
ATOM   3056  H   THR A 196      -1.581  23.689  35.629  1.00 73.53           H  
ATOM   3057  CA  THR A 196      -0.442  25.341  34.954  1.00 73.53           C  
ATOM   3058  HA  THR A 196       0.622  25.251  34.735  1.00 73.53           H  
ATOM   3059  C   THR A 196      -0.670  26.748  35.535  1.00 73.53           C  
ATOM   3060  CB  THR A 196      -1.216  25.160  33.635  1.00 73.53           C  
ATOM   3061  HB  THR A 196      -2.183  25.659  33.703  1.00 73.53           H  
ATOM   3062  O   THR A 196       0.192  27.603  35.346  1.00 73.53           O  
ATOM   3063  CG2 THR A 196      -0.412  25.745  32.474  1.00 73.53           C  
ATOM   3064 HG21 THR A 196       0.538  25.220  32.374  1.00 73.53           H  
ATOM   3065 HG22 THR A 196      -0.228  26.805  32.649  1.00 73.53           H  
ATOM   3066 HG23 THR A 196      -0.977  25.633  31.549  1.00 73.53           H  
ATOM   3067  OG1 THR A 196      -1.424  23.794  33.326  1.00 73.53           O  
ATOM   3068  HG1 THR A 196      -2.235  23.486  33.737  1.00 73.53           H  
ATOM   3069  N   GLU A 197      -1.743  26.997  36.303  1.00 74.54           N  
ATOM   3070  H   GLU A 197      -2.379  26.240  36.511  1.00 74.54           H  
ATOM   3071  CA  GLU A 197      -2.012  28.293  36.975  1.00 74.54           C  
ATOM   3072  HA  GLU A 197      -2.109  29.106  36.255  1.00 74.54           H  
ATOM   3073  C   GLU A 197      -0.865  28.653  37.903  1.00 74.54           C  
ATOM   3074  CB  GLU A 197      -3.262  28.273  37.887  1.00 74.54           C  
ATOM   3075  HB2 GLU A 197      -3.285  29.220  38.427  1.00 74.54           H  
ATOM   3076  HB3 GLU A 197      -3.108  27.507  38.647  1.00 74.54           H  
ATOM   3077  O   GLU A 197      -0.284  29.730  37.802  1.00 74.54           O  
ATOM   3078  CG  GLU A 197      -4.658  28.031  37.316  1.00 74.54           C  
ATOM   3079  HG2 GLU A 197      -4.607  27.537  36.346  1.00 74.54           H  
ATOM   3080  HG3 GLU A 197      -5.117  27.271  37.948  1.00 74.54           H  
ATOM   3081  CD  GLU A 197      -5.560  29.279  37.392  1.00 74.54           C  
ATOM   3082  OE1 GLU A 197      -5.517  30.162  36.510  1.00 74.54           O  
ATOM   3083  OE2 GLU A 197      -6.262  29.378  38.418  1.00 74.54           O  
ATOM   3084  N   SER A 198      -0.511  27.718  38.788  1.00 78.85           N  
ATOM   3085  H   SER A 198      -1.060  26.870  38.809  1.00 78.85           H  
ATOM   3086  CA  SER A 198       0.475  27.971  39.837  1.00 78.85           C  
ATOM   3087  HA  SER A 198       0.142  28.829  40.420  1.00 78.85           H  
ATOM   3088  C   SER A 198       1.853  28.309  39.260  1.00 78.85           C  
ATOM   3089  CB  SER A 198       0.548  26.756  40.763  1.00 78.85           C  
ATOM   3090  HB2 SER A 198      -0.457  26.508  41.106  1.00 78.85           H  
ATOM   3091  HB3 SER A 198       1.153  27.012  41.633  1.00 78.85           H  
ATOM   3092  O   SER A 198       2.581  29.137  39.806  1.00 78.85           O  
ATOM   3093  OG  SER A 198       1.117  25.624  40.122  1.00 78.85           O  
ATOM   3094  HG  SER A 198       0.754  25.528  39.238  1.00 78.85           H  
ATOM   3095  N   LEU A 199       2.194  27.709  38.116  1.00 82.85           N  
ATOM   3096  H   LEU A 199       1.535  27.063  37.704  1.00 82.85           H  
ATOM   3097  CA  LEU A 199       3.434  27.991  37.402  1.00 82.85           C  
ATOM   3098  HA  LEU A 199       4.257  28.012  38.115  1.00 82.85           H  
ATOM   3099  C   LEU A 199       3.405  29.370  36.731  1.00 82.85           C  
ATOM   3100  CB  LEU A 199       3.680  26.875  36.374  1.00 82.85           C  
ATOM   3101  HB2 LEU A 199       4.514  27.171  35.739  1.00 82.85           H  
ATOM   3102  HB3 LEU A 199       2.796  26.784  35.742  1.00 82.85           H  
ATOM   3103  O   LEU A 199       4.419  30.071  36.739  1.00 82.85           O  
ATOM   3104  CG  LEU A 199       4.002  25.503  36.992  1.00 82.85           C  
ATOM   3105  HG  LEU A 199       3.247  25.237  37.732  1.00 82.85           H  
ATOM   3106  CD1 LEU A 199       3.999  24.437  35.894  1.00 82.85           C  
ATOM   3107 HD11 LEU A 199       4.210  23.459  36.327  1.00 82.85           H  
ATOM   3108 HD12 LEU A 199       4.749  24.673  35.139  1.00 82.85           H  
ATOM   3109 HD13 LEU A 199       3.016  24.406  35.426  1.00 82.85           H  
ATOM   3110  CD2 LEU A 199       5.372  25.488  37.675  1.00 82.85           C  
ATOM   3111 HD21 LEU A 199       6.146  25.802  36.974  1.00 82.85           H  
ATOM   3112 HD22 LEU A 199       5.373  26.166  38.528  1.00 82.85           H  
ATOM   3113 HD23 LEU A 199       5.597  24.485  38.039  1.00 82.85           H  
ATOM   3114  N   LEU A 200       2.257  29.784  36.187  1.00 82.50           N  
ATOM   3115  H   LEU A 200       1.449  29.181  36.242  1.00 82.50           H  
ATOM   3116  CA  LEU A 200       2.084  31.120  35.608  1.00 82.50           C  
ATOM   3117  HA  LEU A 200       2.912  31.317  34.926  1.00 82.50           H  
ATOM   3118  C   LEU A 200       2.141  32.208  36.692  1.00 82.50           C  
ATOM   3119  CB  LEU A 200       0.763  31.179  34.820  1.00 82.50           C  
ATOM   3120  HB2 LEU A 200       0.576  32.212  34.523  1.00 82.50           H  
ATOM   3121  HB3 LEU A 200      -0.048  30.883  35.485  1.00 82.50           H  
ATOM   3122  O   LEU A 200       2.787  33.235  36.490  1.00 82.50           O  
ATOM   3123  CG  LEU A 200       0.736  30.293  33.560  1.00 82.50           C  
ATOM   3124  HG  LEU A 200       1.116  29.297  33.789  1.00 82.50           H  
ATOM   3125  CD1 LEU A 200      -0.700  30.160  33.058  1.00 82.50           C  
ATOM   3126 HD11 LEU A 200      -0.726  29.480  32.207  1.00 82.50           H  
ATOM   3127 HD12 LEU A 200      -1.307  29.748  33.864  1.00 82.50           H  
ATOM   3128 HD13 LEU A 200      -1.088  31.138  32.771  1.00 82.50           H  
ATOM   3129  CD2 LEU A 200       1.584  30.862  32.426  1.00 82.50           C  
ATOM   3130 HD21 LEU A 200       2.627  30.913  32.739  1.00 82.50           H  
ATOM   3131 HD22 LEU A 200       1.513  30.213  31.553  1.00 82.50           H  
ATOM   3132 HD23 LEU A 200       1.229  31.859  32.165  1.00 82.50           H  
ATOM   3133  N   GLU A 201       1.559  31.962  37.869  1.00 82.50           N  
ATOM   3134  H   GLU A 201       0.997  31.128  37.959  1.00 82.50           H  
ATOM   3135  CA  GLU A 201       1.659  32.869  39.018  1.00 82.50           C  
ATOM   3136  HA  GLU A 201       1.298  33.857  38.730  1.00 82.50           H  
ATOM   3137  C   GLU A 201       3.092  33.029  39.519  1.00 82.50           C  
ATOM   3138  CB  GLU A 201       0.834  32.355  40.197  1.00 82.50           C  
ATOM   3139  HB2 GLU A 201       1.056  32.989  41.056  1.00 82.50           H  
ATOM   3140  HB3 GLU A 201       1.129  31.335  40.441  1.00 82.50           H  
ATOM   3141  O   GLU A 201       3.538  34.147  39.784  1.00 82.50           O  
ATOM   3142  CG  GLU A 201      -0.667  32.405  39.960  1.00 82.50           C  
ATOM   3143  HG2 GLU A 201      -0.982  31.592  39.306  1.00 82.50           H  
ATOM   3144  HG3 GLU A 201      -0.895  33.347  39.462  1.00 82.50           H  
ATOM   3145  CD  GLU A 201      -1.389  32.297  41.305  1.00 82.50           C  
ATOM   3146  OE1 GLU A 201      -2.185  33.216  41.604  1.00 82.50           O  
ATOM   3147  OE2 GLU A 201      -1.113  31.344  42.058  1.00 82.50           O  
ATOM   3148  N   GLN A 202       3.832  31.924  39.632  1.00 83.78           N  
ATOM   3149  H   GLN A 202       3.400  31.030  39.446  1.00 83.78           H  
ATOM   3150  CA  GLN A 202       5.238  31.969  40.031  1.00 83.78           C  
ATOM   3151  HA  GLN A 202       5.317  32.490  40.985  1.00 83.78           H  
ATOM   3152  C   GLN A 202       6.087  32.756  39.030  1.00 83.78           C  
ATOM   3153  CB  GLN A 202       5.791  30.549  40.188  1.00 83.78           C  
ATOM   3154  HB2 GLN A 202       6.879  30.589  40.134  1.00 83.78           H  
ATOM   3155  HB3 GLN A 202       5.431  29.916  39.378  1.00 83.78           H  
ATOM   3156  O   GLN A 202       6.947  33.537  39.443  1.00 83.78           O  
ATOM   3157  CG  GLN A 202       5.408  29.946  41.544  1.00 83.78           C  
ATOM   3158  HG2 GLN A 202       4.323  29.885  41.625  1.00 83.78           H  
ATOM   3159  HG3 GLN A 202       5.772  30.597  42.340  1.00 83.78           H  
ATOM   3160  CD  GLN A 202       5.995  28.555  41.756  1.00 83.78           C  
ATOM   3161  NE2 GLN A 202       5.800  27.973  42.918  1.00 83.78           N  
ATOM   3162 HE21 GLN A 202       5.198  28.403  43.606  1.00 83.78           H  
ATOM   3163 HE22 GLN A 202       6.174  27.039  43.004  1.00 83.78           H  
ATOM   3164  OE1 GLN A 202       6.655  27.966  40.916  1.00 83.78           O  
ATOM   3165  N   ALA A 203       5.833  32.601  37.728  1.00 86.60           N  
ATOM   3166  H   ALA A 203       5.133  31.932  37.442  1.00 86.60           H  
ATOM   3167  CA  ALA A 203       6.498  33.397  36.702  1.00 86.60           C  
ATOM   3168  HA  ALA A 203       7.577  33.304  36.833  1.00 86.60           H  
ATOM   3169  C   ALA A 203       6.147  34.892  36.834  1.00 86.60           C  
ATOM   3170  CB  ALA A 203       6.131  32.825  35.330  1.00 86.60           C  
ATOM   3171  HB1 ALA A 203       5.060  32.922  35.155  1.00 86.60           H  
ATOM   3172  HB2 ALA A 203       6.664  33.369  34.550  1.00 86.60           H  
ATOM   3173  HB3 ALA A 203       6.405  31.771  35.281  1.00 86.60           H  
ATOM   3174  O   ALA A 203       7.041  35.744  36.823  1.00 86.60           O  
ATOM   3175  N   ALA A 204       4.871  35.220  37.056  1.00 84.39           N  
ATOM   3176  H   ALA A 204       4.173  34.492  37.026  1.00 84.39           H  
ATOM   3177  CA  ALA A 204       4.421  36.598  37.240  1.00 84.39           C  
ATOM   3178  HA  ALA A 204       4.750  37.184  36.382  1.00 84.39           H  
ATOM   3179  C   ALA A 204       5.008  37.256  38.501  1.00 84.39           C  
ATOM   3180  CB  ALA A 204       2.895  36.608  37.257  1.00 84.39           C  
ATOM   3181  HB1 ALA A 204       2.533  36.172  36.326  1.00 84.39           H  
ATOM   3182  HB2 ALA A 204       2.522  36.025  38.100  1.00 84.39           H  
ATOM   3183  HB3 ALA A 204       2.535  37.634  37.336  1.00 84.39           H  
ATOM   3184  O   ALA A 204       5.369  38.432  38.462  1.00 84.39           O  
ATOM   3185  N   ALA A 205       5.206  36.501  39.587  1.00 84.26           N  
ATOM   3186  H   ALA A 205       4.835  35.561  39.590  1.00 84.26           H  
ATOM   3187  CA  ALA A 205       5.894  36.985  40.787  1.00 84.26           C  
ATOM   3188  HA  ALA A 205       5.369  37.867  41.153  1.00 84.26           H  
ATOM   3189  C   ALA A 205       7.352  37.400  40.505  1.00 84.26           C  
ATOM   3190  CB  ALA A 205       5.819  35.898  41.865  1.00 84.26           C  
ATOM   3191  HB1 ALA A 205       6.357  35.007  41.540  1.00 84.26           H  
ATOM   3192  HB2 ALA A 205       4.778  35.636  42.054  1.00 84.26           H  
ATOM   3193  HB3 ALA A 205       6.265  36.268  42.789  1.00 84.26           H  
ATOM   3194  O   ALA A 205       7.876  38.314  41.142  1.00 84.26           O  
ATOM   3195  N   GLN A 206       7.992  36.786  39.505  1.00 85.30           N  
ATOM   3196  H   GLN A 206       7.512  36.038  39.025  1.00 85.30           H  
ATOM   3197  CA  GLN A 206       9.310  37.184  38.999  1.00 85.30           C  
ATOM   3198  HA  GLN A 206       9.862  37.653  39.814  1.00 85.30           H  
ATOM   3199  C   GLN A 206       9.249  38.237  37.877  1.00 85.30           C  
ATOM   3200  CB  GLN A 206      10.108  35.948  38.566  1.00 85.30           C  
ATOM   3201  HB2 GLN A 206       9.590  35.431  37.759  1.00 85.30           H  
ATOM   3202  HB3 GLN A 206      11.073  36.289  38.189  1.00 85.30           H  
ATOM   3203  O   GLN A 206      10.261  38.509  37.232  1.00 85.30           O  
ATOM   3204  CG  GLN A 206      10.362  34.972  39.723  1.00 85.30           C  
ATOM   3205  HG2 GLN A 206       9.434  34.460  39.979  1.00 85.30           H  
ATOM   3206  HG3 GLN A 206      10.703  35.525  40.598  1.00 85.30           H  
ATOM   3207  CD  GLN A 206      11.424  33.932  39.382  1.00 85.30           C  
ATOM   3208  NE2 GLN A 206      11.632  32.951  40.229  1.00 85.30           N  
ATOM   3209 HE21 GLN A 206      11.028  32.828  41.029  1.00 85.30           H  
ATOM   3210 HE22 GLN A 206      12.278  32.246  39.902  1.00 85.30           H  
ATOM   3211  OE1 GLN A 206      12.114  33.989  38.379  1.00 85.30           O  
ATOM   3212  N   LYS A 207       8.084  38.858  37.645  1.00 83.82           N  
ATOM   3213  H   LYS A 207       7.295  38.587  38.214  1.00 83.82           H  
ATOM   3214  CA  LYS A 207       7.816  39.807  36.548  1.00 83.82           C  
ATOM   3215  HA  LYS A 207       6.760  40.069  36.614  1.00 83.82           H  
ATOM   3216  C   LYS A 207       7.975  39.204  35.149  1.00 83.82           C  
ATOM   3217  CB  LYS A 207       8.623  41.106  36.706  1.00 83.82           C  
ATOM   3218  HB2 LYS A 207       9.680  40.908  36.522  1.00 83.82           H  
ATOM   3219  HB3 LYS A 207       8.279  41.806  35.945  1.00 83.82           H  
ATOM   3220  O   LYS A 207       8.339  39.901  34.202  1.00 83.82           O  
ATOM   3221  CG  LYS A 207       8.463  41.763  38.078  1.00 83.82           C  
ATOM   3222  HG2 LYS A 207       8.928  41.148  38.848  1.00 83.82           H  
ATOM   3223  HG3 LYS A 207       7.402  41.879  38.299  1.00 83.82           H  
ATOM   3224  CD  LYS A 207       9.130  43.139  38.046  1.00 83.82           C  
ATOM   3225  HD2 LYS A 207       8.687  43.729  37.244  1.00 83.82           H  
ATOM   3226  HD3 LYS A 207      10.198  43.020  37.860  1.00 83.82           H  
ATOM   3227  CE  LYS A 207       8.904  43.842  39.383  1.00 83.82           C  
ATOM   3228  HE2 LYS A 207       7.837  43.820  39.605  1.00 83.82           H  
ATOM   3229  HE3 LYS A 207       9.416  43.280  40.164  1.00 83.82           H  
ATOM   3230  NZ  LYS A 207       9.387  45.242  39.334  1.00 83.82           N  
ATOM   3231  HZ1 LYS A 207       8.892  45.751  38.616  1.00 83.82           H  
ATOM   3232  HZ2 LYS A 207      10.375  45.262  39.128  1.00 83.82           H  
ATOM   3233  HZ3 LYS A 207       9.225  45.696  40.222  1.00 83.82           H  
ATOM   3234  N   ILE A 208       7.714  37.908  35.011  1.00 86.20           N  
ATOM   3235  H   ILE A 208       7.452  37.377  35.830  1.00 86.20           H  
ATOM   3236  CA  ILE A 208       7.663  37.219  33.724  1.00 86.20           C  
ATOM   3237  HA  ILE A 208       8.030  37.882  32.940  1.00 86.20           H  
ATOM   3238  C   ILE A 208       6.196  36.913  33.427  1.00 86.20           C  
ATOM   3239  CB  ILE A 208       8.562  35.961  33.719  1.00 86.20           C  
ATOM   3240  HB  ILE A 208       8.139  35.219  34.396  1.00 86.20           H  
ATOM   3241  O   ILE A 208       5.649  35.919  33.896  1.00 86.20           O  
ATOM   3242  CG1 ILE A 208       9.999  36.281  34.194  1.00 86.20           C  
ATOM   3243 HG12 ILE A 208       9.961  36.692  35.203  1.00 86.20           H  
ATOM   3244 HG13 ILE A 208      10.444  37.031  33.540  1.00 86.20           H  
ATOM   3245  CG2 ILE A 208       8.596  35.374  32.296  1.00 86.20           C  
ATOM   3246 HG21 ILE A 208       7.585  35.256  31.906  1.00 86.20           H  
ATOM   3247 HG22 ILE A 208       9.059  34.387  32.311  1.00 86.20           H  
ATOM   3248 HG23 ILE A 208       9.156  36.033  31.632  1.00 86.20           H  
ATOM   3249  CD1 ILE A 208      10.923  35.059  34.258  1.00 86.20           C  
ATOM   3250 HD11 ILE A 208      11.125  34.672  33.259  1.00 86.20           H  
ATOM   3251 HD12 ILE A 208      10.466  34.280  34.869  1.00 86.20           H  
ATOM   3252 HD13 ILE A 208      11.870  35.348  34.715  1.00 86.20           H  
ATOM   3253  N   TYR A 209       5.550  37.779  32.650  1.00 86.37           N  
ATOM   3254  H   TYR A 209       6.017  38.619  32.340  1.00 86.37           H  
ATOM   3255  CA  TYR A 209       4.153  37.590  32.271  1.00 86.37           C  
ATOM   3256  HA  TYR A 209       3.626  37.124  33.104  1.00 86.37           H  
ATOM   3257  C   TYR A 209       4.056  36.655  31.068  1.00 86.37           C  
ATOM   3258  CB  TYR A 209       3.481  38.939  32.028  1.00 86.37           C  
ATOM   3259  HB2 TYR A 209       3.922  39.406  31.148  1.00 86.37           H  
ATOM   3260  HB3 TYR A 209       2.424  38.763  31.826  1.00 86.37           H  
ATOM   3261  O   TYR A 209       4.509  36.972  29.963  1.00 86.37           O  
ATOM   3262  CG  TYR A 209       3.595  39.872  33.213  1.00 86.37           C  
ATOM   3263  CD1 TYR A 209       2.871  39.609  34.392  1.00 86.37           C  
ATOM   3264  HD1 TYR A 209       2.224  38.746  34.448  1.00 86.37           H  
ATOM   3265  CD2 TYR A 209       4.475  40.967  33.159  1.00 86.37           C  
ATOM   3266  HD2 TYR A 209       5.048  41.162  32.264  1.00 86.37           H  
ATOM   3267  CE1 TYR A 209       3.010  40.452  35.510  1.00 86.37           C  
ATOM   3268  HE1 TYR A 209       2.460  40.256  36.418  1.00 86.37           H  
ATOM   3269  CE2 TYR A 209       4.616  41.814  34.269  1.00 86.37           C  
ATOM   3270  HE2 TYR A 209       5.287  42.658  34.204  1.00 86.37           H  
ATOM   3271  OH  TYR A 209       4.046  42.368  36.522  1.00 86.37           O  
ATOM   3272  HH  TYR A 209       4.559  43.144  36.286  1.00 86.37           H  
ATOM   3273  CZ  TYR A 209       3.888  41.553  35.448  1.00 86.37           C  
ATOM   3274  N   ILE A 210       3.492  35.477  31.311  1.00 88.81           N  
ATOM   3275  H   ILE A 210       3.132  35.299  32.238  1.00 88.81           H  
ATOM   3276  CA  ILE A 210       3.324  34.417  30.322  1.00 88.81           C  
ATOM   3277  HA  ILE A 210       3.768  34.728  29.376  1.00 88.81           H  
ATOM   3278  C   ILE A 210       1.838  34.208  30.093  1.00 88.81           C  
ATOM   3279  CB  ILE A 210       4.027  33.118  30.768  1.00 88.81           C  
ATOM   3280  HB  ILE A 210       3.635  32.840  31.747  1.00 88.81           H  
ATOM   3281  O   ILE A 210       1.046  34.184  31.035  1.00 88.81           O  
ATOM   3282  CG1 ILE A 210       5.547  33.354  30.900  1.00 88.81           C  
ATOM   3283 HG12 ILE A 210       5.709  34.227  31.532  1.00 88.81           H  
ATOM   3284 HG13 ILE A 210       5.976  33.556  29.919  1.00 88.81           H  
ATOM   3285  CG2 ILE A 210       3.757  31.964  29.785  1.00 88.81           C  
ATOM   3286 HG21 ILE A 210       4.212  31.049  30.164  1.00 88.81           H  
ATOM   3287 HG22 ILE A 210       2.690  31.759  29.702  1.00 88.81           H  
ATOM   3288 HG23 ILE A 210       4.164  32.202  28.802  1.00 88.81           H  
ATOM   3289  CD1 ILE A 210       6.305  32.195  31.557  1.00 88.81           C  
ATOM   3290 HD11 ILE A 210       7.346  32.483  31.699  1.00 88.81           H  
ATOM   3291 HD12 ILE A 210       5.863  31.970  32.527  1.00 88.81           H  
ATOM   3292 HD13 ILE A 210       6.275  31.303  30.931  1.00 88.81           H  
ATOM   3293  N   THR A 211       1.489  34.014  28.831  1.00 87.72           N  
ATOM   3294  H   THR A 211       2.199  34.089  28.117  1.00 87.72           H  
ATOM   3295  CA  THR A 211       0.120  33.810  28.395  1.00 87.72           C  
ATOM   3296  HA  THR A 211      -0.534  33.714  29.261  1.00 87.72           H  
ATOM   3297  C   THR A 211       0.067  32.543  27.538  1.00 87.72           C  
ATOM   3298  CB  THR A 211      -0.326  35.050  27.624  1.00 87.72           C  
ATOM   3299  HB  THR A 211       0.252  35.159  26.706  1.00 87.72           H  
ATOM   3300  O   THR A 211       0.655  32.532  26.454  1.00 87.72           O  
ATOM   3301  CG2 THR A 211      -1.791  34.976  27.309  1.00 87.72           C  
ATOM   3302 HG21 THR A 211      -1.968  34.135  26.638  1.00 87.72           H  
ATOM   3303 HG22 THR A 211      -2.085  35.907  26.824  1.00 87.72           H  
ATOM   3304 HG23 THR A 211      -2.350  34.858  28.238  1.00 87.72           H  
ATOM   3305  OG1 THR A 211      -0.187  36.211  28.409  1.00 87.72           O  
ATOM   3306  HG1 THR A 211      -0.433  36.972  27.878  1.00 87.72           H  
ATOM   3307  N   PRO A 212      -0.578  31.456  28.002  1.00 90.81           N  
ATOM   3308  CA  PRO A 212      -0.626  30.206  27.254  1.00 90.81           C  
ATOM   3309  HA  PRO A 212       0.371  29.927  26.915  1.00 90.81           H  
ATOM   3310  C   PRO A 212      -1.551  30.351  26.045  1.00 90.81           C  
ATOM   3311  CB  PRO A 212      -1.126  29.152  28.247  1.00 90.81           C  
ATOM   3312  HB2 PRO A 212      -1.702  28.364  27.761  1.00 90.81           H  
ATOM   3313  HB3 PRO A 212      -0.278  28.727  28.782  1.00 90.81           H  
ATOM   3314  O   PRO A 212      -2.737  30.630  26.189  1.00 90.81           O  
ATOM   3315  CG  PRO A 212      -1.986  29.961  29.219  1.00 90.81           C  
ATOM   3316  HG2 PRO A 212      -2.989  30.084  28.810  1.00 90.81           H  
ATOM   3317  HG3 PRO A 212      -2.036  29.492  30.201  1.00 90.81           H  
ATOM   3318  CD  PRO A 212      -1.283  31.318  29.270  1.00 90.81           C  
ATOM   3319  HD2 PRO A 212      -0.563  31.330  30.088  1.00 90.81           H  
ATOM   3320  HD3 PRO A 212      -2.021  32.109  29.404  1.00 90.81           H  
ATOM   3321  N   ILE A 213      -1.020  30.135  24.848  1.00 92.50           N  
ATOM   3322  H   ILE A 213      -0.031  29.942  24.794  1.00 92.50           H  
ATOM   3323  CA  ILE A 213      -1.782  30.110  23.600  1.00 92.50           C  
ATOM   3324  HA  ILE A 213      -2.777  30.526  23.763  1.00 92.50           H  
ATOM   3325  C   ILE A 213      -1.925  28.654  23.185  1.00 92.50           C  
ATOM   3326  CB  ILE A 213      -1.080  30.959  22.525  1.00 92.50           C  
ATOM   3327  HB  ILE A 213      -0.084  30.550  22.352  1.00 92.50           H  
ATOM   3328  O   ILE A 213      -0.922  27.952  23.072  1.00 92.50           O  
ATOM   3329  CG1 ILE A 213      -0.932  32.425  22.996  1.00 92.50           C  
ATOM   3330 HG12 ILE A 213      -0.399  32.447  23.947  1.00 92.50           H  
ATOM   3331 HG13 ILE A 213      -1.919  32.860  23.155  1.00 92.50           H  
ATOM   3332  CG2 ILE A 213      -1.869  30.892  21.210  1.00 92.50           C  
ATOM   3333 HG21 ILE A 213      -1.938  29.867  20.847  1.00 92.50           H  
ATOM   3334 HG22 ILE A 213      -2.868  31.307  21.344  1.00 92.50           H  
ATOM   3335 HG23 ILE A 213      -1.324  31.467  20.462  1.00 92.50           H  
ATOM   3336  CD1 ILE A 213      -0.142  33.316  22.034  1.00 92.50           C  
ATOM   3337 HD11 ILE A 213      -0.712  33.501  21.123  1.00 92.50           H  
ATOM   3338 HD12 ILE A 213       0.806  32.836  21.789  1.00 92.50           H  
ATOM   3339 HD13 ILE A 213       0.059  34.274  22.513  1.00 92.50           H  
ATOM   3340  N   ARG A 214      -3.157  28.189  22.967  1.00 94.11           N  
ATOM   3341  H   ARG A 214      -3.943  28.818  23.052  1.00 94.11           H  
ATOM   3342  CA  ARG A 214      -3.420  26.791  22.611  1.00 94.11           C  
ATOM   3343  HA  ARG A 214      -2.472  26.253  22.623  1.00 94.11           H  
ATOM   3344  C   ARG A 214      -3.957  26.653  21.198  1.00 94.11           C  
ATOM   3345  CB  ARG A 214      -4.317  26.101  23.645  1.00 94.11           C  
ATOM   3346  HB2 ARG A 214      -4.451  25.063  23.343  1.00 94.11           H  
ATOM   3347  HB3 ARG A 214      -5.294  26.583  23.677  1.00 94.11           H  
ATOM   3348  O   ARG A 214      -4.792  27.448  20.771  1.00 94.11           O  
ATOM   3349  CG  ARG A 214      -3.673  26.143  25.036  1.00 94.11           C  
ATOM   3350  HG2 ARG A 214      -2.606  25.941  24.951  1.00 94.11           H  
ATOM   3351  HG3 ARG A 214      -3.806  27.138  25.461  1.00 94.11           H  
ATOM   3352  CD  ARG A 214      -4.290  25.084  25.951  1.00 94.11           C  
ATOM   3353  HD2 ARG A 214      -3.944  24.111  25.602  1.00 94.11           H  
ATOM   3354  HD3 ARG A 214      -5.377  25.106  25.881  1.00 94.11           H  
ATOM   3355  NE  ARG A 214      -3.855  25.242  27.349  1.00 94.11           N  
ATOM   3356  HE  ARG A 214      -3.144  24.603  27.677  1.00 94.11           H  
ATOM   3357  NH1 ARG A 214      -5.245  26.962  27.787  1.00 94.11           N  
ATOM   3358 HH11 ARG A 214      -5.603  26.925  26.843  1.00 94.11           H  
ATOM   3359 HH12 ARG A 214      -5.613  27.623  28.455  1.00 94.11           H  
ATOM   3360  NH2 ARG A 214      -3.968  26.196  29.435  1.00 94.11           N  
ATOM   3361 HH21 ARG A 214      -4.422  26.858  30.048  1.00 94.11           H  
ATOM   3362 HH22 ARG A 214      -3.366  25.483  29.820  1.00 94.11           H  
ATOM   3363  CZ  ARG A 214      -4.346  26.125  28.189  1.00 94.11           C  
ATOM   3364  N   ALA A 215      -3.489  25.623  20.503  1.00 96.08           N  
ATOM   3365  H   ALA A 215      -2.760  25.058  20.914  1.00 96.08           H  
ATOM   3366  CA  ALA A 215      -4.052  25.174  19.239  1.00 96.08           C  
ATOM   3367  HA  ALA A 215      -5.091  25.497  19.177  1.00 96.08           H  
ATOM   3368  C   ALA A 215      -4.023  23.648  19.170  1.00 96.08           C  
ATOM   3369  CB  ALA A 215      -3.287  25.797  18.068  1.00 96.08           C  
ATOM   3370  HB1 ALA A 215      -2.271  25.402  18.038  1.00 96.08           H  
ATOM   3371  HB2 ALA A 215      -3.792  25.540  17.137  1.00 96.08           H  
ATOM   3372  HB3 ALA A 215      -3.261  26.882  18.170  1.00 96.08           H  
ATOM   3373  O   ALA A 215      -3.055  23.011  19.585  1.00 96.08           O  
ATOM   3374  N   THR A 216      -5.091  23.079  18.641  1.00 96.51           N  
ATOM   3375  H   THR A 216      -5.883  23.640  18.363  1.00 96.51           H  
ATOM   3376  CA  THR A 216      -5.251  21.650  18.385  1.00 96.51           C  
ATOM   3377  HA  THR A 216      -4.515  21.104  18.974  1.00 96.51           H  
ATOM   3378  C   THR A 216      -5.001  21.330  16.924  1.00 96.51           C  
ATOM   3379  CB  THR A 216      -6.656  21.173  18.775  1.00 96.51           C  
ATOM   3380  HB  THR A 216      -6.916  20.273  18.217  1.00 96.51           H  
ATOM   3381  O   THR A 216      -5.128  22.192  16.048  1.00 96.51           O  
ATOM   3382  CG2 THR A 216      -6.725  20.856  20.265  1.00 96.51           C  
ATOM   3383 HG21 THR A 216      -7.665  20.339  20.457  1.00 96.51           H  
ATOM   3384 HG22 THR A 216      -5.913  20.183  20.540  1.00 96.51           H  
ATOM   3385 HG23 THR A 216      -6.671  21.775  20.849  1.00 96.51           H  
ATOM   3386  OG1 THR A 216      -7.526  22.226  18.433  1.00 96.51           O  
ATOM   3387  HG1 THR A 216      -8.281  22.292  19.023  1.00 96.51           H  
ATOM   3388  N   TYR A 217      -4.604  20.085  16.687  1.00 97.79           N  
ATOM   3389  H   TYR A 217      -4.467  19.462  17.469  1.00 97.79           H  
ATOM   3390  CA  TYR A 217      -4.584  19.487  15.362  1.00 97.79           C  
ATOM   3391  HA  TYR A 217      -5.433  19.882  14.803  1.00 97.79           H  
ATOM   3392  C   TYR A 217      -4.736  17.970  15.495  1.00 97.79           C  
ATOM   3393  CB  TYR A 217      -3.289  19.863  14.623  1.00 97.79           C  
ATOM   3394  HB2 TYR A 217      -2.572  19.045  14.693  1.00 97.79           H  
ATOM   3395  HB3 TYR A 217      -2.829  20.721  15.114  1.00 97.79           H  
ATOM   3396  O   TYR A 217      -4.224  17.375  16.452  1.00 97.79           O  
ATOM   3397  CG  TYR A 217      -3.496  20.234  13.167  1.00 97.79           C  
ATOM   3398  CD1 TYR A 217      -3.675  19.234  12.194  1.00 97.79           C  
ATOM   3399  HD1 TYR A 217      -3.699  18.192  12.477  1.00 97.79           H  
ATOM   3400  CD2 TYR A 217      -3.518  21.591  12.788  1.00 97.79           C  
ATOM   3401  HD2 TYR A 217      -3.398  22.355  13.541  1.00 97.79           H  
ATOM   3402  CE1 TYR A 217      -3.853  19.584  10.844  1.00 97.79           C  
ATOM   3403  HE1 TYR A 217      -4.006  18.818  10.098  1.00 97.79           H  
ATOM   3404  CE2 TYR A 217      -3.710  21.948  11.439  1.00 97.79           C  
ATOM   3405  HE2 TYR A 217      -3.726  22.988  11.146  1.00 97.79           H  
ATOM   3406  OH  TYR A 217      -4.027  21.272   9.157  1.00 97.79           O  
ATOM   3407  HH  TYR A 217      -4.046  22.223   9.027  1.00 97.79           H  
ATOM   3408  CZ  TYR A 217      -3.872  20.940  10.464  1.00 97.79           C  
ATOM   3409  N   THR A 218      -5.389  17.333  14.526  1.00 97.62           N  
ATOM   3410  H   THR A 218      -5.911  17.883  13.859  1.00 97.62           H  
ATOM   3411  CA  THR A 218      -5.436  15.871  14.425  1.00 97.62           C  
ATOM   3412  HA  THR A 218      -4.783  15.476  15.203  1.00 97.62           H  
ATOM   3413  C   THR A 218      -4.885  15.348  13.111  1.00 97.62           C  
ATOM   3414  CB  THR A 218      -6.830  15.315  14.717  1.00 97.62           C  
ATOM   3415  HB  THR A 218      -7.163  15.749  15.660  1.00 97.62           H  
ATOM   3416  O   THR A 218      -4.978  16.004  12.072  1.00 97.62           O  
ATOM   3417  CG2 THR A 218      -7.873  15.631  13.659  1.00 97.62           C  
ATOM   3418 HG21 THR A 218      -8.859  15.347  14.027  1.00 97.62           H  
ATOM   3419 HG22 THR A 218      -7.860  16.702  13.455  1.00 97.62           H  
ATOM   3420 HG23 THR A 218      -7.675  15.069  12.747  1.00 97.62           H  
ATOM   3421  OG1 THR A 218      -6.758  13.907  14.823  1.00 97.62           O  
ATOM   3422  HG1 THR A 218      -6.005  13.689  15.377  1.00 97.62           H  
ATOM   3423  N   MET A 219      -4.301  14.153  13.152  1.00 96.95           N  
ATOM   3424  H   MET A 219      -4.252  13.669  14.037  1.00 96.95           H  
ATOM   3425  CA  MET A 219      -3.836  13.437  11.974  1.00 96.95           C  
ATOM   3426  HA  MET A 219      -4.484  13.691  11.135  1.00 96.95           H  
ATOM   3427  C   MET A 219      -3.918  11.932  12.210  1.00 96.95           C  
ATOM   3428  CB  MET A 219      -2.409  13.899  11.661  1.00 96.95           C  
ATOM   3429  HB2 MET A 219      -2.368  14.977  11.819  1.00 96.95           H  
ATOM   3430  HB3 MET A 219      -1.696  13.422  12.333  1.00 96.95           H  
ATOM   3431  O   MET A 219      -3.650  11.443  13.313  1.00 96.95           O  
ATOM   3432  CG  MET A 219      -2.000  13.664  10.212  1.00 96.95           C  
ATOM   3433  HG2 MET A 219      -1.831  12.602  10.037  1.00 96.95           H  
ATOM   3434  HG3 MET A 219      -2.812  14.001   9.567  1.00 96.95           H  
ATOM   3435  SD  MET A 219      -0.502  14.597   9.796  1.00 96.95           S  
ATOM   3436  CE  MET A 219      -0.879  14.925   8.067  1.00 96.95           C  
ATOM   3437  HE1 MET A 219      -0.121  15.581   7.640  1.00 96.95           H  
ATOM   3438  HE2 MET A 219      -0.903  13.987   7.511  1.00 96.95           H  
ATOM   3439  HE3 MET A 219      -1.861  15.395   8.027  1.00 96.95           H  
ATOM   3440  N   ARG A 220      -4.283  11.185  11.167  1.00 97.14           N  
ATOM   3441  H   ARG A 220      -4.514  11.643  10.297  1.00 97.14           H  
ATOM   3442  CA  ARG A 220      -4.234   9.722  11.189  1.00 97.14           C  
ATOM   3443  HA  ARG A 220      -4.806   9.376  12.050  1.00 97.14           H  
ATOM   3444  C   ARG A 220      -2.784   9.261  11.365  1.00 97.14           C  
ATOM   3445  CB  ARG A 220      -4.866   9.184   9.893  1.00 97.14           C  
ATOM   3446  HB2 ARG A 220      -4.181   9.371   9.066  1.00 97.14           H  
ATOM   3447  HB3 ARG A 220      -5.787   9.729   9.683  1.00 97.14           H  
ATOM   3448  O   ARG A 220      -1.881   9.821  10.744  1.00 97.14           O  
ATOM   3449  CG  ARG A 220      -5.183   7.682   9.925  1.00 97.14           C  
ATOM   3450  HG2 ARG A 220      -5.498   7.374   8.929  1.00 97.14           H  
ATOM   3451  HG3 ARG A 220      -4.279   7.125  10.171  1.00 97.14           H  
ATOM   3452  CD  ARG A 220      -6.287   7.312  10.924  1.00 97.14           C  
ATOM   3453  HD2 ARG A 220      -6.014   7.654  11.922  1.00 97.14           H  
ATOM   3454  HD3 ARG A 220      -6.353   6.225  10.959  1.00 97.14           H  
ATOM   3455  NE  ARG A 220      -7.605   7.862  10.558  1.00 97.14           N  
ATOM   3456  HE  ARG A 220      -7.660   8.606   9.876  1.00 97.14           H  
ATOM   3457  NH1 ARG A 220      -8.806   6.730  12.139  1.00 97.14           N  
ATOM   3458 HH11 ARG A 220      -7.983   6.210  12.410  1.00 97.14           H  
ATOM   3459 HH12 ARG A 220      -9.681   6.596  12.624  1.00 97.14           H  
ATOM   3460  NH2 ARG A 220      -9.872   8.029  10.709  1.00 97.14           N  
ATOM   3461 HH21 ARG A 220      -9.812   8.737   9.991  1.00 97.14           H  
ATOM   3462 HH22 ARG A 220     -10.749   7.665  11.054  1.00 97.14           H  
ATOM   3463  CZ  ARG A 220      -8.750   7.531  11.120  1.00 97.14           C  
ATOM   3464  N   MET A 221      -2.553   8.265  12.219  1.00 97.52           N  
ATOM   3465  H   MET A 221      -3.327   7.845  12.714  1.00 97.52           H  
ATOM   3466  CA  MET A 221      -1.209   7.714  12.412  1.00 97.52           C  
ATOM   3467  HA  MET A 221      -0.546   8.525  12.712  1.00 97.52           H  
ATOM   3468  C   MET A 221      -0.656   7.125  11.111  1.00 97.52           C  
ATOM   3469  CB  MET A 221      -1.204   6.648  13.512  1.00 97.52           C  
ATOM   3470  HB2 MET A 221      -0.263   6.099  13.476  1.00 97.52           H  
ATOM   3471  HB3 MET A 221      -2.013   5.940  13.332  1.00 97.52           H  
ATOM   3472  O   MET A 221      -1.385   6.528  10.326  1.00 97.52           O  
ATOM   3473  CG  MET A 221      -1.360   7.238  14.914  1.00 97.52           C  
ATOM   3474  HG2 MET A 221      -1.396   6.395  15.603  1.00 97.52           H  
ATOM   3475  HG3 MET A 221      -2.313   7.765  14.971  1.00 97.52           H  
ATOM   3476  SD  MET A 221      -0.053   8.363  15.483  1.00 97.52           S  
ATOM   3477  CE  MET A 221       1.332   7.215  15.672  1.00 97.52           C  
ATOM   3478  HE1 MET A 221       2.181   7.741  16.108  1.00 97.52           H  
ATOM   3479  HE2 MET A 221       1.045   6.383  16.315  1.00 97.52           H  
ATOM   3480  HE3 MET A 221       1.625   6.836  14.693  1.00 97.52           H  
ATOM   3481  N   GLN A 222       0.653   7.274  10.920  1.00 98.08           N  
ATOM   3482  H   GLN A 222       1.173   7.812  11.599  1.00 98.08           H  
ATOM   3483  CA  GLN A 222       1.440   6.670   9.838  1.00 98.08           C  
ATOM   3484  HA  GLN A 222       0.813   5.981   9.271  1.00 98.08           H  
ATOM   3485  C   GLN A 222       2.593   5.835  10.429  1.00 98.08           C  
ATOM   3486  CB  GLN A 222       1.928   7.777   8.887  1.00 98.08           C  
ATOM   3487  HB2 GLN A 222       2.670   7.377   8.196  1.00 98.08           H  
ATOM   3488  HB3 GLN A 222       2.410   8.555   9.479  1.00 98.08           H  
ATOM   3489  O   GLN A 222       3.637   5.651   9.808  1.00 98.08           O  
ATOM   3490  CG  GLN A 222       0.789   8.414   8.071  1.00 98.08           C  
ATOM   3491  HG2 GLN A 222      -0.031   8.696   8.731  1.00 98.08           H  
ATOM   3492  HG3 GLN A 222       1.156   9.331   7.609  1.00 98.08           H  
ATOM   3493  CD  GLN A 222       0.270   7.512   6.954  1.00 98.08           C  
ATOM   3494  NE2 GLN A 222      -1.027   7.438   6.762  1.00 98.08           N  
ATOM   3495 HE21 GLN A 222      -1.380   6.833   6.035  1.00 98.08           H  
ATOM   3496 HE22 GLN A 222      -1.671   7.877   7.404  1.00 98.08           H  
ATOM   3497  OE1 GLN A 222       1.034   6.889   6.230  1.00 98.08           O  
ATOM   3498  N   SER A 223       2.457   5.402  11.683  1.00 97.32           N  
ATOM   3499  H   SER A 223       1.572   5.561  12.142  1.00 97.32           H  
ATOM   3500  CA  SER A 223       3.419   4.590  12.430  1.00 97.32           C  
ATOM   3501  HA  SER A 223       3.797   3.802  11.778  1.00 97.32           H  
ATOM   3502  C   SER A 223       2.725   3.926  13.618  1.00 97.32           C  
ATOM   3503  CB  SER A 223       4.592   5.451  12.925  1.00 97.32           C  
ATOM   3504  HB2 SER A 223       5.105   5.877  12.064  1.00 97.32           H  
ATOM   3505  HB3 SER A 223       5.293   4.817  13.467  1.00 97.32           H  
ATOM   3506  O   SER A 223       1.728   4.456  14.111  1.00 97.32           O  
ATOM   3507  OG  SER A 223       4.181   6.506  13.775  1.00 97.32           O  
ATOM   3508  HG  SER A 223       3.652   7.117  13.257  1.00 97.32           H  
ATOM   3509  N   ASN A 224       3.237   2.787  14.092  1.00 96.39           N  
ATOM   3510  H   ASN A 224       4.025   2.354  13.630  1.00 96.39           H  
ATOM   3511  CA  ASN A 224       2.660   2.094  15.247  1.00 96.39           C  
ATOM   3512  HA  ASN A 224       1.613   1.878  15.033  1.00 96.39           H  
ATOM   3513  C   ASN A 224       2.689   2.971  16.503  1.00 96.39           C  
ATOM   3514  CB  ASN A 224       3.393   0.758  15.495  1.00 96.39           C  
ATOM   3515  HB2 ASN A 224       3.199   0.432  16.516  1.00 96.39           H  
ATOM   3516  HB3 ASN A 224       4.470   0.881  15.377  1.00 96.39           H  
ATOM   3517  O   ASN A 224       3.663   3.688  16.748  1.00 96.39           O  
ATOM   3518  CG  ASN A 224       2.912  -0.350  14.579  1.00 96.39           C  
ATOM   3519  ND2 ASN A 224       3.201  -1.590  14.887  1.00 96.39           N  
ATOM   3520 HD21 ASN A 224       3.791  -1.842  15.667  1.00 96.39           H  
ATOM   3521 HD22 ASN A 224       2.669  -2.309  14.417  1.00 96.39           H  
ATOM   3522  OD1 ASN A 224       2.260  -0.098  13.584  1.00 96.39           O  
ATOM   3523  N   PHE A 225       1.657   2.863  17.344  1.00 95.83           N  
ATOM   3524  H   PHE A 225       0.918   2.215  17.112  1.00 95.83           H  
ATOM   3525  CA  PHE A 225       1.752   3.382  18.709  1.00 95.83           C  
ATOM   3526  HA  PHE A 225       2.201   4.375  18.680  1.00 95.83           H  
ATOM   3527  C   PHE A 225       2.641   2.476  19.550  1.00 95.83           C  
ATOM   3528  CB  PHE A 225       0.388   3.493  19.388  1.00 95.83           C  
ATOM   3529  HB2 PHE A 225       0.547   3.672  20.451  1.00 95.83           H  
ATOM   3530  HB3 PHE A 225      -0.136   2.542  19.302  1.00 95.83           H  
ATOM   3531  O   PHE A 225       2.491   1.257  19.513  1.00 95.83           O  
ATOM   3532  CG  PHE A 225      -0.477   4.615  18.876  1.00 95.83           C  
ATOM   3533  CD1 PHE A 225      -0.196   5.947  19.235  1.00 95.83           C  
ATOM   3534  HD1 PHE A 225       0.665   6.172  19.846  1.00 95.83           H  
ATOM   3535  CD2 PHE A 225      -1.596   4.323  18.086  1.00 95.83           C  
ATOM   3536  HD2 PHE A 225      -1.802   3.305  17.791  1.00 95.83           H  
ATOM   3537  CE1 PHE A 225      -1.051   6.983  18.820  1.00 95.83           C  
ATOM   3538  HE1 PHE A 225      -0.848   8.004  19.105  1.00 95.83           H  
ATOM   3539  CE2 PHE A 225      -2.456   5.355  17.695  1.00 95.83           C  
ATOM   3540  HE2 PHE A 225      -3.328   5.101  17.110  1.00 95.83           H  
ATOM   3541  CZ  PHE A 225      -2.192   6.686  18.057  1.00 95.83           C  
ATOM   3542  HZ  PHE A 225      -2.858   7.477  17.745  1.00 95.83           H  
ATOM   3543  N   PHE A 226       3.505   3.081  20.362  1.00 94.85           N  
ATOM   3544  H   PHE A 226       3.567   4.088  20.331  1.00 94.85           H  
ATOM   3545  CA  PHE A 226       4.330   2.387  21.352  1.00 94.85           C  
ATOM   3546  HA  PHE A 226       4.325   1.311  21.179  1.00 94.85           H  
ATOM   3547  C   PHE A 226       3.736   2.604  22.738  1.00 94.85           C  
ATOM   3548  CB  PHE A 226       5.773   2.890  21.229  1.00 94.85           C  
ATOM   3549  HB2 PHE A 226       6.362   2.487  22.054  1.00 94.85           H  
ATOM   3550  HB3 PHE A 226       5.773   3.974  21.338  1.00 94.85           H  
ATOM   3551  O   PHE A 226       3.950   3.637  23.370  1.00 94.85           O  
ATOM   3552  CG  PHE A 226       6.486   2.546  19.935  1.00 94.85           C  
ATOM   3553  CD1 PHE A 226       5.972   1.595  19.026  1.00 94.85           C  
ATOM   3554  HD1 PHE A 226       5.065   1.045  19.229  1.00 94.85           H  
ATOM   3555  CD2 PHE A 226       7.691   3.210  19.638  1.00 94.85           C  
ATOM   3556  HD2 PHE A 226       8.100   3.920  20.341  1.00 94.85           H  
ATOM   3557  CE1 PHE A 226       6.617   1.360  17.808  1.00 94.85           C  
ATOM   3558  HE1 PHE A 226       6.219   0.645  17.102  1.00 94.85           H  
ATOM   3559  CE2 PHE A 226       8.337   2.972  18.414  1.00 94.85           C  
ATOM   3560  HE2 PHE A 226       9.244   3.491  18.140  1.00 94.85           H  
ATOM   3561  CZ  PHE A 226       7.773   2.080  17.491  1.00 94.85           C  
ATOM   3562  HZ  PHE A 226       8.213   1.960  16.512  1.00 94.85           H  
ATOM   3563  N   LEU A 227       2.940   1.643  23.196  1.00 91.86           N  
ATOM   3564  H   LEU A 227       2.936   0.762  22.701  1.00 91.86           H  
ATOM   3565  CA  LEU A 227       2.056   1.793  24.349  1.00 91.86           C  
ATOM   3566  HA  LEU A 227       1.568   2.765  24.274  1.00 91.86           H  
ATOM   3567  C   LEU A 227       2.788   1.807  25.701  1.00 91.86           C  
ATOM   3568  CB  LEU A 227       0.980   0.693  24.292  1.00 91.86           C  
ATOM   3569  HB2 LEU A 227       1.472  -0.279  24.344  1.00 91.86           H  
ATOM   3570  HB3 LEU A 227       0.340   0.787  25.169  1.00 91.86           H  
ATOM   3571  O   LEU A 227       2.182   2.189  26.707  1.00 91.86           O  
ATOM   3572  CG  LEU A 227       0.088   0.726  23.033  1.00 91.86           C  
ATOM   3573  HG  LEU A 227       0.700   0.609  22.138  1.00 91.86           H  
ATOM   3574  CD1 LEU A 227      -0.912  -0.425  23.084  1.00 91.86           C  
ATOM   3575 HD11 LEU A 227      -1.579  -0.382  22.224  1.00 91.86           H  
ATOM   3576 HD12 LEU A 227      -0.374  -1.372  23.041  1.00 91.86           H  
ATOM   3577 HD13 LEU A 227      -1.511  -0.386  23.994  1.00 91.86           H  
ATOM   3578  CD2 LEU A 227      -0.708   2.030  22.919  1.00 91.86           C  
ATOM   3579 HD21 LEU A 227      -1.363   1.978  22.050  1.00 91.86           H  
ATOM   3580 HD22 LEU A 227      -1.314   2.179  23.813  1.00 91.86           H  
ATOM   3581 HD23 LEU A 227      -0.033   2.874  22.779  1.00 91.86           H  
ATOM   3582  N   ASN A 228       4.069   1.432  25.746  1.00 88.60           N  
ATOM   3583  H   ASN A 228       4.500   1.120  24.887  1.00 88.60           H  
ATOM   3584  CA  ASN A 228       4.921   1.569  26.928  1.00 88.60           C  
ATOM   3585  HA  ASN A 228       4.303   1.826  27.788  1.00 88.60           H  
ATOM   3586  C   ASN A 228       5.949   2.692  26.769  1.00 88.60           C  
ATOM   3587  CB  ASN A 228       5.633   0.249  27.246  1.00 88.60           C  
ATOM   3588  HB2 ASN A 228       6.404   0.069  26.496  1.00 88.60           H  
ATOM   3589  HB3 ASN A 228       6.133   0.335  28.210  1.00 88.60           H  
ATOM   3590  O   ASN A 228       6.105   3.503  27.680  1.00 88.60           O  
ATOM   3591  CG  ASN A 228       4.705  -0.941  27.312  1.00 88.60           C  
ATOM   3592  ND2 ASN A 228       5.007  -1.961  26.547  1.00 88.60           N  
ATOM   3593 HD21 ASN A 228       4.348  -2.725  26.506  1.00 88.60           H  
ATOM   3594 HD22 ASN A 228       5.713  -1.815  25.840  1.00 88.60           H  
ATOM   3595  OD1 ASN A 228       3.734  -0.965  28.058  1.00 88.60           O  
ATOM   3596  N   ARG A 229       6.663   2.753  25.636  1.00 85.63           N  
ATOM   3597  H   ARG A 229       6.459   2.067  24.924  1.00 85.63           H  
ATOM   3598  CA  ARG A 229       7.731   3.749  25.417  1.00 85.63           C  
ATOM   3599  HA  ARG A 229       8.302   3.858  26.339  1.00 85.63           H  
ATOM   3600  C   ARG A 229       7.205   5.150  25.124  1.00 85.63           C  
ATOM   3601  CB  ARG A 229       8.662   3.291  24.287  1.00 85.63           C  
ATOM   3602  HB2 ARG A 229       8.933   4.149  23.671  1.00 85.63           H  
ATOM   3603  HB3 ARG A 229       8.147   2.573  23.648  1.00 85.63           H  
ATOM   3604  O   ARG A 229       7.846   6.122  25.509  1.00 85.63           O  
ATOM   3605  CG  ARG A 229       9.950   2.672  24.836  1.00 85.63           C  
ATOM   3606  HG2 ARG A 229       9.713   1.784  25.421  1.00 85.63           H  
ATOM   3607  HG3 ARG A 229      10.464   3.401  25.463  1.00 85.63           H  
ATOM   3608  CD  ARG A 229      10.841   2.296  23.655  1.00 85.63           C  
ATOM   3609  HD2 ARG A 229      10.348   1.486  23.117  1.00 85.63           H  
ATOM   3610  HD3 ARG A 229      10.930   3.156  22.990  1.00 85.63           H  
ATOM   3611  NE  ARG A 229      12.179   1.846  24.073  1.00 85.63           N  
ATOM   3612  HE  ARG A 229      12.278   1.551  25.034  1.00 85.63           H  
ATOM   3613  NH1 ARG A 229      13.150   2.054  22.006  1.00 85.63           N  
ATOM   3614 HH11 ARG A 229      13.943   2.015  21.381  1.00 85.63           H  
ATOM   3615 HH12 ARG A 229      12.226   2.064  21.598  1.00 85.63           H  
ATOM   3616  NH2 ARG A 229      14.386   1.397  23.741  1.00 85.63           N  
ATOM   3617 HH21 ARG A 229      15.180   1.385  23.117  1.00 85.63           H  
ATOM   3618 HH22 ARG A 229      14.483   1.199  24.726  1.00 85.63           H  
ATOM   3619  CZ  ARG A 229      13.227   1.766  23.274  1.00 85.63           C  
ATOM   3620  N   ALA A 230       6.065   5.251  24.453  1.00 85.11           N  
ATOM   3621  H   ALA A 230       5.595   4.402  24.172  1.00 85.11           H  
ATOM   3622  CA  ALA A 230       5.361   6.495  24.168  1.00 85.11           C  
ATOM   3623  HA  ALA A 230       5.856   7.322  24.677  1.00 85.11           H  
ATOM   3624  C   ALA A 230       3.942   6.401  24.743  1.00 85.11           C  
ATOM   3625  CB  ALA A 230       5.414   6.773  22.661  1.00 85.11           C  
ATOM   3626  HB1 ALA A 230       6.449   6.796  22.318  1.00 85.11           H  
ATOM   3627  HB2 ALA A 230       4.870   5.999  22.120  1.00 85.11           H  
ATOM   3628  HB3 ALA A 230       4.943   7.733  22.447  1.00 85.11           H  
ATOM   3629  O   ALA A 230       2.946   6.452  24.024  1.00 85.11           O  
ATOM   3630  N   ALA A 231       3.871   6.195  26.061  1.00 86.94           N  
ATOM   3631  H   ALA A 231       4.731   6.136  26.588  1.00 86.94           H  
ATOM   3632  CA  ALA A 231       2.623   5.912  26.752  1.00 86.94           C  
ATOM   3633  HA  ALA A 231       2.252   4.956  26.383  1.00 86.94           H  
ATOM   3634  C   ALA A 231       1.557   6.983  26.475  1.00 86.94           C  
ATOM   3635  CB  ALA A 231       2.901   5.762  28.252  1.00 86.94           C  
ATOM   3636  HB1 ALA A 231       1.970   5.533  28.771  1.00 86.94           H  
ATOM   3637  HB2 ALA A 231       3.610   4.950  28.415  1.00 86.94           H  
ATOM   3638  HB3 ALA A 231       3.312   6.690  28.648  1.00 86.94           H  
ATOM   3639  O   ALA A 231       1.757   8.174  26.720  1.00 86.94           O  
ATOM   3640  N   LEU A 232       0.403   6.520  25.998  1.00 92.06           N  
ATOM   3641  H   LEU A 232       0.346   5.539  25.763  1.00 92.06           H  
ATOM   3642  CA  LEU A 232      -0.778   7.348  25.800  1.00 92.06           C  
ATOM   3643  HA  LEU A 232      -0.474   8.236  25.246  1.00 92.06           H  
ATOM   3644  C   LEU A 232      -1.355   7.803  27.148  1.00 92.06           C  
ATOM   3645  CB  LEU A 232      -1.819   6.564  24.985  1.00 92.06           C  
ATOM   3646  HB2 LEU A 232      -2.755   7.123  24.964  1.00 92.06           H  
ATOM   3647  HB3 LEU A 232      -2.017   5.621  25.494  1.00 92.06           H  
ATOM   3648  O   LEU A 232      -1.249   7.079  28.147  1.00 92.06           O  
ATOM   3649  CG  LEU A 232      -1.396   6.272  23.535  1.00 92.06           C  
ATOM   3650  HG  LEU A 232      -0.458   5.716  23.530  1.00 92.06           H  
ATOM   3651  CD1 LEU A 232      -2.468   5.396  22.893  1.00 92.06           C  
ATOM   3652 HD11 LEU A 232      -2.529   4.441  23.414  1.00 92.06           H  
ATOM   3653 HD12 LEU A 232      -3.436   5.894  22.947  1.00 92.06           H  
ATOM   3654 HD13 LEU A 232      -2.217   5.208  21.849  1.00 92.06           H  
ATOM   3655  CD2 LEU A 232      -1.220   7.546  22.705  1.00 92.06           C  
ATOM   3656 HD21 LEU A 232      -0.364   8.117  23.064  1.00 92.06           H  
ATOM   3657 HD22 LEU A 232      -2.122   8.156  22.754  1.00 92.06           H  
ATOM   3658 HD23 LEU A 232      -1.032   7.278  21.665  1.00 92.06           H  
ATOM   3659  N   PRO A 233      -2.004   8.978  27.190  1.00 93.25           N  
ATOM   3660  CA  PRO A 233      -2.600   9.491  28.412  1.00 93.25           C  
ATOM   3661  HA  PRO A 233      -1.843   9.543  29.194  1.00 93.25           H  
ATOM   3662  C   PRO A 233      -3.749   8.594  28.892  1.00 93.25           C  
ATOM   3663  CB  PRO A 233      -3.058  10.909  28.067  1.00 93.25           C  
ATOM   3664  HB2 PRO A 233      -3.927  11.213  28.649  1.00 93.25           H  
ATOM   3665  HB3 PRO A 233      -2.236  11.609  28.219  1.00 93.25           H  
ATOM   3666  O   PRO A 233      -4.416   7.911  28.109  1.00 93.25           O  
ATOM   3667  CG  PRO A 233      -3.371  10.809  26.576  1.00 93.25           C  
ATOM   3668  HG2 PRO A 233      -4.354  10.361  26.430  1.00 93.25           H  
ATOM   3669  HG3 PRO A 233      -3.314  11.779  26.082  1.00 93.25           H  
ATOM   3670  CD  PRO A 233      -2.288   9.865  26.070  1.00 93.25           C  
ATOM   3671  HD2 PRO A 233      -2.650   9.327  25.194  1.00 93.25           H  
ATOM   3672  HD3 PRO A 233      -1.390  10.430  25.821  1.00 93.25           H  
ATOM   3673  N   GLY A 234      -3.989   8.597  30.205  1.00 91.18           N  
ATOM   3674  H   GLY A 234      -3.412   9.177  30.797  1.00 91.18           H  
ATOM   3675  CA  GLY A 234      -5.111   7.866  30.807  1.00 91.18           C  
ATOM   3676  HA2 GLY A 234      -4.960   7.809  31.884  1.00 91.18           H  
ATOM   3677  HA3 GLY A 234      -5.150   6.854  30.403  1.00 91.18           H  
ATOM   3678  C   GLY A 234      -6.467   8.535  30.560  1.00 91.18           C  
ATOM   3679  O   GLY A 234      -7.485   7.854  30.498  1.00 91.18           O  
ATOM   3680  N   SER A 235      -6.468   9.855  30.390  1.00 90.66           N  
ATOM   3681  H   SER A 235      -5.588  10.350  30.437  1.00 90.66           H  
ATOM   3682  CA  SER A 235      -7.638  10.684  30.108  1.00 90.66           C  
ATOM   3683  HA  SER A 235      -8.370  10.106  29.545  1.00 90.66           H  
ATOM   3684  C   SER A 235      -7.226  11.889  29.273  1.00 90.66           C  
ATOM   3685  CB  SER A 235      -8.287  11.166  31.412  1.00 90.66           C  
ATOM   3686  HB2 SER A 235      -8.712  10.304  31.927  1.00 90.66           H  
ATOM   3687  HB3 SER A 235      -9.095  11.861  31.185  1.00 90.66           H  
ATOM   3688  O   SER A 235      -6.062  12.282  29.285  1.00 90.66           O  
ATOM   3689  OG  SER A 235      -7.355  11.792  32.276  1.00 90.66           O  
ATOM   3690  HG  SER A 235      -6.928  12.529  31.832  1.00 90.66           H  
ATOM   3691  N   ASN A 236      -8.181  12.503  28.587  1.00 91.17           N  
ATOM   3692  H   ASN A 236      -9.118  12.124  28.570  1.00 91.17           H  
ATOM   3693  CA  ASN A 236      -7.942  13.735  27.852  1.00 91.17           C  
ATOM   3694  HA  ASN A 236      -7.047  13.617  27.241  1.00 91.17           H  
ATOM   3695  C   ASN A 236      -7.729  14.910  28.814  1.00 91.17           C  
ATOM   3696  CB  ASN A 236      -9.125  13.915  26.910  1.00 91.17           C  
ATOM   3697  HB2 ASN A 236      -9.178  12.992  26.333  1.00 91.17           H  
ATOM   3698  HB3 ASN A 236     -10.052  14.048  27.468  1.00 91.17           H  
ATOM   3699  O   ASN A 236      -8.649  15.325  29.519  1.00 91.17           O  
ATOM   3700  CG  ASN A 236      -8.983  15.051  25.923  1.00 91.17           C  
ATOM   3701  ND2 ASN A 236      -9.785  15.002  24.888  1.00 91.17           N  
ATOM   3702 HD21 ASN A 236     -10.257  14.121  24.741  1.00 91.17           H  
ATOM   3703 HD22 ASN A 236      -9.698  15.674  24.139  1.00 91.17           H  
ATOM   3704  OD1 ASN A 236      -8.170  15.951  26.068  1.00 91.17           O  
ATOM   3705  N   GLU A 237      -6.497  15.413  28.851  1.00 89.67           N  
ATOM   3706  H   GLU A 237      -5.785  14.959  28.296  1.00 89.67           H  
ATOM   3707  CA  GLU A 237      -6.095  16.572  29.659  1.00 89.67           C  
ATOM   3708  HA  GLU A 237      -6.848  16.746  30.427  1.00 89.67           H  
ATOM   3709  C   GLU A 237      -6.034  17.871  28.835  1.00 89.67           C  
ATOM   3710  CB  GLU A 237      -4.763  16.293  30.382  1.00 89.67           C  
ATOM   3711  HB2 GLU A 237      -4.504  17.180  30.961  1.00 89.67           H  
ATOM   3712  HB3 GLU A 237      -3.979  16.119  29.646  1.00 89.67           H  
ATOM   3713  O   GLU A 237      -5.562  18.898  29.324  1.00 89.67           O  
ATOM   3714  CG  GLU A 237      -4.834  15.098  31.349  1.00 89.67           C  
ATOM   3715  HG2 GLU A 237      -4.890  14.175  30.771  1.00 89.67           H  
ATOM   3716  HG3 GLU A 237      -5.749  15.181  31.935  1.00 89.67           H  
ATOM   3717  CD  GLU A 237      -3.636  15.011  32.315  1.00 89.67           C  
ATOM   3718  OE1 GLU A 237      -3.734  14.210  33.274  1.00 89.67           O  
ATOM   3719  OE2 GLU A 237      -2.625  15.723  32.111  1.00 89.67           O  
ATOM   3720  N   CYS A 238      -6.490  17.855  27.579  1.00 91.41           N  
ATOM   3721  H   CYS A 238      -6.941  17.023  27.225  1.00 91.41           H  
ATOM   3722  CA  CYS A 238      -6.549  19.060  26.761  1.00 91.41           C  
ATOM   3723  HA  CYS A 238      -5.594  19.577  26.857  1.00 91.41           H  
ATOM   3724  C   CYS A 238      -7.635  20.020  27.259  1.00 91.41           C  
ATOM   3725  CB  CYS A 238      -6.722  18.707  25.283  1.00 91.41           C  
ATOM   3726  HB2 CYS A 238      -7.606  18.083  25.160  1.00 91.41           H  
ATOM   3727  HB3 CYS A 238      -6.881  19.624  24.716  1.00 91.41           H  
ATOM   3728  O   CYS A 238      -8.686  19.627  27.768  1.00 91.41           O  
ATOM   3729  SG  CYS A 238      -5.288  17.856  24.586  1.00 91.41           S  
ATOM   3730  N   VAL A 239      -7.371  21.316  27.100  1.00 88.30           N  
ATOM   3731  H   VAL A 239      -6.504  21.568  26.648  1.00 88.30           H  
ATOM   3732  CA  VAL A 239      -8.214  22.382  27.645  1.00 88.30           C  
ATOM   3733  HA  VAL A 239      -8.904  21.947  28.369  1.00 88.30           H  
ATOM   3734  C   VAL A 239      -9.033  23.017  26.527  1.00 88.30           C  
ATOM   3735  CB  VAL A 239      -7.370  23.428  28.397  1.00 88.30           C  
ATOM   3736  HB  VAL A 239      -6.766  23.989  27.684  1.00 88.30           H  
ATOM   3737  O   VAL A 239      -8.466  23.538  25.567  1.00 88.30           O  
ATOM   3738  CG1 VAL A 239      -8.274  24.411  29.154  1.00 88.30           C  
ATOM   3739 HG11 VAL A 239      -8.889  23.871  29.874  1.00 88.30           H  
ATOM   3740 HG12 VAL A 239      -8.917  24.947  28.455  1.00 88.30           H  
ATOM   3741 HG13 VAL A 239      -7.660  25.138  29.686  1.00 88.30           H  
ATOM   3742  CG2 VAL A 239      -6.421  22.782  29.417  1.00 88.30           C  
ATOM   3743 HG21 VAL A 239      -5.905  23.547  29.997  1.00 88.30           H  
ATOM   3744 HG22 VAL A 239      -6.981  22.141  30.099  1.00 88.30           H  
ATOM   3745 HG23 VAL A 239      -5.672  22.174  28.911  1.00 88.30           H  
ATOM   3746  N   PHE A 240     -10.359  23.027  26.680  1.00 86.03           N  
ATOM   3747  H   PHE A 240     -10.751  22.562  27.486  1.00 86.03           H  
ATOM   3748  CA  PHE A 240     -11.304  23.596  25.713  1.00 86.03           C  
ATOM   3749  HA  PHE A 240     -10.737  24.103  24.933  1.00 86.03           H  
ATOM   3750  C   PHE A 240     -12.240  24.622  26.375  1.00 86.03           C  
ATOM   3751  CB  PHE A 240     -12.095  22.465  25.040  1.00 86.03           C  
ATOM   3752  HB2 PHE A 240     -12.685  21.943  25.793  1.00 86.03           H  
ATOM   3753  HB3 PHE A 240     -12.791  22.885  24.314  1.00 86.03           H  
ATOM   3754  O   PHE A 240     -12.511  24.524  27.576  1.00 86.03           O  
ATOM   3755  CG  PHE A 240     -11.200  21.476  24.328  1.00 86.03           C  
ATOM   3756  CD1 PHE A 240     -10.603  21.826  23.105  1.00 86.03           C  
ATOM   3757  HD1 PHE A 240     -10.820  22.776  22.638  1.00 86.03           H  
ATOM   3758  CD2 PHE A 240     -10.916  20.229  24.915  1.00 86.03           C  
ATOM   3759  HD2 PHE A 240     -11.367  19.951  25.856  1.00 86.03           H  
ATOM   3760  CE1 PHE A 240      -9.711  20.940  22.485  1.00 86.03           C  
ATOM   3761  HE1 PHE A 240      -9.265  21.220  21.542  1.00 86.03           H  
ATOM   3762  CE2 PHE A 240     -10.030  19.340  24.288  1.00 86.03           C  
ATOM   3763  HE2 PHE A 240      -9.816  18.382  24.738  1.00 86.03           H  
ATOM   3764  CZ  PHE A 240      -9.406  19.709  23.087  1.00 86.03           C  
ATOM   3765  HZ  PHE A 240      -8.684  19.041  22.640  1.00 86.03           H  
ATOM   3766  N   PRO A 241     -12.744  25.624  25.627  1.00 78.50           N  
ATOM   3767  CA  PRO A 241     -13.621  26.662  26.179  1.00 78.50           C  
ATOM   3768  HA  PRO A 241     -13.229  26.998  27.139  1.00 78.50           H  
ATOM   3769  C   PRO A 241     -15.073  26.200  26.409  1.00 78.50           C  
ATOM   3770  CB  PRO A 241     -13.532  27.820  25.180  1.00 78.50           C  
ATOM   3771  HB2 PRO A 241     -12.679  28.450  25.432  1.00 78.50           H  
ATOM   3772  HB3 PRO A 241     -14.443  28.417  25.148  1.00 78.50           H  
ATOM   3773  O   PRO A 241     -15.826  26.888  27.109  1.00 78.50           O  
ATOM   3774  CG  PRO A 241     -13.265  27.125  23.847  1.00 78.50           C  
ATOM   3775  HG2 PRO A 241     -12.748  27.782  23.147  1.00 78.50           H  
ATOM   3776  HG3 PRO A 241     -14.210  26.802  23.411  1.00 78.50           H  
ATOM   3777  CD  PRO A 241     -12.426  25.906  24.230  1.00 78.50           C  
ATOM   3778  HD2 PRO A 241     -11.368  26.151  24.139  1.00 78.50           H  
ATOM   3779  HD3 PRO A 241     -12.675  25.065  23.583  1.00 78.50           H  
ATOM   3780  N   PHE A 242     -15.457  25.048  25.855  1.00 77.57           N  
ATOM   3781  H   PHE A 242     -14.780  24.528  25.315  1.00 77.57           H  
ATOM   3782  CA  PHE A 242     -16.757  24.396  26.017  1.00 77.57           C  
ATOM   3783  HA  PHE A 242     -17.263  24.818  26.885  1.00 77.57           H  
ATOM   3784  C   PHE A 242     -16.577  22.892  26.279  1.00 77.57           C  
ATOM   3785  CB  PHE A 242     -17.636  24.670  24.784  1.00 77.57           C  
ATOM   3786  HB2 PHE A 242     -18.639  24.287  24.972  1.00 77.57           H  
ATOM   3787  HB3 PHE A 242     -17.733  25.748  24.657  1.00 77.57           H  
ATOM   3788  O   PHE A 242     -15.474  22.357  26.166  1.00 77.57           O  
ATOM   3789  CG  PHE A 242     -17.125  24.070  23.487  1.00 77.57           C  
ATOM   3790  CD1 PHE A 242     -16.236  24.802  22.680  1.00 77.57           C  
ATOM   3791  HD1 PHE A 242     -15.980  25.815  22.953  1.00 77.57           H  
ATOM   3792  CD2 PHE A 242     -17.565  22.802  23.063  1.00 77.57           C  
ATOM   3793  HD2 PHE A 242     -18.280  22.240  23.645  1.00 77.57           H  
ATOM   3794  CE1 PHE A 242     -15.746  24.256  21.481  1.00 77.57           C  
ATOM   3795  HE1 PHE A 242     -15.086  24.822  20.841  1.00 77.57           H  
ATOM   3796  CE2 PHE A 242     -17.094  22.267  21.853  1.00 77.57           C  
ATOM   3797  HE2 PHE A 242     -17.435  21.302  21.508  1.00 77.57           H  
ATOM   3798  CZ  PHE A 242     -16.173  22.985  21.072  1.00 77.57           C  
ATOM   3799  HZ  PHE A 242     -15.818  22.565  20.142  1.00 77.57           H  
ATOM   3800  N   SER A 243     -17.651  22.211  26.681  1.00 75.39           N  
ATOM   3801  H   SER A 243     -18.545  22.678  26.731  1.00 75.39           H  
ATOM   3802  CA  SER A 243     -17.658  20.757  26.841  1.00 75.39           C  
ATOM   3803  HA  SER A 243     -16.984  20.330  26.097  1.00 75.39           H  
ATOM   3804  C   SER A 243     -19.044  20.174  26.593  1.00 75.39           C  
ATOM   3805  CB  SER A 243     -17.147  20.342  28.229  1.00 75.39           C  
ATOM   3806  HB2 SER A 243     -17.074  19.255  28.261  1.00 75.39           H  
ATOM   3807  HB3 SER A 243     -16.146  20.751  28.368  1.00 75.39           H  
ATOM   3808  O   SER A 243     -20.058  20.767  26.966  1.00 75.39           O  
ATOM   3809  OG  SER A 243     -17.979  20.777  29.296  1.00 75.39           O  
ATOM   3810  HG  SER A 243     -17.562  20.491  30.112  1.00 75.39           H  
ATOM   3811  N   TYR A 244     -19.087  18.972  26.022  1.00 73.57           N  
ATOM   3812  H   TYR A 244     -18.246  18.580  25.622  1.00 73.57           H  
ATOM   3813  CA  TYR A 244     -20.322  18.204  25.912  1.00 73.57           C  
ATOM   3814  HA  TYR A 244     -21.115  18.868  25.566  1.00 73.57           H  
ATOM   3815  C   TYR A 244     -20.715  17.664  27.291  1.00 73.57           C  
ATOM   3816  CB  TYR A 244     -20.168  17.099  24.862  1.00 73.57           C  
ATOM   3817  HB2 TYR A 244     -21.060  16.473  24.875  1.00 73.57           H  
ATOM   3818  HB3 TYR A 244     -19.316  16.467  25.114  1.00 73.57           H  
ATOM   3819  O   TYR A 244     -20.141  16.692  27.802  1.00 73.57           O  
ATOM   3820  CG  TYR A 244     -19.995  17.650  23.462  1.00 73.57           C  
ATOM   3821  CD1 TYR A 244     -21.121  18.085  22.734  1.00 73.57           C  
ATOM   3822  HD1 TYR A 244     -22.112  18.009  23.155  1.00 73.57           H  
ATOM   3823  CD2 TYR A 244     -18.708  17.766  22.906  1.00 73.57           C  
ATOM   3824  HD2 TYR A 244     -17.843  17.400  23.440  1.00 73.57           H  
ATOM   3825  CE1 TYR A 244     -20.955  18.630  21.446  1.00 73.57           C  
ATOM   3826  HE1 TYR A 244     -21.801  18.981  20.874  1.00 73.57           H  
ATOM   3827  CE2 TYR A 244     -18.539  18.338  21.632  1.00 73.57           C  
ATOM   3828  HE2 TYR A 244     -17.561  18.418  21.181  1.00 73.57           H  
ATOM   3829  OH  TYR A 244     -19.522  19.278  19.660  1.00 73.57           O  
ATOM   3830  HH  TYR A 244     -18.595  19.413  19.447  1.00 73.57           H  
ATOM   3831  CZ  TYR A 244     -19.664  18.757  20.896  1.00 73.57           C  
ATOM   3832  N   LYS A 245     -21.701  18.308  27.923  1.00 59.86           N  
ATOM   3833  H   LYS A 245     -22.087  19.124  27.472  1.00 59.86           H  
ATOM   3834  CA  LYS A 245     -22.350  17.776  29.125  1.00 59.86           C  
ATOM   3835  HA  LYS A 245     -21.588  17.421  29.819  1.00 59.86           H  
ATOM   3836  C   LYS A 245     -23.210  16.586  28.706  1.00 59.86           C  
ATOM   3837  CB  LYS A 245     -23.194  18.858  29.818  1.00 59.86           C  
ATOM   3838  HB2 LYS A 245     -23.753  18.393  30.630  1.00 59.86           H  
ATOM   3839  HB3 LYS A 245     -23.907  19.269  29.103  1.00 59.86           H  
ATOM   3840  O   LYS A 245     -24.109  16.741  27.886  1.00 59.86           O  
ATOM   3841  CG  LYS A 245     -22.331  19.991  30.392  1.00 59.86           C  
ATOM   3842  HG2 LYS A 245     -21.792  20.486  29.583  1.00 59.86           H  
ATOM   3843  HG3 LYS A 245     -21.610  19.577  31.096  1.00 59.86           H  
ATOM   3844  CD  LYS A 245     -23.214  21.017  31.109  1.00 59.86           C  
ATOM   3845  HD2 LYS A 245     -23.738  20.530  31.931  1.00 59.86           H  
ATOM   3846  HD3 LYS A 245     -23.944  21.404  30.399  1.00 59.86           H  
ATOM   3847  CE  LYS A 245     -22.358  22.168  31.642  1.00 59.86           C  
ATOM   3848  HE2 LYS A 245     -21.792  22.583  30.809  1.00 59.86           H  
ATOM   3849  HE3 LYS A 245     -21.648  21.772  32.368  1.00 59.86           H  
ATOM   3850  NZ  LYS A 245     -23.209  23.216  32.255  1.00 59.86           N  
ATOM   3851  HZ1 LYS A 245     -23.757  22.834  33.012  1.00 59.86           H  
ATOM   3852  HZ2 LYS A 245     -22.645  23.981  32.597  1.00 59.86           H  
ATOM   3853  HZ3 LYS A 245     -23.843  23.580  31.558  1.00 59.86           H  
ATOM   3854  N   GLY A 246     -22.952  15.404  29.267  1.00 53.20           N  
ATOM   3855  H   GLY A 246     -22.223  15.341  29.964  1.00 53.20           H  
ATOM   3856  CA  GLY A 246     -23.899  14.298  29.124  1.00 53.20           C  
ATOM   3857  HA2 GLY A 246     -23.534  13.407  29.632  1.00 53.20           H  
ATOM   3858  HA3 GLY A 246     -24.048  14.069  28.069  1.00 53.20           H  
ATOM   3859  C   GLY A 246     -25.230  14.713  29.751  1.00 53.20           C  
ATOM   3860  O   GLY A 246     -25.225  15.268  30.854  1.00 53.20           O  
ATOM   3861  N   LYS A 247     -26.361  14.476  29.074  1.00 43.91           N  
ATOM   3862  H   LYS A 247     -26.304  14.031  28.170  1.00 43.91           H  
ATOM   3863  CA  LYS A 247     -27.655  14.508  29.769  1.00 43.91           C  
ATOM   3864  HA  LYS A 247     -27.802  15.489  30.221  1.00 43.91           H  
ATOM   3865  C   LYS A 247     -27.569  13.483  30.900  1.00 43.91           C  
ATOM   3866  CB  LYS A 247     -28.834  14.202  28.823  1.00 43.91           C  
ATOM   3867  HB2 LYS A 247     -28.535  13.447  28.096  1.00 43.91           H  
ATOM   3868  HB3 LYS A 247     -29.655  13.790  29.411  1.00 43.91           H  
ATOM   3869  O   LYS A 247     -27.232  12.326  30.653  1.00 43.91           O  
ATOM   3870  CG  LYS A 247     -29.357  15.458  28.103  1.00 43.91           C  
ATOM   3871  HG2 LYS A 247     -28.539  15.916  27.547  1.00 43.91           H  
ATOM   3872  HG3 LYS A 247     -29.716  16.169  28.847  1.00 43.91           H  
ATOM   3873  CD  LYS A 247     -30.501  15.125  27.128  1.00 43.91           C  
ATOM   3874  HD2 LYS A 247     -31.307  14.624  27.664  1.00 43.91           H  
ATOM   3875  HD3 LYS A 247     -30.114  14.451  26.364  1.00 43.91           H  
ATOM   3876  CE  LYS A 247     -31.039  16.404  26.464  1.00 43.91           C  
ATOM   3877  HE2 LYS A 247     -30.187  17.015  26.167  1.00 43.91           H  
ATOM   3878  HE3 LYS A 247     -31.615  16.967  27.198  1.00 43.91           H  
ATOM   3879  NZ  LYS A 247     -31.864  16.121  25.258  1.00 43.91           N  
ATOM   3880  HZ1 LYS A 247     -32.662  15.540  25.472  1.00 43.91           H  
ATOM   3881  HZ2 LYS A 247     -32.180  16.977  24.825  1.00 43.91           H  
ATOM   3882  HZ3 LYS A 247     -31.308  15.660  24.552  1.00 43.91           H  
ATOM   3883  N   ALA A 248     -27.824  13.921  32.131  1.00 35.35           N  
ATOM   3884  H   ALA A 248     -28.102  14.884  32.258  1.00 35.35           H  
ATOM   3885  CA  ALA A 248     -28.160  12.973  33.181  1.00 35.35           C  
ATOM   3886  HA  ALA A 248     -27.321  12.289  33.305  1.00 35.35           H  
ATOM   3887  C   ALA A 248     -29.411  12.193  32.728  1.00 35.35           C  
ATOM   3888  CB  ALA A 248     -28.395  13.723  34.498  1.00 35.35           C  
ATOM   3889  HB1 ALA A 248     -27.496  14.267  34.786  1.00 35.35           H  
ATOM   3890  HB2 ALA A 248     -29.228  14.416  34.384  1.00 35.35           H  
ATOM   3891  HB3 ALA A 248     -28.650  13.006  35.278  1.00 35.35           H  
ATOM   3892  O   ALA A 248     -30.274  12.807  32.087  1.00 35.35           O  
ATOM   3893  N   PRO A 249     -29.492  10.879  32.998  1.00 28.63           N  
ATOM   3894  CA  PRO A 249     -30.756  10.162  32.880  1.00 28.63           C  
ATOM   3895  HA  PRO A 249     -31.129  10.221  31.858  1.00 28.63           H  
ATOM   3896  C   PRO A 249     -31.832  10.763  33.797  1.00 28.63           C  
ATOM   3897  CB  PRO A 249     -30.436   8.705  33.225  1.00 28.63           C  
ATOM   3898  HB2 PRO A 249     -30.154   8.174  32.316  1.00 28.63           H  
ATOM   3899  HB3 PRO A 249     -31.275   8.207  33.711  1.00 28.63           H  
ATOM   3900  O   PRO A 249     -31.459  11.343  34.846  1.00 28.63           O  
ATOM   3901  CG  PRO A 249     -29.225   8.813  34.150  1.00 28.63           C  
ATOM   3902  HG2 PRO A 249     -28.603   7.919  34.109  1.00 28.63           H  
ATOM   3903  HG3 PRO A 249     -29.566   8.997  35.169  1.00 28.63           H  
ATOM   3904  CD  PRO A 249     -28.484  10.044  33.634  1.00 28.63           C  
ATOM   3905  HD2 PRO A 249     -28.006  10.556  34.469  1.00 28.63           H  
ATOM   3906  HD3 PRO A 249     -27.743   9.748  32.892  1.00 28.63           H  
ATOM   3907  OXT PRO A 249     -33.015  10.595  33.426  1.00 28.63           O  
TER    3908      PRO A 249                                                       
ATOM   3908  N   GLN B   1      -0.082  67.707  18.704  1.00 74.98           N  
ATOM   3909  H   GLN B   1      -0.384  67.480  17.767  1.00 74.98           H  
ATOM   3910  H2  GLN B   1       0.468  68.554  18.666  1.00 74.98           H  
ATOM   3911  H3  GLN B   1      -0.909  67.886  19.255  1.00 74.98           H  
ATOM   3912  CA  GLN B   1       0.717  66.590  19.278  1.00 74.98           C  
ATOM   3913  HA  GLN B   1       1.570  66.395  18.628  1.00 74.98           H  
ATOM   3914  C   GLN B   1      -0.083  65.300  19.299  1.00 74.98           C  
ATOM   3915  CB  GLN B   1       1.258  66.878  20.687  1.00 74.98           C  
ATOM   3916  HB2 GLN B   1       0.526  67.463  21.244  1.00 74.98           H  
ATOM   3917  HB3 GLN B   1       1.404  65.932  21.208  1.00 74.98           H  
ATOM   3918  O   GLN B   1       0.399  64.307  18.775  1.00 74.98           O  
ATOM   3919  CG  GLN B   1       2.613  67.602  20.667  1.00 74.98           C  
ATOM   3920  HG2 GLN B   1       3.334  66.999  20.114  1.00 74.98           H  
ATOM   3921  HG3 GLN B   1       2.512  68.567  20.170  1.00 74.98           H  
ATOM   3922  CD  GLN B   1       3.154  67.835  22.077  1.00 74.98           C  
ATOM   3923  NE2 GLN B   1       4.393  68.239  22.222  1.00 74.98           N  
ATOM   3924 HE21 GLN B   1       4.706  68.349  23.176  1.00 74.98           H  
ATOM   3925 HE22 GLN B   1       5.015  68.357  21.435  1.00 74.98           H  
ATOM   3926  OE1 GLN B   1       2.464  67.677  23.066  1.00 74.98           O  
ATOM   3927  N   SER B   2      -1.295  65.305  19.858  1.00 78.20           N  
ATOM   3928  H   SER B   2      -1.691  66.135  20.276  1.00 78.20           H  
ATOM   3929  CA  SER B   2      -2.128  64.099  19.904  1.00 78.20           C  
ATOM   3930  HA  SER B   2      -1.605  63.321  20.459  1.00 78.20           H  
ATOM   3931  C   SER B   2      -2.438  63.538  18.504  1.00 78.20           C  
ATOM   3932  CB  SER B   2      -3.413  64.417  20.653  1.00 78.20           C  
ATOM   3933  HB2 SER B   2      -3.958  63.494  20.849  1.00 78.20           H  
ATOM   3934  HB3 SER B   2      -3.213  64.940  21.588  1.00 78.20           H  
ATOM   3935  O   SER B   2      -2.367  62.335  18.330  1.00 78.20           O  
ATOM   3936  OG  SER B   2      -4.166  65.204  19.794  1.00 78.20           O  
ATOM   3937  HG  SER B   2      -4.063  66.153  19.899  1.00 78.20           H  
ATOM   3938  N   ILE B   3      -2.626  64.392  17.486  1.00 79.19           N  
ATOM   3939  H   ILE B   3      -2.919  65.326  17.735  1.00 79.19           H  
ATOM   3940  CA  ILE B   3      -2.797  63.970  16.081  1.00 79.19           C  
ATOM   3941  HA  ILE B   3      -3.673  63.324  16.016  1.00 79.19           H  
ATOM   3942  C   ILE B   3      -1.601  63.148  15.584  1.00 79.19           C  
ATOM   3943  CB  ILE B   3      -3.031  65.202  15.172  1.00 79.19           C  
ATOM   3944  HB  ILE B   3      -2.218  65.909  15.337  1.00 79.19           H  
ATOM   3945  O   ILE B   3      -1.782  62.158  14.887  1.00 79.19           O  
ATOM   3946  CG1 ILE B   3      -4.363  65.890  15.552  1.00 79.19           C  
ATOM   3947 HG12 ILE B   3      -4.360  66.119  16.618  1.00 79.19           H  
ATOM   3948 HG13 ILE B   3      -5.192  65.209  15.361  1.00 79.19           H  
ATOM   3949  CG2 ILE B   3      -3.024  64.819  13.677  1.00 79.19           C  
ATOM   3950 HG21 ILE B   3      -3.198  65.694  13.051  1.00 79.19           H  
ATOM   3951 HG22 ILE B   3      -2.063  64.404  13.377  1.00 79.19           H  
ATOM   3952 HG23 ILE B   3      -3.804  64.084  13.477  1.00 79.19           H  
ATOM   3953  CD1 ILE B   3      -4.626  67.210  14.816  1.00 79.19           C  
ATOM   3954 HD11 ILE B   3      -3.766  67.872  14.917  1.00 79.19           H  
ATOM   3955 HD12 ILE B   3      -5.496  67.696  15.257  1.00 79.19           H  
ATOM   3956 HD13 ILE B   3      -4.834  67.029  13.762  1.00 79.19           H  
ATOM   3957  N   VAL B   4      -0.377  63.519  15.973  1.00 80.17           N  
ATOM   3958  H   VAL B   4      -0.294  64.263  16.651  1.00 80.17           H  
ATOM   3959  CA  VAL B   4       0.834  62.776  15.588  1.00 80.17           C  
ATOM   3960  HA  VAL B   4       0.811  62.601  14.512  1.00 80.17           H  
ATOM   3961  C   VAL B   4       0.847  61.402  16.260  1.00 80.17           C  
ATOM   3962  CB  VAL B   4       2.113  63.572  15.918  1.00 80.17           C  
ATOM   3963  HB  VAL B   4       2.152  63.770  16.989  1.00 80.17           H  
ATOM   3964  O   VAL B   4       1.138  60.407  15.608  1.00 80.17           O  
ATOM   3965  CG1 VAL B   4       3.384  62.806  15.537  1.00 80.17           C  
ATOM   3966 HG11 VAL B   4       3.471  61.891  16.124  1.00 80.17           H  
ATOM   3967 HG12 VAL B   4       3.360  62.543  14.480  1.00 80.17           H  
ATOM   3968 HG13 VAL B   4       4.266  63.417  15.732  1.00 80.17           H  
ATOM   3969  CG2 VAL B   4       2.134  64.919  15.180  1.00 80.17           C  
ATOM   3970 HG21 VAL B   4       1.283  65.534  15.475  1.00 80.17           H  
ATOM   3971 HG22 VAL B   4       2.090  64.748  14.104  1.00 80.17           H  
ATOM   3972 HG23 VAL B   4       3.054  65.455  15.412  1.00 80.17           H  
ATOM   3973  N   LEU B   5       0.477  61.326  17.542  1.00 81.46           N  
ATOM   3974  H   LEU B   5       0.193  62.175  18.010  1.00 81.46           H  
ATOM   3975  CA  LEU B   5       0.374  60.057  18.272  1.00 81.46           C  
ATOM   3976  HA  LEU B   5       1.282  59.477  18.107  1.00 81.46           H  
ATOM   3977  C   LEU B   5      -0.789  59.183  17.768  1.00 81.46           C  
ATOM   3978  CB  LEU B   5       0.226  60.350  19.774  1.00 81.46           C  
ATOM   3979  HB2 LEU B   5       0.020  59.405  20.277  1.00 81.46           H  
ATOM   3980  HB3 LEU B   5      -0.641  60.995  19.921  1.00 81.46           H  
ATOM   3981  O   LEU B   5      -0.659  57.961  17.708  1.00 81.46           O  
ATOM   3982  CG  LEU B   5       1.458  60.990  20.437  1.00 81.46           C  
ATOM   3983  HG  LEU B   5       1.757  61.876  19.877  1.00 81.46           H  
ATOM   3984  CD1 LEU B   5       1.122  61.428  21.864  1.00 81.46           C  
ATOM   3985 HD11 LEU B   5       0.268  62.105  21.854  1.00 81.46           H  
ATOM   3986 HD12 LEU B   5       0.882  60.556  22.473  1.00 81.46           H  
ATOM   3987 HD13 LEU B   5       1.979  61.940  22.303  1.00 81.46           H  
ATOM   3988  CD2 LEU B   5       2.640  60.019  20.505  1.00 81.46           C  
ATOM   3989 HD21 LEU B   5       3.473  60.483  21.033  1.00 81.46           H  
ATOM   3990 HD22 LEU B   5       2.974  59.761  19.500  1.00 81.46           H  
ATOM   3991 HD23 LEU B   5       2.349  59.109  21.029  1.00 81.46           H  
ATOM   3992  N   GLY B   6      -1.898  59.801  17.360  1.00 81.70           N  
ATOM   3993  H   GLY B   6      -1.960  60.797  17.513  1.00 81.70           H  
ATOM   3994  CA  GLY B   6      -3.039  59.157  16.712  1.00 81.70           C  
ATOM   3995  HA2 GLY B   6      -3.821  59.901  16.559  1.00 81.70           H  
ATOM   3996  HA3 GLY B   6      -3.437  58.365  17.347  1.00 81.70           H  
ATOM   3997  C   GLY B   6      -2.670  58.569  15.353  1.00 81.70           C  
ATOM   3998  O   GLY B   6      -2.946  57.406  15.084  1.00 81.70           O  
ATOM   3999  N   ALA B   7      -1.962  59.336  14.523  1.00 83.00           N  
ATOM   4000  H   ALA B   7      -1.791  60.300  14.770  1.00 83.00           H  
ATOM   4001  CA  ALA B   7      -1.445  58.854  13.247  1.00 83.00           C  
ATOM   4002  HA  ALA B   7      -2.274  58.466  12.654  1.00 83.00           H  
ATOM   4003  C   ALA B   7      -0.440  57.707  13.438  1.00 83.00           C  
ATOM   4004  CB  ALA B   7      -0.821  60.035  12.496  1.00 83.00           C  
ATOM   4005  HB1 ALA B   7      -1.572  60.809  12.338  1.00 83.00           H  
ATOM   4006  HB2 ALA B   7       0.010  60.449  13.066  1.00 83.00           H  
ATOM   4007  HB3 ALA B   7      -0.456  59.696  11.526  1.00 83.00           H  
ATOM   4008  O   ALA B   7      -0.491  56.717  12.713  1.00 83.00           O  
ATOM   4009  N   LEU B   8       0.433  57.798  14.448  1.00 83.14           N  
ATOM   4010  H   LEU B   8       0.476  58.659  14.974  1.00 83.14           H  
ATOM   4011  CA  LEU B   8       1.385  56.733  14.762  1.00 83.14           C  
ATOM   4012  HA  LEU B   8       1.936  56.496  13.852  1.00 83.14           H  
ATOM   4013  C   LEU B   8       0.679  55.449  15.225  1.00 83.14           C  
ATOM   4014  CB  LEU B   8       2.372  57.223  15.834  1.00 83.14           C  
ATOM   4015  HB2 LEU B   8       1.891  57.154  16.809  1.00 83.14           H  
ATOM   4016  HB3 LEU B   8       2.622  58.270  15.663  1.00 83.14           H  
ATOM   4017  O   LEU B   8       1.043  54.362  14.790  1.00 83.14           O  
ATOM   4018  CG  LEU B   8       3.673  56.396  15.827  1.00 83.14           C  
ATOM   4019  HG  LEU B   8       3.474  55.379  15.491  1.00 83.14           H  
ATOM   4020  CD1 LEU B   8       4.708  57.032  14.898  1.00 83.14           C  
ATOM   4021 HD11 LEU B   8       4.973  58.029  15.249  1.00 83.14           H  
ATOM   4022 HD12 LEU B   8       4.303  57.099  13.889  1.00 83.14           H  
ATOM   4023 HD13 LEU B   8       5.603  56.410  14.869  1.00 83.14           H  
ATOM   4024  CD2 LEU B   8       4.267  56.315  17.229  1.00 83.14           C  
ATOM   4025 HD21 LEU B   8       5.226  55.798  17.193  1.00 83.14           H  
ATOM   4026 HD22 LEU B   8       3.591  55.738  17.859  1.00 83.14           H  
ATOM   4027 HD23 LEU B   8       4.405  57.314  17.642  1.00 83.14           H  
ATOM   4028  N   SER B   9      -0.347  55.561  16.073  1.00 84.95           N  
ATOM   4029  H   SER B   9      -0.621  56.485  16.375  1.00 84.95           H  
ATOM   4030  CA  SER B   9      -1.145  54.402  16.506  1.00 84.95           C  
ATOM   4031  HA  SER B   9      -0.459  53.638  16.871  1.00 84.95           H  
ATOM   4032  C   SER B   9      -1.893  53.759  15.339  1.00 84.95           C  
ATOM   4033  CB  SER B   9      -2.100  54.735  17.662  1.00 84.95           C  
ATOM   4034  HB2 SER B   9      -1.565  54.600  18.602  1.00 84.95           H  
ATOM   4035  HB3 SER B   9      -2.933  54.033  17.657  1.00 84.95           H  
ATOM   4036  O   SER B   9      -1.922  52.534  15.246  1.00 84.95           O  
ATOM   4037  OG  SER B   9      -2.599  56.055  17.639  1.00 84.95           O  
ATOM   4038  HG  SER B   9      -1.868  56.671  17.723  1.00 84.95           H  
ATOM   4039  N   PHE B  10      -2.405  54.560  14.403  1.00 84.99           N  
ATOM   4040  H   PHE B  10      -2.405  55.557  14.566  1.00 84.99           H  
ATOM   4041  CA  PHE B  10      -2.996  54.060  13.162  1.00 84.99           C  
ATOM   4042  HA  PHE B  10      -3.775  53.342  13.419  1.00 84.99           H  
ATOM   4043  C   PHE B  10      -1.991  53.329  12.273  1.00 84.99           C  
ATOM   4044  CB  PHE B  10      -3.623  55.221  12.384  1.00 84.99           C  
ATOM   4045  HB2 PHE B  10      -3.499  56.161  12.921  1.00 84.99           H  
ATOM   4046  HB3 PHE B  10      -3.127  55.347  11.421  1.00 84.99           H  
ATOM   4047  O   PHE B  10      -2.288  52.251  11.764  1.00 84.99           O  
ATOM   4048  CG  PHE B  10      -5.086  54.987  12.142  1.00 84.99           C  
ATOM   4049  CD1 PHE B  10      -5.496  54.164  11.078  1.00 84.99           C  
ATOM   4050  HD1 PHE B  10      -4.765  53.710  10.425  1.00 84.99           H  
ATOM   4051  CD2 PHE B  10      -6.029  55.553  13.016  1.00 84.99           C  
ATOM   4052  HD2 PHE B  10      -5.704  56.161  13.848  1.00 84.99           H  
ATOM   4053  CE1 PHE B  10      -6.862  53.948  10.856  1.00 84.99           C  
ATOM   4054  HE1 PHE B  10      -7.190  53.339  10.026  1.00 84.99           H  
ATOM   4055  CE2 PHE B  10      -7.394  55.324  12.803  1.00 84.99           C  
ATOM   4056  HE2 PHE B  10      -8.126  55.755  13.470  1.00 84.99           H  
ATOM   4057  CZ  PHE B  10      -7.802  54.541  11.712  1.00 84.99           C  
ATOM   4058  HZ  PHE B  10      -8.855  54.398  11.519  1.00 84.99           H  
ATOM   4059  N   LEU B  11      -0.793  53.895  12.106  1.00 83.65           N  
ATOM   4060  H   LEU B  11      -0.637  54.808  12.507  1.00 83.65           H  
ATOM   4061  CA  LEU B  11       0.275  53.291  11.314  1.00 83.65           C  
ATOM   4062  HA  LEU B  11      -0.094  53.118  10.303  1.00 83.65           H  
ATOM   4063  C   LEU B  11       0.697  51.940  11.903  1.00 83.65           C  
ATOM   4064  CB  LEU B  11       1.463  54.267  11.271  1.00 83.65           C  
ATOM   4065  HB2 LEU B  11       1.111  55.264  11.007  1.00 83.65           H  
ATOM   4066  HB3 LEU B  11       1.896  54.325  12.270  1.00 83.65           H  
ATOM   4067  O   LEU B  11       0.833  50.961  11.175  1.00 83.65           O  
ATOM   4068  CG  LEU B  11       2.553  53.840  10.271  1.00 83.65           C  
ATOM   4069  HG  LEU B  11       2.685  52.758  10.291  1.00 83.65           H  
ATOM   4070  CD1 LEU B  11       2.191  54.274   8.850  1.00 83.65           C  
ATOM   4071 HD11 LEU B  11       2.086  55.358   8.799  1.00 83.65           H  
ATOM   4072 HD12 LEU B  11       2.972  53.956   8.160  1.00 83.65           H  
ATOM   4073 HD13 LEU B  11       1.254  53.807   8.548  1.00 83.65           H  
ATOM   4074  CD2 LEU B  11       3.889  54.475  10.652  1.00 83.65           C  
ATOM   4075 HD21 LEU B  11       3.801  55.562  10.649  1.00 83.65           H  
ATOM   4076 HD22 LEU B  11       4.188  54.136  11.643  1.00 83.65           H  
ATOM   4077 HD23 LEU B  11       4.654  54.174   9.935  1.00 83.65           H  
ATOM   4078  N   VAL B  12       0.867  51.877  13.225  1.00 85.21           N  
ATOM   4079  H   VAL B  12       0.753  52.728  13.756  1.00 85.21           H  
ATOM   4080  CA  VAL B  12       1.226  50.647  13.940  1.00 85.21           C  
ATOM   4081  HA  VAL B  12       2.121  50.221  13.487  1.00 85.21           H  
ATOM   4082  C   VAL B  12       0.121  49.598  13.813  1.00 85.21           C  
ATOM   4083  CB  VAL B  12       1.537  50.977  15.410  1.00 85.21           C  
ATOM   4084  HB  VAL B  12       0.735  51.593  15.817  1.00 85.21           H  
ATOM   4085  O   VAL B  12       0.420  48.439  13.534  1.00 85.21           O  
ATOM   4086  CG1 VAL B  12       1.675  49.736  16.291  1.00 85.21           C  
ATOM   4087 HG11 VAL B  12       2.477  49.095  15.926  1.00 85.21           H  
ATOM   4088 HG12 VAL B  12       1.883  50.062  17.310  1.00 85.21           H  
ATOM   4089 HG13 VAL B  12       0.743  49.171  16.306  1.00 85.21           H  
ATOM   4090  CG2 VAL B  12       2.862  51.744  15.524  1.00 85.21           C  
ATOM   4091 HG21 VAL B  12       3.691  51.106  15.216  1.00 85.21           H  
ATOM   4092 HG22 VAL B  12       2.852  52.627  14.885  1.00 85.21           H  
ATOM   4093 HG23 VAL B  12       3.018  52.065  16.554  1.00 85.21           H  
ATOM   4094  N   LEU B  13      -1.147  49.989  13.959  1.00 86.75           N  
ATOM   4095  H   LEU B  13      -1.336  50.953  14.197  1.00 86.75           H  
ATOM   4096  CA  LEU B  13      -2.285  49.086  13.790  1.00 86.75           C  
ATOM   4097  HA  LEU B  13      -2.156  48.240  14.465  1.00 86.75           H  
ATOM   4098  C   LEU B  13      -2.354  48.531  12.363  1.00 86.75           C  
ATOM   4099  CB  LEU B  13      -3.569  49.845  14.160  1.00 86.75           C  
ATOM   4100  HB2 LEU B  13      -3.448  50.280  15.153  1.00 86.75           H  
ATOM   4101  HB3 LEU B  13      -3.702  50.667  13.456  1.00 86.75           H  
ATOM   4102  O   LEU B  13      -2.441  47.318  12.182  1.00 86.75           O  
ATOM   4103  CG  LEU B  13      -4.845  48.988  14.156  1.00 86.75           C  
ATOM   4104  HG  LEU B  13      -4.985  48.523  13.180  1.00 86.75           H  
ATOM   4105  CD1 LEU B  13      -4.823  47.910  15.239  1.00 86.75           C  
ATOM   4106 HD11 LEU B  13      -4.042  47.180  15.028  1.00 86.75           H  
ATOM   4107 HD12 LEU B  13      -4.660  48.363  16.217  1.00 86.75           H  
ATOM   4108 HD13 LEU B  13      -5.777  47.384  15.247  1.00 86.75           H  
ATOM   4109  CD2 LEU B  13      -6.035  49.898  14.442  1.00 86.75           C  
ATOM   4110 HD21 LEU B  13      -6.949  49.305  14.444  1.00 86.75           H  
ATOM   4111 HD22 LEU B  13      -5.923  50.369  15.419  1.00 86.75           H  
ATOM   4112 HD23 LEU B  13      -6.101  50.674  13.680  1.00 86.75           H  
ATOM   4113  N   ALA B  14      -2.247  49.401  11.356  1.00 84.36           N  
ATOM   4114  H   ALA B  14      -2.179  50.386  11.570  1.00 84.36           H  
ATOM   4115  CA  ALA B  14      -2.230  49.000   9.955  1.00 84.36           C  
ATOM   4116  HA  ALA B  14      -3.159  48.475   9.730  1.00 84.36           H  
ATOM   4117  C   ALA B  14      -1.066  48.040   9.667  1.00 84.36           C  
ATOM   4118  CB  ALA B  14      -2.157  50.257   9.080  1.00 84.36           C  
ATOM   4119  HB1 ALA B  14      -2.162  49.968   8.028  1.00 84.36           H  
ATOM   4120  HB2 ALA B  14      -3.018  50.896   9.274  1.00 84.36           H  
ATOM   4121  HB3 ALA B  14      -1.244  50.812   9.295  1.00 84.36           H  
ATOM   4122  O   ALA B  14      -1.269  47.003   9.037  1.00 84.36           O  
ATOM   4123  N   LEU B  15       0.134  48.326  10.184  1.00 83.95           N  
ATOM   4124  H   LEU B  15       0.246  49.199  10.680  1.00 83.95           H  
ATOM   4125  CA  LEU B  15       1.302  47.458  10.031  1.00 83.95           C  
ATOM   4126  HA  LEU B  15       1.476  47.308   8.966  1.00 83.95           H  
ATOM   4127  C   LEU B  15       1.071  46.077  10.666  1.00 83.95           C  
ATOM   4128  CB  LEU B  15       2.530  48.149  10.651  1.00 83.95           C  
ATOM   4129  HB2 LEU B  15       2.565  49.192  10.334  1.00 83.95           H  
ATOM   4130  HB3 LEU B  15       2.419  48.137  11.735  1.00 83.95           H  
ATOM   4131  O   LEU B  15       1.348  45.063  10.030  1.00 83.95           O  
ATOM   4132  CG  LEU B  15       3.858  47.473  10.264  1.00 83.95           C  
ATOM   4133  HG  LEU B  15       3.737  46.390  10.238  1.00 83.95           H  
ATOM   4134  CD1 LEU B  15       4.330  47.956   8.890  1.00 83.95           C  
ATOM   4135 HD11 LEU B  15       4.500  49.032   8.903  1.00 83.95           H  
ATOM   4136 HD12 LEU B  15       3.579  47.721   8.136  1.00 83.95           H  
ATOM   4137 HD13 LEU B  15       5.255  47.447   8.618  1.00 83.95           H  
ATOM   4138  CD2 LEU B  15       4.938  47.795  11.296  1.00 83.95           C  
ATOM   4139 HD21 LEU B  15       5.093  48.873  11.350  1.00 83.95           H  
ATOM   4140 HD22 LEU B  15       5.872  47.309  11.013  1.00 83.95           H  
ATOM   4141 HD23 LEU B  15       4.634  47.424  12.274  1.00 83.95           H  
ATOM   4142  N   MET B  16       0.533  46.021  11.889  1.00 85.39           N  
ATOM   4143  H   MET B  16       0.320  46.889  12.361  1.00 85.39           H  
ATOM   4144  CA  MET B  16       0.248  44.759  12.583  1.00 85.39           C  
ATOM   4145  HA  MET B  16       1.155  44.153  12.597  1.00 85.39           H  
ATOM   4146  C   MET B  16      -0.816  43.926  11.859  1.00 85.39           C  
ATOM   4147  CB  MET B  16      -0.188  45.024  14.034  1.00 85.39           C  
ATOM   4148  HB2 MET B  16      -0.984  45.768  14.045  1.00 85.39           H  
ATOM   4149  HB3 MET B  16      -0.586  44.100  14.454  1.00 85.39           H  
ATOM   4150  O   MET B  16      -0.655  42.711  11.737  1.00 85.39           O  
ATOM   4151  CG  MET B  16       0.952  45.495  14.946  1.00 85.39           C  
ATOM   4152  HG2 MET B  16       1.331  46.453  14.592  1.00 85.39           H  
ATOM   4153  HG3 MET B  16       0.537  45.655  15.942  1.00 85.39           H  
ATOM   4154  SD  MET B  16       2.343  44.339  15.102  1.00 85.39           S  
ATOM   4155  CE  MET B  16       3.631  45.289  14.251  1.00 85.39           C  
ATOM   4156  HE1 MET B  16       3.309  45.509  13.233  1.00 85.39           H  
ATOM   4157  HE2 MET B  16       4.552  44.707  14.223  1.00 85.39           H  
ATOM   4158  HE3 MET B  16       3.810  46.225  14.780  1.00 85.39           H  
ATOM   4159  N   VAL B  17      -1.870  44.557  11.333  1.00 85.86           N  
ATOM   4160  H   VAL B  17      -1.971  45.548  11.500  1.00 85.86           H  
ATOM   4161  CA  VAL B  17      -2.896  43.874  10.525  1.00 85.86           C  
ATOM   4162  HA  VAL B  17      -3.271  43.014  11.080  1.00 85.86           H  
ATOM   4163  C   VAL B  17      -2.290  43.335   9.230  1.00 85.86           C  
ATOM   4164  CB  VAL B  17      -4.087  44.809  10.237  1.00 85.86           C  
ATOM   4165  HB  VAL B  17      -3.719  45.753   9.833  1.00 85.86           H  
ATOM   4166  O   VAL B  17      -2.470  42.163   8.911  1.00 85.86           O  
ATOM   4167  CG1 VAL B  17      -5.083  44.205   9.238  1.00 85.86           C  
ATOM   4168 HG11 VAL B  17      -4.625  44.102   8.254  1.00 85.86           H  
ATOM   4169 HG12 VAL B  17      -5.949  44.858   9.136  1.00 85.86           H  
ATOM   4170 HG13 VAL B  17      -5.412  43.225   9.585  1.00 85.86           H  
ATOM   4171  CG2 VAL B  17      -4.860  45.086  11.531  1.00 85.86           C  
ATOM   4172 HG21 VAL B  17      -4.205  45.512  12.292  1.00 85.86           H  
ATOM   4173 HG22 VAL B  17      -5.666  45.793  11.336  1.00 85.86           H  
ATOM   4174 HG23 VAL B  17      -5.279  44.156  11.915  1.00 85.86           H  
ATOM   4175  N   THR B  18      -1.509  44.156   8.526  1.00 85.28           N  
ATOM   4176  H   THR B  18      -1.397  45.102   8.861  1.00 85.28           H  
ATOM   4177  CA  THR B  18      -0.870  43.788   7.252  1.00 85.28           C  
ATOM   4178  HA  THR B  18      -1.640  43.472   6.549  1.00 85.28           H  
ATOM   4179  C   THR B  18       0.108  42.622   7.428  1.00 85.28           C  
ATOM   4180  CB  THR B  18      -0.142  45.002   6.651  1.00 85.28           C  
ATOM   4181  HB  THR B  18       0.726  45.257   7.259  1.00 85.28           H  
ATOM   4182  O   THR B  18       0.093  41.667   6.651  1.00 85.28           O  
ATOM   4183  CG2 THR B  18       0.299  44.750   5.221  1.00 85.28           C  
ATOM   4184 HG21 THR B  18      -0.570  44.490   4.615  1.00 85.28           H  
ATOM   4185 HG22 THR B  18       1.026  43.939   5.189  1.00 85.28           H  
ATOM   4186 HG23 THR B  18       0.760  45.649   4.811  1.00 85.28           H  
ATOM   4187  OG1 THR B  18      -0.994  46.117   6.580  1.00 85.28           O  
ATOM   4188  HG1 THR B  18      -1.127  46.454   7.470  1.00 85.28           H  
ATOM   4189  N   LEU B  19       0.924  42.651   8.488  1.00 86.07           N  
ATOM   4190  H   LEU B  19       0.910  43.466   9.084  1.00 86.07           H  
ATOM   4191  CA  LEU B  19       1.824  41.551   8.843  1.00 86.07           C  
ATOM   4192  HA  LEU B  19       2.453  41.306   7.987  1.00 86.07           H  
ATOM   4193  C   LEU B  19       1.058  40.275   9.202  1.00 86.07           C  
ATOM   4194  CB  LEU B  19       2.708  41.980  10.026  1.00 86.07           C  
ATOM   4195  HB2 LEU B  19       3.137  41.089  10.483  1.00 86.07           H  
ATOM   4196  HB3 LEU B  19       2.079  42.460  10.776  1.00 86.07           H  
ATOM   4197  O   LEU B  19       1.445  39.192   8.772  1.00 86.07           O  
ATOM   4198  CG  LEU B  19       3.862  42.921   9.646  1.00 86.07           C  
ATOM   4199  HG  LEU B  19       3.492  43.759   9.055  1.00 86.07           H  
ATOM   4200  CD1 LEU B  19       4.503  43.465  10.923  1.00 86.07           C  
ATOM   4201 HD11 LEU B  19       5.308  44.154  10.666  1.00 86.07           H  
ATOM   4202 HD12 LEU B  19       4.904  42.645  11.518  1.00 86.07           H  
ATOM   4203 HD13 LEU B  19       3.752  44.004  11.500  1.00 86.07           H  
ATOM   4204  CD2 LEU B  19       4.938  42.181   8.850  1.00 86.07           C  
ATOM   4205 HD21 LEU B  19       5.827  42.805   8.755  1.00 86.07           H  
ATOM   4206 HD22 LEU B  19       5.222  41.263   9.364  1.00 86.07           H  
ATOM   4207 HD23 LEU B  19       4.572  41.930   7.855  1.00 86.07           H  
ATOM   4208  N   SER B  20      -0.043  40.391   9.946  1.00 87.43           N  
ATOM   4209  H   SER B  20      -0.325  41.309  10.260  1.00 87.43           H  
ATOM   4210  CA  SER B  20      -0.856  39.229  10.328  1.00 87.43           C  
ATOM   4211  HA  SER B  20      -0.202  38.474  10.765  1.00 87.43           H  
ATOM   4212  C   SER B  20      -1.540  38.593   9.117  1.00 87.43           C  
ATOM   4213  CB  SER B  20      -1.890  39.609  11.388  1.00 87.43           C  
ATOM   4214  HB2 SER B  20      -2.411  38.712  11.721  1.00 87.43           H  
ATOM   4215  HB3 SER B  20      -2.614  40.305  10.963  1.00 87.43           H  
ATOM   4216  O   SER B  20      -1.605  37.369   9.030  1.00 87.43           O  
ATOM   4217  OG  SER B  20      -1.236  40.209  12.491  1.00 87.43           O  
ATOM   4218  HG  SER B  20      -1.092  41.134  12.280  1.00 87.43           H  
ATOM   4219  N   PHE B  21      -1.981  39.401   8.146  1.00 88.07           N  
ATOM   4220  H   PHE B  21      -1.930  40.399   8.290  1.00 88.07           H  
ATOM   4221  CA  PHE B  21      -2.576  38.917   6.899  1.00 88.07           C  
ATOM   4222  HA  PHE B  21      -3.360  38.203   7.152  1.00 88.07           H  
ATOM   4223  C   PHE B  21      -1.552  38.171   6.031  1.00 88.07           C  
ATOM   4224  CB  PHE B  21      -3.217  40.091   6.141  1.00 88.07           C  
ATOM   4225  HB2 PHE B  21      -3.402  40.917   6.829  1.00 88.07           H  
ATOM   4226  HB3 PHE B  21      -2.535  40.465   5.378  1.00 88.07           H  
ATOM   4227  O   PHE B  21      -1.812  37.046   5.599  1.00 88.07           O  
ATOM   4228  CG  PHE B  21      -4.539  39.727   5.503  1.00 88.07           C  
ATOM   4229  CD1 PHE B  21      -4.573  39.062   4.265  1.00 88.07           C  
ATOM   4230  HD1 PHE B  21      -3.653  38.829   3.750  1.00 88.07           H  
ATOM   4231  CD2 PHE B  21      -5.743  40.016   6.171  1.00 88.07           C  
ATOM   4232  HD2 PHE B  21      -5.719  40.508   7.133  1.00 88.07           H  
ATOM   4233  CE1 PHE B  21      -5.805  38.708   3.687  1.00 88.07           C  
ATOM   4234  HE1 PHE B  21      -5.825  38.219   2.724  1.00 88.07           H  
ATOM   4235  CE2 PHE B  21      -6.973  39.640   5.597  1.00 88.07           C  
ATOM   4236  HE2 PHE B  21      -7.911  39.814   6.102  1.00 88.07           H  
ATOM   4237  CZ  PHE B  21      -7.005  38.998   4.353  1.00 88.07           C  
ATOM   4238  HZ  PHE B  21      -7.950  38.717   3.911  1.00 88.07           H  
ATOM   4239  N   ASN B  22      -0.359  38.749   5.843  1.00 87.38           N  
ATOM   4240  H   ASN B  22      -0.210  39.679   6.208  1.00 87.38           H  
ATOM   4241  CA  ASN B  22       0.740  38.085   5.133  1.00 87.38           C  
ATOM   4242  HA  ASN B  22       0.403  37.803   4.135  1.00 87.38           H  
ATOM   4243  C   ASN B  22       1.172  36.790   5.826  1.00 87.38           C  
ATOM   4244  CB  ASN B  22       1.942  39.035   5.011  1.00 87.38           C  
ATOM   4245  HB2 ASN B  22       2.845  38.449   4.843  1.00 87.38           H  
ATOM   4246  HB3 ASN B  22       2.079  39.599   5.934  1.00 87.38           H  
ATOM   4247  O   ASN B  22       1.365  35.774   5.160  1.00 87.38           O  
ATOM   4248  CG  ASN B  22       1.819  39.965   3.827  1.00 87.38           C  
ATOM   4249  ND2 ASN B  22       1.978  41.246   4.037  1.00 87.38           N  
ATOM   4250 HD21 ASN B  22       1.722  41.878   3.292  1.00 87.38           H  
ATOM   4251 HD22 ASN B  22       2.056  41.578   4.988  1.00 87.38           H  
ATOM   4252  OD1 ASN B  22       1.562  39.542   2.716  1.00 87.38           O  
ATOM   4253  N   LEU B  23       1.291  36.804   7.157  1.00 88.53           N  
ATOM   4254  H   LEU B  23       1.165  37.679   7.646  1.00 88.53           H  
ATOM   4255  CA  LEU B  23       1.657  35.623   7.931  1.00 88.53           C  
ATOM   4256  HA  LEU B  23       2.596  35.238   7.534  1.00 88.53           H  
ATOM   4257  C   LEU B  23       0.607  34.519   7.783  1.00 88.53           C  
ATOM   4258  CB  LEU B  23       1.865  36.022   9.402  1.00 88.53           C  
ATOM   4259  HB2 LEU B  23       2.656  36.769   9.456  1.00 88.53           H  
ATOM   4260  HB3 LEU B  23       0.946  36.479   9.771  1.00 88.53           H  
ATOM   4261  O   LEU B  23       0.958  33.392   7.447  1.00 88.53           O  
ATOM   4262  CG  LEU B  23       2.227  34.842  10.325  1.00 88.53           C  
ATOM   4263  HG  LEU B  23       1.443  34.087  10.279  1.00 88.53           H  
ATOM   4264  CD1 LEU B  23       3.562  34.196   9.950  1.00 88.53           C  
ATOM   4265 HD11 LEU B  23       3.806  33.415  10.670  1.00 88.53           H  
ATOM   4266 HD12 LEU B  23       3.494  33.741   8.962  1.00 88.53           H  
ATOM   4267 HD13 LEU B  23       4.353  34.947   9.952  1.00 88.53           H  
ATOM   4268  CD2 LEU B  23       2.309  35.336  11.768  1.00 88.53           C  
ATOM   4269 HD21 LEU B  23       2.525  34.504  12.437  1.00 88.53           H  
ATOM   4270 HD22 LEU B  23       3.091  36.090  11.864  1.00 88.53           H  
ATOM   4271 HD23 LEU B  23       1.351  35.770  12.056  1.00 88.53           H  
ATOM   4272  N   ALA B  24      -0.674  34.826   7.989  1.00 90.64           N  
ATOM   4273  H   ALA B  24      -0.917  35.771   8.251  1.00 90.64           H  
ATOM   4274  CA  ALA B  24      -1.749  33.847   7.858  1.00 90.64           C  
ATOM   4275  HA  ALA B  24      -1.571  33.028   8.555  1.00 90.64           H  
ATOM   4276  C   ALA B  24      -1.813  33.252   6.443  1.00 90.64           C  
ATOM   4277  CB  ALA B  24      -3.067  34.524   8.224  1.00 90.64           C  
ATOM   4278  HB1 ALA B  24      -3.884  33.807   8.142  1.00 90.64           H  
ATOM   4279  HB2 ALA B  24      -3.241  35.364   7.551  1.00 90.64           H  
ATOM   4280  HB3 ALA B  24      -3.029  34.896   9.248  1.00 90.64           H  
ATOM   4281  O   ALA B  24      -1.955  32.037   6.296  1.00 90.64           O  
ATOM   4282  N   HIS B  25      -1.650  34.083   5.406  1.00 89.45           N  
ATOM   4283  H   HIS B  25      -1.553  35.074   5.578  1.00 89.45           H  
ATOM   4284  CA  HIS B  25      -1.609  33.605   4.028  1.00 89.45           C  
ATOM   4285  HA  HIS B  25      -2.508  33.014   3.854  1.00 89.45           H  
ATOM   4286  C   HIS B  25      -0.409  32.682   3.786  1.00 89.45           C  
ATOM   4287  CB  HIS B  25      -1.614  34.786   3.048  1.00 89.45           C  
ATOM   4288  HB2 HIS B  25      -0.664  35.317   3.096  1.00 89.45           H  
ATOM   4289  HB3 HIS B  25      -2.406  35.481   3.327  1.00 89.45           H  
ATOM   4290  O   HIS B  25      -0.583  31.565   3.300  1.00 89.45           O  
ATOM   4291  CG  HIS B  25      -1.872  34.323   1.636  1.00 89.45           C  
ATOM   4292  CD2 HIS B  25      -1.016  34.370   0.566  1.00 89.45           C  
ATOM   4293  HD2 HIS B  25      -0.010  34.762   0.571  1.00 89.45           H  
ATOM   4294  ND1 HIS B  25      -3.025  33.708   1.206  1.00 89.45           N  
ATOM   4295  HD1 HIS B  25      -3.870  33.603   1.749  1.00 89.45           H  
ATOM   4296  CE1 HIS B  25      -2.876  33.401  -0.091  1.00 89.45           C  
ATOM   4297  HE1 HIS B  25      -3.634  32.949  -0.715  1.00 89.45           H  
ATOM   4298  NE2 HIS B  25      -1.665  33.771  -0.524  1.00 89.45           N  
ATOM   4299  N   ALA B  26       0.792  33.094   4.200  1.00 90.72           N  
ATOM   4300  H   ALA B  26       0.885  34.018   4.597  1.00 90.72           H  
ATOM   4301  CA  ALA B  26       1.999  32.290   4.043  1.00 90.72           C  
ATOM   4302  HA  ALA B  26       2.117  32.058   2.985  1.00 90.72           H  
ATOM   4303  C   ALA B  26       1.916  30.957   4.806  1.00 90.72           C  
ATOM   4304  CB  ALA B  26       3.204  33.122   4.495  1.00 90.72           C  
ATOM   4305  HB1 ALA B  26       3.098  33.396   5.545  1.00 90.72           H  
ATOM   4306  HB2 ALA B  26       3.268  34.029   3.894  1.00 90.72           H  
ATOM   4307  HB3 ALA B  26       4.119  32.544   4.363  1.00 90.72           H  
ATOM   4308  O   ALA B  26       2.328  29.928   4.276  1.00 90.72           O  
ATOM   4309  N   LEU B  27       1.353  30.946   6.020  1.00 92.85           N  
ATOM   4310  H   LEU B  27       1.054  31.828   6.413  1.00 92.85           H  
ATOM   4311  CA  LEU B  27       1.166  29.728   6.816  1.00 92.85           C  
ATOM   4312  HA  LEU B  27       2.111  29.187   6.859  1.00 92.85           H  
ATOM   4313  C   LEU B  27       0.162  28.769   6.169  1.00 92.85           C  
ATOM   4314  CB  LEU B  27       0.726  30.088   8.245  1.00 92.85           C  
ATOM   4315  HB2 LEU B  27      -0.139  30.749   8.190  1.00 92.85           H  
ATOM   4316  HB3 LEU B  27       0.408  29.173   8.745  1.00 92.85           H  
ATOM   4317  O   LEU B  27       0.453  27.579   6.059  1.00 92.85           O  
ATOM   4318  CG  LEU B  27       1.811  30.752   9.115  1.00 92.85           C  
ATOM   4319  HG  LEU B  27       2.152  31.680   8.657  1.00 92.85           H  
ATOM   4320  CD1 LEU B  27       1.218  31.072  10.486  1.00 92.85           C  
ATOM   4321 HD11 LEU B  27       1.961  31.574  11.106  1.00 92.85           H  
ATOM   4322 HD12 LEU B  27       0.891  30.157  10.979  1.00 92.85           H  
ATOM   4323 HD13 LEU B  27       0.364  31.736  10.355  1.00 92.85           H  
ATOM   4324  CD2 LEU B  27       3.041  29.867   9.308  1.00 92.85           C  
ATOM   4325 HD21 LEU B  27       3.578  29.764   8.365  1.00 92.85           H  
ATOM   4326 HD22 LEU B  27       3.713  30.324  10.034  1.00 92.85           H  
ATOM   4327 HD23 LEU B  27       2.729  28.884   9.659  1.00 92.85           H  
ATOM   4328  N   ARG B  28      -0.973  29.279   5.678  1.00 93.47           N  
ATOM   4329  H   ARG B  28      -1.155  30.262   5.823  1.00 93.47           H  
ATOM   4330  CA  ARG B  28      -1.963  28.491   4.927  1.00 93.47           C  
ATOM   4331  HA  ARG B  28      -2.334  27.675   5.546  1.00 93.47           H  
ATOM   4332  C   ARG B  28      -1.348  27.859   3.678  1.00 93.47           C  
ATOM   4333  CB  ARG B  28      -3.129  29.418   4.566  1.00 93.47           C  
ATOM   4334  HB2 ARG B  28      -3.568  29.815   5.481  1.00 93.47           H  
ATOM   4335  HB3 ARG B  28      -2.750  30.256   3.981  1.00 93.47           H  
ATOM   4336  O   ARG B  28      -1.523  26.665   3.435  1.00 93.47           O  
ATOM   4337  CG  ARG B  28      -4.223  28.708   3.764  1.00 93.47           C  
ATOM   4338  HG2 ARG B  28      -4.701  27.948   4.382  1.00 93.47           H  
ATOM   4339  HG3 ARG B  28      -3.803  28.241   2.874  1.00 93.47           H  
ATOM   4340  CD  ARG B  28      -5.258  29.741   3.327  1.00 93.47           C  
ATOM   4341  HD2 ARG B  28      -4.768  30.578   2.830  1.00 93.47           H  
ATOM   4342  HD3 ARG B  28      -5.764  30.109   4.219  1.00 93.47           H  
ATOM   4343  NE  ARG B  28      -6.242  29.120   2.446  1.00 93.47           N  
ATOM   4344  HE  ARG B  28      -6.866  28.460   2.889  1.00 93.47           H  
ATOM   4345  NH1 ARG B  28      -5.583  29.858   0.377  1.00 93.47           N  
ATOM   4346 HH11 ARG B  28      -5.630  29.735  -0.624  1.00 93.47           H  
ATOM   4347 HH12 ARG B  28      -4.856  30.403   0.819  1.00 93.47           H  
ATOM   4348  NH2 ARG B  28      -7.173  28.285   0.592  1.00 93.47           N  
ATOM   4349 HH21 ARG B  28      -7.249  28.098  -0.398  1.00 93.47           H  
ATOM   4350 HH22 ARG B  28      -7.646  27.672   1.240  1.00 93.47           H  
ATOM   4351  CZ  ARG B  28      -6.327  29.103   1.136  1.00 93.47           C  
ATOM   4352  N   GLN B  29      -0.596  28.646   2.904  1.00 93.03           N  
ATOM   4353  H   GLN B  29      -0.515  29.622   3.150  1.00 93.03           H  
ATOM   4354  CA  GLN B  29       0.097  28.160   1.708  1.00 93.03           C  
ATOM   4355  HA  GLN B  29      -0.623  27.646   1.072  1.00 93.03           H  
ATOM   4356  C   GLN B  29       1.177  27.132   2.058  1.00 93.03           C  
ATOM   4357  CB  GLN B  29       0.727  29.339   0.942  1.00 93.03           C  
ATOM   4358  HB2 GLN B  29       1.363  28.945   0.149  1.00 93.03           H  
ATOM   4359  HB3 GLN B  29       1.364  29.901   1.625  1.00 93.03           H  
ATOM   4360  O   GLN B  29       1.349  26.142   1.348  1.00 93.03           O  
ATOM   4361  CG  GLN B  29      -0.274  30.318   0.306  1.00 93.03           C  
ATOM   4362  HG2 GLN B  29      -0.980  30.683   1.053  1.00 93.03           H  
ATOM   4363  HG3 GLN B  29       0.280  31.176  -0.074  1.00 93.03           H  
ATOM   4364  CD  GLN B  29      -1.081  29.731  -0.840  1.00 93.03           C  
ATOM   4365  NE2 GLN B  29      -1.776  30.546  -1.597  1.00 93.03           N  
ATOM   4366 HE21 GLN B  29      -2.123  30.139  -2.454  1.00 93.03           H  
ATOM   4367 HE22 GLN B  29      -1.617  31.539  -1.504  1.00 93.03           H  
ATOM   4368  OE1 GLN B  29      -1.135  28.538  -1.056  1.00 93.03           O  
ATOM   4369  N   LYS B  30       1.887  27.333   3.172  1.00 93.92           N  
ATOM   4370  H   LYS B  30       1.730  28.189   3.685  1.00 93.92           H  
ATOM   4371  CA  LYS B  30       2.941  26.430   3.635  1.00 93.92           C  
ATOM   4372  HA  LYS B  30       3.581  26.217   2.779  1.00 93.92           H  
ATOM   4373  C   LYS B  30       2.392  25.088   4.115  1.00 93.92           C  
ATOM   4374  CB  LYS B  30       3.753  27.136   4.731  1.00 93.92           C  
ATOM   4375  HB2 LYS B  30       3.101  27.353   5.577  1.00 93.92           H  
ATOM   4376  HB3 LYS B  30       4.132  28.082   4.344  1.00 93.92           H  
ATOM   4377  O   LYS B  30       2.979  24.059   3.788  1.00 93.92           O  
ATOM   4378  CG  LYS B  30       4.940  26.313   5.238  1.00 93.92           C  
ATOM   4379  HG2 LYS B  30       5.406  26.860   6.057  1.00 93.92           H  
ATOM   4380  HG3 LYS B  30       4.594  25.356   5.628  1.00 93.92           H  
ATOM   4381  CD  LYS B  30       5.983  26.083   4.140  1.00 93.92           C  
ATOM   4382  HD2 LYS B  30       6.345  27.049   3.788  1.00 93.92           H  
ATOM   4383  HD3 LYS B  30       5.555  25.524   3.308  1.00 93.92           H  
ATOM   4384  CE  LYS B  30       7.123  25.273   4.742  1.00 93.92           C  
ATOM   4385  HE2 LYS B  30       7.387  25.704   5.708  1.00 93.92           H  
ATOM   4386  HE3 LYS B  30       6.777  24.253   4.911  1.00 93.92           H  
ATOM   4387  NZ  LYS B  30       8.297  25.278   3.853  1.00 93.92           N  
ATOM   4388  HZ1 LYS B  30       8.097  24.796   2.989  1.00 93.92           H  
ATOM   4389  HZ2 LYS B  30       8.632  26.213   3.673  1.00 93.92           H  
ATOM   4390  HZ3 LYS B  30       9.044  24.719   4.239  1.00 93.92           H  
ATOM   4391  N   MET B  31       1.287  25.090   4.862  1.00 95.13           N  
ATOM   4392  H   MET B  31       0.880  25.977   5.123  1.00 95.13           H  
ATOM   4393  CA  MET B  31       0.604  23.863   5.281  1.00 95.13           C  
ATOM   4394  HA  MET B  31       1.322  23.196   5.758  1.00 95.13           H  
ATOM   4395  C   MET B  31       0.048  23.110   4.075  1.00 95.13           C  
ATOM   4396  CB  MET B  31      -0.506  24.176   6.291  1.00 95.13           C  
ATOM   4397  HB2 MET B  31      -1.149  23.303   6.398  1.00 95.13           H  
ATOM   4398  HB3 MET B  31      -1.104  25.014   5.934  1.00 95.13           H  
ATOM   4399  O   MET B  31       0.320  21.920   3.948  1.00 95.13           O  
ATOM   4400  CG  MET B  31       0.092  24.502   7.661  1.00 95.13           C  
ATOM   4401  HG2 MET B  31       0.777  23.695   7.922  1.00 95.13           H  
ATOM   4402  HG3 MET B  31       0.666  25.426   7.593  1.00 95.13           H  
ATOM   4403  SD  MET B  31      -1.102  24.651   9.016  1.00 95.13           S  
ATOM   4404  CE  MET B  31      -1.839  26.249   8.611  1.00 95.13           C  
ATOM   4405  HE1 MET B  31      -2.678  26.432   9.282  1.00 95.13           H  
ATOM   4406  HE2 MET B  31      -1.094  27.037   8.728  1.00 95.13           H  
ATOM   4407  HE3 MET B  31      -2.197  26.249   7.581  1.00 95.13           H  
ATOM   4408  N   GLY B  32      -0.611  23.809   3.142  1.00 94.68           N  
ATOM   4409  H   GLY B  32      -0.844  24.774   3.329  1.00 94.68           H  
ATOM   4410  CA  GLY B  32      -1.083  23.213   1.889  1.00 94.68           C  
ATOM   4411  HA2 GLY B  32      -1.800  22.422   2.111  1.00 94.68           H  
ATOM   4412  HA3 GLY B  32      -1.587  23.978   1.298  1.00 94.68           H  
ATOM   4413  C   GLY B  32       0.050  22.618   1.044  1.00 94.68           C  
ATOM   4414  O   GLY B  32      -0.077  21.508   0.541  1.00 94.68           O  
ATOM   4415  N   LEU B  33       1.196  23.303   0.945  1.00 95.90           N  
ATOM   4416  H   LEU B  33       1.235  24.232   1.339  1.00 95.90           H  
ATOM   4417  CA  LEU B  33       2.383  22.783   0.257  1.00 95.90           C  
ATOM   4418  HA  LEU B  33       2.100  22.507  -0.759  1.00 95.90           H  
ATOM   4419  C   LEU B  33       2.935  21.518   0.930  1.00 95.90           C  
ATOM   4420  CB  LEU B  33       3.459  23.886   0.195  1.00 95.90           C  
ATOM   4421  HB2 LEU B  33       3.075  24.726  -0.384  1.00 95.90           H  
ATOM   4422  HB3 LEU B  33       3.655  24.238   1.208  1.00 95.90           H  
ATOM   4423  O   LEU B  33       3.254  20.550   0.243  1.00 95.90           O  
ATOM   4424  CG  LEU B  33       4.791  23.414  -0.419  1.00 95.90           C  
ATOM   4425  HG  LEU B  33       5.165  22.562   0.148  1.00 95.90           H  
ATOM   4426  CD1 LEU B  33       4.627  22.974  -1.870  1.00 95.90           C  
ATOM   4427 HD11 LEU B  33       4.002  23.685  -2.410  1.00 95.90           H  
ATOM   4428 HD12 LEU B  33       4.146  21.997  -1.905  1.00 95.90           H  
ATOM   4429 HD13 LEU B  33       5.600  22.888  -2.355  1.00 95.90           H  
ATOM   4430  CD2 LEU B  33       5.855  24.505  -0.300  1.00 95.90           C  
ATOM   4431 HD21 LEU B  33       5.544  25.401  -0.838  1.00 95.90           H  
ATOM   4432 HD22 LEU B  33       6.788  24.139  -0.729  1.00 95.90           H  
ATOM   4433 HD23 LEU B  33       6.014  24.746   0.751  1.00 95.90           H  
ATOM   4434  N   GLN B  34       3.072  21.521   2.260  1.00 96.16           N  
ATOM   4435  H   GLN B  34       2.784  22.337   2.781  1.00 96.16           H  
ATOM   4436  CA  GLN B  34       3.595  20.360   2.982  1.00 96.16           C  
ATOM   4437  HA  GLN B  34       4.542  20.072   2.525  1.00 96.16           H  
ATOM   4438  C   GLN B  34       2.656  19.163   2.852  1.00 96.16           C  
ATOM   4439  CB  GLN B  34       3.849  20.717   4.454  1.00 96.16           C  
ATOM   4440  HB2 GLN B  34       4.493  21.595   4.501  1.00 96.16           H  
ATOM   4441  HB3 GLN B  34       2.902  20.964   4.932  1.00 96.16           H  
ATOM   4442  O   GLN B  34       3.127  18.060   2.591  1.00 96.16           O  
ATOM   4443  CG  GLN B  34       4.518  19.568   5.231  1.00 96.16           C  
ATOM   4444  HG2 GLN B  34       3.896  18.674   5.191  1.00 96.16           H  
ATOM   4445  HG3 GLN B  34       4.608  19.857   6.278  1.00 96.16           H  
ATOM   4446  CD  GLN B  34       5.916  19.238   4.715  1.00 96.16           C  
ATOM   4447  NE2 GLN B  34       6.127  18.051   4.190  1.00 96.16           N  
ATOM   4448 HE21 GLN B  34       5.368  17.393   4.081  1.00 96.16           H  
ATOM   4449 HE22 GLN B  34       7.054  17.784   3.893  1.00 96.16           H  
ATOM   4450  OE1 GLN B  34       6.823  20.057   4.798  1.00 96.16           O  
ATOM   4451  N   GLN B  35       1.351  19.393   2.980  1.00 96.74           N  
ATOM   4452  H   GLN B  35       1.028  20.323   3.205  1.00 96.74           H  
ATOM   4453  CA  GLN B  35       0.350  18.355   2.783  1.00 96.74           C  
ATOM   4454  HA  GLN B  35       0.589  17.512   3.431  1.00 96.74           H  
ATOM   4455  C   GLN B  35       0.339  17.814   1.362  1.00 96.74           C  
ATOM   4456  CB  GLN B  35      -1.037  18.909   3.118  1.00 96.74           C  
ATOM   4457  HB2 GLN B  35      -1.077  19.985   2.949  1.00 96.74           H  
ATOM   4458  HB3 GLN B  35      -1.784  18.452   2.469  1.00 96.74           H  
ATOM   4459  O   GLN B  35       0.289  16.606   1.174  1.00 96.74           O  
ATOM   4460  CG  GLN B  35      -1.396  18.589   4.564  1.00 96.74           C  
ATOM   4461  HG2 GLN B  35      -0.633  18.973   5.241  1.00 96.74           H  
ATOM   4462  HG3 GLN B  35      -2.338  19.086   4.796  1.00 96.74           H  
ATOM   4463  CD  GLN B  35      -1.643  17.117   4.813  1.00 96.74           C  
ATOM   4464  NE2 GLN B  35      -2.073  16.765   5.998  1.00 96.74           N  
ATOM   4465 HE21 GLN B  35      -2.261  15.782   6.135  1.00 96.74           H  
ATOM   4466 HE22 GLN B  35      -2.255  17.459   6.709  1.00 96.74           H  
ATOM   4467  OE1 GLN B  35      -1.522  16.272   3.948  1.00 96.74           O  
ATOM   4468  N   HIS B  36       0.452  18.679   0.355  1.00 97.57           N  
ATOM   4469  H   HIS B  36       0.417  19.671   0.538  1.00 97.57           H  
ATOM   4470  CA  HIS B  36       0.543  18.217  -1.023  1.00 97.57           C  
ATOM   4471  HA  HIS B  36      -0.304  17.559  -1.217  1.00 97.57           H  
ATOM   4472  C   HIS B  36       1.817  17.392  -1.272  1.00 97.57           C  
ATOM   4473  CB  HIS B  36       0.445  19.412  -1.970  1.00 97.57           C  
ATOM   4474  HB2 HIS B  36       1.276  20.092  -1.783  1.00 97.57           H  
ATOM   4475  HB3 HIS B  36      -0.486  19.949  -1.790  1.00 97.57           H  
ATOM   4476  O   HIS B  36       1.751  16.359  -1.926  1.00 97.57           O  
ATOM   4477  CG  HIS B  36       0.478  18.965  -3.403  1.00 97.57           C  
ATOM   4478  CD2 HIS B  36       1.393  19.349  -4.338  1.00 97.57           C  
ATOM   4479  HD2 HIS B  36       2.167  20.088  -4.196  1.00 97.57           H  
ATOM   4480  ND1 HIS B  36      -0.284  17.964  -3.965  1.00 97.57           N  
ATOM   4481  HD1 HIS B  36      -1.006  17.424  -3.509  1.00 97.57           H  
ATOM   4482  CE1 HIS B  36       0.194  17.732  -5.196  1.00 97.57           C  
ATOM   4483  HE1 HIS B  36      -0.151  16.959  -5.867  1.00 97.57           H  
ATOM   4484  NE2 HIS B  36       1.203  18.568  -5.476  1.00 97.57           N  
ATOM   4485  N   SER B  37       2.961  17.789  -0.703  1.00 98.08           N  
ATOM   4486  H   SER B  37       2.965  18.661  -0.195  1.00 98.08           H  
ATOM   4487  CA  SER B  37       4.201  17.001  -0.772  1.00 98.08           C  
ATOM   4488  HA  SER B  37       4.444  16.812  -1.818  1.00 98.08           H  
ATOM   4489  C   SER B  37       4.072  15.640  -0.085  1.00 98.08           C  
ATOM   4490  CB  SER B  37       5.338  17.808  -0.147  1.00 98.08           C  
ATOM   4491  HB2 SER B  37       5.446  18.740  -0.703  1.00 98.08           H  
ATOM   4492  HB3 SER B  37       5.097  18.040   0.890  1.00 98.08           H  
ATOM   4493  O   SER B  37       4.544  14.633  -0.612  1.00 98.08           O  
ATOM   4494  OG  SER B  37       6.563  17.104  -0.187  1.00 98.08           O  
ATOM   4495  HG  SER B  37       6.585  16.541   0.589  1.00 98.08           H  
ATOM   4496  N   ASP B  38       3.417  15.594   1.076  1.00 98.46           N  
ATOM   4497  H   ASP B  38       3.062  16.453   1.472  1.00 98.46           H  
ATOM   4498  CA  ASP B  38       3.141  14.347   1.786  1.00 98.46           C  
ATOM   4499  HA  ASP B  38       4.067  13.785   1.908  1.00 98.46           H  
ATOM   4500  C   ASP B  38       2.188  13.455   0.968  1.00 98.46           C  
ATOM   4501  CB  ASP B  38       2.578  14.666   3.183  1.00 98.46           C  
ATOM   4502  HB2 ASP B  38       2.206  13.738   3.616  1.00 98.46           H  
ATOM   4503  HB3 ASP B  38       1.728  15.341   3.080  1.00 98.46           H  
ATOM   4504  O   ASP B  38       2.480  12.279   0.753  1.00 98.46           O  
ATOM   4505  CG  ASP B  38       3.591  15.280   4.165  1.00 98.46           C  
ATOM   4506  OD1 ASP B  38       4.828  15.153   3.990  1.00 98.46           O  
ATOM   4507  OD2 ASP B  38       3.190  15.914   5.161  1.00 98.46           O  
ATOM   4508  N   ALA B  39       1.099  14.020   0.439  1.00 98.59           N  
ATOM   4509  H   ALA B  39       0.903  14.986   0.661  1.00 98.59           H  
ATOM   4510  CA  ALA B  39       0.133  13.311  -0.394  1.00 98.59           C  
ATOM   4511  HA  ALA B  39      -0.226  12.442   0.157  1.00 98.59           H  
ATOM   4512  C   ALA B  39       0.756  12.809  -1.704  1.00 98.59           C  
ATOM   4513  CB  ALA B  39      -1.060  14.235  -0.665  1.00 98.59           C  
ATOM   4514  HB1 ALA B  39      -0.735  15.114  -1.222  1.00 98.59           H  
ATOM   4515  HB2 ALA B  39      -1.504  14.550   0.279  1.00 98.59           H  
ATOM   4516  HB3 ALA B  39      -1.812  13.703  -1.247  1.00 98.59           H  
ATOM   4517  O   ALA B  39       0.448  11.697  -2.125  1.00 98.59           O  
ATOM   4518  N   LEU B  40       1.659  13.573  -2.328  1.00 98.69           N  
ATOM   4519  H   LEU B  40       1.833  14.500  -1.966  1.00 98.69           H  
ATOM   4520  CA  LEU B  40       2.379  13.154  -3.531  1.00 98.69           C  
ATOM   4521  HA  LEU B  40       1.644  12.794  -4.252  1.00 98.69           H  
ATOM   4522  C   LEU B  40       3.330  11.991  -3.230  1.00 98.69           C  
ATOM   4523  CB  LEU B  40       3.124  14.354  -4.149  1.00 98.69           C  
ATOM   4524  HB2 LEU B  40       2.401  15.133  -4.391  1.00 98.69           H  
ATOM   4525  HB3 LEU B  40       3.816  14.755  -3.409  1.00 98.69           H  
ATOM   4526  O   LEU B  40       3.281  10.984  -3.930  1.00 98.69           O  
ATOM   4527  CG  LEU B  40       3.919  13.998  -5.423  1.00 98.69           C  
ATOM   4528  HG  LEU B  40       4.639  13.214  -5.191  1.00 98.69           H  
ATOM   4529  CD1 LEU B  40       3.019  13.511  -6.560  1.00 98.69           C  
ATOM   4530 HD11 LEU B  40       2.271  14.265  -6.803  1.00 98.69           H  
ATOM   4531 HD12 LEU B  40       2.528  12.578  -6.284  1.00 98.69           H  
ATOM   4532 HD13 LEU B  40       3.624  13.317  -7.446  1.00 98.69           H  
ATOM   4533  CD2 LEU B  40       4.713  15.210  -5.906  1.00 98.69           C  
ATOM   4534 HD21 LEU B  40       5.409  15.523  -5.127  1.00 98.69           H  
ATOM   4535 HD22 LEU B  40       5.281  14.943  -6.797  1.00 98.69           H  
ATOM   4536 HD23 LEU B  40       4.033  16.028  -6.145  1.00 98.69           H  
ATOM   4537  N   ALA B  41       4.154  12.092  -2.179  1.00 98.79           N  
ATOM   4538  H   ALA B  41       4.139  12.938  -1.627  1.00 98.79           H  
ATOM   4539  CA  ALA B  41       5.044  11.002  -1.772  1.00 98.79           C  
ATOM   4540  HA  ALA B  41       5.719  10.767  -2.596  1.00 98.79           H  
ATOM   4541  C   ALA B  41       4.257   9.724  -1.450  1.00 98.79           C  
ATOM   4542  CB  ALA B  41       5.884  11.446  -0.568  1.00 98.79           C  
ATOM   4543  HB1 ALA B  41       6.496  12.305  -0.842  1.00 98.79           H  
ATOM   4544  HB2 ALA B  41       5.235  11.716   0.265  1.00 98.79           H  
ATOM   4545  HB3 ALA B  41       6.542  10.632  -0.265  1.00 98.79           H  
ATOM   4546  O   ALA B  41       4.601   8.648  -1.937  1.00 98.79           O  
ATOM   4547  N   TYR B  42       3.170   9.849  -0.682  1.00 98.83           N  
ATOM   4548  H   TYR B  42       2.942  10.757  -0.304  1.00 98.83           H  
ATOM   4549  CA  TYR B  42       2.278   8.732  -0.385  1.00 98.83           C  
ATOM   4550  HA  TYR B  42       2.857   7.933   0.079  1.00 98.83           H  
ATOM   4551  C   TYR B  42       1.650   8.153  -1.659  1.00 98.83           C  
ATOM   4552  CB  TYR B  42       1.203   9.186   0.610  1.00 98.83           C  
ATOM   4553  HB2 TYR B  42       0.649  10.025   0.188  1.00 98.83           H  
ATOM   4554  HB3 TYR B  42       1.689   9.536   1.521  1.00 98.83           H  
ATOM   4555  O   TYR B  42       1.660   6.945  -1.846  1.00 98.83           O  
ATOM   4556  CG  TYR B  42       0.227   8.084   0.969  1.00 98.83           C  
ATOM   4557  CD1 TYR B  42      -0.967   7.934   0.238  1.00 98.83           C  
ATOM   4558  HD1 TYR B  42      -1.209   8.607  -0.571  1.00 98.83           H  
ATOM   4559  CD2 TYR B  42       0.527   7.183   2.011  1.00 98.83           C  
ATOM   4560  HD2 TYR B  42       1.440   7.299   2.577  1.00 98.83           H  
ATOM   4561  CE1 TYR B  42      -1.848   6.883   0.545  1.00 98.83           C  
ATOM   4562  HE1 TYR B  42      -2.770   6.754  -0.003  1.00 98.83           H  
ATOM   4563  CE2 TYR B  42      -0.356   6.127   2.312  1.00 98.83           C  
ATOM   4564  HE2 TYR B  42      -0.136   5.440   3.116  1.00 98.83           H  
ATOM   4565  OH  TYR B  42      -2.394   4.935   1.805  1.00 98.83           O  
ATOM   4566  HH  TYR B  42      -2.111   4.369   2.527  1.00 98.83           H  
ATOM   4567  CZ  TYR B  42      -1.538   5.962   1.560  1.00 98.83           C  
ATOM   4568  N   SER B  43       1.163   8.993  -2.573  1.00 98.91           N  
ATOM   4569  H   SER B  43       1.189   9.984  -2.378  1.00 98.91           H  
ATOM   4570  CA  SER B  43       0.492   8.539  -3.800  1.00 98.91           C  
ATOM   4571  HA  SER B  43      -0.269   7.808  -3.526  1.00 98.91           H  
ATOM   4572  C   SER B  43       1.444   7.855  -4.780  1.00 98.91           C  
ATOM   4573  CB  SER B  43      -0.200   9.710  -4.491  1.00 98.91           C  
ATOM   4574  HB2 SER B  43       0.528  10.480  -4.745  1.00 98.91           H  
ATOM   4575  HB3 SER B  43      -0.682   9.364  -5.406  1.00 98.91           H  
ATOM   4576  O   SER B  43       1.076   6.860  -5.397  1.00 98.91           O  
ATOM   4577  OG  SER B  43      -1.169  10.233  -3.608  1.00 98.91           O  
ATOM   4578  HG  SER B  43      -0.687  10.769  -2.974  1.00 98.91           H  
ATOM   4579  N   MET B  44       2.685   8.333  -4.885  1.00 98.89           N  
ATOM   4580  H   MET B  44       2.928   9.169  -4.374  1.00 98.89           H  
ATOM   4581  CA  MET B  44       3.743   7.637  -5.622  1.00 98.89           C  
ATOM   4582  HA  MET B  44       3.406   7.439  -6.639  1.00 98.89           H  
ATOM   4583  C   MET B  44       4.049   6.273  -4.982  1.00 98.89           C  
ATOM   4584  CB  MET B  44       4.994   8.526  -5.683  1.00 98.89           C  
ATOM   4585  HB2 MET B  44       5.194   8.930  -4.691  1.00 98.89           H  
ATOM   4586  HB3 MET B  44       5.846   7.925  -6.000  1.00 98.89           H  
ATOM   4587  O   MET B  44       4.107   5.269  -5.688  1.00 98.89           O  
ATOM   4588  CG  MET B  44       4.833   9.693  -6.662  1.00 98.89           C  
ATOM   4589  HG2 MET B  44       4.508   9.289  -7.621  1.00 98.89           H  
ATOM   4590  HG3 MET B  44       4.049  10.359  -6.300  1.00 98.89           H  
ATOM   4591  SD  MET B  44       6.331  10.678  -6.973  1.00 98.89           S  
ATOM   4592  CE  MET B  44       6.807  11.198  -5.306  1.00 98.89           C  
ATOM   4593  HE1 MET B  44       5.925  11.513  -4.749  1.00 98.89           H  
ATOM   4594  HE2 MET B  44       7.516  12.023  -5.375  1.00 98.89           H  
ATOM   4595  HE3 MET B  44       7.286  10.363  -4.793  1.00 98.89           H  
ATOM   4596  N   ALA B  45       4.131   6.204  -3.649  1.00 98.92           N  
ATOM   4597  H   ALA B  45       4.084   7.055  -3.107  1.00 98.92           H  
ATOM   4598  CA  ALA B  45       4.284   4.938  -2.932  1.00 98.92           C  
ATOM   4599  HA  ALA B  45       5.151   4.417  -3.340  1.00 98.92           H  
ATOM   4600  C   ALA B  45       3.075   3.995  -3.117  1.00 98.92           C  
ATOM   4601  CB  ALA B  45       4.569   5.248  -1.457  1.00 98.92           C  
ATOM   4602  HB1 ALA B  45       3.759   5.833  -1.023  1.00 98.92           H  
ATOM   4603  HB2 ALA B  45       4.674   4.321  -0.892  1.00 98.92           H  
ATOM   4604  HB3 ALA B  45       5.500   5.810  -1.383  1.00 98.92           H  
ATOM   4605  O   ALA B  45       3.249   2.781  -3.182  1.00 98.92           O  
ATOM   4606  N   VAL B  46       1.851   4.517  -3.258  1.00 98.87           N  
ATOM   4607  H   VAL B  46       1.734   5.509  -3.108  1.00 98.87           H  
ATOM   4608  CA  VAL B  46       0.673   3.697  -3.589  1.00 98.87           C  
ATOM   4609  HA  VAL B  46       0.636   2.862  -2.890  1.00 98.87           H  
ATOM   4610  C   VAL B  46       0.807   3.080  -4.984  1.00 98.87           C  
ATOM   4611  CB  VAL B  46      -0.644   4.486  -3.439  1.00 98.87           C  
ATOM   4612  HB  VAL B  46      -0.568   5.433  -3.974  1.00 98.87           H  
ATOM   4613  O   VAL B  46       0.522   1.895  -5.131  1.00 98.87           O  
ATOM   4614  CG1 VAL B  46      -1.854   3.716  -3.987  1.00 98.87           C  
ATOM   4615 HG11 VAL B  46      -2.779   4.222  -3.713  1.00 98.87           H  
ATOM   4616 HG12 VAL B  46      -1.806   3.655  -5.074  1.00 98.87           H  
ATOM   4617 HG13 VAL B  46      -1.878   2.707  -3.574  1.00 98.87           H  
ATOM   4618  CG2 VAL B  46      -0.947   4.780  -1.967  1.00 98.87           C  
ATOM   4619 HG21 VAL B  46      -1.817   5.434  -1.901  1.00 98.87           H  
ATOM   4620 HG22 VAL B  46      -0.106   5.281  -1.487  1.00 98.87           H  
ATOM   4621 HG23 VAL B  46      -1.159   3.857  -1.427  1.00 98.87           H  
ATOM   4622  N   LEU B  47       1.278   3.822  -5.993  1.00 98.87           N  
ATOM   4623  H   LEU B  47       1.516   4.787  -5.813  1.00 98.87           H  
ATOM   4624  CA  LEU B  47       1.515   3.270  -7.338  1.00 98.87           C  
ATOM   4625  HA  LEU B  47       0.603   2.785  -7.687  1.00 98.87           H  
ATOM   4626  C   LEU B  47       2.597   2.179  -7.350  1.00 98.87           C  
ATOM   4627  CB  LEU B  47       1.899   4.392  -8.317  1.00 98.87           C  
ATOM   4628  HB2 LEU B  47       2.736   4.952  -7.900  1.00 98.87           H  
ATOM   4629  HB3 LEU B  47       2.246   3.929  -9.241  1.00 98.87           H  
ATOM   4630  O   LEU B  47       2.435   1.146  -8.006  1.00 98.87           O  
ATOM   4631  CG  LEU B  47       0.769   5.370  -8.673  1.00 98.87           C  
ATOM   4632  HG  LEU B  47       0.428   5.879  -7.772  1.00 98.87           H  
ATOM   4633  CD1 LEU B  47       1.308   6.418  -9.644  1.00 98.87           C  
ATOM   4634 HD11 LEU B  47       2.175   6.903  -9.196  1.00 98.87           H  
ATOM   4635 HD12 LEU B  47       0.541   7.166  -9.843  1.00 98.87           H  
ATOM   4636 HD13 LEU B  47       1.608   5.947 -10.580  1.00 98.87           H  
ATOM   4637  CD2 LEU B  47      -0.425   4.678  -9.336  1.00 98.87           C  
ATOM   4638 HD21 LEU B  47      -1.141   5.426  -9.679  1.00 98.87           H  
ATOM   4639 HD22 LEU B  47      -0.096   4.078 -10.184  1.00 98.87           H  
ATOM   4640 HD23 LEU B  47      -0.927   4.033  -8.615  1.00 98.87           H  
ATOM   4641  N   GLU B  48       3.675   2.366  -6.589  1.00 98.87           N  
ATOM   4642  H   GLU B  48       3.804   3.256  -6.130  1.00 98.87           H  
ATOM   4643  CA  GLU B  48       4.676   1.316  -6.392  1.00 98.87           C  
ATOM   4644  HA  GLU B  48       5.053   0.981  -7.358  1.00 98.87           H  
ATOM   4645  C   GLU B  48       4.072   0.091  -5.694  1.00 98.87           C  
ATOM   4646  CB  GLU B  48       5.854   1.842  -5.575  1.00 98.87           C  
ATOM   4647  HB2 GLU B  48       5.457   2.392  -4.721  1.00 98.87           H  
ATOM   4648  HB3 GLU B  48       6.427   0.983  -5.227  1.00 98.87           H  
ATOM   4649  O   GLU B  48       4.222  -1.024  -6.187  1.00 98.87           O  
ATOM   4650  CG  GLU B  48       6.779   2.768  -6.369  1.00 98.87           C  
ATOM   4651  HG2 GLU B  48       6.220   3.671  -6.614  1.00 98.87           H  
ATOM   4652  HG3 GLU B  48       7.053   2.283  -7.306  1.00 98.87           H  
ATOM   4653  CD  GLU B  48       8.055   3.144  -5.594  1.00 98.87           C  
ATOM   4654  OE1 GLU B  48       8.737   4.090  -6.040  1.00 98.87           O  
ATOM   4655  OE2 GLU B  48       8.364   2.492  -4.571  1.00 98.87           O  
ATOM   4656  N   ALA B  49       3.324   0.277  -4.602  1.00 98.91           N  
ATOM   4657  H   ALA B  49       3.234   1.213  -4.233  1.00 98.91           H  
ATOM   4658  CA  ALA B  49       2.681  -0.821  -3.880  1.00 98.91           C  
ATOM   4659  HA  ALA B  49       3.454  -1.518  -3.558  1.00 98.91           H  
ATOM   4660  C   ALA B  49       1.696  -1.603  -4.769  1.00 98.91           C  
ATOM   4661  CB  ALA B  49       1.988  -0.258  -2.635  1.00 98.91           C  
ATOM   4662  HB1 ALA B  49       1.609  -1.081  -2.029  1.00 98.91           H  
ATOM   4663  HB2 ALA B  49       2.691   0.326  -2.041  1.00 98.91           H  
ATOM   4664  HB3 ALA B  49       1.163   0.390  -2.932  1.00 98.91           H  
ATOM   4665  O   ALA B  49       1.714  -2.835  -4.760  1.00 98.91           O  
ATOM   4666  N   ARG B  50       0.897  -0.904  -5.590  1.00 98.78           N  
ATOM   4667  H   ARG B  50       0.931   0.104  -5.523  1.00 98.78           H  
ATOM   4668  CA  ARG B  50       0.022  -1.507  -6.610  1.00 98.78           C  
ATOM   4669  HA  ARG B  50      -0.711  -2.159  -6.133  1.00 98.78           H  
ATOM   4670  C   ARG B  50       0.811  -2.382  -7.577  1.00 98.78           C  
ATOM   4671  CB  ARG B  50      -0.715  -0.413  -7.396  1.00 98.78           C  
ATOM   4672  HB2 ARG B  50      -1.108  -0.847  -8.316  1.00 98.78           H  
ATOM   4673  HB3 ARG B  50      -0.013   0.371  -7.678  1.00 98.78           H  
ATOM   4674  O   ARG B  50       0.423  -3.521  -7.819  1.00 98.78           O  
ATOM   4675  CG  ARG B  50      -1.888   0.205  -6.626  1.00 98.78           C  
ATOM   4676  HG2 ARG B  50      -2.625  -0.564  -6.395  1.00 98.78           H  
ATOM   4677  HG3 ARG B  50      -1.542   0.644  -5.690  1.00 98.78           H  
ATOM   4678  CD  ARG B  50      -2.528   1.290  -7.495  1.00 98.78           C  
ATOM   4679  HD2 ARG B  50      -2.841   0.835  -8.435  1.00 98.78           H  
ATOM   4680  HD3 ARG B  50      -1.781   2.055  -7.707  1.00 98.78           H  
ATOM   4681  NE  ARG B  50      -3.684   1.910  -6.829  1.00 98.78           N  
ATOM   4682  HE  ARG B  50      -3.851   1.666  -5.863  1.00 98.78           H  
ATOM   4683  NH1 ARG B  50      -4.534   3.024  -8.642  1.00 98.78           N  
ATOM   4684 HH11 ARG B  50      -3.831   2.590  -9.225  1.00 98.78           H  
ATOM   4685 HH12 ARG B  50      -5.203   3.652  -9.063  1.00 98.78           H  
ATOM   4686  NH2 ARG B  50      -5.572   3.153  -6.667  1.00 98.78           N  
ATOM   4687 HH21 ARG B  50      -5.575   3.012  -5.667  1.00 98.78           H  
ATOM   4688 HH22 ARG B  50      -6.364   3.595  -7.112  1.00 98.78           H  
ATOM   4689  CZ  ARG B  50      -4.589   2.691  -7.380  1.00 98.78           C  
ATOM   4690  N   SER B  51       1.948  -1.889  -8.064  1.00 98.83           N  
ATOM   4691  H   SER B  51       2.212  -0.954  -7.791  1.00 98.83           H  
ATOM   4692  CA  SER B  51       2.824  -2.638  -8.973  1.00 98.83           C  
ATOM   4693  HA  SER B  51       2.247  -2.961  -9.839  1.00 98.83           H  
ATOM   4694  C   SER B  51       3.411  -3.883  -8.308  1.00 98.83           C  
ATOM   4695  CB  SER B  51       3.964  -1.755  -9.473  1.00 98.83           C  
ATOM   4696  HB2 SER B  51       4.555  -2.314 -10.198  1.00 98.83           H  
ATOM   4697  HB3 SER B  51       4.611  -1.466  -8.644  1.00 98.83           H  
ATOM   4698  O   SER B  51       3.348  -4.967  -8.877  1.00 98.83           O  
ATOM   4699  OG  SER B  51       3.441  -0.601 -10.090  1.00 98.83           O  
ATOM   4700  HG  SER B  51       3.015  -0.043  -9.435  1.00 98.83           H  
ATOM   4701  N   LEU B  52       3.923  -3.771  -7.078  1.00 98.87           N  
ATOM   4702  H   LEU B  52       3.941  -2.859  -6.645  1.00 98.87           H  
ATOM   4703  CA  LEU B  52       4.482  -4.916  -6.350  1.00 98.87           C  
ATOM   4704  HA  LEU B  52       5.207  -5.417  -6.992  1.00 98.87           H  
ATOM   4705  C   LEU B  52       3.406  -5.967  -6.017  1.00 98.87           C  
ATOM   4706  CB  LEU B  52       5.204  -4.430  -5.080  1.00 98.87           C  
ATOM   4707  HB2 LEU B  52       5.575  -5.303  -4.543  1.00 98.87           H  
ATOM   4708  HB3 LEU B  52       4.473  -3.936  -4.440  1.00 98.87           H  
ATOM   4709  O   LEU B  52       3.658  -7.168  -6.132  1.00 98.87           O  
ATOM   4710  CG  LEU B  52       6.386  -3.464  -5.303  1.00 98.87           C  
ATOM   4711  HG  LEU B  52       6.026  -2.554  -5.784  1.00 98.87           H  
ATOM   4712  CD1 LEU B  52       6.986  -3.077  -3.955  1.00 98.87           C  
ATOM   4713 HD11 LEU B  52       6.197  -2.693  -3.307  1.00 98.87           H  
ATOM   4714 HD12 LEU B  52       7.446  -3.946  -3.485  1.00 98.87           H  
ATOM   4715 HD13 LEU B  52       7.734  -2.297  -4.094  1.00 98.87           H  
ATOM   4716  CD2 LEU B  52       7.513  -4.016  -6.178  1.00 98.87           C  
ATOM   4717 HD21 LEU B  52       7.124  -4.293  -7.158  1.00 98.87           H  
ATOM   4718 HD22 LEU B  52       8.268  -3.243  -6.320  1.00 98.87           H  
ATOM   4719 HD23 LEU B  52       7.984  -4.875  -5.700  1.00 98.87           H  
ATOM   4720  N   ASN B  53       2.186  -5.543  -5.677  1.00 98.83           N  
ATOM   4721  H   ASN B  53       2.035  -4.551  -5.562  1.00 98.83           H  
ATOM   4722  CA  ASN B  53       1.052  -6.453  -5.497  1.00 98.83           C  
ATOM   4723  HA  ASN B  53       1.363  -7.274  -4.852  1.00 98.83           H  
ATOM   4724  C   ASN B  53       0.613  -7.095  -6.822  1.00 98.83           C  
ATOM   4725  CB  ASN B  53      -0.103  -5.706  -4.812  1.00 98.83           C  
ATOM   4726  HB2 ASN B  53      -1.012  -6.307  -4.858  1.00 98.83           H  
ATOM   4727  HB3 ASN B  53      -0.295  -4.767  -5.332  1.00 98.83           H  
ATOM   4728  O   ASN B  53       0.331  -8.294  -6.851  1.00 98.83           O  
ATOM   4729  CG  ASN B  53       0.181  -5.431  -3.349  1.00 98.83           C  
ATOM   4730  ND2 ASN B  53      -0.301  -4.336  -2.826  1.00 98.83           N  
ATOM   4731 HD21 ASN B  53      -0.798  -3.675  -3.407  1.00 98.83           H  
ATOM   4732 HD22 ASN B  53      -0.016  -4.085  -1.890  1.00 98.83           H  
ATOM   4733  OD1 ASN B  53       0.826  -6.202  -2.653  1.00 98.83           O  
ATOM   4734  N   TYR B  54       0.623  -6.344  -7.926  1.00 98.83           N  
ATOM   4735  H   TYR B  54       0.813  -5.355  -7.841  1.00 98.83           H  
ATOM   4736  CA  TYR B  54       0.369  -6.874  -9.264  1.00 98.83           C  
ATOM   4737  HA  TYR B  54      -0.610  -7.355  -9.267  1.00 98.83           H  
ATOM   4738  C   TYR B  54       1.404  -7.937  -9.655  1.00 98.83           C  
ATOM   4739  CB  TYR B  54       0.341  -5.728 -10.284  1.00 98.83           C  
ATOM   4740  HB2 TYR B  54       1.298  -5.206 -10.288  1.00 98.83           H  
ATOM   4741  HB3 TYR B  54      -0.426  -5.011  -9.990  1.00 98.83           H  
ATOM   4742  O   TYR B  54       1.033  -9.008 -10.140  1.00 98.83           O  
ATOM   4743  CG  TYR B  54       0.037  -6.208 -11.684  1.00 98.83           C  
ATOM   4744  CD1 TYR B  54       1.048  -6.284 -12.666  1.00 98.83           C  
ATOM   4745  HD1 TYR B  54       2.049  -5.950 -12.437  1.00 98.83           H  
ATOM   4746  CD2 TYR B  54      -1.270  -6.626 -11.979  1.00 98.83           C  
ATOM   4747  HD2 TYR B  54      -2.045  -6.560 -11.230  1.00 98.83           H  
ATOM   4748  CE1 TYR B  54       0.748  -6.805 -13.942  1.00 98.83           C  
ATOM   4749  HE1 TYR B  54       1.515  -6.883 -14.699  1.00 98.83           H  
ATOM   4750  CE2 TYR B  54      -1.572  -7.134 -13.248  1.00 98.83           C  
ATOM   4751  HE2 TYR B  54      -2.581  -7.439 -13.484  1.00 98.83           H  
ATOM   4752  OH  TYR B  54      -0.902  -7.769 -15.424  1.00 98.83           O  
ATOM   4753  HH  TYR B  54      -0.192  -7.723 -16.069  1.00 98.83           H  
ATOM   4754  CZ  TYR B  54      -0.567  -7.242 -14.224  1.00 98.83           C  
ATOM   4755  N   TYR B  55       2.692  -7.703  -9.376  1.00 98.84           N  
ATOM   4756  H   TYR B  55       2.949  -6.788  -9.033  1.00 98.84           H  
ATOM   4757  CA  TYR B  55       3.757  -8.692  -9.582  1.00 98.84           C  
ATOM   4758  HA  TYR B  55       3.765  -9.006 -10.625  1.00 98.84           H  
ATOM   4759  C   TYR B  55       3.529  -9.937  -8.731  1.00 98.84           C  
ATOM   4760  CB  TYR B  55       5.133  -8.101  -9.263  1.00 98.84           C  
ATOM   4761  HB2 TYR B  55       5.157  -7.868  -8.199  1.00 98.84           H  
ATOM   4762  HB3 TYR B  55       5.886  -8.869  -9.446  1.00 98.84           H  
ATOM   4763  O   TYR B  55       3.653 -11.046  -9.237  1.00 98.84           O  
ATOM   4764  CG  TYR B  55       5.539  -6.851 -10.016  1.00 98.84           C  
ATOM   4765  CD1 TYR B  55       4.885  -6.451 -11.203  1.00 98.84           C  
ATOM   4766  HD1 TYR B  55       4.100  -7.052 -11.637  1.00 98.84           H  
ATOM   4767  CD2 TYR B  55       6.572  -6.058  -9.481  1.00 98.84           C  
ATOM   4768  HD2 TYR B  55       7.077  -6.366  -8.577  1.00 98.84           H  
ATOM   4769  CE1 TYR B  55       5.213  -5.223 -11.802  1.00 98.84           C  
ATOM   4770  HE1 TYR B  55       4.700  -4.876 -12.687  1.00 98.84           H  
ATOM   4771  CE2 TYR B  55       6.926  -4.848 -10.097  1.00 98.84           C  
ATOM   4772  HE2 TYR B  55       7.707  -4.227  -9.683  1.00 98.84           H  
ATOM   4773  OH  TYR B  55       6.512  -3.223 -11.780  1.00 98.84           O  
ATOM   4774  HH  TYR B  55       7.355  -2.884 -11.470  1.00 98.84           H  
ATOM   4775  CZ  TYR B  55       6.222  -4.421 -11.237  1.00 98.84           C  
ATOM   4776  N   ALA B  56       3.122  -9.776  -7.469  1.00 98.60           N  
ATOM   4777  H   ALA B  56       3.064  -8.839  -7.095  1.00 98.60           H  
ATOM   4778  CA  ALA B  56       2.859 -10.902  -6.584  1.00 98.60           C  
ATOM   4779  HA  ALA B  56       3.761 -11.513  -6.548  1.00 98.60           H  
ATOM   4780  C   ALA B  56       1.751 -11.835  -7.093  1.00 98.60           C  
ATOM   4781  CB  ALA B  56       2.579 -10.374  -5.176  1.00 98.60           C  
ATOM   4782  HB1 ALA B  56       3.446  -9.828  -4.803  1.00 98.60           H  
ATOM   4783  HB2 ALA B  56       2.364 -11.213  -4.514  1.00 98.60           H  
ATOM   4784  HB3 ALA B  56       1.718  -9.706  -5.191  1.00 98.60           H  
ATOM   4785  O   ALA B  56       1.897 -13.059  -7.044  1.00 98.60           O  
ATOM   4786  N   VAL B  57       0.658 -11.271  -7.611  1.00 98.38           N  
ATOM   4787  H   VAL B  57       0.592 -10.263  -7.606  1.00 98.38           H  
ATOM   4788  CA  VAL B  57      -0.444 -12.058  -8.179  1.00 98.38           C  
ATOM   4789  HA  VAL B  57      -0.660 -12.893  -7.512  1.00 98.38           H  
ATOM   4790  C   VAL B  57      -0.054 -12.658  -9.533  1.00 98.38           C  
ATOM   4791  CB  VAL B  57      -1.722 -11.210  -8.293  1.00 98.38           C  
ATOM   4792  HB  VAL B  57      -1.535 -10.365  -8.955  1.00 98.38           H  
ATOM   4793  O   VAL B  57      -0.267 -13.848  -9.760  1.00 98.38           O  
ATOM   4794  CG1 VAL B  57      -2.882 -12.038  -8.851  1.00 98.38           C  
ATOM   4795 HG11 VAL B  57      -2.607 -12.548  -9.774  1.00 98.38           H  
ATOM   4796 HG12 VAL B  57      -3.206 -12.780  -8.121  1.00 98.38           H  
ATOM   4797 HG13 VAL B  57      -3.711 -11.372  -9.090  1.00 98.38           H  
ATOM   4798  CG2 VAL B  57      -2.181 -10.689  -6.922  1.00 98.38           C  
ATOM   4799 HG21 VAL B  57      -3.084 -10.092  -7.047  1.00 98.38           H  
ATOM   4800 HG22 VAL B  57      -1.413 -10.055  -6.479  1.00 98.38           H  
ATOM   4801 HG23 VAL B  57      -2.386 -11.524  -6.252  1.00 98.38           H  
ATOM   4802  N   SER B  58       0.563 -11.879 -10.422  1.00 98.65           N  
ATOM   4803  H   SER B  58       0.730 -10.911 -10.189  1.00 98.65           H  
ATOM   4804  CA  SER B  58       0.974 -12.373 -11.746  1.00 98.65           C  
ATOM   4805  HA  SER B  58       0.116 -12.873 -12.196  1.00 98.65           H  
ATOM   4806  C   SER B  58       2.090 -13.425 -11.670  1.00 98.65           C  
ATOM   4807  CB  SER B  58       1.347 -11.220 -12.682  1.00 98.65           C  
ATOM   4808  HB2 SER B  58       0.450 -10.660 -12.947  1.00 98.65           H  
ATOM   4809  HB3 SER B  58       1.785 -11.622 -13.596  1.00 98.65           H  
ATOM   4810  O   SER B  58       2.054 -14.388 -12.427  1.00 98.65           O  
ATOM   4811  OG  SER B  58       2.258 -10.341 -12.063  1.00 98.65           O  
ATOM   4812  HG  SER B  58       1.760  -9.796 -11.449  1.00 98.65           H  
ATOM   4813  N   ASN B  59       3.012 -13.347 -10.706  1.00 98.70           N  
ATOM   4814  H   ASN B  59       3.053 -12.509 -10.144  1.00 98.70           H  
ATOM   4815  CA  ASN B  59       4.000 -14.404 -10.447  1.00 98.70           C  
ATOM   4816  HA  ASN B  59       4.563 -14.608 -11.357  1.00 98.70           H  
ATOM   4817  C   ASN B  59       3.344 -15.720 -10.016  1.00 98.70           C  
ATOM   4818  CB  ASN B  59       4.966 -13.947  -9.346  1.00 98.70           C  
ATOM   4819  HB2 ASN B  59       5.510 -14.812  -8.967  1.00 98.70           H  
ATOM   4820  HB3 ASN B  59       4.408 -13.519  -8.513  1.00 98.70           H  
ATOM   4821  O   ASN B  59       3.791 -16.798 -10.404  1.00 98.70           O  
ATOM   4822  CG  ASN B  59       6.012 -12.959  -9.808  1.00 98.70           C  
ATOM   4823  ND2 ASN B  59       6.731 -12.403  -8.878  1.00 98.70           N  
ATOM   4824 HD21 ASN B  59       7.467 -11.759  -9.130  1.00 98.70           H  
ATOM   4825 HD22 ASN B  59       6.494 -12.572  -7.911  1.00 98.70           H  
ATOM   4826  OD1 ASN B  59       6.238 -12.715 -10.981  1.00 98.70           O  
ATOM   4827  N   ARG B  60       2.264 -15.650  -9.231  1.00 97.84           N  
ATOM   4828  H   ARG B  60       1.948 -14.735  -8.943  1.00 97.84           H  
ATOM   4829  CA  ARG B  60       1.466 -16.827  -8.865  1.00 97.84           C  
ATOM   4830  HA  ARG B  60       2.132 -17.622  -8.529  1.00 97.84           H  
ATOM   4831  C   ARG B  60       0.720 -17.399 -10.071  1.00 97.84           C  
ATOM   4832  CB  ARG B  60       0.505 -16.455  -7.731  1.00 97.84           C  
ATOM   4833  HB2 ARG B  60      -0.014 -15.530  -7.984  1.00 97.84           H  
ATOM   4834  HB3 ARG B  60      -0.254 -17.231  -7.633  1.00 97.84           H  
ATOM   4835  O   ARG B  60       0.656 -18.618 -10.194  1.00 97.84           O  
ATOM   4836  CG  ARG B  60       1.233 -16.251  -6.394  1.00 97.84           C  
ATOM   4837  HG2 ARG B  60       2.290 -16.039  -6.552  1.00 97.84           H  
ATOM   4838  HG3 ARG B  60       0.798 -15.396  -5.876  1.00 97.84           H  
ATOM   4839  CD  ARG B  60       1.072 -17.496  -5.531  1.00 97.84           C  
ATOM   4840  HD2 ARG B  60       0.010 -17.698  -5.390  1.00 97.84           H  
ATOM   4841  HD3 ARG B  60       1.526 -18.333  -6.063  1.00 97.84           H  
ATOM   4842  NE  ARG B  60       1.665 -17.329  -4.199  1.00 97.84           N  
ATOM   4843  HE  ARG B  60       1.764 -16.388  -3.845  1.00 97.84           H  
ATOM   4844  NH1 ARG B  60       2.189 -19.515  -3.908  1.00 97.84           N  
ATOM   4845 HH11 ARG B  60       1.894 -19.731  -4.850  1.00 97.84           H  
ATOM   4846 HH12 ARG B  60       2.379 -20.270  -3.264  1.00 97.84           H  
ATOM   4847  NH2 ARG B  60       2.651 -18.081  -2.284  1.00 97.84           N  
ATOM   4848 HH21 ARG B  60       3.251 -18.808  -1.920  1.00 97.84           H  
ATOM   4849 HH22 ARG B  60       2.746 -17.130  -1.957  1.00 97.84           H  
ATOM   4850  CZ  ARG B  60       2.155 -18.301  -3.463  1.00 97.84           C  
ATOM   4851  N   ALA B  61       0.229 -16.550 -10.975  1.00 98.39           N  
ATOM   4852  H   ALA B  61       0.275 -15.559 -10.785  1.00 98.39           H  
ATOM   4853  CA  ALA B  61      -0.336 -16.995 -12.248  1.00 98.39           C  
ATOM   4854  HA  ALA B  61      -1.107 -17.736 -12.040  1.00 98.39           H  
ATOM   4855  C   ALA B  61       0.725 -17.690 -13.125  1.00 98.39           C  
ATOM   4856  CB  ALA B  61      -1.008 -15.812 -12.958  1.00 98.39           C  
ATOM   4857  HB1 ALA B  61      -1.506 -16.167 -13.860  1.00 98.39           H  
ATOM   4858  HB2 ALA B  61      -1.754 -15.357 -12.305  1.00 98.39           H  
ATOM   4859  HB3 ALA B  61      -0.270 -15.062 -13.242  1.00 98.39           H  
ATOM   4860  O   ALA B  61       0.456 -18.769 -13.638  1.00 98.39           O  
ATOM   4861  N   ILE B  62       1.950 -17.151 -13.208  1.00 98.59           N  
ATOM   4862  H   ILE B  62       2.090 -16.234 -12.810  1.00 98.59           H  
ATOM   4863  CA  ILE B  62       3.086 -17.793 -13.897  1.00 98.59           C  
ATOM   4864  HA  ILE B  62       2.802 -17.979 -14.933  1.00 98.59           H  
ATOM   4865  C   ILE B  62       3.404 -19.164 -13.278  1.00 98.59           C  
ATOM   4866  CB  ILE B  62       4.324 -16.858 -13.897  1.00 98.59           C  
ATOM   4867  HB  ILE B  62       4.486 -16.496 -12.882  1.00 98.59           H  
ATOM   4868  O   ILE B  62       3.545 -20.150 -13.999  1.00 98.59           O  
ATOM   4869  CG1 ILE B  62       4.087 -15.635 -14.814  1.00 98.59           C  
ATOM   4870 HG12 ILE B  62       4.077 -15.957 -15.855  1.00 98.59           H  
ATOM   4871 HG13 ILE B  62       3.109 -15.204 -14.597  1.00 98.59           H  
ATOM   4872  CG2 ILE B  62       5.591 -17.619 -14.329  1.00 98.59           C  
ATOM   4873 HG21 ILE B  62       5.870 -18.338 -13.559  1.00 98.59           H  
ATOM   4874 HG22 ILE B  62       6.433 -16.939 -14.465  1.00 98.59           H  
ATOM   4875 HG23 ILE B  62       5.413 -18.153 -15.262  1.00 98.59           H  
ATOM   4876  CD1 ILE B  62       5.121 -14.511 -14.648  1.00 98.59           C  
ATOM   4877 HD11 ILE B  62       4.805 -13.645 -15.231  1.00 98.59           H  
ATOM   4878 HD12 ILE B  62       6.098 -14.827 -15.013  1.00 98.59           H  
ATOM   4879 HD13 ILE B  62       5.196 -14.220 -13.600  1.00 98.59           H  
ATOM   4880  N   ALA B  63       3.464 -19.262 -11.946  1.00 98.43           N  
ATOM   4881  H   ALA B  63       3.399 -18.418 -11.395  1.00 98.43           H  
ATOM   4882  CA  ALA B  63       3.680 -20.539 -11.265  1.00 98.43           C  
ATOM   4883  HA  ALA B  63       4.624 -20.956 -11.615  1.00 98.43           H  
ATOM   4884  C   ALA B  63       2.572 -21.561 -11.587  1.00 98.43           C  
ATOM   4885  CB  ALA B  63       3.798 -20.290  -9.757  1.00 98.43           C  
ATOM   4886  HB1 ALA B  63       4.591 -19.568  -9.562  1.00 98.43           H  
ATOM   4887  HB2 ALA B  63       2.857 -19.905  -9.365  1.00 98.43           H  
ATOM   4888  HB3 ALA B  63       4.039 -21.226  -9.252  1.00 98.43           H  
ATOM   4889  O   ALA B  63       2.865 -22.733 -11.832  1.00 98.43           O  
ATOM   4890  N   ALA B  64       1.311 -21.118 -11.636  1.00 97.61           N  
ATOM   4891  H   ALA B  64       1.127 -20.150 -11.412  1.00 97.61           H  
ATOM   4892  CA  ALA B  64       0.177 -21.951 -12.027  1.00 97.61           C  
ATOM   4893  HA  ALA B  64       0.181 -22.847 -11.406  1.00 97.61           H  
ATOM   4894  C   ALA B  64       0.262 -22.412 -13.496  1.00 97.61           C  
ATOM   4895  CB  ALA B  64      -1.121 -21.188 -11.742  1.00 97.61           C  
ATOM   4896  HB1 ALA B  64      -1.158 -20.893 -10.694  1.00 97.61           H  
ATOM   4897  HB2 ALA B  64      -1.187 -20.299 -12.369  1.00 97.61           H  
ATOM   4898  HB3 ALA B  64      -1.973 -21.833 -11.959  1.00 97.61           H  
ATOM   4899  O   ALA B  64      -0.161 -23.525 -13.807  1.00 97.61           O  
ATOM   4900  N   SER B  65       0.864 -21.624 -14.394  1.00 98.38           N  
ATOM   4901  H   SER B  65       1.114 -20.681 -14.132  1.00 98.38           H  
ATOM   4902  CA  SER B  65       1.092 -22.018 -15.793  1.00 98.38           C  
ATOM   4903  HA  SER B  65       0.136 -22.264 -16.255  1.00 98.38           H  
ATOM   4904  C   SER B  65       1.996 -23.245 -15.902  1.00 98.38           C  
ATOM   4905  CB  SER B  65       1.728 -20.883 -16.595  1.00 98.38           C  
ATOM   4906  HB2 SER B  65       1.728 -21.149 -17.652  1.00 98.38           H  
ATOM   4907  HB3 SER B  65       2.760 -20.743 -16.275  1.00 98.38           H  
ATOM   4908  O   SER B  65       1.691 -24.168 -16.656  1.00 98.38           O  
ATOM   4909  OG  SER B  65       1.019 -19.678 -16.415  1.00 98.38           O  
ATOM   4910  HG  SER B  65       1.459 -18.992 -16.922  1.00 98.38           H  
ATOM   4911  N   TYR B  66       3.065 -23.319 -15.104  1.00 98.46           N  
ATOM   4912  H   TYR B  66       3.305 -22.522 -14.532  1.00 98.46           H  
ATOM   4913  CA  TYR B  66       3.924 -24.510 -15.072  1.00 98.46           C  
ATOM   4914  HA  TYR B  66       4.194 -24.773 -16.095  1.00 98.46           H  
ATOM   4915  C   TYR B  66       3.208 -25.722 -14.465  1.00 98.46           C  
ATOM   4916  CB  TYR B  66       5.208 -24.213 -14.299  1.00 98.46           C  
ATOM   4917  HB2 TYR B  66       4.942 -24.031 -13.257  1.00 98.46           H  
ATOM   4918  HB3 TYR B  66       5.847 -25.096 -14.329  1.00 98.46           H  
ATOM   4919  O   TYR B  66       3.428 -26.854 -14.892  1.00 98.46           O  
ATOM   4920  CG  TYR B  66       6.006 -23.035 -14.817  1.00 98.46           C  
ATOM   4921  CD1 TYR B  66       6.401 -22.978 -16.169  1.00 98.46           C  
ATOM   4922  HD1 TYR B  66       6.149 -23.776 -16.852  1.00 98.46           H  
ATOM   4923  CD2 TYR B  66       6.353 -21.994 -13.937  1.00 98.46           C  
ATOM   4924  HD2 TYR B  66       6.051 -22.036 -12.900  1.00 98.46           H  
ATOM   4925  CE1 TYR B  66       7.139 -21.876 -16.639  1.00 98.46           C  
ATOM   4926  HE1 TYR B  66       7.454 -21.817 -17.671  1.00 98.46           H  
ATOM   4927  CE2 TYR B  66       7.088 -20.894 -14.404  1.00 98.46           C  
ATOM   4928  HE2 TYR B  66       7.345 -20.087 -13.734  1.00 98.46           H  
ATOM   4929  OH  TYR B  66       8.249 -19.807 -16.180  1.00 98.46           O  
ATOM   4930  HH  TYR B  66       8.359 -19.092 -15.549  1.00 98.46           H  
ATOM   4931  CZ  TYR B  66       7.489 -20.839 -15.751  1.00 98.46           C  
ATOM   4932  N   VAL B  67       2.296 -25.514 -13.509  1.00 97.89           N  
ATOM   4933  H   VAL B  67       2.145 -24.570 -13.183  1.00 97.89           H  
ATOM   4934  CA  VAL B  67       1.437 -26.601 -13.007  1.00 97.89           C  
ATOM   4935  HA  VAL B  67       2.080 -27.435 -12.726  1.00 97.89           H  
ATOM   4936  C   VAL B  67       0.506 -27.118 -14.104  1.00 97.89           C  
ATOM   4937  CB  VAL B  67       0.640 -26.186 -11.760  1.00 97.89           C
[truncated: 960,670 more chars]
