# Supplementary material for: Tad pili with adaptable tips mediate contact-dependent killing during bacterial predation
Source: Nat Commun. 2025 May 13;16:4425. doi: 10.1038/s41467-025-58967-0 (PMC12075869; doi:10.1038/s41467-025-58967-0)
Supplement: Supplementary file 6 — Supplementary Data 5 [file 41467_2025_58967_MOESM6_ESM.zip › Supplementary Data 5/CYFUS_006051_6052_6053.pdb]

ATOM      1  N   GLN A   1      21.427 -50.106  62.327  1.00 55.95      A    N  
ATOM      2  CA  GLN A   1      20.174 -49.782  61.633  1.00 61.32      A    C  
ATOM      3  C   GLN A   1      20.231 -48.400  60.989  1.00 63.28      A    C  
ATOM      4  O   GLN A   1      20.119 -48.323  59.772  1.00 57.05      A    O  
ATOM      5  CB  GLN A   1      18.974 -49.947  62.582  1.00 55.96      A    C  
ATOM      6  CG  GLN A   1      17.641 -50.005  61.817  1.00 50.82      A    C  
ATOM      7  CD  GLN A   1      16.472 -50.396  62.739  1.00 46.74      A    C  
ATOM      8  NE2 GLN A   1      15.271 -50.430  62.229  1.00 39.04      A    N  
ATOM      9  OE1 GLN A   1      16.656 -50.677  63.903  1.00 43.70      A    O  
ATOM     10  N   ALA A   2      20.553 -47.348  61.741  1.00 65.19      A    N  
ATOM     11  CA  ALA A   2      20.669 -45.997  61.201  1.00 67.25      A    C  
ATOM     12  C   ALA A   2      21.677 -45.873  60.043  1.00 70.13      A    C  
ATOM     13  O   ALA A   2      21.423 -45.167  59.072  1.00 65.00      A    O  
ATOM     14  CB  ALA A   2      21.051 -45.057  62.348  1.00 62.11      A    C  
ATOM     15  N   ALA A   3      22.796 -46.584  60.092  1.00 71.61      A    N  
ATOM     16  CA  ALA A   3      23.780 -46.592  59.015  1.00 73.70      A    C  
ATOM     17  C   ALA A   3      23.242 -47.245  57.731  1.00 76.37      A    C  
ATOM     18  O   ALA A   3      23.515 -46.763  56.633  1.00 72.70      A    O  
ATOM     19  CB  ALA A   3      25.040 -47.309  59.506  1.00 70.00      A    C  
ATOM     20  N   VAL A   4      22.436 -48.297  57.842  1.00 75.25      A    N  
ATOM     21  CA  VAL A   4      21.822 -48.980  56.691  1.00 75.69      A    C  
ATOM     22  C   VAL A   4      20.714 -48.117  56.086  1.00 76.46      A    C  
ATOM     23  O   VAL A   4      20.656 -47.966  54.870  1.00 72.76      A    O  
ATOM     24  CB  VAL A   4      21.279 -50.368  57.095  1.00 73.76      A    C  
ATOM     25  CG1 VAL A   4      20.646 -51.098  55.910  1.00 64.63      A    C  
ATOM     26  CG2 VAL A   4      22.399 -51.259  57.643  1.00 64.85      A    C  
ATOM     27  N   GLU A   5      19.886 -47.516  56.934  1.00 79.34      A    N  
ATOM     28  CA  GLU A   5      18.849 -46.584  56.481  1.00 75.89      A    C  
ATOM     29  C   GLU A   5      19.462 -45.357  55.786  1.00 76.96      A    C  
ATOM     30  O   GLU A   5      19.015 -44.991  54.701  1.00 74.29      A    O  
ATOM     31  CB  GLU A   5      17.990 -46.122  57.667  1.00 70.63      A    C  
ATOM     32  CG  GLU A   5      17.065 -47.224  58.183  1.00 68.49      A    C  
ATOM     33  CD  GLU A   5      16.208 -46.787  59.388  1.00 62.04      A    C  
ATOM     34  OE1 GLU A   5      15.521 -47.660  59.952  1.00 55.68      A    O  
ATOM     35  OE2 GLU A   5      16.273 -45.597  59.771  1.00 58.25      A    O1-
ATOM     36  N   SER A   6      20.517 -44.776  56.342  1.00 77.57      A    N  
ATOM     37  CA  SER A   6      21.189 -43.650  55.699  1.00 76.88      A    C  
ATOM     38  C   SER A   6      21.872 -44.039  54.390  1.00 79.29      A    C  
ATOM     39  O   SER A   6      21.820 -43.270  53.434  1.00 76.37      A    O  
ATOM     40  CB  SER A   6      22.189 -42.979  56.649  1.00 73.21      A    C  
ATOM     41  OG  SER A   6      23.208 -43.841  57.056  1.00 64.61      A    O  
ATOM     42  N   ALA A   7      22.436 -45.246  54.298  1.00 81.35      A    N  
ATOM     43  CA  ALA A   7      23.034 -45.747  53.063  1.00 81.11      A    C  
ATOM     44  C   ALA A   7      22.011 -45.973  51.935  1.00 82.77      A    C  
ATOM     45  O   ALA A   7      22.376 -45.866  50.770  1.00 80.28      A    O  
ATOM     46  CB  ALA A   7      23.800 -47.032  53.370  1.00 79.86      A    C  
ATOM     47  N   LEU A   8      20.751 -46.244  52.257  1.00 82.15      A    N  
ATOM     48  CA  LEU A   8      19.662 -46.363  51.282  1.00 82.06      A    C  
ATOM     49  C   LEU A   8      19.025 -45.011  50.950  1.00 83.43      A    C  
ATOM     50  O   LEU A   8      18.763 -44.718  49.782  1.00 81.66      A    O  
ATOM     51  CB  LEU A   8      18.613 -47.344  51.834  1.00 79.56      A    C  
ATOM     52  CG  LEU A   8      19.000 -48.816  51.607  1.00 72.65      A    C  
ATOM     53  CD1 LEU A   8      18.234 -49.718  52.566  1.00 66.29      A    C  
ATOM     54  CD2 LEU A   8      18.660 -49.244  50.180  1.00 66.10      A    C  
ATOM     55  N   VAL A   9      18.793 -44.183  51.952  1.00 83.58      A    N  
ATOM     56  CA  VAL A   9      18.041 -42.929  51.811  1.00 83.35      A    C  
ATOM     57  C   VAL A   9      18.872 -41.820  51.169  1.00 84.42      A    C  
ATOM     58  O   VAL A   9      18.337 -41.063  50.359  1.00 82.91      A    O  
ATOM     59  CB  VAL A   9      17.472 -42.494  53.168  1.00 80.69      A    C  
ATOM     60  CG1 VAL A   9      16.863 -41.090  53.152  1.00 72.75      A    C  
ATOM     61  CG2 VAL A   9      16.353 -43.454  53.598  1.00 73.92      A    C  
ATOM     62  N   LEU A  10      20.161 -41.702  51.466  1.00 85.25      A    N  
ATOM     63  CA  LEU A  10      20.996 -40.641  50.894  1.00 84.06      A    C  
ATOM     64  C   LEU A  10      21.114 -40.740  49.362  1.00 85.34      A    C  
ATOM     65  O   LEU A  10      20.879 -39.720  48.709  1.00 84.21      A    O  
ATOM     66  CB  LEU A  10      22.376 -40.592  51.569  1.00 81.81      A    C  
ATOM     67  CG  LEU A  10      22.364 -40.030  52.997  1.00 75.47      A    C  
ATOM     68  CD1 LEU A  10      23.720 -40.309  53.663  1.00 68.28      A    C  
ATOM     69  CD2 LEU A  10      22.136 -38.525  53.014  1.00 67.53      A    C  
ATOM     70  N   PRO A  11      21.391 -41.903  48.753  1.00 85.99      A    N  
ATOM     71  CA  PRO A  11      21.356 -42.035  47.298  1.00 85.45      A    C  
ATOM     72  C   PRO A  11      19.982 -41.718  46.718  1.00 86.38      A    C  
ATOM     73  O   PRO A  11      19.892 -40.966  45.751  1.00 84.75      A    O  
ATOM     74  CB  PRO A  11      21.776 -43.479  46.997  1.00 83.95      A    C  
ATOM     75  CG  PRO A  11      22.587 -43.885  48.225  1.00 82.31      A    C  
ATOM     76  CD  PRO A  11      21.881 -43.128  49.346  1.00 85.14      A    C  
ATOM     77  N   LEU A  12      18.919 -42.215  47.328  1.00 86.00      A    N  
ATOM     78  CA  LEU A  12      17.547 -41.948  46.883  1.00 85.44      A    C  
ATOM     79  C   LEU A  12      17.219 -40.456  46.879  1.00 86.10      A    C  
ATOM     80  O   LEU A  12      16.651 -39.961  45.910  1.00 85.03      A    O  
ATOM     81  CB  LEU A  12      16.568 -42.743  47.776  1.00 84.21      A    C  
ATOM     82  CG  LEU A  12      16.049 -44.017  47.095  1.00 76.19      A    C  
ATOM     83  CD1 LEU A  12      15.618 -45.048  48.129  1.00 70.24      A    C  
ATOM     84  CD2 LEU A  12      14.844 -43.682  46.213  1.00 68.98      A    C  
ATOM     85  N   MET A  13      17.610 -39.725  47.921  1.00 86.97      A    N  
ATOM     86  CA  MET A  13      17.443 -38.270  48.007  1.00 86.48      A    C  
ATOM     87  C   MET A  13      18.227 -37.534  46.921  1.00 87.59      A    C  
ATOM     88  O   MET A  13      17.699 -36.619  46.302  1.00 86.39      A    O  
ATOM     89  CB  MET A  13      17.898 -37.798  49.393  1.00 84.85      A    C  
ATOM     90  CG  MET A  13      16.799 -37.962  50.440  1.00 77.25      A    C  
ATOM     91  SD  MET A  13      15.595 -36.600  50.447  1.00 72.42      A    S  
ATOM     92  CE  MET A  13      16.561 -35.365  51.320  1.00 62.33      A    C  
ATOM     93  N   VAL A  14      19.458 -37.934  46.657  1.00 87.32      A    N  
ATOM     94  CA  VAL A  14      20.275 -37.334  45.596  1.00 86.97      A    C  
ATOM     95  C   VAL A  14      19.647 -37.604  44.227  1.00 87.77      A    C  
ATOM     96  O   VAL A  14      19.511 -36.675  43.432  1.00 86.99      A    O  
ATOM     97  CB  VAL A  14      21.725 -37.834  45.655  1.00 86.03      A    C  
ATOM     98  CG1 VAL A  14      22.561 -37.354  44.460  1.00 78.13      A    C  
ATOM     99  CG2 VAL A  14      22.427 -37.312  46.911  1.00 78.47      A    C  
ATOM    100  N   PHE A  15      19.205 -38.834  43.953  1.00 88.33      A    N  
ATOM    101  CA  PHE A  15      18.536 -39.172  42.702  1.00 87.76      A    C  
ATOM    102  C   PHE A  15      17.236 -38.392  42.512  1.00 88.64      A    C  
ATOM    103  O   PHE A  15      17.001 -37.848  41.432  1.00 87.47      A    O  
ATOM    104  CB  PHE A  15      18.251 -40.680  42.641  1.00 86.20      A    C  
ATOM    105  CG  PHE A  15      19.394 -41.495  42.096  1.00 79.71      A    C  
ATOM    106  CD1 PHE A  15      19.731 -41.394  40.734  1.00 73.39      A    C  
ATOM    107  CD2 PHE A  15      20.123 -42.373  42.913  1.00 70.37      A    C  
ATOM    108  CE1 PHE A  15      20.792 -42.153  40.204  1.00 63.82      A    C  
ATOM    109  CE2 PHE A  15      21.179 -43.130  42.392  1.00 62.74      A    C  
ATOM    110  CZ  PHE A  15      21.512 -43.015  41.040  1.00 63.68      A    C  
ATOM    111  N   LEU A  16      16.413 -38.291  43.558  1.00 88.16      A    N  
ATOM    112  CA  LEU A  16      15.183 -37.516  43.532  1.00 87.46      A    C  
ATOM    113  C   LEU A  16      15.475 -36.038  43.267  1.00 88.31      A    C  
ATOM    114  O   LEU A  16      14.876 -35.441  42.384  1.00 87.48      A    O  
ATOM    115  CB  LEU A  16      14.447 -37.710  44.868  1.00 85.88      A    C  
ATOM    116  CG  LEU A  16      13.025 -37.118  44.852  1.00 79.41      A    C  
ATOM    117  CD1 LEU A  16      12.034 -38.074  44.191  1.00 73.67      A    C  
ATOM    118  CD2 LEU A  16      12.552 -36.863  46.278  1.00 72.27      A    C  
ATOM    119  N   GLY A  17      16.442 -35.458  43.972  1.00 88.10      A    N  
ATOM    120  CA  GLY A  17      16.825 -34.065  43.809  1.00 87.65      A    C  
ATOM    121  C   GLY A  17      17.357 -33.748  42.413  1.00 89.29      A    C  
ATOM    122  O   GLY A  17      16.913 -32.782  41.801  1.00 87.68      A    O  
ATOM    123  N   LEU A  18      18.221 -34.586  41.873  1.00 90.68      A    N  
ATOM    124  CA  LEU A  18      18.711 -34.443  40.507  1.00 90.77      A    C  
ATOM    125  C   LEU A  18      17.570 -34.549  39.482  1.00 91.36      A    C  
ATOM    126  O   LEU A  18      17.523 -33.761  38.542  1.00 90.58      A    O  
ATOM    127  CB  LEU A  18      19.793 -35.499  40.229  1.00 90.30      A    C  
ATOM    128  CG  LEU A  18      21.124 -35.302  40.987  1.00 87.84      A    C  
ATOM    129  CD1 LEU A  18      22.028 -36.519  40.758  1.00 82.11      A    C  
ATOM    130  CD2 LEU A  18      21.879 -34.057  40.533  1.00 82.22      A    C  
ATOM    131  N   GLY A  19      16.625 -35.454  39.684  1.00 90.21      A    N  
ATOM    132  CA  GLY A  19      15.432 -35.592  38.850  1.00 90.06      A    C  
ATOM    133  C   GLY A  19      14.558 -34.335  38.873  1.00 91.18      A    C  
ATOM    134  O   GLY A  19      14.168 -33.839  37.814  1.00 89.63      A    O  
ATOM    135  N   LEU A  20      14.314 -33.767  40.039  1.00 91.27      A    N  
ATOM    136  CA  LEU A  20      13.533 -32.541  40.213  1.00 90.65      A    C  
ATOM    137  C   LEU A  20      14.205 -31.337  39.546  1.00 91.21      A    C  
ATOM    138  O   LEU A  20      13.537 -30.584  38.844  1.00 90.00      A    O  
ATOM    139  CB  LEU A  20      13.317 -32.297  41.718  1.00 89.15      A    C  
ATOM    140  CG  LEU A  20      12.381 -33.310  42.397  1.00 83.75      A    C  
ATOM    141  CD1 LEU A  20      12.457 -33.158  43.921  1.00 76.62      A    C  
ATOM    142  CD2 LEU A  20      10.926 -33.125  41.989  1.00 76.62      A    C  
ATOM    143  N   ILE A  21      15.513 -31.185  39.687  1.00 91.30      A    N  
ATOM    144  CA  ILE A  21      16.272 -30.122  39.011  1.00 90.74      A    C  
ATOM    145  C   ILE A  21      16.163 -30.278  37.497  1.00 91.39      A    C  
ATOM    146  O   ILE A  21      15.875 -29.306  36.797  1.00 90.23      A    O  
ATOM    147  CB  ILE A  21      17.745 -30.114  39.475  1.00 89.71      A    C  
ATOM    148  CG1 ILE A  21      17.849 -29.713  40.967  1.00 84.07      A    C  
ATOM    149  CG2 ILE A  21      18.587 -29.134  38.629  1.00 82.47      A    C  
ATOM    150  CD1 ILE A  21      19.185 -30.093  41.601  1.00 74.68      A    C  
ATOM    151  N   GLN A  22      16.342 -31.478  36.981  1.00 92.78      A    N  
ATOM    152  CA  GLN A  22      16.253 -31.709  35.535  1.00 92.73      A    C  
ATOM    153  C   GLN A  22      14.853 -31.402  34.987  1.00 92.90      A    C  
ATOM    154  O   GLN A  22      14.744 -30.799  33.924  1.00 91.85      A    O  
ATOM    155  CB  GLN A  22      16.686 -33.149  35.220  1.00 92.39      A    C  
ATOM    156  CG  GLN A  22      16.838 -33.414  33.718  1.00 88.67      A    C  
ATOM    157  CD  GLN A  22      17.906 -32.523  33.078  1.00 88.38      A    C  
ATOM    158  NE2 GLN A  22      17.511 -31.525  32.330  1.00 75.09      A    N  
ATOM    159  OE1 GLN A  22      19.094 -32.703  33.260  1.00 79.05      A    O  
ATOM    160  N   LEU A  23      13.791 -31.750  35.703  1.00 92.15      A    N  
ATOM    161  CA  LEU A  23      12.416 -31.438  35.320  1.00 91.51      A    C  
ATOM    162  C   LEU A  23      12.153 -29.926  35.307  1.00 91.88      A    C  
ATOM    163  O   LEU A  23      11.549 -29.431  34.355  1.00 90.70      A    O  
ATOM    164  CB  LEU A  23      11.436 -32.161  36.258  1.00 90.72      A    C  
ATOM    165  CG  LEU A  23      11.339 -33.685  36.021  1.00 85.98      A    C  
ATOM    166  CD1 LEU A  23      10.560 -34.336  37.158  1.00 80.86      A    C  
ATOM    167  CD2 LEU A  23      10.628 -34.016  34.710  1.00 80.34      A    C  
ATOM    168  N   THR A  24      12.637 -29.173  36.289  1.00 92.92      A    N  
ATOM    169  CA  THR A  24      12.495 -27.706  36.281  1.00 92.33      A    C  
ATOM    170  C   THR A  24      13.296 -27.056  35.148  1.00 92.56      A    C  
ATOM    171  O   THR A  24      12.787 -26.147  34.486  1.00 90.61      A    O  
ATOM    172  CB  THR A  24      12.888 -27.063  37.623  1.00 91.16      A    C  
ATOM    173  CG2 THR A  24      11.866 -27.371  38.715  1.00 77.51      A    C  
ATOM    174  OG1 THR A  24      14.134 -27.500  38.098  1.00 78.09      A    O  
ATOM    175  N   MET A  25      14.472 -27.553  34.828  1.00 92.47      A    N  
ATOM    176  CA  MET A  25      15.246 -27.084  33.673  1.00 91.82      A    C  
ATOM    177  C   MET A  25      14.534 -27.386  32.345  1.00 92.33      A    C  
ATOM    178  O   MET A  25      14.563 -26.562  31.437  1.00 91.08      A    O  
ATOM    179  CB  MET A  25      16.640 -27.706  33.674  1.00 91.09      A    C  
ATOM    180  CG  MET A  25      17.535 -27.168  34.793  1.00 85.70      A    C  
ATOM    181  SD  MET A  25      19.215 -27.870  34.783  1.00 80.62      A    S  
ATOM    182  CE  MET A  25      19.918 -26.970  33.374  1.00 70.50      A    C  
ATOM    183  N   MET A  26      13.848 -28.515  32.223  1.00 92.25      A    N  
ATOM    184  CA  MET A  26      13.016 -28.822  31.058  1.00 91.68      A    C  
ATOM    185  C   MET A  26      11.850 -27.847  30.908  1.00 92.14      A    C  
ATOM    186  O   MET A  26      11.549 -27.437  29.792  1.00 90.71      A    O  
ATOM    187  CB  MET A  26      12.460 -30.251  31.147  1.00 90.65      A    C  
ATOM    188  CG  MET A  26      13.503 -31.309  30.796  1.00 83.00      A    C  
ATOM    189  SD  MET A  26      12.869 -33.014  30.901  1.00 80.13      A    S  
ATOM    190  CE  MET A  26      11.600 -32.969  29.613  1.00 69.97      A    C  
ATOM    191  N   GLN A  27      11.224 -27.438  32.001  1.00 92.10      A    N  
ATOM    192  CA  GLN A  27      10.167 -26.422  32.001  1.00 91.50      A    C  
ATOM    193  C   GLN A  27      10.692 -25.071  31.485  1.00 92.58      A    C  
ATOM    194  O   GLN A  27      10.077 -24.457  30.615  1.00 91.43      A    O  
ATOM    195  CB  GLN A  27       9.602 -26.298  33.425  1.00 90.31      A    C  
ATOM    196  CG  GLN A  27       8.702 -27.486  33.827  1.00 84.77      A    C  
ATOM    197  CD  GLN A  27       7.216 -27.172  33.675  1.00 80.49      A    C  
ATOM    198  NE2 GLN A  27       6.369 -28.139  33.406  1.00 67.80      A    N  
ATOM    199  OE1 GLN A  27       6.804 -26.048  33.814  1.00 70.42      A    O  
ATOM    200  N   GLN A  28      11.854 -24.632  31.929  1.00 92.68      A    N  
ATOM    201  CA  GLN A  28      12.512 -23.425  31.438  1.00 92.42      A    C  
ATOM    202  C   GLN A  28      12.827 -23.518  29.935  1.00 92.91      A    C  
ATOM    203  O   GLN A  28      12.549 -22.587  29.179  1.00 91.61      A    O  
ATOM    204  CB  GLN A  28      13.805 -23.182  32.229  1.00 91.85      A    C  
ATOM    205  CG  GLN A  28      13.539 -22.839  33.697  1.00 89.74      A    C  
ATOM    206  CD  GLN A  28      14.810 -22.829  34.554  1.00 88.63      A    C  
ATOM    207  NE2 GLN A  28      14.676 -22.699  35.851  1.00 79.53      A    N  
ATOM    208  OE1 GLN A  28      15.933 -22.949  34.082  1.00 81.74      A    O  
ATOM    209  N   ALA A  29      13.339 -24.654  29.487  1.00 93.94      A    N  
ATOM    210  CA  ALA A  29      13.620 -24.885  28.073  1.00 93.55      A    C  
ATOM    211  C   ALA A  29      12.346 -24.871  27.215  1.00 93.70      A    C  
ATOM    212  O   ALA A  29      12.365 -24.361  26.100  1.00 91.82      A    O  
ATOM    213  CB  ALA A  29      14.374 -26.210  27.940  1.00 93.00      A    C  
ATOM    214  N   LYS A  30      11.230 -25.369  27.736  1.00 93.75      A    N  
ATOM    215  CA  LYS A  30       9.936 -25.319  27.055  1.00 93.08      A    C  
ATOM    216  C   LYS A  30       9.462 -23.881  26.840  1.00 93.37      A    C  
ATOM    217  O   LYS A  30       9.044 -23.548  25.732  1.00 91.81      A    O  
ATOM    218  CB  LYS A  30       8.916 -26.158  27.847  1.00 91.72      A    C  
ATOM    219  CG  LYS A  30       7.644 -26.445  27.039  1.00 80.72      A    C  
ATOM    220  CD  LYS A  30       6.671 -27.280  27.880  1.00 75.72      A    C  
ATOM    221  CE  LYS A  30       5.407 -27.599  27.082  1.00 66.22      A    C  
ATOM    222  NZ  LYS A  30       4.386 -28.286  27.923  1.00 58.55      A    N1+
ATOM    223  N   LEU A  31       9.608 -23.003  27.825  1.00 93.42      A    N  
ATOM    224  CA  LEU A  31       9.296 -21.578  27.690  1.00 93.50      A    C  
ATOM    225  C   LEU A  31      10.191 -20.878  26.656  1.00 93.99      A    C  
ATOM    226  O   LEU A  31       9.704 -20.107  25.836  1.00 92.23      A    O  
ATOM    227  CB  LEU A  31       9.431 -20.871  29.058  1.00 92.78      A    C  
ATOM    228  CG  LEU A  31       8.431 -21.337  30.127  1.00 90.78      A    C  
ATOM    229  CD1 LEU A  31       8.735 -20.639  31.453  1.00 86.12      A    C  
ATOM    230  CD2 LEU A  31       6.982 -21.030  29.727  1.00 86.32      A    C  
ATOM    231  N   MET A  32      11.475 -21.202  26.635  1.00 94.40      A    N  
ATOM    232  CA  MET A  32      12.393 -20.684  25.613  1.00 94.29      A    C  
ATOM    233  C   MET A  32      12.055 -21.206  24.209  1.00 94.57      A    C  
ATOM    234  O   MET A  32      12.263 -20.498  23.234  1.00 93.05      A    O  
ATOM    235  CB  MET A  32      13.834 -21.028  25.994  1.00 93.65      A    C  
ATOM    236  CG  MET A  32      14.308 -20.277  27.245  1.00 89.61      A    C  
ATOM    237  SD  MET A  32      14.300 -18.456  27.134  1.00 83.71      A    S  
ATOM    238  CE  MET A  32      15.550 -18.191  25.855  1.00 75.07      A    C  
ATOM    239  N   THR A  33      11.496 -22.399  24.099  1.00 94.46      A    N  
ATOM    240  CA  THR A  33      11.047 -22.968  22.819  1.00 94.31      A    C  
ATOM    241  C   THR A  33       9.807 -22.234  22.292  1.00 94.45      A    C  
ATOM    242  O   THR A  33       9.737 -21.981  21.093  1.00 92.75      A    O  
ATOM    243  CB  THR A  33      10.775 -24.471  22.935  1.00 93.43      A    C  
ATOM    244  CG2 THR A  33      10.597 -25.134  21.568  1.00 81.15      A    C  
ATOM    245  OG1 THR A  33      11.867 -25.145  23.531  1.00 81.10      A    O  
ATOM    246  N   GLU A  34       8.887 -21.813  23.156  1.00 94.78      A    N  
ATOM    247  CA  GLU A  34       7.767 -20.936  22.759  1.00 94.47      A    C  
ATOM    248  C   GLU A  34       8.284 -19.583  22.236  1.00 94.90      A    C  
ATOM    249  O   GLU A  34       7.816 -19.087  21.216  1.00 93.57      A    O  
ATOM    250  CB  GLU A  34       6.813 -20.701  23.948  1.00 93.39      A    C  
ATOM    251  CG  GLU A  34       6.058 -21.945  24.433  1.00 87.41      A    C  
ATOM    252  CD  GLU A  34       4.985 -22.486  23.472  1.00 82.54      A    C  
ATOM    253  OE1 GLU A  34       4.606 -23.677  23.620  1.00 73.97      A    O  
ATOM    254  OE2 GLU A  34       4.473 -21.736  22.614  1.00 73.96      A    O1-
ATOM    255  N   TYR A  35       9.293 -19.004  22.873  1.00 95.02      A    N  
ATOM    256  CA  TYR A  35       9.937 -17.787  22.377  1.00 95.00      A    C  
ATOM    257  C   TYR A  35      10.628 -17.997  21.027  1.00 95.30      A    C  
ATOM    258  O   TYR A  35      10.524 -17.149  20.142  1.00 94.40      A    O  
ATOM    259  CB  TYR A  35      10.924 -17.267  23.428  1.00 94.48      A    C  
ATOM    260  CG  TYR A  35      11.638 -16.005  23.007  1.00 94.21      A    C  
ATOM    261  CD1 TYR A  35      13.037 -15.984  22.838  1.00 91.33      A    C  
ATOM    262  CD2 TYR A  35      10.895 -14.834  22.742  1.00 91.76      A    C  
ATOM    263  CE1 TYR A  35      13.685 -14.819  22.410  1.00 90.78      A    C  
ATOM    264  CE2 TYR A  35      11.533 -13.671  22.310  1.00 90.40      A    C  
ATOM    265  CZ  TYR A  35      12.930 -13.664  22.140  1.00 91.19      A    C  
ATOM    266  OH  TYR A  35      13.553 -12.520  21.698  1.00 89.69      A    O  
ATOM    267  N   ALA A  36      11.277 -19.136  20.825  1.00 95.15      A    N  
ATOM    268  CA  ALA A  36      11.883 -19.483  19.555  1.00 94.75      A    C  
ATOM    269  C   ALA A  36      10.836 -19.644  18.442  1.00 95.03      A    C  
ATOM    270  O   ALA A  36      11.064 -19.169  17.324  1.00 93.39      A    O  
ATOM    271  CB  ALA A  36      12.708 -20.759  19.729  1.00 93.96      A    C  
ATOM    272  N   ALA A  37       9.676 -20.210  18.737  1.00 94.97      A    N  
ATOM    273  CA  ALA A  37       8.569 -20.310  17.791  1.00 94.72      A    C  
ATOM    274  C   ALA A  37       8.043 -18.926  17.390  1.00 94.91      A    C  
ATOM    275  O   ALA A  37       7.842 -18.674  16.200  1.00 93.13      A    O  
ATOM    276  CB  ALA A  37       7.470 -21.185  18.394  1.00 93.76      A    C  
ATOM    277  N   TYR A  38       7.906 -17.999  18.335  1.00 95.33      A    N  
ATOM    278  CA  TYR A  38       7.546 -16.614  18.058  1.00 95.30      A    C  
ATOM    279  C   TYR A  38       8.556 -15.925  17.134  1.00 95.42      A    C  
ATOM    280  O   TYR A  38       8.174 -15.368  16.106  1.00 94.38      A    O  
ATOM    281  CB  TYR A  38       7.412 -15.841  19.376  1.00 95.11      A    C  
ATOM    282  CG  TYR A  38       7.248 -14.351  19.181  1.00 95.51      A    C  
ATOM    283  CD1 TYR A  38       8.362 -13.486  19.281  1.00 93.16      A    C  
ATOM    284  CD2 TYR A  38       5.991 -13.813  18.856  1.00 93.50      A    C  
ATOM    285  CE1 TYR A  38       8.211 -12.108  19.058  1.00 92.46      A    C  
ATOM    286  CE2 TYR A  38       5.827 -12.439  18.631  1.00 92.49      A    C  
ATOM    287  CZ  TYR A  38       6.944 -11.592  18.735  1.00 93.52      A    C  
ATOM    288  OH  TYR A  38       6.790 -10.250  18.501  1.00 92.12      A    O  
ATOM    289  N   CYS A  39       9.841 -15.993  17.448  1.00 95.08      A    N  
ATOM    290  CA  CYS A  39      10.893 -15.376  16.632  1.00 94.87      A    C  
ATOM    291  C   CYS A  39      10.947 -15.975  15.219  1.00 94.84      A    C  
ATOM    292  O   CYS A  39      11.053 -15.237  14.248  1.00 93.39      A    O  
ATOM    293  CB  CYS A  39      12.242 -15.538  17.344  1.00 94.17      A    C  
ATOM    294  SG  CYS A  39      12.317 -14.483  18.823  1.00 88.27      A    S  
ATOM    295  N   ALA A  40      10.821 -17.288  15.106  1.00 94.71      A    N  
ATOM    296  CA  ALA A  40      10.827 -17.975  13.827  1.00 94.38      A    C  
ATOM    297  C   ALA A  40       9.605 -17.601  12.971  1.00 94.61      A    C  
ATOM    298  O   ALA A  40       9.769 -17.275  11.795  1.00 92.95      A    O  
ATOM    299  CB  ALA A  40      10.904 -19.478  14.087  1.00 93.58      A    C  
ATOM    300  N   ALA A  41       8.408 -17.576  13.546  1.00 94.87      A    N  
ATOM    301  CA  ALA A  41       7.196 -17.178  12.835  1.00 94.59      A    C  
ATOM    302  C   ALA A  41       7.270 -15.730  12.353  1.00 94.66      A    C  
ATOM    303  O   ALA A  41       7.014 -15.449  11.178  1.00 92.64      A    O  
ATOM    304  CB  ALA A  41       5.985 -17.403  13.738  1.00 93.85      A    C  
ATOM    305  N   ARG A  42       7.709 -14.808  13.213  1.00 95.23      A    N  
ATOM    306  CA  ARG A  42       7.881 -13.391  12.870  1.00 95.04      A    C  
ATOM    307  C   ARG A  42       8.915 -13.195  11.768  1.00 95.06      A    C  
ATOM    308  O   ARG A  42       8.697 -12.384  10.874  1.00 92.91      A    O  
ATOM    309  CB  ARG A  42       8.243 -12.614  14.136  1.00 93.82      A    C  
ATOM    310  CG  ARG A  42       8.264 -11.110  13.870  1.00 89.67      A    C  
ATOM    311  CD  ARG A  42       8.498 -10.336  15.158  1.00 88.02      A    C  
ATOM    312  NE  ARG A  42       8.635  -8.896  14.874  1.00 85.97      A    N  
ATOM    313  CZ  ARG A  42       9.762  -8.230  14.650  1.00 86.03      A    C  
ATOM    314  NH1 ARG A  42      10.932  -8.795  14.751  1.00 75.18      A    N1+
ATOM    315  NH2 ARG A  42       9.716  -6.990  14.319  1.00 80.58      A    N  
ATOM    316  N   THR A  43       9.992 -13.949  11.778  1.00 94.07      A    N  
ATOM    317  CA  THR A  43      10.972 -13.941  10.688  1.00 93.45      A    C  
ATOM    318  C   THR A  43      10.361 -14.490   9.397  1.00 93.58      A    C  
ATOM    319  O   THR A  43      10.522 -13.882   8.340  1.00 91.23      A    O  
ATOM    320  CB  THR A  43      12.218 -14.733  11.093  1.00 92.23      A    C  
ATOM    321  CG2 THR A  43      13.277 -14.749  10.001  1.00 79.32      A    C  
ATOM    322  OG1 THR A  43      12.805 -14.127  12.224  1.00 79.27      A    O  
ATOM    323  N   GLY A  44       9.616 -15.581   9.465  1.00 93.23      A    N  
ATOM    324  CA  GLY A  44       8.982 -16.198   8.307  1.00 92.65      A    C  
ATOM    325  C   GLY A  44       7.995 -15.288   7.581  1.00 93.30      A    C  
ATOM    326  O   GLY A  44       8.021 -15.223   6.350  1.00 91.04      A    O  
ATOM    327  N   ILE A  45       7.184 -14.527   8.306  1.00 94.16      A    N  
ATOM    328  CA  ILE A  45       6.184 -13.634   7.691  1.00 93.65      A    C  
ATOM    329  C   ILE A  45       6.804 -12.463   6.910  1.00 93.89      A    C  
ATOM    330  O   ILE A  45       6.194 -11.978   5.972  1.00 91.37      A    O  
ATOM    331  CB  ILE A  45       5.148 -13.114   8.710  1.00 92.43      A    C  
ATOM    332  CG1 ILE A  45       5.771 -12.254   9.828  1.00 85.39      A    C  
ATOM    333  CG2 ILE A  45       4.338 -14.288   9.287  1.00 83.50      A    C  
ATOM    334  CD1 ILE A  45       4.765 -11.518  10.708  1.00 82.26      A    C  
ATOM    335  N   VAL A  46       8.015 -12.033   7.271  1.00 93.97      A    N  
ATOM    336  CA  VAL A  46       8.695 -10.906   6.601  1.00 93.25      A    C  
ATOM    337  C   VAL A  46       9.735 -11.354   5.561  1.00 92.56      A    C  
ATOM    338  O   VAL A  46      10.129 -10.560   4.715  1.00 88.57      A    O  
ATOM    339  CB  VAL A  46       9.314  -9.915   7.599  1.00 92.08      A    C  
ATOM    340  CG1 VAL A  46       8.232  -9.299   8.508  1.00 85.70      A    C  
ATOM    341  CG2 VAL A  46      10.400 -10.526   8.479  1.00 85.64      A    C  
ATOM    342  N   TRP A  47      10.125 -12.619   5.595  1.00 92.87      A    N  
ATOM    343  CA  TRP A  47      11.107 -13.226   4.681  1.00 92.03      A    C  
ATOM    344  C   TRP A  47      10.471 -14.232   3.719  1.00 91.69      A    C  
ATOM    345  O   TRP A  47      11.103 -15.233   3.354  1.00 86.31      A    O  
ATOM    346  CB  TRP A  47      12.258 -13.819   5.488  1.00 90.97      A    C  
ATOM    347  CG  TRP A  47      13.267 -12.825   5.970  1.00 90.79      A    C  
ATOM    348  CD1 TRP A  47      13.295 -12.242   7.183  1.00 85.95      A    C  
ATOM    349  CD2 TRP A  47      14.420 -12.301   5.238  1.00 88.15      A    C  
ATOM    350  CE2 TRP A  47      15.112 -11.406   6.095  1.00 87.28      A    C  
ATOM    351  CE3 TRP A  47      14.941 -12.512   3.938  1.00 85.97      A    C  
ATOM    352  NE1 TRP A  47      14.396 -11.390   7.269  1.00 86.00      A    N  
ATOM    353  CZ2 TRP A  47      16.289 -10.742   5.687  1.00 85.34      A    C  
ATOM    354  CZ3 TRP A  47      16.117 -11.846   3.533  1.00 81.08      A    C  
ATOM    355  CH2 TRP A  47      16.775 -10.974   4.396  1.00 82.39      A    C  
ATOM    356  N   ASN A  48       9.245 -14.000   3.298  1.00 91.60      A    N  
ATOM    357  CA  ASN A  48       8.556 -14.798   2.277  1.00 91.83      A    C  
ATOM    358  C   ASN A  48       8.434 -16.303   2.630  1.00 91.63      A    C  
ATOM    359  O   ASN A  48       8.399 -17.153   1.743  1.00 85.44      A    O  
ATOM    360  CB  ASN A  48       9.222 -14.544   0.913  1.00 90.55      A    C  
ATOM    361  CG  ASN A  48       9.285 -13.066   0.544  1.00 90.71      A    C  
ATOM    362  ND2 ASN A  48       8.289 -12.579  -0.159  1.00 78.25      A    N  
ATOM    363  OD1 ASN A  48      10.208 -12.354   0.885  1.00 76.77      A    O  
ATOM    364  N   GLY A  49       8.397 -16.629   3.924  1.00 89.54      A    N  
ATOM    365  CA  GLY A  49       8.369 -18.015   4.401  1.00 89.44      A    C  
ATOM    366  C   GLY A  49       9.709 -18.755   4.302  1.00 90.03      A    C  
ATOM    367  O   GLY A  49       9.730 -19.989   4.338  1.00 85.41      A    O  
ATOM    368  N   ASN A  50      10.825 -18.036   4.204  1.00 89.70      A    N  
ATOM    369  CA  ASN A  50      12.165 -18.625   4.130  1.00 89.66      A    C  
ATOM    370  C   ASN A  50      12.480 -19.451   5.391  1.00 90.20      A    C  
ATOM    371  O   ASN A  50      12.696 -18.913   6.471  1.00 87.01      A    O  
ATOM    372  CB  ASN A  50      13.191 -17.509   3.882  1.00 87.09      A    C  
ATOM    373  CG  ASN A  50      14.606 -18.028   3.691  1.00 87.01      A    C  
ATOM    374  ND2 ASN A  50      15.449 -17.271   3.006  1.00 79.12      A    N  
ATOM    375  OD1 ASN A  50      14.993 -19.095   4.123  1.00 77.84      A    O  
ATOM    376  N   ASN A  51      12.553 -20.765   5.222  1.00 89.48      A    N  
ATOM    377  CA  ASN A  51      12.774 -21.690   6.329  1.00 89.56      A    C  
ATOM    378  C   ASN A  51      14.191 -21.564   6.925  1.00 89.95      A    C  
ATOM    379  O   ASN A  51      14.353 -21.665   8.138  1.00 86.60      A    O  
ATOM    380  CB  ASN A  51      12.465 -23.105   5.828  1.00 86.88      A    C  
ATOM    381  CG  ASN A  51      12.160 -24.079   6.960  1.00 82.53      A    C  
ATOM    382  ND2 ASN A  51      11.254 -25.008   6.732  1.00 73.08      A    N  
ATOM    383  OD1 ASN A  51      12.703 -24.043   8.034  1.00 71.19      A    O  
ATOM    384  N   GLU A  52      15.186 -21.260   6.109  1.00 87.77      A    N  
ATOM    385  CA  GLU A  52      16.559 -21.076   6.582  1.00 87.13      A    C  
ATOM    386  C   GLU A  52      16.682 -19.868   7.517  1.00 88.00      A    C  
ATOM    387  O   GLU A  52      17.319 -19.946   8.571  1.00 85.94      A    O  
ATOM    388  CB  GLU A  52      17.477 -20.965   5.353  1.00 84.76      A    C  
ATOM    389  CG  GLU A  52      18.959 -21.162   5.692  1.00 76.76      A    C  
ATOM    390  CD  GLU A  52      19.832 -21.355   4.445  1.00 74.56      A    C  
ATOM    391  OE1 GLU A  52      21.047 -21.563   4.608  1.00 68.46      A    O  
ATOM    392  OE2 GLU A  52      19.306 -21.371   3.317  1.00 69.17      A    O1-
ATOM    393  N   ARG A  53      15.985 -18.767   7.220  1.00 89.62      A    N  
ATOM    394  CA  ARG A  53      15.930 -17.591   8.101  1.00 90.02      A    C  
ATOM    395  C   ARG A  53      15.134 -17.875   9.378  1.00 90.88      A    C  
ATOM    396  O   ARG A  53      15.547 -17.433  10.447  1.00 89.15      A    O  
ATOM    397  CB  ARG A  53      15.328 -16.393   7.351  1.00 89.17      A    C  
ATOM    398  CG  ARG A  53      16.191 -15.926   6.166  1.00 85.85      A    C  
ATOM    399  CD  ARG A  53      17.519 -15.343   6.634  1.00 82.77      A    C  
ATOM    400  NE  ARG A  53      18.411 -15.097   5.495  1.00 78.37      A    N  
ATOM    401  CZ  ARG A  53      19.634 -14.639   5.562  1.00 75.28      A    C  
ATOM    402  NH1 ARG A  53      20.148 -14.211   6.683  1.00 67.03      A    N1+
ATOM    403  NH2 ARG A  53      20.376 -14.626   4.503  1.00 69.84      A    N  
ATOM    404  N   MET A  54      14.054 -18.628   9.287  1.00 90.23      A    N  
ATOM    405  CA  MET A  54      13.309 -19.068  10.470  1.00 90.58      A    C  
ATOM    406  C   MET A  54      14.157 -19.958  11.374  1.00 91.29      A    C  
ATOM    407  O   MET A  54      14.096 -19.830  12.595  1.00 90.19      A    O  
ATOM    408  CB  MET A  54      12.037 -19.813  10.060  1.00 90.24      A    C  
ATOM    409  CG  MET A  54      10.979 -18.888   9.439  1.00 87.97      A    C  
ATOM    410  SD  MET A  54       9.349 -19.660   9.259  1.00 86.52      A    S  
ATOM    411  CE  MET A  54       9.638 -20.762   7.873  1.00 76.42      A    C  
ATOM    412  N   HIS A  55      14.958 -20.821  10.788  1.00 89.78      A    N  
ATOM    413  CA  HIS A  55      15.886 -21.678  11.514  1.00 89.63      A    C  
ATOM    414  C   HIS A  55      16.984 -20.865  12.216  1.00 89.93      A    C  
ATOM    415  O   HIS A  55      17.190 -21.049  13.416  1.00 88.40      A    O  
ATOM    416  CB  HIS A  55      16.467 -22.700  10.535  1.00 88.74      A    C  
ATOM    417  CG  HIS A  55      17.436 -23.644  11.189  1.00 88.72      A    C  
ATOM    418  CD2 HIS A  55      18.797 -23.596  11.098  1.00 78.05      A    C  
ATOM    419  ND1 HIS A  55      17.111 -24.713  11.987  1.00 77.42      A    N  
ATOM    420  CE1 HIS A  55      18.267 -25.301  12.354  1.00 79.67      A    C  
ATOM    421  NE2 HIS A  55      19.302 -24.649  11.838  1.00 82.13      A    N  
ATOM    422  N   ASP A  56      17.602 -19.912  11.529  1.00 90.44      A    N  
ATOM    423  CA  ASP A  56      18.591 -19.012  12.127  1.00 89.79      A    C  
ATOM    424  C   ASP A  56      17.985 -18.220  13.306  1.00 90.76      A    C  
ATOM    425  O   ASP A  56      18.600 -18.130  14.373  1.00 89.08      A    O  
ATOM    426  CB  ASP A  56      19.154 -18.054  11.047  1.00 87.61      A    C  
ATOM    427  CG  ASP A  56      20.253 -18.632  10.126  1.00 83.39      A    C  
ATOM    428  OD1 ASP A  56      20.894 -19.639  10.491  1.00 76.90      A    O  
ATOM    429  OD2 ASP A  56      20.575 -17.983   9.098  1.00 76.52      A    O1-
ATOM    430  N   ALA A  57      16.766 -17.715  13.168  1.00 91.26      A    N  
ATOM    431  CA  ALA A  57      16.059 -17.007  14.238  1.00 91.65      A    C  
ATOM    432  C   ALA A  57      15.766 -17.916  15.446  1.00 92.30      A    C  
ATOM    433  O   ALA A  57      15.968 -17.507  16.593  1.00 90.84      A    O  
ATOM    434  CB  ALA A  57      14.763 -16.423  13.672  1.00 91.31      A    C  
ATOM    435  N   ALA A  58      15.341 -19.150  15.203  1.00 91.98      A    N  
ATOM    436  CA  ALA A  58      15.070 -20.114  16.258  1.00 91.98      A    C  
ATOM    437  C   ALA A  58      16.338 -20.495  17.024  1.00 92.21      A    C  
ATOM    438  O   ALA A  58      16.318 -20.551  18.255  1.00 90.51      A    O  
ATOM    439  CB  ALA A  58      14.381 -21.340  15.653  1.00 91.65      A    C  
ATOM    440  N   ILE A  59      17.466 -20.689  16.337  1.00 91.32      A    N  
ATOM    441  CA  ILE A  59      18.757 -20.960  16.984  1.00 90.82      A    C  
ATOM    442  C   ILE A  59      19.154 -19.796  17.887  1.00 90.75      A    C  
ATOM    443  O   ILE A  59      19.479 -20.020  19.054  1.00 89.29      A    O  
ATOM    444  CB  ILE A  59      19.860 -21.272  15.946  1.00 89.81      A    C  
ATOM    445  CG1 ILE A  59      19.613 -22.672  15.342  1.00 83.73      A    C  
ATOM    446  CG2 ILE A  59      21.265 -21.214  16.570  1.00 82.80      A    C  
ATOM    447  CD1 ILE A  59      20.580 -23.054  14.229  1.00 75.06      A    C  
ATOM    448  N   ILE A  60      19.091 -18.558  17.400  1.00 91.38      A    N  
ATOM    449  CA  ILE A  60      19.461 -17.371  18.190  1.00 90.55      A    C  
ATOM    450  C   ILE A  60      18.591 -17.258  19.444  1.00 90.99      A    C  
ATOM    451  O   ILE A  60      19.111 -17.012  20.529  1.00 89.53      A    O  
ATOM    452  CB  ILE A  60      19.392 -16.104  17.324  1.00 89.16      A    C  
ATOM    453  CG1 ILE A  60      20.518 -16.144  16.265  1.00 81.62      A    C  
ATOM    454  CG2 ILE A  60      19.542 -14.824  18.171  1.00 78.70      A    C  
ATOM    455  CD1 ILE A  60      20.298 -15.155  15.127  1.00 70.50      A    C  
ATOM    456  N   ALA A  61      17.286 -17.491  19.328  1.00 90.99      A    N  
ATOM    457  CA  ALA A  61      16.375 -17.448  20.458  1.00 90.57      A    C  
ATOM    458  C   ALA A  61      16.674 -18.541  21.502  1.00 91.19      A    C  
ATOM    459  O   ALA A  61      16.485 -18.324  22.698  1.00 88.86      A    O  
ATOM    460  CB  ALA A  61      14.948 -17.566  19.924  1.00 90.13      A    C  
ATOM    461  N   LEU A  62      17.176 -19.690  21.061  1.00 91.43      A    N  
ATOM    462  CA  LEU A  62      17.486 -20.823  21.929  1.00 91.10      A    C  
ATOM    463  C   LEU A  62      18.908 -20.807  22.502  1.00 91.13      A    C  
ATOM    464  O   LEU A  62      19.183 -21.597  23.410  1.00 88.52      A    O  
ATOM    465  CB  LEU A  62      17.201 -22.125  21.162  1.00 90.64      A    C  
ATOM    466  CG  LEU A  62      15.698 -22.394  20.939  1.00 90.51      A    C  
ATOM    467  CD1 LEU A  62      15.532 -23.554  19.968  1.00 86.50      A    C  
ATOM    468  CD2 LEU A  62      14.991 -22.751  22.247  1.00 87.12      A    C  
ATOM    469  N   LEU A  63      19.800 -19.914  22.051  1.00 91.14      A    N  
ATOM    470  CA  LEU A  63      21.187 -19.838  22.535  1.00 90.28      A    C  
ATOM    471  C   LEU A  63      21.337 -19.835  24.070  1.00 90.07      A    C  
ATOM    472  O   LEU A  63      22.213 -20.550  24.558  1.00 86.85      A    O  
ATOM    473  CB  LEU A  63      21.910 -18.611  21.959  1.00 88.95      A    C  
ATOM    474  CG  LEU A  63      22.326 -18.737  20.483  1.00 86.95      A    C  
ATOM    475  CD1 LEU A  63      22.966 -17.421  20.034  1.00 81.91      A    C  
ATOM    476  CD2 LEU A  63      23.338 -19.856  20.257  1.00 82.06      A    C  
ATOM    477  N   PRO A  64      20.505 -19.120  24.853  1.00 89.89      A    N  
ATOM    478  CA  PRO A  64      20.608 -19.146  26.312  1.00 87.94      A    C  
ATOM    479  C   PRO A  64      20.414 -20.529  26.935  1.00 88.21      A    C  
ATOM    480  O   PRO A  64      20.935 -20.791  28.013  1.00 82.13      A    O  
ATOM    481  CB  PRO A  64      19.544 -18.163  26.815  1.00 85.86      A    C  
ATOM    482  CG  PRO A  64      19.326 -17.232  25.634  1.00 84.56      A    C  
ATOM    483  CD  PRO A  64      19.502 -18.164  24.446  1.00 87.94      A    C  
ATOM    484  N   THR A  65      19.706 -21.440  26.270  1.00 89.66      A    N  
ATOM    485  CA  THR A  65      19.516 -22.824  26.743  1.00 88.63      A    C  
ATOM    486  C   THR A  65      20.696 -23.733  26.371  1.00 88.40      A    C  
ATOM    487  O   THR A  65      20.881 -24.792  26.985  1.00 83.18      A    O  
ATOM    488  CB  THR A  65      18.212 -23.434  26.208  1.00 87.50      A    C  
ATOM    489  CG2 THR A  65      16.992 -22.582  26.511  1.00 78.32      A    C  
ATOM    490  OG1 THR A  65      18.264 -23.632  24.814  1.00 77.46      A    O  
ATOM    491  N   MET A  66      21.501 -23.334  25.400  1.00 87.41      A    N  
ATOM    492  CA  MET A  66      22.621 -24.129  24.887  1.00 85.52      A    C  
ATOM    493  C   MET A  66      23.945 -23.811  25.578  1.00 85.16      A    C  
ATOM    494  O   MET A  66      24.826 -24.671  25.687  1.00 77.66      A    O  
ATOM    495  CB  MET A  66      22.749 -23.907  23.375  1.00 83.88      A    C  
ATOM    496  CG  MET A  66      21.505 -24.348  22.606  1.00 81.94      A    C  
ATOM    497  SD  MET A  66      21.744 -24.209  20.812  1.00 77.47      A    S  
ATOM    498  CE  MET A  66      20.115 -24.696  20.235  1.00 68.44      A    C  
ATOM    499  N   GLY A  67      24.099 -22.576  26.084  1.00 85.73      A    N  
ATOM    500  CA  GLY A  67      25.327 -22.143  26.727  1.00 85.13      A    C  
ATOM    501  C   GLY A  67      25.228 -20.779  27.387  1.00 86.80      A    C  
ATOM    502  O   GLY A  67      24.154 -20.193  27.525  1.00 81.53      A    O  
ATOM    503  N   ARG A  68      26.362 -20.253  27.788  1.00 83.33      A    N  
ATOM    504  CA  ARG A  68      26.458 -18.955  28.455  1.00 83.50      A    C  
ATOM    505  C   ARG A  68      26.378 -17.824  27.426  1.00 83.29      A    C  
ATOM    506  O   ARG A  68      27.115 -17.835  26.444  1.00 78.20      A    O  
ATOM    507  CB  ARG A  68      27.744 -18.936  29.283  1.00 80.82      A    C  
ATOM    508  CG  ARG A  68      27.753 -17.812  30.316  1.00 74.79      A    C  
ATOM    509  CD  ARG A  68      29.011 -17.892  31.181  1.00 72.79      A    C  
ATOM    510  NE  ARG A  68      29.041 -16.780  32.130  1.00 67.27      A    N  
ATOM    511  CZ  ARG A  68      29.911 -16.545  33.087  1.00 62.23      A    C  
ATOM    512  NH1 ARG A  68      30.917 -17.346  33.324  1.00 59.49      A    N1+
ATOM    513  NH2 ARG A  68      29.782 -15.486  33.830  1.00 56.61      A    N  
ATOM    514  N   THR A  69      25.515 -16.832  27.651  1.00 85.30      A    N  
ATOM    515  CA  THR A  69      25.267 -15.706  26.729  1.00 84.14      A    C  
ATOM    516  C   THR A  69      25.374 -14.334  27.403  1.00 83.90      A    C  
ATOM    517  O   THR A  69      24.915 -13.335  26.859  1.00 77.03      A    O  
ATOM    518  CB  THR A  69      23.896 -15.848  26.050  1.00 81.22      A    C  
ATOM    519  CG2 THR A  69      23.810 -17.087  25.157  1.00 73.13      A    C  
ATOM    520  OG1 THR A  69      22.883 -15.962  27.026  1.00 73.80      A    O  
ATOM    521  N   ASP A  70      25.964 -14.275  28.585  1.00 82.89      A    N  
ATOM    522  CA  ASP A  70      25.968 -13.072  29.426  1.00 80.10      A    C  
ATOM    523  C   ASP A  70      26.953 -11.983  28.988  1.00 80.55      A    C  
ATOM    524  O   ASP A  70      26.871 -10.847  29.456  1.00 73.89      A    O  
ATOM    525  CB  ASP A  70      26.199 -13.481  30.888  1.00 76.45      A    C  
ATOM    526  CG  ASP A  70      27.593 -14.057  31.168  1.00 71.55      A    C  
ATOM    527  OD1 ASP A  70      28.157 -14.763  30.310  1.00 61.56      A    O  
ATOM    528  OD2 ASP A  70      28.108 -13.849  32.286  1.00 66.47      A    O1-
ATOM    529  N   THR A  71      27.881 -12.311  28.089  1.00 82.36      A    N  
ATOM    530  CA  THR A  71      28.813 -11.361  27.457  1.00 82.14      A    C  
ATOM    531  C   THR A  71      28.883 -11.623  25.951  1.00 83.27      A    C  
ATOM    532  O   THR A  71      28.667 -12.743  25.501  1.00 79.03      A    O  
ATOM    533  CB  THR A  71      30.221 -11.421  28.060  1.00 78.71      A    C  
ATOM    534  CG2 THR A  71      30.261 -11.189  29.571  1.00 68.47      A    C  
ATOM    535  OG1 THR A  71      30.833 -12.658  27.808  1.00 70.52      A    O  
ATOM    536  N   LEU A  72      29.253 -10.602  25.167  1.00 81.04      A    N  
ATOM    537  CA  LEU A  72      29.408 -10.729  23.710  1.00 80.90      A    C  
ATOM    538  C   LEU A  72      30.360 -11.863  23.306  1.00 83.48      A    C  
ATOM    539  O   LEU A  72      30.096 -12.587  22.351  1.00 81.94      A    O  
ATOM    540  CB  LEU A  72      29.920  -9.382  23.147  1.00 77.90      A    C  
ATOM    541  CG  LEU A  72      28.767  -8.433  22.767  1.00 71.90      A    C  
ATOM    542  CD1 LEU A  72      29.225  -6.980  22.830  1.00 65.20      A    C  
ATOM    543  CD2 LEU A  72      28.278  -8.725  21.352  1.00 65.17      A    C  
ATOM    544  N   LEU A  73      31.431 -12.049  24.055  1.00 83.53      A    N  
ATOM    545  CA  LEU A  73      32.399 -13.100  23.773  1.00 84.82      A    C  
ATOM    546  C   LEU A  73      31.813 -14.500  24.033  1.00 86.76      A    C  
ATOM    547  O   LEU A  73      32.012 -15.416  23.238  1.00 85.43      A    O  
ATOM    548  CB  LEU A  73      33.652 -12.857  24.628  1.00 84.24      A    C  
ATOM    549  CG  LEU A  73      34.914 -13.467  23.978  1.00 76.33      A    C  
ATOM    550  CD1 LEU A  73      35.805 -12.374  23.398  1.00 67.79      A    C  
ATOM    551  CD2 LEU A  73      35.737 -14.269  24.991  1.00 68.91      A    C  
ATOM    552  N   HIS A  74      31.066 -14.647  25.120  1.00 86.31      A    N  
ATOM    553  CA  HIS A  74      30.381 -15.899  25.430  1.00 86.95      A    C  
ATOM    554  C   HIS A  74      29.221 -16.171  24.470  1.00 88.33      A    C  
ATOM    555  O   HIS A  74      29.055 -17.317  24.058  1.00 86.13      A    O  
ATOM    556  CB  HIS A  74      29.903 -15.901  26.888  1.00 85.66      A    C  
ATOM    557  CG  HIS A  74      31.014 -16.096  27.866  1.00 84.99      A    C  
ATOM    558  CD2 HIS A  74      31.289 -15.350  28.990  1.00 73.44      A    C  
ATOM    559  ND1 HIS A  74      31.970 -17.092  27.825  1.00 72.16      A    N  
ATOM    560  CE1 HIS A  74      32.789 -16.935  28.880  1.00 73.39      A    C  
ATOM    561  NE2 HIS A  74      32.401 -15.888  29.616  1.00 76.29      A    N  
ATOM    562  N   LEU A  75      28.504 -15.146  24.059  1.00 86.11      A    N  
ATOM    563  CA  LEU A  75      27.443 -15.239  23.059  1.00 84.69      A    C  
ATOM    564  C   LEU A  75      28.011 -15.766  21.734  1.00 85.97      A    C  
ATOM    565  O   LEU A  75      27.526 -16.776  21.225  1.00 84.57      A    O  
ATOM    566  CB  LEU A  75      26.811 -13.848  22.876  1.00 82.62      A    C  
ATOM    567  CG  LEU A  75      25.598 -13.854  21.919  1.00 80.28      A    C  
ATOM    568  CD1 LEU A  75      24.340 -14.372  22.607  1.00 72.70      A    C  
ATOM    569  CD2 LEU A  75      25.307 -12.434  21.430  1.00 73.09      A    C  
ATOM    570  N   GLY A  76      29.071 -15.162  21.217  1.00 86.96      A    N  
ATOM    571  CA  GLY A  76      29.711 -15.596  19.985  1.00 86.82      A    C  
ATOM    572  C   GLY A  76      30.218 -17.034  20.050  1.00 88.46      A    C  
ATOM    573  O   GLY A  76      29.991 -17.822  19.123  1.00 87.53      A    O  
ATOM    574  N   LYS A  77      30.820 -17.414  21.164  1.00 90.01      A    N  
ATOM    575  CA  LYS A  77      31.334 -18.775  21.367  1.00 90.24      A    C  
ATOM    576  C   LYS A  77      30.205 -19.809  21.458  1.00 89.92      A    C  
ATOM    577  O   LYS A  77      30.312 -20.879  20.863  1.00 88.36      A    O  
ATOM    578  CB  LYS A  77      32.230 -18.794  22.615  1.00 89.93      A    C  
ATOM    579  CG  LYS A  77      33.257 -19.930  22.563  1.00 79.20      A    C  
ATOM    580  CD  LYS A  77      34.157 -19.890  23.798  1.00 77.06      A    C  
ATOM    581  CE  LYS A  77      35.283 -20.910  23.662  1.00 64.62      A    C  
ATOM    582  NZ  LYS A  77      36.166 -20.933  24.849  1.00 57.00      A    N1+
ATOM    583  N   THR A  78      29.129 -19.471  22.155  1.00 90.40      A    N  
ATOM    584  CA  THR A  78      27.948 -20.338  22.289  1.00 89.83      A    C  
ATOM    585  C   THR A  78      27.224 -20.488  20.961  1.00 90.48      A    C  
ATOM    586  O   THR A  78      26.829 -21.598  20.606  1.00 88.41      A    O  
ATOM    587  CB  THR A  78      26.979 -19.794  23.353  1.00 88.91      A    C  
ATOM    588  CG2 THR A  78      25.797 -20.726  23.591  1.00 78.93      A    C  
ATOM    589  OG1 THR A  78      27.653 -19.674  24.587  1.00 78.89      A    O  
ATOM    590  N   TRP A  79      27.126 -19.418  20.189  1.00 89.16      A    N  
ATOM    591  CA  TRP A  79      26.504 -19.447  18.868  1.00 88.39      A    C  
ATOM    592  C   TRP A  79      27.293 -20.295  17.865  1.00 88.31      A    C  
ATOM    593  O   TRP A  79      26.720 -21.165  17.212  1.00 85.94      A    O  
ATOM    594  CB  TRP A  79      26.339 -18.015  18.372  1.00 86.43      A    C  
ATOM    595  CG  TRP A  79      25.669 -17.890  17.043  1.00 85.58      A    C  
ATOM    596  CD1 TRP A  79      24.524 -18.511  16.673  1.00 77.16      A    C  
ATOM    597  CD2 TRP A  79      26.089 -17.104  15.892  1.00 82.29      A    C  
ATOM    598  CE2 TRP A  79      25.141 -17.284  14.855  1.00 80.53      A    C  
ATOM    599  CE3 TRP A  79      27.181 -16.243  15.643  1.00 75.97      A    C  
ATOM    600  NE1 TRP A  79      24.207 -18.151  15.364  1.00 76.93      A    N  
ATOM    601  CZ2 TRP A  79      25.258 -16.642  13.601  1.00 78.06      A    C  
ATOM    602  CZ3 TRP A  79      27.299 -15.599  14.409  1.00 71.11      A    C  
ATOM    603  CH2 TRP A  79      26.350 -15.806  13.397  1.00 73.07      A    C  
ATOM    604  N   ALA A  80      28.611 -20.128  17.800  1.00 88.93      A    N  
ATOM    605  CA  ALA A  80      29.459 -20.952  16.949  1.00 87.93      A    C  
ATOM    606  C   ALA A  80      29.366 -22.447  17.322  1.00 88.12      A    C  
ATOM    607  O   ALA A  80      29.248 -23.294  16.436  1.00 87.11      A    O  
ATOM    608  CB  ALA A  80      30.900 -20.434  17.057  1.00 87.34      A    C  
ATOM    609  N   LEU A  81      29.366 -22.759  18.609  1.00 88.11      A    N  
ATOM    610  CA  LEU A  81      29.174 -24.130  19.089  1.00 86.60      A    C  
ATOM    611  C   LEU A  81      27.794 -24.682  18.738  1.00 86.54      A    C  
ATOM    612  O   LEU A  81      27.702 -25.840  18.341  1.00 85.28      A    O  
ATOM    613  CB  LEU A  81      29.416 -24.183  20.608  1.00 86.06      A    C  
ATOM    614  CG  LEU A  81      30.822 -24.701  20.955  1.00 77.31      A    C  
ATOM    615  CD1 LEU A  81      31.321 -24.114  22.275  1.00 70.29      A    C  
ATOM    616  CD2 LEU A  81      30.819 -26.226  21.084  1.00 69.96      A    C  
ATOM    617  N   ALA A  82      26.744 -23.873  18.845  1.00 87.96      A    N  
ATOM    618  CA  ALA A  82      25.383 -24.293  18.529  1.00 86.44      A    C  
ATOM    619  C   ALA A  82      25.223 -24.632  17.045  1.00 87.19      A    C  
ATOM    620  O   ALA A  82      24.667 -25.672  16.718  1.00 85.22      A    O  
ATOM    621  CB  ALA A  82      24.413 -23.189  18.960  1.00 85.67      A    C  
ATOM    622  N   GLN A  83      25.779 -23.810  16.149  1.00 85.90      A    N  
ATOM    623  CA  GLN A  83      25.777 -24.100  14.708  1.00 83.89      A    C  
ATOM    624  C   GLN A  83      26.547 -25.383  14.382  1.00 84.06      A    C  
ATOM    625  O   GLN A  83      26.061 -26.224  13.632  1.00 82.69      A    O  
ATOM    626  CB  GLN A  83      26.368 -22.918  13.925  1.00 83.04      A    C  
ATOM    627  CG  GLN A  83      25.401 -21.731  13.895  1.00 79.08      A    C  
ATOM    628  CD  GLN A  83      25.830 -20.638  12.907  1.00 75.71      A    C  
ATOM    629  NE2 GLN A  83      24.901 -19.824  12.464  1.00 63.72      A    N  
ATOM    630  OE1 GLN A  83      26.970 -20.494  12.502  1.00 66.32      A    O  
ATOM    631  N   LEU A  84      27.705 -25.568  14.991  1.00 85.38      A    N  
ATOM    632  CA  LEU A  84      28.519 -26.776  14.804  1.00 84.45      A    C  
ATOM    633  C   LEU A  84      27.804 -28.035  15.299  1.00 84.31      A    C  
ATOM    634  O   LEU A  84      27.857 -29.078  14.645  1.00 83.59      A    O  
ATOM    635  CB  LEU A  84      29.863 -26.569  15.521  1.00 85.06      A    C  
ATOM    636  CG  LEU A  84      31.069 -26.640  14.561  1.00 77.07      A    C  
ATOM    637  CD1 LEU A  84      32.206 -25.759  15.070  1.00 70.55      A    C  
ATOM    638  CD2 LEU A  84      31.576 -28.069  14.432  1.00 70.59      A    C  
ATOM    639  N   TYR A  85      27.107 -27.948  16.437  1.00 84.97      A    N  
ATOM    640  CA  TYR A  85      26.298 -29.040  16.968  1.00 83.00      A    C  
ATOM    641  C   TYR A  85      25.108 -29.363  16.072  1.00 82.81      A    C  
ATOM    642  O   TYR A  85      24.844 -30.542  15.831  1.00 78.99      A    O  
ATOM    643  CB  TYR A  85      25.813 -28.707  18.385  1.00 80.92      A    C  
ATOM    644  CG  TYR A  85      26.533 -29.503  19.450  1.00 78.29      A    C  
ATOM    645  CD1 TYR A  85      25.996 -30.732  19.890  1.00 72.92      A    C  
ATOM    646  CD2 TYR A  85      27.743 -29.045  19.992  1.00 71.14      A    C  
ATOM    647  CE1 TYR A  85      26.662 -31.488  20.873  1.00 67.80      A    C  
ATOM    648  CE2 TYR A  85      28.423 -29.791  20.966  1.00 67.97      A    C  
ATOM    649  CZ  TYR A  85      27.882 -31.018  21.412  1.00 67.39      A    C  
ATOM    650  OH  TYR A  85      28.546 -31.744  22.355  1.00 64.21      A    O  
ATOM    651  N   ASP A  86      24.416 -28.353  15.563  1.00 83.83      A    N  
ATOM    652  CA  ASP A  86      23.256 -28.548  14.700  1.00 81.95      A    C  
ATOM    653  C   ASP A  86      23.655 -29.216  13.374  1.00 82.04      A    C  
ATOM    654  O   ASP A  86      23.069 -30.229  12.992  1.00 79.27      A    O  
ATOM    655  CB  ASP A  86      22.536 -27.214  14.486  1.00 80.01      A    C  
ATOM    656  CG  ASP A  86      21.170 -27.423  13.848  1.00 77.80      A    C  
ATOM    657  OD1 ASP A  86      20.371 -28.200  14.417  1.00 71.81      A    O  
ATOM    658  OD2 ASP A  86      20.907 -26.816  12.791  1.00 72.01      A    O1-
ATOM    659  N   GLU A  87      24.742 -28.768  12.733  1.00 80.33      A    N  
ATOM    660  CA  GLU A  87      25.272 -29.422  11.531  1.00 78.36      A    C  
ATOM    661  C   GLU A  87      25.742 -30.847  11.796  1.00 78.40      A    C  
ATOM    662  O   GLU A  87      25.468 -31.752  11.002  1.00 75.53      A    O  
ATOM    663  CB  GLU A  87      26.424 -28.610  10.928  1.00 76.11      A    C  
ATOM    664  CG  GLU A  87      25.921 -27.348  10.223  1.00 69.16      A    C  
ATOM    665  CD  GLU A  87      26.960 -26.682   9.331  1.00 63.58      A    C  
ATOM    666  OE1 GLU A  87      26.511 -25.981   8.388  1.00 56.92      A    O  
ATOM    667  OE2 GLU A  87      28.181 -26.883   9.543  1.00 56.60      A    O1-
ATOM    668  N   ALA A  88      26.397 -31.083  12.912  1.00 79.34      A    N  
ATOM    669  CA  ALA A  88      26.834 -32.428  13.268  1.00 78.11      A    C  
ATOM    670  C   ALA A  88      25.647 -33.379  13.497  1.00 78.42      A    C  
ATOM    671  O   ALA A  88      25.687 -34.526  13.060  1.00 76.82      A    O  
ATOM    672  CB  ALA A  88      27.736 -32.344  14.505  1.00 77.25      A    C  
ATOM    673  N   LEU A  89      24.582 -32.903  14.139  1.00 78.20      A    N  
ATOM    674  CA  LEU A  89      23.377 -33.692  14.375  1.00 77.00      A    C  
ATOM    675  C   LEU A  89      22.569 -33.928  13.090  1.00 76.72      A    C  
ATOM    676  O   LEU A  89      21.975 -34.991  12.949  1.00 73.59      A    O  
ATOM    677  CB  LEU A  89      22.525 -33.024  15.463  1.00 76.33      A    C  
ATOM    678  CG  LEU A  89      23.114 -33.162  16.882  1.00 75.46      A    C  
ATOM    679  CD1 LEU A  89      22.339 -32.279  17.851  1.00 71.19      A    C  
ATOM    680  CD2 LEU A  89      23.027 -34.595  17.411  1.00 71.10      A    C  
ATOM    681  N   GLN A  90      22.587 -32.993  12.137  1.00 76.85      A    N  
ATOM    682  CA  GLN A  90      21.977 -33.189  10.816  1.00 74.54      A    C  
ATOM    683  C   GLN A  90      22.620 -34.350  10.051  1.00 73.57      A    C  
ATOM    684  O   GLN A  90      21.927 -35.101   9.369  1.00 69.68      A    O  
ATOM    685  CB  GLN A  90      22.097 -31.908   9.977  1.00 73.12      A    C  
ATOM    686  CG  GLN A  90      21.111 -30.824  10.420  1.00 69.61      A    C  
ATOM    687  CD  GLN A  90      21.285 -29.515   9.655  1.00 65.95      A    C  
ATOM    688  NE2 GLN A  90      20.725 -28.431  10.152  1.00 59.08      A    N  
ATOM    689  OE1 GLN A  90      21.891 -29.426   8.599  1.00 60.43      A    O  
ATOM    690  N   LEU A  91      23.931 -34.542  10.192  1.00 75.43      A    N  
ATOM    691  CA  LEU A  91      24.668 -35.629   9.542  1.00 73.29      A    C  
ATOM    692  C   LEU A  91      24.431 -37.001  10.185  1.00 72.24      A    C  
ATOM    693  O   LEU A  91      24.726 -38.024   9.566  1.00 67.76      A    O  
ATOM    694  CB  LEU A  91      26.168 -35.288   9.553  1.00 71.41      A    C  
ATOM    695  CG  LEU A  91      26.544 -34.088   8.657  1.00 67.43      A    C  
ATOM    696  CD1 LEU A  91      27.984 -33.659   8.964  1.00 62.99      A    C  
ATOM    697  CD2 LEU A  91      26.459 -34.445   7.173  1.00 62.56      A    C  
ATOM    698  N   LEU A  92      23.926 -37.045  11.419  1.00 72.96      A    N  
ATOM    699  CA  LEU A  92      23.705 -38.295  12.151  1.00 70.13      A    C  
ATOM    700  C   LEU A  92      22.420 -39.020  11.770  1.00 69.02      A    C  
ATOM    701  O   LEU A  92      22.235 -40.174  12.179  1.00 63.14      A    O  
ATOM    702  CB  LEU A  92      23.719 -38.010  13.663  1.00 67.18      A    C  
ATOM    703  CG  LEU A  92      25.133 -37.821  14.227  1.00 64.09      A    C  
ATOM    704  CD1 LEU A  92      25.026 -37.328  15.668  1.00 59.85      A    C  
ATOM    705  CD2 LEU A  92      25.916 -39.128  14.222  1.00 59.79      A    C  
ATOM    706  N   ALA A  93      21.538 -38.395  11.015  1.00 63.18      A    N  
ATOM    707  CA  ALA A  93      20.336 -39.059  10.543  1.00 60.32      A    C  
ATOM    708  C   ALA A  93      20.734 -40.216   9.613  1.00 60.83      A    C  
ATOM    709  O   ALA A  93      21.211 -39.998   8.502  1.00 55.55      A    O  
ATOM    710  CB  ALA A  93      19.443 -38.036   9.855  1.00 54.19      A    C  
ATOM    711  N   TRP A  94      20.540 -41.440  10.070  1.00 57.57      A    N  
ATOM    712  CA  TRP A  94      20.803 -42.653   9.289  1.00 54.58      A    C  
ATOM    713  C   TRP A  94      19.505 -43.099   8.604  1.00 54.54      A    C  
ATOM    714  O   TRP A  94      18.776 -43.929   9.148  1.00 49.50      A    O  
ATOM    715  CB  TRP A  94      21.382 -43.753  10.181  1.00 48.69      A    C  
ATOM    716  CG  TRP A  94      22.793 -43.576  10.655  1.00 46.50      A    C  
ATOM    717  CD1 TRP A  94      23.551 -42.455  10.584  1.00 42.80      A    C  
ATOM    718  CD2 TRP A  94      23.641 -44.585  11.288  1.00 42.55      A    C  
ATOM    719  CE2 TRP A  94      24.892 -44.000  11.569  1.00 40.18      A    C  
ATOM    720  CE3 TRP A  94      23.462 -45.940  11.645  1.00 40.57      A    C  
ATOM    721  NE1 TRP A  94      24.802 -42.693  11.128  1.00 39.57      A    N  
ATOM    722  CZ2 TRP A  94      25.936 -44.728  12.181  1.00 37.47      A    C  
ATOM    723  CZ3 TRP A  94      24.490 -46.655  12.247  1.00 38.72      A    C  
ATOM    724  CH2 TRP A  94      25.721 -46.060  12.509  1.00 37.52      A    C  
ATOM    725  N   PRO A  95      19.191 -42.601   7.412  1.00 51.22      A    N  
ATOM    726  CA  PRO A  95      17.977 -42.975   6.699  1.00 49.84      A    C  
ATOM    727  C   PRO A  95      18.104 -44.337   6.013  1.00 49.74      A    C  
ATOM    728  O   PRO A  95      17.206 -44.739   5.283  1.00 46.78      A    O  
ATOM    729  CB  PRO A  95      17.761 -41.847   5.700  1.00 46.04      A    C  
ATOM    730  CG  PRO A  95      19.182 -41.452   5.332  1.00 45.39      A    C  
ATOM    731  CD  PRO A  95      19.940 -41.626   6.635  1.00 46.97      A    C  
ATOM    732  N   ASN A  96      19.197 -45.059   6.236  1.00 47.70      A    N  
ATOM    733  CA  ASN A  96      19.441 -46.380   5.666  1.00 46.53      A    C  
ATOM    734  C   ASN A  96      18.486 -47.433   6.260  1.00 46.42      A    C  
ATOM    735  O   ASN A  96      18.917 -48.459   6.779  1.00 42.95      A    O  
ATOM    736  CB  ASN A  96      20.923 -46.759   5.828  1.00 41.97      A    C  
ATOM    737  CG  ASN A  96      21.866 -46.030   4.907  1.00 38.32      A    C  
ATOM    738  ND2 ASN A  96      23.161 -46.183   5.105  1.00 35.00      A    N  
ATOM    739  OD1 ASN A  96      21.496 -45.350   3.978  1.00 36.19      A    O  
ATOM    740  N   LYS A  97      17.188 -47.216   6.148  1.00 44.38      A    N  
ATOM    741  CA  LYS A  97      16.258 -48.326   6.108  1.00 44.09      A    C  
ATOM    742  C   LYS A  97      16.603 -49.107   4.849  1.00 44.39      A    C  
ATOM    743  O   LYS A  97      16.360 -48.649   3.735  1.00 41.11      A    O  
ATOM    744  CB  LYS A  97      14.797 -47.879   6.120  1.00 40.59      A    C  
ATOM    745  CG  LYS A  97      14.254 -47.703   7.547  1.00 37.02      A    C  
ATOM    746  CD  LYS A  97      12.753 -47.367   7.483  1.00 34.72      A    C  
ATOM    747  CE  LYS A  97      12.139 -47.275   8.868  1.00 31.33      A    C  
ATOM    748  NZ  LYS A  97      10.709 -46.881   8.775  1.00 28.68      A    N1+
ATOM    749  N   LYS A  98      17.171 -50.283   5.026  1.00 41.47      A    N  
ATOM    750  CA  LYS A  98      17.087 -51.311   3.997  1.00 41.46      A    C  
ATOM    751  C   LYS A  98      15.598 -51.506   3.728  1.00 41.85      A    C  
ATOM    752  O   LYS A  98      14.885 -51.977   4.606  1.00 38.96      A    O  
ATOM    753  CB  LYS A  98      17.715 -52.630   4.473  1.00 38.38      A    C  
ATOM    754  CG  LYS A  98      19.249 -52.636   4.375  1.00 34.90      A    C  
ATOM    755  CD  LYS A  98      19.787 -54.008   4.818  1.00 32.24      A    C  
ATOM    756  CE  LYS A  98      21.294 -54.085   4.618  1.00 29.17      A    C  
ATOM    757  NZ  LYS A  98      21.835 -55.397   5.036  1.00 26.62      A    N1+
ATOM    758  N   GLN A  99      15.142 -51.173   2.535  1.00 39.54      A    N  
ATOM    759  CA  GLN A  99      13.924 -51.779   2.019  1.00 39.69      A    C  
ATOM    760  C   GLN A  99      14.216 -53.270   1.908  1.00 39.56      A    C  
ATOM    761  O   GLN A  99      14.932 -53.708   1.014  1.00 37.06      A    O  
ATOM    762  CB  GLN A  99      13.533 -51.155   0.677  1.00 36.48      A    C  
ATOM    763  CG  GLN A  99      12.715 -49.861   0.855  1.00 33.49      A    C  
ATOM    764  CD  GLN A  99      12.365 -49.203  -0.484  1.00 31.25      A    C  
ATOM    765  NE2 GLN A  99      11.395 -48.318  -0.516  1.00 28.75      A    N  
ATOM    766  OE1 GLN A  99      12.967 -49.456  -1.505  1.00 30.28      A    O  
ATOM    767  N   SER A 100      13.773 -54.038   2.892  1.00 34.54      A    N  
ATOM    768  CA  SER A 100      14.032 -55.474   2.991  1.00 35.14      A    C  
ATOM    769  C   SER A 100      13.055 -56.307   2.183  1.00 35.02      A    C  
ATOM    770  O   SER A 100      13.298 -57.495   2.022  1.00 32.81      A    O  
ATOM    771  CB  SER A 100      13.964 -55.908   4.456  1.00 32.55      A    C  
ATOM    772  OG  SER A 100      12.716 -55.589   5.038  1.00 30.92      A    O  
ATOM    773  N   ASP A 101      11.939 -55.711   1.744  1.00 37.90      A    N  
ATOM    774  CA  ASP A 101      10.771 -56.522   1.435  1.00 37.89      A    C  
ATOM    775  C   ASP A 101      10.895 -57.317   0.144  1.00 37.44      A    C  
ATOM    776  O   ASP A 101      10.538 -58.494   0.131  1.00 34.50      A    O  
ATOM    777  CB  ASP A 101       9.508 -55.650   1.447  1.00 34.89      A    C  
ATOM    778  CG  ASP A 101       9.128 -55.158   2.835  1.00 31.99      A    C  
ATOM    779  OD1 ASP A 101       9.790 -55.580   3.812  1.00 30.43      A    O  
ATOM    780  OD2 ASP A 101       8.189 -54.339   2.914  1.00 30.59      A    O1-
ATOM    781  N   ASP A 102      11.418 -56.730  -0.933  1.00 36.26      A    N  
ATOM    782  CA  ASP A 102      11.516 -57.486  -2.172  1.00 36.62      A    C  
ATOM    783  C   ASP A 102      12.909 -58.120  -2.332  1.00 35.46      A    C  
ATOM    784  O   ASP A 102      13.868 -57.454  -2.725  1.00 33.60      A    O  
ATOM    785  CB  ASP A 102      11.051 -56.643  -3.375  1.00 34.39      A    C  
ATOM    786  CG  ASP A 102      10.398 -57.494  -4.480  1.00 30.79      A    C  
ATOM    787  OD1 ASP A 102      10.516 -58.740  -4.438  1.00 29.68      A    O  
ATOM    788  OD2 ASP A 102       9.805 -56.891  -5.399  1.00 29.94      A    O1-
ATOM    789  N   PRO A 103      13.079 -59.412  -2.043  1.00 34.73      A    N  
ATOM    790  CA  PRO A 103      14.393 -60.049  -1.937  1.00 35.43      A    C  
ATOM    791  C   PRO A 103      15.123 -60.169  -3.276  1.00 36.34      A    C  
ATOM    792  O   PRO A 103      16.323 -60.429  -3.299  1.00 34.48      A    O  
ATOM    793  CB  PRO A 103      14.119 -61.430  -1.317  1.00 32.15      A    C  
ATOM    794  CG  PRO A 103      12.682 -61.736  -1.733  1.00 32.95      A    C  
ATOM    795  CD  PRO A 103      12.017 -60.364  -1.741  1.00 37.41      A    C  
ATOM    796  N   LYS A 104      14.412 -60.022  -4.401  1.00 35.60      A    N  
ATOM    797  CA  LYS A 104      14.992 -60.175  -5.735  1.00 37.70      A    C  
ATOM    798  C   LYS A 104      15.671 -58.919  -6.255  1.00 37.88      A    C  
ATOM    799  O   LYS A 104      16.611 -59.026  -7.043  1.00 35.38      A    O  
ATOM    800  CB  LYS A 104      13.920 -60.630  -6.733  1.00 36.08      A    C  
ATOM    801  CG  LYS A 104      13.554 -62.105  -6.574  1.00 33.31      A    C  
ATOM    802  CD  LYS A 104      12.608 -62.500  -7.702  1.00 31.15      A    C  
ATOM    803  CE  LYS A 104      12.270 -63.985  -7.610  1.00 28.55      A    C  
ATOM    804  NZ  LYS A 104      11.314 -64.365  -8.664  1.00 26.60      A    N1+
ATOM    805  N   ALA A 105      15.213 -57.728  -5.859  1.00 34.81      A    N  
ATOM    806  CA  ALA A 105      15.808 -56.474  -6.305  1.00 35.90      A    C  
ATOM    807  C   ALA A 105      17.125 -56.215  -5.550  1.00 36.63      A    C  
ATOM    808  O   ALA A 105      17.172 -55.534  -4.545  1.00 35.31      A    O  
ATOM    809  CB  ALA A 105      14.777 -55.358  -6.167  1.00 33.97      A    C  
ATOM    810  N   GLY A 106      18.206 -56.797  -6.037  1.00 31.45      A    N  
ATOM    811  CA  GLY A 106      19.493 -56.863  -5.348  1.00 32.37      A    C  
ATOM    812  C   GLY A 106      20.168 -55.520  -5.046  1.00 33.43      A    C  
ATOM    813  O   GLY A 106      20.884 -55.413  -4.057  1.00 31.77      A    O  
ATOM    814  N   SER A 107      20.004 -54.491  -5.889  1.00 32.39      A    N  
ATOM    815  CA  SER A 107      20.596 -53.183  -5.620  1.00 32.89      A    C  
ATOM    816  C   SER A 107      19.717 -52.412  -4.643  1.00 33.21      A    C  
ATOM    817  O   SER A 107      18.881 -51.605  -5.054  1.00 31.65      A    O  
ATOM    818  CB  SER A 107      20.881 -52.409  -6.914  1.00 30.66      A    C  
ATOM    819  OG  SER A 107      19.695 -52.037  -7.579  1.00 29.02      A    O  
ATOM    820  N   THR A 108      19.938 -52.613  -3.357  1.00 41.64      A    N  
ATOM    821  CA  THR A 108      19.437 -51.729  -2.306  1.00 42.44      A    C  
ATOM    822  C   THR A 108      20.043 -50.343  -2.503  1.00 42.55      A    C  
ATOM    823  O   THR A 108      21.085 -50.030  -1.931  1.00 39.38      A    O  
ATOM    824  CB  THR A 108      19.769 -52.270  -0.898  1.00 39.28      A    C  
ATOM    825  CG2 THR A 108      18.815 -53.383  -0.480  1.00 36.48      A    C  
ATOM    826  OG1 THR A 108      21.076 -52.802  -0.859  1.00 36.68      A    O  
ATOM    827  N   LYS A 109      19.428 -49.529  -3.358  1.00 43.78      A    N  
ATOM    828  CA  LYS A 109      19.713 -48.097  -3.412  1.00 44.86      A    C  
ATOM    829  C   LYS A 109      19.273 -47.536  -2.071  1.00 46.15      A    C  
ATOM    830  O   LYS A 109      18.093 -47.294  -1.846  1.00 43.27      A    O  
ATOM    831  CB  LYS A 109      18.990 -47.412  -4.576  1.00 41.49      A    C  
ATOM    832  CG  LYS A 109      19.713 -47.586  -5.924  1.00 37.96      A    C  
ATOM    833  CD  LYS A 109      18.993 -46.771  -6.994  1.00 35.31      A    C  
ATOM    834  CE  LYS A 109      19.711 -46.839  -8.333  1.00 31.73      A    C  
ATOM    835  NZ  LYS A 109      19.010 -46.030  -9.366  1.00 29.16      A    N1+
ATOM    836  N   THR A 110      20.220 -47.360  -1.174  1.00 48.80      A    N  
ATOM    837  CA  THR A 110      20.013 -46.615   0.056  1.00 49.34      A    C  
ATOM    838  C   THR A 110      19.746 -45.173  -0.345  1.00 51.22      A    C  
ATOM    839  O   THR A 110      20.683 -44.420  -0.601  1.00 47.82      A    O  
ATOM    840  CB  THR A 110      21.252 -46.724   0.961  1.00 45.17      A    C  
ATOM    841  CG2 THR A 110      21.355 -48.114   1.594  1.00 40.37      A    C  
ATOM    842  OG1 THR A 110      22.434 -46.523   0.222  1.00 41.74      A    O  
ATOM    843  N   SER A 111      18.476 -44.795  -0.469  1.00 46.66      A    N  
ATOM    844  CA  SER A 111      18.068 -43.417  -0.677  1.00 47.37      A    C  
ATOM    845  C   SER A 111      18.425 -42.640   0.587  1.00 50.21      A    C  
ATOM    846  O   SER A 111      17.709 -42.698   1.589  1.00 47.84      A    O  
ATOM    847  CB  SER A 111      16.575 -43.326  -1.017  1.00 42.38      A    C  
ATOM    848  OG  SER A 111      15.790 -43.957  -0.027  1.00 39.57      A    O  
ATOM    849  N   SER A 112      19.567 -41.980   0.580  1.00 58.22      A    N  
ATOM    850  CA  SER A 112      19.957 -41.116   1.676  1.00 58.90      A    C  
ATOM    851  C   SER A 112      19.032 -39.907   1.688  1.00 62.13      A    C  
ATOM    852  O   SER A 112      19.033 -39.139   0.726  1.00 58.48      A    O  
ATOM    853  CB  SER A 112      21.416 -40.681   1.531  1.00 53.40      A    C  
ATOM    854  OG  SER A 112      21.619 -40.032   0.300  1.00 47.98      A    O  
ATOM    855  N   VAL A 113      18.283 -39.736   2.766  1.00 63.09      A    N  
ATOM    856  CA  VAL A 113      17.497 -38.517   2.965  1.00 64.39      A    C  
ATOM    857  C   VAL A 113      18.463 -37.335   3.011  1.00 66.08      A    C  
ATOM    858  O   VAL A 113      19.428 -37.379   3.784  1.00 63.37      A    O  
ATOM    859  CB  VAL A 113      16.655 -38.598   4.246  1.00 61.91      A    C  
ATOM    860  CG1 VAL A 113      15.810 -37.343   4.433  1.00 57.94      A    C  
ATOM    861  CG2 VAL A 113      15.696 -39.788   4.208  1.00 58.57      A    C  
ATOM    862  N   PRO A 114      18.273 -36.300   2.184  1.00 67.64      A    N  
ATOM    863  CA  PRO A 114      19.164 -35.159   2.186  1.00 68.62      A    C  
ATOM    864  C   PRO A 114      19.090 -34.414   3.522  1.00 70.21      A    C  
ATOM    865  O   PRO A 114      18.031 -34.339   4.147  1.00 66.94      A    O  
ATOM    866  CB  PRO A 114      18.715 -34.295   1.000  1.00 65.66      A    C  
ATOM    867  CG  PRO A 114      17.245 -34.660   0.824  1.00 66.09      A    C  
ATOM    868  CD  PRO A 114      17.200 -36.123   1.231  1.00 69.06      A    C  
ATOM    869  N   ALA A 115      20.200 -33.820   3.946  1.00 66.96      A    N  
ATOM    870  CA  ALA A 115      20.244 -33.050   5.192  1.00 66.14      A    C  
ATOM    871  C   ALA A 115      19.319 -31.823   5.169  1.00 67.30      A    C  
ATOM    872  O   ALA A 115      18.774 -31.434   6.196  1.00 63.52      A    O  
ATOM    873  CB  ALA A 115      21.700 -32.642   5.447  1.00 62.66      A    C  
ATOM    874  N   SER A 116      19.139 -31.246   3.982  1.00 68.90      A    N  
ATOM    875  CA  SER A 116      18.233 -30.127   3.762  1.00 69.64      A    C  
ATOM    876  C   SER A 116      17.532 -30.225   2.410  1.00 71.00      A    C  
ATOM    877  O   SER A 116      18.108 -30.679   1.423  1.00 68.84      A    O  
ATOM    878  CB  SER A 116      18.967 -28.788   3.898  1.00 66.73      A    C  
ATOM    879  OG  SER A 116      19.869 -28.584   2.832  1.00 60.95      A    O  
ATOM    880  N   VAL A 117      16.302 -29.729   2.354  1.00 71.29      A    N  
ATOM    881  CA  VAL A 117      15.504 -29.578   1.135  1.00 71.58      A    C  
ATOM    882  C   VAL A 117      15.234 -28.096   0.934  1.00 72.54      A    C  
ATOM    883  O   VAL A 117      14.484 -27.490   1.694  1.00 68.03      A    O  
ATOM    884  CB  VAL A 117      14.190 -30.380   1.232  1.00 68.73      A    C  
ATOM    885  CG1 VAL A 117      13.362 -30.228  -0.045  1.00 63.75      A    C  
ATOM    886  CG2 VAL A 117      14.470 -31.868   1.434  1.00 64.38      A    C  
ATOM    887  N   ASN A 118      15.864 -27.499  -0.079  1.00 73.19      A    N  
ATOM    888  CA  ASN A 118      15.754 -26.064  -0.385  1.00 71.55      A    C  
ATOM    889  C   ASN A 118      15.967 -25.149   0.841  1.00 72.66      A    C  
ATOM    890  O   ASN A 118      15.233 -24.188   1.031  1.00 65.32      A    O  
ATOM    891  CB  ASN A 118      14.429 -25.784  -1.115  1.00 66.82      A    C  
ATOM    892  CG  ASN A 118      14.305 -26.447  -2.470  1.00 63.42      A    C  
ATOM    893  ND2 ASN A 118      13.087 -26.676  -2.901  1.00 56.88      A    N  
ATOM    894  OD1 ASN A 118      15.267 -26.735  -3.172  1.00 56.59      A    O  
ATOM    895  N   GLY A 119      16.961 -25.458   1.678  1.00 71.89      A    N  
ATOM    896  CA  GLY A 119      17.258 -24.696   2.893  1.00 71.09      A    C  
ATOM    897  C   GLY A 119      16.514 -25.164   4.145  1.00 73.44      A    C  
ATOM    898  O   GLY A 119      16.959 -24.881   5.252  1.00 67.65      A    O  
ATOM    899  N   SER A 120      15.448 -25.951   4.012  1.00 72.60      A    N  
ATOM    900  CA  SER A 120      14.766 -26.573   5.149  1.00 72.09      A    C  
ATOM    901  C   SER A 120      15.544 -27.792   5.628  1.00 73.40      A    C  
ATOM    902  O   SER A 120      15.688 -28.768   4.888  1.00 69.69      A    O  
ATOM    903  CB  SER A 120      13.343 -26.997   4.784  1.00 68.58      A    C  
ATOM    904  OG  SER A 120      12.599 -25.901   4.302  1.00 62.61      A    O  
ATOM    905  N   ASN A 121      16.019 -27.771   6.863  1.00 74.42      A    N  
ATOM    906  CA  ASN A 121      16.649 -28.941   7.463  1.00 74.04      A    C  
ATOM    907  C   ASN A 121      15.600 -30.008   7.797  1.00 75.29      A    C  
ATOM    908  O   ASN A 121      14.551 -29.724   8.363  1.00 71.22      A    O  
ATOM    909  CB  ASN A 121      17.506 -28.531   8.670  1.00 69.95      A    C  
ATOM    910  CG  ASN A 121      16.728 -27.892   9.806  1.00 66.97      A    C  
ATOM    911  ND2 ASN A 121      17.115 -28.170  11.026  1.00 61.06      A    N  
ATOM    912  OD1 ASN A 121      15.801 -27.142   9.614  1.00 58.37      A    O  
ATOM    913  N   LEU A 122      15.906 -31.269   7.462  1.00 72.92      A    N  
ATOM    914  CA  LEU A 122      15.050 -32.409   7.813  1.00 72.32      A    C  
ATOM    915  C   LEU A 122      15.395 -32.954   9.198  1.00 73.50      A    C  
ATOM    916  O   LEU A 122      14.508 -33.325   9.960  1.00 69.24      A    O  
ATOM    917  CB  LEU A 122      15.221 -33.493   6.750  1.00 68.60      A    C  
ATOM    918  CG  LEU A 122      14.370 -33.220   5.503  1.00 65.61      A    C  
ATOM    919  CD1 LEU A 122      14.910 -34.030   4.332  1.00 61.33      A    C  
ATOM    920  CD2 LEU A 122      12.915 -33.619   5.722  1.00 61.18      A    C  
ATOM    921  N   PHE A 123      16.676 -32.960   9.506  1.00 73.10      A    N  
ATOM    922  CA  PHE A 123      17.214 -33.423  10.775  1.00 72.71      A    C  
ATOM    923  C   PHE A 123      18.153 -32.368  11.348  1.00 74.42      A    C  
ATOM    924  O   PHE A 123      18.750 -31.591  10.610  1.00 68.87      A    O  
ATOM    925  CB  PHE A 123      17.933 -34.762  10.562  1.00 68.07      A    C  
ATOM    926  CG  PHE A 123      17.066 -35.822   9.942  1.00 65.64      A    C  
ATOM    927  CD1 PHE A 123      16.078 -36.460  10.700  1.00 60.34      A    C  
ATOM    928  CD2 PHE A 123      17.221 -36.174   8.586  1.00 58.88      A    C  
ATOM    929  CE1 PHE A 123      15.252 -37.441  10.134  1.00 52.38      A    C  
ATOM    930  CE2 PHE A 123      16.399 -37.155   8.010  1.00 53.62      A    C  
ATOM    931  CZ  PHE A 123      15.414 -37.792   8.783  1.00 51.94      A    C  
ATOM    932  N   GLY A 124      18.277 -32.328  12.664  1.00 77.45      A    N  
ATOM    933  CA  GLY A 124      19.120 -31.362  13.356  1.00 78.44      A    C  
ATOM    934  C   GLY A 124      18.679 -31.149  14.794  1.00 81.66      A    C  
ATOM    935  O   GLY A 124      17.648 -31.679  15.220  1.00 77.86      A    O  
ATOM    936  N   GLN A 125      19.444 -30.363  15.533  1.00 80.76      A    N  
ATOM    937  CA  GLN A 125      19.095 -30.033  16.912  1.00 82.60      A    C  
ATOM    938  C   GLN A 125      17.851 -29.139  16.969  1.00 84.45      A    C  
ATOM    939  O   GLN A 125      16.981 -29.348  17.812  1.00 81.62      A    O  
ATOM    940  CB  GLN A 125      20.293 -29.368  17.594  1.00 80.63      A    C  
ATOM    941  CG  GLN A 125      20.050 -29.215  19.100  1.00 77.98      A    C  
ATOM    942  CD  GLN A 125      21.239 -28.619  19.860  1.00 75.15      A    C  
ATOM    943  NE2 GLN A 125      21.211 -28.653  21.161  1.00 66.99      A    N  
ATOM    944  OE1 GLN A 125      22.205 -28.127  19.297  1.00 68.77      A    O  
ATOM    945  N   VAL A 126      17.763 -28.180  16.057  1.00 85.60      A    N  
ATOM    946  CA  VAL A 126      16.602 -27.311  15.888  1.00 86.22      A    C  
ATOM    947  C   VAL A 126      16.034 -27.540  14.495  1.00 86.85      A    C  
ATOM    948  O   VAL A 126      16.777 -27.598  13.521  1.00 84.63      A    O  
ATOM    949  CB  VAL A 126      16.960 -25.832  16.129  1.00 85.47      A    C  
ATOM    950  CG1 VAL A 126      15.728 -24.937  16.053  1.00 79.45      A    C  
ATOM    951  CG2 VAL A 126      17.591 -25.641  17.513  1.00 81.86      A    C  
ATOM    952  N   ARG A 127      14.717 -27.668  14.395  1.00 85.40      A    N  
ATOM    953  CA  ARG A 127      14.007 -27.747  13.116  1.00 84.92      A    C  
ATOM    954  C   ARG A 127      12.768 -26.876  13.183  1.00 85.15      A    C  
ATOM    955  O   ARG A 127      12.052 -26.908  14.173  1.00 83.35      A    O  
ATOM    956  CB  ARG A 127      13.653 -29.210  12.811  1.00 82.66      A    C  
ATOM    957  CG  ARG A 127      13.131 -29.399  11.376  1.00 78.73      A    C  
ATOM    958  CD  ARG A 127      12.793 -30.872  11.090  1.00 77.54      A    C  
ATOM    959  NE  ARG A 127      11.482 -31.228  11.626  1.00 72.10      A    N  
ATOM    960  CZ  ARG A 127      10.936 -32.428  11.737  1.00 68.43      A    C  
ATOM    961  NH1 ARG A 127      11.579 -33.513  11.415  1.00 62.91      A    N1+
ATOM    962  NH2 ARG A 127       9.712 -32.548  12.164  1.00 61.43      A    N  
ATOM    963  N   VAL A 128      12.511 -26.131  12.125  1.00 86.52      A    N  
ATOM    964  CA  VAL A 128      11.288 -25.350  11.957  1.00 86.63      A    C  
ATOM    965  C   VAL A 128      10.488 -25.971  10.828  1.00 86.85      A    C  
ATOM    966  O   VAL A 128      10.948 -26.013   9.687  1.00 84.32      A    O  
ATOM    967  CB  VAL A 128      11.585 -23.867  11.690  1.00 85.86      A    C  
ATOM    968  CG1 VAL A 128      10.288 -23.069  11.622  1.00 81.21      A    C  
ATOM    969  CG2 VAL A 128      12.455 -23.263  12.798  1.00 83.92      A    C  
ATOM    970  N   ASP A 129       9.300 -26.468  11.149  1.00 87.01      A    N  
ATOM    971  CA  ASP A 129       8.412 -27.082  10.176  1.00 85.93      A    C  
ATOM    972  C   ASP A 129       7.338 -26.076   9.769  1.00 86.53      A    C  
ATOM    973  O   ASP A 129       6.583 -25.599  10.617  1.00 83.29      A    O  
ATOM    974  CB  ASP A 129       7.774 -28.351  10.767  1.00 82.83      A    C  
ATOM    975  CG  ASP A 129       8.782 -29.435  11.171  1.00 77.88      A    C  
ATOM    976  OD1 ASP A 129       9.880 -29.516  10.580  1.00 71.33      A    O  
ATOM    977  OD2 ASP A 129       8.460 -30.246  12.057  1.00 72.46      A    O1-
ATOM    978  N   THR A 130       7.220 -25.778   8.481  1.00 85.79      A    N  
ATOM    979  CA  THR A 130       6.102 -24.992   7.959  1.00 85.11      A    C  
ATOM    980  C   THR A 130       4.905 -25.917   7.745  1.00 84.61      A    C  
ATOM    981  O   THR A 130       4.902 -26.731   6.823  1.00 81.42      A    O  
ATOM    982  CB  THR A 130       6.474 -24.263   6.662  1.00 84.43      A    C  
ATOM    983  CG2 THR A 130       5.369 -23.309   6.218  1.00 75.38      A    C  
ATOM    984  OG1 THR A 130       7.639 -23.482   6.864  1.00 74.68      A    O  
ATOM    985  N   VAL A 131       3.894 -25.780   8.592  1.00 85.84      A    N  
ATOM    986  CA  VAL A 131       2.677 -26.599   8.529  1.00 83.46      A    C  
ATOM    987  C   VAL A 131       1.662 -26.015   7.554  1.00 82.37      A    C  
ATOM    988  O   VAL A 131       1.017 -26.757   6.803  1.00 77.45      A    O  
ATOM    989  CB  VAL A 131       2.059 -26.754   9.936  1.00 82.23      A    C  
ATOM    990  CG1 VAL A 131       0.837 -27.679   9.910  1.00 76.23      A    C  
ATOM    991  CG2 VAL A 131       3.072 -27.341  10.926  1.00 78.38      A    C  
ATOM    992  N   ASN A 132       1.535 -24.699   7.535  1.00 84.61      A    N  
ATOM    993  CA  ASN A 132       0.694 -23.974   6.587  1.00 84.20      A    C  
ATOM    994  C   ASN A 132       1.442 -22.738   6.062  1.00 84.64      A    C  
ATOM    995  O   ASN A 132       2.066 -22.044   6.857  1.00 80.98      A    O  
ATOM    996  CB  ASN A 132      -0.619 -23.584   7.286  1.00 82.06      A    C  
ATOM    997  CG  ASN A 132      -1.614 -23.004   6.303  1.00 80.54      A    C  
ATOM    998  ND2 ASN A 132      -2.044 -21.782   6.502  1.00 73.13      A    N  
ATOM    999  OD1 ASN A 132      -1.992 -23.645   5.342  1.00 72.06      A    O  
ATOM   1000  N   PRO A 133       1.401 -22.429   4.740  1.00 84.23      A    N  
ATOM   1001  CA  PRO A 133       0.789 -23.231   3.679  1.00 83.43      A    C  
ATOM   1002  C   PRO A 133       1.505 -24.576   3.483  1.00 83.34      A    C  
ATOM   1003  O   PRO A 133       2.690 -24.726   3.781  1.00 77.56      A    O  
ATOM   1004  CB  PRO A 133       0.842 -22.346   2.436  1.00 80.19      A    C  
ATOM   1005  CG  PRO A 133       2.059 -21.460   2.687  1.00 78.88      A    C  
ATOM   1006  CD  PRO A 133       2.043 -21.252   4.195  1.00 82.03      A    C  
ATOM   1007  N   SER A 134       0.770 -25.574   2.993  1.00 78.91      A    N  
ATOM   1008  CA  SER A 134       1.292 -26.918   2.769  1.00 77.22      A    C  
ATOM   1009  C   SER A 134       1.454 -27.213   1.279  1.00 77.13      A    C  
ATOM   1010  O   SER A 134       0.860 -26.548   0.421  1.00 72.83      A    O  
ATOM   1011  CB  SER A 134       0.396 -27.957   3.451  1.00 73.57      A    C  
ATOM   1012  OG  SER A 134      -0.816 -28.130   2.746  1.00 65.88      A    O  
ATOM   1013  N   TRP A 135       2.205 -28.252   0.954  1.00 73.56      A    N  
ATOM   1014  CA  TRP A 135       2.385 -28.708  -0.434  1.00 70.73      A    C  
ATOM   1015  C   TRP A 135       1.058 -29.049  -1.125  1.00 69.89      A    C  
ATOM   1016  O   TRP A 135       0.873 -28.774  -2.311  1.00 65.64      A    O  
ATOM   1017  CB  TRP A 135       3.291 -29.943  -0.412  1.00 68.17      A    C  
ATOM   1018  CG  TRP A 135       3.711 -30.392  -1.771  1.00 66.86      A    C  
ATOM   1019  CD1 TRP A 135       3.045 -31.250  -2.573  1.00 59.96      A    C  
ATOM   1020  CD2 TRP A 135       4.906 -29.980  -2.511  1.00 63.79      A    C  
ATOM   1021  CE2 TRP A 135       4.900 -30.651  -3.760  1.00 60.96      A    C  
ATOM   1022  CE3 TRP A 135       5.989 -29.118  -2.227  1.00 59.45      A    C  
ATOM   1023  NE1 TRP A 135       3.755 -31.413  -3.763  1.00 58.41      A    N  
ATOM   1024  CZ2 TRP A 135       5.938 -30.482  -4.709  1.00 57.28      A    C  
ATOM   1025  CZ3 TRP A 135       7.009 -28.947  -3.164  1.00 53.02      A    C  
ATOM   1026  CH2 TRP A 135       6.991 -29.620  -4.395  1.00 53.70      A    C  
ATOM   1027  N   TYR A 136       0.118 -29.609  -0.373  1.00 68.20      A    N  
ATOM   1028  CA  TYR A 136      -1.242 -29.907  -0.807  1.00 66.07      A    C  
ATOM   1029  C   TYR A 136      -2.216 -28.797  -0.399  1.00 66.23      A    C  
ATOM   1030  O   TYR A 136      -3.306 -29.066   0.101  1.00 60.55      A    O  
ATOM   1031  CB  TYR A 136      -1.653 -31.290  -0.287  1.00 61.28      A    C  
ATOM   1032  CG  TYR A 136      -0.737 -32.410  -0.731  1.00 57.25      A    C  
ATOM   1033  CD1 TYR A 136      -0.781 -32.879  -2.058  1.00 52.47      A    C  
ATOM   1034  CD2 TYR A 136       0.173 -32.980   0.174  1.00 50.64      A    C  
ATOM   1035  CE1 TYR A 136       0.063 -33.908  -2.472  1.00 44.98      A    C  
ATOM   1036  CE2 TYR A 136       1.021 -34.020  -0.232  1.00 44.85      A    C  
ATOM   1037  CZ  TYR A 136       0.958 -34.484  -1.556  1.00 44.48      A    C  
ATOM   1038  OH  TYR A 136       1.794 -35.505  -1.964  1.00 39.30      A    O  
ATOM   1039  N   SER A 137      -1.808 -27.545  -0.574  1.00 64.03      A    N  
ATOM   1040  CA  SER A 137      -2.638 -26.405  -0.208  1.00 63.69      A    C  
ATOM   1041  C   SER A 137      -3.989 -26.461  -0.933  1.00 64.50      A    C  
ATOM   1042  O   SER A 137      -4.012 -26.637  -2.153  1.00 60.28      A    O  
ATOM   1043  CB  SER A 137      -1.936 -25.089  -0.538  1.00 59.10      A    C  
ATOM   1044  OG  SER A 137      -2.774 -24.008  -0.197  1.00 55.27      A    O  
ATOM   1045  N   PRO A 138      -5.105 -26.234  -0.218  1.00 64.78      A    N  
ATOM   1046  CA  PRO A 138      -6.434 -26.170  -0.815  1.00 64.16      A    C  
ATOM   1047  C   PRO A 138      -6.562 -25.104  -1.906  1.00 65.72      A    C  
ATOM   1048  O   PRO A 138      -7.477 -25.173  -2.715  1.00 62.89      A    O  
ATOM   1049  CB  PRO A 138      -7.395 -25.874   0.352  1.00 60.04      A    C  
ATOM   1050  CG  PRO A 138      -6.648 -26.354   1.581  1.00 58.46      A    C  
ATOM   1051  CD  PRO A 138      -5.192 -26.092   1.227  1.00 61.42      A    C  
ATOM   1052  N   ILE A 139      -5.645 -24.167  -1.970  1.00 66.25      A    N  
ATOM   1053  CA  ILE A 139      -5.607 -23.147  -3.024  1.00 64.98      A    C  
ATOM   1054  C   ILE A 139      -5.609 -23.752  -4.428  1.00 65.36      A    C  
ATOM   1055  O   ILE A 139      -6.171 -23.155  -5.343  1.00 61.62      A    O  
ATOM   1056  CB  ILE A 139      -4.404 -22.216  -2.798  1.00 62.03      A    C  
ATOM   1057  CG1 ILE A 139      -4.952 -20.902  -2.228  1.00 59.11      A    C  
ATOM   1058  CG2 ILE A 139      -3.544 -21.966  -4.050  1.00 58.39      A    C  
ATOM   1059  CD1 ILE A 139      -3.886 -19.963  -1.754  1.00 55.06      A    C  
ATOM   1060  N   LYS A 140      -5.031 -24.931  -4.605  1.00 65.63      A    N  
ATOM   1061  CA  LYS A 140      -5.046 -25.629  -5.896  1.00 63.82      A    C  
ATOM   1062  C   LYS A 140      -6.452 -26.043  -6.338  1.00 63.42      A    C  
ATOM   1063  O   LYS A 140      -6.657 -26.287  -7.520  1.00 59.81      A    O  
ATOM   1064  CB  LYS A 140      -4.115 -26.858  -5.843  1.00 61.59      A    C  
ATOM   1065  CG  LYS A 140      -2.640 -26.470  -5.673  1.00 59.15      A    C  
ATOM   1066  CD  LYS A 140      -1.734 -27.707  -5.733  1.00 55.89      A    C  
ATOM   1067  CE  LYS A 140      -0.269 -27.297  -5.597  1.00 51.05      A    C  
ATOM   1068  NZ  LYS A 140       0.662 -28.442  -5.621  1.00 46.54      A    N1+
ATOM   1069  N   SER A 141      -7.407 -26.113  -5.408  1.00 59.50      A    N  
ATOM   1070  CA  SER A 141      -8.807 -26.416  -5.707  1.00 58.17      A    C  
ATOM   1071  C   SER A 141      -9.650 -25.172  -5.994  1.00 58.48      A    C  
ATOM   1072  O   SER A 141     -10.773 -25.303  -6.477  1.00 54.13      A    O  
ATOM   1073  CB  SER A 141      -9.440 -27.250  -4.592  1.00 53.00      A    C  
ATOM   1074  OG  SER A 141      -9.597 -26.547  -3.385  1.00 48.83      A    O  
ATOM   1075  N   VAL A 142      -9.114 -23.984  -5.762  1.00 58.36      A    N  
ATOM   1076  CA  VAL A 142      -9.796 -22.720  -6.055  1.00 57.09      A    C  
ATOM   1077  C   VAL A 142      -9.653 -22.423  -7.548  1.00 56.59      A    C  
ATOM   1078  O   VAL A 142      -8.709 -21.781  -7.999  1.00 53.18      A    O  
ATOM   1079  CB  VAL A 142      -9.279 -21.568  -5.175  1.00 54.12      A    C  
ATOM   1080  CG1 VAL A 142     -10.084 -20.299  -5.430  1.00 50.80      A    C  
ATOM   1081  CG2 VAL A 142      -9.418 -21.906  -3.693  1.00 52.27      A    C  
ATOM   1082  N   TRP A 143     -10.598 -22.908  -8.319  1.00 49.40      A    N  
ATOM   1083  CA  TRP A 143     -10.551 -22.834  -9.789  1.00 47.15      A    C  
ATOM   1084  C   TRP A 143     -10.645 -21.415 -10.349  1.00 47.86      A    C  
ATOM   1085  O   TRP A 143     -10.140 -21.152 -11.435  1.00 44.77      A    O  
ATOM   1086  CB  TRP A 143     -11.671 -23.713 -10.351  1.00 41.98      A    C  
ATOM   1087  CG  TRP A 143     -13.055 -23.193 -10.110  1.00 39.71      A    C  
ATOM   1088  CD1 TRP A 143     -13.818 -23.441  -9.027  1.00 36.38      A    C  
ATOM   1089  CD2 TRP A 143     -13.826 -22.296 -10.970  1.00 36.15      A    C  
ATOM   1090  CE2 TRP A 143     -15.065 -22.048 -10.323  1.00 33.18      A    C  
ATOM   1091  CE3 TRP A 143     -13.600 -21.693 -12.213  1.00 34.49      A    C  
ATOM   1092  NE1 TRP A 143     -15.023 -22.759  -9.142  1.00 32.72      A    N  
ATOM   1093  CZ2 TRP A 143     -16.046 -21.210 -10.900  1.00 30.53      A    C  
ATOM   1094  CZ3 TRP A 143     -14.575 -20.857 -12.787  1.00 31.64      A    C  
ATOM   1095  CH2 TRP A 143     -15.782 -20.623 -12.134  1.00 30.17      A    C  
ATOM   1096  N   LYS A 144     -11.264 -20.491  -9.617  1.00 51.08      A    N  
ATOM   1097  CA  LYS A 144     -11.360 -19.069 -10.016  1.00 49.94      A    C  
ATOM   1098  C   LYS A 144      -9.994 -18.391 -10.068  1.00 51.10      A    C  
ATOM   1099  O   LYS A 144      -9.772 -17.529 -10.916  1.00 48.53      A    O  
ATOM   1100  CB  LYS A 144     -12.255 -18.310  -9.033  1.00 45.73      A    C  
ATOM   1101  CG  LYS A 144     -13.731 -18.701  -9.149  1.00 42.33      A    C  
ATOM   1102  CD  LYS A 144     -14.527 -17.850  -8.167  1.00 40.34      A    C  
ATOM   1103  CE  LYS A 144     -16.008 -18.199  -8.203  1.00 36.23      A    C  
ATOM   1104  NZ  LYS A 144     -16.694 -17.520  -7.099  1.00 33.13      A    N1+
ATOM   1105  N   LEU A 145      -9.099 -18.807  -9.204  1.00 54.46      A    N  
ATOM   1106  CA  LEU A 145      -7.726 -18.329  -9.206  1.00 53.06      A    C  
ATOM   1107  C   LEU A 145      -6.938 -19.088 -10.278  1.00 52.82      A    C  
ATOM   1108  O   LEU A 145      -6.363 -20.144 -10.020  1.00 50.05      A    O  
ATOM   1109  CB  LEU A 145      -7.119 -18.500  -7.802  1.00 49.50      A    C  
ATOM   1110  CG  LEU A 145      -7.788 -17.629  -6.726  1.00 47.61      A    C  
ATOM   1111  CD1 LEU A 145      -7.235 -18.017  -5.352  1.00 45.92      A    C  
ATOM   1112  CD2 LEU A 145      -7.515 -16.143  -6.946  1.00 45.37      A    C  
ATOM   1113  N   ARG A 146      -6.879 -18.542 -11.467  1.00 48.59      A    N  
ATOM   1114  CA  ARG A 146      -6.124 -19.148 -12.576  1.00 48.09      A    C  
ATOM   1115  C   ARG A 146      -4.654 -19.400 -12.218  1.00 49.77      A    C  
ATOM   1116  O   ARG A 146      -4.084 -20.392 -12.656  1.00 46.88      A    O  
ATOM   1117  CB  ARG A 146      -6.182 -18.256 -13.826  1.00 42.75      A    C  
ATOM   1118  CG  ARG A 146      -7.572 -18.247 -14.477  1.00 39.05      A    C  
ATOM   1119  CD  ARG A 146      -7.513 -17.442 -15.776  1.00 36.83      A    C  
ATOM   1120  NE  ARG A 146      -8.820 -17.409 -16.453  1.00 33.90      A    N  
ATOM   1121  CZ  ARG A 146      -9.069 -16.891 -17.644  1.00 30.23      A    C  
ATOM   1122  NH1 ARG A 146      -8.118 -16.355 -18.356  1.00 28.46      A    N1+
ATOM   1123  NH2 ARG A 146     -10.276 -16.907 -18.122  1.00 27.07      A    N  
ATOM   1124  N   SER A 147      -4.078 -18.519 -11.409  1.00 53.78      A    N  
ATOM   1125  CA  SER A 147      -2.722 -18.652 -10.874  1.00 52.89      A    C  
ATOM   1126  C   SER A 147      -2.590 -19.801  -9.851  1.00 54.23      A    C  
ATOM   1127  O   SER A 147      -1.497 -20.346  -9.693  1.00 50.95      A    O  
ATOM   1128  CB  SER A 147      -2.295 -17.309 -10.261  1.00 48.36      A    C  
ATOM   1129  OG  SER A 147      -3.308 -16.797  -9.424  1.00 45.65      A    O  
ATOM   1130  N   GLY A 148      -3.670 -20.238  -9.224  1.00 56.80      A    N  
ATOM   1131  CA  GLY A 148      -3.648 -21.208  -8.119  1.00 56.69      A    C  
ATOM   1132  C   GLY A 148      -3.170 -22.621  -8.488  1.00 59.43      A    C  
ATOM   1133  O   GLY A 148      -2.633 -23.330  -7.640  1.00 56.31      A    O  
ATOM   1134  N   ALA A 149      -3.313 -23.039  -9.748  1.00 55.43      A    N  
ATOM   1135  CA  ALA A 149      -2.899 -24.386 -10.163  1.00 54.98      A    C  
ATOM   1136  C   ALA A 149      -1.365 -24.562 -10.228  1.00 57.50      A    C  
ATOM   1137  O   ALA A 149      -0.850 -25.642  -9.937  1.00 53.63      A    O  
ATOM   1138  CB  ALA A 149      -3.544 -24.691 -11.523  1.00 50.30      A    C  
ATOM   1139  N   GLY A 150      -0.653 -23.506 -10.599  1.00 62.68      A    N  
ATOM   1140  CA  GLY A 150       0.793 -23.497 -10.778  1.00 63.62      A    C  
ATOM   1141  C   GLY A 150       1.484 -22.353 -10.038  1.00 67.56      A    C  
ATOM   1142  O   GLY A 150       2.480 -21.834 -10.525  1.00 63.31      A    O  
ATOM   1143  N   TRP A 151       0.940 -21.959  -8.912  1.00 71.62      A    N  
ATOM   1144  CA  TRP A 151       1.442 -20.818  -8.163  1.00 71.79      A    C  
ATOM   1145  C   TRP A 151       2.883 -21.033  -7.710  1.00 73.69      A    C  
ATOM   1146  O   TRP A 151       3.278 -22.118  -7.294  1.00 72.49      A    O  
ATOM   1147  CB  TRP A 151       0.516 -20.490  -6.989  1.00 69.08      A    C  
ATOM   1148  CG  TRP A 151       0.512 -21.483  -5.868  1.00 70.53      A    C  
ATOM   1149  CD1 TRP A 151      -0.233 -22.613  -5.811  1.00 66.80      A    C  
ATOM   1150  CD2 TRP A 151       1.278 -21.437  -4.618  1.00 69.75      A    C  
ATOM   1151  CE2 TRP A 151       0.924 -22.577  -3.846  1.00 68.76      A    C  
ATOM   1152  CE3 TRP A 151       2.212 -20.540  -4.080  1.00 66.04      A    C  
ATOM   1153  NE1 TRP A 151       0.007 -23.268  -4.612  1.00 65.57      A    N  
ATOM   1154  CZ2 TRP A 151       1.477 -22.825  -2.569  1.00 64.34      A    C  
ATOM   1155  CZ3 TRP A 151       2.765 -20.781  -2.807  1.00 62.52      A    C  
ATOM   1156  CH2 TRP A 151       2.401 -21.909  -2.073  1.00 62.45      A    C  
ATOM   1157  N   LYS A 152       3.670 -19.975  -7.791  1.00 77.43      A    N  
ATOM   1158  CA  LYS A 152       5.034 -19.897  -7.270  1.00 78.93      A    C  
ATOM   1159  C   LYS A 152       5.152 -18.865  -6.156  1.00 81.47      A    C  
ATOM   1160  O   LYS A 152       5.920 -19.058  -5.227  1.00 77.92      A    O  
ATOM   1161  CB  LYS A 152       6.000 -19.542  -8.388  1.00 76.07      A    C  
ATOM   1162  CG  LYS A 152       6.091 -20.598  -9.496  1.00 74.18      A    C  
ATOM   1163  CD  LYS A 152       7.243 -20.180 -10.400  1.00 69.82      A    C  
ATOM   1164  CE  LYS A 152       7.299 -20.879 -11.732  1.00 62.31      A    C  
ATOM   1165  NZ  LYS A 152       8.079 -20.019 -12.649  1.00 54.70      A    N1+
ATOM   1166  N   GLU A 153       4.382 -17.814  -6.259  1.00 81.11      A    N  
ATOM   1167  CA  GLU A 153       4.211 -16.810  -5.222  1.00 81.51      A    C  
ATOM   1168  C   GLU A 153       2.737 -16.756  -4.821  1.00 81.82      A    C  
ATOM   1169  O   GLU A 153       1.853 -16.875  -5.663  1.00 79.10      A    O  
ATOM   1170  CB  GLU A 153       4.702 -15.431  -5.683  1.00 80.26      A    C  
ATOM   1171  CG  GLU A 153       6.187 -15.437  -6.046  1.00 76.48      A    C  
ATOM   1172  CD  GLU A 153       6.785 -14.046  -6.261  1.00 77.07      A    C  
ATOM   1173  OE1 GLU A 153       8.013 -13.982  -6.493  1.00 70.51      A    O  
ATOM   1174  OE2 GLU A 153       6.065 -13.035  -6.173  1.00 74.23      A    O1-
ATOM   1175  N   LEU A 154       2.487 -16.592  -3.524  1.00 80.51      A    N  
ATOM   1176  CA  LEU A 154       1.154 -16.409  -2.983  1.00 80.44      A    C  
ATOM   1177  C   LEU A 154       1.046 -14.979  -2.474  1.00 81.40      A    C  
ATOM   1178  O   LEU A 154       1.679 -14.647  -1.469  1.00 79.11      A    O  
ATOM   1179  CB  LEU A 154       0.936 -17.443  -1.863  1.00 78.36      A    C  
ATOM   1180  CG  LEU A 154      -0.548 -17.695  -1.622  1.00 75.05      A    C  
ATOM   1181  CD1 LEU A 154      -1.055 -18.689  -2.655  1.00 72.28      A    C  
ATOM   1182  CD2 LEU A 154      -0.781 -18.290  -0.241  1.00 71.63      A    C  
ATOM   1183  N   ASP A 155       0.262 -14.149  -3.148  1.00 82.15      A    N  
ATOM   1184  CA  ASP A 155       0.072 -12.763  -2.736  1.00 81.70      A    C  
ATOM   1185  C   ASP A 155      -0.576 -12.707  -1.349  1.00 81.60      A    C  
ATOM   1186  O   ASP A 155      -1.660 -13.236  -1.125  1.00 78.54      A    O  
ATOM   1187  CB  ASP A 155      -0.752 -11.991  -3.773  1.00 79.50      A    C  
ATOM   1188  CG  ASP A 155      -0.004 -11.722  -5.083  1.00 76.19      A    C  
ATOM   1189  OD1 ASP A 155       1.238 -11.856  -5.100  1.00 70.13      A    O  
ATOM   1190  OD2 ASP A 155      -0.676 -11.343  -6.059  1.00 71.81      A    O1-
ATOM   1191  N   PHE A 156       0.111 -12.077  -0.388  1.00 87.30      A    N  
ATOM   1192  CA  PHE A 156      -0.339 -12.019   1.007  1.00 86.82      A    C  
ATOM   1193  C   PHE A 156      -1.461 -11.006   1.235  1.00 85.67      A    C  
ATOM   1194  O   PHE A 156      -2.175 -11.090   2.240  1.00 79.49      A    O  
ATOM   1195  CB  PHE A 156       0.868 -11.694   1.899  1.00 85.80      A    C  
ATOM   1196  CG  PHE A 156       1.314 -10.257   1.836  1.00 88.79      A    C  
ATOM   1197  CD1 PHE A 156       2.177  -9.816   0.810  1.00 86.61      A    C  
ATOM   1198  CD2 PHE A 156       0.846  -9.325   2.779  1.00 87.11      A    C  
ATOM   1199  CE1 PHE A 156       2.547  -8.468   0.717  1.00 86.04      A    C  
ATOM   1200  CE2 PHE A 156       1.213  -7.970   2.692  1.00 86.07      A    C  
ATOM   1201  CZ  PHE A 156       2.062  -7.547   1.661  1.00 87.87      A    C  
ATOM   1202  N   ASP A 157      -1.610 -10.031   0.340  1.00 84.55      A    N  
ATOM   1203  CA  ASP A 157      -2.535  -8.906   0.447  1.00 82.78      A    C  
ATOM   1204  C   ASP A 157      -3.845  -9.111  -0.321  1.00 81.14      A    C  
ATOM   1205  O   ASP A 157      -4.686  -8.216  -0.377  1.00 70.73      A    O  
ATOM   1206  CB  ASP A 157      -1.797  -7.614   0.063  1.00 79.41      A    C  
ATOM   1207  CG  ASP A 157      -1.278  -7.562  -1.370  1.00 79.09      A    C  
ATOM   1208  OD1 ASP A 157      -1.282  -8.578  -2.070  1.00 69.76      A    O  
ATOM   1209  OD2 ASP A 157      -0.826  -6.447  -1.756  1.00 75.33      A    O1-
ATOM   1210  N   GLY A 158      -4.057 -10.287  -0.843  1.00 75.68      A    N  
ATOM   1211  CA  GLY A 158      -5.288 -10.728  -1.479  1.00 74.04      A    C  
ATOM   1212  C   GLY A 158      -5.053 -11.441  -2.808  1.00 74.61      A    C  
ATOM   1213  O   GLY A 158      -3.953 -11.387  -3.353  1.00 68.77      A    O  
ATOM   1214  N   PRO A 159      -6.085 -12.111  -3.332  1.00 70.56      A    N  
ATOM   1215  CA  PRO A 159      -6.015 -12.737  -4.639  1.00 68.08      A    C  
ATOM   1216  C   PRO A 159      -5.958 -11.694  -5.758  1.00 67.55      A    C  
ATOM   1217  O   PRO A 159      -6.325 -10.530  -5.571  1.00 61.28      A    O  
ATOM   1218  CB  PRO A 159      -7.272 -13.602  -4.720  1.00 64.18      A    C  
ATOM   1219  CG  PRO A 159      -8.282 -12.849  -3.870  1.00 62.79      A    C  
ATOM   1220  CD  PRO A 159      -7.422 -12.249  -2.764  1.00 65.20      A    C  
ATOM   1221  N   ASP A 160      -5.546 -12.153  -6.936  1.00 60.80      A    N  
ATOM   1222  CA  ASP A 160      -5.648 -11.385  -8.170  1.00 56.82      A    C  
ATOM   1223  C   ASP A 160      -7.103 -10.934  -8.384  1.00 56.04      A    C  
ATOM   1224  O   ASP A 160      -8.050 -11.602  -7.980  1.00 50.87      A    O  
ATOM   1225  CB  ASP A 160      -5.199 -12.238  -9.378  1.00 51.42      A    C  
ATOM   1226  CG  ASP A 160      -3.813 -12.862  -9.243  1.00 48.32      A    C  
ATOM   1227  OD1 ASP A 160      -2.971 -12.291  -8.529  1.00 44.02      A    O  
ATOM   1228  OD2 ASP A 160      -3.614 -13.951  -9.841  1.00 44.40      A    O1-
ATOM   1229  N   THR A 161      -7.278  -9.803  -9.068  1.00 49.82      A    N  
ATOM   1230  CA  THR A 161      -8.618  -9.308  -9.385  1.00 47.70      A    C  
ATOM   1231  C   THR A 161      -9.401 -10.371 -10.143  1.00 48.60      A    C  
ATOM   1232  O   THR A 161      -8.979 -10.830 -11.204  1.00 45.00      A    O  
ATOM   1233  CB  THR A 161      -8.582  -8.011 -10.220  1.00 41.82      A    C  
ATOM   1234  CG2 THR A 161      -9.780  -7.127  -9.900  1.00 37.45      A    C  
ATOM   1235  OG1 THR A 161      -7.434  -7.241  -9.955  1.00 38.35      A    O  
ATOM   1236  N   TYR A 162     -10.568 -10.744  -9.620  1.00 41.84      A    N  
ATOM   1237  CA  TYR A 162     -11.429 -11.712 -10.293  1.00 41.23      A    C  
ATOM   1238  C   TYR A 162     -11.780 -11.220 -11.699  1.00 42.36      A    C  
ATOM   1239  O   TYR A 162     -12.056 -10.032 -11.882  1.00 40.05      A    O  
ATOM   1240  CB  TYR A 162     -12.694 -11.970  -9.475  1.00 37.29      A    C  
ATOM   1241  CG  TYR A 162     -12.442 -12.728  -8.190  1.00 34.21      A    C  
ATOM   1242  CD1 TYR A 162     -12.178 -14.110  -8.217  1.00 31.92      A    C  
ATOM   1243  CD2 TYR A 162     -12.451 -12.047  -6.959  1.00 31.02      A    C  
ATOM   1244  CE1 TYR A 162     -11.924 -14.814  -7.038  1.00 28.67      A    C  
ATOM   1245  CE2 TYR A 162     -12.198 -12.739  -5.768  1.00 28.53      A    C  
ATOM   1246  CZ  TYR A 162     -11.936 -14.126  -5.801  1.00 27.96      A    C  
ATOM   1247  OH  TYR A 162     -11.680 -14.799  -4.643  1.00 26.19      A    O  
ATOM   1248  N   PRO A 163     -11.820 -12.108 -12.697  1.00 38.55      A    N  
ATOM   1249  CA  PRO A 163     -12.280 -11.729 -14.018  1.00 38.28      A    C  
ATOM   1250  C   PRO A 163     -13.692 -11.141 -13.909  1.00 38.92      A    C  
ATOM   1251  O   PRO A 163     -14.601 -11.749 -13.344  1.00 37.63      A    O  
ATOM   1252  CB  PRO A 163     -12.198 -12.996 -14.875  1.00 35.16      A    C  
ATOM   1253  CG  PRO A 163     -12.174 -14.134 -13.863  1.00 34.86      A    C  
ATOM   1254  CD  PRO A 163     -11.509 -13.515 -12.644  1.00 36.19      A    C  
ATOM   1255  N   GLN A 164     -13.870  -9.943 -14.440  1.00 37.16      A    N  
ATOM   1256  CA  GLN A 164     -15.032  -9.066 -14.223  1.00 36.58      A    C  
ATOM   1257  C   GLN A 164     -16.381  -9.591 -14.735  1.00 36.91      A    C  
ATOM   1258  O   GLN A 164     -17.360  -8.840 -14.766  1.00 35.03      A    O  
ATOM   1259  CB  GLN A 164     -14.752  -7.731 -14.907  1.00 34.16      A    C  
ATOM   1260  CG  GLN A 164     -13.577  -6.930 -14.340  1.00 31.41      A    C  
ATOM   1261  CD  GLN A 164     -13.412  -5.636 -15.133  1.00 29.02      A    C  
ATOM   1262  NE2 GLN A 164     -12.610  -4.708 -14.673  1.00 27.21      A    N  
ATOM   1263  OE1 GLN A 164     -13.997  -5.430 -16.179  1.00 28.08      A    O  
ATOM   1264  N   VAL A 165     -16.471 -10.817 -15.184  1.00 38.96      A    N  
ATOM   1265  CA  VAL A 165     -17.699 -11.350 -15.770  1.00 38.01      A    C  
ATOM   1266  C   VAL A 165     -18.272 -12.459 -14.877  1.00 38.97      A    C  
ATOM   1267  O   VAL A 165     -18.249 -13.631 -15.256  1.00 37.03      A    O  
ATOM   1268  CB  VAL A 165     -17.512 -11.774 -17.242  1.00 35.02      A    C  
ATOM   1269  CG1 VAL A 165     -18.877 -11.841 -17.917  1.00 31.72      A    C  
ATOM   1270  CG2 VAL A 165     -16.671 -10.784 -18.050  1.00 32.31      A    C  
ATOM   1271  N   PRO A 166     -18.867 -12.112 -13.721  1.00 38.86      A    N  
ATOM   1272  CA  PRO A 166     -19.490 -13.100 -12.828  1.00 39.10      A    C  
ATOM   1273  C   PRO A 166     -20.573 -13.912 -13.536  1.00 39.80      A    C  
ATOM   1274  O   PRO A 166     -20.803 -15.086 -13.238  1.00 39.21      A    O  
ATOM   1275  CB  PRO A 166     -20.092 -12.291 -11.666  1.00 37.06      A    C  
ATOM   1276  CG  PRO A 166     -19.401 -10.941 -11.734  1.00 36.83      A    C  
ATOM   1277  CD  PRO A 166     -19.061 -10.775 -13.205  1.00 38.95      A    C  
ATOM   1278  N   SER A 167     -21.228 -13.310 -14.516  1.00 39.18      A    N  
ATOM   1279  CA  SER A 167     -22.235 -13.969 -15.343  1.00 38.15      A    C  
ATOM   1280  C   SER A 167     -21.668 -15.074 -16.221  1.00 37.66      A    C  
ATOM   1281  O   SER A 167     -22.362 -16.054 -16.500  1.00 36.81      A    O  
ATOM   1282  CB  SER A 167     -22.932 -12.922 -16.216  1.00 37.41      A    C  
ATOM   1283  OG  SER A 167     -22.015 -12.293 -17.084  1.00 35.99      A    O  
ATOM   1284  N   LEU A 168     -20.411 -14.938 -16.665  1.00 39.11      A    N  
ATOM   1285  CA  LEU A 168     -19.750 -15.974 -17.447  1.00 39.10      A    C  
ATOM   1286  C   LEU A 168     -19.292 -17.113 -16.533  1.00 40.56      A    C  
ATOM   1287  O   LEU A 168     -19.549 -18.271 -16.856  1.00 39.33      A    O  
ATOM   1288  CB  LEU A 168     -18.569 -15.374 -18.238  1.00 36.64      A    C  
ATOM   1289  CG  LEU A 168     -18.393 -16.065 -19.601  1.00 33.99      A    C  
ATOM   1290  CD1 LEU A 168     -19.187 -15.325 -20.674  1.00 31.34      A    C  
ATOM   1291  CD2 LEU A 168     -16.937 -16.094 -20.021  1.00 32.65      A    C  
ATOM   1292  N   GLU A 169     -18.718 -16.796 -15.388  1.00 42.01      A    N  
ATOM   1293  CA  GLU A 169     -18.302 -17.808 -14.409  1.00 41.95      A    C  
ATOM   1294  C   GLU A 169     -19.489 -18.591 -13.863  1.00 42.50      A    C  
ATOM   1295  O   GLU A 169     -19.447 -19.816 -13.840  1.00 42.11      A    O  
ATOM   1296  CB  GLU A 169     -17.545 -17.168 -13.253  1.00 40.48      A    C  
ATOM   1297  CG  GLU A 169     -16.156 -16.703 -13.667  1.00 37.40      A    C  
ATOM   1298  CD  GLU A 169     -15.257 -16.400 -12.468  1.00 35.38      A    C  
ATOM   1299  OE1 GLU A 169     -14.028 -16.360 -12.693  1.00 33.84      A    O  
ATOM   1300  OE2 GLU A 169     -15.787 -16.257 -11.344  1.00 33.91      A    O1-
ATOM   1301  N   SER A 170     -20.571 -17.921 -13.503  1.00 43.03      A    N  
ATOM   1302  CA  SER A 170     -21.783 -18.595 -13.043  1.00 42.27      A    C  
ATOM   1303  C   SER A 170     -22.416 -19.445 -14.143  1.00 41.94      A    C  
ATOM   1304  O   SER A 170     -22.891 -20.545 -13.856  1.00 40.66      A    O  
ATOM   1305  CB  SER A 170     -22.795 -17.591 -12.493  1.00 40.71      A    C  
ATOM   1306  OG  SER A 170     -23.148 -16.637 -13.469  1.00 38.57      A    O  
ATOM   1307  N   LYS A 171     -22.387 -19.013 -15.394  1.00 42.14      A    N  
ATOM   1308  CA  LYS A 171     -22.822 -19.841 -16.527  1.00 41.32      A    C  
ATOM   1309  C   LYS A 171     -21.912 -21.048 -16.727  1.00 40.65      A    C  
ATOM   1310  O   LYS A 171     -22.436 -22.139 -16.944  1.00 38.94      A    O  
ATOM   1311  CB  LYS A 171     -22.901 -19.038 -17.822  1.00 39.58      A    C  
ATOM   1312  CG  LYS A 171     -24.243 -18.303 -17.961  1.00 37.14      A    C  
ATOM   1313  CD  LYS A 171     -24.260 -17.526 -19.277  1.00 34.86      A    C  
ATOM   1314  CE  LYS A 171     -25.605 -16.815 -19.459  1.00 30.98      A    C  
ATOM   1315  NZ  LYS A 171     -25.639 -16.048 -20.727  1.00 28.58      A    N1+
ATOM   1316  N   ILE A 172     -20.600 -20.879 -16.660  1.00 39.67      A    N  
ATOM   1317  CA  ILE A 172     -19.635 -21.967 -16.808  1.00 40.45      A    C  
ATOM   1318  C   ILE A 172     -19.796 -22.973 -15.663  1.00 41.88      A    C  
ATOM   1319  O   ILE A 172     -19.949 -24.163 -15.923  1.00 41.43      A    O  
ATOM   1320  CB  ILE A 172     -18.202 -21.411 -16.909  1.00 39.93      A    C  
ATOM   1321  CG1 ILE A 172     -18.014 -20.687 -18.265  1.00 37.46      A    C  
ATOM   1322  CG2 ILE A 172     -17.155 -22.528 -16.771  1.00 38.19      A    C  
ATOM   1323  CD1 ILE A 172     -16.745 -19.843 -18.344  1.00 36.24      A    C  
ATOM   1324  N   ALA A 173     -19.873 -22.500 -14.416  1.00 40.54      A    N  
ATOM   1325  CA  ALA A 173     -20.092 -23.361 -13.259  1.00 40.49      A    C  
ATOM   1326  C   ALA A 173     -21.408 -24.134 -13.369  1.00 40.14      A    C  
ATOM   1327  O   ALA A 173     -21.434 -25.348 -13.167  1.00 41.14      A    O  
ATOM   1328  CB  ALA A 173     -20.057 -22.492 -12.001  1.00 41.22      A    C  
ATOM   1329  N   LYS A 174     -22.475 -23.469 -13.785  1.00 41.66      A    N  
ATOM   1330  CA  LYS A 174     -23.773 -24.112 -14.012  1.00 39.95      A    C  
ATOM   1331  C   LYS A 174     -23.739 -25.108 -15.172  1.00 38.84      A    C  
ATOM   1332  O   LYS A 174     -24.393 -26.138 -15.094  1.00 38.50      A    O  
ATOM   1333  CB  LYS A 174     -24.846 -23.030 -14.228  1.00 40.23      A    C  
ATOM   1334  CG  LYS A 174     -26.142 -23.347 -13.499  1.00 38.90      A    C  
ATOM   1335  CD  LYS A 174     -27.139 -22.207 -13.674  1.00 36.23      A    C  
ATOM   1336  CE  LYS A 174     -28.349 -22.445 -12.765  1.00 33.07      A    C  
ATOM   1337  NZ  LYS A 174     -29.332 -21.349 -12.853  1.00 29.79      A    N1+
ATOM   1338  N   PHE A 175     -23.009 -24.787 -16.230  1.00 44.97      A    N  
ATOM   1339  CA  PHE A 175     -22.890 -25.649 -17.402  1.00 41.73      A    C  
ATOM   1340  C   PHE A 175     -22.081 -26.912 -17.104  1.00 41.11      A    C  
ATOM   1341  O   PHE A 175     -22.473 -27.992 -17.516  1.00 38.83      A    O  
ATOM   1342  CB  PHE A 175     -22.255 -24.837 -18.542  1.00 37.84      A    C  
ATOM   1343  CG  PHE A 175     -22.262 -25.570 -19.867  1.00 35.85      A    C  
ATOM   1344  CD1 PHE A 175     -21.158 -26.348 -20.262  1.00 32.79      A    C  
ATOM   1345  CD2 PHE A 175     -23.388 -25.493 -20.707  1.00 33.89      A    C  
ATOM   1346  CE1 PHE A 175     -21.175 -27.026 -21.482  1.00 30.81      A    C  
ATOM   1347  CE2 PHE A 175     -23.415 -26.174 -21.933  1.00 31.30      A    C  
ATOM   1348  CZ  PHE A 175     -22.304 -26.943 -22.320  1.00 32.15      A    C  
ATOM   1349  N   PHE A 176     -21.008 -26.790 -16.339  1.00 41.31      A    N  
ATOM   1350  CA  PHE A 176     -20.188 -27.931 -15.926  1.00 40.66      A    C  
ATOM   1351  C   PHE A 176     -20.686 -28.611 -14.639  1.00 40.90      A    C  
ATOM   1352  O   PHE A 176     -20.080 -29.586 -14.213  1.00 38.31      A    O  
ATOM   1353  CB  PHE A 176     -18.724 -27.494 -15.828  1.00 38.17      A    C  
ATOM   1354  CG  PHE A 176     -18.086 -27.242 -17.170  1.00 36.77      A    C  
ATOM   1355  CD1 PHE A 176     -17.790 -28.328 -18.022  1.00 33.35      A    C  
ATOM   1356  CD2 PHE A 176     -17.784 -25.938 -17.602  1.00 34.45      A    C  
ATOM   1357  CE1 PHE A 176     -17.215 -28.115 -19.271  1.00 31.53      A    C  
ATOM   1358  CE2 PHE A 176     -17.207 -25.721 -18.867  1.00 32.24      A    C  
ATOM   1359  CZ  PHE A 176     -16.924 -26.805 -19.699  1.00 33.08      A    C  
ATOM   1360  N   ASN A 177     -21.767 -28.112 -14.043  1.00 39.65      A    N  
ATOM   1361  CA  ASN A 177     -22.299 -28.598 -12.771  1.00 38.81      A    C  
ATOM   1362  C   ASN A 177     -21.221 -28.662 -11.664  1.00 39.15      A    C  
ATOM   1363  O   ASN A 177     -21.246 -29.527 -10.793  1.00 37.98      A    O  
ATOM   1364  CB  ASN A 177     -23.064 -29.913 -13.021  1.00 37.09      A    C  
ATOM   1365  CG  ASN A 177     -24.391 -29.991 -12.301  1.00 34.72      A    C  
ATOM   1366  ND2 ASN A 177     -24.943 -31.179 -12.201  1.00 33.42      A    N  
ATOM   1367  OD1 ASN A 177     -24.985 -29.028 -11.854  1.00 32.78      A    O  
ATOM   1368  N   LEU A 178     -20.254 -27.765 -11.742  1.00 40.07      A    N  
ATOM   1369  CA  LEU A 178     -19.196 -27.646 -10.754  1.00 40.71      A    C  
ATOM   1370  C   LEU A 178     -19.794 -26.988  -9.512  1.00 41.34      A    C  
ATOM   1371  O   LEU A 178     -20.387 -25.912  -9.609  1.00 40.77      A    O  
ATOM   1372  CB  LEU A 178     -18.020 -26.837 -11.328  1.00 39.57      A    C  
ATOM   1373  CG  LEU A 178     -17.220 -27.593 -12.410  1.00 36.66      A    C  
ATOM   1374  CD1 LEU A 178     -16.352 -26.623 -13.206  1.00 33.98      A    C  
ATOM   1375  CD2 LEU A 178     -16.311 -28.660 -11.802  1.00 36.47      A    C  
ATOM   1376  N   ALA A 179     -19.635 -27.644  -8.373  1.00 41.40      A    N  
ATOM   1377  CA  ALA A 179     -19.896 -26.993  -7.103  1.00 41.21      A    C  
ATOM   1378  C   ALA A 179     -18.984 -25.762  -7.025  1.00 41.49      A    C  
ATOM   1379  O   ALA A 179     -17.761 -25.896  -7.003  1.00 40.26      A    O  
ATOM   1380  CB  ALA A 179     -19.653 -27.991  -5.974  1.00 38.54      A    C  
ATOM   1381  N   LEU A 180     -19.578 -24.566  -7.027  1.00 44.15      A    N  
ATOM   1382  CA  LEU A 180     -18.842 -23.358  -6.698  1.00 44.82      A    C  
ATOM   1383  C   LEU A 180     -18.407 -23.516  -5.244  1.00 44.83      A    C  
ATOM   1384  O   LEU A 180     -19.284 -23.706  -4.400  1.00 42.84      A    O  
ATOM   1385  CB  LEU A 180     -19.749 -22.130  -6.894  1.00 42.62      A    C  
ATOM   1386  CG  LEU A 180     -19.859 -21.689  -8.362  1.00 39.85      A    C  
ATOM   1387  CD1 LEU A 180     -21.099 -20.816  -8.572  1.00 37.19      A    C  
ATOM   1388  CD2 LEU A 180     -18.635 -20.867  -8.782  1.00 37.64      A    C  
ATOM   1389  N   PRO A 181     -17.105 -23.475  -4.938  1.00 44.09      A    N  
ATOM   1390  CA  PRO A 181     -16.680 -23.404  -3.557  1.00 44.15      A    C  
ATOM   1391  C   PRO A 181     -17.253 -22.112  -2.977  1.00 45.26      A    C  
ATOM   1392  O   PRO A 181     -17.037 -21.042  -3.531  1.00 43.92      A    O  
ATOM   1393  CB  PRO A 181     -15.146 -23.420  -3.582  1.00 40.57      A    C  
ATOM   1394  CG  PRO A 181     -14.766 -23.773  -5.016  1.00 40.05      A    C  
ATOM   1395  CD  PRO A 181     -15.990 -23.389  -5.847  1.00 41.71      A    C  
ATOM   1396  N   ASP A 182     -18.031 -22.221  -1.899  1.00 49.77      A    N  
ATOM   1397  CA  ASP A 182     -18.771 -21.073  -1.375  1.00 50.18      A    C  
ATOM   1398  C   ASP A 182     -17.854 -19.930  -0.920  1.00 53.89      A    C  
ATOM   1399  O   ASP A 182     -18.124 -18.763  -1.194  1.00 49.34      A    O  
ATOM   1400  CB  ASP A 182     -19.687 -21.528  -0.224  1.00 43.23      A    C  
ATOM   1401  CG  ASP A 182     -20.939 -22.284  -0.677  1.00 38.60      A    C  
ATOM   1402  OD1 ASP A 182     -21.456 -21.964  -1.772  1.00 35.30      A    O  
ATOM   1403  OD2 ASP A 182     -21.388 -23.168   0.085  1.00 34.84      A    O1-
ATOM   1404  N   ASN A 183     -16.727 -20.259  -0.272  1.00 60.03      A    N  
ATOM   1405  CA  ASN A 183     -15.831 -19.289   0.349  1.00 61.79      A    C  
ATOM   1406  C   ASN A 183     -14.400 -19.370  -0.200  1.00 66.09      A    C  
ATOM   1407  O   ASN A 183     -13.442 -19.578   0.546  1.00 62.88      A    O  
ATOM   1408  CB  ASN A 183     -15.921 -19.432   1.883  1.00 56.33      A    C  
ATOM   1409  CG  ASN A 183     -17.177 -18.839   2.490  1.00 51.27      A    C  
ATOM   1410  ND2 ASN A 183     -17.360 -19.011   3.775  1.00 44.81      A    N  
ATOM   1411  OD1 ASN A 183     -17.985 -18.191   1.856  1.00 45.91      A    O  
ATOM   1412  N   ASP A 184     -14.227 -19.163  -1.504  1.00 65.23      A    N  
ATOM   1413  CA  ASP A 184     -12.906 -19.143  -2.145  1.00 66.66      A    C  
ATOM   1414  C   ASP A 184     -11.946 -18.138  -1.494  1.00 70.12      A    C  
ATOM   1415  O   ASP A 184     -10.770 -18.439  -1.272  1.00 68.22      A    O  
ATOM   1416  CB  ASP A 184     -13.062 -18.797  -3.641  1.00 62.60      A    C  
ATOM   1417  CG  ASP A 184     -13.749 -19.864  -4.492  1.00 57.79      A    C  
ATOM   1418  OD1 ASP A 184     -13.742 -21.044  -4.098  1.00 53.04      A    O  
ATOM   1419  OD2 ASP A 184     -14.252 -19.498  -5.582  1.00 52.07      A    O1-
ATOM   1420  N   GLU A 185     -12.452 -16.967  -1.128  1.00 68.95      A    N  
ATOM   1421  CA  GLU A 185     -11.663 -15.951  -0.424  1.00 69.83      A    C  
ATOM   1422  C   GLU A 185     -11.207 -16.423   0.952  1.00 73.05      A    C  
ATOM   1423  O   GLU A 185     -10.098 -16.117   1.378  1.00 72.49      A    O  
ATOM   1424  CB  GLU A 185     -12.477 -14.672  -0.217  1.00 66.41      A    C  
ATOM   1425  CG  GLU A 185     -12.688 -13.869  -1.501  1.00 59.74      A    C  
ATOM   1426  CD  GLU A 185     -13.309 -12.499  -1.236  1.00 55.25      A    C  
ATOM   1427  OE1 GLU A 185     -13.329 -11.692  -2.201  1.00 50.32      A    O  
ATOM   1428  OE2 GLU A 185     -13.738 -12.241  -0.091  1.00 49.40      A    O1-
ATOM   1429  N   GLU A 186     -12.033 -17.163   1.669  1.00 72.43      A    N  
ATOM   1430  CA  GLU A 186     -11.695 -17.652   2.998  1.00 73.71      A    C  
ATOM   1431  C   GLU A 186     -10.626 -18.759   2.924  1.00 76.10      A    C  
ATOM   1432  O   GLU A 186      -9.700 -18.779   3.727  1.00 75.41      A    O  
ATOM   1433  CB  GLU A 186     -12.969 -18.135   3.694  1.00 71.38      A    C  
ATOM   1434  CG  GLU A 186     -12.788 -18.148   5.208  1.00 64.60      A    C  
ATOM   1435  CD  GLU A 186     -13.979 -18.730   5.964  1.00 58.91      A    C  
ATOM   1436  OE1 GLU A 186     -13.829 -18.854   7.199  1.00 53.27      A    O  
ATOM   1437  OE2 GLU A 186     -14.976 -19.114   5.322  1.00 52.41      A    O1-
ATOM   1438  N   VAL A 187     -10.706 -19.606   1.905  1.00 73.72      A    N  
ATOM   1439  CA  VAL A 187      -9.664 -20.607   1.613  1.00 75.15      A    C  
ATOM   1440  C   VAL A 187      -8.340 -19.917   1.297  1.00 77.47      A    C  
ATOM   1441  O   VAL A 187      -7.301 -20.309   1.832  1.00 76.65      A    O  
ATOM   1442  CB  VAL A 187     -10.094 -21.524   0.450  1.00 73.19      A    C  
ATOM   1443  CG1 VAL A 187      -8.995 -22.514   0.073  1.00 67.76      A    C  
ATOM   1444  CG2 VAL A 187     -11.338 -22.341   0.826  1.00 67.63      A    C  
ATOM   1445  N   TYR A 188      -8.378 -18.856   0.504  1.00 76.81      A    N  
ATOM   1446  CA  TYR A 188      -7.188 -18.064   0.201  1.00 78.30      A    C  
ATOM   1447  C   TYR A 188      -6.622 -17.397   1.460  1.00 79.50      A    C  
ATOM   1448  O   TYR A 188      -5.424 -17.494   1.732  1.00 79.01      A    O  
ATOM   1449  CB  TYR A 188      -7.525 -17.018  -0.863  1.00 77.37      A    C  
ATOM   1450  CG  TYR A 188      -6.284 -16.389  -1.469  1.00 77.00      A    C  
ATOM   1451  CD1 TYR A 188      -5.619 -15.335  -0.825  1.00 74.37      A    C  
ATOM   1452  CD2 TYR A 188      -5.764 -16.909  -2.669  1.00 73.71      A    C  
ATOM   1453  CE1 TYR A 188      -4.433 -14.813  -1.366  1.00 71.64      A    C  
ATOM   1454  CE2 TYR A 188      -4.587 -16.398  -3.218  1.00 71.78      A    C  
ATOM   1455  CZ  TYR A 188      -3.921 -15.352  -2.562  1.00 72.36      A    C  
ATOM   1456  OH  TYR A 188      -2.754 -14.863  -3.097  1.00 67.74      A    O  
ATOM   1457  N   ARG A 189      -7.476 -16.791   2.273  1.00 79.34      A    N  
ATOM   1458  CA  ARG A 189      -7.084 -16.135   3.527  1.00 80.58      A    C  
ATOM   1459  C   ARG A 189      -6.431 -17.125   4.504  1.00 81.97      A    C  
ATOM   1460  O   ARG A 189      -5.393 -16.801   5.070  1.00 81.45      A    O  
ATOM   1461  CB  ARG A 189      -8.304 -15.443   4.131  1.00 79.70      A    C  
ATOM   1462  CG  ARG A 189      -7.903 -14.473   5.238  1.00 75.30      A    C  
ATOM   1463  CD  ARG A 189      -9.102 -13.753   5.849  1.00 74.72      A    C  
ATOM   1464  NE  ARG A 189      -9.788 -12.885   4.881  1.00 71.85      A    N  
ATOM   1465  CZ  ARG A 189     -10.993 -13.055   4.365  1.00 67.96      A    C  
ATOM   1466  NH1 ARG A 189     -11.762 -14.033   4.734  1.00 60.94      A    N1+
ATOM   1467  NH2 ARG A 189     -11.446 -12.236   3.468  1.00 63.76      A    N  
ATOM   1468  N   LYS A 190      -6.982 -18.324   4.637  1.00 81.49      A    N  
ATOM   1469  CA  LYS A 190      -6.379 -19.397   5.453  1.00 81.76      A    C  
ATOM   1470  C   LYS A 190      -5.018 -19.831   4.907  1.00 82.90      A    C  
ATOM   1471  O   LYS A 190      -4.095 -20.047   5.691  1.00 81.06      A    O  
ATOM   1472  CB  LYS A 190      -7.337 -20.598   5.552  1.00 80.35      A    C  
ATOM   1473  CG  LYS A 190      -8.475 -20.275   6.520  1.00 75.83      A    C  
ATOM   1474  CD  LYS A 190      -9.529 -21.396   6.638  1.00 71.76      A    C  
ATOM   1475  CE  LYS A 190     -10.559 -20.859   7.630  1.00 63.66      A    C  
ATOM   1476  NZ  LYS A 190     -11.728 -21.718   7.891  1.00 55.98      A    N1+
ATOM   1477  N   ALA A 191      -4.852 -19.890   3.596  1.00 83.28      A    N  
ATOM   1478  CA  ALA A 191      -3.577 -20.240   2.987  1.00 82.80      A    C  
ATOM   1479  C   ALA A 191      -2.494 -19.162   3.165  1.00 84.35      A    C  
ATOM   1480  O   ALA A 191      -1.314 -19.483   3.121  1.00 82.69      A    O  
ATOM   1481  CB  ALA A 191      -3.808 -20.560   1.515  1.00 80.67      A    C  
ATOM   1482  N   THR A 192      -2.871 -17.911   3.408  1.00 85.99      A    N  
ATOM   1483  CA  THR A 192      -1.919 -16.816   3.688  1.00 86.74      A    C  
ATOM   1484  C   THR A 192      -1.557 -16.666   5.168  1.00 88.24      A    C  
ATOM   1485  O   THR A 192      -0.887 -15.717   5.563  1.00 86.27      A    O  
ATOM   1486  CB  THR A 192      -2.399 -15.471   3.104  1.00 84.95      A    C  
ATOM   1487  CG2 THR A 192      -2.469 -15.506   1.585  1.00 76.85      A    C  
ATOM   1488  OG1 THR A 192      -3.676 -15.120   3.583  1.00 77.56      A    O  
ATOM   1489  N   VAL A 193      -1.971 -17.612   6.014  1.00 88.41      A    N  
ATOM   1490  CA  VAL A 193      -1.507 -17.711   7.403  1.00 89.17      A    C  
ATOM   1491  C   VAL A 193      -0.288 -18.630   7.455  1.00 89.29      A    C  
ATOM   1492  O   VAL A 193      -0.362 -19.791   7.046  1.00 87.42      A    O  
ATOM   1493  CB  VAL A 193      -2.625 -18.209   8.336  1.00 88.69      A    C  
ATOM   1494  CG1 VAL A 193      -2.135 -18.373   9.773  1.00 83.85      A    C  
ATOM   1495  CG2 VAL A 193      -3.787 -17.209   8.356  1.00 84.73      A    C  
ATOM   1496  N   LEU A 194       0.823 -18.126   7.979  1.00 90.63      A    N  
ATOM   1497  CA  LEU A 194       1.992 -18.942   8.265  1.00 91.01      A    C  
ATOM   1498  C   LEU A 194       1.805 -19.630   9.609  1.00 91.55      A    C  
ATOM   1499  O   LEU A 194       1.782 -18.980  10.649  1.00 89.97      A    O  
ATOM   1500  CB  LEU A 194       3.247 -18.055   8.236  1.00 90.70      A    C  
ATOM   1501  CG  LEU A 194       4.553 -18.847   8.459  1.00 91.19      A    C  
ATOM   1502  CD1 LEU A 194       4.886 -19.734   7.255  1.00 86.62      A    C  
ATOM   1503  CD2 LEU A 194       5.716 -17.885   8.668  1.00 86.97      A    C  
ATOM   1504  N   SER A 195       1.719 -20.953   9.588  1.00 90.68      A    N  
ATOM   1505  CA  SER A 195       1.694 -21.780  10.790  1.00 90.12      A    C  
ATOM   1506  C   SER A 195       2.943 -22.650  10.823  1.00 90.17      A    C  
ATOM   1507  O   SER A 195       3.201 -23.411   9.889  1.00 87.82      A    O  
ATOM   1508  CB  SER A 195       0.438 -22.640  10.835  1.00 88.95      A    C  
ATOM   1509  OG  SER A 195      -0.718 -21.836  10.913  1.00 78.16      A    O  
ATOM   1510  N   ILE A 196       3.702 -22.544  11.899  1.00 90.47      A    N  
ATOM   1511  CA  ILE A 196       4.950 -23.289  12.071  1.00 90.35      A    C  
ATOM   1512  C   ILE A 196       4.942 -24.115  13.354  1.00 90.37      A    C  
ATOM   1513  O   ILE A 196       4.274 -23.783  14.338  1.00 88.73      A    O  
ATOM   1514  CB  ILE A 196       6.186 -22.374  11.999  1.00 89.54      A    C  
ATOM   1515  CG1 ILE A 196       6.240 -21.361  13.162  1.00 82.43      A    C  
ATOM   1516  CG2 ILE A 196       6.252 -21.659  10.637  1.00 80.15      A    C  
ATOM   1517  CD1 ILE A 196       7.622 -20.749  13.339  1.00 79.31      A    C  
ATOM   1518  N   ARG A 197       5.741 -25.164  13.363  1.00 89.69      A    N  
ATOM   1519  CA  ARG A 197       6.108 -25.927  14.550  1.00 89.13      A    C  
ATOM   1520  C   ARG A 197       7.623 -25.937  14.675  1.00 89.56      A    C  
ATOM   1521  O   ARG A 197       8.320 -26.399  13.775  1.00 87.98      A    O  
ATOM   1522  CB  ARG A 197       5.497 -27.329  14.464  1.00 87.75      A    C  
ATOM   1523  CG  ARG A 197       5.838 -28.189  15.688  1.00 83.91      A    C  
ATOM   1524  CD  ARG A 197       5.172 -29.560  15.597  1.00 82.18      A    C  
ATOM   1525  NE  ARG A 197       3.718 -29.466  15.749  1.00 76.66      A    N  
ATOM   1526  CZ  ARG A 197       2.790 -30.102  15.069  1.00 72.92      A    C  
ATOM   1527  NH1 ARG A 197       3.054 -30.958  14.122  1.00 65.48      A    N1+
ATOM   1528  NH2 ARG A 197       1.538 -29.899  15.340  1.00 67.47      A    N  
ATOM   1529  N   VAL A 198       8.128 -25.447  15.797  1.00 90.08      A    N  
ATOM   1530  CA  VAL A 198       9.544 -25.548  16.142  1.00 90.20      A    C  
ATOM   1531  C   VAL A 198       9.757 -26.811  16.956  1.00 90.07      A    C  
ATOM   1532  O   VAL A 198       9.062 -27.043  17.942  1.00 88.24      A    O  
ATOM   1533  CB  VAL A 198      10.053 -24.298  16.887  1.00 90.03      A    C  
ATOM   1534  CG1 VAL A 198      11.533 -24.427  17.262  1.00 84.18      A    C  
ATOM   1535  CG2 VAL A 198       9.911 -23.063  15.995  1.00 85.09      A    C  
ATOM   1536  N   ARG A 199      10.719 -27.612  16.548  1.00 89.02      A    N  
ATOM   1537  CA  ARG A 199      11.201 -28.779  17.282  1.00 88.10      A    C  
ATOM   1538  C   ARG A 199      12.631 -28.527  17.735  1.00 88.57      A    C  
ATOM   1539  O   ARG A 199      13.491 -28.235  16.912  1.00 86.65      A    O  
ATOM   1540  CB  ARG A 199      11.033 -30.029  16.400  1.00 85.63      A    C  
ATOM   1541  CG  ARG A 199      11.448 -31.342  17.079  1.00 80.63      A    C  
ATOM   1542  CD  ARG A 199      12.907 -31.728  16.847  1.00 78.93      A    C  
ATOM   1543  NE  ARG A 199      13.128 -32.236  15.487  1.00 75.38      A    N  
ATOM   1544  CZ  ARG A 199      14.308 -32.425  14.902  1.00 73.33      A    C  
ATOM   1545  NH1 ARG A 199      15.412 -32.050  15.467  1.00 65.08      A    N1+
ATOM   1546  NH2 ARG A 199      14.400 -33.001  13.751  1.00 67.70      A    N  
ATOM   1547  N   TYR A 200      12.877 -28.672  19.034  1.00 89.78      A    N  
ATOM   1548  CA  TYR A 200      14.181 -28.490  19.649  1.00 90.50      A    C  
ATOM   1549  C   TYR A 200      14.582 -29.739  20.435  1.00 90.83      A    C  
ATOM   1550  O   TYR A 200      13.846 -30.179  21.309  1.00 88.85      A    O  
ATOM   1551  CB  TYR A 200      14.144 -27.243  20.536  1.00 90.19      A    C  
ATOM   1552  CG  TYR A 200      15.381 -27.017  21.383  1.00 91.56      A    C  
ATOM   1553  CD1 TYR A 200      15.265 -26.606  22.725  1.00 87.76      A    C  
ATOM   1554  CD2 TYR A 200      16.669 -27.194  20.839  1.00 88.85      A    C  
ATOM   1555  CE1 TYR A 200      16.410 -26.368  23.509  1.00 88.07      A    C  
ATOM   1556  CE2 TYR A 200      17.815 -26.985  21.606  1.00 87.96      A    C  
ATOM   1557  CZ  TYR A 200      17.687 -26.564  22.947  1.00 89.92      A    C  
ATOM   1558  OH  TYR A 200      18.810 -26.342  23.698  1.00 88.91      A    O  
ATOM   1559  N   TRP A 201      15.737 -30.287  20.135  1.00 88.67      A    N  
ATOM   1560  CA  TRP A 201      16.331 -31.350  20.934  1.00 87.97      A    C  
ATOM   1561  C   TRP A 201      17.046 -30.737  22.138  1.00 88.06      A    C  
ATOM   1562  O   TRP A 201      18.214 -30.329  22.059  1.00 84.19      A    O  
ATOM   1563  CB  TRP A 201      17.273 -32.198  20.082  1.00 85.92      A    C  
ATOM   1564  CG  TRP A 201      16.640 -33.096  19.072  1.00 85.40      A    C  
ATOM   1565  CD1 TRP A 201      15.309 -33.273  18.861  1.00 76.93      A    C  
ATOM   1566  CD2 TRP A 201      17.316 -33.979  18.128  1.00 81.91      A    C  
ATOM   1567  CE2 TRP A 201      16.330 -34.664  17.370  1.00 80.61      A    C  
ATOM   1568  CE3 TRP A 201      18.667 -34.266  17.843  1.00 76.05      A    C  
ATOM   1569  NE1 TRP A 201      15.127 -34.205  17.845  1.00 77.40      A    N  
ATOM   1570  CZ2 TRP A 201      16.669 -35.607  16.375  1.00 77.54      A    C  
ATOM   1571  CZ3 TRP A 201      18.999 -35.188  16.852  1.00 71.07      A    C  
ATOM   1572  CH2 TRP A 201      18.016 -35.856  16.122  1.00 72.85      A    C  
ATOM   1573  N   TYR A 202      16.359 -30.696  23.256  1.00 89.94      A    N  
ATOM   1574  CA  TYR A 202      16.927 -30.187  24.496  1.00 90.07      A    C  
ATOM   1575  C   TYR A 202      17.859 -31.229  25.123  1.00 90.35      A    C  
ATOM   1576  O   TYR A 202      17.467 -32.374  25.366  1.00 88.83      A    O  
ATOM   1577  CB  TYR A 202      15.803 -29.790  25.453  1.00 89.78      A    C  
ATOM   1578  CG  TYR A 202      16.321 -29.333  26.790  1.00 91.41      A    C  
ATOM   1579  CD1 TYR A 202      16.100 -30.105  27.951  1.00 87.76      A    C  
ATOM   1580  CD2 TYR A 202      17.075 -28.143  26.886  1.00 88.64      A    C  
ATOM   1581  CE1 TYR A 202      16.621 -29.695  29.192  1.00 87.13      A    C  
ATOM   1582  CE2 TYR A 202      17.605 -27.734  28.119  1.00 87.39      A    C  
ATOM   1583  CZ  TYR A 202      17.373 -28.509  29.264  1.00 89.05      A    C  
ATOM   1584  OH  TYR A 202      17.906 -28.107  30.470  1.00 87.65      A    O  
ATOM   1585  N   GLU A 203      19.089 -30.826  25.390  1.00 88.96      A    N  
ATOM   1586  CA  GLU A 203      20.062 -31.695  26.037  1.00 88.51      A    C  
ATOM   1587  C   GLU A 203      19.841 -31.744  27.551  1.00 89.22      A    C  
ATOM   1588  O   GLU A 203      19.982 -30.745  28.261  1.00 86.11      A    O  
ATOM   1589  CB  GLU A 203      21.492 -31.243  25.696  1.00 86.24      A    C  
ATOM   1590  CG  GLU A 203      22.513 -32.313  26.091  1.00 78.79      A    C  
ATOM   1591  CD  GLU A 203      23.970 -31.853  25.986  1.00 74.91      A    C  
ATOM   1592  OE1 GLU A 203      24.796 -32.418  26.730  1.00 66.74      A    O  
ATOM   1593  OE2 GLU A 203      24.300 -30.957  25.190  1.00 69.33      A    O1-
ATOM   1594  N   LEU A 204      19.563 -32.938  28.072  1.00 89.69      A    N  
ATOM   1595  CA  LEU A 204      19.506 -33.200  29.509  1.00 89.16      A    C  
ATOM   1596  C   LEU A 204      20.930 -33.301  30.064  1.00 89.11      A    C  
ATOM   1597  O   LEU A 204      21.655 -34.255  29.766  1.00 85.70      A    O  
ATOM   1598  CB  LEU A 204      18.717 -34.484  29.767  1.00 87.60      A    C  
ATOM   1599  CG  LEU A 204      17.280 -34.512  29.219  1.00 88.04      A    C  
ATOM   1600  CD1 LEU A 204      16.689 -35.898  29.477  1.00 81.02      A    C  
ATOM   1601  CD2 LEU A 204      16.394 -33.474  29.887  1.00 81.24      A    C  
ATOM   1602  N   ARG A 205      21.325 -32.340  30.883  1.00 89.57      A    N  
ATOM   1603  CA  ARG A 205      22.707 -32.235  31.399  1.00 88.85      A    C  
ATOM   1604  C   ARG A 205      22.887 -32.800  32.809  1.00 89.19      A    C  
ATOM   1605  O   ARG A 205      24.015 -33.085  33.193  1.00 83.43      A    O  
ATOM   1606  CB  ARG A 205      23.176 -30.788  31.331  1.00 86.65      A    C  
ATOM   1607  CG  ARG A 205      23.235 -30.279  29.888  1.00 83.30      A    C  
ATOM   1608  CD  ARG A 205      23.836 -28.882  29.823  1.00 79.32      A    C  
ATOM   1609  NE  ARG A 205      23.838 -28.403  28.435  1.00 73.98      A    N  
ATOM   1610  CZ  ARG A 205      24.546 -27.406  27.930  1.00 68.35      A    C  
ATOM   1611  NH1 ARG A 205      25.341 -26.679  28.670  1.00 63.02      A    N1+
ATOM   1612  NH2 ARG A 205      24.441 -27.137  26.669  1.00 62.54      A    N  
ATOM   1613  N   VAL A 206      21.819 -32.938  33.578  1.00 89.55      A    N  
ATOM   1614  CA  VAL A 206      21.904 -33.398  34.969  1.00 89.07      A    C  
ATOM   1615  C   VAL A 206      22.241 -34.891  35.005  1.00 89.60      A    C  
ATOM   1616  O   VAL A 206      21.481 -35.689  34.455  1.00 86.42      A    O  
ATOM   1617  CB  VAL A 206      20.610 -33.091  35.741  1.00 87.71      A    C  
ATOM   1618  CG1 VAL A 206      20.727 -33.524  37.200  1.00 80.29      A    C  
ATOM   1619  CG2 VAL A 206      20.307 -31.586  35.730  1.00 81.61      A    C  
ATOM   1620  N   PRO A 207      23.329 -35.296  35.638  1.00 89.69      A    N  
ATOM   1621  CA  PRO A 207      23.733 -36.701  35.688  1.00 88.24      A    C  
ATOM   1622  C   PRO A 207      22.663 -37.602  36.306  1.00 88.39      A    C  
ATOM   1623  O   PRO A 207      21.915 -37.167  37.184  1.00 83.80      A    O  
ATOM   1624  CB  PRO A 207      25.024 -36.732  36.510  1.00 85.91      A    C  
ATOM   1625  CG  PRO A 207      25.565 -35.316  36.384  1.00 84.97      A    C  
ATOM   1626  CD  PRO A 207      24.306 -34.470  36.297  1.00 88.14      A    C  
ATOM   1627  N   PHE A 208      22.621 -38.855  35.902  1.00 87.38      A    N  
ATOM   1628  CA  PHE A 208      21.636 -39.857  36.317  1.00 86.60      A    C  
ATOM   1629  C   PHE A 208      20.180 -39.500  36.011  1.00 87.52      A    C  
ATOM   1630  O   PHE A 208      19.470 -40.328  35.434  1.00 83.59      A    O  
ATOM   1631  CB  PHE A 208      21.808 -40.216  37.804  1.00 83.77      A    C  
ATOM   1632  CG  PHE A 208      23.180 -40.689  38.182  1.00 78.68      A    C  
ATOM   1633  CD1 PHE A 208      23.557 -42.017  37.906  1.00 72.56      A    C  
ATOM   1634  CD2 PHE A 208      24.087 -39.832  38.815  1.00 70.27      A    C  
ATOM   1635  CE1 PHE A 208      24.832 -42.487  38.272  1.00 65.16      A    C  
ATOM   1636  CE2 PHE A 208      25.358 -40.292  39.178  1.00 65.14      A    C  
ATOM   1637  CZ  PHE A 208      25.730 -41.612  38.903  1.00 65.62      A    C  
ATOM   1638  N   ALA A 209      19.733 -38.309  36.318  1.00 87.29      A    N  
ATOM   1639  CA  ALA A 209      18.388 -37.843  36.016  1.00 86.43      A    C  
ATOM   1640  C   ALA A 209      18.129 -37.817  34.505  1.00 87.81      A    C  
ATOM   1641  O   ALA A 209      17.086 -38.288  34.060  1.00 84.85      A    O  
ATOM   1642  CB  ALA A 209      18.188 -36.463  36.626  1.00 85.03      A    C  
ATOM   1643  N   ASN A 210      19.098 -37.356  33.717  1.00 88.75      A    N  
ATOM   1644  CA  ASN A 210      19.038 -37.388  32.260  1.00 87.73      A    C  
ATOM   1645  C   ASN A 210      18.799 -38.806  31.720  1.00 88.26      A    C  
ATOM   1646  O   ASN A 210      17.920 -39.006  30.891  1.00 84.02      A    O  
ATOM   1647  CB  ASN A 210      20.310 -36.752  31.666  1.00 84.21      A    C  
ATOM   1648  CG  ASN A 210      21.642 -37.362  32.084  1.00 82.69      A    C  
ATOM   1649  ND2 ASN A 210      22.721 -36.831  31.555  1.00 76.18      A    N  
ATOM   1650  OD1 ASN A 210      21.733 -38.277  32.873  1.00 70.34      A    O  
ATOM   1651  N   TRP A 211      19.508 -39.782  32.242  1.00 87.46      A    N  
ATOM   1652  CA  TRP A 211      19.361 -41.172  31.837  1.00 85.94      A    C  
ATOM   1653  C   TRP A 211      17.975 -41.731  32.174  1.00 86.34      A    C  
ATOM   1654  O   TRP A 211      17.323 -42.320  31.310  1.00 83.51      A    O  
ATOM   1655  CB  TRP A 211      20.479 -41.990  32.492  1.00 83.90      A    C  
ATOM   1656  CG  TRP A 211      20.378 -43.479  32.332  1.00 82.12      A    C  
ATOM   1657  CD1 TRP A 211      19.896 -44.121  31.253  1.00 74.40      A    C  
ATOM   1658  CD2 TRP A 211      20.754 -44.503  33.293  1.00 79.19      A    C  
ATOM   1659  CE2 TRP A 211      20.475 -45.767  32.714  1.00 77.21      A    C  
ATOM   1660  CE3 TRP A 211      21.319 -44.486  34.590  1.00 72.52      A    C  
ATOM   1661  NE1 TRP A 211      19.945 -45.495  31.475  1.00 72.78      A    N  
ATOM   1662  CZ2 TRP A 211      20.746 -46.980  33.388  1.00 74.90      A    C  
ATOM   1663  CZ3 TRP A 211      21.594 -45.676  35.258  1.00 67.42      A    C  
ATOM   1664  CH2 TRP A 211      21.314 -46.917  34.665  1.00 68.52      A    C  
ATOM   1665  N   ILE A 212      17.508 -41.521  33.408  1.00 87.77      A    N  
ATOM   1666  CA  ILE A 212      16.214 -42.042  33.868  1.00 86.43      A    C  
ATOM   1667  C   ILE A 212      15.062 -41.374  33.114  1.00 86.95      A    C  
ATOM   1668  O   ILE A 212      14.180 -42.057  32.600  1.00 85.87      A    O  
ATOM   1669  CB  ILE A 212      16.074 -41.886  35.398  1.00 85.52      A    C  
ATOM   1670  CG1 ILE A 212      17.133 -42.746  36.120  1.00 79.99      A    C  
ATOM   1671  CG2 ILE A 212      14.657 -42.278  35.859  1.00 77.07      A    C  
ATOM   1672  CD1 ILE A 212      17.212 -42.500  37.633  1.00 68.00      A    C  
ATOM   1673  N   ILE A 213      15.075 -40.045  33.013  1.00 87.78      A    N  
ATOM   1674  CA  ILE A 213      14.036 -39.266  32.336  1.00 86.97      A    C  
ATOM   1675  C   ILE A 213      14.008 -39.608  30.849  1.00 87.47      A    C  
ATOM   1676  O   ILE A 213      12.937 -39.888  30.316  1.00 85.85      A    O  
ATOM   1677  CB  ILE A 213      14.223 -37.749  32.583  1.00 86.78      A    C  
ATOM   1678  CG1 ILE A 213      14.004 -37.428  34.086  1.00 83.17      A    C  
ATOM   1679  CG2 ILE A 213      13.241 -36.927  31.737  1.00 82.47      A    C  
ATOM   1680  CD1 ILE A 213      14.451 -36.022  34.484  1.00 75.49      A    C  
ATOM   1681  N   PHE A 214      15.159 -39.658  30.191  1.00 88.55      A    N  
ATOM   1682  CA  PHE A 214      15.236 -40.030  28.784  1.00 87.63      A    C  
ATOM   1683  C   PHE A 214      14.708 -41.446  28.542  1.00 88.15      A    C  
ATOM   1684  O   PHE A 214      13.885 -41.639  27.647  1.00 86.96      A    O  
ATOM   1685  CB  PHE A 214      16.681 -39.908  28.285  1.00 86.94      A    C  
ATOM   1686  CG  PHE A 214      16.837 -40.349  26.846  1.00 87.50      A    C  
ATOM   1687  CD1 PHE A 214      17.173 -41.680  26.534  1.00 81.79      A    C  
ATOM   1688  CD2 PHE A 214      16.568 -39.447  25.802  1.00 82.50      A    C  
ATOM   1689  CE1 PHE A 214      17.223 -42.107  25.201  1.00 81.05      A    C  
ATOM   1690  CE2 PHE A 214      16.625 -39.861  24.471  1.00 81.16      A    C  
ATOM   1691  CZ  PHE A 214      16.948 -41.196  24.165  1.00 83.43      A    C  
ATOM   1692  N   THR A 215      15.128 -42.409  29.345  1.00 87.56      A    N  
ATOM   1693  CA  THR A 215      14.692 -43.808  29.169  1.00 85.63      A    C  
ATOM   1694  C   THR A 215      13.184 -43.945  29.381  1.00 85.88      A    C  
ATOM   1695  O   THR A 215      12.520 -44.634  28.611  1.00 84.09      A    O  
ATOM   1696  CB  THR A 215      15.435 -44.752  30.129  1.00 84.62      A    C  
ATOM   1697  CG2 THR A 215      15.142 -46.218  29.830  1.00 71.58      A    C  
ATOM   1698  OG1 THR A 215      16.831 -44.595  29.996  1.00 72.52      A    O  
ATOM   1699  N   SER A 216      12.631 -43.264  30.369  1.00 86.59      A    N  
ATOM   1700  CA  SER A 216      11.186 -43.250  30.637  1.00 84.80      A    C  
ATOM   1701  C   SER A 216      10.406 -42.574  29.508  1.00 84.84      A    C  
ATOM   1702  O   SER A 216       9.410 -43.115  29.037  1.00 82.77      A    O  
ATOM   1703  CB  SER A 216      10.899 -42.528  31.959  1.00 84.62      A    C  
ATOM   1704  OG  SER A 216      11.630 -43.101  33.020  1.00 71.77      A    O  
ATOM   1705  N   TRP A 217      10.883 -41.407  29.025  1.00 86.89      A    N  
ATOM   1706  CA  TRP A 217      10.288 -40.690  27.895  1.00 85.51      A    C  
ATOM   1707  C   TRP A 217      10.354 -41.516  26.601  1.00 85.61      A    C  
ATOM   1708  O   TRP A 217       9.355 -41.620  25.887  1.00 84.27      A    O  
ATOM   1709  CB  TRP A 217      11.004 -39.342  27.727  1.00 85.23      A    C  
ATOM   1710  CG  TRP A 217      10.639 -38.624  26.462  1.00 84.96      A    C  
ATOM   1711  CD1 TRP A 217       9.563 -37.839  26.276  1.00 79.73      A    C  
ATOM   1712  CD2 TRP A 217      11.286 -38.730  25.150  1.00 84.30      A    C  
ATOM   1713  CE2 TRP A 217      10.494 -38.018  24.217  1.00 83.50      A    C  
ATOM   1714  CE3 TRP A 217      12.423 -39.413  24.675  1.00 81.10      A    C  
ATOM   1715  NE1 TRP A 217       9.472 -37.464  24.948  1.00 80.54      A    N  
ATOM   1716  CZ2 TRP A 217      10.792 -38.024  22.838  1.00 81.94      A    C  
ATOM   1717  CZ3 TRP A 217      12.737 -39.397  23.301  1.00 75.85      A    C  
ATOM   1718  CH2 TRP A 217      11.922 -38.721  22.391  1.00 76.74      A    C  
ATOM   1719  N   TRP A 218      11.484 -42.139  26.338  1.00 85.69      A    N  
ATOM   1720  CA  TRP A 218      11.669 -42.953  25.138  1.00 84.09      A    C  
ATOM   1721  C   TRP A 218      10.752 -44.166  25.155  1.00 83.81      A    C  
ATOM   1722  O   TRP A 218      10.048 -44.406  24.179  1.00 80.11      A    O  
ATOM   1723  CB  TRP A 218      13.144 -43.339  25.008  1.00 82.23      A    C  
ATOM   1724  CG  TRP A 218      13.485 -43.982  23.693  1.00 82.69      A    C  
ATOM   1725  CD1 TRP A 218      13.933 -43.343  22.593  1.00 73.46      A    C  
ATOM   1726  CD2 TRP A 218      13.409 -45.396  23.328  1.00 79.15      A    C  
ATOM   1727  CE2 TRP A 218      13.828 -45.525  21.981  1.00 77.86      A    C  
ATOM   1728  CE3 TRP A 218      13.018 -46.569  24.011  1.00 76.02      A    C  
ATOM   1729  NE1 TRP A 218      14.142 -44.254  21.567  1.00 74.76      A    N  
ATOM   1730  CZ2 TRP A 218      13.865 -46.781  21.328  1.00 76.41      A    C  
ATOM   1731  CZ3 TRP A 218      13.054 -47.814  23.358  1.00 69.31      A    C  
ATOM   1732  CH2 TRP A 218      13.472 -47.916  22.037  1.00 71.51      A    C  
ATOM   1733  N   ALA A 219      10.660 -44.886  26.267  1.00 83.60      A    N  
ATOM   1734  CA  ALA A 219       9.762 -46.025  26.408  1.00 80.11      A    C  
ATOM   1735  C   ALA A 219       8.288 -45.632  26.207  1.00 79.71      A    C  
ATOM   1736  O   ALA A 219       7.562 -46.315  25.485  1.00 76.38      A    O  
ATOM   1737  CB  ALA A 219       9.986 -46.660  27.785  1.00 79.01      A    C  
ATOM   1738  N   ALA A 220       7.869 -44.518  26.787  1.00 82.72      A    N  
ATOM   1739  CA  ALA A 220       6.498 -44.036  26.682  1.00 79.97      A    C  
ATOM   1740  C   ALA A 220       6.119 -43.641  25.244  1.00 78.69      A    C  
ATOM   1741  O   ALA A 220       5.007 -43.921  24.802  1.00 73.98      A    O  
ATOM   1742  CB  ALA A 220       6.322 -42.863  27.645  1.00 79.19      A    C  
ATOM   1743  N   ASN A 221       7.031 -43.005  24.492  1.00 81.29      A    N  
ATOM   1744  CA  ASN A 221       6.744 -42.481  23.154  1.00 78.64      A    C  
ATOM   1745  C   ASN A 221       7.084 -43.460  22.017  1.00 76.90      A    C  
ATOM   1746  O   ASN A 221       6.445 -43.421  20.964  1.00 69.91      A    O  
ATOM   1747  CB  ASN A 221       7.458 -41.138  22.974  1.00 76.29      A    C  
ATOM   1748  CG  ASN A 221       6.840 -40.066  23.855  1.00 74.30      A    C  
ATOM   1749  ND2 ASN A 221       7.477 -39.724  24.948  1.00 66.36      A    N  
ATOM   1750  OD1 ASN A 221       5.772 -39.549  23.591  1.00 66.80      A    O  
ATOM   1751  N   ALA A 222       8.026 -44.358  22.227  1.00 75.83      A    N  
ATOM   1752  CA  ALA A 222       8.374 -45.374  21.239  1.00 72.00      A    C  
ATOM   1753  C   ALA A 222       7.307 -46.483  21.117  1.00 72.00      A    C  
ATOM   1754  O   ALA A 222       7.366 -47.298  20.198  1.00 65.64      A    O  
ATOM   1755  CB  ALA A 222       9.752 -45.946  21.582  1.00 68.77      A    C  
ATOM   1756  N   GLY A 223       6.339 -46.511  22.032  1.00 69.35      A    N  
ATOM   1757  CA  GLY A 223       5.316 -47.563  22.086  1.00 67.42      A    C  
ATOM   1758  C   GLY A 223       5.858 -48.911  22.571  1.00 68.47      A    C  
ATOM   1759  O   GLY A 223       5.291 -49.952  22.260  1.00 61.99      A    O  
ATOM   1760  N   VAL A 224       6.961 -48.884  23.319  1.00 65.27      A    N  
ATOM   1761  CA  VAL A 224       7.617 -50.081  23.847  1.00 65.13      A    C  
ATOM   1762  C   VAL A 224       7.483 -50.086  25.365  1.00 65.74      A    C  
ATOM   1763  O   VAL A 224       7.962 -49.187  26.050  1.00 61.30      A    O  
ATOM   1764  CB  VAL A 224       9.090 -50.168  23.423  1.00 61.75      A    C  
ATOM   1765  CG1 VAL A 224       9.678 -51.528  23.795  1.00 56.28      A    C  
ATOM   1766  CG2 VAL A 224       9.255 -50.003  21.901  1.00 57.75      A    C  
ATOM   1767  N   THR A 225       6.868 -51.118  25.907  1.00 65.08      A    N  
ATOM   1768  CA  THR A 225       6.870 -51.348  27.347  1.00 64.41      A    C  
ATOM   1769  C   THR A 225       8.193 -51.979  27.769  1.00 64.66      A    C  
ATOM   1770  O   THR A 225       8.496 -53.110  27.385  1.00 61.46      A    O  
ATOM   1771  CB  THR A 225       5.678 -52.206  27.799  1.00 61.06      A    C  
ATOM   1772  CG2 THR A 225       4.444 -51.338  28.044  1.00 55.53      A    C  
ATOM   1773  OG1 THR A 225       5.315 -53.159  26.823  1.00 55.62      A    O  
ATOM   1774  N   LEU A 226       8.982 -51.239  28.539  1.00 67.83      A    N  
ATOM   1775  CA  LEU A 226      10.243 -51.740  29.081  1.00 66.98      A    C  
ATOM   1776  C   LEU A 226      10.018 -52.311  30.477  1.00 67.71      A    C  
ATOM   1777  O   LEU A 226       9.402 -51.687  31.338  1.00 64.62      A    O  
ATOM   1778  CB  LEU A 226      11.304 -50.625  29.066  1.00 63.87      A    C  
ATOM   1779  CG  LEU A 226      11.665 -50.112  27.656  1.00 62.14      A    C  
ATOM   1780  CD1 LEU A 226      12.704 -48.993  27.765  1.00 59.67      A    C  
ATOM   1781  CD2 LEU A 226      12.257 -51.197  26.764  1.00 61.01      A    C  
ATOM   1782  N   GLY A 227      10.555 -53.499  30.701  1.00 61.28      A    N  
ATOM   1783  CA  GLY A 227      10.631 -54.145  31.998  1.00 60.86      A    C  
ATOM   1784  C   GLY A 227      12.076 -54.355  32.450  1.00 61.04      A    C  
ATOM   1785  O   GLY A 227      13.031 -54.021  31.746  1.00 58.00      A    O  
ATOM   1786  N   GLY A 228      12.236 -54.912  33.620  1.00 60.47      A    N  
ATOM   1787  CA  GLY A 228      13.547 -55.218  34.181  1.00 59.07      A    C  
ATOM   1788  C   GLY A 228      14.194 -54.036  34.911  1.00 60.03      A    C  
ATOM   1789  O   GLY A 228      13.526 -53.139  35.408  1.00 55.72      A    O  
ATOM   1790  N   ALA A 229      15.539 -54.085  35.015  1.00 65.22      A    N  
ATOM   1791  CA  ALA A 229      16.295 -53.038  35.680  1.00 65.22      A    C  
ATOM   1792  C   ALA A 229      16.568 -51.872  34.731  1.00 65.59      A    C  
ATOM   1793  O   ALA A 229      16.856 -52.077  33.551  1.00 63.25      A    O  
ATOM   1794  CB  ALA A 229      17.593 -53.642  36.227  1.00 62.70      A    C  
ATOM   1795  N   ILE A 230      16.588 -50.640  35.255  1.00 67.79      A    N  
ATOM   1796  CA  ILE A 230      16.828 -49.419  34.464  1.00 66.48      A    C  
ATOM   1797  C   ILE A 230      18.151 -49.480  33.680  1.00 67.39      A    C  
ATOM   1798  O   ILE A 230      18.225 -49.014  32.552  1.00 64.10      A    O  
ATOM   1799  CB  ILE A 230      16.785 -48.181  35.392  1.00 63.76      A    C  
ATOM   1800  CG1 ILE A 230      15.378 -48.016  36.011  1.00 60.91      A    C  
ATOM   1801  CG2 ILE A 230      17.180 -46.897  34.646  1.00 59.98      A    C  
ATOM   1802  CD1 ILE A 230      15.300 -46.962  37.120  1.00 55.09      A    C  
ATOM   1803  N   TYR A 231      19.175 -50.090  34.257  1.00 69.94      A    N  
ATOM   1804  CA  TYR A 231      20.474 -50.253  33.593  1.00 69.59      A    C  
ATOM   1805  C   TYR A 231      20.510 -51.415  32.589  1.00 70.48      A    C  
ATOM   1806  O   TYR A 231      21.477 -51.546  31.840  1.00 65.96      A    O  
ATOM   1807  CB  TYR A 231      21.569 -50.401  34.656  1.00 66.77      A    C  
ATOM   1808  CG  TYR A 231      21.400 -51.593  35.571  1.00 66.27      A    C  
ATOM   1809  CD1 TYR A 231      20.767 -51.452  36.822  1.00 61.67      A    C  
ATOM   1810  CD2 TYR A 231      21.871 -52.866  35.180  1.00 61.87      A    C  
ATOM   1811  CE1 TYR A 231      20.593 -52.565  37.660  1.00 54.39      A    C  
ATOM   1812  CE2 TYR A 231      21.694 -53.980  36.005  1.00 57.20      A    C  
ATOM   1813  CZ  TYR A 231      21.050 -53.835  37.254  1.00 58.98      A    C  
ATOM   1814  OH  TYR A 231      20.860 -54.930  38.059  1.00 56.19      A    O  
ATOM   1815  N   LYS A 232      19.487 -52.258  32.589  1.00 68.42      A    N  
ATOM   1816  CA  LYS A 232      19.372 -53.428  31.714  1.00 68.51      A    C  
ATOM   1817  C   LYS A 232      17.915 -53.630  31.304  1.00 68.34      A    C  
ATOM   1818  O   LYS A 232      17.307 -54.630  31.683  1.00 62.17      A    O  
ATOM   1819  CB  LYS A 232      19.990 -54.640  32.422  1.00 65.24      A    C  
ATOM   1820  CG  LYS A 232      20.794 -55.481  31.425  1.00 62.80      A    C  
ATOM   1821  CD  LYS A 232      21.331 -56.739  32.089  1.00 59.24      A    C  
ATOM   1822  CE  LYS A 232      22.238 -57.446  31.096  1.00 52.89      A    C  
ATOM   1823  NZ  LYS A 232      22.587 -58.802  31.557  1.00 47.02      A    N1+
ATOM   1824  N   PRO A 233      17.348 -52.673  30.582  1.00 72.13      A    N  
ATOM   1825  CA  PRO A 233      15.951 -52.723  30.188  1.00 71.05      A    C  
ATOM   1826  C   PRO A 233      15.709 -53.902  29.233  1.00 72.60      A    C  
ATOM   1827  O   PRO A 233      16.566 -54.245  28.415  1.00 69.05      A    O  
ATOM   1828  CB  PRO A 233      15.651 -51.364  29.547  1.00 67.22      A    C  
ATOM   1829  CG  PRO A 233      17.004 -50.911  29.010  1.00 67.37      A    C  
ATOM   1830  CD  PRO A 233      17.989 -51.489  30.023  1.00 71.25      A    C  
ATOM   1831  N   THR A 234      14.533 -54.514  29.354  1.00 68.56      A    N  
ATOM   1832  CA  THR A 234      14.072 -55.581  28.472  1.00 67.46      A    C  
ATOM   1833  C   THR A 234      12.723 -55.196  27.882  1.00 67.26      A    C  
ATOM   1834  O   THR A 234      11.950 -54.468  28.502  1.00 64.01      A    O  
ATOM   1835  CB  THR A 234      13.967 -56.937  29.180  1.00 64.38      A    C  
ATOM   1836  CG2 THR A 234      15.269 -57.357  29.861  1.00 58.88      A    C  
ATOM   1837  OG1 THR A 234      12.971 -56.938  30.176  1.00 58.01      A    O  
ATOM   1838  N   THR A 235      12.415 -55.706  26.711  1.00 67.32      A    N  
ATOM   1839  CA  THR A 235      11.098 -55.552  26.084  1.00 65.76      A    C  
ATOM   1840  C   THR A 235      10.001 -56.377  26.765  1.00 65.88      A    C  
ATOM   1841  O   THR A 235       8.812 -56.157  26.520  1.00 60.98      A    O  
ATOM   1842  CB  THR A 235      11.174 -55.945  24.607  1.00 63.40      A    C  
ATOM   1843  CG2 THR A 235      12.023 -54.945  23.826  1.00 59.49      A    C  
ATOM   1844  OG1 THR A 235      11.796 -57.205  24.475  1.00 60.64      A    O  
ATOM   1845  N   ASP A 236      10.389 -57.309  27.647  1.00 64.53      A    N  
ATOM   1846  CA  ASP A 236       9.451 -58.072  28.460  1.00 62.56      A    C  
ATOM   1847  C   ASP A 236       9.042 -57.264  29.702  1.00 61.00      A    C  
ATOM   1848  O   ASP A 236       9.800 -57.133  30.667  1.00 55.98      A    O  
ATOM   1849  CB  ASP A 236      10.061 -59.428  28.817  1.00 58.88      A    C  
ATOM   1850  CG  ASP A 236       9.101 -60.336  29.590  1.00 54.96      A    C  
ATOM   1851  OD1 ASP A 236       7.931 -59.936  29.794  1.00 50.66      A    O  
ATOM   1852  OD2 ASP A 236       9.561 -61.415  30.017  1.00 51.03      A    O1-
ATOM   1853  N   SER A 237       7.820 -56.740  29.683  1.00 63.99      A    N  
ATOM   1854  CA  SER A 237       7.272 -55.926  30.775  1.00 61.99      A    C  
ATOM   1855  C   SER A 237       7.111 -56.698  32.093  1.00 62.22      A    C  
ATOM   1856  O   SER A 237       7.072 -56.088  33.162  1.00 56.72      A    O  
ATOM   1857  CB  SER A 237       5.923 -55.347  30.354  1.00 58.08      A    C  
ATOM   1858  OG  SER A 237       5.005 -56.371  30.032  1.00 55.20      A    O  
ATOM   1859  N   GLY A 238       7.038 -58.004  32.043  1.00 58.04      A    N  
ATOM   1860  CA  GLY A 238       6.948 -58.867  33.216  1.00 57.87      A    C  
ATOM   1861  C   GLY A 238       8.295 -59.197  33.868  1.00 57.64      A    C  
ATOM   1862  O   GLY A 238       8.325 -59.820  34.933  1.00 53.37      A    O  
ATOM   1863  N   ALA A 239       9.396 -58.800  33.254  1.00 58.84      A    N  
ATOM   1864  CA  ALA A 239      10.719 -59.121  33.758  1.00 59.52      A    C  
ATOM   1865  C   ALA A 239      10.985 -58.444  35.114  1.00 60.85      A    C  
ATOM   1866  O   ALA A 239      10.850 -57.237  35.292  1.00 57.75      A    O  
ATOM   1867  CB  ALA A 239      11.771 -58.754  32.712  1.00 56.68      A    C  
ATOM   1868  N   ARG A 240      11.429 -59.245  36.099  1.00 62.40      A    N  
ATOM   1869  CA  ARG A 240      11.840 -58.716  37.401  1.00 63.85      A    C  
ATOM   1870  C   ARG A 240      13.151 -57.938  37.276  1.00 63.82      A    C  
ATOM   1871  O   ARG A 240      13.991 -58.254  36.443  1.00 60.64      A    O  
ATOM   1872  CB  ARG A 240      11.960 -59.852  38.434  1.00 61.01      A    C  
ATOM   1873  CG  ARG A 240      10.584 -60.454  38.778  1.00 57.98      A    C  
ATOM   1874  CD  ARG A 240      10.733 -61.497  39.893  1.00 54.70      A    C  
ATOM   1875  NE  ARG A 240       9.430 -62.061  40.262  1.00 49.05      A    N  
ATOM   1876  CZ  ARG A 240       9.186 -62.937  41.237  1.00 43.85      A    C  
ATOM   1877  NH1 ARG A 240      10.156 -63.398  41.974  1.00 41.10      A    N1+
ATOM   1878  NH2 ARG A 240       7.976 -63.356  41.472  1.00 39.94      A    N  
ATOM   1879  N   ILE A 241      13.371 -56.998  38.184  1.00 65.09      A    N  
ATOM   1880  CA  ILE A 241      14.602 -56.178  38.279  1.00 65.54      A    C  
ATOM   1881  C   ILE A 241      15.873 -57.053  38.338  1.00 65.65      A    C  
ATOM   1882  O   ILE A 241      16.940 -56.655  37.873  1.00 60.49      A    O  
ATOM   1883  CB  ILE A 241      14.517 -55.240  39.513  1.00 62.71      A    C  
ATOM   1884  CG1 ILE A 241      13.219 -54.386  39.483  1.00 59.57      A    C  
ATOM   1885  CG2 ILE A 241      15.744 -54.323  39.596  1.00 57.84      A    C  
ATOM   1886  CD1 ILE A 241      12.975 -53.578  40.770  1.00 53.12      A    C  
ATOM   1887  N   THR A 242      15.761 -58.280  38.861  1.00 62.76      A    N  
ATOM   1888  CA  THR A 242      16.864 -59.243  38.950  1.00 61.80      A    C  
ATOM   1889  C   THR A 242      17.110 -60.042  37.661  1.00 61.55      A    C  
ATOM   1890  O   THR A 242      18.035 -60.856  37.611  1.00 55.68      A    O  
ATOM   1891  CB  THR A 242      16.622 -60.202  40.117  1.00 58.13      A    C  
ATOM   1892  CG2 THR A 242      16.646 -59.482  41.466  1.00 54.00      A    C  
ATOM   1893  OG1 THR A 242      15.349 -60.809  39.991  1.00 54.58      A    O  
ATOM   1894  N   SER A 243      16.294 -59.853  36.623  1.00 59.84      A    N  
ATOM   1895  CA  SER A 243      16.454 -60.552  35.352  1.00 59.14      A    C  
ATOM   1896  C   SER A 243      17.794 -60.203  34.708  1.00 59.77      A    C  
ATOM   1897  O   SER A 243      18.138 -59.041  34.521  1.00 57.24      A    O  
ATOM   1898  CB  SER A 243      15.307 -60.220  34.398  1.00 55.52      A    C  
ATOM   1899  OG  SER A 243      15.495 -60.926  33.183  1.00 51.57      A    O  
ATOM   1900  N   LYS A 244      18.545 -61.213  34.321  1.00 61.51      A    N  
ATOM   1901  CA  LYS A 244      19.810 -61.035  33.596  1.00 60.91      A    C  
ATOM   1902  C   LYS A 244      19.633 -60.992  32.074  1.00 61.08      A    C  
ATOM   1903  O   LYS A 244      20.627 -60.837  31.362  1.00 55.59      A    O  
ATOM   1904  CB  LYS A 244      20.814 -62.132  33.997  1.00 56.54      A    C  
ATOM   1905  CG  LYS A 244      21.318 -61.974  35.438  1.00 54.29      A    C  
ATOM   1906  CD  LYS A 244      22.451 -62.979  35.720  1.00 50.28      A    C  
ATOM   1907  CE  LYS A 244      22.982 -62.794  37.141  1.00 45.14      A    C  
ATOM   1908  NZ  LYS A 244      24.094 -63.735  37.466  1.00 40.01      A    N1+
ATOM   1909  N   LYS A 245      18.401 -61.149  31.576  1.00 58.93      A    N  
ATOM   1910  CA  LYS A 245      18.101 -61.103  30.145  1.00 58.78      A    C  
ATOM   1911  C   LYS A 245      17.928 -59.662  29.672  1.00 58.44      A    C  
ATOM   1912  O   LYS A 245      17.514 -58.803  30.443  1.00 52.53      A    O  
ATOM   1913  CB  LYS A 245      16.862 -61.947  29.817  1.00 54.35      A    C  
ATOM   1914  CG  LYS A 245      17.126 -63.465  29.944  1.00 50.40      A    C  
ATOM   1915  CD  LYS A 245      15.905 -64.237  29.445  1.00 46.82      A    C  
ATOM   1916  CE  LYS A 245      16.161 -65.745  29.438  1.00 41.96      A    C  
ATOM   1917  NZ  LYS A 245      15.003 -66.498  28.876  1.00 37.34      A    N1+
ATOM   1918  N   GLY A 246      18.241 -59.439  28.416  1.00 56.04      A    N  
ATOM   1919  CA  GLY A 246      18.109 -58.140  27.774  1.00 55.79      A    C  
ATOM   1920  C   GLY A 246      19.334 -57.227  27.942  1.00 57.76      A    C  
ATOM   1921  O   GLY A 246      20.323 -57.555  28.603  1.00 53.37      A    O  
ATOM   1922  N   GLY A 247      19.258 -56.081  27.316  1.00 57.86      A    N  
ATOM   1923  CA  GLY A 247      20.285 -55.054  27.325  1.00 58.77      A    C  
ATOM   1924  C   GLY A 247      19.874 -53.865  26.461  1.00 60.37      A    C  
ATOM   1925  O   GLY A 247      18.966 -53.977  25.636  1.00 56.03      A    O  
ATOM   1926  N   MET A 248      20.557 -52.728  26.617  1.00 63.44      A    N  
ATOM   1927  CA  MET A 248      20.249 -51.509  25.859  1.00 62.20      A    C  
ATOM   1928  C   MET A 248      20.350 -51.708  24.342  1.00 63.53      A    C  
ATOM   1929  O   MET A 248      19.621 -51.068  23.592  1.00 59.54      A    O  
ATOM   1930  CB  MET A 248      21.183 -50.378  26.301  1.00 58.91      A    C  
ATOM   1931  CG  MET A 248      20.799 -49.814  27.671  1.00 59.24      A    C  
ATOM   1932  SD  MET A 248      21.799 -48.379  28.150  1.00 53.74      A    S  
ATOM   1933  CE  MET A 248      20.755 -47.691  29.454  1.00 49.46      A    C  
ATOM   1934  N   SER A 249      21.218 -52.591  23.875  1.00 59.80      A    N  
ATOM   1935  CA  SER A 249      21.370 -52.920  22.457  1.00 58.68      A    C  
ATOM   1936  C   SER A 249      20.167 -53.670  21.886  1.00 59.11      A    C  
ATOM   1937  O   SER A 249      19.794 -53.430  20.742  1.00 56.91      A    O  
ATOM   1938  CB  SER A 249      22.630 -53.763  22.251  1.00 55.80      A    C  
ATOM   1939  OG  SER A 249      22.647 -54.860  23.148  1.00 52.65      A    O  
ATOM   1940  N   GLU A 250      19.544 -54.562  22.661  1.00 58.05      A    N  
ATOM   1941  CA  GLU A 250      18.342 -55.269  22.230  1.00 56.95      A    C  
ATOM   1942  C   GLU A 250      17.149 -54.318  22.125  1.00 56.32      A    C  
ATOM   1943  O   GLU A 250      16.417 -54.363  21.145  1.00 54.21      A    O  
ATOM   1944  CB  GLU A 250      17.985 -56.409  23.200  1.00 54.75      A    C  
ATOM   1945  CG  GLU A 250      18.899 -57.626  23.052  1.00 52.52      A    C  
ATOM   1946  CD  GLU A 250      18.505 -58.780  23.995  1.00 48.19      A    C  
ATOM   1947  OE1 GLU A 250      19.010 -59.898  23.786  1.00 43.27      A    O  
ATOM   1948  OE2 GLU A 250      17.740 -58.533  24.960  1.00 46.28      A    O1-
ATOM   1949  N   VAL A 251      16.994 -53.406  23.081  1.00 61.94      A    N  
ATOM   1950  CA  VAL A 251      15.914 -52.406  23.060  1.00 61.20      A    C  
ATOM   1951  C   VAL A 251      16.050 -51.467  21.871  1.00 62.07      A    C  
ATOM   1952  O   VAL A 251      15.058 -51.147  21.224  1.00 59.43      A    O  
ATOM   1953  CB  VAL A 251      15.879 -51.626  24.387  1.00 59.19      A    C  
ATOM   1954  CG1 VAL A 251      14.791 -50.555  24.387  1.00 55.44      A    C  
ATOM   1955  CG2 VAL A 251      15.602 -52.566  25.559  1.00 57.97      A    C  
ATOM   1956  N   GLY A 252      17.263 -51.081  21.503  1.00 58.60      A    N  
ATOM   1957  CA  GLY A 252      17.513 -50.227  20.340  1.00 56.21      A    C  
ATOM   1958  C   GLY A 252      17.227 -50.886  18.986  1.00 56.98      A    C  
ATOM   1959  O   GLY A 252      17.100 -50.180  17.985  1.00 55.13      A    O  
ATOM   1960  N   ALA A 253      17.109 -52.205  18.928  1.00 54.36      A    N  
ATOM   1961  CA  ALA A 253      16.785 -52.959  17.717  1.00 54.69      A    C  
ATOM   1962  C   ALA A 253      15.269 -53.146  17.500  1.00 55.60      A    C  
ATOM   1963  O   ALA A 253      14.851 -53.625  16.448  1.00 51.81      A    O  
ATOM   1964  CB  ALA A 253      17.524 -54.296  17.771  1.00 50.67      A    C  
ATOM   1965  N   VAL A 254      14.453 -52.776  18.490  1.00 56.21      A    N  
ATOM   1966  CA  VAL A 254      12.996 -52.922  18.398  1.00 56.40      A    C  
ATOM   1967  C   VAL A 254      12.425 -51.839  17.488  1.00 57.04      A    C  
ATOM   1968  O   VAL A 254      12.872 -50.688  17.550  1.00 54.56      A    O  
ATOM   1969  CB  VAL A 254      12.352 -52.898  19.797  1.00 52.96      A    C  
ATOM   1970  CG1 VAL A 254      10.852 -53.196  19.744  1.00 49.21      A    C  
ATOM   1971  CG2 VAL A 254      12.968 -53.972  20.696  1.00 50.90      A    C  
ATOM   1972  N   PRO A 255      11.447 -52.162  16.632  1.00 55.91      A    N  
ATOM   1973  CA  PRO A 255      10.757 -51.147  15.846  1.00 55.87      A    C  
ATOM   1974  C   PRO A 255      10.062 -50.148  16.783  1.00 57.06      A    C  
ATOM   1975  O   PRO A 255       9.200 -50.503  17.579  1.00 54.38      A    O  
ATOM   1976  CB  PRO A 255       9.780 -51.909  14.942  1.00 51.62      A    C  
ATOM   1977  CG  PRO A 255       9.552 -53.225  15.677  1.00 52.65      A    C  
ATOM   1978  CD  PRO A 255      10.884 -53.473  16.384  1.00 57.84      A    C  
ATOM   1979  N   VAL A 256      10.449 -48.877  16.646  1.00 60.26      A    N  
ATOM   1980  CA  VAL A 256       9.930 -47.767  17.446  1.00 59.87      A    C  
ATOM   1981  C   VAL A 256       8.914 -46.962  16.652  1.00 61.34      A    C  
ATOM   1982  O   VAL A 256       8.997 -46.879  15.425  1.00 58.73      A    O  
ATOM   1983  CB  VAL A 256      11.073 -46.886  17.988  1.00 56.01      A    C  
ATOM   1984  CG1 VAL A 256      11.841 -47.635  19.074  1.00 52.24      A    C  
ATOM   1985  CG2 VAL A 256      12.059 -46.436  16.917  1.00 55.29      A    C  
ATOM   1986  N   LYS A 257       7.963 -46.352  17.338  1.00 59.22      A    N  
ATOM   1987  CA  LYS A 257       7.118 -45.315  16.746  1.00 60.01      A    C  
ATOM   1988  C   LYS A 257       7.827 -43.962  16.797  1.00 59.79      A    C  
ATOM   1989  O   LYS A 257       8.638 -43.714  17.684  1.00 55.93      A    O  
ATOM   1990  CB  LYS A 257       5.742 -45.269  17.418  1.00 58.42      A    C  
ATOM   1991  CG  LYS A 257       4.756 -46.182  16.683  1.00 55.86      A    C  
ATOM   1992  CD  LYS A 257       3.337 -45.981  17.223  1.00 51.20      A    C  
ATOM   1993  CE  LYS A 257       2.329 -46.682  16.322  1.00 45.64      A    C  
ATOM   1994  NZ  LYS A 257       0.944 -46.260  16.625  1.00 38.83      A    N1+
ATOM   1995  N   GLY A 258       7.509 -43.115  15.828  1.00 61.25      A    N  
ATOM   1996  CA  GLY A 258       7.850 -41.704  15.876  1.00 59.50      A    C  
ATOM   1997  C   GLY A 258       6.819 -40.893  16.667  1.00 61.59      A    C  
ATOM   1998  O   GLY A 258       5.765 -41.398  17.041  1.00 59.03      A    O  
ATOM   1999  N   LEU A 259       7.130 -39.631  16.907  1.00 62.05      A    N  
ATOM   2000  CA  LEU A 259       6.200 -38.657  17.470  1.00 62.51      A    C  
ATOM   2001  C   LEU A 259       5.418 -38.014  16.328  1.00 64.09      A    C  
ATOM   2002  O   LEU A 259       5.940 -37.148  15.622  1.00 61.43      A    O  
ATOM   2003  CB  LEU A 259       6.987 -37.648  18.323  1.00 59.12      A    C  
ATOM   2004  CG  LEU A 259       6.684 -37.798  19.821  1.00 56.40      A    C  
ATOM   2005  CD1 LEU A 259       7.936 -37.514  20.637  1.00 52.99      A    C  
ATOM   2006  CD2 LEU A 259       5.598 -36.843  20.269  1.00 54.07      A    C  
ATOM   2007  N   GLU A 260       4.201 -38.472  16.126  1.00 60.53      A    N  
ATOM   2008  CA  GLU A 260       3.316 -38.006  15.074  1.00 61.01      A    C  
ATOM   2009  C   GLU A 260       2.416 -36.880  15.579  1.00 61.45      A    C  
ATOM   2010  O   GLU A 260       2.015 -36.849  16.743  1.00 58.38      A    O  
ATOM   2011  CB  GLU A 260       2.495 -39.179  14.509  1.00 58.25      A    C  
ATOM   2012  CG  GLU A 260       3.384 -40.205  13.789  1.00 54.29      A    C  
ATOM   2013  CD  GLU A 260       2.640 -41.462  13.305  1.00 48.75      A    C  
ATOM   2014  OE1 GLU A 260       3.346 -42.404  12.888  1.00 43.18      A    O  
ATOM   2015  OE2 GLU A 260       1.396 -41.511  13.414  1.00 46.14      A    O1-
ATOM   2016  N   HIS A 261       2.093 -35.955  14.686  1.00 68.23      A    N  
ATOM   2017  CA  HIS A 261       1.104 -34.921  14.901  1.00 67.43      A    C  
ATOM   2018  C   HIS A 261      -0.042 -35.087  13.902  1.00 68.91      A    C  
ATOM   2019  O   HIS A 261       0.160 -35.577  12.793  1.00 65.44      A    O  
ATOM   2020  CB  HIS A 261       1.768 -33.550  14.765  1.00 63.48      A    C  
ATOM   2021  CG  HIS A 261       2.707 -33.253  15.893  1.00 65.36      A    C  
ATOM   2022  CD2 HIS A 261       4.076 -33.271  15.855  1.00 59.00      A    C  
ATOM   2023  ND1 HIS A 261       2.340 -32.910  17.179  1.00 60.93      A    N  
ATOM   2024  CE1 HIS A 261       3.464 -32.708  17.885  1.00 59.83      A    C  
ATOM   2025  NE2 HIS A 261       4.532 -32.917  17.113  1.00 62.04      A    N  
ATOM   2026  N   GLN A 262      -1.233 -34.639  14.270  1.00 57.26      A    N  
ATOM   2027  CA  GLN A 262      -2.394 -34.706  13.378  1.00 55.67      A    C  
ATOM   2028  C   GLN A 262      -2.247 -33.798  12.147  1.00 57.03      A    C  
ATOM   2029  O   GLN A 262      -2.820 -34.073  11.096  1.00 53.52      A    O  
ATOM   2030  CB  GLN A 262      -3.652 -34.300  14.145  1.00 51.78      A    C  
ATOM   2031  CG  GLN A 262      -4.065 -35.264  15.268  1.00 49.27      A    C  
ATOM   2032  CD  GLN A 262      -5.406 -34.842  15.869  1.00 42.77      A    C  
ATOM   2033  NE2 GLN A 262      -5.919 -35.526  16.860  1.00 38.94      A    N  
ATOM   2034  OE1 GLN A 262      -6.018 -33.881  15.437  1.00 40.27      A    O  
ATOM   2035  N   ARG A 263      -1.486 -32.707  12.267  1.00 62.02      A    N  
ATOM   2036  CA  ARG A 263      -1.219 -31.770  11.181  1.00 61.93      A    C  
ATOM   2037  C   ARG A 263       0.278 -31.543  10.998  1.00 60.31      A    C  
ATOM   2038  O   ARG A 263       1.010 -31.355  11.970  1.00 55.61      A    O  
ATOM   2039  CB  ARG A 263      -1.937 -30.431  11.429  1.00 60.62      A    C  
ATOM   2040  CG  ARG A 263      -3.462 -30.554  11.345  1.00 59.20      A    C  
ATOM   2041  CD  ARG A 263      -4.097 -29.168  11.454  1.00 55.49      A    C  
ATOM   2042  NE  ARG A 263      -5.560 -29.230  11.383  1.00 50.32      A    N  
ATOM   2043  CZ  ARG A 263      -6.393 -28.212  11.545  1.00 45.65      A    C  
ATOM   2044  NH1 ARG A 263      -5.960 -27.004  11.759  1.00 42.97      A    N1+
ATOM   2045  NH2 ARG A 263      -7.677 -28.406  11.504  1.00 40.61      A    N  
ATOM   2046  N   GLY A 264       0.693 -31.479   9.751  1.00 63.32      A    N  
ATOM   2047  CA  GLY A 264       2.065 -31.191   9.372  1.00 62.51      A    C  
ATOM   2048  C   GLY A 264       2.999 -32.390   9.516  1.00 65.88      A    C  
ATOM   2049  O   GLY A 264       2.603 -33.534   9.311  1.00 62.04      A    O  
ATOM   2050  N   TYR A 265       4.244 -32.101   9.832  1.00 68.45      A    N  
ATOM   2051  CA  TYR A 265       5.314 -33.087   9.902  1.00 68.14      A    C  
ATOM   2052  C   TYR A 265       5.457 -33.659  11.310  1.00 68.78      A    C  
ATOM   2053  O   TYR A 265       5.200 -32.982  12.305  1.00 64.21      A    O  
ATOM   2054  CB  TYR A 265       6.620 -32.448   9.429  1.00 65.26      A    C  
ATOM   2055  CG  TYR A 265       6.522 -31.877   8.034  1.00 65.13      A    C  
ATOM   2056  CD1 TYR A 265       6.551 -32.734   6.910  1.00 61.64      A    C  
ATOM   2057  CD2 TYR A 265       6.335 -30.490   7.838  1.00 61.04      A    C  
ATOM   2058  CE1 TYR A 265       6.398 -32.220   5.627  1.00 56.89      A    C  
ATOM   2059  CE2 TYR A 265       6.176 -29.969   6.550  1.00 57.00      A    C  
ATOM   2060  CZ  TYR A 265       6.200 -30.837   5.446  1.00 56.49      A    C  
ATOM   2061  OH  TYR A 265       6.032 -30.336   4.187  1.00 52.89      A    O  
ATOM   2062  N   ASN A 266       5.933 -34.893  11.391  1.00 69.16      A    N  
ATOM   2063  CA  ASN A 266       6.221 -35.517  12.672  1.00 69.20      A    C  
ATOM   2064  C   ASN A 266       7.345 -34.756  13.383  1.00 70.34      A    C  
ATOM   2065  O   ASN A 266       8.359 -34.410  12.766  1.00 65.92      A    O  
ATOM   2066  CB  ASN A 266       6.574 -37.001  12.458  1.00 65.41      A    C  
ATOM   2067  CG  ASN A 266       5.437 -37.821  11.878  1.00 63.39      A    C  
ATOM   2068  ND2 ASN A 266       5.657 -39.104  11.659  1.00 59.40      A    N  
ATOM   2069  OD1 ASN A 266       4.350 -37.337  11.626  1.00 58.02      A    O  
ATOM   2070  N   SER A 267       7.217 -34.542  14.673  1.00 68.66      A    N  
ATOM   2071  CA  SER A 267       8.289 -33.918  15.452  1.00 67.03      A    C  
ATOM   2072  C   SER A 267       9.507 -34.841  15.596  1.00 70.77      A    C  
ATOM   2073  O   SER A 267      10.632 -34.363  15.686  1.00 65.72      A    O  
ATOM   2074  CB  SER A 267       7.780 -33.485  16.825  1.00 59.89      A    C  
ATOM   2075  OG  SER A 267       7.349 -34.581  17.572  1.00 57.63      A    O  
ATOM   2076  N   LEU A 268       9.273 -36.151  15.564  1.00 69.97      A    N  
ATOM   2077  CA  LEU A 268      10.311 -37.168  15.522  1.00 71.09      A    C  
ATOM   2078  C   LEU A 268       9.911 -38.268  14.549  1.00 73.56      A    C  
ATOM   2079  O   LEU A 268       8.852 -38.882  14.692  1.00 71.73      A    O  
ATOM   2080  CB  LEU A 268      10.523 -37.742  16.925  1.00 67.44      A    C  
ATOM   2081  CG  LEU A 268      11.662 -37.036  17.662  1.00 66.12      A    C  
ATOM   2082  CD1 LEU A 268      11.391 -37.081  19.147  1.00 62.65      A    C  
ATOM   2083  CD2 LEU A 268      12.991 -37.746  17.426  1.00 64.30      A    C  
ATOM   2084  N   TYR A 269      10.796 -38.579  13.630  1.00 73.21      A    N  
ATOM   2085  CA  TYR A 269      10.669 -39.734  12.762  1.00 73.50      A    C  
ATOM   2086  C   TYR A 269      11.329 -40.966  13.397  1.00 74.53      A    C  
ATOM   2087  O   TYR A 269      12.205 -40.852  14.260  1.00 72.01      A    O  
ATOM   2088  CB  TYR A 269      11.242 -39.398  11.383  1.00 70.76      A    C  
ATOM   2089  CG  TYR A 269      10.442 -38.334  10.672  1.00 71.94      A    C  
ATOM   2090  CD1 TYR A 269       9.223 -38.672  10.045  1.00 68.30      A    C  
ATOM   2091  CD2 TYR A 269      10.862 -36.993  10.676  1.00 68.88      A    C  
ATOM   2092  CE1 TYR A 269       8.451 -37.685   9.417  1.00 65.89      A    C  
ATOM   2093  CE2 TYR A 269      10.096 -35.993  10.050  1.00 66.48      A    C  
ATOM   2094  CZ  TYR A 269       8.885 -36.348   9.424  1.00 67.32      A    C  
ATOM   2095  OH  TYR A 269       8.127 -35.384   8.826  1.00 64.37      A    O  
ATOM   2096  N   GLN A 270      10.943 -42.149  12.949  1.00 72.26      A    N  
ATOM   2097  CA  GLN A 270      11.532 -43.399  13.452  1.00 71.57      A    C  
ATOM   2098  C   GLN A 270      13.072 -43.437  13.405  1.00 73.11      A    C  
ATOM   2099  O   GLN A 270      13.678 -43.899  14.372  1.00 71.07      A    O  
ATOM   2100  CB  GLN A 270      10.974 -44.598  12.674  1.00 68.97      A    C  
ATOM   2101  CG  GLN A 270       9.543 -44.971  13.069  1.00 64.40      A    C  
ATOM   2102  CD  GLN A 270       9.058 -46.213  12.307  1.00 58.42      A    C  
ATOM   2103  NE2 GLN A 270       8.004 -46.855  12.760  1.00 50.89      A    N  
ATOM   2104  OE1 GLN A 270       9.625 -46.628  11.305  1.00 52.36      A    O  
ATOM   2105  N   PRO A 271      13.735 -42.963  12.344  1.00 72.11      A    N  
ATOM   2106  CA  PRO A 271      15.195 -42.900  12.321  1.00 72.27      A    C  
ATOM   2107  C   PRO A 271      15.747 -41.995  13.424  1.00 74.31      A    C  
ATOM   2108  O   PRO A 271      16.725 -42.353  14.076  1.00 71.46      A    O  
ATOM   2109  CB  PRO A 271      15.573 -42.379  10.931  1.00 69.68      A    C  
ATOM   2110  CG  PRO A 271      14.348 -42.689  10.075  1.00 69.96      A    C  
ATOM   2111  CD  PRO A 271      13.202 -42.536  11.061  1.00 72.61      A    C  
ATOM   2112  N   GLU A 272      15.104 -40.845  13.680  1.00 72.95      A    N  
ATOM   2113  CA  GLU A 272      15.518 -39.910  14.727  1.00 73.43      A    C  
ATOM   2114  C   GLU A 272      15.371 -40.517  16.123  1.00 75.39      A    C  
ATOM   2115  O   GLU A 272      16.295 -40.413  16.921  1.00 74.81      A    O  
ATOM   2116  CB  GLU A 272      14.704 -38.609  14.657  1.00 70.87      A    C  
ATOM   2117  CG  GLU A 272      14.940 -37.806  13.380  1.00 69.71      A    C  
ATOM   2118  CD  GLU A 272      14.198 -36.462  13.442  1.00 67.34      A    C  
ATOM   2119  OE1 GLU A 272      14.818 -35.417  13.159  1.00 60.98      A    O  
ATOM   2120  OE2 GLU A 272      13.002 -36.453  13.801  1.00 63.57      A    O1-
ATOM   2121  N   MET A 273      14.283 -41.244  16.400  1.00 78.38      A    N  
ATOM   2122  CA  MET A 273      14.119 -41.974  17.658  1.00 78.38      A    C  
ATOM   2123  C   MET A 273      15.246 -42.985  17.876  1.00 80.42      A    C  
ATOM   2124  O   MET A 273      15.775 -43.113  18.977  1.00 78.81      A    O  
ATOM   2125  CB  MET A 273      12.764 -42.699  17.679  1.00 76.55      A    C  
ATOM   2126  CG  MET A 273      11.622 -41.782  18.093  1.00 74.40      A    C  
ATOM   2127  SD  MET A 273      11.702 -41.270  19.834  1.00 69.97      A    S  
ATOM   2128  CE  MET A 273      10.566 -42.449  20.584  1.00 61.82      A    C  
ATOM   2129  N   THR A 274      15.655 -43.661  16.809  1.00 77.79      A    N  
ATOM   2130  CA  THR A 274      16.766 -44.611  16.864  1.00 77.08      A    C  
ATOM   2131  C   THR A 274      18.099 -43.898  17.106  1.00 78.07      A    C  
ATOM   2132  O   THR A 274      18.893 -44.334  17.938  1.00 76.68      A    O  
ATOM   2133  CB  THR A 274      16.835 -45.451  15.578  1.00 75.53      A    C  
ATOM   2134  CG2 THR A 274      17.773 -46.638  15.724  1.00 66.09      A    C  
ATOM   2135  OG1 THR A 274      15.568 -45.978  15.264  1.00 67.66      A    O  
ATOM   2136  N   VAL A 275      18.331 -42.756  16.454  1.00 77.44      A    N  
ATOM   2137  CA  VAL A 275      19.535 -41.933  16.652  1.00 76.99      A    C  
ATOM   2138  C   VAL A 275      19.604 -41.392  18.085  1.00 78.27      A    C  
ATOM   2139  O   VAL A 275      20.665 -41.461  18.704  1.00 78.54      A    O  
ATOM   2140  CB  VAL A 275      19.600 -40.797  15.618  1.00 75.93      A    C  
ATOM   2141  CG1 VAL A 275      20.691 -39.764  15.932  1.00 69.93      A    C  
ATOM   2142  CG2 VAL A 275      19.916 -41.358  14.230  1.00 71.86      A    C  
ATOM   2143  N   LEU A 276      18.489 -40.914  18.639  1.00 79.59      A    N  
ATOM   2144  CA  LEU A 276      18.436 -40.450  20.026  1.00 78.56      A    C  
ATOM   2145  C   LEU A 276      18.773 -41.578  21.011  1.00 80.16      A    C  
ATOM   2146  O   LEU A 276      19.539 -41.364  21.952  1.00 79.30      A    O  
ATOM   2147  CB  LEU A 276      17.052 -39.867  20.340  1.00 77.18      A    C  
ATOM   2148  CG  LEU A 276      16.771 -38.492  19.703  1.00 78.39      A    C  
ATOM   2149  CD1 LEU A 276      15.358 -38.069  20.077  1.00 74.66      A    C  
ATOM   2150  CD2 LEU A 276      17.720 -37.409  20.198  1.00 75.07      A    C  
ATOM   2151  N   TRP A 277      18.273 -42.789  20.774  1.00 81.96      A    N  
ATOM   2152  CA  TRP A 277      18.615 -43.956  21.582  1.00 80.83      A    C  
ATOM   2153  C   TRP A 277      20.094 -44.323  21.471  1.00 81.89      A    C  
ATOM   2154  O   TRP A 277      20.755 -44.582  22.475  1.00 79.33      A    O  
ATOM   2155  CB  TRP A 277      17.733 -45.133  21.180  1.00 78.93      A    C  
ATOM   2156  CG  TRP A 277      17.931 -46.332  22.046  1.00 80.14      A    C  
ATOM   2157  CD1 TRP A 277      18.658 -47.424  21.734  1.00 72.91      A    C  
ATOM   2158  CD2 TRP A 277      17.425 -46.543  23.400  1.00 78.85      A    C  
ATOM   2159  CE2 TRP A 277      17.876 -47.813  23.845  1.00 76.96      A    C  
ATOM   2160  CE3 TRP A 277      16.626 -45.796  24.284  1.00 74.09      A    C  
ATOM   2161  NE1 TRP A 277      18.616 -48.317  22.802  1.00 72.54      A    N  
ATOM   2162  CZ2 TRP A 277      17.552 -48.316  25.115  1.00 75.25      A    C  
ATOM   2163  CZ3 TRP A 277      16.297 -46.293  25.557  1.00 67.58      A    C  
ATOM   2164  CH2 TRP A 277      16.761 -47.544  25.964  1.00 70.23      A    C  
ATOM   2165  N   MET A 278      20.667 -44.282  20.272  1.00 79.45      A    N  
ATOM   2166  CA  MET A 278      22.086 -44.542  20.050  1.00 77.23      A    C  
ATOM   2167  C   MET A 278      22.987 -43.487  20.701  1.00 76.61      A    C  
ATOM   2168  O   MET A 278      24.027 -43.831  21.267  1.00 75.24      A    O  
ATOM   2169  CB  MET A 278      22.379 -44.638  18.549  1.00 75.68      A    C  
ATOM   2170  CG  MET A 278      21.856 -45.923  17.909  1.00 73.67      A    C  
ATOM   2171  SD  MET A 278      22.394 -46.099  16.194  1.00 68.32      A    S  
ATOM   2172  CE  MET A 278      21.609 -47.666  15.773  1.00 58.94      A    C  
ATOM   2173  N   LEU A 279      22.591 -42.210  20.681  1.00 80.69      A    N  
ATOM   2174  CA  LEU A 279      23.290 -41.132  21.384  1.00 78.27      A    C  
ATOM   2175  C   LEU A 279      23.247 -41.329  22.898  1.00 78.93      A    C  
ATOM   2176  O   LEU A 279      24.272 -41.186  23.571  1.00 76.38      A    O  
ATOM   2177  CB  LEU A 279      22.665 -39.780  20.999  1.00 76.79      A    C  
ATOM   2178  CG  LEU A 279      23.128 -39.244  19.636  1.00 76.52      A    C  
ATOM   2179  CD1 LEU A 279      22.229 -38.101  19.179  1.00 72.01      A    C  
ATOM   2180  CD2 LEU A 279      24.564 -38.710  19.705  1.00 73.51      A    C  
ATOM   2181  N   ALA A 280      22.085 -41.717  23.429  1.00 81.94      A    N  
ATOM   2182  CA  ALA A 280      21.916 -41.965  24.855  1.00 79.25      A    C  
ATOM   2183  C   ALA A 280      22.696 -43.186  25.342  1.00 80.41      A    C  
ATOM   2184  O   ALA A 280      23.269 -43.183  26.437  1.00 76.83      A    O  
ATOM   2185  CB  ALA A 280      20.420 -42.123  25.130  1.00 76.87      A    C  
ATOM   2186  N   THR A 281      22.762 -44.247  24.546  1.00 80.95      A    N  
ATOM   2187  CA  THR A 281      23.478 -45.479  24.901  1.00 77.69      A    C  
ATOM   2188  C   THR A 281      24.976 -45.407  24.619  1.00 77.22      A    C  
ATOM   2189  O   THR A 281      25.744 -46.191  25.181  1.00 69.35      A    O  
ATOM   2190  CB  THR A 281      22.866 -46.698  24.213  1.00 74.15      A    C  
ATOM   2191  CG2 THR A 281      21.438 -46.966  24.692  1.00 67.09      A    C  
ATOM   2192  OG1 THR A 281      22.824 -46.522  22.820  1.00 67.64      A    O  
ATOM   2193  N   GLY A 282      25.407 -44.433  23.792  1.00 77.40      A    N  
ATOM   2194  CA  GLY A 282      26.791 -44.302  23.350  1.00 75.12      A    C  
ATOM   2195  C   GLY A 282      27.197 -45.370  22.342  1.00 77.06      A    C  
ATOM   2196  O   GLY A 282      28.350 -45.801  22.330  1.00 69.75      A    O  
ATOM   2197  N   SER A 283      26.259 -45.853  21.541  1.00 74.97      A    N  
ATOM   2198  CA  SER A 283      26.466 -46.931  20.568  1.00 73.32      A    C  
ATOM   2199  C   SER A 283      26.821 -46.457  19.161  1.00 73.67      A    C  
ATOM   2200  O   SER A 283      27.124 -47.287  18.303  1.00 67.39      A    O  
ATOM   2201  CB  SER A 283      25.236 -47.842  20.541  1.00 69.54      A    C  
ATOM   2202  OG  SER A 283      24.088 -47.143  20.136  1.00 64.08      A    O  
ATOM   2203  N   ILE A 284      26.838 -45.139  18.910  1.00 73.89      A    N  
ATOM   2204  CA  ILE A 284      27.240 -44.596  17.613  1.00 72.23      A    C  
ATOM   2205  C   ILE A 284      28.741 -44.832  17.409  1.00 72.85      A    C  
ATOM   2206  O   ILE A 284      29.555 -44.386  18.223  1.00 68.47      A    O  
ATOM   2207  CB  ILE A 284      26.868 -43.114  17.456  1.00 68.57      A    C  
ATOM   2208  CG1 ILE A 284      25.351 -42.937  17.610  1.00 65.03      A    C  
ATOM   2209  CG2 ILE A 284      27.339 -42.578  16.084  1.00 63.78      A    C  
ATOM   2210  CD1 ILE A 284      24.854 -41.503  17.447  1.00 59.56      A    C  
ATOM   2211  N   PRO A 285      29.151 -45.512  16.334  1.00 72.01      A    N  
ATOM   2212  CA  PRO A 285      30.554 -45.784  16.072  1.00 70.27      A    C  
ATOM   2213  C   PRO A 285      31.347 -44.486  15.897  1.00 70.34      A    C  
ATOM   2214  O   PRO A 285      30.855 -43.515  15.331  1.00 65.34      A    O  
ATOM   2215  CB  PRO A 285      30.573 -46.679  14.831  1.00 66.44      A    C  
ATOM   2216  CG  PRO A 285      29.252 -46.365  14.132  1.00 65.44      A    C  
ATOM   2217  CD  PRO A 285      28.314 -46.039  15.281  1.00 69.16      A    C  
ATOM   2218  N   LEU A 286      32.588 -44.474  16.363  1.00 67.07      A    N  
ATOM   2219  CA  LEU A 286      33.513 -43.340  16.369  1.00 66.66      A    C  
ATOM   2220  C   LEU A 286      33.037 -42.133  17.200  1.00 68.34      A    C  
ATOM   2221  O   LEU A 286      33.743 -41.735  18.126  1.00 62.68      A    O  
ATOM   2222  CB  LEU A 286      33.877 -42.926  14.929  1.00 61.90      A    C  
ATOM   2223  CG  LEU A 286      34.730 -43.966  14.184  1.00 56.41      A    C  
ATOM   2224  CD1 LEU A 286      34.510 -43.886  12.678  1.00 52.54      A    C  
ATOM   2225  CD2 LEU A 286      36.215 -43.719  14.466  1.00 52.38      A    C  
ATOM   2226  N   LEU A 287      31.870 -41.579  16.924  1.00 70.03      A    N  
ATOM   2227  CA  LEU A 287      31.379 -40.359  17.555  1.00 69.76      A    C  
ATOM   2228  C   LEU A 287      31.169 -40.530  19.065  1.00 71.74      A    C  
ATOM   2229  O   LEU A 287      31.630 -39.706  19.857  1.00 67.62      A    O  
ATOM   2230  CB  LEU A 287      30.087 -39.921  16.857  1.00 65.73      A    C  
ATOM   2231  CG  LEU A 287      29.749 -38.444  17.147  1.00 60.85      A    C  
ATOM   2232  CD1 LEU A 287      30.463 -37.520  16.163  1.00 57.75      A    C  
ATOM   2233  CD2 LEU A 287      28.256 -38.206  17.064  1.00 58.17      A    C  
ATOM   2234  N   SER A 288      30.540 -41.617  19.484  1.00 71.82      A    N  
ATOM   2235  CA  SER A 288      30.253 -41.871  20.896  1.00 69.81      A    C  
ATOM   2236  C   SER A 288      31.497 -42.035  21.770  1.00 73.41      A    C  
ATOM   2237  O   SER A 288      31.425 -41.808  22.975  1.00 69.89      A    O  
ATOM   2238  CB  SER A 288      29.378 -43.109  21.044  1.00 64.65      A    C  
ATOM   2239  OG  SER A 288      28.116 -42.865  20.487  1.00 60.89      A    O  
ATOM   2240  N   LYS A 289      32.638 -42.374  21.184  1.00 70.23      A    N  
ATOM   2241  CA  LYS A 289      33.902 -42.421  21.941  1.00 69.64      A    C  
ATOM   2242  C   LYS A 289      34.409 -41.038  22.335  1.00 71.40      A    C  
ATOM   2243  O   LYS A 289      35.046 -40.916  23.376  1.00 67.37      A    O  
ATOM   2244  CB  LYS A 289      34.992 -43.148  21.146  1.00 65.66      A    C  
ATOM   2245  CG  LYS A 289      34.844 -44.679  21.201  1.00 60.58      A    C  
ATOM   2246  CD  LYS A 289      36.059 -45.339  20.529  1.00 56.03      A    C  
ATOM   2247  CE  LYS A 289      35.991 -46.853  20.679  1.00 48.58      A    C  
ATOM   2248  NZ  LYS A 289      37.159 -47.514  20.025  1.00 40.28      A    N1+
ATOM   2249  N   TYR A 290      34.139 -40.028  21.524  1.00 74.97      A    N  
ATOM   2250  CA  TYR A 290      34.592 -38.660  21.770  1.00 74.10      A    C  
ATOM   2251  C   TYR A 290      33.566 -37.837  22.548  1.00 74.94      A    C  
ATOM   2252  O   TYR A 290      33.932 -37.081  23.447  1.00 70.10      A    O  
ATOM   2253  CB  TYR A 290      34.913 -37.979  20.433  1.00 71.59      A    C  
ATOM   2254  CG  TYR A 290      36.209 -38.452  19.817  1.00 67.60      A    C  
ATOM   2255  CD1 TYR A 290      37.432 -37.950  20.296  1.00 62.34      A    C  
ATOM   2256  CD2 TYR A 290      36.207 -39.388  18.770  1.00 60.65      A    C  
ATOM   2257  CE1 TYR A 290      38.644 -38.372  19.731  1.00 54.68      A    C  
ATOM   2258  CE2 TYR A 290      37.414 -39.819  18.202  1.00 54.17      A    C  
ATOM   2259  CZ  TYR A 290      38.629 -39.308  18.680  1.00 53.77      A    C  
ATOM   2260  OH  TYR A 290      39.819 -39.726  18.121  1.00 51.01      A    O  
ATOM   2261  N   VAL A 291      32.298 -37.985  22.218  1.00 75.09      A    N  
ATOM   2262  CA  VAL A 291      31.217 -37.154  22.775  1.00 73.59      A    C  
ATOM   2263  C   VAL A 291      30.630 -37.761  24.053  1.00 74.92      A    C  
ATOM   2264  O   VAL A 291      30.058 -37.051  24.878  1.00 69.16      A    O  
ATOM   2265  CB  VAL A 291      30.147 -36.891  21.702  1.00 69.83      A    C  
ATOM   2266  CG1 VAL A 291      29.108 -35.873  22.159  1.00 62.44      A    C  
ATOM   2267  CG2 VAL A 291      30.769 -36.316  20.417  1.00 63.79      A    C  
ATOM   2268  N   GLY A 292      30.803 -39.059  24.245  1.00 76.25      A    N  
ATOM   2269  CA  GLY A 292      30.188 -39.784  25.347  1.00 76.82      A    C  
ATOM   2270  C   GLY A 292      28.681 -39.981  25.153  1.00 80.26      A    C  
ATOM   2271  O   GLY A 292      28.162 -39.902  24.044  1.00 75.02      A    O  
ATOM   2272  N   LYS A 293      27.989 -40.271  26.249  1.00 79.28      A    N  
ATOM   2273  CA  LYS A 293      26.529 -40.438  26.239  1.00 80.71      A    C  
ATOM   2274  C   LYS A 293      25.855 -39.074  26.311  1.00 82.53      A    C  
ATOM   2275  O   LYS A 293      26.121 -38.312  27.241  1.00 78.37      A    O  
ATOM   2276  CB  LYS A 293      26.068 -41.342  27.388  1.00 77.94      A    C  
ATOM   2277  CG  LYS A 293      26.627 -42.765  27.256  1.00 77.03      A    C  
ATOM   2278  CD  LYS A 293      26.056 -43.659  28.349  1.00 75.10      A    C  
ATOM   2279  CE  LYS A 293      26.609 -45.073  28.208  1.00 67.66      A    C  
ATOM   2280  NZ  LYS A 293      25.966 -46.015  29.154  1.00 60.50      A    N1+
ATOM   2281  N   ARG A 294      24.967 -38.778  25.369  1.00 83.57      A    N  
ATOM   2282  CA  ARG A 294      24.165 -37.557  25.312  1.00 83.73      A    C  
ATOM   2283  C   ARG A 294      22.689 -37.929  25.299  1.00 85.14      A    C  
ATOM   2284  O   ARG A 294      22.296 -38.855  24.595  1.00 81.26      A    O  
ATOM   2285  CB  ARG A 294      24.541 -36.740  24.071  1.00 81.15      A    C  
ATOM   2286  CG  ARG A 294      25.990 -36.198  24.085  1.00 79.01      A    C  
ATOM   2287  CD  ARG A 294      26.174 -35.075  25.096  1.00 75.15      A    C  
ATOM   2288  NE  ARG A 294      27.550 -34.539  25.046  1.00 69.74      A    N  
ATOM   2289  CZ  ARG A 294      27.920 -33.311  25.370  1.00 64.10      A    C  
ATOM   2290  NH1 ARG A 294      27.068 -32.409  25.773  1.00 58.89      A    N1+
ATOM   2291  NH2 ARG A 294      29.167 -32.972  25.305  1.00 57.65      A    N  
ATOM   2292  N   TYR A 295      21.906 -37.232  26.083  1.00 86.75      A    N  
ATOM   2293  CA  TYR A 295      20.480 -37.487  26.234  1.00 87.06      A    C  
ATOM   2294  C   TYR A 295      19.712 -36.268  25.745  1.00 88.03      A    C  
ATOM   2295  O   TYR A 295      19.813 -35.208  26.353  1.00 84.50      A    O  
ATOM   2296  CB  TYR A 295      20.165 -37.806  27.699  1.00 85.16      A    C  
ATOM   2297  CG  TYR A 295      20.926 -38.982  28.252  1.00 87.21      A    C  
ATOM   2298  CD1 TYR A 295      20.439 -40.291  28.096  1.00 81.55      A    C  
ATOM   2299  CD2 TYR A 295      22.152 -38.795  28.923  1.00 83.11      A    C  
ATOM   2300  CE1 TYR A 295      21.146 -41.388  28.595  1.00 80.92      A    C  
ATOM   2301  CE2 TYR A 295      22.876 -39.882  29.424  1.00 81.49      A    C  
ATOM   2302  CZ  TYR A 295      22.371 -41.185  29.262  1.00 83.98      A    C  
ATOM   2303  OH  TYR A 295      23.071 -42.257  29.739  1.00 81.27      A    O  
ATOM   2304  N   PHE A 296      18.970 -36.420  24.663  1.00 87.37      A    N  
ATOM   2305  CA  PHE A 296      18.177 -35.348  24.082  1.00 86.94      A    C  
ATOM   2306  C   PHE A 296      16.686 -35.681  24.188  1.00 87.44      A    C  
ATOM   2307  O   PHE A 296      16.281 -36.803  23.878  1.00 84.36      A    O  
ATOM   2308  CB  PHE A 296      18.581 -35.111  22.629  1.00 85.19      A    C  
ATOM   2309  CG  PHE A 296      20.007 -34.634  22.457  1.00 86.66      A    C  
ATOM   2310  CD1 PHE A 296      20.311 -33.268  22.558  1.00 81.18      A    C  
ATOM   2311  CD2 PHE A 296      21.037 -35.549  22.183  1.00 81.64      A    C  
ATOM   2312  CE1 PHE A 296      21.621 -32.816  22.374  1.00 79.61      A    C  
ATOM   2313  CE2 PHE A 296      22.356 -35.103  21.999  1.00 80.03      A    C  
ATOM   2314  CZ  PHE A 296      22.644 -33.729  22.089  1.00 82.31      A    C  
ATOM   2315  N   ILE A 297      15.886 -34.713  24.595  1.00 87.62      A    N  
ATOM   2316  CA  ILE A 297      14.422 -34.796  24.566  1.00 87.61      A    C  
ATOM   2317  C   ILE A 297      13.895 -33.744  23.594  1.00 87.83      A    C  
ATOM   2318  O   ILE A 297      14.328 -32.595  23.665  1.00 85.25      A    O  
ATOM   2319  CB  ILE A 297      13.826 -34.668  25.986  1.00 85.52      A    C  
ATOM   2320  CG1 ILE A 297      14.182 -35.940  26.776  1.00 76.61      A    C  
ATOM   2321  CG2 ILE A 297      12.306 -34.440  25.953  1.00 73.83      A    C  
ATOM   2322  CD1 ILE A 297      13.523 -36.062  28.145  1.00 69.51      A    C  
ATOM   2323  N   PRO A 298      12.961 -34.101  22.710  1.00 88.72      A    N  
ATOM   2324  CA  PRO A 298      12.324 -33.140  21.833  1.00 87.38      A    C  
ATOM   2325  C   PRO A 298      11.342 -32.274  22.613  1.00 88.00      A    C  
ATOM   2326  O   PRO A 298      10.454 -32.763  23.304  1.00 85.20      A    O  
ATOM   2327  CB  PRO A 298      11.620 -33.972  20.767  1.00 84.62      A    C  
ATOM   2328  CG  PRO A 298      11.226 -35.214  21.544  1.00 82.37      A    C  
ATOM   2329  CD  PRO A 298      12.391 -35.418  22.507  1.00 86.14      A    C  
ATOM   2330  N   LEU A 299      11.479 -30.971  22.441  1.00 88.02      A    N  
ATOM   2331  CA  LEU A 299      10.484 -29.989  22.838  1.00 87.97      A    C  
ATOM   2332  C   LEU A 299       9.869 -29.408  21.571  1.00 88.30      A    C  
ATOM   2333  O   LEU A 299      10.570 -29.175  20.589  1.00 86.29      A    O  
ATOM   2334  CB  LEU A 299      11.136 -28.905  23.711  1.00 87.18      A    C  
ATOM   2335  CG  LEU A 299      11.768 -29.440  25.008  1.00 87.56      A    C  
ATOM   2336  CD1 LEU A 299      12.472 -28.300  25.733  1.00 83.52      A    C  
ATOM   2337  CD2 LEU A 299      10.731 -30.036  25.963  1.00 83.94      A    C  
ATOM   2338  N   THR A 300       8.564 -29.178  21.592  1.00 88.43      A    N  
ATOM   2339  CA  THR A 300       7.834 -28.602  20.461  1.00 87.51      A    C  
ATOM   2340  C   THR A 300       7.054 -27.379  20.897  1.00 87.88      A    C  
ATOM   2341  O   THR A 300       6.539 -27.312  22.015  1.00 85.16      A    O  
ATOM   2342  CB  THR A 300       6.908 -29.615  19.775  1.00 85.41      A    C  
ATOM   2343  CG2 THR A 300       7.704 -30.730  19.106  1.00 74.11      A    C  
ATOM   2344  OG1 THR A 300       6.030 -30.221  20.692  1.00 73.42      A    O  
ATOM   2345  N   ALA A 301       6.982 -26.398  20.013  1.00 89.70      A    N  
ATOM   2346  CA  ALA A 301       6.134 -25.234  20.168  1.00 89.98      A    C  
ATOM   2347  C   ALA A 301       5.561 -24.845  18.813  1.00 90.50      A    C  
ATOM   2348  O   ALA A 301       6.219 -24.992  17.781  1.00 88.27      A    O  
ATOM   2349  CB  ALA A 301       6.951 -24.102  20.791  1.00 88.79      A    C  
ATOM   2350  N   THR A 302       4.329 -24.338  18.810  1.00 89.76      A    N  
ATOM   2351  CA  THR A 302       3.619 -23.921  17.608  1.00 89.13      A    C  
ATOM   2352  C   THR A 302       3.373 -22.421  17.639  1.00 89.46      A    C  
ATOM   2353  O   THR A 302       3.264 -21.820  18.706  1.00 86.40      A    O  
ATOM   2354  CB  THR A 302       2.303 -24.681  17.448  1.00 87.16      A    C  
ATOM   2355  CG2 THR A 302       2.547 -26.170  17.235  1.00 77.65      A    C  
ATOM   2356  OG1 THR A 302       1.506 -24.531  18.597  1.00 76.30      A    O  
ATOM   2357  N   TYR A 303       3.308 -21.815  16.452  1.00 91.50      A    N  
ATOM   2358  CA  TYR A 303       2.942 -20.411  16.302  1.00 92.28      A    C  
ATOM   2359  C   TYR A 303       2.264 -20.183  14.955  1.00 92.11      A    C  
ATOM   2360  O   TYR A 303       2.651 -20.788  13.948  1.00 89.34      A    O  
ATOM   2361  CB  TYR A 303       4.177 -19.529  16.477  1.00 91.67      A    C  
ATOM   2362  CG  TYR A 303       3.887 -18.253  17.230  1.00 92.70      A    C  
ATOM   2363  CD1 TYR A 303       3.347 -17.134  16.568  1.00 89.42      A    C  
ATOM   2364  CD2 TYR A 303       4.125 -18.193  18.614  1.00 89.72      A    C  
ATOM   2365  CE1 TYR A 303       3.041 -15.966  17.278  1.00 88.12      A    C  
ATOM   2366  CE2 TYR A 303       3.828 -17.022  19.339  1.00 88.25      A    C  
ATOM   2367  CZ  TYR A 303       3.280 -15.916  18.664  1.00 90.02      A    C  
ATOM   2368  OH  TYR A 303       2.975 -14.772  19.362  1.00 87.74      A    O  
ATOM   2369  N   SER A 304       1.274 -19.306  14.923  1.00 92.05      A    N  
ATOM   2370  CA  SER A 304       0.592 -18.904  13.700  1.00 91.99      A    C  
ATOM   2371  C   SER A 304       0.570 -17.384  13.579  1.00 92.15      A    C  
ATOM   2372  O   SER A 304       0.220 -16.679  14.518  1.00 89.15      A    O  
ATOM   2373  CB  SER A 304      -0.830 -19.473  13.639  1.00 90.07      A    C  
ATOM   2374  OG  SER A 304      -0.774 -20.880  13.536  1.00 80.77      A    O  
ATOM   2375  N   MET A 305       0.949 -16.874  12.407  1.00 92.40      A    N  
ATOM   2376  CA  MET A 305       0.921 -15.450  12.074  1.00 92.30      A    C  
ATOM   2377  C   MET A 305       0.457 -15.258  10.636  1.00 92.78      A    C  
ATOM   2378  O   MET A 305       0.714 -16.087   9.770  1.00 90.30      A    O  
ATOM   2379  CB  MET A 305       2.305 -14.800  12.244  1.00 90.65      A    C  
ATOM   2380  CG  MET A 305       2.804 -14.769  13.690  1.00 86.69      A    C  
ATOM   2381  SD  MET A 305       4.257 -13.703  13.886  1.00 85.93      A    S  
ATOM   2382  CE  MET A 305       4.616 -13.968  15.629  1.00 78.03      A    C  
ATOM   2383  N   ARG A 306      -0.186 -14.120  10.361  1.00 93.27      A    N  
ATOM   2384  CA  ARG A 306      -0.508 -13.745   8.988  1.00 92.83      A    C  
ATOM   2385  C   ARG A 306       0.746 -13.307   8.239  1.00 93.18      A    C  
ATOM   2386  O   ARG A 306       1.524 -12.508   8.756  1.00 90.37      A    O  
ATOM   2387  CB  ARG A 306      -1.600 -12.665   9.001  1.00 91.33      A    C  
ATOM   2388  CG  ARG A 306      -1.967 -12.207   7.585  1.00 86.74      A    C  
ATOM   2389  CD  ARG A 306      -3.362 -11.593   7.526  1.00 85.40      A    C  
ATOM   2390  NE  ARG A 306      -4.400 -12.625   7.700  1.00 82.50      A    N  
ATOM   2391  CZ  ARG A 306      -4.819 -13.492   6.793  1.00 81.53      A    C  
ATOM   2392  NH1 ARG A 306      -4.388 -13.494   5.565  1.00 71.70      A    N1+
ATOM   2393  NH2 ARG A 306      -5.689 -14.393   7.105  1.00 75.76      A    N  
ATOM   2394  N   MET A 307       0.908 -13.791   7.007  1.00 92.78      A    N  
ATOM   2395  CA  MET A 307       1.997 -13.379   6.129  1.00 92.54      A    C  
ATOM   2396  C   MET A 307       1.949 -11.870   5.864  1.00 92.75      A    C  
ATOM   2397  O   MET A 307       0.883 -11.284   5.696  1.00 90.93      A    O  
ATOM   2398  CB  MET A 307       1.935 -14.158   4.802  1.00 91.63      A    C  
ATOM   2399  CG  MET A 307       2.353 -15.625   4.953  1.00 87.91      A    C  
ATOM   2400  SD  MET A 307       4.084 -15.896   5.445  1.00 86.07      A    S  
ATOM   2401  CE  MET A 307       4.960 -15.257   4.013  1.00 78.93      A    C  
ATOM   2402  N   GLN A 308       3.116 -11.253   5.815  1.00 92.90      A    N  
ATOM   2403  CA  GLN A 308       3.322  -9.841   5.489  1.00 93.19      A    C  
ATOM   2404  C   GLN A 308       4.204  -9.658   4.234  1.00 93.22      A    C  
ATOM   2405  O   GLN A 308       4.673  -8.571   3.923  1.00 88.69      A    O  
ATOM   2406  CB  GLN A 308       3.920  -9.121   6.712  1.00 91.90      A    C  
ATOM   2407  CG  GLN A 308       2.988  -9.130   7.934  1.00 90.94      A    C  
ATOM   2408  CD  GLN A 308       1.699  -8.370   7.679  1.00 90.64      A    C  
ATOM   2409  NE2 GLN A 308       0.558  -8.999   7.821  1.00 79.00      A    N  
ATOM   2410  OE1 GLN A 308       1.707  -7.199   7.348  1.00 81.23      A    O  
ATOM   2411  N   SER A 309       4.435 -10.755   3.526  1.00 92.45      A    N  
ATOM   2412  CA  SER A 309       5.134 -10.841   2.254  1.00 91.86      A    C  
ATOM   2413  C   SER A 309       4.620 -12.061   1.500  1.00 91.39      A    C  
ATOM   2414  O   SER A 309       4.072 -12.976   2.127  1.00 86.79      A    O  
ATOM   2415  CB  SER A 309       6.649 -10.946   2.489  1.00 89.84      A    C  
ATOM   2416  OG  SER A 309       6.997 -12.096   3.228  1.00 84.20      A    O  
ATOM   2417  N   ASN A 310       4.801 -12.113   0.184  1.00 89.17      A    N  
ATOM   2418  CA  ASN A 310       4.339 -13.259  -0.603  1.00 88.96      A    C  
ATOM   2419  C   ASN A 310       5.041 -14.538  -0.160  1.00 89.00      A    C  
ATOM   2420  O   ASN A 310       6.266 -14.567  -0.051  1.00 84.95      A    O  
ATOM   2421  CB  ASN A 310       4.565 -12.990  -2.101  1.00 86.44      A    C  
ATOM   2422  CG  ASN A 310       3.630 -11.932  -2.668  1.00 85.22      A    C  
ATOM   2423  ND2 ASN A 310       3.600 -11.791  -3.973  1.00 80.31      A    N  
ATOM   2424  OD1 ASN A 310       2.933 -11.240  -1.953  1.00 77.40      A    O  
ATOM   2425  N   PHE A 311       4.280 -15.595   0.076  1.00 86.45      A    N  
ATOM   2426  CA  PHE A 311       4.875 -16.890   0.377  1.00 86.00      A    C  
ATOM   2427  C   PHE A 311       5.408 -17.533  -0.904  1.00 86.07      A    C  
ATOM   2428  O   PHE A 311       4.691 -17.656  -1.897  1.00 83.64      A    O  
ATOM   2429  CB  PHE A 311       3.871 -17.786   1.098  1.00 84.59      A    C  
ATOM   2430  CG  PHE A 311       4.500 -19.068   1.607  1.00 87.09      A    C  
ATOM   2431  CD1 PHE A 311       4.658 -20.160   0.749  1.00 84.45      A    C  
ATOM   2432  CD2 PHE A 311       5.001 -19.143   2.918  1.00 84.53      A    C  
ATOM   2433  CE1 PHE A 311       5.326 -21.324   1.186  1.00 83.16      A    C  
ATOM   2434  CE2 PHE A 311       5.659 -20.297   3.361  1.00 83.20      A    C  
ATOM   2435  CZ  PHE A 311       5.829 -21.387   2.500  1.00 84.24      A    C  
ATOM   2436  N   TYR A 312       6.666 -17.983  -0.873  1.00 88.39      A    N  
ATOM   2437  CA  TYR A 312       7.297 -18.603  -2.024  1.00 87.93      A    C  
ATOM   2438  C   TYR A 312       7.157 -20.126  -1.980  1.00 87.25      A    C  
ATOM   2439  O   TYR A 312       7.579 -20.775  -1.028  1.00 83.94      A    O  
ATOM   2440  CB  TYR A 312       8.764 -18.192  -2.117  1.00 87.07      A    C  
ATOM   2441  CG  TYR A 312       9.059 -16.724  -2.358  1.00 88.19      A    C  
ATOM   2442  CD1 TYR A 312       8.073 -15.810  -2.782  1.00 85.33      A    C  
ATOM   2443  CD2 TYR A 312      10.379 -16.263  -2.176  1.00 85.98      A    C  
ATOM   2444  CE1 TYR A 312       8.384 -14.465  -3.015  1.00 85.24      A    C  
ATOM   2445  CE2 TYR A 312      10.705 -14.923  -2.415  1.00 85.93      A    C  
ATOM   2446  CZ  TYR A 312       9.709 -14.020  -2.835  1.00 87.24      A    C  
ATOM   2447  OH  TYR A 312      10.019 -12.711  -3.068  1.00 84.72      A    O  
ATOM   2448  N   TYR A 313       6.663 -20.688  -3.063  1.00 84.31      A    N  
ATOM   2449  CA  TYR A 313       6.447 -22.130  -3.189  1.00 82.64      A    C  
ATOM   2450  C   TYR A 313       7.725 -22.954  -2.993  1.00 82.46      A    C  
ATOM   2451  O   TYR A 313       7.670 -24.063  -2.466  1.00 79.33      A    O  
ATOM   2452  CB  TYR A 313       5.850 -22.402  -4.562  1.00 80.45      A    C  
ATOM   2453  CG  TYR A 313       5.417 -23.839  -4.760  1.00 79.41      A    C  
ATOM   2454  CD1 TYR A 313       6.220 -24.729  -5.491  1.00 76.22      A    C  
ATOM   2455  CD2 TYR A 313       4.193 -24.273  -4.227  1.00 74.93      A    C  
ATOM   2456  CE1 TYR A 313       5.789 -26.046  -5.707  1.00 72.52      A    C  
ATOM   2457  CE2 TYR A 313       3.752 -25.576  -4.441  1.00 72.13      A    C  
ATOM   2458  CZ  TYR A 313       4.550 -26.464  -5.191  1.00 72.16      A    C  
ATOM   2459  OH  TYR A 313       4.094 -27.737  -5.430  1.00 68.61      A    O  
ATOM   2460  N   LYS A 314       8.895 -22.421  -3.352  1.00 84.29      A    N  
ATOM   2461  CA  LYS A 314      10.186 -23.098  -3.186  1.00 83.62      A    C  
ATOM   2462  C   LYS A 314      10.560 -23.398  -1.730  1.00 83.53      A    C  
ATOM   2463  O   LYS A 314      11.410 -24.260  -1.507  1.00 79.14      A    O  
ATOM   2464  CB  LYS A 314      11.296 -22.295  -3.887  1.00 81.22      A    C  
ATOM   2465  CG  LYS A 314      11.668 -20.987  -3.173  1.00 79.69      A    C  
ATOM   2466  CD  LYS A 314      12.729 -20.214  -3.978  1.00 79.65      A    C  
ATOM   2467  CE  LYS A 314      13.082 -18.923  -3.275  1.00 76.79      A    C  
ATOM   2468  NZ  LYS A 314      13.990 -18.083  -4.083  1.00 73.89      A    N1+
ATOM   2469  N   TRP A 315       9.948 -22.693  -0.772  1.00 85.06      A    N  
ATOM   2470  CA  TRP A 315      10.189 -22.891   0.661  1.00 84.13      A    C  
ATOM   2471  C   TRP A 315       9.313 -23.977   1.289  1.00 83.00      A    C  
ATOM   2472  O   TRP A 315       9.521 -24.326   2.451  1.00 78.38      A    O  
ATOM   2473  CB  TRP A 315      10.017 -21.569   1.394  1.00 83.81      A    C  
ATOM   2474  CG  TRP A 315      10.922 -20.463   0.930  1.00 85.75      A    C  
ATOM   2475  CD1 TRP A 315      10.513 -19.253   0.500  1.00 81.41      A    C  
ATOM   2476  CD2 TRP A 315      12.379 -20.459   0.873  1.00 85.69      A    C  
ATOM   2477  CE2 TRP A 315      12.788 -19.185   0.401  1.00 85.07      A    C  
ATOM   2478  CE3 TRP A 315      13.378 -21.411   1.192  1.00 83.61      A    C  
ATOM   2479  NE1 TRP A 315      11.626 -18.481   0.182  1.00 82.75      A    N  
ATOM   2480  CZ2 TRP A 315      14.153 -18.854   0.252  1.00 83.60      A    C  
ATOM   2481  CZ3 TRP A 315      14.739 -21.074   1.032  1.00 78.44      A    C  
ATOM   2482  CH2 TRP A 315      15.110 -19.813   0.570  1.00 79.94      A    C  
ATOM   2483  N   LEU A 316       8.346 -24.513   0.556  1.00 82.29      A    N  
ATOM   2484  CA  LEU A 316       7.557 -25.627   1.056  1.00 79.58      A    C  
ATOM   2485  C   LEU A 316       8.431 -26.865   1.195  1.00 78.15      A    C  
ATOM   2486  O   LEU A 316       9.041 -27.337   0.231  1.00 73.16      A    O  
ATOM   2487  CB  LEU A 316       6.360 -25.904   0.135  1.00 77.37      A    C  
ATOM   2488  CG  LEU A 316       5.248 -24.845   0.260  1.00 75.04      A    C  
ATOM   2489  CD1 LEU A 316       4.212 -25.064  -0.834  1.00 70.87      A    C  
ATOM   2490  CD2 LEU A 316       4.531 -24.930   1.605  1.00 70.78      A    C  
ATOM   2491  N   MET A 317       8.449 -27.408   2.399  1.00 74.73      A    N  
ATOM   2492  CA  MET A 317       9.056 -28.703   2.635  1.00 72.27      A    C  
ATOM   2493  C   MET A 317       8.145 -29.785   2.067  1.00 71.94      A    C  
ATOM   2494  O   MET A 317       6.942 -29.804   2.316  1.00 66.52      A    O  
ATOM   2495  CB  MET A 317       9.358 -28.876   4.127  1.00 67.60      A    C  
ATOM   2496  CG  MET A 317      10.379 -30.001   4.345  1.00 61.58      A    C  
ATOM   2497  SD  MET A 317      10.980 -30.165   6.050  1.00 56.80      A    S  
ATOM   2498  CE  MET A 317       9.675 -31.165   6.779  1.00 50.43      A    C  
ATOM   2499  N   HIS A 318       8.734 -30.712   1.311  1.00 71.05      A    N  
ATOM   2500  CA  HIS A 318       8.051 -31.883   0.791  1.00 69.71      A    C  
ATOM   2501  C   HIS A 318       8.837 -33.131   1.176  1.00 70.31      A    C  
ATOM   2502  O   HIS A 318      10.040 -33.211   0.954  1.00 66.41      A    O  
ATOM   2503  CB  HIS A 318       7.892 -31.748  -0.729  1.00 64.88      A    C  
ATOM   2504  CG  HIS A 318       7.246 -32.941  -1.364  1.00 60.68      A    C  
ATOM   2505  CD2 HIS A 318       5.906 -33.216  -1.443  1.00 53.20      A    C  
ATOM   2506  ND1 HIS A 318       7.904 -33.996  -1.957  1.00 54.10      A    N  
ATOM   2507  CE1 HIS A 318       6.986 -34.875  -2.386  1.00 48.71      A    C  
ATOM   2508  NE2 HIS A 318       5.755 -34.435  -2.096  1.00 50.01      A    N  
ATOM   2509  N   LEU A 319       8.139 -34.089   1.772  1.00 68.73      A    N  
ATOM   2510  CA  LEU A 319       8.706 -35.396   2.053  1.00 68.40      A    C  
ATOM   2511  C   LEU A 319       8.505 -36.270   0.818  1.00 68.58      A    C  
ATOM   2512  O   LEU A 319       7.368 -36.557   0.436  1.00 64.70      A    O  
ATOM   2513  CB  LEU A 319       8.034 -35.999   3.294  1.00 65.15      A    C  
ATOM   2514  CG  LEU A 319       8.296 -35.207   4.581  1.00 62.15      A    C  
ATOM   2515  CD1 LEU A 319       7.477 -35.823   5.720  1.00 58.79      A    C  
ATOM   2516  CD2 LEU A 319       9.763 -35.216   5.006  1.00 58.74      A    C  
ATOM   2517  N   GLU A 320       9.602 -36.681   0.207  1.00 67.70      A    N  
ATOM   2518  CA  GLU A 320       9.524 -37.626  -0.897  1.00 66.73      A    C  
ATOM   2519  C   GLU A 320       9.141 -39.011  -0.364  1.00 66.40      A    C  
ATOM   2520  O   GLU A 320       9.739 -39.483   0.606  1.00 61.85      A    O  
ATOM   2521  CB  GLU A 320      10.828 -37.664  -1.701  1.00 62.94      A    C  
ATOM   2522  CG  GLU A 320      11.013 -36.376  -2.512  1.00 58.79      A    C  
ATOM   2523  CD  GLU A 320      12.249 -36.384  -3.415  1.00 54.59      A    C  
ATOM   2524  OE1 GLU A 320      12.495 -35.326  -4.048  1.00 49.51      A    O  
ATOM   2525  OE2 GLU A 320      12.968 -37.409  -3.461  1.00 51.30      A    O1-
ATOM   2526  N   PRO A 321       8.182 -39.687  -0.998  1.00 67.98      A    N  
ATOM   2527  CA  PRO A 321       7.754 -41.017  -0.573  1.00 66.08      A    C  
ATOM   2528  C   PRO A 321       8.908 -42.029  -0.510  1.00 66.32      A    C  
ATOM   2529  O   PRO A 321       8.913 -42.927   0.328  1.00 61.99      A    O  
ATOM   2530  CB  PRO A 321       6.706 -41.454  -1.596  1.00 62.80      A    C  
ATOM   2531  CG  PRO A 321       6.164 -40.145  -2.160  1.00 62.54      A    C  
ATOM   2532  CD  PRO A 321       7.376 -39.219  -2.116  1.00 66.98      A    C  
ATOM   2533  N   GLU A 322       9.915 -41.845  -1.358  1.00 64.94      A    N  
ATOM   2534  CA  GLU A 322      11.099 -42.690  -1.437  1.00 63.88      A    C  
ATOM   2535  C   GLU A 322      11.960 -42.648  -0.166  1.00 64.48      A    C  
ATOM   2536  O   GLU A 322      12.735 -43.570   0.090  1.00 59.97      A    O  
ATOM   2537  CB  GLU A 322      11.962 -42.257  -2.628  1.00 59.80      A    C  
ATOM   2538  CG  GLU A 322      11.218 -42.318  -3.974  1.00 55.13      A    C  
ATOM   2539  CD  GLU A 322      12.120 -42.070  -5.181  1.00 49.75      A    C  
ATOM   2540  OE1 GLU A 322      11.581 -42.104  -6.307  1.00 43.32      A    O  
ATOM   2541  OE2 GLU A 322      13.345 -41.890  -4.994  1.00 45.43      A    O1-
ATOM   2542  N   TRP A 323      11.815 -41.607   0.662  1.00 67.80      A    N  
ATOM   2543  CA  TRP A 323      12.548 -41.483   1.914  1.00 65.81      A    C  
ATOM   2544  C   TRP A 323      11.970 -42.363   3.033  1.00 64.16      A    C  
ATOM   2545  O   TRP A 323      12.639 -42.577   4.055  1.00 59.38      A    O  
ATOM   2546  CB  TRP A 323      12.601 -40.011   2.339  1.00 63.89      A    C  
ATOM   2547  CG  TRP A 323      13.204 -39.067   1.341  1.00 64.86      A    C  
ATOM   2548  CD1 TRP A 323      13.942 -39.401   0.251  1.00 59.47      A    C  
ATOM   2549  CD2 TRP A 323      13.113 -37.607   1.316  1.00 63.78      A    C  
ATOM   2550  CE2 TRP A 323      13.798 -37.136   0.174  1.00 64.02      A    C  
ATOM   2551  CE3 TRP A 323      12.507 -36.659   2.163  1.00 61.62      A    C  
ATOM   2552  NE1 TRP A 323      14.293 -38.252  -0.447  1.00 60.68      A    N  
ATOM   2553  CZ2 TRP A 323      13.854 -35.764  -0.154  1.00 60.28      A    C  
ATOM   2554  CZ3 TRP A 323      12.571 -35.296   1.841  1.00 56.04      A    C  
ATOM   2555  CH2 TRP A 323      13.231 -34.855   0.693  1.00 56.63      A    C  
ATOM   2556  N   GLY A 324      10.769 -42.891   2.855  1.00 61.25      A    N  
ATOM   2557  CA  GLY A 324      10.107 -43.757   3.841  1.00 58.70      A    C  
ATOM   2558  C   GLY A 324       9.805 -43.063   5.174  1.00 57.94      A    C  
ATOM   2559  O   GLY A 324       9.837 -43.716   6.219  1.00 53.13      A    O  
ATOM   2560  N   LEU A 325       9.579 -41.765   5.141  1.00 63.90      A    N  
ATOM   2561  CA  LEU A 325       9.239 -40.910   6.272  1.00 62.07      A    C  
ATOM   2562  C   LEU A 325       7.734 -40.630   6.350  1.00 57.34      A    C  
ATOM   2563  O   LEU A 325       7.083 -40.532   5.298  1.00 51.68      A    O  
ATOM   2564  CB  LEU A 325      10.047 -39.603   6.206  1.00 57.33      A    C  
ATOM   2565  CG  LEU A 325      11.555 -39.754   6.457  1.00 53.07      A    C  
ATOM   2566  CD1 LEU A 325      12.238 -38.396   6.263  1.00 51.09      A    C  
ATOM   2567  CD2 LEU A 325      11.860 -40.238   7.868  1.00 50.86      A    C  
ATOM   2568  OXT LEU A 325       7.255 -40.490   7.521  1.00 49.48      A    O1-
TER   
ATOM   2569  N   GLN B   1      21.035 -36.229  59.162  1.00 64.70      B    N  
ATOM   2570  CA  GLN B   1      21.842 -36.118  57.923  1.00 68.24      B    C  
ATOM   2571  C   GLN B   1      20.973 -35.900  56.691  1.00 70.16      B    C  
ATOM   2572  O   GLN B   1      21.232 -34.954  55.957  1.00 65.14      B    O  
ATOM   2573  CB  GLN B   1      22.749 -37.333  57.735  1.00 62.74      B    C  
ATOM   2574  CG  GLN B   1      23.971 -37.269  58.668  1.00 58.19      B    C  
ATOM   2575  CD  GLN B   1      24.894 -38.477  58.508  1.00 53.37      B    C  
ATOM   2576  NE2 GLN B   1      26.111 -38.404  58.963  1.00 43.81      B    N  
ATOM   2577  OE1 GLN B   1      24.518 -39.502  57.993  1.00 48.55      B    O  
ATOM   2578  N   ALA B   2      19.912 -36.697  56.513  1.00 71.39      B    N  
ATOM   2579  CA  ALA B   2      18.993 -36.514  55.385  1.00 72.52      B    C  
ATOM   2580  C   ALA B   2      18.310 -35.133  55.398  1.00 75.44      B    C  
ATOM   2581  O   ALA B   2      18.147 -34.533  54.346  1.00 72.78      B    O  
ATOM   2582  CB  ALA B   2      17.969 -37.647  55.407  1.00 67.80      B    C  
ATOM   2583  N   LEU B   3      18.019 -34.578  56.574  1.00 78.75      B    N  
ATOM   2584  CA  LEU B   3      17.449 -33.234  56.747  1.00 79.68      B    C  
ATOM   2585  C   LEU B   3      18.337 -32.123  56.174  1.00 81.44      B    C  
ATOM   2586  O   LEU B   3      17.830 -31.210  55.531  1.00 79.21      B    O  
ATOM   2587  CB  LEU B   3      17.188 -32.992  58.245  1.00 76.32      B    C  
ATOM   2588  CG  LEU B   3      15.698 -33.107  58.598  1.00 69.88      B    C  
ATOM   2589  CD1 LEU B   3      15.510 -33.608  60.017  1.00 63.59      B    C  
ATOM   2590  CD2 LEU B   3      15.018 -31.752  58.471  1.00 63.09      B    C  
ATOM   2591  N   VAL B   4      19.651 -32.199  56.336  1.00 81.38      B    N  
ATOM   2592  CA  VAL B   4      20.586 -31.198  55.788  1.00 82.07      B    C  
ATOM   2593  C   VAL B   4      20.566 -31.226  54.262  1.00 83.21      B    C  
ATOM   2594  O   VAL B   4      20.510 -30.184  53.607  1.00 81.84      B    O  
ATOM   2595  CB  VAL B   4      22.014 -31.419  56.301  1.00 80.18      B    C  
ATOM   2596  CG1 VAL B   4      22.997 -30.369  55.756  1.00 71.57      B    C  
ATOM   2597  CG2 VAL B   4      22.072 -31.346  57.834  1.00 71.52      B    C  
ATOM   2598  N   LEU B   5      20.545 -32.432  53.707  1.00 82.90      B    N  
ATOM   2599  CA  LEU B   5      20.435 -32.632  52.262  1.00 82.87      B    C  
ATOM   2600  C   LEU B   5      19.085 -32.141  51.729  1.00 84.10      B    C  
ATOM   2601  O   LEU B   5      19.032 -31.527  50.670  1.00 82.67      B    O  
ATOM   2602  CB  LEU B   5      20.655 -34.121  51.946  1.00 80.41      B    C  
ATOM   2603  CG  LEU B   5      21.739 -34.330  50.862  1.00 73.80      B    C  
ATOM   2604  CD1 LEU B   5      22.865 -35.219  51.407  1.00 67.36      B    C  
ATOM   2605  CD2 LEU B   5      21.167 -34.997  49.626  1.00 66.74      B    C  
ATOM   2606  N   ALA B   6      18.014 -32.341  52.491  1.00 84.08      B    N  
ATOM   2607  CA  ALA B   6      16.685 -31.851  52.171  1.00 83.36      B    C  
ATOM   2608  C   ALA B   6      16.617 -30.324  52.164  1.00 85.06      B    C  
ATOM   2609  O   ALA B   6      16.073 -29.752  51.222  1.00 83.74      B    O  
ATOM   2610  CB  ALA B   6      15.694 -32.430  53.181  1.00 81.47      B    C  
ATOM   2611  N   CYS B   7      17.206 -29.653  53.139  1.00 86.54      B    N  
ATOM   2612  CA  CYS B   7      17.279 -28.187  53.174  1.00 85.70      B    C  
ATOM   2613  C   CYS B   7      18.041 -27.629  51.967  1.00 86.67      B    C  
ATOM   2614  O   CYS B   7      17.582 -26.674  51.334  1.00 84.88      B    O  
ATOM   2615  CB  CYS B   7      17.941 -27.739  54.480  1.00 84.21      B    C  
ATOM   2616  SG  CYS B   7      16.842 -28.020  55.899  1.00 73.34      B    S  
ATOM   2617  N   LEU B   8      19.148 -28.238  51.596  1.00 87.13      B    N  
ATOM   2618  CA  LEU B   8      19.922 -27.860  50.411  1.00 87.01      B    C  
ATOM   2619  C   LEU B   8      19.111 -28.051  49.124  1.00 87.62      B    C  
ATOM   2620  O   LEU B   8      19.095 -27.167  48.262  1.00 86.74      B    O  
ATOM   2621  CB  LEU B   8      21.229 -28.668  50.387  1.00 86.16      B    C  
ATOM   2622  CG  LEU B   8      22.467 -27.790  50.663  1.00 76.79      B    C  
ATOM   2623  CD1 LEU B   8      23.606 -28.635  51.237  1.00 70.06      B    C  
ATOM   2624  CD2 LEU B   8      22.952 -27.132  49.371  1.00 69.41      B    C  
ATOM   2625  N   LEU B   9      18.402 -29.166  48.999  1.00 87.78      B    N  
ATOM   2626  CA  LEU B   9      17.537 -29.443  47.857  1.00 87.54      B    C  
ATOM   2627  C   LEU B   9      16.370 -28.463  47.758  1.00 88.17      B    C  
ATOM   2628  O   LEU B   9      16.102 -27.975  46.663  1.00 86.90      B    O  
ATOM   2629  CB  LEU B   9      17.030 -30.898  47.945  1.00 86.43      B    C  
ATOM   2630  CG  LEU B   9      17.963 -31.866  47.208  1.00 80.79      B    C  
ATOM   2631  CD1 LEU B   9      17.697 -33.303  47.637  1.00 73.84      B    C  
ATOM   2632  CD2 LEU B   9      17.759 -31.749  45.700  1.00 74.05      B    C  
ATOM   2633  N   MET B  10      15.713 -28.131  48.862  1.00 87.55      B    N  
ATOM   2634  CA  MET B  10      14.638 -27.135  48.895  1.00 86.56      B    C  
ATOM   2635  C   MET B  10      15.136 -25.750  48.478  1.00 87.28      B    C  
ATOM   2636  O   MET B  10      14.435 -25.063  47.741  1.00 85.59      B    O  
ATOM   2637  CB  MET B  10      14.018 -27.055  50.287  1.00 84.94      B    C  
ATOM   2638  CG  MET B  10      13.057 -28.219  50.557  1.00 76.22      B    C  
ATOM   2639  SD  MET B  10      12.103 -28.042  52.088  1.00 69.91      B    S  
ATOM   2640  CE  MET B  10      13.363 -28.384  53.324  1.00 59.82      B    C  
ATOM   2641  N   LEU B  11      16.335 -25.352  48.889  1.00 87.30      B    N  
ATOM   2642  CA  LEU B  11      16.934 -24.093  48.458  1.00 86.21      B    C  
ATOM   2643  C   LEU B  11      17.158 -24.079  46.940  1.00 86.94      B    C  
ATOM   2644  O   LEU B  11      16.743 -23.143  46.260  1.00 86.10      B    O  
ATOM   2645  CB  LEU B  11      18.250 -23.875  49.228  1.00 84.92      B    C  
ATOM   2646  CG  LEU B  11      18.909 -22.508  48.929  1.00 79.91      B    C  
ATOM   2647  CD1 LEU B  11      18.156 -21.364  49.581  1.00 73.24      B    C  
ATOM   2648  CD2 LEU B  11      20.342 -22.510  49.450  1.00 72.59      B    C  
ATOM   2649  N   ILE B  12      17.761 -25.122  46.384  1.00 88.59      B    N  
ATOM   2650  CA  ILE B  12      18.028 -25.233  44.946  1.00 88.49      B    C  
ATOM   2651  C   ILE B  12      16.712 -25.235  44.143  1.00 88.76      B    C  
ATOM   2652  O   ILE B  12      16.612 -24.533  43.138  1.00 87.69      B    O  
ATOM   2653  CB  ILE B  12      18.885 -26.482  44.648  1.00 88.05      B    C  
ATOM   2654  CG1 ILE B  12      20.301 -26.344  45.264  1.00 82.43      B    C  
ATOM   2655  CG2 ILE B  12      19.022 -26.700  43.125  1.00 80.71      B    C  
ATOM   2656  CD1 ILE B  12      21.083 -27.659  45.304  1.00 73.54      B    C  
ATOM   2657  N   LEU B  13      15.716 -25.978  44.602  1.00 89.70      B    N  
ATOM   2658  CA  LEU B  13      14.394 -26.020  43.967  1.00 89.29      B    C  
ATOM   2659  C   LEU B  13      13.674 -24.672  44.023  1.00 89.62      B    C  
ATOM   2660  O   LEU B  13      13.058 -24.275  43.041  1.00 88.21      B    O  
ATOM   2661  CB  LEU B  13      13.542 -27.102  44.647  1.00 88.13      B    C  
ATOM   2662  CG  LEU B  13      13.504 -28.383  43.793  1.00 80.27      B    C  
ATOM   2663  CD1 LEU B  13      13.454 -29.606  44.687  1.00 74.75      B    C  
ATOM   2664  CD2 LEU B  13      12.276 -28.382  42.883  1.00 74.37      B    C  
ATOM   2665  N   SER B  14      13.777 -23.945  45.117  1.00 88.65      B    N  
ATOM   2666  CA  SER B  14      13.207 -22.602  45.250  1.00 87.13      B    C  
ATOM   2667  C   SER B  14      13.870 -21.631  44.276  1.00 87.89      B    C  
ATOM   2668  O   SER B  14      13.173 -20.905  43.570  1.00 85.90      B    O  
ATOM   2669  CB  SER B  14      13.348 -22.094  46.688  1.00 85.19      B    C  
ATOM   2670  OG  SER B  14      12.724 -22.962  47.596  1.00 72.87      B    O  
ATOM   2671  N   ILE B  15      15.192 -21.677  44.145  1.00 88.11      B    N  
ATOM   2672  CA  ILE B  15      15.928 -20.874  43.155  1.00 87.41      B    C  
ATOM   2673  C   ILE B  15      15.506 -21.262  41.725  1.00 88.57      B    C  
ATOM   2674  O   ILE B  15      15.277 -20.378  40.899  1.00 87.81      B    O  
ATOM   2675  CB  ILE B  15      17.451 -21.028  43.359  1.00 86.07      B    C  
ATOM   2676  CG1 ILE B  15      17.882 -20.394  44.708  1.00 80.77      B    C  
ATOM   2677  CG2 ILE B  15      18.237 -20.371  42.205  1.00 78.81      B    C  
ATOM   2678  CD1 ILE B  15      19.302 -20.797  45.157  1.00 72.61      B    C  
ATOM   2679  N   ALA B  16      15.349 -22.547  41.431  1.00 89.45      B    N  
ATOM   2680  CA  ALA B  16      14.892 -23.015  40.126  1.00 89.25      B    C  
ATOM   2681  C   ALA B  16      13.471 -22.527  39.796  1.00 90.05      B    C  
ATOM   2682  O   ALA B  16      13.215 -22.096  38.676  1.00 88.47      B    O  
ATOM   2683  CB  ALA B  16      14.995 -24.543  40.089  1.00 88.76      B    C  
ATOM   2684  N   LEU B  17      12.572 -22.513  40.774  1.00 88.82      B    N  
ATOM   2685  CA  LEU B  17      11.207 -21.996  40.642  1.00 88.34      B    C  
ATOM   2686  C   LEU B  17      11.207 -20.484  40.364  1.00 89.00      B    C  
ATOM   2687  O   LEU B  17      10.581 -20.044  39.403  1.00 87.71      B    O  
ATOM   2688  CB  LEU B  17      10.415 -22.395  41.901  1.00 86.87      B    C  
ATOM   2689  CG  LEU B  17       8.909 -22.065  41.805  1.00 81.74      B    C  
ATOM   2690  CD1 LEU B  17       8.102 -23.095  42.593  1.00 73.43      B    C  
ATOM   2691  CD2 LEU B  17       8.567 -20.694  42.392  1.00 72.59      B    C  
ATOM   2692  N   ILE B  18      11.951 -19.694  41.132  1.00 89.15      B    N  
ATOM   2693  CA  ILE B  18      12.108 -18.241  40.908  1.00 88.33      B    C  
ATOM   2694  C   ILE B  18      12.664 -17.991  39.507  1.00 89.09      B    C  
ATOM   2695  O   ILE B  18      12.144 -17.153  38.772  1.00 87.98      B    O  
ATOM   2696  CB  ILE B  18      13.024 -17.623  41.984  1.00 86.68      B    C  
ATOM   2697  CG1 ILE B  18      12.374 -17.688  43.379  1.00 81.16      B    C  
ATOM   2698  CG2 ILE B  18      13.352 -16.150  41.648  1.00 79.79      B    C  
ATOM   2699  CD1 ILE B  18      13.399 -17.500  44.514  1.00 73.88      B    C  
ATOM   2700  N   THR B  19      13.675 -18.739  39.098  1.00 89.79      B    N  
ATOM   2701  CA  THR B  19      14.281 -18.612  37.773  1.00 89.55      B    C  
ATOM   2702  C   THR B  19      13.272 -18.924  36.664  1.00 89.98      B    C  
ATOM   2703  O   THR B  19      13.232 -18.207  35.670  1.00 88.69      B    O  
ATOM   2704  CB  THR B  19      15.506 -19.530  37.640  1.00 88.79      B    C  
ATOM   2705  CG2 THR B  19      16.284 -19.260  36.353  1.00 76.30      B    C  
ATOM   2706  OG1 THR B  19      16.414 -19.312  38.687  1.00 76.01      B    O  
ATOM   2707  N   THR B  20      12.426 -19.927  36.849  1.00 91.00      B    N  
ATOM   2708  CA  THR B  20      11.369 -20.271  35.883  1.00 90.99      B    C  
ATOM   2709  C   THR B  20      10.376 -19.123  35.721  1.00 91.23      B    C  
ATOM   2710  O   THR B  20      10.059 -18.739  34.594  1.00 89.48      B    O  
ATOM   2711  CB  THR B  20      10.624 -21.549  36.312  1.00 90.28      B    C  
ATOM   2712  CG2 THR B  20       9.594 -22.007  35.280  1.00 79.65      B    C  
ATOM   2713  OG1 THR B  20      11.537 -22.618  36.457  1.00 79.38      B    O  
ATOM   2714  N   VAL B  21       9.915 -18.523  36.815  1.00 90.62      B    N  
ATOM   2715  CA  VAL B  21       8.984 -17.386  36.783  1.00 89.95      B    C  
ATOM   2716  C   VAL B  21       9.634 -16.151  36.157  1.00 90.17      B    C  
ATOM   2717  O   VAL B  21       9.020 -15.493  35.315  1.00 88.65      B    O  
ATOM   2718  CB  VAL B  21       8.441 -17.083  38.194  1.00 88.73      B    C  
ATOM   2719  CG1 VAL B  21       7.517 -15.862  38.205  1.00 80.56      B    C  
ATOM   2720  CG2 VAL B  21       7.629 -18.260  38.736  1.00 80.89      B    C  
ATOM   2721  N   ASN B  22      10.886 -15.860  36.484  1.00 90.88      B    N  
ATOM   2722  CA  ASN B  22      11.623 -14.727  35.928  1.00 90.18      B    C  
ATOM   2723  C   ASN B  22      11.888 -14.878  34.423  1.00 90.89      B    C  
ATOM   2724  O   ASN B  22      11.745 -13.910  33.675  1.00 89.46      B    O  
ATOM   2725  CB  ASN B  22      12.931 -14.540  36.708  1.00 88.66      B    C  
ATOM   2726  CG  ASN B  22      12.723 -13.909  38.079  1.00 84.77      B    C  
ATOM   2727  ND2 ASN B  22      13.778 -13.832  38.877  1.00 77.50      B    N  
ATOM   2728  OD1 ASN B  22      11.669 -13.442  38.433  1.00 76.93      B    O  
ATOM   2729  N   ILE B  23      12.229 -16.072  33.955  1.00 90.57      B    N  
ATOM   2730  CA  ILE B  23      12.351 -16.369  32.521  1.00 90.47      B    C  
ATOM   2731  C   ILE B  23      10.992 -16.200  31.834  1.00 90.68      B    C  
ATOM   2732  O   ILE B  23      10.927 -15.546  30.801  1.00 89.48      B    O  
ATOM   2733  CB  ILE B  23      12.933 -17.783  32.287  1.00 89.87      B    C  
ATOM   2734  CG1 ILE B  23      14.435 -17.795  32.666  1.00 84.61      B    C  
ATOM   2735  CG2 ILE B  23      12.761 -18.237  30.828  1.00 84.30      B    C  
ATOM   2736  CD1 ILE B  23      15.050 -19.197  32.712  1.00 78.15      B    C  
ATOM   2737  N   GLY B  24       9.934 -16.728  32.427  1.00 91.19      B    N  
ATOM   2738  CA  GLY B  24       8.586 -16.596  31.894  1.00 90.71      B    C  
ATOM   2739  C   GLY B  24       8.138 -15.142  31.741  1.00 91.71      B    C  
ATOM   2740  O   GLY B  24       7.716 -14.746  30.656  1.00 90.33      B    O  
ATOM   2741  N   HIS B  25       8.331 -14.327  32.769  1.00 90.84      B    N  
ATOM   2742  CA  HIS B  25       8.057 -12.895  32.716  1.00 89.77      B    C  
ATOM   2743  C   HIS B  25       8.915 -12.184  31.661  1.00 89.76      B    C  
ATOM   2744  O   HIS B  25       8.405 -11.425  30.846  1.00 88.77      B    O  
ATOM   2745  CB  HIS B  25       8.293 -12.286  34.109  1.00 88.91      B    C  
ATOM   2746  CG  HIS B  25       8.099 -10.796  34.132  1.00 86.45      B    C  
ATOM   2747  CD2 HIS B  25       6.898 -10.130  34.162  1.00 76.80      B    C  
ATOM   2748  ND1 HIS B  25       9.090  -9.847  34.046  1.00 75.72      B    N  
ATOM   2749  CE1 HIS B  25       8.498  -8.641  34.040  1.00 77.54      B    C  
ATOM   2750  NE2 HIS B  25       7.172  -8.780  34.110  1.00 78.92      B    N  
ATOM   2751  N   GLY B  26      10.207 -12.480  31.606  1.00 89.81      B    N  
ATOM   2752  CA  GLY B  26      11.111 -11.895  30.626  1.00 89.45      B    C  
ATOM   2753  C   GLY B  26      10.744 -12.229  29.181  1.00 90.58      B    C  
ATOM   2754  O   GLY B  26      10.813 -11.358  28.319  1.00 88.98      B    O  
ATOM   2755  N   VAL B  27      10.323 -13.455  28.900  1.00 92.15      B    N  
ATOM   2756  CA  VAL B  27       9.850 -13.871  27.573  1.00 92.33      B    C  
ATOM   2757  C   VAL B  27       8.536 -13.164  27.227  1.00 92.71      B    C  
ATOM   2758  O   VAL B  27       8.419 -12.626  26.127  1.00 91.72      B    O  
ATOM   2759  CB  VAL B  27       9.701 -15.403  27.497  1.00 91.85      B    C  
ATOM   2760  CG1 VAL B  27       8.992 -15.867  26.225  1.00 86.03      B    C  
ATOM   2761  CG2 VAL B  27      11.081 -16.072  27.496  1.00 86.53      B    C  
ATOM   2762  N   HIS B  28       7.589 -13.113  28.159  1.00 92.21      B    N  
ATOM   2763  CA  HIS B  28       6.306 -12.439  27.961  1.00 92.09      B    C  
ATOM   2764  C   HIS B  28       6.485 -10.953  27.629  1.00 92.19      B    C  
ATOM   2765  O   HIS B  28       5.956 -10.485  26.619  1.00 91.00      B    O  
ATOM   2766  CB  HIS B  28       5.441 -12.633  29.210  1.00 91.80      B    C  
ATOM   2767  CG  HIS B  28       4.085 -12.008  29.098  1.00 91.39      B    C  
ATOM   2768  CD2 HIS B  28       3.696 -10.753  29.517  1.00 81.47      B    C  
ATOM   2769  ND1 HIS B  28       2.969 -12.585  28.525  1.00 80.24      B    N  
ATOM   2770  CE1 HIS B  28       1.954 -11.696  28.605  1.00 83.03      B    C  
ATOM   2771  NE2 HIS B  28       2.362 -10.584  29.207  1.00 85.17      B    N  
ATOM   2772  N   GLU B  29       7.288 -10.233  28.402  1.00 92.02      B    N  
ATOM   2773  CA  GLU B  29       7.566  -8.816  28.169  1.00 91.48      B    C  
ATOM   2774  C   GLU B  29       8.324  -8.572  26.856  1.00 91.92      B    C  
ATOM   2775  O   GLU B  29       8.043  -7.608  26.153  1.00 90.63      B    O  
ATOM   2776  CB  GLU B  29       8.348  -8.231  29.353  1.00 90.28      B    C  
ATOM   2777  CG  GLU B  29       7.466  -8.001  30.593  1.00 84.25      B    C  
ATOM   2778  CD  GLU B  29       6.331  -7.010  30.313  1.00 81.69      B    C  
ATOM   2779  OE1 GLU B  29       5.165  -7.348  30.596  1.00 73.70      B    O  
ATOM   2780  OE2 GLU B  29       6.612  -5.911  29.787  1.00 74.44      B    O1-
ATOM   2781  N   ARG B  30       9.238  -9.453  26.478  1.00 92.36      B    N  
ATOM   2782  CA  ARG B  30       9.961  -9.316  25.208  1.00 92.20      B    C  
ATOM   2783  C   ARG B  30       9.043  -9.502  23.998  1.00 93.16      B    C  
ATOM   2784  O   ARG B  30       9.144  -8.730  23.041  1.00 91.68      B    O  
ATOM   2785  CB  ARG B  30      11.147 -10.272  25.195  1.00 91.05      B    C  
ATOM   2786  CG  ARG B  30      12.082  -9.945  24.022  1.00 84.69      B    C  
ATOM   2787  CD  ARG B  30      13.518 -10.343  24.349  1.00 81.62      B    C  
ATOM   2788  NE  ARG B  30      14.424  -9.967  23.274  1.00 78.83      B    N  
ATOM   2789  CZ  ARG B  30      15.648  -9.492  23.382  1.00 74.95      B    C  
ATOM   2790  NH1 ARG B  30      16.235  -9.338  24.540  1.00 67.00      B    N1+
ATOM   2791  NH2 ARG B  30      16.318  -9.158  22.321  1.00 70.09      B    N  
ATOM   2792  N   ILE B  31       8.145 -10.467  24.042  1.00 92.71      B    N  
ATOM   2793  CA  ILE B  31       7.129 -10.675  22.998  1.00 93.17      B    C  
ATOM   2794  C   ILE B  31       6.166  -9.490  22.968  1.00 93.43      B    C  
ATOM   2795  O   ILE B  31       5.884  -8.971  21.890  1.00 92.22      B    O  
ATOM   2796  CB  ILE B  31       6.386 -12.012  23.218  1.00 92.95      B    C  
ATOM   2797  CG1 ILE B  31       7.350 -13.194  22.970  1.00 89.82      B    C  
ATOM   2798  CG2 ILE B  31       5.162 -12.121  22.294  1.00 89.93      B    C  
ATOM   2799  CD1 ILE B  31       6.780 -14.565  23.344  1.00 86.92      B    C  
ATOM   2800  N   ARG B  32       5.710  -9.007  24.116  1.00 93.54      B    N  
ATOM   2801  CA  ARG B  32       4.820  -7.848  24.228  1.00 93.34      B    C  
ATOM   2802  C   ARG B  32       5.446  -6.596  23.634  1.00 93.51      B    C  
ATOM   2803  O   ARG B  32       4.811  -5.944  22.819  1.00 91.81      B    O  
ATOM   2804  CB  ARG B  32       4.462  -7.641  25.704  1.00 91.59      B    C  
ATOM   2805  CG  ARG B  32       3.430  -6.529  25.887  1.00 87.63      B    C  
ATOM   2806  CD  ARG B  32       3.209  -6.316  27.372  1.00 85.74      B    C  
ATOM   2807  NE  ARG B  32       2.199  -5.289  27.633  1.00 82.81      B    N  
ATOM   2808  CZ  ARG B  32       2.128  -4.533  28.704  1.00 81.74      B    C  
ATOM   2809  NH1 ARG B  32       3.022  -4.582  29.653  1.00 73.92      B    N1+
ATOM   2810  NH2 ARG B  32       1.154  -3.721  28.852  1.00 76.25      B    N  
ATOM   2811  N   LEU B  33       6.691  -6.294  23.979  1.00 93.11      B    N  
ATOM   2812  CA  LEU B  33       7.402  -5.134  23.456  1.00 92.90      B    C  
ATOM   2813  C   LEU B  33       7.591  -5.222  21.936  1.00 93.44      B    C  
ATOM   2814  O   LEU B  33       7.365  -4.240  21.229  1.00 92.23      B    O  
ATOM   2815  CB  LEU B  33       8.749  -5.014  24.192  1.00 91.84      B    C  
ATOM   2816  CG  LEU B  33       9.505  -3.706  23.887  1.00 89.25      B    C  
ATOM   2817  CD1 LEU B  33       8.772  -2.487  24.441  1.00 84.21      B    C  
ATOM   2818  CD2 LEU B  33      10.885  -3.754  24.521  1.00 84.19      B    C  
ATOM   2819  N   GLN B  34       7.924  -6.393  21.413  1.00 93.71      B    N  
ATOM   2820  CA  GLN B  34       8.051  -6.610  19.976  1.00 94.09      B    C  
ATOM   2821  C   GLN B  34       6.703  -6.494  19.253  1.00 94.64      B    C  
ATOM   2822  O   GLN B  34       6.639  -5.865  18.202  1.00 93.30      B    O  
ATOM   2823  CB  GLN B  34       8.718  -7.970  19.733  1.00 93.38      B    C  
ATOM   2824  CG  GLN B  34       9.049  -8.212  18.260  1.00 89.90      B    C  
ATOM   2825  CD  GLN B  34      10.044  -7.185  17.725  1.00 88.05      B    C  
ATOM   2826  NE2 GLN B  34       9.603  -6.243  16.944  1.00 76.04      B    N  
ATOM   2827  OE1 GLN B  34      11.228  -7.225  18.011  1.00 78.61      B    O  
ATOM   2828  N   ASN B  35       5.626  -7.031  19.815  1.00 94.71      B    N  
ATOM   2829  CA  ASN B  35       4.282  -6.896  19.268  1.00 94.64      B    C  
ATOM   2830  C   ASN B  35       3.805  -5.434  19.275  1.00 95.14      B    C  
ATOM   2831  O   ASN B  35       3.162  -5.002  18.325  1.00 93.43      B    O  
ATOM   2832  CB  ASN B  35       3.318  -7.785  20.063  1.00 93.89      B    C  
ATOM   2833  CG  ASN B  35       3.458  -9.269  19.758  1.00 92.18      B    C  
ATOM   2834  ND2 ASN B  35       2.831 -10.109  20.558  1.00 85.82      B    N  
ATOM   2835  OD1 ASN B  35       4.071  -9.695  18.798  1.00 84.70      B    O  
ATOM   2836  N   THR B  36       4.143  -4.675  20.302  1.00 94.57      B    N  
ATOM   2837  CA  THR B  36       3.846  -3.239  20.396  1.00 94.33      B    C  
ATOM   2838  C   THR B  36       4.586  -2.457  19.309  1.00 94.64      B    C  
ATOM   2839  O   THR B  36       3.973  -1.638  18.625  1.00 93.07      B    O  
ATOM   2840  CB  THR B  36       4.224  -2.701  21.782  1.00 93.39      B    C  
ATOM   2841  CG2 THR B  36       3.862  -1.226  21.954  1.00 82.11      B    C  
ATOM   2842  OG1 THR B  36       3.529  -3.407  22.782  1.00 82.44      B    O  
ATOM   2843  N   ALA B  37       5.867  -2.743  19.087  1.00 94.43      B    N  
ATOM   2844  CA  ALA B  37       6.641  -2.128  18.021  1.00 94.26      B    C  
ATOM   2845  C   ALA B  37       6.102  -2.483  16.625  1.00 94.76      B    C  
ATOM   2846  O   ALA B  37       5.985  -1.606  15.772  1.00 93.13      B    O  
ATOM   2847  CB  ALA B  37       8.111  -2.535  18.176  1.00 93.29      B    C  
ATOM   2848  N   ASP B  38       5.705  -3.738  16.404  1.00 95.66      B    N  
ATOM   2849  CA  ASP B  38       5.103  -4.184  15.145  1.00 95.54      B    C  
ATOM   2850  C   ASP B  38       3.757  -3.492  14.885  1.00 96.04      B    C  
ATOM   2851  O   ASP B  38       3.517  -3.014  13.779  1.00 94.41      B    O  
ATOM   2852  CB  ASP B  38       4.928  -5.717  15.157  1.00 94.39      B    C  
ATOM   2853  CG  ASP B  38       6.229  -6.514  15.073  1.00 93.11      B    C  
ATOM   2854  OD1 ASP B  38       7.308  -5.942  14.819  1.00 87.97      B    O  
ATOM   2855  OD2 ASP B  38       6.181  -7.757  15.220  1.00 88.15      B    O1-
ATOM   2856  N   ALA B  39       2.906  -3.369  15.902  1.00 95.27      B    N  
ATOM   2857  CA  ALA B  39       1.637  -2.659  15.799  1.00 95.28      B    C  
ATOM   2858  C   ALA B  39       1.838  -1.168  15.492  1.00 95.64      B    C  
ATOM   2859  O   ALA B  39       1.135  -0.616  14.654  1.00 94.09      B    O  
ATOM   2860  CB  ALA B  39       0.856  -2.847  17.107  1.00 94.49      B    C  
ATOM   2861  N   ALA B  40       2.828  -0.531  16.116  1.00 95.30      B    N  
ATOM   2862  CA  ALA B  40       3.140   0.868  15.873  1.00 94.91      B    C  
ATOM   2863  C   ALA B  40       3.701   1.095  14.462  1.00 95.33      B    C  
ATOM   2864  O   ALA B  40       3.252   2.010  13.767  1.00 93.88      B    O  
ATOM   2865  CB  ALA B  40       4.121   1.337  16.953  1.00 93.93      B    C  
ATOM   2866  N   ALA B  41       4.614   0.252  13.989  1.00 95.29      B    N  
ATOM   2867  CA  ALA B  41       5.178   0.335  12.647  1.00 95.02      B    C  
ATOM   2868  C   ALA B  41       4.112   0.131  11.564  1.00 95.30      B    C  
ATOM   2869  O   ALA B  41       3.994   0.947  10.647  1.00 93.80      B    O  
ATOM   2870  CB  ALA B  41       6.309  -0.699  12.522  1.00 94.17      B    C  
ATOM   2871  N   TYR B  42       3.272  -0.897  11.725  1.00 96.08      B    N  
ATOM   2872  CA  TYR B  42       2.163  -1.162  10.811  1.00 96.12      B    C  
ATOM   2873  C   TYR B  42       1.122  -0.042  10.833  1.00 96.11      B    C  
ATOM   2874  O   TYR B  42       0.674   0.394   9.779  1.00 95.05      B    O  
ATOM   2875  CB  TYR B  42       1.531  -2.501  11.165  1.00 95.71      B    C  
ATOM   2876  CG  TYR B  42       0.467  -2.929  10.174  1.00 96.02      B    C  
ATOM   2877  CD1 TYR B  42      -0.881  -2.564  10.358  1.00 93.51      B    C  
ATOM   2878  CD2 TYR B  42       0.828  -3.682   9.036  1.00 93.59      B    C  
ATOM   2879  CE1 TYR B  42      -1.855  -2.953   9.429  1.00 92.65      B    C  
ATOM   2880  CE2 TYR B  42      -0.139  -4.077   8.101  1.00 92.52      B    C  
ATOM   2881  CZ  TYR B  42      -1.487  -3.712   8.304  1.00 93.81      B    C  
ATOM   2882  OH  TYR B  42      -2.443  -4.104   7.397  1.00 92.27      B    O  
ATOM   2883  N   SER B  43       0.767   0.472  12.005  1.00 95.96      B    N  
ATOM   2884  CA  SER B  43      -0.195   1.567  12.137  1.00 95.67      B    C  
ATOM   2885  C   SER B  43       0.314   2.867  11.524  1.00 95.76      B    C  
ATOM   2886  O   SER B  43      -0.452   3.583  10.894  1.00 94.22      B    O  
ATOM   2887  CB  SER B  43      -0.559   1.807  13.602  1.00 94.83      B    C  
ATOM   2888  OG  SER B  43      -1.141   0.639  14.152  1.00 85.09      B    O  
ATOM   2889  N   THR B  44       1.601   3.160  11.645  1.00 95.68      B    N  
ATOM   2890  CA  THR B  44       2.225   4.318  10.994  1.00 95.34      B    C  
ATOM   2891  C   THR B  44       2.183   4.172   9.473  1.00 95.40      B    C  
ATOM   2892  O   THR B  44       1.739   5.090   8.781  1.00 94.21      B    O  
ATOM   2893  CB  THR B  44       3.670   4.528  11.476  1.00 94.47      B    C  
ATOM   2894  CG2 THR B  44       4.230   5.861  11.008  1.00 84.70      B    C  
ATOM   2895  OG1 THR B  44       3.739   4.546  12.882  1.00 85.60      B    O  
ATOM   2896  N   ALA B  45       2.521   2.998   8.953  1.00 95.66      B    N  
ATOM   2897  CA  ALA B  45       2.400   2.703   7.531  1.00 95.45      B    C  
ATOM   2898  C   ALA B  45       0.940   2.750   7.040  1.00 95.54      B    C  
ATOM   2899  O   ALA B  45       0.674   3.219   5.934  1.00 94.21      B    O  
ATOM   2900  CB  ALA B  45       3.035   1.326   7.272  1.00 94.89      B    C  
ATOM   2901  N   ALA B  46      -0.026   2.328   7.862  1.00 95.73      B    N  
ATOM   2902  CA  ALA B  46      -1.448   2.441   7.555  1.00 95.59      B    C  
ATOM   2903  C   ALA B  46      -1.904   3.899   7.459  1.00 95.40      B    C  
ATOM   2904  O   ALA B  46      -2.666   4.236   6.559  1.00 93.86      B    O  
ATOM   2905  CB  ALA B  46      -2.262   1.662   8.603  1.00 94.76      B    C  
ATOM   2906  N   MET B  47      -1.419   4.786   8.331  1.00 95.65      B    N  
ATOM   2907  CA  MET B  47      -1.717   6.213   8.263  1.00 95.35      B    C  
ATOM   2908  C   MET B  47      -1.097   6.878   7.025  1.00 95.46      B    C  
ATOM   2909  O   MET B  47      -1.766   7.675   6.371  1.00 94.39      B    O  
ATOM   2910  CB  MET B  47      -1.261   6.910   9.550  1.00 94.64      B    C  
ATOM   2911  CG  MET B  47      -2.127   6.536  10.758  1.00 91.23      B    C  
ATOM   2912  SD  MET B  47      -3.913   6.900  10.611  1.00 88.98      B    S  
ATOM   2913  CE  MET B  47      -3.879   8.699  10.472  1.00 80.80      B    C  
ATOM   2914  N   GLU B  48       0.115   6.504   6.641  1.00 95.69      B    N  
ATOM   2915  CA  GLU B  48       0.714   6.942   5.376  1.00 95.10      B    C  
ATOM   2916  C   GLU B  48      -0.099   6.445   4.167  1.00 95.49      B    C  
ATOM   2917  O   GLU B  48      -0.424   7.229   3.278  1.00 94.35      B    O  
ATOM   2918  CB  GLU B  48       2.170   6.455   5.259  1.00 94.01      B    C  
ATOM   2919  CG  GLU B  48       3.102   7.150   6.241  1.00 89.60      B    C  
ATOM   2920  CD  GLU B  48       4.572   6.710   6.107  1.00 90.36      B    C  
ATOM   2921  OE1 GLU B  48       5.448   7.402   6.675  1.00 83.29      B    O  
ATOM   2922  OE2 GLU B  48       4.847   5.687   5.452  1.00 84.62      B    O1-
ATOM   2923  N   ALA B  49      -0.521   5.185   4.173  1.00 95.73      B    N  
ATOM   2924  CA  ALA B  49      -1.373   4.634   3.130  1.00 95.63      B    C  
ATOM   2925  C   ALA B  49      -2.724   5.367   3.035  1.00 95.86      B    C  
ATOM   2926  O   ALA B  49      -3.180   5.675   1.932  1.00 94.40      B    O  
ATOM   2927  CB  ALA B  49      -1.565   3.128   3.380  1.00 95.03      B    C  
ATOM   2928  N   ARG B  50      -3.335   5.723   4.166  1.00 96.08      B    N  
ATOM   2929  CA  ARG B  50      -4.548   6.557   4.208  1.00 95.51      B    C  
ATOM   2930  C   ARG B  50      -4.318   7.904   3.535  1.00 95.65      B    C  
ATOM   2931  O   ARG B  50      -5.130   8.313   2.712  1.00 94.22      B    O  
ATOM   2932  CB  ARG B  50      -5.016   6.786   5.658  1.00 94.22      B    C  
ATOM   2933  CG  ARG B  50      -5.714   5.560   6.248  1.00 90.72      B    C  
ATOM   2934  CD  ARG B  50      -6.158   5.838   7.680  1.00 90.78      B    C  
ATOM   2935  NE  ARG B  50      -6.877   4.689   8.250  1.00 88.72      B    N  
ATOM   2936  CZ  ARG B  50      -7.869   4.725   9.124  1.00 88.46      B    C  
ATOM   2937  NH1 ARG B  50      -8.295   5.826   9.666  1.00 82.43      B    N1+
ATOM   2938  NH2 ARG B  50      -8.462   3.631   9.458  1.00 83.30      B    N  
ATOM   2939  N   ALA B  51      -3.218   8.575   3.826  1.00 95.58      B    N  
ATOM   2940  CA  ALA B  51      -2.887   9.844   3.204  1.00 95.46      B    C  
ATOM   2941  C   ALA B  51      -2.724   9.696   1.681  1.00 95.84      B    C  
ATOM   2942  O   ALA B  51      -3.358  10.431   0.925  1.00 94.51      B    O  
ATOM   2943  CB  ALA B  51      -1.628  10.422   3.849  1.00 94.70      B    C  
ATOM   2944  N   PHE B  52      -1.963   8.710   1.218  1.00 96.17      B    N  
ATOM   2945  CA  PHE B  52      -1.698   8.508  -0.204  1.00 96.11      B    C  
ATOM   2946  C   PHE B  52      -2.953   8.118  -0.993  1.00 95.87      B    C  
ATOM   2947  O   PHE B  52      -3.191   8.632  -2.085  1.00 93.74      B    O  
ATOM   2948  CB  PHE B  52      -0.602   7.461  -0.366  1.00 95.65      B    C  
ATOM   2949  CG  PHE B  52       0.737   7.768   0.279  1.00 96.35      B    C  
ATOM   2950  CD1 PHE B  52       1.074   9.047   0.763  1.00 92.97      B    C  
ATOM   2951  CD2 PHE B  52       1.691   6.727   0.392  1.00 93.09      B    C  
ATOM   2952  CE1 PHE B  52       2.323   9.291   1.349  1.00 92.51      B    C  
ATOM   2953  CE2 PHE B  52       2.938   6.965   0.979  1.00 92.27      B    C  
ATOM   2954  CZ  PHE B  52       3.258   8.248   1.461  1.00 94.05      B    C  
ATOM   2955  N   ASN B  53      -3.811   7.274  -0.416  1.00 95.90      B    N  
ATOM   2956  CA  ASN B  53      -5.092   6.933  -1.021  1.00 95.51      B    C  
ATOM   2957  C   ASN B  53      -6.043   8.136  -1.054  1.00 95.55      B    C  
ATOM   2958  O   ASN B  53      -6.717   8.359  -2.059  1.00 94.00      B    O  
ATOM   2959  CB  ASN B  53      -5.693   5.739  -0.272  1.00 94.89      B    C  
ATOM   2960  CG  ASN B  53      -4.914   4.454  -0.498  1.00 94.28      B    C  
ATOM   2961  ND2 ASN B  53      -5.012   3.516   0.426  1.00 86.56      B    N  
ATOM   2962  OD1 ASN B  53      -4.230   4.249  -1.489  1.00 86.43      B    O  
ATOM   2963  N   PHE B  54      -6.048   8.965  -0.010  1.00 95.48      B    N  
ATOM   2964  CA  PHE B  54      -6.810  10.208  -0.014  1.00 95.21      B    C  
ATOM   2965  C   PHE B  54      -6.317  11.173  -1.103  1.00 95.38      B    C  
ATOM   2966  O   PHE B  54      -7.140  11.747  -1.815  1.00 94.14      B    O  
ATOM   2967  CB  PHE B  54      -6.766  10.855   1.374  1.00 94.79      B    C  
ATOM   2968  CG  PHE B  54      -7.696  12.033   1.497  1.00 95.00      B    C  
ATOM   2969  CD1 PHE B  54      -7.198  13.356   1.450  1.00 92.01      B    C  
ATOM   2970  CD2 PHE B  54      -9.083  11.829   1.629  1.00 92.31      B    C  
ATOM   2971  CE1 PHE B  54      -8.080  14.438   1.553  1.00 91.09      B    C  
ATOM   2972  CE2 PHE B  54      -9.964  12.910   1.729  1.00 91.11      B    C  
ATOM   2973  CZ  PHE B  54      -9.463  14.219   1.694  1.00 92.46      B    C  
ATOM   2974  N   TYR B  55      -5.010  11.289  -1.318  1.00 95.93      B    N  
ATOM   2975  CA  TYR B  55      -4.452  12.068  -2.422  1.00 95.75      B    C  
ATOM   2976  C   TYR B  55      -4.927  11.561  -3.784  1.00 95.53      B    C  
ATOM   2977  O   TYR B  55      -5.253  12.366  -4.657  1.00 94.27      B    O  
ATOM   2978  CB  TYR B  55      -2.923  12.037  -2.398  1.00 95.30      B    C  
ATOM   2979  CG  TYR B  55      -2.221  12.517  -1.156  1.00 95.61      B    C  
ATOM   2980  CD1 TYR B  55      -2.851  13.347  -0.204  1.00 92.50      B    C  
ATOM   2981  CD2 TYR B  55      -0.883  12.113  -0.946  1.00 92.67      B    C  
ATOM   2982  CE1 TYR B  55      -2.165  13.754   0.945  1.00 92.23      B    C  
ATOM   2983  CE2 TYR B  55      -0.188  12.519   0.194  1.00 92.05      B    C  
ATOM   2984  CZ  TYR B  55      -0.829  13.334   1.149  1.00 93.47      B    C  
ATOM   2985  OH  TYR B  55      -0.151  13.713   2.271  1.00 92.13      B    O  
ATOM   2986  N   ALA B  56      -5.026  10.251  -3.969  1.00 96.06      B    N  
ATOM   2987  CA  ALA B  56      -5.533   9.685  -5.207  1.00 95.72      B    C  
ATOM   2988  C   ALA B  56      -6.989  10.094  -5.461  1.00 95.73      B    C  
ATOM   2989  O   ALA B  56      -7.314  10.568  -6.553  1.00 94.26      B    O  
ATOM   2990  CB  ALA B  56      -5.360   8.164  -5.159  1.00 95.08      B    C  
ATOM   2991  N   PHE B  57      -7.856  10.004  -4.448  1.00 95.98      B    N  
ATOM   2992  CA  PHE B  57      -9.247  10.436  -4.578  1.00 95.51      B    C  
ATOM   2993  C   PHE B  57      -9.381  11.947  -4.804  1.00 95.43      B    C  
ATOM   2994  O   PHE B  57     -10.153  12.358  -5.673  1.00 94.00      B    O  
ATOM   2995  CB  PHE B  57     -10.051   9.993  -3.353  1.00 94.75      B    C  
ATOM   2996  CG  PHE B  57     -10.223   8.499  -3.216  1.00 94.76      B    C  
ATOM   2997  CD1 PHE B  57     -10.826   7.748  -4.244  1.00 91.82      B    C  
ATOM   2998  CD2 PHE B  57      -9.797   7.845  -2.047  1.00 91.60      B    C  
ATOM   2999  CE1 PHE B  57     -10.988   6.362  -4.118  1.00 90.19      B    C  
ATOM   3000  CE2 PHE B  57      -9.959   6.457  -1.911  1.00 90.03      B    C  
ATOM   3001  CZ  PHE B  57     -10.546   5.711  -2.948  1.00 91.54      B    C  
ATOM   3002  N   THR B  58      -8.612  12.776  -4.109  1.00 95.76      B    N  
ATOM   3003  CA  THR B  58      -8.641  14.231  -4.326  1.00 95.32      B    C  
ATOM   3004  C   THR B  58      -8.130  14.602  -5.715  1.00 95.39      B    C  
ATOM   3005  O   THR B  58      -8.750  15.430  -6.372  1.00 93.90      B    O  
ATOM   3006  CB  THR B  58      -7.870  15.026  -3.269  1.00 93.96      B    C  
ATOM   3007  CG2 THR B  58      -8.506  14.919  -1.885  1.00 81.63      B    C  
ATOM   3008  OG1 THR B  58      -6.538  14.600  -3.143  1.00 81.17      B    O  
ATOM   3009  N   ASN B  59      -7.086  13.959  -6.220  1.00 96.13      B    N  
ATOM   3010  CA  ASN B  59      -6.583  14.189  -7.568  1.00 95.71      B    C  
ATOM   3011  C   ASN B  59      -7.616  13.810  -8.635  1.00 95.92      B    C  
ATOM   3012  O   ASN B  59      -7.846  14.585  -9.562  1.00 94.57      B    O  
ATOM   3013  CB  ASN B  59      -5.284  13.400  -7.775  1.00 95.15      B    C  
ATOM   3014  CG  ASN B  59      -4.094  14.018  -7.070  1.00 94.26      B    C  
ATOM   3015  ND2 ASN B  59      -3.019  13.273  -6.959  1.00 86.36      B    N  
ATOM   3016  OD1 ASN B  59      -4.101  15.159  -6.657  1.00 85.94      B    O  
ATOM   3017  N   ARG B  60      -8.285  12.668  -8.495  1.00 95.70      B    N  
ATOM   3018  CA  ARG B  60      -9.366  12.273  -9.414  1.00 95.59      B    C  
ATOM   3019  C   ARG B  60     -10.563  13.226  -9.336  1.00 95.67      B    C  
ATOM   3020  O   ARG B  60     -11.155  13.535 -10.363  1.00 93.75      B    O  
ATOM   3021  CB  ARG B  60      -9.795  10.826  -9.130  1.00 94.64      B    C  
ATOM   3022  CG  ARG B  60      -8.713   9.780  -9.460  1.00 90.89      B    C  
ATOM   3023  CD  ARG B  60      -8.383   9.705 -10.942  1.00 90.95      B    C  
ATOM   3024  NE  ARG B  60      -7.388   8.662 -11.208  1.00 90.18      B    N  
ATOM   3025  CZ  ARG B  60      -6.862   8.337 -12.380  1.00 91.89      B    C  
ATOM   3026  NH1 ARG B  60      -7.211   8.926 -13.491  1.00 83.26      B    N1+
ATOM   3027  NH2 ARG B  60      -5.960   7.420 -12.447  1.00 85.97      B    N  
ATOM   3028  N   THR B  61     -10.872  13.764  -8.155  1.00 95.60      B    N  
ATOM   3029  CA  THR B  61     -11.904  14.789  -7.975  1.00 95.27      B    C  
ATOM   3030  C   THR B  61     -11.511  16.105  -8.664  1.00 95.25      B    C  
ATOM   3031  O   THR B  61     -12.335  16.693  -9.360  1.00 93.69      B    O  
ATOM   3032  CB  THR B  61     -12.180  15.032  -6.486  1.00 94.41      B    C  
ATOM   3033  CG2 THR B  61     -13.358  15.978  -6.267  1.00 83.11      B    C  
ATOM   3034  OG1 THR B  61     -12.512  13.827  -5.837  1.00 83.17      B    O  
ATOM   3035  N   GLN B  62     -10.255  16.524  -8.555  1.00 95.67      B    N  
ATOM   3036  CA  GLN B  62      -9.747  17.693  -9.274  1.00 95.33      B    C  
ATOM   3037  C   GLN B  62      -9.842  17.510 -10.797  1.00 95.31      B    C  
ATOM   3038  O   GLN B  62     -10.275  18.427 -11.494  1.00 94.19      B    O  
ATOM   3039  CB  GLN B  62      -8.291  17.977  -8.888  1.00 95.07      B    C  
ATOM   3040  CG  GLN B  62      -8.141  18.566  -7.477  1.00 93.13      B    C  
ATOM   3041  CD  GLN B  62      -6.697  18.968  -7.170  1.00 92.77      B    C  
ATOM   3042  NE2 GLN B  62      -6.484  19.816  -6.190  1.00 82.42      B    N  
ATOM   3043  OE1 GLN B  62      -5.753  18.563  -7.814  1.00 84.40      B    O  
ATOM   3044  N   VAL B  63      -9.500  16.335 -11.309  1.00 95.40      B    N  
ATOM   3045  CA  VAL B  63      -9.672  15.997 -12.729  1.00 95.15      B    C  
ATOM   3046  C   VAL B  63     -11.142  16.120 -13.138  1.00 94.91      B    C  
ATOM   3047  O   VAL B  63     -11.429  16.761 -14.144  1.00 93.71      B    O  
ATOM   3048  CB  VAL B  63      -9.130  14.583 -13.034  1.00 94.75      B    C  
ATOM   3049  CG1 VAL B  63      -9.499  14.098 -14.442  1.00 90.36      B    C  
ATOM   3050  CG2 VAL B  63      -7.603  14.548 -12.936  1.00 90.49      B    C  
ATOM   3051  N   SER B  64     -12.070  15.589 -12.344  1.00 95.19      B    N  
ATOM   3052  CA  SER B  64     -13.508  15.691 -12.608  1.00 94.46      B    C  
ATOM   3053  C   SER B  64     -13.980  17.152 -12.662  1.00 94.57      B    C  
ATOM   3054  O   SER B  64     -14.674  17.531 -13.611  1.00 92.61      B    O  
ATOM   3055  CB  SER B  64     -14.283  14.909 -11.549  1.00 93.01      B    C  
ATOM   3056  OG  SER B  64     -15.647  14.831 -11.901  1.00 81.33      B    O  
ATOM   3057  N   HIS B  65     -13.535  17.999 -11.739  1.00 95.22      B    N  
ATOM   3058  CA  HIS B  65     -13.867  19.428 -11.760  1.00 94.91      B    C  
ATOM   3059  C   HIS B  65     -13.313  20.147 -12.996  1.00 94.84      B    C  
ATOM   3060  O   HIS B  65     -14.008  20.978 -13.580  1.00 93.54      B    O  
ATOM   3061  CB  HIS B  65     -13.328  20.109 -10.492  1.00 94.46      B    C  
ATOM   3062  CG  HIS B  65     -13.964  19.694  -9.202  1.00 94.46      B    C  
ATOM   3063  CD2 HIS B  65     -15.218  19.176  -8.997  1.00 86.31      B    C  
ATOM   3064  ND1 HIS B  65     -13.378  19.832  -7.948  1.00 85.46      B    N  
ATOM   3065  CE1 HIS B  65     -14.249  19.408  -7.037  1.00 87.50      B    C  
ATOM   3066  NE2 HIS B  65     -15.375  18.999  -7.632  1.00 89.00      B    N  
ATOM   3067  N   TYR B  66     -12.101  19.817 -13.440  1.00 95.58      B    N  
ATOM   3068  CA  TYR B  66     -11.568  20.379 -14.687  1.00 95.37      B    C  
ATOM   3069  C   TYR B  66     -12.364  19.923 -15.913  1.00 94.91      B    C  
ATOM   3070  O   TYR B  66     -12.602  20.730 -16.813  1.00 93.26      B    O  
ATOM   3071  CB  TYR B  66     -10.088  20.019 -14.852  1.00 95.26      B    C  
ATOM   3072  CG  TYR B  66      -9.124  20.704 -13.907  1.00 95.66      B    C  
ATOM   3073  CD1 TYR B  66      -9.199  22.091 -13.683  1.00 93.24      B    C  
ATOM   3074  CD2 TYR B  66      -8.115  19.959 -13.269  1.00 93.27      B    C  
ATOM   3075  CE1 TYR B  66      -8.289  22.726 -12.819  1.00 92.61      B    C  
ATOM   3076  CE2 TYR B  66      -7.204  20.575 -12.408  1.00 92.56      B    C  
ATOM   3077  CZ  TYR B  66      -7.293  21.962 -12.176  1.00 94.13      B    C  
ATOM   3078  OH  TYR B  66      -6.406  22.574 -11.312  1.00 92.77      B    O  
ATOM   3079  N   VAL B  67     -12.831  18.680 -15.943  1.00 94.80      B    N  
ATOM   3080  CA  VAL B  67     -13.711  18.197 -17.008  1.00 94.26      B    C  
ATOM   3081  C   VAL B  67     -15.049  18.941 -16.988  1.00 94.01      B    C  
ATOM   3082  O   VAL B  67     -15.501  19.383 -18.045  1.00 92.90      B    O  
ATOM   3083  CB  VAL B  67     -13.895  16.673 -16.927  1.00 93.70      B    C  
ATOM   3084  CG1 VAL B  67     -14.923  16.151 -17.939  1.00 89.17      B    C  
ATOM   3085  CG2 VAL B  67     -12.580  15.956 -17.236  1.00 89.29      B    C  
ATOM   3086  N   SER B  68     -15.635  19.187 -15.821  1.00 94.35      B    N  
ATOM   3087  CA  SER B  68     -16.847  20.009 -15.690  1.00 93.52      B    C  
ATOM   3088  C   SER B  68     -16.619  21.444 -16.198  1.00 93.62      B    C  
ATOM   3089  O   SER B  68     -17.450  21.968 -16.934  1.00 92.07      B    O  
ATOM   3090  CB  SER B  68     -17.330  20.042 -14.240  1.00 92.33      B    C  
ATOM   3091  OG  SER B  68     -17.678  18.750 -13.802  1.00 78.29      B    O  
ATOM   3092  N   ALA B  69     -15.476  22.052 -15.896  1.00 94.22      B    N  
ATOM   3093  CA  ALA B  69     -15.120  23.363 -16.448  1.00 94.07      B    C  
ATOM   3094  C   ALA B  69     -15.014  23.336 -17.986  1.00 94.20      B    C  
ATOM   3095  O   ALA B  69     -15.504  24.252 -18.652  1.00 92.82      B    O  
ATOM   3096  CB  ALA B  69     -13.812  23.836 -15.799  1.00 93.60      B    C  
ATOM   3097  N   MET B  70     -14.445  22.268 -18.553  1.00 94.24      B    N  
ATOM   3098  CA  MET B  70     -14.399  22.068 -20.007  1.00 93.83      B    C  
ATOM   3099  C   MET B  70     -15.798  21.926 -20.619  1.00 93.89      B    C  
ATOM   3100  O   MET B  70     -16.011  22.418 -21.729  1.00 92.32      B    O  
ATOM   3101  CB  MET B  70     -13.581  20.824 -20.369  1.00 93.58      B    C  
ATOM   3102  CG  MET B  70     -12.082  20.984 -20.135  1.00 90.97      B    C  
ATOM   3103  SD  MET B  70     -11.164  19.480 -20.588  1.00 89.81      B    S  
ATOM   3104  CE  MET B  70      -9.488  20.055 -20.307  1.00 81.72      B    C  
ATOM   3105  N   MET B  71     -16.761  21.317 -19.929  1.00 93.54      B    N  
ATOM   3106  CA  MET B  71     -18.151  21.229 -20.408  1.00 92.50      B    C  
ATOM   3107  C   MET B  71     -18.800  22.601 -20.500  1.00 92.81      B    C  
ATOM   3108  O   MET B  71     -19.393  22.915 -21.524  1.00 91.32      B    O  
ATOM   3109  CB  MET B  71     -19.014  20.366 -19.485  1.00 90.68      B    C  
ATOM   3110  CG  MET B  71     -18.580  18.925 -19.477  1.00 83.34      B    C  
ATOM   3111  SD  MET B  71     -19.560  17.949 -18.306  1.00 80.58      B    S  
ATOM   3112  CE  MET B  71     -18.411  16.598 -18.153  1.00 71.57      B    C  
ATOM   3113  N   TRP B  72     -18.650  23.417 -19.452  1.00 93.42      B    N  
ATOM   3114  CA  TRP B  72     -19.199  24.774 -19.444  1.00 93.37      B    C  
ATOM   3115  C   TRP B  72     -18.605  25.638 -20.555  1.00 93.50      B    C  
ATOM   3116  O   TRP B  72     -19.345  26.273 -21.304  1.00 91.63      B    O  
ATOM   3117  CB  TRP B  72     -18.974  25.402 -18.072  1.00 92.36      B    C  
ATOM   3118  CG  TRP B  72     -19.908  24.918 -17.017  1.00 91.75      B    C  
ATOM   3119  CD1 TRP B  72     -19.597  24.107 -15.984  1.00 87.53      B    C  
ATOM   3120  CD2 TRP B  72     -21.326  25.214 -16.889  1.00 89.29      B    C  
ATOM   3121  CE2 TRP B  72     -21.813  24.547 -15.734  1.00 88.19      B    C  
ATOM   3122  CE3 TRP B  72     -22.250  25.996 -17.634  1.00 86.68      B    C  
ATOM   3123  NE1 TRP B  72     -20.731  23.875 -15.210  1.00 86.31      B    N  
ATOM   3124  CZ2 TRP B  72     -23.166  24.641 -15.325  1.00 86.55      B    C  
ATOM   3125  CZ3 TRP B  72     -23.594  26.089 -17.227  1.00 83.41      B    C  
ATOM   3126  CH2 TRP B  72     -24.040  25.417 -16.092  1.00 83.90      B    C  
ATOM   3127  N   GLN B  73     -17.294  25.603 -20.740  1.00 92.99      B    N  
ATOM   3128  CA  GLN B  73     -16.662  26.339 -21.830  1.00 92.90      B    C  
ATOM   3129  C   GLN B  73     -17.025  25.767 -23.220  1.00 93.27      B    C  
ATOM   3130  O   GLN B  73     -17.118  26.511 -24.189  1.00 91.85      B    O  
ATOM   3131  CB  GLN B  73     -15.147  26.384 -21.599  1.00 92.44      B    C  
ATOM   3132  CG  GLN B  73     -14.489  27.323 -22.617  1.00 90.11      B    C  
ATOM   3133  CD  GLN B  73     -13.016  27.617 -22.312  1.00 88.60      B    C  
ATOM   3134  NE2 GLN B  73     -12.185  27.672 -23.312  1.00 76.90      B    N  
ATOM   3135  OE1 GLN B  73     -12.616  27.816 -21.185  1.00 79.16      B    O  
ATOM   3136  N   SER B  74     -17.269  24.481 -23.321  1.00 93.84      B    N  
ATOM   3137  CA  SER B  74     -17.737  23.854 -24.569  1.00 93.21      B    C  
ATOM   3138  C   SER B  74     -19.148  24.311 -24.934  1.00 93.00      B    C  
ATOM   3139  O   SER B  74     -19.407  24.578 -26.101  1.00 90.98      B    O  
ATOM   3140  CB  SER B  74     -17.738  22.324 -24.454  1.00 92.68      B    C  
ATOM   3141  OG  SER B  74     -16.440  21.839 -24.216  1.00 81.54      B    O  
ATOM   3142  N   LEU B  75     -20.036  24.409 -23.939  1.00 91.91      B    N  
ATOM   3143  CA  LEU B  75     -21.380  24.937 -24.135  1.00 91.13      B    C  
ATOM   3144  C   LEU B  75     -21.332  26.404 -24.584  1.00 91.49      B    C  
ATOM   3145  O   LEU B  75     -21.993  26.750 -25.558  1.00 90.23      B    O  
ATOM   3146  CB  LEU B  75     -22.173  24.766 -22.827  1.00 90.01      B    C  
ATOM   3147  CG  LEU B  75     -23.631  25.271 -22.914  1.00 86.20      B    C  
ATOM   3148  CD1 LEU B  75     -24.468  24.439 -23.883  1.00 79.98      B    C  
ATOM   3149  CD2 LEU B  75     -24.278  25.191 -21.536  1.00 78.80      B    C  
ATOM   3150  N   ASP B  76     -20.522  27.218 -23.927  1.00 91.87      B    N  
ATOM   3151  CA  ASP B  76     -20.347  28.624 -24.271  1.00 91.98      B    C  
ATOM   3152  C   ASP B  76     -19.825  28.800 -25.706  1.00 92.21      B    C  
ATOM   3153  O   ASP B  76     -20.464  29.436 -26.543  1.00 90.16      B    O  
ATOM   3154  CB  ASP B  76     -19.410  29.252 -23.232  1.00 90.46      B    C  
ATOM   3155  CG  ASP B  76     -19.406  30.782 -23.290  1.00 89.45      B    C  
ATOM   3156  OD1 ASP B  76     -20.484  31.349 -23.541  1.00 81.74      B    O  
ATOM   3157  OD2 ASP B  76     -18.333  31.347 -23.015  1.00 82.19      B    O1-
ATOM   3158  N   SER B  77     -18.756  28.105 -26.063  1.00 92.94      B    N  
ATOM   3159  CA  SER B  77     -18.206  28.106 -27.419  1.00 92.64      B    C  
ATOM   3160  C   SER B  77     -19.236  27.677 -28.471  1.00 92.85      B    C  
ATOM   3161  O   SER B  77     -19.332  28.288 -29.538  1.00 90.18      B    O  
ATOM   3162  CB  SER B  77     -16.993  27.161 -27.472  1.00 91.72      B    C  
ATOM   3163  OG  SER B  77     -16.402  27.137 -28.763  1.00 82.85      B    O  
ATOM   3164  N   PHE B  78     -20.033  26.651 -28.152  1.00 91.37      B    N  
ATOM   3165  CA  PHE B  78     -21.071  26.174 -29.058  1.00 90.66      B    C  
ATOM   3166  C   PHE B  78     -22.190  27.202 -29.264  1.00 91.20      B    C  
ATOM   3167  O   PHE B  78     -22.581  27.438 -30.408  1.00 90.14      B    O  
ATOM   3168  CB  PHE B  78     -21.622  24.848 -28.525  1.00 89.63      B    C  
ATOM   3169  CG  PHE B  78     -22.707  24.259 -29.398  1.00 89.79      B    C  
ATOM   3170  CD1 PHE B  78     -24.036  24.190 -28.947  1.00 84.65      B    C  
ATOM   3171  CD2 PHE B  78     -22.381  23.777 -30.678  1.00 84.32      B    C  
ATOM   3172  CE1 PHE B  78     -25.030  23.625 -29.758  1.00 82.84      B    C  
ATOM   3173  CE2 PHE B  78     -23.375  23.216 -31.495  1.00 82.77      B    C  
ATOM   3174  CZ  PHE B  78     -24.704  23.130 -31.040  1.00 84.05      B    C  
ATOM   3175  N   LEU B  79     -22.653  27.877 -28.213  1.00 91.34      B    N  
ATOM   3176  CA  LEU B  79     -23.675  28.920 -28.310  1.00 91.17      B    C  
ATOM   3177  C   LEU B  79     -23.210  30.081 -29.201  1.00 91.57      B    C  
ATOM   3178  O   LEU B  79     -23.934  30.492 -30.113  1.00 90.52      B    O  
ATOM   3179  CB  LEU B  79     -24.030  29.426 -26.903  1.00 90.39      B    C  
ATOM   3180  CG  LEU B  79     -24.832  28.434 -26.041  1.00 86.47      B    C  
ATOM   3181  CD1 LEU B  79     -24.955  28.988 -24.621  1.00 80.29      B    C  
ATOM   3182  CD2 LEU B  79     -26.235  28.189 -26.585  1.00 79.90      B    C  
ATOM   3183  N   PHE B  80     -21.990  30.563 -29.018  1.00 92.10      B    N  
ATOM   3184  CA  PHE B  80     -21.427  31.618 -29.864  1.00 92.13      B    C  
ATOM   3185  C   PHE B  80     -21.169  31.159 -31.308  1.00 92.20      B    C  
ATOM   3186  O   PHE B  80     -21.301  31.957 -32.231  1.00 89.73      B    O  
ATOM   3187  CB  PHE B  80     -20.173  32.188 -29.210  1.00 91.47      B    C  
ATOM   3188  CG  PHE B  80     -20.495  33.179 -28.127  1.00 92.32      B    C  
ATOM   3189  CD1 PHE B  80     -20.760  34.524 -28.451  1.00 87.02      B    C  
ATOM   3190  CD2 PHE B  80     -20.592  32.776 -26.783  1.00 87.23      B    C  
ATOM   3191  CE1 PHE B  80     -21.101  35.447 -27.465  1.00 85.76      B    C  
ATOM   3192  CE2 PHE B  80     -20.938  33.697 -25.787  1.00 85.59      B    C  
ATOM   3193  CZ  PHE B  80     -21.200  35.031 -26.122  1.00 88.07      B    C  
ATOM   3194  N   SER B  81     -20.890  29.871 -31.534  1.00 92.05      B    N  
ATOM   3195  CA  SER B  81     -20.801  29.329 -32.892  1.00 91.42      B    C  
ATOM   3196  C   SER B  81     -22.147  29.349 -33.614  1.00 91.66      B    C  
ATOM   3197  O   SER B  81     -22.201  29.702 -34.790  1.00 89.23      B    O  
ATOM   3198  CB  SER B  81     -20.199  27.911 -32.895  1.00 89.93      B    C  
ATOM   3199  OG  SER B  81     -21.154  26.898 -32.676  1.00 79.13      B    O  
ATOM   3200  N   ILE B  82     -23.241  29.070 -32.899  1.00 91.19      B    N  
ATOM   3201  CA  ILE B  82     -24.601  29.169 -33.460  1.00 90.16      B    C  
ATOM   3202  C   ILE B  82     -24.932  30.622 -33.783  1.00 90.89      B    C  
ATOM   3203  O   ILE B  82     -25.478  30.898 -34.851  1.00 90.01      B    O  
ATOM   3204  CB  ILE B  82     -25.641  28.544 -32.508  1.00 88.95      B    C  
ATOM   3205  CG1 ILE B  82     -25.445  27.012 -32.436  1.00 82.78      B    C  
ATOM   3206  CG2 ILE B  82     -27.079  28.856 -32.960  1.00 80.17      B    C  
ATOM   3207  CD1 ILE B  82     -26.262  26.341 -31.336  1.00 70.68      B    C  
ATOM   3208  N   GLN B  83     -24.581  31.559 -32.902  1.00 90.36      B    N  
ATOM   3209  CA  GLN B  83     -24.787  32.982 -33.162  1.00 90.98      B    C  
ATOM   3210  C   GLN B  83     -24.044  33.426 -34.428  1.00 91.28      B    C  
ATOM   3211  O   GLN B  83     -24.635  34.081 -35.289  1.00 89.46      B    O  
ATOM   3212  CB  GLN B  83     -24.326  33.807 -31.951  1.00 90.49      B    C  
ATOM   3213  CG  GLN B  83     -24.697  35.293 -32.108  1.00 89.48      B    C  
ATOM   3214  CD  GLN B  83     -24.154  36.172 -30.985  1.00 87.95      B    C  
ATOM   3215  NE2 GLN B  83     -24.731  37.339 -30.786  1.00 78.60      B    N  
ATOM   3216  OE1 GLN B  83     -23.207  35.864 -30.293  1.00 81.62      B    O  
ATOM   3217  N   ALA B  84     -22.790  33.048 -34.576  1.00 91.59      B    N  
ATOM   3218  CA  ALA B  84     -21.994  33.366 -35.757  1.00 90.97      B    C  
ATOM   3219  C   ALA B  84     -22.593  32.738 -37.017  1.00 91.04      B    C  
ATOM   3220  O   ALA B  84     -22.739  33.418 -38.034  1.00 88.60      B    O  
ATOM   3221  CB  ALA B  84     -20.555  32.909 -35.513  1.00 90.27      B    C  
ATOM   3222  N   PHE B  85     -23.013  31.478 -36.939  1.00 90.49      B    N  
ATOM   3223  CA  PHE B  85     -23.624  30.764 -38.060  1.00 89.02      B    C  
ATOM   3224  C   PHE B  85     -24.945  31.395 -38.511  1.00 89.21      B    C  
ATOM   3225  O   PHE B  85     -25.145  31.620 -39.704  1.00 88.04      B    O  
ATOM   3226  CB  PHE B  85     -23.835  29.300 -37.650  1.00 88.03      B    C  
ATOM   3227  CG  PHE B  85     -24.448  28.455 -38.739  1.00 86.85      B    C  
ATOM   3228  CD1 PHE B  85     -25.797  28.073 -38.670  1.00 80.46      B    C  
ATOM   3229  CD2 PHE B  85     -23.667  28.037 -39.829  1.00 79.79      B    C  
ATOM   3230  CE1 PHE B  85     -26.349  27.262 -39.677  1.00 77.49      B    C  
ATOM   3231  CE2 PHE B  85     -24.213  27.243 -40.835  1.00 77.13      B    C  
ATOM   3232  CZ  PHE B  85     -25.553  26.845 -40.760  1.00 79.16      B    C  
ATOM   3233  N   LEU B  86     -25.838  31.744 -37.584  1.00 89.62      B    N  
ATOM   3234  CA  LEU B  86     -27.096  32.421 -37.917  1.00 89.32      B    C  
ATOM   3235  C   LEU B  86     -26.846  33.829 -38.469  1.00 89.41      B    C  
ATOM   3236  O   LEU B  86     -27.540  34.255 -39.390  1.00 88.04      B    O  
ATOM   3237  CB  LEU B  86     -27.993  32.486 -36.677  1.00 89.29      B    C  
ATOM   3238  CG  LEU B  86     -28.603  31.136 -36.259  1.00 85.51      B    C  
ATOM   3239  CD1 LEU B  86     -29.395  31.330 -34.962  1.00 78.52      B    C  
ATOM   3240  CD2 LEU B  86     -29.569  30.572 -37.304  1.00 78.29      B    C  
ATOM   3241  N   THR B  87     -25.830  34.524 -37.963  1.00 91.01      B    N  
ATOM   3242  CA  THR B  87     -25.425  35.830 -38.498  1.00 90.53      B    C  
ATOM   3243  C   THR B  87     -24.866  35.699 -39.922  1.00 90.30      B    C  
ATOM   3244  O   THR B  87     -25.195  36.512 -40.775  1.00 87.77      B    O  
ATOM   3245  CB  THR B  87     -24.405  36.521 -37.580  1.00 90.09      B    C  
ATOM   3246  CG2 THR B  87     -24.149  37.971 -37.996  1.00 78.08      B    C  
ATOM   3247  OG1 THR B  87     -24.877  36.577 -36.263  1.00 79.22      B    O  
ATOM   3248  N   ASP B  88     -24.106  34.643 -40.202  1.00 90.47      B    N  
ATOM   3249  CA  ASP B  88     -23.643  34.337 -41.563  1.00 89.25      B    C  
ATOM   3250  C   ASP B  88     -24.808  33.987 -42.504  1.00 89.18      B    C  
ATOM   3251  O   ASP B  88     -24.837  34.468 -43.636  1.00 86.46      B    O  
ATOM   3252  CB  ASP B  88     -22.617  33.189 -41.541  1.00 87.87      B    C  
ATOM   3253  CG  ASP B  88     -21.176  33.638 -41.310  1.00 86.35      B    C  
ATOM   3254  OD1 ASP B  88     -20.807  34.758 -41.730  1.00 79.01      B    O  
ATOM   3255  OD2 ASP B  88     -20.381  32.826 -40.787  1.00 80.46      B    O1-
ATOM   3256  N   ILE B  89     -25.805  33.220 -42.049  1.00 87.93      B    N  
ATOM   3257  CA  ILE B  89     -27.021  32.953 -42.838  1.00 86.14      B    C  
ATOM   3258  C   ILE B  89     -27.777  34.242 -43.129  1.00 85.74      B    C  
ATOM   3259  O   ILE B  89     -28.227  34.461 -44.263  1.00 84.01      B    O  
ATOM   3260  CB  ILE B  89     -27.924  31.904 -42.143  1.00 85.28      B    C  
ATOM   3261  CG1 ILE B  89     -27.259  30.511 -42.232  1.00 80.94      B    C  
ATOM   3262  CG2 ILE B  89     -29.336  31.850 -42.761  1.00 78.57      B    C  
ATOM   3263  CD1 ILE B  89     -27.998  29.416 -41.473  1.00 70.72      B    C  
ATOM   3264  N   PHE B  90     -27.908  35.128 -42.132  1.00 87.55      B    N  
ATOM   3265  CA  PHE B  90     -28.528  36.425 -42.327  1.00 86.26      B    C  
ATOM   3266  C   PHE B  90     -27.755  37.277 -43.348  1.00 86.48      B    C  
ATOM   3267  O   PHE B  90     -28.351  37.824 -44.277  1.00 84.32      B    O  
ATOM   3268  CB  PHE B  90     -28.634  37.131 -40.976  1.00 85.07      B    C  
ATOM   3269  CG  PHE B  90     -29.418  38.422 -41.043  1.00 84.52      B    C  
ATOM   3270  CD1 PHE B  90     -28.754  39.647 -41.240  1.00 78.28      B    C  
ATOM   3271  CD2 PHE B  90     -30.822  38.395 -40.932  1.00 78.02      B    C  
ATOM   3272  CE1 PHE B  90     -29.497  40.841 -41.312  1.00 76.37      B    C  
ATOM   3273  CE2 PHE B  90     -31.557  39.582 -41.003  1.00 75.62      B    C  
ATOM   3274  CZ  PHE B  90     -30.902  40.813 -41.195  1.00 78.37      B    C  
ATOM   3275  N   GLY B  91     -26.434  37.296 -43.241  1.00 85.99      B    N  
ATOM   3276  CA  GLY B  91     -25.557  37.950 -44.207  1.00 84.99      B    C  
ATOM   3277  C   GLY B  91     -25.653  37.347 -45.606  1.00 85.39      B    C  
ATOM   3278  O   GLY B  91     -25.675  38.077 -46.599  1.00 82.52      B    O  
ATOM   3279  N   PHE B  92     -25.786  36.027 -45.703  1.00 84.38      B    N  
ATOM   3280  CA  PHE B  92     -26.027  35.332 -46.966  1.00 82.44      B    C  
ATOM   3281  C   PHE B  92     -27.353  35.768 -47.596  1.00 82.48      B    C  
ATOM   3282  O   PHE B  92     -27.369  36.167 -48.766  1.00 80.76      B    O  
ATOM   3283  CB  PHE B  92     -25.982  33.824 -46.739  1.00 80.64      B    C  
ATOM   3284  CG  PHE B  92     -26.247  33.027 -47.993  1.00 79.23      B    C  
ATOM   3285  CD1 PHE B  92     -27.548  32.578 -48.308  1.00 72.39      B    C  
ATOM   3286  CD2 PHE B  92     -25.193  32.757 -48.882  1.00 71.41      B    C  
ATOM   3287  CE1 PHE B  92     -27.786  31.865 -49.489  1.00 67.69      B    C  
ATOM   3288  CE2 PHE B  92     -25.428  32.035 -50.068  1.00 66.43      B    C  
ATOM   3289  CZ  PHE B  92     -26.726  31.596 -50.368  1.00 68.68      B    C  
ATOM   3290  N   MET B  93     -28.441  35.781 -46.826  1.00 82.00      B    N  
ATOM   3291  CA  MET B  93     -29.734  36.263 -47.314  1.00 80.17      B    C  
ATOM   3292  C   MET B  93     -29.665  37.727 -47.752  1.00 79.70      B    C  
ATOM   3293  O   MET B  93     -30.211  38.069 -48.802  1.00 77.95      B    O  
ATOM   3294  CB  MET B  93     -30.810  36.088 -46.236  1.00 79.85      B    C  
ATOM   3295  CG  MET B  93     -31.189  34.621 -46.032  1.00 76.23      B    C  
ATOM   3296  SD  MET B  93     -32.611  34.366 -44.926  1.00 72.18      B    S  
ATOM   3297  CE  MET B  93     -31.904  34.875 -43.351  1.00 63.09      B    C  
ATOM   3298  N   ARG B  94     -28.959  38.572 -47.010  1.00 82.32      B    N  
ATOM   3299  CA  ARG B  94     -28.723  39.982 -47.359  1.00 81.56      B    C  
ATOM   3300  C   ARG B  94     -27.930  40.132 -48.660  1.00 81.41      B    C  
ATOM   3301  O   ARG B  94     -28.216  41.021 -49.455  1.00 77.50      B    O  
ATOM   3302  CB  ARG B  94     -28.004  40.648 -46.171  1.00 79.56      B    C  
ATOM   3303  CG  ARG B  94     -27.963  42.171 -46.225  1.00 74.60      B    C  
ATOM   3304  CD  ARG B  94     -29.348  42.779 -46.038  1.00 72.73      B    C  
ATOM   3305  NE  ARG B  94     -29.246  44.235 -45.915  1.00 69.10      B    N  
ATOM   3306  CZ  ARG B  94     -29.919  45.153 -46.573  1.00 64.61      B    C  
ATOM   3307  NH1 ARG B  94     -30.863  44.849 -47.418  1.00 59.74      B    N1+
ATOM   3308  NH2 ARG B  94     -29.632  46.400 -46.394  1.00 59.91      B    N  
ATOM   3309  N   THR B  95     -26.971  39.247 -48.905  1.00 81.64      B    N  
ATOM   3310  CA  THR B  95     -26.126  39.245 -50.109  1.00 79.91      B    C  
ATOM   3311  C   THR B  95     -26.889  38.786 -51.352  1.00 78.82      B    C  
ATOM   3312  O   THR B  95     -26.749  39.388 -52.416  1.00 74.14      B    O  
ATOM   3313  CB  THR B  95     -24.907  38.341 -49.896  1.00 79.62      B    C  
ATOM   3314  CG2 THR B  95     -23.947  38.337 -51.085  1.00 71.47      B    C  
ATOM   3315  OG1 THR B  95     -24.153  38.780 -48.788  1.00 71.05      B    O  
ATOM   3316  N   VAL B  96     -27.679  37.706 -51.214  1.00 76.14      B    N  
ATOM   3317  CA  VAL B  96     -28.396  37.093 -52.348  1.00 72.27      B    C  
ATOM   3318  C   VAL B  96     -29.712  37.801 -52.647  1.00 69.78      B    C  
ATOM   3319  O   VAL B  96     -30.098  37.939 -53.807  1.00 63.20      B    O  
ATOM   3320  CB  VAL B  96     -28.660  35.603 -52.073  1.00 70.15      B    C  
ATOM   3321  CG1 VAL B  96     -29.343  34.908 -53.249  1.00 64.63      B    C  
ATOM   3322  CG2 VAL B  96     -27.363  34.835 -51.810  1.00 64.32      B    C  
ATOM   3323  N   GLY B  97     -30.405  38.219 -51.598  1.00 69.76      B    N  
ATOM   3324  CA  GLY B  97     -31.742  38.780 -51.667  1.00 66.74      B    C  
ATOM   3325  C   GLY B  97     -31.752  40.290 -51.424  1.00 67.73      B    C  
ATOM   3326  O   GLY B  97     -32.355  40.712 -50.449  1.00 61.56      B    O  
ATOM   3327  N   PRO B  98     -31.200  41.121 -52.310  1.00 65.06      B    N  
ATOM   3328  CA  PRO B  98     -31.305  42.573 -52.184  1.00 62.73      B    C  
ATOM   3329  C   PRO B  98     -32.759  43.068 -52.237  1.00 63.97      B    C  
ATOM   3330  O   PRO B  98     -33.023  44.242 -51.991  1.00 57.96      B    O  
ATOM   3331  CB  PRO B  98     -30.447  43.134 -53.315  1.00 57.92      B    C  
ATOM   3332  CG  PRO B  98     -30.431  42.018 -54.363  1.00 57.30      B    C  
ATOM   3333  CD  PRO B  98     -30.483  40.758 -53.523  1.00 59.36      B    C  
ATOM   3334  N   CYS B  99     -33.702  42.185 -52.512  1.00 66.07      B    N  
ATOM   3335  CA  CYS B  99     -35.134  42.414 -52.401  1.00 63.12      B    C  
ATOM   3336  C   CYS B  99     -35.695  42.171 -50.993  1.00 62.63      B    C  
ATOM   3337  O   CYS B  99     -36.861  42.484 -50.755  1.00 57.49      B    O  
ATOM   3338  CB  CYS B  99     -35.844  41.518 -53.426  1.00 60.04      B    C  
ATOM   3339  SG  CYS B  99     -35.343  41.847 -55.140  1.00 56.63      B    S  
ATOM   3340  N   PHE B 100     -34.902  41.605 -50.073  1.00 63.39      B    N  
ATOM   3341  CA  PHE B 100     -35.329  41.218 -48.726  1.00 60.93      B    C  
ATOM   3342  C   PHE B 100     -34.416  41.786 -47.648  1.00 60.60      B    C  
ATOM   3343  O   PHE B 100     -33.206  41.681 -47.767  1.00 55.38      B    O  
ATOM   3344  CB  PHE B 100     -35.382  39.699 -48.599  1.00 56.37      B    C  
ATOM   3345  CG  PHE B 100     -36.296  39.046 -49.595  1.00 55.09      B    C  
ATOM   3346  CD1 PHE B 100     -37.688  39.193 -49.486  1.00 51.03      B    C  
ATOM   3347  CD2 PHE B 100     -35.750  38.309 -50.658  1.00 50.21      B    C  
ATOM   3348  CE1 PHE B 100     -38.536  38.625 -50.445  1.00 45.58      B    C  
ATOM   3349  CE2 PHE B 100     -36.599  37.731 -51.613  1.00 45.67      B    C  
ATOM   3350  CZ  PHE B 100     -37.989  37.889 -51.504  1.00 45.25      B    C  
ATOM   3351  N   PRO B 101     -34.985  42.330 -46.575  1.00 59.38      B    N  
ATOM   3352  CA  PRO B 101     -36.400  42.636 -46.389  1.00 58.39      B    C  
ATOM   3353  C   PRO B 101     -36.859  43.757 -47.330  1.00 60.44      B    C  
ATOM   3354  O   PRO B 101     -36.043  44.520 -47.853  1.00 56.05      B    O  
ATOM   3355  CB  PRO B 101     -36.544  43.019 -44.919  1.00 54.15      B    C  
ATOM   3356  CG  PRO B 101     -35.177  43.606 -44.582  1.00 53.52      B    C  
ATOM   3357  CD  PRO B 101     -34.226  42.779 -45.432  1.00 55.78      B    C  
ATOM   3358  N   SER B 102     -38.168  43.876 -47.557  1.00 57.63      B    N  
ATOM   3359  CA  SER B 102     -38.767  44.854 -48.477  1.00 56.96      B    C  
ATOM   3360  C   SER B 102     -38.326  46.301 -48.216  1.00 57.74      B    C  
ATOM   3361  O   SER B 102     -38.200  47.090 -49.147  1.00 53.62      B    O  
ATOM   3362  CB  SER B 102     -40.293  44.771 -48.385  1.00 54.08      B    C  
ATOM   3363  OG  SER B 102     -40.729  44.818 -47.046  1.00 51.78      B    O  
ATOM   3364  N   ASP B 103     -38.038  46.598 -46.976  1.00 60.60      B    N  
ATOM   3365  CA  ASP B 103     -37.706  47.912 -46.450  1.00 58.96      B    C  
ATOM   3366  C   ASP B 103     -36.264  48.336 -46.795  1.00 59.69      B    C  
ATOM   3367  O   ASP B 103     -35.934  49.512 -46.774  1.00 54.14      B    O  
ATOM   3368  CB  ASP B 103     -37.924  47.916 -44.917  1.00 54.48      B    C  
ATOM   3369  CG  ASP B 103     -39.042  47.018 -44.372  1.00 51.47      B    C  
ATOM   3370  OD1 ASP B 103     -39.924  46.556 -45.139  1.00 47.76      B    O  
ATOM   3371  OD2 ASP B 103     -38.969  46.682 -43.177  1.00 47.46      B    O1-
ATOM   3372  N   SER B 104     -35.416  47.374 -47.160  1.00 60.42      B    N  
ATOM   3373  CA  SER B 104     -33.999  47.598 -47.459  1.00 58.92      B    C  
ATOM   3374  C   SER B 104     -33.667  47.610 -48.952  1.00 59.98      B    C  
ATOM   3375  O   SER B 104     -32.491  47.600 -49.332  1.00 54.97      B    O  
ATOM   3376  CB  SER B 104     -33.139  46.591 -46.699  1.00 54.28      B    C  
ATOM   3377  OG  SER B 104     -33.276  45.288 -47.224  1.00 50.92      B    O  
ATOM   3378  N   ARG B 105     -34.669  47.609 -49.801  1.00 61.40      B    N  
ATOM   3379  CA  ARG B 105     -34.495  47.612 -51.256  1.00 61.61      B    C  
ATOM   3380  C   ARG B 105     -33.811  48.907 -51.703  1.00 62.40      B    C  
ATOM   3381  O   ARG B 105     -34.374  49.985 -51.573  1.00 58.09      B    O  
ATOM   3382  CB  ARG B 105     -35.845  47.417 -51.965  1.00 58.49      B    C  
ATOM   3383  CG  ARG B 105     -36.462  46.034 -51.714  1.00 57.46      B    C  
ATOM   3384  CD  ARG B 105     -37.818  45.887 -52.398  1.00 55.15      B    C  
ATOM   3385  NE  ARG B 105     -38.443  44.593 -52.070  1.00 54.75      B    N  
ATOM   3386  CZ  ARG B 105     -39.521  44.052 -52.615  1.00 52.28      B    C  
ATOM   3387  NH1 ARG B 105     -40.218  44.647 -53.530  1.00 51.44      B    N1+
ATOM   3388  NH2 ARG B 105     -39.920  42.884 -52.249  1.00 50.37      B    N  
ATOM   3389  N   SER B 106     -32.622  48.791 -52.252  1.00 63.08      B    N  
ATOM   3390  CA  SER B 106     -31.887  49.945 -52.774  1.00 61.66      B    C  
ATOM   3391  C   SER B 106     -32.395  50.367 -54.161  1.00 61.84      B    C  
ATOM   3392  O   SER B 106     -33.070  49.604 -54.855  1.00 56.26      B    O  
ATOM   3393  CB  SER B 106     -30.387  49.662 -52.785  1.00 57.13      B    C  
ATOM   3394  OG  SER B 106     -30.037  48.728 -53.784  1.00 52.49      B    O  
ATOM   3395  N   SER B 107     -32.050  51.588 -54.581  1.00 61.59      B    N  
ATOM   3396  CA  SER B 107     -32.594  52.277 -55.756  1.00 62.01      B    C  
ATOM   3397  C   SER B 107     -32.775  51.421 -57.020  1.00 63.57      B    C  
ATOM   3398  O   SER B 107     -33.879  51.347 -57.554  1.00 57.41      B    O  
ATOM   3399  CB  SER B 107     -31.712  53.480 -56.082  1.00 56.64      B    C  
ATOM   3400  OG  SER B 107     -30.373  53.083 -56.299  1.00 52.54      B    O  
ATOM   3401  N   TYR B 108     -31.712  50.735 -57.474  1.00 64.08      B    N  
ATOM   3402  CA  TYR B 108     -31.816  49.914 -58.690  1.00 64.38      B    C  
ATOM   3403  C   TYR B 108     -32.565  48.597 -58.430  1.00 67.05      B    C  
ATOM   3404  O   TYR B 108     -33.330  48.144 -59.278  1.00 62.69      B    O  
ATOM   3405  CB  TYR B 108     -30.419  49.728 -59.302  1.00 60.94      B    C  
ATOM   3406  CG  TYR B 108     -29.883  48.324 -59.313  1.00 57.96      B    C  
ATOM   3407  CD1 TYR B 108     -29.015  47.869 -58.307  1.00 53.11      B    C  
ATOM   3408  CD2 TYR B 108     -30.254  47.452 -60.358  1.00 52.46      B    C  
ATOM   3409  CE1 TYR B 108     -28.516  46.554 -58.341  1.00 44.74      B    C  
ATOM   3410  CE2 TYR B 108     -29.762  46.134 -60.390  1.00 45.80      B    C  
ATOM   3411  CZ  TYR B 108     -28.894  45.699 -59.383  1.00 45.29      B    C  
ATOM   3412  OH  TYR B 108     -28.403  44.421 -59.413  1.00 41.27      B    O  
ATOM   3413  N   TRP B 109     -32.415  48.023 -57.240  1.00 68.65      B    N  
ATOM   3414  CA  TRP B 109     -33.094  46.801 -56.854  1.00 67.55      B    C  
ATOM   3415  C   TRP B 109     -34.585  47.016 -56.589  1.00 69.14      B    C  
ATOM   3416  O   TRP B 109     -35.345  46.065 -56.758  1.00 66.52      B    O  
ATOM   3417  CB  TRP B 109     -32.405  46.163 -55.659  1.00 64.23      B    C  
ATOM   3418  CG  TRP B 109     -31.126  45.474 -55.987  1.00 64.29      B    C  
ATOM   3419  CD1 TRP B 109     -29.882  45.879 -55.648  1.00 58.11      B    C  
ATOM   3420  CD2 TRP B 109     -30.958  44.207 -56.699  1.00 61.99      B    C  
ATOM   3421  CE2 TRP B 109     -29.571  43.914 -56.734  1.00 58.58      B    C  
ATOM   3422  CE3 TRP B 109     -31.839  43.298 -57.307  1.00 56.88      B    C  
ATOM   3423  NE1 TRP B 109     -28.944  44.953 -56.088  1.00 56.09      B    N  
ATOM   3424  CZ2 TRP B 109     -29.060  42.744 -57.339  1.00 56.39      B    C  
ATOM   3425  CZ3 TRP B 109     -31.345  42.131 -57.917  1.00 53.50      B    C  
ATOM   3426  CH2 TRP B 109     -29.976  41.863 -57.927  1.00 54.86      B    C  
ATOM   3427  N   ILE B 110     -35.028  48.223 -56.254  1.00 71.59      B    N  
ATOM   3428  CA  ILE B 110     -36.464  48.525 -56.113  1.00 71.11      B    C  
ATOM   3429  C   ILE B 110     -37.217  48.129 -57.384  1.00 72.66      B    C  
ATOM   3430  O   ILE B 110     -38.248  47.460 -57.302  1.00 70.35      B    O  
ATOM   3431  CB  ILE B 110     -36.700  50.008 -55.767  1.00 68.60      B    C  
ATOM   3432  CG1 ILE B 110     -36.203  50.316 -54.341  1.00 64.91      B    C  
ATOM   3433  CG2 ILE B 110     -38.196  50.386 -55.865  1.00 62.95      B    C  
ATOM   3434  CD1 ILE B 110     -36.135  51.810 -54.008  1.00 58.63      B    C  
ATOM   3435  N   ILE B 111     -36.674  48.474 -58.553  1.00 70.56      B    N  
ATOM   3436  CA  ILE B 111     -37.311  48.173 -59.835  1.00 71.25      B    C  
ATOM   3437  C   ILE B 111     -37.254  46.670 -60.115  1.00 72.49      B    C  
ATOM   3438  O   ILE B 111     -38.271  46.057 -60.431  1.00 71.09      B    O  
ATOM   3439  CB  ILE B 111     -36.668  48.989 -60.978  1.00 70.41      B    C  
ATOM   3440  CG1 ILE B 111     -36.773  50.506 -60.688  1.00 66.31      B    C  
ATOM   3441  CG2 ILE B 111     -37.355  48.652 -62.320  1.00 63.54      B    C  
ATOM   3442  CD1 ILE B 111     -36.028  51.392 -61.714  1.00 57.27      B    C  
ATOM   3443  N   VAL B 112     -36.094  46.052 -59.953  1.00 69.68      B    N  
ATOM   3444  CA  VAL B 112     -35.908  44.608 -60.200  1.00 68.55      B    C  
ATOM   3445  C   VAL B 112     -36.769  43.775 -59.250  1.00 69.84      B    C  
ATOM   3446  O   VAL B 112     -37.445  42.847 -59.689  1.00 68.53      B    O  
ATOM   3447  CB  VAL B 112     -34.424  44.223 -60.076  1.00 67.53      B    C  
ATOM   3448  CG1 VAL B 112     -34.207  42.726 -60.292  1.00 61.70      B    C  
ATOM   3449  CG2 VAL B 112     -33.574  44.955 -61.111  1.00 62.42      B    C  
ATOM   3450  N   CYS B 113     -36.823  44.123 -57.963  1.00 73.70      B    N  
ATOM   3451  CA  CYS B 113     -37.638  43.428 -56.969  1.00 70.20      B    C  
ATOM   3452  C   CYS B 113     -39.130  43.631 -57.215  1.00 70.21      B    C  
ATOM   3453  O   CYS B 113     -39.896  42.675 -57.079  1.00 66.62      B    O  
ATOM   3454  CB  CYS B 113     -37.244  43.884 -55.562  1.00 67.46      B    C  
ATOM   3455  SG  CYS B 113     -35.510  43.502 -55.175  1.00 61.70      B    S  
ATOM   3456  N   ALA B 114     -39.562  44.817 -57.629  1.00 72.24      B    N  
ATOM   3457  CA  ALA B 114     -40.958  45.056 -57.984  1.00 71.21      B    C  
ATOM   3458  C   ALA B 114     -41.402  44.229 -59.199  1.00 71.26      B    C  
ATOM   3459  O   ALA B 114     -42.554  43.796 -59.267  1.00 69.50      B    O  
ATOM   3460  CB  ALA B 114     -41.151  46.557 -58.239  1.00 70.01      B    C  
ATOM   3461  N   VAL B 115     -40.496  43.971 -60.148  1.00 69.82      B    N  
ATOM   3462  CA  VAL B 115     -40.759  43.052 -61.259  1.00 69.00      B    C  
ATOM   3463  C   VAL B 115     -40.834  41.608 -60.757  1.00 68.94      B    C  
ATOM   3464  O   VAL B 115     -41.779  40.904 -61.103  1.00 68.67      B    O  
ATOM   3465  CB  VAL B 115     -39.717  43.211 -62.381  1.00 69.46      B    C  
ATOM   3466  CG1 VAL B 115     -39.875  42.171 -63.483  1.00 63.95      B    C  
ATOM   3467  CG2 VAL B 115     -39.848  44.580 -63.053  1.00 64.46      B    C  
ATOM   3468  N   LEU B 116     -39.910  41.167 -59.903  1.00 68.99      B    N  
ATOM   3469  CA  LEU B 116     -39.907  39.822 -59.313  1.00 66.08      B    C  
ATOM   3470  C   LEU B 116     -41.147  39.563 -58.457  1.00 67.03      B    C  
ATOM   3471  O   LEU B 116     -41.750  38.496 -58.579  1.00 66.13      B    O  
ATOM   3472  CB  LEU B 116     -38.619  39.629 -58.496  1.00 64.50      B    C  
ATOM   3473  CG  LEU B 116     -37.358  39.368 -59.350  1.00 61.85      B    C  
ATOM   3474  CD1 LEU B 116     -36.112  39.519 -58.487  1.00 56.96      B    C  
ATOM   3475  CD2 LEU B 116     -37.351  37.962 -59.935  1.00 58.91      B    C  
ATOM   3476  N   ASP B 117     -41.612  40.541 -57.663  1.00 71.37      B    N  
ATOM   3477  CA  ASP B 117     -42.828  40.437 -56.850  1.00 68.55      B    C  
ATOM   3478  C   ASP B 117     -44.099  40.242 -57.692  1.00 68.20      B    C  
ATOM   3479  O   ASP B 117     -45.104  39.718 -57.199  1.00 65.39      B    O  
ATOM   3480  CB  ASP B 117     -42.992  41.712 -55.991  1.00 66.29      B    C  
ATOM   3481  CG  ASP B 117     -42.066  41.807 -54.782  1.00 63.99      B    C  
ATOM   3482  OD1 ASP B 117     -41.541  40.781 -54.312  1.00 58.22      B    O  
ATOM   3483  OD2 ASP B 117     -41.906  42.946 -54.251  1.00 59.66      B    O1-
ATOM   3484  N   ARG B 118     -44.083  40.655 -58.964  1.00 69.69      B    N  
ATOM   3485  CA  ARG B 118     -45.206  40.455 -59.894  1.00 68.98      B    C  
ATOM   3486  C   ARG B 118     -45.178  39.107 -60.598  1.00 69.06      B    C  
ATOM   3487  O   ARG B 118     -46.187  38.737 -61.204  1.00 65.69      B    O  
ATOM   3488  CB  ARG B 118     -45.242  41.589 -60.916  1.00 66.84      B    C  
ATOM   3489  CG  ARG B 118     -45.710  42.905 -60.293  1.00 63.26      B    C  
ATOM   3490  CD  ARG B 118     -45.798  43.986 -61.374  1.00 59.43      B    C  
ATOM   3491  NE  ARG B 118     -46.246  45.265 -60.822  1.00 54.85      B    N  
ATOM   3492  CZ  ARG B 118     -46.636  46.326 -61.520  1.00 48.17      B    C  
ATOM   3493  NH1 ARG B 118     -46.665  46.321 -62.818  1.00 44.85      B    N1+
ATOM   3494  NH2 ARG B 118     -47.007  47.413 -60.911  1.00 44.79      B    N  
ATOM   3495  N   ILE B 119     -44.082  38.374 -60.535  1.00 70.11      B    N  
ATOM   3496  CA  ILE B 119     -44.003  37.052 -61.147  1.00 68.81      B    C  
ATOM   3497  C   ILE B 119     -44.763  36.067 -60.250  1.00 69.66      B    C  
ATOM   3498  O   ILE B 119     -44.425  35.914 -59.074  1.00 67.65      B    O  
ATOM   3499  CB  ILE B 119     -42.543  36.616 -61.411  1.00 67.78      B    C  
ATOM   3500  CG1 ILE B 119     -41.848  37.616 -62.363  1.00 65.07      B    C  
ATOM   3501  CG2 ILE B 119     -42.509  35.208 -62.015  1.00 62.80      B    C  
ATOM   3502  CD1 ILE B 119     -40.349  37.369 -62.562  1.00 58.47      B    C  
ATOM   3503  N   PRO B 120     -45.805  35.368 -60.775  1.00 69.87      B    N  
ATOM   3504  CA  PRO B 120     -46.534  34.379 -59.993  1.00 68.95      B    C  
ATOM   3505  C   PRO B 120     -45.589  33.267 -59.534  1.00 69.33      B    C  
ATOM   3506  O   PRO B 120     -44.602  32.954 -60.210  1.00 64.97      B    O  
ATOM   3507  CB  PRO B 120     -47.657  33.873 -60.913  1.00 66.48      B    C  
ATOM   3508  CG  PRO B 120     -47.130  34.142 -62.312  1.00 66.27      B    C  
ATOM   3509  CD  PRO B 120     -46.277  35.401 -62.134  1.00 69.16      B    C  
ATOM   3510  N   TYR B 121     -45.878  32.660 -58.364  1.00 71.50      B    N  
ATOM   3511  CA  TYR B 121     -45.023  31.720 -57.639  1.00 71.54      B    C  
ATOM   3512  C   TYR B 121     -43.733  32.326 -57.080  1.00 72.97      B    C  
ATOM   3513  O   TYR B 121     -43.426  32.095 -55.907  1.00 68.28      B    O  
ATOM   3514  CB  TYR B 121     -44.728  30.458 -58.460  1.00 69.07      B    C  
ATOM   3515  CG  TYR B 121     -45.952  29.711 -58.917  1.00 66.49      B    C  
ATOM   3516  CD1 TYR B 121     -46.588  28.822 -58.031  1.00 60.24      B    C  
ATOM   3517  CD2 TYR B 121     -46.465  29.894 -60.213  1.00 59.28      B    C  
ATOM   3518  CE1 TYR B 121     -47.736  28.122 -58.433  1.00 51.61      B    C  
ATOM   3519  CE2 TYR B 121     -47.609  29.194 -60.620  1.00 50.90      B    C  
ATOM   3520  CZ  TYR B 121     -48.244  28.309 -59.735  1.00 52.38      B    C  
ATOM   3521  OH  TYR B 121     -49.369  27.620 -60.125  1.00 49.73      B    O  
ATOM   3522  N   VAL B 122     -43.026  33.164 -57.808  1.00 67.23      B    N  
ATOM   3523  CA  VAL B 122     -41.856  33.879 -57.287  1.00 66.81      B    C  
ATOM   3524  C   VAL B 122     -42.275  34.801 -56.142  1.00 68.86      B    C  
ATOM   3525  O   VAL B 122     -41.625  34.801 -55.104  1.00 67.84      B    O  
ATOM   3526  CB  VAL B 122     -41.130  34.663 -58.391  1.00 65.87      B    C  
ATOM   3527  CG1 VAL B 122     -39.911  35.409 -57.852  1.00 60.87      B    C  
ATOM   3528  CG2 VAL B 122     -40.634  33.728 -59.497  1.00 61.35      B    C  
ATOM   3529  N   ASN B 123     -43.393  35.467 -56.239  1.00 70.77      B    N  
ATOM   3530  CA  ASN B 123     -43.989  36.254 -55.148  1.00 68.67      B    C  
ATOM   3531  C   ASN B 123     -44.179  35.434 -53.858  1.00 69.69      B    C  
ATOM   3532  O   ASN B 123     -43.866  35.920 -52.772  1.00 67.65      B    O  
ATOM   3533  CB  ASN B 123     -45.299  36.861 -55.717  1.00 66.27      B    C  
ATOM   3534  CG  ASN B 123     -46.427  37.156 -54.752  1.00 62.00      B    C  
ATOM   3535  ND2 ASN B 123     -47.189  38.192 -55.017  1.00 56.60      B    N  
ATOM   3536  OD1 ASN B 123     -46.739  36.461 -53.796  1.00 54.63      B    O  
ATOM   3537  N   ILE B 124     -44.653  34.194 -53.948  1.00 75.25      B    N  
ATOM   3538  CA  ILE B 124     -44.874  33.329 -52.781  1.00 74.86      B    C  
ATOM   3539  C   ILE B 124     -43.527  32.988 -52.127  1.00 75.37      B    C  
ATOM   3540  O   ILE B 124     -43.394  33.082 -50.910  1.00 73.08      B    O  
ATOM   3541  CB  ILE B 124     -45.659  32.061 -53.163  1.00 74.02      B    C  
ATOM   3542  CG1 ILE B 124     -47.043  32.444 -53.747  1.00 69.48      B    C  
ATOM   3543  CG2 ILE B 124     -45.825  31.142 -51.942  1.00 66.61      B    C  
ATOM   3544  CD1 ILE B 124     -47.848  31.245 -54.284  1.00 60.47      B    C  
ATOM   3545  N   VAL B 125     -42.519  32.647 -52.936  1.00 74.82      B    N  
ATOM   3546  CA  VAL B 125     -41.156  32.374 -52.460  1.00 73.57      B    C  
ATOM   3547  C   VAL B 125     -40.546  33.624 -51.830  1.00 74.59      B    C  
ATOM   3548  O   VAL B 125     -39.960  33.538 -50.755  1.00 73.78      B    O  
ATOM   3549  CB  VAL B 125     -40.274  31.840 -53.600  1.00 72.88      B    C  
ATOM   3550  CG1 VAL B 125     -38.838  31.596 -53.162  1.00 66.60      B    C  
ATOM   3551  CG2 VAL B 125     -40.818  30.506 -54.129  1.00 67.16      B    C  
ATOM   3552  N   MET B 126     -40.749  34.780 -52.409  1.00 71.27      B    N  
ATOM   3553  CA  MET B 126     -40.285  36.068 -51.884  1.00 69.32      B    C  
ATOM   3554  C   MET B 126     -40.931  36.401 -50.536  1.00 70.54      B    C  
ATOM   3555  O   MET B 126     -40.234  36.779 -49.602  1.00 69.24      B    O  
ATOM   3556  CB  MET B 126     -40.564  37.169 -52.919  1.00 66.52      B    C  
ATOM   3557  CG  MET B 126     -39.722  37.013 -54.191  1.00 62.98      B    C  
ATOM   3558  SD  MET B 126     -38.319  38.146 -54.327  1.00 58.26      B    S  
ATOM   3559  CE  MET B 126     -39.149  39.567 -55.068  1.00 53.36      B    C  
ATOM   3560  N   LYS B 127     -42.235  36.176 -50.371  1.00 75.37      B    N  
ATOM   3561  CA  LYS B 127     -42.912  36.325 -49.075  1.00 75.41      B    C  
ATOM   3562  C   LYS B 127     -42.416  35.332 -48.027  1.00 76.41      B    C  
ATOM   3563  O   LYS B 127     -42.223  35.718 -46.878  1.00 74.64      B    O  
ATOM   3564  CB  LYS B 127     -44.427  36.174 -49.232  1.00 73.84      B    C  
ATOM   3565  CG  LYS B 127     -45.079  37.488 -49.638  1.00 67.81      B    C  
ATOM   3566  CD  LYS B 127     -46.608  37.324 -49.662  1.00 63.12      B    C  
ATOM   3567  CE  LYS B 127     -47.267  38.668 -49.930  1.00 56.66      B    C  
ATOM   3568  NZ  LYS B 127     -48.735  38.552 -49.934  1.00 50.63      B    N1+
ATOM   3569  N   ALA B 128     -42.177  34.080 -48.389  1.00 78.64      B    N  
ATOM   3570  CA  ALA B 128     -41.632  33.079 -47.481  1.00 78.24      B    C  
ATOM   3571  C   ALA B 128     -40.218  33.456 -47.018  1.00 79.33      B    C  
ATOM   3572  O   ALA B 128     -39.926  33.383 -45.828  1.00 77.84      B    O  
ATOM   3573  CB  ALA B 128     -41.675  31.712 -48.177  1.00 77.83      B    C  
ATOM   3574  N   LEU B 129     -39.380  33.942 -47.932  1.00 75.57      B    N  
ATOM   3575  CA  LEU B 129     -38.043  34.438 -47.605  1.00 74.22      B    C  
ATOM   3576  C   LEU B 129     -38.090  35.658 -46.676  1.00 76.01      B    C  
ATOM   3577  O   LEU B 129     -37.298  35.711 -45.740  1.00 74.51      B    O  
ATOM   3578  CB  LEU B 129     -37.289  34.769 -48.906  1.00 71.65      B    C  
ATOM   3579  CG  LEU B 129     -36.658  33.530 -49.577  1.00 65.63      B    C  
ATOM   3580  CD1 LEU B 129     -36.309  33.835 -51.032  1.00 60.29      B    C  
ATOM   3581  CD2 LEU B 129     -35.367  33.115 -48.873  1.00 59.85      B    C  
ATOM   3582  N   ASP B 130     -39.029  36.581 -46.851  1.00 77.88      B    N  
ATOM   3583  CA  ASP B 130     -39.198  37.744 -45.965  1.00 77.79      B    C  
ATOM   3584  C   ASP B 130     -39.591  37.332 -44.535  1.00 79.82      B    C  
ATOM   3585  O   ASP B 130     -39.087  37.873 -43.551  1.00 78.52      B    O  
ATOM   3586  CB  ASP B 130     -40.231  38.709 -46.580  1.00 74.87      B    C  
ATOM   3587  CG  ASP B 130     -40.179  40.107 -45.957  1.00 69.03      B    C  
ATOM   3588  OD1 ASP B 130     -39.086  40.700 -45.931  1.00 63.04      B    O  
ATOM   3589  OD2 ASP B 130     -41.239  40.619 -45.514  1.00 61.93      B    O1-
ATOM   3590  N   ILE B 131     -40.440  36.318 -44.393  1.00 82.16      B    N  
ATOM   3591  CA  ILE B 131     -40.799  35.747 -43.088  1.00 82.84      B    C  
ATOM   3592  C   ILE B 131     -39.582  35.100 -42.422  1.00 84.20      B    C  
ATOM   3593  O   ILE B 131     -39.315  35.365 -41.246  1.00 82.94      B    O  
ATOM   3594  CB  ILE B 131     -41.966  34.749 -43.227  1.00 82.00      B    C  
ATOM   3595  CG1 ILE B 131     -43.259  35.473 -43.654  1.00 75.39      B    C  
ATOM   3596  CG2 ILE B 131     -42.214  33.988 -41.903  1.00 72.91      B    C  
ATOM   3597  CD1 ILE B 131     -44.365  34.530 -44.155  1.00 66.74      B    C  
ATOM   3598  N   VAL B 132     -38.820  34.291 -43.161  1.00 83.90      B    N  
ATOM   3599  CA  VAL B 132     -37.600  33.658 -42.639  1.00 83.69      B    C  
ATOM   3600  C   VAL B 132     -36.563  34.710 -42.248  1.00 84.81      B    C  
ATOM   3601  O   VAL B 132     -35.999  34.623 -41.163  1.00 84.43      B    O  
ATOM   3602  CB  VAL B 132     -37.023  32.653 -43.653  1.00 82.51      B    C  
ATOM   3603  CG1 VAL B 132     -35.676  32.087 -43.220  1.00 75.02      B    C  
ATOM   3604  CG2 VAL B 132     -37.966  31.455 -43.830  1.00 75.66      B    C  
ATOM   3605  N   TYR B 133     -36.387  35.733 -43.050  1.00 83.25      B    N  
ATOM   3606  CA  TYR B 133     -35.466  36.836 -42.765  1.00 82.75      B    C  
ATOM   3607  C   TYR B 133     -35.832  37.562 -41.466  1.00 84.57      B    C  
ATOM   3608  O   TYR B 133     -34.976  37.751 -40.600  1.00 83.31      B    O  
ATOM   3609  CB  TYR B 133     -35.471  37.787 -43.961  1.00 79.93      B    C  
ATOM   3610  CG  TYR B 133     -34.430  38.876 -43.865  1.00 77.19      B    C  
ATOM   3611  CD1 TYR B 133     -34.733  40.102 -43.259  1.00 71.56      B    C  
ATOM   3612  CD2 TYR B 133     -33.146  38.658 -44.396  1.00 70.57      B    C  
ATOM   3613  CE1 TYR B 133     -33.756  41.110 -43.188  1.00 66.46      B    C  
ATOM   3614  CE2 TYR B 133     -32.172  39.655 -44.331  1.00 66.01      B    C  
ATOM   3615  CZ  TYR B 133     -32.475  40.893 -43.728  1.00 66.44      B    C  
ATOM   3616  OH  TYR B 133     -31.527  41.883 -43.676  1.00 64.54      B    O  
ATOM   3617  N   LYS B 134     -37.104  37.897 -41.263  1.00 84.91      B    N  
ATOM   3618  CA  LYS B 134     -37.603  38.518 -40.026  1.00 85.13      B    C  
ATOM   3619  C   LYS B 134     -37.455  37.594 -38.817  1.00 86.67      B    C  
ATOM   3620  O   LYS B 134     -37.061  38.068 -37.748  1.00 84.81      B    O  
ATOM   3621  CB  LYS B 134     -39.063  38.939 -40.201  1.00 83.33      B    C  
ATOM   3622  CG  LYS B 134     -39.153  40.211 -41.061  1.00 76.00      B    C  
ATOM   3623  CD  LYS B 134     -40.600  40.575 -41.375  1.00 71.49      B    C  
ATOM   3624  CE  LYS B 134     -40.559  41.847 -42.218  1.00 62.67      B    C  
ATOM   3625  NZ  LYS B 134     -41.801  42.105 -42.982  1.00 55.61      B    N1+
ATOM   3626  N   ALA B 135     -37.711  36.313 -38.973  1.00 87.82      B    N  
ATOM   3627  CA  ALA B 135     -37.552  35.338 -37.903  1.00 88.21      B    C  
ATOM   3628  C   ALA B 135     -36.083  35.205 -37.473  1.00 89.64      B    C  
ATOM   3629  O   ALA B 135     -35.791  35.281 -36.280  1.00 88.41      B    O  
ATOM   3630  CB  ALA B 135     -38.136  33.999 -38.354  1.00 87.73      B    C  
ATOM   3631  N   VAL B 136     -35.155  35.081 -38.414  1.00 87.76      B    N  
ATOM   3632  CA  VAL B 136     -33.713  35.017 -38.125  1.00 87.38      B    C  
ATOM   3633  C   VAL B 136     -33.244  36.299 -37.449  1.00 88.33      B    C  
ATOM   3634  O   VAL B 136     -32.542  36.226 -36.444  1.00 87.42      B    O  
ATOM   3635  CB  VAL B 136     -32.893  34.722 -39.394  1.00 86.25      B    C  
ATOM   3636  CG1 VAL B 136     -31.388  34.795 -39.157  1.00 78.54      B    C  
ATOM   3637  CG2 VAL B 136     -33.186  33.303 -39.905  1.00 78.96      B    C  
ATOM   3638  N   ARG B 137     -33.694  37.460 -37.910  1.00 88.67      B    N  
ATOM   3639  CA  ARG B 137     -33.355  38.748 -37.285  1.00 88.27      B    C  
ATOM   3640  C   ARG B 137     -33.842  38.834 -35.842  1.00 89.11      B    C  
ATOM   3641  O   ARG B 137     -33.074  39.234 -34.970  1.00 86.59      B    O  
ATOM   3642  CB  ARG B 137     -33.894  39.886 -38.145  1.00 86.22      B    C  
ATOM   3643  CG  ARG B 137     -33.460  41.235 -37.564  1.00 81.51      B    C  
ATOM   3644  CD  ARG B 137     -33.329  42.289 -38.647  1.00 77.63      B    C  
ATOM   3645  NE  ARG B 137     -32.814  43.524 -38.054  1.00 73.26      B    N  
ATOM   3646  CZ  ARG B 137     -32.395  44.600 -38.683  1.00 67.66      B    C  
ATOM   3647  NH1 ARG B 137     -32.409  44.733 -39.981  1.00 61.39      B    N1+
ATOM   3648  NH2 ARG B 137     -31.956  45.588 -37.990  1.00 62.31      B    N  
ATOM   3649  N   LEU B 138     -35.059  38.401 -35.567  1.00 90.23      B    N  
ATOM   3650  CA  LEU B 138     -35.591  38.365 -34.209  1.00 90.31      B    C  
ATOM   3651  C   LEU B 138     -34.750  37.471 -33.290  1.00 91.23      B    C  
ATOM   3652  O   LEU B 138     -34.454  37.849 -32.158  1.00 89.02      B    O  
ATOM   3653  CB  LEU B 138     -37.053  37.879 -34.265  1.00 90.27      B    C  
ATOM   3654  CG  LEU B 138     -37.808  38.157 -32.952  1.00 80.88      B    C  
ATOM   3655  CD1 LEU B 138     -38.546  39.483 -33.013  1.00 72.49      B    C  
ATOM   3656  CD2 LEU B 138     -38.820  37.055 -32.655  1.00 72.47      B    C  
ATOM   3657  N   ILE B 139     -34.342  36.297 -33.775  1.00 91.57      B    N  
ATOM   3658  CA  ILE B 139     -33.479  35.371 -33.027  1.00 91.07      B    C  
ATOM   3659  C   ILE B 139     -32.119  36.026 -32.741  1.00 91.48      B    C  
ATOM   3660  O   ILE B 139     -31.660  35.986 -31.601  1.00 89.92      B    O  
ATOM   3661  CB  ILE B 139     -33.337  34.032 -33.774  1.00 90.45      B    C  
ATOM   3662  CG1 ILE B 139     -34.691  33.276 -33.807  1.00 84.26      B    C  
ATOM   3663  CG2 ILE B 139     -32.268  33.137 -33.121  1.00 82.98      B    C  
ATOM   3664  CD1 ILE B 139     -34.740  32.124 -34.821  1.00 74.79      B    C  
ATOM   3665  N   LEU B 140     -31.502  36.672 -33.717  1.00 90.70      B    N  
ATOM   3666  CA  LEU B 140     -30.219  37.360 -33.558  1.00 89.90      B    C  
ATOM   3667  C   LEU B 140     -30.311  38.524 -32.560  1.00 90.41      B    C  
ATOM   3668  O   LEU B 140     -29.413  38.678 -31.736  1.00 88.38      B    O  
ATOM   3669  CB  LEU B 140     -29.721  37.859 -34.923  1.00 89.00      B    C  
ATOM   3670  CG  LEU B 140     -29.257  36.737 -35.876  1.00 87.59      B    C  
ATOM   3671  CD1 LEU B 140     -28.905  37.341 -37.234  1.00 81.00      B    C  
ATOM   3672  CD2 LEU B 140     -28.026  36.009 -35.351  1.00 82.70      B    C  
ATOM   3673  N   ASP B 141     -31.403  39.283 -32.564  1.00 91.98      B    N  
ATOM   3674  CA  ASP B 141     -31.616  40.369 -31.603  1.00 90.82      B    C  
ATOM   3675  C   ASP B 141     -31.753  39.849 -30.162  1.00 91.27      B    C  
ATOM   3676  O   ASP B 141     -31.251  40.470 -29.221  1.00 87.95      B    O  
ATOM   3677  CB  ASP B 141     -32.864  41.178 -31.992  1.00 89.19      B    C  
ATOM   3678  CG  ASP B 141     -32.675  42.108 -33.194  1.00 82.73      B    C  
ATOM   3679  OD1 ASP B 141     -31.531  42.528 -33.449  1.00 74.04      B    O  
ATOM   3680  OD2 ASP B 141     -33.704  42.481 -33.802  1.00 74.65      B    O1-
ATOM   3681  N   VAL B 142     -32.389  38.693 -29.973  1.00 91.70      B    N  
ATOM   3682  CA  VAL B 142     -32.463  38.025 -28.667  1.00 91.67      B    C  
ATOM   3683  C   VAL B 142     -31.083  37.512 -28.248  1.00 91.83      B    C  
ATOM   3684  O   VAL B 142     -30.649  37.799 -27.127  1.00 90.50      B    O  
ATOM   3685  CB  VAL B 142     -33.515  36.901 -28.671  1.00 91.29      B    C  
ATOM   3686  CG1 VAL B 142     -33.504  36.088 -27.379  1.00 82.73      B    C  
ATOM   3687  CG2 VAL B 142     -34.921  37.482 -28.810  1.00 83.50      B    C  
ATOM   3688  N   MET B 143     -30.370  36.838 -29.128  1.00 90.99      B    N  
ATOM   3689  CA  MET B 143     -29.029  36.322 -28.859  1.00 89.81      B    C  
ATOM   3690  C   MET B 143     -28.051  37.445 -28.477  1.00 89.82      B    C  
ATOM   3691  O   MET B 143     -27.347  37.333 -27.469  1.00 88.23      B    O  
ATOM   3692  CB  MET B 143     -28.492  35.556 -30.067  1.00 89.06      B    C  
ATOM   3693  CG  MET B 143     -29.162  34.181 -30.228  1.00 86.52      B    C  
ATOM   3694  SD  MET B 143     -28.567  33.254 -31.671  1.00 84.21      B    S  
ATOM   3695  CE  MET B 143     -29.353  31.658 -31.347  1.00 73.18      B    C  
ATOM   3696  N   LYS B 144     -28.094  38.563 -29.177  1.00 90.73      B    N  
ATOM   3697  CA  LYS B 144     -27.268  39.747 -28.887  1.00 89.63      B    C  
ATOM   3698  C   LYS B 144     -27.474  40.290 -27.469  1.00 89.74      B    C  
ATOM   3699  O   LYS B 144     -26.538  40.842 -26.885  1.00 86.01      B    O  
ATOM   3700  CB  LYS B 144     -27.569  40.815 -29.948  1.00 87.72      B    C  
ATOM   3701  CG  LYS B 144     -26.705  42.077 -29.800  1.00 85.85      B    C  
ATOM   3702  CD  LYS B 144     -26.974  43.046 -30.954  1.00 83.49      B    C  
ATOM   3703  CE  LYS B 144     -26.136  44.310 -30.788  1.00 78.11      B    C  
ATOM   3704  NZ  LYS B 144     -26.294  45.234 -31.934  1.00 71.72      B    N1+
ATOM   3705  N   LYS B 145     -28.671  40.156 -26.900  1.00 91.43      B    N  
ATOM   3706  CA  LYS B 145     -28.968  40.599 -25.528  1.00 90.81      B    C  
ATOM   3707  C   LYS B 145     -28.602  39.567 -24.469  1.00 91.28      B    C  
ATOM   3708  O   LYS B 145     -28.152  39.953 -23.393  1.00 87.03      B    O  
ATOM   3709  CB  LYS B 145     -30.451  40.971 -25.407  1.00 89.27      B    C  
ATOM   3710  CG  LYS B 145     -30.759  42.300 -26.104  1.00 80.54      B    C  
ATOM   3711  CD  LYS B 145     -32.239  42.641 -25.927  1.00 74.04      B    C  
ATOM   3712  CE  LYS B 145     -32.551  43.980 -26.597  1.00 63.75      B    C  
ATOM   3713  NZ  LYS B 145     -33.992  44.316 -26.504  1.00 55.38      B    N1+
ATOM   3714  N   VAL B 146     -28.808  38.285 -24.746  1.00 91.66      B    N  
ATOM   3715  CA  VAL B 146     -28.694  37.217 -23.743  1.00 91.42      B    C  
ATOM   3716  C   VAL B 146     -27.288  36.615 -23.701  1.00 91.86      B    C  
ATOM   3717  O   VAL B 146     -26.743  36.426 -22.612  1.00 89.74      B    O  
ATOM   3718  CB  VAL B 146     -29.774  36.142 -23.977  1.00 89.95      B    C  
ATOM   3719  CG1 VAL B 146     -29.676  34.996 -22.975  1.00 81.12      B    C  
ATOM   3720  CG2 VAL B 146     -31.178  36.742 -23.845  1.00 81.89      B    C  
ATOM   3721  N   PHE B 147     -26.673  36.366 -24.840  1.00 90.76      B    N  
ATOM   3722  CA  PHE B 147     -25.403  35.650 -24.917  1.00 90.81      B    C  
ATOM   3723  C   PHE B 147     -24.239  36.345 -24.190  1.00 90.71      B    C  
ATOM   3724  O   PHE B 147     -23.520  35.640 -23.479  1.00 87.35      B    O  
ATOM   3725  CB  PHE B 147     -25.038  35.329 -26.373  1.00 89.34      B    C  
ATOM   3726  CG  PHE B 147     -25.805  34.194 -27.020  1.00 90.95      B    C  
ATOM   3727  CD1 PHE B 147     -27.007  33.682 -26.486  1.00 84.53      B    C  
ATOM   3728  CD2 PHE B 147     -25.264  33.597 -28.177  1.00 85.34      B    C  
ATOM   3729  CE1 PHE B 147     -27.654  32.596 -27.100  1.00 83.44      B    C  
ATOM   3730  CE2 PHE B 147     -25.914  32.515 -28.792  1.00 84.46      B    C  
ATOM   3731  CZ  PHE B 147     -27.098  32.021 -28.250  1.00 87.05      B    C  
ATOM   3732  N   PRO B 148     -24.081  37.673 -24.211  1.00 91.38      B    N  
ATOM   3733  CA  PRO B 148     -23.028  38.328 -23.430  1.00 90.02      B    C  
ATOM   3734  C   PRO B 148     -23.155  38.111 -21.923  1.00 90.67      B    C  
ATOM   3735  O   PRO B 148     -22.151  38.104 -21.207  1.00 87.69      B    O  
ATOM   3736  CB  PRO B 148     -23.132  39.815 -23.779  1.00 88.09      B    C  
ATOM   3737  CG  PRO B 148     -23.796  39.826 -25.151  1.00 85.96      B    C  
ATOM   3738  CD  PRO B 148     -24.745  38.642 -25.066  1.00 89.01      B    C  
ATOM   3739  N   ALA B 149     -24.367  37.945 -21.401  1.00 90.88      B    N  
ATOM   3740  CA  ALA B 149     -24.586  37.657 -19.989  1.00 90.75      B    C  
ATOM   3741  C   ALA B 149     -24.222  36.202 -19.657  1.00 91.36      B    C  
ATOM   3742  O   ALA B 149     -23.633  35.958 -18.604  1.00 88.58      B    O  
ATOM   3743  CB  ALA B 149     -26.043  37.981 -19.633  1.00 89.97      B    C  
ATOM   3744  N   ILE B 150     -24.524  35.263 -20.548  1.00 91.02      B    N  
ATOM   3745  CA  ILE B 150     -24.142  33.853 -20.414  1.00 90.28      B    C  
ATOM   3746  C   ILE B 150     -22.621  33.718 -20.449  1.00 90.61      B    C  
ATOM   3747  O   ILE B 150     -22.048  33.128 -19.538  1.00 88.76      B    O  
ATOM   3748  CB  ILE B 150     -24.827  32.988 -21.501  1.00 89.05      B    C  
ATOM   3749  CG1 ILE B 150     -26.363  33.003 -21.302  1.00 83.51      B    C  
ATOM   3750  CG2 ILE B 150     -24.294  31.546 -21.467  1.00 83.05      B    C  
ATOM   3751  CD1 ILE B 150     -27.145  32.288 -22.410  1.00 76.67      B    C  
ATOM   3752  N   ASP B 151     -21.970  34.324 -21.420  1.00 91.31      B    N  
ATOM   3753  CA  ASP B 151     -20.515  34.330 -21.577  1.00 90.41      B    C  
ATOM   3754  C   ASP B 151     -19.813  34.846 -20.315  1.00 90.93      B    C  
ATOM   3755  O   ASP B 151     -18.945  34.186 -19.750  1.00 87.94      B    O  
ATOM   3756  CB  ASP B 151     -20.169  35.226 -22.775  1.00 88.31      B    C  
ATOM   3757  CG  ASP B 151     -18.693  35.148 -23.151  1.00 86.52      B    C  
ATOM   3758  OD1 ASP B 151     -18.235  34.034 -23.455  1.00 78.30      B    O  
ATOM   3759  OD2 ASP B 151     -18.047  36.220 -23.193  1.00 78.98      B    O1-
ATOM   3760  N   ARG B 152     -20.281  35.985 -19.787  1.00 90.37      B    N  
ATOM   3761  CA  ARG B 152     -19.742  36.559 -18.552  1.00 90.21      B    C  
ATOM   3762  C   ARG B 152     -19.972  35.662 -17.334  1.00 90.61      B    C  
ATOM   3763  O   ARG B 152     -19.097  35.565 -16.474  1.00 87.45      B    O  
ATOM   3764  CB  ARG B 152     -20.327  37.961 -18.365  1.00 88.89      B    C  
ATOM   3765  CG  ARG B 152     -19.709  38.667 -17.155  1.00 79.28      B    C  
ATOM   3766  CD  ARG B 152     -20.170  40.122 -17.070  1.00 77.43      B    C  
ATOM   3767  NE  ARG B 152     -19.571  40.919 -18.153  1.00 68.42      B    N  
ATOM   3768  CZ  ARG B 152     -19.857  42.172 -18.479  1.00 61.47      B    C  
ATOM   3769  NH1 ARG B 152     -20.747  42.857 -17.815  1.00 56.71      B    N1+
ATOM   3770  NH2 ARG B 152     -19.235  42.725 -19.478  1.00 53.91      B    N  
ATOM   3771  N   ALA B 153     -21.130  35.029 -17.231  1.00 89.89      B    N  
ATOM   3772  CA  ALA B 153     -21.427  34.126 -16.127  1.00 89.46      B    C  
ATOM   3773  C   ALA B 153     -20.530  32.877 -16.162  1.00 90.24      B    C  
ATOM   3774  O   ALA B 153     -19.911  32.539 -15.154  1.00 88.26      B    O  
ATOM   3775  CB  ALA B 153     -22.916  33.767 -16.158  1.00 89.14      B    C  
ATOM   3776  N   ILE B 154     -20.385  32.250 -17.316  1.00 91.26      B    N  
ATOM   3777  CA  ILE B 154     -19.525  31.075 -17.494  1.00 90.27      B    C  
ATOM   3778  C   ILE B 154     -18.054  31.457 -17.310  1.00 90.47      B    C  
ATOM   3779  O   ILE B 154     -17.367  30.881 -16.465  1.00 88.18      B    O  
ATOM   3780  CB  ILE B 154     -19.809  30.393 -18.853  1.00 89.57      B    C  
ATOM   3781  CG1 ILE B 154     -21.250  29.833 -18.875  1.00 85.66      B    C  
ATOM   3782  CG2 ILE B 154     -18.790  29.263 -19.108  1.00 85.44      B    C  
ATOM   3783  CD1 ILE B 154     -21.687  29.234 -20.220  1.00 80.60      B    C  
ATOM   3784  N   GLY B 155     -17.585  32.459 -18.022  1.00 90.18      B    N  
ATOM   3785  CA  GLY B 155     -16.181  32.847 -18.045  1.00 88.87      B    C  
ATOM   3786  C   GLY B 155     -15.661  33.447 -16.740  1.00 89.68      B    C  
ATOM   3787  O   GLY B 155     -14.515  33.206 -16.365  1.00 86.12      B    O  
ATOM   3788  N   ARG B 156     -16.484  34.212 -15.998  1.00 90.35      B    N  
ATOM   3789  CA  ARG B 156     -16.037  34.863 -14.750  1.00 90.34      B    C  
ATOM   3790  C   ARG B 156     -16.425  34.151 -13.468  1.00 90.79      B    C  
ATOM   3791  O   ARG B 156     -15.795  34.411 -12.446  1.00 85.96      B    O  
ATOM   3792  CB  ARG B 156     -16.521  36.310 -14.673  1.00 88.83      B    C  
ATOM   3793  CG  ARG B 156     -15.936  37.190 -15.770  1.00 84.68      B    C  
ATOM   3794  CD  ARG B 156     -16.152  38.653 -15.394  1.00 81.55      B    C  
ATOM   3795  NE  ARG B 156     -15.607  39.535 -16.431  1.00 76.17      B    N  
ATOM   3796  CZ  ARG B 156     -15.159  40.760 -16.313  1.00 70.06      B    C  
ATOM   3797  NH1 ARG B 156     -15.187  41.408 -15.180  1.00 63.66      B    N1+
ATOM   3798  NH2 ARG B 156     -14.678  41.345 -17.365  1.00 62.85      B    N  
ATOM   3799  N   ILE B 157     -17.478  33.350 -13.475  1.00 91.00      B    N  
ATOM   3800  CA  ILE B 157     -18.010  32.740 -12.249  1.00 90.69      B    C  
ATOM   3801  C   ILE B 157     -17.838  31.228 -12.279  1.00 91.26      B    C  
ATOM   3802  O   ILE B 157     -17.226  30.675 -11.374  1.00 89.02      B    O  
ATOM   3803  CB  ILE B 157     -19.479  33.172 -11.992  1.00 89.93      B    C  
ATOM   3804  CG1 ILE B 157     -19.607  34.719 -11.954  1.00 84.38      B    C  
ATOM   3805  CG2 ILE B 157     -19.995  32.543 -10.680  1.00 82.67      B    C  
ATOM   3806  CD1 ILE B 157     -21.044  35.233 -11.802  1.00 75.44      B    C  
ATOM   3807  N   VAL B 158     -18.344  30.562 -13.304  1.00 91.29      B    N  
ATOM   3808  CA  VAL B 158     -18.417  29.094 -13.335  1.00 90.39      B    C  
ATOM   3809  C   VAL B 158     -17.034  28.480 -13.524  1.00 91.13      B    C  
ATOM   3810  O   VAL B 158     -16.580  27.729 -12.664  1.00 90.17      B    O  
ATOM   3811  CB  VAL B 158     -19.414  28.607 -14.400  1.00 89.23      B    C  
ATOM   3812  CG1 VAL B 158     -19.525  27.087 -14.389  1.00 82.63      B    C  
ATOM   3813  CG2 VAL B 158     -20.813  29.183 -14.155  1.00 83.97      B    C  
ATOM   3814  N   VAL B 159     -16.325  28.831 -14.590  1.00 91.60      B    N  
ATOM   3815  CA  VAL B 159     -14.992  28.272 -14.880  1.00 91.21      B    C  
ATOM   3816  C   VAL B 159     -13.967  28.596 -13.777  1.00 91.34      B    C  
ATOM   3817  O   VAL B 159     -13.326  27.663 -13.275  1.00 89.57      B    O  
ATOM   3818  CB  VAL B 159     -14.512  28.673 -16.295  1.00 90.41      B    C  
ATOM   3819  CG1 VAL B 159     -13.056  28.302 -16.556  1.00 84.20      B    C  
ATOM   3820  CG2 VAL B 159     -15.370  27.985 -17.359  1.00 85.07      B    C  
ATOM   3821  N   PRO B 160     -13.839  29.835 -13.277  1.00 92.17      B    N  
ATOM   3822  CA  PRO B 160     -12.991  30.130 -12.120  1.00 91.21      B    C  
ATOM   3823  C   PRO B 160     -13.460  29.440 -10.836  1.00 92.02      B    C  
ATOM   3824  O   PRO B 160     -12.627  29.068 -10.013  1.00 89.43      B    O  
ATOM   3825  CB  PRO B 160     -12.998  31.652 -11.966  1.00 89.09      B    C  
ATOM   3826  CG  PRO B 160     -13.347  32.147 -13.364  1.00 87.12      B    C  
ATOM   3827  CD  PRO B 160     -14.326  31.074 -13.847  1.00 90.33      B    C  
ATOM   3828  N   GLY B 161     -14.750  29.240 -10.660  1.00 91.35      B    N  
ATOM   3829  CA  GLY B 161     -15.324  28.513  -9.532  1.00 91.01      B    C  
ATOM   3830  C   GLY B 161     -14.804  27.077  -9.434  1.00 92.38      B    C  
ATOM   3831  O   GLY B 161     -14.402  26.654  -8.350  1.00 90.58      B    O  
ATOM   3832  N   HIS B 162     -14.683  26.376 -10.549  1.00 92.93      B    N  
ATOM   3833  CA  HIS B 162     -14.092  25.029 -10.578  1.00 92.90      B    C  
ATOM   3834  C   HIS B 162     -12.609  25.034 -10.168  1.00 92.86      B    C  
ATOM   3835  O   HIS B 162     -12.167  24.130  -9.461  1.00 90.60      B    O  
ATOM   3836  CB  HIS B 162     -14.259  24.417 -11.975  1.00 92.21      B    C  
ATOM   3837  CG  HIS B 162     -15.681  24.079 -12.314  1.00 92.94      B    C  
ATOM   3838  CD2 HIS B 162     -16.334  22.892 -12.091  1.00 82.02      B    C  
ATOM   3839  ND1 HIS B 162     -16.601  24.920 -12.902  1.00 80.02      B    N  
ATOM   3840  CE1 HIS B 162     -17.765  24.255 -13.025  1.00 83.66      B    C  
ATOM   3841  NE2 HIS B 162     -17.634  23.024 -12.545  1.00 86.09      B    N  
ATOM   3842  N   ARG B 163     -11.838  26.059 -10.517  1.00 92.94      B    N  
ATOM   3843  CA  ARG B 163     -10.453  26.211 -10.035  1.00 92.28      B    C  
ATOM   3844  C   ARG B 163     -10.421  26.402  -8.525  1.00 92.53      B    C  
ATOM   3845  O   ARG B 163      -9.585  25.802  -7.866  1.00 90.49      B    O  
ATOM   3846  CB  ARG B 163      -9.741  27.387 -10.709  1.00 90.41      B    C  
ATOM   3847  CG  ARG B 163      -9.485  27.149 -12.203  1.00 84.63      B    C  
ATOM   3848  CD  ARG B 163      -8.701  28.307 -12.823  1.00 85.00      B    C  
ATOM   3849  NE  ARG B 163      -7.338  28.403 -12.294  1.00 83.16      B    N  
ATOM   3850  CZ  ARG B 163      -6.732  29.469 -11.812  1.00 83.53      B    C  
ATOM   3851  NH1 ARG B 163      -7.275  30.655 -11.801  1.00 72.94      B    N1+
ATOM   3852  NH2 ARG B 163      -5.538  29.380 -11.321  1.00 76.95      B    N  
ATOM   3853  N   MET B 164     -11.329  27.206  -7.954  1.00 92.99      B    N  
ATOM   3854  CA  MET B 164     -11.408  27.412  -6.507  1.00 91.95      B    C  
ATOM   3855  C   MET B 164     -11.799  26.139  -5.763  1.00 92.45      B    C  
ATOM   3856  O   MET B 164     -11.205  25.845  -4.730  1.00 90.33      B    O  
ATOM   3857  CB  MET B 164     -12.369  28.565  -6.179  1.00 90.64      B    C  
ATOM   3858  CG  MET B 164     -11.787  29.912  -6.626  1.00 81.03      B    C  
ATOM   3859  SD  MET B 164     -10.251  30.365  -5.779  1.00 72.67      B    S  
ATOM   3860  CE  MET B 164      -9.684  31.692  -6.860  1.00 61.60      B    C  
ATOM   3861  N   LEU B 165     -12.710  25.340  -6.306  1.00 92.74      B    N  
ATOM   3862  CA  LEU B 165     -13.036  24.016  -5.761  1.00 92.31      B    C  
ATOM   3863  C   LEU B 165     -11.803  23.108  -5.726  1.00 92.88      B    C  
ATOM   3864  O   LEU B 165     -11.534  22.481  -4.704  1.00 91.80      B    O  
ATOM   3865  CB  LEU B 165     -14.152  23.371  -6.603  1.00 91.55      B    C  
ATOM   3866  CG  LEU B 165     -15.537  24.013  -6.426  1.00 87.16      B    C  
ATOM   3867  CD1 LEU B 165     -16.499  23.473  -7.481  1.00 81.79      B    C  
ATOM   3868  CD2 LEU B 165     -16.125  23.703  -5.050  1.00 81.13      B    C  
ATOM   3869  N   ASN B 166     -10.992  23.107  -6.780  1.00 93.99      B    N  
ATOM   3870  CA  ASN B 166      -9.740  22.355  -6.795  1.00 93.99      B    C  
ATOM   3871  C   ASN B 166      -8.710  22.890  -5.790  1.00 94.24      B    C  
ATOM   3872  O   ASN B 166      -7.968  22.100  -5.208  1.00 91.66      B    O  
ATOM   3873  CB  ASN B 166      -9.187  22.319  -8.232  1.00 93.14      B    C  
ATOM   3874  CG  ASN B 166      -9.947  21.327  -9.095  1.00 93.53      B    C  
ATOM   3875  ND2 ASN B 166      -9.688  21.313 -10.379  1.00 85.97      B    N  
ATOM   3876  OD1 ASN B 166     -10.740  20.539  -8.637  1.00 86.07      B    O  
ATOM   3877  N   GLY B 167      -8.696  24.199  -5.525  1.00 93.95      B    N  
ATOM   3878  CA  GLY B 167      -7.922  24.787  -4.437  1.00 93.72      B    C  
ATOM   3879  C   GLY B 167      -8.353  24.270  -3.059  1.00 94.33      B    C  
ATOM   3880  O   GLY B 167      -7.511  23.902  -2.252  1.00 92.34      B    O  
ATOM   3881  N   VAL B 168      -9.658  24.154  -2.814  1.00 93.58      B    N  
ATOM   3882  CA  VAL B 168     -10.182  23.562  -1.571  1.00 92.63      B    C  
ATOM   3883  C   VAL B 168      -9.790  22.084  -1.448  1.00 93.00      B    C  
ATOM   3884  O   VAL B 168      -9.366  21.662  -0.376  1.00 91.98      B    O  
ATOM   3885  CB  VAL B 168     -11.712  23.730  -1.465  1.00 91.86      B    C  
ATOM   3886  CG1 VAL B 168     -12.261  23.080  -0.195  1.00 86.05      B    C  
ATOM   3887  CG2 VAL B 168     -12.105  25.211  -1.413  1.00 87.01      B    C  
ATOM   3888  N   MET B 169      -9.845  21.334  -2.536  1.00 93.82      B    N  
ATOM   3889  CA  MET B 169      -9.416  19.934  -2.538  1.00 93.45      B    C  
ATOM   3890  C   MET B 169      -7.913  19.790  -2.266  1.00 93.62      B    C  
ATOM   3891  O   MET B 169      -7.512  18.925  -1.492  1.00 92.47      B    O  
ATOM   3892  CB  MET B 169      -9.798  19.260  -3.865  1.00 92.83      B    C  
ATOM   3893  CG  MET B 169     -11.318  19.146  -4.072  1.00 88.91      B    C  
ATOM   3894  SD  MET B 169     -12.250  18.382  -2.718  1.00 85.30      B    S  
ATOM   3895  CE  MET B 169     -11.604  16.704  -2.762  1.00 75.15      B    C  
ATOM   3896  N   ALA B 170      -7.079  20.667  -2.808  1.00 94.04      B    N  
ATOM   3897  CA  ALA B 170      -5.655  20.725  -2.488  1.00 93.63      B    C  
ATOM   3898  C   ALA B 170      -5.416  21.068  -1.004  1.00 93.96      B    C  
ATOM   3899  O   ALA B 170      -4.532  20.503  -0.359  1.00 92.05      B    O  
ATOM   3900  CB  ALA B 170      -4.982  21.738  -3.423  1.00 92.85      B    C  
ATOM   3901  N   GLY B 171      -6.238  21.959  -0.438  1.00 93.29      B    N  
ATOM   3902  CA  GLY B 171      -6.237  22.268   0.991  1.00 92.54      B    C  
ATOM   3903  C   GLY B 171      -6.600  21.056   1.855  1.00 93.35      B    C  
ATOM   3904  O   GLY B 171      -5.908  20.777   2.833  1.00 91.88      B    O  
ATOM   3905  N   ALA B 172      -7.610  20.284   1.462  1.00 93.24      B    N  
ATOM   3906  CA  ALA B 172      -8.001  19.059   2.145  1.00 92.35      B    C  
ATOM   3907  C   ALA B 172      -6.881  18.004   2.122  1.00 92.95      B    C  
ATOM   3908  O   ALA B 172      -6.553  17.430   3.162  1.00 91.73      B    O  
ATOM   3909  CB  ALA B 172      -9.293  18.531   1.505  1.00 91.68      B    C  
ATOM   3910  N   SER B 173      -6.222  17.805   0.980  1.00 94.40      B    N  
ATOM   3911  CA  SER B 173      -5.072  16.902   0.883  1.00 94.02      B    C  
ATOM   3912  C   SER B 173      -3.893  17.372   1.744  1.00 94.13      B    C  
ATOM   3913  O   SER B 173      -3.261  16.557   2.413  1.00 92.31      B    O  
ATOM   3914  CB  SER B 173      -4.643  16.712  -0.573  1.00 93.12      B    C  
ATOM   3915  OG  SER B 173      -4.082  17.868  -1.137  1.00 80.99      B    O  
ATOM   3916  N   THR B 174      -3.652  18.672   1.825  1.00 94.28      B    N  
ATOM   3917  CA  THR B 174      -2.614  19.248   2.697  1.00 93.92      B    C  
ATOM   3918  C   THR B 174      -2.957  19.045   4.178  1.00 93.91      B    C  
ATOM   3919  O   THR B 174      -2.074  18.704   4.960  1.00 92.37      B    O  
ATOM   3920  CB  THR B 174      -2.406  20.739   2.395  1.00 93.20      B    C  
ATOM   3921  CG2 THR B 174      -1.299  21.356   3.239  1.00 80.95      B    C  
ATOM   3922  OG1 THR B 174      -2.032  20.906   1.053  1.00 81.60      B    O  
ATOM   3923  N   ALA B 175      -4.214  19.171   4.568  1.00 93.43      B    N  
ATOM   3924  CA  ALA B 175      -4.646  18.916   5.942  1.00 92.53      B    C  
ATOM   3925  C   ALA B 175      -4.421  17.442   6.347  1.00 92.96      B    C  
ATOM   3926  O   ALA B 175      -3.876  17.188   7.420  1.00 91.56      B    O  
ATOM   3927  CB  ALA B 175      -6.115  19.327   6.085  1.00 91.87      B    C  
ATOM   3928  N   VAL B 176      -4.747  16.496   5.473  1.00 93.30      B    N  
ATOM   3929  CA  VAL B 176      -4.476  15.069   5.700  1.00 93.20      B    C  
ATOM   3930  C   VAL B 176      -2.975  14.784   5.735  1.00 93.20      B    C  
ATOM   3931  O   VAL B 176      -2.523  14.056   6.611  1.00 91.73      B    O  
ATOM   3932  CB  VAL B 176      -5.193  14.197   4.659  1.00 92.78      B    C  
ATOM   3933  CG1 VAL B 176      -4.822  12.716   4.763  1.00 87.15      B    C  
ATOM   3934  CG2 VAL B 176      -6.707  14.296   4.856  1.00 87.47      B    C  
ATOM   3935  N   MET B 177      -2.182  15.400   4.867  1.00 93.23      B    N  
ATOM   3936  CA  MET B 177      -0.720  15.287   4.864  1.00 92.54      B    C  
ATOM   3937  C   MET B 177      -0.120  15.718   6.208  1.00 92.55      B    C  
ATOM   3938  O   MET B 177       0.713  15.007   6.775  1.00 91.13      B    O  
ATOM   3939  CB  MET B 177      -0.165  16.132   3.709  1.00 92.01      B    C  
ATOM   3940  CG  MET B 177       1.356  16.093   3.608  1.00 89.29      B    C  
ATOM   3941  SD  MET B 177       2.056  17.105   2.263  1.00 86.54      B    S  
ATOM   3942  CE  MET B 177       1.702  18.765   2.873  1.00 76.28      B    C  
ATOM   3943  N   MET B 178      -0.566  16.865   6.751  1.00 93.31      B    N  
ATOM   3944  CA  MET B 178      -0.099  17.382   8.034  1.00 92.31      B    C  
ATOM   3945  C   MET B 178      -0.572  16.529   9.219  1.00 92.27      B    C  
ATOM   3946  O   MET B 178       0.201  16.283  10.137  1.00 90.59      B    O  
ATOM   3947  CB  MET B 178      -0.540  18.841   8.194  1.00 91.61      B    C  
ATOM   3948  CG  MET B 178       0.113  19.787   7.179  1.00 87.80      B    C  
ATOM   3949  SD  MET B 178       1.926  19.853   7.180  1.00 81.83      B    S  
ATOM   3950  CE  MET B 178       2.236  20.581   8.798  1.00 69.80      B    C  
ATOM   3951  N   SER B 179      -1.802  16.031   9.179  1.00 92.64      B    N  
ATOM   3952  CA  SER B 179      -2.325  15.088  10.176  1.00 91.47      B    C  
ATOM   3953  C   SER B 179      -1.483  13.806  10.223  1.00 92.08      B    C  
ATOM   3954  O   SER B 179      -0.980  13.433  11.285  1.00 90.36      B    O  
ATOM   3955  CB  SER B 179      -3.782  14.769   9.836  1.00 90.53      B    C  
ATOM   3956  OG  SER B 179      -4.249  13.642  10.551  1.00 76.84      B    O  
ATOM   3957  N   THR B 180      -1.245  13.190   9.079  1.00 92.30      B    N  
ATOM   3958  CA  THR B 180      -0.411  11.986   8.969  1.00 92.30      B    C  
ATOM   3959  C   THR B 180       1.023  12.253   9.418  1.00 92.41      B    C  
ATOM   3960  O   THR B 180       1.606  11.413  10.097  1.00 90.32      B    O  
ATOM   3961  CB  THR B 180      -0.427  11.451   7.536  1.00 92.08      B    C  
ATOM   3962  CG2 THR B 180       0.382  10.172   7.373  1.00 81.61      B    C  
ATOM   3963  OG1 THR B 180      -1.753  11.147   7.177  1.00 80.75      B    O  
ATOM   3964  N   SER B 181       1.563  13.432   9.152  1.00 92.53      B    N  
ATOM   3965  CA  SER B 181       2.893  13.833   9.626  1.00 91.84      B    C  
ATOM   3966  C   SER B 181       3.026  13.748  11.154  1.00 91.88      B    C  
ATOM   3967  O   SER B 181       4.086  13.376  11.648  1.00 88.61      B    O  
ATOM   3968  CB  SER B 181       3.189  15.254   9.146  1.00 90.72      B    C  
ATOM   3969  OG  SER B 181       4.467  15.696   9.552  1.00 79.16      B    O  
ATOM   3970  N   THR B 182       1.957  13.994  11.912  1.00 92.33      B    N  
ATOM   3971  CA  THR B 182       1.986  13.857  13.379  1.00 91.14      B    C  
ATOM   3972  C   THR B 182       2.133  12.391  13.810  1.00 91.19      B    C  
ATOM   3973  O   THR B 182       2.907  12.105  14.721  1.00 87.54      B    O  
ATOM   3974  CB  THR B 182       0.769  14.489  14.070  1.00 89.80      B    C  
ATOM   3975  CG2 THR B 182       0.558  15.949  13.679  1.00 79.47      B    C  
ATOM   3976  OG1 THR B 182      -0.434  13.801  13.835  1.00 79.24      B    O  
ATOM   3977  N   TYR B 183       1.467  11.467  13.123  1.00 91.28      B    N  
ATOM   3978  CA  TYR B 183       1.609  10.032  13.366  1.00 91.11      B    C  
ATOM   3979  C   TYR B 183       2.998   9.519  12.987  1.00 91.41      B    C  
ATOM   3980  O   TYR B 183       3.592   8.748  13.727  1.00 87.70      B    O  
ATOM   3981  CB  TYR B 183       0.554   9.257  12.569  1.00 89.87      B    C  
ATOM   3982  CG  TYR B 183      -0.768   9.138  13.288  1.00 91.22      B    C  
ATOM   3983  CD1 TYR B 183      -0.999   8.029  14.122  1.00 86.94      B    C  
ATOM   3984  CD2 TYR B 183      -1.759  10.117  13.135  1.00 87.17      B    C  
ATOM   3985  CE1 TYR B 183      -2.213   7.894  14.793  1.00 85.46      B    C  
ATOM   3986  CE2 TYR B 183      -2.980   9.992  13.807  1.00 85.22      B    C  
ATOM   3987  CZ  TYR B 183      -3.208   8.879  14.638  1.00 87.38      B    C  
ATOM   3988  OH  TYR B 183      -4.393   8.747  15.296  1.00 85.23      B    O  
ATOM   3989  N   VAL B 184       3.524   9.978  11.851  1.00 90.86      B    N  
ATOM   3990  CA  VAL B 184       4.841   9.572  11.338  1.00 89.70      B    C  
ATOM   3991  C   VAL B 184       5.952  10.036  12.275  1.00 89.73      B    C  
ATOM   3992  O   VAL B 184       6.836   9.258  12.624  1.00 87.59      B    O  
ATOM   3993  CB  VAL B 184       5.034  10.122   9.917  1.00 89.11      B    C  
ATOM   3994  CG1 VAL B 184       6.437   9.857   9.371  1.00 83.74      B    C  
ATOM   3995  CG2 VAL B 184       4.048   9.475   8.937  1.00 86.09      B    C  
ATOM   3996  N   MET B 185       5.889  11.281  12.737  1.00 90.19      B    N  
ATOM   3997  CA  MET B 185       6.892  11.840  13.648  1.00 87.94      B    C  
ATOM   3998  C   MET B 185       6.783  11.250  15.066  1.00 87.79      B    C  
ATOM   3999  O   MET B 185       7.802  11.025  15.720  1.00 83.49      B    O  
ATOM   4000  CB  MET B 185       6.736  13.368  13.663  1.00 85.80      B    C  
ATOM   4001  CG  MET B 185       7.994  14.058  14.191  1.00 77.33      B    C  
ATOM   4002  SD  MET B 185       7.876  15.865  14.356  1.00 70.94      B    S  
ATOM   4003  CE  MET B 185       7.411  16.364  12.686  1.00 61.34      B    C  
ATOM   4004  N   GLY B 186       5.563  10.977  15.520  1.00 87.75      B    N  
ATOM   4005  CA  GLY B 186       5.281  10.356  16.820  1.00 85.63      B    C  
ATOM   4006  C   GLY B 186       5.402   8.837  16.840  1.00 86.41      B    C  
ATOM   4007  O   GLY B 186       5.252   8.242  17.908  1.00 79.77      B    O  
ATOM   4008  N   THR B 187       5.646   8.200  15.709  1.00 88.51      B    N  
ATOM   4009  CA  THR B 187       5.652   6.731  15.529  1.00 88.11      B    C  
ATOM   4010  C   THR B 187       4.379   6.054  16.060  1.00 88.99      B    C  
ATOM   4011  O   THR B 187       4.451   5.013  16.714  1.00 81.35      B    O  
ATOM   4012  CB  THR B 187       6.937   6.066  16.056  1.00 84.74      B    C  
ATOM   4013  CG2 THR B 187       8.187   6.591  15.363  1.00 77.18      B    C  
ATOM   4014  OG1 THR B 187       7.122   6.275  17.437  1.00 76.62      B    O  
ATOM   4015  N   SER B 188       3.218   6.659  15.802  1.00 87.44      B    N  
ATOM   4016  CA  SER B 188       1.914   6.198  16.298  1.00 87.43      B    C  
ATOM   4017  C   SER B 188       1.878   5.991  17.824  1.00 88.87      B    C  
ATOM   4018  O   SER B 188       1.478   4.942  18.320  1.00 83.64      B    O  
ATOM   4019  CB  SER B 188       1.433   4.961  15.533  1.00 83.96      B    C  
ATOM   4020  OG  SER B 188       1.312   5.253  14.161  1.00 78.16      B    O  
ATOM   4021  N   ASN B 189       2.290   7.008  18.573  1.00 88.55      B    N  
ATOM   4022  CA  ASN B 189       2.444   6.926  20.025  1.00 87.51      B    C  
ATOM   4023  C   ASN B 189       1.156   6.509  20.758  1.00 88.86      B    C  
ATOM   4024  O   ASN B 189       1.227   5.805  21.759  1.00 85.89      B    O  
ATOM   4025  CB  ASN B 189       2.961   8.283  20.532  1.00 85.26      B    C  
ATOM   4026  CG  ASN B 189       3.390   8.199  21.980  1.00 83.58      B    C  
ATOM   4027  ND2 ASN B 189       2.752   8.946  22.852  1.00 75.62      B    N  
ATOM   4028  OD1 ASN B 189       4.284   7.461  22.342  1.00 74.67      B    O  
ATOM   4029  N   LYS B 190      -0.027   6.861  20.240  1.00 86.62      B    N  
ATOM   4030  CA  LYS B 190      -1.312   6.399  20.785  1.00 86.54      B    C  
ATOM   4031  C   LYS B 190      -1.463   4.876  20.716  1.00 88.14      B    C  
ATOM   4032  O   LYS B 190      -2.004   4.282  21.641  1.00 85.85      B    O  
ATOM   4033  CB  LYS B 190      -2.491   7.087  20.077  1.00 84.58      B    C  
ATOM   4034  CG  LYS B 190      -2.650   8.527  20.570  1.00 79.79      B    C  
ATOM   4035  CD  LYS B 190      -3.868   9.242  19.980  1.00 75.75      B    C  
ATOM   4036  CE  LYS B 190      -3.931  10.623  20.624  1.00 66.59      B    C  
ATOM   4037  NZ  LYS B 190      -5.003  11.499  20.086  1.00 58.61      B    N1+
ATOM   4038  N   ILE B 191      -0.965   4.251  19.652  1.00 88.43      B    N  
ATOM   4039  CA  ILE B 191      -0.993   2.798  19.493  1.00 88.55      B    C  
ATOM   4040  C   ILE B 191       0.006   2.130  20.438  1.00 89.79      B    C  
ATOM   4041  O   ILE B 191      -0.307   1.101  21.032  1.00 87.98      B    O  
ATOM   4042  CB  ILE B 191      -0.751   2.403  18.023  1.00 87.71      B    C  
ATOM   4043  CG1 ILE B 191      -1.793   3.026  17.063  1.00 86.51      B    C  
ATOM   4044  CG2 ILE B 191      -0.698   0.884  17.845  1.00 87.05      B    C  
ATOM   4045  CD1 ILE B 191      -3.253   2.623  17.334  1.00 78.86      B    C  
ATOM   4046  N   ILE B 192       1.174   2.736  20.633  1.00 89.17      B    N  
ATOM   4047  CA  ILE B 192       2.157   2.260  21.615  1.00 88.26      B    C  
ATOM   4048  C   ILE B 192       1.550   2.305  23.018  1.00 88.98      B    C  
ATOM   4049  O   ILE B 192       1.520   1.284  23.692  1.00 87.35      B    O  
ATOM   4050  CB  ILE B 192       3.474   3.063  21.515  1.00 87.42      B    C  
ATOM   4051  CG1 ILE B 192       4.126   2.842  20.136  1.00 86.18      B    C  
ATOM   4052  CG2 ILE B 192       4.437   2.657  22.644  1.00 87.68      B    C  
ATOM   4053  CD1 ILE B 192       5.316   3.750  19.846  1.00 81.76      B    C  
ATOM   4054  N   ALA B 193       0.978   3.438  23.417  1.00 88.98      B    N  
ATOM   4055  CA  ALA B 193       0.355   3.610  24.723  1.00 87.00      B    C  
ATOM   4056  C   ALA B 193      -0.853   2.677  24.944  1.00 87.15      B    C  
ATOM   4057  O   ALA B 193      -1.080   2.219  26.060  1.00 84.52      B    O  
ATOM   4058  CB  ALA B 193      -0.053   5.085  24.869  1.00 85.47      B    C  
ATOM   4059  N   ALA B 194      -1.602   2.345  23.892  1.00 88.43      B    N  
ATOM   4060  CA  ALA B 194      -2.720   1.414  23.975  1.00 87.69      B    C  
ATOM   4061  C   ALA B 194      -2.275  -0.049  24.192  1.00 88.66      B    C  
ATOM   4062  O   ALA B 194      -3.006  -0.825  24.808  1.00 85.40      B    O  
ATOM   4063  CB  ALA B 194      -3.562   1.543  22.711  1.00 86.62      B    C  
ATOM   4064  N   ASN B 195      -1.088  -0.425  23.694  1.00 90.04      B    N  
ATOM   4065  CA  ASN B 195      -0.542  -1.778  23.842  1.00 89.43      B    C  
ATOM   4066  C   ASN B 195       0.337  -1.942  25.088  1.00 89.50      B    C  
ATOM   4067  O   ASN B 195       0.299  -2.991  25.727  1.00 84.17      B    O  
ATOM   4068  CB  ASN B 195       0.239  -2.149  22.575  1.00 88.30      B    C  
ATOM   4069  CG  ASN B 195      -0.681  -2.465  21.419  1.00 90.07      B    C  
ATOM   4070  ND2 ASN B 195      -0.642  -1.676  20.375  1.00 79.90      B    N  
ATOM   4071  OD1 ASN B 195      -1.428  -3.424  21.420  1.00 80.15      B    O  
ATOM   4072  N   ASP B 196       1.121  -0.917  25.422  1.00 89.21      B    N  
ATOM   4073  CA  ASP B 196       1.973  -0.914  26.616  1.00 88.35      B    C  
ATOM   4074  C   ASP B 196       2.096   0.497  27.205  1.00 88.21      B    C  
ATOM   4075  O   ASP B 196       2.938   1.285  26.769  1.00 83.29      B    O  
ATOM   4076  CB  ASP B 196       3.346  -1.523  26.293  1.00 85.76      B    C  
ATOM   4077  CG  ASP B 196       4.146  -1.842  27.558  1.00 85.18      B    C  
ATOM   4078  OD1 ASP B 196       3.809  -1.352  28.652  1.00 79.53      B    O  
ATOM   4079  OD2 ASP B 196       5.108  -2.640  27.469  1.00 80.49      B    O1-
ATOM   4080  N   PRO B 197       1.301   0.842  28.225  1.00 87.23      B    N  
ATOM   4081  CA  PRO B 197       1.356   2.156  28.855  1.00 85.44      B    C  
ATOM   4082  C   PRO B 197       2.620   2.399  29.685  1.00 85.63      B    C  
ATOM   4083  O   PRO B 197       2.854   3.523  30.131  1.00 78.81      B    O  
ATOM   4084  CB  PRO B 197       0.088   2.221  29.722  1.00 83.06      B    C  
ATOM   4085  CG  PRO B 197      -0.164   0.770  30.086  1.00 83.43      B    C  
ATOM   4086  CD  PRO B 197       0.267   0.016  28.828  1.00 87.25      B    C  
ATOM   4087  N   ASN B 198       3.434   1.375  29.923  1.00 85.93      B    N  
ATOM   4088  CA  ASN B 198       4.673   1.459  30.696  1.00 84.99      B    C  
ATOM   4089  C   ASN B 198       5.916   1.706  29.838  1.00 85.18      B    C  
ATOM   4090  O   ASN B 198       6.998   1.892  30.394  1.00 79.80      B    O  
ATOM   4091  CB  ASN B 198       4.813   0.202  31.567  1.00 82.99      B    C  
ATOM   4092  CG  ASN B 198       3.765   0.159  32.655  1.00 83.10      B    C  
ATOM   4093  ND2 ASN B 198       2.728  -0.630  32.490  1.00 74.60      B    N  
ATOM   4094  OD1 ASN B 198       3.856   0.843  33.666  1.00 74.16      B    O  
ATOM   4095  N   VAL B 199       5.791   1.730  28.508  1.00 85.52      B    N  
ATOM   4096  CA  VAL B 199       6.903   2.061  27.609  1.00 84.83      B    C  
ATOM   4097  C   VAL B 199       7.087   3.576  27.552  1.00 84.31      B    C  
ATOM   4098  O   VAL B 199       6.213   4.288  27.075  1.00 79.18      B    O  
ATOM   4099  CB  VAL B 199       6.687   1.470  26.205  1.00 82.85      B    C  
ATOM   4100  CG1 VAL B 199       7.781   1.889  25.227  1.00 76.56      B    C  
ATOM   4101  CG2 VAL B 199       6.703  -0.062  26.259  1.00 77.79      B    C  
ATOM   4102  N   ASP B 200       8.268   4.048  27.958  1.00 82.62      B    N  
ATOM   4103  CA  ASP B 200       8.692   5.440  27.798  1.00 80.94      B    C  
ATOM   4104  C   ASP B 200      10.086   5.504  27.157  1.00 80.97      B    C  
ATOM   4105  O   ASP B 200      11.125   5.660  27.802  1.00 70.92      B    O  
ATOM   4106  CB  ASP B 200       8.596   6.196  29.128  1.00 75.85      B    C  
ATOM   4107  CG  ASP B 200       8.781   7.709  28.950  1.00 68.60      B    C  
ATOM   4108  OD1 ASP B 200       8.961   8.160  27.794  1.00 59.86      B    O  
ATOM   4109  OD2 ASP B 200       8.715   8.420  29.971  1.00 62.60      B    O1-
ATOM   4110  N   SER B 201      10.120   5.335  25.831  1.00 82.49      B    N  
ATOM   4111  CA  SER B 201      11.350   5.264  25.039  1.00 81.79      B    C  
ATOM   4112  C   SER B 201      11.586   6.533  24.220  1.00 83.16      B    C  
ATOM   4113  O   SER B 201      11.691   6.507  22.990  1.00 77.17      B    O  
ATOM   4114  CB  SER B 201      11.354   3.976  24.212  1.00 75.97      B    C  
ATOM   4115  OG  SER B 201      10.246   3.887  23.363  1.00 69.52      B    O  
ATOM   4116  N   LEU B 202      11.691   7.687  24.886  1.00 80.84      B    N  
ATOM   4117  CA  LEU B 202      11.749   9.002  24.241  1.00 80.22      B    C  
ATOM   4118  C   LEU B 202      12.860   9.123  23.189  1.00 82.45      B    C  
ATOM   4119  O   LEU B 202      12.607   9.573  22.076  1.00 79.45      B    O  
ATOM   4120  CB  LEU B 202      11.907  10.074  25.342  1.00 76.37      B    C  
ATOM   4121  CG  LEU B 202      11.759  11.514  24.812  1.00 69.03      B    C  
ATOM   4122  CD1 LEU B 202      10.300  11.882  24.579  1.00 63.55      B    C  
ATOM   4123  CD2 LEU B 202      12.351  12.518  25.800  1.00 62.45      B    C  
ATOM   4124  N   ILE B 203      14.102   8.740  23.521  1.00 82.31      B    N  
ATOM   4125  CA  ILE B 203      15.241   8.915  22.607  1.00 82.22      B    C  
ATOM   4126  C   ILE B 203      15.127   8.014  21.358  1.00 83.77      B    C  
ATOM   4127  O   ILE B 203      15.178   8.547  20.257  1.00 81.81      B    O  
ATOM   4128  CB  ILE B 203      16.593   8.767  23.345  1.00 80.16      B    C  
ATOM   4129  CG1 ILE B 203      16.732   9.844  24.448  1.00 74.03      B    C  
ATOM   4130  CG2 ILE B 203      17.767   8.848  22.356  1.00 70.88      B    C  
ATOM   4131  CD1 ILE B 203      17.972   9.674  25.329  1.00 64.14      B    C  
ATOM   4132  N   PRO B 204      14.915   6.693  21.485  1.00 84.87      B    N  
ATOM   4133  CA  PRO B 204      14.740   5.800  20.335  1.00 84.35      B    C  
ATOM   4134  C   PRO B 204      13.554   6.195  19.451  1.00 86.02      B    C  
ATOM   4135  O   PRO B 204      13.702   6.256  18.230  1.00 83.47      B    O  
ATOM   4136  CB  PRO B 204      14.556   4.404  20.921  1.00 82.08      B    C  
ATOM   4137  CG  PRO B 204      15.219   4.472  22.284  1.00 79.91      B    C  
ATOM   4138  CD  PRO B 204      14.954   5.911  22.705  1.00 81.94      B    C  
ATOM   4139  N   GLN B 205      12.416   6.541  20.035  1.00 86.42      B    N  
ATOM   4140  CA  GLN B 205      11.256   6.980  19.266  1.00 86.82      B    C  
ATOM   4141  C   GLN B 205      11.521   8.290  18.518  1.00 88.17      B    C  
ATOM   4142  O   GLN B 205      11.063   8.438  17.394  1.00 86.89      B    O  
ATOM   4143  CB  GLN B 205      10.039   7.187  20.169  1.00 86.27      B    C  
ATOM   4144  CG  GLN B 205       9.245   5.923  20.518  1.00 81.87      B    C  
ATOM   4145  CD  GLN B 205       7.969   6.287  21.287  1.00 80.73      B    C  
ATOM   4146  NE2 GLN B 205       7.097   5.356  21.560  1.00 71.96      B    N  
ATOM   4147  OE1 GLN B 205       7.726   7.421  21.649  1.00 75.25      B    O  
ATOM   4148  N   THR B 206      12.257   9.238  19.087  1.00 87.50      B    N  
ATOM   4149  CA  THR B 206      12.586  10.498  18.397  1.00 87.23      B    C  
ATOM   4150  C   THR B 206      13.480  10.250  17.192  1.00 88.06      B    C  
ATOM   4151  O   THR B 206      13.249  10.823  16.137  1.00 86.90      B    O  
ATOM   4152  CB  THR B 206      13.273  11.512  19.324  1.00 86.00      B    C  
ATOM   4153  CG2 THR B 206      13.361  12.906  18.692  1.00 74.37      B    C  
ATOM   4154  OG1 THR B 206      12.550  11.692  20.509  1.00 74.82      B    O  
ATOM   4155  N   LEU B 207      14.471   9.384  17.331  1.00 86.14      B    N  
ATOM   4156  CA  LEU B 207      15.354   8.999  16.234  1.00 85.41      B    C  
ATOM   4157  C   LEU B 207      14.584   8.317  15.100  1.00 86.69      B    C  
ATOM   4158  O   LEU B 207      14.724   8.710  13.948  1.00 86.21      B    O  
ATOM   4159  CB  LEU B 207      16.468   8.091  16.790  1.00 83.18      B    C  
ATOM   4160  CG  LEU B 207      17.776   8.867  17.028  1.00 74.08      B    C  
ATOM   4161  CD1 LEU B 207      18.580   8.251  18.171  1.00 67.30      B    C  
ATOM   4162  CD2 LEU B 207      18.630   8.851  15.767  1.00 67.05      B    C  
ATOM   4163  N   ALA B 208      13.730   7.349  15.432  1.00 88.24      B    N  
ATOM   4164  CA  ALA B 208      12.887   6.675  14.456  1.00 88.57      B    C  
ATOM   4165  C   ALA B 208      11.905   7.650  13.784  1.00 89.67      B    C  
ATOM   4166  O   ALA B 208      11.806   7.661  12.562  1.00 88.05      B    O  
ATOM   4167  CB  ALA B 208      12.158   5.528  15.157  1.00 87.65      B    C  
ATOM   4168  N   GLY B 209      11.262   8.525  14.550  1.00 89.19      B    N  
ATOM   4169  CA  GLY B 209      10.328   9.527  14.048  1.00 88.99      B    C  
ATOM   4170  C   GLY B 209      10.972  10.521  13.074  1.00 90.26      B    C  
ATOM   4171  O   GLY B 209      10.395  10.822  12.034  1.00 89.02      B    O  
ATOM   4172  N   LEU B 210      12.198  10.960  13.333  1.00 88.76      B    N  
ATOM   4173  CA  LEU B 210      12.946  11.818  12.410  1.00 88.17      B    C  
ATOM   4174  C   LEU B 210      13.274  11.109  11.089  1.00 88.71      B    C  
ATOM   4175  O   LEU B 210      13.154  11.713  10.022  1.00 88.21      B    O  
ATOM   4176  CB  LEU B 210      14.245  12.295  13.085  1.00 87.54      B    C  
ATOM   4177  CG  LEU B 210      14.048  13.425  14.123  1.00 81.43      B    C  
ATOM   4178  CD1 LEU B 210      15.334  13.603  14.923  1.00 75.94      B    C  
ATOM   4179  CD2 LEU B 210      13.711  14.754  13.459  1.00 75.39      B    C  
ATOM   4180  N   ILE B 211      13.660   9.836  11.141  1.00 89.80      B    N  
ATOM   4181  CA  ILE B 211      13.929   9.037   9.937  1.00 89.11      B    C  
ATOM   4182  C   ILE B 211      12.632   8.837   9.149  1.00 90.11      B    C  
ATOM   4183  O   ILE B 211      12.609   9.103   7.946  1.00 89.63      B    O  
ATOM   4184  CB  ILE B 211      14.603   7.693  10.308  1.00 87.59      B    C  
ATOM   4185  CG1 ILE B 211      16.014   7.941  10.903  1.00 81.43      B    C  
ATOM   4186  CG2 ILE B 211      14.710   6.785   9.063  1.00 78.53      B    C  
ATOM   4187  CD1 ILE B 211      16.603   6.717  11.609  1.00 70.27      B    C  
ATOM   4188  N   ASN B 212      11.549   8.452   9.814  1.00 91.35      B    N  
ATOM   4189  CA  ASN B 212      10.245   8.256   9.188  1.00 91.56      B    C  
ATOM   4190  C   ASN B 212       9.739   9.542   8.531  1.00 92.10      B    C  
ATOM   4191  O   ASN B 212       9.276   9.507   7.397  1.00 90.24      B    O  
ATOM   4192  CB  ASN B 212       9.239   7.785  10.250  1.00 90.48      B    C  
ATOM   4193  CG  ASN B 212       9.506   6.397  10.788  1.00 90.29      B    C  
ATOM   4194  ND2 ASN B 212       8.750   6.007  11.793  1.00 82.43      B    N  
ATOM   4195  OD1 ASN B 212      10.361   5.660  10.332  1.00 82.53      B    O  
ATOM   4196  N   GLN B 213       9.885  10.672   9.196  1.00 90.93      B    N  
ATOM   4197  CA  GLN B 213       9.468  11.963   8.657  1.00 90.28      B    C  
ATOM   4198  C   GLN B 213      10.282  12.353   7.418  1.00 90.80      B    C  
ATOM   4199  O   GLN B 213       9.732  12.908   6.471  1.00 89.39      B    O  
ATOM   4200  CB  GLN B 213       9.586  13.025   9.768  1.00 89.40      B    C  
ATOM   4201  CG  GLN B 213       8.950  14.351   9.369  1.00 83.85      B    C  
ATOM   4202  CD  GLN B 213       7.441  14.281   9.182  1.00 80.01      B    C  
ATOM   4203  NE2 GLN B 213       6.844  15.230   8.505  1.00 68.13      B    N  
ATOM   4204  OE1 GLN B 213       6.758  13.392   9.642  1.00 72.07      B    O  
ATOM   4205  N   CYS B 214      11.582  12.047   7.391  1.00 90.77      B    N  
ATOM   4206  CA  CYS B 214      12.409  12.252   6.209  1.00 90.19      B    C  
ATOM   4207  C   CYS B 214      11.944  11.380   5.039  1.00 91.02      B    C  
ATOM   4208  O   CYS B 214      11.775  11.889   3.931  1.00 88.57      B    O  
ATOM   4209  CB  CYS B 214      13.875  11.974   6.555  1.00 87.96      B    C  
ATOM   4210  SG  CYS B 214      14.987  12.077   5.129  1.00 81.81      B    S  
ATOM   4211  N   LEU B 215      11.705  10.096   5.273  1.00 90.47      B    N  
ATOM   4212  CA  LEU B 215      11.240   9.168   4.243  1.00 90.49      B    C  
ATOM   4213  C   LEU B 215       9.855   9.562   3.720  1.00 91.11      B    C  
ATOM   4214  O   LEU B 215       9.661   9.640   2.513  1.00 90.01      B    O  
ATOM   4215  CB  LEU B 215      11.237   7.728   4.802  1.00 89.70      B    C  
ATOM   4216  CG  LEU B 215      12.635   7.160   5.117  1.00 88.84      B    C  
ATOM   4217  CD1 LEU B 215      12.497   5.810   5.830  1.00 85.02      B    C  
ATOM   4218  CD2 LEU B 215      13.472   6.942   3.853  1.00 84.54      B    C  
ATOM   4219  N   TYR B 216       8.931   9.907   4.614  1.00 92.09      B    N  
ATOM   4220  CA  TYR B 216       7.601  10.402   4.263  1.00 92.23      B    C  
ATOM   4221  C   TYR B 216       7.676  11.691   3.430  1.00 92.41      B    C  
ATOM   4222  O   TYR B 216       7.056  11.783   2.375  1.00 90.49      B    O  
ATOM   4223  CB  TYR B 216       6.798  10.614   5.548  1.00 92.09      B    C  
ATOM   4224  CG  TYR B 216       5.389  11.120   5.317  1.00 94.11      B    C  
ATOM   4225  CD1 TYR B 216       4.967  12.364   5.843  1.00 91.69      B    C  
ATOM   4226  CD2 TYR B 216       4.472  10.331   4.587  1.00 92.02      B    C  
ATOM   4227  CE1 TYR B 216       3.655  12.811   5.641  1.00 91.68      B    C  
ATOM   4228  CE2 TYR B 216       3.158  10.779   4.380  1.00 91.48      B    C  
ATOM   4229  CZ  TYR B 216       2.748  12.015   4.904  1.00 93.06      B    C  
ATOM   4230  OH  TYR B 216       1.470  12.447   4.699  1.00 91.86      B    O  
ATOM   4231  N   ASN B 217       8.497  12.648   3.835  1.00 92.22      B    N  
ATOM   4232  CA  ASN B 217       8.694  13.893   3.102  1.00 90.84      B    C  
ATOM   4233  C   ASN B 217       9.239  13.661   1.684  1.00 91.16      B    C  
ATOM   4234  O   ASN B 217       8.814  14.334   0.744  1.00 88.79      B    O  
ATOM   4235  CB  ASN B 217       9.644  14.784   3.925  1.00 89.19      B    C  
ATOM   4236  CG  ASN B 217       9.730  16.186   3.362  1.00 84.95      B    C  
ATOM   4237  ND2 ASN B 217      10.767  16.500   2.605  1.00 74.85      B    N  
ATOM   4238  OD1 ASN B 217       8.897  17.028   3.613  1.00 74.92      B    O  
ATOM   4239  N   ARG B 218      10.120  12.686   1.498  1.00 91.24      B    N  
ATOM   4240  CA  ARG B 218      10.723  12.337   0.203  1.00 90.56      B    C  
ATOM   4241  C   ARG B 218       9.742  11.733  -0.804  1.00 90.77      B    C  
ATOM   4242  O   ARG B 218      10.044  11.741  -1.990  1.00 87.82      B    O  
ATOM   4243  CB  ARG B 218      11.894  11.372   0.431  1.00 88.62      B    C  
ATOM   4244  CG  ARG B 218      13.134  12.110   0.946  1.00 86.04      B    C  
ATOM   4245  CD  ARG B 218      14.250  11.114   1.233  1.00 85.61      B    C  
ATOM   4246  NE  ARG B 218      15.488  11.817   1.616  1.00 83.86      B    N  
ATOM   4247  CZ  ARG B 218      16.718  11.337   1.526  1.00 81.39      B    C  
ATOM   4248  NH1 ARG B 218      16.952  10.112   1.152  1.00 77.80      B    N1+
ATOM   4249  NH2 ARG B 218      17.720  12.103   1.798  1.00 76.63      B    N  
ATOM   4250  N   THR B 219       8.590  11.246  -0.372  1.00 92.14      B    N  
ATOM   4251  CA  THR B 219       7.571  10.736  -1.295  1.00 92.68      B    C  
ATOM   4252  C   THR B 219       6.793  11.849  -2.004  1.00 93.06      B    C  
ATOM   4253  O   THR B 219       6.189  11.606  -3.036  1.00 89.07      B    O  
ATOM   4254  CB  THR B 219       6.574   9.810  -0.593  1.00 91.39      B    C  
ATOM   4255  CG2 THR B 219       7.259   8.633   0.097  1.00 77.82      B    C  
ATOM   4256  OG1 THR B 219       5.809  10.485   0.374  1.00 78.32      B    O  
ATOM   4257  N   HIS B 220       6.820  13.080  -1.484  1.00 92.87      B    N  
ATOM   4258  CA  HIS B 220       6.018  14.183  -1.995  1.00 93.20      B    C  
ATOM   4259  C   HIS B 220       6.792  15.015  -3.025  1.00 92.92      B    C  
ATOM   4260  O   HIS B 220       7.894  15.494  -2.769  1.00 89.83      B    O  
ATOM   4261  CB  HIS B 220       5.525  15.053  -0.843  1.00 92.67      B    C  
ATOM   4262  CG  HIS B 220       4.620  14.331   0.109  1.00 94.41      B    C  
ATOM   4263  CD2 HIS B 220       3.247  14.349   0.132  1.00 83.65      B    C  
ATOM   4264  ND1 HIS B 220       5.026  13.496   1.138  1.00 82.52      B    N  
ATOM   4265  CE1 HIS B 220       3.933  13.023   1.751  1.00 86.13      B    C  
ATOM   4266  NE2 HIS B 220       2.831  13.526   1.168  1.00 88.59      B    N  
ATOM   4267  N   TYR B 221       6.157  15.260  -4.163  1.00 91.96      B    N  
ATOM   4268  CA  TYR B 221       6.680  16.135  -5.209  1.00 91.60      B    C  
ATOM   4269  C   TYR B 221       6.513  17.604  -4.795  1.00 91.45      B    C  
ATOM   4270  O   TYR B 221       5.448  18.194  -4.945  1.00 87.09      B    O  
ATOM   4271  CB  TYR B 221       5.969  15.795  -6.518  1.00 90.55      B    C  
ATOM   4272  CG  TYR B 221       6.685  16.266  -7.754  1.00 93.00      B    C  
ATOM   4273  CD1 TYR B 221       6.677  17.620  -8.136  1.00 89.75      B    C  
ATOM   4274  CD2 TYR B 221       7.335  15.320  -8.565  1.00 90.11      B    C  
ATOM   4275  CE1 TYR B 221       7.305  18.020  -9.319  1.00 88.69      B    C  
ATOM   4276  CE2 TYR B 221       7.961  15.712  -9.758  1.00 89.00      B    C  
ATOM   4277  CZ  TYR B 221       7.941  17.064 -10.135  1.00 91.02      B    C  
ATOM   4278  OH  TYR B 221       8.531  17.436 -11.307  1.00 89.32      B    O  
ATOM   4279  N   LYS B 222       7.585  18.211  -4.296  1.00 91.02      B    N  
ATOM   4280  CA  LYS B 222       7.594  19.541  -3.666  1.00 89.86      B    C  
ATOM   4281  C   LYS B 222       6.964  20.642  -4.524  1.00 89.92      B    C  
ATOM   4282  O   LYS B 222       6.305  21.535  -3.999  1.00 85.23      B    O  
ATOM   4283  CB  LYS B 222       9.055  19.879  -3.329  1.00 87.33      B    C  
ATOM   4284  CG  LYS B 222       9.258  21.197  -2.565  1.00 81.98      B    C  
ATOM   4285  CD  LYS B 222      10.755  21.352  -2.288  1.00 79.65      B    C  
ATOM   4286  CE  LYS B 222      11.114  22.648  -1.562  1.00 69.94      B    C  
ATOM   4287  NZ  LYS B 222      12.599  22.734  -1.402  1.00 63.18      B    N1+
ATOM   4288  N   GLN B 223       7.149  20.583  -5.841  1.00 90.25      B    N  
ATOM   4289  CA  GLN B 223       6.684  21.606  -6.779  1.00 88.82      B    C  
ATOM   4290  C   GLN B 223       5.185  21.494  -7.110  1.00 89.48      B    C  
ATOM   4291  O   GLN B 223       4.638  22.448  -7.654  1.00 85.66      B    O  
ATOM   4292  CB  GLN B 223       7.519  21.543  -8.065  1.00 87.71      B    C  
ATOM   4293  CG  GLN B 223       8.996  21.947  -7.881  1.00 85.79      B    C  
ATOM   4294  CD  GLN B 223       9.892  20.894  -7.229  1.00 80.16      B    C  
ATOM   4295  NE2 GLN B 223      11.095  21.275  -6.838  1.00 70.83      B    N  
ATOM   4296  OE1 GLN B 223       9.561  19.727  -7.054  1.00 73.41      B    O  
ATOM   4297  N   ALA B 224       4.537  20.389  -6.787  1.00 91.56      B    N  
ATOM   4298  CA  ALA B 224       3.129  20.174  -7.093  1.00 90.42      B    C  
ATOM   4299  C   ALA B 224       2.199  20.636  -5.957  1.00 90.48      B    C  
ATOM   4300  O   ALA B 224       1.289  21.426  -6.202  1.00 82.92      B    O  
ATOM   4301  CB  ALA B 224       2.922  18.691  -7.439  1.00 88.60      B    C  
ATOM   4302  N   ASN B 225       2.432  20.186  -4.717  1.00 90.48      B    N  
ATOM   4303  CA  ASN B 225       1.637  20.569  -3.541  1.00 90.18      B    C  
ATOM   4304  C   ASN B 225       2.494  20.758  -2.276  1.00 89.82      B    C  
ATOM   4305  O   ASN B 225       2.017  20.593  -1.153  1.00 81.37      B    O  
ATOM   4306  CB  ASN B 225       0.507  19.549  -3.340  1.00 87.30      B    C  
ATOM   4307  CG  ASN B 225      -0.576  20.064  -2.399  1.00 87.51      B    C  
ATOM   4308  ND2 ASN B 225      -1.120  19.210  -1.556  1.00 79.60      B    N  
ATOM   4309  OD1 ASN B 225      -0.963  21.209  -2.414  1.00 77.97      B    O  
ATOM   4310  N   GLY B 226       3.771  21.069  -2.442  1.00 88.31      B    N  
ATOM   4311  CA  GLY B 226       4.697  21.160  -1.328  1.00 87.81      B    C  
ATOM   4312  C   GLY B 226       4.999  19.804  -0.682  1.00 90.02      B    C  
ATOM   4313  O   GLY B 226       4.775  18.737  -1.260  1.00 84.60      B    O  
ATOM   4314  N   THR B 227       5.541  19.867   0.522  1.00 89.47      B    N  
ATOM   4315  CA  THR B 227       5.911  18.707   1.337  1.00 89.03      B    C  
ATOM   4316  C   THR B 227       5.399  18.901   2.769  1.00 90.11      B    C  
ATOM   4317  O   THR B 227       5.067  20.044   3.136  1.00 86.12      B    O  
ATOM   4318  CB  THR B 227       7.431  18.498   1.356  1.00 86.34      B    C  
ATOM   4319  CG2 THR B 227       8.031  18.339  -0.042  1.00 77.71      B    C  
ATOM   4320  OG1 THR B 227       8.085  19.576   1.989  1.00 77.15      B    O  
ATOM   4321  N   PRO B 228       5.374  17.864   3.606  1.00 89.40      B    N  
ATOM   4322  CA  PRO B 228       5.020  18.005   5.023  1.00 88.21      B    C  
ATOM   4323  C   PRO B 228       5.819  19.077   5.774  1.00 89.17      B    C  
ATOM   4324  O   PRO B 228       5.288  19.716   6.675  1.00 85.04      B    O  
ATOM   4325  CB  PRO B 228       5.255  16.613   5.624  1.00 85.78      B    C  
ATOM   4326  CG  PRO B 228       5.035  15.678   4.443  1.00 86.22      B    C  
ATOM   4327  CD  PRO B 228       5.577  16.473   3.259  1.00 89.60      B    C  
ATOM   4328  N   PHE B 229       7.076  19.331   5.384  1.00 88.21      B    N  
ATOM   4329  CA  PHE B 229       7.900  20.392   5.967  1.00 86.75      B    C  
ATOM   4330  C   PHE B 229       7.679  21.778   5.346  1.00 86.91      B    C  
ATOM   4331  O   PHE B 229       7.999  22.786   5.969  1.00 81.83      B    O  
ATOM   4332  CB  PHE B 229       9.377  20.023   5.837  1.00 84.05      B    C  
ATOM   4333  CG  PHE B 229       9.770  18.858   6.701  1.00 80.64      B    C  
ATOM   4334  CD1 PHE B 229       9.563  18.927   8.095  1.00 75.60      B    C  
ATOM   4335  CD2 PHE B 229      10.355  17.716   6.128  1.00 73.94      B    C  
ATOM   4336  CE1 PHE B 229       9.931  17.850   8.912  1.00 67.73      B    C  
ATOM   4337  CE2 PHE B 229      10.730  16.640   6.946  1.00 66.36      B    C  
ATOM   4338  CZ  PHE B 229      10.510  16.717   8.337  1.00 66.43      B    C  
ATOM   4339  N   SER B 230       7.176  21.834   4.120  1.00 87.62      B    N  
ATOM   4340  CA  SER B 230       6.965  23.073   3.379  1.00 87.61      B    C  
ATOM   4341  C   SER B 230       5.620  23.036   2.652  1.00 88.93      B    C  
ATOM   4342  O   SER B 230       5.601  22.945   1.418  1.00 83.13      B    O  
ATOM   4343  CB  SER B 230       8.150  23.342   2.441  1.00 83.81      B    C  
ATOM   4344  OG  SER B 230       8.250  22.364   1.433  1.00 73.56      B    O  
ATOM   4345  N   PRO B 231       4.489  23.087   3.392  1.00 89.48      B    N  
ATOM   4346  CA  PRO B 231       3.179  23.136   2.767  1.00 89.57      B    C  
ATOM   4347  C   PRO B 231       3.030  24.431   1.958  1.00 90.45      B    C  
ATOM   4348  O   PRO B 231       3.514  25.493   2.349  1.00 85.58      B    O  
ATOM   4349  CB  PRO B 231       2.165  23.035   3.913  1.00 86.91      B    C  
ATOM   4350  CG  PRO B 231       2.926  23.613   5.112  1.00 85.47      B    C  
ATOM   4351  CD  PRO B 231       4.370  23.189   4.836  1.00 87.75      B    C  
ATOM   4352  N   VAL B 232       2.349  24.336   0.813  1.00 89.95      B    N  
ATOM   4353  CA  VAL B 232       2.093  25.472  -0.075  1.00 90.19      B    C  
ATOM   4354  C   VAL B 232       0.683  26.010   0.118  1.00 91.22      B    C  
ATOM   4355  O   VAL B 232      -0.197  25.332   0.634  1.00 86.13      B    O  
ATOM   4356  CB  VAL B 232       2.383  25.134  -1.548  1.00 86.53      B    C  
ATOM   4357  CG1 VAL B 232       3.865  24.791  -1.738  1.00 77.66      B    C  
ATOM   4358  CG2 VAL B 232       1.523  23.997  -2.089  1.00 78.63      B    C  
ATOM   4359  N   ASN B 233       0.447  27.244  -0.321  1.00 88.83      B    N  
ATOM   4360  CA  ASN B 233      -0.901  27.790  -0.375  1.00 88.84      B    C  
ATOM   4361  C   ASN B 233      -1.733  27.022  -1.423  1.00 89.20      B    C  
ATOM   4362  O   ASN B 233      -1.384  27.094  -2.606  1.00 85.75      B    O  
ATOM   4363  CB  ASN B 233      -0.813  29.296  -0.689  1.00 87.11      B    C  
ATOM   4364  CG  ASN B 233      -2.170  29.978  -0.784  1.00 85.13      B    C  
ATOM   4365  ND2 ASN B 233      -2.187  31.266  -1.009  1.00 77.99      B    N  
ATOM   4366  OD1 ASN B 233      -3.219  29.374  -0.668  1.00 76.05      B    O  
ATOM   4367  N   PRO B 234      -2.827  26.355  -1.037  1.00 91.11      B    N  
ATOM   4368  CA  PRO B 234      -3.634  25.556  -1.959  1.00 90.25      B    C  
ATOM   4369  C   PRO B 234      -4.346  26.386  -3.036  1.00 91.35      B    C  
ATOM   4370  O   PRO B 234      -4.721  25.852  -4.065  1.00 87.21      B    O  
ATOM   4371  CB  PRO B 234      -4.637  24.819  -1.064  1.00 87.62      B    C  
ATOM   4372  CG  PRO B 234      -4.790  25.723   0.144  1.00 86.65      B    C  
ATOM   4373  CD  PRO B 234      -3.386  26.296   0.309  1.00 89.33      B    C  
ATOM   4374  N   PHE B 235      -4.514  27.694  -2.832  1.00 91.34      B    N  
ATOM   4375  CA  PHE B 235      -5.153  28.603  -3.786  1.00 91.19      B    C  
ATOM   4376  C   PHE B 235      -4.159  29.296  -4.725  1.00 91.26      B    C  
ATOM   4377  O   PHE B 235      -4.569  30.081  -5.589  1.00 86.01      B    O  
ATOM   4378  CB  PHE B 235      -5.996  29.621  -3.031  1.00 89.71      B    C  
ATOM   4379  CG  PHE B 235      -7.103  28.996  -2.216  1.00 90.59      B    C  
ATOM   4380  CD1 PHE B 235      -8.253  28.490  -2.858  1.00 85.66      B    C  
ATOM   4381  CD2 PHE B 235      -6.980  28.875  -0.823  1.00 85.88      B    C  
ATOM   4382  CE1 PHE B 235      -9.270  27.891  -2.116  1.00 83.44      B    C  
ATOM   4383  CE2 PHE B 235      -8.005  28.274  -0.066  1.00 83.72      B    C  
ATOM   4384  CZ  PHE B 235      -9.146  27.783  -0.722  1.00 85.29      B    C  
ATOM   4385  N   LYS B 236      -2.868  29.025  -4.584  1.00 89.62      B    N  
ATOM   4386  CA  LYS B 236      -1.854  29.542  -5.489  1.00 89.35      B    C  
ATOM   4387  C   LYS B 236      -1.637  28.548  -6.620  1.00 89.90      B    C  
ATOM   4388  O   LYS B 236      -1.161  27.445  -6.383  1.00 85.67      B    O  
ATOM   4389  CB  LYS B 236      -0.565  29.840  -4.713  1.00 87.65      B    C  
ATOM   4390  CG  LYS B 236       0.453  30.537  -5.628  1.00 82.27      B    C  
ATOM   4391  CD  LYS B 236       1.740  30.862  -4.863  1.00 76.46      B    C  
ATOM   4392  CE  LYS B 236       2.704  31.524  -5.843  1.00 66.82      B    C  
ATOM   4393  NZ  LYS B 236       4.006  31.859  -5.208  1.00 57.02      B    N1+
ATOM   4394  N   GLU B 237      -1.958  28.962  -7.840  1.00 90.34      B    N  
ATOM   4395  CA  GLU B 237      -1.760  28.145  -9.032  1.00 89.74      B    C  
ATOM   4396  C   GLU B 237      -0.287  27.765  -9.252  1.00 90.64      B    C  
ATOM   4397  O   GLU B 237       0.651  28.474  -8.851  1.00 86.57      B    O  
ATOM   4398  CB  GLU B 237      -2.357  28.841 -10.266  1.00 86.59      B    C  
ATOM   4399  CG  GLU B 237      -1.750  30.204 -10.641  1.00 80.89      B    C  
ATOM   4400  CD  GLU B 237      -2.301  31.424  -9.876  1.00 78.80      B    C  
ATOM   4401  OE1 GLU B 237      -1.918  32.556 -10.235  1.00 68.92      B    O  
ATOM   4402  OE2 GLU B 237      -3.128  31.263  -8.950  1.00 71.58      B    O1-
ATOM   4403  N   LEU B 238      -0.086  26.647  -9.930  1.00 90.41      B    N  
ATOM   4404  CA  LEU B 238       1.207  26.287 -10.495  1.00 90.31      B    C  
ATOM   4405  C   LEU B 238       1.560  27.293 -11.592  1.00 90.42      B    C  
ATOM   4406  O   LEU B 238       0.708  27.637 -12.402  1.00 86.12      B    O  
ATOM   4407  CB  LEU B 238       1.155  24.854 -11.067  1.00 89.39      B    C  
ATOM   4408  CG  LEU B 238       0.840  23.753 -10.033  1.00 89.75      B    C  
ATOM   4409  CD1 LEU B 238       0.781  22.400 -10.733  1.00 82.55      B    C  
ATOM   4410  CD2 LEU B 238       1.895  23.666  -8.933  1.00 82.58      B    C  
ATOM   4411  N   ASP B 239       2.805  27.746 -11.635  1.00 90.24      B    N  
ATOM   4412  CA  ASP B 239       3.235  28.780 -12.579  1.00 89.65      B    C  
ATOM   4413  C   ASP B 239       2.896  28.394 -14.032  1.00 89.94      B    C  
ATOM   4414  O   ASP B 239       3.495  27.450 -14.572  1.00 84.43      B    O  
ATOM   4415  CB  ASP B 239       4.738  29.048 -12.394  1.00 87.37      B    C  
ATOM   4416  CG  ASP B 239       5.270  30.187 -13.265  1.00 84.57      B    C  
ATOM   4417  OD1 ASP B 239       4.545  30.701 -14.147  1.00 76.47      B    O  
ATOM   4418  OD2 ASP B 239       6.443  30.565 -13.061  1.00 77.53      B    O1-
ATOM   4419  N   PRO B 240       1.964  29.102 -14.685  1.00 90.50      B    N  
ATOM   4420  CA  PRO B 240       1.531  28.760 -16.034  1.00 89.42      B    C  
ATOM   4421  C   PRO B 240       2.577  29.105 -17.100  1.00 89.63      B    C  
ATOM   4422  O   PRO B 240       2.457  28.658 -18.227  1.00 83.80      B    O  
ATOM   4423  CB  PRO B 240       0.224  29.535 -16.241  1.00 86.80      B    C  
ATOM   4424  CG  PRO B 240       0.414  30.774 -15.372  1.00 85.94      B    C  
ATOM   4425  CD  PRO B 240       1.199  30.234 -14.178  1.00 88.88      B    C  
ATOM   4426  N   THR B 241       3.614  29.872 -16.778  1.00 90.19      B    N  
ATOM   4427  CA  THR B 241       4.600  30.337 -17.766  1.00 89.51      B    C  
ATOM   4428  C   THR B 241       5.719  29.327 -18.039  1.00 89.70      B    C  
ATOM   4429  O   THR B 241       6.418  29.420 -19.047  1.00 84.55      B    O  
ATOM   4430  CB  THR B 241       5.216  31.677 -17.362  1.00 87.86      B    C  
ATOM   4431  CG2 THR B 241       4.151  32.734 -17.065  1.00 77.73      B    C  
ATOM   4432  OG1 THR B 241       6.040  31.569 -16.233  1.00 78.90      B    O  
ATOM   4433  N   VAL B 242       5.875  28.324 -17.152  1.00 90.25      B    N  
ATOM   4434  CA  VAL B 242       6.979  27.363 -17.213  1.00 90.16      B    C  
ATOM   4435  C   VAL B 242       6.601  26.173 -18.086  1.00 90.19      B    C  
ATOM   4436  O   VAL B 242       5.628  25.478 -17.809  1.00 85.94      B    O  
ATOM   4437  CB  VAL B 242       7.389  26.914 -15.808  1.00 88.12      B    C  
ATOM   4438  CG1 VAL B 242       8.602  26.000 -15.867  1.00 79.49      B    C  
ATOM   4439  CG2 VAL B 242       7.772  28.107 -14.933  1.00 79.58      B    C  
ATOM   4440  N   ARG B 243       7.405  25.907 -19.111  1.00 88.90      B    N  
ATOM   4441  CA  ARG B 243       7.217  24.780 -20.048  1.00 88.66      B    C  
ATOM   4442  C   ARG B 243       8.502  24.038 -20.437  1.00 88.48      B    C  
ATOM   4443  O   ARG B 243       8.489  23.260 -21.392  1.00 83.45      B    O  
ATOM   4444  CB  ARG B 243       6.426  25.256 -21.276  1.00 85.74      B    C  
ATOM   4445  CG  ARG B 243       7.152  26.328 -22.104  1.00 81.99      B    C  
ATOM   4446  CD  ARG B 243       6.289  26.707 -23.301  1.00 82.32      B    C  
ATOM   4447  NE  ARG B 243       6.910  27.778 -24.108  1.00 79.72      B    N  
ATOM   4448  CZ  ARG B 243       7.205  27.721 -25.393  1.00 79.62      B    C  
ATOM   4449  NH1 ARG B 243       7.029  26.648 -26.106  1.00 71.35      B    N1+
ATOM   4450  NH2 ARG B 243       7.693  28.755 -26.013  1.00 73.25      B    N  
ATOM   4451  N   ASP B 244       9.601  24.268 -19.737  1.00 89.02      B    N  
ATOM   4452  CA  ASP B 244      10.874  23.618 -20.022  1.00 88.50      B    C  
ATOM   4453  C   ASP B 244      10.869  22.142 -19.613  1.00 89.36      B    C  
ATOM   4454  O   ASP B 244      10.322  21.776 -18.572  1.00 84.47      B    O  
ATOM   4455  CB  ASP B 244      12.015  24.360 -19.312  1.00 85.27      B    C  
ATOM   4456  CG  ASP B 244      12.152  25.796 -19.801  1.00 78.16      B    C  
ATOM   4457  OD1 ASP B 244      12.121  25.997 -21.038  1.00 68.65      B    O  
ATOM   4458  OD2 ASP B 244      12.279  26.690 -18.932  1.00 70.17      B    O1-
ATOM   4459  N   GLU B 245      11.532  21.281 -20.383  1.00 88.72      B    N  
ATOM   4460  CA  GLU B 245      11.607  19.835 -20.122  1.00 88.07      B    C  
ATOM   4461  C   GLU B 245      12.254  19.492 -18.771  1.00 88.87      B    C  
ATOM   4462  O   GLU B 245      11.896  18.509 -18.131  1.00 84.41      B    O  
ATOM   4463  CB  GLU B 245      12.430  19.155 -21.236  1.00 86.00      B    C  
ATOM   4464  CG  GLU B 245      11.730  19.113 -22.602  1.00 80.92      B    C  
ATOM   4465  CD  GLU B 245      10.401  18.334 -22.555  1.00 78.61      B    C  
ATOM   4466  OE1 GLU B 245       9.426  18.779 -23.179  1.00 70.78      B    O  
ATOM   4467  OE2 GLU B 245      10.326  17.320 -21.827  1.00 72.01      B    O1-
ATOM   4468  N   SER B 246      13.195  20.316 -18.320  1.00 88.45      B    N  
ATOM   4469  CA  SER B 246      13.884  20.130 -17.038  1.00 87.60      B    C  
ATOM   4470  C   SER B 246      13.073  20.618 -15.834  1.00 88.45      B    C  
ATOM   4471  O   SER B 246      13.380  20.248 -14.702  1.00 83.13      B    O  
ATOM   4472  CB  SER B 246      15.233  20.853 -17.088  1.00 85.42      B    C  
ATOM   4473  OG  SER B 246      15.049  22.224 -17.361  1.00 76.59      B    O  
ATOM   4474  N   SER B 247      12.040  21.426 -16.055  1.00 89.20      B    N  
ATOM   4475  CA  SER B 247      11.246  22.004 -14.977  1.00 89.46      B    C  
ATOM   4476  C   SER B 247      10.323  20.969 -14.342  1.00 90.57      B    C  
ATOM   4477  O   SER B 247       9.426  20.418 -14.980  1.00 87.57      B    O  
ATOM   4478  CB  SER B 247      10.433  23.193 -15.487  1.00 87.61      B    C  
ATOM   4479  OG  SER B 247       9.659  23.711 -14.420  1.00 79.67      B    O  
ATOM   4480  N   LYS B 248      10.475  20.775 -13.033  1.00 90.71      B    N  
ATOM   4481  CA  LYS B 248       9.586  19.892 -12.268  1.00 91.13      B    C  
ATOM   4482  C   LYS B 248       8.146  20.414 -12.217  1.00 92.02      B    C  
ATOM   4483  O   LYS B 248       7.224  19.616 -12.223  1.00 89.01      B    O  
ATOM   4484  CB  LYS B 248      10.139  19.673 -10.854  1.00 89.46      B    C  
ATOM   4485  CG  LYS B 248      11.521  18.983 -10.855  1.00 87.34      B    C  
ATOM   4486  CD  LYS B 248      11.934  18.475  -9.464  1.00 83.34      B    C  
ATOM   4487  CE  LYS B 248      11.099  17.249  -9.069  1.00 79.62      B    C  
ATOM   4488  NZ  LYS B 248      11.480  16.668  -7.777  1.00 72.48      B    N1+
ATOM   4489  N   VAL B 249       7.945  21.726 -12.230  1.00 91.48      B    N  
ATOM   4490  CA  VAL B 249       6.610  22.333 -12.303  1.00 91.76      B    C  
ATOM   4491  C   VAL B 249       5.938  21.994 -13.634  1.00 92.10      B    C  
ATOM   4492  O   VAL B 249       4.787  21.577 -13.646  1.00 89.12      B    O  
ATOM   4493  CB  VAL B 249       6.674  23.862 -12.110  1.00 90.85      B    C  
ATOM   4494  CG1 VAL B 249       5.280  24.506 -12.173  1.00 84.48      B    C  
ATOM   4495  CG2 VAL B 249       7.298  24.229 -10.764  1.00 84.62      B    C  
ATOM   4496  N   ALA B 250       6.666  22.091 -14.736  1.00 91.72      B    N  
ATOM   4497  CA  ALA B 250       6.148  21.728 -16.052  1.00 91.39      B    C  
ATOM   4498  C   ALA B 250       5.752  20.245 -16.108  1.00 92.14      B    C  
ATOM   4499  O   ALA B 250       4.653  19.924 -16.547  1.00 89.76      B    O  
ATOM   4500  CB  ALA B 250       7.191  22.067 -17.120  1.00 90.25      B    C  
ATOM   4501  N   ARG B 251       6.593  19.353 -15.586  1.00 92.36      B    N  
ATOM   4502  CA  ARG B 251       6.306  17.909 -15.533  1.00 92.10      B    C  
ATOM   4503  C   ARG B 251       5.046  17.604 -14.719  1.00 92.57      B    C  
ATOM   4504  O   ARG B 251       4.200  16.849 -15.179  1.00 90.00      B    O  
ATOM   4505  CB  ARG B 251       7.511  17.153 -14.970  1.00 91.01      B    C  
ATOM   4506  CG  ARG B 251       8.721  17.198 -15.910  1.00 88.34      B    C  
ATOM   4507  CD  ARG B 251       9.877  16.421 -15.301  1.00 87.79      B    C  
ATOM   4508  NE  ARG B 251      11.097  16.547 -16.103  1.00 84.67      B    N  
ATOM   4509  CZ  ARG B 251      12.188  15.816 -15.980  1.00 83.59      B    C  
ATOM   4510  NH1 ARG B 251      12.289  14.852 -15.102  1.00 76.95      B    N1+
ATOM   4511  NH2 ARG B 251      13.217  16.052 -16.733  1.00 77.29      B    N  
ATOM   4512  N   ALA B 252       4.869  18.234 -13.564  1.00 92.76      B    N  
ATOM   4513  CA  ALA B 252       3.664  18.069 -12.761  1.00 92.81      B    C  
ATOM   4514  C   ALA B 252       2.402  18.534 -13.511  1.00 93.60      B    C  
ATOM   4515  O   ALA B 252       1.416  17.805 -13.583  1.00 91.52      B    O  
ATOM   4516  CB  ALA B 252       3.851  18.818 -11.437  1.00 91.96      B    C  
ATOM   4517  N   LYS B 253       2.445  19.713 -14.147  1.00 93.13      B    N  
ATOM   4518  CA  LYS B 253       1.335  20.218 -14.957  1.00 92.88      B    C  
ATOM   4519  C   LYS B 253       0.971  19.270 -16.102  1.00 93.35      B    C  
ATOM   4520  O   LYS B 253      -0.208  19.026 -16.330  1.00 91.58      B    O  
ATOM   4521  CB  LYS B 253       1.659  21.607 -15.524  1.00 90.81      B    C  
ATOM   4522  CG  LYS B 253       1.718  22.698 -14.432  1.00 87.98      B    C  
ATOM   4523  CD  LYS B 253       1.850  24.103 -15.044  1.00 87.72      B    C  
ATOM   4524  CE  LYS B 253       3.090  24.257 -15.922  1.00 83.50      B    C  
ATOM   4525  NZ  LYS B 253       3.132  25.573 -16.590  1.00 82.38      B    N1+
ATOM   4526  N   ARG B 254       1.966  18.714 -16.797  1.00 93.90      B    N  
ATOM   4527  CA  ARG B 254       1.755  17.769 -17.907  1.00 93.45      B    C  
ATOM   4528  C   ARG B 254       0.995  16.524 -17.465  1.00 93.47      B    C  
ATOM   4529  O   ARG B 254       0.125  16.067 -18.205  1.00 91.03      B    O  
ATOM   4530  CB  ARG B 254       3.113  17.363 -18.512  1.00 92.34      B    C  
ATOM   4531  CG  ARG B 254       3.776  18.496 -19.294  1.00 90.81      B    C  
ATOM   4532  CD  ARG B 254       5.228  18.127 -19.585  1.00 90.66      B    C  
ATOM   4533  NE  ARG B 254       5.995  19.260 -20.121  1.00 89.39      B    N  
ATOM   4534  CZ  ARG B 254       7.185  19.174 -20.692  1.00 89.07      B    C  
ATOM   4535  NH1 ARG B 254       7.793  18.038 -20.848  1.00 83.71      B    N1+
ATOM   4536  NH2 ARG B 254       7.796  20.235 -21.121  1.00 84.49      B    N  
ATOM   4537  N   VAL B 255       1.266  16.017 -16.271  1.00 93.66      B    N  
ATOM   4538  CA  VAL B 255       0.553  14.861 -15.719  1.00 93.43      B    C  
ATOM   4539  C   VAL B 255      -0.917  15.192 -15.468  1.00 93.88      B    C  
ATOM   4540  O   VAL B 255      -1.790  14.513 -16.006  1.00 91.98      B    O  
ATOM   4541  CB  VAL B 255       1.251  14.354 -14.441  1.00 92.59      B    C  
ATOM   4542  CG1 VAL B 255       0.420  13.303 -13.704  1.00 87.28      B    C  
ATOM   4543  CG2 VAL B 255       2.605  13.721 -14.783  1.00 87.29      B    C  
ATOM   4544  N   MET B 256      -1.216  16.256 -14.724  1.00 94.33      B    N  
ATOM   4545  CA  MET B 256      -2.601  16.634 -14.420  1.00 94.39      B    C  
ATOM   4546  C   MET B 256      -3.401  16.984 -15.681  1.00 94.52      B    C  
ATOM   4547  O   MET B 256      -4.520  16.501 -15.865  1.00 93.17      B    O  
ATOM   4548  CB  MET B 256      -2.595  17.805 -13.420  1.00 93.80      B    C  
ATOM   4549  CG  MET B 256      -4.007  18.297 -13.070  1.00 92.31      B    C  
ATOM   4550  SD  MET B 256      -5.127  17.061 -12.345  1.00 90.10      B    S  
ATOM   4551  CE  MET B 256      -4.527  17.032 -10.648  1.00 83.38      B    C  
ATOM   4552  N   ALA B 257      -2.829  17.781 -16.583  1.00 94.03      B    N  
ATOM   4553  CA  ALA B 257      -3.481  18.162 -17.819  1.00 93.62      B    C  
ATOM   4554  C   ALA B 257      -3.688  16.965 -18.767  1.00 93.96      B    C  
ATOM   4555  O   ALA B 257      -4.745  16.848 -19.383  1.00 91.74      B    O  
ATOM   4556  CB  ALA B 257      -2.663  19.268 -18.490  1.00 92.77      B    C  
ATOM   4557  N   GLY B 258      -2.713  16.063 -18.848  1.00 93.35      B    N  
ATOM   4558  CA  GLY B 258      -2.805  14.843 -19.641  1.00 92.86      B    C  
ATOM   4559  C   GLY B 258      -3.941  13.933 -19.173  1.00 93.79      B    C  
ATOM   4560  O   GLY B 258      -4.783  13.539 -19.977  1.00 91.58      B    O  
ATOM   4561  N   ILE B 259      -4.029  13.675 -17.866  1.00 93.99      B    N  
ATOM   4562  CA  ILE B 259      -5.113  12.862 -17.286  1.00 93.79      B    C  
ATOM   4563  C   ILE B 259      -6.470  13.541 -17.474  1.00 93.80      B    C  
ATOM   4564  O   ILE B 259      -7.447  12.876 -17.817  1.00 91.90      B    O  
ATOM   4565  CB  ILE B 259      -4.816  12.557 -15.803  1.00 93.62      B    C  
ATOM   4566  CG1 ILE B 259      -3.545  11.687 -15.681  1.00 91.40      B    C  
ATOM   4567  CG2 ILE B 259      -6.003  11.830 -15.144  1.00 91.61      B    C  
ATOM   4568  CD1 ILE B 259      -3.012  11.574 -14.255  1.00 87.82      B    C  
ATOM   4569  N   THR B 260      -6.549  14.860 -17.319  1.00 94.54      B    N  
ATOM   4570  CA  THR B 260      -7.785  15.610 -17.576  1.00 94.25      B    C  
ATOM   4571  C   THR B 260      -8.217  15.497 -19.038  1.00 94.14      B    C  
ATOM   4572  O   THR B 260      -9.371  15.187 -19.321  1.00 92.00      B    O  
ATOM   4573  CB  THR B 260      -7.642  17.083 -17.190  1.00 93.75      B    C  
ATOM   4574  CG2 THR B 260      -8.976  17.828 -17.307  1.00 83.75      B    C  
ATOM   4575  OG1 THR B 260      -7.228  17.216 -15.858  1.00 83.79      B    O  
ATOM   4576  N   ASN B 261      -7.287  15.653 -19.974  1.00 94.23      B    N  
ATOM   4577  CA  ASN B 261      -7.558  15.472 -21.396  1.00 93.47      B    C  
ATOM   4578  C   ASN B 261      -7.983  14.041 -21.756  1.00 93.19      B    C  
ATOM   4579  O   ASN B 261      -8.770  13.868 -22.678  1.00 89.80      B    O  
ATOM   4580  CB  ASN B 261      -6.319  15.895 -22.208  1.00 92.68      B    C  
ATOM   4581  CG  ASN B 261      -6.159  17.398 -22.350  1.00 92.40      B    C  
ATOM   4582  ND2 ASN B 261      -4.948  17.858 -22.600  1.00 84.59      B    N  
ATOM   4583  OD1 ASN B 261      -7.091  18.179 -22.309  1.00 84.85      B    O  
ATOM   4584  N   ALA B 262      -7.521  13.037 -21.001  1.00 93.23      B    N  
ATOM   4585  CA  ALA B 262      -7.950  11.653 -21.160  1.00 92.35      B    C  
ATOM   4586  C   ALA B 262      -9.376  11.400 -20.648  1.00 92.39      B    C  
ATOM   4587  O   ALA B 262     -10.027  10.459 -21.089  1.00 88.74      B    O  
ATOM   4588  CB  ALA B 262      -6.956  10.744 -20.427  1.00 91.31      B    C  
ATOM   4589  N   THR B 263      -9.875  12.229 -19.724  1.00 93.10      B    N  
ATOM   4590  CA  THR B 263     -11.138  12.012 -18.993  1.00 92.77      B    C  
ATOM   4591  C   THR B 263     -12.302  12.858 -19.539  1.00 92.40      B    C  
ATOM   4592  O   THR B 263     -13.315  13.035 -18.879  1.00 87.65      B    O  
ATOM   4593  CB  THR B 263     -10.918  12.211 -17.480  1.00 91.35      B    C  
ATOM   4594  CG2 THR B 263     -12.016  11.590 -16.622  1.00 81.21      B    C  
ATOM   4595  OG1 THR B 263      -9.724  11.585 -17.054  1.00 81.58      B    O  
ATOM   4596  N   ARG B 264     -12.193  13.387 -20.752  1.00 91.81      B    N  
ATOM   4597  CA  ARG B 264     -13.185  14.297 -21.346  1.00 91.22      B    C  
ATOM   4598  C   ARG B 264     -14.476  13.577 -21.749  1.00 90.74      B    C  
ATOM   4599  O   ARG B 264     -14.685  13.272 -22.918  1.00 86.16      B    O  
ATOM   4600  CB  ARG B 264     -12.563  15.055 -22.529  1.00 89.13      B    C  
ATOM   4601  CG  ARG B 264     -11.492  16.043 -22.063  1.00 87.20      B    C  
ATOM   4602  CD  ARG B 264     -10.895  16.790 -23.258  1.00 87.99      B    C  
ATOM   4603  NE  ARG B 264     -10.057  15.909 -24.078  1.00 86.16      B    N  
ATOM   4604  CZ  ARG B 264      -9.677  16.133 -25.327  1.00 88.67      B    C  
ATOM   4605  NH1 ARG B 264     -10.052  17.195 -25.987  1.00 77.84      B    N1+
ATOM   4606  NH2 ARG B 264      -8.899  15.294 -25.931  1.00 79.98      B    N  
ATOM   4607  N   PHE B 265     -15.333  13.309 -20.768  1.00 90.15      B    N  
ATOM   4608  CA  PHE B 265     -16.629  12.676 -20.969  1.00 88.31      B    C  
ATOM   4609  C   PHE B 265     -17.725  13.452 -20.211  1.00 87.76      B    C  
ATOM   4610  O   PHE B 265     -17.576  13.658 -19.014  1.00 81.80      B    O  
ATOM   4611  CB  PHE B 265     -16.539  11.229 -20.503  1.00 85.71      B    C  
ATOM   4612  CG  PHE B 265     -17.720  10.407 -20.943  1.00 86.76      B    C  
ATOM   4613  CD1 PHE B 265     -18.832  10.236 -20.105  1.00 83.42      B    C  
ATOM   4614  CD2 PHE B 265     -17.720   9.828 -22.218  1.00 83.05      B    C  
ATOM   4615  CE1 PHE B 265     -19.931   9.482 -20.540  1.00 80.28      B    C  
ATOM   4616  CE2 PHE B 265     -18.812   9.070 -22.653  1.00 80.60      B    C  
ATOM   4617  CZ  PHE B 265     -19.918   8.896 -21.815  1.00 81.62      B    C  
ATOM   4618  N   PRO B 266     -18.800  13.906 -20.871  1.00 86.23      B    N  
ATOM   4619  CA  PRO B 266     -19.744  14.852 -20.268  1.00 84.21      B    C  
ATOM   4620  C   PRO B 266     -21.005  14.251 -19.645  1.00 84.45      B    C  
ATOM   4621  O   PRO B 266     -21.895  15.008 -19.266  1.00 77.29      B    O  
ATOM   4622  CB  PRO B 266     -20.072  15.810 -21.419  1.00 80.72      B    C  
ATOM   4623  CG  PRO B 266     -20.067  14.890 -22.627  1.00 81.82      B    C  
ATOM   4624  CD  PRO B 266     -18.962  13.885 -22.308  1.00 84.70      B    C  
ATOM   4625  N   CYS B 267     -21.128  12.923 -19.555  1.00 85.18      B    N  
ATOM   4626  CA  CYS B 267     -22.367  12.285 -19.135  1.00 84.26      B    C  
ATOM   4627  C   CYS B 267     -22.140  11.267 -18.004  1.00 84.62      B    C  
ATOM   4628  O   CYS B 267     -21.126  10.576 -17.990  1.00 78.79      B    O  
ATOM   4629  CB  CYS B 267     -23.026  11.611 -20.342  1.00 81.51      B    C  
ATOM   4630  SG  CYS B 267     -23.355  12.718 -21.751  1.00 76.63      B    S  
ATOM   4631  N   ASP B 268     -23.135  11.145 -17.107  1.00 80.21      B    N  
ATOM   4632  CA  ASP B 268     -23.145  10.111 -16.057  1.00 78.11      B    C  
ATOM   4633  C   ASP B 268     -24.452   9.300 -16.019  1.00 76.58      B    C  
ATOM   4634  O   ASP B 268     -24.476   8.134 -15.620  1.00 69.03      B    O  
ATOM   4635  CB  ASP B 268     -22.855  10.759 -14.689  1.00 74.88      B    C  
ATOM   4636  CG  ASP B 268     -22.597   9.664 -13.654  1.00 72.02      B    C  
ATOM   4637  OD1 ASP B 268     -21.650   8.869 -13.882  1.00 65.48      B    O  
ATOM   4638  OD2 ASP B 268     -23.389   9.486 -12.699  1.00 66.04      B    O1-
ATOM   4639  N   ALA B 269     -25.562   9.864 -16.491  1.00 71.21      B    N  
ATOM   4640  CA  ALA B 269     -26.852   9.201 -16.421  1.00 68.08      B    C  
ATOM   4641  C   ALA B 269     -27.083   8.240 -17.607  1.00 68.73      B    C  
ATOM   4642  O   ALA B 269     -27.274   8.670 -18.741  1.00 60.73      B    O  
ATOM   4643  CB  ALA B 269     -27.942  10.264 -16.300  1.00 60.03      B    C  
ATOM   4644  N   LYS B 270     -27.198   6.940 -17.326  1.00 58.70      B    N  
ATOM   4645  CA  LYS B 270     -27.385   5.891 -18.353  1.00 56.05      B    C  
ATOM   4646  C   LYS B 270     -28.627   6.069 -19.235  1.00 56.86      B    C  
ATOM   4647  O   LYS B 270     -28.621   5.648 -20.382  1.00 51.05      B    O  
ATOM   4648  CB  LYS B 270     -27.460   4.501 -17.692  1.00 50.08      B    C  
ATOM   4649  CG  LYS B 270     -26.113   4.056 -17.116  1.00 45.91      B    C  
ATOM   4650  CD  LYS B 270     -26.191   2.609 -16.631  1.00 42.01      B    C  
ATOM   4651  CE  LYS B 270     -24.820   2.172 -16.147  1.00 37.51      B    C  
ATOM   4652  NZ  LYS B 270     -24.770   0.730 -15.792  1.00 33.89      B    N1+
ATOM   4653  N   THR B 271     -29.694   6.642 -18.694  1.00 58.21      B    N  
ATOM   4654  CA  THR B 271     -30.973   6.814 -19.388  1.00 57.00      B    C  
ATOM   4655  C   THR B 271     -31.114   8.173 -20.072  1.00 60.10      B    C  
ATOM   4656  O   THR B 271     -32.153   8.447 -20.657  1.00 53.90      B    O  
ATOM   4657  CB  THR B 271     -32.141   6.607 -18.411  1.00 50.14      B    C  
ATOM   4658  CG2 THR B 271     -32.250   5.149 -17.962  1.00 43.93      B    C  
ATOM   4659  OG1 THR B 271     -31.949   7.383 -17.251  1.00 45.65      B    O  
ATOM   4660  N   SER B 272     -30.105   9.033 -19.988  1.00 64.93      B    N  
ATOM   4661  CA  SER B 272     -30.193  10.391 -20.515  1.00 64.26      B    C  
ATOM   4662  C   SER B 272     -29.962  10.461 -22.026  1.00 67.00      B    C  
ATOM   4663  O   SER B 272     -29.296   9.618 -22.637  1.00 62.31      B    O  
ATOM   4664  CB  SER B 272     -29.254  11.338 -19.759  1.00 57.66      B    C  
ATOM   4665  OG  SER B 272     -27.913  11.197 -20.180  1.00 51.73      B    O  
ATOM   4666  N   LEU B 273     -30.452  11.534 -22.611  1.00 71.17      B    N  
ATOM   4667  CA  LEU B 273     -30.140  11.975 -23.972  1.00 72.07      B    C  
ATOM   4668  C   LEU B 273     -28.893  12.870 -24.003  1.00 74.59      B    C  
ATOM   4669  O   LEU B 273     -28.754  13.732 -24.868  1.00 68.98      B    O  
ATOM   4670  CB  LEU B 273     -31.383  12.677 -24.560  1.00 67.70      B    C  
ATOM   4671  CG  LEU B 273     -32.575  11.740 -24.810  1.00 62.51      B    C  
ATOM   4672  CD1 LEU B 273     -33.829  12.570 -25.078  1.00 57.05      B    C  
ATOM   4673  CD2 LEU B 273     -32.342  10.844 -26.024  1.00 55.77      B    C  
ATOM   4674  N   CYS B 274     -28.016  12.708 -23.054  1.00 78.94      B    N  
ATOM   4675  CA  CYS B 274     -26.819  13.524 -22.914  1.00 79.81      B    C  
ATOM   4676  C   CYS B 274     -25.892  13.386 -24.129  1.00 81.88      B    C  
ATOM   4677  O   CYS B 274     -25.590  12.265 -24.536  1.00 78.12      B    O  
ATOM   4678  CB  CYS B 274     -26.118  13.127 -21.612  1.00 77.25      B    C  
ATOM   4679  SG  CYS B 274     -24.555  13.995 -21.334  1.00 72.55      B    S  
ATOM   4680  N   PRO B 275     -25.397  14.502 -24.689  1.00 80.87      B    N  
ATOM   4681  CA  PRO B 275     -24.466  14.478 -25.811  1.00 81.53      B    C  
ATOM   4682  C   PRO B 275     -23.064  14.072 -25.339  1.00 83.41      B    C  
ATOM   4683  O   PRO B 275     -22.276  14.904 -24.892  1.00 78.84      B    O  
ATOM   4684  CB  PRO B 275     -24.535  15.885 -26.400  1.00 77.75      B    C  
ATOM   4685  CG  PRO B 275     -24.864  16.766 -25.198  1.00 77.04      B    C  
ATOM   4686  CD  PRO B 275     -25.750  15.867 -24.342  1.00 79.81      B    C  
ATOM   4687  N   GLU B 276     -22.730  12.807 -25.489  1.00 81.64      B    N  
ATOM   4688  CA  GLU B 276     -21.459  12.232 -25.009  1.00 81.79      B    C  
ATOM   4689  C   GLU B 276     -20.211  12.874 -25.629  1.00 83.38      B    C  
ATOM   4690  O   GLU B 276     -19.128  12.874 -25.046  1.00 79.57      B    O  
ATOM   4691  CB  GLU B 276     -21.443  10.734 -25.322  1.00 78.51      B    C  
ATOM   4692  CG  GLU B 276     -22.541   9.970 -24.559  1.00 75.06      B    C  
ATOM   4693  CD  GLU B 276     -22.627   8.492 -24.912  1.00 72.89      B    C  
ATOM   4694  OE1 GLU B 276     -23.485   7.816 -24.300  1.00 66.09      B    O  
ATOM   4695  OE2 GLU B 276     -21.878   8.013 -25.786  1.00 68.76      B    O1-
ATOM   4696  N   THR B 277     -20.357  13.455 -26.813  1.00 84.09      B    N  
ATOM   4697  CA  THR B 277     -19.254  14.050 -27.566  1.00 83.87      B    C  
ATOM   4698  C   THR B 277     -19.109  15.559 -27.360  1.00 85.72      B    C  
ATOM   4699  O   THR B 277     -18.275  16.170 -28.019  1.00 80.43      B    O  
ATOM   4700  CB  THR B 277     -19.373  13.718 -29.056  1.00 80.39      B    C  
ATOM   4701  CG2 THR B 277     -19.294  12.215 -29.315  1.00 73.77      B    C  
ATOM   4702  OG1 THR B 277     -20.595  14.173 -29.568  1.00 73.92      B    O  
ATOM   4703  N   LEU B 278     -19.856  16.171 -26.421  1.00 85.93      B    N  
ATOM   4704  CA  LEU B 278     -19.881  17.634 -26.239  1.00 85.89      B    C  
ATOM   4705  C   LEU B 278     -18.480  18.260 -26.099  1.00 86.92      B    C  
ATOM   4706  O   LEU B 278     -18.242  19.345 -26.612  1.00 83.39      B    O  
ATOM   4707  CB  LEU B 278     -20.733  17.964 -25.007  1.00 83.83      B    C  
ATOM   4708  CG  LEU B 278     -20.838  19.475 -24.697  1.00 85.10      B    C  
ATOM   4709  CD1 LEU B 278     -21.664  20.217 -25.747  1.00 80.13      B    C  
ATOM   4710  CD2 LEU B 278     -21.487  19.695 -23.342  1.00 80.28      B    C  
ATOM   4711  N   VAL B 279     -17.559  17.595 -25.429  1.00 88.86      B    N  
ATOM   4712  CA  VAL B 279     -16.208  18.118 -25.191  1.00 88.87      B    C  
ATOM   4713  C   VAL B 279     -15.230  17.718 -26.301  1.00 89.33      B    C  
ATOM   4714  O   VAL B 279     -14.270  18.437 -26.569  1.00 85.29      B    O  
ATOM   4715  CB  VAL B 279     -15.695  17.678 -23.806  1.00 87.80      B    C  
ATOM   4716  CG1 VAL B 279     -14.336  18.296 -23.459  1.00 82.26      B    C  
ATOM   4717  CG2 VAL B 279     -16.668  18.088 -22.697  1.00 84.56      B    C  
ATOM   4718  N   THR B 280     -15.451  16.591 -26.956  1.00 90.22      B    N  
ATOM   4719  CA  THR B 280     -14.468  15.970 -27.859  1.00 89.55      B    C  
ATOM   4720  C   THR B 280     -14.818  16.059 -29.339  1.00 89.00      B    C  
ATOM   4721  O   THR B 280     -13.912  16.079 -30.177  1.00 82.55      B    O  
ATOM   4722  CB  THR B 280     -14.263  14.500 -27.483  1.00 87.12      B    C  
ATOM   4723  CG2 THR B 280     -13.593  14.348 -26.118  1.00 79.82      B    C  
ATOM   4724  OG1 THR B 280     -15.499  13.827 -27.417  1.00 79.77      B    O  
ATOM   4725  N   LYS B 281     -16.101  16.123 -29.676  1.00 88.23      B    N  
ATOM   4726  CA  LYS B 281     -16.581  16.126 -31.062  1.00 87.97      B    C  
ATOM   4727  C   LYS B 281     -17.893  16.906 -31.177  1.00 87.92      B    C  
ATOM   4728  O   LYS B 281     -18.980  16.335 -31.090  1.00 82.69      B    O  
ATOM   4729  CB  LYS B 281     -16.722  14.664 -31.536  1.00 85.69      B    C  
ATOM   4730  CG  LYS B 281     -17.024  14.559 -33.035  1.00 85.32      B    C  
ATOM   4731  CD  LYS B 281     -17.295  13.108 -33.460  1.00 83.58      B    C  
ATOM   4732  CE  LYS B 281     -17.643  13.080 -34.944  1.00 78.41      B    C  
ATOM   4733  NZ  LYS B 281     -18.313  11.831 -35.359  1.00 71.11      B    N1+
ATOM   4734  N   ARG B 282     -17.812  18.211 -31.411  1.00 88.66      B    N  
ATOM   4735  CA  ARG B 282     -18.978  19.084 -31.619  1.00 88.39      B    C  
ATOM   4736  C   ARG B 282     -19.386  19.195 -33.089  1.00 88.40      B    C  
ATOM   4737  O   ARG B 282     -19.562  20.283 -33.621  1.00 83.97      B    O  
ATOM   4738  CB  ARG B 282     -18.763  20.442 -30.931  1.00 86.63      B    C  
ATOM   4739  CG  ARG B 282     -18.725  20.287 -29.400  1.00 85.46      B    C  
ATOM   4740  CD  ARG B 282     -18.821  21.643 -28.705  1.00 85.72      B    C  
ATOM   4741  NE  ARG B 282     -17.645  22.469 -28.937  1.00 83.77      B    N  
ATOM   4742  CZ  ARG B 282     -16.512  22.444 -28.259  1.00 86.10      B    C  
ATOM   4743  NH1 ARG B 282     -16.310  21.637 -27.238  1.00 74.80      B    N1+
ATOM   4744  NH2 ARG B 282     -15.554  23.255 -28.569  1.00 78.56      B    N  
ATOM   4745  N   THR B 283     -19.530  18.055 -33.750  1.00 88.02      B    N  
ATOM   4746  CA  THR B 283     -20.154  18.003 -35.074  1.00 86.70      B    C  
ATOM   4747  C   THR B 283     -21.678  18.053 -34.933  1.00 86.42      B    C  
ATOM   4748  O   THR B 283     -22.226  17.733 -33.880  1.00 81.77      B    O  
ATOM   4749  CB  THR B 283     -19.731  16.763 -35.868  1.00 85.16      B    C  
ATOM   4750  CG2 THR B 283     -18.219  16.697 -36.081  1.00 75.27      B    C  
ATOM   4751  OG1 THR B 283     -20.122  15.595 -35.196  1.00 75.19      B    O  
ATOM   4752  N   LEU B 284     -22.382  18.469 -35.990  1.00 84.70      B    N  
ATOM   4753  CA  LEU B 284     -23.843  18.590 -35.961  1.00 83.28      B    C  
ATOM   4754  C   LEU B 284     -24.537  17.246 -35.717  1.00 83.20      B    C  
ATOM   4755  O   LEU B 284     -25.466  17.191 -34.918  1.00 76.72      B    O  
ATOM   4756  CB  LEU B 284     -24.309  19.241 -37.277  1.00 80.01      B    C  
ATOM   4757  CG  LEU B 284     -24.578  20.749 -37.107  1.00 77.14      B    C  
ATOM   4758  CD1 LEU B 284     -24.192  21.521 -38.354  1.00 71.12      B    C  
ATOM   4759  CD2 LEU B 284     -26.057  20.998 -36.834  1.00 70.24      B    C  
ATOM   4760  N   GLY B 285     -24.066  16.180 -36.352  1.00 81.26      B    N  
ATOM   4761  CA  GLY B 285     -24.619  14.839 -36.175  1.00 79.43      B    C  
ATOM   4762  C   GLY B 285     -24.358  14.266 -34.783  1.00 80.78      B    C  
ATOM   4763  O   GLY B 285     -25.260  13.709 -34.165  1.00 76.66      B    O  
ATOM   4764  N   ALA B 286     -23.162  14.476 -34.248  1.00 81.08      B    N  
ATOM   4765  CA  ALA B 286     -22.771  13.921 -32.956  1.00 79.50      B    C  
ATOM   4766  C   ALA B 286     -23.454  14.608 -31.757  1.00 80.11      B    C  
ATOM   4767  O   ALA B 286     -23.634  13.976 -30.717  1.00 75.51      B    O  
ATOM   4768  CB  ALA B 286     -21.249  14.005 -32.844  1.00 76.99      B    C  
ATOM   4769  N   LEU B 287     -23.814  15.885 -31.874  1.00 80.21      B    N  
ATOM   4770  CA  LEU B 287     -24.475  16.634 -30.806  1.00 79.04      B    C  
ATOM   4771  C   LEU B 287     -25.985  16.374 -30.730  1.00 79.71      B    C  
ATOM   4772  O   LEU B 287     -26.582  16.576 -29.670  1.00 74.39      B    O  
ATOM   4773  CB  LEU B 287     -24.222  18.132 -31.002  1.00 76.57      B    C  
ATOM   4774  CG  LEU B 287     -22.782  18.565 -30.655  1.00 76.22      B    C  
ATOM   4775  CD1 LEU B 287     -22.609  20.023 -31.063  1.00 72.04      B    C  
ATOM   4776  CD2 LEU B 287     -22.490  18.458 -29.162  1.00 72.09      B    C  
ATOM   4777  N   LEU B 288     -26.598  15.972 -31.827  1.00 76.61      B    N  
ATOM   4778  CA  LEU B 288     -28.022  15.685 -31.853  1.00 75.39      B    C  
ATOM   4779  C   LEU B 288     -28.259  14.236 -31.385  1.00 75.96      B    C  
ATOM   4780  O   LEU B 288     -27.555  13.333 -31.821  1.00 71.90      B    O  
ATOM   4781  CB  LEU B 288     -28.578  15.945 -33.257  1.00 72.19      B    C  
ATOM   4782  CG  LEU B 288     -28.666  17.446 -33.606  1.00 67.62      B    C  
ATOM   4783  CD1 LEU B 288     -28.941  17.615 -35.095  1.00 62.50      B    C  
ATOM   4784  CD2 LEU B 288     -29.778  18.149 -32.846  1.00 61.84      B    C  
ATOM   4785  N   PRO B 289     -29.285  13.991 -30.548  1.00 74.22      B    N  
ATOM   4786  CA  PRO B 289     -29.631  12.645 -30.093  1.00 73.07      B    C  
ATOM   4787  C   PRO B 289     -30.338  11.868 -31.209  1.00 74.40      B    C  
ATOM   4788  O   PRO B 289     -31.553  11.640 -31.177  1.00 69.71      B    O  
ATOM   4789  CB  PRO B 289     -30.475  12.873 -28.837  1.00 69.34      B    C  
ATOM   4790  CG  PRO B 289     -31.189  14.189 -29.126  1.00 67.93      B    C  
ATOM   4791  CD  PRO B 289     -30.150  14.973 -29.918  1.00 69.25      B    C  
ATOM   4792  N   ILE B 290     -29.588  11.512 -32.236  1.00 75.19      B    N  
ATOM   4793  CA  ILE B 290     -30.093  10.765 -33.389  1.00 75.18      B    C  
ATOM   4794  C   ILE B 290     -30.049   9.274 -33.051  1.00 76.35      B    C  
ATOM   4795  O   ILE B 290     -28.979   8.751 -32.730  1.00 73.62      B    O  
ATOM   4796  CB  ILE B 290     -29.307  11.120 -34.662  1.00 72.98      B    C  
ATOM   4797  CG1 ILE B 290     -29.395  12.636 -34.934  1.00 69.96      B    C  
ATOM   4798  CG2 ILE B 290     -29.870  10.335 -35.859  1.00 67.38      B    C  
ATOM   4799  CD1 ILE B 290     -28.540  13.104 -36.103  1.00 62.96      B    C  
ATOM   4800  N   PRO B 291     -31.175   8.561 -33.110  1.00 77.71      B    N  
ATOM   4801  CA  PRO B 291     -31.192   7.133 -32.845  1.00 76.64      B    C  
ATOM   4802  C   PRO B 291     -30.470   6.351 -33.944  1.00 78.21      B    C  
ATOM   4803  O   PRO B 291     -30.465   6.746 -35.110  1.00 74.86      B    O  
ATOM   4804  CB  PRO B 291     -32.681   6.766 -32.730  1.00 74.05      B    C  
ATOM   4805  CG  PRO B 291     -33.368   7.809 -33.600  1.00 72.47      B    C  
ATOM   4806  CD  PRO B 291     -32.501   9.054 -33.424  1.00 75.05      B    C  
ATOM   4807  N   ASP B 292     -29.933   5.173 -33.597  1.00 79.14      B    N  
ATOM   4808  CA  ASP B 292     -29.110   4.347 -34.492  1.00 78.56      B    C  
ATOM   4809  C   ASP B 292     -29.783   3.998 -35.838  1.00 80.10      B    C  
ATOM   4810  O   ASP B 292     -29.113   3.880 -36.859  1.00 75.95      B    O  
ATOM   4811  CB  ASP B 292     -28.753   3.035 -33.788  1.00 74.84      B    C  
ATOM   4812  CG  ASP B 292     -27.690   3.177 -32.694  1.00 68.17      B    C  
ATOM   4813  OD1 ASP B 292     -26.821   4.052 -32.853  1.00 60.73      B    O  
ATOM   4814  OD2 ASP B 292     -27.754   2.360 -31.760  1.00 60.85      B    O1-
ATOM   4815  N   TRP B 293     -31.105   3.857 -35.850  1.00 82.06      B    N  
ATOM   4816  CA  TRP B 293     -31.848   3.581 -37.085  1.00 81.73      B    C  
ATOM   4817  C   TRP B 293     -31.840   4.751 -38.075  1.00 82.69      B    C  
ATOM   4818  O   TRP B 293     -32.081   4.551 -39.266  1.00 78.97      B    O  
ATOM   4819  CB  TRP B 293     -33.277   3.143 -36.738  1.00 79.80      B    C  
ATOM   4820  CG  TRP B 293     -34.136   4.197 -36.118  1.00 76.80      B    C  
ATOM   4821  CD1 TRP B 293     -34.240   4.447 -34.808  1.00 68.14      B    C  
ATOM   4822  CD2 TRP B 293     -35.027   5.138 -36.793  1.00 71.71      B    C  
ATOM   4823  CE2 TRP B 293     -35.651   5.934 -35.790  1.00 68.36      B    C  
ATOM   4824  CE3 TRP B 293     -35.375   5.376 -38.135  1.00 63.92      B    C  
ATOM   4825  NE1 TRP B 293     -35.153   5.492 -34.599  1.00 63.50      B    N  
ATOM   4826  CZ2 TRP B 293     -36.596   6.948 -36.115  1.00 66.39      B    C  
ATOM   4827  CZ3 TRP B 293     -36.304   6.375 -38.455  1.00 61.04      B    C  
ATOM   4828  CH2 TRP B 293     -36.914   7.155 -37.464  1.00 61.28      B    C  
ATOM   4829  N   LEU B 294     -31.532   5.968 -37.601  1.00 80.12      B    N  
ATOM   4830  CA  LEU B 294     -31.345   7.169 -38.410  1.00 80.12      B    C  
ATOM   4831  C   LEU B 294     -29.860   7.479 -38.680  1.00 81.00      B    C  
ATOM   4832  O   LEU B 294     -29.521   8.596 -39.075  1.00 78.98      B    O  
ATOM   4833  CB  LEU B 294     -32.090   8.354 -37.768  1.00 78.29      B    C  
ATOM   4834  CG  LEU B 294     -33.595   8.387 -38.075  1.00 74.49      B    C  
ATOM   4835  CD1 LEU B 294     -34.270   9.438 -37.194  1.00 68.50      B    C  
ATOM   4836  CD2 LEU B 294     -33.877   8.739 -39.529  1.00 70.16      B    C  
ATOM   4837  N   LYS B 295     -28.984   6.502 -38.551  1.00 82.20      B    N  
ATOM   4838  CA  LYS B 295     -27.540   6.642 -38.792  1.00 80.80      B    C  
ATOM   4839  C   LYS B 295     -27.172   7.313 -40.134  1.00 81.71      B    C  
ATOM   4840  O   LYS B 295     -26.230   8.103 -40.161  1.00 78.68      B    O  
ATOM   4841  CB  LYS B 295     -26.886   5.265 -38.631  1.00 77.91      B    C  
ATOM   4842  CG  LYS B 295     -25.443   5.375 -38.159  1.00 70.59      B    C  
ATOM   4843  CD  LYS B 295     -24.934   3.995 -37.739  1.00 65.40      B    C  
ATOM   4844  CE  LYS B 295     -23.599   4.137 -37.024  1.00 57.96      B    C  
ATOM   4845  NZ  LYS B 295     -23.267   2.928 -36.243  1.00 52.02      B    N1+
ATOM   4846  N   PRO B 296     -27.911   7.104 -41.227  1.00 83.77      B    N  
ATOM   4847  CA  PRO B 296     -27.674   7.847 -42.465  1.00 83.01      B    C  
ATOM   4848  C   PRO B 296     -27.867   9.357 -42.298  1.00 84.03      B    C  
ATOM   4849  O   PRO B 296     -27.115  10.134 -42.881  1.00 81.30      B    O  
ATOM   4850  CB  PRO B 296     -28.662   7.276 -43.492  1.00 82.00      B    C  
ATOM   4851  CG  PRO B 296     -28.979   5.885 -42.946  1.00 80.77      B    C  
ATOM   4852  CD  PRO B 296     -28.931   6.089 -41.440  1.00 83.40      B    C  
ATOM   4853  N   LEU B 297     -28.833   9.788 -41.483  1.00 80.93      B    N  
ATOM   4854  CA  LEU B 297     -29.065  11.201 -41.176  1.00 80.08      B    C  
ATOM   4855  C   LEU B 297     -27.927  11.764 -40.322  1.00 80.58      B    C  
ATOM   4856  O   LEU B 297     -27.459  12.862 -40.600  1.00 79.55      B    O  
ATOM   4857  CB  LEU B 297     -30.423  11.351 -40.475  1.00 79.45      B    C  
ATOM   4858  CG  LEU B 297     -30.795  12.807 -40.144  1.00 75.61      B    C  
ATOM   4859  CD1 LEU B 297     -31.099  13.616 -41.401  1.00 68.07      B    C  
ATOM   4860  CD2 LEU B 297     -32.032  12.844 -39.255  1.00 69.37      B    C  
ATOM   4861  N   GLU B 298     -27.461  11.019 -39.339  1.00 82.60      B    N  
ATOM   4862  CA  GLU B 298     -26.303  11.379 -38.524  1.00 80.44      B    C  
ATOM   4863  C   GLU B 298     -25.064  11.584 -39.399  1.00 80.90      B    C  
ATOM   4864  O   GLU B 298     -24.422  12.625 -39.333  1.00 79.91      B    O  
ATOM   4865  CB  GLU B 298     -26.065  10.284 -37.478  1.00 79.01      B    C  
ATOM   4866  CG  GLU B 298     -24.964  10.640 -36.477  1.00 73.71      B    C  
ATOM   4867  CD  GLU B 298     -24.692   9.512 -35.468  1.00 69.84      B    C  
ATOM   4868  OE1 GLU B 298     -23.931   9.766 -34.511  1.00 62.97      B    O  
ATOM   4869  OE2 GLU B 298     -25.213   8.393 -35.666  1.00 64.01      B    O1-
ATOM   4870  N   THR B 299     -24.793  10.652 -40.309  1.00 83.50      B    N  
ATOM   4871  CA  THR B 299     -23.663  10.740 -41.241  1.00 82.02      B    C  
ATOM   4872  C   THR B 299     -23.802  11.933 -42.189  1.00 83.08      B    C  
ATOM   4873  O   THR B 299     -22.816  12.596 -42.483  1.00 80.79      B    O  
ATOM   4874  CB  THR B 299     -23.530   9.458 -42.075  1.00 80.75      B    C  
ATOM   4875  CG2 THR B 299     -22.156   9.336 -42.722  1.00 68.68      B    C  
ATOM   4876  OG1 THR B 299     -23.700   8.291 -41.310  1.00 72.05      B    O  
ATOM   4877  N   PHE B 300     -25.028  12.229 -42.640  1.00 82.80      B    N  
ATOM   4878  CA  PHE B 300     -25.288  13.403 -43.470  1.00 81.49      B    C  
ATOM   4879  C   PHE B 300     -25.027  14.709 -42.698  1.00 82.51      B    C  
ATOM   4880  O   PHE B 300     -24.405  15.620 -43.237  1.00 81.52      B    O  
ATOM   4881  CB  PHE B 300     -26.728  13.343 -43.984  1.00 81.08      B    C  
ATOM   4882  CG  PHE B 300     -27.120  14.578 -44.785  1.00 78.81      B    C  
ATOM   4883  CD1 PHE B 300     -27.842  15.621 -44.176  1.00 70.45      B    C  
ATOM   4884  CD2 PHE B 300     -26.724  14.701 -46.125  1.00 69.94      B    C  
ATOM   4885  CE1 PHE B 300     -28.166  16.775 -44.903  1.00 64.10      B    C  
ATOM   4886  CE2 PHE B 300     -27.045  15.851 -46.857  1.00 63.76      B    C  
ATOM   4887  CZ  PHE B 300     -27.761  16.892 -46.250  1.00 65.21      B    C  
ATOM   4888  N   LEU B 301     -25.463  14.797 -41.438  1.00 81.96      B    N  
ATOM   4889  CA  LEU B 301     -25.242  15.965 -40.598  1.00 79.94      B    C  
ATOM   4890  C   LEU B 301     -23.763  16.133 -40.209  1.00 81.41      B    C  
ATOM   4891  O   LEU B 301     -23.272  17.260 -40.201  1.00 79.73      B    O  
ATOM   4892  CB  LEU B 301     -26.128  15.870 -39.349  1.00 78.41      B    C  
ATOM   4893  CG  LEU B 301     -27.631  16.077 -39.610  1.00 75.97      B    C  
ATOM   4894  CD1 LEU B 301     -28.420  15.751 -38.343  1.00 70.24      B    C  
ATOM   4895  CD2 LEU B 301     -27.970  17.509 -40.008  1.00 71.28      B    C  
ATOM   4896  N   ASP B 302     -23.057  15.040 -39.963  1.00 82.97      B    N  
ATOM   4897  CA  ASP B 302     -21.611  15.061 -39.689  1.00 80.79      B    C  
ATOM   4898  C   ASP B 302     -20.776  15.479 -40.907  1.00 81.86      B    C  
ATOM   4899  O   ASP B 302     -19.678  16.021 -40.756  1.00 77.48      B    O  
ATOM   4900  CB  ASP B 302     -21.153  13.688 -39.175  1.00 77.48      B    C  
ATOM   4901  CG  ASP B 302     -21.157  13.549 -37.648  1.00 74.55      B    C  
ATOM   4902  OD1 ASP B 302     -21.439  14.543 -36.943  1.00 67.63      B    O  
ATOM   4903  OD2 ASP B 302     -20.728  12.488 -37.153  1.00 69.11      B    O1-
ATOM   4904  N   ASN B 303     -21.296  15.285 -42.121  1.00 81.48      B    N  
ATOM   4905  CA  ASN B 303     -20.666  15.776 -43.344  1.00 80.26      B    C  
ATOM   4906  C   ASN B 303     -20.839  17.289 -43.551  1.00 81.92      B    C  
ATOM   4907  O   ASN B 303     -20.139  17.863 -44.387  1.00 78.56      B    O  
ATOM   4908  CB  ASN B 303     -21.200  14.991 -44.550  1.00 77.79      B    C  
ATOM   4909  CG  ASN B 303     -20.603  13.605 -44.668  1.00 72.60      B    C  
ATOM   4910  ND2 ASN B 303     -21.314  12.693 -45.292  1.00 63.87      B    N  
ATOM   4911  OD1 ASN B 303     -19.484  13.319 -44.285  1.00 64.69      B    O  
ATOM   4912  N   ILE B 304     -21.724  17.929 -42.792  1.00 81.82      B    N  
ATOM   4913  CA  ILE B 304     -21.777  19.396 -42.778  1.00 80.75      B    C  
ATOM   4914  C   ILE B 304     -20.474  19.890 -42.141  1.00 82.23      B    C  
ATOM   4915  O   ILE B 304     -20.091  19.409 -41.070  1.00 79.67      B    O  
ATOM   4916  CB  ILE B 304     -23.025  19.924 -42.048  1.00 78.39      B    C  
ATOM   4917  CG1 ILE B 304     -24.301  19.434 -42.767  1.00 73.71      B    C  
ATOM   4918  CG2 ILE B 304     -23.008  21.463 -41.990  1.00 71.74      B    C  
ATOM   4919  CD1 ILE B 304     -25.610  19.804 -42.067  1.00 66.07      B    C  
ATOM   4920  N   PRO B 305     -19.786  20.851 -42.763  1.00 84.57      B    N  
ATOM   4921  CA  PRO B 305     -18.460  21.259 -42.327  1.00 84.36      B    C  
ATOM   4922  C   PRO B 305     -18.505  22.096 -41.041  1.00 86.47      B    C  
ATOM   4923  O   PRO B 305     -18.302  23.304 -41.056  1.00 81.86      B    O  
ATOM   4924  CB  PRO B 305     -17.864  21.988 -43.531  1.00 80.47      B    C  
ATOM   4925  CG  PRO B 305     -19.090  22.593 -44.215  1.00 77.68      B    C  
ATOM   4926  CD  PRO B 305     -20.135  21.507 -44.012  1.00 81.10      B    C  
ATOM   4927  N   LYS B 306     -18.791  21.437 -39.937  1.00 87.44      B    N  
ATOM   4928  CA  LYS B 306     -18.672  21.960 -38.582  1.00 87.94      B    C  
ATOM   4929  C   LYS B 306     -17.995  20.928 -37.700  1.00 88.25      B    C  
ATOM   4930  O   LYS B 306     -18.367  19.766 -37.705  1.00 84.77      B    O  
ATOM   4931  CB  LYS B 306     -20.047  22.343 -38.011  1.00 85.78      B    C  
ATOM   4932  CG  LYS B 306     -19.906  22.988 -36.623  1.00 83.49      B    C  
ATOM   4933  CD  LYS B 306     -21.254  23.152 -35.903  1.00 81.33      B    C  
ATOM   4934  CE  LYS B 306     -21.077  23.883 -34.565  1.00 79.31      B    C  
ATOM   4935  NZ  LYS B 306     -20.141  23.228 -33.608  1.00 74.47      B    N1+
ATOM   4936  N   TRP B 307     -17.030  21.373 -36.892  1.00 90.18      B    N  
ATOM   4937  CA  TRP B 307     -16.394  20.567 -35.867  1.00 89.86      B    C  
ATOM   4938  C   TRP B 307     -16.092  21.430 -34.647  1.00 90.08      B    C
[truncated: 452,080 more chars]
