# Supplementary material for: Tad pili with adaptable tips mediate contact-dependent killing during bacterial predation
Source: Nat Commun. 2025 May 13;16:4425. doi: 10.1038/s41467-025-58967-0 (PMC12075869; doi:10.1038/s41467-025-58967-0)
Supplement: Supplementary file 6 — Supplementary Data 5 [file 41467_2025_58967_MOESM6_ESM.zip › Supplementary Data 5/Tip2.pdb]

ATOM      1  N   GLN A   1       3.473  67.049  37.627  1.00 61.41           N  
ATOM      2  H   GLN A   1       2.576  66.634  37.834  1.00 61.41           H  
ATOM      3  H2  GLN A   1       3.374  68.054  37.659  1.00 61.41           H  
ATOM      4  H3  GLN A   1       4.147  66.778  38.328  1.00 61.41           H  
ATOM      5  CA  GLN A   1       3.931  66.647  36.278  1.00 61.41           C  
ATOM      6  HA  GLN A   1       3.177  66.977  35.563  1.00 61.41           H  
ATOM      7  C   GLN A   1       4.008  65.129  36.120  1.00 61.41           C  
ATOM      8  CB  GLN A   1       5.224  67.370  35.904  1.00 61.41           C  
ATOM      9  HB2 GLN A   1       6.043  67.034  36.541  1.00 61.41           H  
ATOM     10  HB3 GLN A   1       5.068  68.436  36.066  1.00 61.41           H  
ATOM     11  O   GLN A   1       3.196  64.599  35.376  1.00 61.41           O  
ATOM     12  CG  GLN A   1       5.581  67.138  34.433  1.00 61.41           C  
ATOM     13  HG2 GLN A   1       5.899  66.103  34.304  1.00 61.41           H  
ATOM     14  HG3 GLN A   1       4.709  67.316  33.805  1.00 61.41           H  
ATOM     15  CD  GLN A   1       6.702  68.049  33.957  1.00 61.41           C  
ATOM     16  NE2 GLN A   1       7.162  67.861  32.748  1.00 61.41           N  
ATOM     17 HE21 GLN A   1       6.805  67.082  32.214  1.00 61.41           H  
ATOM     18 HE22 GLN A   1       7.872  68.500  32.419  1.00 61.41           H  
ATOM     19  OE1 GLN A   1       7.164  68.926  34.665  1.00 61.41           O  
ATOM     20  N   ALA A   2       4.872  64.418  36.860  1.00 63.02           N  
ATOM     21  H   ALA A   2       5.586  64.891  37.395  1.00 63.02           H  
ATOM     22  CA  ALA A   2       5.039  62.962  36.717  1.00 63.02           C  
ATOM     23  HA  ALA A   2       5.475  62.763  35.738  1.00 63.02           H  
ATOM     24  C   ALA A   2       3.726  62.154  36.793  1.00 63.02           C  
ATOM     25  CB  ALA A   2       6.034  62.486  37.783  1.00 63.02           C  
ATOM     26  HB1 ALA A   2       6.205  61.416  37.665  1.00 63.02           H  
ATOM     27  HB2 ALA A   2       6.986  63.002  37.664  1.00 63.02           H  
ATOM     28  HB3 ALA A   2       5.643  62.671  38.784  1.00 63.02           H  
ATOM     29  O   ALA A   2       3.518  61.267  35.976  1.00 63.02           O  
ATOM     30  N   ALA A   3       2.807  62.495  37.706  1.00 64.66           N  
ATOM     31  H   ALA A   3       3.061  63.152  38.430  1.00 64.66           H  
ATOM     32  CA  ALA A   3       1.507  61.823  37.813  1.00 64.66           C  
ATOM     33  HA  ALA A   3       1.674  60.748  37.889  1.00 64.66           H  
ATOM     34  C   ALA A   3       0.588  62.051  36.597  1.00 64.66           C  
ATOM     35  CB  ALA A   3       0.829  62.290  39.106  1.00 64.66           C  
ATOM     36  HB1 ALA A   3       1.452  62.043  39.965  1.00 64.66           H  
ATOM     37  HB2 ALA A   3      -0.127  61.779  39.216  1.00 64.66           H  
ATOM     38  HB3 ALA A   3       0.650  63.365  39.079  1.00 64.66           H  
ATOM     39  O   ALA A   3      -0.099  61.130  36.175  1.00 64.66           O  
ATOM     40  N   VAL A   4       0.593  63.252  36.006  1.00 64.80           N  
ATOM     41  H   VAL A   4       1.265  63.936  36.322  1.00 64.80           H  
ATOM     42  CA  VAL A   4      -0.213  63.569  34.809  1.00 64.80           C  
ATOM     43  HA  VAL A   4      -1.223  63.182  34.944  1.00 64.80           H  
ATOM     44  C   VAL A   4       0.372  62.877  33.581  1.00 64.80           C  
ATOM     45  CB  VAL A   4      -0.303  65.090  34.576  1.00 64.80           C  
ATOM     46  HB  VAL A   4       0.703  65.499  34.490  1.00 64.80           H  
ATOM     47  O   VAL A   4      -0.354  62.272  32.799  1.00 64.80           O  
ATOM     48  CG1 VAL A   4      -1.075  65.440  33.297  1.00 64.80           C  
ATOM     49 HG11 VAL A   4      -1.182  66.521  33.207  1.00 64.80           H  
ATOM     50 HG12 VAL A   4      -0.542  65.081  32.416  1.00 64.80           H  
ATOM     51 HG13 VAL A   4      -2.066  64.986  33.321  1.00 64.80           H  
ATOM     52  CG2 VAL A   4      -1.000  65.783  35.754  1.00 64.80           C  
ATOM     53 HG21 VAL A   4      -0.454  65.614  36.682  1.00 64.80           H  
ATOM     54 HG22 VAL A   4      -2.012  65.393  35.865  1.00 64.80           H  
ATOM     55 HG23 VAL A   4      -1.058  66.856  35.573  1.00 64.80           H  
ATOM     56  N   GLU A   5       1.697  62.910  33.439  1.00 64.11           N  
ATOM     57  H   GLU A   5       2.251  63.427  34.107  1.00 64.11           H  
ATOM     58  CA  GLU A   5       2.393  62.188  32.375  1.00 64.11           C  
ATOM     59  HA  GLU A   5       1.993  62.492  31.407  1.00 64.11           H  
ATOM     60  C   GLU A   5       2.166  60.676  32.502  1.00 64.11           C  
ATOM     61  CB  GLU A   5       3.890  62.517  32.415  1.00 64.11           C  
ATOM     62  HB2 GLU A   5       4.274  62.302  33.412  1.00 64.11           H  
ATOM     63  HB3 GLU A   5       4.402  61.872  31.700  1.00 64.11           H  
ATOM     64  O   GLU A   5       1.879  60.015  31.505  1.00 64.11           O  
ATOM     65  CG  GLU A   5       4.188  63.985  32.053  1.00 64.11           C  
ATOM     66  HG2 GLU A   5       3.816  64.176  31.047  1.00 64.11           H  
ATOM     67  HG3 GLU A   5       3.657  64.645  32.739  1.00 64.11           H  
ATOM     68  CD  GLU A   5       5.687  64.323  32.111  1.00 64.11           C  
ATOM     69  OE1 GLU A   5       6.060  65.464  31.761  1.00 64.11           O  
ATOM     70  OE2 GLU A   5       6.494  63.441  32.487  1.00 64.11           O  
ATOM     71  N   ALA A   6       2.206  60.130  33.721  1.00 65.23           N  
ATOM     72  H   ALA A   6       2.490  60.700  34.505  1.00 65.23           H  
ATOM     73  CA  ALA A   6       1.859  58.738  33.985  1.00 65.23           C  
ATOM     74  HA  ALA A   6       2.468  58.098  33.346  1.00 65.23           H  
ATOM     75  C   ALA A   6       0.388  58.447  33.655  1.00 65.23           C  
ATOM     76  CB  ALA A   6       2.193  58.396  35.441  1.00 65.23           C  
ATOM     77  HB1 ALA A   6       1.608  59.018  36.119  1.00 65.23           H  
ATOM     78  HB2 ALA A   6       3.255  58.557  35.627  1.00 65.23           H  
ATOM     79  HB3 ALA A   6       1.958  57.350  35.633  1.00 65.23           H  
ATOM     80  O   ALA A   6       0.110  57.458  32.991  1.00 65.23           O  
ATOM     81  N   ALA A   7      -0.552  59.315  34.033  1.00 65.76           N  
ATOM     82  H   ALA A   7      -0.290  60.102  34.610  1.00 65.76           H  
ATOM     83  CA  ALA A   7      -1.972  59.129  33.733  1.00 65.76           C  
ATOM     84  HA  ALA A   7      -2.283  58.159  34.121  1.00 65.76           H  
ATOM     85  C   ALA A   7      -2.273  59.129  32.223  1.00 65.76           C  
ATOM     86  CB  ALA A   7      -2.771  60.220  34.454  1.00 65.76           C  
ATOM     87  HB1 ALA A   7      -3.836  60.064  34.281  1.00 65.76           H  
ATOM     88  HB2 ALA A   7      -2.487  61.205  34.083  1.00 65.76           H  
ATOM     89  HB3 ALA A   7      -2.577  60.170  35.525  1.00 65.76           H  
ATOM     90  O   ALA A   7      -3.184  58.432  31.786  1.00 65.76           O  
ATOM     91  N   LEU A   8      -1.503  59.870  31.421  1.00 65.46           N  
ATOM     92  H   LEU A   8      -0.826  60.484  31.851  1.00 65.46           H  
ATOM     93  CA  LEU A   8      -1.640  59.885  29.961  1.00 65.46           C  
ATOM     94  HA  LEU A   8      -2.695  59.806  29.695  1.00 65.46           H  
ATOM     95  C   LEU A   8      -0.944  58.697  29.288  1.00 65.46           C  
ATOM     96  CB  LEU A   8      -1.077  61.212  29.426  1.00 65.46           C  
ATOM     97  HB2 LEU A   8      -0.980  61.144  28.343  1.00 65.46           H  
ATOM     98  HB3 LEU A   8      -0.078  61.356  29.838  1.00 65.46           H  
ATOM     99  O   LEU A   8      -1.441  58.167  28.296  1.00 65.46           O  
ATOM    100  CG  LEU A   8      -1.947  62.436  29.762  1.00 65.46           C  
ATOM    101  HG  LEU A   8      -2.180  62.452  30.827  1.00 65.46           H  
ATOM    102  CD1 LEU A   8      -1.179  63.713  29.420  1.00 65.46           C  
ATOM    103 HD11 LEU A   8      -0.260  63.751  30.005  1.00 65.46           H  
ATOM    104 HD12 LEU A   8      -0.934  63.735  28.358  1.00 65.46           H  
ATOM    105 HD13 LEU A   8      -1.786  64.584  29.668  1.00 65.46           H  
ATOM    106  CD2 LEU A   8      -3.258  62.438  28.971  1.00 65.46           C  
ATOM    107 HD21 LEU A   8      -3.874  61.586  29.262  1.00 65.46           H  
ATOM    108 HD22 LEU A   8      -3.815  63.349  29.189  1.00 65.46           H  
ATOM    109 HD23 LEU A   8      -3.054  62.390  27.901  1.00 65.46           H  
ATOM    110  N   THR A   9       0.208  58.277  29.808  1.00 70.01           N  
ATOM    111  H   THR A   9       0.569  58.757  30.620  1.00 70.01           H  
ATOM    112  CA  THR A   9       1.028  57.230  29.181  1.00 70.01           C  
ATOM    113  HA  THR A   9       0.867  57.255  28.103  1.00 70.01           H  
ATOM    114  C   THR A   9       0.643  55.823  29.629  1.00 70.01           C  
ATOM    115  CB  THR A   9       2.527  57.470  29.409  1.00 70.01           C  
ATOM    116  HB  THR A   9       3.083  56.615  29.024  1.00 70.01           H  
ATOM    117  O   THR A   9       0.728  54.891  28.833  1.00 70.01           O  
ATOM    118  CG2 THR A   9       3.021  58.729  28.694  1.00 70.01           C  
ATOM    119 HG21 THR A   9       4.073  58.892  28.929  1.00 70.01           H  
ATOM    120 HG22 THR A   9       2.442  59.603  28.994  1.00 70.01           H  
ATOM    121 HG23 THR A   9       2.925  58.593  27.617  1.00 70.01           H  
ATOM    122  OG1 THR A   9       2.825  57.615  30.777  1.00 70.01           O  
ATOM    123  HG1 THR A   9       2.535  58.496  31.026  1.00 70.01           H  
ATOM    124  N   LEU A  10       0.170  55.642  30.863  1.00 74.04           N  
ATOM    125  H   LEU A  10       0.118  56.440  31.479  1.00 74.04           H  
ATOM    126  CA  LEU A  10      -0.127  54.327  31.429  1.00 74.04           C  
ATOM    127  HA  LEU A  10       0.757  53.710  31.270  1.00 74.04           H  
ATOM    128  C   LEU A  10      -1.279  53.603  30.710  1.00 74.04           C  
ATOM    129  CB  LEU A  10      -0.308  54.456  32.952  1.00 74.04           C  
ATOM    130  HB2 LEU A  10      -1.176  55.073  33.187  1.00 74.04           H  
ATOM    131  HB3 LEU A  10       0.566  54.987  33.329  1.00 74.04           H  
ATOM    132  O   LEU A  10      -1.081  52.438  30.370  1.00 74.04           O  
ATOM    133  CG  LEU A  10      -0.408  53.107  33.690  1.00 74.04           C  
ATOM    134  HG  LEU A  10      -0.176  52.289  33.008  1.00 74.04           H  
ATOM    135  CD1 LEU A  10       0.601  53.063  34.838  1.00 74.04           C  
ATOM    136 HD11 LEU A  10       0.523  52.107  35.356  1.00 74.04           H  
ATOM    137 HD12 LEU A  10       0.403  53.870  35.543  1.00 74.04           H  
ATOM    138 HD13 LEU A  10       1.611  53.163  34.442  1.00 74.04           H  
ATOM    139  CD2 LEU A  10      -1.808  52.889  34.267  1.00 74.04           C  
ATOM    140 HD21 LEU A  10      -2.542  52.906  33.462  1.00 74.04           H  
ATOM    141 HD22 LEU A  10      -2.044  53.670  34.989  1.00 74.04           H  
ATOM    142 HD23 LEU A  10      -1.854  51.919  34.760  1.00 74.04           H  
ATOM    143  N   PRO A  11      -2.422  54.240  30.378  1.00 73.25           N  
ATOM    144  CA  PRO A  11      -3.473  53.577  29.604  1.00 73.25           C  
ATOM    145  HA  PRO A  11      -3.828  52.710  30.162  1.00 73.25           H  
ATOM    146  C   PRO A  11      -2.989  53.117  28.226  1.00 73.25           C  
ATOM    147  CB  PRO A  11      -4.610  54.598  29.481  1.00 73.25           C  
ATOM    148  HB2 PRO A  11      -5.587  54.116  29.516  1.00 73.25           H  
ATOM    149  HB3 PRO A  11      -4.507  55.176  28.562  1.00 73.25           H  
ATOM    150  O   PRO A  11      -3.317  52.013  27.792  1.00 73.25           O  
ATOM    151  CG  PRO A  11      -4.393  55.520  30.677  1.00 73.25           C  
ATOM    152  HG2 PRO A  11      -4.815  55.068  31.575  1.00 73.25           H  
ATOM    153  HG3 PRO A  11      -4.814  56.511  30.508  1.00 73.25           H  
ATOM    154  CD  PRO A  11      -2.873  55.562  30.789  1.00 73.25           C  
ATOM    155  HD2 PRO A  11      -2.587  55.804  31.812  1.00 73.25           H  
ATOM    156  HD3 PRO A  11      -2.477  56.311  30.102  1.00 73.25           H  
ATOM    157  N   LEU A  12      -2.161  53.930  27.561  1.00 72.78           N  
ATOM    158  H   LEU A  12      -1.901  54.809  27.985  1.00 72.78           H  
ATOM    159  CA  LEU A  12      -1.583  53.584  26.265  1.00 72.78           C  
ATOM    160  HA  LEU A  12      -2.394  53.278  25.603  1.00 72.78           H  
ATOM    161  C   LEU A  12      -0.617  52.401  26.389  1.00 72.78           C  
ATOM    162  CB  LEU A  12      -0.893  54.825  25.672  1.00 72.78           C  
ATOM    163  HB2 LEU A  12      -0.097  55.136  26.349  1.00 72.78           H  
ATOM    164  HB3 LEU A  12      -1.614  55.639  25.609  1.00 72.78           H  
ATOM    165  O   LEU A  12      -0.714  51.457  25.615  1.00 72.78           O  
ATOM    166  CG  LEU A  12      -0.283  54.584  24.278  1.00 72.78           C  
ATOM    167  HG  LEU A  12       0.374  53.715  24.305  1.00 72.78           H  
ATOM    168  CD1 LEU A  12      -1.357  54.360  23.211  1.00 72.78           C  
ATOM    169 HD11 LEU A  12      -0.888  54.255  22.233  1.00 72.78           H  
ATOM    170 HD12 LEU A  12      -1.909  53.444  23.423  1.00 72.78           H  
ATOM    171 HD13 LEU A  12      -2.050  55.202  23.188  1.00 72.78           H  
ATOM    172  CD2 LEU A  12       0.566  55.789  23.876  1.00 72.78           C  
ATOM    173 HD21 LEU A  12       1.363  55.937  24.604  1.00 72.78           H  
ATOM    174 HD22 LEU A  12      -0.055  56.684  23.832  1.00 72.78           H  
ATOM    175 HD23 LEU A  12       1.014  55.612  22.898  1.00 72.78           H  
ATOM    176  N   VAL A  13       0.284  52.417  27.374  1.00 73.43           N  
ATOM    177  H   VAL A  13       0.323  53.226  27.978  1.00 73.43           H  
ATOM    178  CA  VAL A  13       1.241  51.322  27.596  1.00 73.43           C  
ATOM    179  HA  VAL A  13       1.777  51.132  26.667  1.00 73.43           H  
ATOM    180  C   VAL A  13       0.514  50.025  27.953  1.00 73.43           C  
ATOM    181  CB  VAL A  13       2.278  51.707  28.669  1.00 73.43           C  
ATOM    182  HB  VAL A  13       1.761  52.074  29.556  1.00 73.43           H  
ATOM    183  O   VAL A  13       0.823  48.983  27.381  1.00 73.43           O  
ATOM    184  CG1 VAL A  13       3.171  50.527  29.079  1.00 73.43           C  
ATOM    185 HG11 VAL A  13       3.948  50.868  29.763  1.00 73.43           H  
ATOM    186 HG12 VAL A  13       3.641  50.085  28.201  1.00 73.43           H  
ATOM    187 HG13 VAL A  13       2.585  49.763  29.589  1.00 73.43           H  
ATOM    188  CG2 VAL A  13       3.208  52.809  28.142  1.00 73.43           C  
ATOM    189 HG21 VAL A  13       2.636  53.665  27.784  1.00 73.43           H  
ATOM    190 HG22 VAL A  13       3.808  52.424  27.317  1.00 73.43           H  
ATOM    191 HG23 VAL A  13       3.873  53.143  28.938  1.00 73.43           H  
ATOM    192  N   VAL A  14      -0.495  50.079  28.826  1.00 76.00           N  
ATOM    193  H   VAL A  14      -0.713  50.964  29.261  1.00 76.00           H  
ATOM    194  CA  VAL A  14      -1.316  48.906  29.169  1.00 76.00           C  
ATOM    195  HA  VAL A  14      -0.659  48.108  29.516  1.00 76.00           H  
ATOM    196  C   VAL A  14      -2.042  48.373  27.934  1.00 76.00           C  
ATOM    197  CB  VAL A  14      -2.307  49.240  30.301  1.00 76.00           C  
ATOM    198  HB  VAL A  14      -2.849  50.151  30.049  1.00 76.00           H  
ATOM    199  O   VAL A  14      -2.032  47.165  27.700  1.00 76.00           O  
ATOM    200  CG1 VAL A  14      -3.327  48.119  30.540  1.00 76.00           C  
ATOM    201 HG11 VAL A  14      -3.997  48.028  29.685  1.00 76.00           H  
ATOM    202 HG12 VAL A  14      -2.815  47.170  30.700  1.00 76.00           H  
ATOM    203 HG13 VAL A  14      -3.933  48.350  31.416  1.00 76.00           H  
ATOM    204  CG2 VAL A  14      -1.556  49.456  31.623  1.00 76.00           C  
ATOM    205 HG21 VAL A  14      -0.776  50.208  31.506  1.00 76.00           H  
ATOM    206 HG22 VAL A  14      -1.093  48.524  31.946  1.00 76.00           H  
ATOM    207 HG23 VAL A  14      -2.253  49.796  32.390  1.00 76.00           H  
ATOM    208  N   PHE A  15      -2.616  49.249  27.104  1.00 76.32           N  
ATOM    209  H   PHE A  15      -2.617  50.232  27.337  1.00 76.32           H  
ATOM    210  CA  PHE A  15      -3.229  48.826  25.847  1.00 76.32           C  
ATOM    211  HA  PHE A  15      -3.995  48.083  26.066  1.00 76.32           H  
ATOM    212  C   PHE A  15      -2.215  48.166  24.908  1.00 76.32           C  
ATOM    213  CB  PHE A  15      -3.888  50.008  25.126  1.00 76.32           C  
ATOM    214  HB2 PHE A  15      -4.666  50.452  25.747  1.00 76.32           H  
ATOM    215  HB3 PHE A  15      -3.144  50.785  24.948  1.00 76.32           H  
ATOM    216  O   PHE A  15      -2.510  47.120  24.338  1.00 76.32           O  
ATOM    217  CG  PHE A  15      -4.464  49.561  23.798  1.00 76.32           C  
ATOM    218  CD1 PHE A  15      -3.725  49.770  22.620  1.00 76.32           C  
ATOM    219  HD1 PHE A  15      -2.807  50.338  22.651  1.00 76.32           H  
ATOM    220  CD2 PHE A  15      -5.624  48.764  23.754  1.00 76.32           C  
ATOM    221  HD2 PHE A  15      -6.165  48.530  24.659  1.00 76.32           H  
ATOM    222  CE1 PHE A  15      -4.134  49.171  21.417  1.00 76.32           C  
ATOM    223  HE1 PHE A  15      -3.543  49.303  20.523  1.00 76.32           H  
ATOM    224  CE2 PHE A  15      -6.055  48.201  22.544  1.00 76.32           C  
ATOM    225  HE2 PHE A  15      -6.927  47.565  22.531  1.00 76.32           H  
ATOM    226  CZ  PHE A  15      -5.313  48.407  21.372  1.00 76.32           C  
ATOM    227  HZ  PHE A  15      -5.627  47.950  20.445  1.00 76.32           H  
ATOM    228  N   LEU A  16      -1.025  48.747  24.748  1.00 78.71           N  
ATOM    229  H   LEU A  16      -0.846  49.616  25.230  1.00 78.71           H  
ATOM    230  CA  LEU A  16       0.018  48.194  23.885  1.00 78.71           C  
ATOM    231  HA  LEU A  16      -0.391  48.045  22.886  1.00 78.71           H  
ATOM    232  C   LEU A  16       0.470  46.812  24.369  1.00 78.71           C  
ATOM    233  CB  LEU A  16       1.197  49.180  23.821  1.00 78.71           C  
ATOM    234  HB2 LEU A  16       1.468  49.467  24.837  1.00 78.71           H  
ATOM    235  HB3 LEU A  16       2.061  48.669  23.394  1.00 78.71           H  
ATOM    236  O   LEU A  16       0.631  45.907  23.556  1.00 78.71           O  
ATOM    237  CG  LEU A  16       0.936  50.452  22.993  1.00 78.71           C  
ATOM    238  HG  LEU A  16       0.048  50.968  23.361  1.00 78.71           H  
ATOM    239  CD1 LEU A  16       2.137  51.390  23.126  1.00 78.71           C  
ATOM    240 HD11 LEU A  16       2.284  51.646  24.176  1.00 78.71           H  
ATOM    241 HD12 LEU A  16       1.954  52.306  22.566  1.00 78.71           H  
ATOM    242 HD13 LEU A  16       3.035  50.904  22.744  1.00 78.71           H  
ATOM    243  CD2 LEU A  16       0.711  50.170  21.508  1.00 78.71           C  
ATOM    244 HD21 LEU A  16       1.577  49.652  21.095  1.00 78.71           H  
ATOM    245 HD22 LEU A  16      -0.183  49.563  21.366  1.00 78.71           H  
ATOM    246 HD23 LEU A  16       0.572  51.111  20.975  1.00 78.71           H  
ATOM    247  N   VAL A  17       0.610  46.617  25.681  1.00 82.59           N  
ATOM    248  H   VAL A  17       0.491  47.409  26.297  1.00 82.59           H  
ATOM    249  CA  VAL A  17       0.946  45.312  26.267  1.00 82.59           C  
ATOM    250  HA  VAL A  17       1.848  44.932  25.789  1.00 82.59           H  
ATOM    251  C   VAL A  17      -0.163  44.290  26.004  1.00 82.59           C  
ATOM    252  CB  VAL A  17       1.228  45.460  27.775  1.00 82.59           C  
ATOM    253  HB  VAL A  17       0.410  46.007  28.243  1.00 82.59           H  
ATOM    254  O   VAL A  17       0.097  43.229  25.436  1.00 82.59           O  
ATOM    255  CG1 VAL A  17       1.366  44.102  28.475  1.00 82.59           C  
ATOM    256 HG11 VAL A  17       0.400  43.599  28.520  1.00 82.59           H  
ATOM    257 HG12 VAL A  17       2.071  43.473  27.931  1.00 82.59           H  
ATOM    258 HG13 VAL A  17       1.719  44.242  29.496  1.00 82.59           H  
ATOM    259  CG2 VAL A  17       2.531  46.226  28.024  1.00 82.59           C  
ATOM    260 HG21 VAL A  17       3.383  45.591  27.779  1.00 82.59           H  
ATOM    261 HG22 VAL A  17       2.598  46.503  29.076  1.00 82.59           H  
ATOM    262 HG23 VAL A  17       2.576  47.136  27.426  1.00 82.59           H  
ATOM    263  N   LEU A  18      -1.407  44.604  26.379  1.00 87.82           N  
ATOM    264  H   LEU A  18      -1.567  45.507  26.804  1.00 87.82           H  
ATOM    265  CA  LEU A  18      -2.532  43.668  26.273  1.00 87.82           C  
ATOM    266  HA  LEU A  18      -2.235  42.707  26.695  1.00 87.82           H  
ATOM    267  C   LEU A  18      -2.927  43.394  24.818  1.00 87.82           C  
ATOM    268  CB  LEU A  18      -3.734  44.220  27.058  1.00 87.82           C  
ATOM    269  HB2 LEU A  18      -4.594  43.579  26.865  1.00 87.82           H  
ATOM    270  HB3 LEU A  18      -3.971  45.213  26.675  1.00 87.82           H  
ATOM    271  O   LEU A  18      -3.198  42.252  24.452  1.00 87.82           O  
ATOM    272  CG  LEU A  18      -3.541  44.312  28.582  1.00 87.82           C  
ATOM    273  HG  LEU A  18      -2.697  44.962  28.814  1.00 87.82           H  
ATOM    274  CD1 LEU A  18      -4.804  44.911  29.202  1.00 87.82           C  
ATOM    275 HD11 LEU A  18      -4.668  45.021  30.278  1.00 87.82           H  
ATOM    276 HD12 LEU A  18      -5.661  44.265  29.013  1.00 87.82           H  
ATOM    277 HD13 LEU A  18      -4.991  45.895  28.773  1.00 87.82           H  
ATOM    278  CD2 LEU A  18      -3.286  42.951  29.231  1.00 87.82           C  
ATOM    279 HD21 LEU A  18      -2.346  42.531  28.874  1.00 87.82           H  
ATOM    280 HD22 LEU A  18      -3.212  43.072  30.312  1.00 87.82           H  
ATOM    281 HD23 LEU A  18      -4.106  42.268  29.006  1.00 87.82           H  
ATOM    282  N   GLY A  19      -2.939  44.431  23.981  1.00 86.88           N  
ATOM    283  H   GLY A  19      -2.693  45.340  24.347  1.00 86.88           H  
ATOM    284  CA  GLY A  19      -3.216  44.336  22.553  1.00 86.88           C  
ATOM    285  HA2 GLY A  19      -4.202  43.900  22.393  1.00 86.88           H  
ATOM    286  HA3 GLY A  19      -3.191  45.336  22.121  1.00 86.88           H  
ATOM    287  C   GLY A  19      -2.180  43.477  21.844  1.00 86.88           C  
ATOM    288  O   GLY A  19      -2.540  42.597  21.068  1.00 86.88           O  
ATOM    289  N   THR A  20      -0.899  43.646  22.162  1.00 87.69           N  
ATOM    290  H   THR A  20      -0.617  44.400  22.772  1.00 87.69           H  
ATOM    291  CA  THR A  20       0.137  42.802  21.567  1.00 87.69           C  
ATOM    292  HA  THR A  20      -0.012  42.783  20.488  1.00 87.69           H  
ATOM    293  C   THR A  20       0.073  41.363  22.053  1.00 87.69           C  
ATOM    294  CB  THR A  20       1.509  43.391  21.823  1.00 87.69           C  
ATOM    295  HB  THR A  20       1.684  43.549  22.887  1.00 87.69           H  
ATOM    296  O   THR A  20       0.198  40.448  21.238  1.00 87.69           O  
ATOM    297  CG2 THR A  20       2.588  42.515  21.229  1.00 87.69           C  
ATOM    298 HG21 THR A  20       2.961  41.826  21.986  1.00 87.69           H  
ATOM    299 HG22 THR A  20       3.383  43.161  20.856  1.00 87.69           H  
ATOM    300 HG23 THR A  20       2.206  41.964  20.370  1.00 87.69           H  
ATOM    301  OG1 THR A  20       1.580  44.602  21.128  1.00 87.69           O  
ATOM    302  HG1 THR A  20       2.272  45.119  21.547  1.00 87.69           H  
ATOM    303  N   LEU A  21      -0.194  41.136  23.341  1.00 89.57           N  
ATOM    304  H   LEU A  21      -0.258  41.915  23.981  1.00 89.57           H  
ATOM    305  CA  LEU A  21      -0.403  39.784  23.851  1.00 89.57           C  
ATOM    306  HA  LEU A  21       0.489  39.204  23.619  1.00 89.57           H  
ATOM    307  C   LEU A  21      -1.568  39.099  23.125  1.00 89.57           C  
ATOM    308  CB  LEU A  21      -0.558  39.853  25.381  1.00 89.57           C  
ATOM    309  HB2 LEU A  21      -1.447  40.426  25.644  1.00 89.57           H  
ATOM    310  HB3 LEU A  21       0.306  40.400  25.760  1.00 89.57           H  
ATOM    311  O   LEU A  21      -1.429  37.967  22.660  1.00 89.57           O  
ATOM    312  CG  LEU A  21      -0.596  38.473  26.068  1.00 89.57           C  
ATOM    313  HG  LEU A  21      -0.023  37.751  25.486  1.00 89.57           H  
ATOM    314  CD1 LEU A  21       0.029  38.553  27.459  1.00 89.57           C  
ATOM    315 HD11 LEU A  21      -0.508  39.274  28.074  1.00 89.57           H  
ATOM    316 HD12 LEU A  21      -0.002  37.573  27.936  1.00 89.57           H  
ATOM    317 HD13 LEU A  21       1.072  38.859  27.373  1.00 89.57           H  
ATOM    318  CD2 LEU A  21      -2.015  37.948  26.242  1.00 89.57           C  
ATOM    319 HD21 LEU A  21      -2.595  38.650  26.840  1.00 89.57           H  
ATOM    320 HD22 LEU A  21      -1.988  36.982  26.747  1.00 89.57           H  
ATOM    321 HD23 LEU A  21      -2.475  37.800  25.265  1.00 89.57           H  
ATOM    322  N   GLN A  22      -2.680  39.814  22.935  1.00 91.29           N  
ATOM    323  H   GLN A  22      -2.735  40.738  23.339  1.00 91.29           H  
ATOM    324  CA  GLN A  22      -3.825  39.305  22.188  1.00 91.29           C  
ATOM    325  HA  GLN A  22      -4.105  38.356  22.646  1.00 91.29           H  
ATOM    326  C   GLN A  22      -3.483  39.025  20.716  1.00 91.29           C  
ATOM    327  CB  GLN A  22      -4.998  40.291  22.330  1.00 91.29           C  
ATOM    328  HB2 GLN A  22      -4.735  41.235  21.852  1.00 91.29           H  
ATOM    329  HB3 GLN A  22      -5.157  40.493  23.389  1.00 91.29           H  
ATOM    330  O   GLN A  22      -3.900  37.988  20.192  1.00 91.29           O  
ATOM    331  CG  GLN A  22      -6.323  39.788  21.731  1.00 91.29           C  
ATOM    332  HG2 GLN A  22      -7.106  40.515  21.945  1.00 91.29           H  
ATOM    333  HG3 GLN A  22      -6.226  39.710  20.648  1.00 91.29           H  
ATOM    334  CD  GLN A  22      -6.749  38.435  22.284  1.00 91.29           C  
ATOM    335  NE2 GLN A  22      -6.339  37.362  21.649  1.00 91.29           N  
ATOM    336 HE21 GLN A  22      -6.500  36.452  22.056  1.00 91.29           H  
ATOM    337 HE22 GLN A  22      -5.684  37.470  20.888  1.00 91.29           H  
ATOM    338  OE1 GLN A  22      -7.421  38.309  23.297  1.00 91.29           O  
ATOM    339  N   LEU A  23      -2.703  39.894  20.066  1.00 90.46           N  
ATOM    340  H   LEU A  23      -2.420  40.738  20.544  1.00 90.46           H  
ATOM    341  CA  LEU A  23      -2.270  39.699  18.682  1.00 90.46           C  
ATOM    342  HA  LEU A  23      -3.163  39.567  18.071  1.00 90.46           H  
ATOM    343  C   LEU A  23      -1.410  38.441  18.533  1.00 90.46           C  
ATOM    344  CB  LEU A  23      -1.494  40.933  18.188  1.00 90.46           C  
ATOM    345  HB2 LEU A  23      -0.592  41.046  18.791  1.00 90.46           H  
ATOM    346  HB3 LEU A  23      -2.097  41.831  18.325  1.00 90.46           H  
ATOM    347  O   LEU A  23      -1.670  37.629  17.648  1.00 90.46           O  
ATOM    348  CG  LEU A  23      -1.080  40.839  16.708  1.00 90.46           C  
ATOM    349  HG  LEU A  23      -0.473  39.949  16.546  1.00 90.46           H  
ATOM    350  CD1 LEU A  23      -2.280  40.788  15.761  1.00 90.46           C  
ATOM    351 HD11 LEU A  23      -2.841  39.867  15.916  1.00 90.46           H  
ATOM    352 HD12 LEU A  23      -2.930  41.646  15.932  1.00 90.46           H  
ATOM    353 HD13 LEU A  23      -1.934  40.798  14.727  1.00 90.46           H  
ATOM    354  CD2 LEU A  23      -0.230  42.050  16.347  1.00 90.46           C  
ATOM    355 HD21 LEU A  23       0.718  41.970  16.880  1.00 90.46           H  
ATOM    356 HD22 LEU A  23      -0.740  42.974  16.620  1.00 90.46           H  
ATOM    357 HD23 LEU A  23      -0.025  42.050  15.276  1.00 90.46           H  
ATOM    358  N   PHE A  24      -0.416  38.245  19.401  1.00 90.50           N  
ATOM    359  H   PHE A  24      -0.234  38.946  20.106  1.00 90.50           H  
ATOM    360  CA  PHE A  24       0.442  37.061  19.338  1.00 90.50           C  
ATOM    361  HA  PHE A  24       0.860  36.990  18.334  1.00 90.50           H  
ATOM    362  C   PHE A  24      -0.338  35.771  19.568  1.00 90.50           C  
ATOM    363  CB  PHE A  24       1.598  37.175  20.332  1.00 90.50           C  
ATOM    364  HB2 PHE A  24       1.969  36.176  20.560  1.00 90.50           H  
ATOM    365  HB3 PHE A  24       1.240  37.615  21.263  1.00 90.50           H  
ATOM    366  O   PHE A  24      -0.110  34.795  18.857  1.00 90.50           O  
ATOM    367  CG  PHE A  24       2.760  37.969  19.785  1.00 90.50           C  
ATOM    368  CD1 PHE A  24       3.505  37.459  18.705  1.00 90.50           C  
ATOM    369  HD1 PHE A  24       3.247  36.504  18.272  1.00 90.50           H  
ATOM    370  CD2 PHE A  24       3.107  39.203  20.352  1.00 90.50           C  
ATOM    371  HD2 PHE A  24       2.555  39.582  21.200  1.00 90.50           H  
ATOM    372  CE1 PHE A  24       4.591  38.183  18.194  1.00 90.50           C  
ATOM    373  HE1 PHE A  24       5.164  37.767  17.379  1.00 90.50           H  
ATOM    374  CE2 PHE A  24       4.181  39.935  19.825  1.00 90.50           C  
ATOM    375  HE2 PHE A  24       4.455  40.889  20.251  1.00 90.50           H  
ATOM    376  CZ  PHE A  24       4.920  39.432  18.750  1.00 90.50           C  
ATOM    377  HZ  PHE A  24       5.746  40.019  18.376  1.00 90.50           H  
ATOM    378  N   MET A  25      -1.308  35.766  20.484  1.00 92.74           N  
ATOM    379  H   MET A  25      -1.444  36.580  21.066  1.00 92.74           H  
ATOM    380  CA  MET A  25      -2.166  34.595  20.662  1.00 92.74           C  
ATOM    381  HA  MET A  25      -1.535  33.718  20.808  1.00 92.74           H  
ATOM    382  C   MET A  25      -3.045  34.319  19.429  1.00 92.74           C  
ATOM    383  CB  MET A  25      -3.044  34.757  21.899  1.00 92.74           C  
ATOM    384  HB2 MET A  25      -3.641  35.664  21.807  1.00 92.74           H  
ATOM    385  HB3 MET A  25      -3.707  33.892  21.923  1.00 92.74           H  
ATOM    386  O   MET A  25      -3.232  33.158  19.071  1.00 92.74           O  
ATOM    387  CG  MET A  25      -2.290  34.778  23.230  1.00 92.74           C  
ATOM    388  HG2 MET A  25      -1.563  35.589  23.222  1.00 92.74           H  
ATOM    389  HG3 MET A  25      -1.748  33.841  23.357  1.00 92.74           H  
ATOM    390  SD  MET A  25      -3.411  35.022  24.639  1.00 92.74           S  
ATOM    391  CE  MET A  25      -4.202  33.393  24.749  1.00 92.74           C  
ATOM    392  HE1 MET A  25      -4.016  32.811  23.846  1.00 92.74           H  
ATOM    393  HE2 MET A  25      -5.275  33.520  24.891  1.00 92.74           H  
ATOM    394  HE3 MET A  25      -3.788  32.853  25.601  1.00 92.74           H  
ATOM    395  N   MET A  26      -3.547  35.352  18.739  1.00 93.22           N  
ATOM    396  H   MET A  26      -3.373  36.289  19.074  1.00 93.22           H  
ATOM    397  CA  MET A  26      -4.280  35.181  17.472  1.00 93.22           C  
ATOM    398  HA  MET A  26      -5.093  34.470  17.618  1.00 93.22           H  
ATOM    399  C   MET A  26      -3.381  34.628  16.360  1.00 93.22           C  
ATOM    400  CB  MET A  26      -4.869  36.519  17.001  1.00 93.22           C  
ATOM    401  HB2 MET A  26      -5.205  36.402  15.971  1.00 93.22           H  
ATOM    402  HB3 MET A  26      -4.103  37.294  17.021  1.00 93.22           H  
ATOM    403  O   MET A  26      -3.788  33.753  15.596  1.00 93.22           O  
ATOM    404  CG  MET A  26      -6.061  36.971  17.842  1.00 93.22           C  
ATOM    405  HG2 MET A  26      -6.861  36.240  17.725  1.00 93.22           H  
ATOM    406  HG3 MET A  26      -5.768  36.993  18.892  1.00 93.22           H  
ATOM    407  SD  MET A  26      -6.711  38.600  17.394  1.00 93.22           S  
ATOM    408  CE  MET A  26      -7.412  38.221  15.765  1.00 93.22           C  
ATOM    409  HE1 MET A  26      -7.932  39.098  15.377  1.00 93.22           H  
ATOM    410  HE2 MET A  26      -6.619  37.947  15.069  1.00 93.22           H  
ATOM    411  HE3 MET A  26      -8.119  37.397  15.855  1.00 93.22           H  
ATOM    412  N   LEU A  27      -2.144  35.115  16.280  1.00 92.98           N  
ATOM    413  H   LEU A  27      -1.887  35.859  16.913  1.00 92.98           H  
ATOM    414  CA  LEU A  27      -1.147  34.651  15.320  1.00 92.98           C  
ATOM    415  HA  LEU A  27      -1.569  34.687  14.316  1.00 92.98           H  
ATOM    416  C   LEU A  27      -0.748  33.187  15.570  1.00 92.98           C  
ATOM    417  CB  LEU A  27       0.060  35.593  15.411  1.00 92.98           C  
ATOM    418  HB2 LEU A  27       0.316  35.733  16.461  1.00 92.98           H  
ATOM    419  HB3 LEU A  27       0.917  35.100  14.952  1.00 92.98           H  
ATOM    420  O   LEU A  27      -0.679  32.399  14.629  1.00 92.98           O  
ATOM    421  CG  LEU A  27      -0.136  36.976  14.761  1.00 92.98           C  
ATOM    422  HG  LEU A  27      -1.012  37.464  15.188  1.00 92.98           H  
ATOM    423  CD1 LEU A  27       1.088  37.839  15.062  1.00 92.98           C  
ATOM    424 HD11 LEU A  27       0.961  38.823  14.612  1.00 92.98           H  
ATOM    425 HD12 LEU A  27       1.193  37.966  16.140  1.00 92.98           H  
ATOM    426 HD13 LEU A  27       1.991  37.371  14.671  1.00 92.98           H  
ATOM    427  CD2 LEU A  27      -0.332  36.909  13.244  1.00 92.98           C  
ATOM    428 HD21 LEU A  27      -0.380  37.919  12.838  1.00 92.98           H  
ATOM    429 HD22 LEU A  27      -1.267  36.402  13.007  1.00 92.98           H  
ATOM    430 HD23 LEU A  27       0.500  36.382  12.777  1.00 92.98           H  
ATOM    431  N   GLN A  28      -0.568  32.793  16.832  1.00 92.47           N  
ATOM    432  H   GLN A  28      -0.596  33.489  17.562  1.00 92.47           H  
ATOM    433  CA  GLN A  28      -0.335  31.395  17.211  1.00 92.47           C  
ATOM    434  HA  GLN A  28       0.503  31.002  16.635  1.00 92.47           H  
ATOM    435  C   GLN A  28      -1.552  30.512  16.896  1.00 92.47           C  
ATOM    436  CB  GLN A  28       0.020  31.326  18.701  1.00 92.47           C  
ATOM    437  HB2 GLN A  28       0.000  30.285  19.026  1.00 92.47           H  
ATOM    438  HB3 GLN A  28      -0.726  31.878  19.271  1.00 92.47           H  
ATOM    439  O   GLN A  28      -1.393  29.410  16.369  1.00 92.47           O  
ATOM    440  CG  GLN A  28       1.421  31.894  18.985  1.00 92.47           C  
ATOM    441  HG2 GLN A  28       2.170  31.225  18.561  1.00 92.47           H  
ATOM    442  HG3 GLN A  28       1.540  32.867  18.507  1.00 92.47           H  
ATOM    443  CD  GLN A  28       1.707  32.060  20.474  1.00 92.47           C  
ATOM    444  NE2 GLN A  28       2.821  32.665  20.824  1.00 92.47           N  
ATOM    445 HE21 GLN A  28       3.414  33.089  20.125  1.00 92.47           H  
ATOM    446 HE22 GLN A  28       2.988  32.750  21.816  1.00 92.47           H  
ATOM    447  OE1 GLN A  28       0.948  31.668  21.346  1.00 92.47           O  
ATOM    448  N   ALA A  29      -2.772  31.009  17.122  1.00 95.57           N  
ATOM    449  H   ALA A  29      -2.861  31.892  17.604  1.00 95.57           H  
ATOM    450  CA  ALA A  29      -3.993  30.302  16.742  1.00 95.57           C  
ATOM    451  HA  ALA A  29      -3.972  29.312  17.197  1.00 95.57           H  
ATOM    452  C   ALA A  29      -4.111  30.102  15.221  1.00 95.57           C  
ATOM    453  CB  ALA A  29      -5.200  31.052  17.307  1.00 95.57           C  
ATOM    454  HB1 ALA A  29      -5.098  31.141  18.388  1.00 95.57           H  
ATOM    455  HB2 ALA A  29      -6.110  30.498  17.078  1.00 95.57           H  
ATOM    456  HB3 ALA A  29      -5.272  32.048  16.870  1.00 95.57           H  
ATOM    457  O   ALA A  29      -4.608  29.066  14.786  1.00 95.57           O  
ATOM    458  N   ARG A  30      -3.603  31.036  14.403  1.00 95.85           N  
ATOM    459  H   ARG A  30      -3.271  31.896  14.814  1.00 95.85           H  
ATOM    460  CA  ARG A  30      -3.549  30.869  12.940  1.00 95.85           C  
ATOM    461  HA  ARG A  30      -4.544  30.590  12.592  1.00 95.85           H  
ATOM    462  C   ARG A  30      -2.645  29.710  12.529  1.00 95.85           C  
ATOM    463  CB  ARG A  30      -3.141  32.191  12.270  1.00 95.85           C  
ATOM    464  HB2 ARG A  30      -3.812  32.980  12.609  1.00 95.85           H  
ATOM    465  HB3 ARG A  30      -2.124  32.450  12.563  1.00 95.85           H  
ATOM    466  O   ARG A  30      -3.017  28.932  11.655  1.00 95.85           O  
ATOM    467  CG  ARG A  30      -3.206  32.104  10.737  1.00 95.85           C  
ATOM    468  HG2 ARG A  30      -2.557  31.304  10.381  1.00 95.85           H  
ATOM    469  HG3 ARG A  30      -4.230  31.888  10.432  1.00 95.85           H  
ATOM    470  CD  ARG A  30      -2.746  33.416  10.093  1.00 95.85           C  
ATOM    471  HD2 ARG A  30      -1.707  33.597  10.370  1.00 95.85           H  
ATOM    472  HD3 ARG A  30      -3.361  34.232  10.473  1.00 95.85           H  
ATOM    473  NE  ARG A  30      -2.867  33.355   8.625  1.00 95.85           N  
ATOM    474  HE  ARG A  30      -3.308  32.532   8.240  1.00 95.85           H  
ATOM    475  NH1 ARG A  30      -1.895  35.388   8.099  1.00 95.85           N  
ATOM    476 HH11 ARG A  30      -1.659  35.572   9.063  1.00 95.85           H  
ATOM    477 HH12 ARG A  30      -1.658  36.053   7.377  1.00 95.85           H  
ATOM    478  NH2 ARG A  30      -2.729  34.127   6.489  1.00 95.85           N  
ATOM    479 HH21 ARG A  30      -3.196  33.306   6.132  1.00 95.85           H  
ATOM    480 HH22 ARG A  30      -2.468  34.879   5.868  1.00 95.85           H  
ATOM    481  CZ  ARG A  30      -2.496  34.282   7.758  1.00 95.85           C  
ATOM    482  N   ILE A  31      -1.490  29.571  13.179  1.00 95.97           N  
ATOM    483  H   ILE A  31      -1.256  30.256  13.883  1.00 95.97           H  
ATOM    484  CA  ILE A  31      -0.581  28.440  12.950  1.00 95.97           C  
ATOM    485  HA  ILE A  31      -0.377  28.366  11.882  1.00 95.97           H  
ATOM    486  C   ILE A  31      -1.266  27.126  13.359  1.00 95.97           C  
ATOM    487  CB  ILE A  31       0.763  28.679  13.677  1.00 95.97           C  
ATOM    488  HB  ILE A  31       0.556  28.869  14.730  1.00 95.97           H  
ATOM    489  O   ILE A  31      -1.249  26.168  12.588  1.00 95.97           O  
ATOM    490  CG1 ILE A  31       1.483  29.917  13.091  1.00 95.97           C  
ATOM    491 HG12 ILE A  31       1.787  29.708  12.065  1.00 95.97           H  
ATOM    492 HG13 ILE A  31       0.797  30.764  13.065  1.00 95.97           H  
ATOM    493  CG2 ILE A  31       1.676  27.443  13.583  1.00 95.97           C  
ATOM    494 HG21 ILE A  31       2.579  27.592  14.175  1.00 95.97           H  
ATOM    495 HG22 ILE A  31       1.179  26.559  13.981  1.00 95.97           H  
ATOM    496 HG23 ILE A  31       1.954  27.260  12.545  1.00 95.97           H  
ATOM    497  CD1 ILE A  31       2.712  30.363  13.893  1.00 95.97           C  
ATOM    498 HD11 ILE A  31       3.505  29.618  13.831  1.00 95.97           H  
ATOM    499 HD12 ILE A  31       3.087  31.298  13.475  1.00 95.97           H  
ATOM    500 HD13 ILE A  31       2.438  30.528  14.935  1.00 95.97           H  
ATOM    501  N   LEU A  32      -1.938  27.088  14.519  1.00 96.95           N  
ATOM    502  H   LEU A  32      -1.917  27.902  15.117  1.00 96.95           H  
ATOM    503  CA  LEU A  32      -2.701  25.908  14.952  1.00 96.95           C  
ATOM    504  HA  LEU A  32      -2.031  25.048  14.959  1.00 96.95           H  
ATOM    505  C   LEU A  32      -3.828  25.537  13.996  1.00 96.95           C  
ATOM    506  CB  LEU A  32      -3.304  26.116  16.351  1.00 96.95           C  
ATOM    507  HB2 LEU A  32      -4.124  25.414  16.500  1.00 96.95           H  
ATOM    508  HB3 LEU A  32      -3.714  27.123  16.422  1.00 96.95           H  
ATOM    509  O   LEU A  32      -3.994  24.355  13.707  1.00 96.95           O  
ATOM    510  CG  LEU A  32      -2.285  25.890  17.460  1.00 96.95           C  
ATOM    511  HG  LEU A  32      -1.446  26.551  17.240  1.00 96.95           H  
ATOM    512  CD1 LEU A  32      -2.860  26.277  18.819  1.00 96.95           C  
ATOM    513 HD11 LEU A  32      -3.717  25.643  19.047  1.00 96.95           H  
ATOM    514 HD12 LEU A  32      -2.104  26.152  19.594  1.00 96.95           H  
ATOM    515 HD13 LEU A  32      -3.164  27.323  18.796  1.00 96.95           H  
ATOM    516  CD2 LEU A  32      -1.832  24.421  17.524  1.00 96.95           C  
ATOM    517 HD21 LEU A  32      -1.147  24.195  16.707  1.00 96.95           H  
ATOM    518 HD22 LEU A  32      -1.330  24.207  18.467  1.00 96.95           H  
ATOM    519 HD23 LEU A  32      -2.700  23.765  17.460  1.00 96.95           H  
ATOM    520  N   ALA A  33      -4.566  26.518  13.478  1.00 97.93           N  
ATOM    521  H   ALA A  33      -4.425  27.462  13.807  1.00 97.93           H  
ATOM    522  CA  ALA A  33      -5.642  26.270  12.527  1.00 97.93           C  
ATOM    523  HA  ALA A  33      -6.366  25.596  12.985  1.00 97.93           H  
ATOM    524  C   ALA A  33      -5.119  25.593  11.251  1.00 97.93           C  
ATOM    525  CB  ALA A  33      -6.348  27.593  12.223  1.00 97.93           C  
ATOM    526  HB1 ALA A  33      -7.192  27.413  11.557  1.00 97.93           H  
ATOM    527  HB2 ALA A  33      -5.654  28.280  11.738  1.00 97.93           H  
ATOM    528  HB3 ALA A  33      -6.716  28.038  13.147  1.00 97.93           H  
ATOM    529  O   ALA A  33      -5.753  24.669  10.747  1.00 97.93           O  
ATOM    530  N   GLN A  34      -3.933  25.978  10.765  1.00 97.74           N  
ATOM    531  H   GLN A  34      -3.450  26.748  11.205  1.00 97.74           H  
ATOM    532  CA  GLN A  34      -3.328  25.330   9.600  1.00 97.74           C  
ATOM    533  HA  GLN A  34      -4.086  25.286   8.818  1.00 97.74           H  
ATOM    534  C   GLN A  34      -2.905  23.879   9.903  1.00 97.74           C  
ATOM    535  CB  GLN A  34      -2.161  26.191   9.091  1.00 97.74           C  
ATOM    536  HB2 GLN A  34      -1.335  26.125   9.799  1.00 97.74           H  
ATOM    537  HB3 GLN A  34      -2.476  27.233   9.051  1.00 97.74           H  
ATOM    538  O   GLN A  34      -3.132  22.992   9.081  1.00 97.74           O  
ATOM    539  CG  GLN A  34      -1.677  25.774   7.689  1.00 97.74           C  
ATOM    540  HG2 GLN A  34      -0.825  26.393   7.412  1.00 97.74           H  
ATOM    541  HG3 GLN A  34      -1.352  24.734   7.707  1.00 97.74           H  
ATOM    542  CD  GLN A  34      -2.750  25.962   6.616  1.00 97.74           C  
ATOM    543  NE2 GLN A  34      -2.925  25.022   5.710  1.00 97.74           N  
ATOM    544 HE21 GLN A  34      -3.740  25.061   5.114  1.00 97.74           H  
ATOM    545 HE22 GLN A  34      -2.353  24.191   5.676  1.00 97.74           H  
ATOM    546  OE1 GLN A  34      -3.459  26.957   6.589  1.00 97.74           O  
ATOM    547  N   VAL A  35      -2.369  23.601  11.100  1.00 98.33           N  
ATOM    548  H   VAL A  35      -2.196  24.365  11.738  1.00 98.33           H  
ATOM    549  CA  VAL A  35      -2.087  22.216  11.539  1.00 98.33           C  
ATOM    550  HA  VAL A  35      -1.490  21.726  10.770  1.00 98.33           H  
ATOM    551  C   VAL A  35      -3.381  21.408  11.688  1.00 98.33           C  
ATOM    552  CB  VAL A  35      -1.289  22.185  12.860  1.00 98.33           C  
ATOM    553  HB  VAL A  35      -1.859  22.687  13.642  1.00 98.33           H  
ATOM    554  O   VAL A  35      -3.425  20.234  11.319  1.00 98.33           O  
ATOM    555  CG1 VAL A  35      -0.988  20.750  13.323  1.00 98.33           C  
ATOM    556 HG11 VAL A  35      -1.912  20.220  13.553  1.00 98.33           H  
ATOM    557 HG12 VAL A  35      -0.378  20.774  14.226  1.00 98.33           H  
ATOM    558 HG13 VAL A  35      -0.453  20.214  12.540  1.00 98.33           H  
ATOM    559  CG2 VAL A  35       0.066  22.888  12.717  1.00 98.33           C  
ATOM    560 HG21 VAL A  35      -0.077  23.936  12.455  1.00 98.33           H  
ATOM    561 HG22 VAL A  35       0.605  22.842  13.663  1.00 98.33           H  
ATOM    562 HG23 VAL A  35       0.660  22.408  11.939  1.00 98.33           H  
ATOM    563  N   ALA A  36      -4.445  22.025  12.202  1.00 98.22           N  
ATOM    564  H   ALA A  36      -4.341  22.977  12.523  1.00 98.22           H  
ATOM    565  CA  ALA A  36      -5.754  21.400  12.343  1.00 98.22           C  
ATOM    566  HA  ALA A  36      -5.639  20.458  12.879  1.00 98.22           H  
ATOM    567  C   ALA A  36      -6.373  21.062  10.976  1.00 98.22           C  
ATOM    568  CB  ALA A  36      -6.640  22.321  13.190  1.00 98.22           C  
ATOM    569  HB1 ALA A  36      -6.683  23.314  12.742  1.00 98.22           H  
ATOM    570  HB2 ALA A  36      -7.648  21.911  13.260  1.00 98.22           H  
ATOM    571  HB3 ALA A  36      -6.225  22.422  14.193  1.00 98.22           H  
ATOM    572  O   ALA A  36      -6.910  19.968  10.825  1.00 98.22           O  
ATOM    573  N   ALA A  37      -6.222  21.927   9.965  1.00 98.24           N  
ATOM    574  H   ALA A  37      -5.811  22.830  10.158  1.00 98.24           H  
ATOM    575  CA  ALA A  37      -6.655  21.645   8.594  1.00 98.24           C  
ATOM    576  HA  ALA A  37      -7.716  21.393   8.610  1.00 98.24           H  
ATOM    577  C   ALA A  37      -5.905  20.449   7.985  1.00 98.24           C  
ATOM    578  CB  ALA A  37      -6.472  22.901   7.736  1.00 98.24           C  
ATOM    579  HB1 ALA A  37      -6.861  22.719   6.735  1.00 98.24           H  
ATOM    580  HB2 ALA A  37      -5.417  23.165   7.664  1.00 98.24           H  
ATOM    581  HB3 ALA A  37      -7.019  23.732   8.181  1.00 98.24           H  
ATOM    582  O   ALA A  37      -6.536  19.555   7.425  1.00 98.24           O  
ATOM    583  N   TYR A  38      -4.579  20.382   8.158  1.00 98.19           N  
ATOM    584  H   TYR A  38      -4.105  21.167   8.582  1.00 98.19           H  
ATOM    585  CA  TYR A  38      -3.787  19.222   7.731  1.00 98.19           C  
ATOM    586  HA  TYR A  38      -3.903  19.090   6.656  1.00 98.19           H  
ATOM    587  C   TYR A  38      -4.260  17.927   8.410  1.00 98.19           C  
ATOM    588  CB  TYR A  38      -2.299  19.467   8.026  1.00 98.19           C  
ATOM    589  HB2 TYR A  38      -2.183  19.817   9.052  1.00 98.19           H  
ATOM    590  HB3 TYR A  38      -1.934  20.255   7.368  1.00 98.19           H  
ATOM    591  O   TYR A  38      -4.479  16.908   7.754  1.00 98.19           O  
ATOM    592  CG  TYR A  38      -1.448  18.225   7.834  1.00 98.19           C  
ATOM    593  CD1 TYR A  38      -1.042  17.455   8.946  1.00 98.19           C  
ATOM    594  HD1 TYR A  38      -1.307  17.778   9.943  1.00 98.19           H  
ATOM    595  CD2 TYR A  38      -1.121  17.802   6.533  1.00 98.19           C  
ATOM    596  HD2 TYR A  38      -1.440  18.376   5.676  1.00 98.19           H  
ATOM    597  CE1 TYR A  38      -0.317  16.260   8.756  1.00 98.19           C  
ATOM    598  HE1 TYR A  38      -0.008  15.663   9.601  1.00 98.19           H  
ATOM    599  CE2 TYR A  38      -0.384  16.620   6.344  1.00 98.19           C  
ATOM    600  HE2 TYR A  38      -0.125  16.285   5.350  1.00 98.19           H  
ATOM    601  OH  TYR A  38       0.702  14.694   7.214  1.00 98.19           O  
ATOM    602  HH  TYR A  38       0.793  14.084   7.950  1.00 98.19           H  
ATOM    603  CZ  TYR A  38       0.012  15.840   7.447  1.00 98.19           C  
ATOM    604  N   ARG A  39      -4.465  17.958   9.732  1.00 98.24           N  
ATOM    605  H   ARG A  39      -4.283  18.822  10.221  1.00 98.24           H  
ATOM    606  CA  ARG A  39      -4.940  16.784  10.477  1.00 98.24           C  
ATOM    607  HA  ARG A  39      -4.310  15.930  10.228  1.00 98.24           H  
ATOM    608  C   ARG A  39      -6.348  16.364  10.063  1.00 98.24           C  
ATOM    609  CB  ARG A  39      -4.862  17.053  11.979  1.00 98.24           C  
ATOM    610  HB2 ARG A  39      -5.265  18.042  12.201  1.00 98.24           H  
ATOM    611  HB3 ARG A  39      -5.463  16.310  12.503  1.00 98.24           H  
ATOM    612  O   ARG A  39      -6.594  15.168   9.960  1.00 98.24           O  
ATOM    613  CG  ARG A  39      -3.418  16.939  12.478  1.00 98.24           C  
ATOM    614  HG2 ARG A  39      -3.070  15.917  12.329  1.00 98.24           H  
ATOM    615  HG3 ARG A  39      -2.769  17.628  11.937  1.00 98.24           H  
ATOM    616  CD  ARG A  39      -3.395  17.281  13.963  1.00 98.24           C  
ATOM    617  HD2 ARG A  39      -4.216  16.756  14.452  1.00 98.24           H  
ATOM    618  HD3 ARG A  39      -3.550  18.356  14.057  1.00 98.24           H  
ATOM    619  NE  ARG A  39      -2.126  16.911  14.611  1.00 98.24           N  
ATOM    620  HE  ARG A  39      -1.369  16.631  14.004  1.00 98.24           H  
ATOM    621  NH1 ARG A  39      -2.879  17.195  16.759  1.00 98.24           N  
ATOM    622 HH11 ARG A  39      -2.777  17.096  17.759  1.00 98.24           H  
ATOM    623 HH12 ARG A  39      -3.722  17.613  16.391  1.00 98.24           H  
ATOM    624  NH2 ARG A  39      -0.821  16.404  16.404  1.00 98.24           N  
ATOM    625 HH21 ARG A  39      -0.745  16.281  17.403  1.00 98.24           H  
ATOM    626 HH22 ARG A  39      -0.132  16.009  15.780  1.00 98.24           H  
ATOM    627  CZ  ARG A  39      -1.949  16.842  15.917  1.00 98.24           C  
ATOM    628  N   ALA A  40      -7.235  17.318   9.788  1.00 98.18           N  
ATOM    629  H   ALA A  40      -6.975  18.283   9.930  1.00 98.18           H  
ATOM    630  CA  ALA A  40      -8.578  17.034   9.301  1.00 98.18           C  
ATOM    631  HA  ALA A  40      -9.054  16.324   9.977  1.00 98.18           H  
ATOM    632  C   ALA A  40      -8.564  16.403   7.905  1.00 98.18           C  
ATOM    633  CB  ALA A  40      -9.399  18.322   9.309  1.00 98.18           C  
ATOM    634  HB1 ALA A  40     -10.396  18.109   8.924  1.00 98.18           H  
ATOM    635  HB2 ALA A  40      -8.927  19.085   8.690  1.00 98.18           H  
ATOM    636  HB3 ALA A  40      -9.487  18.684  10.334  1.00 98.18           H  
ATOM    637  O   ALA A  40      -9.202  15.373   7.715  1.00 98.18           O  
ATOM    638  N   VAL A  41      -7.820  16.965   6.943  1.00 98.39           N  
ATOM    639  H   VAL A  41      -7.315  17.818   7.138  1.00 98.39           H  
ATOM    640  CA  VAL A  41      -7.786  16.411   5.577  1.00 98.39           C  
ATOM    641  HA  VAL A  41      -8.822  16.286   5.260  1.00 98.39           H  
ATOM    642  C   VAL A  41      -7.163  15.016   5.560  1.00 98.39           C  
ATOM    643  CB  VAL A  41      -7.120  17.372   4.571  1.00 98.39           C  
ATOM    644  HB  VAL A  41      -7.417  18.389   4.829  1.00 98.39           H  
ATOM    645  O   VAL A  41      -7.695  14.119   4.913  1.00 98.39           O  
ATOM    646  CG1 VAL A  41      -5.589  17.323   4.537  1.00 98.39           C  
ATOM    647 HG11 VAL A  41      -5.191  17.609   5.510  1.00 98.39           H  
ATOM    648 HG12 VAL A  41      -5.217  18.024   3.790  1.00 98.39           H  
ATOM    649 HG13 VAL A  41      -5.233  16.330   4.260  1.00 98.39           H  
ATOM    650  CG2 VAL A  41      -7.639  17.102   3.160  1.00 98.39           C  
ATOM    651 HG21 VAL A  41      -7.411  16.082   2.851  1.00 98.39           H  
ATOM    652 HG22 VAL A  41      -7.190  17.799   2.453  1.00 98.39           H  
ATOM    653 HG23 VAL A  41      -8.719  17.250   3.133  1.00 98.39           H  
ATOM    654  N   ARG A  42      -6.106  14.786   6.353  1.00 98.00           N  
ATOM    655  H   ARG A  42      -5.685  15.570   6.830  1.00 98.00           H  
ATOM    656  CA  ARG A  42      -5.520  13.452   6.523  1.00 98.00           C  
ATOM    657  HA  ARG A  42      -5.261  13.054   5.541  1.00 98.00           H  
ATOM    658  C   ARG A  42      -6.528  12.479   7.131  1.00 98.00           C  
ATOM    659  CB  ARG A  42      -4.242  13.556   7.365  1.00 98.00           C  
ATOM    660  HB2 ARG A  42      -3.547  14.238   6.876  1.00 98.00           H  
ATOM    661  HB3 ARG A  42      -4.491  13.960   8.346  1.00 98.00           H  
ATOM    662  O   ARG A  42      -6.700  11.388   6.604  1.00 98.00           O  
ATOM    663  CG  ARG A  42      -3.562  12.189   7.531  1.00 98.00           C  
ATOM    664  HG2 ARG A  42      -3.233  11.822   6.559  1.00 98.00           H  
ATOM    665  HG3 ARG A  42      -4.262  11.471   7.959  1.00 98.00           H  
ATOM    666  CD  ARG A  42      -2.357  12.310   8.467  1.00 98.00           C  
ATOM    667  HD2 ARG A  42      -2.660  12.779   9.403  1.00 98.00           H  
ATOM    668  HD3 ARG A  42      -1.610  12.941   7.986  1.00 98.00           H  
ATOM    669  NE  ARG A  42      -1.757  10.997   8.739  1.00 98.00           N  
ATOM    670  HE  ARG A  42      -0.952  10.773   8.171  1.00 98.00           H  
ATOM    671  NH1 ARG A  42      -3.185  10.219  10.362  1.00 98.00           N  
ATOM    672 HH11 ARG A  42      -3.502   9.430  10.907  1.00 98.00           H  
ATOM    673 HH12 ARG A  42      -3.774  11.028  10.223  1.00 98.00           H  
ATOM    674  NH2 ARG A  42      -1.528   8.926   9.629  1.00 98.00           N  
ATOM    675 HH21 ARG A  42      -1.846   8.138  10.176  1.00 98.00           H  
ATOM    676 HH22 ARG A  42      -0.742   8.808   9.005  1.00 98.00           H  
ATOM    677  CZ  ARG A  42      -2.157  10.057   9.574  1.00 98.00           C  
ATOM    678  N   ALA A  43      -7.199  12.872   8.217  1.00 97.27           N  
ATOM    679  H   ALA A  43      -7.021  13.789   8.601  1.00 97.27           H  
ATOM    680  CA  ALA A  43      -8.192  12.027   8.878  1.00 97.27           C  
ATOM    681  HA  ALA A  43      -7.716  11.091   9.168  1.00 97.27           H  
ATOM    682  C   ALA A  43      -9.356  11.668   7.944  1.00 97.27           C  
ATOM    683  CB  ALA A  43      -8.687  12.722  10.151  1.00 97.27           C  
ATOM    684  HB1 ALA A  43      -9.426  12.093  10.647  1.00 97.27           H  
ATOM    685  HB2 ALA A  43      -9.138  13.683   9.903  1.00 97.27           H  
ATOM    686  HB3 ALA A  43      -7.853  12.879  10.835  1.00 97.27           H  
ATOM    687  O   ALA A  43      -9.807  10.530   7.977  1.00 97.27           O  
ATOM    688  N   GLY A  44      -9.802  12.593   7.089  1.00 97.53           N  
ATOM    689  H   GLY A  44      -9.411  13.523   7.136  1.00 97.53           H  
ATOM    690  CA  GLY A  44     -10.822  12.317   6.075  1.00 97.53           C  
ATOM    691  HA2 GLY A  44     -11.695  11.865   6.546  1.00 97.53           H  
ATOM    692  HA3 GLY A  44     -11.123  13.254   5.608  1.00 97.53           H  
ATOM    693  C   GLY A  44     -10.322  11.380   4.978  1.00 97.53           C  
ATOM    694  O   GLY A  44     -10.999  10.411   4.653  1.00 97.53           O  
ATOM    695  N   SER A  45      -9.115  11.620   4.460  1.00 98.24           N  
ATOM    696  H   SER A  45      -8.612  12.438   4.774  1.00 98.24           H  
ATOM    697  CA  SER A  45      -8.503  10.809   3.401  1.00 98.24           C  
ATOM    698  HA  SER A  45      -9.137  10.848   2.516  1.00 98.24           H  
ATOM    699  C   SER A  45      -8.351   9.330   3.784  1.00 98.24           C  
ATOM    700  CB  SER A  45      -7.142  11.412   3.040  1.00 98.24           C  
ATOM    701  HB2 SER A  45      -7.286  12.362   2.525  1.00 98.24           H  
ATOM    702  HB3 SER A  45      -6.566  11.585   3.950  1.00 98.24           H  
ATOM    703  O   SER A  45      -8.589   8.459   2.946  1.00 98.24           O  
ATOM    704  OG  SER A  45      -6.421  10.524   2.224  1.00 98.24           O  
ATOM    705  HG  SER A  45      -6.251  10.930   1.372  1.00 98.24           H  
ATOM    706  N   ILE A  46      -8.008   9.043   5.046  1.00 97.41           N  
ATOM    707  H   ILE A  46      -7.777   9.812   5.658  1.00 97.41           H  
ATOM    708  CA  ILE A  46      -7.812   7.671   5.554  1.00 97.41           C  
ATOM    709  HA  ILE A  46      -7.623   7.024   4.698  1.00 97.41           H  
ATOM    710  C   ILE A  46      -9.053   7.077   6.247  1.00 97.41           C  
ATOM    711  CB  ILE A  46      -6.553   7.578   6.446  1.00 97.41           C  
ATOM    712  HB  ILE A  46      -6.361   6.518   6.612  1.00 97.41           H  
ATOM    713  O   ILE A  46      -8.975   5.971   6.776  1.00 97.41           O  
ATOM    714  CG1 ILE A  46      -6.793   8.219   7.832  1.00 97.41           C  
ATOM    715 HG12 ILE A  46      -7.522   7.608   8.364  1.00 97.41           H  
ATOM    716 HG13 ILE A  46      -7.214   9.217   7.717  1.00 97.41           H  
ATOM    717  CG2 ILE A  46      -5.316   8.128   5.710  1.00 97.41           C  
ATOM    718 HG21 ILE A  46      -5.264   7.685   4.715  1.00 97.41           H  
ATOM    719 HG22 ILE A  46      -4.408   7.849   6.245  1.00 97.41           H  
ATOM    720 HG23 ILE A  46      -5.370   9.212   5.616  1.00 97.41           H  
ATOM    721  CD1 ILE A  46      -5.556   8.306   8.729  1.00 97.41           C  
ATOM    722 HD11 ILE A  46      -5.094   7.323   8.819  1.00 97.41           H  
ATOM    723 HD12 ILE A  46      -4.839   9.009   8.307  1.00 97.41           H  
ATOM    724 HD13 ILE A  46      -5.853   8.654   9.719  1.00 97.41           H  
ATOM    725  N   ASN A  47     -10.172   7.812   6.285  1.00 96.07           N  
ATOM    726  H   ASN A  47     -10.162   8.706   5.816  1.00 96.07           H  
ATOM    727  CA  ASN A  47     -11.450   7.360   6.850  1.00 96.07           C  
ATOM    728  HA  ASN A  47     -11.443   6.271   6.896  1.00 96.07           H  
ATOM    729  C   ASN A  47     -12.631   7.743   5.942  1.00 96.07           C  
ATOM    730  CB  ASN A  47     -11.670   7.894   8.279  1.00 96.07           C  
ATOM    731  HB2 ASN A  47     -12.648   7.554   8.620  1.00 96.07           H  
ATOM    732  HB3 ASN A  47     -11.696   8.984   8.271  1.00 96.07           H  
ATOM    733  O   ASN A  47     -13.621   8.304   6.412  1.00 96.07           O  
ATOM    734  CG  ASN A  47     -10.685   7.398   9.312  1.00 96.07           C  
ATOM    735  ND2 ASN A  47      -9.742   8.215   9.709  1.00 96.07           N  
ATOM    736 HD21 ASN A  47      -9.162   7.887  10.468  1.00 96.07           H  
ATOM    737 HD22 ASN A  47      -9.629   9.091   9.219  1.00 96.07           H  
ATOM    738  OD1 ASN A  47     -10.812   6.309   9.838  1.00 96.07           O  
ATOM    739  N   HIS A  48     -12.544   7.459   4.643  1.00 96.52           N  
ATOM    740  H   HIS A  48     -11.708   7.001   4.309  1.00 96.52           H  
ATOM    741  CA  HIS A  48     -13.679   7.493   3.711  1.00 96.52           C  
ATOM    742  HA  HIS A  48     -13.283   7.229   2.731  1.00 96.52           H  
ATOM    743  C   HIS A  48     -14.369   8.859   3.534  1.00 96.52           C  
ATOM    744  CB  HIS A  48     -14.670   6.397   4.118  1.00 96.52           C  
ATOM    745  HB2 HIS A  48     -15.157   6.677   5.052  1.00 96.52           H  
ATOM    746  HB3 HIS A  48     -15.439   6.339   3.347  1.00 96.52           H  
ATOM    747  O   HIS A  48     -15.521   8.944   3.103  1.00 96.52           O  
ATOM    748  CG  HIS A  48     -14.034   5.042   4.286  1.00 96.52           C  
ATOM    749  CD2 HIS A  48     -13.768   4.388   5.459  1.00 96.52           C  
ATOM    750  HD2 HIS A  48     -14.001   4.744   6.452  1.00 96.52           H  
ATOM    751  ND1 HIS A  48     -13.561   4.256   3.269  1.00 96.52           N  
ATOM    752  HD1 HIS A  48     -13.650   4.472   2.286  1.00 96.52           H  
ATOM    753  CE1 HIS A  48     -13.022   3.151   3.805  1.00 96.52           C  
ATOM    754  HE1 HIS A  48     -12.582   2.344   3.239  1.00 96.52           H  
ATOM    755  NE2 HIS A  48     -13.123   3.188   5.146  1.00 96.52           N  
ATOM    756  N   GLY A  49     -13.689   9.950   3.894  1.00 96.46           N  
ATOM    757  H   GLY A  49     -12.736   9.826   4.206  1.00 96.46           H  
ATOM    758  CA  GLY A  49     -14.262  11.294   3.936  1.00 96.46           C  
ATOM    759  HA2 GLY A  49     -13.449  12.017   3.999  1.00 96.46           H  
ATOM    760  HA3 GLY A  49     -14.818  11.476   3.017  1.00 96.46           H  
ATOM    761  C   GLY A  49     -15.202  11.531   5.123  1.00 96.46           C  
ATOM    762  O   GLY A  49     -15.933  12.519   5.113  1.00 96.46           O  
ATOM    763  N   ASN A  50     -15.203  10.662   6.139  1.00 95.38           N  
ATOM    764  H   ASN A  50     -14.597   9.856   6.081  1.00 95.38           H  
ATOM    765  CA  ASN A  50     -16.077  10.759   7.306  1.00 95.38           C  
ATOM    766  HA  ASN A  50     -17.105  10.805   6.947  1.00 95.38           H  
ATOM    767  C   ASN A  50     -15.801  12.034   8.121  1.00 95.38           C  
ATOM    768  CB  ASN A  50     -15.942   9.474   8.144  1.00 95.38           C  
ATOM    769  HB2 ASN A  50     -14.924   9.388   8.523  1.00 95.38           H  
ATOM    770  HB3 ASN A  50     -16.131   8.615   7.499  1.00 95.38           H  
ATOM    771  O   ASN A  50     -14.700  12.258   8.632  1.00 95.38           O  
ATOM    772  CG  ASN A  50     -16.903   9.398   9.320  1.00 95.38           C  
ATOM    773  ND2 ASN A  50     -17.059   8.238   9.908  1.00 95.38           N  
ATOM    774 HD21 ASN A  50     -16.716   7.407   9.448  1.00 95.38           H  
ATOM    775 HD22 ASN A  50     -17.803   8.171  10.588  1.00 95.38           H  
ATOM    776  OD1 ASN A  50     -17.491  10.376   9.758  1.00 95.38           O  
ATOM    777  N   CYS A  51     -16.839  12.850   8.304  1.00 95.55           N  
ATOM    778  H   CYS A  51     -17.717  12.604   7.870  1.00 95.55           H  
ATOM    779  CA  CYS A  51     -16.761  14.092   9.063  1.00 95.55           C  
ATOM    780  HA  CYS A  51     -15.988  14.719   8.619  1.00 95.55           H  
ATOM    781  C   CYS A  51     -16.397  13.903  10.541  1.00 95.55           C  
ATOM    782  CB  CYS A  51     -18.103  14.812   8.940  1.00 95.55           C  
ATOM    783  HB2 CYS A  51     -18.912  14.098   9.094  1.00 95.55           H  
ATOM    784  HB3 CYS A  51     -18.175  15.568   9.723  1.00 95.55           H  
ATOM    785  O   CYS A  51     -15.783  14.800  11.118  1.00 95.55           O  
ATOM    786  SG  CYS A  51     -18.329  15.631   7.346  1.00 95.55           S  
ATOM    787  N   LEU A  52     -16.743  12.774  11.167  1.00 94.66           N  
ATOM    788  H   LEU A  52     -17.187  12.038  10.637  1.00 94.66           H  
ATOM    789  CA  LEU A  52     -16.482  12.546  12.588  1.00 94.66           C  
ATOM    790  HA  LEU A  52     -16.865  13.414  13.123  1.00 94.66           H  
ATOM    791  C   LEU A  52     -14.969  12.517  12.890  1.00 94.66           C  
ATOM    792  CB  LEU A  52     -17.297  11.329  13.071  1.00 94.66           C  
ATOM    793  HB2 LEU A  52     -17.170  10.492  12.384  1.00 94.66           H  
ATOM    794  HB3 LEU A  52     -18.354  11.588  13.021  1.00 94.66           H  
ATOM    795  O   LEU A  52     -14.523  13.371  13.667  1.00 94.66           O  
ATOM    796  CG  LEU A  52     -16.972  10.862  14.500  1.00 94.66           C  
ATOM    797  HG  LEU A  52     -15.896  10.726  14.616  1.00 94.66           H  
ATOM    798  CD1 LEU A  52     -17.464  11.874  15.530  1.00 94.66           C  
ATOM    799 HD11 LEU A  52     -16.844  12.769  15.494  1.00 94.66           H  
ATOM    800 HD12 LEU A  52     -18.506  12.130  15.339  1.00 94.66           H  
ATOM    801 HD13 LEU A  52     -17.397  11.443  16.529  1.00 94.66           H  
ATOM    802  CD2 LEU A  52     -17.645   9.522  14.780  1.00 94.66           C  
ATOM    803 HD21 LEU A  52     -17.270   8.768  14.088  1.00 94.66           H  
ATOM    804 HD22 LEU A  52     -17.429   9.195  15.797  1.00 94.66           H  
ATOM    805 HD23 LEU A  52     -18.724   9.610  14.657  1.00 94.66           H  
ATOM    806  N   PRO A  53     -14.149  11.660  12.244  1.00 95.24           N  
ATOM    807  CA  PRO A  53     -12.699  11.725  12.387  1.00 95.24           C  
ATOM    808  HA  PRO A  53     -12.470  11.537  13.436  1.00 95.24           H  
ATOM    809  C   PRO A  53     -12.098  13.079  12.008  1.00 95.24           C  
ATOM    810  CB  PRO A  53     -12.129  10.595  11.521  1.00 95.24           C  
ATOM    811  HB2 PRO A  53     -11.227  10.167  11.958  1.00 95.24           H  
ATOM    812  HB3 PRO A  53     -11.928  10.952  10.511  1.00 95.24           H  
ATOM    813  O   PRO A  53     -11.262  13.604  12.746  1.00 95.24           O  
ATOM    814  CG  PRO A  53     -13.263   9.580  11.470  1.00 95.24           C  
ATOM    815  HG2 PRO A  53     -13.228   8.941  12.353  1.00 95.24           H  
ATOM    816  HG3 PRO A  53     -13.228   8.975  10.564  1.00 95.24           H  
ATOM    817  CD  PRO A  53     -14.514  10.450  11.516  1.00 95.24           C  
ATOM    818  HD2 PRO A  53     -15.288   9.877  12.026  1.00 95.24           H  
ATOM    819  HD3 PRO A  53     -14.825  10.709  10.504  1.00 95.24           H  
ATOM    820  N   MET A  54     -12.552  13.685  10.904  1.00 97.12           N  
ATOM    821  H   MET A  54     -13.241  13.204  10.344  1.00 97.12           H  
ATOM    822  CA  MET A  54     -12.053  14.987  10.440  1.00 97.12           C  
ATOM    823  HA  MET A  54     -10.988  14.909  10.222  1.00 97.12           H  
ATOM    824  C   MET A  54     -12.233  16.080  11.498  1.00 97.12           C  
ATOM    825  CB  MET A  54     -12.792  15.409   9.163  1.00 97.12           C  
ATOM    826  HB2 MET A  54     -12.487  16.423   8.904  1.00 97.12           H  
ATOM    827  HB3 MET A  54     -13.867  15.412   9.343  1.00 97.12           H  
ATOM    828  O   MET A  54     -11.288  16.793  11.847  1.00 97.12           O  
ATOM    829  CG  MET A  54     -12.490  14.493   7.979  1.00 97.12           C  
ATOM    830  HG2 MET A  54     -11.430  14.572   7.739  1.00 97.12           H  
ATOM    831  HG3 MET A  54     -12.682  13.458   8.260  1.00 97.12           H  
ATOM    832  SD  MET A  54     -13.441  14.870   6.487  1.00 97.12           S  
ATOM    833  CE  MET A  54     -12.627  16.405   6.002  1.00 97.12           C  
ATOM    834  HE1 MET A  54     -11.556  16.234   5.895  1.00 97.12           H  
ATOM    835  HE2 MET A  54     -12.803  17.174   6.755  1.00 97.12           H  
ATOM    836  HE3 MET A  54     -13.040  16.730   5.047  1.00 97.12           H  
ATOM    837  N   MET A  55     -13.448  16.192  12.033  1.00 96.43           N  
ATOM    838  H   MET A  55     -14.170  15.559  11.723  1.00 96.43           H  
ATOM    839  CA  MET A  55     -13.801  17.209  13.013  1.00 96.43           C  
ATOM    840  HA  MET A  55     -13.440  18.177  12.665  1.00 96.43           H  
ATOM    841  C   MET A  55     -13.140  16.929  14.364  1.00 96.43           C  
ATOM    842  CB  MET A  55     -15.322  17.277  13.144  1.00 96.43           C  
ATOM    843  HB2 MET A  55     -15.560  17.927  13.986  1.00 96.43           H  
ATOM    844  HB3 MET A  55     -15.697  16.272  13.337  1.00 96.43           H  
ATOM    845  O   MET A  55     -12.599  17.852  14.968  1.00 96.43           O  
ATOM    846  CG  MET A  55     -16.024  17.826  11.896  1.00 96.43           C  
ATOM    847  HG2 MET A  55     -17.081  17.566  11.944  1.00 96.43           H  
ATOM    848  HG3 MET A  55     -15.613  17.338  11.012  1.00 96.43           H  
ATOM    849  SD  MET A  55     -15.894  19.617  11.658  1.00 96.43           S  
ATOM    850  CE  MET A  55     -17.038  20.205  12.933  1.00 96.43           C  
ATOM    851  HE1 MET A  55     -18.005  19.719  12.802  1.00 96.43           H  
ATOM    852  HE2 MET A  55     -16.644  19.981  13.924  1.00 96.43           H  
ATOM    853  HE3 MET A  55     -17.172  21.281  12.830  1.00 96.43           H  
ATOM    854  N   HIS A  56     -13.096  15.676  14.828  1.00 96.22           N  
ATOM    855  H   HIS A  56     -13.548  14.940  14.304  1.00 96.22           H  
ATOM    856  CA  HIS A  56     -12.390  15.322  16.064  1.00 96.22           C  
ATOM    857  HA  HIS A  56     -12.774  15.936  16.878  1.00 96.22           H  
ATOM    858  C   HIS A  56     -10.885  15.628  15.984  1.00 96.22           C  
ATOM    859  CB  HIS A  56     -12.653  13.846  16.404  1.00 96.22           C  
ATOM    860  HB2 HIS A  56     -12.557  13.236  15.506  1.00 96.22           H  
ATOM    861  HB3 HIS A  56     -11.886  13.517  17.105  1.00 96.22           H  
ATOM    862  O   HIS A  56     -10.328  16.199  16.926  1.00 96.22           O  
ATOM    863  CG  HIS A  56     -13.989  13.574  17.058  1.00 96.22           C  
ATOM    864  CD2 HIS A  56     -14.962  14.481  17.395  1.00 96.22           C  
ATOM    865  HD2 HIS A  56     -14.954  15.542  17.191  1.00 96.22           H  
ATOM    866  ND1 HIS A  56     -14.414  12.353  17.534  1.00 96.22           N  
ATOM    867  HD1 HIS A  56     -14.083  11.446  17.237  1.00 96.22           H  
ATOM    868  CE1 HIS A  56     -15.572  12.531  18.188  1.00 96.22           C  
ATOM    869  HE1 HIS A  56     -16.163  11.743  18.631  1.00 96.22           H  
ATOM    870  NE2 HIS A  56     -15.946  13.814  18.122  1.00 96.22           N  
ATOM    871  N   ALA A  57     -10.236  15.329  14.854  1.00 96.27           N  
ATOM    872  H   ALA A  57     -10.731  14.846  14.118  1.00 96.27           H  
ATOM    873  CA  ALA A  57      -8.823  15.634  14.637  1.00 96.27           C  
ATOM    874  HA  ALA A  57      -8.243  15.177  15.438  1.00 96.27           H  
ATOM    875  C   ALA A  57      -8.542  17.152  14.661  1.00 96.27           C  
ATOM    876  CB  ALA A  57      -8.398  14.994  13.310  1.00 96.27           C  
ATOM    877  HB1 ALA A  57      -8.561  13.917  13.352  1.00 96.27           H  
ATOM    878  HB2 ALA A  57      -8.981  15.404  12.485  1.00 96.27           H  
ATOM    879  HB3 ALA A  57      -7.339  15.177  13.129  1.00 96.27           H  
ATOM    880  O   ALA A  57      -7.569  17.601  15.283  1.00 96.27           O  
ATOM    881  N   ALA A  58      -9.408  17.958  14.037  1.00 97.45           N  
ATOM    882  H   ALA A  58     -10.160  17.544  13.505  1.00 97.45           H  
ATOM    883  CA  ALA A  58      -9.311  19.416  14.091  1.00 97.45           C  
ATOM    884  HA  ALA A  58      -8.294  19.707  13.827  1.00 97.45           H  
ATOM    885  C   ALA A  58      -9.591  19.971  15.499  1.00 97.45           C  
ATOM    886  CB  ALA A  58     -10.254  20.020  13.049  1.00 97.45           C  
ATOM    887  HB1 ALA A  58     -10.359  21.092  13.217  1.00 97.45           H  
ATOM    888  HB2 ALA A  58      -9.840  19.873  12.052  1.00 97.45           H  
ATOM    889  HB3 ALA A  58     -11.233  19.543  13.102  1.00 97.45           H  
ATOM    890  O   ALA A  58      -8.809  20.786  15.996  1.00 97.45           O  
ATOM    891  N   LEU A  59     -10.649  19.501  16.172  1.00 96.49           N  
ATOM    892  H   LEU A  59     -11.248  18.837  15.703  1.00 96.49           H  
ATOM    893  CA  LEU A  59     -11.037  19.945  17.515  1.00 96.49           C  
ATOM    894  HA  LEU A  59     -11.239  21.016  17.485  1.00 96.49           H  
ATOM    895  C   LEU A  59      -9.906  19.745  18.521  1.00 96.49           C  
ATOM    896  CB  LEU A  59     -12.295  19.192  17.995  1.00 96.49           C  
ATOM    897  HB2 LEU A  59     -12.186  18.136  17.748  1.00 96.49           H  
ATOM    898  HB3 LEU A  59     -12.353  19.263  19.081  1.00 96.49           H  
ATOM    899  O   LEU A  59      -9.493  20.714  19.156  1.00 96.49           O  
ATOM    900  CG  LEU A  59     -13.626  19.705  17.423  1.00 96.49           C  
ATOM    901  HG  LEU A  59     -13.581  19.717  16.334  1.00 96.49           H  
ATOM    902  CD1 LEU A  59     -14.766  18.781  17.843  1.00 96.49           C  
ATOM    903 HD11 LEU A  59     -14.857  18.753  18.929  1.00 96.49           H  
ATOM    904 HD12 LEU A  59     -14.575  17.774  17.472  1.00 96.49           H  
ATOM    905 HD13 LEU A  59     -15.704  19.127  17.411  1.00 96.49           H  
ATOM    906  CD2 LEU A  59     -13.952  21.111  17.916  1.00 96.49           C  
ATOM    907 HD21 LEU A  59     -14.951  21.387  17.579  1.00 96.49           H  
ATOM    908 HD22 LEU A  59     -13.926  21.143  19.005  1.00 96.49           H  
ATOM    909 HD23 LEU A  59     -13.247  21.826  17.490  1.00 96.49           H  
ATOM    910  N   VAL A  60      -9.359  18.526  18.621  1.00 96.17           N  
ATOM    911  H   VAL A  60      -9.736  17.782  18.052  1.00 96.17           H  
ATOM    912  CA  VAL A  60      -8.255  18.217  19.550  1.00 96.17           C  
ATOM    913  HA  VAL A  60      -8.583  18.435  20.566  1.00 96.17           H  
ATOM    914  C   VAL A  60      -7.040  19.104  19.287  1.00 96.17           C  
ATOM    915  CB  VAL A  60      -7.882  16.722  19.487  1.00 96.17           C  
ATOM    916  HB  VAL A  60      -7.809  16.407  18.445  1.00 96.17           H  
ATOM    917  O   VAL A  60      -6.379  19.547  20.223  1.00 96.17           O  
ATOM    918  CG1 VAL A  60      -6.553  16.392  20.179  1.00 96.17           C  
ATOM    919 HG11 VAL A  60      -5.719  16.851  19.649  1.00 96.17           H  
ATOM    920 HG12 VAL A  60      -6.573  16.748  21.209  1.00 96.17           H  
ATOM    921 HG13 VAL A  60      -6.396  15.313  20.182  1.00 96.17           H  
ATOM    922  CG2 VAL A  60      -8.967  15.904  20.189  1.00 96.17           C  
ATOM    923 HG21 VAL A  60      -9.094  16.245  21.217  1.00 96.17           H  
ATOM    924 HG22 VAL A  60      -9.911  15.995  19.651  1.00 96.17           H  
ATOM    925 HG23 VAL A  60      -8.682  14.852  20.217  1.00 96.17           H  
ATOM    926  N   THR A  61      -6.773  19.430  18.023  1.00 96.41           N  
ATOM    927  H   THR A  61      -7.388  19.083  17.301  1.00 96.41           H  
ATOM    928  CA  THR A  61      -5.655  20.307  17.650  1.00 96.41           C  
ATOM    929  HA  THR A  61      -4.761  19.966  18.172  1.00 96.41           H  
ATOM    930  C   THR A  61      -5.882  21.760  18.075  1.00 96.41           C  
ATOM    931  CB  THR A  61      -5.394  20.202  16.144  1.00 96.41           C  
ATOM    932  HB  THR A  61      -6.251  20.580  15.587  1.00 96.41           H  
ATOM    933  O   THR A  61      -4.925  22.454  18.412  1.00 96.41           O  
ATOM    934  CG2 THR A  61      -4.133  20.949  15.711  1.00 96.41           C  
ATOM    935 HG21 THR A  61      -3.928  20.733  14.663  1.00 96.41           H  
ATOM    936 HG22 THR A  61      -3.284  20.641  16.320  1.00 96.41           H  
ATOM    937 HG23 THR A  61      -4.282  22.024  15.815  1.00 96.41           H  
ATOM    938  OG1 THR A  61      -5.194  18.841  15.816  1.00 96.41           O  
ATOM    939  HG1 THR A  61      -6.061  18.465  15.646  1.00 96.41           H  
ATOM    940  N   MET A  62      -7.135  22.218  18.114  1.00 96.65           N  
ATOM    941  H   MET A  62      -7.880  21.601  17.823  1.00 96.65           H  
ATOM    942  CA  MET A  62      -7.495  23.576  18.534  1.00 96.65           C  
ATOM    943  HA  MET A  62      -6.672  24.245  18.281  1.00 96.65           H  
ATOM    944  C   MET A  62      -7.703  23.725  20.049  1.00 96.65           C  
ATOM    945  CB  MET A  62      -8.735  24.046  17.757  1.00 96.65           C  
ATOM    946  HB2 MET A  62      -9.538  23.320  17.882  1.00 96.65           H  
ATOM    947  HB3 MET A  62      -9.076  24.997  18.167  1.00 96.65           H  
ATOM    948  O   MET A  62      -7.687  24.857  20.541  1.00 96.65           O  
ATOM    949  CG  MET A  62      -8.457  24.234  16.259  1.00 96.65           C  
ATOM    950  HG2 MET A  62      -8.188  23.269  15.830  1.00 96.65           H  
ATOM    951  HG3 MET A  62      -9.382  24.554  15.779  1.00 96.65           H  
ATOM    952  SD  MET A  62      -7.150  25.422  15.821  1.00 96.65           S  
ATOM    953  CE  MET A  62      -7.826  26.963  16.500  1.00 96.65           C  
ATOM    954  HE1 MET A  62      -8.905  26.877  16.628  1.00 96.65           H  
ATOM    955  HE2 MET A  62      -7.609  27.781  15.813  1.00 96.65           H  
ATOM    956  HE3 MET A  62      -7.365  27.168  17.466  1.00 96.65           H  
ATOM    957  N   LEU A  63      -7.844  22.631  20.811  1.00 96.19           N  
ATOM    958  H   LEU A  63      -7.881  21.736  20.346  1.00 96.19           H  
ATOM    959  CA  LEU A  63      -8.070  22.671  22.266  1.00 96.19           C  
ATOM    960  HA  LEU A  63      -9.049  23.123  22.430  1.00 96.19           H  
ATOM    961  C   LEU A  63      -7.084  23.540  23.066  1.00 96.19           C  
ATOM    962  CB  LEU A  63      -8.075  21.257  22.871  1.00 96.19           C  
ATOM    963  HB2 LEU A  63      -7.199  20.713  22.518  1.00 96.19           H  
ATOM    964  HB3 LEU A  63      -7.986  21.351  23.953  1.00 96.19           H  
ATOM    965  O   LEU A  63      -7.566  24.230  23.967  1.00 96.19           O  
ATOM    966  CG  LEU A  63      -9.326  20.417  22.599  1.00 96.19           C  
ATOM    967  HG  LEU A  63      -9.453  20.282  21.525  1.00 96.19           H  
ATOM    968  CD1 LEU A  63      -9.130  19.044  23.229  1.00 96.19           C  
ATOM    969 HD11 LEU A  63      -8.214  18.586  22.857  1.00 96.19           H  
ATOM    970 HD12 LEU A  63      -9.071  19.120  24.315  1.00 96.19           H  
ATOM    971 HD13 LEU A  63      -9.971  18.408  22.954  1.00 96.19           H  
ATOM    972  CD2 LEU A  63     -10.605  21.037  23.169  1.00 96.19           C  
ATOM    973 HD21 LEU A  63     -10.855  21.946  22.623  1.00 96.19           H  
ATOM    974 HD22 LEU A  63     -11.430  20.336  23.053  1.00 96.19           H  
ATOM    975 HD23 LEU A  63     -10.473  21.260  24.228  1.00 96.19           H  
ATOM    976  N   PRO A  64      -5.770  23.611  22.757  1.00 93.07           N  
ATOM    977  CA  PRO A  64      -4.839  24.475  23.492  1.00 93.07           C  
ATOM    978  HA  PRO A  64      -4.829  24.165  24.537  1.00 93.07           H  
ATOM    979  C   PRO A  64      -5.189  25.971  23.422  1.00 93.07           C  
ATOM    980  CB  PRO A  64      -3.460  24.210  22.880  1.00 93.07           C  
ATOM    981  HB2 PRO A  64      -2.674  24.250  23.634  1.00 93.07           H  
ATOM    982  HB3 PRO A  64      -3.258  24.927  22.084  1.00 93.07           H  
ATOM    983  O   PRO A  64      -4.768  26.756  24.269  1.00 93.07           O  
ATOM    984  CG  PRO A  64      -3.584  22.815  22.273  1.00 93.07           C  
ATOM    985  HG2 PRO A  64      -3.429  22.055  23.039  1.00 93.07           H  
ATOM    986  HG3 PRO A  64      -2.893  22.670  21.442  1.00 93.07           H  
ATOM    987  CD  PRO A  64      -5.034  22.783  21.809  1.00 93.07           C  
ATOM    988  HD2 PRO A  64      -5.100  23.229  20.816  1.00 93.07           H  
ATOM    989  HD3 PRO A  64      -5.393  21.754  21.787  1.00 93.07           H  
ATOM    990  N   THR A  65      -5.985  26.394  22.432  1.00 93.05           N  
ATOM    991  H   THR A  65      -6.323  25.716  21.764  1.00 93.05           H  
ATOM    992  CA  THR A  65      -6.496  27.776  22.358  1.00 93.05           C  
ATOM    993  HA  THR A  65      -5.696  28.451  22.663  1.00 93.05           H  
ATOM    994  C   THR A  65      -7.665  28.028  23.316  1.00 93.05           C  
ATOM    995  CB  THR A  65      -6.901  28.171  20.930  1.00 93.05           C  
ATOM    996  HB  THR A  65      -7.105  29.242  20.925  1.00 93.05           H  
ATOM    997  O   THR A  65      -8.026  29.179  23.577  1.00 93.05           O  
ATOM    998  CG2 THR A  65      -5.805  27.895  19.904  1.00 93.05           C  
ATOM    999 HG21 THR A  65      -4.862  28.314  20.256  1.00 93.05           H  
ATOM   1000 HG22 THR A  65      -6.068  28.370  18.958  1.00 93.05           H  
ATOM   1001 HG23 THR A  65      -5.693  26.822  19.746  1.00 93.05           H  
ATOM   1002  OG1 THR A  65      -8.066  27.511  20.502  1.00 93.05           O  
ATOM   1003  HG1 THR A  65      -7.897  26.567  20.465  1.00 93.05           H  
ATOM   1004  N   VAL A  66      -8.256  26.958  23.860  1.00 91.85           N  
ATOM   1005  H   VAL A  66      -7.869  26.052  23.635  1.00 91.85           H  
ATOM   1006  CA  VAL A  66      -9.497  26.985  24.635  1.00 91.85           C  
ATOM   1007  HA  VAL A  66      -9.849  28.016  24.609  1.00 91.85           H  
ATOM   1008  C   VAL A  66      -9.302  26.545  26.090  1.00 91.85           C  
ATOM   1009  CB  VAL A  66     -10.605  26.149  23.968  1.00 91.85           C  
ATOM   1010  HB  VAL A  66     -10.378  25.087  24.061  1.00 91.85           H  
ATOM   1011  O   VAL A  66      -9.922  27.095  27.003  1.00 91.85           O  
ATOM   1012  CG1 VAL A  66     -11.953  26.431  24.643  1.00 91.85           C  
ATOM   1013 HG11 VAL A  66     -12.157  27.501  24.611  1.00 91.85           H  
ATOM   1014 HG12 VAL A  66     -11.950  26.078  25.674  1.00 91.85           H  
ATOM   1015 HG13 VAL A  66     -12.746  25.912  24.105  1.00 91.85           H  
ATOM   1016  CG2 VAL A  66     -10.762  26.491  22.482  1.00 91.85           C  
ATOM   1017 HG21 VAL A  66     -10.841  27.568  22.335  1.00 91.85           H  
ATOM   1018 HG22 VAL A  66      -9.901  26.120  21.926  1.00 91.85           H  
ATOM   1019 HG23 VAL A  66     -11.647  26.004  22.072  1.00 91.85           H  
ATOM   1020  N   ALA A  67      -8.438  25.579  26.349  1.00 91.91           N  
ATOM   1021  H   ALA A  67      -7.915  25.160  25.593  1.00 91.91           H  
ATOM   1022  CA  ALA A  67      -8.236  25.022  27.678  1.00 91.91           C  
ATOM   1023  HA  ALA A  67      -8.465  25.769  28.437  1.00 91.91           H  
ATOM   1024  C   ALA A  67      -6.777  24.610  27.875  1.00 91.91           C  
ATOM   1025  CB  ALA A  67      -9.202  23.843  27.849  1.00 91.91           C  
ATOM   1026  HB1 ALA A  67      -9.083  23.394  28.835  1.00 91.91           H  
ATOM   1027  HB2 ALA A  67      -8.981  23.091  27.091  1.00 91.91           H  
ATOM   1028  HB3 ALA A  67     -10.231  24.181  27.732  1.00 91.91           H  
ATOM   1029  O   ALA A  67      -5.987  24.590  26.934  1.00 91.91           O  
ATOM   1030  N   ARG A  68      -6.429  24.290  29.123  1.00 90.84           N  
ATOM   1031  H   ARG A  68      -7.158  24.239  29.820  1.00 90.84           H  
ATOM   1032  CA  ARG A  68      -5.167  23.615  29.422  1.00 90.84           C  
ATOM   1033  HA  ARG A  68      -4.355  24.116  28.895  1.00 90.84           H  
ATOM   1034  C   ARG A  68      -5.226  22.182  28.897  1.00 90.84           C  
ATOM   1035  CB  ARG A  68      -4.883  23.637  30.926  1.00 90.84           C  
ATOM   1036  HB2 ARG A  68      -4.051  22.962  31.124  1.00 90.84           H  
ATOM   1037  HB3 ARG A  68      -5.752  23.269  31.471  1.00 90.84           H  
ATOM   1038  O   ARG A  68      -6.261  21.533  29.008  1.00 90.84           O  
ATOM   1039  CG  ARG A  68      -4.510  25.043  31.416  1.00 90.84           C  
ATOM   1040  HG2 ARG A  68      -5.350  25.718  31.253  1.00 90.84           H  
ATOM   1041  HG3 ARG A  68      -3.650  25.411  30.856  1.00 90.84           H  
ATOM   1042  CD  ARG A  68      -4.173  25.033  32.910  1.00 90.84           C  
ATOM   1043  HD2 ARG A  68      -4.044  26.065  33.236  1.00 90.84           H  
ATOM   1044  HD3 ARG A  68      -5.008  24.595  33.456  1.00 90.84           H  
ATOM   1045  NE  ARG A  68      -2.938  24.279  33.209  1.00 90.84           N  
ATOM   1046  HE  ARG A  68      -2.539  23.689  32.493  1.00 90.84           H  
ATOM   1047  NH1 ARG A  68      -2.900  24.668  35.470  1.00 90.84           N  
ATOM   1048 HH11 ARG A  68      -2.443  24.519  36.358  1.00 90.84           H  
ATOM   1049 HH12 ARG A  68      -3.818  25.086  35.408  1.00 90.84           H  
ATOM   1050  NH2 ARG A  68      -1.228  23.558  34.525  1.00 90.84           N  
ATOM   1051 HH21 ARG A  68      -0.797  23.391  35.423  1.00 90.84           H  
ATOM   1052 HH22 ARG A  68      -0.887  22.999  33.756  1.00 90.84           H  
ATOM   1053  CZ  ARG A  68      -2.359  24.173  34.390  1.00 90.84           C  
ATOM   1054  N   THR A  69      -4.125  21.734  28.311  1.00 92.01           N  
ATOM   1055  H   THR A  69      -3.328  22.353  28.267  1.00 92.01           H  
ATOM   1056  CA  THR A  69      -3.975  20.423  27.662  1.00 92.01           C  
ATOM   1057  HA  THR A  69      -4.675  19.714  28.104  1.00 92.01           H  
ATOM   1058  C   THR A  69      -2.564  19.875  27.909  1.00 92.01           C  
ATOM   1059  CB  THR A  69      -4.251  20.514  26.150  1.00 92.01           C  
ATOM   1060  HB  THR A  69      -4.102  19.525  25.716  1.00 92.01           H  
ATOM   1061  O   THR A  69      -1.901  19.401  26.989  1.00 92.01           O  
ATOM   1062  CG2 THR A  69      -5.660  20.975  25.787  1.00 92.01           C  
ATOM   1063 HG21 THR A  69      -5.786  20.886  24.708  1.00 92.01           H  
ATOM   1064 HG22 THR A  69      -5.809  22.014  26.080  1.00 92.01           H  
ATOM   1065 HG23 THR A  69      -6.393  20.343  26.289  1.00 92.01           H  
ATOM   1066  OG1 THR A  69      -3.339  21.408  25.550  1.00 92.01           O  
ATOM   1067  HG1 THR A  69      -2.486  20.977  25.645  1.00 92.01           H  
ATOM   1068  N   ASP A  70      -2.045  20.073  29.119  1.00 85.89           N  
ATOM   1069  H   ASP A  70      -2.636  20.431  29.855  1.00 85.89           H  
ATOM   1070  CA  ASP A  70      -0.661  19.794  29.518  1.00 85.89           C  
ATOM   1071  HA  ASP A  70      -0.042  19.793  28.621  1.00 85.89           H  
ATOM   1072  C   ASP A  70      -0.460  18.402  30.134  1.00 85.89           C  
ATOM   1073  CB  ASP A  70      -0.134  20.934  30.412  1.00 85.89           C  
ATOM   1074  HB2 ASP A  70       0.872  20.681  30.748  1.00 85.89           H  
ATOM   1075  HB3 ASP A  70      -0.043  21.824  29.790  1.00 85.89           H  
ATOM   1076  O   ASP A  70       0.668  18.005  30.399  1.00 85.89           O  
ATOM   1077  CG  ASP A  70      -0.992  21.316  31.632  1.00 85.89           C  
ATOM   1078  OD1 ASP A  70      -2.242  21.293  31.552  1.00 85.89           O  
ATOM   1079  OD2 ASP A  70      -0.427  21.862  32.603  1.00 85.89           O  
ATOM   1080  N   SER A  71      -1.533  17.634  30.303  1.00 89.00           N  
ATOM   1081  H   SER A  71      -2.432  18.023  30.056  1.00 89.00           H  
ATOM   1082  CA  SER A  71      -1.510  16.226  30.697  1.00 89.00           C  
ATOM   1083  HA  SER A  71      -0.530  15.814  30.460  1.00 89.00           H  
ATOM   1084  C   SER A  71      -2.552  15.427  29.911  1.00 89.00           C  
ATOM   1085  CB  SER A  71      -1.717  16.087  32.213  1.00 89.00           C  
ATOM   1086  HB2 SER A  71      -1.252  15.158  32.542  1.00 89.00           H  
ATOM   1087  HB3 SER A  71      -1.227  16.912  32.730  1.00 89.00           H  
ATOM   1088  O   SER A  71      -3.436  16.000  29.269  1.00 89.00           O  
ATOM   1089  OG  SER A  71      -3.089  16.048  32.565  1.00 89.00           O  
ATOM   1090  HG  SER A  71      -3.202  15.188  32.977  1.00 89.00           H  
ATOM   1091  N   SER A  72      -2.474  14.099  29.983  1.00 91.80           N  
ATOM   1092  H   SER A  72      -1.762  13.682  30.566  1.00 91.80           H  
ATOM   1093  CA  SER A  72      -3.453  13.200  29.353  1.00 91.80           C  
ATOM   1094  HA  SER A  72      -3.454  13.354  28.274  1.00 91.80           H  
ATOM   1095  C   SER A  72      -4.869  13.458  29.876  1.00 91.80           C  
ATOM   1096  CB  SER A  72      -3.068  11.745  29.643  1.00 91.80           C  
ATOM   1097  HB2 SER A  72      -3.122  11.556  30.715  1.00 91.80           H  
ATOM   1098  HB3 SER A  72      -3.766  11.075  29.142  1.00 91.80           H  
ATOM   1099  O   SER A  72      -5.821  13.585  29.110  1.00 91.80           O  
ATOM   1100  OG  SER A  72      -1.749  11.497  29.189  1.00 91.80           O  
ATOM   1101  HG  SER A  72      -1.197  11.339  29.959  1.00 91.80           H  
ATOM   1102  N   GLU A  73      -4.984  13.630  31.190  1.00 94.21           N  
ATOM   1103  H   GLU A  73      -4.148  13.543  31.749  1.00 94.21           H  
ATOM   1104  CA  GLU A  73      -6.239  13.816  31.912  1.00 94.21           C  
ATOM   1105  HA  GLU A  73      -6.956  13.064  31.582  1.00 94.21           H  
ATOM   1106  C   GLU A  73      -6.833  15.201  31.624  1.00 94.21           C  
ATOM   1107  CB  GLU A  73      -6.010  13.636  33.430  1.00 94.21           C  
ATOM   1108  HB2 GLU A  73      -6.989  13.638  33.908  1.00 94.21           H  
ATOM   1109  HB3 GLU A  73      -5.467  14.497  33.821  1.00 94.21           H  
ATOM   1110  O   GLU A  73      -8.030  15.336  31.376  1.00 94.21           O  
ATOM   1111  CG  GLU A  73      -5.279  12.340  33.854  1.00 94.21           C  
ATOM   1112  HG2 GLU A  73      -5.401  12.225  34.931  1.00 94.21           H  
ATOM   1113  HG3 GLU A  73      -5.765  11.493  33.370  1.00 94.21           H  
ATOM   1114  CD  GLU A  73      -3.766  12.325  33.537  1.00 94.21           C  
ATOM   1115  OE1 GLU A  73      -3.165  11.230  33.449  1.00 94.21           O  
ATOM   1116  OE2 GLU A  73      -3.200  13.424  33.286  1.00 94.21           O  
ATOM   1117  N   THR A  74      -5.999  16.248  31.588  1.00 95.39           N  
ATOM   1118  H   THR A  74      -5.018  16.084  31.765  1.00 95.39           H  
ATOM   1119  CA  THR A  74      -6.456  17.607  31.245  1.00 95.39           C  
ATOM   1120  HA  THR A  74      -7.352  17.823  31.828  1.00 95.39           H  
ATOM   1121  C   THR A  74      -6.850  17.725  29.777  1.00 95.39           C  
ATOM   1122  CB  THR A  74      -5.420  18.688  31.572  1.00 95.39           C  
ATOM   1123  HB  THR A  74      -5.780  19.645  31.194  1.00 95.39           H  
ATOM   1124  O   THR A  74      -7.825  18.408  29.463  1.00 95.39           O  
ATOM   1125  CG2 THR A  74      -5.167  18.828  33.071  1.00 95.39           C  
ATOM   1126 HG21 THR A  74      -4.829  17.882  33.495  1.00 95.39           H  
ATOM   1127 HG22 THR A  74      -6.088  19.132  33.569  1.00 95.39           H  
ATOM   1128 HG23 THR A  74      -4.403  19.587  33.237  1.00 95.39           H  
ATOM   1129  OG1 THR A  74      -4.192  18.403  30.965  1.00 95.39           O  
ATOM   1130  HG1 THR A  74      -3.765  17.740  31.513  1.00 95.39           H  
ATOM   1131  N   LEU A  75      -6.158  17.022  28.876  1.00 95.54           N  
ATOM   1132  H   LEU A  75      -5.348  16.505  29.188  1.00 95.54           H  
ATOM   1133  CA  LEU A  75      -6.527  16.941  27.466  1.00 95.54           C  
ATOM   1134  HA  LEU A  75      -6.619  17.958  27.086  1.00 95.54           H  
ATOM   1135  C   LEU A  75      -7.891  16.256  27.283  1.00 95.54           C  
ATOM   1136  CB  LEU A  75      -5.397  16.225  26.708  1.00 95.54           C  
ATOM   1137  HB2 LEU A  75      -4.479  16.801  26.826  1.00 95.54           H  
ATOM   1138  HB3 LEU A  75      -5.236  15.247  27.161  1.00 95.54           H  
ATOM   1139  O   LEU A  75      -8.753  16.801  26.588  1.00 95.54           O  
ATOM   1140  CG  LEU A  75      -5.666  16.017  25.210  1.00 95.54           C  
ATOM   1141  HG  LEU A  75      -6.570  15.420  25.086  1.00 95.54           H  
ATOM   1142  CD1 LEU A  75      -5.836  17.336  24.453  1.00 95.54           C  
ATOM   1143 HD11 LEU A  75      -6.676  17.899  24.859  1.00 95.54           H  
ATOM   1144 HD12 LEU A  75      -4.920  17.923  24.521  1.00 95.54           H  
ATOM   1145 HD13 LEU A  75      -6.045  17.123  23.404  1.00 95.54           H  
ATOM   1146  CD2 LEU A  75      -4.498  15.255  24.588  1.00 95.54           C  
ATOM   1147 HD21 LEU A  75      -4.628  15.175  23.509  1.00 95.54           H  
ATOM   1148 HD22 LEU A  75      -4.456  14.253  25.015  1.00 95.54           H  
ATOM   1149 HD23 LEU A  75      -3.560  15.769  24.798  1.00 95.54           H  
ATOM   1150  N   ALA A  76      -8.120  15.119  27.944  1.00 96.53           N  
ATOM   1151  H   ALA A  76      -7.371  14.696  28.473  1.00 96.53           H  
ATOM   1152  CA  ALA A  76      -9.408  14.426  27.912  1.00 96.53           C  
ATOM   1153  HA  ALA A  76      -9.680  14.240  26.873  1.00 96.53           H  
ATOM   1154  C   ALA A  76     -10.533  15.270  28.538  1.00 96.53           C  
ATOM   1155  CB  ALA A  76      -9.244  13.071  28.601  1.00 96.53           C  
ATOM   1156  HB1 ALA A  76      -8.482  12.495  28.077  1.00 96.53           H  
ATOM   1157  HB2 ALA A  76      -8.945  13.199  29.641  1.00 96.53           H  
ATOM   1158  HB3 ALA A  76     -10.181  12.515  28.563  1.00 96.53           H  
ATOM   1159  O   ALA A  76     -11.604  15.418  27.942  1.00 96.53           O  
ATOM   1160  N   ALA A  77     -10.273  15.925  29.675  1.00 96.75           N  
ATOM   1161  H   ALA A  77      -9.406  15.725  30.152  1.00 96.75           H  
ATOM   1162  CA  ALA A  77     -11.218  16.841  30.316  1.00 96.75           C  
ATOM   1163  HA  ALA A  77     -12.156  16.310  30.479  1.00 96.75           H  
ATOM   1164  C   ALA A  77     -11.527  18.080  29.454  1.00 96.75           C  
ATOM   1165  CB  ALA A  77     -10.649  17.248  31.679  1.00 96.75           C  
ATOM   1166  HB1 ALA A  77      -9.713  17.790  31.547  1.00 96.75           H  
ATOM   1167  HB2 ALA A  77     -10.465  16.358  32.281  1.00 96.75           H  
ATOM   1168  HB3 ALA A  77     -11.364  17.884  32.200  1.00 96.75           H  
ATOM   1169  O   ALA A  77     -12.645  18.599  29.480  1.00 96.75           O  
ATOM   1170  N   ALA A  78     -10.564  18.556  28.658  1.00 96.63           N  
ATOM   1171  H   ALA A  78      -9.639  18.158  28.734  1.00 96.63           H  
ATOM   1172  CA  ALA A  78     -10.778  19.638  27.704  1.00 96.63           C  
ATOM   1173  HA  ALA A  78     -11.319  20.439  28.209  1.00 96.63           H  
ATOM   1174  C   ALA A  78     -11.621  19.195  26.498  1.00 96.63           C  
ATOM   1175  CB  ALA A  78      -9.417  20.187  27.263  1.00 96.63           C  
ATOM   1176  HB1 ALA A  78      -9.557  20.967  26.515  1.00 96.63           H  
ATOM   1177  HB2 ALA A  78      -8.813  19.391  26.827  1.00 96.63           H  
ATOM   1178  HB3 ALA A  78      -8.884  20.595  28.122  1.00 96.63           H  
ATOM   1179  O   ALA A  78     -12.450  19.982  26.022  1.00 96.63           O  
ATOM   1180  N   PHE A  79     -11.418  17.963  26.018  1.00 96.66           N  
ATOM   1181  H   PHE A  79     -10.692  17.402  26.442  1.00 96.66           H  
ATOM   1182  CA  PHE A  79     -12.111  17.409  24.856  1.00 96.66           C  
ATOM   1183  HA  PHE A  79     -12.165  18.178  24.085  1.00 96.66           H  
ATOM   1184  C   PHE A  79     -13.548  16.985  25.164  1.00 96.66           C  
ATOM   1185  CB  PHE A  79     -11.320  16.224  24.286  1.00 96.66           C  
ATOM   1186  HB2 PHE A  79     -11.248  15.447  25.047  1.00 96.66           H  
ATOM   1187  HB3 PHE A  79     -10.299  16.528  24.053  1.00 96.66           H  
ATOM   1188  O   PHE A  79     -14.451  17.365  24.425  1.00 96.66           O  
ATOM   1189  CG  PHE A  79     -11.963  15.644  23.039  1.00 96.66           C  
ATOM   1190  CD1 PHE A  79     -12.683  14.441  23.128  1.00 96.66           C  
ATOM   1191  HD1 PHE A  79     -12.763  13.934  24.077  1.00 96.66           H  
ATOM   1192  CD2 PHE A  79     -11.914  16.328  21.808  1.00 96.66           C  
ATOM   1193  HD2 PHE A  79     -11.389  17.268  21.725  1.00 96.66           H  
ATOM   1194  CE1 PHE A  79     -13.327  13.910  22.000  1.00 96.66           C  
ATOM   1195  HE1 PHE A  79     -13.893  12.994  22.085  1.00 96.66           H  
ATOM   1196  CE2 PHE A  79     -12.556  15.797  20.675  1.00 96.66           C  
ATOM   1197  HE2 PHE A  79     -12.521  16.322  19.732  1.00 96.66           H  
ATOM   1198  CZ  PHE A  79     -13.260  14.585  20.771  1.00 96.66           C  
ATOM   1199  HZ  PHE A  79     -13.773  14.180  19.911  1.00 96.66           H  
ATOM   1200  N   SER A  80     -13.776  16.252  26.259  1.00 95.98           N  
ATOM   1201  H   SER A  80     -12.976  15.991  26.817  1.00 95.98           H  
ATOM   1202  CA  SER A  80     -15.067  15.636  26.606  1.00 95.98           C  
ATOM   1203  HA  SER A  80     -15.224  14.795  25.931  1.00 95.98           H  
ATOM   1204  C   SER A  80     -16.284  16.569  26.432  1.00 95.98           C  
ATOM   1205  CB  SER A  80     -14.985  15.056  28.023  1.00 95.98           C  
ATOM   1206  HB2 SER A  80     -14.684  15.823  28.737  1.00 95.98           H  
ATOM   1207  HB3 SER A  80     -14.226  14.274  28.044  1.00 95.98           H  
ATOM   1208  O   SER A  80     -17.154  16.262  25.612  1.00 95.98           O  
ATOM   1209  OG  SER A  80     -16.232  14.519  28.406  1.00 95.98           O  
ATOM   1210  HG  SER A  80     -16.085  13.871  29.099  1.00 95.98           H  
ATOM   1211  N   PRO A  81     -16.344  17.764  27.061  1.00 94.20           N  
ATOM   1212  CA  PRO A  81     -17.492  18.662  26.902  1.00 94.20           C  
ATOM   1213  HA  PRO A  81     -18.415  18.104  27.058  1.00 94.20           H  
ATOM   1214  C   PRO A  81     -17.575  19.329  25.517  1.00 94.20           C  
ATOM   1215  CB  PRO A  81     -17.336  19.694  28.024  1.00 94.20           C  
ATOM   1216  HB2 PRO A  81     -17.813  19.316  28.928  1.00 94.20           H  
ATOM   1217  HB3 PRO A  81     -17.753  20.666  27.759  1.00 94.20           H  
ATOM   1218  O   PRO A  81     -18.595  19.933  25.188  1.00 94.20           O  
ATOM   1219  CG  PRO A  81     -15.826  19.766  28.243  1.00 94.20           C  
ATOM   1220  HG2 PRO A  81     -15.372  20.420  27.498  1.00 94.20           H  
ATOM   1221  HG3 PRO A  81     -15.576  20.099  29.250  1.00 94.20           H  
ATOM   1222  CD  PRO A  81     -15.383  18.328  28.002  1.00 94.20           C  
ATOM   1223  HD2 PRO A  81     -14.369  18.322  27.602  1.00 94.20           H  
ATOM   1224  HD3 PRO A  81     -15.427  17.782  28.944  1.00 94.20           H  
ATOM   1225  N   ARG A  82     -16.510  19.256  24.708  1.00 94.67           N  
ATOM   1226  H   ARG A  82     -15.743  18.669  25.005  1.00 94.67           H  
ATOM   1227  CA  ARG A  82     -16.376  19.919  23.399  1.00 94.67           C  
ATOM   1228  HA  ARG A  82     -17.207  20.610  23.261  1.00 94.67           H  
ATOM   1229  C   ARG A  82     -16.443  18.956  22.217  1.00 94.67           C  
ATOM   1230  CB  ARG A  82     -15.076  20.734  23.343  1.00 94.67           C  
ATOM   1231  HB2 ARG A  82     -14.218  20.069  23.441  1.00 94.67           H  
ATOM   1232  HB3 ARG A  82     -15.016  21.241  22.380  1.00 94.67           H  
ATOM   1233  O   ARG A  82     -16.407  19.422  21.081  1.00 94.67           O  
ATOM   1234  CG  ARG A  82     -15.039  21.784  24.451  1.00 94.67           C  
ATOM   1235  HG2 ARG A  82     -15.954  22.376  24.429  1.00 94.67           H  
ATOM   1236  HG3 ARG A  82     -14.980  21.282  25.417  1.00 94.67           H  
ATOM   1237  CD  ARG A  82     -13.834  22.709  24.306  1.00 94.67           C  
ATOM   1238  HD2 ARG A  82     -12.913  22.134  24.404  1.00 94.67           H  
ATOM   1239  HD3 ARG A  82     -13.856  23.169  23.318  1.00 94.67           H  
ATOM   1240  NE  ARG A  82     -13.905  23.760  25.328  1.00 94.67           N  
ATOM   1241  HE  ARG A  82     -14.397  24.599  25.055  1.00 94.67           H  
ATOM   1242  NH1 ARG A  82     -13.106  22.547  27.110  1.00 94.67           N  
ATOM   1243 HH11 ARG A  82     -12.957  22.435  28.103  1.00 94.67           H  
ATOM   1244 HH12 ARG A  82     -12.939  21.756  26.505  1.00 94.67           H  
ATOM   1245  NH2 ARG A  82     -13.921  24.599  27.433  1.00 94.67           N  
ATOM   1246 HH21 ARG A  82     -14.575  25.309  27.136  1.00 94.67           H  
ATOM   1247 HH22 ARG A  82     -13.786  24.466  28.425  1.00 94.67           H  
ATOM   1248  CZ  ARG A  82     -13.631  23.632  26.610  1.00 94.67           C  
ATOM   1249  N   ARG A  83     -16.583  17.647  22.456  1.00 92.67           N  
ATOM   1250  H   ARG A  83     -16.508  17.341  23.416  1.00 92.67           H  
ATOM   1251  CA  ARG A  83     -16.595  16.613  21.406  1.00 92.67           C  
ATOM   1252  HA  ARG A  83     -15.643  16.653  20.876  1.00 92.67           H  
ATOM   1253  C   ARG A  83     -17.670  16.846  20.337  1.00 92.67           C  
ATOM   1254  CB  ARG A  83     -16.686  15.222  22.055  1.00 92.67           C  
ATOM   1255  HB2 ARG A  83     -16.434  14.473  21.303  1.00 92.67           H  
ATOM   1256  HB3 ARG A  83     -15.946  15.156  22.852  1.00 92.67           H  
ATOM   1257  O   ARG A  83     -17.433  16.597  19.169  1.00 92.67           O  
ATOM   1258  CG  ARG A  83     -18.075  14.894  22.618  1.00 92.67           C  
ATOM   1259  HG2 ARG A  83     -18.408  15.687  23.288  1.00 92.67           H  
ATOM   1260  HG3 ARG A  83     -18.779  14.800  21.791  1.00 92.67           H  
ATOM   1261  CD  ARG A  83     -18.045  13.572  23.382  1.00 92.67           C  
ATOM   1262  HD2 ARG A  83     -17.620  12.798  22.743  1.00 92.67           H  
ATOM   1263  HD3 ARG A  83     -17.409  13.690  24.259  1.00 92.67           H  
ATOM   1264  NE  ARG A  83     -19.401  13.172  23.792  1.00 92.67           N  
ATOM   1265  HE  ARG A  83     -20.176  13.608  23.313  1.00 92.67           H  
ATOM   1266  NH1 ARG A  83     -18.762  11.500  25.234  1.00 92.67           N  
ATOM   1267 HH11 ARG A  83     -18.995  10.729  25.842  1.00 92.67           H  
ATOM   1268 HH12 ARG A  83     -17.791  11.670  25.012  1.00 92.67           H  
ATOM   1269  NH2 ARG A  83     -20.937  11.948  24.916  1.00 92.67           N  
ATOM   1270 HH21 ARG A  83     -21.661  12.439  24.411  1.00 92.67           H  
ATOM   1271 HH22 ARG A  83     -21.171  11.175  25.523  1.00 92.67           H  
ATOM   1272  CZ  ARG A  83     -19.689  12.212  24.649  1.00 92.67           C  
ATOM   1273  N   HIS A  84     -18.801  17.451  20.709  1.00 93.52           N  
ATOM   1274  H   HIS A  84     -18.929  17.625  21.696  1.00 93.52           H  
ATOM   1275  CA  HIS A  84     -19.876  17.846  19.784  1.00 93.52           C  
ATOM   1276  HA  HIS A  84     -19.852  17.170  18.929  1.00 93.52           H  
ATOM   1277  C   HIS A  84     -19.699  19.258  19.197  1.00 93.52           C  
ATOM   1278  CB  HIS A  84     -21.239  17.655  20.463  1.00 93.52           C  
ATOM   1279  HB2 HIS A  84     -22.031  17.929  19.766  1.00 93.52           H  
ATOM   1280  HB3 HIS A  84     -21.310  18.308  21.333  1.00 93.52           H  
ATOM   1281  O   HIS A  84     -20.682  19.926  18.879  1.00 93.52           O  
ATOM   1282  CG  HIS A  84     -21.474  16.229  20.878  1.00 93.52           C  
ATOM   1283  CD2 HIS A  84     -21.516  15.745  22.158  1.00 93.52           C  
ATOM   1284  HD2 HIS A  84     -21.410  16.329  23.060  1.00 93.52           H  
ATOM   1285  ND1 HIS A  84     -21.637  15.159  20.030  1.00 93.52           N  
ATOM   1286  HD1 HIS A  84     -21.705  15.192  19.023  1.00 93.52           H  
ATOM   1287  CE1 HIS A  84     -21.770  14.053  20.782  1.00 93.52           C  
ATOM   1288  HE1 HIS A  84     -21.932  13.060  20.390  1.00 93.52           H  
ATOM   1289  NE2 HIS A  84     -21.677  14.356  22.093  1.00 93.52           N  
ATOM   1290  N   ASN A  85     -18.453  19.732  19.086  1.00 94.40           N  
ATOM   1291  H   ASN A  85     -17.696  19.138  19.392  1.00 94.40           H  
ATOM   1292  CA  ASN A  85     -18.088  21.024  18.506  1.00 94.40           C  
ATOM   1293  HA  ASN A  85     -17.016  21.146  18.663  1.00 94.40           H  
ATOM   1294  C   ASN A  85     -18.744  22.237  19.193  1.00 94.40           C  
ATOM   1295  CB  ASN A  85     -18.328  20.956  16.989  1.00 94.40           C  
ATOM   1296  HB2 ASN A  85     -17.841  20.073  16.574  1.00 94.40           H  
ATOM   1297  HB3 ASN A  85     -19.399  20.878  16.804  1.00 94.40           H  
ATOM   1298  O   ASN A  85     -19.161  23.181  18.538  1.00 94.40           O  
ATOM   1299  CG  ASN A  85     -17.802  22.162  16.240  1.00 94.40           C  
ATOM   1300  ND2 ASN A  85     -18.451  22.505  15.160  1.00 94.40           N  
ATOM   1301 HD21 ASN A  85     -18.046  23.228  14.583  1.00 94.40           H  
ATOM   1302 HD22 ASN A  85     -19.343  22.090  14.933  1.00 94.40           H  
ATOM   1303  OD1 ASN A  85     -16.808  22.781  16.598  1.00 94.40           O  
ATOM   1304  N   GLN A  86     -18.851  22.232  20.521  1.00 92.70           N  
ATOM   1305  H   GLN A  86     -18.470  21.445  21.027  1.00 92.70           H  
ATOM   1306  CA  GLN A  86     -19.353  23.382  21.282  1.00 92.70           C  
ATOM   1307  HA  GLN A  86     -19.781  24.128  20.611  1.00 92.70           H  
ATOM   1308  C   GLN A  86     -18.203  24.041  22.032  1.00 92.70           C  
ATOM   1309  CB  GLN A  86     -20.459  22.940  22.244  1.00 92.70           C  
ATOM   1310  HB2 GLN A  86     -20.721  23.776  22.893  1.00 92.70           H  
ATOM   1311  HB3 GLN A  86     -20.088  22.120  22.859  1.00 92.70           H  
ATOM   1312  O   GLN A  86     -17.458  23.361  22.738  1.00 92.70           O  
ATOM   1313  CG  GLN A  86     -21.719  22.496  21.485  1.00 92.70           C  
ATOM   1314  HG2 GLN A  86     -22.118  23.341  20.924  1.00 92.70           H  
ATOM   1315  HG3 GLN A  86     -21.469  21.705  20.778  1.00 92.70           H  
ATOM   1316  CD  GLN A  86     -22.800  21.963  22.412  1.00 92.70           C  
ATOM   1317  NE2 GLN A  86     -23.994  21.738  21.913  1.00 92.70           N  
ATOM   1318 HE21 GLN A  86     -24.186  21.946  20.944  1.00 92.70           H  
ATOM   1319 HE22 GLN A  86     -24.707  21.345  22.511  1.00 92.70           H  
ATOM   1320  OE1 GLN A  86     -22.587  21.720  23.592  1.00 92.70           O  
ATOM   1321  N   PHE A  87     -18.066  25.364  21.923  1.00 90.86           N  
ATOM   1322  H   PHE A  87     -18.635  25.851  21.246  1.00 90.86           H  
ATOM   1323  CA  PHE A  87     -16.940  26.082  22.527  1.00 90.86           C  
ATOM   1324  HA  PHE A  87     -16.024  25.688  22.087  1.00 90.86           H  
ATOM   1325  C   PHE A  87     -16.848  25.888  24.050  1.00 90.86           C  
ATOM   1326  CB  PHE A  87     -17.043  27.575  22.186  1.00 90.86           C  
ATOM   1327  HB2 PHE A  87     -17.784  27.735  21.403  1.00 90.86           H  
ATOM   1328  HB3 PHE A  87     -17.391  28.127  23.059  1.00 90.86           H  
ATOM   1329  O   PHE A  87     -15.746  25.720  24.580  1.00 90.86           O  
ATOM   1330  CG  PHE A  87     -15.738  28.186  21.734  1.00 90.86           C  
ATOM   1331  CD1 PHE A  87     -14.684  28.361  22.644  1.00 90.86           C  
ATOM   1332  HD1 PHE A  87     -14.811  28.018  23.660  1.00 90.86           H  
ATOM   1333  CD2 PHE A  87     -15.581  28.586  20.399  1.00 90.86           C  
ATOM   1334  HD2 PHE A  87     -16.379  28.443  19.686  1.00 90.86           H  
ATOM   1335  CE1 PHE A  87     -13.469  28.934  22.230  1.00 90.86           C  
ATOM   1336  HE1 PHE A  87     -12.649  29.048  22.923  1.00 90.86           H  
ATOM   1337  CE2 PHE A  87     -14.378  29.176  19.988  1.00 90.86           C  
ATOM   1338  HE2 PHE A  87     -14.271  29.474  18.955  1.00 90.86           H  
ATOM   1339  CZ  PHE A  87     -13.313  29.329  20.891  1.00 90.86           C  
ATOM   1340  HZ  PHE A  87     -12.375  29.733  20.540  1.00 90.86           H  
ATOM   1341  N   ARG A  88     -17.995  25.895  24.751  1.00 90.37           N  
ATOM   1342  H   ARG A  88     -18.838  26.102  24.234  1.00 90.37           H  
ATOM   1343  CA  ARG A  88     -18.115  25.723  26.211  1.00 90.37           C  
ATOM   1344  HA  ARG A  88     -19.118  26.033  26.504  1.00 90.37           H  
ATOM   1345  C   ARG A  88     -17.165  26.657  26.969  1.00 90.37           C  
ATOM   1346  CB  ARG A  88     -17.933  24.237  26.590  1.00 90.37           C  
ATOM   1347  HB2 ARG A  88     -16.957  23.904  26.238  1.00 90.37           H  
ATOM   1348  HB3 ARG A  88     -17.938  24.137  27.675  1.00 90.37           H  
ATOM   1349  O   ARG A  88     -16.296  26.212  27.723  1.00 90.37           O  
ATOM   1350  CG  ARG A  88     -18.996  23.290  26.011  1.00 90.37           C  
ATOM   1351  HG2 ARG A  88     -18.625  22.270  26.112  1.00 90.37           H  
ATOM   1352  HG3 ARG A  88     -19.149  23.493  24.951  1.00 90.37           H  
ATOM   1353  CD  ARG A  88     -20.327  23.393  26.761  1.00 90.37           C  
ATOM   1354  HD2 ARG A  88     -20.685  24.421  26.720  1.00 90.37           H  
ATOM   1355  HD3 ARG A  88     -20.153  23.128  27.804  1.00 90.37           H  
ATOM   1356  NE  ARG A  88     -21.353  22.496  26.200  1.00 90.37           N  
ATOM   1357  HE  ARG A  88     -21.141  22.010  25.340  1.00 90.37           H  
ATOM   1358  NH1 ARG A  88     -22.974  22.864  27.785  1.00 90.37           N  
ATOM   1359 HH11 ARG A  88     -22.389  23.573  28.204  1.00 90.37           H  
ATOM   1360 HH12 ARG A  88     -23.883  22.644  28.166  1.00 90.37           H  
ATOM   1361  NH2 ARG A  88     -23.335  21.384  26.168  1.00 90.37           N  
ATOM   1362 HH21 ARG A  88     -24.242  21.163  26.553  1.00 90.37           H  
ATOM   1363 HH22 ARG A  88     -23.098  21.093  25.230  1.00 90.37           H  
ATOM   1364  CZ  ARG A  88     -22.543  22.251  26.719  1.00 90.37           C  
ATOM   1365  N   VAL A  89     -17.272  27.958  26.707  1.00 89.20           N  
ATOM   1366  H   VAL A  89     -18.005  28.249  26.076  1.00 89.20           H  
ATOM   1367  CA  VAL A  89     -16.477  29.004  27.376  1.00 89.20           C  
ATOM   1368  HA  VAL A  89     -15.970  28.573  28.240  1.00 89.20           H  
ATOM   1369  C   VAL A  89     -17.404  30.086  27.902  1.00 89.20           C  
ATOM   1370  CB  VAL A  89     -15.401  29.590  26.439  1.00 89.20           C  
ATOM   1371  HB  VAL A  89     -15.863  29.897  25.501  1.00 89.20           H  
ATOM   1372  O   VAL A  89     -18.437  30.365  27.306  1.00 89.20           O  
ATOM   1373  CG1 VAL A  89     -14.627  30.781  27.026  1.00 89.20           C  
ATOM   1374 HG11 VAL A  89     -13.830  31.082  26.346  1.00 89.20           H  
ATOM   1375 HG12 VAL A  89     -14.202  30.527  27.997  1.00 89.20           H  
ATOM   1376 HG13 VAL A  89     -15.291  31.639  27.133  1.00 89.20           H  
ATOM   1377  CG2 VAL A  89     -14.326  28.544  26.153  1.00 89.20           C  
ATOM   1378 HG21 VAL A  89     -14.777  27.625  25.777  1.00 89.20           H  
ATOM   1379 HG22 VAL A  89     -13.636  28.940  25.408  1.00 89.20           H  
ATOM   1380 HG23 VAL A  89     -13.783  28.300  27.066  1.00 89.20           H  
ATOM   1381  N   ARG A  90     -17.017  30.718  29.009  1.00 85.56           N  
ATOM   1382  H   ARG A  90     -16.141  30.453  29.435  1.00 85.56           H  
ATOM   1383  CA  ARG A  90     -17.744  31.838  29.599  1.00 85.56           C  
ATOM   1384  HA  ARG A  90     -18.731  31.892  29.141  1.00 85.56           H  
ATOM   1385  C   ARG A  90     -17.025  33.151  29.310  1.00 85.56           C  
ATOM   1386  CB  ARG A  90     -17.949  31.544  31.087  1.00 85.56           C  
ATOM   1387  HB2 ARG A  90     -18.250  30.501  31.185  1.00 85.56           H  
ATOM   1388  HB3 ARG A  90     -17.016  31.687  31.632  1.00 85.56           H  
ATOM   1389  O   ARG A  90     -15.801  33.234  29.420  1.00 85.56           O  
ATOM   1390  CG  ARG A  90     -19.052  32.410  31.699  1.00 85.56           C  
ATOM   1391  HG2 ARG A  90     -19.928  32.394  31.051  1.00 85.56           H  
ATOM   1392  HG3 ARG A  90     -18.703  33.437  31.807  1.00 85.56           H  
ATOM   1393  CD  ARG A  90     -19.438  31.836  33.065  1.00 85.56           C  
ATOM   1394  HD2 ARG A  90     -18.596  31.940  33.749  1.00 85.56           H  
ATOM   1395  HD3 ARG A  90     -19.678  30.780  32.942  1.00 85.56           H  
ATOM   1396  NE  ARG A  90     -20.621  32.518  33.600  1.00 85.56           N  
ATOM   1397  HE  ARG A  90     -21.205  32.997  32.929  1.00 85.56           H  
ATOM   1398  NH1 ARG A  90     -20.666  31.556  35.682  1.00 85.56           N  
ATOM   1399 HH11 ARG A  90     -21.133  31.423  36.567  1.00 85.56           H  
ATOM   1400 HH12 ARG A  90     -19.909  30.949  35.403  1.00 85.56           H  
ATOM   1401  NH2 ARG A  90     -22.216  33.065  35.085  1.00 85.56           N  
ATOM   1402 HH21 ARG A  90     -22.702  32.927  35.960  1.00 85.56           H  
ATOM   1403 HH22 ARG A  90     -22.632  33.616  34.348  1.00 85.56           H  
ATOM   1404  CZ  ARG A  90     -21.156  32.373  34.790  1.00 85.56           C  
ATOM   1405  N   SER A  91     -17.774  34.171  28.913  1.00 80.97           N  
ATOM   1406  H   SER A  91     -18.772  34.029  28.852  1.00 80.97           H  
ATOM   1407  CA  SER A  91     -17.244  35.511  28.690  1.00 80.97           C  
ATOM   1408  HA  SER A  91     -16.329  35.411  28.105  1.00 80.97           H  
ATOM   1409  C   SER A  91     -16.865  36.186  30.003  1.00 80.97           C  
ATOM   1410  CB  SER A  91     -18.233  36.367  27.885  1.00 80.97           C  
ATOM   1411  HB2 SER A  91     -17.716  37.239  27.485  1.00 80.97           H  
ATOM   1412  HB3 SER A  91     -18.606  35.778  27.048  1.00 80.97           H  
ATOM   1413  O   SER A  91     -17.330  35.811  31.080  1.00 80.97           O  
ATOM   1414  OG  SER A  91     -19.325  36.810  28.665  1.00 80.97           O  
ATOM   1415  HG  SER A  91     -20.059  36.931  28.058  1.00 80.97           H  
ATOM   1416  N   SER A  92     -16.077  37.257  29.907  1.00 75.78           N  
ATOM   1417  H   SER A  92     -15.734  37.550  29.003  1.00 75.78           H  
ATOM   1418  CA  SER A  92     -15.788  38.148  31.036  1.00 75.78           C  
ATOM   1419  HA  SER A  92     -15.321  37.571  31.835  1.00 75.78           H  
ATOM   1420  C   SER A  92     -17.042  38.805  31.625  1.00 75.78           C  
ATOM   1421  CB  SER A  92     -14.806  39.231  30.580  1.00 75.78           C  
ATOM   1422  HB2 SER A  92     -14.697  39.988  31.356  1.00 75.78           H  
ATOM   1423  HB3 SER A  92     -13.834  38.769  30.410  1.00 75.78           H  
ATOM   1424  O   SER A  92     -17.001  39.288  32.749  1.00 75.78           O  
ATOM   1425  OG  SER A  92     -15.240  39.830  29.367  1.00 75.78           O  
ATOM   1426  HG  SER A  92     -15.901  40.497  29.568  1.00 75.78           H  
ATOM   1427  N   TYR A  93     -18.155  38.816  30.886  1.00 77.87           N  
ATOM   1428  H   TYR A  93     -18.128  38.372  29.979  1.00 77.87           H  
ATOM   1429  CA  TYR A  93     -19.454  39.320  31.340  1.00 77.87           C  
ATOM   1430  HA  TYR A  93     -19.289  40.048  32.135  1.00 77.87           H  
ATOM   1431  C   TYR A  93     -20.342  38.218  31.938  1.00 77.87           C  
ATOM   1432  CB  TYR A  93     -20.147  40.044  30.179  1.00 77.87           C  
ATOM   1433  HB2 TYR A  93     -21.071  40.494  30.544  1.00 77.87           H  
ATOM   1434  HB3 TYR A  93     -20.419  39.315  29.416  1.00 77.87           H  
ATOM   1435  O   TYR A  93     -21.530  38.435  32.158  1.00 77.87           O  
ATOM   1436  CG  TYR A  93     -19.304  41.137  29.555  1.00 77.87           C  
ATOM   1437  CD1 TYR A  93     -19.105  42.346  30.248  1.00 77.87           C  
ATOM   1438  HD1 TYR A  93     -19.560  42.493  31.216  1.00 77.87           H  
ATOM   1439  CD2 TYR A  93     -18.704  40.937  28.297  1.00 77.87           C  
ATOM   1440  HD2 TYR A  93     -18.852  40.012  27.760  1.00 77.87           H  
ATOM   1441  CE1 TYR A  93     -18.319  43.366  29.679  1.00 77.87           C  
ATOM   1442  HE1 TYR A  93     -18.174  44.294  30.213  1.00 77.87           H  
ATOM   1443  CE2 TYR A  93     -17.919  41.954  27.725  1.00 77.87           C  
ATOM   1444  HE2 TYR A  93     -17.472  41.812  26.753  1.00 77.87           H  
ATOM   1445  OH  TYR A  93     -16.973  44.152  27.851  1.00 77.87           O  
ATOM   1446  HH  TYR A  93     -16.927  44.928  28.414  1.00 77.87           H  
ATOM   1447  CZ  TYR A  93     -17.728  43.172  28.411  1.00 77.87           C  
ATOM   1448  N   GLY A  94     -19.795  37.019  32.156  1.00 80.01           N  
ATOM   1449  H   GLY A  94     -18.820  36.880  31.931  1.00 80.01           H  
ATOM   1450  CA  GLY A  94     -20.513  35.904  32.767  1.00 80.01           C  
ATOM   1451  HA2 GLY A  94     -21.048  36.265  33.645  1.00 80.01           H  
ATOM   1452  HA3 GLY A  94     -19.781  35.164  33.092  1.00 80.01           H  
ATOM   1453  C   GLY A  94     -21.521  35.208  31.849  1.00 80.01           C  
ATOM   1454  O   GLY A  94     -22.332  34.435  32.359  1.00 80.01           O  
ATOM   1455  N   ARG A  95     -21.473  35.446  30.531  1.00 86.35           N  
ATOM   1456  H   ARG A  95     -20.724  36.034  30.195  1.00 86.35           H  
ATOM   1457  CA  ARG A  95     -22.347  34.798  29.534  1.00 86.35           C  
ATOM   1458  HA  ARG A  95     -23.253  34.445  30.026  1.00 86.35           H  
ATOM   1459  C   ARG A  95     -21.668  33.579  28.931  1.00 86.35           C  
ATOM   1460  CB  ARG A  95     -22.744  35.782  28.424  1.00 86.35           C  
ATOM   1461  HB2 ARG A  95     -23.343  35.251  27.683  1.00 86.35           H  
ATOM   1462  HB3 ARG A  95     -21.849  36.154  27.926  1.00 86.35           H  
ATOM   1463  O   ARG A  95     -20.475  33.641  28.639  1.00 86.35           O  
ATOM   1464  CG  ARG A  95     -23.562  36.961  28.963  1.00 86.35           C  
ATOM   1465  HG2 ARG A  95     -22.992  37.498  29.721  1.00 86.35           H  
ATOM   1466  HG3 ARG A  95     -24.484  36.586  29.407  1.00 86.35           H  
ATOM   1467  CD  ARG A  95     -23.897  37.923  27.823  1.00 86.35           C  
ATOM   1468  HD2 ARG A  95     -24.428  37.379  27.042  1.00 86.35           H  
ATOM   1469  HD3 ARG A  95     -22.962  38.304  27.413  1.00 86.35           H  
ATOM   1470  NE  ARG A  95     -24.722  39.049  28.298  1.00 86.35           N  
ATOM   1471  HE  ARG A  95     -24.969  39.049  29.278  1.00 86.35           H  
ATOM   1472  NH1 ARG A  95     -24.938  40.103  26.275  1.00 86.35           N  
ATOM   1473 HH11 ARG A  95     -25.277  40.867  25.707  1.00 86.35           H  
ATOM   1474 HH12 ARG A  95     -24.243  39.473  25.902  1.00 86.35           H  
ATOM   1475  NH2 ARG A  95     -25.973  40.937  28.063  1.00 86.35           N  
ATOM   1476 HH21 ARG A  95     -26.366  41.654  27.470  1.00 86.35           H  
ATOM   1477 HH22 ARG A  95     -26.231  40.890  29.038  1.00 86.35           H  
ATOM   1478  CZ  ARG A  95     -25.207  40.019  27.545  1.00 86.35           C  
ATOM   1479  N   ASP A  96     -22.412  32.508  28.715  1.00 90.74           N  
ATOM   1480  H   ASP A  96     -23.393  32.518  28.956  1.00 90.74           H  
ATOM   1481  CA  ASP A  96     -21.873  31.282  28.129  1.00 90.74           C  
ATOM   1482  HA  ASP A  96     -20.840  31.162  28.453  1.00 90.74           H  
ATOM   1483  C   ASP A  96     -21.868  31.346  26.598  1.00 90.74           C  
ATOM   1484  CB  ASP A  96     -22.643  30.062  28.649  1.00 90.74           C  
ATOM   1485  HB2 ASP A  96     -23.696  30.167  28.387  1.00 90.74           H  
ATOM   1486  HB3 ASP A  96     -22.258  29.169  28.157  1.00 90.74           H  
ATOM   1487  O   ASP A  96     -22.784  31.878  25.977  1.00 90.74           O  
ATOM   1488  CG  ASP A  96     -22.503  29.875  30.165  1.00 90.74           C  
ATOM   1489  OD1 ASP A  96     -21.467  30.306  30.729  1.00 90.74           O  
ATOM   1490  OD2 ASP A  96     -23.442  29.301  30.749  1.00 90.74           O  
ATOM   1491  N   PHE A  97     -20.824  30.785  25.991  1.00 92.57           N  
ATOM   1492  H   PHE A  97     -20.095  30.401  26.575  1.00 92.57           H  
ATOM   1493  CA  PHE A  97     -20.625  30.682  24.550  1.00 92.57           C  
ATOM   1494  HA  PHE A  97     -21.479  31.122  24.036  1.00 92.57           H  
ATOM   1495  C   PHE A  97     -20.518  29.205  24.162  1.00 92.57           C  
ATOM   1496  CB  PHE A  97     -19.367  31.466  24.154  1.00 92.57           C  
ATOM   1497  HB2 PHE A  97     -19.388  32.437  24.648  1.00 92.57           H  
ATOM   1498  HB3 PHE A  97     -18.483  30.949  24.526  1.00 92.57           H  
ATOM   1499  O   PHE A  97     -19.499  28.555  24.418  1.00 92.57           O  
ATOM   1500  CG  PHE A  97     -19.230  31.699  22.663  1.00 92.57           C  
ATOM   1501  CD1 PHE A  97     -18.201  31.073  21.936  1.00 92.57           C  
ATOM   1502  HD1 PHE A  97     -17.505  30.415  22.436  1.00 92.57           H  
ATOM   1503  CD2 PHE A  97     -20.137  32.545  21.998  1.00 92.57           C  
ATOM   1504  HD2 PHE A  97     -20.939  33.019  22.545  1.00 92.57           H  
ATOM   1505  CE1 PHE A  97     -18.079  31.291  20.552  1.00 92.57           C  
ATOM   1506  HE1 PHE A  97     -17.307  30.790  19.987  1.00 92.57           H  
ATOM   1507  CE2 PHE A  97     -20.005  32.774  20.618  1.00 92.57           C  
ATOM   1508  HE2 PHE A  97     -20.710  33.413  20.107  1.00 92.57           H  
ATOM   1509  CZ  PHE A  97     -18.976  32.149  19.893  1.00 92.57           C  
ATOM   1510  HZ  PHE A  97     -18.898  32.301  18.827  1.00 92.57           H  
ATOM   1511  N   ASN A  98     -21.582  28.676  23.556  1.00 90.45           N  
ATOM   1512  H   ASN A  98     -22.381  29.274  23.400  1.00 90.45           H  
ATOM   1513  CA  ASN A  98     -21.705  27.266  23.155  1.00 90.45           C  
ATOM   1514  HA  ASN A  98     -20.798  26.734  23.444  1.00 90.45           H  
ATOM   1515  C   ASN A  98     -21.801  27.085  21.631  1.00 90.45           C  
ATOM   1516  CB  ASN A  98     -22.880  26.623  23.911  1.00 90.45           C  
ATOM   1517  HB2 ASN A  98     -23.005  25.591  23.584  1.00 90.45           H  
ATOM   1518  HB3 ASN A  98     -23.797  27.163  23.674  1.00 90.45           H  
ATOM   1519  O   ASN A  98     -22.225  26.036  21.160  1.00 90.45           O  
ATOM   1520  CG  ASN A  98     -22.669  26.600  25.412  1.00 90.45           C  
ATOM   1521  ND2 ASN A  98     -23.720  26.741  26.185  1.00 90.45           N  
ATOM   1522 HD21 ASN A  98     -23.555  26.836  27.177  1.00 90.45           H  
ATOM   1523 HD22 ASN A  98     -24.634  26.890  25.782  1.00 90.45           H  
ATOM   1524  OD1 ASN A  98     -21.566  26.452  25.912  1.00 90.45           O  
ATOM   1525  N   GLU A  99     -21.409  28.110  20.880  1.00 92.21           N  
ATOM   1526  H   GLU A  99     -21.041  28.928  21.344  1.00 92.21           H  
ATOM   1527  CA  GLU A  99     -21.362  28.113  19.416  1.00 92.21           C  
ATOM   1528  HA  GLU A  99     -22.301  27.725  19.024  1.00 92.21           H  
ATOM   1529  C   GLU A  99     -20.210  27.226  18.885  1.00 92.21           C  
ATOM   1530  CB  GLU A  99     -21.208  29.578  18.979  1.00 92.21           C  
ATOM   1531  HB2 GLU A  99     -20.359  29.984  19.529  1.00 92.21           H  
ATOM   1532  HB3 GLU A  99     -20.960  29.655  17.920  1.00 92.21           H  
ATOM   1533  O   GLU A  99     -19.344  26.811  19.672  1.00 92.21           O  
ATOM   1534  CG  GLU A  99     -22.451  30.437  19.292  1.00 92.21           C  
ATOM   1535  HG2 GLU A  99     -22.112  31.467  19.408  1.00 92.21           H  
ATOM   1536  HG3 GLU A  99     -22.884  30.150  20.250  1.00 92.21           H  
ATOM   1537  CD  GLU A  99     -23.542  30.413  18.208  1.00 92.21           C  
ATOM   1538  OE1 GLU A  99     -24.361  31.368  18.191  1.00 92.21           O  
ATOM   1539  OE2 GLU A  99     -23.488  29.557  17.303  1.00 92.21           O  
ATOM   1540  N   PRO A 100     -20.178  26.934  17.570  1.00 92.84           N  
ATOM   1541  CA  PRO A 100     -19.137  26.117  16.951  1.00 92.84           C  
ATOM   1542  HA  PRO A 100     -19.248  25.098  17.322  1.00 92.84           H  
ATOM   1543  C   PRO A 100     -17.710  26.610  17.221  1.00 92.84           C  
ATOM   1544  CB  PRO A 100     -19.453  26.102  15.454  1.00 92.84           C  
ATOM   1545  HB2 PRO A 100     -18.970  26.945  14.959  1.00 92.84           H  
ATOM   1546  HB3 PRO A 100     -19.154  25.166  14.982  1.00 92.84           H  
ATOM   1547  O   PRO A 100     -17.419  27.801  17.092  1.00 92.84           O  
ATOM   1548  CG  PRO A 100     -20.964  26.297  15.412  1.00 92.84           C  
ATOM   1549  HG2 PRO A 100     -21.288  26.744  14.472  1.00 92.84           H  
ATOM   1550  HG3 PRO A 100     -21.461  25.339  15.568  1.00 92.84           H  
ATOM   1551  CD  PRO A 100     -21.226  27.222  16.596  1.00 92.84           C  
ATOM   1552  HD2 PRO A 100     -21.149  28.257  16.264  1.00 92.84           H  
ATOM   1553  HD3 PRO A 100     -22.221  27.027  16.996  1.00 92.84           H  
ATOM   1554  N   LEU A 101     -16.793  25.688  17.537  1.00 93.97           N  
ATOM   1555  H   LEU A 101     -17.093  24.725  17.591  1.00 93.97           H  
ATOM   1556  CA  LEU A 101     -15.351  25.981  17.575  1.00 93.97           C  
ATOM   1557  HA  LEU A 101     -15.210  26.997  17.943  1.00 93.97           H  
ATOM   1558  C   LEU A 101     -14.747  25.921  16.166  1.00 93.97           C  
ATOM   1559  CB  LEU A 101     -14.644  25.005  18.540  1.00 93.97           C  
ATOM   1560  HB2 LEU A 101     -15.075  25.131  19.533  1.00 93.97           H  
ATOM   1561  HB3 LEU A 101     -14.851  23.986  18.213  1.00 93.97           H  
ATOM   1562  O   LEU A 101     -13.922  26.762  15.806  1.00 93.97           O  
ATOM   1563  CG  LEU A 101     -13.111  25.182  18.632  1.00 93.97           C  
ATOM   1564  HG  LEU A 101     -12.657  25.034  17.652  1.00 93.97           H  
ATOM   1565  CD1 LEU A 101     -12.704  26.554  19.152  1.00 93.97           C  
ATOM   1566 HD11 LEU A 101     -13.164  26.725  20.125  1.00 93.97           H  
ATOM   1567 HD12 LEU A 101     -11.620  26.618  19.242  1.00 93.97           H  
ATOM   1568 HD13 LEU A 101     -13.023  27.321  18.446  1.00 93.97           H  
ATOM   1569  CD2 LEU A 101     -12.499  24.163  19.594  1.00 93.97           C  
ATOM   1570 HD21 LEU A 101     -12.926  24.286  20.590  1.00 93.97           H  
ATOM   1571 HD22 LEU A 101     -11.419  24.298  19.642  1.00 93.97           H  
ATOM   1572 HD23 LEU A 101     -12.702  23.152  19.244  1.00 93.97           H  
ATOM   1573  N   ILE A 102     -15.166  24.931  15.378  1.00 95.36           N  
ATOM   1574  H   ILE A 102     -15.848  24.282  15.745  1.00 95.36           H  
ATOM   1575  CA  ILE A 102     -14.708  24.713  14.006  1.00 95.36           C  
ATOM   1576  HA  ILE A 102     -14.197  25.617  13.676  1.00 95.36           H  
ATOM   1577  C   ILE A 102     -15.884  24.497  13.049  1.00 95.36           C  
ATOM   1578  CB  ILE A 102     -13.694  23.549  13.920  1.00 95.36           C  
ATOM   1579  HB  ILE A 102     -13.376  23.481  12.880  1.00 95.36           H  
ATOM   1580  O   ILE A 102     -16.938  24.006  13.442  1.00 95.36           O  
ATOM   1581  CG1 ILE A 102     -14.330  22.202  14.317  1.00 95.36           C  
ATOM   1582 HG12 ILE A 102     -14.549  22.195  15.385  1.00 95.36           H  
ATOM   1583 HG13 ILE A 102     -15.269  22.073  13.779  1.00 95.36           H  
ATOM   1584  CG2 ILE A 102     -12.439  23.833  14.766  1.00 95.36           C  
ATOM   1585 HG21 ILE A 102     -12.088  24.848  14.577  1.00 95.36           H  
ATOM   1586 HG22 ILE A 102     -11.644  23.139  14.496  1.00 95.36           H  
ATOM   1587 HG23 ILE A 102     -12.668  23.719  15.826  1.00 95.36           H  
ATOM   1588  CD1 ILE A 102     -13.457  20.998  13.977  1.00 95.36           C  
ATOM   1589 HD11 ILE A 102     -12.565  20.991  14.603  1.00 95.36           H  
ATOM   1590 HD12 ILE A 102     -14.025  20.084  14.149  1.00 95.36           H  
ATOM   1591 HD13 ILE A 102     -13.172  21.035  12.925  1.00 95.36           H  
ATOM   1592  N   GLU A 103     -15.692  24.811  11.775  1.00 95.63           N  
ATOM   1593  H   GLU A 103     -14.837  25.289  11.529  1.00 95.63           H  
ATOM   1594  CA  GLU A 103     -16.605  24.456  10.685  1.00 95.63           C  
ATOM   1595  HA  GLU A 103     -17.288  23.666  10.997  1.00 95.63           H  
ATOM   1596  C   GLU A 103     -15.777  23.951   9.509  1.00 95.63           C  
ATOM   1597  CB  GLU A 103     -17.424  25.679  10.245  1.00 95.63           C  
ATOM   1598  HB2 GLU A 103     -17.927  25.450   9.306  1.00 95.63           H  
ATOM   1599  HB3 GLU A 103     -16.749  26.517  10.074  1.00 95.63           H  
ATOM   1600  O   GLU A 103     -14.855  24.647   9.089  1.00 95.63           O  
ATOM   1601  CG  GLU A 103     -18.482  26.079  11.274  1.00 95.63           C  
ATOM   1602  HG2 GLU A 103     -18.031  26.147  12.264  1.00 95.63           H  
ATOM   1603  HG3 GLU A 103     -19.264  25.321  11.306  1.00 95.63           H  
ATOM   1604  CD  GLU A 103     -19.080  27.438  10.924  1.00 95.63           C  
ATOM   1605  OE1 GLU A 103     -18.771  28.413  11.641  1.00 95.63           O  
ATOM   1606  OE2 GLU A 103     -19.863  27.574   9.957  1.00 95.63           O  
ATOM   1607  N   ILE A 104     -16.099  22.773   8.971  1.00 97.14           N  
ATOM   1608  H   ILE A 104     -16.886  22.262   9.345  1.00 97.14           H  
ATOM   1609  CA  ILE A 104     -15.418  22.185   7.808  1.00 97.14           C  
ATOM   1610  HA  ILE A 104     -14.641  22.868   7.464  1.00 97.14           H  
ATOM   1611  C   ILE A 104     -16.423  22.028   6.667  1.00 97.14           C  
ATOM   1612  CB  ILE A 104     -14.722  20.848   8.172  1.00 97.14           C  
ATOM   1613  HB  ILE A 104     -15.461  20.176   8.607  1.00 97.14           H  
ATOM   1614  O   ILE A 104     -17.543  21.562   6.877  1.00 97.14           O  
ATOM   1615  CG1 ILE A 104     -13.613  21.081   9.222  1.00 97.14           C  
ATOM   1616 HG12 ILE A 104     -12.860  21.741   8.792  1.00 97.14           H  
ATOM   1617 HG13 ILE A 104     -14.039  21.571  10.097  1.00 97.14           H  
ATOM   1618  CG2 ILE A 104     -14.138  20.168   6.917  1.00 97.14           C  
ATOM   1619 HG21 ILE A 104     -14.929  19.920   6.208  1.00 97.14           H  
ATOM   1620 HG22 ILE A 104     -13.411  20.823   6.437  1.00 97.14           H  
ATOM   1621 HG23 ILE A 104     -13.658  19.226   7.182  1.00 97.14           H  
ATOM   1622  CD1 ILE A 104     -12.904  19.810   9.709  1.00 97.14           C  
ATOM   1623 HD11 ILE A 104     -12.262  19.418   8.920  1.00 97.14           H  
ATOM   1624 HD12 ILE A 104     -12.282  20.049  10.572  1.00 97.14           H  
ATOM   1625 HD13 ILE A 104     -13.631  19.049   9.991  1.00 97.14           H  
ATOM   1626  N   VAL A 105     -16.007  22.384   5.451  1.00 97.01           N  
ATOM   1627  H   VAL A 105     -15.078  22.771   5.362  1.00 97.01           H  
ATOM   1628  CA  VAL A 105     -16.728  22.072   4.212  1.00 97.01           C  
ATOM   1629  HA  VAL A 105     -17.558  21.404   4.440  1.00 97.01           H  
ATOM   1630  C   VAL A 105     -15.788  21.329   3.270  1.00 97.01           C  
ATOM   1631  CB  VAL A 105     -17.312  23.334   3.548  1.00 97.01           C  
ATOM   1632  HB  VAL A 105     -16.502  23.992   3.234  1.00 97.01           H  
ATOM   1633  O   VAL A 105     -14.696  21.821   2.976  1.00 97.01           O  
ATOM   1634  CG1 VAL A 105     -18.140  22.956   2.314  1.00 97.01           C  
ATOM   1635 HG11 VAL A 105     -18.911  22.237   2.591  1.00 97.01           H  
ATOM   1636 HG12 VAL A 105     -17.503  22.514   1.548  1.00 97.01           H  
ATOM   1637 HG13 VAL A 105     -18.624  23.836   1.891  1.00 97.01           H  
ATOM   1638  CG2 VAL A 105     -18.221  24.114   4.511  1.00 97.01           C  
ATOM   1639 HG21 VAL A 105     -17.634  24.506   5.341  1.00 97.01           H  
ATOM   1640 HG22 VAL A 105     -18.689  24.951   3.993  1.00 97.01           H  
ATOM   1641 HG23 VAL A 105     -18.996  23.455   4.901  1.00 97.01           H  
ATOM   1642  N   ARG A 106     -16.222  20.151   2.815  1.00 97.24           N  
ATOM   1643  H   ARG A 106     -17.139  19.843   3.103  1.00 97.24           H  
ATOM   1644  CA  ARG A 106     -15.560  19.331   1.794  1.00 97.24           C  
ATOM   1645  HA  ARG A 106     -14.476  19.426   1.860  1.00 97.24           H  
ATOM   1646  C   ARG A 106     -15.993  19.846   0.425  1.00 97.24           C  
ATOM   1647  CB  ARG A 106     -15.953  17.853   1.983  1.00 97.24           C  
ATOM   1648  HB2 ARG A 106     -17.031  17.764   1.849  1.00 97.24           H  
ATOM   1649  HB3 ARG A 106     -15.474  17.258   1.205  1.00 97.24           H  
ATOM   1650  O   ARG A 106     -17.147  19.698   0.050  1.00 97.24           O  
ATOM   1651  CG  ARG A 106     -15.557  17.282   3.359  1.00 97.24           C  
ATOM   1652  HG2 ARG A 106     -15.857  17.960   4.158  1.00 97.24           H  
ATOM   1653  HG3 ARG A 106     -14.473  17.174   3.388  1.00 97.24           H  
ATOM   1654  CD  ARG A 106     -16.206  15.917   3.627  1.00 97.24           C  
ATOM   1655  HD2 ARG A 106     -15.951  15.234   2.817  1.00 97.24           H  
ATOM   1656  HD3 ARG A 106     -15.805  15.514   4.558  1.00 97.24           H  
ATOM   1657  NE  ARG A 106     -17.674  16.029   3.741  1.00 97.24           N  
ATOM   1658  HE  ARG A 106     -18.089  16.936   3.584  1.00 97.24           H  
ATOM   1659  NH1 ARG A 106     -18.148  13.823   4.241  1.00 97.24           N  
ATOM   1660 HH11 ARG A 106     -17.175  13.561   4.318  1.00 97.24           H  
ATOM   1661 HH12 ARG A 106     -18.867  13.123   4.348  1.00 97.24           H  
ATOM   1662  NH2 ARG A 106     -19.801  15.221   4.012  1.00 97.24           N  
ATOM   1663 HH21 ARG A 106     -20.374  14.421   4.239  1.00 97.24           H  
ATOM   1664 HH22 ARG A 106     -20.262  16.065   3.704  1.00 97.24           H  
ATOM   1665  CZ  ARG A 106     -18.516  15.039   3.985  1.00 97.24           C  
ATOM   1666  N   GLU A 107     -15.099  20.538  -0.265  1.00 95.07           N  
ATOM   1667  H   GLU A 107     -14.149  20.556   0.077  1.00 95.07           H  
ATOM   1668  CA  GLU A 107     -15.348  21.092  -1.603  1.00 95.07           C  
ATOM   1669  HA  GLU A 107     -16.375  21.451  -1.677  1.00 95.07           H  
ATOM   1670  C   GLU A 107     -15.163  20.051  -2.705  1.00 95.07           C  
ATOM   1671  CB  GLU A 107     -14.386  22.253  -1.870  1.00 95.07           C  
ATOM   1672  HB2 GLU A 107     -14.569  22.617  -2.881  1.00 95.07           H  
ATOM   1673  HB3 GLU A 107     -13.358  21.897  -1.807  1.00 95.07           H  
ATOM   1674  O   GLU A 107     -15.807  20.133  -3.743  1.00 95.07           O  
ATOM   1675  CG  GLU A 107     -14.579  23.411  -0.886  1.00 95.07           C  
ATOM   1676  HG2 GLU A 107     -14.339  23.077   0.124  1.00 95.07           H  
ATOM   1677  HG3 GLU A 107     -15.622  23.725  -0.901  1.00 95.07           H  
ATOM   1678  CD  GLU A 107     -13.698  24.610  -1.232  1.00 95.07           C  
ATOM   1679  OE1 GLU A 107     -13.617  25.551  -0.408  1.00 95.07           O  
ATOM   1680  OE2 GLU A 107     -13.111  24.702  -2.325  1.00 95.07           O  
ATOM   1681  N   SER A 108     -14.282  19.086  -2.459  1.00 96.22           N  
ATOM   1682  H   SER A 108     -13.795  19.105  -1.574  1.00 96.22           H  
ATOM   1683  CA  SER A 108     -14.092  17.895  -3.273  1.00 96.22           C  
ATOM   1684  HA  SER A 108     -14.977  17.752  -3.894  1.00 96.22           H  
ATOM   1685  C   SER A 108     -13.880  16.710  -2.325  1.00 96.22           C  
ATOM   1686  CB  SER A 108     -12.901  18.086  -4.208  1.00 96.22           C  
ATOM   1687  HB2 SER A 108     -13.080  18.952  -4.845  1.00 96.22           H  
ATOM   1688  HB3 SER A 108     -11.997  18.252  -3.622  1.00 96.22           H  
ATOM   1689  O   SER A 108     -13.245  16.917  -1.284  1.00 96.22           O  
ATOM   1690  OG  SER A 108     -12.720  16.949  -5.016  1.00 96.22           O  
ATOM   1691  HG  SER A 108     -12.021  16.421  -4.624  1.00 96.22           H  
ATOM   1692  N   PRO A 109     -14.374  15.497  -2.620  1.00 96.25           N  
ATOM   1693  CA  PRO A 109     -15.234  15.147  -3.755  1.00 96.25           C  
ATOM   1694  HA  PRO A 109     -14.698  15.337  -4.685  1.00 96.25           H  
ATOM   1695  C   PRO A 109     -16.566  15.905  -3.766  1.00 96.25           C  
ATOM   1696  CB  PRO A 109     -15.490  13.644  -3.637  1.00 96.25           C  
ATOM   1697  HB2 PRO A 109     -15.424  13.168  -4.615  1.00 96.25           H  
ATOM   1698  HB3 PRO A 109     -16.466  13.459  -3.189  1.00 96.25           H  
ATOM   1699  O   PRO A 109     -17.023  16.373  -2.720  1.00 96.25           O  
ATOM   1700  CG  PRO A 109     -14.404  13.137  -2.692  1.00 96.25           C  
ATOM   1701  HG2 PRO A 109     -14.764  12.301  -2.093  1.00 96.25           H  
ATOM   1702  HG3 PRO A 109     -13.508  12.867  -3.251  1.00 96.25           H  
ATOM   1703  CD  PRO A 109     -14.111  14.332  -1.802  1.00 96.25           C  
ATOM   1704  HD2 PRO A 109     -14.788  14.334  -0.948  1.00 96.25           H  
ATOM   1705  HD3 PRO A 109     -13.074  14.301  -1.465  1.00 96.25           H  
ATOM   1706  N   ASP A 110     -17.177  16.034  -4.945  1.00 96.13           N  
ATOM   1707  H   ASP A 110     -16.788  15.581  -5.760  1.00 96.13           H  
ATOM   1708  CA  ASP A 110     -18.516  16.615  -5.053  1.00 96.13           C  
ATOM   1709  HA  ASP A 110     -18.494  17.606  -4.598  1.00 96.13           H  
ATOM   1710  C   ASP A 110     -19.523  15.756  -4.277  1.00 96.13           C  
ATOM   1711  CB  ASP A 110     -18.930  16.800  -6.518  1.00 96.13           C  
ATOM   1712  HB2 ASP A 110     -18.903  15.843  -7.040  1.00 96.13           H  
ATOM   1713  HB3 ASP A 110     -18.232  17.478  -7.008  1.00 96.13           H  
ATOM   1714  O   ASP A 110     -19.520  14.527  -4.371  1.00 96.13           O  
ATOM   1715  CG  ASP A 110     -20.340  17.387  -6.575  1.00 96.13           C  
ATOM   1716  OD1 ASP A 110     -21.291  16.587  -6.699  1.00 96.13           O  
ATOM   1717  OD2 ASP A 110     -20.463  18.611  -6.356  1.00 96.13           O  
ATOM   1718  N   ALA A 111     -20.371  16.404  -3.476  1.00 96.02           N  
ATOM   1719  H   ALA A 111     -20.373  17.414  -3.488  1.00 96.02           H  
ATOM   1720  CA  ALA A 111     -21.298  15.687  -2.609  1.00 96.02           C  
ATOM   1721  HA  ALA A 111     -20.739  14.917  -2.077  1.00 96.02           H  
ATOM   1722  C   ALA A 111     -22.399  14.964  -3.398  1.00 96.02           C  
ATOM   1723  CB  ALA A 111     -21.878  16.660  -1.576  1.00 96.02           C  
ATOM   1724  HB1 ALA A 111     -22.536  16.111  -0.902  1.00 96.02           H  
ATOM   1725  HB2 ALA A 111     -21.069  17.111  -1.003  1.00 96.02           H  
ATOM   1726  HB3 ALA A 111     -22.452  17.436  -2.083  1.00 96.02           H  
ATOM   1727  O   ALA A 111     -22.810  13.889  -2.974  1.00 96.02           O  
ATOM   1728  N   GLY A 112     -22.846  15.516  -4.532  1.00 96.52           N  
ATOM   1729  H   GLY A 112     -22.345  16.296  -4.932  1.00 96.52           H  
ATOM   1730  CA  GLY A 112     -23.808  14.851  -5.413  1.00 96.52           C  
ATOM   1731  HA2 GLY A 112     -24.691  14.548  -4.849  1.00 96.52           H  
ATOM   1732  HA3 GLY A 112     -24.107  15.537  -6.205  1.00 96.52           H  
ATOM   1733  C   GLY A 112     -23.189  13.617  -6.060  1.00 96.52           C  
ATOM   1734  O   GLY A 112     -23.746  12.529  -5.957  1.00 96.52           O  
ATOM   1735  N   TRP A 113     -21.969  13.751  -6.594  1.00 96.24           N  
ATOM   1736  H   TRP A 113     -21.582  14.681  -6.662  1.00 96.24           H  
ATOM   1737  CA  TRP A 113     -21.206  12.604  -7.097  1.00 96.24           C  
ATOM   1738  HA  TRP A 113     -21.750  12.160  -7.931  1.00 96.24           H  
ATOM   1739  C   TRP A 113     -21.055  11.509  -6.037  1.00 96.24           C  
ATOM   1740  CB  TRP A 113     -19.826  13.055  -7.588  1.00 96.24           C  
ATOM   1741  HB2 TRP A 113     -19.956  13.734  -8.431  1.00 96.24           H  
ATOM   1742  HB3 TRP A 113     -19.330  13.604  -6.788  1.00 96.24           H  
ATOM   1743  O   TRP A 113     -21.307  10.344  -6.327  1.00 96.24           O  
ATOM   1744  CG  TRP A 113     -18.920  11.934  -8.001  1.00 96.24           C  
ATOM   1745  CD1 TRP A 113     -19.024  11.223  -9.146  1.00 96.24           C  
ATOM   1746  HD1 TRP A 113     -19.782  11.385  -9.899  1.00 96.24           H  
ATOM   1747  CD2 TRP A 113     -17.839  11.307  -7.243  1.00 96.24           C  
ATOM   1748  CE2 TRP A 113     -17.292  10.246  -8.027  1.00 96.24           C  
ATOM   1749  CE3 TRP A 113     -17.286  11.504  -5.959  1.00 96.24           C  
ATOM   1750  HE3 TRP A 113     -17.706  12.271  -5.324  1.00 96.24           H  
ATOM   1751  NE1 TRP A 113     -18.062  10.232  -9.169  1.00 96.24           N  
ATOM   1752  HE1 TRP A 113     -18.016   9.522  -9.886  1.00 96.24           H  
ATOM   1753  CH2 TRP A 113     -15.694   9.678  -6.303  1.00 96.24           C  
ATOM   1754  HH2 TRP A 113     -14.894   9.053  -5.933  1.00 96.24           H  
ATOM   1755  CZ2 TRP A 113     -16.227   9.449  -7.581  1.00 96.24           C  
ATOM   1756  HZ2 TRP A 113     -15.853   8.639  -8.190  1.00 96.24           H  
ATOM   1757  CZ3 TRP A 113     -16.231  10.695  -5.494  1.00 96.24           C  
ATOM   1758  HZ3 TRP A 113     -15.837  10.843  -4.499  1.00 96.24           H  
ATOM   1759  N   ALA A 114     -20.704  11.876  -4.799  1.00 96.84           N  
ATOM   1760  H   ALA A 114     -20.492  12.849  -4.630  1.00 96.84           H  
ATOM   1761  CA  ALA A 114     -20.551  10.919  -3.709  1.00 96.84           C  
ATOM   1762  HA  ALA A 114     -19.861  10.142  -4.038  1.00 96.84           H  
ATOM   1763  C   ALA A 114     -21.872  10.227  -3.325  1.00 96.84           C  
ATOM   1764  CB  ALA A 114     -19.924  11.634  -2.507  1.00 96.84           C  
ATOM   1765  HB1 ALA A 114     -18.968  12.071  -2.796  1.00 96.84           H  
ATOM   1766  HB2 ALA A 114     -20.589  12.423  -2.158  1.00 96.84           H  
ATOM   1767  HB3 ALA A 114     -19.760  10.917  -1.703  1.00 96.84           H  
ATOM   1768  O   ALA A 114     -21.852   9.061  -2.940  1.00 96.84           O  
ATOM   1769  N   GLN A 115     -23.015  10.912  -3.414  1.00 96.08           N  
ATOM   1770  H   GLN A 115     -22.983  11.861  -3.759  1.00 96.08           H  
ATOM   1771  CA  GLN A 115     -24.336  10.342  -3.115  1.00 96.08           C  
ATOM   1772  HA  GLN A 115     -24.289   9.788  -2.178  1.00 96.08           H  
ATOM   1773  C   GLN A 115     -24.819   9.355  -4.189  1.00 96.08           C  
ATOM   1774  CB  GLN A 115     -25.352  11.482  -2.960  1.00 96.08           C  
ATOM   1775  HB2 GLN A 115     -26.361  11.072  -2.986  1.00 96.08           H  
ATOM   1776  HB3 GLN A 115     -25.246  12.168  -3.801  1.00 96.08           H  
ATOM   1777  O   GLN A 115     -25.566   8.435  -3.868  1.00 96.08           O  
ATOM   1778  CG  GLN A 115     -25.182  12.249  -1.640  1.00 96.08           C  
ATOM   1779  HG2 GLN A 115     -24.128  12.460  -1.456  1.00 96.08           H  
ATOM   1780  HG3 GLN A 115     -25.532  11.622  -0.821  1.00 96.08           H  
ATOM   1781  CD  GLN A 115     -25.958  13.564  -1.617  1.00 96.08           C  
ATOM   1782  NE2 GLN A 115     -25.784  14.379  -0.603  1.00 96.08           N  
ATOM   1783 HE21 GLN A 115     -26.406  15.175  -0.580  1.00 96.08           H  
ATOM   1784 HE22 GLN A 115     -25.123  14.147   0.125  1.00 96.08           H  
ATOM   1785  OE1 GLN A 115     -26.761  13.901  -2.468  1.00 96.08           O  
ATOM   1786  N   GLU A 116     -24.380   9.522  -5.437  1.00 95.42           N  
ATOM   1787  H   GLU A 116     -23.827  10.342  -5.640  1.00 95.42           H  
ATOM   1788  CA  GLU A 116     -24.799   8.708  -6.589  1.00 95.42           C  
ATOM   1789  HA  GLU A 116     -25.776   8.275  -6.379  1.00 95.42           H  
ATOM   1790  C   GLU A 116     -23.865   7.517  -6.879  1.00 95.42           C  
ATOM   1791  CB  GLU A 116     -24.951   9.620  -7.819  1.00 95.42           C  
ATOM   1792  HB2 GLU A 116     -24.020  10.165  -7.972  1.00 95.42           H  
ATOM   1793  HB3 GLU A 116     -25.143   9.004  -8.697  1.00 95.42           H  
ATOM   1794  O   GLU A 116     -24.037   6.809  -7.875  1.00 95.42           O  
ATOM   1795  CG  GLU A 116     -26.118  10.612  -7.672  1.00 95.42           C  
ATOM   1796  HG2 GLU A 116     -25.977  11.213  -6.774  1.00 95.42           H  
ATOM   1797  HG3 GLU A 116     -27.039  10.042  -7.546  1.00 95.42           H  
ATOM   1798  CD  GLU A 116     -26.274  11.555  -8.879  1.00 95.42           C  
ATOM   1799  OE1 GLU A 116     -27.214  12.382  -8.839  1.00 95.42           O  
ATOM   1800  OE2 GLU A 116     -25.478  11.454  -9.843  1.00 95.42           O  
ATOM   1801  N   LEU A 117     -22.869   7.271  -6.022  1.00 95.00           N  
ATOM   1802  H   LEU A 117     -22.772   7.880  -5.222  1.00 95.00           H  
ATOM   1803  CA  LEU A 117     -21.916   6.177  -6.206  1.00 95.00           C  
ATOM   1804  HA  LEU A 117     -21.446   6.314  -7.180  1.00 95.00           H  
ATOM   1805  C   LEU A 117     -22.620   4.814  -6.232  1.00 95.00           C  
ATOM   1806  CB  LEU A 117     -20.825   6.209  -5.124  1.00 95.00           C  
ATOM   1807  HB2 LEU A 117     -21.308   6.226  -4.147  1.00 95.00           H  
ATOM   1808  HB3 LEU A 117     -20.247   5.287  -5.185  1.00 95.00           H  
ATOM   1809  O   LEU A 117     -23.381   4.448  -5.334  1.00 95.00           O  
ATOM   1810  CG  LEU A 117     -19.860   7.398  -5.241  1.00 95.00           C  
ATOM   1811  HG  LEU A 117     -20.441   8.316  -5.318  1.00 95.00           H  
ATOM   1812  CD1 LEU A 117     -18.977   7.523  -4.001  1.00 95.00           C  
ATOM   1813 HD11 LEU A 117     -18.348   6.639  -3.903  1.00 95.00           H  
ATOM   1814 HD12 LEU A 117     -19.601   7.616  -3.112  1.00 95.00           H  
ATOM   1815 HD13 LEU A 117     -18.339   8.403  -4.089  1.00 95.00           H  
ATOM   1816  CD2 LEU A 117     -18.953   7.273  -6.466  1.00 95.00           C  
ATOM   1817 HD21 LEU A 117     -19.541   7.366  -7.379  1.00 95.00           H  
ATOM   1818 HD22 LEU A 117     -18.431   6.316  -6.452  1.00 95.00           H  
ATOM   1819 HD23 LEU A 117     -18.223   8.082  -6.449  1.00 95.00           H  
ATOM   1820  N   THR A 118     -22.316   4.026  -7.263  1.00 92.19           N  
ATOM   1821  H   THR A 118     -21.637   4.360  -7.932  1.00 92.19           H  
ATOM   1822  CA  THR A 118     -22.818   2.653  -7.390  1.00 92.19           C  
ATOM   1823  HA  THR A 118     -23.907   2.676  -7.357  1.00 92.19           H  
ATOM   1824  C   THR A 118     -22.308   1.806  -6.226  1.00 92.19           C  
ATOM   1825  CB  THR A 118     -22.381   2.036  -8.723  1.00 92.19           C  
ATOM   1826  HB  THR A 118     -21.295   1.953  -8.749  1.00 92.19           H  
ATOM   1827  O   THR A 118     -21.112   1.772  -5.964  1.00 92.19           O  
ATOM   1828  CG2 THR A 118     -23.000   0.661  -8.967  1.00 92.19           C  
ATOM   1829 HG21 THR A 118     -24.086   0.717  -8.899  1.00 92.19           H  
ATOM   1830 HG22 THR A 118     -22.620  -0.056  -8.239  1.00 92.19           H  
ATOM   1831 HG23 THR A 118     -22.721   0.314  -9.962  1.00 92.19           H  
ATOM   1832  OG1 THR A 118     -22.800   2.868  -9.782  1.00 92.19           O  
ATOM   1833  HG1 THR A 118     -23.157   3.673  -9.400  1.00 92.19           H  
ATOM   1834  N   GLY A 119     -23.215   1.129  -5.517  1.00 91.17           N  
ATOM   1835  H   GLY A 119     -24.190   1.219  -5.764  1.00 91.17           H  
ATOM   1836  CA  GLY A 119     -22.875   0.357  -4.315  1.00 91.17           C  
ATOM   1837  HA2 GLY A 119     -23.664  -0.369  -4.120  1.00 91.17           H  
ATOM   1838  HA3 GLY A 119     -21.948  -0.190  -4.487  1.00 91.17           H  
ATOM   1839  C   GLY A 119     -22.687   1.199  -3.046  1.00 91.17           C  
ATOM   1840  O   GLY A 119     -22.403   0.637  -1.993  1.00 91.17           O  
ATOM   1841  N   GLY A 120     -22.876   2.522  -3.114  1.00 95.80           N  
ATOM   1842  H   GLY A 120     -23.096   2.945  -4.004  1.00 95.80           H  
ATOM   1843  CA  GLY A 120     -22.725   3.423  -1.969  1.00 95.80           C  
ATOM   1844  HA2 GLY A 120     -23.266   4.343  -2.186  1.00 95.80           H  
ATOM   1845  HA3 GLY A 120     -23.163   2.962  -1.084  1.00 95.80           H  
ATOM   1846  C   GLY A 120     -21.274   3.790  -1.643  1.00 95.80           C  
ATOM   1847  O   GLY A 120     -21.014   4.360  -0.580  1.00 95.80           O  
ATOM   1848  N   GLU A 121     -20.325   3.466  -2.525  1.00 96.51           N  
ATOM   1849  H   GLU A 121     -20.582   2.982  -3.374  1.00 96.51           H  
ATOM   1850  CA  GLU A 121     -18.909   3.780  -2.347  1.00 96.51           C  
ATOM   1851  HA  GLU A 121     -18.852   4.751  -1.856  1.00 96.51           H  
ATOM   1852  C   GLU A 121     -18.142   3.895  -3.672  1.00 96.51           C  
ATOM   1853  CB  GLU A 121     -18.263   2.744  -1.419  1.00 96.51           C  
ATOM   1854  HB2 GLU A 121     -17.304   3.138  -1.083  1.00 96.51           H  
ATOM   1855  HB3 GLU A 121     -18.924   2.620  -0.561  1.00 96.51           H  
ATOM   1856  O   GLU A 121     -18.583   3.398  -4.706  1.00 96.51           O  
ATOM   1857  CG  GLU A 121     -18.035   1.355  -2.015  1.00 96.51           C  
ATOM   1858  HG2 GLU A 121     -17.317   1.427  -2.832  1.00 96.51           H  
ATOM   1859  HG3 GLU A 121     -18.975   0.969  -2.410  1.00 96.51           H  
ATOM   1860  CD  GLU A 121     -17.488   0.409  -0.942  1.00 96.51           C  
ATOM   1861  OE1 GLU A 121     -18.224  -0.493  -0.499  1.00 96.51           O  
ATOM   1862  OE2 GLU A 121     -16.318   0.564  -0.533  1.00 96.51           O  
ATOM   1863  N   ASP A 122     -16.974   4.546  -3.659  1.00 97.19           N  
ATOM   1864  H   ASP A 122     -16.677   4.960  -2.787  1.00 97.19           H  
ATOM   1865  CA  ASP A 122     -16.077   4.599  -4.822  1.00 97.19           C  
ATOM   1866  HA  ASP A 122     -16.684   4.715  -5.720  1.00 97.19           H  
ATOM   1867  C   ASP A 122     -15.338   3.264  -4.949  1.00 97.19           C  
ATOM   1868  CB  ASP A 122     -15.135   5.816  -4.763  1.00 97.19           C  
ATOM   1869  HB2 ASP A 122     -14.507   5.741  -3.876  1.00 97.19           H  
ATOM   1870  HB3 ASP A 122     -15.743   6.714  -4.662  1.00 97.19           H  
ATOM   1871  O   ASP A 122     -14.171   3.136  -4.577  1.00 97.19           O  
ATOM   1872  CG  ASP A 122     -14.235   5.988  -6.009  1.00 97.19           C  
ATOM   1873  OD1 ASP A 122     -14.396   5.300  -7.046  1.00 97.19           O  
ATOM   1874  OD2 ASP A 122     -13.353   6.878  -5.966  1.00 97.19           O  
ATOM   1875  N   LEU A 123     -16.043   2.260  -5.476  1.00 96.78           N  
ATOM   1876  H   LEU A 123     -17.029   2.430  -5.610  1.00 96.78           H  
ATOM   1877  CA  LEU A 123     -15.553   0.889  -5.650  1.00 96.78           C  
ATOM   1878  HA  LEU A 123     -15.337   0.468  -4.668  1.00 96.78           H  
ATOM   1879  C   LEU A 123     -14.252   0.791  -6.464  1.00 96.78           C  
ATOM   1880  CB  LEU A 123     -16.650   0.061  -6.344  1.00 96.78           C  
ATOM   1881  HB2 LEU A 123     -16.217  -0.896  -6.638  1.00 96.78           H  
ATOM   1882  HB3 LEU A 123     -16.951   0.580  -7.254  1.00 96.78           H  
ATOM   1883  O   LEU A 123     -13.592  -0.238  -6.407  1.00 96.78           O  
ATOM   1884  CG  LEU A 123     -17.900  -0.229  -5.494  1.00 96.78           C  
ATOM   1885  HG  LEU A 123     -18.289   0.701  -5.080  1.00 96.78           H  
ATOM   1886  CD1 LEU A 123     -18.978  -0.859  -6.379  1.00 96.78           C  
ATOM   1887 HD11 LEU A 123     -18.606  -1.781  -6.825  1.00 96.78           H  
ATOM   1888 HD12 LEU A 123     -19.855  -1.080  -5.771  1.00 96.78           H  
ATOM   1889 HD13 LEU A 123     -19.269  -0.157  -7.160  1.00 96.78           H  
ATOM   1890  CD2 LEU A 123     -17.598  -1.203  -4.356  1.00 96.78           C  
ATOM   1891 HD21 LEU A 123     -18.491  -1.330  -3.744  1.00 96.78           H  
ATOM   1892 HD22 LEU A 123     -17.305  -2.176  -4.752  1.00 96.78           H  
ATOM   1893 HD23 LEU A 123     -16.805  -0.822  -3.712  1.00 96.78           H  
ATOM   1894  N   LEU A 124     -13.890   1.839  -7.212  1.00 96.98           N  
ATOM   1895  H   LEU A 124     -14.454   2.673  -7.132  1.00 96.98           H  
ATOM   1896  CA  LEU A 124     -12.694   1.905  -8.053  1.00 96.98           C  
ATOM   1897  HA  LEU A 124     -12.120   0.988  -7.925  1.00 96.98           H  
ATOM   1898  C   LEU A 124     -11.727   3.019  -7.615  1.00 96.98           C  
ATOM   1899  CB  LEU A 124     -13.130   2.013  -9.533  1.00 96.98           C  
ATOM   1900  HB2 LEU A 124     -12.258   2.225 -10.151  1.00 96.98           H  
ATOM   1901  HB3 LEU A 124     -13.822   2.849  -9.631  1.00 96.98           H  
ATOM   1902  O   LEU A 124     -10.982   3.545  -8.445  1.00 96.98           O  
ATOM   1903  CG  LEU A 124     -13.793   0.741 -10.094  1.00 96.98           C  
ATOM   1904  HG  LEU A 124     -14.663   0.476  -9.492  1.00 96.98           H  
ATOM   1905  CD1 LEU A 124     -14.269   0.997 -11.527  1.00 96.98           C  
ATOM   1906 HD11 LEU A 124     -14.735   0.091 -11.912  1.00 96.98           H  
ATOM   1907 HD12 LEU A 124     -14.990   1.815 -11.535  1.00 96.98           H  
ATOM   1908 HD13 LEU A 124     -13.416   1.253 -12.155  1.00 96.98           H  
ATOM   1909  CD2 LEU A 124     -12.813  -0.432 -10.108  1.00 96.98           C  
ATOM   1910 HD21 LEU A 124     -11.873  -0.145 -10.580  1.00 96.98           H  
ATOM   1911 HD22 LEU A 124     -12.620  -0.773  -9.091  1.00 96.98           H  
ATOM   1912 HD23 LEU A 124     -13.235  -1.279 -10.648  1.00 96.98           H  
ATOM   1913  N   PHE A 125     -11.738   3.426  -6.338  1.00 96.95           N  
ATOM   1914  H   PHE A 125     -12.423   3.013  -5.720  1.00 96.95           H  
ATOM   1915  CA  PHE A 125     -10.924   4.543  -5.820  1.00 96.95           C  
ATOM   1916  HA  PHE A 125     -11.266   5.452  -6.315  1.00 96.95           H  
ATOM   1917  C   PHE A 125      -9.407   4.405  -6.085  1.00 96.95           C  
ATOM   1918  CB  PHE A 125     -11.179   4.722  -4.315  1.00 96.95           C  
ATOM   1919  HB2 PHE A 125     -12.242   4.614  -4.101  1.00 96.95           H  
ATOM   1920  HB3 PHE A 125     -10.910   5.745  -4.052  1.00 96.95           H  
ATOM   1921  O   PHE A 125      -8.680   5.405  -6.185  1.00 96.95           O  
ATOM   1922  CG  PHE A 125     -10.380   3.774  -3.442  1.00 96.95           C  
ATOM   1923  CD1 PHE A 125     -10.728   2.414  -3.366  1.00 96.95           C  
ATOM   1924  HD1 PHE A 125     -11.610   2.043  -3.866  1.00 96.95           H  
ATOM   1925  CD2 PHE A 125      -9.211   4.237  -2.806  1.00 96.95           C  
ATOM   1926  HD2 PHE A 125      -8.927   5.276  -2.885  1.00 96.95           H  
ATOM   1927  CE1 PHE A 125      -9.891   1.521  -2.681  1.00 96.95           C  
ATOM   1928  HE1 PHE A 125     -10.139   0.470  -2.667  1.00 96.95           H  
ATOM   1929  CE2 PHE A 125      -8.379   3.341  -2.118  1.00 96.95           C  
ATOM   1930  HE2 PHE A 125      -7.460   3.685  -1.667  1.00 96.95           H  
ATOM   1931  CZ  PHE A 125      -8.713   1.981  -2.066  1.00 96.95           C  
ATOM   1932  HZ  PHE A 125      -8.040   1.287  -1.585  1.00 96.95           H  
ATOM   1933  N   ASP A 126      -8.930   3.168  -6.200  1.00 97.26           N  
ATOM   1934  H   ASP A 126      -9.579   2.398  -6.125  1.00 97.26           H  
ATOM   1935  CA  ASP A 126      -7.544   2.757  -6.420  1.00 97.26           C  
ATOM   1936  HA  ASP A 126      -6.885   3.547  -6.061  1.00 97.26           H  
ATOM   1937  C   ASP A 126      -7.198   2.504  -7.893  1.00 97.26           C  
ATOM   1938  CB  ASP A 126      -7.263   1.505  -5.583  1.00 97.26           C  
ATOM   1939  HB2 ASP A 126      -6.192   1.302  -5.613  1.00 97.26           H  
ATOM   1940  HB3 ASP A 126      -7.539   1.710  -4.549  1.00 97.26           H  
ATOM   1941  O   ASP A 126      -6.038   2.204  -8.197  1.00 97.26           O  
ATOM   1942  CG  ASP A 126      -8.026   0.269  -6.073  1.00 97.26           C  
ATOM   1943  OD1 ASP A 126      -9.168   0.437  -6.558  1.00 97.26           O  
ATOM   1944  OD2 ASP A 126      -7.461  -0.842  -5.992  1.00 97.26           O  
ATOM   1945  N   GLN A 127      -8.167   2.664  -8.803  1.00 96.48           N  
ATOM   1946  H   GLN A 127      -9.107   2.832  -8.475  1.00 96.48           H  
ATOM   1947  CA  GLN A 127      -7.934   2.581 -10.239  1.00 96.48           C  
ATOM   1948  HA  GLN A 127      -7.534   1.589 -10.451  1.00 96.48           H  
ATOM   1949  C   GLN A 127      -6.938   3.676 -10.658  1.00 96.48           C  
ATOM   1950  CB  GLN A 127      -9.255   2.700 -11.013  1.00 96.48           C  
ATOM   1951  HB2 GLN A 127      -9.930   1.915 -10.673  1.00 96.48           H  
ATOM   1952  HB3 GLN A 127      -9.711   3.671 -10.818  1.00 96.48           H  
ATOM   1953  O   GLN A 127      -7.261   4.869 -10.532  1.00 96.48           O  
ATOM   1954  CG  GLN A 127      -9.023   2.540 -12.524  1.00 96.48           C  
ATOM   1955  HG2 GLN A 127      -8.330   3.305 -12.874  1.00 96.48           H  
ATOM   1956  HG3 GLN A 127      -8.576   1.564 -12.712  1.00 96.48           H  
ATOM   1957  CD  GLN A 127     -10.295   2.656 -13.352  1.00 96.48           C  
ATOM   1958  NE2 GLN A 127     -10.177   2.667 -14.662  1.00 96.48           N  
ATOM   1959 HE21 GLN A 127      -9.265   2.583 -15.088  1.00 96.48           H  
ATOM   1960 HE22 GLN A 127     -11.037   2.710 -15.191  1.00 96.48           H  
ATOM   1961  OE1 GLN A 127     -11.407   2.769 -12.865  1.00 96.48           O  
ATOM   1962  N   PRO A 128      -5.753   3.307 -11.181  1.00 97.23           N  
ATOM   1963  CA  PRO A 128      -4.783   4.270 -11.679  1.00 97.23           C  
ATOM   1964  HA  PRO A 128      -4.520   4.951 -10.870  1.00 97.23           H  
ATOM   1965  C   PRO A 128      -5.355   5.057 -12.860  1.00 97.23           C  
ATOM   1966  CB  PRO A 128      -3.545   3.458 -12.079  1.00 97.23           C  
ATOM   1967  HB2 PRO A 128      -3.552   3.254 -13.149  1.00 97.23           H  
ATOM   1968  HB3 PRO A 128      -2.625   3.966 -11.789  1.00 97.23           H  
ATOM   1969  O   PRO A 128      -6.033   4.506 -13.730  1.00 97.23           O  
ATOM   1970  CG  PRO A 128      -3.699   2.140 -11.326  1.00 97.23           C  
ATOM   1971  HG2 PRO A 128      -3.202   1.316 -11.838  1.00 97.23           H  
ATOM   1972  HG3 PRO A 128      -3.321   2.249 -10.310  1.00 97.23           H  
ATOM   1973  CD  PRO A 128      -5.210   1.958 -11.297  1.00 97.23           C  
ATOM   1974  HD2 PRO A 128      -5.479   1.316 -10.458  1.00 97.23           H  
ATOM   1975  HD3 PRO A 128      -5.546   1.511 -12.233  1.00 97.23           H  
ATOM   1976  N   THR A 129      -5.101   6.364 -12.909  1.00 97.05           N  
ATOM   1977  H   THR A 129      -4.626   6.802 -12.133  1.00 97.05           H  
ATOM   1978  CA  THR A 129      -5.581   7.197 -14.014  1.00 97.05           C  
ATOM   1979  HA  THR A 129      -5.502   6.611 -14.930  1.00 97.05           H  
ATOM   1980  C   THR A 129      -4.748   8.457 -14.203  1.00 97.05           C  
ATOM   1981  CB  THR A 129      -7.067   7.547 -13.815  1.00 97.05           C  
ATOM   1982  HB  THR A 129      -7.621   6.621 -13.666  1.00 97.05           H  
ATOM   1983  O   THR A 129      -4.387   9.137 -13.246  1.00 97.05           O  
ATOM   1984  CG2 THR A 129      -7.354   8.458 -12.620  1.00 97.05           C  
ATOM   1985 HG21 THR A 129      -6.813   8.106 -11.742  1.00 97.05           H  
ATOM   1986 HG22 THR A 129      -8.421   8.428 -12.400  1.00 97.05           H  
ATOM   1987 HG23 THR A 129      -7.054   9.481 -12.850  1.00 97.05           H  
ATOM   1988  OG1 THR A 129      -7.565   8.168 -14.982  1.00 97.05           O  
ATOM   1989  HG1 THR A 129      -7.835   7.447 -15.556  1.00 97.05           H  
ATOM   1990  N   ASP A 130      -4.496   8.820 -15.459  1.00 95.01           N  
ATOM   1991  H   ASP A 130      -4.717   8.175 -16.204  1.00 95.01           H  
ATOM   1992  CA  ASP A 130      -3.929  10.124 -15.820  1.00 95.01           C  
ATOM   1993  HA  ASP A 130      -3.443  10.551 -14.943  1.00 95.01           H  
ATOM   1994  C   ASP A 130      -5.005  11.152 -16.207  1.00 95.01           C  
ATOM   1995  CB  ASP A 130      -2.844   9.936 -16.889  1.00 95.01           C  
ATOM   1996  HB2 ASP A 130      -2.578  10.907 -17.309  1.00 95.01           H  
ATOM   1997  HB3 ASP A 130      -3.228   9.311 -17.695  1.00 95.01           H  
ATOM   1998  O   ASP A 130      -4.697  12.292 -16.568  1.00 95.01           O  
ATOM   1999  CG  ASP A 130      -1.574   9.325 -16.290  1.00 95.01           C  
ATOM   2000  OD1 ASP A 130      -1.169   9.805 -15.199  1.00 95.01           O  
ATOM   2001  OD2 ASP A 130      -1.004   8.424 -16.941  1.00 95.01           O  
ATOM   2002  N   ASN A 131      -6.289  10.791 -16.088  1.00 96.19           N  
ATOM   2003  H   ASN A 131      -6.500   9.874 -15.719  1.00 96.19           H  
ATOM   2004  CA  ASN A 131      -7.384  11.719 -16.317  1.00 96.19           C  
ATOM   2005  HA  ASN A 131      -7.172  12.258 -17.240  1.00 96.19           H  
ATOM   2006  C   ASN A 131      -7.463  12.744 -15.172  1.00 96.19           C  
ATOM   2007  CB  ASN A 131      -8.693  10.944 -16.527  1.00 96.19           C  
ATOM   2008  HB2 ASN A 131      -8.545  10.201 -17.310  1.00 96.19           H  
ATOM   2009  HB3 ASN A 131      -8.966  10.418 -15.612  1.00 96.19           H  
ATOM   2010  O   ASN A 131      -7.791  12.421 -14.028  1.00 96.19           O  
ATOM   2011  CG  ASN A 131      -9.831  11.868 -16.913  1.00 96.19           C  
ATOM   2012  ND2 ASN A 131     -10.447  11.659 -18.051  1.00 96.19           N  
ATOM   2013 HD21 ASN A 131     -10.206  10.859 -18.619  1.00 96.19           H  
ATOM   2014 HD22 ASN A 131     -11.232  12.254 -18.274  1.00 96.19           H  
ATOM   2015  OD1 ASN A 131     -10.155  12.820 -16.219  1.00 96.19           O  
ATOM   2016  N   ALA A 132      -7.218  14.013 -15.500  1.00 93.99           N  
ATOM   2017  H   ALA A 132      -6.870  14.195 -16.430  1.00 93.99           H  
ATOM   2018  CA  ALA A 132      -7.201  15.100 -14.524  1.00 93.99           C  
ATOM   2019  HA  ALA A 132      -6.449  14.870 -13.769  1.00 93.99           H  
ATOM   2020  C   ALA A 132      -8.541  15.303 -13.788  1.00 93.99           C  
ATOM   2021  CB  ALA A 132      -6.782  16.382 -15.253  1.00 93.99           C  
ATOM   2022  HB1 ALA A 132      -6.693  17.196 -14.534  1.00 93.99           H  
ATOM   2023  HB2 ALA A 132      -7.521  16.643 -16.010  1.00 93.99           H  
ATOM   2024  HB3 ALA A 132      -5.813  16.233 -15.731  1.00 93.99           H  
ATOM   2025  O   ALA A 132      -8.541  15.740 -12.636  1.00 93.99           O  
ATOM   2026  N   ALA A 133      -9.679  15.006 -14.425  1.00 94.01           N  
ATOM   2027  H   ALA A 133      -9.630  14.530 -15.314  1.00 94.01           H  
ATOM   2028  CA  ALA A 133     -10.987  15.097 -13.780  1.00 94.01           C  
ATOM   2029  HA  ALA A 133     -11.035  16.030 -13.219  1.00 94.01           H  
ATOM   2030  C   ALA A 133     -11.192  13.956 -12.773  1.00 94.01           C  
ATOM   2031  CB  ALA A 133     -12.087  15.138 -14.848  1.00 94.01           C  
ATOM   2032  HB1 ALA A 133     -13.051  15.308 -14.368  1.00 94.01           H  
ATOM   2033  HB2 ALA A 133     -12.135  14.191 -15.385  1.00 94.01           H  
ATOM   2034  HB3 ALA A 133     -11.896  15.945 -15.555  1.00 94.01           H  
ATOM   2035  O   ALA A 133     -11.639  14.216 -11.658  1.00 94.01           O  
ATOM   2036  N   ALA A 134     -10.786  12.729 -13.116  1.00 94.68           N  
ATOM   2037  H   ALA A 134     -10.405  12.584 -14.040  1.00 94.68           H  
ATOM   2038  CA  ALA A 134     -10.861  11.582 -12.208  1.00 94.68           C  
ATOM   2039  HA  ALA A 134     -11.878  11.505 -11.824  1.00 94.68           H  
ATOM   2040  C   ALA A 134      -9.923  11.739 -10.994  1.00 94.68           C  
ATOM   2041  CB  ALA A 134     -10.557  10.310 -13.005  1.00 94.68           C  
ATOM   2042  HB1 ALA A 134     -10.680   9.441 -12.358  1.00 94.68           H  
ATOM   2043  HB2 ALA A 134     -11.245  10.220 -13.845  1.00 94.68           H  
ATOM   2044  HB3 ALA A 134      -9.531  10.336 -13.374  1.00 94.68           H  
ATOM   2045  O   ALA A 134     -10.346  11.545  -9.855  1.00 94.68           O  
ATOM   2046  N   LEU A 135      -8.680  12.192 -11.212  1.00 95.91           N  
ATOM   2047  H   LEU A 135      -8.368  12.274 -12.169  1.00 95.91           H  
ATOM   2048  CA  LEU A 135      -7.735  12.500 -10.127  1.00 95.91           C  
ATOM   2049  HA  LEU A 135      -7.554  11.597  -9.543  1.00 95.91           H  
ATOM   2050  C   LEU A 135      -8.292  13.550  -9.158  1.00 95.91           C  
ATOM   2051  CB  LEU A 135      -6.413  13.017 -10.726  1.00 95.91           C  
ATOM   2052  HB2 LEU A 135      -5.831  13.495  -9.937  1.00 95.91           H  
ATOM   2053  HB3 LEU A 135      -6.646  13.779 -11.469  1.00 95.91           H  
ATOM   2054  O   LEU A 135      -8.139  13.447  -7.940  1.00 95.91           O  
ATOM   2055  CG  LEU A 135      -5.534  11.935 -11.375  1.00 95.91           C  
ATOM   2056  HG  LEU A 135      -6.127  11.366 -12.090  1.00 95.91           H  
ATOM   2057  CD1 LEU A 135      -4.381  12.601 -12.127  1.00 95.91           C  
ATOM   2058 HD11 LEU A 135      -3.798  11.826 -12.624  1.00 95.91           H  
ATOM   2059 HD12 LEU A 135      -4.776  13.269 -12.893  1.00 95.91           H  
ATOM   2060 HD13 LEU A 135      -3.742  13.150 -11.436  1.00 95.91           H  
ATOM   2061  CD2 LEU A 135      -4.941  10.988 -10.328  1.00 95.91           C  
ATOM   2062 HD21 LEU A 135      -4.292  10.270 -10.829  1.00 95.91           H  
ATOM   2063 HD22 LEU A 135      -4.359  11.538  -9.589  1.00 95.91           H  
ATOM   2064 HD23 LEU A 135      -5.732  10.420  -9.837  1.00 95.91           H  
ATOM   2065  N   ARG A 136      -8.960  14.572  -9.698  1.00 93.31           N  
ATOM   2066  H   ARG A 136      -9.049  14.596 -10.703  1.00 93.31           H  
ATOM   2067  CA  ARG A 136      -9.582  15.633  -8.905  1.00 93.31           C  
ATOM   2068  HA  ARG A 136      -8.870  16.003  -8.168  1.00 93.31           H  
ATOM   2069  C   ARG A 136     -10.789  15.135  -8.120  1.00 93.31           C  
ATOM   2070  CB  ARG A 136      -9.956  16.748  -9.859  1.00 93.31           C  
ATOM   2071  HB2 ARG A 136      -9.039  17.095 -10.335  1.00 93.31           H  
ATOM   2072  HB3 ARG A 136     -10.604  16.328 -10.628  1.00 93.31           H  
ATOM   2073  O   ARG A 136     -10.873  15.450  -6.941  1.00 93.31           O  
ATOM   2074  CG  ARG A 136     -10.665  17.934  -9.195  1.00 93.31           C  
ATOM   2075  HG2 ARG A 136      -9.955  18.549  -8.641  1.00 93.31           H  
ATOM   2076  HG3 ARG A 136     -11.459  17.605  -8.523  1.00 93.31           H  
ATOM   2077  CD  ARG A 136     -11.302  18.720 -10.328  1.00 93.31           C  
ATOM   2078  HD2 ARG A 136     -11.874  19.544  -9.900  1.00 93.31           H  
ATOM   2079  HD3 ARG A 136     -12.021  18.069 -10.824  1.00 93.31           H  
ATOM   2080  NE  ARG A 136     -10.272  19.153 -11.298  1.00 93.31           N  
ATOM   2081  HE  ARG A 136      -9.313  19.061 -10.995  1.00 93.31           H  
ATOM   2082  NH1 ARG A 136     -11.678  19.665 -13.019  1.00 93.31           N  
ATOM   2083 HH11 ARG A 136     -11.853  19.870 -13.992  1.00 93.31           H  
ATOM   2084 HH12 ARG A 136     -12.443  19.556 -12.369  1.00 93.31           H  
ATOM   2085  NH2 ARG A 136      -9.459  19.697 -13.348  1.00 93.31           N  
ATOM   2086 HH21 ARG A 136      -9.620  19.921 -14.320  1.00 93.31           H  
ATOM   2087 HH22 ARG A 136      -8.525  19.500 -13.018  1.00 93.31           H  
ATOM   2088  CZ  ARG A 136     -10.473  19.503 -12.548  1.00 93.31           C  
ATOM   2089  N   ALA A 137     -11.667  14.339  -8.732  1.00 94.68           N  
ATOM   2090  H   ALA A 137     -11.538  14.121  -9.710  1.00 94.68           H  
ATOM   2091  CA  ALA A 137     -12.814  13.748  -8.041  1.00 94.68           C  
ATOM   2092  HA  ALA A 137     -13.457  14.547  -7.671  1.00 94.68           H  
ATOM   2093  C   ALA A 137     -12.382  12.910  -6.823  1.00 94.68           C  
ATOM   2094  CB  ALA A 137     -13.609  12.911  -9.050  1.00 94.68           C  
ATOM   2095  HB1 ALA A 137     -12.995  12.097  -9.435  1.00 94.68           H  
ATOM   2096  HB2 ALA A 137     -13.940  13.538  -9.879  1.00 94.68           H  
ATOM   2097  HB3 ALA A 137     -14.485  12.487  -8.560  1.00 94.68           H  
ATOM   2098  O   ALA A 137     -13.071  12.890  -5.809  1.00 94.68           O  
ATOM   2099  N   ARG A 138     -11.190  12.302  -6.880  1.00 96.73           N  
ATOM   2100  H   ARG A 138     -10.723  12.295  -7.776  1.00 96.73           H  
ATOM   2101  CA  ARG A 138     -10.577  11.537  -5.780  1.00 96.73           C  
ATOM   2102  HA  ARG A 138     -11.370  11.232  -5.097  1.00 96.73           H  
ATOM   2103  C   ARG A 138      -9.603  12.347  -4.921  1.00 96.73           C  
ATOM   2104  CB  ARG A 138      -9.948  10.259  -6.347  1.00 96.73           C  
ATOM   2105  HB2 ARG A 138      -9.219  10.517  -7.116  1.00 96.73           H  
ATOM   2106  HB3 ARG A 138      -9.444   9.711  -5.551  1.00 96.73           H  
ATOM   2107  O   ARG A 138      -8.807  11.780  -4.174  1.00 96.73           O  
ATOM   2108  CG  ARG A 138     -11.036   9.357  -6.935  1.00 96.73           C  
ATOM   2109  HG2 ARG A 138     -11.728   9.069  -6.144  1.00 96.73           H  
ATOM   2110  HG3 ARG A 138     -11.590   9.880  -7.715  1.00 96.73           H  
ATOM   2111  CD  ARG A 138     -10.419   8.107  -7.548  1.00 96.73           C  
ATOM   2112  HD2 ARG A 138      -9.766   8.396  -8.370  1.00 96.73           H  
ATOM   2113  HD3 ARG A 138      -9.843   7.579  -6.788  1.00 96.73           H  
ATOM   2114  NE  ARG A 138     -11.496   7.239  -8.024  1.00 96.73           N  
ATOM   2115  HE  ARG A 138     -12.298   7.156  -7.416  1.00 96.73           H  
ATOM   2116  NH1 ARG A 138     -10.444   6.271  -9.825  1.00 96.73           N  
ATOM   2117 HH11 ARG A 138     -10.443   5.469 -10.439  1.00 96.73           H  
ATOM   2118 HH12 ARG A 138      -9.553   6.620  -9.500  1.00 96.73           H  
ATOM   2119  NH2 ARG A 138     -12.552   5.715  -9.286  1.00 96.73           N  
ATOM   2120 HH21 ARG A 138     -12.460   4.893  -9.865  1.00 96.73           H  
ATOM   2121 HH22 ARG A 138     -13.258   5.684  -8.564  1.00 96.73           H  
ATOM   2122  CZ  ARG A 138     -11.489   6.422  -9.052  1.00 96.73           C  
ATOM   2123  N   THR A 139      -9.646  13.673  -4.998  1.00 97.91           N  
ATOM   2124  H   THR A 139     -10.334  14.089  -5.610  1.00 97.91           H  
ATOM   2125  CA  THR A 139      -8.897  14.567  -4.108  1.00 97.91           C  
ATOM   2126  HA  THR A 139      -8.141  14.003  -3.562  1.00 97.91           H  
ATOM   2127  C   THR A 139      -9.848  15.165  -3.080  1.00 97.91           C  
ATOM   2128  CB  THR A 139      -8.164  15.653  -4.905  1.00 97.91           C  
ATOM   2129  HB  THR A 139      -8.885  16.250  -5.463  1.00 97.91           H  
ATOM   2130  O   THR A 139     -10.813  15.835  -3.440  1.00 97.91           O  
ATOM   2131  CG2 THR A 139      -7.333  16.574  -4.010  1.00 97.91           C  
ATOM   2132 HG21 THR A 139      -6.499  16.028  -3.568  1.00 97.91           H  
ATOM   2133 HG22 THR A 139      -7.948  16.993  -3.213  1.00 97.91           H  
ATOM   2134 HG23 THR A 139      -6.961  17.397  -4.620  1.00 97.91           H  
ATOM   2135  OG1 THR A 139      -7.246  15.063  -5.802  1.00 97.91           O  
ATOM   2136  HG1 THR A 139      -7.728  14.460  -6.372  1.00 97.91           H  
ATOM   2137  N   LEU A 140      -9.560  14.953  -1.796  1.00 98.41           N  
ATOM   2138  H   LEU A 140      -8.711  14.460  -1.560  1.00 98.41           H  
ATOM   2139  CA  LEU A 140     -10.253  15.617  -0.703  1.00 98.41           C  
ATOM   2140  HA  LEU A 140     -11.317  15.639  -0.941  1.00 98.41           H  
ATOM   2141  C   LEU A 140      -9.731  17.047  -0.578  1.00 98.41           C  
ATOM   2142  CB  LEU A 140     -10.073  14.810   0.588  1.00 98.41           C  
ATOM   2143  HB2 LEU A 140      -9.012  14.774   0.837  1.00 98.41           H  
ATOM   2144  HB3 LEU A 140     -10.406  13.791   0.393  1.00 98.41           H  
ATOM   2145  O   LEU A 140      -8.588  17.267  -0.177  1.00 98.41           O  
ATOM   2146  CG  LEU A 140     -10.845  15.358   1.801  1.00 98.41           C  
ATOM   2147  HG  LEU A 140     -10.493  16.365   2.026  1.00 98.41           H  
ATOM   2148  CD1 LEU A 140     -12.359  15.406   1.608  1.00 98.41           C  
ATOM   2149 HD11 LEU A 140     -12.613  16.228   0.937  1.00 98.41           H  
ATOM   2150 HD12 LEU A 140     -12.712  14.467   1.183  1.00 98.41           H  
ATOM   2151 HD13 LEU A 140     -12.858  15.582   2.561  1.00 98.41           H  
ATOM   2152  CD2 LEU A 140     -10.572  14.476   3.015  1.00 98.41           C  
ATOM   2153 HD21 LEU A 140     -10.979  13.479   2.842  1.00 98.41           H  
ATOM   2154 HD22 LEU A 140     -11.028  14.910   3.904  1.00 98.41           H  
ATOM   2155 HD23 LEU A 140      -9.495  14.396   3.165  1.00 98.41           H  
ATOM   2156  N   GLU A 141     -10.575  18.014  -0.910  1.00 97.89           N  
ATOM   2157  H   GLU A 141     -11.500  17.740  -1.207  1.00 97.89           H  
ATOM   2158  CA  GLU A 141     -10.290  19.442  -0.793  1.00 97.89           C  
ATOM   2159  HA  GLU A 141      -9.258  19.594  -0.478  1.00 97.89           H  
ATOM   2160  C   GLU A 141     -11.212  20.025   0.269  1.00 97.89           C  
ATOM   2161  CB  GLU A 141     -10.485  20.159  -2.137  1.00 97.89           C  
ATOM   2162  HB2 GLU A 141     -10.287  21.220  -1.986  1.00 97.89           H  
ATOM   2163  HB3 GLU A 141     -11.521  20.053  -2.461  1.00 97.89           H  
ATOM   2164  O   GLU A 141     -12.435  19.939   0.154  1.00 97.89           O  
ATOM   2165  CG  GLU A 141      -9.547  19.627  -3.231  1.00 97.89           C  
ATOM   2166  HG2 GLU A 141      -8.517  19.752  -2.895  1.00 97.89           H  
ATOM   2167  HG3 GLU A 141      -9.724  18.561  -3.374  1.00 97.89           H  
ATOM   2168  CD  GLU A 141      -9.713  20.334  -4.582  1.00 97.89           C  
ATOM   2169  OE1 GLU A 141      -9.151  19.820  -5.578  1.00 97.89           O  
ATOM   2170  OE2 GLU A 141     -10.256  21.460  -4.629  1.00 97.89           O  
ATOM   2171  N   ILE A 142     -10.644  20.613   1.320  1.00 97.79           N  
ATOM   2172  H   ILE A 142      -9.637  20.654   1.374  1.00 97.79           H  
ATOM   2173  CA  ILE A 142     -11.430  21.179   2.416  1.00 97.79           C  
ATOM   2174  HA  ILE A 142     -12.484  21.125   2.144  1.00 97.79           H  
ATOM   2175  C   ILE A 142     -11.127  22.652   2.613  1.00 97.79           C  
ATOM   2176  CB  ILE A 142     -11.290  20.384   3.733  1.00 97.79           C  
ATOM   2177  HB  ILE A 142     -12.023  20.796   4.426  1.00 97.79           H  
ATOM   2178  O   ILE A 142      -9.988  23.107   2.483  1.00 97.79           O  
ATOM   2179  CG1 ILE A 142      -9.899  20.510   4.395  1.00 97.79           C  
ATOM   2180 HG12 ILE A 142      -9.157  19.992   3.787  1.00 97.79           H  
ATOM   2181 HG13 ILE A 142      -9.611  21.560   4.459  1.00 97.79           H  
ATOM   2182  CG2 ILE A 142     -11.656  18.911   3.500  1.00 97.79           C  
ATOM   2183 HG21 ILE A 142     -12.626  18.840   3.006  1.00 97.79           H  
ATOM   2184 HG22 ILE A 142     -10.907  18.435   2.867  1.00 97.79           H  
ATOM   2185 HG23 ILE A 142     -11.705  18.385   4.453  1.00 97.79           H  
ATOM   2186  CD1 ILE A 142      -9.847  19.960   5.825  1.00 97.79           C  
ATOM   2187 HD11 ILE A 142      -9.974  18.878   5.825  1.00 97.79           H  
ATOM   2188 HD12 ILE A 142      -8.876  20.195   6.262  1.00 97.79           H  
ATOM   2189 HD13 ILE A 142     -10.626  20.421   6.432  1.00 97.79           H  
ATOM   2190  N   ARG A 143     -12.146  23.379   3.056  1.00 96.57           N  
ATOM   2191  H   ARG A 143     -13.047  22.925   3.097  1.00 96.57           H  
ATOM   2192  CA  ARG A 143     -11.986  24.654   3.753  1.00 96.57           C  
ATOM   2193  HA  ARG A 143     -10.924  24.891   3.819  1.00 96.57           H  
ATOM   2194  C   ARG A 143     -12.495  24.521   5.177  1.00 96.57           C  
ATOM   2195  CB  ARG A 143     -12.647  25.788   2.971  1.00 96.57           C  
ATOM   2196  HB2 ARG A 143     -12.481  26.728   3.497  1.00 96.57           H  
ATOM   2197  HB3 ARG A 143     -12.162  25.855   1.997  1.00 96.57           H  
ATOM   2198  O   ARG A 143     -13.473  23.821   5.437  1.00 96.57           O  
ATOM   2199  CG  ARG A 143     -14.147  25.568   2.763  1.00 96.57           C  
ATOM   2200  HG2 ARG A 143     -14.651  25.417   3.718  1.00 96.57           H  
ATOM   2201  HG3 ARG A 143     -14.298  24.690   2.135  1.00 96.57           H  
ATOM   2202  CD  ARG A 143     -14.752  26.789   2.083  1.00 96.57           C  
ATOM   2203  HD2 ARG A 143     -14.107  27.123   1.270  1.00 96.57           H  
ATOM   2204  HD3 ARG A 143     -14.801  27.615   2.793  1.00 96.57           H  
ATOM   2205  NE  ARG A 143     -16.072  26.456   1.543  1.00 96.57           N  
ATOM   2206  HE  ARG A 143     -16.070  25.908   0.694  1.00 96.57           H  
ATOM   2207  NH1 ARG A 143     -17.311  27.504   3.160  1.00 96.57           N  
ATOM   2208 HH11 ARG A 143     -16.481  27.757   3.677  1.00 96.57           H  
ATOM   2209 HH12 ARG A 143     -18.229  27.787   3.471  1.00 96.57           H  
ATOM   2210  NH2 ARG A 143     -18.331  26.465   1.481  1.00 96.57           N  
ATOM   2211 HH21 ARG A 143     -18.327  25.907   0.639  1.00 96.57           H  
ATOM   2212 HH22 ARG A 143     -19.197  26.773   1.901  1.00 96.57           H  
ATOM   2213  CZ  ARG A 143     -17.223  26.807   2.063  1.00 96.57           C  
ATOM   2214  N   MET A 144     -11.830  25.206   6.095  1.00 96.78           N  
ATOM   2215  H   MET A 144     -11.044  25.769   5.803  1.00 96.78           H  
ATOM   2216  CA  MET A 144     -12.166  25.195   7.509  1.00 96.78           C  
ATOM   2217  HA  MET A 144     -13.186  24.822   7.599  1.00 96.78           H  
ATOM   2218  C   MET A 144     -12.121  26.609   8.088  1.00 96.78           C  
ATOM   2219  CB  MET A 144     -11.244  24.219   8.254  1.00 96.78           C  
ATOM   2220  HB2 MET A 144     -11.316  23.235   7.789  1.00 96.78           H  
ATOM   2221  HB3 MET A 144     -10.212  24.558   8.162  1.00 96.78           H  
ATOM   2222  O   MET A 144     -11.189  27.370   7.824  1.00 96.78           O  
ATOM   2223  CG  MET A 144     -11.592  24.084   9.741  1.00 96.78           C  
ATOM   2224  HG2 MET A 144     -12.607  23.697   9.830  1.00 96.78           H  
ATOM   2225  HG3 MET A 144     -11.576  25.068  10.210  1.00 96.78           H  
ATOM   2226  SD  MET A 144     -10.487  23.003  10.686  1.00 96.78           S  
ATOM   2227  CE  MET A 144      -9.045  24.087  10.802  1.00 96.78           C  
ATOM   2228  HE1 MET A 144      -9.362  25.118  10.955  1.00 96.78           H  
ATOM   2229  HE2 MET A 144      -8.461  24.012   9.885  1.00 96.78           H  
ATOM   2230  HE3 MET A 144      -8.432  23.775  11.648  1.00 96.78           H  
ATOM   2231  N   VAL A 145     -13.111  26.943   8.913  1.00 96.09           N  
ATOM   2232  H   VAL A 145     -13.842  26.263   9.061  1.00 96.09           H  
ATOM   2233  CA  VAL A 145     -13.060  28.087   9.828  1.00 96.09           C  
ATOM   2234  HA  VAL A 145     -12.240  28.746   9.542  1.00 96.09           H  
ATOM   2235  C   VAL A 145     -12.784  27.557  11.222  1.00 96.09           C  
ATOM   2236  CB  VAL A 145     -14.353  28.922   9.788  1.00 96.09           C  
ATOM   2237  HB  VAL A 145     -15.216  28.256   9.797  1.00 96.09           H  
ATOM   2238  O   VAL A 145     -13.515  26.704  11.714  1.00 96.09           O  
ATOM   2239  CG1 VAL A 145     -14.474  29.912  10.956  1.00 96.09           C  
ATOM   2240 HG11 VAL A 145     -15.350  30.545  10.811  1.00 96.09           H  
ATOM   2241 HG12 VAL A 145     -14.614  29.370  11.891  1.00 96.09           H  
ATOM   2242 HG13 VAL A 145     -13.581  30.532  11.028  1.00 96.09           H  
ATOM   2243  CG2 VAL A 145     -14.384  29.770   8.520  1.00 96.09           C  
ATOM   2244 HG21 VAL A 145     -13.818  30.689   8.669  1.00 96.09           H  
ATOM   2245 HG22 VAL A 145     -13.938  29.216   7.693  1.00 96.09           H  
ATOM   2246 HG23 VAL A 145     -15.417  30.018   8.277  1.00 96.09           H  
ATOM   2247  N   ALA A 146     -11.749  28.083  11.869  1.00 96.46           N  
ATOM   2248  H   ALA A 146     -11.162  28.737  11.370  1.00 96.46           H  
ATOM   2249  CA  ALA A 146     -11.539  27.933  13.300  1.00 96.46           C  
ATOM   2250  HA  ALA A 146     -12.215  27.177  13.699  1.00 96.46           H  
ATOM   2251  C   ALA A 146     -11.860  29.264  13.989  1.00 96.46           C  
ATOM   2252  CB  ALA A 146     -10.107  27.450  13.551  1.00 96.46           C  
ATOM   2253  HB1 ALA A 146      -9.949  26.494  13.052  1.00 96.46           H  
ATOM   2254  HB2 ALA A 146      -9.959  27.318  14.622  1.00 96.46           H  
ATOM   2255  HB3 ALA A 146      -9.391  28.180  13.172  1.00 96.46           H  
ATOM   2256  O   ALA A 146     -11.210  30.282  13.733  1.00 96.46           O  
ATOM   2257  N   TRP A 147     -12.865  29.274  14.860  1.00 95.47           N  
ATOM   2258  H   TRP A 147     -13.348  28.410  15.063  1.00 95.47           H  
ATOM   2259  CA  TRP A 147     -13.233  30.459  15.624  1.00 95.47           C  
ATOM   2260  HA  TRP A 147     -13.137  31.337  14.986  1.00 95.47           H  
ATOM   2261  C   TRP A 147     -12.283  30.624  16.806  1.00 95.47           C  
ATOM   2262  CB  TRP A 147     -14.697  30.365  16.059  1.00 95.47           C  
ATOM   2263  HB2 TRP A 147     -14.908  31.171  16.761  1.00 95.47           H  
ATOM   2264  HB3 TRP A 147     -14.865  29.421  16.576  1.00 95.47           H  
ATOM   2265  O   TRP A 147     -12.232  29.799  17.713  1.00 95.47           O  
ATOM   2266  CG  TRP A 147     -15.662  30.483  14.923  1.00 95.47           C  
ATOM   2267  CD1 TRP A 147     -16.336  29.461  14.349  1.00 95.47           C  
ATOM   2268  HD1 TRP A 147     -16.268  28.426  14.652  1.00 95.47           H  
ATOM   2269  CD2 TRP A 147     -16.076  31.686  14.211  1.00 95.47           C  
ATOM   2270  CE2 TRP A 147     -17.038  31.315  13.225  1.00 95.47           C  
ATOM   2271  CE3 TRP A 147     -15.764  33.060  14.327  1.00 95.47           C  
ATOM   2272  HE3 TRP A 147     -15.044  33.370  15.071  1.00 95.47           H  
ATOM   2273  NE1 TRP A 147     -17.129  29.944  13.327  1.00 95.47           N  
ATOM   2274  HE1 TRP A 147     -17.694  29.350  12.737  1.00 95.47           H  
ATOM   2275  CH2 TRP A 147     -17.370  33.623  12.570  1.00 95.47           C  
ATOM   2276  HH2 TRP A 147     -17.871  34.363  11.964  1.00 95.47           H  
ATOM   2277  CZ2 TRP A 147     -17.677  32.261  12.413  1.00 95.47           C  
ATOM   2278  HZ2 TRP A 147     -18.407  31.933  11.688  1.00 95.47           H  
ATOM   2279  CZ3 TRP A 147     -16.418  34.018  13.527  1.00 95.47           C  
ATOM   2280  HZ3 TRP A 147     -16.199  35.067  13.661  1.00 95.47           H  
ATOM   2281  N   TYR A 148     -11.521  31.712  16.819  1.00 95.42           N  
ATOM   2282  H   TYR A 148     -11.557  32.340  16.029  1.00 95.42           H  
ATOM   2283  CA  TYR A 148     -10.635  32.032  17.929  1.00 95.42           C  
ATOM   2284  HA  TYR A 148     -10.404  31.121  18.481  1.00 95.42           H  
ATOM   2285  C   TYR A 148     -11.312  33.006  18.898  1.00 95.42           C  
ATOM   2286  CB  TYR A 148      -9.309  32.557  17.385  1.00 95.42           C  
ATOM   2287  HB2 TYR A 148      -8.826  31.766  16.812  1.00 95.42           H  
ATOM   2288  HB3 TYR A 148      -9.496  33.396  16.714  1.00 95.42           H  
ATOM   2289  O   TYR A 148     -11.712  34.103  18.506  1.00 95.42           O  
ATOM   2290  CG  TYR A 148      -8.390  32.995  18.499  1.00 95.42           C  
ATOM   2291  CD1 TYR A 148      -8.343  34.353  18.847  1.00 95.42           C  
ATOM   2292  HD1 TYR A 148      -8.926  35.074  18.293  1.00 95.42           H  
ATOM   2293  CD2 TYR A 148      -7.674  32.042  19.249  1.00 95.42           C  
ATOM   2294  HD2 TYR A 148      -7.738  30.996  18.991  1.00 95.42           H  
ATOM   2295  CE1 TYR A 148      -7.571  34.763  19.941  1.00 95.42           C  
ATOM   2296  HE1 TYR A 148      -7.561  35.808  20.214  1.00 95.42           H  
ATOM   2297  CE2 TYR A 148      -6.886  32.455  20.341  1.00 95.42           C  
ATOM   2298  HE2 TYR A 148      -6.338  31.724  20.917  1.00 95.42           H  
ATOM   2299  OH  TYR A 148      -6.149  34.236  21.780  1.00 95.42           O  
ATOM   2300  HH  TYR A 148      -5.698  33.494  22.191  1.00 95.42           H  
ATOM   2301  CZ  TYR A 148      -6.845  33.821  20.692  1.00 95.42           C  
ATOM   2302  N   TYR A 149     -11.420  32.622  20.173  1.00 94.60           N  
ATOM   2303  H   TYR A 149     -11.052  31.716  20.427  1.00 94.60           H  
ATOM   2304  CA  TYR A 149     -12.018  33.446  21.226  1.00 94.60           C  
ATOM   2305  HA  TYR A 149     -12.779  34.086  20.780  1.00 94.60           H  
ATOM   2306  C   TYR A 149     -10.968  34.361  21.864  1.00 94.60           C  
ATOM   2307  CB  TYR A 149     -12.713  32.533  22.248  1.00 94.60           C  
ATOM   2308  HB2 TYR A 149     -13.280  31.786  21.692  1.00 94.60           H  
ATOM   2309  HB3 TYR A 149     -11.967  32.005  22.843  1.00 94.60           H  
ATOM   2310  O   TYR A 149     -10.047  33.884  22.527  1.00 94.60           O  
ATOM   2311  CG  TYR A 149     -13.689  33.238  23.166  1.00 94.60           C  
ATOM   2312  CD1 TYR A 149     -13.232  33.963  24.284  1.00 94.60           C  
ATOM   2313  HD1 TYR A 149     -12.175  34.021  24.495  1.00 94.60           H  
ATOM   2314  CD2 TYR A 149     -15.067  33.175  22.884  1.00 94.60           C  
ATOM   2315  HD2 TYR A 149     -15.426  32.600  22.042  1.00 94.60           H  
ATOM   2316  CE1 TYR A 149     -14.152  34.652  25.098  1.00 94.60           C  
ATOM   2317  HE1 TYR A 149     -13.798  35.230  25.938  1.00 94.60           H  
ATOM   2318  CE2 TYR A 149     -15.989  33.865  23.687  1.00 94.60           C  
ATOM   2319  HE2 TYR A 149     -17.042  33.823  23.453  1.00 94.60           H  
ATOM   2320  OH  TYR A 149     -16.415  35.329  25.523  1.00 94.60           O  
ATOM   2321  HH  TYR A 149     -15.946  35.864  26.167  1.00 94.60           H  
ATOM   2322  CZ  TYR A 149     -15.530  34.613  24.787  1.00 94.60           C  
ATOM   2323  N   MET A 150     -11.113  35.679  21.699  1.00 92.96           N  
ATOM   2324  H   MET A 150     -11.930  36.018  21.211  1.00 92.96           H  
ATOM   2325  CA  MET A 150     -10.193  36.672  22.262  1.00 92.96           C  
ATOM   2326  HA  MET A 150      -9.172  36.324  22.106  1.00 92.96           H  
ATOM   2327  C   MET A 150     -10.414  36.816  23.773  1.00 92.96           C  
ATOM   2328  CB  MET A 150     -10.335  38.017  21.537  1.00 92.96           C  
ATOM   2329  HB2 MET A 150      -9.764  38.772  22.077  1.00 92.96           H  
ATOM   2330  HB3 MET A 150     -11.381  38.324  21.526  1.00 92.96           H  
ATOM   2331  O   MET A 150     -11.423  37.355  24.240  1.00 92.96           O  
ATOM   2332  CG  MET A 150      -9.794  37.960  20.104  1.00 92.96           C  
ATOM   2333  HG2 MET A 150      -8.743  37.674  20.148  1.00 92.96           H  
ATOM   2334  HG3 MET A 150     -10.329  37.196  19.541  1.00 92.96           H  
ATOM   2335  SD  MET A 150      -9.891  39.530  19.204  1.00 92.96           S  
ATOM   2336  CE  MET A 150     -11.640  39.519  18.756  1.00 92.96           C  
ATOM   2337  HE1 MET A 150     -12.231  39.600  19.668  1.00 92.96           H  
ATOM   2338  HE2 MET A 150     -11.887  38.589  18.244  1.00 92.96           H  
ATOM   2339  HE3 MET A 150     -11.852  40.365  18.102  1.00 92.96           H  
ATOM   2340  N   ARG A 151      -9.457  36.304  24.552  1.00 87.39           N  
ATOM   2341  H   ARG A 151      -8.662  35.894  24.083  1.00 87.39           H  
ATOM   2342  CA  ARG A 151      -9.556  36.176  26.015  1.00 87.39           C  
ATOM   2343  HA  ARG A 151     -10.603  36.092  26.306  1.00 87.39           H  
ATOM   2344  C   ARG A 151      -9.016  37.365  26.785  1.00 87.39           C  
ATOM   2345  CB  ARG A 151      -8.808  34.921  26.472  1.00 87.39           C  
ATOM   2346  HB2 ARG A 151      -8.750  34.902  27.560  1.00 87.39           H  
ATOM   2347  HB3 ARG A 151      -7.796  34.930  26.068  1.00 87.39           H  
ATOM   2348  O   ARG A 151      -9.396  37.532  27.939  1.00 87.39           O  
ATOM   2349  CG  ARG A 151      -9.548  33.676  26.005  1.00 87.39           C  
ATOM   2350  HG2 ARG A 151      -9.698  33.719  24.927  1.00 87.39           H  
ATOM   2351  HG3 ARG A 151     -10.520  33.629  26.497  1.00 87.39           H  
ATOM   2352  CD  ARG A 151      -8.753  32.421  26.324  1.00 87.39           C  
ATOM   2353  HD2 ARG A 151      -7.779  32.466  25.836  1.00 87.39           H  
ATOM   2354  HD3 ARG A 151      -8.621  32.342  27.403  1.00 87.39           H  
ATOM   2355  NE  ARG A 151      -9.509  31.288  25.807  1.00 87.39           N  
ATOM   2356  HE  ARG A 151     -10.071  31.453  24.984  1.00 87.39           H  
ATOM   2357  NH1 ARG A 151      -8.792  29.644  27.237  1.00 87.39           N  
ATOM   2358 HH11 ARG A 151      -7.887  30.083  27.325  1.00 87.39           H  
ATOM   2359 HH12 ARG A 151      -8.954  28.708  27.579  1.00 87.39           H  
ATOM   2360  NH2 ARG A 151     -10.752  29.483  26.170  1.00 87.39           N  
ATOM   2361 HH21 ARG A 151     -10.845  28.572  26.595  1.00 87.39           H  
ATOM   2362 HH22 ARG A 151     -11.461  29.849  25.551  1.00 87.39           H  
ATOM   2363  CZ  ARG A 151      -9.659  30.136  26.400  1.00 87.39           C  
ATOM   2364  N   VAL A 152      -8.125  38.152  26.190  1.00 88.70           N  
ATOM   2365  H   VAL A 152      -7.910  38.009  25.214  1.00 88.70           H  
ATOM   2366  CA  VAL A 152      -7.431  39.221  26.907  1.00 88.70           C  
ATOM   2367  HA  VAL A 152      -7.073  38.820  27.856  1.00 88.70           H  
ATOM   2368  C   VAL A 152      -8.412  40.367  27.147  1.00 88.70           C  
ATOM   2369  CB  VAL A 152      -6.196  39.706  26.142  1.00 88.70           C  
ATOM   2370  HB  VAL A 152      -6.508  40.164  25.203  1.00 88.70           H  
ATOM   2371  O   VAL A 152      -8.859  40.978  26.171  1.00 88.70           O  
ATOM   2372  CG1 VAL A 152      -5.420  40.732  26.974  1.00 88.70           C  
ATOM   2373 HG11 VAL A 152      -5.119  40.295  27.926  1.00 88.70           H  
ATOM   2374 HG12 VAL A 152      -6.034  41.614  27.159  1.00 88.70           H  
ATOM   2375 HG13 VAL A 152      -4.529  41.044  26.429  1.00 88.70           H  
ATOM   2376  CG2 VAL A 152      -5.248  38.546  25.830  1.00 88.70           C  
ATOM   2377 HG21 VAL A 152      -5.735  37.790  25.215  1.00 88.70           H  
ATOM   2378 HG22 VAL A 152      -4.898  38.083  26.752  1.00 88.70           H  
ATOM   2379 HG23 VAL A 152      -4.405  38.939  25.261  1.00 88.70           H  
ATOM   2380  N   PRO A 153      -8.770  40.678  28.408  1.00 85.54           N  
ATOM   2381  CA  PRO A 153      -9.730  41.735  28.698  1.00 85.54           C  
ATOM   2382  HA  PRO A 153     -10.689  41.462  28.259  1.00 85.54           H  
ATOM   2383  C   PRO A 153      -9.269  43.078  28.131  1.00 85.54           C  
ATOM   2384  CB  PRO A 153      -9.861  41.780  30.224  1.00 85.54           C  
ATOM   2385  HB2 PRO A 153      -9.172  42.516  30.640  1.00 85.54           H  
ATOM   2386  HB3 PRO A 153     -10.883  41.999  30.535  1.00 85.54           H  
ATOM   2387  O   PRO A 153      -8.068  43.331  28.032  1.00 85.54           O  
ATOM   2388  CG  PRO A 153      -9.425  40.384  30.662  1.00 85.54           C  
ATOM   2389  HG2 PRO A 153     -10.257  39.687  30.557  1.00 85.54           H  
ATOM   2390  HG3 PRO A 153      -9.042  40.378  31.683  1.00 85.54           H  
ATOM   2391  CD  PRO A 153      -8.341  40.044  29.648  1.00 85.54           C  
ATOM   2392  HD2 PRO A 153      -8.251  38.960  29.565  1.00 85.54           H  
ATOM   2393  HD3 PRO A 153      -7.391  40.475  29.962  1.00 85.54           H  
ATOM   2394  N   PHE A 154     -10.228  43.941  27.783  1.00 81.82           N  
ATOM   2395  H   PHE A 154     -11.179  43.605  27.840  1.00 81.82           H  
ATOM   2396  CA  PHE A 154     -10.031  45.246  27.134  1.00 81.82           C  
ATOM   2397  HA  PHE A 154     -11.015  45.705  27.040  1.00 81.82           H  
ATOM   2398  C   PHE A 154      -9.487  45.159  25.699  1.00 81.82           C  
ATOM   2399  CB  PHE A 154      -9.208  46.165  28.056  1.00 81.82           C  
ATOM   2400  HB2 PHE A 154      -9.735  46.266  29.004  1.00 81.82           H  
ATOM   2401  HB3 PHE A 154      -8.240  45.714  28.278  1.00 81.82           H  
ATOM   2402  O   PHE A 154     -10.119  45.683  24.779  1.00 81.82           O  
ATOM   2403  CG  PHE A 154      -8.947  47.548  27.512  1.00 81.82           C  
ATOM   2404  CD1 PHE A 154      -7.639  47.938  27.174  1.00 81.82           C  
ATOM   2405  HD1 PHE A 154      -6.817  47.245  27.278  1.00 81.82           H  
ATOM   2406  CD2 PHE A 154     -10.003  48.472  27.413  1.00 81.82           C  
ATOM   2407  HD2 PHE A 154     -11.005  48.182  27.689  1.00 81.82           H  
ATOM   2408  CE1 PHE A 154      -7.392  49.259  26.768  1.00 81.82           C  
ATOM   2409  HE1 PHE A 154      -6.378  49.584  26.589  1.00 81.82           H  
ATOM   2410  CE2 PHE A 154      -9.755  49.781  26.966  1.00 81.82           C  
ATOM   2411  HE2 PHE A 154     -10.566  50.490  26.893  1.00 81.82           H  
ATOM   2412  CZ  PHE A 154      -8.447  50.175  26.641  1.00 81.82           C  
ATOM   2413  HZ  PHE A 154      -8.247  51.189  26.327  1.00 81.82           H  
ATOM   2414  N   ALA A 155      -8.385  44.439  25.478  1.00 86.22           N  
ATOM   2415  H   ALA A 155      -7.940  44.000  26.272  1.00 86.22           H  
ATOM   2416  CA  ALA A 155      -7.844  44.187  24.146  1.00 86.22           C  
ATOM   2417  HA  ALA A 155      -7.610  45.142  23.674  1.00 86.22           H  
ATOM   2418  C   ALA A 155      -8.860  43.465  23.249  1.00 86.22           C  
ATOM   2419  CB  ALA A 155      -6.551  43.383  24.282  1.00 86.22           C  
ATOM   2420  HB1 ALA A 155      -5.809  43.972  24.821  1.00 86.22           H  
ATOM   2421  HB2 ALA A 155      -6.741  42.455  24.821  1.00 86.22           H  
ATOM   2422  HB3 ALA A 155      -6.163  43.142  23.292  1.00 86.22           H  
ATOM   2423  O   ALA A 155      -9.026  43.846  22.094  1.00 86.22           O  
ATOM   2424  N   ASN A 156      -9.597  42.491  23.787  1.00 89.46           N  
ATOM   2425  H   ASN A 156      -9.396  42.205  24.735  1.00 89.46           H  
ATOM   2426  CA  ASN A 156     -10.627  41.755  23.057  1.00 89.46           C  
ATOM   2427  HA  ASN A 156     -10.153  41.300  22.187  1.00 89.46           H  
ATOM   2428  C   ASN A 156     -11.750  42.653  22.504  1.00 89.46           C  
ATOM   2429  CB  ASN A 156     -11.148  40.617  23.952  1.00 89.46           C  
ATOM   2430  HB2 ASN A 156     -10.317  39.945  24.165  1.00 89.46           H  
ATOM   2431  HB3 ASN A 156     -11.887  40.046  23.390  1.00 89.46           H  
ATOM   2432  O   ASN A 156     -12.101  42.542  21.329  1.00 89.46           O  
ATOM   2433  CG  ASN A 156     -11.768  41.012  25.288  1.00 89.46           C  
ATOM   2434  ND2 ASN A 156     -12.231  40.024  26.016  1.00 89.46           N  
ATOM   2435 HD21 ASN A 156     -12.643  40.246  26.911  1.00 89.46           H  
ATOM   2436 HD22 ASN A 156     -12.106  39.078  25.685  1.00 89.46           H  
ATOM   2437  OD1 ASN A 156     -11.856  42.164  25.695  1.00 89.46           O  
ATOM   2438  N   TRP A 157     -12.271  43.584  23.307  1.00 86.18           N  
ATOM   2439  H   TRP A 157     -11.976  43.587  24.273  1.00 86.18           H  
ATOM   2440  CA  TRP A 157     -13.303  44.525  22.870  1.00 86.18           C  
ATOM   2441  HA  TRP A 157     -14.103  43.968  22.384  1.00 86.18           H  
ATOM   2442  C   TRP A 157     -12.759  45.522  21.840  1.00 86.18           C  
ATOM   2443  CB  TRP A 157     -13.900  45.251  24.081  1.00 86.18           C  
ATOM   2444  HB2 TRP A 157     -14.441  44.532  24.695  1.00 86.18           H  
ATOM   2445  HB3 TRP A 157     -13.087  45.653  24.686  1.00 86.18           H  
ATOM   2446  O   TRP A 157     -13.381  45.717  20.794  1.00 86.18           O  
ATOM   2447  CG  TRP A 157     -14.819  46.382  23.725  1.00 86.18           C  
ATOM   2448  CD1 TRP A 157     -16.111  46.273  23.344  1.00 86.18           C  
ATOM   2449  HD1 TRP A 157     -16.651  45.339  23.279  1.00 86.18           H  
ATOM   2450  CD2 TRP A 157     -14.514  47.808  23.682  1.00 86.18           C  
ATOM   2451  CE2 TRP A 157     -15.676  48.508  23.243  1.00 86.18           C  
ATOM   2452  CE3 TRP A 157     -13.374  48.580  23.986  1.00 86.18           C  
ATOM   2453  HE3 TRP A 157     -12.493  48.082  24.363  1.00 86.18           H  
ATOM   2454  NE1 TRP A 157     -16.633  47.528  23.096  1.00 86.18           N  
ATOM   2455  HE1 TRP A 157     -17.621  47.706  22.989  1.00 86.18           H  
ATOM   2456  CH2 TRP A 157     -14.537  50.638  23.371  1.00 86.18           C  
ATOM   2457  HH2 TRP A 157     -14.535  51.712  23.260  1.00 86.18           H  
ATOM   2458  CZ2 TRP A 157     -15.699  49.902  23.086  1.00 86.18           C  
ATOM   2459  HZ2 TRP A 157     -16.599  50.407  22.769  1.00 86.18           H  
ATOM   2460  CZ3 TRP A 157     -13.382  49.979  23.827  1.00 86.18           C  
ATOM   2461  HZ3 TRP A 157     -12.499  50.551  24.072  1.00 86.18           H  
ATOM   2462  N   VAL A 158     -11.583  46.114  22.088  1.00 83.92           N  
ATOM   2463  H   VAL A 158     -11.102  45.898  22.950  1.00 83.92           H  
ATOM   2464  CA  VAL A 158     -10.976  47.077  21.153  1.00 83.92           C  
ATOM   2465  HA  VAL A 158     -11.699  47.870  20.957  1.00 83.92           H  
ATOM   2466  C   VAL A 158     -10.666  46.408  19.813  1.00 83.92           C  
ATOM   2467  CB  VAL A 158      -9.705  47.723  21.737  1.00 83.92           C  
ATOM   2468  HB  VAL A 158      -9.004  46.936  22.015  1.00 83.92           H  
ATOM   2469  O   VAL A 158     -11.047  46.927  18.763  1.00 83.92           O  
ATOM   2470  CG1 VAL A 158      -9.037  48.648  20.712  1.00 83.92           C  
ATOM   2471 HG11 VAL A 158      -8.600  48.055  19.908  1.00 83.92           H  
ATOM   2472 HG12 VAL A 158      -8.237  49.223  21.178  1.00 83.92           H  
ATOM   2473 HG13 VAL A 158      -9.772  49.339  20.299  1.00 83.92           H  
ATOM   2474  CG2 VAL A 158     -10.002  48.578  22.973  1.00 83.92           C  
ATOM   2475 HG21 VAL A 158      -9.087  49.046  23.334  1.00 83.92           H  
ATOM   2476 HG22 VAL A 158     -10.386  47.952  23.779  1.00 83.92           H  
ATOM   2477 HG23 VAL A 158     -10.731  49.351  22.729  1.00 83.92           H  
ATOM   2478  N   MET A 159     -10.031  45.234  19.834  1.00 87.35           N  
ATOM   2479  H   MET A 159      -9.758  44.838  20.722  1.00 87.35           H  
ATOM   2480  CA  MET A 159      -9.704  44.490  18.619  1.00 87.35           C  
ATOM   2481  HA  MET A 159      -9.161  45.146  17.939  1.00 87.35           H  
ATOM   2482  C   MET A 159     -10.952  44.022  17.884  1.00 87.35           C  
ATOM   2483  CB  MET A 159      -8.818  43.286  18.938  1.00 87.35           C  
ATOM   2484  HB2 MET A 159      -9.237  42.704  19.758  1.00 87.35           H  
ATOM   2485  HB3 MET A 159      -8.767  42.645  18.057  1.00 87.35           H  
ATOM   2486  O   MET A 159     -11.010  44.159  16.667  1.00 87.35           O  
ATOM   2487  CG  MET A 159      -7.399  43.736  19.270  1.00 87.35           C  
ATOM   2488  HG2 MET A 159      -7.040  44.362  18.453  1.00 87.35           H  
ATOM   2489  HG3 MET A 159      -7.391  44.325  20.187  1.00 87.35           H  
ATOM   2490  SD  MET A 159      -6.279  42.338  19.449  1.00 87.35           S  
ATOM   2491  CE  MET A 159      -4.734  43.175  19.057  1.00 87.35           C  
ATOM   2492  HE1 MET A 159      -4.791  43.614  18.061  1.00 87.35           H  
ATOM   2493  HE2 MET A 159      -4.534  43.953  19.794  1.00 87.35           H  
ATOM   2494  HE3 MET A 159      -3.934  42.434  19.077  1.00 87.35           H  
ATOM   2495  N   SER A 160     -11.986  43.551  18.589  1.00 88.80           N  
ATOM   2496  H   SER A 160     -11.887  43.421  19.586  1.00 88.80           H  
ATOM   2497  CA  SER A 160     -13.263  43.221  17.949  1.00 88.80           C  
ATOM   2498  HA  SER A 160     -13.087  42.436  17.215  1.00 88.80           H  
ATOM   2499  C   SER A 160     -13.834  44.430  17.207  1.00 88.80           C  
ATOM   2500  CB  SER A 160     -14.267  42.702  18.980  1.00 88.80           C  
ATOM   2501  HB2 SER A 160     -13.851  41.817  19.460  1.00 88.80           H  
ATOM   2502  HB3 SER A 160     -14.445  43.463  19.739  1.00 88.80           H  
ATOM   2503  O   SER A 160     -14.204  44.309  16.041  1.00 88.80           O  
ATOM   2504  OG  SER A 160     -15.497  42.362  18.357  1.00 88.80           O  
ATOM   2505  HG  SER A 160     -15.327  41.684  17.699  1.00 88.80           H  
ATOM   2506  N   ARG A 161     -13.829  45.622  17.818  1.00 86.96           N  
ATOM   2507  H   ARG A 161     -13.482  45.674  18.765  1.00 86.96           H  
ATOM   2508  CA  ARG A 161     -14.295  46.850  17.153  1.00 86.96           C  
ATOM   2509  HA  ARG A 161     -15.284  46.661  16.734  1.00 86.96           H  
ATOM   2510  C   ARG A 161     -13.444  47.227  15.941  1.00 86.96           C  
ATOM   2511  CB  ARG A 161     -14.363  48.006  18.167  1.00 86.96           C  
ATOM   2512  HB2 ARG A 161     -14.533  48.939  17.630  1.00 86.96           H  
ATOM   2513  HB3 ARG A 161     -13.405  48.094  18.679  1.00 86.96           H  
ATOM   2514  O   ARG A 161     -14.010  47.599  14.915  1.00 86.96           O  
ATOM   2515  CG  ARG A 161     -15.470  47.840  19.220  1.00 86.96           C  
ATOM   2516  HG2 ARG A 161     -15.385  48.655  19.938  1.00 86.96           H  
ATOM   2517  HG3 ARG A 161     -15.346  46.897  19.753  1.00 86.96           H  
ATOM   2518  CD  ARG A 161     -16.866  47.877  18.587  1.00 86.96           C  
ATOM   2519  HD2 ARG A 161     -16.957  48.796  18.009  1.00 86.96           H  
ATOM   2520  HD3 ARG A 161     -16.975  47.028  17.912  1.00 86.96           H  
ATOM   2521  NE  ARG A 161     -17.925  47.790  19.606  1.00 86.96           N  
ATOM   2522  HE  ARG A 161     -17.709  47.217  20.409  1.00 86.96           H  
ATOM   2523  NH1 ARG A 161     -19.534  49.019  18.515  1.00 86.96           N  
ATOM   2524 HH11 ARG A 161     -18.876  49.212  17.773  1.00 86.96           H  
ATOM   2525 HH12 ARG A 161     -20.477  49.380  18.483  1.00 86.96           H  
ATOM   2526  NH2 ARG A 161     -20.032  48.020  20.442  1.00 86.96           N  
ATOM   2527 HH21 ARG A 161     -19.834  47.325  21.148  1.00 86.96           H  
ATOM   2528 HH22 ARG A 161     -20.991  48.317  20.333  1.00 86.96           H  
ATOM   2529  CZ  ARG A 161     -19.150  48.279  19.520  1.00 86.96           C  
ATOM   2530  N   MET A 162     -12.121  47.092  16.027  1.00 84.82           N  
ATOM   2531  H   MET A 162     -11.726  46.803  16.910  1.00 84.82           H  
ATOM   2532  CA  MET A 162     -11.224  47.325  14.889  1.00 84.82           C  
ATOM   2533  HA  MET A 162     -11.385  48.331  14.501  1.00 84.82           H  
ATOM   2534  C   MET A 162     -11.487  46.347  13.743  1.00 84.82           C  
ATOM   2535  CB  MET A 162      -9.763  47.196  15.327  1.00 84.82           C  
ATOM   2536  HB2 MET A 162      -9.124  47.183  14.443  1.00 84.82           H  
ATOM   2537  HB3 MET A 162      -9.619  46.258  15.864  1.00 84.82           H  
ATOM   2538  O   MET A 162     -11.576  46.766  12.594  1.00 84.82           O  
ATOM   2539  CG  MET A 162      -9.322  48.358  16.209  1.00 84.82           C  
ATOM   2540  HG2 MET A 162     -10.008  48.458  17.050  1.00 84.82           H  
ATOM   2541  HG3 MET A 162      -9.351  49.276  15.622  1.00 84.82           H  
ATOM   2542  SD  MET A 162      -7.654  48.127  16.855  1.00 84.82           S  
ATOM   2543  CE  MET A 162      -7.509  49.679  17.753  1.00 84.82           C  
ATOM   2544  HE1 MET A 162      -8.400  49.836  18.361  1.00 84.82           H  
ATOM   2545  HE2 MET A 162      -7.404  50.501  17.044  1.00 84.82           H  
ATOM   2546  HE3 MET A 162      -6.637  49.621  18.405  1.00 84.82           H  
ATOM   2547  N   LEU A 163     -11.660  45.061  14.046  1.00 86.38           N  
ATOM   2548  H   LEU A 163     -11.556  44.779  15.010  1.00 86.38           H  
ATOM   2549  CA  LEU A 163     -11.898  44.016  13.049  1.00 86.38           C  
ATOM   2550  HA  LEU A 163     -11.152  44.103  12.260  1.00 86.38           H  
ATOM   2551  C   LEU A 163     -13.268  44.177  12.379  1.00 86.38           C  
ATOM   2552  CB  LEU A 163     -11.751  42.644  13.727  1.00 86.38           C  
ATOM   2553  HB2 LEU A 163     -12.395  42.623  14.606  1.00 86.38           H  
ATOM   2554  HB3 LEU A 163     -12.098  41.869  13.044  1.00 86.38           H  
ATOM   2555  O   LEU A 163     -13.371  44.076  11.159  1.00 86.38           O  
ATOM   2556  CG  LEU A 163     -10.302  42.322  14.147  1.00 86.38           C  
ATOM   2557  HG  LEU A 163      -9.850  43.185  14.637  1.00 86.38           H  
ATOM   2558  CD1 LEU A 163     -10.297  41.160  15.138  1.00 86.38           C  
ATOM   2559 HD11 LEU A 163     -10.867  41.434  16.026  1.00 86.38           H  
ATOM   2560 HD12 LEU A 163     -10.735  40.270  14.688  1.00 86.38           H  
ATOM   2561 HD13 LEU A 163      -9.273  40.948  15.446  1.00 86.38           H  
ATOM   2562  CD2 LEU A 163      -9.430  41.963  12.945  1.00 86.38           C  
ATOM   2563 HD21 LEU A 163      -8.431  41.691  13.285  1.00 86.38           H  
ATOM   2564 HD22 LEU A 163      -9.342  42.815  12.271  1.00 86.38           H  
ATOM   2565 HD23 LEU A 163      -9.862  41.120  12.404  1.00 86.38           H  
ATOM   2566  N   LEU A 164     -14.311  44.510  13.146  1.00 87.70           N  
ATOM   2567  H   LEU A 164     -14.178  44.555  14.147  1.00 87.70           H  
ATOM   2568  CA  LEU A 164     -15.632  44.812  12.588  1.00 87.70           C  
ATOM   2569  HA  LEU A 164     -15.954  43.973  11.972  1.00 87.70           H  
ATOM   2570  C   LEU A 164     -15.602  46.041  11.667  1.00 87.70           C  
ATOM   2571  CB  LEU A 164     -16.642  45.028  13.726  1.00 87.70           C  
ATOM   2572  HB2 LEU A 164     -17.554  45.431  13.286  1.00 87.70           H  
ATOM   2573  HB3 LEU A 164     -16.243  45.777  14.409  1.00 87.70           H  
ATOM   2574  O   LEU A 164     -16.286  46.055  10.644  1.00 87.70           O  
ATOM   2575  CG  LEU A 164     -17.025  43.769  14.526  1.00 87.70           C  
ATOM   2576  HG  LEU A 164     -16.144  43.318  14.984  1.00 87.70           H  
ATOM   2577  CD1 LEU A 164     -17.998  44.175  15.634  1.00 87.70           C  
ATOM   2578 HD11 LEU A 164     -17.519  44.894  16.297  1.00 87.70           H  
ATOM   2579 HD12 LEU A 164     -18.904  44.600  15.201  1.00 87.70           H  
ATOM   2580 HD13 LEU A 164     -18.265  43.293  16.216  1.00 87.70           H  
ATOM   2581  CD2 LEU A 164     -17.684  42.701  13.658  1.00 87.70           C  
ATOM   2582 HD21 LEU A 164     -18.476  43.139  13.050  1.00 87.70           H  
ATOM   2583 HD22 LEU A 164     -18.108  41.918  14.287  1.00 87.70           H  
ATOM   2584 HD23 LEU A 164     -16.941  42.242  13.005  1.00 87.70           H  
ATOM   2585  N   ALA A 165     -14.801  47.058  11.992  1.00 83.01           N  
ATOM   2586  H   ALA A 165     -14.304  47.026  12.870  1.00 83.01           H  
ATOM   2587  CA  ALA A 165     -14.606  48.218  11.125  1.00 83.01           C  
ATOM   2588  HA  ALA A 165     -15.576  48.576  10.782  1.00 83.01           H  
ATOM   2589  C   ALA A 165     -13.773  47.883   9.875  1.00 83.01           C  
ATOM   2590  CB  ALA A 165     -13.950  49.323  11.955  1.00 83.01           C  
ATOM   2591  HB1 ALA A 165     -14.634  49.650  12.739  1.00 83.01           H  
ATOM   2592  HB2 ALA A 165     -13.712  50.164  11.303  1.00 83.01           H  
ATOM   2593  HB3 ALA A 165     -13.027  48.963  12.409  1.00 83.01           H  
ATOM   2594  O   ALA A 165     -14.077  48.366   8.780  1.00 83.01           O  
ATOM   2595  N   HIS A 166     -12.749  47.041  10.033  1.00 80.38           N  
ATOM   2596  H   HIS A 166     -12.534  46.727  10.969  1.00 80.38           H  
ATOM   2597  CA  HIS A 166     -11.866  46.592   8.960  1.00 80.38           C  
ATOM   2598  HA  HIS A 166     -11.417  47.465   8.486  1.00 80.38           H  
ATOM   2599  C   HIS A 166     -12.637  45.828   7.878  1.00 80.38           C  
ATOM   2600  CB  HIS A 166     -10.745  45.737   9.564  1.00 80.38           C  
ATOM   2601  HB2 HIS A 166     -11.176  44.873  10.069  1.00 80.38           H  
ATOM   2602  HB3 HIS A 166     -10.203  46.327  10.303  1.00 80.38           H  
ATOM   2603  O   HIS A 166     -12.515  46.158   6.701  1.00 80.38           O  
ATOM   2604  CG  HIS A 166      -9.763  45.245   8.539  1.00 80.38           C  
ATOM   2605  CD2 HIS A 166      -9.645  43.964   8.070  1.00 80.38           C  
ATOM   2606  HD2 HIS A 166     -10.248  43.118   8.366  1.00 80.38           H  
ATOM   2607  ND1 HIS A 166      -8.812  46.006   7.900  1.00 80.38           N  
ATOM   2608  HD1 HIS A 166      -8.623  46.986   8.051  1.00 80.38           H  
ATOM   2609  CE1 HIS A 166      -8.133  45.198   7.068  1.00 80.38           C  
ATOM   2610  HE1 HIS A 166      -7.324  45.506   6.424  1.00 80.38           H  
ATOM   2611  NE2 HIS A 166      -8.599  43.944   7.145  1.00 80.38           N  
ATOM   2612  N   PHE A 167     -13.510  44.900   8.279  1.00 84.54           N  
ATOM   2613  H   PHE A 167     -13.530  44.652   9.258  1.00 84.54           H  
ATOM   2614  CA  PHE A 167     -14.372  44.144   7.363  1.00 84.54           C  
ATOM   2615  HA  PHE A 167     -13.822  43.976   6.436  1.00 84.54           H  
ATOM   2616  C   PHE A 167     -15.650  44.882   6.948  1.00 84.54           C  
ATOM   2617  CB  PHE A 167     -14.693  42.777   7.978  1.00 84.54           C  
ATOM   2618  HB2 PHE A 167     -15.202  42.934   8.930  1.00 84.54           H  
ATOM   2619  HB3 PHE A 167     -15.374  42.234   7.322  1.00 84.54           H  
ATOM   2620  O   PHE A 167     -16.532  44.276   6.346  1.00 84.54           O  
ATOM   2621  CG  PHE A 167     -13.485  41.896   8.191  1.00 84.54           C  
ATOM   2622  CD1 PHE A 167     -12.648  41.569   7.106  1.00 84.54           C  
ATOM   2623  HD1 PHE A 167     -12.860  41.950   6.118  1.00 84.54           H  
ATOM   2624  CD2 PHE A 167     -13.210  41.384   9.469  1.00 84.54           C  
ATOM   2625  HD2 PHE A 167     -13.862  41.616  10.299  1.00 84.54           H  
ATOM   2626  CE1 PHE A 167     -11.533  40.738   7.305  1.00 84.54           C  
ATOM   2627  HE1 PHE A 167     -10.895  40.482   6.473  1.00 84.54           H  
ATOM   2628  CE2 PHE A 167     -12.095  40.558   9.668  1.00 84.54           C  
ATOM   2629  HE2 PHE A 167     -11.907  40.158  10.654  1.00 84.54           H  
ATOM   2630  CZ  PHE A 167     -11.254  40.235   8.588  1.00 84.54           C  
ATOM   2631  HZ  PHE A 167     -10.403  39.587   8.737  1.00 84.54           H  
ATOM   2632  N   ARG A 168     -15.779  46.180   7.266  1.00 81.61           N  
ATOM   2633  H   ARG A 168     -15.001  46.623   7.733  1.00 81.61           H  
ATOM   2634  CA  ARG A 168     -16.960  47.002   6.931  1.00 81.61           C  
ATOM   2635  HA  ARG A 168     -16.846  47.971   7.418  1.00 81.61           H  
ATOM   2636  C   ARG A 168     -18.279  46.430   7.476  1.00 81.61           C  
ATOM   2637  CB  ARG A 168     -17.026  47.245   5.410  1.00 81.61           C  
ATOM   2638  HB2 ARG A 168     -17.863  47.909   5.195  1.00 81.61           H  
ATOM   2639  HB3 ARG A 168     -17.213  46.299   4.900  1.00 81.61           H  
ATOM   2640  O   ARG A 168     -19.339  46.656   6.905  1.00 81.61           O  
ATOM   2641  CG  ARG A 168     -15.754  47.881   4.840  1.00 81.61           C  
ATOM   2642  HG2 ARG A 168     -15.660  48.879   5.269  1.00 81.61           H  
ATOM   2643  HG3 ARG A 168     -14.878  47.283   5.091  1.00 81.61           H  
ATOM   2644  CD  ARG A 168     -15.856  47.979   3.315  1.00 81.61           C  
ATOM   2645  HD2 ARG A 168     -16.743  48.562   3.066  1.00 81.61           H  
ATOM   2646  HD3 ARG A 168     -15.972  46.973   2.912  1.00 81.61           H  
ATOM   2647  NE  ARG A 168     -14.663  48.606   2.711  1.00 81.61           N  
ATOM   2648  HE  ARG A 168     -13.800  48.586   3.237  1.00 81.61           H  
ATOM   2649  NH1 ARG A 168     -15.516  48.892   0.602  1.00 81.61           N  
ATOM   2650 HH11 ARG A 168     -15.416  49.241  -0.340  1.00 81.61           H  
ATOM   2651 HH12 ARG A 168     -16.328  48.356   0.873  1.00 81.61           H  
ATOM   2652  NH2 ARG A 168     -13.499  49.701   1.094  1.00 81.61           N  
ATOM   2653 HH21 ARG A 168     -13.412  50.086   0.165  1.00 81.61           H  
ATOM   2654 HH22 ARG A 168     -12.810  49.941   1.793  1.00 81.61           H  
ATOM   2655  CZ  ARG A 168     -14.563  49.061   1.477  1.00 81.61           C  
ATOM   2656  N   LEU A 169     -18.217  45.718   8.600  1.00 83.42           N  
ATOM   2657  H   LEU A 169     -17.306  45.591   9.019  1.00 83.42           H  
ATOM   2658  CA  LEU A 169     -19.374  45.116   9.267  1.00 83.42           C  
ATOM   2659  HA  LEU A 169     -20.130  44.851   8.528  1.00 83.42           H  
ATOM   2660  C   LEU A 169     -20.030  46.088  10.247  1.00 83.42           C  
ATOM   2661  CB  LEU A 169     -18.927  43.848  10.011  1.00 83.42           C  
ATOM   2662  HB2 LEU A 169     -19.787  43.443  10.543  1.00 83.42           H  
ATOM   2663  HB3 LEU A 169     -18.174  44.124  10.750  1.00 83.42           H  
ATOM   2664  O   LEU A 169     -21.250  46.123  10.382  1.00 83.42           O  
ATOM   2665  CG  LEU A 169     -18.356  42.742   9.113  1.00 83.42           C  
ATOM   2666  HG  LEU A 169     -17.540  43.144   8.512  1.00 83.42           H  
ATOM   2667  CD1 LEU A 169     -17.781  41.634   9.993  1.00 83.42           C  
ATOM   2668 HD11 LEU A 169     -18.558  41.225  10.639  1.00 83.42           H  
ATOM   2669 HD12 LEU A 169     -16.970  42.030  10.604  1.00 83.42           H  
ATOM   2670 HD13 LEU A 169     -17.377  40.844   9.361  1.00 83.42           H  
ATOM   2671  CD2 LEU A 169     -19.414  42.158   8.180  1.00 83.42           C  
ATOM   2672 HD21 LEU A 169     -20.253  41.763   8.752  1.00 83.42           H  
ATOM   2673 HD22 LEU A 169     -19.774  42.924   7.493  1.00 83.42           H  
ATOM   2674 HD23 LEU A 169     -18.973  41.363   7.579  1.00 83.42           H  
ATOM   2675  N   ARG A 170     -19.224  46.897  10.947  1.00 77.44           N  
ATOM   2676  H   ARG A 170     -18.228  46.793  10.818  1.00 77.44           H  
ATOM   2677  CA  ARG A 170     -19.739  47.925  11.856  1.00 77.44           C  
ATOM   2678  HA  ARG A 170     -20.684  48.280  11.445  1.00 77.44           H  
ATOM   2679  C   ARG A 170     -18.787  49.099  11.969  1.00 77.44           C  
ATOM   2680  CB  ARG A 170     -20.012  47.306  13.230  1.00 77.44           C  
ATOM   2681  HB2 ARG A 170     -20.513  46.348  13.092  1.00 77.44           H  
ATOM   2682  HB3 ARG A 170     -19.071  47.132  13.753  1.00 77.44           H  
ATOM   2683  O   ARG A 170     -17.622  48.936  12.316  1.00 77.44           O  
ATOM   2684  CG  ARG A 170     -20.916  48.212  14.073  1.00 77.44           C  
ATOM   2685  HG2 ARG A 170     -21.852  48.382  13.540  1.00 77.44           H  
ATOM   2686  HG3 ARG A 170     -20.428  49.165  14.274  1.00 77.44           H  
ATOM   2687  CD  ARG A 170     -21.201  47.492  15.385  1.00 77.44           C  
ATOM   2688  HD2 ARG A 170     -20.278  47.434  15.961  1.00 77.44           H  
ATOM   2689  HD3 ARG A 170     -21.527  46.478  15.153  1.00 77.44           H  
ATOM   2690  NE  ARG A 170     -22.258  48.144  16.181  1.00 77.44           N  
ATOM   2691  HE  ARG A 170     -22.820  48.857  15.737  1.00 77.44           H  
ATOM   2692  NH1 ARG A 170     -22.087  46.643  17.871  1.00 77.44           N  
ATOM   2693 HH11 ARG A 170     -21.443  46.100  17.315  1.00 77.44           H  
ATOM   2694 HH12 ARG A 170     -22.623  46.070  18.507  1.00 77.44           H  
ATOM   2695  NH2 ARG A 170     -23.783  48.057  17.903  1.00 77.44           N  
ATOM   2696 HH21 ARG A 170     -24.164  47.427  18.594  1.00 77.44           H  
ATOM   2697 HH22 ARG A 170     -24.421  48.684  17.435  1.00 77.44           H  
ATOM   2698  CZ  ARG A 170     -22.715  47.622  17.304  1.00 77.44           C  
ATOM   2699  N   ARG A 171     -19.305  50.299  11.713  1.00 70.45           N  
ATOM   2700  H   ARG A 171     -20.271  50.355  11.425  1.00 70.45           H  
ATOM   2701  CA  ARG A 171     -18.527  51.528  11.841  1.00 70.45           C  
ATOM   2702  HA  ARG A 171     -17.556  51.366  11.374  1.00 70.45           H  
ATOM   2703  C   ARG A 171     -18.272  51.800  13.313  1.00 70.45           C  
ATOM   2704  CB  ARG A 171     -19.250  52.676  11.121  1.00 70.45           C  
ATOM   2705  HB2 ARG A 171     -19.668  52.297  10.188  1.00 70.45           H  
ATOM   2706  HB3 ARG A 171     -20.071  53.047  11.735  1.00 70.45           H  
ATOM   2707  O   ARG A 171     -19.205  51.780  14.116  1.00 70.45           O  
ATOM   2708  CG  ARG A 171     -18.287  53.820  10.782  1.00 70.45           C  
ATOM   2709  HG2 ARG A 171     -17.423  53.400  10.267  1.00 70.45           H  
ATOM   2710  HG3 ARG A 171     -17.945  54.307  11.695  1.00 70.45           H  
ATOM   2711  CD  ARG A 171     -18.979  54.840   9.869  1.00 70.45           C  
ATOM   2712  HD2 ARG A 171     -19.395  54.313   9.010  1.00 70.45           H  
ATOM   2713  HD3 ARG A 171     -19.793  55.306  10.425  1.00 70.45           H  
ATOM   2714  NE  ARG A 171     -18.042  55.872   9.386  1.00 70.45           N  
ATOM   2715  HE  ARG A 171     -17.058  55.696   9.533  1.00 70.45           H  
ATOM   2716  NH1 ARG A 171     -19.601  57.249   8.406  1.00 70.45           N  
ATOM   2717 HH11 ARG A 171     -19.822  58.052   7.836  1.00 70.45           H  
ATOM   2718 HH12 ARG A 171     -20.333  56.607   8.675  1.00 70.45           H  
ATOM   2719  NH2 ARG A 171     -17.433  57.759   8.268  1.00 70.45           N  
ATOM   2720 HH21 ARG A 171     -17.673  58.557   7.698  1.00 70.45           H  
ATOM   2721 HH22 ARG A 171     -16.459  57.525   8.398  1.00 70.45           H  
ATOM   2722  CZ  ARG A 171     -18.363  56.952   8.695  1.00 70.45           C  
ATOM   2723  N   TYR A 172     -17.021  52.062  13.668  1.00 64.26           N  
ATOM   2724  H   TYR A 172     -16.293  52.051  12.968  1.00 64.26           H  
ATOM   2725  CA  TYR A 172     -16.697  52.557  14.999  1.00 64.26           C  
ATOM   2726  HA  TYR A 172     -17.495  52.286  15.690  1.00 64.26           H  
ATOM   2727  C   TYR A 172     -16.637  54.085  14.932  1.00 64.26           C  
ATOM   2728  CB  TYR A 172     -15.426  51.882  15.523  1.00 64.26           C  
ATOM   2729  HB2 TYR A 172     -14.575  52.203  14.923  1.00 64.26           H  
ATOM   2730  HB3 TYR A 172     -15.523  50.802  15.411  1.00 64.26           H  
ATOM   2731  O   TYR A 172     -15.767  54.642  14.268  1.00 64.26           O  
ATOM   2732  CG  TYR A 172     -15.159  52.185  16.982  1.00 64.26           C  
ATOM   2733  CD1 TYR A 172     -14.122  53.062  17.330  1.00 64.26           C  
ATOM   2734  HD1 TYR A 172     -13.484  53.465  16.558  1.00 64.26           H  
ATOM   2735  CD2 TYR A 172     -15.964  51.621  17.991  1.00 64.26           C  
ATOM   2736  HD2 TYR A 172     -16.767  50.951  17.723  1.00 64.26           H  
ATOM   2737  CE1 TYR A 172     -13.923  53.436  18.670  1.00 64.26           C  
ATOM   2738  HE1 TYR A 172     -13.157  54.157  18.915  1.00 64.26           H  
ATOM   2739  CE2 TYR A 172     -15.731  51.944  19.343  1.00 64.26           C  
ATOM   2740  HE2 TYR A 172     -16.336  51.523  20.132  1.00 64.26           H  
ATOM   2741  OH  TYR A 172     -14.572  53.261  20.975  1.00 64.26           O  
ATOM   2742  HH  TYR A 172     -13.987  54.018  21.057  1.00 64.26           H  
ATOM   2743  CZ  TYR A 172     -14.723  52.873  19.683  1.00 64.26           C  
ATOM   2744  N   THR A 173     -17.633  54.735  15.540  1.00 63.26           N  
ATOM   2745  H   THR A 173     -18.390  54.194  15.934  1.00 63.26           H  
ATOM   2746  CA  THR A 173     -17.807  56.201  15.561  1.00 63.26           C  
ATOM   2747  HA  THR A 173     -17.064  56.656  14.906  1.00 63.26           H  
ATOM   2748  C   THR A 173     -17.602  56.823  16.942  1.00 63.26           C  
ATOM   2749  CB  THR A 173     -19.185  56.610  15.024  1.00 63.26           C  
ATOM   2750  HB  THR A 173     -19.325  57.683  15.157  1.00 63.26           H  
ATOM   2751  O   THR A 173     -17.657  58.045  17.083  1.00 63.26           O  
ATOM   2752  CG2 THR A 173     -19.349  56.282  13.541  1.00 63.26           C  
ATOM   2753 HG21 THR A 173     -18.523  56.714  12.977  1.00 63.26           H  
ATOM   2754 HG22 THR A 173     -19.359  55.201  13.401  1.00 63.26           H  
ATOM   2755 HG23 THR A 173     -20.288  56.699  13.177  1.00 63.26           H  
ATOM   2756  OG1 THR A 173     -20.191  55.911  15.722  1.00 63.26           O  
ATOM   2757  HG1 THR A 173     -21.041  56.278  15.469  1.00 63.26           H  
ATOM   2758  N   ALA A 174     -17.383  55.997  17.968  1.00 59.07           N  
ATOM   2759  H   ALA A 174     -17.262  55.014  17.771  1.00 59.07           H  
ATOM   2760  CA  ALA A 174     -17.168  56.454  19.336  1.00 59.07           C  
ATOM   2761  HA  ALA A 174     -17.854  57.276  19.539  1.00 59.07           H  
ATOM   2762  C   ALA A 174     -15.741  57.008  19.532  1.00 59.07           C  
ATOM   2763  CB  ALA A 174     -17.528  55.303  20.288  1.00 59.07           C  
ATOM   2764  HB1 ALA A 174     -16.874  54.450  20.106  1.00 59.07           H  
ATOM   2765  HB2 ALA A 174     -17.417  55.621  21.325  1.00 59.07           H  
ATOM   2766  HB3 ALA A 174     -18.563  55.002  20.125  1.00 59.07           H  
ATOM   2767  O   ALA A 174     -14.917  57.008  18.607  1.00 59.07           O  
ATOM   2768  N   ALA A 175     -15.451  57.494  20.743  1.00 54.26           N  
ATOM   2769  H   ALA A 175     -16.159  57.468  21.464  1.00 54.26           H  
ATOM   2770  CA  ALA A 175     -14.127  57.992  21.101  1.00 54.26           C  
ATOM   2771  HA  ALA A 175     -13.915  58.873  20.496  1.00 54.26           H  
ATOM   2772  C   ALA A 175     -13.063  56.930  20.798  1.00 54.26           C  
ATOM   2773  CB  ALA A 175     -14.116  58.403  22.578  1.00 54.26           C  
ATOM   2774  HB1 ALA A 175     -13.137  58.810  22.834  1.00 54.26           H  
ATOM   2775  HB2 ALA A 175     -14.315  57.537  23.209  1.00 54.26           H  
ATOM   2776  HB3 ALA A 175     -14.872  59.167  22.757  1.00 54.26           H  
ATOM   2777  O   ALA A 175     -13.249  55.748  21.106  1.00 54.26           O  
ATOM   2778  N   ASN A 176     -11.970  57.347  20.158  1.00 52.10           N  
ATOM   2779  H   ASN A 176     -11.868  58.330  19.951  1.00 52.10           H  
ATOM   2780  CA  ASN A 176     -10.870  56.454  19.832  1.00 52.10           C  
ATOM   2781  HA  ASN A 176     -11.266  55.599  19.286  1.00 52.10           H  
ATOM   2782  C   ASN A 176     -10.221  55.983  21.150  1.00 52.10           C  
ATOM   2783  CB  ASN A 176      -9.898  57.201  18.898  1.00 52.10           C  
ATOM   2784  HB2 ASN A 176     -10.435  57.579  18.028  1.00 52.10           H  
ATOM   2785  HB3 ASN A 176      -9.482  58.063  19.419  1.00 52.10           H  
ATOM   2786  O   ASN A 176      -9.607  56.801  21.835  1.00 52.10           O  
ATOM   2787  CG  ASN A 176      -8.748  56.340  18.422  1.00 52.10           C  
ATOM   2788  ND2 ASN A 176      -8.006  56.781  17.433  1.00 52.10           N  
ATOM   2789 HD21 ASN A 176      -7.205  56.225  17.168  1.00 52.10           H  
ATOM   2790 HD22 ASN A 176      -8.171  57.685  17.015  1.00 52.10           H  
ATOM   2791  OD1 ASN A 176      -8.496  55.266  18.943  1.00 52.10           O  
ATOM   2792  N   PRO A 177     -10.323  54.697  21.533  1.00 51.89           N  
ATOM   2793  CA  PRO A 177      -9.742  54.225  22.787  1.00 51.89           C  
ATOM   2794  HA  PRO A 177     -10.110  54.831  23.615  1.00 51.89           H  
ATOM   2795  C   PRO A 177      -8.205  54.319  22.790  1.00 51.89           C  
ATOM   2796  CB  PRO A 177     -10.256  52.790  22.954  1.00 51.89           C  
ATOM   2797  HB2 PRO A 177     -11.197  52.808  23.502  1.00 51.89           H  
ATOM   2798  HB3 PRO A 177      -9.536  52.150  23.463  1.00 51.89           H  
ATOM   2799  O   PRO A 177      -7.606  54.333  23.859  1.00 51.89           O  
ATOM   2800  CG  PRO A 177     -10.515  52.325  21.522  1.00 51.89           C  
ATOM   2801  HG2 PRO A 177     -11.289  51.558  21.478  1.00 51.89           H  
ATOM   2802  HG3 PRO A 177      -9.586  51.957  21.086  1.00 51.89           H  
ATOM   2803  CD  PRO A 177     -10.943  53.600  20.806  1.00 51.89           C  
ATOM   2804  HD2 PRO A 177     -12.029  53.684  20.866  1.00 51.89           H  
ATOM   2805  HD3 PRO A 177     -10.619  53.572  19.766  1.00 51.89           H  
ATOM   2806  N   LEU A 178      -7.569  54.431  21.613  1.00 53.17           N  
ATOM   2807  H   LEU A 178      -8.124  54.433  20.769  1.00 53.17           H  
ATOM   2808  CA  LEU A 178      -6.125  54.656  21.460  1.00 53.17           C  
ATOM   2809  HA  LEU A 178      -5.586  54.114  22.237  1.00 53.17           H  
ATOM   2810  C   LEU A 178      -5.724  56.130  21.563  1.00 53.17           C  
ATOM   2811  CB  LEU A 178      -5.661  54.171  20.078  1.00 53.17           C  
ATOM   2812  HB2 LEU A 178      -4.574  54.245  20.054  1.00 53.17           H  
ATOM   2813  HB3 LEU A 178      -6.040  54.853  19.316  1.00 53.17           H  
ATOM   2814  O   LEU A 178      -4.599  56.445  21.937  1.00 53.17           O  
ATOM   2815  CG  LEU A 178      -6.059  52.749  19.685  1.00 53.17           C  
ATOM   2816  HG  LEU A 178      -7.144  52.641  19.668  1.00 53.17           H  
ATOM   2817  CD1 LEU A 178      -5.513  52.470  18.285  1.00 53.17           C  
ATOM   2818 HD11 LEU A 178      -5.547  51.406  18.051  1.00 53.17           H  
ATOM   2819 HD12 LEU A 178      -4.469  52.779  18.223  1.00 53.17           H  
ATOM   2820 HD13 LEU A 178      -6.093  53.024  17.548  1.00 53.17           H  
ATOM   2821  CD2 LEU A 178      -5.473  51.745  20.651  1.00 53.17           C  
ATOM   2822 HD21 LEU A 178      -5.806  50.758  20.331  1.00 53.17           H  
ATOM   2823 HD22 LEU A 178      -5.843  51.915  21.662  1.00 53.17           H  
ATOM   2824 HD23 LEU A 178      -4.384  51.807  20.644  1.00 53.17           H  
ATOM   2825  N   MET A 179      -6.627  57.033  21.179  1.00 51.73           N  
ATOM   2826  H   MET A 179      -7.550  56.691  20.951  1.00 51.73           H  
ATOM   2827  CA  MET A 179      -6.439  58.479  21.256  1.00 51.73           C  
ATOM   2828  HA  MET A 179      -5.628  58.713  21.946  1.00 51.73           H  
ATOM   2829  C   MET A 179      -7.725  59.110  21.786  1.00 51.73           C  
ATOM   2830  CB  MET A 179      -6.076  59.086  19.891  1.00 51.73           C  
ATOM   2831  HB2 MET A 179      -6.786  58.761  19.131  1.00 51.73           H  
ATOM   2832  HB3 MET A 179      -6.156  60.169  19.983  1.00 51.73           H  
ATOM   2833  O   MET A 179      -8.534  59.582  20.988  1.00 51.73           O  
ATOM   2834  CG  MET A 179      -4.659  58.778  19.417  1.00 51.73           C  
ATOM   2835  HG2 MET A 179      -3.969  58.815  20.260  1.00 51.73           H  
ATOM   2836  HG3 MET A 179      -4.639  57.774  18.992  1.00 51.73           H  
ATOM   2837  SD  MET A 179      -4.124  59.991  18.177  1.00 51.73           S  
ATOM   2838  CE  MET A 179      -2.995  58.979  17.192  1.00 51.73           C  
ATOM   2839  HE1 MET A 179      -2.192  58.604  17.827  1.00 51.73           H  
ATOM   2840  HE2 MET A 179      -2.568  59.584  16.393  1.00 51.73           H  
ATOM   2841  HE3 MET A 179      -3.536  58.139  16.758  1.00 51.73           H  
ATOM   2842  N   PRO A 180      -7.927  59.180  23.113  1.00 47.64           N  
ATOM   2843  CA  PRO A 180      -9.164  59.703  23.704  1.00 47.64           C  
ATOM   2844  HA  PRO A 180      -9.982  59.025  23.461  1.00 47.64           H  
ATOM   2845  C   PRO A 180      -9.521  61.118  23.222  1.00 47.64           C  
ATOM   2846  CB  PRO A 180      -8.916  59.690  25.216  1.00 47.64           C  
ATOM   2847  HB2 PRO A 180      -9.824  59.449  25.768  1.00 47.64           H  
ATOM   2848  HB3 PRO A 180      -8.523  60.653  25.540  1.00 47.64           H  
ATOM   2849  O   PRO A 180     -10.685  61.512  23.212  1.00 47.64           O  
ATOM   2850  CG  PRO A 180      -7.839  58.624  25.412  1.00 47.64           C  
ATOM   2851  HG2 PRO A 180      -7.234  58.815  26.298  1.00 47.64           H  
ATOM   2852  HG3 PRO A 180      -8.308  57.642  25.476  1.00 47.64           H  
ATOM   2853  CD  PRO A 180      -7.013  58.702  24.136  1.00 47.64           C  
ATOM   2854  HD2 PRO A 180      -6.615  57.716  23.897  1.00 47.64           H  
ATOM   2855  HD3 PRO A 180      -6.200  59.417  24.264  1.00 47.64           H  
ATOM   2856  N   VAL A 181      -8.508  61.875  22.784  1.00 47.91           N  
ATOM   2857  H   VAL A 181      -7.581  61.481  22.852  1.00 47.91           H  
ATOM   2858  CA  VAL A 181      -8.639  63.213  22.195  1.00 47.91           C  
ATOM   2859  HA  VAL A 181      -9.208  63.829  22.892  1.00 47.91           H  
ATOM   2860  C   VAL A 181      -9.415  63.186  20.865  1.00 47.91           C  
ATOM   2861  CB  VAL A 181      -7.248  63.858  22.000  1.00 47.91           C  
ATOM   2862  HB  VAL A 181      -6.803  63.470  21.083  1.00 47.91           H  
ATOM   2863  O   VAL A 181     -10.167  64.114  20.568  1.00 47.91           O  
ATOM   2864  CG1 VAL A 181      -7.380  65.379  21.879  1.00 47.91           C  
ATOM   2865 HG11 VAL A 181      -6.400  65.825  21.710  1.00 47.91           H  
ATOM   2866 HG12 VAL A 181      -7.807  65.796  22.791  1.00 47.91           H  
ATOM   2867 HG13 VAL A 181      -8.019  65.638  21.035  1.00 47.91           H  
ATOM   2868  CG2 VAL A 181      -6.270  63.571  23.153  1.00 47.91           C  
ATOM   2869 HG21 VAL A 181      -6.718  63.858  24.105  1.00 47.91           H  
ATOM   2870 HG22 VAL A 181      -5.997  62.516  23.178  1.00 47.91           H  
ATOM   2871 HG23 VAL A 181      -5.353  64.142  23.010  1.00 47.91           H  
ATOM   2872  N   GLN A 182      -9.314  62.105  20.081  1.00 46.07           N  
ATOM   2873  H   GLN A 182      -8.779  61.320  20.423  1.00 46.07           H  
ATOM   2874  CA  GLN A 182     -10.161  61.865  18.910  1.00 46.07           C  
ATOM   2875  HA  GLN A 182     -10.295  62.808  18.380  1.00 46.07           H  
ATOM   2876  C   GLN A 182     -11.557  61.401  19.353  1.00 46.07           C  
ATOM   2877  CB  GLN A 182      -9.508  60.870  17.931  1.00 46.07           C  
ATOM   2878  HB2 GLN A 182     -10.292  60.299  17.433  1.00 46.07           H  
ATOM   2879  HB3 GLN A 182      -8.873  60.169  18.473  1.00 46.07           H  
ATOM   2880  O   GLN A 182     -11.871  60.209  19.401  1.00 46.07           O  
ATOM   2881  CG  GLN A 182      -8.695  61.555  16.825  1.00 46.07           C  
ATOM   2882  HG2 GLN A 182      -9.323  62.291  16.322  1.00 46.07           H  
ATOM   2883  HG3 GLN A 182      -7.840  62.069  17.263  1.00 46.07           H  
ATOM   2884  CD  GLN A 182      -8.196  60.555  15.783  1.00 46.07           C  
ATOM   2885  NE2 GLN A 182      -7.742  61.020  14.640  1.00 46.07           N  
ATOM   2886 HE21 GLN A 182      -7.691  62.013  14.462  1.00 46.07           H  
ATOM   2887 HE22 GLN A 182      -7.398  60.339  13.978  1.00 46.07           H  
ATOM   2888  OE1 GLN A 182      -8.214  59.345  15.972  1.00 46.07           O  
ATOM   2889  N   ARG A 183     -12.427  62.378  19.639  1.00 49.88           N  
ATOM   2890  H   ARG A 183     -12.039  63.308  19.715  1.00 49.88           H  
ATOM   2891  CA  ARG A 183     -13.837  62.156  20.015  1.00 49.88           C  
ATOM   2892  HA  ARG A 183     -13.870  61.556  20.925  1.00 49.88           H  
ATOM   2893  C   ARG A 183     -14.649  61.379  18.977  1.00 49.88           C  
ATOM   2894  CB  ARG A 183     -14.535  63.501  20.262  1.00 49.88           C  
ATOM   2895  HB2 ARG A 183     -15.611  63.324  20.281  1.00 49.88           H  
ATOM   2896  HB3 ARG A 183     -14.320  64.189  19.445  1.00 49.88           H  
ATOM   2897  O   ARG A 183     -15.580  60.675  19.351  1.00 49.88           O  
ATOM   2898  CG  ARG A 183     -14.145  64.142  21.599  1.00 49.88           C  
ATOM   2899  HG2 ARG A 183     -13.105  64.467  21.570  1.00 49.88           H  
ATOM   2900  HG3 ARG A 183     -14.272  63.412  22.399  1.00 49.88           H  
ATOM   2901  CD  ARG A 183     -15.066  65.341  21.862  1.00 49.88           C  
ATOM   2902  HD2 ARG A 183     -14.874  66.104  21.107  1.00 49.88           H  
ATOM   2903  HD3 ARG A 183     -16.101  65.011  21.775  1.00 49.88           H  
ATOM   2904  NE  ARG A 183     -14.859  65.911  23.204  1.00 49.88           N  
ATOM   2905  HE  ARG A 183     -14.078  65.555  23.736  1.00 49.88           H  
ATOM   2906  NH1 ARG A 183     -16.623  67.388  23.181  1.00 49.88           N  
ATOM   2907 HH11 ARG A 183     -16.850  67.113  22.236  1.00 49.88           H  
ATOM   2908 HH12 ARG A 183     -17.161  68.109  23.641  1.00 49.88           H  
ATOM   2909  NH2 ARG A 183     -15.321  67.256  24.983  1.00 49.88           N  
ATOM   2910 HH21 ARG A 183     -15.888  67.966  25.423  1.00 49.88           H  
ATOM   2911 HH22 ARG A 183     -14.535  66.876  25.490  1.00 49.88           H  
ATOM   2912  CZ  ARG A 183     -15.599  66.844  23.780  1.00 49.88           C  
ATOM   2913  N   ARG A 184     -14.326  61.526  17.691  1.00 46.60           N  
ATOM   2914  H   ARG A 184     -13.534  62.116  17.480  1.00 46.60           H  
ATOM   2915  CA  ARG A 184     -14.904  60.743  16.594  1.00 46.60           C  
ATOM   2916  HA  ARG A 184     -15.590  59.990  16.983  1.00 46.60           H  
ATOM   2917  C   ARG A 184     -13.776  59.999  15.899  1.00 46.60           C  
ATOM   2918  CB  ARG A 184     -15.682  61.643  15.615  1.00 46.60           C  
ATOM   2919  HB2 ARG A 184     -15.075  62.509  15.348  1.00 46.60           H  
ATOM   2920  HB3 ARG A 184     -15.873  61.070  14.708  1.00 46.60           H  
ATOM   2921  O   ARG A 184     -13.026  60.596  15.132  1.00 46.60           O  
ATOM   2922  CG  ARG A 184     -17.034  62.108  16.179  1.00 46.60           C  
ATOM   2923  HG2 ARG A 184     -17.614  61.234  16.475  1.00 46.60           H  
ATOM   2924  HG3 ARG A 184     -16.869  62.737  17.054  1.00 46.60           H  
ATOM   2925  CD  ARG A 184     -17.817  62.896  15.117  1.00 46.60           C  
ATOM   2926  HD2 ARG A 184     -17.912  62.276  14.226  1.00 46.60           H  
ATOM   2927  HD3 ARG A 184     -17.252  63.792  14.861  1.00 46.60           H  
ATOM   2928  NE  ARG A 184     -19.164  63.275  15.591  1.00 46.60           N  
ATOM   2929  HE  ARG A 184     -19.414  62.983  16.525  1.00 46.60           H  
ATOM   2930  NH1 ARG A 184     -19.880  64.340  13.681  1.00 46.60           N  
ATOM   2931 HH11 ARG A 184     -20.589  64.859  13.184  1.00 46.60           H  
ATOM   2932 HH12 ARG A 184     -18.981  64.177  13.250  1.00 46.60           H  
ATOM   2933  NH2 ARG A 184     -21.246  64.197  15.434  1.00 46.60           N  
ATOM   2934 HH21 ARG A 184     -21.464  63.905  16.376  1.00 46.60           H  
ATOM   2935 HH22 ARG A 184     -21.941  64.706  14.908  1.00 46.60           H  
ATOM   2936  CZ  ARG A 184     -20.085  63.932  14.903  1.00 46.60           C  
ATOM   2937  N   SER A 185     -13.654  58.706  16.171  1.00 51.56           N  
ATOM   2938  H   SER A 185     -14.303  58.290  16.824  1.00 51.56           H  
ATOM   2939  CA  SER A 185     -12.975  57.819  15.229  1.00 51.56           C  
ATOM   2940  HA  SER A 185     -12.070  58.304  14.866  1.00 51.56           H  
ATOM   2941  C   SER A 185     -13.908  57.589  14.035  1.00 51.56           C  
ATOM   2942  CB  SER A 185     -12.551  56.516  15.908  1.00 51.56           C  
ATOM   2943  HB2 SER A 185     -11.796  56.724  16.666  1.00 51.56           H  
ATOM   2944  HB3 SER A 185     -12.122  55.847  15.162  1.00 51.56           H  
ATOM   2945  O   SER A 185     -15.125  57.582  14.182  1.00 51.56           O  
ATOM   2946  OG  SER A 185     -13.649  55.881  16.511  1.00 51.56           O  
ATOM   2947  HG  SER A 185     -13.968  56.368  17.274  1.00 51.56           H  
ATOM   2948  N   ALA A 186     -13.367  57.476  12.828  1.00 50.17           N  
ATOM   2949  H   ALA A 186     -12.366  57.572  12.730  1.00 50.17           H  
ATOM   2950  CA  ALA A 186     -14.136  57.113  11.640  1.00 50.17           C  
ATOM   2951  HA  ALA A 186     -15.157  56.861  11.929  1.00 50.17           H  
ATOM   2952  C   ALA A 186     -13.548  55.839  11.039  1.00 50.17           C  
ATOM   2953  CB  ALA A 186     -14.207  58.304  10.674  1.00 50.17           C  
ATOM   2954  HB1 ALA A 186     -13.204  58.576  10.348  1.00 50.17           H  
ATOM   2955  HB2 ALA A 186     -14.664  59.158  11.175  1.00 50.17           H  
ATOM   2956  HB3 ALA A 186     -14.801  58.039   9.799  1.00 50.17           H  
ATOM   2957  O   ALA A 186     -13.300  55.777   9.839  1.00 50.17           O  
ATOM   2958  N   TRP A 187     -13.296  54.834  11.887  1.00 50.60           N  
ATOM   2959  H   TRP A 187     -13.579  54.918  12.853  1.00 50.60           H  
ATOM   2960  CA  TRP A 187     -12.748  53.561  11.433  1.00 50.60           C  
ATOM   2961  HA  TRP A 187     -11.850  53.747  10.843  1.00 50.60           H  
ATOM   2962  C   TRP A 187     -13.785  52.890  10.530  1.00 50.60           C  
ATOM   2963  CB  TRP A 187     -12.357  52.678  12.625  1.00 50.60           C  
ATOM   2964  HB2 TRP A 187     -13.261  52.429  13.180  1.00 50.60           H  
ATOM   2965  HB3 TRP A 187     -11.951  51.746  12.234  1.00 50.60           H  
ATOM   2966  O   TRP A 187     -14.827  52.413  10.996  1.00 50.60           O  
ATOM   2967  CG  TRP A 187     -11.354  53.228  13.598  1.00 50.60           C  
ATOM   2968  CD1 TRP A 187     -10.539  54.294  13.409  1.00 50.60           C  
ATOM   2969  HD1 TRP A 187     -10.497  54.890  12.509  1.00 50.60           H  
ATOM   2970  CD2 TRP A 187     -10.994  52.683  14.906  1.00 50.60           C  
ATOM   2971  CE2 TRP A 187      -9.952  53.486  15.456  1.00 50.60           C  
ATOM   2972  CE3 TRP A 187     -11.422  51.573  15.668  1.00 50.60           C  
ATOM   2973  HE3 TRP A 187     -12.201  50.935  15.278  1.00 50.60           H  
ATOM   2974  NE1 TRP A 187      -9.727  54.463  14.512  1.00 50.60           N  
ATOM   2975  HE1 TRP A 187      -8.986  55.149  14.555  1.00 50.60           H  
ATOM   2976  CH2 TRP A 187      -9.827  52.110  17.439  1.00 50.60           C  
ATOM   2977  HH2 TRP A 187      -9.389  51.892  18.402  1.00 50.60           H  
ATOM   2978  CZ2 TRP A 187      -9.356  53.196  16.687  1.00 50.60           C  
ATOM   2979  HZ2 TRP A 187      -8.529  53.794  17.043  1.00 50.60           H  
ATOM   2980  CZ3 TRP A 187     -10.857  51.300  16.930  1.00 50.60           C  
ATOM   2981  HZ3 TRP A 187     -11.213  50.460  17.508  1.00 50.60           H  
ATOM   2982  N   TRP A 188     -13.537  52.930   9.223  1.00 52.80           N  
ATOM   2983  H   TRP A 188     -12.738  53.456   8.899  1.00 52.80           H  
ATOM   2984  CA  TRP A 188     -14.405  52.341   8.214  1.00 52.80           C  
ATOM   2985  HA  TRP A 188     -14.858  51.433   8.613  1.00 52.80           H  
ATOM   2986  C   TRP A 188     -13.619  51.985   6.961  1.00 52.80           C  
ATOM   2987  CB  TRP A 188     -15.517  53.325   7.830  1.00 52.80           C  
ATOM   2988  HB2 TRP A 188     -15.984  53.705   8.739  1.00 52.80           H  
ATOM   2989  HB3 TRP A 188     -15.086  54.186   7.318  1.00 52.80           H  
ATOM   2990  O   TRP A 188     -13.150  52.875   6.260  1.00 52.80           O  
ATOM   2991  CG  TRP A 188     -16.580  52.715   6.971  1.00 52.80           C  
ATOM   2992  CD1 TRP A 188     -16.785  52.965   5.658  1.00 52.80           C  
ATOM   2993  HD1 TRP A 188     -16.198  53.650   5.064  1.00 52.80           H  
ATOM   2994  CD2 TRP A 188     -17.555  51.693   7.336  1.00 52.80           C  
ATOM   2995  CE2 TRP A 188     -18.380  51.427   6.203  1.00 52.80           C  
ATOM   2996  CE3 TRP A 188     -17.791  50.927   8.495  1.00 52.80           C  
ATOM   2997  HE3 TRP A 188     -17.118  51.028   9.333  1.00 52.80           H  
ATOM   2998  NE1 TRP A 188     -17.856  52.218   5.205  1.00 52.80           N  
ATOM   2999  HE1 TRP A 188     -18.204  52.257   4.258  1.00 52.80           H  
ATOM   3000  CH2 TRP A 188     -19.672  49.792   7.421  1.00 52.80           C  
ATOM   3001  HH2 TRP A 188     -20.452  49.045   7.449  1.00 52.80           H  
ATOM   3002  CZ2 TRP A 188     -19.438  50.511   6.241  1.00 52.80           C  
ATOM   3003  HZ2 TRP A 188     -20.046  50.331   5.367  1.00 52.80           H  
ATOM   3004  CZ3 TRP A 188     -18.832  49.979   8.528  1.00 52.80           C  
ATOM   3005  HZ3 TRP A 188     -18.962  49.326   9.378  1.00 52.80           H  
ATOM   3006  N   GLY A 189     -13.541  50.691   6.649  1.00 52.09           N  
ATOM   3007  H   GLY A 189     -13.864  50.011   7.323  1.00 52.09           H  
ATOM   3008  CA  GLY A 189     -13.344  50.226   5.278  1.00 52.09           C  
ATOM   3009  HA2 GLY A 189     -14.230  50.494   4.702  1.00 52.09           H  
ATOM   3010  HA3 GLY A 189     -13.250  49.140   5.304  1.00 52.09           H  
ATOM   3011  C   GLY A 189     -12.135  50.759   4.512  1.00 52.09           C  
ATOM   3012  O   GLY A 189     -12.195  50.763   3.285  1.00 52.09           O  
ATOM   3013  N   GLU A 190     -11.052  51.172   5.177  1.00 51.96           N  
ATOM   3014  H   GLU A 190     -11.114  51.283   6.179  1.00 51.96           H  
ATOM   3015  CA  GLU A 190      -9.835  51.668   4.505  1.00 51.96           C  
ATOM   3016  HA  GLU A 190     -10.083  52.536   3.895  1.00 51.96           H  
ATOM   3017  C   GLU A 190      -9.210  50.625   3.570  1.00 51.96           C  
ATOM   3018  CB  GLU A 190      -8.786  52.083   5.544  1.00 51.96           C  
ATOM   3019  HB2 GLU A 190      -8.634  51.262   6.244  1.00 51.96           H  
ATOM   3020  HB3 GLU A 190      -7.847  52.278   5.026  1.00 51.96           H  
ATOM   3021  O   GLU A 190      -8.471  50.964   2.651  1.00 51.96           O  
ATOM   3022  CG  GLU A 190      -9.183  53.354   6.309  1.00 51.96           C  
ATOM   3023  HG2 GLU A 190     -10.096  53.155   6.870  1.00 51.96           H  
ATOM   3024  HG3 GLU A 190      -9.392  54.144   5.588  1.00 51.96           H  
ATOM   3025  CD  GLU A 190      -8.090  53.829   7.280  1.00 51.96           C  
ATOM   3026  OE1 GLU A 190      -8.292  54.914   7.870  1.00 51.96           O  
ATOM   3027  OE2 GLU A 190      -7.099  53.088   7.474  1.00 51.96           O  
ATOM   3028  N   THR A 191      -9.546  49.350   3.768  1.00 57.58           N  
ATOM   3029  H   THR A 191     -10.235  49.162   4.482  1.00 57.58           H  
ATOM   3030  CA  THR A 191      -9.181  48.268   2.857  1.00 57.58           C  
ATOM   3031  HA  THR A 191      -8.614  48.682   2.023  1.00 57.58           H  
ATOM   3032  C   THR A 191     -10.429  47.622   2.259  1.00 57.58           C  
ATOM   3033  CB  THR A 191      -8.267  47.241   3.536  1.00 57.58           C  
ATOM   3034  HB  THR A 191      -7.939  46.522   2.787  1.00 57.58           H  
ATOM   3035  O   THR A 191     -11.516  47.654   2.843  1.00 57.58           O  
ATOM   3036  CG2 THR A 191      -7.026  47.869   4.173  1.00 57.58           C  
ATOM   3037 HG21 THR A 191      -6.493  48.461   3.429  1.00 57.58           H  
ATOM   3038 HG22 THR A 191      -7.302  48.513   5.008  1.00 57.58           H  
ATOM   3039 HG23 THR A 191      -6.368  47.078   4.536  1.00 57.58           H  
ATOM   3040  OG1 THR A 191      -8.965  46.549   4.535  1.00 57.58           O  
ATOM   3041  HG1 THR A 191      -9.484  47.168   5.053  1.00 57.58           H  
ATOM   3042  N   SER A 192     -10.270  47.019   1.083  1.00 61.99           N  
ATOM   3043  H   SER A 192      -9.367  47.051   0.632  1.00 61.99           H  
ATOM   3044  CA  SER A 192     -11.260  46.157   0.427  1.00 61.99           C  
ATOM   3045  HA  SER A 192     -12.254  46.575   0.585  1.00 61.99           H  
ATOM   3046  C   SER A 192     -11.283  44.735   1.009  1.00 61.99           C  
ATOM   3047  CB  SER A 192     -10.986  46.133  -1.083  1.00 61.99           C  
ATOM   3048  HB2 SER A 192     -11.616  45.389  -1.570  1.00 61.99           H  
ATOM   3049  HB3 SER A 192     -11.217  47.112  -1.504  1.00 61.99           H  
ATOM   3050  O   SER A 192     -11.757  43.807   0.355  1.00 61.99           O  
ATOM   3051  OG  SER A 192      -9.619  45.846  -1.317  1.00 61.99           O  
ATOM   3052  HG  SER A 192      -9.532  45.455  -2.190  1.00 61.99           H  
ATOM   3053  N   ALA A 193     -10.761  44.548   2.225  1.00 67.45           N  
ATOM   3054  H   ALA A 193     -10.459  45.346   2.766  1.00 67.45           H  
ATOM   3055  CA  ALA A 193     -10.747  43.256   2.886  1.00 67.45           C  
ATOM   3056  HA  ALA A 193     -10.269  42.535   2.223  1.00 67.45           H  
ATOM   3057  C   ALA A 193     -12.181  42.788   3.165  1.00 67.45           C  
ATOM   3058  CB  ALA A 193      -9.912  43.350   4.165  1.00 67.45           C  
ATOM   3059  HB1 ALA A 193      -8.899  43.678   3.932  1.00 67.45           H  
ATOM   3060  HB2 ALA A 193      -9.864  42.375   4.650  1.00 67.45           H  
ATOM   3061  HB3 ALA A 193     -10.368  44.061   4.854  1.00 67.45           H  
ATOM   3062  O   ALA A 193     -13.005  43.520   3.714  1.00 67.45           O  
ATOM   3063  N   THR A 194     -12.468  41.547   2.790  1.00 73.27           N  
ATOM   3064  H   THR A 194     -11.726  40.972   2.415  1.00 73.27           H  
ATOM   3065  CA  THR A 194     -13.733  40.869   3.082  1.00 73.27           C  
ATOM   3066  HA  THR A 194     -14.303  41.453   3.804  1.00 73.27           H  
ATOM   3067  C   THR A 194     -13.428  39.523   3.722  1.00 73.27           C  
ATOM   3068  CB  THR A 194     -14.612  40.691   1.830  1.00 73.27           C  
ATOM   3069  HB  THR A 194     -15.557  40.245   2.139  1.00 73.27           H  
ATOM   3070  O   THR A 194     -12.327  38.996   3.566  1.00 73.27           O  
ATOM   3071  CG2 THR A 194     -14.915  42.006   1.114  1.00 73.27           C  
ATOM   3072 HG21 THR A 194     -14.004  42.437   0.699  1.00 73.27           H  
ATOM   3073 HG22 THR A 194     -15.625  41.822   0.307  1.00 73.27           H  
ATOM   3074 HG23 THR A 194     -15.355  42.711   1.819  1.00 73.27           H  
ATOM   3075  OG1 THR A 194     -14.005  39.830   0.897  1.00 73.27           O  
ATOM   3076  HG1 THR A 194     -13.254  40.296   0.520  1.00 73.27           H  
ATOM   3077  N   LEU A 195     -14.406  38.945   4.417  1.00 80.82           N  
ATOM   3078  H   LEU A 195     -15.295  39.416   4.503  1.00 80.82           H  
ATOM   3079  CA  LEU A 195     -14.312  37.582   4.949  1.00 80.82           C  
ATOM   3080  HA  LEU A 195     -13.299  37.422   5.317  1.00 80.82           H  
ATOM   3081  C   LEU A 195     -14.518  36.505   3.865  1.00 80.82           C  
ATOM   3082  CB  LEU A 195     -15.293  37.436   6.129  1.00 80.82           C  
ATOM   3083  HB2 LEU A 195     -16.278  37.770   5.803  1.00 80.82           H  
ATOM   3084  HB3 LEU A 195     -15.384  36.385   6.404  1.00 80.82           H  
ATOM   3085  O   LEU A 195     -14.720  35.343   4.198  1.00 80.82           O  
ATOM   3086  CG  LEU A 195     -14.870  38.219   7.384  1.00 80.82           C  
ATOM   3087  HG  LEU A 195     -14.640  39.251   7.115  1.00 80.82           H  
ATOM   3088  CD1 LEU A 195     -16.015  38.240   8.392  1.00 80.82           C  
ATOM   3089 HD11 LEU A 195     -15.749  38.892   9.224  1.00 80.82           H  
ATOM   3090 HD12 LEU A 195     -16.208  37.236   8.768  1.00 80.82           H  
ATOM   3091 HD13 LEU A 195     -16.916  38.630   7.918  1.00 80.82           H  
ATOM   3092  CD2 LEU A 195     -13.650  37.587   8.057  1.00 80.82           C  
ATOM   3093 HD21 LEU A 195     -12.767  37.716   7.430  1.00 80.82           H  
ATOM   3094 HD22 LEU A 195     -13.827  36.524   8.221  1.00 80.82           H  
ATOM   3095 HD23 LEU A 195     -13.463  38.074   9.014  1.00 80.82           H  
ATOM   3096  N   GLY A 196     -14.452  36.866   2.582  1.00 75.20           N  
ATOM   3097  H   GLY A 196     -14.225  37.825   2.361  1.00 75.20           H  
ATOM   3098  CA  GLY A 196     -14.761  35.969   1.473  1.00 75.20           C  
ATOM   3099  HA2 GLY A 196     -14.283  36.347   0.569  1.00 75.20           H  
ATOM   3100  HA3 GLY A 196     -14.358  34.978   1.680  1.00 75.20           H  
ATOM   3101  C   GLY A 196     -16.264  35.838   1.213  1.00 75.20           C  
ATOM   3102  O   GLY A 196     -17.094  36.375   1.944  1.00 75.20           O  
ATOM   3103  N   ARG A 197     -16.604  35.150   0.118  1.00 75.30           N  
ATOM   3104  H   ARG A 197     -15.860  34.726  -0.417  1.00 75.30           H  
ATOM   3105  CA  ARG A 197     -17.991  34.887  -0.320  1.00 75.30           C  
ATOM   3106  HA  ARG A 197     -18.682  35.481   0.279  1.00 75.30           H  
ATOM   3107  C   ARG A 197     -18.426  33.441  -0.091  1.00 75.30           C  
ATOM   3108  CB  ARG A 197     -18.162  35.268  -1.796  1.00 75.30           C  
ATOM   3109  HB2 ARG A 197     -19.167  34.994  -2.117  1.00 75.30           H  
ATOM   3110  HB3 ARG A 197     -17.448  34.707  -2.399  1.00 75.30           H  
ATOM   3111  O   ARG A 197     -19.498  33.039  -0.530  1.00 75.30           O  
ATOM   3112  CG  ARG A 197     -17.980  36.769  -2.042  1.00 75.30           C  
ATOM   3113  HG2 ARG A 197     -18.681  37.324  -1.418  1.00 75.30           H  
ATOM   3114  HG3 ARG A 197     -16.961  37.068  -1.798  1.00 75.30           H  
ATOM   3115  CD  ARG A 197     -18.261  37.065  -3.517  1.00 75.30           C  
ATOM   3116  HD2 ARG A 197     -19.267  36.719  -3.754  1.00 75.30           H  
ATOM   3117  HD3 ARG A 197     -17.548  36.512  -4.127  1.00 75.30           H  
ATOM   3118  NE  ARG A 197     -18.156  38.505  -3.808  1.00 75.30           N  
ATOM   3119  HE  ARG A 197     -17.894  39.104  -3.039  1.00 75.30           H  
ATOM   3120  NH1 ARG A 197     -18.760  38.378  -6.019  1.00 75.30           N  
ATOM   3121 HH11 ARG A 197     -18.954  38.817  -6.908  1.00 75.30           H  
ATOM   3122 HH12 ARG A 197     -18.857  37.376  -5.930  1.00 75.30           H  
ATOM   3123  NH2 ARG A 197     -18.295  40.363  -5.115  1.00 75.30           N  
ATOM   3124 HH21 ARG A 197     -18.036  40.940  -4.328  1.00 75.30           H  
ATOM   3125 HH22 ARG A 197     -18.496  40.784  -6.011  1.00 75.30           H  
ATOM   3126  CZ  ARG A 197     -18.402  39.072  -4.975  1.00 75.30           C  
ATOM   3127  N   ASP A 198     -17.574  32.656   0.552  1.00 83.17           N  
ATOM   3128  H   ASP A 198     -16.740  33.064   0.950  1.00 83.17           H  
ATOM   3129  CA  ASP A 198     -17.831  31.247   0.787  1.00 83.17           C  
ATOM   3130  HA  ASP A 198     -18.110  30.775  -0.155  1.00 83.17           H  
ATOM   3131  C   ASP A 198     -18.999  31.069   1.759  1.00 83.17           C  
ATOM   3132  CB  ASP A 198     -16.553  30.582   1.312  1.00 83.17           C  
ATOM   3133  HB2 ASP A 198     -16.819  29.609   1.723  1.00 83.17           H  
ATOM   3134  HB3 ASP A 198     -16.126  31.182   2.115  1.00 83.17           H  
ATOM   3135  O   ASP A 198     -19.009  31.647   2.846  1.00 83.17           O  
ATOM   3136  CG  ASP A 198     -15.506  30.349   0.226  1.00 83.17           C  
ATOM   3137  OD1 ASP A 198     -15.843  30.402  -0.976  1.00 83.17           O  
ATOM   3138  OD2 ASP A 198     -14.368  29.968   0.571  1.00 83.17           O  
ATOM   3139  N   GLY A 199     -19.978  30.245   1.380  1.00 85.94           N  
ATOM   3140  H   GLY A 199     -19.951  29.852   0.451  1.00 85.94           H  
ATOM   3141  CA  GLY A 199     -21.086  29.880   2.262  1.00 85.94           C  
ATOM   3142  HA2 GLY A 199     -21.879  29.405   1.685  1.00 85.94           H  
ATOM   3143  HA3 GLY A 199     -21.491  30.778   2.728  1.00 85.94           H  
ATOM   3144  C   GLY A 199     -20.620  28.909   3.344  1.00 85.94           C  
ATOM   3145  O   GLY A 199     -20.029  27.880   3.031  1.00 85.94           O  
ATOM   3146  N   TRP A 200     -20.868  29.204   4.615  1.00 90.56           N  
ATOM   3147  H   TRP A 200     -21.387  30.045   4.824  1.00 90.56           H  
ATOM   3148  CA  TRP A 200     -20.497  28.341   5.745  1.00 90.56           C  
ATOM   3149  HA  TRP A 200     -19.874  27.520   5.389  1.00 90.56           H  
ATOM   3150  C   TRP A 200     -21.744  27.722   6.387  1.00 90.56           C  
ATOM   3151  CB  TRP A 200     -19.661  29.147   6.743  1.00 90.56           C  
ATOM   3152  HB2 TRP A 200     -20.219  30.032   7.048  1.00 90.56           H  
ATOM   3153  HB3 TRP A 200     -19.487  28.546   7.635  1.00 90.56           H  
ATOM   3154  O   TRP A 200     -22.800  28.355   6.346  1.00 90.56           O  
ATOM   3155  CG  TRP A 200     -18.330  29.568   6.210  1.00 90.56           C  
ATOM   3156  CD1 TRP A 200     -18.066  30.735   5.583  1.00 90.56           C  
ATOM   3157  HD1 TRP A 200     -18.790  31.513   5.394  1.00 90.56           H  
ATOM   3158  CD2 TRP A 200     -17.089  28.803   6.163  1.00 90.56           C  
ATOM   3159  CE2 TRP A 200     -16.110  29.577   5.468  1.00 90.56           C  
ATOM   3160  CE3 TRP A 200     -16.703  27.514   6.592  1.00 90.56           C  
ATOM   3161  HE3 TRP A 200     -17.409  26.903   7.134  1.00 90.56           H  
ATOM   3162  NE1 TRP A 200     -16.756  30.750   5.154  1.00 90.56           N  
ATOM   3163  HE1 TRP A 200     -16.365  31.505   4.608  1.00 90.56           H  
ATOM   3164  CH2 TRP A 200     -14.472  27.809   5.642  1.00 90.56           C  
ATOM   3165  HH2 TRP A 200     -13.473  27.435   5.470  1.00 90.56           H  
ATOM   3166  CZ2 TRP A 200     -14.822  29.096   5.201  1.00 90.56           C  
ATOM   3167  HZ2 TRP A 200     -14.112  29.714   4.671  1.00 90.56           H  
ATOM   3168  CZ3 TRP A 200     -15.410  27.021   6.334  1.00 90.56           C  
ATOM   3169  HZ3 TRP A 200     -15.137  26.035   6.678  1.00 90.56           H  
ATOM   3170  N   PRO A 201     -21.655  26.519   6.988  1.00 86.56           N  
ATOM   3171  CA  PRO A 201     -22.814  25.839   7.570  1.00 86.56           C  
ATOM   3172  HA  PRO A 201     -23.565  25.674   6.797  1.00 86.56           H  
ATOM   3173  C   PRO A 201     -23.480  26.637   8.696  1.00 86.56           C  
ATOM   3174  CB  PRO A 201     -22.302  24.480   8.057  1.00 86.56           C  
ATOM   3175  HB2 PRO A 201     -22.504  23.735   7.288  1.00 86.56           H  
ATOM   3176  HB3 PRO A 201     -22.763  24.175   8.997  1.00 86.56           H  
ATOM   3177  O   PRO A 201     -24.702  26.643   8.792  1.00 86.56           O  
ATOM   3178  CG  PRO A 201     -20.794  24.672   8.211  1.00 86.56           C  
ATOM   3179  HG2 PRO A 201     -20.247  23.741   8.061  1.00 86.56           H  
ATOM   3180  HG3 PRO A 201     -20.581  25.083   9.198  1.00 86.56           H  
ATOM   3181  CD  PRO A 201     -20.458  25.705   7.140  1.00 86.56           C  
ATOM   3182  HD2 PRO A 201     -20.243  25.200   6.198  1.00 86.56           H  
ATOM   3183  HD3 PRO A 201     -19.601  26.297   7.461  1.00 86.56           H  
ATOM   3184  N   GLY A 202     -22.715  27.379   9.505  1.00 86.72           N  
ATOM   3185  H   GLY A 202     -21.709  27.317   9.437  1.00 86.72           H  
ATOM   3186  CA  GLY A 202     -23.283  28.282  10.510  1.00 86.72           C  
ATOM   3187  HA2 GLY A 202     -24.104  27.775  11.018  1.00 86.72           H  
ATOM   3188  HA3 GLY A 202     -22.516  28.504  11.252  1.00 86.72           H  
ATOM   3189  C   GLY A 202     -23.826  29.604   9.946  1.00 86.72           C  
ATOM   3190  O   GLY A 202     -24.253  30.464  10.715  1.00 86.72           O  
ATOM   3191  N   GLY A 203     -23.785  29.809   8.628  1.00 89.35           N  
ATOM   3192  H   GLY A 203     -23.477  29.048   8.040  1.00 89.35           H  
ATOM   3193  CA  GLY A 203     -24.157  31.054   7.959  1.00 89.35           C  
ATOM   3194  HA2 GLY A 203     -24.517  30.817   6.958  1.00 89.35           H  
ATOM   3195  HA3 GLY A 203     -24.972  31.531   8.503  1.00 89.35           H  
ATOM   3196  C   GLY A 203     -23.002  32.050   7.828  1.00 89.35           C  
ATOM   3197  O   GLY A 203     -21.840  31.743   8.112  1.00 89.35           O  
ATOM   3198  N   ASP A 204     -23.331  33.265   7.388  1.00 91.21           N  
ATOM   3199  H   ASP A 204     -24.301  33.461   7.186  1.00 91.21           H  
ATOM   3200  CA  ASP A 204     -22.352  34.315   7.094  1.00 91.21           C  
ATOM   3201  HA  ASP A 204     -21.712  33.962   6.286  1.00 91.21           H  
ATOM   3202  C   ASP A 204     -21.446  34.636   8.298  1.00 91.21           C  
ATOM   3203  CB  ASP A 204     -23.070  35.572   6.585  1.00 91.21           C  
ATOM   3204  HB2 ASP A 204     -23.844  35.859   7.297  1.00 91.21           H  
ATOM   3205  HB3 ASP A 204     -23.545  35.357   5.628  1.00 91.21           H  
ATOM   3206  O   ASP A 204     -21.909  34.850   9.425  1.00 91.21           O  
ATOM   3207  CG  ASP A 204     -22.073  36.718   6.417  1.00 91.21           C  
ATOM   3208  OD1 ASP A 204     -22.219  37.720   7.153  1.00 91.21           O  
ATOM   3209  OD2 ASP A 204     -21.082  36.532   5.684  1.00 91.21           O  
ATOM   3210  N   LEU A 205     -20.134  34.680   8.050  1.00 92.54           N  
ATOM   3211  H   LEU A 205     -19.834  34.591   7.089  1.00 92.54           H  
ATOM   3212  CA  LEU A 205     -19.132  34.901   9.093  1.00 92.54           C  
ATOM   3213  HA  LEU A 205     -19.304  34.193   9.904  1.00 92.54           H  
ATOM   3214  C   LEU A 205     -19.255  36.304   9.693  1.00 92.54           C  
ATOM   3215  CB  LEU A 205     -17.712  34.695   8.526  1.00 92.54           C  
ATOM   3216  HB2 LEU A 205     -17.002  34.902   9.326  1.00 92.54           H  
ATOM   3217  HB3 LEU A 205     -17.548  35.428   7.736  1.00 92.54           H  
ATOM   3218  O   LEU A 205     -19.154  36.466  10.909  1.00 92.54           O  
ATOM   3219  CG  LEU A 205     -17.398  33.302   7.954  1.00 92.54           C  
ATOM   3220  HG  LEU A 205     -18.058  33.104   7.109  1.00 92.54           H  
ATOM   3221  CD1 LEU A 205     -15.948  33.276   7.469  1.00 92.54           C  
ATOM   3222 HD11 LEU A 205     -15.271  33.552   8.278  1.00 92.54           H  
ATOM   3223 HD12 LEU A 205     -15.693  32.275   7.122  1.00 92.54           H  
ATOM   3224 HD13 LEU A 205     -15.831  33.967   6.635  1.00 92.54           H  
ATOM   3225  CD2 LEU A 205     -17.564  32.196   8.987  1.00 92.54           C  
ATOM   3226 HD21 LEU A 205     -17.380  31.228   8.520  1.00 92.54           H  
ATOM   3227 HD22 LEU A 205     -18.587  32.193   9.362  1.00 92.54           H  
ATOM   3228 HD23 LEU A 205     -16.860  32.337   9.808  1.00 92.54           H  
ATOM   3229  N   GLY A 206     -19.494  37.318   8.857  1.00 90.73           N  
ATOM   3230  H   GLY A 206     -19.703  37.111   7.890  1.00 90.73           H  
ATOM   3231  CA  GLY A 206     -19.556  38.709   9.299  1.00 90.73           C  
ATOM   3232  HA2 GLY A 206     -18.647  38.950   9.850  1.00 90.73           H  
ATOM   3233  HA3 GLY A 206     -19.631  39.344   8.417  1.00 90.73           H  
ATOM   3234  C   GLY A 206     -20.762  38.987  10.192  1.00 90.73           C  
ATOM   3235  O   GLY A 206     -20.629  39.558  11.277  1.00 90.73           O  
ATOM   3236  N   THR A 207     -21.930  38.510   9.776  1.00 91.48           N  
ATOM   3237  H   THR A 207     -21.958  38.104   8.852  1.00 91.48           H  
ATOM   3238  CA  THR A 207     -23.189  38.602  10.522  1.00 91.48           C  
ATOM   3239  HA  THR A 207     -23.435  39.652  10.681  1.00 91.48           H  
ATOM   3240  C   THR A 207     -23.065  37.931  11.888  1.00 91.48           C  
ATOM   3241  CB  THR A 207     -24.321  37.959   9.707  1.00 91.48           C  
ATOM   3242  HB  THR A 207     -24.098  36.906   9.538  1.00 91.48           H  
ATOM   3243  O   THR A 207     -23.472  38.504  12.903  1.00 91.48           O  
ATOM   3244  CG2 THR A 207     -25.681  38.082  10.393  1.00 91.48           C  
ATOM   3245 HG21 THR A 207     -25.691  37.511  11.322  1.00 91.48           H  
ATOM   3246 HG22 THR A 207     -25.898  39.130  10.600  1.00 91.48           H  
ATOM   3247 HG23 THR A 207     -26.451  37.686   9.732  1.00 91.48           H  
ATOM   3248  OG1 THR A 207     -24.431  38.612   8.465  1.00 91.48           O  
ATOM   3249  HG1 THR A 207     -23.688  38.344   7.919  1.00 91.48           H  
ATOM   3250  N   ARG A 208     -22.426  36.754  11.951  1.00 93.34           N  
ATOM   3251  H   ARG A 208     -22.115  36.326  11.091  1.00 93.34           H  
ATOM   3252  CA  ARG A 208     -22.151  36.069  13.222  1.00 93.34           C  
ATOM   3253  HA  ARG A 208     -23.071  36.025  13.805  1.00 93.34           H  
ATOM   3254  C   ARG A 208     -21.164  36.827  14.103  1.00 93.34           C  
ATOM   3255  CB  ARG A 208     -21.673  34.640  12.960  1.00 93.34           C  
ATOM   3256  HB2 ARG A 208     -21.269  34.238  13.889  1.00 93.34           H  
ATOM   3257  HB3 ARG A 208     -20.886  34.629  12.207  1.00 93.34           H  
ATOM   3258  O   ARG A 208     -21.438  36.991  15.289  1.00 93.34           O  
ATOM   3259  CG  ARG A 208     -22.848  33.761  12.518  1.00 93.34           C  
ATOM   3260  HG2 ARG A 208     -23.208  34.051  11.530  1.00 93.34           H  
ATOM   3261  HG3 ARG A 208     -23.664  33.878  13.231  1.00 93.34           H  
ATOM   3262  CD  ARG A 208     -22.433  32.298  12.523  1.00 93.34           C  
ATOM   3263  HD2 ARG A 208     -23.336  31.687  12.528  1.00 93.34           H  
ATOM   3264  HD3 ARG A 208     -21.897  32.093  13.450  1.00 93.34           H  
ATOM   3265  NE  ARG A 208     -21.606  31.935  11.357  1.00 93.34           N  
ATOM   3266  HE  ARG A 208     -21.741  32.445  10.495  1.00 93.34           H  
ATOM   3267  NH1 ARG A 208     -20.713  30.079  12.331  1.00 93.34           N  
ATOM   3268 HH11 ARG A 208     -21.142  30.298  13.219  1.00 93.34           H  
ATOM   3269 HH12 ARG A 208     -20.076  29.303  12.223  1.00 93.34           H  
ATOM   3270  NH2 ARG A 208     -20.343  30.441  10.180  1.00 93.34           N  
ATOM   3271 HH21 ARG A 208     -20.631  30.870   9.312  1.00 93.34           H  
ATOM   3272 HH22 ARG A 208     -19.913  29.527  10.173  1.00 93.34           H  
ATOM   3273  CZ  ARG A 208     -20.887  30.833  11.289  1.00 93.34           C  
ATOM   3274  N   MET A 209     -20.078  37.367  13.541  1.00 93.11           N  
ATOM   3275  H   MET A 209     -19.902  37.180  12.564  1.00 93.11           H  
ATOM   3276  CA  MET A 209     -19.134  38.206  14.292  1.00 93.11           C  
ATOM   3277  HA  MET A 209     -18.696  37.614  15.096  1.00 93.11           H  
ATOM   3278  C   MET A 209     -19.820  39.413  14.944  1.00 93.11           C  
ATOM   3279  CB  MET A 209     -18.009  38.725  13.387  1.00 93.11           C  
ATOM   3280  HB2 MET A 209     -17.517  39.553  13.898  1.00 93.11           H  
ATOM   3281  HB3 MET A 209     -18.422  39.106  12.453  1.00 93.11           H  
ATOM   3282  O   MET A 209     -19.539  39.716  16.104  1.00 93.11           O  
ATOM   3283  CG  MET A 209     -16.941  37.682  13.074  1.00 93.11           C  
ATOM   3284  HG2 MET A 209     -17.402  36.840  12.557  1.00 93.11           H  
ATOM   3285  HG3 MET A 209     -16.514  37.316  14.008  1.00 93.11           H  
ATOM   3286  SD  MET A 209     -15.607  38.339  12.037  1.00 93.11           S  
ATOM   3287  CE  MET A 209     -14.698  39.330  13.249  1.00 93.11           C  
ATOM   3288  HE1 MET A 209     -14.405  38.702  14.089  1.00 93.11           H  
ATOM   3289  HE2 MET A 209     -13.805  39.742  12.777  1.00 93.11           H  
ATOM   3290  HE3 MET A 209     -15.324  40.148  13.606  1.00 93.11           H  
ATOM   3291  N   VAL A 210     -20.719  40.099  14.227  1.00 92.94           N  
ATOM   3292  H   VAL A 210     -20.885  39.818  13.271  1.00 92.94           H  
ATOM   3293  CA  VAL A 210     -21.478  41.234  14.779  1.00 92.94           C  
ATOM   3294  HA  VAL A 210     -20.777  41.942  15.221  1.00 92.94           H  
ATOM   3295  C   VAL A 210     -22.399  40.766  15.903  1.00 92.94           C  
ATOM   3296  CB  VAL A 210     -22.274  41.974  13.685  1.00 92.94           C  
ATOM   3297  HB  VAL A 210     -22.892  41.262  13.139  1.00 92.94           H  
ATOM   3298  O   VAL A 210     -22.304  41.293  17.012  1.00 92.94           O  
ATOM   3299  CG1 VAL A 210     -23.177  43.072  14.264  1.00 92.94           C  
ATOM   3300 HG11 VAL A 210     -22.598  43.760  14.880  1.00 92.94           H  
ATOM   3301 HG12 VAL A 210     -23.659  43.621  13.455  1.00 92.94           H  
ATOM   3302 HG13 VAL A 210     -23.965  42.635  14.879  1.00 92.94           H  
ATOM   3303  CG2 VAL A 210     -21.323  42.663  12.701  1.00 92.94           C  
ATOM   3304 HG21 VAL A 210     -20.759  43.445  13.209  1.00 92.94           H  
ATOM   3305 HG22 VAL A 210     -21.901  43.108  11.890  1.00 92.94           H  
ATOM   3306 HG23 VAL A 210     -20.636  41.937  12.268  1.00 92.94           H  
ATOM   3307  N   ARG A 211     -23.222  39.738  15.649  1.00 93.68           N  
ATOM   3308  H   ARG A 211     -23.215  39.347  14.717  1.00 93.68           H  
ATOM   3309  CA  ARG A 211     -24.170  39.181  16.627  1.00 93.68           C  
ATOM   3310  HA  ARG A 211     -24.903  39.946  16.883  1.00 93.68           H  
ATOM   3311  C   ARG A 211     -23.478  38.783  17.929  1.00 93.68           C  
ATOM   3312  CB  ARG A 211     -24.882  37.975  15.990  1.00 93.68           C  
ATOM   3313  HB2 ARG A 211     -24.143  37.223  15.716  1.00 93.68           H  
ATOM   3314  HB3 ARG A 211     -25.383  38.306  15.080  1.00 93.68           H  
ATOM   3315  O   ARG A 211     -23.930  39.154  19.009  1.00 93.68           O  
ATOM   3316  CG  ARG A 211     -25.925  37.340  16.925  1.00 93.68           C  
ATOM   3317  HG2 ARG A 211     -25.456  36.996  17.847  1.00 93.68           H  
ATOM   3318  HG3 ARG A 211     -26.672  38.093  17.177  1.00 93.68           H  
ATOM   3319  CD  ARG A 211     -26.631  36.154  16.256  1.00 93.68           C  
ATOM   3320  HD2 ARG A 211     -26.972  36.464  15.269  1.00 93.68           H  
ATOM   3321  HD3 ARG A 211     -27.505  35.898  16.854  1.00 93.68           H  
ATOM   3322  NE  ARG A 211     -25.769  34.954  16.150  1.00 93.68           N  
ATOM   3323  HE  ARG A 211     -24.962  34.896  16.755  1.00 93.68           H  
ATOM   3324  NH1 ARG A 211     -27.006  33.830  14.572  1.00 93.68           N  
ATOM   3325 HH11 ARG A 211     -27.617  34.628  14.474  1.00 93.68           H  
ATOM   3326 HH12 ARG A 211     -27.185  32.981  14.055  1.00 93.68           H  
ATOM   3327  NH2 ARG A 211     -25.282  32.803  15.537  1.00 93.68           N  
ATOM   3328 HH21 ARG A 211     -25.523  31.960  15.037  1.00 93.68           H  
ATOM   3329 HH22 ARG A 211     -24.728  32.641  16.366  1.00 93.68           H  
ATOM   3330  CZ  ARG A 211     -26.014  33.876  15.420  1.00 93.68           C  
ATOM   3331  N   TRP A 212     -22.375  38.050  17.833  1.00 93.66           N  
ATOM   3332  H   TRP A 212     -22.070  37.748  16.919  1.00 93.66           H  
ATOM   3333  CA  TRP A 212     -21.630  37.594  19.002  1.00 93.66           C  
ATOM   3334  HA  TRP A 212     -22.324  37.156  19.720  1.00 93.66           H  
ATOM   3335  C   TRP A 212     -20.930  38.747  19.726  1.00 93.66           C  
ATOM   3336  CB  TRP A 212     -20.658  36.507  18.557  1.00 93.66           C  
ATOM   3337  HB2 TRP A 212     -20.031  36.220  19.401  1.00 93.66           H  
ATOM   3338  HB3 TRP A 212     -20.000  36.916  17.791  1.00 93.66           H  
ATOM   3339  O   TRP A 212     -20.978  38.802  20.955  1.00 93.66           O  
ATOM   3340  CG  TRP A 212     -21.293  35.257  18.025  1.00 93.66           C  
ATOM   3341  CD1 TRP A 212     -22.484  34.725  18.393  1.00 93.66           C  
ATOM   3342  HD1 TRP A 212     -23.151  35.136  19.137  1.00 93.66           H  
ATOM   3343  CD2 TRP A 212     -20.711  34.298  17.099  1.00 93.66           C  
ATOM   3344  CE2 TRP A 212     -21.573  33.171  16.993  1.00 93.66           C  
ATOM   3345  CE3 TRP A 212     -19.513  34.254  16.370  1.00 93.66           C  
ATOM   3346  HE3 TRP A 212     -18.884  35.132  16.357  1.00 93.66           H  
ATOM   3347  NE1 TRP A 212     -22.663  33.509  17.763  1.00 93.66           N  
ATOM   3348  HE1 TRP A 212     -23.366  32.840  18.044  1.00 93.66           H  
ATOM   3349  CH2 TRP A 212     -19.971  31.971  15.635  1.00 93.66           C  
ATOM   3350  HH2 TRP A 212     -19.653  31.079  15.116  1.00 93.66           H  
ATOM   3351  CZ2 TRP A 212     -21.225  32.024  16.262  1.00 93.66           C  
ATOM   3352  HZ2 TRP A 212     -21.890  31.174  16.221  1.00 93.66           H  
ATOM   3353  CZ3 TRP A 212     -19.131  33.092  15.682  1.00 93.66           C  
ATOM   3354  HZ3 TRP A 212     -18.179  33.056  15.173  1.00 93.66           H  
ATOM   3355  N   SER A 213     -20.375  39.721  18.996  1.00 90.73           N  
ATOM   3356  H   SER A 213     -20.372  39.631  17.990  1.00 90.73           H  
ATOM   3357  CA  SER A 213     -19.783  40.925  19.598  1.00 90.73           C  
ATOM   3358  HA  SER A 213     -19.002  40.615  20.293  1.00 90.73           H  
ATOM   3359  C   SER A 213     -20.819  41.734  20.390  1.00 90.73           C  
ATOM   3360  CB  SER A 213     -19.142  41.785  18.504  1.00 90.73           C  
ATOM   3361  HB2 SER A 213     -18.482  41.158  17.905  1.00 90.73           H  
ATOM   3362  HB3 SER A 213     -19.921  42.188  17.857  1.00 90.73           H  
ATOM   3363  O   SER A 213     -20.531  42.170  21.506  1.00 90.73           O  
ATOM   3364  OG  SER A 213     -18.376  42.853  19.042  1.00 90.73           O  
ATOM   3365  HG  SER A 213     -17.450  42.655  18.880  1.00 90.73           H  
ATOM   3366  N   ASP A 214     -22.048  41.864  19.878  1.00 90.46           N  
ATOM   3367  H   ASP A 214     -22.226  41.503  18.952  1.00 90.46           H  
ATOM   3368  CA  ASP A 214     -23.168  42.502  20.588  1.00 90.46           C  
ATOM   3369  HA  ASP A 214     -22.846  43.478  20.951  1.00 90.46           H  
ATOM   3370  C   ASP A 214     -23.611  41.722  21.833  1.00 90.46           C  
ATOM   3371  CB  ASP A 214     -24.352  42.693  19.621  1.00 90.46           C  
ATOM   3372  HB2 ASP A 214     -24.504  41.788  19.032  1.00 90.46           H  
ATOM   3373  HB3 ASP A 214     -25.256  42.873  20.202  1.00 90.46           H  
ATOM   3374  O   ASP A 214     -24.030  42.305  22.835  1.00 90.46           O  
ATOM   3375  CG  ASP A 214     -24.152  43.896  18.697  1.00 90.46           C  
ATOM   3376  OD1 ASP A 214     -23.564  44.905  19.159  1.00 90.46           O  
ATOM   3377  OD2 ASP A 214     -24.602  43.877  17.535  1.00 90.46           O  
ATOM   3378  N   GLN A 215     -23.447  40.402  21.819  1.00 91.34           N  
ATOM   3379  H   GLN A 215     -23.141  39.970  20.959  1.00 91.34           H  
ATOM   3380  CA  GLN A 215     -23.670  39.551  22.985  1.00 91.34           C  
ATOM   3381  HA  GLN A 215     -24.544  39.928  23.517  1.00 91.34           H  
ATOM   3382  C   GLN A 215     -22.501  39.575  23.988  1.00 91.34           C  
ATOM   3383  CB  GLN A 215     -23.995  38.130  22.516  1.00 91.34           C  
ATOM   3384  HB2 GLN A 215     -24.018  37.459  23.375  1.00 91.34           H  
ATOM   3385  HB3 GLN A 215     -23.209  37.795  21.840  1.00 91.34           H  
ATOM   3386  O   GLN A 215     -22.632  39.000  25.070  1.00 91.34           O  
ATOM   3387  CG  GLN A 215     -25.360  38.050  21.810  1.00 91.34           C  
ATOM   3388  HG2 GLN A 215     -25.445  38.828  21.052  1.00 91.34           H  
ATOM   3389  HG3 GLN A 215     -26.149  38.212  22.545  1.00 91.34           H  
ATOM   3390  CD  GLN A 215     -25.586  36.705  21.133  1.00 91.34           C  
ATOM   3391  NE2 GLN A 215     -26.772  36.444  20.629  1.00 91.34           N  
ATOM   3392 HE21 GLN A 215     -26.898  35.503  20.285  1.00 91.34           H  
ATOM   3393 HE22 GLN A 215     -27.534  37.099  20.727  1.00 91.34           H  
ATOM   3394  OE1 GLN A 215     -24.711  35.862  21.029  1.00 91.34           O  
ATOM   3395  N   GLY A 216     -21.396  40.269  23.693  1.00 89.96           N  
ATOM   3396  H   GLY A 216     -21.365  40.753  22.807  1.00 89.96           H  
ATOM   3397  CA  GLY A 216     -20.206  40.340  24.550  1.00 89.96           C  
ATOM   3398  HA2 GLY A 216     -19.689  41.275  24.336  1.00 89.96           H  
ATOM   3399  HA3 GLY A 216     -20.505  40.344  25.598  1.00 89.96           H  
ATOM   3400  C   GLY A 216     -19.205  39.198  24.336  1.00 89.96           C  
ATOM   3401  O   GLY A 216     -18.343  38.972  25.187  1.00 89.96           O  
ATOM   3402  N   HIS A 217     -19.314  38.479  23.217  1.00 93.14           N  
ATOM   3403  H   HIS A 217     -20.047  38.721  22.565  1.00 93.14           H  
ATOM   3404  CA  HIS A 217     -18.398  37.424  22.794  1.00 93.14           C  
ATOM   3405  HA  HIS A 217     -17.743  37.157  23.623  1.00 93.14           H  
ATOM   3406  C   HIS A 217     -17.530  37.914  21.633  1.00 93.14           C  
ATOM   3407  CB  HIS A 217     -19.192  36.172  22.415  1.00 93.14           C  
ATOM   3408  HB2 HIS A 217     -18.508  35.400  22.062  1.00 93.14           H  
ATOM   3409  HB3 HIS A 217     -19.883  36.411  21.606  1.00 93.14           H  
ATOM   3410  O   HIS A 217     -17.996  38.136  20.518  1.00 93.14           O  
ATOM   3411  CG  HIS A 217     -19.982  35.629  23.569  1.00 93.14           C  
ATOM   3412  CD2 HIS A 217     -21.343  35.646  23.704  1.00 93.14           C  
ATOM   3413  HD2 HIS A 217     -22.049  36.036  22.986  1.00 93.14           H  
ATOM   3414  ND1 HIS A 217     -19.463  35.030  24.690  1.00 93.14           N  
ATOM   3415  HD1 HIS A 217     -18.488  34.835  24.870  1.00 93.14           H  
ATOM   3416  CE1 HIS A 217     -20.495  34.659  25.465  1.00 93.14           C  
ATOM   3417  HE1 HIS A 217     -20.411  34.083  26.375  1.00 93.14           H  
ATOM   3418  NE2 HIS A 217     -21.656  35.049  24.926  1.00 93.14           N  
ATOM   3419  N   PHE A 218     -16.237  38.086  21.894  1.00 93.39           N  
ATOM   3420  H   PHE A 218     -15.898  37.886  22.825  1.00 93.39           H  
ATOM   3421  CA  PHE A 218     -15.294  38.619  20.917  1.00 93.39           C  
ATOM   3422  HA  PHE A 218     -15.841  39.135  20.128  1.00 93.39           H  
ATOM   3423  C   PHE A 218     -14.516  37.478  20.271  1.00 93.39           C  
ATOM   3424  CB  PHE A 218     -14.398  39.655  21.598  1.00 93.39           C  
ATOM   3425  HB2 PHE A 218     -13.736  39.141  22.296  1.00 93.39           H  
ATOM   3426  HB3 PHE A 218     -13.780  40.144  20.844  1.00 93.39           H  
ATOM   3427  O   PHE A 218     -13.537  36.980  20.828  1.00 93.39           O  
ATOM   3428  CG  PHE A 218     -15.151  40.740  22.333  1.00 93.39           C  
ATOM   3429  CD1 PHE A 218     -16.074  41.557  21.655  1.00 93.39           C  
ATOM   3430  HD1 PHE A 218     -16.267  41.403  20.603  1.00 93.39           H  
ATOM   3431  CD2 PHE A 218     -14.962  40.900  23.715  1.00 93.39           C  
ATOM   3432  HD2 PHE A 218     -14.279  40.256  24.249  1.00 93.39           H  
ATOM   3433  CE1 PHE A 218     -16.804  42.531  22.356  1.00 93.39           C  
ATOM   3434  HE1 PHE A 218     -17.552  43.115  21.840  1.00 93.39           H  
ATOM   3435  CE2 PHE A 218     -15.678  41.881  24.415  1.00 93.39           C  
ATOM   3436  HE2 PHE A 218     -15.527  42.001  25.478  1.00 93.39           H  
ATOM   3437  CZ  PHE A 218     -16.609  42.688  23.740  1.00 93.39           C  
ATOM   3438  HZ  PHE A 218     -17.195  43.404  24.297  1.00 93.39           H  
ATOM   3439  N   VAL A 219     -14.964  37.060  19.091  1.00 93.77           N  
ATOM   3440  H   VAL A 219     -15.795  37.485  18.706  1.00 93.77           H  
ATOM   3441  CA  VAL A 219     -14.355  35.963  18.333  1.00 93.77           C  
ATOM   3442  HA  VAL A 219     -13.469  35.625  18.871  1.00 93.77           H  
ATOM   3443  C   VAL A 219     -13.876  36.429  16.961  1.00 93.77           C  
ATOM   3444  CB  VAL A 219     -15.290  34.748  18.222  1.00 93.77           C  
ATOM   3445  HB  VAL A 219     -14.776  33.972  17.655  1.00 93.77           H  
ATOM   3446  O   VAL A 219     -14.389  37.403  16.408  1.00 93.77           O  
ATOM   3447  CG1 VAL A 219     -15.654  34.163  19.590  1.00 93.77           C  
ATOM   3448 HG11 VAL A 219     -14.746  33.853  20.106  1.00 93.77           H  
ATOM   3449 HG12 VAL A 219     -16.284  33.284  19.453  1.00 93.77           H  
ATOM   3450 HG13 VAL A 219     -16.192  34.891  20.196  1.00 93.77           H  
ATOM   3451  CG2 VAL A 219     -16.591  35.078  17.505  1.00 93.77           C  
ATOM   3452 HG21 VAL A 219     -17.186  35.787  18.081  1.00 93.77           H  
ATOM   3453 HG22 VAL A 219     -17.144  34.145  17.403  1.00 93.77           H  
ATOM   3454 HG23 VAL A 219     -16.396  35.477  16.510  1.00 93.77           H  
ATOM   3455  N   PHE A 220     -12.885  35.731  16.414  1.00 94.19           N  
ATOM   3456  H   PHE A 220     -12.486  34.973  16.948  1.00 94.19           H  
ATOM   3457  CA  PHE A 220     -12.321  35.990  15.091  1.00 94.19           C  
ATOM   3458  HA  PHE A 220     -12.941  36.724  14.578  1.00 94.19           H  
ATOM   3459  C   PHE A 220     -12.274  34.692  14.263  1.00 94.19           C  
ATOM   3460  CB  PHE A 220     -10.928  36.604  15.261  1.00 94.19           C  
ATOM   3461  HB2 PHE A 220     -10.315  35.934  15.865  1.00 94.19           H  
ATOM   3462  HB3 PHE A 220     -11.020  37.544  15.806  1.00 94.19           H  
ATOM   3463  O   PHE A 220     -11.751  33.694  14.765  1.00 94.19           O  
ATOM   3464  CG  PHE A 220     -10.223  36.873  13.948  1.00 94.19           C  
ATOM   3465  CD1 PHE A 220      -9.200  36.013  13.507  1.00 94.19           C  
ATOM   3466  HD1 PHE A 220      -8.925  35.152  14.098  1.00 94.19           H  
ATOM   3467  CD2 PHE A 220     -10.606  37.967  13.152  1.00 94.19           C  
ATOM   3468  HD2 PHE A 220     -11.423  38.602  13.460  1.00 94.19           H  
ATOM   3469  CE1 PHE A 220      -8.549  36.259  12.287  1.00 94.19           C  
ATOM   3470  HE1 PHE A 220      -7.778  35.587  11.941  1.00 94.19           H  
ATOM   3471  CE2 PHE A 220      -9.940  38.221  11.940  1.00 94.19           C  
ATOM   3472  HE2 PHE A 220     -10.218  39.063  11.323  1.00 94.19           H  
ATOM   3473  CZ  PHE A 220      -8.914  37.368  11.506  1.00 94.19           C  
ATOM   3474  HZ  PHE A 220      -8.420  37.551  10.563  1.00 94.19           H  
ATOM   3475  N   PRO A 221     -12.801  34.674  13.024  1.00 94.68           N  
ATOM   3476  CA  PRO A 221     -12.782  33.495  12.169  1.00 94.68           C  
ATOM   3477  HA  PRO A 221     -12.978  32.593  12.749  1.00 94.68           H  
ATOM   3478  C   PRO A 221     -11.433  33.366  11.464  1.00 94.68           C  
ATOM   3479  CB  PRO A 221     -13.912  33.693  11.158  1.00 94.68           C  
ATOM   3480  HB2 PRO A 221     -13.694  33.220  10.201  1.00 94.68           H  
ATOM   3481  HB3 PRO A 221     -14.841  33.285  11.558  1.00 94.68           H  
ATOM   3482  O   PRO A 221     -11.066  34.193  10.627  1.00 94.68           O  
ATOM   3483  CG  PRO A 221     -14.011  35.213  11.025  1.00 94.68           C  
ATOM   3484  HG2 PRO A 221     -15.030  35.529  10.805  1.00 94.68           H  
ATOM   3485  HG3 PRO A 221     -13.331  35.551  10.243  1.00 94.68           H  
ATOM   3486  CD  PRO A 221     -13.527  35.753  12.372  1.00 94.68           C  
ATOM   3487  HD2 PRO A 221     -12.883  36.618  12.212  1.00 94.68           H  
ATOM   3488  HD3 PRO A 221     -14.384  36.030  12.986  1.00 94.68           H  
ATOM   3489  N   ILE A 222     -10.705  32.296  11.761  1.00 95.70           N  
ATOM   3490  H   ILE A 222     -11.037  31.657  12.470  1.00 95.70           H  
ATOM   3491  CA  ILE A 222      -9.481  31.941  11.050  1.00 95.70           C  
ATOM   3492  HA  ILE A 222      -9.038  32.840  10.621  1.00 95.70           H  
ATOM   3493  C   ILE A 222      -9.855  30.992   9.916  1.00 95.70           C  
ATOM   3494  CB  ILE A 222      -8.445  31.323  12.007  1.00 95.70           C  
ATOM   3495  HB  ILE A 222      -8.833  30.378  12.387  1.00 95.70           H  
ATOM   3496  O   ILE A 222     -10.216  29.845  10.164  1.00 95.70           O  
ATOM   3497  CG1 ILE A 222      -8.172  32.260  13.208  1.00 95.70           C  
ATOM   3498 HG12 ILE A 222      -9.107  32.473  13.725  1.00 95.70           H  
ATOM   3499 HG13 ILE A 222      -7.758  33.202  12.849  1.00 95.70           H  
ATOM   3500  CG2 ILE A 222      -7.157  31.042  11.217  1.00 95.70           C  
ATOM   3501 HG21 ILE A 222      -6.705  31.974  10.879  1.00 95.70           H  
ATOM   3502 HG22 ILE A 222      -7.365  30.409  10.354  1.00 95.70           H  
ATOM   3503 HG23 ILE A 222      -6.461  30.491  11.850  1.00 95.70           H  
ATOM   3504  CD1 ILE A 222      -7.224  31.668  14.253  1.00 95.70           C  
ATOM   3505 HD11 ILE A 222      -7.581  30.688  14.570  1.00 95.70           H  
ATOM   3506 HD12 ILE A 222      -7.179  32.332  15.116  1.00 95.70           H  
ATOM   3507 HD13 ILE A 222      -6.220  31.580  13.837  1.00 95.70           H  
ATOM   3508  N   GLN A 223      -9.765  31.475   8.679  1.00 95.01           N  
ATOM   3509  H   GLN A 223      -9.465  32.431   8.552  1.00 95.01           H  
ATOM   3510  CA  GLN A 223     -10.020  30.675   7.483  1.00 95.01           C  
ATOM   3511  HA  GLN A 223     -10.747  29.896   7.717  1.00 95.01           H  
ATOM   3512  C   GLN A 223      -8.737  29.996   7.011  1.00 95.01           C  
ATOM   3513  CB  GLN A 223     -10.616  31.552   6.379  1.00 95.01           C  
ATOM   3514  HB2 GLN A 223     -10.668  30.974   5.456  1.00 95.01           H  
ATOM   3515  HB3 GLN A 223      -9.977  32.419   6.211  1.00 95.01           H  
ATOM   3516  O   GLN A 223      -7.710  30.651   6.822  1.00 95.01           O  
ATOM   3517  CG  GLN A 223     -12.027  32.012   6.752  1.00 95.01           C  
ATOM   3518  HG2 GLN A 223     -12.018  32.531   7.710  1.00 95.01           H  
ATOM   3519  HG3 GLN A 223     -12.666  31.132   6.829  1.00 95.01           H  
ATOM   3520  CD  GLN A 223     -12.626  32.913   5.690  1.00 95.01           C  
ATOM   3521  NE2 GLN A 223     -12.988  34.127   6.029  1.00 95.01           N  
ATOM   3522 HE21 GLN A 223     -13.530  34.598   5.318  1.00 95.01           H  
ATOM   3523 HE22 GLN A 223     -12.916  34.452   6.982  1.00 95.01           H  
ATOM   3524  OE1 GLN A 223     -12.792  32.533   4.547  1.00 95.01           O  
ATOM   3525  N   VAL A 224      -8.811  28.685   6.818  1.00 95.82           N  
ATOM   3526  H   VAL A 224      -9.687  28.225   7.020  1.00 95.82           H  
ATOM   3527  CA  VAL A 224      -7.730  27.833   6.317  1.00 95.82           C  
ATOM   3528  HA  VAL A 224      -7.021  28.445   5.759  1.00 95.82           H  
ATOM   3529  C   VAL A 224      -8.300  26.806   5.341  1.00 95.82           C  
ATOM   3530  CB  VAL A 224      -6.961  27.147   7.466  1.00 95.82           C  
ATOM   3531  HB  VAL A 224      -6.239  26.454   7.034  1.00 95.82           H  
ATOM   3532  O   VAL A 224      -9.508  26.578   5.279  1.00 95.82           O  
ATOM   3533  CG1 VAL A 224      -6.180  28.151   8.317  1.00 95.82           C  
ATOM   3534 HG11 VAL A 224      -5.539  28.753   7.672  1.00 95.82           H  
ATOM   3535 HG12 VAL A 224      -5.551  27.618   9.030  1.00 95.82           H  
ATOM   3536 HG13 VAL A 224      -6.870  28.801   8.856  1.00 95.82           H  
ATOM   3537  CG2 VAL A 224      -7.884  26.354   8.390  1.00 95.82           C  
ATOM   3538 HG21 VAL A 224      -7.293  25.884   9.175  1.00 95.82           H  
ATOM   3539 HG22 VAL A 224      -8.383  25.581   7.805  1.00 95.82           H  
ATOM   3540 HG23 VAL A 224      -8.628  27.002   8.852  1.00 95.82           H  
ATOM   3541  N   ASN A 225      -7.431  26.182   4.559  1.00 95.96           N  
ATOM   3542  H   ASN A 225      -6.446  26.377   4.667  1.00 95.96           H  
ATOM   3543  CA  ASN A 225      -7.788  25.104   3.646  1.00 95.96           C  
ATOM   3544  HA  ASN A 225      -8.659  24.578   4.036  1.00 95.96           H  
ATOM   3545  C   ASN A 225      -6.658  24.076   3.582  1.00 95.96           C  
ATOM   3546  CB  ASN A 225      -8.155  25.680   2.268  1.00 95.96           C  
ATOM   3547  HB2 ASN A 225      -9.061  26.279   2.358  1.00 95.96           H  
ATOM   3548  HB3 ASN A 225      -8.370  24.857   1.586  1.00 95.96           H  
ATOM   3549  O   ASN A 225      -5.525  24.380   3.977  1.00 95.96           O  
ATOM   3550  CG  ASN A 225      -7.060  26.501   1.623  1.00 95.96           C  
ATOM   3551  ND2 ASN A 225      -7.235  27.796   1.532  1.00 95.96           N  
ATOM   3552 HD21 ASN A 225      -6.739  28.232   0.767  1.00 95.96           H  
ATOM   3553 HD22 ASN A 225      -8.130  28.191   1.782  1.00 95.96           H  
ATOM   3554  OD1 ASN A 225      -6.030  25.986   1.232  1.00 95.96           O  
ATOM   3555  N   ALA A 226      -6.987  22.878   3.112  1.00 97.65           N  
ATOM   3556  H   ALA A 226      -7.931  22.722   2.790  1.00 97.65           H  
ATOM   3557  CA  ALA A 226      -6.030  21.812   2.859  1.00 97.65           C  
ATOM   3558  HA  ALA A 226      -5.099  22.260   2.511  1.00 97.65           H  
ATOM   3559  C   ALA A 226      -6.549  20.871   1.762  1.00 97.65           C  
ATOM   3560  CB  ALA A 226      -5.751  21.062   4.169  1.00 97.65           C  
ATOM   3561  HB1 ALA A 226      -5.353  21.752   4.912  1.00 97.65           H  
ATOM   3562  HB2 ALA A 226      -5.005  20.288   3.989  1.00 97.65           H  
ATOM   3563  HB3 ALA A 226      -6.668  20.609   4.546  1.00 97.65           H  
ATOM   3564  O   ALA A 226      -7.764  20.712   1.614  1.00 97.65           O  
ATOM   3565  N   ALA A 227      -5.638  20.235   1.026  1.00 98.04           N  
ATOM   3566  H   ALA A 227      -4.665  20.483   1.130  1.00 98.04           H  
ATOM   3567  CA  ALA A 227      -5.968  19.213   0.037  1.00 98.04           C  
ATOM   3568  HA  ALA A 227      -6.998  18.896   0.205  1.00 98.04           H  
ATOM   3569  C   ALA A 227      -5.077  17.966   0.173  1.00 98.04           C  
ATOM   3570  CB  ALA A 227      -5.902  19.825  -1.367  1.00 98.04           C  
ATOM   3571  HB1 ALA A 227      -4.889  20.165  -1.581  1.00 98.04           H  
ATOM   3572  HB2 ALA A 227      -6.191  19.080  -2.107  1.00 98.04           H  
ATOM   3573  HB3 ALA A 227      -6.586  20.671  -1.436  1.00 98.04           H  
ATOM   3574  O   ALA A 227      -3.886  18.068   0.475  1.00 98.04           O  
ATOM   3575  N   MET A 228      -5.652  16.783  -0.052  1.00 98.09           N  
ATOM   3576  H   MET A 228      -6.643  16.766  -0.244  1.00 98.09           H  
ATOM   3577  CA  MET A 228      -4.941  15.499  -0.090  1.00 98.09           C  
ATOM   3578  HA  MET A 228      -3.972  15.644  -0.567  1.00 98.09           H  
ATOM   3579  C   MET A 228      -5.748  14.490  -0.913  1.00 98.09           C  
ATOM   3580  CB  MET A 228      -4.722  14.991   1.348  1.00 98.09           C  
ATOM   3581  HB2 MET A 228      -4.192  15.757   1.914  1.00 98.09           H  
ATOM   3582  HB3 MET A 228      -5.688  14.822   1.824  1.00 98.09           H  
ATOM   3583  O   MET A 228      -6.976  14.510  -0.872  1.00 98.09           O  
ATOM   3584  CG  MET A 228      -3.906  13.696   1.425  1.00 98.09           C  
ATOM   3585  HG2 MET A 228      -4.490  12.885   0.991  1.00 98.09           H  
ATOM   3586  HG3 MET A 228      -2.992  13.811   0.843  1.00 98.09           H  
ATOM   3587  SD  MET A 228      -3.453  13.217   3.114  1.00 98.09           S  
ATOM   3588  CE  MET A 228      -2.909  11.513   2.801  1.00 98.09           C  
ATOM   3589  HE1 MET A 228      -2.474  11.089   3.706  1.00 98.09           H  
ATOM   3590  HE2 MET A 228      -3.763  10.906   2.499  1.00 98.09           H  
ATOM   3591  HE3 MET A 228      -2.168  11.494   2.002  1.00 98.09           H  
ATOM   3592  N   ARG A 229      -5.089  13.582  -1.643  1.00 98.05           N  
ATOM   3593  H   ARG A 229      -4.080  13.578  -1.634  1.00 98.05           H  
ATOM   3594  CA  ARG A 229      -5.791  12.475  -2.313  1.00 98.05           C  
ATOM   3595  HA  ARG A 229      -6.516  12.887  -3.015  1.00 98.05           H  
ATOM   3596  C   ARG A 229      -6.557  11.630  -1.286  1.00 98.05           C  
ATOM   3597  CB  ARG A 229      -4.799  11.613  -3.108  1.00 98.05           C  
ATOM   3598  HB2 ARG A 229      -4.166  12.249  -3.727  1.00 98.05           H  
ATOM   3599  HB3 ARG A 229      -4.172  11.060  -2.409  1.00 98.05           H  
ATOM   3600  O   ARG A 229      -6.052  11.406  -0.188  1.00 98.05           O  
ATOM   3601  CG  ARG A 229      -5.542  10.619  -4.012  1.00 98.05           C  
ATOM   3602  HG2 ARG A 229      -6.290  10.080  -3.431  1.00 98.05           H  
ATOM   3603  HG3 ARG A 229      -6.051  11.158  -4.811  1.00 98.05           H  
ATOM   3604  CD  ARG A 229      -4.615   9.571  -4.613  1.00 98.05           C  
ATOM   3605  HD2 ARG A 229      -4.013  10.022  -5.402  1.00 98.05           H  
ATOM   3606  HD3 ARG A 229      -3.953   9.201  -3.830  1.00 98.05           H  
ATOM   3607  NE  ARG A 229      -5.408   8.449  -5.155  1.00 98.05           N  
ATOM   3608  HE  ARG A 229      -6.413   8.547  -5.185  1.00 98.05           H  
ATOM   3609  NH1 ARG A 229      -3.679   7.017  -5.362  1.00 98.05           N  
ATOM   3610 HH11 ARG A 229      -3.271   6.179  -5.751  1.00 98.05           H  
ATOM   3611 HH12 ARG A 229      -3.066   7.690  -4.925  1.00 98.05           H  
ATOM   3612  NH2 ARG A 229      -5.660   6.347  -6.064  1.00 98.05           N  
ATOM   3613 HH21 ARG A 229      -5.239   5.463  -6.310  1.00 98.05           H  
ATOM   3614 HH22 ARG A 229      -6.667   6.404  -6.104  1.00 98.05           H  
ATOM   3615  CZ  ARG A 229      -4.928   7.282  -5.527  1.00 98.05           C  
ATOM   3616  N   MET A 230      -7.745  11.147  -1.639  1.00 98.52           N  
ATOM   3617  H   MET A 230      -8.087  11.355  -2.566  1.00 98.52           H  
ATOM   3618  CA  MET A 230      -8.432  10.082  -0.909  1.00 98.52           C  
ATOM   3619  HA  MET A 230      -8.537  10.360   0.139  1.00 98.52           H  
ATOM   3620  C   MET A 230      -7.612   8.787  -0.986  1.00 98.52           C  
ATOM   3621  CB  MET A 230      -9.831   9.862  -1.511  1.00 98.52           C  
ATOM   3622  HB2 MET A 230     -10.238   8.928  -1.124  1.00 98.52           H  
ATOM   3623  HB3 MET A 230      -9.752   9.757  -2.593  1.00 98.52           H  
ATOM   3624  O   MET A 230      -7.404   8.250  -2.072  1.00 98.52           O  
ATOM   3625  CG  MET A 230     -10.803  11.004  -1.186  1.00 98.52           C  
ATOM   3626  HG2 MET A 230     -10.396  11.933  -1.585  1.00 98.52           H  
ATOM   3627  HG3 MET A 230     -11.745  10.811  -1.699  1.00 98.52           H  
ATOM   3628  SD  MET A 230     -11.147  11.238   0.585  1.00 98.52           S  
ATOM   3629  CE  MET A 230     -12.070   9.728   0.979  1.00 98.52           C  
ATOM   3630  HE1 MET A 230     -11.668   9.281   1.888  1.00 98.52           H  
ATOM   3631  HE2 MET A 230     -11.997   9.004   0.167  1.00 98.52           H  
ATOM   3632  HE3 MET A 230     -13.121   9.973   1.126  1.00 98.52           H  
ATOM   3633  N   MET A 231      -7.136   8.306   0.165  1.00 98.47           N  
ATOM   3634  H   MET A 231      -7.316   8.811   1.020  1.00 98.47           H  
ATOM   3635  CA  MET A 231      -6.400   7.037   0.277  1.00 98.47           C  
ATOM   3636  HA  MET A 231      -5.963   6.786  -0.689  1.00 98.47           H  
ATOM   3637  C   MET A 231      -7.325   5.865   0.644  1.00 98.47           C  
ATOM   3638  CB  MET A 231      -5.253   7.188   1.287  1.00 98.47           C  
ATOM   3639  HB2 MET A 231      -4.726   6.236   1.364  1.00 98.47           H  
ATOM   3640  HB3 MET A 231      -5.669   7.421   2.267  1.00 98.47           H  
ATOM   3641  O   MET A 231      -6.916   4.710   0.639  1.00 98.47           O  
ATOM   3642  CG  MET A 231      -4.241   8.282   0.904  1.00 98.47           C  
ATOM   3643  HG2 MET A 231      -4.750   9.246   0.923  1.00 98.47           H  
ATOM   3644  HG3 MET A 231      -3.463   8.315   1.666  1.00 98.47           H  
ATOM   3645  SD  MET A 231      -3.438   8.142  -0.721  1.00 98.47           S  
ATOM   3646  CE  MET A 231      -2.473   6.626  -0.477  1.00 98.47           C  
ATOM   3647  HE1 MET A 231      -1.851   6.438  -1.352  1.00 98.47           H  
ATOM   3648  HE2 MET A 231      -3.147   5.780  -0.343  1.00 98.47           H  
ATOM   3649  HE3 MET A 231      -1.837   6.728   0.402  1.00 98.47           H  
ATOM   3650  N   THR A 232      -8.590   6.151   0.933  1.00 97.66           N  
ATOM   3651  H   THR A 232      -8.881   7.116   0.876  1.00 97.66           H  
ATOM   3652  CA  THR A 232      -9.649   5.164   1.152  1.00 97.66           C  
ATOM   3653  HA  THR A 232      -9.295   4.178   0.851  1.00 97.66           H  
ATOM   3654  C   THR A 232     -10.850   5.516   0.275  1.00 97.66           C  
ATOM   3655  CB  THR A 232     -10.051   5.102   2.633  1.00 97.66           C  
ATOM   3656  HB  THR A 232     -10.929   4.466   2.739  1.00 97.66           H  
ATOM   3657  O   THR A 232     -11.011   6.694  -0.069  1.00 97.66           O  
ATOM   3658  CG2 THR A 232      -8.939   4.522   3.501  1.00 97.66           C  
ATOM   3659 HG21 THR A 232      -9.285   4.445   4.532  1.00 97.66           H  
ATOM   3660 HG22 THR A 232      -8.689   3.523   3.141  1.00 97.66           H  
ATOM   3661 HG23 THR A 232      -8.044   5.143   3.456  1.00 97.66           H  
ATOM   3662  OG1 THR A 232     -10.361   6.383   3.138  1.00 97.66           O  
ATOM   3663  HG1 THR A 232      -9.619   6.955   2.931  1.00 97.66           H  
ATOM   3664  N   PRO A 233     -11.697   4.542  -0.098  1.00 97.76           N  
ATOM   3665  CA  PRO A 233     -12.859   4.807  -0.937  1.00 97.76           C  
ATOM   3666  HA  PRO A 233     -12.530   5.229  -1.887  1.00 97.76           H  
ATOM   3667  C   PRO A 233     -13.809   5.794  -0.266  1.00 97.76           C  
ATOM   3668  CB  PRO A 233     -13.519   3.451  -1.203  1.00 97.76           C  
ATOM   3669  HB2 PRO A 233     -13.181   3.066  -2.165  1.00 97.76           H  
ATOM   3670  HB3 PRO A 233     -14.607   3.504  -1.186  1.00 97.76           H  
ATOM   3671  O   PRO A 233     -14.075   5.709   0.935  1.00 97.76           O  
ATOM   3672  CG  PRO A 233     -12.980   2.552  -0.094  1.00 97.76           C  
ATOM   3673  HG2 PRO A 233     -12.919   1.516  -0.426  1.00 97.76           H  
ATOM   3674  HG3 PRO A 233     -13.602   2.641   0.797  1.00 97.76           H  
ATOM   3675  CD  PRO A 233     -11.604   3.124   0.215  1.00 97.76           C  
ATOM   3676  HD2 PRO A 233     -10.861   2.658  -0.432  1.00 97.76           H  
ATOM   3677  HD3 PRO A 233     -11.350   2.940   1.259  1.00 97.76           H  
ATOM   3678  N   VAL A 234     -14.313   6.748  -1.044  1.00 97.83           N  
ATOM   3679  H   VAL A 234     -14.088   6.716  -2.028  1.00 97.83           H  
ATOM   3680  CA  VAL A 234     -15.368   7.670  -0.610  1.00 97.83           C  
ATOM   3681  HA  VAL A 234     -15.068   8.160   0.316  1.00 97.83           H  
ATOM   3682  C   VAL A 234     -16.633   6.858  -0.354  1.00 97.83           C  
ATOM   3683  CB  VAL A 234     -15.620   8.734  -1.694  1.00 97.83           C  
ATOM   3684  HB  VAL A 234     -15.869   8.237  -2.631  1.00 97.83           H  
ATOM   3685  O   VAL A 234     -16.986   6.033  -1.187  1.00 97.83           O  
ATOM   3686  CG1 VAL A 234     -16.765   9.684  -1.327  1.00 97.83           C  
ATOM   3687 HG11 VAL A 234     -16.566  10.152  -0.363  1.00 97.83           H  
ATOM   3688 HG12 VAL A 234     -17.708   9.139  -1.283  1.00 97.83           H  
ATOM   3689 HG13 VAL A 234     -16.865  10.454  -2.092  1.00 97.83           H  
ATOM   3690  CG2 VAL A 234     -14.355   9.576  -1.915  1.00 97.83           C  
ATOM   3691 HG21 VAL A 234     -14.149  10.187  -1.037  1.00 97.83           H  
ATOM   3692 HG22 VAL A 234     -13.497   8.937  -2.123  1.00 97.83           H  
ATOM   3693 HG23 VAL A 234     -14.498  10.210  -2.790  1.00 97.83           H  
ATOM   3694  N   MET A 235     -17.315   7.096   0.767  1.00 96.69           N  
ATOM   3695  H   MET A 235     -16.965   7.788   1.414  1.00 96.69           H  
ATOM   3696  CA  MET A 235     -18.550   6.385   1.124  1.00 96.69           C  
ATOM   3697  HA  MET A 235     -18.751   5.590   0.406  1.00 96.69           H  
ATOM   3698  C   MET A 235     -19.738   7.345   1.109  1.00 96.69           C  
ATOM   3699  CB  MET A 235     -18.400   5.738   2.504  1.00 96.69           C  
ATOM   3700  HB2 MET A 235     -19.345   5.276   2.792  1.00 96.69           H  
ATOM   3701  HB3 MET A 235     -18.156   6.512   3.232  1.00 96.69           H  
ATOM   3702  O   MET A 235     -19.712   8.372   1.796  1.00 96.69           O  
ATOM   3703  CG  MET A 235     -17.309   4.670   2.537  1.00 96.69           C  
ATOM   3704  HG2 MET A 235     -17.053   4.464   3.576  1.00 96.69           H  
ATOM   3705  HG3 MET A 235     -16.418   5.024   2.018  1.00 96.69           H  
ATOM   3706  SD  MET A 235     -17.819   3.141   1.766  1.00 96.69           S  
ATOM   3707  CE  MET A 235     -16.314   2.163   1.939  1.00 96.69           C  
ATOM   3708  HE1 MET A 235     -16.563   1.104   1.872  1.00 96.69           H  
ATOM   3709  HE2 MET A 235     -15.653   2.413   1.109  1.00 96.69           H  
ATOM   3710  HE3 MET A 235     -15.818   2.373   2.887  1.00 96.69           H  
ATOM   3711  N   SER A 236     -20.795   7.002   0.372  1.00 96.73           N  
ATOM   3712  H   SER A 236     -20.764   6.137  -0.148  1.00 96.73           H  
ATOM   3713  CA  SER A 236     -21.987   7.840   0.179  1.00 96.73           C  
ATOM   3714  HA  SER A 236     -21.696   8.762  -0.326  1.00 96.73           H  
ATOM   3715  C   SER A 236     -22.659   8.213   1.497  1.00 96.73           C  
ATOM   3716  CB  SER A 236     -23.010   7.107  -0.694  1.00 96.73           C  
ATOM   3717  HB2 SER A 236     -23.357   6.210  -0.182  1.00 96.73           H  
ATOM   3718  HB3 SER A 236     -23.861   7.760  -0.890  1.00 96.73           H  
ATOM   3719  O   SER A 236     -23.100   9.350   1.663  1.00 96.73           O  
ATOM   3720  OG  SER A 236     -22.426   6.732  -1.915  1.00 96.73           O  
ATOM   3721  HG  SER A 236     -22.222   7.532  -2.405  1.00 96.73           H  
ATOM   3722  N   GLU A 237     -22.672   7.294   2.470  1.00 94.70           N  
ATOM   3723  H   GLU A 237     -22.278   6.388   2.262  1.00 94.70           H  
ATOM   3724  CA  GLU A 237     -23.263   7.502   3.800  1.00 94.70           C  
ATOM   3725  HA  GLU A 237     -24.340   7.622   3.680  1.00 94.70           H  
ATOM   3726  C   GLU A 237     -22.741   8.775   4.493  1.00 94.70           C  
ATOM   3727  CB  GLU A 237     -23.039   6.251   4.674  1.00 94.70           C  
ATOM   3728  HB2 GLU A 237     -23.655   6.348   5.568  1.00 94.70           H  
ATOM   3729  HB3 GLU A 237     -23.377   5.374   4.121  1.00 94.70           H  
ATOM   3730  O   GLU A 237     -23.505   9.503   5.127  1.00 94.70           O  
ATOM   3731  CG  GLU A 237     -21.573   6.043   5.103  1.00 94.70           C  
ATOM   3732  HG2 GLU A 237     -20.942   6.055   4.214  1.00 94.70           H  
ATOM   3733  HG3 GLU A 237     -21.273   6.878   5.737  1.00 94.70           H  
ATOM   3734  CD  GLU A 237     -21.315   4.752   5.891  1.00 94.70           C  
ATOM   3735  OE1 GLU A 237     -20.130   4.321   5.930  1.00 94.70           O  
ATOM   3736  OE2 GLU A 237     -22.273   4.206   6.468  1.00 94.70           O  
ATOM   3737  N   TYR A 238     -21.459   9.117   4.306  1.00 94.55           N  
ATOM   3738  H   TYR A 238     -20.886   8.523   3.725  1.00 94.55           H  
ATOM   3739  CA  TYR A 238     -20.848  10.293   4.932  1.00 94.55           C  
ATOM   3740  HA  TYR A 238     -21.309  10.430   5.910  1.00 94.55           H  
ATOM   3741  C   TYR A 238     -21.101  11.593   4.170  1.00 94.55           C  
ATOM   3742  CB  TYR A 238     -19.344  10.069   5.138  1.00 94.55           C  
ATOM   3743  HB2 TYR A 238     -18.872   9.964   4.161  1.00 94.55           H  
ATOM   3744  HB3 TYR A 238     -18.921  10.953   5.615  1.00 94.55           H  
ATOM   3745  O   TYR A 238     -20.728  12.663   4.657  1.00 94.55           O  
ATOM   3746  CG  TYR A 238     -19.002   8.867   5.995  1.00 94.55           C  
ATOM   3747  CD1 TYR A 238     -19.656   8.659   7.227  1.00 94.55           C  
ATOM   3748  HD1 TYR A 238     -20.388   9.365   7.591  1.00 94.55           H  
ATOM   3749  CD2 TYR A 238     -18.065   7.929   5.528  1.00 94.55           C  
ATOM   3750  HD2 TYR A 238     -17.554   8.098   4.592  1.00 94.55           H  
ATOM   3751  CE1 TYR A 238     -19.426   7.477   7.953  1.00 94.55           C  
ATOM   3752  HE1 TYR A 238     -19.983   7.264   8.854  1.00 94.55           H  
ATOM   3753  CE2 TYR A 238     -17.846   6.738   6.245  1.00 94.55           C  
ATOM   3754  HE2 TYR A 238     -17.197   5.969   5.854  1.00 94.55           H  
ATOM   3755  OH  TYR A 238     -18.413   5.321   8.084  1.00 94.55           O  
ATOM   3756  HH  TYR A 238     -18.884   4.673   7.556  1.00 94.55           H  
ATOM   3757  CZ  TYR A 238     -18.540   6.508   7.449  1.00 94.55           C  
ATOM   3758  N   PHE A 239     -21.706  11.532   2.985  1.00 95.31           N  
ATOM   3759  H   PHE A 239     -21.970  10.622   2.636  1.00 95.31           H  
ATOM   3760  CA  PHE A 239     -22.030  12.688   2.150  1.00 95.31           C  
ATOM   3761  HA  PHE A 239     -21.640  13.594   2.613  1.00 95.31           H  
ATOM   3762  C   PHE A 239     -23.537  12.933   2.032  1.00 95.31           C  
ATOM   3763  CB  PHE A 239     -21.326  12.561   0.792  1.00 95.31           C  
ATOM   3764  HB2 PHE A 239     -21.750  13.290   0.101  1.00 95.31           H  
ATOM   3765  HB3 PHE A 239     -21.519  11.574   0.372  1.00 95.31           H  
ATOM   3766  O   PHE A 239     -23.926  13.945   1.454  1.00 95.31           O  
ATOM   3767  CG  PHE A 239     -19.827  12.798   0.872  1.00 95.31           C  
ATOM   3768  CD1 PHE A 239     -19.286  14.053   0.531  1.00 95.31           C  
ATOM   3769  HD1 PHE A 239     -19.935  14.846   0.191  1.00 95.31           H  
ATOM   3770  CD2 PHE A 239     -18.968  11.763   1.283  1.00 95.31           C  
ATOM   3771  HD2 PHE A 239     -19.374  10.793   1.527  1.00 95.31           H  
ATOM   3772  CE1 PHE A 239     -17.895  14.261   0.577  1.00 95.31           C  
ATOM   3773  HE1 PHE A 239     -17.483  15.205   0.251  1.00 95.31           H  
ATOM   3774  CE2 PHE A 239     -17.582  11.979   1.362  1.00 95.31           C  
ATOM   3775  HE2 PHE A 239     -16.935  11.173   1.676  1.00 95.31           H  
ATOM   3776  CZ  PHE A 239     -17.042  13.223   0.992  1.00 95.31           C  
ATOM   3777  HZ  PHE A 239     -15.972  13.371   1.004  1.00 95.31           H  
ATOM   3778  N   MET A 240     -24.392  12.106   2.649  1.00 92.99           N  
ATOM   3779  H   MET A 240     -24.027  11.244   3.030  1.00 92.99           H  
ATOM   3780  CA  MET A 240     -25.855  12.288   2.641  1.00 92.99           C  
ATOM   3781  HA  MET A 240     -26.208  12.246   1.611  1.00 92.99           H  
ATOM   3782  C   MET A 240     -26.303  13.648   3.204  1.00 92.99           C  
ATOM   3783  CB  MET A 240     -26.529  11.157   3.438  1.00 92.99           C  
ATOM   3784  HB2 MET A 240     -27.602  11.345   3.473  1.00 92.99           H  
ATOM   3785  HB3 MET A 240     -26.150  11.152   4.460  1.00 92.99           H  
ATOM   3786  O   MET A 240     -27.244  14.250   2.701  1.00 92.99           O  
ATOM   3787  CG  MET A 240     -26.311   9.771   2.823  1.00 92.99           C  
ATOM   3788  HG2 MET A 240     -26.852   9.039   3.423  1.00 92.99           H  
ATOM   3789  HG3 MET A 240     -25.251   9.527   2.874  1.00 92.99           H  
ATOM   3790  SD  MET A 240     -26.862   9.624   1.102  1.00 92.99           S  
ATOM   3791  CE  MET A 240     -26.443   7.892   0.776  1.00 92.99           C  
ATOM   3792  HE1 MET A 240     -25.384   7.727   0.970  1.00 92.99           H  
ATOM   3793  HE2 MET A 240     -27.036   7.242   1.419  1.00 92.99           H  
ATOM   3794  HE3 MET A 240     -26.659   7.659  -0.267  1.00 92.99           H  
ATOM   3795  N   GLY A 241     -25.588  14.183   4.201  1.00 90.41           N  
ATOM   3796  H   GLY A 241     -24.832  13.631   4.579  1.00 90.41           H  
ATOM   3797  CA  GLY A 241     -25.822  15.532   4.743  1.00 90.41           C  
ATOM   3798  HA2 GLY A 241     -25.375  15.596   5.735  1.00 90.41           H  
ATOM   3799  HA3 GLY A 241     -26.896  15.691   4.844  1.00 90.41           H  
ATOM   3800  C   GLY A 241     -25.256  16.680   3.892  1.00 90.41           C  
ATOM   3801  O   GLY A 241     -25.282  17.834   4.320  1.00 90.41           O  
ATOM   3802  N   GLY A 242     -24.707  16.381   2.713  1.00 93.66           N  
ATOM   3803  H   GLY A 242     -24.724  15.417   2.413  1.00 93.66           H  
ATOM   3804  CA  GLY A 242     -24.030  17.332   1.839  1.00 93.66           C  
ATOM   3805  HA2 GLY A 242     -24.553  18.287   1.899  1.00 93.66           H  
ATOM   3806  HA3 GLY A 242     -24.103  16.975   0.812  1.00 93.66           H  
ATOM   3807  C   GLY A 242     -22.542  17.541   2.172  1.00 93.66           C  
ATOM   3808  O   GLY A 242     -21.923  16.766   2.909  1.00 93.66           O  
ATOM   3809  N   PRO A 243     -21.918  18.598   1.620  1.00 95.06           N  
ATOM   3810  CA  PRO A 243     -20.472  18.810   1.724  1.00 95.06           C  
ATOM   3811  HA  PRO A 243     -19.942  17.887   1.489  1.00 95.06           H  
ATOM   3812  C   PRO A 243     -20.009  19.293   3.109  1.00 95.06           C  
ATOM   3813  CB  PRO A 243     -20.161  19.846   0.639  1.00 95.06           C  
ATOM   3814  HB2 PRO A 243     -19.931  19.335  -0.296  1.00 95.06           H  
ATOM   3815  HB3 PRO A 243     -19.342  20.506   0.923  1.00 95.06           H  
ATOM   3816  O   PRO A 243     -18.839  19.129   3.466  1.00 95.06           O  
ATOM   3817  CG  PRO A 243     -21.459  20.633   0.482  1.00 95.06           C  
ATOM   3818  HG2 PRO A 243     -21.549  21.072  -0.512  1.00 95.06           H  
ATOM   3819  HG3 PRO A 243     -21.517  21.404   1.251  1.00 95.06           H  
ATOM   3820  CD  PRO A 243     -22.531  19.578   0.732  1.00 95.06           C  
ATOM   3821  HD2 PRO A 243     -22.801  19.099  -0.209  1.00 95.06           H  
ATOM   3822  HD3 PRO A 243     -23.409  20.039   1.185  1.00 95.06           H  
ATOM   3823  N   ALA A 244     -20.896  19.906   3.896  1.00 95.26           N  
ATOM   3824  H   ALA A 244     -21.866  19.907   3.614  1.00 95.26           H  
ATOM   3825  CA  ALA A 244     -20.558  20.465   5.200  1.00 95.26           C  
ATOM   3826  HA  ALA A 244     -19.573  20.927   5.134  1.00 95.26           H  
ATOM   3827  C   ALA A 244     -20.492  19.386   6.290  1.00 95.26           C  
ATOM   3828  CB  ALA A 244     -21.559  21.566   5.553  1.00 95.26           C  
ATOM   3829  HB1 ALA A 244     -22.562  21.147   5.626  1.00 95.26           H  
ATOM   3830  HB2 ALA A 244     -21.545  22.345   4.790  1.00 95.26           H  
ATOM   3831  HB3 ALA A 244     -21.281  21.995   6.516  1.00 95.26           H  
ATOM   3832  O   ALA A 244     -21.379  18.545   6.404  1.00 95.26           O  
ATOM   3833  N   CYS A 245     -19.469  19.453   7.141  1.00 92.67           N  
ATOM   3834  H   CYS A 245     -18.778  20.179   7.018  1.00 92.67           H  
ATOM   3835  CA  CYS A 245     -19.367  18.598   8.314  1.00 92.67           C  
ATOM   3836  HA  CYS A 245     -19.860  17.648   8.107  1.00 92.67           H  
ATOM   3837  C   CYS A 245     -20.087  19.225   9.508  1.00 92.67           C  
ATOM   3838  CB  CYS A 245     -17.895  18.317   8.622  1.00 92.67           C  
ATOM   3839  HB2 CYS A 245     -17.838  17.844   9.603  1.00 92.67           H  
ATOM   3840  HB3 CYS A 245     -17.365  19.268   8.684  1.00 92.67           H  
ATOM   3841  O   CYS A 245     -19.597  20.187  10.103  1.00 92.67           O  
ATOM   3842  SG  CYS A 245     -17.059  17.230   7.438  1.00 92.67           S  
ATOM   3843  N   ASN A 246     -21.222  18.638   9.889  1.00 76.67           N  
ATOM   3844  H   ASN A 246     -21.577  17.874   9.331  1.00 76.67           H  
ATOM   3845  CA  ASN A 246     -21.945  18.962  11.114  1.00 76.67           C  
ATOM   3846  HA  ASN A 246     -21.524  19.869  11.549  1.00 76.67           H  
ATOM   3847  C   ASN A 246     -21.747  17.846  12.146  1.00 76.67           C  
ATOM   3848  CB  ASN A 246     -23.435  19.214  10.790  1.00 76.67           C  
ATOM   3849  HB2 ASN A 246     -23.706  18.721   9.856  1.00 76.67           H  
ATOM   3850  HB3 ASN A 246     -24.055  18.776  11.572  1.00 76.67           H  
ATOM   3851  O   ASN A 246     -22.172  16.718  11.935  1.00 76.67           O  
ATOM   3852  CG  ASN A 246     -23.800  20.686  10.717  1.00 76.67           C  
ATOM   3853  ND2 ASN A 246     -24.874  21.018  10.041  1.00 76.67           N  
ATOM   3854 HD21 ASN A 246     -25.135  21.993  10.041  1.00 76.67           H  
ATOM   3855 HD22 ASN A 246     -25.436  20.305   9.599  1.00 76.67           H  
ATOM   3856  OD1 ASN A 246     -23.157  21.551  11.291  1.00 76.67           O  
ATOM   3857  N   LEU A 247     -21.099  18.172  13.268  1.00 66.45           N  
ATOM   3858  H   LEU A 247     -20.727  19.108  13.342  1.00 66.45           H  
ATOM   3859  CA  LEU A 247     -21.035  17.298  14.451  1.00 66.45           C  
ATOM   3860  HA  LEU A 247     -21.180  16.261  14.146  1.00 66.45           H  
ATOM   3861  C   LEU A 247     -22.142  17.576  15.471  1.00 66.45           C  
ATOM   3862  CB  LEU A 247     -19.676  17.458  15.156  1.00 66.45           C  
ATOM   3863  HB2 LEU A 247     -19.810  17.252  16.218  1.00 66.45           H  
ATOM   3864  HB3 LEU A 247     -19.353  18.496  15.079  1.00 66.45           H  
ATOM   3865  O   LEU A 247     -22.260  16.847  16.458  1.00 66.45           O  
ATOM   3866  CG  LEU A 247     -18.550  16.540  14.674  1.00 66.45           C  
ATOM   3867  HG  LEU A 247     -18.266  16.806  13.656  1.00 66.45           H  
ATOM   3868  CD1 LEU A 247     -17.371  16.765  15.621  1.00 66.45           C  
ATOM   3869 HD11 LEU A 247     -17.663  16.495  16.636  1.00 66.45           H  
ATOM   3870 HD12 LEU A 247     -17.064  17.811  15.611  1.00 66.45           H  
ATOM   3871 HD13 LEU A 247     -16.537  16.117  15.352  1.00 66.45           H  
ATOM   3872  CD2 LEU A 247     -18.904  15.057  14.734  1.00 66.45           C  
ATOM   3873 HD21 LEU A 247     -19.630  14.803  13.961  1.00 66.45           H  
ATOM   3874 HD22 LEU A 247     -19.307  14.800  15.713  1.00 66.45           H  
ATOM   3875 HD23 LEU A 247     -18.004  14.469  14.555  1.00 66.45           H  
ATOM   3876  N   HIS A 248     -22.897  18.662  15.305  1.00 56.66           N  
ATOM   3877  H   HIS A 248     -22.827  19.187  14.445  1.00 56.66           H  
ATOM   3878  CA  HIS A 248     -24.049  18.897  16.161  1.00 56.66           C  
ATOM   3879  HA  HIS A 248     -23.745  18.824  17.205  1.00 56.66           H  
ATOM   3880  C   HIS A 248     -25.048  17.781  15.887  1.00 56.66           C  
ATOM   3881  CB  HIS A 248     -24.622  20.296  15.915  1.00 56.66           C  
ATOM   3882  HB2 HIS A 248     -25.577  20.379  16.434  1.00 56.66           H  
ATOM   3883  HB3 HIS A 248     -24.807  20.433  14.850  1.00 56.66           H  
ATOM   3884  O   HIS A 248     -25.500  17.648  14.753  1.00 56.66           O  
ATOM   3885  CG  HIS A 248     -23.716  21.393  16.421  1.00 56.66           C  
ATOM   3886  CD2 HIS A 248     -23.486  22.600  15.821  1.00 56.66           C  
ATOM   3887  HD2 HIS A 248     -23.923  22.942  14.894  1.00 56.66           H  
ATOM   3888  ND1 HIS A 248     -22.963  21.367  17.577  1.00 56.66           N  
ATOM   3889  HD1 HIS A 248     -22.762  20.556  18.144  1.00 56.66           H  
ATOM   3890  CE1 HIS A 248     -22.307  22.531  17.673  1.00 56.66           C  
ATOM   3891  HE1 HIS A 248     -21.592  22.783  18.443  1.00 56.66           H  
ATOM   3892  NE2 HIS A 248     -22.590  23.312  16.624  1.00 56.66           N  
ATOM   3893  N   GLY A 249     -25.309  16.954  16.905  1.00 43.89           N  
ATOM   3894  H   GLY A 249     -24.850  17.096  17.793  1.00 43.89           H  
ATOM   3895  CA  GLY A 249     -26.308  15.900  16.813  1.00 43.89           C  
ATOM   3896  HA2 GLY A 249     -25.965  15.121  16.132  1.00 43.89           H  
ATOM   3897  HA3 GLY A 249     -26.500  15.458  17.790  1.00 43.89           H  
ATOM   3898  C   GLY A 249     -27.608  16.495  16.292  1.00 43.89           C  
ATOM   3899  O   GLY A 249     -28.110  17.463  16.870  1.00 43.89           O  
ATOM   3900  N   SER A 250     -28.086  15.954  15.174  1.00 33.75           N  
ATOM   3901  H   SER A 250     -27.550  15.221  14.733  1.00 33.75           H  
ATOM   3902  CA  SER A 250     -29.524  15.882  14.938  1.00 33.75           C  
ATOM   3903  HA  SER A 250     -29.971  16.875  14.986  1.00 33.75           H  
ATOM   3904  C   SER A 250     -30.162  15.052  16.042  1.00 33.75           C  
ATOM   3905  CB  SER A 250     -29.803  15.251  13.579  1.00 33.75           C  
ATOM   3906  HB2 SER A 250     -30.879  15.130  13.449  1.00 33.75           H  
ATOM   3907  HB3 SER A 250     -29.406  15.877  12.780  1.00 33.75           H  
ATOM   3908  O   SER A 250     -29.544  14.012  16.376  1.00 33.75           O  
ATOM   3909  OG  SER A 250     -29.170  13.990  13.567  1.00 33.75           O  
ATOM   3910  HG  SER A 250     -29.284  13.649  14.456  1.00 33.75           H  
ATOM   3911  OXT SER A 250     -31.239  15.473  16.498  1.00 33.75           O  
TER    3912      SER A 250                                                       
ATOM   3912  N   GLN B   1      10.237  55.586  35.971  1.00 68.83           N  
ATOM   3913  H   GLN B   1      10.034  56.458  35.503  1.00 68.83           H  
ATOM   3914  H2  GLN B   1      11.019  55.146  35.507  1.00 68.83           H  
ATOM   3915  H3  GLN B   1      10.502  55.787  36.924  1.00 68.83           H  
ATOM   3916  CA  GLN B   1       9.053  54.691  35.950  1.00 68.83           C  
ATOM   3917  HA  GLN B   1       9.315  53.760  36.452  1.00 68.83           H  
ATOM   3918  C   GLN B   1       8.675  54.290  34.532  1.00 68.83           C  
ATOM   3919  CB  GLN B   1       7.845  55.278  36.687  1.00 68.83           C  
ATOM   3920  HB2 GLN B   1       6.947  54.754  36.361  1.00 68.83           H  
ATOM   3921  HB3 GLN B   1       7.744  56.333  36.431  1.00 68.83           H  
ATOM   3922  O   GLN B   1       8.705  53.097  34.263  1.00 68.83           O  
ATOM   3923  CG  GLN B   1       7.966  55.107  38.209  1.00 68.83           C  
ATOM   3924  HG2 GLN B   1       8.858  55.614  38.576  1.00 68.83           H  
ATOM   3925  HG3 GLN B   1       8.044  54.046  38.448  1.00 68.83           H  
ATOM   3926  CD  GLN B   1       6.754  55.682  38.934  1.00 68.83           C  
ATOM   3927  NE2 GLN B   1       6.589  55.416  40.207  1.00 68.83           N  
ATOM   3928 HE21 GLN B   1       7.216  54.818  40.725  1.00 68.83           H  
ATOM   3929 HE22 GLN B   1       5.765  55.814  40.635  1.00 68.83           H  
ATOM   3930  OE1 GLN B   1       5.953  56.397  38.364  1.00 68.83           O  
ATOM   3931  N   ALA B   2       8.389  55.238  33.628  1.00 66.25           N  
ATOM   3932  H   ALA B   2       8.293  56.208  33.894  1.00 66.25           H  
ATOM   3933  CA  ALA B   2       8.084  54.926  32.226  1.00 66.25           C  
ATOM   3934  HA  ALA B   2       7.145  54.374  32.185  1.00 66.25           H  
ATOM   3935  C   ALA B   2       9.161  54.036  31.583  1.00 66.25           C  
ATOM   3936  CB  ALA B   2       7.896  56.236  31.454  1.00 66.25           C  
ATOM   3937  HB1 ALA B   2       7.076  56.812  31.883  1.00 66.25           H  
ATOM   3938  HB2 ALA B   2       8.809  56.830  31.476  1.00 66.25           H  
ATOM   3939  HB3 ALA B   2       7.652  56.014  30.415  1.00 66.25           H  
ATOM   3940  O   ALA B   2       8.826  52.991  31.041  1.00 66.25           O  
ATOM   3941  N   LEU B   3      10.446  54.362  31.767  1.00 71.96           N  
ATOM   3942  H   LEU B   3      10.660  55.324  31.990  1.00 71.96           H  
ATOM   3943  CA  LEU B   3      11.551  53.531  31.280  1.00 71.96           C  
ATOM   3944  HA  LEU B   3      11.471  53.484  30.194  1.00 71.96           H  
ATOM   3945  C   LEU B   3      11.539  52.080  31.805  1.00 71.96           C  
ATOM   3946  CB  LEU B   3      12.871  54.233  31.640  1.00 71.96           C  
ATOM   3947  HB2 LEU B   3      12.748  55.308  31.504  1.00 71.96           H  
ATOM   3948  HB3 LEU B   3      13.095  54.068  32.694  1.00 71.96           H  
ATOM   3949  O   LEU B   3      11.813  51.158  31.048  1.00 71.96           O  
ATOM   3950  CG  LEU B   3      14.044  53.750  30.759  1.00 71.96           C  
ATOM   3951  HG  LEU B   3      13.707  52.972  30.074  1.00 71.96           H  
ATOM   3952  CD1 LEU B   3      14.587  54.910  29.926  1.00 71.96           C  
ATOM   3953 HD11 LEU B   3      15.409  54.561  29.300  1.00 71.96           H  
ATOM   3954 HD12 LEU B   3      13.799  55.299  29.281  1.00 71.96           H  
ATOM   3955 HD13 LEU B   3      14.947  55.709  30.574  1.00 71.96           H  
ATOM   3956  CD2 LEU B   3      15.175  53.174  31.609  1.00 71.96           C  
ATOM   3957 HD21 LEU B   3      15.566  53.935  32.284  1.00 71.96           H  
ATOM   3958 HD22 LEU B   3      14.809  52.322  32.183  1.00 71.96           H  
ATOM   3959 HD23 LEU B   3      15.980  52.831  30.958  1.00 71.96           H  
ATOM   3960  N   VAL B   4      11.179  51.860  33.075  1.00 74.17           N  
ATOM   3961  H   VAL B   4      10.843  52.645  33.614  1.00 74.17           H  
ATOM   3962  CA  VAL B   4      11.090  50.507  33.662  1.00 74.17           C  
ATOM   3963  HA  VAL B   4      11.984  49.945  33.392  1.00 74.17           H  
ATOM   3964  C   VAL B   4       9.900  49.747  33.079  1.00 74.17           C  
ATOM   3965  CB  VAL B   4      11.004  50.555  35.202  1.00 74.17           C  
ATOM   3966  HB  VAL B   4      10.163  51.184  35.494  1.00 74.17           H  
ATOM   3967  O   VAL B   4      10.046  48.600  32.669  1.00 74.17           O  
ATOM   3968  CG1 VAL B   4      10.801  49.167  35.824  1.00 74.17           C  
ATOM   3969 HG11 VAL B   4       9.834  48.753  35.536  1.00 74.17           H  
ATOM   3970 HG12 VAL B   4      11.588  48.490  35.492  1.00 74.17           H  
ATOM   3971 HG13 VAL B   4      10.828  49.234  36.911  1.00 74.17           H  
ATOM   3972  CG2 VAL B   4      12.282  51.157  35.801  1.00 74.17           C  
ATOM   3973 HG21 VAL B   4      12.197  51.204  36.887  1.00 74.17           H  
ATOM   3974 HG22 VAL B   4      13.137  50.532  35.547  1.00 74.17           H  
ATOM   3975 HG23 VAL B   4      12.454  52.162  35.416  1.00 74.17           H  
ATOM   3976  N   LEU B   5       8.735  50.394  32.982  1.00 72.96           N  
ATOM   3977  H   LEU B   5       8.685  51.353  33.297  1.00 72.96           H  
ATOM   3978  CA  LEU B   5       7.549  49.803  32.355  1.00 72.96           C  
ATOM   3979  HA  LEU B   5       7.316  48.862  32.853  1.00 72.96           H  
ATOM   3980  C   LEU B   5       7.801  49.461  30.882  1.00 72.96           C  
ATOM   3981  CB  LEU B   5       6.360  50.771  32.493  1.00 72.96           C  
ATOM   3982  HB2 LEU B   5       5.597  50.501  31.762  1.00 72.96           H  
ATOM   3983  HB3 LEU B   5       6.698  51.779  32.251  1.00 72.96           H  
ATOM   3984  O   LEU B   5       7.414  48.384  30.432  1.00 72.96           O  
ATOM   3985  CG  LEU B   5       5.713  50.763  33.888  1.00 72.96           C  
ATOM   3986  HG  LEU B   5       6.487  50.830  34.652  1.00 72.96           H  
ATOM   3987  CD1 LEU B   5       4.789  51.973  34.034  1.00 72.96           C  
ATOM   3988 HD11 LEU B   5       4.329  51.968  35.022  1.00 72.96           H  
ATOM   3989 HD12 LEU B   5       5.362  52.893  33.915  1.00 72.96           H  
ATOM   3990 HD13 LEU B   5       4.006  51.936  33.278  1.00 72.96           H  
ATOM   3991  CD2 LEU B   5       4.882  49.498  34.116  1.00 72.96           C  
ATOM   3992 HD21 LEU B   5       5.515  48.612  34.077  1.00 72.96           H  
ATOM   3993 HD22 LEU B   5       4.105  49.414  33.356  1.00 72.96           H  
ATOM   3994 HD23 LEU B   5       4.412  49.537  35.099  1.00 72.96           H  
ATOM   3995  N   PHE B   6       8.494  50.329  30.145  1.00 75.35           N  
ATOM   3996  H   PHE B   6       8.748  51.219  30.550  1.00 75.35           H  
ATOM   3997  CA  PHE B   6       8.889  50.058  28.766  1.00 75.35           C  
ATOM   3998  HA  PHE B   6       8.010  49.713  28.222  1.00 75.35           H  
ATOM   3999  C   PHE B   6       9.912  48.931  28.674  1.00 75.35           C  
ATOM   4000  CB  PHE B   6       9.402  51.329  28.076  1.00 75.35           C  
ATOM   4001  HB2 PHE B   6       9.893  51.983  28.798  1.00 75.35           H  
ATOM   4002  HB3 PHE B   6      10.153  51.051  27.336  1.00 75.35           H  
ATOM   4003  O   PHE B   6       9.731  48.049  27.846  1.00 75.35           O  
ATOM   4004  CG  PHE B   6       8.307  52.070  27.340  1.00 75.35           C  
ATOM   4005  CD1 PHE B   6       7.771  51.509  26.165  1.00 75.35           C  
ATOM   4006  HD1 PHE B   6       8.150  50.571  25.789  1.00 75.35           H  
ATOM   4007  CD2 PHE B   6       7.812  53.296  27.820  1.00 75.35           C  
ATOM   4008  HD2 PHE B   6       8.228  53.740  28.712  1.00 75.35           H  
ATOM   4009  CE1 PHE B   6       6.740  52.168  25.476  1.00 75.35           C  
ATOM   4010  HE1 PHE B   6       6.330  51.736  24.575  1.00 75.35           H  
ATOM   4011  CE2 PHE B   6       6.773  53.951  27.136  1.00 75.35           C  
ATOM   4012  HE2 PHE B   6       6.387  54.889  27.507  1.00 75.35           H  
ATOM   4013  CZ  PHE B   6       6.239  53.385  25.964  1.00 75.35           C  
ATOM   4014  HZ  PHE B   6       5.436  53.879  25.436  1.00 75.35           H  
ATOM   4015  N   ALA B   7      10.934  48.894  29.530  1.00 78.50           N  
ATOM   4016  H   ALA B   7      11.070  49.659  30.177  1.00 78.50           H  
ATOM   4017  CA  ALA B   7      11.909  47.804  29.534  1.00 78.50           C  
ATOM   4018  HA  ALA B   7      12.387  47.759  28.556  1.00 78.50           H  
ATOM   4019  C   ALA B   7      11.236  46.443  29.779  1.00 78.50           C  
ATOM   4020  CB  ALA B   7      12.984  48.105  30.583  1.00 78.50           C  
ATOM   4021  HB1 ALA B   7      13.730  47.310  30.578  1.00 78.50           H  
ATOM   4022  HB2 ALA B   7      13.475  49.050  30.349  1.00 78.50           H  
ATOM   4023  HB3 ALA B   7      12.538  48.168  31.576  1.00 78.50           H  
ATOM   4024  O   ALA B   7      11.487  45.489  29.044  1.00 78.50           O  
ATOM   4025  N   LEU B   8      10.315  46.369  30.745  1.00 79.11           N  
ATOM   4026  H   LEU B   8      10.165  47.181  31.328  1.00 79.11           H  
ATOM   4027  CA  LEU B   8       9.521  45.164  31.001  1.00 79.11           C  
ATOM   4028  HA  LEU B   8      10.193  44.316  31.128  1.00 79.11           H  
ATOM   4029  C   LEU B   8       8.605  44.814  29.821  1.00 79.11           C  
ATOM   4030  CB  LEU B   8       8.700  45.364  32.286  1.00 79.11           C  
ATOM   4031  HB2 LEU B   8       7.989  44.542  32.374  1.00 79.11           H  
ATOM   4032  HB3 LEU B   8       8.127  46.286  32.194  1.00 79.11           H  
ATOM   4033  O   LEU B   8       8.491  43.646  29.454  1.00 79.11           O  
ATOM   4034  CG  LEU B   8       9.537  45.418  33.577  1.00 79.11           C  
ATOM   4035  HG  LEU B   8      10.301  46.191  33.497  1.00 79.11           H  
ATOM   4036  CD1 LEU B   8       8.623  45.765  34.754  1.00 79.11           C  
ATOM   4037 HD11 LEU B   8       7.859  44.997  34.873  1.00 79.11           H  
ATOM   4038 HD12 LEU B   8       9.212  45.830  35.668  1.00 79.11           H  
ATOM   4039 HD13 LEU B   8       8.146  46.728  34.574  1.00 79.11           H  
ATOM   4040  CD2 LEU B   8      10.231  44.088  33.876  1.00 79.11           C  
ATOM   4041 HD21 LEU B   8      10.979  43.871  33.114  1.00 79.11           H  
ATOM   4042 HD22 LEU B   8       9.500  43.280  33.908  1.00 79.11           H  
ATOM   4043 HD23 LEU B   8      10.738  44.146  34.839  1.00 79.11           H  
ATOM   4044  N   THR B   9       7.997  45.817  29.185  1.00 80.45           N  
ATOM   4045  H   THR B   9       8.115  46.751  29.550  1.00 80.45           H  
ATOM   4046  CA  THR B   9       7.159  45.624  27.991  1.00 80.45           C  
ATOM   4047  HA  THR B   9       6.388  44.887  28.218  1.00 80.45           H  
ATOM   4048  C   THR B   9       7.972  45.089  26.813  1.00 80.45           C  
ATOM   4049  CB  THR B   9       6.463  46.933  27.594  1.00 80.45           C  
ATOM   4050  HB  THR B   9       7.211  47.703  27.404  1.00 80.45           H  
ATOM   4051  O   THR B   9       7.530  44.168  26.134  1.00 80.45           O  
ATOM   4052  CG2 THR B   9       5.599  46.789  26.340  1.00 80.45           C  
ATOM   4053 HG21 THR B   9       6.240  46.781  25.459  1.00 80.45           H  
ATOM   4054 HG22 THR B   9       4.912  47.632  26.264  1.00 80.45           H  
ATOM   4055 HG23 THR B   9       5.037  45.855  26.368  1.00 80.45           H  
ATOM   4056  OG1 THR B   9       5.634  47.375  28.641  1.00 80.45           O  
ATOM   4057  HG1 THR B   9       6.202  47.681  29.352  1.00 80.45           H  
ATOM   4058  N   LEU B  10       9.174  45.622  26.580  1.00 83.64           N  
ATOM   4059  H   LEU B  10       9.487  46.374  27.177  1.00 83.64           H  
ATOM   4060  CA  LEU B  10      10.072  45.174  25.515  1.00 83.64           C  
ATOM   4061  HA  LEU B  10       9.517  45.122  24.578  1.00 83.64           H  
ATOM   4062  C   LEU B  10      10.607  43.764  25.777  1.00 83.64           C  
ATOM   4063  CB  LEU B  10      11.233  46.172  25.364  1.00 83.64           C  
ATOM   4064  HB2 LEU B  10      11.711  46.302  26.335  1.00 83.64           H  
ATOM   4065  HB3 LEU B  10      11.971  45.735  24.691  1.00 83.64           H  
ATOM   4066  O   LEU B  10      10.714  42.972  24.840  1.00 83.64           O  
ATOM   4067  CG  LEU B  10      10.844  47.556  24.809  1.00 83.64           C  
ATOM   4068  HG  LEU B  10      10.098  48.030  25.447  1.00 83.64           H  
ATOM   4069  CD1 LEU B  10      12.086  48.445  24.776  1.00 83.64           C  
ATOM   4070 HD11 LEU B  10      12.857  47.989  24.155  1.00 83.64           H  
ATOM   4071 HD12 LEU B  10      12.471  48.570  25.789  1.00 83.64           H  
ATOM   4072 HD13 LEU B  10      11.830  49.426  24.375  1.00 83.64           H  
ATOM   4073  CD2 LEU B  10      10.253  47.477  23.403  1.00 83.64           C  
ATOM   4074 HD21 LEU B  10      10.105  48.483  23.010  1.00 83.64           H  
ATOM   4075 HD22 LEU B  10       9.285  46.977  23.429  1.00 83.64           H  
ATOM   4076 HD23 LEU B  10      10.931  46.924  22.753  1.00 83.64           H  
ATOM   4077  N   LEU B  11      10.891  43.422  27.037  1.00 83.06           N  
ATOM   4078  H   LEU B  11      10.845  44.129  27.756  1.00 83.06           H  
ATOM   4079  CA  LEU B  11      11.273  42.064  27.419  1.00 83.06           C  
ATOM   4080  HA  LEU B  11      12.123  41.764  26.806  1.00 83.06           H  
ATOM   4081  C   LEU B  11      10.134  41.074  27.151  1.00 83.06           C  
ATOM   4082  CB  LEU B  11      11.696  42.054  28.898  1.00 83.06           C  
ATOM   4083  HB2 LEU B  11      12.521  42.754  29.035  1.00 83.06           H  
ATOM   4084  HB3 LEU B  11      10.859  42.399  29.504  1.00 83.06           H  
ATOM   4085  O   LEU B  11      10.355  40.055  26.499  1.00 83.06           O  
ATOM   4086  CG  LEU B  11      12.127  40.664  29.404  1.00 83.06           C  
ATOM   4087  HG  LEU B  11      11.326  39.944  29.239  1.00 83.06           H  
ATOM   4088  CD1 LEU B  11      13.394  40.166  28.705  1.00 83.06           C  
ATOM   4089 HD11 LEU B  11      14.197  40.894  28.812  1.00 83.06           H  
ATOM   4090 HD12 LEU B  11      13.195  39.991  27.647  1.00 83.06           H  
ATOM   4091 HD13 LEU B  11      13.707  39.220  29.147  1.00 83.06           H  
ATOM   4092  CD2 LEU B  11      12.389  40.730  30.907  1.00 83.06           C  
ATOM   4093 HD21 LEU B  11      11.486  41.053  31.424  1.00 83.06           H  
ATOM   4094 HD22 LEU B  11      13.198  41.430  31.117  1.00 83.06           H  
ATOM   4095 HD23 LEU B  11      12.665  39.741  31.274  1.00 83.06           H  
ATOM   4096  N   LEU B  12       8.913  41.395  27.595  1.00 82.83           N  
ATOM   4097  H   LEU B  12       8.805  42.237  28.141  1.00 82.83           H  
ATOM   4098  CA  LEU B  12       7.730  40.572  27.340  1.00 82.83           C  
ATOM   4099  HA  LEU B  12       7.894  39.584  27.771  1.00 82.83           H  
ATOM   4100  C   LEU B  12       7.500  40.392  25.838  1.00 82.83           C  
ATOM   4101  CB  LEU B  12       6.509  41.225  28.013  1.00 82.83           C  
ATOM   4102  HB2 LEU B  12       6.421  42.250  27.653  1.00 82.83           H  
ATOM   4103  HB3 LEU B  12       6.679  41.263  29.089  1.00 82.83           H  
ATOM   4104  O   LEU B  12       7.293  39.279  25.369  1.00 82.83           O  
ATOM   4105  CG  LEU B  12       5.178  40.498  27.735  1.00 82.83           C  
ATOM   4106  HG  LEU B  12       5.004  40.440  26.660  1.00 82.83           H  
ATOM   4107  CD1 LEU B  12       5.158  39.084  28.317  1.00 82.83           C  
ATOM   4108 HD11 LEU B  12       5.364  39.112  29.387  1.00 82.83           H  
ATOM   4109 HD12 LEU B  12       4.180  38.634  28.150  1.00 82.83           H  
ATOM   4110 HD13 LEU B  12       5.904  38.464  27.819  1.00 82.83           H  
ATOM   4111  CD2 LEU B  12       4.029  41.297  28.343  1.00 82.83           C  
ATOM   4112 HD21 LEU B  12       3.080  40.822  28.096  1.00 82.83           H  
ATOM   4113 HD22 LEU B  12       4.038  42.306  27.932  1.00 82.83           H  
ATOM   4114 HD23 LEU B  12       4.139  41.347  29.426  1.00 82.83           H  
ATOM   4115  N   LEU B  13       7.580  41.480  25.076  1.00 86.12           N  
ATOM   4116  H   LEU B  13       7.726  42.369  25.531  1.00 86.12           H  
ATOM   4117  CA  LEU B  13       7.413  41.466  23.630  1.00 86.12           C  
ATOM   4118  HA  LEU B  13       6.422  41.076  23.399  1.00 86.12           H  
ATOM   4119  C   LEU B  13       8.450  40.562  22.950  1.00 86.12           C  
ATOM   4120  CB  LEU B  13       7.533  42.922  23.166  1.00 86.12           C  
ATOM   4121  HB2 LEU B  13       8.551  43.261  23.357  1.00 86.12           H  
ATOM   4122  HB3 LEU B  13       6.856  43.545  23.749  1.00 86.12           H  
ATOM   4123  O   LEU B  13       8.094  39.735  22.115  1.00 86.12           O  
ATOM   4124  CG  LEU B  13       7.215  43.122  21.690  1.00 86.12           C  
ATOM   4125  HG  LEU B  13       7.713  42.362  21.087  1.00 86.12           H  
ATOM   4126  CD1 LEU B  13       5.731  43.059  21.442  1.00 86.12           C  
ATOM   4127 HD11 LEU B  13       5.553  43.151  20.370  1.00 86.12           H  
ATOM   4128 HD12 LEU B  13       5.228  43.866  21.974  1.00 86.12           H  
ATOM   4129 HD13 LEU B  13       5.351  42.102  21.797  1.00 86.12           H  
ATOM   4130  CD2 LEU B  13       7.649  44.513  21.272  1.00 86.12           C  
ATOM   4131 HD21 LEU B  13       8.712  44.642  21.476  1.00 86.12           H  
ATOM   4132 HD22 LEU B  13       7.425  44.665  20.216  1.00 86.12           H  
ATOM   4133 HD23 LEU B  13       7.105  45.262  21.849  1.00 86.12           H  
ATOM   4134  N   THR B  14       9.716  40.674  23.352  1.00 84.83           N  
ATOM   4135  H   THR B  14       9.933  41.365  24.056  1.00 84.83           H  
ATOM   4136  CA  THR B  14      10.804  39.828  22.843  1.00 84.83           C  
ATOM   4137  HA  THR B  14      10.846  39.924  21.758  1.00 84.83           H  
ATOM   4138  C   THR B  14      10.555  38.356  23.169  1.00 84.83           C  
ATOM   4139  CB  THR B  14      12.156  40.276  23.417  1.00 84.83           C  
ATOM   4140  HB  THR B  14      12.159  40.153  24.500  1.00 84.83           H  
ATOM   4141  O   THR B  14      10.695  37.500  22.296  1.00 84.83           O  
ATOM   4142  CG2 THR B  14      13.326  39.496  22.822  1.00 84.83           C  
ATOM   4143 HG21 THR B  14      13.290  38.458  23.154  1.00 84.83           H  
ATOM   4144 HG22 THR B  14      14.264  39.935  23.161  1.00 84.83           H  
ATOM   4145 HG23 THR B  14      13.286  39.533  21.734  1.00 84.83           H  
ATOM   4146  OG1 THR B  14      12.376  41.634  23.115  1.00 84.83           O  
ATOM   4147  HG1 THR B  14      11.819  42.153  23.700  1.00 84.83           H  
ATOM   4148  N   LEU B  15      10.107  38.053  24.391  1.00 81.84           N  
ATOM   4149  H   LEU B  15      10.011  38.793  25.072  1.00 81.84           H  
ATOM   4150  CA  LEU B  15       9.724  36.700  24.788  1.00 81.84           C  
ATOM   4151  HA  LEU B  15      10.579  36.041  24.634  1.00 81.84           H  
ATOM   4152  C   LEU B  15       8.568  36.168  23.925  1.00 81.84           C  
ATOM   4153  CB  LEU B  15       9.375  36.705  26.285  1.00 81.84           C  
ATOM   4154  HB2 LEU B  15      10.194  37.170  26.833  1.00 81.84           H  
ATOM   4155  HB3 LEU B  15       8.495  37.328  26.441  1.00 81.84           H  
ATOM   4156  O   LEU B  15       8.648  35.045  23.436  1.00 81.84           O  
ATOM   4157  CG  LEU B  15       9.114  35.290  26.845  1.00 81.84           C  
ATOM   4158  HG  LEU B  15       9.132  34.552  26.043  1.00 81.84           H  
ATOM   4159  CD1 LEU B  15      10.190  34.906  27.858  1.00 81.84           C  
ATOM   4160 HD11 LEU B  15      10.000  33.900  28.232  1.00 81.84           H  
ATOM   4161 HD12 LEU B  15      10.185  35.605  28.695  1.00 81.84           H  
ATOM   4162 HD13 LEU B  15      11.169  34.922  27.378  1.00 81.84           H  
ATOM   4163  CD2 LEU B  15       7.748  35.221  27.526  1.00 81.84           C  
ATOM   4164 HD21 LEU B  15       6.966  35.450  26.802  1.00 81.84           H  
ATOM   4165 HD22 LEU B  15       7.582  34.212  27.906  1.00 81.84           H  
ATOM   4166 HD23 LEU B  15       7.702  35.929  28.353  1.00 81.84           H  
ATOM   4167  N   MET B  16       7.532  36.970  23.663  1.00 83.71           N  
ATOM   4168  H   MET B  16       7.511  37.883  24.096  1.00 83.71           H  
ATOM   4169  CA  MET B  16       6.410  36.557  22.811  1.00 83.71           C  
ATOM   4170  HA  MET B  16       6.023  35.612  23.193  1.00 83.71           H  
ATOM   4171  C   MET B  16       6.828  36.307  21.358  1.00 83.71           C  
ATOM   4172  CB  MET B  16       5.273  37.584  22.851  1.00 83.71           C  
ATOM   4173  HB2 MET B  16       5.635  38.567  22.548  1.00 83.71           H  
ATOM   4174  HB3 MET B  16       4.514  37.267  22.136  1.00 83.71           H  
ATOM   4175  O   MET B  16       6.338  35.357  20.742  1.00 83.71           O  
ATOM   4176  CG  MET B  16       4.617  37.681  24.231  1.00 83.71           C  
ATOM   4177  HG2 MET B  16       4.579  36.692  24.688  1.00 83.71           H  
ATOM   4178  HG3 MET B  16       5.221  38.322  24.873  1.00 83.71           H  
ATOM   4179  SD  MET B  16       2.943  38.356  24.183  1.00 83.71           S  
ATOM   4180  CE  MET B  16       2.036  36.803  23.953  1.00 83.71           C  
ATOM   4181  HE1 MET B  16       0.995  37.008  23.702  1.00 83.71           H  
ATOM   4182  HE2 MET B  16       2.483  36.235  23.137  1.00 83.71           H  
ATOM   4183  HE3 MET B  16       2.080  36.212  24.868  1.00 83.71           H  
ATOM   4184  N   VAL B  17       7.757  37.101  20.815  1.00 86.56           N  
ATOM   4185  H   VAL B  17       8.087  37.890  21.353  1.00 86.56           H  
ATOM   4186  CA  VAL B  17       8.334  36.860  19.482  1.00 86.56           C  
ATOM   4187  HA  VAL B  17       7.523  36.794  18.757  1.00 86.56           H  
ATOM   4188  C   VAL B  17       9.072  35.522  19.446  1.00 86.56           C  
ATOM   4189  CB  VAL B  17       9.269  38.010  19.054  1.00 86.56           C  
ATOM   4190  HB  VAL B  17      10.003  38.210  19.834  1.00 86.56           H  
ATOM   4191  O   VAL B  17       8.827  34.711  18.553  1.00 86.56           O  
ATOM   4192  CG1 VAL B  17      10.012  37.692  17.750  1.00 86.56           C  
ATOM   4193 HG11 VAL B  17      10.571  38.564  17.412  1.00 86.56           H  
ATOM   4194 HG12 VAL B  17      10.724  36.880  17.903  1.00 86.56           H  
ATOM   4195 HG13 VAL B  17       9.292  37.402  16.984  1.00 86.56           H  
ATOM   4196  CG2 VAL B  17       8.464  39.280  18.785  1.00 86.56           C  
ATOM   4197 HG21 VAL B  17       7.938  39.609  19.682  1.00 86.56           H  
ATOM   4198 HG22 VAL B  17       9.130  40.075  18.450  1.00 86.56           H  
ATOM   4199 HG23 VAL B  17       7.734  39.082  18.000  1.00 86.56           H  
ATOM   4200  N   LEU B  18       9.930  35.254  20.433  1.00 84.51           N  
ATOM   4201  H   LEU B  18      10.080  35.953  21.146  1.00 84.51           H  
ATOM   4202  CA  LEU B  18      10.720  34.020  20.484  1.00 84.51           C  
ATOM   4203  HA  LEU B  18      11.162  33.854  19.501  1.00 84.51           H  
ATOM   4204  C   LEU B  18       9.845  32.787  20.753  1.00 84.51           C  
ATOM   4205  CB  LEU B  18      11.858  34.191  21.507  1.00 84.51           C  
ATOM   4206  HB2 LEU B  18      11.425  34.461  22.470  1.00 84.51           H  
ATOM   4207  HB3 LEU B  18      12.384  33.244  21.625  1.00 84.51           H  
ATOM   4208  O   LEU B  18      10.046  31.746  20.129  1.00 84.51           O  
ATOM   4209  CG  LEU B  18      12.871  35.277  21.082  1.00 84.51           C  
ATOM   4210  HG  LEU B  18      12.343  36.192  20.812  1.00 84.51           H  
ATOM   4211  CD1 LEU B  18      13.828  35.613  22.213  1.00 84.51           C  
ATOM   4212 HD11 LEU B  18      14.407  34.726  22.469  1.00 84.51           H  
ATOM   4213 HD12 LEU B  18      13.257  35.986  23.063  1.00 84.51           H  
ATOM   4214 HD13 LEU B  18      14.513  36.399  21.894  1.00 84.51           H  
ATOM   4215  CD2 LEU B  18      13.735  34.871  19.888  1.00 84.51           C  
ATOM   4216 HD21 LEU B  18      14.388  34.040  20.155  1.00 84.51           H  
ATOM   4217 HD22 LEU B  18      14.360  35.714  19.593  1.00 84.51           H  
ATOM   4218 HD23 LEU B  18      13.116  34.594  19.035  1.00 84.51           H  
ATOM   4219  N   MET B  19       8.805  32.910  21.581  1.00 83.53           N  
ATOM   4220  H   MET B  19       8.707  33.766  22.109  1.00 83.53           H  
ATOM   4221  CA  MET B  19       7.798  31.858  21.742  1.00 83.53           C  
ATOM   4222  HA  MET B  19       8.301  30.926  22.000  1.00 83.53           H  
ATOM   4223  C   MET B  19       7.026  31.604  20.448  1.00 83.53           C  
ATOM   4224  CB  MET B  19       6.814  32.202  22.865  1.00 83.53           C  
ATOM   4225  HB2 MET B  19       6.435  33.216  22.736  1.00 83.53           H  
ATOM   4226  HB3 MET B  19       5.971  31.513  22.807  1.00 83.53           H  
ATOM   4227  O   MET B  19       6.765  30.453  20.122  1.00 83.53           O  
ATOM   4228  CG  MET B  19       7.447  32.060  24.251  1.00 83.53           C  
ATOM   4229  HG2 MET B  19       8.231  32.809  24.364  1.00 83.53           H  
ATOM   4230  HG3 MET B  19       7.912  31.078  24.339  1.00 83.53           H  
ATOM   4231  SD  MET B  19       6.260  32.261  25.604  1.00 83.53           S  
ATOM   4232  CE  MET B  19       5.574  30.583  25.665  1.00 83.53           C  
ATOM   4233  HE1 MET B  19       6.374  29.866  25.855  1.00 83.53           H  
ATOM   4234  HE2 MET B  19       5.089  30.343  24.719  1.00 83.53           H  
ATOM   4235  HE3 MET B  19       4.842  30.519  26.471  1.00 83.53           H  
ATOM   4236  N   THR B  20       6.696  32.646  19.683  1.00 85.80           N  
ATOM   4237  H   THR B  20       6.936  33.574  20.002  1.00 85.80           H  
ATOM   4238  CA  THR B  20       5.994  32.496  18.398  1.00 85.80           C  
ATOM   4239  HA  THR B  20       5.125  31.856  18.551  1.00 85.80           H  
ATOM   4240  C   THR B  20       6.872  31.809  17.351  1.00 85.80           C  
ATOM   4241  CB  THR B  20       5.488  33.856  17.906  1.00 85.80           C  
ATOM   4242  HB  THR B  20       6.324  34.542  17.771  1.00 85.80           H  
ATOM   4243  O   THR B  20       6.385  30.940  16.629  1.00 85.80           O  
ATOM   4244  CG2 THR B  20       4.696  33.772  16.606  1.00 85.80           C  
ATOM   4245 HG21 THR B  20       5.349  33.482  15.783  1.00 85.80           H  
ATOM   4246 HG22 THR B  20       3.886  33.049  16.703  1.00 85.80           H  
ATOM   4247 HG23 THR B  20       4.280  34.757  16.392  1.00 85.80           H  
ATOM   4248  OG1 THR B  20       4.612  34.372  18.885  1.00 85.80           O  
ATOM   4249  HG1 THR B  20       5.165  34.801  19.543  1.00 85.80           H  
ATOM   4250  N   LEU B  21       8.173  32.116  17.321  1.00 86.87           N  
ATOM   4251  H   LEU B  21       8.502  32.861  17.919  1.00 86.87           H  
ATOM   4252  CA  LEU B  21       9.159  31.402  16.504  1.00 86.87           C  
ATOM   4253  HA  LEU B  21       8.839  31.422  15.462  1.00 86.87           H  
ATOM   4254  C   LEU B  21       9.268  29.923  16.896  1.00 86.87           C  
ATOM   4255  CB  LEU B  21      10.526  32.094  16.644  1.00 86.87           C  
ATOM   4256  HB2 LEU B  21      11.317  31.368  16.454  1.00 86.87           H  
ATOM   4257  HB3 LEU B  21      10.649  32.435  17.672  1.00 86.87           H  
ATOM   4258  O   LEU B  21       9.121  29.049  16.040  1.00 86.87           O  
ATOM   4259  CG  LEU B  21      10.721  33.278  15.687  1.00 86.87           C  
ATOM   4260  HG  LEU B  21       9.852  33.935  15.718  1.00 86.87           H  
ATOM   4261  CD1 LEU B  21      11.953  34.072  16.118  1.00 86.87           C  
ATOM   4262 HD11 LEU B  21      12.145  34.873  15.404  1.00 86.87           H  
ATOM   4263 HD12 LEU B  21      11.771  34.516  17.097  1.00 86.87           H  
ATOM   4264 HD13 LEU B  21      12.824  33.419  16.164  1.00 86.87           H  
ATOM   4265  CD2 LEU B  21      10.942  32.773  14.260  1.00 86.87           C  
ATOM   4266 HD21 LEU B  21      10.030  32.329  13.862  1.00 86.87           H  
ATOM   4267 HD22 LEU B  21      11.736  32.026  14.246  1.00 86.87           H  
ATOM   4268 HD23 LEU B  21      11.246  33.598  13.615  1.00 86.87           H  
ATOM   4269  N   GLY B  22       9.459  29.635  18.187  1.00 84.47           N  
ATOM   4270  H   GLY B  22       9.607  30.396  18.835  1.00 84.47           H  
ATOM   4271  CA  GLY B  22       9.521  28.260  18.689  1.00 84.47           C  
ATOM   4272  HA2 GLY B  22      10.345  27.735  18.207  1.00 84.47           H  
ATOM   4273  HA3 GLY B  22       9.696  28.280  19.764  1.00 84.47           H  
ATOM   4274  C   GLY B  22       8.231  27.482  18.419  1.00 84.47           C  
ATOM   4275  O   GLY B  22       8.273  26.319  18.021  1.00 84.47           O  
ATOM   4276  N   PHE B  23       7.079  28.141  18.549  1.00 88.54           N  
ATOM   4277  H   PHE B  23       7.106  29.086  18.905  1.00 88.54           H  
ATOM   4278  CA  PHE B  23       5.775  27.563  18.253  1.00 88.54           C  
ATOM   4279  HA  PHE B  23       5.671  26.635  18.814  1.00 88.54           H  
ATOM   4280  C   PHE B  23       5.611  27.220  16.768  1.00 88.54           C  
ATOM   4281  CB  PHE B  23       4.683  28.535  18.712  1.00 88.54           C  
ATOM   4282  HB2 PHE B  23       4.701  29.440  18.105  1.00 88.54           H  
ATOM   4283  HB3 PHE B  23       4.864  28.816  19.750  1.00 88.54           H  
ATOM   4284  O   PHE B  23       5.225  26.100  16.433  1.00 88.54           O  
ATOM   4285  CG  PHE B  23       3.325  27.898  18.638  1.00 88.54           C  
ATOM   4286  CD1 PHE B  23       2.494  28.087  17.516  1.00 88.54           C  
ATOM   4287  HD1 PHE B  23       2.795  28.747  16.716  1.00 88.54           H  
ATOM   4288  CD2 PHE B  23       2.949  27.028  19.674  1.00 88.54           C  
ATOM   4289  HD2 PHE B  23       3.594  26.890  20.530  1.00 88.54           H  
ATOM   4290  CE1 PHE B  23       1.290  27.373  17.428  1.00 88.54           C  
ATOM   4291  HE1 PHE B  23       0.644  27.485  16.569  1.00 88.54           H  
ATOM   4292  CE2 PHE B  23       1.753  26.317  19.585  1.00 88.54           C  
ATOM   4293  HE2 PHE B  23       1.464  25.632  20.369  1.00 88.54           H  
ATOM   4294  CZ  PHE B  23       0.946  26.479  18.459  1.00 88.54           C  
ATOM   4295  HZ  PHE B  23       0.059  25.866  18.411  1.00 88.54           H  
ATOM   4296  N   GLY B  24       5.954  28.154  15.873  1.00 89.27           N  
ATOM   4297  H   GLY B  24       6.267  29.053  16.209  1.00 89.27           H  
ATOM   4298  CA  GLY B  24       5.921  27.929  14.428  1.00 89.27           C  
ATOM   4299  HA2 GLY B  24       6.247  28.837  13.922  1.00 89.27           H  
ATOM   4300  HA3 GLY B  24       4.903  27.692  14.117  1.00 89.27           H  
ATOM   4301  C   GLY B  24       6.836  26.782  13.996  1.00 89.27           C  
ATOM   4302  O   GLY B  24       6.433  25.935  13.199  1.00 89.27           O  
ATOM   4303  N   MET B  25       8.031  26.694  14.584  1.00 90.70           N  
ATOM   4304  H   MET B  25       8.317  27.430  15.214  1.00 90.70           H  
ATOM   4305  CA  MET B  25       8.969  25.606  14.307  1.00 90.70           C  
ATOM   4306  HA  MET B  25       9.056  25.497  13.225  1.00 90.70           H  
ATOM   4307  C   MET B  25       8.472  24.253  14.816  1.00 90.70           C  
ATOM   4308  CB  MET B  25      10.348  25.955  14.875  1.00 90.70           C  
ATOM   4309  HB2 MET B  25      10.973  25.063  14.902  1.00 90.70           H  
ATOM   4310  HB3 MET B  25      10.248  26.327  15.894  1.00 90.70           H  
ATOM   4311  O   MET B  25       8.510  23.282  14.063  1.00 90.70           O  
ATOM   4312  CG  MET B  25      11.023  27.021  14.002  1.00 90.70           C  
ATOM   4313  HG2 MET B  25      10.402  27.917  14.000  1.00 90.70           H  
ATOM   4314  HG3 MET B  25      11.969  27.292  14.470  1.00 90.70           H  
ATOM   4315  SD  MET B  25      11.351  26.556  12.271  1.00 90.70           S  
ATOM   4316  CE  MET B  25      12.381  25.084  12.505  1.00 90.70           C  
ATOM   4317  HE1 MET B  25      12.782  24.764  11.544  1.00 90.70           H  
ATOM   4318  HE2 MET B  25      11.787  24.276  12.932  1.00 90.70           H  
ATOM   4319  HE3 MET B  25      13.203  25.326  13.180  1.00 90.70           H  
ATOM   4320  N   ARG B  26       7.916  24.180  16.032  1.00 91.27           N  
ATOM   4321  H   ARG B  26       7.928  25.005  16.616  1.00 91.27           H  
ATOM   4322  CA  ARG B  26       7.304  22.944  16.553  1.00 91.27           C  
ATOM   4323  HA  ARG B  26       8.032  22.136  16.485  1.00 91.27           H  
ATOM   4324  C   ARG B  26       6.094  22.498  15.726  1.00 91.27           C  
ATOM   4325  CB  ARG B  26       6.911  23.128  18.024  1.00 91.27           C  
ATOM   4326  HB2 ARG B  26       6.391  24.078  18.148  1.00 91.27           H  
ATOM   4327  HB3 ARG B  26       6.228  22.326  18.304  1.00 91.27           H  
ATOM   4328  O   ARG B  26       5.912  21.299  15.517  1.00 91.27           O  
ATOM   4329  CG  ARG B  26       8.125  23.068  18.964  1.00 91.27           C  
ATOM   4330  HG2 ARG B  26       8.613  22.099  18.859  1.00 91.27           H  
ATOM   4331  HG3 ARG B  26       8.838  23.852  18.711  1.00 91.27           H  
ATOM   4332  CD  ARG B  26       7.656  23.243  20.413  1.00 91.27           C  
ATOM   4333  HD2 ARG B  26       6.917  22.475  20.641  1.00 91.27           H  
ATOM   4334  HD3 ARG B  26       7.188  24.224  20.502  1.00 91.27           H  
ATOM   4335  NE  ARG B  26       8.768  23.137  21.375  1.00 91.27           N  
ATOM   4336  HE  ARG B  26       9.648  22.772  21.038  1.00 91.27           H  
ATOM   4337  NH1 ARG B  26       7.664  23.965  23.214  1.00 91.27           N  
ATOM   4338 HH11 ARG B  26       6.816  24.055  22.672  1.00 91.27           H  
ATOM   4339 HH12 ARG B  26       7.725  24.307  24.162  1.00 91.27           H  
ATOM   4340  NH2 ARG B  26       9.804  23.432  23.384  1.00 91.27           N  
ATOM   4341 HH21 ARG B  26      10.686  23.107  23.014  1.00 91.27           H  
ATOM   4342 HH22 ARG B  26       9.877  24.001  24.215  1.00 91.27           H  
ATOM   4343  CZ  ARG B  26       8.743  23.504  22.644  1.00 91.27           C  
ATOM   4344  N   ALA B  27       5.286  23.437  15.231  1.00 94.77           N  
ATOM   4345  H   ALA B  27       5.456  24.399  15.489  1.00 94.77           H  
ATOM   4346  CA  ALA B  27       4.158  23.144  14.347  1.00 94.77           C  
ATOM   4347  HA  ALA B  27       3.519  22.403  14.827  1.00 94.77           H  
ATOM   4348  C   ALA B  27       4.623  22.547  13.008  1.00 94.77           C  
ATOM   4349  CB  ALA B  27       3.341  24.425  14.150  1.00 94.77           C  
ATOM   4350  HB1 ALA B  27       2.508  24.232  13.474  1.00 94.77           H  
ATOM   4351  HB2 ALA B  27       3.964  25.209  13.718  1.00 94.77           H  
ATOM   4352  HB3 ALA B  27       2.953  24.768  15.109  1.00 94.77           H  
ATOM   4353  O   ALA B  27       4.111  21.506  12.593  1.00 94.77           O  
ATOM   4354  N   LYS B  28       5.643  23.149  12.379  1.00 96.00           N  
ATOM   4355  H   LYS B  28       5.994  24.015  12.763  1.00 96.00           H  
ATOM   4356  CA  LYS B  28       6.286  22.609  11.172  1.00 96.00           C  
ATOM   4357  HA  LYS B  28       5.556  22.537  10.366  1.00 96.00           H  
ATOM   4358  C   LYS B  28       6.827  21.198  11.405  1.00 96.00           C  
ATOM   4359  CB  LYS B  28       7.421  23.556  10.750  1.00 96.00           C  
ATOM   4360  HB2 LYS B  28       7.023  24.557  10.584  1.00 96.00           H  
ATOM   4361  HB3 LYS B  28       8.169  23.607  11.541  1.00 96.00           H  
ATOM   4362  O   LYS B  28       6.582  20.287  10.618  1.00 96.00           O  
ATOM   4363  CG  LYS B  28       8.080  23.057   9.462  1.00 96.00           C  
ATOM   4364  HG2 LYS B  28       8.249  21.981   9.508  1.00 96.00           H  
ATOM   4365  HG3 LYS B  28       7.409  23.267   8.630  1.00 96.00           H  
ATOM   4366  CD  LYS B  28       9.442  23.688   9.205  1.00 96.00           C  
ATOM   4367  HD2 LYS B  28      10.143  23.394   9.987  1.00 96.00           H  
ATOM   4368  HD3 LYS B  28       9.357  24.774   9.168  1.00 96.00           H  
ATOM   4369  CE  LYS B  28       9.878  23.113   7.858  1.00 96.00           C  
ATOM   4370  HE2 LYS B  28       9.096  23.325   7.128  1.00 96.00           H  
ATOM   4371  HE3 LYS B  28       9.958  22.028   7.927  1.00 96.00           H  
ATOM   4372  NZ  LYS B  28      11.145  23.681   7.378  1.00 96.00           N  
ATOM   4373  HZ1 LYS B  28      11.142  23.568   6.374  1.00 96.00           H  
ATOM   4374  HZ2 LYS B  28      11.243  24.657   7.620  1.00 96.00           H  
ATOM   4375  HZ3 LYS B  28      11.924  23.119   7.689  1.00 96.00           H  
ATOM   4376  N   GLU B  29       7.563  21.022  12.495  1.00 95.23           N  
ATOM   4377  H   GLU B  29       7.764  21.834  13.062  1.00 95.23           H  
ATOM   4378  CA  GLU B  29       8.173  19.753  12.887  1.00 95.23           C  
ATOM   4379  HA  GLU B  29       8.833  19.402  12.094  1.00 95.23           H  
ATOM   4380  C   GLU B  29       7.127  18.655  13.123  1.00 95.23           C  
ATOM   4381  CB  GLU B  29       9.002  20.020  14.148  1.00 95.23           C  
ATOM   4382  HB2 GLU B  29       8.459  20.718  14.785  1.00 95.23           H  
ATOM   4383  HB3 GLU B  29       9.128  19.108  14.731  1.00 95.23           H  
ATOM   4384  O   GLU B  29       7.354  17.508  12.734  1.00 95.23           O  
ATOM   4385  CG  GLU B  29      10.380  20.601  13.787  1.00 95.23           C  
ATOM   4386  HG2 GLU B  29      10.949  19.843  13.250  1.00 95.23           H  
ATOM   4387  HG3 GLU B  29      10.255  21.457  13.124  1.00 95.23           H  
ATOM   4388  CD  GLU B  29      11.169  21.040  15.023  1.00 95.23           C  
ATOM   4389  OE1 GLU B  29      12.320  21.516  14.866  1.00 95.23           O  
ATOM   4390  OE2 GLU B  29      10.669  20.863  16.156  1.00 95.23           O  
ATOM   4391  N   ARG B  30       5.960  19.013  13.679  1.00 96.28           N  
ATOM   4392  H   ARG B  30       5.870  19.972  13.985  1.00 96.28           H  
ATOM   4393  CA  ARG B  30       4.828  18.101  13.898  1.00 96.28           C  
ATOM   4394  HA  ARG B  30       5.208  17.219  14.415  1.00 96.28           H  
ATOM   4395  C   ARG B  30       4.202  17.597  12.604  1.00 96.28           C  
ATOM   4396  CB  ARG B  30       3.761  18.808  14.756  1.00 96.28           C  
ATOM   4397  HB2 ARG B  30       3.426  19.708  14.241  1.00 96.28           H  
ATOM   4398  HB3 ARG B  30       4.203  19.123  15.702  1.00 96.28           H  
ATOM   4399  O   ARG B  30       3.785  16.437  12.557  1.00 96.28           O  
ATOM   4400  CG  ARG B  30       2.519  17.950  15.052  1.00 96.28           C  
ATOM   4401  HG2 ARG B  30       1.847  18.545  15.671  1.00 96.28           H  
ATOM   4402  HG3 ARG B  30       1.986  17.725  14.129  1.00 96.28           H  
ATOM   4403  CD  ARG B  30       2.854  16.659  15.812  1.00 96.28           C  
ATOM   4404  HD2 ARG B  30       3.907  16.664  16.094  1.00 96.28           H  
ATOM   4405  HD3 ARG B  30       2.270  16.654  16.732  1.00 96.28           H  
ATOM   4406  NE  ARG B  30       2.558  15.425  15.049  1.00 96.28           N  
ATOM   4407  HE  ARG B  30       2.530  15.487  14.042  1.00 96.28           H  
ATOM   4408  NH1 ARG B  30       3.082  14.038  16.772  1.00 96.28           N  
ATOM   4409 HH11 ARG B  30       3.210  13.092  17.102  1.00 96.28           H  
ATOM   4410 HH12 ARG B  30       3.389  14.824  17.327  1.00 96.28           H  
ATOM   4411  NH2 ARG B  30       2.306  13.125  14.920  1.00 96.28           N  
ATOM   4412 HH21 ARG B  30       1.939  13.100  13.979  1.00 96.28           H  
ATOM   4413 HH22 ARG B  30       2.450  12.234  15.373  1.00 96.28           H  
ATOM   4414  CZ  ARG B  30       2.649  14.206  15.557  1.00 96.28           C  
ATOM   4415  N   VAL B  31       4.074  18.459  11.600  1.00 98.03           N  
ATOM   4416  H   VAL B  31       4.404  19.405  11.728  1.00 98.03           H  
ATOM   4417  CA  VAL B  31       3.567  18.060  10.280  1.00 98.03           C  
ATOM   4418  HA  VAL B  31       2.713  17.395  10.409  1.00 98.03           H  
ATOM   4419  C   VAL B  31       4.630  17.248   9.544  1.00 98.03           C  
ATOM   4420  CB  VAL B  31       3.078  19.285   9.483  1.00 98.03           C  
ATOM   4421  HB  VAL B  31       3.867  20.036   9.451  1.00 98.03           H  
ATOM   4422  O   VAL B  31       4.315  16.179   9.035  1.00 98.03           O  
ATOM   4423  CG1 VAL B  31       2.677  18.925   8.050  1.00 98.03           C  
ATOM   4424 HG11 VAL B  31       2.317  19.814   7.531  1.00 98.03           H  
ATOM   4425 HG12 VAL B  31       1.895  18.166   8.046  1.00 98.03           H  
ATOM   4426 HG13 VAL B  31       3.542  18.552   7.502  1.00 98.03           H  
ATOM   4427  CG2 VAL B  31       1.842  19.884  10.175  1.00 98.03           C  
ATOM   4428 HG21 VAL B  31       1.441  20.697   9.570  1.00 98.03           H  
ATOM   4429 HG22 VAL B  31       2.112  20.276  11.155  1.00 98.03           H  
ATOM   4430 HG23 VAL B  31       1.071  19.121  10.282  1.00 98.03           H  
ATOM   4431  N   GLU B  32       5.898  17.667   9.605  1.00 98.20           N  
ATOM   4432  H   GLU B  32       6.084  18.554  10.051  1.00 98.20           H  
ATOM   4433  CA  GLU B  32       7.029  16.962   8.985  1.00 98.20           C  
ATOM   4434  HA  GLU B  32       6.894  16.961   7.903  1.00 98.20           H  
ATOM   4435  C   GLU B  32       7.127  15.500   9.435  1.00 98.20           C  
ATOM   4436  CB  GLU B  32       8.337  17.697   9.323  1.00 98.20           C  
ATOM   4437  HB2 GLU B  32       8.257  18.742   9.022  1.00 98.20           H  
ATOM   4438  HB3 GLU B  32       8.498  17.673  10.401  1.00 98.20           H  
ATOM   4439  O   GLU B  32       7.194  14.604   8.597  1.00 98.20           O  
ATOM   4440  CG  GLU B  32       9.562  17.088   8.632  1.00 98.20           C  
ATOM   4441  HG2 GLU B  32       9.416  17.116   7.552  1.00 98.20           H  
ATOM   4442  HG3 GLU B  32       9.681  16.049   8.938  1.00 98.20           H  
ATOM   4443  CD  GLU B  32      10.825  17.862   9.011  1.00 98.20           C  
ATOM   4444  OE1 GLU B  32      11.277  18.700   8.207  1.00 98.20           O  
ATOM   4445  OE2 GLU B  32      11.337  17.656  10.137  1.00 98.20           O  
ATOM   4446  N   ILE B  33       7.098  15.240  10.748  1.00 98.24           N  
ATOM   4447  H   ILE B  33       7.054  16.011  11.399  1.00 98.24           H  
ATOM   4448  CA  ILE B  33       7.202  13.867  11.261  1.00 98.24           C  
ATOM   4449  HA  ILE B  33       8.063  13.407  10.776  1.00 98.24           H  
ATOM   4450  C   ILE B  33       5.985  13.015  10.882  1.00 98.24           C  
ATOM   4451  CB  ILE B  33       7.464  13.860  12.780  1.00 98.24           C  
ATOM   4452  HB  ILE B  33       8.308  14.524  12.969  1.00 98.24           H  
ATOM   4453  O   ILE B  33       6.128  11.816  10.663  1.00 98.24           O  
ATOM   4454  CG1 ILE B  33       7.867  12.445  13.238  1.00 98.24           C  
ATOM   4455 HG12 ILE B  33       8.655  12.073  12.583  1.00 98.24           H  
ATOM   4456 HG13 ILE B  33       7.020  11.766  13.144  1.00 98.24           H  
ATOM   4457  CG2 ILE B  33       6.262  14.384  13.582  1.00 98.24           C  
ATOM   4458 HG21 ILE B  33       5.996  15.380  13.227  1.00 98.24           H  
ATOM   4459 HG22 ILE B  33       6.537  14.464  14.634  1.00 98.24           H  
ATOM   4460 HG23 ILE B  33       5.404  13.719  13.482  1.00 98.24           H  
ATOM   4461  CD1 ILE B  33       8.369  12.383  14.683  1.00 98.24           C  
ATOM   4462 HD11 ILE B  33       8.799  11.397  14.856  1.00 98.24           H  
ATOM   4463 HD12 ILE B  33       9.135  13.140  14.852  1.00 98.24           H  
ATOM   4464 HD13 ILE B  33       7.543  12.532  15.378  1.00 98.24           H  
ATOM   4465  N   GLN B  34       4.794  13.618  10.772  1.00 98.29           N  
ATOM   4466  H   GLN B  34       4.748  14.623  10.863  1.00 98.29           H  
ATOM   4467  CA  GLN B  34       3.605  12.887  10.338  1.00 98.29           C  
ATOM   4468  HA  GLN B  34       3.570  11.949  10.891  1.00 98.29           H  
ATOM   4469  C   GLN B  34       3.692  12.527   8.855  1.00 98.29           C  
ATOM   4470  CB  GLN B  34       2.331  13.691  10.639  1.00 98.29           C  
ATOM   4471  HB2 GLN B  34       2.356  14.037  11.672  1.00 98.29           H  
ATOM   4472  HB3 GLN B  34       2.288  14.564   9.989  1.00 98.29           H  
ATOM   4473  O   GLN B  34       3.442  11.380   8.510  1.00 98.29           O  
ATOM   4474  CG  GLN B  34       1.070  12.834  10.421  1.00 98.29           C  
ATOM   4475  HG2 GLN B  34       0.184  13.450  10.576  1.00 98.29           H  
ATOM   4476  HG3 GLN B  34       1.039  12.463   9.397  1.00 98.29           H  
ATOM   4477  CD  GLN B  34       1.007  11.665  11.399  1.00 98.29           C  
ATOM   4478  NE2 GLN B  34       0.941  10.438  10.926  1.00 98.29           N  
ATOM   4479 HE21 GLN B  34       0.860   9.663  11.568  1.00 98.29           H  
ATOM   4480 HE22 GLN B  34       0.972  10.259   9.933  1.00 98.29           H  
ATOM   4481  OE1 GLN B  34       1.053  11.879  12.609  1.00 98.29           O  
ATOM   4482  N   MET B  35       4.096  13.474   8.003  1.00 98.70           N  
ATOM   4483  H   MET B  35       4.287  14.402   8.354  1.00 98.70           H  
ATOM   4484  CA  MET B  35       4.315  13.223   6.577  1.00 98.70           C  
ATOM   4485  HA  MET B  35       3.390  12.871   6.121  1.00 98.70           H  
ATOM   4486  C   MET B  35       5.383  12.146   6.355  1.00 98.70           C  
ATOM   4487  CB  MET B  35       4.759  14.514   5.881  1.00 98.70           C  
ATOM   4488  HB2 MET B  35       5.095  14.254   4.878  1.00 98.70           H  
ATOM   4489  HB3 MET B  35       5.599  14.949   6.423  1.00 98.70           H  
ATOM   4490  O   MET B  35       5.207  11.276   5.510  1.00 98.70           O  
ATOM   4491  CG  MET B  35       3.650  15.564   5.763  1.00 98.70           C  
ATOM   4492  HG2 MET B  35       3.229  15.756   6.750  1.00 98.70           H  
ATOM   4493  HG3 MET B  35       2.855  15.164   5.133  1.00 98.70           H  
ATOM   4494  SD  MET B  35       4.213  17.147   5.071  1.00 98.70           S  
ATOM   4495  CE  MET B  35       4.880  16.583   3.480  1.00 98.70           C  
ATOM   4496  HE1 MET B  35       5.804  16.029   3.639  1.00 98.70           H  
ATOM   4497  HE2 MET B  35       5.081  17.442   2.839  1.00 98.70           H  
ATOM   4498  HE3 MET B  35       4.167  15.919   2.991  1.00 98.70           H  
ATOM   4499  N   ALA B  36       6.466  12.163   7.140  1.00 98.75           N  
ATOM   4500  H   ALA B  36       6.589  12.933   7.783  1.00 98.75           H  
ATOM   4501  CA  ALA B  36       7.498  11.131   7.083  1.00 98.75           C  
ATOM   4502  HA  ALA B  36       7.840  11.037   6.052  1.00 98.75           H  
ATOM   4503  C   ALA B  36       6.966   9.752   7.511  1.00 98.75           C  
ATOM   4504  CB  ALA B  36       8.685  11.574   7.947  1.00 98.75           C  
ATOM   4505  HB1 ALA B  36       9.052  12.542   7.607  1.00 98.75           H  
ATOM   4506  HB2 ALA B  36       9.487  10.841   7.865  1.00 98.75           H  
ATOM   4507  HB3 ALA B  36       8.379  11.654   8.991  1.00 98.75           H  
ATOM   4508  O   ALA B  36       7.266   8.756   6.858  1.00 98.75           O  
ATOM   4509  N   ALA B  37       6.154   9.686   8.574  1.00 98.81           N  
ATOM   4510  H   ALA B  37       5.953  10.529   9.092  1.00 98.81           H  
ATOM   4511  CA  ALA B  37       5.546   8.434   9.026  1.00 98.81           C  
ATOM   4512  HA  ALA B  37       6.331   7.688   9.152  1.00 98.81           H  
ATOM   4513  C   ALA B  37       4.550   7.879   7.996  1.00 98.81           C  
ATOM   4514  CB  ALA B  37       4.879   8.656  10.390  1.00 98.81           C  
ATOM   4515  HB1 ALA B  37       4.079   9.392  10.302  1.00 98.81           H  
ATOM   4516  HB2 ALA B  37       5.619   9.004  11.110  1.00 98.81           H  
ATOM   4517  HB3 ALA B  37       4.461   7.714  10.745  1.00 98.81           H  
ATOM   4518  O   ALA B  37       4.550   6.679   7.744  1.00 98.81           O  
ATOM   4519  N   ASP B  38       3.749   8.749   7.375  1.00 98.81           N  
ATOM   4520  H   ASP B  38       3.790   9.718   7.659  1.00 98.81           H  
ATOM   4521  CA  ASP B  38       2.798   8.395   6.318  1.00 98.81           C  
ATOM   4522  HA  ASP B  38       2.161   7.580   6.660  1.00 98.81           H  
ATOM   4523  C   ASP B  38       3.519   7.884   5.059  1.00 98.81           C  
ATOM   4524  CB  ASP B  38       1.913   9.617   6.001  1.00 98.81           C  
ATOM   4525  HB2 ASP B  38       1.295   9.386   5.133  1.00 98.81           H  
ATOM   4526  HB3 ASP B  38       2.550  10.461   5.737  1.00 98.81           H  
ATOM   4527  O   ASP B  38       3.189   6.814   4.554  1.00 98.81           O  
ATOM   4528  CG  ASP B  38       0.967  10.041   7.132  1.00 98.81           C  
ATOM   4529  OD1 ASP B  38       0.692   9.258   8.072  1.00 98.81           O  
ATOM   4530  OD2 ASP B  38       0.453  11.179   7.116  1.00 98.81           O  
ATOM   4531  N   ALA B  39       4.559   8.584   4.595  1.00 98.83           N  
ATOM   4532  H   ALA B  39       4.786   9.470   5.025  1.00 98.83           H  
ATOM   4533  CA  ALA B  39       5.367   8.139   3.459  1.00 98.83           C  
ATOM   4534  HA  ALA B  39       4.715   8.000   2.597  1.00 98.83           H  
ATOM   4535  C   ALA B  39       6.062   6.793   3.737  1.00 98.83           C  
ATOM   4536  CB  ALA B  39       6.385   9.235   3.129  1.00 98.83           C  
ATOM   4537  HB1 ALA B  39       5.864  10.165   2.898  1.00 98.83           H  
ATOM   4538  HB2 ALA B  39       7.058   9.394   3.971  1.00 98.83           H  
ATOM   4539  HB3 ALA B  39       6.966   8.935   2.257  1.00 98.83           H  
ATOM   4540  O   ALA B  39       6.123   5.928   2.863  1.00 98.83           O  
ATOM   4541  N   ALA B  40       6.546   6.586   4.964  1.00 98.86           N  
ATOM   4542  H   ALA B  40       6.511   7.347   5.628  1.00 98.86           H  
ATOM   4543  CA  ALA B  40       7.153   5.329   5.386  1.00 98.86           C  
ATOM   4544  HA  ALA B  40       7.909   5.037   4.658  1.00 98.86           H  
ATOM   4545  C   ALA B  40       6.135   4.178   5.468  1.00 98.86           C  
ATOM   4546  CB  ALA B  40       7.845   5.574   6.726  1.00 98.86           C  
ATOM   4547  HB1 ALA B  40       7.159   6.054   7.423  1.00 98.86           H  
ATOM   4548  HB2 ALA B  40       8.710   6.222   6.585  1.00 98.86           H  
ATOM   4549  HB3 ALA B  40       8.170   4.616   7.133  1.00 98.86           H  
ATOM   4550  O   ALA B  40       6.419   3.088   4.979  1.00 98.86           O  
ATOM   4551  N   ALA B  41       4.947   4.419   6.030  1.00 98.85           N  
ATOM   4552  H   ALA B  41       4.759   5.342   6.397  1.00 98.85           H  
ATOM   4553  CA  ALA B  41       3.872   3.430   6.111  1.00 98.85           C  
ATOM   4554  HA  ALA B  41       4.236   2.536   6.617  1.00 98.85           H  
ATOM   4555  C   ALA B  41       3.382   3.002   4.719  1.00 98.85           C  
ATOM   4556  CB  ALA B  41       2.731   4.032   6.935  1.00 98.85           C  
ATOM   4557  HB1 ALA B  41       2.404   4.978   6.505  1.00 98.85           H  
ATOM   4558  HB2 ALA B  41       3.050   4.191   7.965  1.00 98.85           H  
ATOM   4559  HB3 ALA B  41       1.891   3.338   6.943  1.00 98.85           H  
ATOM   4560  O   ALA B  41       3.285   1.809   4.438  1.00 98.85           O  
ATOM   4561  N   TYR B  42       3.156   3.965   3.819  1.00 98.81           N  
ATOM   4562  H   TYR B  42       3.223   4.931   4.104  1.00 98.81           H  
ATOM   4563  CA  TYR B  42       2.815   3.667   2.428  1.00 98.81           C  
ATOM   4564  HA  TYR B  42       1.933   3.026   2.411  1.00 98.81           H  
ATOM   4565  C   TYR B  42       3.946   2.911   1.723  1.00 98.81           C  
ATOM   4566  CB  TYR B  42       2.483   4.965   1.689  1.00 98.81           C  
ATOM   4567  HB2 TYR B  42       3.360   5.613   1.683  1.00 98.81           H  
ATOM   4568  HB3 TYR B  42       1.693   5.487   2.230  1.00 98.81           H  
ATOM   4569  O   TYR B  42       3.689   1.952   1.006  1.00 98.81           O  
ATOM   4570  CG  TYR B  42       2.020   4.738   0.263  1.00 98.81           C  
ATOM   4571  CD1 TYR B  42       2.939   4.835  -0.799  1.00 98.81           C  
ATOM   4572  HD1 TYR B  42       3.977   5.058  -0.602  1.00 98.81           H  
ATOM   4573  CD2 TYR B  42       0.679   4.394   0.001  1.00 98.81           C  
ATOM   4574  HD2 TYR B  42      -0.020   4.281   0.816  1.00 98.81           H  
ATOM   4575  CE1 TYR B  42       2.520   4.609  -2.122  1.00 98.81           C  
ATOM   4576  HE1 TYR B  42       3.230   4.678  -2.933  1.00 98.81           H  
ATOM   4577  CE2 TYR B  42       0.260   4.164  -1.325  1.00 98.81           C  
ATOM   4578  HE2 TYR B  42      -0.753   3.868  -1.556  1.00 98.81           H  
ATOM   4579  OH  TYR B  42       0.773   4.021  -3.655  1.00 98.81           O  
ATOM   4580  HH  TYR B  42       1.505   3.833  -4.248  1.00 98.81           H  
ATOM   4581  CZ  TYR B  42       1.182   4.260  -2.384  1.00 98.81           C  
ATOM   4582  N   SER B  43       5.208   3.275   1.976  1.00 98.88           N  
ATOM   4583  H   SER B  43       5.373   4.077   2.568  1.00 98.88           H  
ATOM   4584  CA  SER B  43       6.351   2.561   1.395  1.00 98.88           C  
ATOM   4585  HA  SER B  43       6.207   2.524   0.315  1.00 98.88           H  
ATOM   4586  C   SER B  43       6.443   1.111   1.880  1.00 98.88           C  
ATOM   4587  CB  SER B  43       7.669   3.287   1.668  1.00 98.88           C  
ATOM   4588  HB2 SER B  43       8.484   2.730   1.206  1.00 98.88           H  
ATOM   4589  HB3 SER B  43       7.847   3.345   2.742  1.00 98.88           H  
ATOM   4590  O   SER B  43       6.716   0.233   1.069  1.00 98.88           O  
ATOM   4591  OG  SER B  43       7.644   4.589   1.116  1.00 98.88           O  
ATOM   4592  HG  SER B  43       7.064   5.113   1.672  1.00 98.88           H  
ATOM   4593  N   GLN B  44       6.173   0.824   3.159  1.00 98.75           N  
ATOM   4594  H   GLN B  44       5.957   1.574   3.801  1.00 98.75           H  
ATOM   4595  CA  GLN B  44       6.093  -0.562   3.643  1.00 98.75           C  
ATOM   4596  HA  GLN B  44       7.028  -1.078   3.424  1.00 98.75           H  
ATOM   4597  C   GLN B  44       4.980  -1.343   2.932  1.00 98.75           C  
ATOM   4598  CB  GLN B  44       5.850  -0.612   5.159  1.00 98.75           C  
ATOM   4599  HB2 GLN B  44       5.022   0.046   5.423  1.00 98.75           H  
ATOM   4600  HB3 GLN B  44       5.555  -1.631   5.407  1.00 98.75           H  
ATOM   4601  O   GLN B  44       5.202  -2.482   2.518  1.00 98.75           O  
ATOM   4602  CG  GLN B  44       7.073  -0.263   6.020  1.00 98.75           C  
ATOM   4603  HG2 GLN B  44       7.350   0.780   5.862  1.00 98.75           H  
ATOM   4604  HG3 GLN B  44       7.914  -0.897   5.739  1.00 98.75           H  
ATOM   4605  CD  GLN B  44       6.766  -0.503   7.498  1.00 98.75           C  
ATOM   4606  NE2 GLN B  44       7.007   0.444   8.372  1.00 98.75           N  
ATOM   4607 HE21 GLN B  44       6.657   0.253   9.300  1.00 98.75           H  
ATOM   4608 HE22 GLN B  44       7.554   1.256   8.126  1.00 98.75           H  
ATOM   4609  OE1 GLN B  44       6.267  -1.536   7.908  1.00 98.75           O  
ATOM   4610  N   ALA B  45       3.809  -0.725   2.741  1.00 98.87           N  
ATOM   4611  H   ALA B  45       3.671   0.199   3.125  1.00 98.87           H  
ATOM   4612  CA  ALA B  45       2.705  -1.348   2.015  1.00 98.87           C  
ATOM   4613  HA  ALA B  45       2.504  -2.320   2.466  1.00 98.87           H  
ATOM   4614  C   ALA B  45       3.061  -1.611   0.544  1.00 98.87           C  
ATOM   4615  CB  ALA B  45       1.447  -0.488   2.174  1.00 98.87           C  
ATOM   4616  HB1 ALA B  45       1.191  -0.409   3.230  1.00 98.87           H  
ATOM   4617  HB2 ALA B  45       0.619  -0.964   1.648  1.00 98.87           H  
ATOM   4618  HB3 ALA B  45       1.606   0.508   1.760  1.00 98.87           H  
ATOM   4619  O   ALA B  45       2.824  -2.710   0.057  1.00 98.87           O  
ATOM   4620  N   VAL B  46       3.705  -0.660  -0.143  1.00 98.90           N  
ATOM   4621  H   VAL B  46       3.834   0.239   0.298  1.00 98.90           H  
ATOM   4622  CA  VAL B  46       4.180  -0.846  -1.525  1.00 98.90           C  
ATOM   4623  HA  VAL B  46       3.340  -1.150  -2.149  1.00 98.90           H  
ATOM   4624  C   VAL B  46       5.208  -1.971  -1.608  1.00 98.90           C  
ATOM   4625  CB  VAL B  46       4.752   0.463  -2.104  1.00 98.90           C  
ATOM   4626  HB  VAL B  46       5.461   0.889  -1.394  1.00 98.90           H  
ATOM   4627  O   VAL B  46       5.066  -2.849  -2.448  1.00 98.90           O  
ATOM   4628  CG1 VAL B  46       5.473   0.264  -3.444  1.00 98.90           C  
ATOM   4629 HG11 VAL B  46       4.815  -0.255  -4.141  1.00 98.90           H  
ATOM   4630 HG12 VAL B  46       5.740   1.227  -3.881  1.00 98.90           H  
ATOM   4631 HG13 VAL B  46       6.383  -0.321  -3.312  1.00 98.90           H  
ATOM   4632  CG2 VAL B  46       3.637   1.481  -2.355  1.00 98.90           C  
ATOM   4633 HG21 VAL B  46       4.076   2.417  -2.698  1.00 98.90           H  
ATOM   4634 HG22 VAL B  46       2.954   1.104  -3.117  1.00 98.90           H  
ATOM   4635 HG23 VAL B  46       3.072   1.669  -1.442  1.00 98.90           H  
ATOM   4636  N   ALA B  47       6.220  -1.994  -0.735  1.00 98.87           N  
ATOM   4637  H   ALA B  47       6.288  -1.265  -0.039  1.00 98.87           H  
ATOM   4638  CA  ALA B  47       7.221  -3.064  -0.738  1.00 98.87           C  
ATOM   4639  HA  ALA B  47       7.705  -3.091  -1.714  1.00 98.87           H  
ATOM   4640  C   ALA B  47       6.583  -4.444  -0.509  1.00 98.87           C  
ATOM   4641  CB  ALA B  47       8.281  -2.755   0.326  1.00 98.87           C  
ATOM   4642  HB1 ALA B  47       7.824  -2.737   1.316  1.00 98.87           H  
ATOM   4643  HB2 ALA B  47       9.050  -3.528   0.305  1.00 98.87           H  
ATOM   4644  HB3 ALA B  47       8.743  -1.789   0.123  1.00 98.87           H  
ATOM   4645  O   ALA B  47       6.935  -5.412  -1.176  1.00 98.87           O  
ATOM   4646  N   THR B  48       5.604  -4.526   0.389  1.00 98.91           N  
ATOM   4647  H   THR B  48       5.354  -3.700   0.914  1.00 98.91           H  
ATOM   4648  CA  THR B  48       4.896  -5.778   0.665  1.00 98.91           C  
ATOM   4649  HA  THR B  48       5.626  -6.574   0.818  1.00 98.91           H  
ATOM   4650  C   THR B  48       4.008  -6.202  -0.504  1.00 98.91           C  
ATOM   4651  CB  THR B  48       4.078  -5.641   1.943  1.00 98.91           C  
ATOM   4652  HB  THR B  48       3.336  -4.858   1.786  1.00 98.91           H  
ATOM   4653  O   THR B  48       4.062  -7.357  -0.914  1.00 98.91           O  
ATOM   4654  CG2 THR B  48       3.391  -6.945   2.336  1.00 98.91           C  
ATOM   4655 HG21 THR B  48       4.127  -7.730   2.514  1.00 98.91           H  
ATOM   4656 HG22 THR B  48       2.707  -7.276   1.555  1.00 98.91           H  
ATOM   4657 HG23 THR B  48       2.812  -6.775   3.243  1.00 98.91           H  
ATOM   4658  OG1 THR B  48       4.910  -5.242   3.007  1.00 98.91           O  
ATOM   4659  HG1 THR B  48       5.059  -4.298   2.916  1.00 98.91           H  
ATOM   4660  N   ALA B  49       3.255  -5.273  -1.101  1.00 98.90           N  
ATOM   4661  H   ALA B  49       3.239  -4.335  -0.726  1.00 98.90           H  
ATOM   4662  CA  ALA B  49       2.452  -5.535  -2.294  1.00 98.90           C  
ATOM   4663  HA  ALA B  49       1.723  -6.314  -2.069  1.00 98.90           H  
ATOM   4664  C   ALA B  49       3.319  -6.029  -3.462  1.00 98.90           C  
ATOM   4665  CB  ALA B  49       1.701  -4.256  -2.666  1.00 98.90           C  
ATOM   4666  HB1 ALA B  49       1.073  -4.449  -3.536  1.00 98.90           H  
ATOM   4667  HB2 ALA B  49       1.073  -3.922  -1.841  1.00 98.90           H  
ATOM   4668  HB3 ALA B  49       2.419  -3.470  -2.901  1.00 98.90           H  
ATOM   4669  O   ALA B  49       2.975  -7.020  -4.100  1.00 98.90           O  
ATOM   4670  N   ARG B  50       4.499  -5.427  -3.671  1.00 98.86           N  
ATOM   4671  H   ARG B  50       4.703  -4.596  -3.136  1.00 98.86           H  
ATOM   4672  CA  ARG B  50       5.481  -5.899  -4.658  1.00 98.86           C  
ATOM   4673  HA  ARG B  50       5.035  -5.859  -5.652  1.00 98.86           H  
ATOM   4674  C   ARG B  50       5.885  -7.349  -4.423  1.00 98.86           C  
ATOM   4675  CB  ARG B  50       6.733  -5.025  -4.628  1.00 98.86           C  
ATOM   4676  HB2 ARG B  50       7.530  -5.544  -5.161  1.00 98.86           H  
ATOM   4677  HB3 ARG B  50       7.065  -4.886  -3.599  1.00 98.86           H  
ATOM   4678  O   ARG B  50       5.850  -8.140  -5.360  1.00 98.86           O  
ATOM   4679  CG  ARG B  50       6.525  -3.661  -5.281  1.00 98.86           C  
ATOM   4680  HG2 ARG B  50       6.172  -3.779  -6.306  1.00 98.86           H  
ATOM   4681  HG3 ARG B  50       5.789  -3.069  -4.737  1.00 98.86           H  
ATOM   4682  CD  ARG B  50       7.879  -2.962  -5.265  1.00 98.86           C  
ATOM   4683  HD2 ARG B  50       8.209  -2.866  -4.231  1.00 98.86           H  
ATOM   4684  HD3 ARG B  50       8.598  -3.574  -5.809  1.00 98.86           H  
ATOM   4685  NE  ARG B  50       7.801  -1.637  -5.875  1.00 98.86           N  
ATOM   4686  HE  ARG B  50       6.906  -1.347  -6.243  1.00 98.86           H  
ATOM   4687  NH1 ARG B  50      10.014  -1.083  -5.615  1.00 98.86           N  
ATOM   4688 HH11 ARG B  50      10.750  -0.408  -5.770  1.00 98.86           H  
ATOM   4689 HH12 ARG B  50      10.242  -2.064  -5.552  1.00 98.86           H  
ATOM   4690  NH2 ARG B  50       8.561   0.421  -6.363  1.00 98.86           N  
ATOM   4691 HH21 ARG B  50       7.615   0.655  -6.631  1.00 98.86           H  
ATOM   4692 HH22 ARG B  50       9.183   1.197  -6.190  1.00 98.86           H  
ATOM   4693  CZ  ARG B  50       8.788  -0.779  -5.949  1.00 98.86           C  
ATOM   4694  N   ALA B  51       6.240  -7.708  -3.187  1.00 98.87           N  
ATOM   4695  H   ALA B  51       6.237  -7.010  -2.457  1.00 98.87           H  
ATOM   4696  CA  ALA B  51       6.588  -9.087  -2.849  1.00 98.87           C  
ATOM   4697  HA  ALA B  51       7.415  -9.405  -3.484  1.00 98.87           H  
ATOM   4698  C   ALA B  51       5.410 -10.040  -3.117  1.00 98.87           C  
ATOM   4699  CB  ALA B  51       7.051  -9.147  -1.389  1.00 98.87           C  
ATOM   4700  HB1 ALA B  51       7.379 -10.159  -1.154  1.00 98.87           H  
ATOM   4701  HB2 ALA B  51       6.229  -8.879  -0.725  1.00 98.87           H  
ATOM   4702  HB3 ALA B  51       7.883  -8.461  -1.233  1.00 98.87           H  
ATOM   4703  O   ALA B  51       5.588 -11.078  -3.746  1.00 98.87           O  
ATOM   4704  N   PHE B  52       4.197  -9.661  -2.713  1.00 98.87           N  
ATOM   4705  H   PHE B  52       4.112  -8.795  -2.200  1.00 98.87           H  
ATOM   4706  CA  PHE B  52       2.986 -10.460  -2.905  1.00 98.87           C  
ATOM   4707  HA  PHE B  52       3.136 -11.459  -2.497  1.00 98.87           H  
ATOM   4708  C   PHE B  52       2.626 -10.657  -4.385  1.00 98.87           C  
ATOM   4709  CB  PHE B  52       1.848  -9.778  -2.134  1.00 98.87           C  
ATOM   4710  HB2 PHE B  52       0.911 -10.209  -2.487  1.00 98.87           H  
ATOM   4711  HB3 PHE B  52       1.820  -8.719  -2.391  1.00 98.87           H  
ATOM   4712  O   PHE B  52       2.314 -11.774  -4.805  1.00 98.87           O  
ATOM   4713  CG  PHE B  52       1.866  -9.909  -0.616  1.00 98.87           C  
ATOM   4714  CD1 PHE B  52       2.911 -10.556   0.080  1.00 98.87           C  
ATOM   4715  HD1 PHE B  52       3.770 -10.956  -0.437  1.00 98.87           H  
ATOM   4716  CD2 PHE B  52       0.754  -9.440   0.107  1.00 98.87           C  
ATOM   4717  HD2 PHE B  52      -0.056  -8.954  -0.415  1.00 98.87           H  
ATOM   4718  CE1 PHE B  52       2.831 -10.734   1.471  1.00 98.87           C  
ATOM   4719  HE1 PHE B  52       3.610 -11.275   1.989  1.00 98.87           H  
ATOM   4720  CE2 PHE B  52       0.675  -9.618   1.499  1.00 98.87           C  
ATOM   4721  HE2 PHE B  52      -0.198  -9.275   2.034  1.00 98.87           H  
ATOM   4722  CZ  PHE B  52       1.716 -10.266   2.183  1.00 98.87           C  
ATOM   4723  HZ  PHE B  52       1.650 -10.426   3.249  1.00 98.87           H  
ATOM   4724  N   ASN B  53       2.724  -9.608  -5.203  1.00 98.82           N  
ATOM   4725  H   ASN B  53       2.943  -8.706  -4.806  1.00 98.82           H  
ATOM   4726  CA  ASN B  53       2.483  -9.692  -6.643  1.00 98.82           C  
ATOM   4727  HA  ASN B  53       1.548 -10.227  -6.814  1.00 98.82           H  
ATOM   4728  C   ASN B  53       3.579 -10.495  -7.356  1.00 98.82           C  
ATOM   4729  CB  ASN B  53       2.335  -8.275  -7.216  1.00 98.82           C  
ATOM   4730  HB2 ASN B  53       3.198  -7.667  -6.945  1.00 98.82           H  
ATOM   4731  HB3 ASN B  53       2.269  -8.328  -8.303  1.00 98.82           H  
ATOM   4732  O   ASN B  53       3.262 -11.343  -8.187  1.00 98.82           O  
ATOM   4733  CG  ASN B  53       1.060  -7.605  -6.751  1.00 98.82           C  
ATOM   4734  ND2 ASN B  53       1.108  -6.333  -6.448  1.00 98.82           N  
ATOM   4735 HD21 ASN B  53       1.954  -5.787  -6.528  1.00 98.82           H  
ATOM   4736 HD22 ASN B  53       0.252  -5.888  -6.150  1.00 98.82           H  
ATOM   4737  OD1 ASN B  53       0.015  -8.230  -6.641  1.00 98.82           O  
ATOM   4738  N   ALA B  54       4.849 -10.313  -6.980  1.00 98.82           N  
ATOM   4739  H   ALA B  54       5.062  -9.598  -6.299  1.00 98.82           H  
ATOM   4740  CA  ALA B  54       5.954 -11.110  -7.510  1.00 98.82           C  
ATOM   4741  HA  ALA B  54       5.985 -10.992  -8.593  1.00 98.82           H  
ATOM   4742  C   ALA B  54       5.769 -12.605  -7.213  1.00 98.82           C  
ATOM   4743  CB  ALA B  54       7.268 -10.585  -6.926  1.00 98.82           C  
ATOM   4744  HB1 ALA B  54       8.099 -11.190  -7.288  1.00 98.82           H  
ATOM   4745  HB2 ALA B  54       7.240 -10.628  -5.837  1.00 98.82           H  
ATOM   4746  HB3 ALA B  54       7.417  -9.553  -7.244  1.00 98.82           H  
ATOM   4747  O   ALA B  54       5.867 -13.427  -8.123  1.00 98.82           O  
ATOM   4748  N   ILE B  55       5.434 -12.961  -5.968  1.00 98.53           N  
ATOM   4749  H   ILE B  55       5.392 -12.243  -5.259  1.00 98.53           H  
ATOM   4750  CA  ILE B  55       5.121 -14.344  -5.580  1.00 98.53           C  
ATOM   4751  HA  ILE B  55       5.977 -14.981  -5.801  1.00 98.53           H  
ATOM   4752  C   ILE B  55       3.949 -14.882  -6.405  1.00 98.53           C  
ATOM   4753  CB  ILE B  55       4.841 -14.419  -4.063  1.00 98.53           C  
ATOM   4754  HB  ILE B  55       4.109 -13.653  -3.807  1.00 98.53           H  
ATOM   4755  O   ILE B  55       4.014 -16.006  -6.897  1.00 98.53           O  
ATOM   4756  CG1 ILE B  55       6.145 -14.167  -3.274  1.00 98.53           C  
ATOM   4757 HG12 ILE B  55       6.707 -13.346  -3.719  1.00 98.53           H  
ATOM   4758 HG13 ILE B  55       6.779 -15.053  -3.326  1.00 98.53           H  
ATOM   4759  CG2 ILE B  55       4.273 -15.790  -3.661  1.00 98.53           C  
ATOM   4760 HG21 ILE B  55       4.988 -16.574  -3.909  1.00 98.53           H  
ATOM   4761 HG22 ILE B  55       4.055 -15.809  -2.594  1.00 98.53           H  
ATOM   4762 HG23 ILE B  55       3.340 -15.998  -4.185  1.00 98.53           H  
ATOM   4763  CD1 ILE B  55       5.899 -13.821  -1.805  1.00 98.53           C  
ATOM   4764 HD11 ILE B  55       5.526 -14.696  -1.273  1.00 98.53           H  
ATOM   4765 HD12 ILE B  55       5.179 -13.006  -1.723  1.00 98.53           H  
ATOM   4766 HD13 ILE B  55       6.841 -13.505  -1.356  1.00 98.53           H  
ATOM   4767  N   SER B  56       2.914 -14.068  -6.624  1.00 98.19           N  
ATOM   4768  H   SER B  56       2.922 -13.156  -6.192  1.00 98.19           H  
ATOM   4769  CA  SER B  56       1.744 -14.473  -7.410  1.00 98.19           C  
ATOM   4770  HA  SER B  56       1.325 -15.369  -6.951  1.00 98.19           H  
ATOM   4771  C   SER B  56       2.103 -14.841  -8.851  1.00 98.19           C  
ATOM   4772  CB  SER B  56       0.671 -13.382  -7.398  1.00 98.19           C  
ATOM   4773  HB2 SER B  56      -0.201 -13.744  -7.942  1.00 98.19           H  
ATOM   4774  HB3 SER B  56       1.039 -12.483  -7.891  1.00 98.19           H  
ATOM   4775  O   SER B  56       1.664 -15.871  -9.367  1.00 98.19           O  
ATOM   4776  OG  SER B  56       0.287 -13.074  -6.074  1.00 98.19           O  
ATOM   4777  HG  SER B  56       1.011 -12.621  -5.635  1.00 98.19           H  
ATOM   4778  N   VAL B  57       2.949 -14.039  -9.499  1.00 98.35           N  
ATOM   4779  H   VAL B  57       3.280 -13.206  -9.034  1.00 98.35           H  
ATOM   4780  CA  VAL B  57       3.401 -14.315 -10.869  1.00 98.35           C  
ATOM   4781  HA  VAL B  57       2.536 -14.618 -11.459  1.00 98.35           H  
ATOM   4782  C   VAL B  57       4.386 -15.484 -10.921  1.00 98.35           C  
ATOM   4783  CB  VAL B  57       3.978 -13.048 -11.519  1.00 98.35           C  
ATOM   4784  HB  VAL B  57       4.815 -12.671 -10.933  1.00 98.35           H  
ATOM   4785  O   VAL B  57       4.301 -16.305 -11.833  1.00 98.35           O  
ATOM   4786  CG1 VAL B  57       4.440 -13.315 -12.951  1.00 98.35           C  
ATOM   4787 HG11 VAL B  57       5.240 -14.055 -12.970  1.00 98.35           H  
ATOM   4788 HG12 VAL B  57       4.811 -12.394 -13.401  1.00 98.35           H  
ATOM   4789 HG13 VAL B  57       3.592 -13.683 -13.529  1.00 98.35           H  
ATOM   4790  CG2 VAL B  57       2.885 -11.982 -11.611  1.00 98.35           C  
ATOM   4791 HG21 VAL B  57       3.262 -11.128 -12.174  1.00 98.35           H  
ATOM   4792 HG22 VAL B  57       2.614 -11.630 -10.616  1.00 98.35           H  
ATOM   4793 HG23 VAL B  57       2.003 -12.375 -12.116  1.00 98.35           H  
ATOM   4794  N   MET B  58       5.269 -15.632  -9.930  1.00 98.29           N  
ATOM   4795  H   MET B  58       5.313 -14.931  -9.204  1.00 98.29           H  
ATOM   4796  CA  MET B  58       6.168 -16.791  -9.844  1.00 98.29           C  
ATOM   4797  HA  MET B  58       6.695 -16.896 -10.792  1.00 98.29           H  
ATOM   4798  C   MET B  58       5.400 -18.103  -9.631  1.00 98.29           C  
ATOM   4799  CB  MET B  58       7.214 -16.575  -8.745  1.00 98.29           C  
ATOM   4800  HB2 MET B  58       6.726 -16.260  -7.822  1.00 98.29           H  
ATOM   4801  HB3 MET B  58       7.734 -17.515  -8.557  1.00 98.29           H  
ATOM   4802  O   MET B  58       5.726 -19.106 -10.263  1.00 98.29           O  
ATOM   4803  CG  MET B  58       8.256 -15.538  -9.177  1.00 98.29           C  
ATOM   4804  HG2 MET B  58       7.773 -14.573  -9.329  1.00 98.29           H  
ATOM   4805  HG3 MET B  58       8.675 -15.856 -10.132  1.00 98.29           H  
ATOM   4806  SD  MET B  58       9.641 -15.324  -8.030  1.00 98.29           S  
ATOM   4807  CE  MET B  58       8.813 -14.580  -6.606  1.00 98.29           C  
ATOM   4808  HE1 MET B  58       9.558 -14.323  -5.853  1.00 98.29           H  
ATOM   4809  HE2 MET B  58       8.292 -13.675  -6.917  1.00 98.29           H  
ATOM   4810  HE3 MET B  58       8.105 -15.293  -6.183  1.00 98.29           H  
ATOM   4811  N   ASN B  59       4.322 -18.099  -8.843  1.00 97.75           N  
ATOM   4812  H   ASN B  59       4.127 -17.277  -8.289  1.00 97.75           H  
ATOM   4813  CA  ASN B  59       3.433 -19.255  -8.715  1.00 97.75           C  
ATOM   4814  HA  ASN B  59       4.024 -20.129  -8.441  1.00 97.75           H  
ATOM   4815  C   ASN B  59       2.734 -19.596 -10.048  1.00 97.75           C  
ATOM   4816  CB  ASN B  59       2.416 -18.983  -7.596  1.00 97.75           C  
ATOM   4817  HB2 ASN B  59       1.590 -19.686  -7.695  1.00 97.75           H  
ATOM   4818  HB3 ASN B  59       2.015 -17.975  -7.700  1.00 97.75           H  
ATOM   4819  O   ASN B  59       2.585 -20.771 -10.386  1.00 97.75           O  
ATOM   4820  CG  ASN B  59       2.958 -19.166  -6.183  1.00 97.75           C  
ATOM   4821  ND2 ASN B  59       2.216 -18.699  -5.213  1.00 97.75           N  
ATOM   4822 HD21 ASN B  59       1.395 -18.160  -5.450  1.00 97.75           H  
ATOM   4823 HD22 ASN B  59       2.432 -18.940  -4.257  1.00 97.75           H  
ATOM   4824  OD1 ASN B  59       3.984 -19.779  -5.927  1.00 97.75           O  
ATOM   4825  N   ARG B  60       2.362 -18.604 -10.870  1.00 97.30           N  
ATOM   4826  H   ARG B  60       2.471 -17.652 -10.549  1.00 97.30           H  
ATOM   4827  CA  ARG B  60       1.857 -18.864 -12.234  1.00 97.30           C  
ATOM   4828  HA  ARG B  60       1.100 -19.647 -12.181  1.00 97.30           H  
ATOM   4829  C   ARG B  60       2.923 -19.421 -13.168  1.00 97.30           C  
ATOM   4830  CB  ARG B  60       1.262 -17.595 -12.851  1.00 97.30           C  
ATOM   4831  HB2 ARG B  60       1.955 -16.763 -12.726  1.00 97.30           H  
ATOM   4832  HB3 ARG B  60       1.122 -17.743 -13.921  1.00 97.30           H  
ATOM   4833  O   ARG B  60       2.632 -20.340 -13.932  1.00 97.30           O  
ATOM   4834  CG  ARG B  60      -0.080 -17.211 -12.241  1.00 97.30           C  
ATOM   4835  HG2 ARG B  60      -0.326 -16.241 -12.672  1.00 97.30           H  
ATOM   4836  HG3 ARG B  60       0.017 -17.121 -11.159  1.00 97.30           H  
ATOM   4837  CD  ARG B  60      -1.187 -18.213 -12.593  1.00 97.30           C  
ATOM   4838  HD2 ARG B  60      -0.941 -19.179 -12.154  1.00 97.30           H  
ATOM   4839  HD3 ARG B  60      -1.237 -18.316 -13.677  1.00 97.30           H  
ATOM   4840  NE  ARG B  60      -2.503 -17.786 -12.095  1.00 97.30           N  
ATOM   4841  HE  ARG B  60      -2.584 -16.848 -11.729  1.00 97.30           H  
ATOM   4842  NH1 ARG B  60      -3.537 -19.815 -12.317  1.00 97.30           N  
ATOM   4843 HH11 ARG B  60      -2.744 -20.186 -12.821  1.00 97.30           H  
ATOM   4844 HH12 ARG B  60      -4.361 -20.367 -12.129  1.00 97.30           H  
ATOM   4845  NH2 ARG B  60      -4.655 -18.111 -11.437  1.00 97.30           N  
ATOM   4846 HH21 ARG B  60      -4.700 -17.146 -11.145  1.00 97.30           H  
ATOM   4847 HH22 ARG B  60      -5.429 -18.729 -11.237  1.00 97.30           H  
ATOM   4848  CZ  ARG B  60      -3.558 -18.563 -11.961  1.00 97.30           C  
ATOM   4849  N   ALA B  61       4.149 -18.911 -13.097  1.00 98.13           N  
ATOM   4850  H   ALA B  61       4.312 -18.122 -12.488  1.00 98.13           H  
ATOM   4851  CA  ALA B  61       5.265 -19.459 -13.860  1.00 98.13           C  
ATOM   4852  HA  ALA B  61       4.993 -19.477 -14.916  1.00 98.13           H  
ATOM   4853  C   ALA B  61       5.574 -20.908 -13.441  1.00 98.13           C  
ATOM   4854  CB  ALA B  61       6.473 -18.534 -13.699  1.00 98.13           C  
ATOM   4855  HB1 ALA B  61       7.312 -18.924 -14.275  1.00 98.13           H  
ATOM   4856  HB2 ALA B  61       6.766 -18.475 -12.651  1.00 98.13           H  
ATOM   4857  HB3 ALA B  61       6.224 -17.536 -14.060  1.00 98.13           H  
ATOM   4858  O   ALA B  61       5.826 -21.751 -14.302  1.00 98.13           O  
ATOM   4859  N   GLN B  62       5.467 -21.232 -12.146  1.00 97.74           N  
ATOM   4860  H   GLN B  62       5.323 -20.488 -11.478  1.00 97.74           H  
ATOM   4861  CA  GLN B  62       5.582 -22.602 -11.639  1.00 97.74           C  
ATOM   4862  HA  GLN B  62       6.574 -22.979 -11.886  1.00 97.74           H  
ATOM   4863  C   GLN B  62       4.555 -23.533 -12.299  1.00 97.74           C  
ATOM   4864  CB  GLN B  62       5.426 -22.607 -10.108  1.00 97.74           C  
ATOM   4865  HB2 GLN B  62       6.146 -21.917  -9.668  1.00 97.74           H  
ATOM   4866  HB3 GLN B  62       4.424 -22.281  -9.830  1.00 97.74           H  
ATOM   4867  O   GLN B  62       4.931 -24.584 -12.819  1.00 97.74           O  
ATOM   4868  CG  GLN B  62       5.653 -24.006  -9.527  1.00 97.74           C  
ATOM   4869  HG2 GLN B  62       4.952 -24.718  -9.961  1.00 97.74           H  
ATOM   4870  HG3 GLN B  62       6.667 -24.317  -9.777  1.00 97.74           H  
ATOM   4871  CD  GLN B  62       5.483 -24.048  -8.017  1.00 97.74           C  
ATOM   4872  NE2 GLN B  62       6.557 -23.972  -7.266  1.00 97.74           N  
ATOM   4873 HE21 GLN B  62       7.471 -23.909  -7.692  1.00 97.74           H  
ATOM   4874 HE22 GLN B  62       6.427 -24.105  -6.273  1.00 97.74           H  
ATOM   4875  OE1 GLN B  62       4.385 -24.172  -7.505  1.00 97.74           O  
ATOM   4876  N   VAL B  63       3.281 -23.123 -12.341  1.00 97.67           N  
ATOM   4877  H   VAL B  63       3.042 -22.267 -11.861  1.00 97.67           H  
ATOM   4878  CA  VAL B  63       2.215 -23.862 -13.038  1.00 97.67           C  
ATOM   4879  HA  VAL B  63       2.117 -24.849 -12.587  1.00 97.67           H  
ATOM   4880  C   VAL B  63       2.579 -24.088 -14.511  1.00 97.67           C  
ATOM   4881  CB  VAL B  63       0.865 -23.128 -12.887  1.00 97.67           C  
ATOM   4882  HB  VAL B  63       0.988 -22.071 -13.123  1.00 97.67           H  
ATOM   4883  O   VAL B  63       2.467 -25.208 -15.006  1.00 97.67           O  
ATOM   4884  CG1 VAL B  63      -0.215 -23.692 -13.811  1.00 97.67           C  
ATOM   4885 HG11 VAL B  63       0.013 -23.463 -14.852  1.00 97.67           H  
ATOM   4886 HG12 VAL B  63      -1.189 -23.266 -13.571  1.00 97.67           H  
ATOM   4887 HG13 VAL B  63      -0.240 -24.773 -13.676  1.00 97.67           H  
ATOM   4888  CG2 VAL B  63       0.347 -23.241 -11.447  1.00 97.67           C  
ATOM   4889 HG21 VAL B  63      -0.566 -22.657 -11.332  1.00 97.67           H  
ATOM   4890 HG22 VAL B  63       0.139 -24.284 -11.208  1.00 97.67           H  
ATOM   4891 HG23 VAL B  63       1.089 -22.862 -10.745  1.00 97.67           H  
ATOM   4892  N   ALA B  64       3.085 -23.067 -15.206  1.00 98.28           N  
ATOM   4893  H   ALA B  64       3.156 -22.164 -14.760  1.00 98.28           H  
ATOM   4894  CA  ALA B  64       3.470 -23.187 -16.612  1.00 98.28           C  
ATOM   4895  HA  ALA B  64       2.616 -23.579 -17.165  1.00 98.28           H  
ATOM   4896  C   ALA B  64       4.645 -24.159 -16.850  1.00 98.28           C  
ATOM   4897  CB  ALA B  64       3.769 -21.789 -17.155  1.00 98.28           C  
ATOM   4898  HB1 ALA B  64       4.005 -21.857 -18.217  1.00 98.28           H  
ATOM   4899  HB2 ALA B  64       4.614 -21.349 -16.626  1.00 98.28           H  
ATOM   4900  HB3 ALA B  64       2.891 -21.155 -17.029  1.00 98.28           H  
ATOM   4901  O   ALA B  64       4.637 -24.889 -17.842  1.00 98.28           O  
ATOM   4902  N   HIS B  65       5.630 -24.234 -15.945  1.00 98.51           N  
ATOM   4903  H   HIS B  65       5.623 -23.594 -15.163  1.00 98.51           H  
ATOM   4904  CA  HIS B  65       6.694 -25.247 -16.034  1.00 98.51           C  
ATOM   4905  HA  HIS B  65       7.139 -25.207 -17.028  1.00 98.51           H  
ATOM   4906  C   HIS B  65       6.152 -26.670 -15.872  1.00 98.51           C  
ATOM   4907  CB  HIS B  65       7.802 -24.979 -15.008  1.00 98.51           C  
ATOM   4908  HB2 HIS B  65       8.455 -25.851 -14.963  1.00 98.51           H  
ATOM   4909  HB3 HIS B  65       7.360 -24.843 -14.021  1.00 98.51           H  
ATOM   4910  O   HIS B  65       6.571 -27.567 -16.604  1.00 98.51           O  
ATOM   4911  CG  HIS B  65       8.659 -23.789 -15.346  1.00 98.51           C  
ATOM   4912  CD2 HIS B  65       8.773 -22.647 -14.605  1.00 98.51           C  
ATOM   4913  HD2 HIS B  65       8.264 -22.440 -13.675  1.00 98.51           H  
ATOM   4914  ND1 HIS B  65       9.474 -23.640 -16.451  1.00 98.51           N  
ATOM   4915  HD1 HIS B  65       9.617 -24.294 -17.207  1.00 98.51           H  
ATOM   4916  CE1 HIS B  65      10.044 -22.425 -16.383  1.00 98.51           C  
ATOM   4917  HE1 HIS B  65      10.724 -22.013 -17.113  1.00 98.51           H  
ATOM   4918  NE2 HIS B  65       9.645 -21.785 -15.273  1.00 98.51           N  
ATOM   4919  N   MET B  66       5.181 -26.879 -14.978  1.00 97.60           N  
ATOM   4920  H   MET B  66       4.875 -26.112 -14.396  1.00 97.60           H  
ATOM   4921  CA  MET B  66       4.523 -28.180 -14.845  1.00 97.60           C  
ATOM   4922  HA  MET B  66       5.293 -28.950 -14.786  1.00 97.60           H  
ATOM   4923  C   MET B  66       3.681 -28.505 -16.091  1.00 97.60           C  
ATOM   4924  CB  MET B  66       3.702 -28.245 -13.548  1.00 97.60           C  
ATOM   4925  HB2 MET B  66       2.929 -27.477 -13.568  1.00 97.60           H  
ATOM   4926  HB3 MET B  66       3.216 -29.219 -13.493  1.00 97.60           H  
ATOM   4927  O   MET B  66       3.748 -29.620 -16.595  1.00 97.60           O  
ATOM   4928  CG  MET B  66       4.553 -28.055 -12.283  1.00 97.60           C  
ATOM   4929  HG2 MET B  66       3.893 -28.103 -11.416  1.00 97.60           H  
ATOM   4930  HG3 MET B  66       4.987 -27.055 -12.304  1.00 97.60           H  
ATOM   4931  SD  MET B  66       5.908 -29.242 -12.036  1.00 97.60           S  
ATOM   4932  CE  MET B  66       4.966 -30.723 -11.579  1.00 97.60           C  
ATOM   4933  HE1 MET B  66       5.651 -31.547 -11.381  1.00 97.60           H  
ATOM   4934  HE2 MET B  66       4.378 -30.522 -10.683  1.00 97.60           H  
ATOM   4935  HE3 MET B  66       4.296 -31.004 -12.393  1.00 97.60           H  
ATOM   4936  N   VAL B  67       2.978 -27.539 -16.691  1.00 97.38           N  
ATOM   4937  H   VAL B  67       2.915 -26.637 -16.241  1.00 97.38           H
[truncated: 882,181 more chars]
