# Supplementary material for: Tad pili with adaptable tips mediate contact-dependent killing during bacterial predation
Source: Nat Commun. 2025 May 13;16:4425. doi: 10.1038/s41467-025-58967-0 (PMC12075869; doi:10.1038/s41467-025-58967-0)
Supplement: Supplementary file 6 — Supplementary Data 5 [file 41467_2025_58967_MOESM6_ESM.zip › Supplementary Data 5/JQX13_35330_35325_35320.pdb]

ATOM      1  N   GLN A   1      56.242 -61.563   9.787  1.00 54.37      A    N  
ATOM      2  CA  GLN A   1      56.034 -60.544   8.739  1.00 60.73      A    C  
ATOM      3  C   GLN A   1      54.585 -60.095   8.655  1.00 63.26      A    C  
ATOM      4  O   GLN A   1      54.333 -58.931   8.898  1.00 57.63      A    O  
ATOM      5  CB  GLN A   1      56.560 -61.025   7.373  1.00 55.82      A    C  
ATOM      6  CG  GLN A   1      57.867 -60.321   7.033  1.00 50.68      A    C  
ATOM      7  CD  GLN A   1      58.518 -60.874   5.767  1.00 46.70      A    C  
ATOM      8  NE2 GLN A   1      59.415 -60.153   5.153  1.00 38.70      A    N  
ATOM      9  OE1 GLN A   1      58.229 -61.971   5.344  1.00 43.16      A    O  
ATOM     10  N   ALA A   2      53.651 -61.002   8.435  1.00 65.38      A    N  
ATOM     11  CA  ALA A   2      52.230 -60.647   8.337  1.00 67.98      A    C  
ATOM     12  C   ALA A   2      51.696 -59.899   9.571  1.00 71.04      A    C  
ATOM     13  O   ALA A   2      50.934 -58.940   9.437  1.00 66.42      A    O  
ATOM     14  CB  ALA A   2      51.435 -61.934   8.091  1.00 62.97      A    C  
ATOM     15  N   ALA A   3      52.133 -60.275  10.779  1.00 71.43      A    N  
ATOM     16  CA  ALA A   3      51.731 -59.583  12.006  1.00 74.13      A    C  
ATOM     17  C   ALA A   3      52.269 -58.147  12.091  1.00 77.19      A    C  
ATOM     18  O   ALA A   3      51.568 -57.257  12.560  1.00 74.17      A    O  
ATOM     19  CB  ALA A   3      52.189 -60.417  13.207  1.00 70.33      A    C  
ATOM     20  N   VAL A   4      53.498 -57.908  11.619  1.00 75.95      A    N  
ATOM     21  CA  VAL A   4      54.110 -56.576  11.606  1.00 76.68      A    C  
ATOM     22  C   VAL A   4      53.432 -55.681  10.558  1.00 77.45      A    C  
ATOM     23  O   VAL A   4      53.119 -54.529  10.850  1.00 74.53      A    O  
ATOM     24  CB  VAL A   4      55.625 -56.660  11.344  1.00 74.94      A    C  
ATOM     25  CG1 VAL A   4      56.286 -55.276  11.333  1.00 66.09      A    C  
ATOM     26  CG2 VAL A   4      56.322 -57.489  12.423  1.00 66.39      A    C  
ATOM     27  N   GLU A   5      53.138 -56.225   9.374  1.00 78.65      A    N  
ATOM     28  CA  GLU A   5      52.371 -55.522   8.347  1.00 75.08      A    C  
ATOM     29  C   GLU A   5      50.970 -55.158   8.844  1.00 75.95      A    C  
ATOM     30  O   GLU A   5      50.560 -54.000   8.726  1.00 74.16      A    O  
ATOM     31  CB  GLU A   5      52.262 -56.379   7.081  1.00 71.13      A    C  
ATOM     32  CG  GLU A   5      53.586 -56.482   6.325  1.00 68.77      A    C  
ATOM     33  CD  GLU A   5      53.494 -57.409   5.095  1.00 63.17      A    C  
ATOM     34  OE1 GLU A   5      54.558 -57.732   4.531  1.00 56.11      A    O  
ATOM     35  OE2 GLU A   5      52.372 -57.815   4.731  1.00 58.45      A    O1-
ATOM     36  N   ALA A   6      50.270 -56.074   9.482  1.00 78.15      A    N  
ATOM     37  CA  ALA A   6      48.956 -55.805  10.058  1.00 77.74      A    C  
ATOM     38  C   ALA A   6      49.009 -54.754  11.170  1.00 80.10      A    C  
ATOM     39  O   ALA A   6      48.137 -53.877  11.225  1.00 78.15      A    O  
ATOM     40  CB  ALA A   6      48.363 -57.130  10.570  1.00 74.73      A    C  
ATOM     41  N   ALA A   7      50.048 -54.776  12.021  1.00 81.06      A    N  
ATOM     42  CA  ALA A   7      50.221 -53.793  13.093  1.00 80.90      A    C  
ATOM     43  C   ALA A   7      50.477 -52.370  12.579  1.00 82.36      A    C  
ATOM     44  O   ALA A   7      50.148 -51.410  13.277  1.00 80.26      A    O  
ATOM     45  CB  ALA A   7      51.358 -54.256  14.006  1.00 79.76      A    C  
ATOM     46  N   LEU A   8      51.038 -52.208  11.386  1.00 83.05      A    N  
ATOM     47  CA  LEU A   8      51.233 -50.904  10.750  1.00 82.69      A    C  
ATOM     48  C   LEU A   8      50.021 -50.471   9.922  1.00 83.64      A    C  
ATOM     49  O   LEU A   8      49.606 -49.309   9.986  1.00 82.05      A    O  
ATOM     50  CB  LEU A   8      52.496 -50.967   9.869  1.00 80.34      A    C  
ATOM     51  CG  LEU A   8      53.801 -50.916  10.684  1.00 73.68      A    C  
ATOM     52  CD1 LEU A   8      54.969 -51.393   9.821  1.00 67.35      A    C  
ATOM     53  CD2 LEU A   8      54.112 -49.484  11.140  1.00 66.54      A    C  
ATOM     54  N   VAL A   9      49.434 -51.375   9.164  1.00 83.98      A    N  
ATOM     55  CA  VAL A   9      48.354 -51.072   8.213  1.00 83.79      A    C  
ATOM     56  C   VAL A   9      47.023 -50.824   8.912  1.00 84.91      A    C  
ATOM     57  O   VAL A   9      46.323 -49.885   8.539  1.00 83.33      A    O  
ATOM     58  CB  VAL A   9      48.242 -52.188   7.163  1.00 81.23      A    C  
ATOM     59  CG1 VAL A   9      47.000 -52.063   6.279  1.00 73.80      A    C  
ATOM     60  CG2 VAL A   9      49.459 -52.152   6.231  1.00 74.92      A    C  
ATOM     61  N   LEU A  10      46.651 -51.601   9.935  1.00 85.97      A    N  
ATOM     62  CA  LEU A  10      45.359 -51.456  10.610  1.00 84.58      A    C  
ATOM     63  C   LEU A  10      45.157 -50.067  11.247  1.00 85.84      A    C  
ATOM     64  O   LEU A  10      44.138 -49.445  10.951  1.00 84.38      A    O  
ATOM     65  CB  LEU A  10      45.135 -52.582  11.638  1.00 82.57      A    C  
ATOM     66  CG  LEU A  10      44.793 -53.955  11.033  1.00 77.49      A    C  
ATOM     67  CD1 LEU A  10      44.915 -55.034  12.109  1.00 70.25      A    C  
ATOM     68  CD2 LEU A  10      43.366 -53.984  10.500  1.00 69.65      A    C  
ATOM     69  N   PRO A  11      46.109 -49.519  12.035  1.00 86.38      A    N  
ATOM     70  CA  PRO A  11      45.968 -48.160  12.565  1.00 86.08      A    C  
ATOM     71  C   PRO A  11      45.867 -47.121  11.459  1.00 86.78      A    C  
ATOM     72  O   PRO A  11      45.007 -46.243  11.512  1.00 85.22      A    O  
ATOM     73  CB  PRO A  11      47.197 -47.917  13.442  1.00 84.31      A    C  
ATOM     74  CG  PRO A  11      47.651 -49.324  13.823  1.00 82.88      A    C  
ATOM     75  CD  PRO A  11      47.297 -50.133  12.583  1.00 85.84      A    C  
ATOM     76  N   LEU A  12      46.690 -47.233  10.422  1.00 86.63      A    N  
ATOM     77  CA  LEU A  12      46.718 -46.273   9.326  1.00 86.04      A    C  
ATOM     78  C   LEU A  12      45.387 -46.253   8.559  1.00 86.72      A    C  
ATOM     79  O   LEU A  12      44.887 -45.180   8.211  1.00 85.51      A    O  
ATOM     80  CB  LEU A  12      47.908 -46.614   8.419  1.00 84.70      A    C  
ATOM     81  CG  LEU A  12      48.503 -45.369   7.735  1.00 76.32      A    C  
ATOM     82  CD1 LEU A  12      49.973 -45.211   8.108  1.00 70.76      A    C  
ATOM     83  CD2 LEU A  12      48.423 -45.475   6.215  1.00 69.54      A    C  
ATOM     84  N   MET A  13      44.786 -47.420   8.373  1.00 87.99      A    N  
ATOM     85  CA  MET A  13      43.488 -47.564   7.719  1.00 87.55      A    C  
ATOM     86  C   MET A  13      42.345 -47.003   8.566  1.00 88.78      A    C  
ATOM     87  O   MET A  13      41.468 -46.319   8.051  1.00 87.53      A    O  
ATOM     88  CB  MET A  13      43.267 -49.032   7.369  1.00 85.87      A    C  
ATOM     89  CG  MET A  13      42.426 -49.186   6.105  1.00 77.48      A    C  
ATOM     90  SD  MET A  13      42.168 -50.908   5.614  1.00 72.65      A    S  
ATOM     91  CE  MET A  13      40.844 -51.301   6.743  1.00 62.76      A    C  
ATOM     92  N   VAL A  14      42.386 -47.222   9.878  1.00 88.53      A    N  
ATOM     93  CA  VAL A  14      41.430 -46.618  10.817  1.00 88.15      A    C  
ATOM     94  C   VAL A  14      41.543 -45.096  10.806  1.00 88.98      A    C  
ATOM     95  O   VAL A  14      40.529 -44.415  10.692  1.00 88.00      A    O  
ATOM     96  CB  VAL A  14      41.600 -47.178  12.239  1.00 87.12      A    C  
ATOM     97  CG1 VAL A  14      40.746 -46.433  13.277  1.00 79.08      A    C  
ATOM     98  CG2 VAL A  14      41.178 -48.645  12.307  1.00 79.45      A    C  
ATOM     99  N   PHE A  15      42.763 -44.541  10.867  1.00 89.30      A    N  
ATOM    100  CA  PHE A  15      42.954 -43.093  10.811  1.00 88.76      A    C  
ATOM    101  C   PHE A  15      42.472 -42.483   9.494  1.00 89.73      A    C  
ATOM    102  O   PHE A  15      41.811 -41.445   9.521  1.00 88.71      A    O  
ATOM    103  CB  PHE A  15      44.430 -42.736  11.045  1.00 86.65      A    C  
ATOM    104  CG  PHE A  15      44.915 -42.926  12.462  1.00 78.12      A    C  
ATOM    105  CD1 PHE A  15      44.198 -42.375  13.534  1.00 71.34      A    C  
ATOM    106  CD2 PHE A  15      46.095 -43.645  12.720  1.00 67.69      A    C  
ATOM    107  CE1 PHE A  15      44.646 -42.565  14.860  1.00 60.66      A    C  
ATOM    108  CE2 PHE A  15      46.542 -43.836  14.033  1.00 59.46      A    C  
ATOM    109  CZ  PHE A  15      45.811 -43.305  15.114  1.00 60.33      A    C  
ATOM    110  N   LEU A  16      42.732 -43.147   8.377  1.00 88.97      A    N  
ATOM    111  CA  LEU A  16      42.252 -42.690   7.079  1.00 88.77      A    C  
ATOM    112  C   LEU A  16      40.719 -42.716   7.011  1.00 89.70      A    C  
ATOM    113  O   LEU A  16      40.111 -41.717   6.632  1.00 88.77      A    O  
ATOM    114  CB  LEU A  16      42.880 -43.572   5.981  1.00 87.43      A    C  
ATOM    115  CG  LEU A  16      42.616 -43.031   4.565  1.00 82.03      A    C  
ATOM    116  CD1 LEU A  16      43.530 -41.848   4.235  1.00 75.96      A    C  
ATOM    117  CD2 LEU A  16      42.871 -44.125   3.537  1.00 75.03      A    C  
ATOM    118  N   GLY A  17      40.089 -43.795   7.424  1.00 89.52      A    N  
ATOM    119  CA  GLY A  17      38.635 -43.935   7.425  1.00 89.47      A    C  
ATOM    120  C   GLY A  17      37.944 -42.925   8.343  1.00 90.76      A    C  
ATOM    121  O   GLY A  17      36.999 -42.263   7.921  1.00 88.95      A    O  
ATOM    122  N   LEU A  18      38.457 -42.738   9.552  1.00 91.56      A    N  
ATOM    123  CA  LEU A  18      37.945 -41.731  10.484  1.00 91.46      A    C  
ATOM    124  C   LEU A  18      38.162 -40.302   9.960  1.00 92.05      A    C  
ATOM    125  O   LEU A  18      37.286 -39.454  10.124  1.00 91.09      A    O  
ATOM    126  CB  LEU A  18      38.622 -41.905  11.860  1.00 90.77      A    C  
ATOM    127  CG  LEU A  18      38.230 -43.179  12.641  1.00 87.59      A    C  
ATOM    128  CD1 LEU A  18      39.034 -43.230  13.944  1.00 81.65      A    C  
ATOM    129  CD2 LEU A  18      36.748 -43.226  12.999  1.00 81.26      A    C  
ATOM    130  N   GLY A  19      39.281 -40.038   9.300  1.00 91.14      A    N  
ATOM    131  CA  GLY A  19      39.556 -38.758   8.651  1.00 90.94      A    C  
ATOM    132  C   GLY A  19      38.552 -38.433   7.548  1.00 92.04      A    C  
ATOM    133  O   GLY A  19      37.978 -37.347   7.528  1.00 90.57      A    O  
ATOM    134  N   ILE A  20      38.272 -39.398   6.674  1.00 92.60      A    N  
ATOM    135  CA  ILE A  20      37.274 -39.248   5.614  1.00 92.13      A    C  
ATOM    136  C   ILE A  20      35.869 -39.073   6.202  1.00 92.33      A    C  
ATOM    137  O   ILE A  20      35.139 -38.187   5.761  1.00 91.12      A    O  
ATOM    138  CB  ILE A  20      37.348 -40.424   4.616  1.00 91.01      A    C  
ATOM    139  CG1 ILE A  20      38.711 -40.407   3.874  1.00 85.03      A    C  
ATOM    140  CG2 ILE A  20      36.205 -40.334   3.593  1.00 84.67      A    C  
ATOM    141  CD1 ILE A  20      38.998 -41.694   3.086  1.00 78.68      A    C  
ATOM    142  N   LEU A  21      35.514 -39.828   7.218  1.00 92.79      A    N  
ATOM    143  CA  LEU A  21      34.228 -39.682   7.906  1.00 92.31      A    C  
ATOM    144  C   LEU A  21      34.069 -38.285   8.501  1.00 92.83      A    C  
ATOM    145  O   LEU A  21      33.024 -37.658   8.333  1.00 91.71      A    O  
ATOM    146  CB  LEU A  21      34.121 -40.776   8.989  1.00 91.45      A    C  
ATOM    147  CG  LEU A  21      32.764 -40.770   9.734  1.00 87.31      A    C  
ATOM    148  CD1 LEU A  21      31.615 -41.192   8.818  1.00 81.15      A    C  
ATOM    149  CD2 LEU A  21      32.820 -41.747  10.910  1.00 80.51      A    C  
ATOM    150  N   GLN A  22      35.091 -37.762   9.147  1.00 93.27      A    N  
ATOM    151  CA  GLN A  22      35.051 -36.406   9.700  1.00 92.90      A    C  
ATOM    152  C   GLN A  22      34.900 -35.339   8.606  1.00 93.26      A    C  
ATOM    153  O   GLN A  22      34.125 -34.403   8.778  1.00 92.08      A    O  
ATOM    154  CB  GLN A  22      36.315 -36.176  10.553  1.00 92.41      A    C  
ATOM    155  CG  GLN A  22      36.302 -34.851  11.313  1.00 88.81      A    C  
ATOM    156  CD  GLN A  22      35.142 -34.766  12.308  1.00 88.37      A    C  
ATOM    157  NE2 GLN A  22      34.052 -34.131  11.938  1.00 74.66      A    N  
ATOM    158  OE1 GLN A  22      35.190 -35.292  13.409  1.00 77.98      A    O  
ATOM    159  N   LEU A  23      35.568 -35.491   7.473  1.00 93.07      A    N  
ATOM    160  CA  LEU A  23      35.437 -34.585   6.332  1.00 92.42      A    C  
ATOM    161  C   LEU A  23      34.032 -34.627   5.720  1.00 92.78      A    C  
ATOM    162  O   LEU A  23      33.481 -33.574   5.405  1.00 91.35      A    O  
ATOM    163  CB  LEU A  23      36.503 -34.914   5.277  1.00 91.69      A    C  
ATOM    164  CG  LEU A  23      37.939 -34.528   5.676  1.00 87.32      A    C  
ATOM    165  CD1 LEU A  23      38.929 -35.098   4.663  1.00 82.22      A    C  
ATOM    166  CD2 LEU A  23      38.132 -33.012   5.716  1.00 81.69      A    C  
ATOM    167  N   THR A  24      33.418 -35.804   5.597  1.00 94.09      A    N  
ATOM    168  CA  THR A  24      32.030 -35.904   5.113  1.00 93.52      A    C  
ATOM    169  C   THR A  24      31.032 -35.293   6.103  1.00 93.78      A    C  
ATOM    170  O   THR A  24      30.123 -34.581   5.679  1.00 91.82      A    O  
ATOM    171  CB  THR A  24      31.619 -37.346   4.779  1.00 92.47      A    C  
ATOM    172  CG2 THR A  24      32.300 -37.844   3.509  1.00 77.74      A    C  
ATOM    173  OG1 THR A  24      31.963 -38.251   5.791  1.00 78.32      A    O  
ATOM    174  N   GLN A  25      31.246 -35.453   7.406  1.00 93.74      A    N  
ATOM    175  CA  GLN A  25      30.434 -34.773   8.418  1.00 93.47      A    C  
ATOM    176  C   GLN A  25      30.590 -33.247   8.365  1.00 93.80      A    C  
ATOM    177  O   GLN A  25      29.613 -32.523   8.576  1.00 92.51      A    O  
ATOM    178  CB  GLN A  25      30.790 -35.283   9.816  1.00 92.44      A    C  
ATOM    179  CG  GLN A  25      30.232 -36.691  10.079  1.00 88.15      A    C  
ATOM    180  CD  GLN A  25      30.492 -37.166  11.510  1.00 85.41      A    C  
ATOM    181  NE2 GLN A  25      29.917 -38.278  11.900  1.00 74.33      A    N  
ATOM    182  OE1 GLN A  25      31.182 -36.548  12.298  1.00 75.93      A    O  
ATOM    183  N   MET A  26      31.763 -32.734   8.025  1.00 93.37      A    N  
ATOM    184  CA  MET A  26      31.935 -31.302   7.767  1.00 92.83      A    C  
ATOM    185  C   MET A  26      31.109 -30.827   6.566  1.00 93.28      A    C  
ATOM    186  O   MET A  26      30.591 -29.712   6.616  1.00 91.47      A    O  
ATOM    187  CB  MET A  26      33.410 -30.946   7.538  1.00 91.76      A    C  
ATOM    188  CG  MET A  26      34.221 -30.961   8.836  1.00 83.93      A    C  
ATOM    189  SD  MET A  26      35.978 -30.565   8.603  1.00 80.92      A    S  
ATOM    190  CE  MET A  26      35.846 -28.849   8.050  1.00 70.62      A    C  
ATOM    191  N   GLN A  27      30.923 -31.643   5.533  1.00 93.49      A    N  
ATOM    192  CA  GLN A  27      30.044 -31.297   4.418  1.00 93.00      A    C  
ATOM    193  C   GLN A  27      28.579 -31.209   4.864  1.00 93.87      A    C  
ATOM    194  O   GLN A  27      27.892 -30.265   4.485  1.00 92.62      A    O  
ATOM    195  CB  GLN A  27      30.190 -32.285   3.241  1.00 91.96      A    C  
ATOM    196  CG  GLN A  27      31.611 -32.355   2.647  1.00 87.17      A    C  
ATOM    197  CD  GLN A  27      32.141 -31.016   2.145  1.00 83.02      A    C  
ATOM    198  NE2 GLN A  27      33.439 -30.869   2.039  1.00 69.63      A    N  
ATOM    199  OE1 GLN A  27      31.417 -30.091   1.830  1.00 72.85      A    O  
ATOM    200  N   HIS A  28      28.117 -32.114   5.720  1.00 94.43      A    N  
ATOM    201  CA  HIS A  28      26.782 -32.012   6.315  1.00 93.88      A    C  
ATOM    202  C   HIS A  28      26.581 -30.704   7.083  1.00 94.05      A    C  
ATOM    203  O   HIS A  28      25.605 -29.996   6.860  1.00 92.56      A    O  
ATOM    204  CB  HIS A  28      26.513 -33.193   7.265  1.00 92.96      A    C  
ATOM    205  CG  HIS A  28      26.658 -34.548   6.660  1.00 92.43      A    C  
ATOM    206  CD2 HIS A  28      27.131 -35.673   7.290  1.00 84.12      A    C  
ATOM    207  ND1 HIS A  28      26.337 -34.923   5.379  1.00 82.15      A    N  
ATOM    208  CE1 HIS A  28      26.611 -36.232   5.249  1.00 85.66      A    C  
ATOM    209  NE2 HIS A  28      27.092 -36.721   6.391  1.00 87.14      A    N  
ATOM    210  N   ALA A  29      27.540 -30.348   7.929  1.00 94.50      A    N  
ATOM    211  CA  ALA A  29      27.497 -29.109   8.689  1.00 94.28      A    C  
ATOM    212  C   ALA A  29      27.538 -27.867   7.787  1.00 94.54      A    C  
ATOM    213  O   ALA A  29      26.844 -26.895   8.064  1.00 92.49      A    O  
ATOM    214  CB  ALA A  29      28.656 -29.121   9.687  1.00 93.47      A    C  
ATOM    215  N   LYS A  30      28.280 -27.911   6.694  1.00 94.76      A    N  
ATOM    216  CA  LYS A  30      28.340 -26.817   5.715  1.00 94.28      A    C  
ATOM    217  C   LYS A  30      26.989 -26.588   5.033  1.00 94.66      A    C  
ATOM    218  O   LYS A  30      26.562 -25.442   4.931  1.00 93.21      A    O  
ATOM    219  CB  LYS A  30      29.473 -27.106   4.715  1.00 93.05      A    C  
ATOM    220  CG  LYS A  30      29.887 -25.856   3.935  1.00 83.96      A    C  
ATOM    221  CD  LYS A  30      31.056 -26.198   3.005  1.00 78.30      A    C  
ATOM    222  CE  LYS A  30      31.563 -24.930   2.308  1.00 70.18      A    C  
ATOM    223  NZ  LYS A  30      32.647 -25.229   1.330  1.00 61.88      A    N1+
ATOM    224  N   LEU A  31      26.278 -27.638   4.648  1.00 94.32      A    N  
ATOM    225  CA  LEU A  31      24.923 -27.550   4.094  1.00 94.50      A    C  
ATOM    226  C   LEU A  31      23.918 -27.000   5.122  1.00 94.76      A    C  
ATOM    227  O   LEU A  31      23.111 -26.142   4.785  1.00 93.09      A    O  
ATOM    228  CB  LEU A  31      24.468 -28.933   3.590  1.00 93.95      A    C  
ATOM    229  CG  LEU A  31      25.267 -29.475   2.388  1.00 92.06      A    C  
ATOM    230  CD1 LEU A  31      24.815 -30.894   2.077  1.00 87.68      A    C  
ATOM    231  CD2 LEU A  31      25.093 -28.611   1.137  1.00 87.56      A    C  
ATOM    232  N   MET A  32      24.016 -27.438   6.372  1.00 95.02      A    N  
ATOM    233  CA  MET A  32      23.180 -26.896   7.447  1.00 94.66      A    C  
ATOM    234  C   MET A  32      23.500 -25.419   7.743  1.00 95.08      A    C  
ATOM    235  O   MET A  32      22.595 -24.674   8.108  1.00 93.55      A    O  
ATOM    236  CB  MET A  32      23.344 -27.747   8.714  1.00 93.66      A    C  
ATOM    237  CG  MET A  32      22.755 -29.147   8.566  1.00 89.24      A    C  
ATOM    238  SD  MET A  32      20.969 -29.240   8.183  1.00 83.57      A    S  
ATOM    239  CE  MET A  32      20.269 -28.503   9.682  1.00 74.77      A    C  
ATOM    240  N   THR A  33      24.729 -24.984   7.547  1.00 94.98      A    N  
ATOM    241  CA  THR A  33      25.118 -23.578   7.707  1.00 95.01      A    C  
ATOM    242  C   THR A  33      24.520 -22.704   6.603  1.00 95.09      A    C  
ATOM    243  O   THR A  33      24.082 -21.594   6.898  1.00 93.46      A    O  
ATOM    244  CB  THR A  33      26.649 -23.419   7.758  1.00 94.24      A    C  
ATOM    245  CG2 THR A  33      27.071 -22.013   8.200  1.00 82.63      A    C  
ATOM    246  OG1 THR A  33      27.227 -24.293   8.702  1.00 82.59      A    O  
ATOM    247  N   GLU A  34      24.414 -23.190   5.372  1.00 95.36      A    N  
ATOM    248  CA  GLU A  34      23.684 -22.487   4.302  1.00 95.09      A    C  
ATOM    249  C   GLU A  34      22.192 -22.338   4.648  1.00 95.43      A    C  
ATOM    250  O   GLU A  34      21.608 -21.269   4.475  1.00 93.90      A    O  
ATOM    251  CB  GLU A  34      23.829 -23.223   2.955  1.00 94.15      A    C  
ATOM    252  CG  GLU A  34      25.251 -23.290   2.389  1.00 88.09      A    C  
ATOM    253  CD  GLU A  34      25.835 -21.962   1.844  1.00 83.73      A    C  
ATOM    254  OE1 GLU A  34      27.055 -21.936   1.597  1.00 74.67      A    O  
ATOM    255  OE2 GLU A  34      25.084 -21.004   1.618  1.00 75.15      A    O1-
ATOM    256  N   TYR A  35      21.577 -23.388   5.211  1.00 95.62      A    N  
ATOM    257  CA  TYR A  35      20.198 -23.302   5.689  1.00 95.33      A    C  
ATOM    258  C   TYR A  35      20.039 -22.319   6.854  1.00 95.70      A    C  
ATOM    259  O   TYR A  35      19.078 -21.546   6.887  1.00 94.79      A    O  
ATOM    260  CB  TYR A  35      19.710 -24.701   6.083  1.00 94.61      A    C  
ATOM    261  CG  TYR A  35      18.274 -24.724   6.562  1.00 94.09      A    C  
ATOM    262  CD1 TYR A  35      17.958 -25.096   7.891  1.00 91.05      A    C  
ATOM    263  CD2 TYR A  35      17.237 -24.337   5.691  1.00 91.49      A    C  
ATOM    264  CE1 TYR A  35      16.635 -25.088   8.333  1.00 90.36      A    C  
ATOM    265  CE2 TYR A  35      15.907 -24.319   6.127  1.00 90.04      A    C  
ATOM    266  CZ  TYR A  35      15.604 -24.694   7.448  1.00 90.77      A    C  
ATOM    267  OH  TYR A  35      14.305 -24.662   7.881  1.00 89.08      A    O  
ATOM    268  N   ALA A  36      20.997 -22.287   7.778  1.00 95.46      A    N  
ATOM    269  CA  ALA A  36      21.006 -21.332   8.875  1.00 95.35      A    C  
ATOM    270  C   ALA A  36      21.127 -19.882   8.379  1.00 95.84      A    C  
ATOM    271  O   ALA A  36      20.435 -19.006   8.896  1.00 94.35      A    O  
ATOM    272  CB  ALA A  36      22.142 -21.693   9.832  1.00 94.55      A    C  
ATOM    273  N   ALA A  37      21.925 -19.634   7.349  1.00 95.68      A    N  
ATOM    274  CA  ALA A  37      22.026 -18.315   6.724  1.00 95.61      A    C  
ATOM    275  C   ALA A  37      20.696 -17.891   6.084  1.00 95.93      A    C  
ATOM    276  O   ALA A  37      20.258 -16.756   6.289  1.00 94.12      A    O  
ATOM    277  CB  ALA A  37      23.172 -18.329   5.703  1.00 94.80      A    C  
ATOM    278  N   TYR A  38      19.993 -18.801   5.404  1.00 95.73      A    N  
ATOM    279  CA  TYR A  38      18.652 -18.547   4.869  1.00 95.80      A    C  
ATOM    280  C   TYR A  38      17.648 -18.187   5.974  1.00 96.02      A    C  
ATOM    281  O   TYR A  38      16.979 -17.160   5.879  1.00 94.97      A    O  
ATOM    282  CB  TYR A  38      18.175 -19.772   4.082  1.00 95.58      A    C  
ATOM    283  CG  TYR A  38      16.719 -19.707   3.685  1.00 95.88      A    C  
ATOM    284  CD1 TYR A  38      15.728 -20.349   4.454  1.00 93.68      A    C  
ATOM    285  CD2 TYR A  38      16.336 -18.956   2.558  1.00 94.00      A    C  
ATOM    286  CE1 TYR A  38      14.371 -20.251   4.096  1.00 93.01      A    C  
ATOM    287  CE2 TYR A  38      14.990 -18.848   2.191  1.00 93.06      A    C  
ATOM    288  CZ  TYR A  38      14.008 -19.493   2.967  1.00 93.94      A    C  
ATOM    289  OH  TYR A  38      12.694 -19.378   2.616  1.00 92.49      A    O  
ATOM    290  N   CYS A  39      17.579 -18.978   7.037  1.00 95.29      A    N  
ATOM    291  CA  CYS A  39      16.662 -18.727   8.151  1.00 95.08      A    C  
ATOM    292  C   CYS A  39      16.972 -17.401   8.866  1.00 95.10      A    C  
ATOM    293  O   CYS A  39      16.052 -16.647   9.169  1.00 94.01      A    O  
ATOM    294  CB  CYS A  39      16.728 -19.902   9.138  1.00 94.32      A    C  
ATOM    295  SG  CYS A  39      15.968 -21.395   8.415  1.00 89.03      A    S  
ATOM    296  N   ALA A  40      18.247 -17.097   9.080  1.00 95.33      A    N  
ATOM    297  CA  ALA A  40      18.673 -15.860   9.711  1.00 95.29      A    C  
ATOM    298  C   ALA A  40      18.344 -14.625   8.848  1.00 95.54      A    C  
ATOM    299  O   ALA A  40      17.805 -13.653   9.365  1.00 93.98      A    O  
ATOM    300  CB  ALA A  40      20.170 -15.961  10.005  1.00 94.41      A    C  
ATOM    301  N   ALA A  41      18.596 -14.681   7.545  1.00 95.56      A    N  
ATOM    302  CA  ALA A  41      18.246 -13.598   6.634  1.00 95.47      A    C  
ATOM    303  C   ALA A  41      16.731 -13.370   6.599  1.00 95.55      A    C  
ATOM    304  O   ALA A  41      16.271 -12.232   6.706  1.00 93.70      A    O  
ATOM    305  CB  ALA A  41      18.794 -13.919   5.244  1.00 94.74      A    C  
ATOM    306  N   ARG A  42      15.946 -14.443   6.539  1.00 95.09      A    N  
ATOM    307  CA  ARG A  42      14.488 -14.380   6.537  1.00 94.83      A    C  
ATOM    308  C   ARG A  42      13.931 -13.798   7.843  1.00 95.07      A    C  
ATOM    309  O   ARG A  42      13.015 -12.992   7.780  1.00 92.87      A    O  
ATOM    310  CB  ARG A  42      13.933 -15.773   6.235  1.00 93.29      A    C  
ATOM    311  CG  ARG A  42      12.430 -15.712   5.959  1.00 88.81      A    C  
ATOM    312  CD  ARG A  42      11.903 -17.082   5.540  1.00 87.15      A    C  
ATOM    313  NE  ARG A  42      10.453 -17.022   5.333  1.00 85.29      A    N  
ATOM    314  CZ  ARG A  42       9.510 -17.196   6.247  1.00 85.92      A    C  
ATOM    315  NH1 ARG A  42       9.768 -17.595   7.458  1.00 74.20      A    N1+
ATOM    316  NH2 ARG A  42       8.288 -16.959   5.944  1.00 79.96      A    N  
ATOM    317  N   ALA A  43      14.507 -14.147   8.986  1.00 94.74      A    N  
ATOM    318  CA  ALA A  43      14.157 -13.509  10.246  1.00 94.39      A    C  
ATOM    319  C   ALA A  43      14.516 -12.011  10.238  1.00 94.79      A    C  
ATOM    320  O   ALA A  43      13.691 -11.178  10.595  1.00 92.94      A    O  
ATOM    321  CB  ALA A  43      14.859 -14.258  11.390  1.00 93.24      A    C  
ATOM    322  N   GLY A  44      15.702 -11.660   9.760  1.00 94.29      A    N  
ATOM    323  CA  GLY A  44      16.171 -10.276   9.702  1.00 93.99      A    C  
ATOM    324  C   GLY A  44      15.283  -9.361   8.856  1.00 94.55      A    C  
ATOM    325  O   GLY A  44      14.989  -8.245   9.283  1.00 92.37      A    O  
ATOM    326  N   ILE A  45      14.806  -9.816   7.706  1.00 94.96      A    N  
ATOM    327  CA  ILE A  45      13.979  -8.988   6.815  1.00 94.55      A    C  
ATOM    328  C   ILE A  45      12.597  -8.654   7.402  1.00 94.68      A    C  
ATOM    329  O   ILE A  45      12.043  -7.613   7.072  1.00 92.43      A    O  
ATOM    330  CB  ILE A  45      13.832  -9.592   5.401  1.00 93.22      A    C  
ATOM    331  CG1 ILE A  45      13.126 -10.967   5.390  1.00 86.53      A    C  
ATOM    332  CG2 ILE A  45      15.201  -9.653   4.708  1.00 85.06      A    C  
ATOM    333  CD1 ILE A  45      12.728 -11.473   4.010  1.00 83.34      A    C  
ATOM    334  N   VAL A  46      12.050  -9.503   8.272  1.00 94.86      A    N  
ATOM    335  CA  VAL A  46      10.719  -9.292   8.874  1.00 94.36      A    C  
ATOM    336  C   VAL A  46      10.785  -8.678  10.273  1.00 93.79      A    C  
ATOM    337  O   VAL A  46       9.803  -8.090  10.721  1.00 89.91      A    O  
ATOM    338  CB  VAL A  46       9.861 -10.568   8.866  1.00 93.09      A    C  
ATOM    339  CG1 VAL A  46       9.622 -11.067   7.435  1.00 87.11      A    C  
ATOM    340  CG2 VAL A  46      10.446 -11.708   9.698  1.00 86.79      A    C  
ATOM    341  N   TRP A  47      11.927  -8.750  10.932  1.00 93.85      A    N  
ATOM    342  CA  TRP A  47      12.168  -8.233  12.284  1.00 93.12      A    C  
ATOM    343  C   TRP A  47      13.047  -6.974  12.297  1.00 92.86      A    C  
ATOM    344  O   TRP A  47      13.834  -6.763  13.221  1.00 88.18      A    O  
ATOM    345  CB  TRP A  47      12.730  -9.346  13.170  1.00 92.21      A    C  
ATOM    346  CG  TRP A  47      11.716 -10.356  13.616  1.00 92.02      A    C  
ATOM    347  CD1 TRP A  47      11.494 -11.553  13.046  1.00 87.63      A    C  
ATOM    348  CD2 TRP A  47      10.800 -10.265  14.758  1.00 89.65      A    C  
ATOM    349  CE2 TRP A  47      10.061 -11.469  14.816  1.00 88.85      A    C  
ATOM    350  CE3 TRP A  47      10.564  -9.270  15.744  1.00 87.83      A    C  
ATOM    351  NE1 TRP A  47      10.500 -12.226  13.758  1.00 87.48      A    N  
ATOM    352  CZ2 TRP A  47       9.102 -11.696  15.833  1.00 87.12      A    C  
ATOM    353  CZ3 TRP A  47       9.609  -9.511  16.747  1.00 83.01      A    C  
ATOM    354  CH2 TRP A  47       8.889 -10.701  16.787  1.00 84.14      A    C  
ATOM    355  N   ASN A  48      12.928  -6.126  11.293  1.00 92.54      A    N  
ATOM    356  CA  ASN A  48      13.595  -4.816  11.230  1.00 92.73      A    C  
ATOM    357  C   ASN A  48      15.139  -4.884  11.331  1.00 92.54      A    C  
ATOM    358  O   ASN A  48      15.780  -3.948  11.814  1.00 86.59      A    O  
ATOM    359  CB  ASN A  48      12.957  -3.880  12.285  1.00 91.53      A    C  
ATOM    360  CG  ASN A  48      11.453  -3.779  12.148  1.00 91.79      A    C  
ATOM    361  ND2 ASN A  48      10.981  -2.850  11.344  1.00 78.50      A    N  
ATOM    362  OD1 ASN A  48      10.691  -4.512  12.744  1.00 77.31      A    O  
ATOM    363  N   GLY A  49      15.732  -5.993  10.881  1.00 91.44      A    N  
ATOM    364  CA  GLY A  49      17.171  -6.227  10.997  1.00 91.21      A    C  
ATOM    365  C   GLY A  49      17.642  -6.617  12.407  1.00 91.74      A    C  
ATOM    366  O   GLY A  49      18.839  -6.525  12.693  1.00 87.27      A    O  
ATOM    367  N   ASN A  50      16.735  -7.078  13.277  1.00 91.42      A    N  
ATOM    368  CA  ASN A  50      17.062  -7.495  14.644  1.00 91.25      A    C  
ATOM    369  C   ASN A  50      18.127  -8.604  14.643  1.00 91.79      A    C  
ATOM    370  O   ASN A  50      17.880  -9.750  14.272  1.00 88.79      A    O  
ATOM    371  CB  ASN A  50      15.764  -7.914  15.356  1.00 89.14      A    C  
ATOM    372  CG  ASN A  50      15.971  -8.257  16.824  1.00 89.12      A    C  
ATOM    373  ND2 ASN A  50      15.012  -7.940  17.666  1.00 80.67      A    N  
ATOM    374  OD1 ASN A  50      16.973  -8.808  17.243  1.00 80.52      A    O  
ATOM    375  N   THR A  51      19.313  -8.250  15.100  1.00 91.45      A    N  
ATOM    376  CA  THR A  51      20.483  -9.125  15.117  1.00 91.03      A    C  
ATOM    377  C   THR A  51      20.329 -10.300  16.090  1.00 91.32      A    C  
ATOM    378  O   THR A  51      20.818 -11.389  15.805  1.00 89.10      A    O  
ATOM    379  CB  THR A  51      21.734  -8.326  15.494  1.00 89.51      A    C  
ATOM    380  CG2 THR A  51      22.086  -7.285  14.425  1.00 78.03      A    C  
ATOM    381  OG1 THR A  51      21.540  -7.626  16.702  1.00 78.47      A    O  
ATOM    382  N   GLU A  52      19.597 -10.106  17.174  1.00 90.16      A    N  
ATOM    383  CA  GLU A  52      19.324 -11.155  18.148  1.00 89.61      A    C  
ATOM    384  C   GLU A  52      18.354 -12.203  17.576  1.00 90.33      A    C  
ATOM    385  O   GLU A  52      18.605 -13.398  17.689  1.00 88.18      A    O  
ATOM    386  CB  GLU A  52      18.808 -10.511  19.444  1.00 87.33      A    C  
ATOM    387  CG  GLU A  52      18.758 -11.494  20.619  1.00 78.15      A    C  
ATOM    388  CD  GLU A  52      18.538 -10.798  21.973  1.00 76.03      A    C  
ATOM    389  OE1 GLU A  52      18.758 -11.462  23.009  1.00 69.30      A    O  
ATOM    390  OE2 GLU A  52      18.217  -9.597  21.997  1.00 70.20      A    O1-
ATOM    391  N   ARG A  53      17.317 -11.785  16.858  1.00 90.84      A    N  
ATOM    392  CA  ARG A  53      16.400 -12.697  16.161  1.00 91.10      A    C  
ATOM    393  C   ARG A  53      17.098 -13.473  15.049  1.00 91.88      A    C  
ATOM    394  O   ARG A  53      16.841 -14.666  14.897  1.00 90.23      A    O  
ATOM    395  CB  ARG A  53      15.203 -11.939  15.580  1.00 90.42      A    C  
ATOM    396  CG  ARG A  53      14.280 -11.381  16.665  1.00 86.33      A    C  
ATOM    397  CD  ARG A  53      13.530 -12.503  17.390  1.00 84.80      A    C  
ATOM    398  NE  ARG A  53      12.888 -11.989  18.598  1.00 81.09      A    N  
ATOM    399  CZ  ARG A  53      12.938 -12.524  19.801  1.00 79.51      A    C  
ATOM    400  NH1 ARG A  53      13.372 -13.728  20.008  1.00 69.50      A    N1+
ATOM    401  NH2 ARG A  53      12.584 -11.829  20.825  1.00 74.06      A    N  
ATOM    402  N   MET A  54      17.994 -12.844  14.312  1.00 91.82      A    N  
ATOM    403  CA  MET A  54      18.798 -13.534  13.305  1.00 92.06      A    C  
ATOM    404  C   MET A  54      19.722 -14.583  13.935  1.00 92.46      A    C  
ATOM    405  O   MET A  54      19.860 -15.678  13.403  1.00 91.33      A    O  
ATOM    406  CB  MET A  54      19.628 -12.534  12.499  1.00 92.03      A    C  
ATOM    407  CG  MET A  54      18.760 -11.697  11.560  1.00 90.00      A    C  
ATOM    408  SD  MET A  54      19.715 -10.722  10.362  1.00 88.18      A    S  
ATOM    409  CE  MET A  54      20.346  -9.423  11.437  1.00 78.40      A    C  
ATOM    410  N   HIS A  55      20.314 -14.264  15.081  1.00 91.99      A    N  
ATOM    411  CA  HIS A  55      21.139 -15.205  15.836  1.00 91.50      A    C  
ATOM    412  C   HIS A  55      20.316 -16.395  16.333  1.00 91.61      A    C  
ATOM    413  O   HIS A  55      20.705 -17.540  16.102  1.00 90.45      A    O  
ATOM    414  CB  HIS A  55      21.826 -14.468  16.986  1.00 91.04      A    C  
ATOM    415  CG  HIS A  55      22.674 -15.375  17.823  1.00 90.89      A    C  
ATOM    416  CD2 HIS A  55      22.299 -16.008  18.989  1.00 79.58      A    C  
ATOM    417  ND1 HIS A  55      23.963 -15.795  17.540  1.00 79.02      A    N  
ATOM    418  CE1 HIS A  55      24.343 -16.646  18.510  1.00 81.49      A    C  
ATOM    419  NE2 HIS A  55      23.354 -16.790  19.394  1.00 84.20      A    N  
ATOM    420  N   ASP A  56      19.151 -16.146  16.929  1.00 91.13      A    N  
ATOM    421  CA  ASP A  56      18.249 -17.191  17.390  1.00 90.49      A    C  
ATOM    422  C   ASP A  56      17.787 -18.089  16.226  1.00 91.16      A    C  
ATOM    423  O   ASP A  56      17.823 -19.317  16.345  1.00 89.48      A    O  
ATOM    424  CB  ASP A  56      17.037 -16.566  18.106  1.00 88.57      A    C  
ATOM    425  CG  ASP A  56      17.307 -16.047  19.529  1.00 84.27      A    C  
ATOM    426  OD1 ASP A  56      18.308 -16.484  20.147  1.00 78.25      A    O  
ATOM    427  OD2 ASP A  56      16.444 -15.310  20.047  1.00 77.51      A    O1-
ATOM    428  N   ALA A  57      17.435 -17.512  15.071  1.00 91.78      A    N  
ATOM    429  CA  ALA A  57      17.039 -18.262  13.881  1.00 92.09      A    C  
ATOM    430  C   ALA A  57      18.168 -19.165  13.356  1.00 92.51      A    C  
ATOM    431  O   ALA A  57      17.937 -20.337  13.049  1.00 91.17      A    O  
ATOM    432  CB  ALA A  57      16.584 -17.282  12.798  1.00 92.07      A    C  
ATOM    433  N   ALA A  58      19.386 -18.641  13.295  1.00 92.78      A    N  
ATOM    434  CA  ALA A  58      20.544 -19.427  12.887  1.00 92.70      A    C  
ATOM    435  C   ALA A  58      20.837 -20.560  13.874  1.00 92.96      A    C  
ATOM    436  O   ALA A  58      21.105 -21.690  13.462  1.00 91.25      A    O  
ATOM    437  CB  ALA A  58      21.748 -18.491  12.743  1.00 92.63      A    C  
ATOM    438  N   LEU A  59      20.720 -20.296  15.171  1.00 91.69      A    N  
ATOM    439  CA  LEU A  59      20.939 -21.301  16.212  1.00 91.07      A    C  
ATOM    440  C   LEU A  59      19.887 -22.417  16.136  1.00 91.13      A    C  
ATOM    441  O   LEU A  59      20.249 -23.595  16.173  1.00 89.51      A    O  
ATOM    442  CB  LEU A  59      20.940 -20.600  17.581  1.00 89.98      A    C  
ATOM    443  CG  LEU A  59      21.564 -21.476  18.690  1.00 86.17      A    C  
ATOM    444  CD1 LEU A  59      23.092 -21.462  18.633  1.00 80.13      A    C  
ATOM    445  CD2 LEU A  59      21.164 -20.970  20.072  1.00 79.10      A    C  
ATOM    446  N   VAL A  60      18.607 -22.071  15.968  1.00 90.74      A    N  
ATOM    447  CA  VAL A  60      17.510 -23.042  15.798  1.00 90.08      A    C  
ATOM    448  C   VAL A  60      17.735 -23.910  14.564  1.00 90.24      A    C  
ATOM    449  O   VAL A  60      17.620 -25.130  14.655  1.00 88.92      A    O  
ATOM    450  CB  VAL A  60      16.147 -22.334  15.728  1.00 88.62      A    C  
ATOM    451  CG1 VAL A  60      15.007 -23.275  15.333  1.00 81.83      A    C  
ATOM    452  CG2 VAL A  60      15.778 -21.753  17.093  1.00 81.70      A    C  
ATOM    453  N   ALA A  61      18.112 -23.319  13.442  1.00 90.73      A    N  
ATOM    454  CA  ALA A  61      18.382 -24.061  12.213  1.00 90.67      A    C  
ATOM    455  C   ALA A  61      19.562 -25.040  12.351  1.00 91.14      A    C  
ATOM    456  O   ALA A  61      19.571 -26.094  11.713  1.00 89.01      A    O  
ATOM    457  CB  ALA A  61      18.631 -23.049  11.091  1.00 90.30      A    C  
ATOM    458  N   LEU A  62      20.519 -24.727  13.208  1.00 91.32      A    N  
ATOM    459  CA  LEU A  62      21.699 -25.556  13.448  1.00 91.32      A    C  
ATOM    460  C   LEU A  62      21.514 -26.605  14.561  1.00 91.32      A    C  
ATOM    461  O   LEU A  62      22.383 -27.457  14.715  1.00 88.69      A    O  
ATOM    462  CB  LEU A  62      22.908 -24.643  13.724  1.00 91.09      A    C  
ATOM    463  CG  LEU A  62      23.388 -23.883  12.477  1.00 91.02      A    C  
ATOM    464  CD1 LEU A  62      24.399 -22.814  12.884  1.00 87.36      A    C  
ATOM    465  CD2 LEU A  62      24.069 -24.817  11.466  1.00 87.66      A    C  
ATOM    466  N   LEU A  63      20.405 -26.597  15.310  1.00 91.21      A    N  
ATOM    467  CA  LEU A  63      20.160 -27.561  16.398  1.00 89.95      A    C  
ATOM    468  C   LEU A  63      20.345 -29.036  15.991  1.00 89.67      A    C  
ATOM    469  O   LEU A  63      20.972 -29.763  16.766  1.00 86.22      A    O  
ATOM    470  CB  LEU A  63      18.766 -27.366  17.013  1.00 88.61      A    C  
ATOM    471  CG  LEU A  63      18.588 -26.101  17.870  1.00 86.55      A    C  
ATOM    472  CD1 LEU A  63      17.141 -26.029  18.351  1.00 81.48      A    C  
ATOM    473  CD2 LEU A  63      19.501 -26.095  19.096  1.00 80.97      A    C  
ATOM    474  N   PRO A  64      19.911 -29.499  14.805  1.00 89.98      A    N  
ATOM    475  CA  PRO A  64      20.125 -30.886  14.389  1.00 88.32      A    C  
ATOM    476  C   PRO A  64      21.604 -31.289  14.303  1.00 88.51      A    C  
ATOM    477  O   PRO A  64      21.924 -32.464  14.455  1.00 83.43      A    O  
ATOM    478  CB  PRO A  64      19.445 -31.009  13.019  1.00 86.53      A    C  
ATOM    479  CG  PRO A  64      18.393 -29.910  13.036  1.00 84.98      A    C  
ATOM    480  CD  PRO A  64      19.081 -28.810  13.835  1.00 88.37      A    C  
ATOM    481  N   THR A  65      22.517 -30.346  14.128  1.00 89.40      A    N  
ATOM    482  CA  THR A  65      23.960 -30.620  14.122  1.00 88.67      A    C  
ATOM    483  C   THR A  65      24.543 -30.740  15.538  1.00 88.69      A    C  
ATOM    484  O   THR A  65      25.636 -31.293  15.728  1.00 84.07      A    O  
ATOM    485  CB  THR A  65      24.745 -29.560  13.336  1.00 87.72      A    C  
ATOM    486  CG2 THR A  65      24.180 -29.299  11.942  1.00 78.63      A    C  
ATOM    487  OG1 THR A  65      24.787 -28.333  14.023  1.00 77.80      A    O  
ATOM    488  N   LEU A  66      23.813 -30.252  16.552  1.00 88.52      A    N  
ATOM    489  CA  LEU A  66      24.255 -30.191  17.944  1.00 87.05      A    C  
ATOM    490  C   LEU A  66      23.685 -31.310  18.817  1.00 86.22      A    C  
ATOM    491  O   LEU A  66      24.275 -31.655  19.850  1.00 79.21      A    O  
ATOM    492  CB  LEU A  66      23.891 -28.801  18.506  1.00 85.66      A    C  
ATOM    493  CG  LEU A  66      24.665 -27.642  17.856  1.00 84.31      A    C  
ATOM    494  CD1 LEU A  66      24.083 -26.306  18.310  1.00 78.09      A    C  
ATOM    495  CD2 LEU A  66      26.144 -27.668  18.245  1.00 77.66      A    C  
ATOM    496  N   GLY A  67      22.553 -31.891  18.423  1.00 86.74      A    N  
ATOM    497  CA  GLY A  67      21.898 -32.966  19.159  1.00 85.85      A    C  
ATOM    498  C   GLY A  67      20.643 -33.489  18.469  1.00 86.93      A    C  
ATOM    499  O   GLY A  67      20.336 -33.117  17.348  1.00 82.38      A    O  
ATOM    500  N   ARG A  68      19.909 -34.375  19.149  1.00 83.32      A    N  
ATOM    501  CA  ARG A  68      18.623 -34.886  18.652  1.00 83.10      A    C  
ATOM    502  C   ARG A  68      17.544 -33.811  18.752  1.00 83.15      A    C  
ATOM    503  O   ARG A  68      17.433 -33.143  19.780  1.00 77.26      A    O  
ATOM    504  CB  ARG A  68      18.201 -36.162  19.388  1.00 79.66      A    C  
ATOM    505  CG  ARG A  68      19.111 -37.357  19.050  1.00 73.72      A    C  
ATOM    506  CD  ARG A  68      18.633 -38.651  19.708  1.00 69.82      A    C  
ATOM    507  NE  ARG A  68      17.430 -39.212  19.050  1.00 63.74      A    N  
ATOM    508  CZ  ARG A  68      17.019 -40.479  19.099  1.00 57.76      A    C  
ATOM    509  NH1 ARG A  68      17.643 -41.371  19.811  1.00 54.55      A    N1+
ATOM    510  NH2 ARG A  68      15.979 -40.854  18.422  1.00 52.40      A    N  
ATOM    511  N   THR A  69      16.744 -33.689  17.706  1.00 84.03      A    N  
ATOM    512  CA  THR A  69      15.616 -32.742  17.609  1.00 82.80      A    C  
ATOM    513  C   THR A  69      14.336 -33.419  17.106  1.00 82.21      A    C  
ATOM    514  O   THR A  69      13.406 -32.744  16.687  1.00 75.26      A    O  
ATOM    515  CB  THR A  69      15.973 -31.565  16.685  1.00 80.43      A    C  
ATOM    516  CG2 THR A  69      17.116 -30.724  17.243  1.00 72.27      A    C  
ATOM    517  OG1 THR A  69      16.368 -32.041  15.416  1.00 72.79      A    O  
ATOM    518  N   ASP A  70      14.306 -34.740  17.133  1.00 81.14      A    N  
ATOM    519  CA  ASP A  70      13.237 -35.585  16.600  1.00 78.59      A    C  
ATOM    520  C   ASP A  70      12.021 -35.693  17.528  1.00 78.64      A    C  
ATOM    521  O   ASP A  70      10.930 -36.041  17.081  1.00 70.32      A    O  
ATOM    522  CB  ASP A  70      13.823 -36.967  16.243  1.00 73.97      A    C  
ATOM    523  CG  ASP A  70      14.633 -37.657  17.357  1.00 67.48      A    C  
ATOM    524  OD1 ASP A  70      15.383 -36.993  18.108  1.00 57.46      A    O  
ATOM    525  OD2 ASP A  70      14.638 -38.908  17.422  1.00 61.44      A    O1-
ATOM    526  N   ASP A  71      12.174 -35.348  18.806  1.00 80.49      A    N  
ATOM    527  CA  ASP A  71      11.085 -35.271  19.775  1.00 80.23      A    C  
ATOM    528  C   ASP A  71      11.114 -33.929  20.545  1.00 81.68      A    C  
ATOM    529  O   ASP A  71      12.165 -33.288  20.667  1.00 76.60      A    O  
ATOM    530  CB  ASP A  71      11.116 -36.502  20.693  1.00 76.07      A    C  
ATOM    531  CG  ASP A  71      12.237 -36.476  21.723  1.00 68.95      A    C  
ATOM    532  OD1 ASP A  71      12.139 -35.630  22.650  1.00 60.29      A    O  
ATOM    533  OD2 ASP A  71      13.170 -37.292  21.665  1.00 62.53      A    O1-
ATOM    534  N   PRO A  72       9.974 -33.477  21.112  1.00 81.32      A    N  
ATOM    535  CA  PRO A  72       9.905 -32.201  21.824  1.00 81.34      A    C  
ATOM    536  C   PRO A  72      10.849 -32.101  23.022  1.00 82.73      A    C  
ATOM    537  O   PRO A  72      11.410 -31.037  23.295  1.00 80.51      A    O  
ATOM    538  CB  PRO A  72       8.440 -32.067  22.276  1.00 79.07      A    C  
ATOM    539  CG  PRO A  72       7.673 -32.936  21.285  1.00 75.86      A    C  
ATOM    540  CD  PRO A  72       8.649 -34.063  20.985  1.00 78.40      A    C  
ATOM    541  N   THR A  73      11.058 -33.200  23.753  1.00 83.35      A    N  
ATOM    542  CA  THR A  73      11.971 -33.221  24.906  1.00 83.60      A    C  
ATOM    543  C   THR A  73      13.428 -33.205  24.471  1.00 84.97      A    C  
ATOM    544  O   THR A  73      14.253 -32.522  25.095  1.00 82.05      A    O  
ATOM    545  CB  THR A  73      11.714 -34.424  25.826  1.00 82.06      A    C  
ATOM    546  CG2 THR A  73      10.388 -34.285  26.579  1.00 69.87      A    C  
ATOM    547  OG1 THR A  73      11.671 -35.650  25.165  1.00 71.94      A    O  
ATOM    548  N   GLY A  74      13.751 -33.887  23.389  1.00 82.67      A    N  
ATOM    549  CA  GLY A  74      15.054 -33.849  22.741  1.00 83.05      A    C  
ATOM    550  C   GLY A  74      15.388 -32.460  22.208  1.00 85.58      A    C  
ATOM    551  O   GLY A  74      16.483 -31.954  22.463  1.00 83.41      A    O  
ATOM    552  N   LEU A  75      14.408 -31.808  21.582  1.00 84.58      A    N  
ATOM    553  CA  LEU A  75      14.527 -30.427  21.103  1.00 84.06      A    C  
ATOM    554  C   LEU A  75      14.835 -29.475  22.257  1.00 85.31      A    C  
ATOM    555  O   LEU A  75      15.833 -28.758  22.207  1.00 83.94      A    O  
ATOM    556  CB  LEU A  75      13.229 -30.033  20.373  1.00 82.13      A    C  
ATOM    557  CG  LEU A  75      13.253 -28.607  19.788  1.00 78.76      A    C  
ATOM    558  CD1 LEU A  75      14.226 -28.484  18.623  1.00 72.31      A    C  
ATOM    559  CD2 LEU A  75      11.866 -28.221  19.292  1.00 72.86      A    C  
ATOM    560  N   ALA A  76      14.054 -29.500  23.333  1.00 85.31      A    N  
ATOM    561  CA  ALA A  76      14.260 -28.641  24.489  1.00 84.87      A    C  
ATOM    562  C   ALA A  76      15.632 -28.855  25.146  1.00 86.34      A    C  
ATOM    563  O   ALA A  76      16.331 -27.899  25.494  1.00 85.58      A    O  
ATOM    564  CB  ALA A  76      13.127 -28.897  25.495  1.00 83.47      A    C  
ATOM    565  N   ARG A  77      16.054 -30.131  25.277  1.00 87.02      A    N  
ATOM    566  CA  ARG A  77      17.365 -30.475  25.835  1.00 87.52      A    C  
ATOM    567  C   ARG A  77      18.508 -29.990  24.939  1.00 88.35      A    C  
ATOM    568  O   ARG A  77      19.489 -29.443  25.447  1.00 86.55      A    O  
ATOM    569  CB  ARG A  77      17.424 -31.992  26.057  1.00 86.67      A    C  
ATOM    570  CG  ARG A  77      18.652 -32.399  26.896  1.00 77.08      A    C  
ATOM    571  CD  ARG A  77      18.749 -33.927  27.038  1.00 74.92      A    C  
ATOM    572  NE  ARG A  77      17.588 -34.484  27.754  1.00 64.70      A    N  
ATOM    573  CZ  ARG A  77      17.260 -35.773  27.840  1.00 57.42      A    C  
ATOM    574  NH1 ARG A  77      17.987 -36.696  27.281  1.00 52.60      A    N1+
ATOM    575  NH2 ARG A  77      16.186 -36.137  28.483  1.00 50.41      A    N  
ATOM    576  N   THR A  78      18.370 -30.179  23.648  1.00 88.60      A    N  
ATOM    577  CA  THR A  78      19.375 -29.749  22.666  1.00 88.74      A    C  
ATOM    578  C   THR A  78      19.460 -28.226  22.604  1.00 89.46      A    C  
ATOM    579  O   THR A  78      20.566 -27.706  22.668  1.00 87.87      A    O  
ATOM    580  CB  THR A  78      19.086 -30.344  21.280  1.00 88.01      A    C  
ATOM    581  CG2 THR A  78      20.194 -30.018  20.286  1.00 78.20      A    C  
ATOM    582  OG1 THR A  78      19.043 -31.753  21.391  1.00 77.75      A    O  
ATOM    583  N   TRP A  79      18.331 -27.523  22.608  1.00 87.90      A    N  
ATOM    584  CA  TRP A  79      18.260 -26.062  22.667  1.00 87.03      A    C  
ATOM    585  C   TRP A  79      18.962 -25.500  23.897  1.00 87.48      A    C  
ATOM    586  O   TRP A  79      19.846 -24.665  23.791  1.00 85.82      A    O  
ATOM    587  CB  TRP A  79      16.793 -25.634  22.665  1.00 85.63      A    C  
ATOM    588  CG  TRP A  79      16.600 -24.166  22.825  1.00 84.74      A    C  
ATOM    589  CD1 TRP A  79      16.207 -23.522  23.943  1.00 77.42      A    C  
ATOM    590  CD2 TRP A  79      16.826 -23.128  21.827  1.00 80.69      A    C  
ATOM    591  CE2 TRP A  79      16.507 -21.866  22.409  1.00 79.26      A    C  
ATOM    592  CE3 TRP A  79      17.234 -23.144  20.475  1.00 75.47      A    C  
ATOM    593  NE1 TRP A  79      16.142 -22.149  23.695  1.00 76.14      A    N  
ATOM    594  CZ2 TRP A  79      16.595 -20.659  21.675  1.00 76.19      A    C  
ATOM    595  CZ3 TRP A  79      17.319 -21.943  19.749  1.00 68.56      A    C  
ATOM    596  CH2 TRP A  79      17.002 -20.721  20.339  1.00 70.85      A    C  
ATOM    597  N   LYS A  80      18.620 -26.033  25.085  1.00 87.72      A    N  
ATOM    598  CA  LYS A  80      19.221 -25.574  26.339  1.00 87.06      A    C  
ATOM    599  C   LYS A  80      20.731 -25.787  26.352  1.00 87.33      A    C  
ATOM    600  O   LYS A  80      21.484 -24.911  26.791  1.00 86.27      A    O  
ATOM    601  CB  LYS A  80      18.525 -26.276  27.513  1.00 86.18      A    C  
ATOM    602  CG  LYS A  80      18.926 -25.671  28.867  1.00 75.85      A    C  
ATOM    603  CD  LYS A  80      18.097 -26.280  30.003  1.00 70.76      A    C  
ATOM    604  CE  LYS A  80      18.437 -25.584  31.322  1.00 59.41      A    C  
ATOM    605  NZ  LYS A  80      17.524 -25.997  32.436  1.00 51.52      A    N1+
ATOM    606  N   ARG A  81      21.175 -26.934  25.831  1.00 89.27      A    N  
ATOM    607  CA  ARG A  81      22.602 -27.242  25.724  1.00 88.74      A    C  
ATOM    608  C   ARG A  81      23.312 -26.354  24.706  1.00 89.39      A    C  
ATOM    609  O   ARG A  81      24.398 -25.866  25.013  1.00 87.48      A    O  
ATOM    610  CB  ARG A  81      22.769 -28.734  25.398  1.00 87.55      A    C  
ATOM    611  CG  ARG A  81      24.242 -29.167  25.458  1.00 78.17      A    C  
ATOM    612  CD  ARG A  81      24.368 -30.655  25.140  1.00 76.00      A    C  
ATOM    613  NE  ARG A  81      25.768 -31.099  25.219  1.00 67.39      A    N  
ATOM    614  CZ  ARG A  81      26.211 -32.325  24.971  1.00 61.73      A    C  
ATOM    615  NH1 ARG A  81      25.401 -33.281  24.623  1.00 56.33      A    N1+
ATOM    616  NH2 ARG A  81      27.475 -32.597  25.059  1.00 53.56      A    N  
ATOM    617  N   ALA A  82      22.710 -26.122  23.570  1.00 88.77      A    N  
ATOM    618  CA  ALA A  82      23.253 -25.254  22.526  1.00 88.21      A    C  
ATOM    619  C   ALA A  82      23.407 -23.819  23.026  1.00 88.63      A    C  
ATOM    620  O   ALA A  82      24.486 -23.241  22.901  1.00 86.84      A    O  
ATOM    621  CB  ALA A  82      22.325 -25.323  21.306  1.00 87.69      A    C  
ATOM    622  N   ARG A  83      22.387 -23.279  23.700  1.00 88.37      A    N  
ATOM    623  CA  ARG A  83      22.405 -21.929  24.262  1.00 86.97      A    C  
ATOM    624  C   ARG A  83      23.468 -21.779  25.357  1.00 87.08      A    C  
ATOM    625  O   ARG A  83      24.237 -20.823  25.329  1.00 85.36      A    O  
ATOM    626  CB  ARG A  83      20.994 -21.578  24.751  1.00 85.24      A    C  
ATOM    627  CG  ARG A  83      20.832 -20.081  25.023  1.00 77.36      A    C  
ATOM    628  CD  ARG A  83      19.382 -19.763  25.401  1.00 73.79      A    C  
ATOM    629  NE  ARG A  83      19.213 -18.336  25.733  1.00 66.59      A    N  
ATOM    630  CZ  ARG A  83      18.149 -17.767  26.289  1.00 61.25      A    C  
ATOM    631  NH1 ARG A  83      17.052 -18.429  26.525  1.00 56.40      A    N1+
ATOM    632  NH2 ARG A  83      18.178 -16.521  26.624  1.00 53.03      A    N  
ATOM    633  N   LEU A  84      23.569 -22.757  26.258  1.00 86.90      A    N  
ATOM    634  CA  LEU A  84      24.627 -22.775  27.273  1.00 86.13      A    C  
ATOM    635  C   LEU A  84      26.026 -22.840  26.655  1.00 86.34      A    C  
ATOM    636  O   LEU A  84      26.951 -22.201  27.172  1.00 85.26      A    O  
ATOM    637  CB  LEU A  84      24.420 -23.988  28.201  1.00 86.15      A    C  
ATOM    638  CG  LEU A  84      23.602 -23.641  29.459  1.00 77.96      A    C  
ATOM    639  CD1 LEU A  84      22.939 -24.890  30.032  1.00 71.58      A    C  
ATOM    640  CD2 LEU A  84      24.510 -23.040  30.533  1.00 70.65      A    C  
ATOM    641  N   GLN A  85      26.197 -23.611  25.598  1.00 87.42      A    N  
ATOM    642  CA  GLN A  85      27.477 -23.744  24.919  1.00 86.67      A    C  
ATOM    643  C   GLN A  85      27.849 -22.457  24.180  1.00 86.97      A    C  
ATOM    644  O   GLN A  85      29.000 -22.034  24.256  1.00 84.75      A    O  
ATOM    645  CB  GLN A  85      27.431 -24.973  24.008  1.00 85.33      A    C  
ATOM    646  CG  GLN A  85      28.771 -25.237  23.318  1.00 78.62      A    C  
ATOM    647  CD  GLN A  85      28.842 -26.623  22.652  1.00 75.65      A    C  
ATOM    648  NE2 GLN A  85      29.712 -26.810  21.706  1.00 65.77      A    N  
ATOM    649  OE1 GLN A  85      28.150 -27.574  23.015  1.00 68.28      A    O  
ATOM    650  N   ASP A  86      26.893 -21.824  23.550  1.00 86.82      A    N  
ATOM    651  CA  ASP A  86      27.093 -20.551  22.881  1.00 85.64      A    C  
ATOM    652  C   ASP A  86      27.460 -19.440  23.889  1.00 85.83      A    C  
ATOM    653  O   ASP A  86      28.486 -18.782  23.732  1.00 83.43      A    O  
ATOM    654  CB  ASP A  86      25.843 -20.201  22.054  1.00 84.30      A    C  
ATOM    655  CG  ASP A  86      26.123 -19.035  21.120  1.00 81.80      A    C  
ATOM    656  OD1 ASP A  86      27.061 -19.158  20.300  1.00 75.86      A    O  
ATOM    657  OD2 ASP A  86      25.441 -18.001  21.237  1.00 75.67      A    O1-
ATOM    658  N   GLU A  87      26.724 -19.318  24.997  1.00 84.63      A    N  
ATOM    659  CA  GLU A  87      27.048 -18.363  26.070  1.00 83.36      A    C  
ATOM    660  C   GLU A  87      28.422 -18.626  26.701  1.00 83.02      A    C  
ATOM    661  O   GLU A  87      29.172 -17.689  26.993  1.00 80.32      A    O  
ATOM    662  CB  GLU A  87      25.981 -18.414  27.168  1.00 81.93      A    C  
ATOM    663  CG  GLU A  87      24.672 -17.752  26.733  1.00 74.17      A    C  
ATOM    664  CD  GLU A  87      23.632 -17.652  27.852  1.00 68.10      A    C  
ATOM    665  OE1 GLU A  87      22.755 -16.756  27.739  1.00 61.15      A    O  
ATOM    666  OE2 GLU A  87      23.716 -18.422  28.840  1.00 61.23      A    O1-
ATOM    667  N   ALA A  88      28.787 -19.890  26.880  1.00 84.02      A    N  
ATOM    668  CA  ALA A  88      30.103 -20.230  27.402  1.00 83.14      A    C  
ATOM    669  C   ALA A  88      31.225 -19.811  26.444  1.00 83.51      A    C  
ATOM    670  O   ALA A  88      32.257 -19.306  26.891  1.00 81.80      A    O  
ATOM    671  CB  ALA A  88      30.143 -21.735  27.703  1.00 82.24      A    C  
ATOM    672  N   LEU A  89      31.027 -19.967  25.146  1.00 82.50      A    N  
ATOM    673  CA  LEU A  89      31.997 -19.533  24.140  1.00 82.00      A    C  
ATOM    674  C   LEU A  89      32.040 -18.004  23.997  1.00 81.90      A    C  
ATOM    675  O   LEU A  89      33.120 -17.449  23.822  1.00 78.66      A    O  
ATOM    676  CB  LEU A  89      31.693 -20.222  22.801  1.00 81.79      A    C  
ATOM    677  CG  LEU A  89      32.009 -21.734  22.800  1.00 81.94      A    C  
ATOM    678  CD1 LEU A  89      31.472 -22.381  21.536  1.00 76.93      A    C  
ATOM    679  CD2 LEU A  89      33.510 -22.013  22.856  1.00 76.67      A    C  
ATOM    680  N   GLN A  90      30.913 -17.315  24.169  1.00 82.12      A    N  
ATOM    681  CA  GLN A  90      30.862 -15.853  24.216  1.00 80.14      A    C  
ATOM    682  C   GLN A  90      31.704 -15.281  25.361  1.00 79.84      A    C  
ATOM    683  O   GLN A  90      32.352 -14.250  25.197  1.00 76.33      A    O  
ATOM    684  CB  GLN A  90      29.420 -15.366  24.396  1.00 79.09      A    C  
ATOM    685  CG  GLN A  90      28.547 -15.579  23.153  1.00 75.00      A    C  
ATOM    686  CD  GLN A  90      27.071 -15.340  23.466  1.00 71.01      A    C  
ATOM    687  NE2 GLN A  90      26.163 -16.027  22.797  1.00 61.99      A    N  
ATOM    688  OE1 GLN A  90      26.697 -14.547  24.298  1.00 63.50      A    O  
ATOM    689  N   SER A  91      31.773 -15.977  26.505  1.00 80.10      A    N  
ATOM    690  CA  SER A  91      32.603 -15.546  27.641  1.00 78.72      A    C  
ATOM    691  C   SER A  91      34.107 -15.548  27.350  1.00 78.01      A    C  
ATOM    692  O   SER A  91      34.878 -14.935  28.089  1.00 72.45      A    O  
ATOM    693  CB  SER A  91      32.290 -16.400  28.874  1.00 76.55      A    C  
ATOM    694  OG  SER A  91      32.862 -17.681  28.809  1.00 68.82      A    O  
ATOM    695  N   LEU A  92      34.525 -16.205  26.268  1.00 77.79      A    N  
ATOM    696  CA  LEU A  92      35.906 -16.182  25.791  1.00 75.43      A    C  
ATOM    697  C   LEU A  92      36.214 -14.977  24.910  1.00 74.76      A    C  
ATOM    698  O   LEU A  92      37.371 -14.773  24.535  1.00 68.19      A    O  
ATOM    699  CB  LEU A  92      36.215 -17.484  25.022  1.00 72.98      A    C  
ATOM    700  CG  LEU A  92      36.019 -18.761  25.841  1.00 70.62      A    C  
ATOM    701  CD1 LEU A  92      36.201 -19.971  24.936  1.00 66.28      A    C  
ATOM    702  CD2 LEU A  92      37.040 -18.840  26.983  1.00 65.66      A    C  
ATOM    703  N   ALA A  93      35.212 -14.166  24.593  1.00 67.95      A    N  
ATOM    704  CA  ALA A  93      35.421 -12.882  23.982  1.00 64.94      A    C  
ATOM    705  C   ALA A  93      36.115 -11.989  25.013  1.00 65.70      A    C  
ATOM    706  O   ALA A  93      35.502 -11.455  25.924  1.00 60.12      A    O  
ATOM    707  CB  ALA A  93      34.087 -12.296  23.532  1.00 58.71      A    C  
ATOM    708  N   TRP A  94      37.404 -11.832  24.832  1.00 63.99      A    N  
ATOM    709  CA  TRP A  94      38.182 -10.840  25.560  1.00 60.79      A    C  
ATOM    710  C   TRP A  94      38.325  -9.609  24.671  1.00 61.22      A    C  
ATOM    711  O   TRP A  94      39.341  -9.466  23.993  1.00 54.44      A    O  
ATOM    712  CB  TRP A  94      39.536 -11.431  25.976  1.00 54.13      A    C  
ATOM    713  CG  TRP A  94      39.471 -12.449  27.072  1.00 50.88      A    C  
ATOM    714  CD1 TRP A  94      38.827 -13.640  27.011  1.00 45.72      A    C  
ATOM    715  CD2 TRP A  94      40.057 -12.369  28.411  1.00 45.86      A    C  
ATOM    716  CE2 TRP A  94      39.727 -13.565  29.107  1.00 42.38      A    C  
ATOM    717  CE3 TRP A  94      40.845 -11.422  29.092  1.00 42.06      A    C  
ATOM    718  NE1 TRP A  94      38.972 -14.312  28.222  1.00 40.94      A    N  
ATOM    719  CZ2 TRP A  94      40.152 -13.799  30.432  1.00 37.98      A    C  
ATOM    720  CZ3 TRP A  94      41.265 -11.656  30.406  1.00 39.41      A    C  
ATOM    721  CH2 TRP A  94      40.922 -12.836  31.066  1.00 37.68      A    C  
ATOM    722  N   PRO A  95      37.325  -8.715  24.620  1.00 60.05      A    N  
ATOM    723  CA  PRO A  95      37.520  -7.431  23.990  1.00 58.05      A    C  
ATOM    724  C   PRO A  95      38.536  -6.681  24.852  1.00 58.62      A    C  
ATOM    725  O   PRO A  95      38.212  -6.086  25.878  1.00 53.91      A    O  
ATOM    726  CB  PRO A  95      36.132  -6.794  23.931  1.00 53.11      A    C  
ATOM    727  CG  PRO A  95      35.412  -7.390  25.134  1.00 51.91      A    C  
ATOM    728  CD  PRO A  95      36.032  -8.772  25.275  1.00 54.01      A    C  
ATOM    729  N   THR A  96      39.797  -6.748  24.464  1.00 60.14      A    N  
ATOM    730  CA  THR A  96      40.764  -5.781  24.956  1.00 58.23      A    C  
ATOM    731  C   THR A  96      40.332  -4.402  24.468  1.00 59.32      A    C  
ATOM    732  O   THR A  96      39.649  -4.293  23.446  1.00 54.19      A    O  
ATOM    733  CB  THR A  96      42.187  -6.121  24.496  1.00 52.52      A    C  
ATOM    734  CG2 THR A  96      42.707  -7.387  25.190  1.00 45.78      A    C  
ATOM    735  OG1 THR A  96      42.235  -6.360  23.113  1.00 47.40      A    O  
ATOM    736  N   LYS A  97      40.725  -3.333  25.165  1.00 54.89      A    N  
ATOM    737  CA  LYS A  97      40.413  -1.956  24.729  1.00 53.12      A    C  
ATOM    738  C   LYS A  97      40.833  -1.665  23.290  1.00 54.86      A    C  
ATOM    739  O   LYS A  97      40.221  -0.832  22.641  1.00 50.68      A    O  
ATOM    740  CB  LYS A  97      41.096  -0.944  25.659  1.00 48.27      A    C  
ATOM    741  CG  LYS A  97      40.382  -0.797  27.008  1.00 44.86      A    C  
ATOM    742  CD  LYS A  97      41.063   0.323  27.803  1.00 39.96      A    C  
ATOM    743  CE  LYS A  97      40.304   0.600  29.107  1.00 34.70      A    C  
ATOM    744  NZ  LYS A  97      40.942   1.704  29.862  1.00 29.62      A    N1+
ATOM    745  N   ASP A  98      41.844  -2.395  22.815  1.00 56.23      A    N  
ATOM    746  CA  ASP A  98      42.393  -2.279  21.457  1.00 55.10      A    C  
ATOM    747  C   ASP A  98      41.739  -3.266  20.469  1.00 56.95      A    C  
ATOM    748  O   ASP A  98      42.200  -3.403  19.335  1.00 52.64      A    O  
ATOM    749  CB  ASP A  98      43.917  -2.489  21.516  1.00 50.02      A    C  
ATOM    750  CG  ASP A  98      44.616  -1.585  22.523  1.00 46.78      A    C  
ATOM    751  OD1 ASP A  98      44.201  -0.417  22.683  1.00 42.33      A    O  
ATOM    752  OD2 ASP A  98      45.556  -2.086  23.185  1.00 41.69      A    O1-
ATOM    753  N   SER A  99      40.710  -4.003  20.870  1.00 62.33      A    N  
ATOM    754  CA  SER A  99      40.029  -4.930  19.974  1.00 61.94      A    C  
ATOM    755  C   SER A  99      39.164  -4.165  18.983  1.00 64.84      A    C  
ATOM    756  O   SER A  99      38.285  -3.404  19.372  1.00 61.42      A    O  
ATOM    757  CB  SER A  99      39.206  -5.974  20.736  1.00 56.50      A    C  
ATOM    758  OG  SER A  99      38.149  -5.389  21.464  1.00 51.49      A    O  
ATOM    759  N   VAL A 100      39.354  -4.444  17.706  1.00 65.80      A    N  
ATOM    760  CA  VAL A 100      38.608  -3.830  16.598  1.00 66.00      A    C  
ATOM    761  C   VAL A 100      37.116  -4.193  16.633  1.00 68.97      A    C  
ATOM    762  O   VAL A 100      36.279  -3.447  16.145  1.00 65.14      A    O  
ATOM    763  CB  VAL A 100      39.236  -4.268  15.255  1.00 60.93      A    C  
ATOM    764  CG1 VAL A 100      38.628  -3.552  14.051  1.00 55.08      A    C  
ATOM    765  CG2 VAL A 100      40.749  -3.999  15.224  1.00 53.87      A    C  
ATOM    766  N   VAL A 101      36.782  -5.349  17.231  1.00 71.41      A    N  
ATOM    767  CA  VAL A 101      35.427  -5.912  17.226  1.00 72.60      A    C  
ATOM    768  C   VAL A 101      34.853  -5.890  18.632  1.00 75.10      A    C  
ATOM    769  O   VAL A 101      35.479  -6.426  19.552  1.00 72.16      A    O  
ATOM    770  CB  VAL A 101      35.430  -7.334  16.654  1.00 69.11      A    C  
ATOM    771  CG1 VAL A 101      34.009  -7.860  16.456  1.00 63.92      A    C  
ATOM    772  CG2 VAL A 101      36.122  -7.344  15.298  1.00 64.55      A    C  
ATOM    773  N   PRO A 102      33.652  -5.343  18.839  1.00 75.14      A    N  
ATOM    774  CA  PRO A 102      32.972  -5.416  20.124  1.00 76.13      A    C  
ATOM    775  C   PRO A 102      32.536  -6.858  20.432  1.00 77.83      A    C  
ATOM    776  O   PRO A 102      32.304  -7.652  19.531  1.00 74.41      A    O  
ATOM    777  CB  PRO A 102      31.788  -4.450  20.004  1.00 72.82      A    C  
ATOM    778  CG  PRO A 102      31.468  -4.467  18.516  1.00 73.08      A    C  
ATOM    779  CD  PRO A 102      32.832  -4.651  17.852  1.00 75.27      A    C  
ATOM    780  N   ALA A 103      32.375  -7.183  21.709  1.00 75.25      A    N  
ATOM    781  CA  ALA A 103      31.935  -8.517  22.133  1.00 74.43      A    C  
ATOM    782  C   ALA A 103      30.499  -8.850  21.690  1.00 75.61      A    C  
ATOM    783  O   ALA A 103      30.172 -10.008  21.428  1.00 72.09      A    O  
ATOM    784  CB  ALA A 103      32.055  -8.604  23.652  1.00 71.87      A    C  
ATOM    785  N   SER A 104      29.657  -7.830  21.626  1.00 77.22      A    N  
ATOM    786  CA  SER A 104      28.276  -7.934  21.172  1.00 77.54      A    C  
ATOM    787  C   SER A 104      27.817  -6.617  20.567  1.00 78.60      A    C  
ATOM    788  O   SER A 104      28.297  -5.543  20.960  1.00 76.10      A    O  
ATOM    789  CB  SER A 104      27.353  -8.342  22.327  1.00 74.84      A    C  
ATOM    790  OG  SER A 104      27.374  -7.378  23.367  1.00 68.19      A    O  
ATOM    791  N   VAL A 105      26.860  -6.689  19.650  1.00 78.25      A    N  
ATOM    792  CA  VAL A 105      26.150  -5.527  19.110  1.00 78.78      A    C  
ATOM    793  C   VAL A 105      24.697  -5.642  19.526  1.00 79.70      A    C  
ATOM    794  O   VAL A 105      23.967  -6.496  19.027  1.00 75.69      A    O  
ATOM    795  CB  VAL A 105      26.308  -5.418  17.584  1.00 75.98      A    C  
ATOM    796  CG1 VAL A 105      25.508  -4.245  17.028  1.00 70.53      A    C  
ATOM    797  CG2 VAL A 105      27.774  -5.202  17.214  1.00 71.70      A    C  
ATOM    798  N   ASN A 106      24.275  -4.805  20.474  1.00 80.75      A    N  
ATOM    799  CA  ASN A 106      22.905  -4.713  20.964  1.00 79.87      A    C  
ATOM    800  C   ASN A 106      22.262  -6.093  21.290  1.00 80.27      A    C  
ATOM    801  O   ASN A 106      21.203  -6.433  20.792  1.00 72.16      A    O  
ATOM    802  CB  ASN A 106      22.101  -3.833  19.993  1.00 75.75      A    C  
ATOM    803  CG  ASN A 106      20.897  -3.181  20.649  1.00 72.49      A    C  
ATOM    804  ND2 ASN A 106      20.002  -2.630  19.873  1.00 65.05      A    N  
ATOM    805  OD1 ASN A 106      20.779  -3.141  21.860  1.00 65.21      A    O  
ATOM    806  N   GLY A 107      22.952  -6.886  22.087  1.00 78.25      A    N  
ATOM    807  CA  GLY A 107      22.510  -8.219  22.504  1.00 77.23      A    C  
ATOM    808  C   GLY A 107      23.000  -9.371  21.626  1.00 79.17      A    C  
ATOM    809  O   GLY A 107      23.179 -10.481  22.141  1.00 72.72      A    O  
ATOM    810  N   ALA A 108      23.299  -9.138  20.358  1.00 80.14      A    N  
ATOM    811  CA  ALA A 108      23.812 -10.173  19.470  1.00 79.36      A    C  
ATOM    812  C   ALA A 108      25.312 -10.439  19.714  1.00 80.97      A    C  
ATOM    813  O   ALA A 108      26.131  -9.521  19.579  1.00 77.43      A    O  
ATOM    814  CB  ALA A 108      23.556  -9.777  18.016  1.00 75.86      A    C  
ATOM    815  N   PRO A 109      25.700 -11.675  20.043  1.00 80.59      A    N  
ATOM    816  CA  PRO A 109      27.089 -12.018  20.294  1.00 80.56      A    C  
ATOM    817  C   PRO A 109      27.894 -12.097  18.988  1.00 81.88      A    C  
ATOM    818  O   PRO A 109      27.450 -12.694  18.008  1.00 78.72      A    O  
ATOM    819  CB  PRO A 109      27.035 -13.361  21.010  1.00 76.89      A    C  
ATOM    820  CG  PRO A 109      25.788 -14.007  20.428  1.00 77.16      A    C  
ATOM    821  CD  PRO A 109      24.841 -12.835  20.220  1.00 80.39      A    C  
ATOM    822  N   LEU A 110      29.129 -11.591  19.011  1.00 79.87      A    N  
ATOM    823  CA  LEU A 110      30.050 -11.684  17.878  1.00 79.62      A    C  
ATOM    824  C   LEU A 110      31.130 -12.764  18.045  1.00 81.30      A    C  
ATOM    825  O   LEU A 110      31.780 -13.130  17.071  1.00 76.82      A    O  
ATOM    826  CB  LEU A 110      30.666 -10.300  17.613  1.00 76.57      A    C  
ATOM    827  CG  LEU A 110      29.645  -9.228  17.185  1.00 77.19      A    C  
ATOM    828  CD1 LEU A 110      30.381  -7.918  16.950  1.00 73.84      A    C  
ATOM    829  CD2 LEU A 110      28.915  -9.588  15.885  1.00 73.69      A    C  
ATOM    830  N   PHE A 111      31.292 -13.287  19.247  1.00 81.14      A    N  
ATOM    831  CA  PHE A 111      32.327 -14.272  19.572  1.00 78.83      A    C  
ATOM    832  C   PHE A 111      31.771 -15.653  19.965  1.00 78.73      A    C  
ATOM    833  O   PHE A 111      32.540 -16.525  20.349  1.00 71.77      A    O  
ATOM    834  CB  PHE A 111      33.240 -13.695  20.657  1.00 75.19      A    C  
ATOM    835  CG  PHE A 111      34.079 -12.536  20.193  1.00 72.73      A    C  
ATOM    836  CD1 PHE A 111      35.358 -12.774  19.644  1.00 67.37      A    C  
ATOM    837  CD2 PHE A 111      33.614 -11.222  20.299  1.00 65.84      A    C  
ATOM    838  CE1 PHE A 111      36.162 -11.709  19.225  1.00 59.86      A    C  
ATOM    839  CE2 PHE A 111      34.407 -10.144  19.875  1.00 60.11      A    C  
ATOM    840  CZ  PHE A 111      35.688 -10.390  19.338  1.00 59.35      A    C  
ATOM    841  N   GLY A 112      30.461 -15.860  19.872  1.00 80.58      A    N  
ATOM    842  CA  GLY A 112      29.816 -17.124  20.216  1.00 81.54      A    C  
ATOM    843  C   GLY A 112      30.112 -18.265  19.238  1.00 84.57      A    C  
ATOM    844  O   GLY A 112      30.842 -18.111  18.250  1.00 80.68      A    O  
ATOM    845  N   GLN A 113      29.499 -19.421  19.505  1.00 83.66      A    N  
ATOM    846  CA  GLN A 113      29.555 -20.569  18.593  1.00 85.30      A    C  
ATOM    847  C   GLN A 113      28.895 -20.261  17.246  1.00 86.85      A    C  
ATOM    848  O   GLN A 113      29.384 -20.684  16.205  1.00 83.71      A    O  
ATOM    849  CB  GLN A 113      28.891 -21.782  19.263  1.00 83.40      A    C  
ATOM    850  CG  GLN A 113      29.084 -23.056  18.415  1.00 81.22      A    C  
ATOM    851  CD  GLN A 113      28.584 -24.331  19.090  1.00 79.30      A    C  
ATOM    852  NE2 GLN A 113      28.881 -25.468  18.518  1.00 70.57      A    N  
ATOM    853  OE1 GLN A 113      27.949 -24.338  20.126  1.00 72.07      A    O  
ATOM    854  N   VAL A 114      27.813 -19.500  17.293  1.00 87.94      A    N  
ATOM    855  CA  VAL A 114      27.149 -18.961  16.105  1.00 88.30      A    C  
ATOM    856  C   VAL A 114      27.285 -17.445  16.137  1.00 88.47      A    C  
ATOM    857  O   VAL A 114      27.038 -16.814  17.160  1.00 86.04      A    O  
ATOM    858  CB  VAL A 114      25.678 -19.410  16.026  1.00 87.52      A    C  
ATOM    859  CG1 VAL A 114      25.011 -18.904  14.749  1.00 81.72      A    C  
ATOM    860  CG2 VAL A 114      25.574 -20.939  16.030  1.00 83.34      A    C  
ATOM    861  N   ARG A 115      27.694 -16.868  15.029  1.00 89.83      A    N  
ATOM    862  CA  ARG A 115      27.732 -15.420  14.820  1.00 89.22      A    C  
ATOM    863  C   ARG A 115      26.973 -15.093  13.552  1.00 89.47      A    C  
ATOM    864  O   ARG A 115      27.264 -15.674  12.517  1.00 86.80      A    O  
ATOM    865  CB  ARG A 115      29.193 -14.944  14.735  1.00 86.82      A    C  
ATOM    866  CG  ARG A 115      29.316 -13.424  14.567  1.00 83.56      A    C  
ATOM    867  CD  ARG A 115      30.769 -13.003  14.303  1.00 81.93      A    C  
ATOM    868  NE  ARG A 115      31.155 -13.248  12.901  1.00 77.00      A    N  
ATOM    869  CZ  ARG A 115      32.339 -12.970  12.351  1.00 74.29      A    C  
ATOM    870  NH1 ARG A 115      33.332 -12.511  13.054  1.00 66.71      A    N1+
ATOM    871  NH2 ARG A 115      32.523 -13.145  11.083  1.00 67.54      A    N  
ATOM    872  N   VAL A 116      26.077 -14.137  13.628  1.00 88.94      A    N  
ATOM    873  CA  VAL A 116      25.458 -13.521  12.458  1.00 88.94      A    C  
ATOM    874  C   VAL A 116      26.018 -12.112  12.318  1.00 88.95      A    C  
ATOM    875  O   VAL A 116      25.919 -11.320  13.251  1.00 86.65      A    O  
ATOM    876  CB  VAL A 116      23.923 -13.520  12.548  1.00 88.16      A    C  
ATOM    877  CG1 VAL A 116      23.314 -12.963  11.267  1.00 83.84      A    C  
ATOM    878  CG2 VAL A 116      23.391 -14.942  12.756  1.00 85.86      A    C  
ATOM    879  N   ASP A 117      26.653 -11.843  11.198  1.00 89.74      A    N  
ATOM    880  CA  ASP A 117      27.199 -10.538  10.862  1.00 88.52      A    C  
ATOM    881  C   ASP A 117      26.315  -9.876   9.801  1.00 88.70      A    C  
ATOM    882  O   ASP A 117      26.113 -10.444   8.729  1.00 85.62      A    O  
ATOM    883  CB  ASP A 117      28.646 -10.726  10.385  1.00 85.91      A    C  
ATOM    884  CG  ASP A 117      29.342  -9.424  10.014  1.00 82.28      A    C  
ATOM    885  OD1 ASP A 117      28.848  -8.345  10.401  1.00 75.70      A    O  
ATOM    886  OD2 ASP A 117      30.410  -9.509   9.364  1.00 77.03      A    O1-
ATOM    887  N   THR A 118      25.797  -8.698  10.095  1.00 87.16      A    N  
ATOM    888  CA  THR A 118      25.030  -7.906   9.133  1.00 86.53      A    C  
ATOM    889  C   THR A 118      25.994  -7.013   8.360  1.00 86.63      A    C  
ATOM    890  O   THR A 118      26.365  -5.940   8.829  1.00 84.51      A    O  
ATOM    891  CB  THR A 118      23.947  -7.072   9.825  1.00 85.56      A    C  
ATOM    892  CG2 THR A 118      23.040  -6.372   8.816  1.00 77.82      A    C  
ATOM    893  OG1 THR A 118      23.113  -7.899  10.612  1.00 76.62      A    O  
ATOM    894  N   VAL A 119      26.391  -7.467   7.185  1.00 86.52      A    N  
ATOM    895  CA  VAL A 119      27.340  -6.745   6.313  1.00 84.67      A    C  
ATOM    896  C   VAL A 119      26.685  -5.529   5.660  1.00 84.55      A    C  
ATOM    897  O   VAL A 119      27.312  -4.477   5.522  1.00 80.58      A    O  
ATOM    898  CB  VAL A 119      27.899  -7.691   5.242  1.00 83.96      A    C  
ATOM    899  CG1 VAL A 119      28.939  -7.005   4.362  1.00 79.54      A    C  
ATOM    900  CG2 VAL A 119      28.560  -8.914   5.881  1.00 82.13      A    C  
ATOM    901  N   ASN A 120      25.415  -5.665   5.274  1.00 86.22      A    N  
ATOM    902  CA  ASN A 120      24.599  -4.584   4.729  1.00 85.50      A    C  
ATOM    903  C   ASN A 120      23.187  -4.671   5.333  1.00 85.43      A    C  
ATOM    904  O   ASN A 120      22.674  -5.778   5.469  1.00 81.15      A    O  
ATOM    905  CB  ASN A 120      24.591  -4.709   3.200  1.00 83.27      A    C  
ATOM    906  CG  ASN A 120      24.038  -3.466   2.538  1.00 81.62      A    C  
ATOM    907  ND2 ASN A 120      22.993  -3.593   1.754  1.00 72.96      A    N  
ATOM    908  OD1 ASN A 120      24.538  -2.378   2.725  1.00 72.79      A    O  
ATOM    909  N   PRO A 121      22.525  -3.559   5.712  1.00 85.24      A    N  
ATOM    910  CA  PRO A 121      22.975  -2.176   5.647  1.00 85.01      A    C  
ATOM    911  C   PRO A 121      24.178  -1.854   6.555  1.00 85.02      A    C  
ATOM    912  O   PRO A 121      24.286  -2.368   7.670  1.00 79.89      A    O  
ATOM    913  CB  PRO A 121      21.754  -1.321   6.012  1.00 81.76      A    C  
ATOM    914  CG  PRO A 121      20.568  -2.246   5.767  1.00 81.02      A    C  
ATOM    915  CD  PRO A 121      21.132  -3.612   6.113  1.00 84.35      A    C  
ATOM    916  N   SER A 122      25.037  -0.969   6.068  1.00 82.40      A    N  
ATOM    917  CA  SER A 122      26.161  -0.410   6.809  1.00 80.42      A    C  
ATOM    918  C   SER A 122      26.132   1.122   6.737  1.00 79.22      A    C  
ATOM    919  O   SER A 122      25.498   1.711   5.858  1.00 75.24      A    O  
ATOM    920  CB  SER A 122      27.479  -0.997   6.287  1.00 78.42      A    C  
ATOM    921  OG  SER A 122      27.691  -0.622   4.946  1.00 70.60      A    O  
ATOM    922  N   TRP A 123      26.773   1.774   7.682  1.00 77.76      A    N  
ATOM    923  CA  TRP A 123      26.750   3.232   7.768  1.00 74.52      A    C  
ATOM    924  C   TRP A 123      27.956   3.851   7.061  1.00 74.05      A    C  
ATOM    925  O   TRP A 123      29.006   4.093   7.671  1.00 69.05      A    O  
ATOM    926  CB  TRP A 123      26.635   3.658   9.224  1.00 70.59      A    C  
ATOM    927  CG  TRP A 123      26.309   5.108   9.398  1.00 68.43      A    C  
ATOM    928  CD1 TRP A 123      27.181   6.088   9.696  1.00 61.69      A    C  
ATOM    929  CD2 TRP A 123      24.991   5.743   9.300  1.00 64.64      A    C  
ATOM    930  CE2 TRP A 123      25.150   7.117   9.593  1.00 62.13      A    C  
ATOM    931  CE3 TRP A 123      23.691   5.270   9.027  1.00 59.80      A    C  
ATOM    932  NE1 TRP A 123      26.503   7.292   9.813  1.00 59.30      A    N  
ATOM    933  CZ2 TRP A 123      24.053   8.004   9.608  1.00 57.09      A    C  
ATOM    934  CZ3 TRP A 123      22.598   6.151   9.041  1.00 52.07      A    C  
ATOM    935  CH2 TRP A 123      22.783   7.503   9.327  1.00 53.22      A    C  
ATOM    936  N   TYR A 124      27.791   4.152   5.782  1.00 73.13      A    N  
ATOM    937  CA  TYR A 124      28.795   4.833   4.970  1.00 69.65      A    C  
ATOM    938  C   TYR A 124      28.199   6.068   4.268  1.00 68.70      A    C  
ATOM    939  O   TYR A 124      26.987   6.282   4.293  1.00 61.20      A    O  
ATOM    940  CB  TYR A 124      29.442   3.848   3.995  1.00 64.56      A    C  
ATOM    941  CG  TYR A 124      28.487   3.213   3.006  1.00 61.22      A    C  
ATOM    942  CD1 TYR A 124      27.798   2.030   3.341  1.00 56.44      A    C  
ATOM    943  CD2 TYR A 124      28.304   3.769   1.731  1.00 55.44      A    C  
ATOM    944  CE1 TYR A 124      26.943   1.421   2.423  1.00 50.14      A    C  
ATOM    945  CE2 TYR A 124      27.450   3.160   0.797  1.00 50.37      A    C  
ATOM    946  CZ  TYR A 124      26.769   1.985   1.144  1.00 48.62      A    C  
ATOM    947  OH  TYR A 124      25.939   1.379   0.239  1.00 43.97      A    O  
ATOM    948  N   SER A 125      29.026   6.897   3.672  1.00 60.11      A    N  
ATOM    949  CA  SER A 125      28.620   8.206   3.140  1.00 57.35      A    C  
ATOM    950  C   SER A 125      27.456   8.152   2.126  1.00 58.14      A    C  
ATOM    951  O   SER A 125      26.501   8.916   2.307  1.00 53.58      A    O  
ATOM    952  CB  SER A 125      29.838   8.942   2.574  1.00 50.96      A    C  
ATOM    953  OG  SER A 125      29.484  10.215   2.101  1.00 47.90      A    O  
ATOM    954  N   PRO A 126      27.463   7.262   1.117  1.00 60.39      A    N  
ATOM    955  CA  PRO A 126      26.343   7.145   0.189  1.00 58.57      A    C  
ATOM    956  C   PRO A 126      25.036   6.783   0.895  1.00 60.16      A    C  
ATOM    957  O   PRO A 126      24.058   7.517   0.772  1.00 56.51      A    O  
ATOM    958  CB  PRO A 126      26.761   6.093  -0.844  1.00 53.31      A    C  
ATOM    959  CG  PRO A 126      28.275   6.124  -0.798  1.00 52.37      A    C  
ATOM    960  CD  PRO A 126      28.558   6.423   0.666  1.00 54.79      A    C  
ATOM    961  N   VAL A 127      25.013   5.747   1.722  1.00 61.58      A    N  
ATOM    962  CA  VAL A 127      23.820   5.327   2.477  1.00 60.16      A    C  
ATOM    963  C   VAL A 127      23.314   6.453   3.376  1.00 61.31      A    C  
ATOM    964  O   VAL A 127      22.121   6.740   3.388  1.00 57.76      A    O  
ATOM    965  CB  VAL A 127      24.091   4.064   3.306  1.00 56.63      A    C  
ATOM    966  CG1 VAL A 127      22.933   3.696   4.240  1.00 53.30      A    C  
ATOM    967  CG2 VAL A 127      24.310   2.868   2.373  1.00 54.31      A    C  
ATOM    968  N   ARG A 128      24.206   7.151   4.049  1.00 59.58      A    N  
ATOM    969  CA  ARG A 128      23.844   8.291   4.899  1.00 58.12      A    C  
ATOM    970  C   ARG A 128      23.143   9.409   4.119  1.00 59.25      A    C  
ATOM    971  O   ARG A 128      22.291  10.093   4.683  1.00 56.01      A    O  
ATOM    972  CB  ARG A 128      25.111   8.795   5.604  1.00 55.12      A    C  
ATOM    973  CG  ARG A 128      24.776   9.834   6.672  1.00 53.07      A    C  
ATOM    974  CD  ARG A 128      26.042  10.272   7.396  1.00 49.97      A    C  
ATOM    975  NE  ARG A 128      25.733  11.253   8.442  1.00 46.81      A    N  
ATOM    976  CZ  ARG A 128      26.606  11.873   9.224  1.00 42.62      A    C  
ATOM    977  NH1 ARG A 128      27.888  11.647   9.121  1.00 41.05      A    N1+
ATOM    978  NH2 ARG A 128      26.202  12.719  10.121  1.00 39.47      A    N  
ATOM    979  N   SER A 129      23.484   9.602   2.858  1.00 61.37      A    N  
ATOM    980  CA  SER A 129      22.880  10.634   2.016  1.00 59.76      A    C  
ATOM    981  C   SER A 129      21.469  10.274   1.532  1.00 60.11      A    C  
ATOM    982  O   SER A 129      20.650  11.170   1.327  1.00 55.64      A    O  
ATOM    983  CB  SER A 129      23.792  10.966   0.835  1.00 55.09      A    C  
ATOM    984  OG  SER A 129      23.772   9.984  -0.174  1.00 49.94      A    O  
ATOM    985  N   VAL A 130      21.169   8.976   1.403  1.00 61.09      A    N  
ATOM    986  CA  VAL A 130      19.889   8.460   0.888  1.00 59.45      A    C  
ATOM    987  C   VAL A 130      19.023   7.794   1.958  1.00 59.78      A    C  
ATOM    988  O   VAL A 130      17.925   7.358   1.657  1.00 55.84      A    O  
ATOM    989  CB  VAL A 130      20.096   7.529  -0.320  1.00 55.76      A    C  
ATOM    990  CG1 VAL A 130      20.813   8.250  -1.457  1.00 51.68      A    C  
ATOM    991  CG2 VAL A 130      20.870   6.257   0.036  1.00 52.26      A    C  
ATOM    992  N   TRP A 131      19.486   7.764   3.199  1.00 53.13      A    N  
ATOM    993  CA  TRP A 131      18.769   7.145   4.328  1.00 50.19      A    C  
ATOM    994  C   TRP A 131      17.337   7.667   4.463  1.00 51.16      A    C  
ATOM    995  O   TRP A 131      16.393   6.900   4.630  1.00 47.61      A    O  
ATOM    996  CB  TRP A 131      19.558   7.392   5.613  1.00 45.09      A    C  
ATOM    997  CG  TRP A 131      19.101   6.600   6.788  1.00 44.15      A    C  
ATOM    998  CD1 TRP A 131      18.178   6.977   7.693  1.00 39.27      A    C  
ATOM    999  CD2 TRP A 131      19.561   5.270   7.197  1.00 41.21      A    C  
ATOM   1000  CE2 TRP A 131      18.862   4.910   8.374  1.00 38.65      A    C  
ATOM   1001  CE3 TRP A 131      20.499   4.353   6.679  1.00 40.06      A    C  
ATOM   1002  NE1 TRP A 131      18.029   5.973   8.649  1.00 36.72      A    N  
ATOM   1003  CZ2 TRP A 131      19.084   3.670   9.025  1.00 37.62      A    C  
ATOM   1004  CZ3 TRP A 131      20.716   3.127   7.320  1.00 36.91      A    C  
ATOM   1005  CH2 TRP A 131      20.012   2.790   8.483  1.00 36.15      A    C  
ATOM   1006  N   LYS A 132      17.191   8.979   4.354  1.00 51.28      A    N  
ATOM   1007  CA  LYS A 132      15.910   9.671   4.193  1.00 49.03      A    C  
ATOM   1008  C   LYS A 132      16.133  10.815   3.201  1.00 50.63      A    C  
ATOM   1009  O   LYS A 132      17.127  11.519   3.328  1.00 47.71      A    O  
ATOM   1010  CB  LYS A 132      15.434  10.220   5.550  1.00 44.24      A    C  
ATOM   1011  CG  LYS A 132      14.947   9.154   6.554  1.00 41.26      A    C  
ATOM   1012  CD  LYS A 132      13.588   8.577   6.155  1.00 39.56      A    C  
ATOM   1013  CE  LYS A 132      13.026   7.692   7.259  1.00 36.50      A    C  
ATOM   1014  NZ  LYS A 132      11.603   7.345   7.036  1.00 34.07      A    N1+
ATOM   1015  N   LEU A 133      15.193  11.057   2.285  1.00 54.39      A    N  
ATOM   1016  CA  LEU A 133      15.280  12.238   1.410  1.00 52.15      A    C  
ATOM   1017  C   LEU A 133      15.314  13.537   2.212  1.00 52.40      A    C  
ATOM   1018  O   LEU A 133      15.989  14.489   1.842  1.00 49.19      A    O  
ATOM   1019  CB  LEU A 133      14.093  12.267   0.426  1.00 47.27      A    C  
ATOM   1020  CG  LEU A 133      14.221  11.340  -0.783  1.00 44.28      A    C  
ATOM   1021  CD1 LEU A 133      12.945  11.421  -1.622  1.00 41.97      A    C  
ATOM   1022  CD2 LEU A 133      15.377  11.733  -1.704  1.00 40.78      A    C  
ATOM   1023  N   ARG A 134      14.632  13.552   3.353  1.00 51.66      A    N  
ATOM   1024  CA  ARG A 134      14.738  14.652   4.303  1.00 49.85      A    C  
ATOM   1025  C   ARG A 134      15.511  14.207   5.546  1.00 50.59      A    C  
ATOM   1026  O   ARG A 134      14.936  13.634   6.461  1.00 47.18      A    O  
ATOM   1027  CB  ARG A 134      13.336  15.182   4.625  1.00 44.57      A    C  
ATOM   1028  CG  ARG A 134      13.449  16.578   5.239  1.00 41.14      A    C  
ATOM   1029  CD  ARG A 134      12.069  17.084   5.636  1.00 38.94      A    C  
ATOM   1030  NE  ARG A 134      12.118  18.509   6.007  1.00 36.04      A    N  
ATOM   1031  CZ  ARG A 134      11.151  19.189   6.609  1.00 32.92      A    C  
ATOM   1032  NH1 ARG A 134      10.066  18.601   6.999  1.00 31.36      A    N1+
ATOM   1033  NH2 ARG A 134      11.260  20.463   6.806  1.00 29.96      A    N  
ATOM   1034  N   SER A 135      16.777  14.582   5.611  1.00 46.11      A    N  
ATOM   1035  CA  SER A 135      17.690  14.214   6.709  1.00 43.76      A    C  
ATOM   1036  C   SER A 135      17.241  14.628   8.123  1.00 42.69      A    C  
ATOM   1037  O   SER A 135      17.776  14.134   9.112  1.00 40.39      A    O  
ATOM   1038  CB  SER A 135      19.059  14.841   6.429  1.00 40.60      A    C  
ATOM   1039  OG  SER A 135      18.948  16.247   6.310  1.00 39.12      A    O  
ATOM   1040  N   ALA A 136      16.292  15.550   8.249  1.00 43.74      A    N  
ATOM   1041  CA  ALA A 136      15.872  16.100   9.531  1.00 41.57      A    C  
ATOM   1042  C   ALA A 136      14.826  15.265  10.291  1.00 43.89      A    C  
ATOM   1043  O   ALA A 136      14.557  15.562  11.458  1.00 41.12      A    O  
ATOM   1044  CB  ALA A 136      15.368  17.526   9.282  1.00 35.71      A    C  
ATOM   1045  N   ARG A 137      14.192  14.257   9.667  1.00 48.46      A    N  
ATOM   1046  CA  ARG A 137      13.176  13.425  10.327  1.00 47.58      A    C  
ATOM   1047  C   ARG A 137      13.534  11.946  10.233  1.00 50.81      A    C  
ATOM   1048  O   ARG A 137      13.849  11.475   9.154  1.00 46.68      A    O  
ATOM   1049  CB  ARG A 137      11.782  13.668   9.735  1.00 41.90      A    C  
ATOM   1050  CG  ARG A 137      11.093  14.907  10.323  1.00 37.55      A    C  
ATOM   1051  CD  ARG A 137       9.632  14.962   9.870  1.00 34.49      A    C  
ATOM   1052  NE  ARG A 137       8.896  16.077  10.518  1.00 30.85      A    N  
ATOM   1053  CZ  ARG A 137       7.599  16.317  10.405  1.00 28.11      A    C  
ATOM   1054  NH1 ARG A 137       6.822  15.578   9.655  1.00 27.44      A    N1+
ATOM   1055  NH2 ARG A 137       7.046  17.301  11.046  1.00 25.70      A    N  
ATOM   1056  N   ASN A 138      13.403  11.248  11.348  1.00 53.09      A    N  
ATOM   1057  CA  ASN A 138      13.464   9.790  11.483  1.00 52.73      A    C  
ATOM   1058  C   ASN A 138      14.644   9.144  10.743  1.00 56.31      A    C  
ATOM   1059  O   ASN A 138      14.501   8.123  10.095  1.00 52.35      A    O  
ATOM   1060  CB  ASN A 138      12.107   9.171  11.113  1.00 47.54      A    C  
ATOM   1061  CG  ASN A 138      10.953   9.697  11.942  1.00 44.47      A    C  
ATOM   1062  ND2 ASN A 138       9.743   9.310  11.596  1.00 40.59      A    N  
ATOM   1063  OD1 ASN A 138      11.113  10.469  12.865  1.00 41.17      A    O  
ATOM   1064  N   TRP A 139      15.810   9.738  10.855  1.00 65.23      A    N  
ATOM   1065  CA  TRP A 139      17.055   9.179  10.326  1.00 65.05      A    C  
ATOM   1066  C   TRP A 139      17.460   7.861  11.016  1.00 69.45      A    C  
ATOM   1067  O   TRP A 139      18.319   7.141  10.529  1.00 67.41      A    O  
ATOM   1068  CB  TRP A 139      18.156  10.225  10.466  1.00 58.79      A    C  
ATOM   1069  CG  TRP A 139      18.565  10.492  11.881  1.00 57.25      A    C  
ATOM   1070  CD1 TRP A 139      17.939  11.331  12.742  1.00 52.42      A    C  
ATOM   1071  CD2 TRP A 139      19.675   9.886  12.628  1.00 53.13      A    C  
ATOM   1072  CE2 TRP A 139      19.646  10.412  13.948  1.00 51.61      A    C  
ATOM   1073  CE3 TRP A 139      20.675   8.965  12.302  1.00 49.50      A    C  
ATOM   1074  NE1 TRP A 139      18.578  11.284  13.982  1.00 49.40      A    N  
ATOM   1075  CZ2 TRP A 139      20.589  10.020  14.930  1.00 47.08      A    C  
ATOM   1076  CZ3 TRP A 139      21.611   8.576  13.275  1.00 47.28      A    C  
ATOM   1077  CH2 TRP A 139      21.567   9.091  14.574  1.00 46.08      A    C  
ATOM   1078  N   GLU A 140      16.821   7.541  12.133  1.00 77.33      A    N  
ATOM   1079  CA  GLU A 140      17.020   6.317  12.908  1.00 79.49      A    C  
ATOM   1080  C   GLU A 140      16.416   5.069  12.248  1.00 81.74      A    C  
ATOM   1081  O   GLU A 140      16.757   3.956  12.624  1.00 79.90      A    O  
ATOM   1082  CB  GLU A 140      16.400   6.516  14.298  1.00 77.55      A    C  
ATOM   1083  CG  GLU A 140      17.048   7.675  15.075  1.00 72.56      A    C  
ATOM   1084  CD  GLU A 140      16.391   7.947  16.432  1.00 69.32      A    C  
ATOM   1085  OE1 GLU A 140      17.002   8.718  17.209  1.00 60.66      A    O  
ATOM   1086  OE2 GLU A 140      15.291   7.420  16.680  1.00 62.96      A    O1-
ATOM   1087  N   GLU A 141      15.544   5.243  11.269  1.00 83.63      A    N  
ATOM   1088  CA  GLU A 141      14.908   4.161  10.525  1.00 83.98      A    C  
ATOM   1089  C   GLU A 141      15.144   4.329   9.027  1.00 84.03      A    C  
ATOM   1090  O   GLU A 141      14.953   5.413   8.478  1.00 81.60      A    O  
ATOM   1091  CB  GLU A 141      13.399   4.108  10.803  1.00 82.72      A    C  
ATOM   1092  CG  GLU A 141      13.044   3.796  12.255  1.00 79.02      A    C  
ATOM   1093  CD  GLU A 141      11.536   3.614  12.492  1.00 79.78      A    C  
ATOM   1094  OE1 GLU A 141      11.146   3.381  13.658  1.00 73.97      A    O  
ATOM   1095  OE2 GLU A 141      10.749   3.690  11.521  1.00 77.30      A    O1-
ATOM   1096  N   LEU A 142      15.522   3.245   8.348  1.00 83.94      A    N  
ATOM   1097  CA  LEU A 142      15.595   3.190   6.894  1.00 83.61      A    C  
ATOM   1098  C   LEU A 142      14.305   2.573   6.353  1.00 84.10      A    C  
ATOM   1099  O   LEU A 142      14.061   1.384   6.569  1.00 82.75      A    O  
ATOM   1100  CB  LEU A 142      16.842   2.390   6.489  1.00 82.15      A    C  
ATOM   1101  CG  LEU A 142      17.036   2.255   4.961  1.00 78.30      A    C  
ATOM   1102  CD1 LEU A 142      17.306   3.605   4.295  1.00 75.67      A    C  
ATOM   1103  CD2 LEU A 142      18.224   1.348   4.680  1.00 74.68      A    C  
ATOM   1104  N   ASP A 143      13.499   3.358   5.652  1.00 84.19      A    N  
ATOM   1105  CA  ASP A 143      12.273   2.857   5.038  1.00 83.81      A    C  
ATOM   1106  C   ASP A 143      12.603   1.878   3.909  1.00 83.70      A    C  
ATOM   1107  O   ASP A 143      13.241   2.245   2.928  1.00 80.97      A    O  
ATOM   1108  CB  ASP A 143      11.390   4.000   4.514  1.00 81.86      A    C  
ATOM   1109  CG  ASP A 143      10.821   4.895   5.621  1.00 77.91      A    C  
ATOM   1110  OD1 ASP A 143      10.814   4.517   6.811  1.00 71.66      A    O  
ATOM   1111  OD2 ASP A 143      10.421   6.031   5.304  1.00 72.37      A    O1-
ATOM   1112  N   PHE A 144      12.148   0.640   4.053  1.00 88.53      A    N  
ATOM   1113  CA  PHE A 144      12.439  -0.429   3.089  1.00 88.10      A    C  
ATOM   1114  C   PHE A 144      11.659  -0.303   1.778  1.00 86.87      A    C  
ATOM   1115  O   PHE A 144      12.064  -0.852   0.758  1.00 81.41      A    O  
ATOM   1116  CB  PHE A 144      12.145  -1.779   3.752  1.00 87.76      A    C  
ATOM   1117  CG  PHE A 144      10.670  -2.114   3.852  1.00 90.46      A    C  
ATOM   1118  CD1 PHE A 144       9.878  -1.589   4.902  1.00 88.99      A    C  
ATOM   1119  CD2 PHE A 144      10.054  -2.916   2.876  1.00 89.29      A    C  
ATOM   1120  CE1 PHE A 144       8.505  -1.862   4.967  1.00 88.56      A    C  
ATOM   1121  CE2 PHE A 144       8.681  -3.193   2.938  1.00 88.52      A    C  
ATOM   1122  CZ  PHE A 144       7.906  -2.661   3.979  1.00 89.99      A    C  
ATOM   1123  N   ASP A 145      10.520   0.385   1.809  1.00 86.56      A    N  
ATOM   1124  CA  ASP A 145       9.539   0.431   0.730  1.00 85.08      A    C  
ATOM   1125  C   ASP A 145       9.695   1.643  -0.205  1.00 83.44      A    C  
ATOM   1126  O   ASP A 145       9.004   1.738  -1.217  1.00 73.90      A    O  
ATOM   1127  CB  ASP A 145       8.129   0.311   1.331  1.00 82.21      A    C  
ATOM   1128  CG  ASP A 145       7.707   1.464   2.240  1.00 82.64      A    C  
ATOM   1129  OD1 ASP A 145       8.546   2.311   2.606  1.00 73.43      A    O  
ATOM   1130  OD2 ASP A 145       6.507   1.503   2.575  1.00 78.79      A    O1-
ATOM   1131  N   GLY A 146      10.610   2.530   0.089  1.00 79.36      A    N  
ATOM   1132  CA  GLY A 146      10.982   3.648  -0.756  1.00 77.70      A    C  
ATOM   1133  C   GLY A 146      11.447   4.880   0.019  1.00 78.30      A    C  
ATOM   1134  O   GLY A 146      11.249   4.971   1.232  1.00 73.42      A    O  
ATOM   1135  N   PRO A 147      12.053   5.845  -0.674  1.00 76.86      A    N  
ATOM   1136  CA  PRO A 147      12.477   7.092  -0.057  1.00 75.49      A    C  
ATOM   1137  C   PRO A 147      11.284   7.973   0.302  1.00 75.76      A    C  
ATOM   1138  O   PRO A 147      10.239   7.938  -0.352  1.00 71.57      A    O  
ATOM   1139  CB  PRO A 147      13.394   7.739  -1.092  1.00 72.66      A    C  
ATOM   1140  CG  PRO A 147      12.837   7.246  -2.423  1.00 71.15      A    C  
ATOM   1141  CD  PRO A 147      12.363   5.831  -2.097  1.00 73.00      A    C  
ATOM   1142  N   ASP A 148      11.448   8.831   1.315  1.00 74.93      A    N  
ATOM   1143  CA  ASP A 148      10.435   9.779   1.746  1.00 73.84      A    C  
ATOM   1144  C   ASP A 148      10.163  10.828   0.658  1.00 74.15      A    C  
ATOM   1145  O   ASP A 148      11.012  11.660   0.348  1.00 69.44      A    O  
ATOM   1146  CB  ASP A 148      10.872  10.493   3.036  1.00 70.21      A    C  
ATOM   1147  CG  ASP A 148      10.929   9.627   4.286  1.00 65.60      A    C  
ATOM   1148  OD1 ASP A 148      10.476   8.470   4.283  1.00 59.16      A    O  
ATOM   1149  OD2 ASP A 148      11.423  10.149   5.316  1.00 60.67      A    O1-
ATOM   1150  N   ALA A 149       8.939  10.816   0.112  1.00 74.69      A    N  
ATOM   1151  CA  ALA A 149       8.509  11.837  -0.844  1.00 73.61      A    C  
ATOM   1152  C   ALA A 149       7.969  13.111  -0.171  1.00 73.67      A    C  
ATOM   1153  O   ALA A 149       7.855  14.164  -0.809  1.00 68.28      A    O  
ATOM   1154  CB  ALA A 149       7.469  11.206  -1.773  1.00 69.68      A    C  
ATOM   1155  N   TRP A 150       7.652  13.028   1.128  1.00 75.86      A    N  
ATOM   1156  CA  TRP A 150       7.099  14.143   1.896  1.00 74.77      A    C  
ATOM   1157  C   TRP A 150       7.831  14.331   3.231  1.00 74.33      A    C  
ATOM   1158  O   TRP A 150       8.210  13.357   3.867  1.00 70.09      A    O  
ATOM   1159  CB  TRP A 150       5.605  13.902   2.097  1.00 71.85      A    C  
ATOM   1160  CG  TRP A 150       4.887  15.054   2.710  1.00 71.97      A    C  
ATOM   1161  CD1 TRP A 150       4.292  16.063   2.037  1.00 61.62      A    C  
ATOM   1162  CD2 TRP A 150       4.792  15.404   4.122  1.00 68.70      A    C  
ATOM   1163  CE2 TRP A 150       4.159  16.665   4.220  1.00 69.11      A    C  
ATOM   1164  CE3 TRP A 150       5.214  14.783   5.316  1.00 67.86      A    C  
ATOM   1165  NE1 TRP A 150       3.846  17.025   2.928  1.00 60.55      A    N  
ATOM   1166  CZ2 TRP A 150       4.010  17.324   5.456  1.00 65.40      A    C  
ATOM   1167  CZ3 TRP A 150       5.042  15.430   6.547  1.00 56.16      A    C  
ATOM   1168  CH2 TRP A 150       4.462  16.699   6.618  1.00 56.11      A    C  
ATOM   1169  N   PRO A 151       7.983  15.554   3.740  1.00 73.07      A    N  
ATOM   1170  CA  PRO A 151       7.583  16.810   3.103  1.00 72.17      A    C  
ATOM   1171  C   PRO A 151       8.510  17.180   1.947  1.00 72.66      A    C  
ATOM   1172  O   PRO A 151       9.718  16.947   2.011  1.00 67.68      A    O  
ATOM   1173  CB  PRO A 151       7.612  17.857   4.224  1.00 68.31      A    C  
ATOM   1174  CG  PRO A 151       8.662  17.301   5.172  1.00 66.72      A    C  
ATOM   1175  CD  PRO A 151       8.513  15.794   5.055  1.00 69.62      A    C  
ATOM   1176  N   GLN A 152       7.932  17.781   0.930  1.00 70.37      A    N  
ATOM   1177  CA  GLN A 152       8.659  18.194  -0.262  1.00 68.77      A    C  
ATOM   1178  C   GLN A 152       9.727  19.233   0.090  1.00 68.53      A    C  
ATOM   1179  O   GLN A 152       9.476  20.220   0.779  1.00 65.18      A    O  
ATOM   1180  CB  GLN A 152       7.659  18.703  -1.307  1.00 65.86      A    C  
ATOM   1181  CG  GLN A 152       8.261  18.851  -2.710  1.00 61.82      A    C  
ATOM   1182  CD  GLN A 152       7.196  19.215  -3.746  1.00 57.10      A    C  
ATOM   1183  NE2 GLN A 152       7.534  19.258  -5.006  1.00 51.37      A    N  
ATOM   1184  OE1 GLN A 152       6.048  19.450  -3.429  1.00 53.18      A    O  
ATOM   1185  N   VAL A 153      10.936  18.991  -0.405  1.00 68.66      A    N  
ATOM   1186  CA  VAL A 153      12.053  19.928  -0.284  1.00 67.82      A    C  
ATOM   1187  C   VAL A 153      12.392  20.404  -1.695  1.00 68.17      A    C  
ATOM   1188  O   VAL A 153      12.756  19.563  -2.520  1.00 64.16      A    O  
ATOM   1189  CB  VAL A 153      13.270  19.276   0.396  1.00 65.24      A    C  
ATOM   1190  CG1 VAL A 153      14.421  20.277   0.537  1.00 60.23      A    C  
ATOM   1191  CG2 VAL A 153      12.921  18.779   1.801  1.00 60.60      A    C  
ATOM   1192  N   PRO A 154      12.343  21.705  -1.992  1.00 66.61      A    N  
ATOM   1193  CA  PRO A 154      12.577  22.213  -3.351  1.00 65.21      A    C  
ATOM   1194  C   PRO A 154      13.897  21.756  -3.976  1.00 65.83      A    C  
ATOM   1195  O   PRO A 154      13.953  21.436  -5.153  1.00 63.32      A    O  
ATOM   1196  CB  PRO A 154      12.530  23.740  -3.213  1.00 63.13      A    C  
ATOM   1197  CG  PRO A 154      11.600  23.958  -2.028  1.00 62.94      A    C  
ATOM   1198  CD  PRO A 154      11.903  22.773  -1.117  1.00 65.93      A    C  
ATOM   1199  N   ALA A 155      14.952  21.646  -3.173  1.00 65.49      A    N  
ATOM   1200  CA  ALA A 155      16.259  21.168  -3.632  1.00 64.49      A    C  
ATOM   1201  C   ALA A 155      16.274  19.686  -4.048  1.00 64.42      A    C  
ATOM   1202  O   ALA A 155      17.182  19.259  -4.749  1.00 62.40      A    O  
ATOM   1203  CB  ALA A 155      17.270  21.439  -2.514  1.00 62.59      A    C  
ATOM   1204  N   LEU A 156      15.289  18.906  -3.608  1.00 66.09      A    N  
ATOM   1205  CA  LEU A 156      15.147  17.484  -3.902  1.00 64.66      A    C  
ATOM   1206  C   LEU A 156      14.058  17.204  -4.946  1.00 64.62      A    C  
ATOM   1207  O   LEU A 156      13.796  16.050  -5.260  1.00 61.02      A    O  
ATOM   1208  CB  LEU A 156      14.891  16.706  -2.599  1.00 62.31      A    C  
ATOM   1209  CG  LEU A 156      16.005  16.837  -1.538  1.00 58.97      A    C  
ATOM   1210  CD1 LEU A 156      15.589  16.091  -0.273  1.00 55.99      A    C  
ATOM   1211  CD2 LEU A 156      17.323  16.245  -2.022  1.00 54.84      A    C  
ATOM   1212  N   GLU A 157      13.433  18.230  -5.502  1.00 64.52      A    N  
ATOM   1213  CA  GLU A 157      12.337  18.080  -6.454  1.00 63.05      A    C  
ATOM   1214  C   GLU A 157      12.788  17.344  -7.732  1.00 63.62      A    C  
ATOM   1215  O   GLU A 157      12.048  16.536  -8.277  1.00 60.17      A    O  
ATOM   1216  CB  GLU A 157      11.753  19.467  -6.748  1.00 59.54      A    C  
ATOM   1217  CG  GLU A 157      10.391  19.397  -7.428  1.00 55.02      A    C  
ATOM   1218  CD  GLU A 157       9.687  20.764  -7.519  1.00 51.69      A    C  
ATOM   1219  OE1 GLU A 157       8.460  20.758  -7.723  1.00 47.34      A    O  
ATOM   1220  OE2 GLU A 157      10.359  21.808  -7.375  1.00 47.21      A    O1-
ATOM   1221  N   SER A 158      14.043  17.526  -8.138  1.00 61.96      A    N  
ATOM   1222  CA  SER A 158      14.651  16.765  -9.236  1.00 61.02      A    C  
ATOM   1223  C   SER A 158      14.690  15.252  -8.965  1.00 61.84      A    C  
ATOM   1224  O   SER A 158      14.534  14.463  -9.889  1.00 58.29      A    O  
ATOM   1225  CB  SER A 158      16.078  17.266  -9.493  1.00 57.67      A    C  
ATOM   1226  OG  SER A 158      16.847  17.215  -8.314  1.00 53.70      A    O  
ATOM   1227  N   ARG A 159      14.826  14.842  -7.713  1.00 62.43      A    N  
ATOM   1228  CA  ARG A 159      14.804  13.430  -7.308  1.00 62.16      A    C  
ATOM   1229  C   ARG A 159      13.396  12.838  -7.347  1.00 62.50      A    C  
ATOM   1230  O   ARG A 159      13.257  11.628  -7.397  1.00 59.74      A    O  
ATOM   1231  CB  ARG A 159      15.397  13.248  -5.911  1.00 58.95      A    C  
ATOM   1232  CG  ARG A 159      16.860  13.708  -5.811  1.00 54.94      A    C  
ATOM   1233  CD  ARG A 159      17.410  13.331  -4.434  1.00 52.75      A    C  
ATOM   1234  NE  ARG A 159      18.815  13.751  -4.268  1.00 49.02      A    N  
ATOM   1235  CZ  ARG A 159      19.685  13.223  -3.434  1.00 46.37      A    C  
ATOM   1236  NH1 ARG A 159      19.350  12.346  -2.535  1.00 43.63      A    N1+
ATOM   1237  NH2 ARG A 159      20.933  13.557  -3.504  1.00 41.55      A    N  
ATOM   1238  N   LEU A 160      12.367  13.667  -7.322  1.00 63.30      A    N  
ATOM   1239  CA  LEU A 160      10.984  13.234  -7.485  1.00 63.03      A    C  
ATOM   1240  C   LEU A 160      10.602  13.085  -8.963  1.00 63.95      A    C  
ATOM   1241  O   LEU A 160       9.621  12.411  -9.266  1.00 61.13      A    O  
ATOM   1242  CB  LEU A 160      10.045  14.220  -6.761  1.00 59.92      A    C  
ATOM   1243  CG  LEU A 160      10.208  14.231  -5.229  1.00 55.00      A    C  
ATOM   1244  CD1 LEU A 160       9.470  15.420  -4.640  1.00 51.01      A    C  
ATOM   1245  CD2 LEU A 160       9.654  12.965  -4.591  1.00 50.69      A    C  
ATOM   1246  N   ALA A 161      11.374  13.650  -9.896  1.00 59.90      A    N  
ATOM   1247  CA  ALA A 161      11.114  13.560 -11.327  1.00 58.33      A    C  
ATOM   1248  C   ALA A 161      11.034  12.102 -11.817  1.00 59.15      A    C  
ATOM   1249  O   ALA A 161      10.213  11.793 -12.682  1.00 56.41      A    O  
ATOM   1250  CB  ALA A 161      12.199  14.333 -12.079  1.00 54.86      A    C  
ATOM   1251  N   LYS A 162      11.779  11.188 -11.198  1.00 62.97      A    N  
ATOM   1252  CA  LYS A 162      11.737   9.751 -11.492  1.00 61.65      A    C  
ATOM   1253  C   LYS A 162      10.351   9.112 -11.335  1.00 61.71      A    C  
ATOM   1254  O   LYS A 162      10.044   8.167 -12.039  1.00 58.83      A    O  
ATOM   1255  CB  LYS A 162      12.760   9.032 -10.603  1.00 58.87      A    C  
ATOM   1256  CG  LYS A 162      12.371   9.005  -9.122  1.00 54.77      A    C  
ATOM   1257  CD  LYS A 162      13.574   8.529  -8.333  1.00 51.83      A    C  
ATOM   1258  CE  LYS A 162      13.311   8.449  -6.853  1.00 47.75      A    C  
ATOM   1259  NZ  LYS A 162      14.519   7.901  -6.207  1.00 43.83      A    N1+
ATOM   1260  N   PHE A 163       9.499   9.643 -10.457  1.00 59.76      A    N  
ATOM   1261  CA  PHE A 163       8.130   9.148 -10.289  1.00 58.11      A    C  
ATOM   1262  C   PHE A 163       7.203   9.553 -11.446  1.00 58.82      A    C  
ATOM   1263  O   PHE A 163       6.117   8.997 -11.595  1.00 55.53      A    O  
ATOM   1264  CB  PHE A 163       7.575   9.633  -8.946  1.00 54.56      A    C  
ATOM   1265  CG  PHE A 163       8.387   9.236  -7.731  1.00 52.94      A    C  
ATOM   1266  CD1 PHE A 163       8.791   7.909  -7.536  1.00 49.50      A    C  
ATOM   1267  CD2 PHE A 163       8.719  10.203  -6.765  1.00 48.62      A    C  
ATOM   1268  CE1 PHE A 163       9.520   7.538  -6.393  1.00 45.80      A    C  
ATOM   1269  CE2 PHE A 163       9.446   9.844  -5.624  1.00 44.88      A    C  
ATOM   1270  CZ  PHE A 163       9.847   8.505  -5.428  1.00 44.83      A    C  
ATOM   1271  N   PHE A 164       7.632  10.497 -12.261  1.00 57.40      A    N  
ATOM   1272  CA  PHE A 164       6.932  11.001 -13.442  1.00 56.09      A    C  
ATOM   1273  C   PHE A 164       7.618  10.638 -14.747  1.00 56.28      A    C  
ATOM   1274  O   PHE A 164       7.017  10.763 -15.811  1.00 51.97      A    O  
ATOM   1275  CB  PHE A 164       6.781  12.522 -13.340  1.00 51.90      A    C  
ATOM   1276  CG  PHE A 164       6.046  12.927 -12.090  1.00 50.26      A    C  
ATOM   1277  CD1 PHE A 164       4.654  12.767 -12.022  1.00 46.58      A    C  
ATOM   1278  CD2 PHE A 164       6.772  13.271 -10.947  1.00 46.34      A    C  
ATOM   1279  CE1 PHE A 164       3.985  12.851 -10.804  1.00 42.11      A    C  
ATOM   1280  CE2 PHE A 164       6.109  13.348  -9.711  1.00 42.14      A    C  
ATOM   1281  CZ  PHE A 164       4.730  13.100  -9.641  1.00 41.81      A    C  
ATOM   1282  N   ASP A 165       8.862  10.202 -14.696  1.00 56.21      A    N  
ATOM   1283  CA  ASP A 165       9.622   9.701 -15.831  1.00 55.65      A    C  
ATOM   1284  C   ASP A 165      10.480   8.522 -15.368  1.00 57.50      A    C  
ATOM   1285  O   ASP A 165      11.691   8.610 -15.200  1.00 53.35      A    O  
ATOM   1286  CB  ASP A 165      10.414  10.843 -16.478  1.00 50.16      A    C  
ATOM   1287  CG  ASP A 165      10.905  10.494 -17.894  1.00 46.45      A    C  
ATOM   1288  OD1 ASP A 165      10.702   9.343 -18.338  1.00 42.60      A    O  
ATOM   1289  OD2 ASP A 165      11.454  11.403 -18.544  1.00 41.62      A    O1-
ATOM   1290  N   LEU A 166       9.803   7.393 -15.137  1.00 58.19      A    N  
ATOM   1291  CA  LEU A 166      10.418   6.152 -14.647  1.00 57.07      A    C  
ATOM   1292  C   LEU A 166      11.599   5.642 -15.492  1.00 59.03      A    C  
ATOM   1293  O   LEU A 166      12.471   4.992 -14.920  1.00 54.75      A    O  
ATOM   1294  CB  LEU A 166       9.349   5.049 -14.544  1.00 51.78      A    C  
ATOM   1295  CG  LEU A 166       8.308   5.259 -13.427  1.00 49.79      A    C  
ATOM   1296  CD1 LEU A 166       7.217   4.193 -13.552  1.00 46.07      A    C  
ATOM   1297  CD2 LEU A 166       8.927   5.138 -12.048  1.00 47.49      A    C  
ATOM   1298  N   PRO A 167      11.672   5.892 -16.807  1.00 55.67      A    N  
ATOM   1299  CA  PRO A 167      12.835   5.507 -17.598  1.00 53.05      A    C  
ATOM   1300  C   PRO A 167      14.104   6.315 -17.301  1.00 54.46      A    C  
ATOM   1301  O   PRO A 167      15.171   5.919 -17.775  1.00 52.34      A    O  
ATOM   1302  CB  PRO A 167      12.419   5.678 -19.062  1.00 48.37      A    C  
ATOM   1303  CG  PRO A 167      10.899   5.689 -19.018  1.00 49.58      A    C  
ATOM   1304  CD  PRO A 167      10.612   6.345 -17.683  1.00 52.36      A    C  
ATOM   1305  N   LEU A 168      14.021   7.434 -16.593  1.00 58.00      A    N  
ATOM   1306  CA  LEU A 168      15.201   8.182 -16.177  1.00 57.74      A    C  
ATOM   1307  C   LEU A 168      15.975   7.380 -15.125  1.00 58.29      A    C  
ATOM   1308  O   LEU A 168      15.425   7.093 -14.064  1.00 54.96      A    O  
ATOM   1309  CB  LEU A 168      14.804   9.575 -15.636  1.00 54.53      A    C  
ATOM   1310  CG  LEU A 168      14.609  10.623 -16.744  1.00 50.98      A    C  
ATOM   1311  CD1 LEU A 168      13.855  11.829 -16.190  1.00 46.72      A    C  
ATOM   1312  CD2 LEU A 168      15.945  11.132 -17.275  1.00 47.32      A    C  
ATOM   1313  N   PRO A 169      17.238   7.041 -15.393  1.00 59.19      A    N  
ATOM   1314  CA  PRO A 169      18.084   6.422 -14.392  1.00 58.28      A    C  
ATOM   1315  C   PRO A 169      18.354   7.411 -13.257  1.00 60.78      A    C  
ATOM   1316  O   PRO A 169      18.647   8.585 -13.496  1.00 57.79      A    O  
ATOM   1317  CB  PRO A 169      19.356   6.000 -15.136  1.00 53.09      A    C  
ATOM   1318  CG  PRO A 169      19.457   7.011 -16.276  1.00 52.35      A    C  
ATOM   1319  CD  PRO A 169      17.996   7.309 -16.606  1.00 54.51      A    C  
ATOM   1320  N   ASP A 170      18.262   6.931 -12.025  1.00 66.78      A    N  
ATOM   1321  CA  ASP A 170      18.589   7.687 -10.827  1.00 67.32      A    C  
ATOM   1322  C   ASP A 170      19.563   6.858  -9.974  1.00 69.75      A    C  
ATOM   1323  O   ASP A 170      19.167   5.896  -9.312  1.00 66.76      A    O  
ATOM   1324  CB  ASP A 170      17.307   8.068 -10.071  1.00 63.47      A    C  
ATOM   1325  CG  ASP A 170      17.548   8.944  -8.831  1.00 58.91      A    C  
ATOM   1326  OD1 ASP A 170      18.710   9.164  -8.444  1.00 54.79      A    O  
ATOM   1327  OD2 ASP A 170      16.543   9.396  -8.228  1.00 53.99      A    O1-
ATOM   1328  N   ASP A 171      20.827   7.248 -10.000  1.00 69.60      A    N  
ATOM   1329  CA  ASP A 171      21.898   6.568  -9.270  1.00 70.35      A    C  
ATOM   1330  C   ASP A 171      21.649   6.566  -7.756  1.00 72.53      A    C  
ATOM   1331  O   ASP A 171      21.962   5.594  -7.065  1.00 69.71      A    O  
ATOM   1332  CB  ASP A 171      23.244   7.258  -9.562  1.00 66.95      A    C  
ATOM   1333  CG  ASP A 171      23.697   7.206 -11.023  1.00 61.95      A    C  
ATOM   1334  OD1 ASP A 171      23.262   6.296 -11.758  1.00 55.72      A    O  
ATOM   1335  OD2 ASP A 171      24.499   8.091 -11.407  1.00 55.28      A    O1-
ATOM   1336  N   ASP A 172      21.020   7.620  -7.220  1.00 70.93      A    N  
ATOM   1337  CA  ASP A 172      20.677   7.693  -5.802  1.00 71.46      A    C  
ATOM   1338  C   ASP A 172      19.591   6.677  -5.430  1.00 73.63      A    C  
ATOM   1339  O   ASP A 172      19.575   6.151  -4.313  1.00 71.56      A    O  
ATOM   1340  CB  ASP A 172      20.190   9.105  -5.434  1.00 68.10      A    C  
ATOM   1341  CG  ASP A 172      21.277  10.170  -5.311  1.00 62.38      A    C  
ATOM   1342  OD1 ASP A 172      22.430   9.841  -4.981  1.00 56.92      A    O  
ATOM   1343  OD2 ASP A 172      20.920  11.372  -5.363  1.00 56.13      A    O1-
ATOM   1344  N   GLU A 173      18.686   6.367  -6.368  1.00 74.25      A    N  
ATOM   1345  CA  GLU A 173      17.660   5.352  -6.138  1.00 74.80      A    C  
ATOM   1346  C   GLU A 173      18.239   3.933  -6.189  1.00 76.87      A    C  
ATOM   1347  O   GLU A 173      17.844   3.086  -5.397  1.00 76.16      A    O  
ATOM   1348  CB  GLU A 173      16.519   5.529  -7.139  1.00 72.18      A    C  
ATOM   1349  CG  GLU A 173      15.303   4.715  -6.701  1.00 65.36      A    C  
ATOM   1350  CD  GLU A 173      14.099   4.842  -7.645  1.00 61.43      A    C  
ATOM   1351  OE1 GLU A 173      12.969   4.768  -7.109  1.00 56.19      A    O  
ATOM   1352  OE2 GLU A 173      14.292   5.019  -8.853  1.00 55.29      A    O1-
ATOM   1353  N   GLU A 174      19.201   3.661  -7.079  1.00 77.40      A    N  
ATOM   1354  CA  GLU A 174      19.929   2.394  -7.082  1.00 78.78      A    C  
ATOM   1355  C   GLU A 174      20.742   2.212  -5.794  1.00 80.42      A    C  
ATOM   1356  O   GLU A 174      20.691   1.152  -5.175  1.00 79.34      A    O  
ATOM   1357  CB  GLU A 174      20.846   2.262  -8.307  1.00 76.93      A    C  
ATOM   1358  CG  GLU A 174      20.055   2.082  -9.607  1.00 71.18      A    C  
ATOM   1359  CD  GLU A 174      20.895   1.541 -10.774  1.00 65.14      A    C  
ATOM   1360  OE1 GLU A 174      20.279   1.132 -11.791  1.00 58.91      A    O  
ATOM   1361  OE2 GLU A 174      22.144   1.473 -10.647  1.00 58.21      A    O1-
ATOM   1362  N   LEU A 175      21.398   3.270  -5.325  1.00 76.88      A    N  
ATOM   1363  CA  LEU A 175      22.074   3.269  -4.032  1.00 77.61      A    C  
ATOM   1364  C   LEU A 175      21.106   2.993  -2.886  1.00 79.15      A    C  
ATOM   1365  O   LEU A 175      21.426   2.210  -1.996  1.00 78.27      A    O  
ATOM   1366  CB  LEU A 175      22.768   4.634  -3.828  1.00 75.86      A    C  
ATOM   1367  CG  LEU A 175      24.097   4.771  -4.576  1.00 68.80      A    C  
ATOM   1368  CD1 LEU A 175      24.537   6.234  -4.577  1.00 64.61      A    C  
ATOM   1369  CD2 LEU A 175      25.207   3.955  -3.907  1.00 63.48      A    C  
ATOM   1370  N   PHE A 176      19.914   3.586  -2.917  1.00 79.31      A    N  
ATOM   1371  CA  PHE A 176      18.889   3.339  -1.908  1.00 80.06      A    C  
ATOM   1372  C   PHE A 176      18.389   1.893  -1.937  1.00 81.67      A    C  
ATOM   1373  O   PHE A 176      18.245   1.264  -0.887  1.00 81.21      A    O  
ATOM   1374  CB  PHE A 176      17.735   4.327  -2.100  1.00 77.92      A    C  
ATOM   1375  CG  PHE A 176      16.701   4.244  -1.000  1.00 75.88      A    C  
ATOM   1376  CD1 PHE A 176      15.608   3.365  -1.116  1.00 71.97      A    C  
ATOM   1377  CD2 PHE A 176      16.855   5.004   0.166  1.00 69.95      A    C  
ATOM   1378  CE1 PHE A 176      14.688   3.251  -0.068  1.00 67.23      A    C  
ATOM   1379  CE2 PHE A 176      15.933   4.896   1.216  1.00 67.04      A    C  
ATOM   1380  CZ  PHE A 176      14.852   4.015   1.102  1.00 67.43      A    C  
ATOM   1381  N   ARG A 177      18.182   1.311  -3.122  1.00 82.59      A    N  
ATOM   1382  CA  ARG A 177      17.830  -0.103  -3.259  1.00 83.87      A    C  
ATOM   1383  C   ARG A 177      18.935  -1.005  -2.717  1.00 84.96      A    C  
ATOM   1384  O   ARG A 177      18.640  -1.893  -1.928  1.00 83.63      A    O  
ATOM   1385  CB  ARG A 177      17.538  -0.460  -4.720  1.00 83.02      A    C  
ATOM   1386  CG  ARG A 177      16.182   0.082  -5.195  1.00 79.44      A    C  
ATOM   1387  CD  ARG A 177      15.852  -0.493  -6.566  1.00 79.12      A    C  
ATOM   1388  NE  ARG A 177      14.741   0.246  -7.187  1.00 75.86      A    N  
ATOM   1389  CZ  ARG A 177      14.870   1.226  -8.059  1.00 73.38      A    C  
ATOM   1390  NH1 ARG A 177      16.016   1.549  -8.609  1.00 65.00      A    N1+
ATOM   1391  NH2 ARG A 177      13.848   1.927  -8.391  1.00 68.40      A    N  
ATOM   1392  N   GLY A 178      20.173  -0.736  -3.068  1.00 83.12      A    N  
ATOM   1393  CA  GLY A 178      21.319  -1.455  -2.527  1.00 83.65      A    C  
ATOM   1394  C   GLY A 178      21.418  -1.358  -1.004  1.00 84.98      A    C  
ATOM   1395  O   GLY A 178      21.635  -2.364  -0.333  1.00 83.26      A    O  
ATOM   1396  N   ALA A 179      21.155  -0.185  -0.436  1.00 84.66      A    N  
ATOM   1397  CA  ALA A 179      21.155   0.032   1.008  1.00 84.06      A    C  
ATOM   1398  C   ALA A 179      20.040  -0.734   1.734  1.00 85.39      A    C  
ATOM   1399  O   ALA A 179      20.212  -1.100   2.891  1.00 83.91      A    O  
ATOM   1400  CB  ALA A 179      21.034   1.529   1.277  1.00 81.66      A    C  
ATOM   1401  N   THR A 180      18.911  -1.016   1.071  1.00 87.37      A    N  
ATOM   1402  CA  THR A 180      17.765  -1.734   1.646  1.00 88.10      A    C  
ATOM   1403  C   THR A 180      17.827  -3.256   1.447  1.00 89.50      A    C  
ATOM   1404  O   THR A 180      16.869  -3.970   1.756  1.00 88.05      A    O  
ATOM   1405  CB  THR A 180      16.423  -1.168   1.158  1.00 86.62      A    C  
ATOM   1406  CG2 THR A 180      16.181   0.238   1.683  1.00 78.53      A    C  
ATOM   1407  OG1 THR A 180      16.363  -1.103  -0.249  1.00 79.55      A    O  
ATOM   1408  N   VAL A 181      18.938  -3.777   0.952  1.00 89.74      A    N  
ATOM   1409  CA  VAL A 181      19.207  -5.221   0.902  1.00 90.59      A    C  
ATOM   1410  C   VAL A 181      19.890  -5.644   2.195  1.00 90.78      A    C  
ATOM   1411  O   VAL A 181      20.920  -5.099   2.573  1.00 88.90      A    O  
ATOM   1412  CB  VAL A 181      20.058  -5.597  -0.326  1.00 90.10      A    C  
ATOM   1413  CG1 VAL A 181      20.431  -7.076  -0.332  1.00 85.61      A    C  
ATOM   1414  CG2 VAL A 181      19.276  -5.314  -1.617  1.00 85.84      A    C  
ATOM   1415  N   LEU A 182      19.322  -6.647   2.864  1.00 91.70      A    N  
ATOM   1416  CA  LEU A 182      19.956  -7.282   4.009  1.00 92.12      A    C  
ATOM   1417  C   LEU A 182      20.941  -8.341   3.507  1.00 92.67      A    C  
ATOM   1418  O   LEU A 182      20.533  -9.368   2.970  1.00 91.34      A    O  
ATOM   1419  CB  LEU A 182      18.879  -7.888   4.918  1.00 92.02      A    C  
ATOM   1420  CG  LEU A 182      19.453  -8.515   6.211  1.00 92.64      A    C  
ATOM   1421  CD1 LEU A 182      19.927  -7.434   7.193  1.00 88.20      A    C  
ATOM   1422  CD2 LEU A 182      18.381  -9.343   6.900  1.00 88.62      A    C  
ATOM   1423  N   SER A 183      22.220  -8.115   3.721  1.00 92.39      A    N  
ATOM   1424  CA  SER A 183      23.279  -9.072   3.440  1.00 91.81      A    C  
ATOM   1425  C   SER A 183      23.913  -9.525   4.751  1.00 91.86      A    C  
ATOM   1426  O   SER A 183      24.447  -8.709   5.505  1.00 89.53      A    O  
ATOM   1427  CB  SER A 183      24.337  -8.478   2.511  1.00 90.71      A    C  
ATOM   1428  OG  SER A 183      23.768  -8.170   1.256  1.00 80.16      A    O  
ATOM   1429  N   ILE A 184      23.876 -10.818   5.009  1.00 92.95      A    N  
ATOM   1430  CA  ILE A 184      24.414 -11.395   6.241  1.00 92.67      A    C  
ATOM   1431  C   ILE A 184      25.459 -12.469   5.953  1.00 92.76      A    C  
ATOM   1432  O   ILE A 184      25.385 -13.192   4.959  1.00 91.10      A    O  
ATOM   1433  CB  ILE A 184      23.308 -11.917   7.175  1.00 91.49      A    C  
ATOM   1434  CG1 ILE A 184      22.536 -13.112   6.569  1.00 83.38      A    C  
ATOM   1435  CG2 ILE A 184      22.353 -10.779   7.566  1.00 82.86      A    C  
ATOM   1436  CD1 ILE A 184      21.691 -13.855   7.610  1.00 80.24      A    C  
ATOM   1437  N   ARG A 185      26.392 -12.622   6.871  1.00 92.47      A    N  
ATOM   1438  CA  ARG A 185      27.324 -13.746   6.923  1.00 92.10      A    C  
ATOM   1439  C   ARG A 185      27.153 -14.466   8.249  1.00 92.07      A    C  
ATOM   1440  O   ARG A 185      27.373 -13.895   9.313  1.00 89.77      A    O  
ATOM   1441  CB  ARG A 185      28.760 -13.246   6.684  1.00 90.91      A    C  
ATOM   1442  CG  ARG A 185      29.769 -14.391   6.680  1.00 88.06      A    C  
ATOM   1443  CD  ARG A 185      31.206 -13.895   6.463  1.00 86.24      A    C  
ATOM   1444  NE  ARG A 185      31.485 -13.509   5.069  1.00 80.98      A    N  
ATOM   1445  CZ  ARG A 185      32.085 -12.411   4.643  1.00 78.26      A    C  
ATOM   1446  NH1 ARG A 185      32.431 -11.437   5.430  1.00 69.04      A    N1+
ATOM   1447  NH2 ARG A 185      32.387 -12.283   3.391  1.00 71.99      A    N  
ATOM   1448  N   VAL A 186      26.790 -15.736   8.175  1.00 93.08      A    N  
ATOM   1449  CA  VAL A 186      26.720 -16.613   9.342  1.00 92.91      A    C  
ATOM   1450  C   VAL A 186      28.051 -17.327   9.499  1.00 92.75      A    C  
ATOM   1451  O   VAL A 186      28.549 -17.936   8.550  1.00 90.67      A    O  
ATOM   1452  CB  VAL A 186      25.548 -17.606   9.252  1.00 92.23      A    C  
ATOM   1453  CG1 VAL A 186      25.479 -18.517  10.480  1.00 86.13      A    C  
ATOM   1454  CG2 VAL A 186      24.222 -16.851   9.160  1.00 86.71      A    C  
ATOM   1455  N   ARG A 187      28.616 -17.263  10.690  1.00 92.02      A    N  
ATOM   1456  CA  ARG A 187      29.754 -18.081  11.113  1.00 91.32      A    C  
ATOM   1457  C   ARG A 187      29.278 -19.106  12.128  1.00 91.45      A    C  
ATOM   1458  O   ARG A 187      28.696 -18.734  13.141  1.00 88.89      A    O  
ATOM   1459  CB  ARG A 187      30.856 -17.193  11.703  1.00 89.10      A    C  
ATOM   1460  CG  ARG A 187      32.096 -18.003  12.106  1.00 86.01      A    C  
ATOM   1461  CD  ARG A 187      33.104 -17.139  12.854  1.00 84.14      A    C  
ATOM   1462  NE  ARG A 187      32.690 -16.859  14.236  1.00 80.19      A    N  
ATOM   1463  CZ  ARG A 187      33.361 -16.108  15.101  1.00 79.38      A    C  
ATOM   1464  NH1 ARG A 187      34.461 -15.488  14.768  1.00 70.23      A    N1+
ATOM   1465  NH2 ARG A 187      32.965 -15.966  16.338  1.00 73.27      A    N  
ATOM   1466  N   TYR A 188      29.598 -20.363  11.892  1.00 92.09      A    N  
ATOM   1467  CA  TYR A 188      29.327 -21.456  12.804  1.00 92.62      A    C  
ATOM   1468  C   TYR A 188      30.625 -22.172  13.175  1.00 93.02      A    C  
ATOM   1469  O   TYR A 188      31.353 -22.630  12.296  1.00 91.02      A    O  
ATOM   1470  CB  TYR A 188      28.310 -22.406  12.158  1.00 91.85      A    C  
ATOM   1471  CG  TYR A 188      28.030 -23.669  12.951  1.00 93.03      A    C  
ATOM   1472  CD1 TYR A 188      27.956 -24.922  12.291  1.00 88.93      A    C  
ATOM   1473  CD2 TYR A 188      27.820 -23.620  14.342  1.00 89.98      A    C  
ATOM   1474  CE1 TYR A 188      27.673 -26.093  13.017  1.00 88.92      A    C  
ATOM   1475  CE2 TYR A 188      27.545 -24.782  15.072  1.00 88.84      A    C  
ATOM   1476  CZ  TYR A 188      27.471 -26.022  14.416  1.00 90.52      A    C  
ATOM   1477  OH  TYR A 188      27.198 -27.157  15.130  1.00 89.22      A    O  
ATOM   1478  N   TRP A 189      30.912 -22.282  14.465  1.00 91.47      A    N  
ATOM   1479  CA  TRP A 189      32.005 -23.104  14.962  1.00 90.88      A    C  
ATOM   1480  C   TRP A 189      31.543 -24.550  15.072  1.00 90.76      A    C  
ATOM   1481  O   TRP A 189      30.959 -24.977  16.071  1.00 86.39      A    O  
ATOM   1482  CB  TRP A 189      32.523 -22.555  16.293  1.00 88.91      A    C  
ATOM   1483  CG  TRP A 189      33.362 -21.329  16.210  1.00 88.29      A    C  
ATOM   1484  CD1 TRP A 189      33.701 -20.656  15.094  1.00 80.02      A    C  
ATOM   1485  CD2 TRP A 189      34.010 -20.627  17.310  1.00 83.85      A    C  
ATOM   1486  CE2 TRP A 189      34.731 -19.525  16.781  1.00 82.94      A    C  
ATOM   1487  CE3 TRP A 189      34.061 -20.812  18.710  1.00 78.64      A    C  
ATOM   1488  NE1 TRP A 189      34.517 -19.576  15.425  1.00 79.84      A    N  
ATOM   1489  CZ2 TRP A 189      35.485 -18.647  17.592  1.00 80.33      A    C  
ATOM   1490  CZ3 TRP A 189      34.801 -19.945  19.518  1.00 73.53      A    C  
ATOM   1491  CH2 TRP A 189      35.504 -18.873  18.964  1.00 75.69      A    C  
ATOM   1492  N   TYR A 190      31.811 -25.322  14.036  1.00 91.83      A    N  
ATOM   1493  CA  TYR A 190      31.464 -26.730  13.995  1.00 91.68      A    C  
ATOM   1494  C   TYR A 190      32.416 -27.562  14.855  1.00 92.17      A    C  
ATOM   1495  O   TYR A 190      33.636 -27.496  14.691  1.00 90.62      A    O  
ATOM   1496  CB  TYR A 190      31.450 -27.211  12.541  1.00 91.17      A    C  
ATOM   1497  CG  TYR A 190      31.181 -28.694  12.421  1.00 92.14      A    C  
ATOM   1498  CD1 TYR A 190      32.194 -29.569  11.975  1.00 87.99      A    C  
ATOM   1499  CD2 TYR A 190      29.935 -29.221  12.808  1.00 88.91      A    C  
ATOM   1500  CE1 TYR A 190      31.963 -30.957  11.918  1.00 87.32      A    C  
ATOM   1501  CE2 TYR A 190      29.690 -30.604  12.759  1.00 87.46      A    C  
ATOM   1502  CZ  TYR A 190      30.710 -31.465  12.313  1.00 88.85      A    C  
ATOM   1503  OH  TYR A 190      30.484 -32.823  12.268  1.00 87.35      A    O  
ATOM   1504  N   GLU A 191      31.852 -28.355  15.754  1.00 90.65      A    N  
ATOM   1505  CA  GLU A 191      32.624 -29.265  16.600  1.00 90.34      A    C  
ATOM   1506  C   GLU A 191      32.953 -30.562  15.845  1.00 90.91      A    C  
ATOM   1507  O   GLU A 191      32.071 -31.341  15.500  1.00 87.67      A    O  
ATOM   1508  CB  GLU A 191      31.877 -29.537  17.920  1.00 87.99      A    C  
ATOM   1509  CG  GLU A 191      32.755 -30.299  18.935  1.00 80.56      A    C  
ATOM   1510  CD  GLU A 191      32.055 -30.621  20.271  1.00 76.62      A    C  
ATOM   1511  OE1 GLU A 191      32.621 -31.415  21.050  1.00 67.89      A    O  
ATOM   1512  OE2 GLU A 191      30.965 -30.077  20.574  1.00 70.98      A    O1-
ATOM   1513  N   LEU A 192      34.243 -30.840  15.671  1.00 91.05      A    N  
ATOM   1514  CA  LEU A 192      34.732 -32.106  15.147  1.00 90.48      A    C  
ATOM   1515  C   LEU A 192      34.612 -33.184  16.237  1.00 90.30      A    C  
ATOM   1516  O   LEU A 192      35.313 -33.135  17.247  1.00 87.10      A    O  
ATOM   1517  CB  LEU A 192      36.187 -31.950  14.686  1.00 89.14      A    C  
ATOM   1518  CG  LEU A 192      36.449 -30.866  13.629  1.00 89.26      A    C  
ATOM   1519  CD1 LEU A 192      37.951 -30.775  13.389  1.00 81.56      A    C  
ATOM   1520  CD2 LEU A 192      35.777 -31.193  12.303  1.00 81.41      A    C  
ATOM   1521  N   ARG A 193      33.748 -34.152  16.034  1.00 90.78      A    N  
ATOM   1522  CA  ARG A 193      33.416 -35.184  17.045  1.00 90.19      A    C  
ATOM   1523  C   ARG A 193      34.126 -36.512  16.844  1.00 90.37      A    C  
ATOM   1524  O   ARG A 193      34.225 -37.284  17.792  1.00 84.87      A    O  
ATOM   1525  CB  ARG A 193      31.899 -35.384  17.094  1.00 87.50      A    C  
ATOM   1526  CG  ARG A 193      31.167 -34.104  17.526  1.00 82.85      A    C  
ATOM   1527  CD  ARG A 193      29.672 -34.377  17.685  1.00 78.78      A    C  
ATOM   1528  NE  ARG A 193      28.964 -33.131  18.030  1.00 71.66      A    N  
ATOM   1529  CZ  ARG A 193      27.685 -33.010  18.356  1.00 65.88      A    C  
ATOM   1530  NH1 ARG A 193      26.895 -34.047  18.440  1.00 60.70      A    N1+
ATOM   1531  NH2 ARG A 193      27.203 -31.832  18.587  1.00 58.95      A    N  
ATOM   1532  N   VAL A 194      34.596 -36.794  15.637  1.00 89.95      A    N  
ATOM   1533  CA  VAL A 194      35.242 -38.070  15.331  1.00 89.47      A    C  
ATOM   1534  C   VAL A 194      36.602 -38.147  16.041  1.00 90.10      A    C  
ATOM   1535  O   VAL A 194      37.449 -37.279  15.800  1.00 86.80      A    O  
ATOM   1536  CB  VAL A 194      35.397 -38.280  13.819  1.00 88.01      A    C  
ATOM   1537  CG1 VAL A 194      36.046 -39.634  13.503  1.00 80.99      A    C  
ATOM   1538  CG2 VAL A 194      34.029 -38.249  13.125  1.00 82.32      A    C  
ATOM   1539  N   PRO A 195      36.838 -39.120  16.905  1.00 89.97      A    N  
ATOM   1540  CA  PRO A 195      38.091 -39.215  17.650  1.00 88.40      A    C  
ATOM   1541  C   PRO A 195      39.301 -39.384  16.718  1.00 88.48      A    C  
ATOM   1542  O   PRO A 195      39.177 -39.933  15.623  1.00 83.75      A    O  
ATOM   1543  CB  PRO A 195      37.909 -40.401  18.603  1.00 86.23      A    C  
ATOM   1544  CG  PRO A 195      36.873 -41.270  17.896  1.00 85.09      A    C  
ATOM   1545  CD  PRO A 195      35.980 -40.243  17.198  1.00 88.60      A    C  
ATOM   1546  N   PHE A 196      40.468 -38.943  17.179  1.00 87.67      A    N  
ATOM   1547  CA  PHE A 196      41.723 -38.901  16.428  1.00 86.93      A    C  
ATOM   1548  C   PHE A 196      41.693 -38.036  15.157  1.00 88.14      A    C  
ATOM   1549  O   PHE A 196      42.560 -37.180  14.981  1.00 84.32      A    O  
ATOM   1550  CB  PHE A 196      42.234 -40.319  16.115  1.00 83.64      A    C  
ATOM   1551  CG  PHE A 196      42.347 -41.218  17.310  1.00 77.66      A    C  
ATOM   1552  CD1 PHE A 196      43.442 -41.083  18.179  1.00 71.27      A    C  
ATOM   1553  CD2 PHE A 196      41.369 -42.185  17.573  1.00 68.43      A    C  
ATOM   1554  CE1 PHE A 196      43.562 -41.914  19.302  1.00 62.60      A    C  
ATOM   1555  CE2 PHE A 196      41.483 -43.016  18.691  1.00 62.41      A    C  
ATOM   1556  CZ  PHE A 196      42.574 -42.879  19.555  1.00 62.90      A    C  
ATOM   1557  N   ALA A 197      40.705 -38.231  14.304  1.00 88.07      A    N  
ATOM   1558  CA  ALA A 197      40.548 -37.443  13.090  1.00 87.41      A    C  
ATOM   1559  C   ALA A 197      40.335 -35.956  13.392  1.00 88.92      A    C  
ATOM   1560  O   ALA A 197      40.942 -35.109  12.738  1.00 86.06      A    O  
ATOM   1561  CB  ALA A 197      39.376 -38.010  12.289  1.00 85.86      A    C  
ATOM   1562  N   ASN A 198      39.537 -35.631  14.413  1.00 89.07      A    N  
ATOM   1563  CA  ASN A 198      39.328 -34.265  14.882  1.00 88.31      A    C  
ATOM   1564  C   ASN A 198      40.645 -33.566  15.252  1.00 89.17      A    C  
ATOM   1565  O   ASN A 198      40.892 -32.447  14.808  1.00 84.79      A    O  
ATOM   1566  CB  ASN A 198      38.324 -34.248  16.055  1.00 84.80      A    C  
ATOM   1567  CG  ASN A 198      38.682 -35.107  17.260  1.00 83.94      A    C  
ATOM   1568  ND2 ASN A 198      37.853 -35.045  18.282  1.00 77.29      A    N  
ATOM   1569  OD1 ASN A 198      39.650 -35.830  17.310  1.00 72.22      A    O  
ATOM   1570  N   TRP A 199      41.486 -34.219  16.000  1.00 88.98      A    N  
ATOM   1571  CA  TRP A 199      42.773 -33.672  16.409  1.00 87.51      A    C  
ATOM   1572  C   TRP A 199      43.701 -33.416  15.224  1.00 87.91      A    C  
ATOM   1573  O   TRP A 199      44.258 -32.319  15.100  1.00 85.43      A    O  
ATOM   1574  CB  TRP A 199      43.414 -34.629  17.429  1.00 85.47      A    C  
ATOM   1575  CG  TRP A 199      44.775 -34.240  17.913  1.00 83.73      A    C  
ATOM   1576  CD1 TRP A 199      45.260 -32.979  18.002  1.00 76.55      A    C  
ATOM   1577  CD2 TRP A 199      45.842 -35.118  18.394  1.00 81.13      A    C  
ATOM   1578  CE2 TRP A 199      46.942 -34.308  18.759  1.00 79.14      A    C  
ATOM   1579  CE3 TRP A 199      45.967 -36.514  18.560  1.00 75.29      A    C  
ATOM   1580  NE1 TRP A 199      46.557 -33.010  18.498  1.00 75.33      A    N  
ATOM   1581  CZ2 TRP A 199      48.137 -34.853  19.283  1.00 77.03      A    C  
ATOM   1582  CZ3 TRP A 199      47.139 -37.056  19.084  1.00 70.72      A    C  
ATOM   1583  CH2 TRP A 199      48.218 -36.233  19.443  1.00 71.83      A    C  
ATOM   1584  N   ILE A 200      43.858 -34.411  14.333  1.00 89.02      A    N  
ATOM   1585  CA  ILE A 200      44.757 -34.299  13.182  1.00 87.89      A    C  
ATOM   1586  C   ILE A 200      44.251 -33.239  12.199  1.00 88.49      A    C  
ATOM   1587  O   ILE A 200      45.015 -32.348  11.803  1.00 87.54      A    O  
ATOM   1588  CB  ILE A 200      44.944 -35.672  12.493  1.00 86.76      A    C  
ATOM   1589  CG1 ILE A 200      45.638 -36.664  13.465  1.00 80.77      A    C  
ATOM   1590  CG2 ILE A 200      45.764 -35.532  11.192  1.00 77.71      A    C  
ATOM   1591  CD1 ILE A 200      45.686 -38.105  12.948  1.00 68.15      A    C  
ATOM   1592  N   LEU A 201      42.972 -33.284  11.851  1.00 88.81      A    N  
ATOM   1593  CA  LEU A 201      42.354 -32.331  10.925  1.00 88.77      A    C  
ATOM   1594  C   LEU A 201      42.381 -30.912  11.488  1.00 89.19      A    C  
ATOM   1595  O   LEU A 201      42.772 -29.996  10.770  1.00 87.95      A    O  
ATOM   1596  CB  LEU A 201      40.912 -32.753  10.602  1.00 88.51      A    C  
ATOM   1597  CG  LEU A 201      40.818 -33.989   9.693  1.00 84.17      A    C  
ATOM   1598  CD1 LEU A 201      39.358 -34.436   9.600  1.00 77.67      A    C  
ATOM   1599  CD2 LEU A 201      41.317 -33.706   8.275  1.00 78.37      A    C  
ATOM   1600  N   PHE A 202      42.044 -30.731  12.769  1.00 90.25      A    N  
ATOM   1601  CA  PHE A 202      42.122 -29.423  13.410  1.00 89.66      A    C  
ATOM   1602  C   PHE A 202      43.547 -28.879  13.403  1.00 90.29      A    C  
ATOM   1603  O   PHE A 202      43.755 -27.740  12.998  1.00 89.08      A    O  
ATOM   1604  CB  PHE A 202      41.588 -29.509  14.845  1.00 89.29      A    C  
ATOM   1605  CG  PHE A 202      41.719 -28.203  15.582  1.00 90.49      A    C  
ATOM   1606  CD1 PHE A 202      42.865 -27.918  16.347  1.00 85.61      A    C  
ATOM   1607  CD2 PHE A 202      40.730 -27.205  15.434  1.00 86.38      A    C  
ATOM   1608  CE1 PHE A 202      43.031 -26.663  16.949  1.00 85.31      A    C  
ATOM   1609  CE2 PHE A 202      40.885 -25.953  16.037  1.00 85.26      A    C  
ATOM   1610  CZ  PHE A 202      42.033 -25.680  16.790  1.00 87.35      A    C  
ATOM   1611  N   THR A 203      44.528 -29.683  13.782  1.00 89.18      A    N  
ATOM   1612  CA  THR A 203      45.929 -29.232  13.835  1.00 87.64      A    C  
ATOM   1613  C   THR A 203      46.434 -28.829  12.447  1.00 87.72      A    C  
ATOM   1614  O   THR A 203      47.087 -27.798  12.308  1.00 85.96      A    O  
ATOM   1615  CB  THR A 203      46.839 -30.325  14.423  1.00 86.57      A    C  
ATOM   1616  CG2 THR A 203      48.266 -29.818  14.653  1.00 73.59      A    C  
ATOM   1617  OG1 THR A 203      46.367 -30.736  15.689  1.00 74.47      A    O  
ATOM   1618  N   THR A 204      46.088 -29.603  11.431  1.00 89.05      A    N  
ATOM   1619  CA  THR A 204      46.471 -29.303  10.043  1.00 87.96      A    C  
ATOM   1620  C   THR A 204      45.778 -28.045   9.534  1.00 88.11      A    C  
ATOM   1621  O   THR A 204      46.425 -27.161   8.974  1.00 86.45      A    O  
ATOM   1622  CB  THR A 204      46.127 -30.495   9.123  1.00 87.34      A    C  
ATOM   1623  CG2 THR A 204      46.748 -30.333   7.730  1.00 73.54      A    C  
ATOM   1624  OG1 THR A 204      46.632 -31.702   9.646  1.00 74.26      A    O  
ATOM   1625  N   TRP A 205      44.471 -27.921   9.775  1.00 89.95      A    N  
ATOM   1626  CA  TRP A 205      43.682 -26.747   9.395  1.00 89.13      A    C  
ATOM   1627  C   TRP A 205      44.172 -25.481  10.119  1.00 89.61      A    C  
ATOM   1628  O   TRP A 205      44.365 -24.445   9.496  1.00 88.05      A    O  
ATOM   1629  CB  TRP A 205      42.203 -27.023   9.696  1.00 89.07      A    C  
ATOM   1630  CG  TRP A 205      41.318 -25.819   9.547  1.00 89.53      A    C  
ATOM   1631  CD1 TRP A 205      40.734 -25.390   8.403  1.00 84.59      A    C  
ATOM   1632  CD2 TRP A 205      41.005 -24.814  10.560  1.00 89.08      A    C  
ATOM   1633  CE2 TRP A 205      40.257 -23.780   9.932  1.00 88.73      A    C  
ATOM   1634  CE3 TRP A 205      41.327 -24.666  11.924  1.00 86.23      A    C  
ATOM   1635  NE1 TRP A 205      40.090 -24.185   8.627  1.00 85.90      A    N  
ATOM   1636  CZ2 TRP A 205      39.883 -22.607  10.628  1.00 86.92      A    C  
ATOM   1637  CZ3 TRP A 205      40.936 -23.511  12.617  1.00 80.94      A    C  
ATOM   1638  CH2 TRP A 205      40.235 -22.484  11.977  1.00 82.17      A    C  
ATOM   1639  N   TRP A 206      44.437 -25.587  11.411  1.00 88.87      A    N  
ATOM   1640  CA  TRP A 206      44.907 -24.473  12.218  1.00 88.08      A    C  
ATOM   1641  C   TRP A 206      46.277 -23.990  11.746  1.00 87.92      A    C  
ATOM   1642  O   TRP A 206      46.450 -22.803  11.510  1.00 84.78      A    O  
ATOM   1643  CB  TRP A 206      44.916 -24.867  13.696  1.00 86.82      A    C  
ATOM   1644  CG  TRP A 206      45.237 -23.737  14.627  1.00 87.65      A    C  
ATOM   1645  CD1 TRP A 206      44.328 -22.929  15.217  1.00 80.01      A    C  
ATOM   1646  CD2 TRP A 206      46.540 -23.269  15.070  1.00 84.90      A    C  
ATOM   1647  CE2 TRP A 206      46.340 -22.162  15.936  1.00 83.90      A    C  
ATOM   1648  CE3 TRP A 206      47.873 -23.674  14.820  1.00 82.55      A    C  
ATOM   1649  NE1 TRP A 206      44.972 -21.989  16.000  1.00 81.34      A    N  
ATOM   1650  CZ2 TRP A 206      47.415 -21.472  16.540  1.00 83.43      A    C  
ATOM   1651  CZ3 TRP A 206      48.936 -22.992  15.413  1.00 76.96      A    C  
ATOM   1652  CH2 TRP A 206      48.712 -21.903  16.268  1.00 78.86      A    C  
ATOM   1653  N   ALA A 207      47.224 -24.899  11.533  1.00 86.91      A    N  
ATOM   1654  CA  ALA A 207      48.550 -24.534  11.043  1.00 84.34      A    C  
ATOM   1655  C   ALA A 207      48.497 -23.844   9.671  1.00 84.54      A    C  
ATOM   1656  O   ALA A 207      49.148 -22.818   9.469  1.00 82.05      A    O  
ATOM   1657  CB  ALA A 207      49.407 -25.807  10.991  1.00 83.40      A    C  
ATOM   1658  N   ALA A 208      47.668 -24.352   8.758  1.00 87.43      A    N  
ATOM   1659  CA  ALA A 208      47.514 -23.783   7.430  1.00 85.59      A    C  
ATOM   1660  C   ALA A 208      46.906 -22.370   7.459  1.00 85.27      A    C  
ATOM   1661  O   ALA A 208      47.405 -21.472   6.774  1.00 81.78      A    O  
ATOM   1662  CB  ALA A 208      46.666 -24.741   6.584  1.00 84.86      A    C  
ATOM   1663  N   ASN A 209      45.858 -22.139   8.266  1.00 85.67      A    N  
ATOM   1664  CA  ASN A 209      45.150 -20.856   8.300  1.00 83.90      A    C  
ATOM   1665  C   ASN A 209      45.792 -19.822   9.234  1.00 83.40      A    C  
ATOM   1666  O   ASN A 209      45.749 -18.631   8.959  1.00 77.63      A    O  
ATOM   1667  CB  ASN A 209      43.672 -21.095   8.646  1.00 82.47      A    C  
ATOM   1668  CG  ASN A 209      42.956 -21.801   7.511  1.00 82.95      A    C  
ATOM   1669  ND2 ASN A 209      42.638 -23.065   7.684  1.00 72.44      A    N  
ATOM   1670  OD1 ASN A 209      42.699 -21.265   6.453  1.00 73.28      A    O  
ATOM   1671  N   ALA A 210      46.444 -20.259  10.310  1.00 84.64      A    N  
ATOM   1672  CA  ALA A 210      47.197 -19.374  11.199  1.00 81.53      A    C  
ATOM   1673  C   ALA A 210      48.517 -18.877  10.592  1.00 82.12      A    C  
ATOM   1674  O   ALA A 210      49.185 -18.017  11.178  1.00 75.84      A    O  
ATOM   1675  CB  ALA A 210      47.421 -20.109  12.535  1.00 79.16      A    C  
ATOM   1676  N   GLY A 211      48.906 -19.408   9.432  1.00 81.14      A    N  
ATOM   1677  CA  GLY A 211      50.171 -19.069   8.771  1.00 79.36      A    C  
ATOM   1678  C   GLY A 211      51.395 -19.632   9.502  1.00 80.54      A    C  
ATOM   1679  O   GLY A 211      52.467 -19.038   9.455  1.00 73.31      A    O  
ATOM   1680  N   MET A 212      51.240 -20.764  10.179  1.00 81.21      A    N  
ATOM   1681  CA  MET A 212      52.303 -21.408  10.946  1.00 80.24      A    C  
ATOM   1682  C   MET A 212      52.787 -22.692  10.282  1.00 81.45      A    C  
ATOM   1683  O   MET A 212      52.020 -23.596   9.999  1.00 75.79      A    O  
ATOM   1684  CB  MET A 212      51.830 -21.701  12.373  1.00 76.37      A    C  
ATOM   1685  CG  MET A 212      51.640 -20.407  13.140  1.00 71.80      A    C  
ATOM   1686  SD  MET A 212      51.972 -20.580  14.899  1.00 67.36      A    S  
ATOM   1687  CE  MET A 212      52.321 -18.848  15.195  1.00 59.29      A    C  
ATOM   1688  N   ALA A 213      54.098 -22.801  10.123  1.00 78.91      A    N  
ATOM   1689  CA  ALA A 213      54.727 -24.050   9.737  1.00 78.00      A    C  
ATOM   1690  C   ALA A 213      55.138 -24.811  11.004  1.00 78.94      A    C  
ATOM   1691  O   ALA A 213      56.153 -24.487  11.627  1.00 73.97      A    O  
ATOM   1692  CB  ALA A 213      55.891 -23.739   8.795  1.00 74.77      A    C  
ATOM   1693  N   LEU A 214      54.347 -25.804  11.389  1.00 78.92      A    N  
ATOM   1694  CA  LEU A 214      54.631 -26.633  12.553  1.00 78.34      A    C  
ATOM   1695  C   LEU A 214      55.561 -27.790  12.175  1.00 79.32      A    C  
ATOM   1696  O   LEU A 214      55.412 -28.430  11.138  1.00 74.85      A    O  
ATOM   1697  CB  LEU A 214      53.325 -27.132  13.195  1.00 75.19      A    C  
ATOM   1698  CG  LEU A 214      52.418 -26.007  13.733  1.00 73.94      A    C  
ATOM   1699  CD1 LEU A 214      51.124 -26.618  14.280  1.00 70.01      A    C  
ATOM   1700  CD2 LEU A 214      53.075 -25.215  14.860  1.00 70.11      A    C  
ATOM   1701  N   GLY A 215      56.501 -28.072  13.052  1.00 75.45      A    N  
ATOM   1702  CA  GLY A 215      57.393 -29.220  12.961  1.00 74.37      A    C  
ATOM   1703  C   GLY A 215      57.323 -30.097  14.208  1.00 75.40      A    C  
ATOM   1704  O   GLY A 215      56.592 -29.816  15.150  1.00 70.82      A    O  
ATOM   1705  N   GLY A 216      58.099 -31.139  14.214  1.00 73.26      A    N  
ATOM   1706  CA  GLY A 216      58.137 -32.086  15.322  1.00 71.85      A    C  
ATOM   1707  C   GLY A 216      57.005 -33.118  15.286  1.00 73.40      A    C  
ATOM   1708  O   GLY A 216      56.478 -33.448  14.226  1.00 67.57      A    O  
ATOM   1709  N   ALA A 217      56.686 -33.668  16.466  1.00 76.10      A    N  
ATOM   1710  CA  ALA A 217      55.616 -34.652  16.605  1.00 75.62      A    C  
ATOM   1711  C   ALA A 217      54.251 -33.962  16.766  1.00 76.46      A    C  
ATOM   1712  O   ALA A 217      54.147 -32.913  17.391  1.00 72.95      A    O  
ATOM   1713  CB  ALA A 217      55.936 -35.564  17.794  1.00 72.47      A    C  
ATOM   1714  N   ILE A 218      53.178 -34.598  16.290  1.00 78.85      A    N  
ATOM   1715  CA  ILE A 218      51.808 -34.057  16.380  1.00 77.73      A    C  
ATOM   1716  C   ILE A 218      51.379 -33.794  17.832  1.00 78.41      A    C  
ATOM   1717  O   ILE A 218      50.673 -32.831  18.105  1.00 74.09      A    O  
ATOM   1718  CB  ILE A 218      50.820 -35.010  15.666  1.00 74.99      A    C  
ATOM   1719  CG1 ILE A 218      51.131 -35.058  14.156  1.00 69.18      A    C  
ATOM   1720  CG2 ILE A 218      49.357 -34.597  15.888  1.00 67.59      A    C  
ATOM   1721  CD1 ILE A 218      50.335 -36.124  13.377  1.00 61.82      A    C  
ATOM   1722  N   HIS A 219      51.828 -34.623  18.779  1.00 79.54      A    N  
ATOM   1723  CA  HIS A 219      51.517 -34.444  20.207  1.00 77.94      A    C  
ATOM   1724  C   HIS A 219      52.390 -33.384  20.896  1.00 78.01      A    C  
ATOM   1725  O   HIS A 219      52.064 -32.949  21.998  1.00 72.99      A    O  
ATOM   1726  CB  HIS A 219      51.630 -35.796  20.915  1.00 75.64      A    C  
ATOM   1727  CG  HIS A 219      53.011 -36.363  20.926  1.00 74.24      A    C  
ATOM   1728  CD2 HIS A 219      53.969 -36.200  21.904  1.00 64.54      A    C  
ATOM   1729  ND1 HIS A 219      53.601 -37.152  19.949  1.00 65.02      A    N  
ATOM   1730  CE1 HIS A 219      54.858 -37.437  20.335  1.00 61.74      A    C  
ATOM   1731  NE2 HIS A 219      55.111 -36.879  21.509  1.00 64.51      A    N  
ATOM   1732  N   GLN A 220      53.470 -32.988  20.256  1.00 76.90      A    N  
ATOM   1733  CA  GLN A 220      54.415 -31.998  20.761  1.00 76.32      A    C  
ATOM   1734  C   GLN A 220      54.913 -31.105  19.603  1.00 77.36      A    C  
ATOM   1735  O   GLN A 220      56.070 -31.187  19.204  1.00 70.11      A    O  
ATOM   1736  CB  GLN A 220      55.530 -32.729  21.509  1.00 71.85      A    C  
ATOM   1737  CG  GLN A 220      56.252 -31.797  22.489  1.00 67.90      A    C  
ATOM   1738  CD  GLN A 220      57.283 -32.536  23.349  1.00 63.13      A    C  
ATOM   1739  NE2 GLN A 220      57.847 -31.876  24.339  1.00 55.80      A    N  
ATOM   1740  OE1 GLN A 220      57.595 -33.693  23.151  1.00 56.52      A    O  
ATOM   1741  N   PRO A 221      54.027 -30.300  19.043  1.00 80.35      A    N  
ATOM   1742  CA  PRO A 221      54.357 -29.452  17.912  1.00 79.32      A    C  
ATOM   1743  C   PRO A 221      55.327 -28.343  18.329  1.00 80.34      A    C  
ATOM   1744  O   PRO A 221      55.314 -27.860  19.459  1.00 75.13      A    O  
ATOM   1745  CB  PRO A 221      53.019 -28.908  17.405  1.00 75.23      A    C  
ATOM   1746  CG  PRO A 221      52.150 -28.878  18.665  1.00 74.77      A    C  
ATOM   1747  CD  PRO A 221      52.640 -30.086  19.448  1.00 78.23      A    C  
ATOM   1748  N   THR A 222      56.168 -27.931  17.391  1.00 78.91      A    N  
ATOM   1749  CA  THR A 222      57.109 -26.831  17.572  1.00 77.45      A    C  
ATOM   1750  C   THR A 222      57.039 -25.881  16.376  1.00 78.09      A    C  
ATOM   1751  O   THR A 222      56.755 -26.295  15.255  1.00 74.02      A    O  
ATOM   1752  CB  THR A 222      58.541 -27.344  17.819  1.00 73.40      A    C  
ATOM   1753  CG2 THR A 222      58.976 -28.455  16.873  1.00 65.75      A    C  
ATOM   1754  OG1 THR A 222      59.489 -26.302  17.668  1.00 64.35      A    O  
ATOM   1755  N   LEU A 223      57.357 -24.616  16.618  1.00 75.64      A    N  
ATOM   1756  CA  LEU A 223      57.436 -23.592  15.572  1.00 74.53      A    C  
ATOM   1757  C   LEU A 223      58.598 -23.822  14.598  1.00 75.77      A    C  
ATOM   1758  O   LEU A 223      58.614 -23.263  13.499  1.00 70.31      A    O  
ATOM   1759  CB  LEU A 223      57.572 -22.221  16.258  1.00 71.67      A    C  
ATOM   1760  CG  LEU A 223      56.359 -21.825  17.127  1.00 69.77      A    C  
ATOM   1761  CD1 LEU A 223      56.703 -20.593  17.956  1.00 64.09      A    C  
ATOM   1762  CD2 LEU A 223      55.139 -21.524  16.272  1.00 65.48      A    C  
ATOM   1763  N   ASN A 224      59.558 -24.656  14.967  1.00 73.57      A    N  
ATOM   1764  CA  ASN A 224      60.642 -25.018  14.069  1.00 71.71      A    C  
ATOM   1765  C   ASN A 224      60.186 -26.105  13.078  1.00 72.18      A    C  
ATOM   1766  O   ASN A 224      60.231 -27.292  13.380  1.00 66.08      A    O  
ATOM   1767  CB  ASN A 224      61.869 -25.420  14.888  1.00 67.60      A    C  
ATOM   1768  CG  ASN A 224      63.083 -25.680  14.008  1.00 63.15      A    C  
ATOM   1769  ND2 ASN A 224      64.186 -26.064  14.615  1.00 57.61      A    N  
ATOM   1770  OD1 ASN A 224      63.070 -25.547  12.793  1.00 57.38      A    O  
ATOM   1771  N   SER A 225      59.827 -25.697  11.873  1.00 74.35      A    N  
ATOM   1772  CA  SER A 225      59.354 -26.605  10.819  1.00 72.68      A    C  
ATOM   1773  C   SER A 225      60.361 -27.690  10.404  1.00 73.68      A    C  
ATOM   1774  O   SER A 225      59.972 -28.698   9.833  1.00 67.56      A    O  
ATOM   1775  CB  SER A 225      58.967 -25.789   9.584  1.00 68.49      A    C  
ATOM   1776  OG  SER A 225      60.080 -25.071   9.074  1.00 63.67      A    O  
ATOM   1777  N   LYS A 226      61.653 -27.498  10.686  1.00 73.31      A    N  
ATOM   1778  CA  LYS A 226      62.707 -28.479  10.381  1.00 73.18      A    C  
ATOM   1779  C   LYS A 226      62.956 -29.471  11.525  1.00 73.73      A    C  
ATOM   1780  O   LYS A 226      63.781 -30.379  11.361  1.00 67.26      A    O  
ATOM   1781  CB  LYS A 226      63.999 -27.756   9.991  1.00 69.71      A    C  
ATOM   1782  CG  LYS A 226      63.845 -26.944   8.702  1.00 65.94      A    C  
ATOM   1783  CD  LYS A 226      65.187 -26.323   8.293  1.00 60.55      A    C  
ATOM   1784  CE  LYS A 226      65.027 -25.518   6.998  1.00 53.45      A    C  
ATOM   1785  NZ  LYS A 226      66.281 -24.861   6.574  1.00 46.32      A    N1+
ATOM   1786  N   ALA A 227      62.311 -29.318  12.660  1.00 72.21      A    N  
ATOM   1787  CA  ALA A 227      62.491 -30.204  13.797  1.00 71.12      A    C  
ATOM   1788  C   ALA A 227      62.019 -31.627  13.458  1.00 72.72      A    C  
ATOM   1789  O   ALA A 227      60.949 -31.833  12.892  1.00 68.16      A    O  
ATOM   1790  CB  ALA A 227      61.783 -29.635  15.020  1.00 66.97      A    C  
ATOM   1791  N   ARG A 228      62.828 -32.613  13.831  1.00 73.13      A    N  
ATOM   1792  CA  ARG A 228      62.455 -34.016  13.682  1.00 72.57      A    C  
ATOM   1793  C   ARG A 228      61.516 -34.428  14.822  1.00 72.74      A    C  
ATOM   1794  O   ARG A 228      61.601 -33.886  15.917  1.00 67.30      A    O  
ATOM   1795  CB  ARG A 228      63.706 -34.906  13.634  1.00 68.24      A    C  
ATOM   1796  CG  ARG A 228      64.542 -34.646  12.373  1.00 63.29      A    C  
ATOM   1797  CD  ARG A 228      65.736 -35.604  12.320  1.00 59.04      A    C  
ATOM   1798  NE  ARG A 228      66.550 -35.387  11.117  1.00 52.69      A    N  
ATOM   1799  CZ  ARG A 228      67.627 -36.078  10.755  1.00 47.27      A    C  
ATOM   1800  NH1 ARG A 228      68.087 -37.062  11.490  1.00 45.12      A    N1+
ATOM   1801  NH2 ARG A 228      68.262 -35.785   9.660  1.00 42.64      A    N  
ATOM   1802  N   ILE A 229      60.717 -35.452  14.582  1.00 74.97      A    N  
ATOM   1803  CA  ILE A 229      59.777 -36.038  15.560  1.00 73.50      A    C  
ATOM   1804  C   ILE A 229      60.471 -36.392  16.892  1.00 73.29      A    C  
ATOM   1805  O   ILE A 229      59.881 -36.297  17.956  1.00 66.54      A    O  
ATOM   1806  CB  ILE A 229      59.091 -37.274  14.936  1.00 69.96      A    C  
ATOM   1807  CG1 ILE A 229      58.304 -36.884  13.655  1.00 64.49      A    C  
ATOM   1808  CG2 ILE A 229      58.154 -37.975  15.936  1.00 62.32      A    C  
ATOM   1809  CD1 ILE A 229      57.791 -38.089  12.847  1.00 57.84      A    C  
ATOM   1810  N   THR A 230      61.765 -36.765  16.834  1.00 71.77      A    N  
ATOM   1811  CA  THR A 230      62.561 -37.183  17.998  1.00 69.26      A    C  
ATOM   1812  C   THR A 230      63.135 -36.032  18.827  1.00 68.36      A    C  
ATOM   1813  O   THR A 230      63.728 -36.293  19.866  1.00 61.12      A    O  
ATOM   1814  CB  THR A 230      63.715 -38.078  17.532  1.00 64.93      A    C  
ATOM   1815  CG2 THR A 230      63.218 -39.405  16.957  1.00 58.61      A    C  
ATOM   1816  OG1 THR A 230      64.447 -37.430  16.507  1.00 59.92      A    O  
ATOM   1817  N   HIS A 231      62.985 -34.767  18.390  1.00 67.05      A    N  
ATOM   1818  CA  HIS A 231      63.726 -33.660  19.021  1.00 63.54      A    C  
ATOM   1819  C   HIS A 231      63.217 -33.267  20.417  1.00 64.40      A    C  
ATOM   1820  O   HIS A 231      63.971 -32.660  21.172  1.00 58.42      A    O  
ATOM   1821  CB  HIS A 231      63.810 -32.454  18.080  1.00 57.38      A    C  
ATOM   1822  CG  HIS A 231      65.223 -32.128  17.694  1.00 54.04      A    C  
ATOM   1823  CD2 HIS A 231      65.705 -31.884  16.430  1.00 46.99      A    C  
ATOM   1824  ND1 HIS A 231      66.306 -32.060  18.536  1.00 48.71      A    N  
ATOM   1825  CE1 HIS A 231      67.391 -31.770  17.806  1.00 41.86      A    C  
ATOM   1826  NE2 HIS A 231      67.063 -31.656  16.523  1.00 43.42      A    N  
ATOM   1827  N   GLY A 232      61.955 -33.558  20.757  1.00 65.47      A    N  
ATOM   1828  CA  GLY A 232      61.391 -33.335  22.096  1.00 63.94      A    C  
ATOM   1829  C   GLY A 232      61.311 -31.872  22.553  1.00 65.56      A    C  
ATOM   1830  O   GLY A 232      60.936 -31.614  23.698  1.00 58.95      A    O  
ATOM   1831  N   GLN A 233      61.666 -30.920  21.706  1.00 66.63      A    N  
ATOM   1832  CA  GLN A 233      61.591 -29.486  22.004  1.00 65.93      A    C  
ATOM   1833  C   GLN A 233      60.234 -28.907  21.592  1.00 67.38      A    C  
ATOM   1834  O   GLN A 233      59.619 -29.375  20.637  1.00 59.63      A    O  
ATOM   1835  CB  GLN A 233      62.734 -28.735  21.317  1.00 59.43      A    C  
ATOM   1836  CG  GLN A 233      64.090 -29.033  21.979  1.00 53.97      A    C  
ATOM   1837  CD  GLN A 233      65.240 -28.206  21.381  1.00 49.35      A    C  
ATOM   1838  NE2 GLN A 233      66.391 -28.219  22.005  1.00 43.10      A    N  
ATOM   1839  OE1 GLN A 233      65.125 -27.561  20.364  1.00 44.45      A    O  
ATOM   1840  N   GLY A 234      59.811 -27.871  22.319  1.00 66.45      A    N  
ATOM   1841  CA  GLY A 234      58.539 -27.202  22.098  1.00 66.36      A    C  
ATOM   1842  C   GLY A 234      57.369 -27.878  22.822  1.00 69.66      A    C  
ATOM   1843  O   GLY A 234      57.537 -28.754  23.680  1.00 63.20      A    O  
ATOM   1844  N   GLY A 235      56.175 -27.437  22.492  1.00 71.55      A    N  
ATOM   1845  CA  GLY A 235      54.954 -27.959  23.081  1.00 72.75      A    C  
ATOM   1846  C   GLY A 235      53.728 -27.169  22.652  1.00 76.05      A    C  
ATOM   1847  O   GLY A 235      53.824 -26.043  22.154  1.00 70.89      A    O  
ATOM   1848  N   MET A 236      52.540 -27.727  22.897  1.00 76.35      A    N  
ATOM   1849  CA  MET A 236      51.263 -27.116  22.528  1.00 75.90      A    C  
ATOM   1850  C   MET A 236      51.087 -25.706  23.119  1.00 78.24      A    C  
ATOM   1851  O   MET A 236      50.522 -24.831  22.479  1.00 73.59      A    O  
ATOM   1852  CB  MET A 236      50.108 -28.002  23.003  1.00 72.12      A    C  
ATOM   1853  CG  MET A 236      50.045 -29.338  22.255  1.00 71.49      A    C  
ATOM   1854  SD  MET A 236      48.664 -30.379  22.802  1.00 64.86      A    S  
ATOM   1855  CE  MET A 236      48.852 -31.764  21.656  1.00 57.20      A    C  
ATOM   1856  N   ARG A 237      51.608 -25.481  24.330  1.00 78.56      A    N  
ATOM   1857  CA  ARG A 237      51.518 -24.188  25.010  1.00 77.92      A    C  
ATOM   1858  C   ARG A 237      52.369 -23.113  24.333  1.00 79.47      A    C  
ATOM   1859  O   ARG A 237      51.960 -21.966  24.281  1.00 75.70      A    O  
ATOM   1860  CB  ARG A 237      51.911 -24.378  26.482  1.00 75.20      A    C  
ATOM   1861  CG  ARG A 237      51.460 -23.191  27.340  1.00 67.82      A    C  
ATOM   1862  CD  ARG A 237      51.800 -23.443  28.818  1.00 62.20      A    C  
ATOM   1863  NE  ARG A 237      51.254 -22.387  29.674  1.00 53.93      A    N  
ATOM   1864  CZ  ARG A 237      51.356 -22.322  30.995  1.00 46.72      A    C  
ATOM   1865  NH1 ARG A 237      52.018 -23.213  31.680  1.00 44.32      A    N1+
ATOM   1866  NH2 ARG A 237      50.790 -21.343  31.637  1.00 42.24      A    N  
ATOM   1867  N   GLU A 238      53.501 -23.486  23.817  1.00 77.14      A    N  
ATOM   1868  CA  GLU A 238      54.424 -22.590  23.134  1.00 75.30      A    C  
ATOM   1869  C   GLU A 238      53.864 -22.163  21.765  1.00 76.11      A    C  
ATOM   1870  O   GLU A 238      53.860 -20.987  21.433  1.00 72.97      A    O  
ATOM   1871  CB  GLU A 238      55.772 -23.309  23.025  1.00 72.49      A    C  
ATOM   1872  CG  GLU A 238      56.964 -22.361  22.853  1.00 65.01      A    C  
ATOM   1873  CD  GLU A 238      58.298 -23.124  22.861  1.00 58.47      A    C  
ATOM   1874  OE1 GLU A 238      59.312 -22.517  23.248  1.00 51.45      A    O  
ATOM   1875  OE2 GLU A 238      58.287 -24.318  22.496  1.00 53.23      A    O1-
ATOM   1876  N   VAL A 239      53.278 -23.104  21.059  1.00 78.21      A    N  
ATOM   1877  CA  VAL A 239      52.564 -22.828  19.800  1.00 76.81      A    C  
ATOM   1878  C   VAL A 239      51.351 -21.917  20.031  1.00 78.56      A    C  
ATOM   1879  O   VAL A 239      51.128 -20.992  19.262  1.00 74.90      A    O  
ATOM   1880  CB  VAL A 239      52.144 -24.143  19.119  1.00 74.46      A    C  
ATOM   1881  CG1 VAL A 239      51.352 -23.906  17.840  1.00 68.60      A    C  
ATOM   1882  CG2 VAL A 239      53.376 -24.972  18.748  1.00 70.60      A    C  
ATOM   1883  N   GLY A 240      50.602 -22.122  21.111  1.00 77.71      A    N  
ATOM   1884  CA  GLY A 240      49.441 -21.303  21.444  1.00 75.36      A    C  
ATOM   1885  C   GLY A 240      49.756 -19.858  21.846  1.00 77.09      A    C  
ATOM   1886  O   GLY A 240      48.884 -18.996  21.769  1.00 73.85      A    O  
ATOM   1887  N   LEU A 241      50.979 -19.570  22.251  1.00 77.89      A    N  
ATOM   1888  CA  LEU A 241      51.456 -18.211  22.571  1.00 75.98      A    C  
ATOM   1889  C   LEU A 241      52.054 -17.489  21.361  1.00 76.24      A    C  
ATOM   1890  O   LEU A 241      52.314 -16.288  21.438  1.00 71.23      A    O  
ATOM   1891  CB  LEU A 241      52.484 -18.310  23.711  1.00 73.04      A    C  
ATOM   1892  CG  LEU A 241      51.883 -18.689  25.076  1.00 68.19      A    C  
ATOM   1893  CD1 LEU A 241      53.007 -19.058  26.048  1.00 62.15      A    C  
ATOM   1894  CD2 LEU A 241      51.086 -17.537  25.695  1.00 61.90      A    C  
ATOM   1895  N   ALA A 242      52.291 -18.194  20.282  1.00 78.22      A    N  
ATOM   1896  CA  ALA A 242      52.895 -17.615  19.101  1.00 76.92      A    C  
ATOM   1897  C   ALA A 242      51.915 -16.678  18.363  1.00 78.68      A    C  
ATOM   1898  O   ALA A 242      50.702 -16.888  18.400  1.00 75.07      A    O  
ATOM   1899  CB  ALA A 242      53.406 -18.757  18.229  1.00 73.37      A    C  
ATOM   1900  N   PRO A 243      52.407 -15.639  17.661  1.00 78.93      A    N  
ATOM   1901  CA  PRO A 243      51.566 -14.740  16.888  1.00 78.37      A    C  
ATOM   1902  C   PRO A 243      50.949 -15.473  15.696  1.00 79.06      A    C  
ATOM   1903  O   PRO A 243      51.655 -15.987  14.841  1.00 73.71      A    O  
ATOM   1904  CB  PRO A 243      52.481 -13.584  16.472  1.00 75.20      A    C  
ATOM   1905  CG  PRO A 243      53.869 -14.216  16.449  1.00 74.10      A    C  
ATOM   1906  CD  PRO A 243      53.802 -15.259  17.571  1.00 77.71      A    C  
ATOM   1907  N   VAL A 244      49.619 -15.494  15.647  1.00 81.49      A    N  
ATOM   1908  CA  VAL A 244      48.840 -16.142  14.595  1.00 80.56      A    C  
ATOM   1909  C   VAL A 244      48.250 -15.127  13.619  1.00 81.43      A    C  
ATOM   1910  O   VAL A 244      48.103 -13.940  13.945  1.00 77.72      A    O  
ATOM   1911  CB  VAL A 244      47.745 -17.053  15.184  1.00 77.09      A    C  
ATOM   1912  CG1 VAL A 244      48.365 -18.236  15.934  1.00 69.76      A    C  
ATOM   1913  CG2 VAL A 244      46.808 -16.308  16.144  1.00 71.72      A    C  
ATOM   1914  N   ARG A 245      47.882 -15.581  12.443  1.00 80.76      A    N  
ATOM   1915  CA  ARG A 245      47.089 -14.833  11.474  1.00 80.74      A    C  
ATOM   1916  C   ARG A 245      45.600 -15.140  11.674  1.00 81.27      A    C  
ATOM   1917  O   ARG A 245      45.263 -16.237  12.121  1.00 75.80      A    O  
ATOM   1918  CB  ARG A 245      47.584 -15.160  10.056  1.00 78.04      A    C  
ATOM   1919  CG  ARG A 245      46.984 -14.199   9.025  1.00 72.50      A    C  
ATOM   1920  CD  ARG A 245      47.463 -14.499   7.608  1.00 71.16      A    C  
ATOM   1921  NE  ARG A 245      46.785 -13.617   6.656  1.00 62.01      A    N  
ATOM   1922  CZ  ARG A 245      46.896 -13.603   5.343  1.00 55.21      A    C  
ATOM   1923  NH1 ARG A 245      47.705 -14.431   4.714  1.00 52.79      A    N1+
ATOM   1924  NH2 ARG A 245      46.178 -12.765   4.651  1.00 48.48      A    N  
ATOM   1925  N   GLY A 246      44.734 -14.194  11.364  1.00 79.90      A    N  
ATOM   1926  CA  GLY A 246      43.294 -14.418  11.261  1.00 78.46      A    C  
ATOM   1927  C   GLY A 246      42.877 -14.851   9.851  1.00 80.16      A    C  
ATOM   1928  O   GLY A 246      43.702 -14.871   8.931  1.00 76.29      A    O  
ATOM   1929  N   MET A 247      41.602 -15.179   9.686  1.00 79.21      A    N  
ATOM   1930  CA  MET A 247      40.984 -15.418   8.382  1.00 78.73      A    C  
ATOM   1931  C   MET A 247      40.169 -14.182   8.005  1.00 79.15      A    C  
ATOM   1932  O   MET A 247      39.089 -13.978   8.551  1.00 74.51      A    O  
ATOM   1933  CB  MET A 247      40.103 -16.666   8.419  1.00 76.23      A    C  
ATOM   1934  CG  MET A 247      40.911 -17.946   8.638  1.00 75.57      A    C  
ATOM   1935  SD  MET A 247      39.901 -19.467   8.712  1.00 71.55      A    S  
ATOM   1936  CE  MET A 247      39.345 -19.561   6.985  1.00 63.36      A    C  
ATOM   1937  N   GLU A 248      40.718 -13.373   7.119  1.00 79.78      A    N  
ATOM   1938  CA  GLU A 248      40.124 -12.104   6.705  1.00 78.46      A    C  
ATOM   1939  C   GLU A 248      39.061 -12.314   5.620  1.00 78.89      A    C  
ATOM   1940  O   GLU A 248      39.196 -13.176   4.752  1.00 74.32      A    O  
ATOM   1941  CB  GLU A 248      41.240 -11.153   6.220  1.00 74.60      A    C  
ATOM   1942  CG  GLU A 248      42.169 -10.693   7.358  1.00 66.82      A    C  
ATOM   1943  CD  GLU A 248      43.473 -10.031   6.902  1.00 59.21      A    C  
ATOM   1944  OE1 GLU A 248      44.390  -9.891   7.746  1.00 52.41      A    O  
ATOM   1945  OE2 GLU A 248      43.635  -9.764   5.686  1.00 54.77      A    O1-
ATOM   1946  N   ASN A 249      38.013 -11.494   5.662  1.00 81.05      A    N  
ATOM   1947  CA  ASN A 249      37.014 -11.363   4.610  1.00 80.66      A    C  
ATOM   1948  C   ASN A 249      37.168 -10.006   3.912  1.00 82.31      A    C  
ATOM   1949  O   ASN A 249      37.682  -9.052   4.494  1.00 77.06      A    O  
ATOM   1950  CB  ASN A 249      35.613 -11.512   5.212  1.00 75.06      A    C  
ATOM   1951  CG  ASN A 249      35.311 -12.924   5.681  1.00 76.28      A    C  
ATOM   1952  ND2 ASN A 249      34.623 -13.049   6.798  1.00 69.84      A    N  
ATOM   1953  OD1 ASN A 249      35.632 -13.921   5.059  1.00 69.48      A    O  
ATOM   1954  N   GLN A 250      36.663  -9.904   2.683  1.00 78.56      A    N  
ATOM   1955  CA  GLN A 250      36.655  -8.635   1.950  1.00 77.04      A    C  
ATOM   1956  C   GLN A 250      35.675  -7.624   2.553  1.00 78.66      A    C  
ATOM   1957  O   GLN A 250      35.941  -6.427   2.555  1.00 74.55      A    O  
ATOM   1958  CB  GLN A 250      36.267  -8.885   0.489  1.00 74.23      A    C  
ATOM   1959  CG  GLN A 250      37.302  -9.693  -0.299  1.00 70.50      A    C  
ATOM   1960  CD  GLN A 250      36.865  -9.896  -1.749  1.00 63.93      A    C  
ATOM   1961  NE2 GLN A 250      37.675 -10.511  -2.567  1.00 56.26      A    N  
ATOM   1962  OE1 GLN A 250      35.790  -9.505  -2.163  1.00 57.97      A    O  
ATOM   1963  N   ARG A 251      34.535  -8.106   3.049  1.00 77.63      A    N  
ATOM   1964  CA  ARG A 251      33.477  -7.287   3.638  1.00 77.52      A    C  
ATOM   1965  C   ARG A 251      32.979  -7.908   4.937  1.00 76.71      A    C  
ATOM   1966  O   ARG A 251      32.967  -9.132   5.076  1.00 72.12      A    O  
ATOM   1967  CB  ARG A 251      32.313  -7.115   2.655  1.00 76.80      A    C  
ATOM   1968  CG  ARG A 251      32.717  -6.435   1.348  1.00 77.52      A    C  
ATOM   1969  CD  ARG A 251      31.483  -6.171   0.490  1.00 75.56      A    C  
ATOM   1970  NE  ARG A 251      31.840  -5.578  -0.805  1.00 68.07      A    N  
ATOM   1971  CZ  ARG A 251      30.990  -5.059  -1.679  1.00 62.40      A    C  
ATOM   1972  NH1 ARG A 251      29.708  -5.044  -1.471  1.00 58.47      A    N1+
ATOM   1973  NH2 ARG A 251      31.437  -4.552  -2.790  1.00 54.54      A    N  
ATOM   1974  N   GLY A 252      32.533  -7.079   5.855  1.00 78.40      A    N  
ATOM   1975  CA  GLY A 252      32.051  -7.511   7.157  1.00 78.21      A    C  
ATOM   1976  C   GLY A 252      33.176  -7.891   8.116  1.00 81.07      A    C  
ATOM   1977  O   GLY A 252      34.349  -7.578   7.891  1.00 77.01      A    O  
ATOM   1978  N   TYR A 253      32.809  -8.562   9.198  1.00 78.53      A    N  
ATOM   1979  CA  TYR A 253      33.779  -9.065  10.155  1.00 78.46      A    C  
ATOM   1980  C   TYR A 253      34.552 -10.258   9.591  1.00 78.90      A    C  
ATOM   1981  O   TYR A 253      34.016 -11.089   8.858  1.00 75.24      A    O  
ATOM   1982  CB  TYR A 253      33.091  -9.433  11.467  1.00 76.33      A    C  
ATOM   1983  CG  TYR A 253      32.480  -8.266  12.207  1.00 79.58      A    C  
ATOM   1984  CD1 TYR A 253      33.265  -7.155  12.548  1.00 76.89      A    C  
ATOM   1985  CD2 TYR A 253      31.119  -8.287  12.591  1.00 77.18      A    C  
ATOM   1986  CE1 TYR A 253      32.707  -6.058  13.237  1.00 74.57      A    C  
ATOM   1987  CE2 TYR A 253      30.549  -7.206  13.280  1.00 75.12      A    C  
ATOM   1988  CZ  TYR A 253      31.347  -6.089  13.605  1.00 76.72      A    C  
ATOM   1989  OH  TYR A 253      30.801  -5.021  14.270  1.00 73.70      A    O  
ATOM   1990  N   ASP A 254      35.800 -10.376   9.999  1.00 80.20      A    N  
ATOM   1991  CA  ASP A 254      36.622 -11.518   9.648  1.00 79.26      A    C  
ATOM   1992  C   ASP A 254      36.004 -12.831  10.143  1.00 79.80      A    C  
ATOM   1993  O   ASP A 254      35.415 -12.901  11.223  1.00 74.82      A    O  
ATOM   1994  CB  ASP A 254      38.032 -11.366  10.230  1.00 74.86      A    C  
ATOM   1995  CG  ASP A 254      38.871 -10.265   9.581  1.00 73.46      A    C  
ATOM   1996  OD1 ASP A 254      38.446  -9.740   8.529  1.00 67.01      A    O  
ATOM   1997  OD2 ASP A 254      39.956  -9.999  10.142  1.00 69.93      A    O1-
ATOM   1998  N   THR A 255      36.212 -13.896   9.400  1.00 80.77      A    N  
ATOM   1999  CA  THR A 255      35.766 -15.231   9.816  1.00 79.22      A    C  
ATOM   2000  C   THR A 255      36.420 -15.635  11.135  1.00 81.55      A    C  
ATOM   2001  O   THR A 255      35.754 -16.176  12.007  1.00 77.29      A    O  
ATOM   2002  CB  THR A 255      36.075 -16.265   8.734  1.00 73.79      A    C  
ATOM   2003  CG2 THR A 255      35.641 -17.676   9.127  1.00 70.03      A    C  
ATOM   2004  OG1 THR A 255      35.353 -15.941   7.570  1.00 68.21      A    O  
ATOM   2005  N   LEU A 256      37.725 -15.343  11.295  1.00 80.72      A    N  
ATOM   2006  CA  LEU A 256      38.436 -15.524  12.551  1.00 80.69      A    C  
ATOM   2007  C   LEU A 256      39.417 -14.374  12.761  1.00 81.94      A    C  
ATOM   2008  O   LEU A 256      40.287 -14.131  11.932  1.00 80.00      A    O  
ATOM   2009  CB  LEU A 256      39.203 -16.850  12.548  1.00 77.99      A    C  
ATOM   2010  CG  LEU A 256      38.338 -18.094  12.788  1.00 77.22      A    C  
ATOM   2011  CD1 LEU A 256      39.192 -19.335  12.538  1.00 73.22      A    C  
ATOM   2012  CD2 LEU A 256      37.826 -18.182  14.222  1.00 74.25      A    C  
ATOM   2013  N   TYR A 257      39.329 -13.747  13.918  1.00 80.07      A    N  
ATOM   2014  CA  TYR A 257      40.354 -12.818  14.375  1.00 79.42      A    C  
ATOM   2015  C   TYR A 257      41.512 -13.555  15.043  1.00 80.27      A    C  
ATOM   2016  O   TYR A 257      41.379 -14.682  15.519  1.00 77.92      A    O  
ATOM   2017  CB  TYR A 257      39.724 -11.771  15.303  1.00 77.46      A    C  
ATOM   2018  CG  TYR A 257      38.768 -10.878  14.563  1.00 79.40      A    C  
ATOM   2019  CD1 TYR A 257      39.259  -9.790  13.816  1.00 76.14      A    C  
ATOM   2020  CD2 TYR A 257      37.383 -11.163  14.546  1.00 76.65      A    C  
ATOM   2021  CE1 TYR A 257      38.388  -9.006  13.041  1.00 73.91      A    C  
ATOM   2022  CE2 TYR A 257      36.507 -10.390  13.777  1.00 74.11      A    C  
ATOM   2023  CZ  TYR A 257      37.017  -9.308  13.020  1.00 75.50      A    C  
ATOM   2024  OH  TYR A 257      36.164  -8.580  12.235  1.00 72.69      A    O  
ATOM   2025  N   ARG A 258      42.666 -12.906  15.127  1.00 80.11      A    N  
ATOM   2026  CA  ARG A 258      43.863 -13.496  15.755  1.00 79.55      A    C  
ATOM   2027  C   ARG A 258      43.622 -14.013  17.179  1.00 80.55      A    C  
ATOM   2028  O   ARG A 258      44.070 -15.123  17.477  1.00 77.75      A    O  
ATOM   2029  CB  ARG A 258      45.036 -12.503  15.739  1.00 77.61      A    C  
ATOM   2030  CG  ARG A 258      45.434 -12.054  14.338  1.00 73.39      A    C  
ATOM   2031  CD  ARG A 258      46.583 -11.053  14.422  1.00 70.93      A    C  
ATOM   2032  NE  ARG A 258      46.842 -10.431  13.115  1.00 63.78      A    N  
ATOM   2033  CZ  ARG A 258      47.610  -9.385  12.882  1.00 57.84      A    C  
ATOM   2034  NH1 ARG A 258      48.318  -8.827  13.833  1.00 53.76      A    N1+
ATOM   2035  NH2 ARG A 258      47.669  -8.880  11.690  1.00 51.30      A    N  
ATOM   2036  N   PRO A 259      42.900 -13.289  18.050  1.00 78.96      A    N  
ATOM   2037  CA  PRO A 259      42.571 -13.801  19.383  1.00 78.38      A    C  
ATOM   2038  C   PRO A 259      41.709 -15.065  19.319  1.00 79.40      A    C  
ATOM   2039  O   PRO A 259      41.966 -16.009  20.057  1.00 76.77      A    O  
ATOM   2040  CB  PRO A 259      41.848 -12.667  20.108  1.00 76.20      A    C  
ATOM   2041  CG  PRO A 259      42.280 -11.410  19.349  1.00 75.73      A    C  
ATOM   2042  CD  PRO A 259      42.419 -11.915  17.927  1.00 78.12      A    C  
ATOM   2043  N   GLU A 260      40.726 -15.123  18.413  1.00 79.36      A    N  
ATOM   2044  CA  GLU A 260      39.853 -16.278  18.247  1.00 79.44      A    C  
ATOM   2045  C   GLU A 260      40.629 -17.511  17.767  1.00 80.87      A    C  
ATOM   2046  O   GLU A 260      40.420 -18.602  18.291  1.00 79.92      A    O  
ATOM   2047  CB  GLU A 260      38.723 -15.984  17.246  1.00 77.23      A    C  
ATOM   2048  CG  GLU A 260      37.817 -14.828  17.678  1.00 75.23      A    C  
ATOM   2049  CD  GLU A 260      36.643 -14.677  16.699  1.00 73.77      A    C  
ATOM   2050  OE1 GLU A 260      35.485 -14.613  17.156  1.00 66.00      A    O  
ATOM   2051  OE2 GLU A 260      36.876 -14.678  15.467  1.00 69.02      A    O1-
ATOM   2052  N   MET A 261      41.558 -17.328  16.857  1.00 82.77      A    N  
ATOM   2053  CA  MET A 261      42.447 -18.398  16.410  1.00 82.35      A    C  
ATOM   2054  C   MET A 261      43.248 -18.993  17.584  1.00 84.14      A    C  
ATOM   2055  O   MET A 261      43.395 -20.202  17.711  1.00 81.90      A    O  
ATOM   2056  CB  MET A 261      43.377 -17.853  15.315  1.00 80.78      A    C  
ATOM   2057  CG  MET A 261      44.104 -18.959  14.551  1.00 79.73      A    C  
ATOM   2058  SD  MET A 261      43.068 -19.969  13.452  1.00 76.49      A    S  
ATOM   2059  CE  MET A 261      42.923 -18.847  12.041  1.00 68.15      A    C  
ATOM   2060  N   THR A 262      43.708 -18.144  18.494  1.00 82.07      A    N  
ATOM   2061  CA  THR A 262      44.409 -18.566  19.714  1.00 80.77      A    C  
ATOM   2062  C   THR A 262      43.465 -19.277  20.686  1.00 81.15      A    C  
ATOM   2063  O   THR A 262      43.831 -20.282  21.293  1.00 79.69      A    O  
ATOM   2064  CB  THR A 262      45.078 -17.369  20.402  1.00 79.66      A    C  
ATOM   2065  CG2 THR A 262      46.035 -17.794  21.506  1.00 69.99      A    C  
ATOM   2066  OG1 THR A 262      45.837 -16.622  19.483  1.00 71.26      A    O  
ATOM   2067  N   VAL A 263      42.221 -18.804  20.811  1.00 82.12      A    N  
ATOM   2068  CA  VAL A 263      41.183 -19.442  21.635  1.00 81.29      A    C  
ATOM   2069  C   VAL A 263      40.832 -20.838  21.106  1.00 82.15      A    C  
ATOM   2070  O   VAL A 263      40.752 -21.770  21.901  1.00 82.30      A    O  
ATOM   2071  CB  VAL A 263      39.932 -18.547  21.728  1.00 80.09      A    C  
ATOM   2072  CG1 VAL A 263      38.718 -19.285  22.308  1.00 73.99      A    C  
ATOM   2073  CG2 VAL A 263      40.205 -17.352  22.637  1.00 75.32      A    C  
ATOM   2074  N   LEU A 264      40.700 -21.010  19.791  1.00 83.28      A    N  
ATOM   2075  CA  LEU A 264      40.451 -22.324  19.187  1.00 82.39      A    C  
ATOM   2076  C   LEU A 264      41.586 -23.310  19.493  1.00 83.77      A    C  
ATOM   2077  O   LEU A 264      41.324 -24.452  19.850  1.00 82.66      A    O  
ATOM   2078  CB  LEU A 264      40.268 -22.181  17.666  1.00 81.19      A    C  
ATOM   2079  CG  LEU A 264      38.940 -21.533  17.228  1.00 83.22      A    C  
ATOM   2080  CD1 LEU A 264      38.928 -21.462  15.704  1.00 78.91      A    C  
ATOM   2081  CD2 LEU A 264      37.720 -22.326  17.670  1.00 78.89      A    C  
ATOM   2082  N   TRP A 265      42.829 -22.854  19.439  1.00 84.63      A    N  
ATOM   2083  CA  TRP A 265      43.979 -23.664  19.843  1.00 83.61      A    C  
ATOM   2084  C   TRP A 265      43.941 -24.014  21.333  1.00 84.17      A    C  
ATOM   2085  O   TRP A 265      44.188 -25.154  21.714  1.00 81.42      A    O  
ATOM   2086  CB  TRP A 265      45.271 -22.936  19.486  1.00 82.49      A    C  
ATOM   2087  CG  TRP A 265      46.491 -23.754  19.760  1.00 84.42      A    C  
ATOM   2088  CD1 TRP A 265      47.286 -23.652  20.848  1.00 77.76      A    C  
ATOM   2089  CD2 TRP A 265      47.040 -24.831  18.949  1.00 83.32      A    C  
ATOM   2090  CE2 TRP A 265      48.192 -25.335  19.606  1.00 82.16      A    C  
ATOM   2091  CE3 TRP A 265      46.685 -25.425  17.721  1.00 80.29      A    C  
ATOM   2092  NE1 TRP A 265      48.312 -24.591  20.755  1.00 78.61      A    N  
ATOM   2093  CZ2 TRP A 265      48.963 -26.394  19.069  1.00 81.63      A    C  
ATOM   2094  CZ3 TRP A 265      47.444 -26.467  17.182  1.00 74.41      A    C  
ATOM   2095  CH2 TRP A 265      48.570 -26.949  17.860  1.00 76.87      A    C  
ATOM   2096  N   GLY A 266      43.593 -23.066  22.179  1.00 82.79      A    N  
ATOM   2097  CA  GLY A 266      43.425 -23.279  23.617  1.00 80.61      A    C  
ATOM   2098  C   GLY A 266      42.332 -24.298  23.943  1.00 81.32      A    C  
ATOM   2099  O   GLY A 266      42.540 -25.174  24.789  1.00 80.01      A    O  
ATOM   2100  N   LEU A 267      41.218 -24.267  23.253  1.00 83.07      A    N  
ATOM   2101  CA  LEU A 267      40.130 -25.241  23.388  1.00 81.06      A    C  
ATOM   2102  C   LEU A 267      40.561 -26.639  22.933  1.00 81.62      A    C  
ATOM   2103  O   LEU A 267      40.292 -27.628  23.628  1.00 79.68      A    O  
ATOM   2104  CB  LEU A 267      38.912 -24.771  22.569  1.00 80.20      A    C  
ATOM   2105  CG  LEU A 267      38.141 -23.598  23.212  1.00 80.86      A    C  
ATOM   2106  CD1 LEU A 267      37.155 -23.012  22.208  1.00 76.16      A    C  
ATOM   2107  CD2 LEU A 267      37.353 -24.060  24.438  1.00 76.65      A    C  
ATOM   2108  N   ALA A 268      41.275 -26.718  21.820  1.00 84.12      A    N  
ATOM   2109  CA  ALA A 268      41.759 -27.984  21.284  1.00 81.89      A    C  
ATOM   2110  C   ALA A 268      42.830 -28.633  22.171  1.00 82.72      A    C  
ATOM   2111  O   ALA A 268      42.870 -29.857  22.328  1.00 79.10      A    O  
ATOM   2112  CB  ALA A 268      42.311 -27.710  19.881  1.00 80.02      A    C  
ATOM   2113  N   THR A 269      43.669 -27.831  22.800  1.00 84.06      A    N  
ATOM   2114  CA  THR A 269      44.759 -28.319  23.667  1.00 80.96      A    C  
ATOM   2115  C   THR A 269      44.339 -28.500  25.119  1.00 80.51      A    C  
ATOM   2116  O   THR A 269      45.026 -29.192  25.873  1.00 72.50      A    O  
ATOM   2117  CB  THR A 269      45.986 -27.418  23.572  1.00 77.88      A    C  
ATOM   2118  CG2 THR A 269      46.589 -27.411  22.166  1.00 69.66      A    C  
ATOM   2119  OG1 THR A 269      45.665 -26.090  23.900  1.00 69.83      A    O  
ATOM   2120  N   GLY A 270      43.194 -27.921  25.513  1.00 79.88      A    N  
ATOM   2121  CA  GLY A 270      42.715 -27.912  26.895  1.00 77.43      A    C  
ATOM   2122  C   GLY A 270      43.451 -26.906  27.781  1.00 78.52      A    C  
ATOM   2123  O   GLY A 270      43.555 -27.119  28.985  1.00 71.31      A    O  
ATOM   2124  N   ALA A 271      43.992 -25.855  27.191  1.00 78.80      A    N  
ATOM   2125  CA  ALA A 271      44.802 -24.855  27.884  1.00 77.11      A    C  
ATOM   2126  C   ALA A 271      43.996 -23.696  28.484  1.00 77.56      A    C  
ATOM   2127  O   ALA A 271      44.550 -22.902  29.249  1.00 70.37      A    O  
ATOM   2128  CB  ALA A 271      45.874 -24.354  26.911  1.00 72.67      A    C  
ATOM   2129  N   ILE A 272      42.704 -23.564  28.142  1.00 77.11      A    N  
ATOM   2130  CA  ILE A 272      41.860 -22.467  28.637  1.00 75.87      A    C  
ATOM   2131  C   ILE A 272      41.506 -22.707  30.109  1.00 76.37      A    C  
ATOM   2132  O   ILE A 272      40.893 -23.734  30.433  1.00 71.61      A    O  
ATOM   2133  CB  ILE A 272      40.612 -22.259  27.762  1.00 72.56      A    C  
ATOM   2134  CG1 ILE A 272      41.055 -21.943  26.321  1.00 69.73      A    C  
ATOM   2135  CG2 ILE A 272      39.741 -21.120  28.330  1.00 67.92      A    C  
ATOM   2136  CD1 ILE A 272      39.915 -21.614  25.372  1.00 62.93      A    C  
ATOM   2137  N   PRO A 273      41.842 -21.799  31.020  1.00 76.01      A    N  
ATOM   2138  CA  PRO A 273      41.541 -21.949  32.436  1.00 74.15      A    C  
ATOM   2139  C   PRO A 273      40.026 -21.999  32.663  1.00 73.53      A    C  
ATOM   2140  O   PRO A 273      39.255 -21.345  31.966  1.00 68.78      A    O  
ATOM   2141  CB  PRO A 273      42.217 -20.752  33.123  1.00 71.41      A    C  
ATOM   2142  CG  PRO A 273      42.307 -19.701  32.020  1.00 70.43      A    C  
ATOM   2143  CD  PRO A 273      42.493 -20.530  30.759  1.00 73.78      A    C  
ATOM   2144  N   LEU A 274      39.597 -22.757  33.673  1.00 71.67      A    N  
ATOM   2145  CA  LEU A 274      38.199 -22.987  34.064  1.00 70.28      A    C  
ATOM   2146  C   LEU A 274      37.330 -23.689  33.003  1.00 70.91      A    C  
ATOM   2147  O   LEU A 274      36.705 -24.702  33.314  1.00 65.52      A    O  
ATOM   2148  CB  LEU A 274      37.548 -21.662  34.520  1.00 66.62      A    C  
ATOM   2149  CG  LEU A 274      38.185 -21.032  35.775  1.00 61.93      A    C  
ATOM   2150  CD1 LEU A 274      37.907 -19.543  35.824  1.00 57.34      A    C  
ATOM   2151  CD2 LEU A 274      37.609 -21.675  37.035  1.00 56.98      A    C  
ATOM   2152  N   LEU A 275      37.296 -23.193  31.791  1.00 73.32      A    N  
ATOM   2153  CA  LEU A 275      36.438 -23.720  30.733  1.00 72.76      A    C  
ATOM   2154  C   LEU A 275      36.914 -25.090  30.236  1.00 74.33      A    C  
ATOM   2155  O   LEU A 275      36.133 -26.040  30.196  1.00 70.72      A    O  
ATOM   2156  CB  LEU A 275      36.361 -22.697  29.583  1.00 69.17      A    C  
ATOM   2157  CG  LEU A 275      34.987 -22.733  28.882  1.00 64.47      A    C  
ATOM   2158  CD1 LEU A 275      34.077 -21.632  29.442  1.00 60.68      A    C  
ATOM   2159  CD2 LEU A 275      35.115 -22.543  27.382  1.00 60.37      A    C  
ATOM   2160  N   SER A 276      38.192 -25.240  29.955  1.00 76.03      A    N  
ATOM   2161  CA  SER A 276      38.771 -26.505  29.491  1.00 74.37      A    C  
ATOM   2162  C   SER A 276      38.660 -27.628  30.527  1.00 76.64      A    C  
ATOM   2163  O   SER A 276      38.488 -28.784  30.158  1.00 72.09      A    O  
ATOM   2164  CB  SER A 276      40.241 -26.331  29.130  1.00 69.87      A    C  
ATOM   2165  OG  SER A 276      40.364 -25.473  28.026  1.00 65.46      A    O  
ATOM   2166  N   GLY A 277      38.674 -27.290  31.795  1.00 73.33      A    N  
ATOM   2167  CA  GLY A 277      38.481 -28.267  32.867  1.00 72.03      A    C  
ATOM   2168  C   GLY A 277      37.074 -28.886  32.896  1.00 73.66      A    C  
ATOM   2169  O   GLY A 277      36.908 -30.029  33.309  1.00 68.90      A    O  
ATOM   2170  N   ARG A 278      36.066 -28.152  32.443  1.00 77.59      A    N  
ATOM   2171  CA  ARG A 278      34.685 -28.633  32.365  1.00 77.18      A    C  
ATOM   2172  C   ARG A 278      34.331 -29.232  31.001  1.00 78.20      A    C  
ATOM   2173  O   ARG A 278      33.587 -30.212  30.956  1.00 73.78      A    O  
ATOM   2174  CB  ARG A 278      33.695 -27.503  32.699  1.00 73.42      A    C  
ATOM   2175  CG  ARG A 278      33.573 -27.264  34.211  1.00 65.88      A    C  
ATOM   2176  CD  ARG A 278      32.466 -26.234  34.472  1.00 61.91      A    C  
ATOM   2177  NE  ARG A 278      32.213 -26.056  35.908  1.00 53.74      A    N  
ATOM   2178  CZ  ARG A 278      31.347 -25.202  36.451  1.00 48.32      A    C  
ATOM   2179  NH1 ARG A 278      30.630 -24.394  35.713  1.00 44.61      A    N1+
ATOM   2180  NH2 ARG A 278      31.193 -25.139  37.743  1.00 42.44      A    N  
ATOM   2181  N   MET A 279      34.798 -28.641  29.925  1.00 76.39      A    N  
ATOM   2182  CA  MET A 279      34.437 -29.061  28.564  1.00 75.86      A    C  
ATOM   2183  C   MET A 279      35.373 -30.136  27.987  1.00 77.39      A    C  
ATOM   2184  O   MET A 279      34.994 -30.797  27.030  1.00 72.44      A    O  
ATOM   2185  CB  MET A 279      34.372 -27.844  27.643  1.00 71.98      A    C  
ATOM   2186  CG  MET A 279      33.154 -26.953  27.933  1.00 64.89      A    C  
ATOM   2187  SD  MET A 279      32.844 -25.776  26.609  1.00 60.03      A    S  
ATOM   2188  CE  MET A 279      31.204 -25.163  27.077  1.00 53.26      A    C  
ATOM   2189  N   GLY A 280      36.551 -30.317  28.570  1.00 78.08      A    N  
ATOM   2190  CA  GLY A 280      37.600 -31.139  27.980  1.00 79.56      A    C  
ATOM   2191  C   GLY A 280      38.215 -30.504  26.730  1.00 82.88      A    C  
ATOM   2192  O   GLY A 280      38.043 -29.322  26.471  1.00 77.96      A    O  
ATOM   2193  N   LYS A 281      38.927 -31.312  25.962  1.00 81.66      A    N  
ATOM   2194  CA  LYS A 281      39.490 -30.878  24.678  1.00 82.80      A    C  
ATOM   2195  C   LYS A 281      38.395 -30.885  23.614  1.00 84.34      A    C  
ATOM   2196  O   LYS A 281      37.786 -31.929  23.387  1.00 80.34      A    O  
ATOM   2197  CB  LYS A 281      40.656 -31.769  24.246  1.00 80.26      A    C  
ATOM   2198  CG  LYS A 281      41.846 -31.668  25.218  1.00 79.62      A    C  
ATOM   2199  CD  LYS A 281      43.026 -32.491  24.692  1.00 78.20      A    C  
ATOM   2200  CE  LYS A 281      44.207 -32.386  25.642  1.00 70.32      A    C  
ATOM   2201  NZ  LYS A 281      45.410 -33.054  25.094  1.00 63.29      A    N1+
ATOM   2202  N   ARG A 282      38.178 -29.752  22.967  1.00 85.79      A    N  
ATOM   2203  CA  ARG A 282      37.213 -29.618  21.875  1.00 86.40      A    C  
ATOM   2204  C   ARG A 282      37.868 -28.973  20.661  1.00 87.91      A    C  
ATOM   2205  O   ARG A 282      38.662 -28.045  20.804  1.00 84.15      A    O  
ATOM   2206  CB  ARG A 282      35.982 -28.829  22.324  1.00 83.85      A    C  
ATOM   2207  CG  ARG A 282      35.200 -29.555  23.422  1.00 81.19      A    C  
ATOM   2208  CD  ARG A 282      33.825 -28.926  23.534  1.00 75.85      A    C  
ATOM   2209  NE  ARG A 282      33.010 -29.567  24.579  1.00 69.83      A    N  
ATOM   2210  CZ  ARG A 282      31.690 -29.503  24.649  1.00 63.79      A    C  
ATOM   2211  NH1 ARG A 282      30.976 -28.890  23.744  1.00 58.79      A    N1+
ATOM   2212  NH2 ARG A 282      31.068 -30.039  25.646  1.00 57.10      A    N  
ATOM   2213  N   TYR A 283      37.527 -29.487  19.506  1.00 88.55      A    N  
ATOM   2214  CA  TYR A 283      38.099 -29.058  18.238  1.00 88.55      A    C  
ATOM   2215  C   TYR A 283      37.006 -28.386  17.411  1.00 89.54      A    C  
ATOM   2216  O   TYR A 283      36.080 -29.063  16.971  1.00 86.18      A    O  
ATOM   2217  CB  TYR A 283      38.691 -30.268  17.518  1.00 87.01      A    C  
ATOM   2218  CG  TYR A 283      39.723 -31.023  18.331  1.00 89.06      A    C  
ATOM   2219  CD1 TYR A 283      41.070 -30.614  18.334  1.00 83.93      A    C  
ATOM   2220  CD2 TYR A 283      39.344 -32.135  19.114  1.00 85.25      A    C  
ATOM   2221  CE1 TYR A 283      42.024 -31.296  19.086  1.00 83.20      A    C  
ATOM   2222  CE2 TYR A 283      40.295 -32.825  19.879  1.00 83.50      A    C  
ATOM   2223  CZ  TYR A 283      41.637 -32.408  19.856  1.00 85.82      A    C  
ATOM   2224  OH  TYR A 283      42.573 -33.080  20.609  1.00 83.65      A    O  
ATOM   2225  N   PHE A 284      37.108 -27.090  17.216  1.00 89.25      A    N  
ATOM   2226  CA  PHE A 284      36.150 -26.311  16.447  1.00 89.00      A    C  
ATOM   2227  C   PHE A 284      36.771 -25.805  15.146  1.00 89.50      A    C  
ATOM   2228  O   PHE A 284      37.878 -25.269  15.156  1.00 86.83      A    O  
ATOM   2229  CB  PHE A 284      35.617 -25.147  17.281  1.00 87.45      A    C  
ATOM   2230  CG  PHE A 284      34.828 -25.571  18.500  1.00 89.32      A    C  
ATOM   2231  CD1 PHE A 284      33.475 -25.930  18.374  1.00 84.23      A    C  
ATOM   2232  CD2 PHE A 284      35.431 -25.590  19.765  1.00 84.52      A    C  
ATOM   2233  CE1 PHE A 284      32.731 -26.295  19.502  1.00 82.69      A    C  
ATOM   2234  CE2 PHE A 284      34.690 -25.956  20.906  1.00 82.81      A    C  
ATOM   2235  CZ  PHE A 284      33.328 -26.307  20.772  1.00 85.35      A    C  
ATOM   2236  N   ILE A 285      36.041 -25.936  14.055  1.00 90.20      A    N  
ATOM   2237  CA  ILE A 285      36.393 -25.335  12.758  1.00 90.23      A    C  
ATOM   2238  C   ILE A 285      35.286 -24.360  12.365  1.00 90.64      A    C  
ATOM   2239  O   ILE A 285      34.115 -24.722  12.451  1.00 87.59      A    O  
ATOM   2240  CB  ILE A 285      36.658 -26.425  11.694  1.00 88.07      A    C  
ATOM   2241  CG1 ILE A 285      37.955 -27.165  12.057  1.00 79.94      A    C  
ATOM   2242  CG2 ILE A 285      36.744 -25.822  10.279  1.00 78.46      A    C  
ATOM   2243  CD1 ILE A 285      38.420 -28.221  11.048  1.00 73.72      A    C  
ATOM   2244  N   PRO A 286      35.624 -23.137  11.935  1.00 91.20      A    N  
ATOM   2245  CA  PRO A 286      34.635 -22.188  11.459  1.00 90.39      A    C  
ATOM   2246  C   PRO A 286      34.102 -22.611  10.092  1.00 90.73      A    C  
ATOM   2247  O   PRO A 286      34.863 -22.876   9.162  1.00 87.48      A    O  
ATOM   2248  CB  PRO A 286      35.356 -20.844  11.408  1.00 87.93      A    C  
ATOM   2249  CG  PRO A 286      36.790 -21.243  11.085  1.00 85.97      A    C  
ATOM   2250  CD  PRO A 286      36.955 -22.569  11.822  1.00 89.51      A    C  
ATOM   2251  N   LEU A 287      32.782 -22.608   9.976  1.00 90.50      A    N  
ATOM   2252  CA  LEU A 287      32.074 -22.678   8.704  1.00 90.38      A    C  
ATOM   2253  C   LEU A 287      31.360 -21.346   8.490  1.00 90.71      A    C  
ATOM   2254  O   LEU A 287      30.834 -20.762   9.443  1.00 88.36      A    O  
ATOM   2255  CB  LEU A 287      31.094 -23.853   8.708  1.00 89.32      A    C  
ATOM   2256  CG  LEU A 287      31.753 -25.230   8.917  1.00 90.11      A    C  
ATOM   2257  CD1 LEU A 287      30.677 -26.297   9.023  1.00 85.40      A    C  
ATOM   2258  CD2 LEU A 287      32.688 -25.606   7.761  1.00 85.48      A    C  
ATOM   2259  N   THR A 288      31.324 -20.877   7.261  1.00 91.14      A    N  
ATOM   2260  CA  THR A 288      30.658 -19.626   6.905  1.00 90.53      A    C  
ATOM   2261  C   THR A 288      29.683 -19.841   5.763  1.00 90.66      A    C  
ATOM   2262  O   THR A 288      29.893 -20.688   4.896  1.00 87.08      A    O  
ATOM   2263  CB  THR A 288      31.647 -18.503   6.559  1.00 88.46      A    C  
ATOM   2264  CG2 THR A 288      32.428 -18.062   7.790  1.00 76.46      A    C  
ATOM   2265  OG1 THR A 288      32.587 -18.919   5.592  1.00 76.40      A    O  
ATOM   2266  N   ALA A 289      28.607 -19.080   5.787  1.00 92.23      A    N  
ATOM   2267  CA  ALA A 289      27.651 -18.985   4.700  1.00 92.25      A    C  
ATOM   2268  C   ALA A 289      27.137 -17.553   4.610  1.00 92.82      A    C  
ATOM   2269  O   ALA A 289      26.996 -16.876   5.630  1.00 90.37      A    O  
ATOM   2270  CB  ALA A 289      26.522 -19.996   4.935  1.00 90.70      A    C  
ATOM   2271  N   THR A 290      26.850 -17.105   3.399  1.00 92.55      A    N  
ATOM   2272  CA  THR A 290      26.317 -15.777   3.128  1.00 92.22      A    C  
ATOM   2273  C   THR A 290      24.910 -15.875   2.556  1.00 92.48      A    C  
ATOM   2274  O   THR A 290      24.566 -16.870   1.918  1.00 88.94      A    O  
ATOM   2275  CB  THR A 290      27.227 -14.990   2.174  1.00 90.24      A    C  
ATOM   2276  CG2 THR A 290      28.585 -14.715   2.813  1.00 79.88      A    C  
ATOM   2277  OG1 THR A 290      27.444 -15.725   0.992  1.00 78.93      A    O  
ATOM   2278  N   TYR A 291      24.094 -14.857   2.803  1.00 93.51      A    N  
ATOM   2279  CA  TYR A 291      22.764 -14.746   2.209  1.00 94.29      A    C  
ATOM   2280  C   TYR A 291      22.376 -13.281   2.059  1.00 93.94      A    C  
ATOM   2281  O   TYR A 291      22.697 -12.459   2.927  1.00 91.08      A    O  
ATOM   2282  CB  TYR A 291      21.755 -15.518   3.061  1.00 93.65      A    C  
ATOM   2283  CG  TYR A 291      20.697 -16.214   2.241  1.00 94.56      A    C  
ATOM   2284  CD1 TYR A 291      19.570 -15.514   1.773  1.00 91.44      A    C  
ATOM   2285  CD2 TYR A 291      20.853 -17.567   1.913  1.00 91.62      A    C  
ATOM   2286  CE1 TYR A 291      18.618 -16.155   0.979  1.00 90.15      A    C  
ATOM   2287  CE2 TYR A 291      19.898 -18.229   1.122  1.00 90.24      A    C  
ATOM   2288  CZ  TYR A 291      18.781 -17.517   0.647  1.00 91.85      A    C  
ATOM   2289  OH  TYR A 291      17.848 -18.140  -0.135  1.00 89.72      A    O  
ATOM   2290  N   SER A 292      21.685 -12.951   0.989  1.00 93.87      A    N  
ATOM   2291  CA  SER A 292      21.153 -11.612   0.751  1.00 93.56      A    C  
ATOM   2292  C   SER A 292      19.663 -11.680   0.434  1.00 93.67      A    C  
ATOM   2293  O   SER A 292      19.226 -12.468  -0.396  1.00 90.65      A    O  
ATOM   2294  CB  SER A 292      21.914 -10.889  -0.360  1.00 91.80      A    C  
ATOM   2295  OG  SER A 292      23.240 -10.632   0.058  1.00 82.60      A    O  
ATOM   2296  N   MET A 293      18.878 -10.835   1.102  1.00 94.11      A    N  
ATOM   2297  CA  MET A 293      17.445 -10.673   0.874  1.00 93.82      A    C  
ATOM   2298  C   MET A 293      17.067  -9.202   0.952  1.00 94.06      A    C  
ATOM   2299  O   MET A 293      17.653  -8.434   1.713  1.00 91.77      A    O  
ATOM   2300  CB  MET A 293      16.619 -11.456   1.899  1.00 92.10      A    C  
ATOM   2301  CG  MET A 293      16.776 -12.970   1.803  1.00 87.78      A    C  
ATOM   2302  SD  MET A 293      15.533 -13.862   2.790  1.00 86.89      A    S  
ATOM   2303  CE  MET A 293      16.086 -15.551   2.550  1.00 78.95      A    C  
ATOM   2304  N   ARG A 294      16.036  -8.806   0.201  1.00 94.47      A    N  
ATOM   2305  CA  ARG A 294      15.475  -7.464   0.338  1.00 94.13      A    C  
ATOM   2306  C   ARG A 294      14.706  -7.337   1.649  1.00 94.38      A    C  
ATOM   2307  O   ARG A 294      13.891  -8.197   1.967  1.00 91.68      A    O  
ATOM   2308  CB  ARG A 294      14.614  -7.156  -0.892  1.00 92.56      A    C  
ATOM   2309  CG  ARG A 294      13.942  -5.777  -0.801  1.00 88.16      A    C  
ATOM   2310  CD  ARG A 294      13.567  -5.240  -2.171  1.00 86.76      A    C  
ATOM   2311  NE  ARG A 294      14.763  -4.832  -2.939  1.00 84.27      A    N  
ATOM   2312  CZ  ARG A 294      15.490  -3.740  -2.739  1.00 84.44      A    C  
ATOM   2313  NH1 ARG A 294      15.174  -2.825  -1.872  1.00 73.99      A    N1+
ATOM   2314  NH2 ARG A 294      16.574  -3.553  -3.410  1.00 78.72      A    N  
ATOM   2315  N   MET A 295      14.927  -6.237   2.376  1.00 93.65      A    N  
ATOM   2316  CA  MET A 295      14.195  -5.919   3.600  1.00 93.43      A    C  
ATOM   2317  C   MET A 295      12.690  -5.820   3.331  1.00 93.68      A    C  
ATOM   2318  O   MET A 295      12.256  -5.285   2.309  1.00 91.99      A    O  
ATOM   2319  CB  MET A 295      14.721  -4.611   4.212  1.00 92.51      A    C  
ATOM   2320  CG  MET A 295      16.096  -4.765   4.876  1.00 88.42      A    C  
ATOM   2321  SD  MET A 295      16.138  -5.867   6.329  1.00 86.48      A    S  
ATOM   2322  CE  MET A 295      15.091  -4.967   7.484  1.00 79.17      A    C  
ATOM   2323  N   GLN A 296      11.897  -6.322   4.263  1.00 94.22      A    N  
ATOM   2324  CA  GLN A 296      10.429  -6.284   4.250  1.00 94.26      A    C  
ATOM   2325  C   GLN A 296       9.850  -5.478   5.429  1.00 94.22      A    C  
ATOM   2326  O   GLN A 296       8.647  -5.472   5.672  1.00 89.69      A    O  
ATOM   2327  CB  GLN A 296       9.887  -7.721   4.218  1.00 93.04      A    C  
ATOM   2328  CG  GLN A 296      10.283  -8.488   2.952  1.00 91.80      A    C  
ATOM   2329  CD  GLN A 296       9.722  -7.824   1.702  1.00 91.56      A    C  
ATOM   2330  NE2 GLN A 296      10.537  -7.544   0.720  1.00 79.96      A    N  
ATOM   2331  OE1 GLN A 296       8.539  -7.541   1.603  1.00 81.92      A    O  
ATOM   2332  N   SER A 297      10.736  -4.812   6.162  1.00 93.57      A    N  
ATOM   2333  CA  SER A 297      10.438  -3.907   7.269  1.00 92.76      A    C  
ATOM   2334  C   SER A 297      11.546  -2.863   7.348  1.00 92.29      A    C  
ATOM   2335  O   SER A 297      12.637  -3.090   6.826  1.00 87.58      A    O  
ATOM   2336  CB  SER A 297      10.335  -4.698   8.576  1.00 90.87      A    C  
ATOM   2337  OG  SER A 297      11.521  -5.389   8.880  1.00 85.37      A    O  
ATOM   2338  N   ASN A 298      11.294  -1.734   7.997  1.00 89.97      A    N  
ATOM   2339  CA  ASN A 298      12.316  -0.701   8.149  1.00 89.59      A    C  
ATOM   2340  C   ASN A 298      13.527  -1.249   8.900  1.00 89.44      A    C  
ATOM   2341  O   ASN A 298      13.376  -1.882   9.935  1.00 85.76      A    O  
ATOM   2342  CB  ASN A 298      11.733   0.522   8.883  1.00 87.39      A    C  
ATOM   2343  CG  ASN A 298      10.790   1.348   8.037  1.00 85.83      A    C  
ATOM   2344  ND2 ASN A 298      10.410   2.508   8.530  1.00 80.28      A    N  
ATOM   2345  OD1 ASN A 298      10.402   0.985   6.941  1.00 78.16      A    O  
ATOM   2346  N   PHE A 299      14.717  -0.983   8.388  1.00 88.49      A    N  
ATOM   2347  CA  PHE A 299      15.935  -1.333   9.112  1.00 88.21      A    C  
ATOM   2348  C   PHE A 299      16.214  -0.277  10.184  1.00 88.26      A    C  
ATOM   2349  O   PHE A 299      16.210   0.921   9.911  1.00 86.36      A    O  
ATOM   2350  CB  PHE A 299      17.096  -1.494   8.136  1.00 87.20      A    C  
ATOM   2351  CG  PHE A 299      18.324  -2.085   8.786  1.00 89.36      A    C  
ATOM   2352  CD1 PHE A 299      19.227  -1.269   9.477  1.00 87.19      A    C  
ATOM   2353  CD2 PHE A 299      18.546  -3.472   8.744  1.00 87.15      A    C  
ATOM   2354  CE1 PHE A 299      20.345  -1.825  10.122  1.00 85.95      A    C  
ATOM   2355  CE2 PHE A 299      19.662  -4.034   9.375  1.00 85.98      A    C  
ATOM   2356  CZ  PHE A 299      20.557  -3.214  10.064  1.00 87.00      A    C  
ATOM   2357  N   TYR A 300      16.464  -0.723  11.414  1.00 89.90      A    N  
ATOM   2358  CA  TYR A 300      16.693   0.178  12.528  1.00 89.77      A    C  
ATOM   2359  C   TYR A 300      18.184   0.459  12.730  1.00 89.10      A    C  
ATOM   2360  O   TYR A 300      18.998  -0.460  12.768  1.00 86.43      A    O  
ATOM   2361  CB  TYR A 300      16.075  -0.399  13.804  1.00 89.17      A    C  
ATOM   2362  CG  TYR A 300      14.574  -0.559  13.820  1.00 90.32      A    C  
ATOM   2363  CD1 TYR A 300      13.727   0.078  12.891  1.00 88.17      A    C  
ATOM   2364  CD2 TYR A 300      13.989  -1.357  14.836  1.00 88.65      A    C  
ATOM   2365  CE1 TYR A 300      12.327  -0.061  12.963  1.00 88.19      A    C  
ATOM   2366  CE2 TYR A 300      12.603  -1.496  14.919  1.00 88.54      A    C  
ATOM   2367  CZ  TYR A 300      11.768  -0.849  13.983  1.00 89.67      A    C  
ATOM   2368  OH  TYR A 300      10.410  -0.978  14.066  1.00 87.55      A    O  
ATOM   2369  N   PHE A 301      18.511   1.712  12.964  1.00 85.68      A    N  
ATOM   2370  CA  PHE A 301      19.882   2.160  13.205  1.00 84.35      A    C  
ATOM   2371  C   PHE A 301      20.554   1.427  14.376  1.00 84.29      A    C  
ATOM   2372  O   PHE A 301      21.739   1.115  14.304  1.00 82.08      A    O  
ATOM   2373  CB  PHE A 301      19.866   3.673  13.450  1.00 82.61      A    C  
ATOM   2374  CG  PHE A 301      21.237   4.263  13.650  1.00 82.47      A    C  
ATOM   2375  CD1 PHE A 301      21.786   4.392  14.940  1.00 78.78      A    C  
ATOM   2376  CD2 PHE A 301      22.001   4.649  12.539  1.00 77.52      A    C  
ATOM   2377  CE1 PHE A 301      23.081   4.897  15.111  1.00 75.24      A    C  
ATOM   2378  CE2 PHE A 301      23.293   5.157  12.704  1.00 74.92      A    C  
ATOM   2379  CZ  PHE A 301      23.836   5.273  13.993  1.00 75.44      A    C  
ATOM   2380  N   LYS A 302      19.807   1.077  15.427  1.00 86.36      A    N  
ATOM   2381  CA  LYS A 302      20.324   0.347  16.594  1.00 85.93      A    C  
ATOM   2382  C   LYS A 302      20.873  -1.048  16.279  1.00 86.44      A    C  
ATOM   2383  O   LYS A 302      21.605  -1.602  17.092  1.00 82.14      A    O  
ATOM   2384  CB  LYS A 302      19.250   0.285  17.695  1.00 82.99      A    C  
ATOM   2385  CG  LYS A 302      18.074  -0.644  17.379  1.00 82.15      A    C  
ATOM   2386  CD  LYS A 302      17.006  -0.562  18.482  1.00 82.01      A    C  
ATOM   2387  CE  LYS A 302      15.861  -1.511  18.196  1.00 78.94      A    C  
ATOM   2388  NZ  LYS A 302      14.754  -1.359  19.175  1.00 77.17      A    N1+
ATOM   2389  N   TRP A 303      20.524  -1.609  15.104  1.00 87.58      A    N  
ATOM   2390  CA  TRP A 303      20.982  -2.917  14.655  1.00 87.20      A    C  
ATOM   2391  C   TRP A 303      22.171  -2.857  13.690  1.00 87.12      A    C  
ATOM   2392  O   TRP A 303      22.651  -3.909  13.256  1.00 82.86      A    O  
ATOM   2393  CB  TRP A 303      19.812  -3.678  14.041  1.00 86.31      A    C  
ATOM   2394  CG  TRP A 303      18.632  -3.871  14.938  1.00 88.67      A    C  
ATOM   2395  CD1 TRP A 303      17.366  -3.498  14.669  1.00 84.11      A    C  
ATOM   2396  CD2 TRP A 303      18.582  -4.530  16.256  1.00 88.57      A    C  
ATOM   2397  CE2 TRP A 303      17.241  -4.520  16.696  1.00 88.14      A    C  
ATOM   2398  CE3 TRP A 303      19.555  -5.129  17.075  1.00 86.88      A    C  
ATOM   2399  NE1 TRP A 303      16.527  -3.881  15.703  1.00 85.72      A    N  
ATOM   2400  CZ2 TRP A 303      16.851  -5.109  17.922  1.00 86.86      A    C  
ATOM   2401  CZ3 TRP A 303      19.171  -5.707  18.300  1.00 82.57      A    C  
ATOM   2402  CH2 TRP A 303      17.835  -5.693  18.714  1.00 83.96      A    C  
ATOM   2403  N   LEU A 304      22.670  -1.671  13.360  1.00 85.17      A    N  
ATOM   2404  CA  LEU A 304      23.858  -1.542  12.529  1.00 82.96      A    C  
ATOM   2405  C   LEU A 304      25.076  -2.132  13.236  1.00 81.86      A    C  
ATOM   2406  O   LEU A 304      25.411  -1.750  14.361  1.00 79.93      A    O  
ATOM   2407  CB  LEU A 304      24.110  -0.070  12.162  1.00 81.19      A    C  
ATOM   2408  CG  LEU A 304      23.154   0.485  11.086  1.00 78.84      A    C  
ATOM   2409  CD1 LEU A 304      23.303   1.991  11.001  1.00 74.96      A    C  
ATOM   2410  CD2 LEU A 304      23.456  -0.094   9.714  1.00 74.61      A    C  
ATOM   2411  N   MET A 305      25.766  -3.034  12.545  1.00 84.11      A    N  
ATOM   2412  CA  MET A 305      27.009  -3.626  13.034  1.00 83.36      A    C  
ATOM   2413  C   MET A 305      28.237  -2.850  12.568  1.00 83.32      A    C  
ATOM   2414  O   MET A 305      29.213  -2.743  13.310  1.00 78.52      A    O  
ATOM   2415  CB  MET A 305      27.110  -5.084  12.584  1.00 80.80      A    C  
ATOM   2416  CG  MET A 305      26.083  -5.969  13.299  1.00 78.71      A    C  
ATOM   2417  SD  MET A 305      26.496  -7.714  13.210  1.00 74.57      A    S  
ATOM   2418  CE  MET A 305      25.240  -8.382  14.305  1.00 66.48      A    C  
ATOM   2419  N   HIS A 306      28.178  -2.297  11.359  1.00 82.86      A    N  
ATOM   2420  CA  HIS A 306      29.305  -1.624  10.730  1.00 81.91      A    C  
ATOM   2421  C   HIS A 306      29.031  -0.135  10.546  1.00 80.42      A    C  
ATOM   2422  O   HIS A 306      28.150   0.274   9.797  1.00 76.98      A    O  
ATOM   2423  CB  HIS A 306      29.639  -2.319   9.408  1.00 81.03      A    C  
ATOM   2424  CG  HIS A 306      30.001  -3.761   9.599  1.00 82.70      A    C  
ATOM   2425  CD2 HIS A 306      29.193  -4.830   9.334  1.00 74.53      A    C  
ATOM   2426  ND1 HIS A 306      31.180  -4.247  10.145  1.00 74.65      A    N  
ATOM   2427  CE1 HIS A 306      31.076  -5.579  10.192  1.00 76.83      A    C  
ATOM   2428  NE2 HIS A 306      29.885  -5.965   9.715  1.00 78.46      A    N  
ATOM   2429  N   LEU A 307      29.825   0.687  11.251  1.00 79.84      A    N  
ATOM   2430  CA  LEU A 307      29.816   2.141  11.134  1.00 77.45      A    C  
ATOM   2431  C   LEU A 307      31.104   2.574  10.436  1.00 75.36      A    C  
ATOM   2432  O   LEU A 307      32.185   2.255  10.919  1.00 69.10      A    O  
ATOM   2433  CB  LEU A 307      29.700   2.767  12.530  1.00 74.81      A    C  
ATOM   2434  CG  LEU A 307      28.398   2.445  13.281  1.00 71.17      A    C  
ATOM   2435  CD1 LEU A 307      28.490   2.970  14.720  1.00 66.68      A    C  
ATOM   2436  CD2 LEU A 307      27.179   3.086  12.626  1.00 66.58      A    C  
ATOM   2437  N   ASN A 308      30.970   3.303   9.329  1.00 76.82      A    N  
ATOM   2438  CA  ASN A 308      32.089   3.709   8.476  1.00 75.41      A    C  
ATOM   2439  C   ASN A 308      32.999   2.524   8.095  1.00 75.76      A    C  
ATOM   2440  O   ASN A 308      34.159   2.487   8.502  1.00 69.66      A    O  
ATOM   2441  CB  ASN A 308      32.855   4.869   9.120  1.00 71.40      A    C  
ATOM   2442  CG  ASN A 308      32.015   6.110   9.346  1.00 66.05      A    C  
ATOM   2443  ND2 ASN A 308      32.397   6.920  10.299  1.00 59.10      A    N  
ATOM   2444  OD1 ASN A 308      31.030   6.385   8.686  1.00 59.49      A    O  
ATOM   2445  N   PRO A 309      32.468   1.540   7.366  1.00 76.12      A    N  
ATOM   2446  CA  PRO A 309      33.239   0.357   7.006  1.00 75.03      A    C  
ATOM   2447  C   PRO A 309      34.360   0.705   6.023  1.00 75.35      A    C  
ATOM   2448  O   PRO A 309      34.158   1.456   5.071  1.00 69.74      A    O  
ATOM   2449  CB  PRO A 309      32.215  -0.608   6.409  1.00 70.48      A    C  
ATOM   2450  CG  PRO A 309      31.164   0.317   5.816  1.00 69.72      A    C  
ATOM   2451  CD  PRO A 309      31.140   1.480   6.803  1.00 72.87      A    C  
ATOM   2452  N   ASP A 310      35.508   0.088   6.211  1.00 74.33      A    N  
ATOM   2453  CA  ASP A 310      36.711   0.364   5.422  1.00 70.65      A    C  
ATOM   2454  C   ASP A 310      36.622  -0.135   3.967  1.00 68.82      A    C  
ATOM   2455  O   ASP A 310      37.374   0.314   3.113  1.00 60.31      A    O  
ATOM   2456  CB  ASP A 310      37.930  -0.282   6.107  1.00 65.48      A    C  
ATOM   2457  CG  ASP A 310      38.156   0.153   7.563  1.00 58.88      A    C  
ATOM   2458  OD1 ASP A 310      37.750   1.272   7.923  1.00 50.65      A    O  
ATOM   2459  OD2 ASP A 310      38.742  -0.658   8.315  1.00 52.46      A    O1-
ATOM   2460  N   TRP A 311      35.712  -1.084   3.685  1.00 73.64      A    N  
ATOM   2461  CA  TRP A 311      35.621  -1.758   2.384  1.00 70.67      A    C  
ATOM   2462  C   TRP A 311      34.722  -1.055   1.352  1.00 68.40      A    C  
ATOM   2463  O   TRP A 311      34.717  -1.454   0.188  1.00 63.10      A    O  
ATOM   2464  CB  TRP A 311      35.164  -3.199   2.602  1.00 68.65      A    C  
ATOM   2465  CG  TRP A 311      33.783  -3.348   3.187  1.00 71.29      A    C  
ATOM   2466  CD1 TRP A 311      32.620  -3.293   2.508  1.00 64.42      A    C  
ATOM   2467  CD2 TRP A 311      33.412  -3.560   4.589  1.00 71.09      A    C  
ATOM   2468  CE2 TRP A 311      32.000  -3.606   4.669  1.00 70.34      A    C  
ATOM   2469  CE3 TRP A 311      34.150  -3.701   5.783  1.00 69.42      A    C  
ATOM   2470  NE1 TRP A 311      31.549  -3.443   3.385  1.00 65.42      A    N  
ATOM   2471  CZ2 TRP A 311      31.322  -3.787   5.901  1.00 69.36      A    C  
ATOM   2472  CZ3 TRP A 311      33.476  -3.885   7.007  1.00 65.05      A    C  
ATOM   2473  CH2 TRP A 311      32.080  -3.919   7.064  1.00 66.23      A    C  
ATOM   2474  N   GLU A 312      33.944  -0.071   1.756  1.00 62.29      A    N  
ATOM   2475  CA  GLU A 312      33.048   0.682   0.857  1.00 58.90      A    C  
ATOM   2476  C   GLU A 312      33.406   2.175   0.748  1.00 57.14      A    C  
ATOM   2477  O   GLU A 312      32.703   2.928   0.077  1.00 50.83      A    O  
ATOM   2478  CB  GLU A 312      31.579   0.500   1.290  1.00 52.53      A    C  
ATOM   2479  CG  GLU A 312      31.041  -0.907   1.019  1.00 47.55      A    C  
ATOM   2480  CD  GLU A 312      29.548  -1.085   1.343  1.00 43.75      A    C  
ATOM   2481  OE1 GLU A 312      28.958  -2.078   0.876  1.00 38.71      A    O  
ATOM   2482  OE2 GLU A 312      28.992  -0.243   2.088  1.00 38.81      A    O1-
ATOM   2483  N   VAL A 313      34.458   2.606   1.408  1.00 50.05      A    N  
ATOM   2484  CA  VAL A 313      34.944   3.993   1.377  1.00 46.03      A    C  
ATOM   2485  C   VAL A 313      35.861   4.226   0.186  1.00 42.92      A    C  
ATOM   2486  O   VAL A 313      36.750   3.402  -0.051  1.00 39.23      A    O  
ATOM   2487  CB  VAL A 313      35.628   4.394   2.692  1.00 41.11      A    C  
ATOM   2488  CG1 VAL A 313      36.056   5.861   2.661  1.00 37.23      A    C  
ATOM   2489  CG2 VAL A 313      34.662   4.244   3.877  1.00 38.19      A    C  
ATOM   2490  OXT VAL A 313      35.645   5.279  -0.476  1.00 36.25      A    O1-
TER   
ATOM   2491  N   GLN B   1      41.468 -59.848   8.451  1.00 64.08      B    N  
ATOM   2492  CA  GLN B   1      41.097 -58.768   9.401  1.00 68.36      B    C  
ATOM   2493  C   GLN B   1      41.029 -57.401   8.735  1.00 70.49      B    C  
ATOM   2494  O   GLN B   1      40.010 -56.740   8.866  1.00 65.86      B    O  
ATOM   2495  CB  GLN B   1      42.037 -58.749  10.612  1.00 62.86      B    C  
ATOM   2496  CG  GLN B   1      41.676 -59.864  11.606  1.00 57.75      B    C  
ATOM   2497  CD  GLN B   1      42.635 -59.915  12.815  1.00 53.52      B    C  
ATOM   2498  NE2 GLN B   1      42.259 -60.546  13.897  1.00 43.68      B    N  
ATOM   2499  OE1 GLN B   1      43.732 -59.417  12.761  1.00 48.06      B    O  
ATOM   2500  N   ALA B   2      42.055 -57.012   7.961  1.00 70.76      B    N  
ATOM   2501  CA  ALA B   2      42.058 -55.721   7.263  1.00 72.81      B    C  
ATOM   2502  C   ALA B   2      40.876 -55.570   6.294  1.00 75.92      B    C  
ATOM   2503  O   ALA B   2      40.237 -54.524   6.268  1.00 73.71      B    O  
ATOM   2504  CB  ALA B   2      43.394 -55.557   6.546  1.00 68.43      B    C  
ATOM   2505  N   LEU B   3      40.505 -56.627   5.568  1.00 79.59      B    N  
ATOM   2506  CA  LEU B   3      39.373 -56.618   4.639  1.00 80.27      B    C  
ATOM   2507  C   LEU B   3      38.026 -56.412   5.346  1.00 82.10      B    C  
ATOM   2508  O   LEU B   3      37.180 -55.665   4.862  1.00 80.01      B    O  
ATOM   2509  CB  LEU B   3      39.367 -57.939   3.847  1.00 77.13      B    C  
ATOM   2510  CG  LEU B   3      38.759 -57.759   2.448  1.00 70.58      B    C  
ATOM   2511  CD1 LEU B   3      39.859 -57.683   1.406  1.00 64.30      B    C  
ATOM   2512  CD2 LEU B   3      37.841 -58.925   2.088  1.00 63.24      B    C  
ATOM   2513  N   VAL B   4      37.825 -57.010   6.518  1.00 83.07      B    N  
ATOM   2514  CA  VAL B   4      36.605 -56.824   7.327  1.00 83.57      B    C  
ATOM   2515  C   VAL B   4      36.497 -55.379   7.806  1.00 84.61      B    C  
ATOM   2516  O   VAL B   4      35.439 -54.763   7.693  1.00 83.28      B    O  
ATOM   2517  CB  VAL B   4      36.569 -57.794   8.517  1.00 81.53      B    C  
ATOM   2518  CG1 VAL B   4      35.314 -57.603   9.373  1.00 72.74      B    C  
ATOM   2519  CG2 VAL B   4      36.583 -59.254   8.048  1.00 72.93      B    C  
ATOM   2520  N   LEU B   5      37.616 -54.819   8.275  1.00 83.70      B    N  
ATOM   2521  CA  LEU B   5      37.665 -53.418   8.673  1.00 83.78      B    C  
ATOM   2522  C   LEU B   5      37.374 -52.484   7.485  1.00 84.92      B    C  
ATOM   2523  O   LEU B   5      36.628 -51.516   7.637  1.00 83.57      B    O  
ATOM   2524  CB  LEU B   5      39.050 -53.134   9.277  1.00 81.58      B    C  
ATOM   2525  CG  LEU B   5      39.132 -51.760   9.973  1.00 75.68      B    C  
ATOM   2526  CD1 LEU B   5      38.400 -51.755  11.309  1.00 69.67      B    C  
ATOM   2527  CD2 LEU B   5      40.600 -51.424  10.237  1.00 69.17      B    C  
ATOM   2528  N   ALA B   6      37.890 -52.804   6.299  1.00 84.76      B    N  
ATOM   2529  CA  ALA B   6      37.611 -52.077   5.070  1.00 84.17      B    C  
ATOM   2530  C   ALA B   6      36.130 -52.097   4.708  1.00 85.85      B    C  
ATOM   2531  O   ALA B   6      35.574 -51.052   4.386  1.00 84.58      B    O  
ATOM   2532  CB  ALA B   6      38.442 -52.673   3.929  1.00 82.38      B    C  
ATOM   2533  N   CYS B   7      35.468 -53.235   4.819  1.00 87.35      B    N  
ATOM   2534  CA  CYS B   7      34.033 -53.353   4.571  1.00 86.87      B    C  
ATOM   2535  C   CYS B   7      33.211 -52.491   5.543  1.00 87.73      B    C  
ATOM   2536  O   CYS B   7      32.297 -51.800   5.111  1.00 86.18      B    O  
ATOM   2537  CB  CYS B   7      33.613 -54.826   4.657  1.00 85.25      B    C  
ATOM   2538  SG  CYS B   7      34.253 -55.760   3.232  1.00 73.98      B    S  
ATOM   2539  N   VAL B   8      33.563 -52.500   6.832  1.00 87.67      B    N  
ATOM   2540  CA  VAL B   8      32.881 -51.658   7.832  1.00 87.66      B    C  
ATOM   2541  C   VAL B   8      33.103 -50.172   7.541  1.00 88.33      B    C  
ATOM   2542  O   VAL B   8      32.147 -49.395   7.571  1.00 87.45      B    O  
ATOM   2543  CB  VAL B   8      33.338 -52.018   9.260  1.00 86.34      B    C  
ATOM   2544  CG1 VAL B   8      32.739 -51.076  10.318  1.00 77.57      B    C  
ATOM   2545  CG2 VAL B   8      32.888 -53.437   9.633  1.00 77.28      B    C  
ATOM   2546  N   LEU B   9      34.306 -49.746   7.192  1.00 88.01      B    N  
ATOM   2547  CA  LEU B   9      34.604 -48.362   6.827  1.00 87.84      B    C  
ATOM   2548  C   LEU B   9      33.871 -47.933   5.556  1.00 88.53      B    C  
ATOM   2549  O   LEU B   9      33.288 -46.848   5.535  1.00 87.37      B    O  
ATOM   2550  CB  LEU B   9      36.128 -48.183   6.658  1.00 86.62      B    C  
ATOM   2551  CG  LEU B   9      36.907 -48.163   7.988  1.00 81.24      B    C  
ATOM   2552  CD1 LEU B   9      38.408 -48.226   7.697  1.00 74.75      B    C  
ATOM   2553  CD2 LEU B   9      36.632 -46.889   8.792  1.00 75.15      B    C  
ATOM   2554  N   MET B  10      33.822 -48.768   4.531  1.00 88.56      B    N  
ATOM   2555  CA  MET B  10      33.062 -48.494   3.309  1.00 87.89      B    C  
ATOM   2556  C   MET B  10      31.566 -48.364   3.582  1.00 88.65      B    C  
ATOM   2557  O   MET B  10      30.932 -47.475   3.021  1.00 87.15      B    O  
ATOM   2558  CB  MET B  10      33.287 -49.580   2.264  1.00 86.15      B    C  
ATOM   2559  CG  MET B  10      34.626 -49.430   1.549  1.00 76.56      B    C  
ATOM   2560  SD  MET B  10      34.790 -50.486   0.083  1.00 69.68      B    S  
ATOM   2561  CE  MET B  10      34.872 -52.120   0.840  1.00 59.20      B    C  
ATOM   2562  N   LEU B  11      31.007 -49.194   4.461  1.00 88.91      B    N  
ATOM   2563  CA  LEU B  11      29.610 -49.086   4.858  1.00 88.38      B    C  
ATOM   2564  C   LEU B  11      29.343 -47.746   5.561  1.00 88.61      B    C  
ATOM   2565  O   LEU B  11      28.434 -47.026   5.165  1.00 88.05      B    O  
ATOM   2566  CB  LEU B  11      29.237 -50.283   5.740  1.00 87.46      B    C  
ATOM   2567  CG  LEU B  11      27.752 -50.304   6.156  1.00 82.47      B    C  
ATOM   2568  CD1 LEU B  11      26.827 -50.560   4.966  1.00 75.06      B    C  
ATOM   2569  CD2 LEU B  11      27.527 -51.414   7.188  1.00 74.83      B    C  
ATOM   2570  N   MET B  12      30.155 -47.369   6.541  1.00 89.77      B    N  
ATOM   2571  CA  MET B  12      30.019 -46.085   7.234  1.00 89.25      B    C  
ATOM   2572  C   MET B  12      30.135 -44.890   6.284  1.00 90.15      B    C  
ATOM   2573  O   MET B  12      29.328 -43.971   6.346  1.00 88.86      B    O  
ATOM   2574  CB  MET B  12      31.064 -45.947   8.349  1.00 87.48      B    C  
ATOM   2575  CG  MET B  12      30.730 -46.783   9.584  1.00 74.68      B    C  
ATOM   2576  SD  MET B  12      31.626 -46.273  11.084  1.00 68.83      B    S  
ATOM   2577  CE  MET B  12      33.332 -46.650  10.627  1.00 58.26      B    C  
ATOM   2578  N   LEU B  13      31.108 -44.908   5.387  1.00 90.54      B    N  
ATOM   2579  CA  LEU B  13      31.295 -43.836   4.408  1.00 90.25      B    C  
ATOM   2580  C   LEU B  13      30.163 -43.778   3.382  1.00 90.78      B    C  
ATOM   2581  O   LEU B  13      29.762 -42.693   2.983  1.00 89.33      B    O  
ATOM   2582  CB  LEU B  13      32.650 -44.016   3.707  1.00 89.30      B    C  
ATOM   2583  CG  LEU B  13      33.855 -43.746   4.636  1.00 83.18      B    C  
ATOM   2584  CD1 LEU B  13      35.141 -44.154   3.928  1.00 76.30      B    C  
ATOM   2585  CD2 LEU B  13      33.962 -42.280   5.018  1.00 76.49      B    C  
ATOM   2586  N   SER B  14      29.594 -44.905   2.993  1.00 89.76      B    N  
ATOM   2587  CA  SER B  14      28.422 -44.955   2.116  1.00 88.42      B    C  
ATOM   2588  C   SER B  14      27.187 -44.374   2.796  1.00 89.19      B    C  
ATOM   2589  O   SER B  14      26.470 -43.582   2.188  1.00 87.09      B    O  
ATOM   2590  CB  SER B  14      28.139 -46.391   1.665  1.00 86.53      B    C  
ATOM   2591  OG  SER B  14      29.253 -46.936   0.997  1.00 73.10      B    O  
ATOM   2592  N   ILE B  15      26.980 -44.693   4.081  1.00 90.24      B    N  
ATOM   2593  CA  ILE B  15      25.908 -44.086   4.885  1.00 89.80      B    C  
ATOM   2594  C   ILE B  15      26.120 -42.564   4.994  1.00 90.08      B    C  
ATOM   2595  O   ILE B  15      25.178 -41.802   4.803  1.00 88.75      B    O  
ATOM   2596  CB  ILE B  15      25.817 -44.751   6.271  1.00 89.29      B    C  
ATOM   2597  CG1 ILE B  15      25.339 -46.218   6.141  1.00 84.56      B    C  
ATOM   2598  CG2 ILE B  15      24.862 -43.977   7.202  1.00 83.47      B    C  
ATOM   2599  CD1 ILE B  15      25.586 -47.060   7.400  1.00 76.39      B    C  
ATOM   2600  N   ALA B  16      27.339 -42.101   5.234  1.00 90.78      B    N  
ATOM   2601  CA  ALA B  16      27.659 -40.680   5.292  1.00 90.06      B    C  
ATOM   2602  C   ALA B  16      27.406 -39.966   3.951  1.00 90.55      B    C  
ATOM   2603  O   ALA B  16      26.847 -38.870   3.933  1.00 88.63      B    O  
ATOM   2604  CB  ALA B  16      29.111 -40.522   5.758  1.00 89.51      B    C  
ATOM   2605  N   LEU B  17      27.726 -40.605   2.831  1.00 90.00      B    N  
ATOM   2606  CA  LEU B  17      27.445 -40.088   1.489  1.00 89.30      B    C  
ATOM   2607  C   LEU B  17      25.938 -39.970   1.227  1.00 89.74      B    C  
ATOM   2608  O   LEU B  17      25.469 -38.916   0.797  1.00 88.06      B    O  
ATOM   2609  CB  LEU B  17      28.110 -41.023   0.463  1.00 87.54      B    C  
ATOM   2610  CG  LEU B  17      28.028 -40.492  -0.981  1.00 81.26      B    C  
ATOM   2611  CD1 LEU B  17      29.093 -39.430  -1.237  1.00 73.01      B    C  
ATOM   2612  CD2 LEU B  17      28.241 -41.612  -1.987  1.00 72.34      B    C  
ATOM   2613  N   ILE B  18      25.166 -41.000   1.536  1.00 89.99      B    N  
ATOM   2614  CA  ILE B  18      23.697 -40.992   1.417  1.00 88.94      B    C  
ATOM   2615  C   ILE B  18      23.111 -39.878   2.289  1.00 89.29      B    C  
ATOM   2616  O   ILE B  18      22.240 -39.132   1.843  1.00 87.97      B    O  
ATOM   2617  CB  ILE B  18      23.129 -42.377   1.783  1.00 87.12      B    C  
ATOM   2618  CG1 ILE B  18      23.513 -43.430   0.717  1.00 79.27      B    C  
ATOM   2619  CG2 ILE B  18      21.596 -42.329   1.929  1.00 76.94      B    C  
ATOM   2620  CD1 ILE B  18      23.295 -44.877   1.170  1.00 70.52      B    C  
ATOM   2621  N   THR B  19      23.627 -39.724   3.507  1.00 90.69      B    N  
ATOM   2622  CA  THR B  19      23.204 -38.664   4.423  1.00 90.35      B    C  
ATOM   2623  C   THR B  19      23.500 -37.272   3.853  1.00 90.56      B    C  
ATOM   2624  O   THR B  19      22.656 -36.390   3.982  1.00 89.09      B    O  
ATOM   2625  CB  THR B  19      23.851 -38.826   5.803  1.00 89.61      B    C  
ATOM   2626  CG2 THR B  19      23.235 -37.890   6.847  1.00 75.34      B    C  
ATOM   2627  OG1 THR B  19      23.648 -40.127   6.299  1.00 75.14      B    O  
ATOM   2628  N   THR B  20      24.628 -37.075   3.168  1.00 91.34      B    N  
ATOM   2629  CA  THR B  20      24.937 -35.807   2.476  1.00 90.99      B    C  
ATOM   2630  C   THR B  20      23.855 -35.463   1.458  1.00 91.02      B    C  
ATOM   2631  O   THR B  20      23.340 -34.346   1.453  1.00 89.33      B    O  
ATOM   2632  CB  THR B  20      26.283 -35.853   1.727  1.00 90.14      B    C  
ATOM   2633  CG2 THR B  20      26.715 -34.489   1.191  1.00 78.85      B    C  
ATOM   2634  OG1 THR B  20      27.340 -36.296   2.543  1.00 78.34      B    O  
ATOM   2635  N   VAL B  21      23.490 -36.419   0.613  1.00 91.20      B    N  
ATOM   2636  CA  VAL B  21      22.488 -36.219  -0.430  1.00 89.98      B    C  
ATOM   2637  C   VAL B  21      21.104 -35.972   0.171  1.00 90.06      B    C  
ATOM   2638  O   VAL B  21      20.400 -35.064  -0.267  1.00 88.39      B    O  
ATOM   2639  CB  VAL B  21      22.470 -37.410  -1.405  1.00 88.35      B    C  
ATOM   2640  CG1 VAL B  21      21.449 -37.199  -2.524  1.00 78.74      B    C  
ATOM   2641  CG2 VAL B  21      23.829 -37.602  -2.078  1.00 78.64      B    C  
ATOM   2642  N   ASN B  22      20.734 -36.723   1.212  1.00 90.47      B    N  
ATOM   2643  CA  ASN B  22      19.445 -36.568   1.881  1.00 89.45      B    C  
ATOM   2644  C   ASN B  22      19.315 -35.227   2.608  1.00 90.08      B    C  
ATOM   2645  O   ASN B  22      18.281 -34.575   2.487  1.00 88.67      B    O  
ATOM   2646  CB  ASN B  22      19.227 -37.745   2.841  1.00 87.94      B    C  
ATOM   2647  CG  ASN B  22      18.892 -39.047   2.121  1.00 83.11      B    C  
ATOM   2648  ND2 ASN B  22      18.815 -40.135   2.850  1.00 74.86      B    N  
ATOM   2649  OD1 ASN B  22      18.658 -39.105   0.932  1.00 75.18      B    O  
ATOM   2650  N   ILE B  23      20.347 -34.760   3.302  1.00 90.25      B    N  
ATOM   2651  CA  ILE B  23      20.372 -33.430   3.929  1.00 90.37      B    C  
ATOM   2652  C   ILE B  23      20.275 -32.354   2.854  1.00 90.55      B    C  
ATOM   2653  O   ILE B  23      19.458 -31.447   2.987  1.00 89.39      B    O  
ATOM   2654  CB  ILE B  23      21.629 -33.249   4.814  1.00 89.86      B    C  
ATOM   2655  CG1 ILE B  23      21.499 -34.126   6.081  1.00 84.08      B    C  
ATOM   2656  CG2 ILE B  23      21.816 -31.769   5.222  1.00 83.89      B    C  
ATOM   2657  CD1 ILE B  23      22.785 -34.173   6.929  1.00 78.42      B    C  
ATOM   2658  N   GLY B  24      21.062 -32.459   1.795  1.00 91.55      B    N  
ATOM   2659  CA  GLY B  24      21.030 -31.487   0.703  1.00 91.32      B    C  
ATOM   2660  C   GLY B  24      19.661 -31.381   0.037  1.00 91.84      B    C  
ATOM   2661  O   GLY B  24      19.151 -30.277  -0.137  1.00 90.28      B    O  
ATOM   2662  N   HIS B  25      19.022 -32.507  -0.251  1.00 91.32      B    N  
ATOM   2663  CA  HIS B  25      17.669 -32.541  -0.788  1.00 89.75      B    C  
ATOM   2664  C   HIS B  25      16.645 -31.977   0.202  1.00 90.15      B    C  
ATOM   2665  O   HIS B  25      15.834 -31.132  -0.172  1.00 89.03      B    O  
ATOM   2666  CB  HIS B  25      17.326 -33.988  -1.183  1.00 88.00      B    C  
ATOM   2667  CG  HIS B  25      15.974 -34.112  -1.819  1.00 84.21      B    C  
ATOM   2668  CD2 HIS B  25      15.684 -33.976  -3.157  1.00 73.30      B    C  
ATOM   2669  ND1 HIS B  25      14.780 -34.370  -1.179  1.00 72.32      B    N  
ATOM   2670  CE1 HIS B  25      13.803 -34.388  -2.112  1.00 72.55      B    C  
ATOM   2671  NE2 HIS B  25      14.327 -34.160  -3.316  1.00 74.83      B    N  
ATOM   2672  N   GLY B  26      16.722 -32.356   1.476  1.00 89.60      B    N  
ATOM   2673  CA  GLY B  26      15.824 -31.858   2.514  1.00 89.25      B    C  
ATOM   2674  C   GLY B  26      15.925 -30.345   2.718  1.00 90.45      B    C  
ATOM   2675  O   GLY B  26      14.905 -29.666   2.788  1.00 89.16      B    O  
ATOM   2676  N   VAL B  27      17.133 -29.803   2.745  1.00 91.75      B    N  
ATOM   2677  CA  VAL B  27      17.363 -28.361   2.846  1.00 92.34      B    C  
ATOM   2678  C   VAL B  27      16.828 -27.630   1.606  1.00 92.84      B    C  
ATOM   2679  O   VAL B  27      16.125 -26.635   1.752  1.00 92.06      B    O  
ATOM   2680  CB  VAL B  27      18.862 -28.052   3.059  1.00 92.08      B    C  
ATOM   2681  CG1 VAL B  27      19.188 -26.564   2.939  1.00 86.24      B    C  
ATOM   2682  CG2 VAL B  27      19.297 -28.488   4.464  1.00 86.98      B    C  
ATOM   2683  N   HIS B  28      17.100 -28.139   0.412  1.00 92.30      B    N  
ATOM   2684  CA  HIS B  28      16.613 -27.545  -0.836  1.00 92.37      B    C  
ATOM   2685  C   HIS B  28      15.082 -27.498  -0.895  1.00 92.39      B    C  
ATOM   2686  O   HIS B  28      14.518 -26.440  -1.168  1.00 91.43      B    O  
ATOM   2687  CB  HIS B  28      17.192 -28.321  -2.022  1.00 92.15      B    C  
ATOM   2688  CG  HIS B  28      16.789 -27.759  -3.349  1.00 91.77      B    C  
ATOM   2689  CD2 HIS B  28      15.750 -28.187  -4.158  1.00 81.14      B    C  
ATOM   2690  ND1 HIS B  28      17.378 -26.709  -4.001  1.00 79.65      B    N  
ATOM   2691  CE1 HIS B  28      16.714 -26.503  -5.159  1.00 83.36      B    C  
ATOM   2692  NE2 HIS B  28      15.732 -27.387  -5.282  1.00 86.08      B    N  
ATOM   2693  N   GLU B  29      14.407 -28.594  -0.579  1.00 91.73      B    N  
ATOM   2694  CA  GLU B  29      12.944 -28.661  -0.575  1.00 91.08      B    C  
ATOM   2695  C   GLU B  29      12.324 -27.791   0.521  1.00 91.61      B    C  
ATOM   2696  O   GLU B  29      11.319 -27.128   0.286  1.00 90.22      B    O  
ATOM   2697  CB  GLU B  29      12.482 -30.120  -0.419  1.00 89.46      B    C  
ATOM   2698  CG  GLU B  29      12.733 -30.985  -1.668  1.00 80.80      B    C  
ATOM   2699  CD  GLU B  29      12.023 -30.453  -2.919  1.00 75.45      B    C  
ATOM   2700  OE1 GLU B  29      12.671 -30.376  -3.986  1.00 67.48      B    O  
ATOM   2701  OE2 GLU B  29      10.829 -30.100  -2.821  1.00 68.41      B    O1-
ATOM   2702  N   ARG B  30      12.948 -27.713   1.707  1.00 91.79      B    N  
ATOM   2703  CA  ARG B  30      12.485 -26.837   2.789  1.00 91.74      B    C  
ATOM   2704  C   ARG B  30      12.553 -25.360   2.386  1.00 92.87      B    C  
ATOM   2705  O   ARG B  30      11.594 -24.629   2.609  1.00 91.56      B    O  
ATOM   2706  CB  ARG B  30      13.337 -27.106   4.040  1.00 90.22      B    C  
ATOM   2707  CG  ARG B  30      12.769 -26.440   5.310  1.00 82.62      B    C  
ATOM   2708  CD  ARG B  30      11.815 -27.367   6.059  1.00 79.15      B    C  
ATOM   2709  NE  ARG B  30      11.285 -26.704   7.264  1.00 75.39      B    N  
ATOM   2710  CZ  ARG B  30      10.599 -27.272   8.233  1.00 70.32      B    C  
ATOM   2711  NH1 ARG B  30      10.367 -28.566   8.262  1.00 63.25      B    N1+
ATOM   2712  NH2 ARG B  30      10.126 -26.550   9.203  1.00 64.81      B    N  
ATOM   2713  N   ILE B  31      13.659 -24.937   1.788  1.00 92.94      B    N  
ATOM   2714  CA  ILE B  31      13.826 -23.572   1.282  1.00 93.65      B    C  
ATOM   2715  C   ILE B  31      12.825 -23.291   0.157  1.00 93.80      B    C  
ATOM   2716  O   ILE B  31      12.175 -22.257   0.174  1.00 93.01      B    O  
ATOM   2717  CB  ILE B  31      15.288 -23.329   0.828  1.00 93.80      B    C  
ATOM   2718  CG1 ILE B  31      16.231 -23.322   2.058  1.00 91.17      B    C  
ATOM   2719  CG2 ILE B  31      15.420 -21.999   0.063  1.00 91.45      B    C  
ATOM   2720  CD1 ILE B  31      17.716 -23.297   1.699  1.00 88.56      B    C  
ATOM   2721  N   ARG B  32      12.655 -24.222  -0.782  1.00 93.84      B    N  
ATOM   2722  CA  ARG B  32      11.704 -24.089  -1.887  1.00 93.53      B    C  
ATOM   2723  C   ARG B  32      10.271 -23.936  -1.387  1.00 93.84      B    C  
ATOM   2724  O   ARG B  32       9.566 -23.048  -1.841  1.00 92.43      B    O  
ATOM   2725  CB  ARG B  32      11.843 -25.299  -2.814  1.00 92.03      B    C  
ATOM   2726  CG  ARG B  32      11.026 -25.129  -4.093  1.00 86.85      B    C  
ATOM   2727  CD  ARG B  32      11.162 -26.377  -4.951  1.00 83.19      B    C  
ATOM   2728  NE  ARG B  32      10.509 -26.212  -6.245  1.00 76.54      B    N  
ATOM   2729  CZ  ARG B  32      10.254 -27.172  -7.114  1.00 71.96      B    C  
ATOM   2730  NH1 ARG B  32      10.580 -28.412  -6.865  1.00 65.22      B    N1+
ATOM   2731  NH2 ARG B  32       9.677 -26.892  -8.234  1.00 64.15      B    N  
ATOM   2732  N   LEU B  33       9.862 -24.751  -0.424  1.00 92.41      B    N  
ATOM   2733  CA  LEU B  33       8.532 -24.679   0.163  1.00 92.14      B    C  
ATOM   2734  C   LEU B  33       8.299 -23.358   0.903  1.00 92.83      B    C  
ATOM   2735  O   LEU B  33       7.261 -22.725   0.722  1.00 91.80      B    O  
ATOM   2736  CB  LEU B  33       8.340 -25.902   1.089  1.00 90.72      B    C  
ATOM   2737  CG  LEU B  33       6.890 -26.078   1.570  1.00 87.15      B    C  
ATOM   2738  CD1 LEU B  33       5.948 -26.465   0.426  1.00 82.39      B    C  
ATOM   2739  CD2 LEU B  33       6.826 -27.184   2.622  1.00 81.92      B    C  
ATOM   2740  N   GLN B  34       9.277 -22.894   1.679  1.00 93.04      B    N  
ATOM   2741  CA  GLN B  34       9.196 -21.612   2.373  1.00 93.56      B    C  
ATOM   2742  C   GLN B  34       9.165 -20.431   1.395  1.00 94.24      B    C  
ATOM   2743  O   GLN B  34       8.346 -19.533   1.564  1.00 93.06      B    O  
ATOM   2744  CB  GLN B  34      10.364 -21.500   3.360  1.00 92.99      B    C  
ATOM   2745  CG  GLN B  34      10.259 -20.260   4.264  1.00 89.77      B    C  
ATOM   2746  CD  GLN B  34       9.019 -20.318   5.155  1.00 88.35      B    C  
ATOM   2747  NE2 GLN B  34       8.023 -19.516   4.888  1.00 76.17      B    N  
ATOM   2748  OE1 GLN B  34       8.942 -21.094   6.092  1.00 78.64      B    O  
ATOM   2749  N   ASN B  35       9.986 -20.449   0.343  1.00 94.62      B    N  
ATOM   2750  CA  ASN B  35       9.972 -19.433  -0.700  1.00 94.81      B    C  
ATOM   2751  C   ASN B  35       8.641 -19.409  -1.459  1.00 95.21      B    C  
ATOM   2752  O   ASN B  35       8.151 -18.331  -1.794  1.00 93.62      B    O  
ATOM   2753  CB  ASN B  35      11.139 -19.683  -1.665  1.00 94.36      B    C  
ATOM   2754  CG  ASN B  35      12.499 -19.300  -1.108  1.00 93.01      B    C  
ATOM   2755  ND2 ASN B  35      13.558 -19.658  -1.807  1.00 86.38      B    N  
ATOM   2756  OD1 ASN B  35      12.630 -18.653  -0.090  1.00 85.39      B    O  
ATOM   2757  N   THR B  36       8.037 -20.563  -1.694  1.00 94.45      B    N  
ATOM   2758  CA  THR B  36       6.718 -20.682  -2.317  1.00 94.22      B    C  
ATOM   2759  C   THR B  36       5.631 -20.073  -1.437  1.00 94.33      B    C  
ATOM   2760  O   THR B  36       4.793 -19.319  -1.927  1.00 92.78      B    O  
ATOM   2761  CB  THR B  36       6.387 -22.149  -2.621  1.00 93.19      B    C  
ATOM   2762  CG2 THR B  36       5.055 -22.303  -3.352  1.00 81.96      B    C  
ATOM   2763  OG1 THR B  36       7.372 -22.720  -3.445  1.00 82.19      B    O  
ATOM   2764  N   ALA B  37       5.658 -20.349  -0.127  1.00 94.00      B    N  
ATOM   2765  CA  ALA B  37       4.730 -19.755   0.823  1.00 93.77      B    C  
ATOM   2766  C   ALA B  37       4.891 -18.231   0.910  1.00 94.39      B    C  
ATOM   2767  O   ALA B  37       3.898 -17.507   0.881  1.00 93.07      B    O  
ATOM   2768  CB  ALA B  37       4.918 -20.424   2.184  1.00 92.74      B    C  
ATOM   2769  N   ASP B  38       6.130 -17.730   0.934  1.00 95.28      B    N  
ATOM   2770  CA  ASP B  38       6.420 -16.296   0.951  1.00 95.20      B    C  
ATOM   2771  C   ASP B  38       5.932 -15.604  -0.322  1.00 95.63      B    C  
ATOM   2772  O   ASP B  38       5.270 -14.572  -0.252  1.00 94.17      B    O  
ATOM   2773  CB  ASP B  38       7.935 -16.073   1.148  1.00 94.41      B    C  
ATOM   2774  CG  ASP B  38       8.467 -16.444   2.532  1.00 93.32      B    C  
ATOM   2775  OD1 ASP B  38       7.689 -16.759   3.449  1.00 88.54      B    O  
ATOM   2776  OD2 ASP B  38       9.702 -16.384   2.733  1.00 88.95      B    O1-
ATOM   2777  N   ALA B  39       6.171 -16.193  -1.497  1.00 95.38      B    N  
ATOM   2778  CA  ALA B  39       5.682 -15.671  -2.763  1.00 95.39      B    C  
ATOM   2779  C   ALA B  39       4.152 -15.655  -2.835  1.00 95.51      B    C  
ATOM   2780  O   ALA B  39       3.564 -14.700  -3.330  1.00 94.11      B    O  
ATOM   2781  CB  ALA B  39       6.261 -16.520  -3.906  1.00 94.83      B    C  
ATOM   2782  N   ALA B  40       3.490 -16.684  -2.309  1.00 94.92      B    N  
ATOM   2783  CA  ALA B  40       2.037 -16.760  -2.283  1.00 94.43      B    C  
ATOM   2784  C   ALA B  40       1.418 -15.728  -1.329  1.00 94.81      B    C  
ATOM   2785  O   ALA B  40       0.471 -15.032  -1.712  1.00 93.81      B    O  
ATOM   2786  CB  ALA B  40       1.629 -18.190  -1.928  1.00 93.40      B    C  
ATOM   2787  N   ALA B  41       1.969 -15.568  -0.127  1.00 95.01      B    N  
ATOM   2788  CA  ALA B  41       1.508 -14.586   0.844  1.00 94.90      B    C  
ATOM   2789  C   ALA B  41       1.679 -13.156   0.321  1.00 95.27      B    C  
ATOM   2790  O   ALA B  41       0.725 -12.371   0.320  1.00 94.12      B    O  
ATOM   2791  CB  ALA B  41       2.271 -14.801   2.156  1.00 94.20      B    C  
ATOM   2792  N   TRP B  42       2.858 -12.854  -0.218  1.00 96.24      B    N  
ATOM   2793  CA  TRP B  42       3.134 -11.562  -0.851  1.00 96.38      B    C  
ATOM   2794  C   TRP B  42       2.213 -11.300  -2.043  1.00 96.32      B    C  
ATOM   2795  O   TRP B  42       1.649 -10.224  -2.150  1.00 94.96      B    O  
ATOM   2796  CB  TRP B  42       4.593 -11.542  -1.311  1.00 95.66      B    C  
ATOM   2797  CG  TRP B  42       4.958 -10.314  -2.083  1.00 95.65      B    C  
ATOM   2798  CD1 TRP B  42       4.747 -10.096  -3.399  1.00 91.13      B    C  
ATOM   2799  CD2 TRP B  42       5.570  -9.087  -1.580  1.00 93.40      B    C  
ATOM   2800  CE2 TRP B  42       5.710  -8.171  -2.662  1.00 92.85      B    C  
ATOM   2801  CE3 TRP B  42       6.033  -8.674  -0.313  1.00 91.60      B    C  
ATOM   2802  NE1 TRP B  42       5.188  -8.827  -3.747  1.00 91.40      B    N  
ATOM   2803  CZ2 TRP B  42       6.281  -6.895  -2.506  1.00 91.91      B    C  
ATOM   2804  CZ3 TRP B  42       6.612  -7.415  -0.161  1.00 84.86      B    C  
ATOM   2805  CH2 TRP B  42       6.730  -6.528  -1.235  1.00 87.50      B    C  
ATOM   2806  N   SER B  43       2.030 -12.264  -2.928  1.00 95.39      B    N  
ATOM   2807  CA  SER B  43       1.194 -12.097  -4.117  1.00 94.90      B    C  
ATOM   2808  C   SER B  43      -0.282 -11.901  -3.768  1.00 94.92      B    C  
ATOM   2809  O   SER B  43      -0.968 -11.129  -4.429  1.00 93.49      B    O  
ATOM   2810  CB  SER B  43       1.331 -13.295  -5.054  1.00 94.17      B    C  
ATOM   2811  OG  SER B  43       2.672 -13.433  -5.477  1.00 84.19      B    O  
ATOM   2812  N   THR B  44      -0.762 -12.541  -2.709  1.00 95.16      B    N  
ATOM   2813  CA  THR B  44      -2.122 -12.332  -2.192  1.00 94.84      B    C  
ATOM   2814  C   THR B  44      -2.272 -10.916  -1.648  1.00 94.92      B    C  
ATOM   2815  O   THR B  44      -3.183 -10.193  -2.053  1.00 93.86      B    O  
ATOM   2816  CB  THR B  44      -2.469 -13.375  -1.122  1.00 93.91      B    C  
ATOM   2817  CG2 THR B  44      -3.950 -13.328  -0.756  1.00 83.83      B    C  
ATOM   2818  OG1 THR B  44      -2.237 -14.680  -1.596  1.00 84.64      B    O  
ATOM   2819  N   ALA B  45      -1.318 -10.451  -0.833  1.00 95.67      B    N  
ATOM   2820  CA  ALA B  45      -1.290  -9.081  -0.346  1.00 95.76      B    C  
ATOM   2821  C   ALA B  45      -1.136  -8.044  -1.484  1.00 95.72      B    C  
ATOM   2822  O   ALA B  45      -1.733  -6.974  -1.436  1.00 94.65      B    O  
ATOM   2823  CB  ALA B  45      -0.149  -8.962   0.676  1.00 95.41      B    C  
ATOM   2824  N   ALA B  46      -0.399  -8.369  -2.548  1.00 95.43      B    N  
ATOM   2825  CA  ALA B  46      -0.272  -7.520  -3.723  1.00 95.16      B    C  
ATOM   2826  C   ALA B  46      -1.603  -7.369  -4.472  1.00 95.04      B    C  
ATOM   2827  O   ALA B  46      -1.914  -6.275  -4.943  1.00 93.60      B    O  
ATOM   2828  CB  ALA B  46       0.824  -8.085  -4.640  1.00 94.55      B    C  
ATOM   2829  N   MET B  47      -2.411  -8.424  -4.554  1.00 94.96      B    N  
ATOM   2830  CA  MET B  47      -3.745  -8.351  -5.158  1.00 94.38      B    C  
ATOM   2831  C   MET B  47      -4.719  -7.532  -4.308  1.00 94.77      B    C  
ATOM   2832  O   MET B  47      -5.464  -6.720  -4.866  1.00 93.59      B    O  
ATOM   2833  CB  MET B  47      -4.279  -9.764  -5.412  1.00 92.84      B    C  
ATOM   2834  CG  MET B  47      -3.546 -10.455  -6.562  1.00 87.61      B    C  
ATOM   2835  SD  MET B  47      -3.675  -9.655  -8.195  1.00 84.10      B    S  
ATOM   2836  CE  MET B  47      -5.444  -9.867  -8.511  1.00 75.31      B    C  
ATOM   2837  N   GLU B  48      -4.664  -7.645  -2.990  1.00 95.15      B    N  
ATOM   2838  CA  GLU B  48      -5.417  -6.767  -2.090  1.00 95.20      B    C  
ATOM   2839  C   GLU B  48      -4.989  -5.299  -2.246  1.00 95.75      B    C  
ATOM   2840  O   GLU B  48      -5.832  -4.418  -2.402  1.00 94.86      B    O  
ATOM   2841  CB  GLU B  48      -5.232  -7.204  -0.629  1.00 94.21      B    C  
ATOM   2842  CG  GLU B  48      -5.882  -8.548  -0.331  1.00 89.07      B    C  
ATOM   2843  CD  GLU B  48      -5.715  -8.992   1.125  1.00 90.30      B    C  
ATOM   2844  OE1 GLU B  48      -6.282 -10.051   1.484  1.00 83.90      B    O  
ATOM   2845  OE2 GLU B  48      -5.019  -8.306   1.896  1.00 85.52      B    O1-
ATOM   2846  N   ALA B  49      -3.690  -5.030  -2.309  1.00 95.70      B    N  
ATOM   2847  CA  ALA B  49      -3.165  -3.698  -2.541  1.00 95.82      B    C  
ATOM   2848  C   ALA B  49      -3.632  -3.117  -3.882  1.00 96.08      B    C  
ATOM   2849  O   ALA B  49      -3.998  -1.936  -3.953  1.00 94.78      B    O  
ATOM   2850  CB  ALA B  49      -1.633  -3.742  -2.450  1.00 95.48      B    C  
ATOM   2851  N   ARG B  50      -3.706  -3.932  -4.944  1.00 95.29      B    N  
ATOM   2852  CA  ARG B  50      -4.279  -3.524  -6.237  1.00 94.54      B    C  
ATOM   2853  C   ARG B  50      -5.740  -3.098  -6.095  1.00 94.85      B    C  
ATOM   2854  O   ARG B  50      -6.108  -2.057  -6.618  1.00 93.58      B    O  
ATOM   2855  CB  ARG B  50      -4.174  -4.650  -7.269  1.00 93.09      B    C  
ATOM   2856  CG  ARG B  50      -2.754  -4.782  -7.833  1.00 89.63      B    C  
ATOM   2857  CD  ARG B  50      -2.677  -5.945  -8.810  1.00 89.00      B    C  
ATOM   2858  NE  ARG B  50      -1.318  -6.060  -9.368  1.00 87.05      B    N  
ATOM   2859  CZ  ARG B  50      -0.995  -6.487 -10.569  1.00 86.45      B    C  
ATOM   2860  NH1 ARG B  50      -1.873  -6.935 -11.417  1.00 80.76      B    N1+
ATOM   2861  NH2 ARG B  50       0.249  -6.453 -10.945  1.00 81.65      B    N  
ATOM   2862  N   ALA B  51      -6.542  -3.860  -5.378  1.00 94.95      B    N  
ATOM   2863  CA  ALA B  51      -7.933  -3.514  -5.142  1.00 94.98      B    C  
ATOM   2864  C   ALA B  51      -8.058  -2.187  -4.381  1.00 95.62      B    C  
ATOM   2865  O   ALA B  51      -8.744  -1.278  -4.843  1.00 94.87      B    O  
ATOM   2866  CB  ALA B  51      -8.619  -4.666  -4.404  1.00 94.03      B    C  
ATOM   2867  N   PHE B  52      -7.342  -2.022  -3.281  1.00 96.29      B    N  
ATOM   2868  CA  PHE B  52      -7.413  -0.823  -2.452  1.00 96.70      B    C  
ATOM   2869  C   PHE B  52      -6.912   0.434  -3.177  1.00 96.68      B    C  
ATOM   2870  O   PHE B  52      -7.530   1.499  -3.094  1.00 94.93      B    O  
ATOM   2871  CB  PHE B  52      -6.630  -1.059  -1.164  1.00 96.50      B    C  
ATOM   2872  CG  PHE B  52      -7.127  -2.171  -0.253  1.00 96.93      B    C  
ATOM   2873  CD1 PHE B  52      -8.359  -2.826  -0.450  1.00 94.21      B    C  
ATOM   2874  CD2 PHE B  52      -6.324  -2.538   0.851  1.00 94.27      B    C  
ATOM   2875  CE1 PHE B  52      -8.792  -3.827   0.434  1.00 93.78      B    C  
ATOM   2876  CE2 PHE B  52      -6.756  -3.542   1.730  1.00 93.63      B    C  
ATOM   2877  CZ  PHE B  52      -7.987  -4.184   1.525  1.00 94.95      B    C  
ATOM   2878  N   ASN B  53      -5.845   0.314  -3.965  1.00 96.12      B    N  
ATOM   2879  CA  ASN B  53      -5.366   1.409  -4.796  1.00 95.93      B    C  
ATOM   2880  C   ASN B  53      -6.365   1.757  -5.911  1.00 95.96      B    C  
ATOM   2881  O   ASN B  53      -6.610   2.930  -6.174  1.00 94.54      B    O  
ATOM   2882  CB  ASN B  53      -3.984   1.045  -5.356  1.00 95.47      B    C  
ATOM   2883  CG  ASN B  53      -2.916   1.043  -4.278  1.00 94.92      B    C  
ATOM   2884  ND2 ASN B  53      -1.859   0.289  -4.476  1.00 86.88      B    N  
ATOM   2885  OD1 ASN B  53      -2.988   1.725  -3.273  1.00 86.88      B    O  
ATOM   2886  N   PHE B  54      -7.015   0.754  -6.512  1.00 95.87      B    N  
ATOM   2887  CA  PHE B  54      -8.083   0.994  -7.483  1.00 95.32      B    C  
ATOM   2888  C   PHE B  54      -9.263   1.746  -6.858  1.00 95.69      B    C  
ATOM   2889  O   PHE B  54      -9.763   2.694  -7.454  1.00 94.75      B    O  
ATOM   2890  CB  PHE B  54      -8.524  -0.329  -8.110  1.00 94.36      B    C  
ATOM   2891  CG  PHE B  54      -9.539  -0.146  -9.211  1.00 93.89      B    C  
ATOM   2892  CD1 PHE B  54     -10.915  -0.339  -8.963  1.00 91.15      B    C  
ATOM   2893  CD2 PHE B  54      -9.121   0.244 -10.491  1.00 91.05      B    C  
ATOM   2894  CE1 PHE B  54     -11.859  -0.144  -9.994  1.00 89.57      B    C  
ATOM   2895  CE2 PHE B  54     -10.053   0.445 -11.515  1.00 89.33      B    C  
ATOM   2896  CZ  PHE B  54     -11.420   0.255 -11.270  1.00 90.35      B    C  
ATOM   2897  N   TYR B  55      -9.655   1.396  -5.632  1.00 96.23      B    N  
ATOM   2898  CA  TYR B  55     -10.682   2.133  -4.890  1.00 96.49      B    C  
ATOM   2899  C   TYR B  55     -10.292   3.594  -4.668  1.00 96.40      B    C  
ATOM   2900  O   TYR B  55     -11.110   4.487  -4.873  1.00 95.37      B    O  
ATOM   2901  CB  TYR B  55     -10.938   1.482  -3.532  1.00 96.03      B    C  
ATOM   2902  CG  TYR B  55     -11.335   0.025  -3.517  1.00 96.14      B    C  
ATOM   2903  CD1 TYR B  55     -11.889  -0.618  -4.639  1.00 93.57      B    C  
ATOM   2904  CD2 TYR B  55     -11.147  -0.714  -2.320  1.00 93.56      B    C  
ATOM   2905  CE1 TYR B  55     -12.239  -1.979  -4.591  1.00 93.18      B    C  
ATOM   2906  CE2 TYR B  55     -11.496  -2.063  -2.257  1.00 92.98      B    C  
ATOM   2907  CZ  TYR B  55     -12.039  -2.689  -3.392  1.00 94.06      B    C  
ATOM   2908  OH  TYR B  55     -12.377  -4.017  -3.334  1.00 92.60      B    O  
ATOM   2909  N   ALA B  56      -9.035   3.864  -4.327  1.00 96.67      B    N  
ATOM   2910  CA  ALA B  56      -8.561   5.227  -4.145  1.00 96.60      B    C  
ATOM   2911  C   ALA B  56      -8.663   6.045  -5.443  1.00 96.74      B    C  
ATOM   2912  O   ALA B  56      -9.181   7.163  -5.429  1.00 95.42      B    O  
ATOM   2913  CB  ALA B  56      -7.131   5.167  -3.615  1.00 96.04      B    C  
ATOM   2914  N   PHE B  57      -8.248   5.481  -6.574  1.00 96.75      B    N  
ATOM   2915  CA  PHE B  57      -8.373   6.157  -7.865  1.00 96.41      B    C  
ATOM   2916  C   PHE B  57      -9.833   6.367  -8.286  1.00 96.44      B    C  
ATOM   2917  O   PHE B  57     -10.172   7.449  -8.770  1.00 95.09      B    O  
ATOM   2918  CB  PHE B  57      -7.602   5.378  -8.933  1.00 95.57      B    C  
ATOM   2919  CG  PHE B  57      -6.101   5.428  -8.795  1.00 95.31      B    C  
ATOM   2920  CD1 PHE B  57      -5.416   6.660  -8.848  1.00 92.60      B    C  
ATOM   2921  CD2 PHE B  57      -5.359   4.246  -8.641  1.00 92.38      B    C  
ATOM   2922  CE1 PHE B  57      -4.025   6.714  -8.720  1.00 90.99      B    C  
ATOM   2923  CE2 PHE B  57      -3.959   4.289  -8.522  1.00 90.77      B    C  
ATOM   2924  CZ  PHE B  57      -3.293   5.523  -8.555  1.00 91.88      B    C  
ATOM   2925  N   THR B  58     -10.709   5.384  -8.077  1.00 96.16      B    N  
ATOM   2926  CA  THR B  58     -12.139   5.541  -8.386  1.00 95.72      B    C  
ATOM   2927  C   THR B  58     -12.799   6.587  -7.499  1.00 96.16      B    C  
ATOM   2928  O   THR B  58     -13.504   7.444  -8.028  1.00 94.81      B    O  
ATOM   2929  CB  THR B  58     -12.932   4.228  -8.304  1.00 93.95      B    C  
ATOM   2930  CG2 THR B  58     -12.546   3.263  -9.417  1.00 79.88      B    C  
ATOM   2931  OG1 THR B  58     -12.743   3.567  -7.087  1.00 80.17      B    O  
ATOM   2932  N   ASN B  59     -12.506   6.623  -6.205  1.00 96.64      B    N  
ATOM   2933  CA  ASN B  59     -13.036   7.633  -5.292  1.00 96.51      B    C  
ATOM   2934  C   ASN B  59     -12.603   9.045  -5.687  1.00 96.70      B    C  
ATOM   2935  O   ASN B  59     -13.428   9.953  -5.755  1.00 95.43      B    O  
ATOM   2936  CB  ASN B  59     -12.580   7.315  -3.862  1.00 95.90      B    C  
ATOM   2937  CG  ASN B  59     -13.309   6.130  -3.256  1.00 95.19      B    C  
ATOM   2938  ND2 ASN B  59     -12.818   5.647  -2.139  1.00 87.21      B    N  
ATOM   2939  OD1 ASN B  59     -14.313   5.660  -3.750  1.00 87.06      B    O  
ATOM   2940  N   ARG B  60     -11.329   9.244  -6.026  1.00 96.62      B    N  
ATOM   2941  CA  ARG B  60     -10.840  10.545  -6.510  1.00 96.69      B    C  
ATOM   2942  C   ARG B  60     -11.462  10.944  -7.850  1.00 96.67      B    C  
ATOM   2943  O   ARG B  60     -11.727  12.120  -8.069  1.00 94.82      B    O  
ATOM   2944  CB  ARG B  60      -9.309  10.527  -6.599  1.00 95.81      B    C  
ATOM   2945  CG  ARG B  60      -8.619  10.450  -5.230  1.00 91.88      B    C  
ATOM   2946  CD  ARG B  60      -8.854  11.697  -4.382  1.00 92.05      B    C  
ATOM   2947  NE  ARG B  60      -8.105  11.603  -3.117  1.00 91.25      B    N  
ATOM   2948  CZ  ARG B  60      -8.057  12.513  -2.164  1.00 93.40      B    C  
ATOM   2949  NH1 ARG B  60      -8.676  13.659  -2.240  1.00 84.86      B    N1+
ATOM   2950  NH2 ARG B  60      -7.381  12.267  -1.075  1.00 87.14      B    N  
ATOM   2951  N   THR B  61     -11.758   9.978  -8.713  1.00 96.54      B    N  
ATOM   2952  CA  THR B  61     -12.476  10.223  -9.969  1.00 96.08      B    C  
ATOM   2953  C   THR B  61     -13.928  10.618  -9.714  1.00 96.19      B    C  
ATOM   2954  O   THR B  61     -14.419  11.563 -10.325  1.00 94.60      B    O  
ATOM   2955  CB  THR B  61     -12.396   9.006 -10.898  1.00 94.91      B    C  
ATOM   2956  CG2 THR B  61     -12.931   9.337 -12.298  1.00 83.92      B    C  
ATOM   2957  OG1 THR B  61     -11.068   8.609 -11.077  1.00 84.12      B    O  
ATOM   2958  N   GLN B  62     -14.605   9.971  -8.764  1.00 96.47      B    N  
ATOM   2959  CA  GLN B  62     -15.953  10.352  -8.333  1.00 96.24      B    C  
ATOM   2960  C   GLN B  62     -15.984  11.786  -7.782  1.00 96.20      B    C  
ATOM   2961  O   GLN B  62     -16.845  12.567  -8.170  1.00 95.20      B    O  
ATOM   2962  CB  GLN B  62     -16.474   9.385  -7.264  1.00 95.84      B    C  
ATOM   2963  CG  GLN B  62     -16.859   8.001  -7.809  1.00 94.01      B    C  
ATOM   2964  CD  GLN B  62     -17.509   7.122  -6.735  1.00 93.69      B    C  
ATOM   2965  NE2 GLN B  62     -18.217   6.086  -7.118  1.00 84.25      B    N  
ATOM   2966  OE1 GLN B  62     -17.411   7.365  -5.552  1.00 85.93      B    O  
ATOM   2967  N   VAL B  63     -15.008  12.162  -6.956  1.00 96.64      B    N  
ATOM   2968  CA  VAL B  63     -14.863  13.538  -6.462  1.00 96.59      B    C  
ATOM   2969  C   VAL B  63     -14.715  14.525  -7.625  1.00 96.24      B    C  
ATOM   2970  O   VAL B  63     -15.412  15.535  -7.662  1.00 95.13      B    O  
ATOM   2971  CB  VAL B  63     -13.674  13.652  -5.487  1.00 96.04      B    C  
ATOM   2972  CG1 VAL B  63     -13.345  15.105  -5.123  1.00 92.54      B    C  
ATOM   2973  CG2 VAL B  63     -13.957  12.920  -4.173  1.00 92.60      B    C  
ATOM   2974  N   SER B  64     -13.878  14.212  -8.618  1.00 96.36      B    N  
ATOM   2975  CA  SER B  64     -13.700  15.062  -9.801  1.00 95.58      B    C  
ATOM   2976  C   SER B  64     -15.000  15.234 -10.599  1.00 95.49      B    C  
ATOM   2977  O   SER B  64     -15.318  16.342 -11.030  1.00 93.40      B    O  
ATOM   2978  CB  SER B  64     -12.601  14.474 -10.693  1.00 94.00      B    C  
ATOM   2979  OG  SER B  64     -12.263  15.373 -11.734  1.00 84.44      B    O  
ATOM   2980  N   HIS B  65     -15.795  14.171 -10.743  1.00 96.11      B    N  
ATOM   2981  CA  HIS B  65     -17.101  14.251 -11.390  1.00 95.64      B    C  
ATOM   2982  C   HIS B  65     -18.102  15.101 -10.606  1.00 95.60      B    C  
ATOM   2983  O   HIS B  65     -18.802  15.904 -11.209  1.00 94.58      B    O  
ATOM   2984  CB  HIS B  65     -17.677  12.846 -11.600  1.00 94.84      B    C  
ATOM   2985  CG  HIS B  65     -16.952  11.987 -12.590  1.00 94.55      B    C  
ATOM   2986  CD2 HIS B  65     -16.137  12.380 -13.624  1.00 86.37      B    C  
ATOM   2987  ND1 HIS B  65     -17.038  10.603 -12.659  1.00 85.75      B    N  
ATOM   2988  CE1 HIS B  65     -16.307  10.191 -13.688  1.00 87.43      B    C  
ATOM   2989  NE2 HIS B  65     -15.739  11.238 -14.295  1.00 88.90      B    N  
ATOM   2990  N   TYR B  66     -18.137  14.991  -9.282  1.00 96.27      B    N  
ATOM   2991  CA  TYR B  66     -18.998  15.852  -8.458  1.00 96.28      B    C  
ATOM   2992  C   TYR B  66     -18.603  17.332  -8.549  1.00 95.73      B    C  
ATOM   2993  O   TYR B  66     -19.478  18.182  -8.635  1.00 94.23      B    O  
ATOM   2994  CB  TYR B  66     -18.980  15.383  -7.000  1.00 96.09      B    C  
ATOM   2995  CG  TYR B  66     -19.664  14.076  -6.723  1.00 96.39      B    C  
ATOM   2996  CD1 TYR B  66     -20.950  13.798  -7.236  1.00 94.25      B    C  
ATOM   2997  CD2 TYR B  66     -19.038  13.112  -5.897  1.00 94.20      B    C  
ATOM   2998  CE1 TYR B  66     -21.593  12.580  -6.947  1.00 93.67      B    C  
ATOM   2999  CE2 TYR B  66     -19.670  11.889  -5.597  1.00 93.56      B    C  
ATOM   3000  CZ  TYR B  66     -20.946  11.631  -6.137  1.00 94.94      B    C  
ATOM   3001  OH  TYR B  66     -21.565  10.419  -5.861  1.00 93.59      B    O  
ATOM   3002  N   VAL B  67     -17.315  17.638  -8.622  1.00 96.00      B    N  
ATOM   3003  CA  VAL B  67     -16.853  19.017  -8.850  1.00 95.57      B    C  
ATOM   3004  C   VAL B  67     -17.292  19.511 -10.236  1.00 95.10      B    C  
ATOM   3005  O   VAL B  67     -17.768  20.634 -10.347  1.00 93.98      B    O  
ATOM   3006  CB  VAL B  67     -15.332  19.132  -8.662  1.00 94.99      B    C  
ATOM   3007  CG1 VAL B  67     -14.805  20.522  -9.023  1.00 91.16      B    C  
ATOM   3008  CG2 VAL B  67     -14.952  18.884  -7.207  1.00 91.24      B    C  
ATOM   3009  N   SER B  68     -17.215  18.669 -11.266  1.00 95.37      B    N  
ATOM   3010  CA  SER B  68     -17.730  19.014 -12.597  1.00 94.43      B    C  
ATOM   3011  C   SER B  68     -19.247  19.255 -12.579  1.00 94.52      B    C  
ATOM   3012  O   SER B  68     -19.708  20.231 -13.166  1.00 92.99      B    O  
ATOM   3013  CB  SER B  68     -17.386  17.918 -13.608  1.00 92.97      B    C  
ATOM   3014  OG  SER B  68     -15.984  17.764 -13.725  1.00 78.35      B    O  
ATOM   3015  N   ALA B  69     -20.009  18.444 -11.852  1.00 95.22      B    N  
ATOM   3016  CA  ALA B  69     -21.441  18.666 -11.667  1.00 95.08      B    C  
ATOM   3017  C   ALA B  69     -21.728  20.005 -10.965  1.00 95.02      B    C  
ATOM   3018  O   ALA B  69     -22.602  20.760 -11.405  1.00 93.83      B    O  
ATOM   3019  CB  ALA B  69     -22.031  17.486 -10.884  1.00 94.49      B    C  
ATOM   3020  N   MET B  70     -20.950  20.354  -9.944  1.00 95.14      B    N  
ATOM   3021  CA  MET B  70     -21.042  21.665  -9.282  1.00 94.90      B    C  
ATOM   3022  C   MET B  70     -20.721  22.827 -10.233  1.00 94.65      B    C  
ATOM   3023  O   MET B  70     -21.337  23.879 -10.116  1.00 93.23      B    O  
ATOM   3024  CB  MET B  70     -20.092  21.741  -8.086  1.00 94.64      B    C  
ATOM   3025  CG  MET B  70     -20.528  20.883  -6.907  1.00 91.74      B    C  
ATOM   3026  SD  MET B  70     -19.371  21.027  -5.513  1.00 90.58      B    S  
ATOM   3027  CE  MET B  70     -20.128  19.853  -4.392  1.00 82.70      B    C  
ATOM   3028  N   MET B  71     -19.801  22.664 -11.183  1.00 94.50      B    N  
ATOM   3029  CA  MET B  71     -19.531  23.689 -12.199  1.00 93.61      B    C  
ATOM   3030  C   MET B  71     -20.717  23.903 -13.123  1.00 93.70      B    C  
ATOM   3031  O   MET B  71     -21.064  25.050 -13.397  1.00 92.39      B    O  
ATOM   3032  CB  MET B  71     -18.320  23.318 -13.060  1.00 92.22      B    C  
ATOM   3033  CG  MET B  71     -17.032  23.380 -12.279  1.00 86.23      B    C  
ATOM   3034  SD  MET B  71     -15.601  22.922 -13.300  1.00 83.26      B    S  
ATOM   3035  CE  MET B  71     -14.463  22.679 -11.942  1.00 74.70      B    C  
ATOM   3036  N   TRP B  72     -21.361  22.818 -13.567  1.00 94.30      B    N  
ATOM   3037  CA  TRP B  72     -22.560  22.917 -14.399  1.00 94.09      B    C  
ATOM   3038  C   TRP B  72     -23.710  23.596 -13.666  1.00 94.23      B    C  
ATOM   3039  O   TRP B  72     -24.304  24.526 -14.202  1.00 92.46      B    O  
ATOM   3040  CB  TRP B  72     -22.956  21.523 -14.880  1.00 92.92      B    C  
ATOM   3041  CG  TRP B  72     -22.136  21.014 -16.020  1.00 91.84      B    C  
ATOM   3042  CD1 TRP B  72     -21.203  20.043 -15.957  1.00 87.86      B    C  
ATOM   3043  CD2 TRP B  72     -22.171  21.467 -17.409  1.00 89.17      B    C  
ATOM   3044  CE2 TRP B  72     -21.233  20.687 -18.136  1.00 88.06      B    C  
ATOM   3045  CE3 TRP B  72     -22.916  22.432 -18.110  1.00 86.57      B    C  
ATOM   3046  NE1 TRP B  72     -20.661  19.837 -17.224  1.00 86.50      B    N  
ATOM   3047  CZ2 TRP B  72     -21.038  20.865 -19.526  1.00 85.98      B    C  
ATOM   3048  CZ3 TRP B  72     -22.718  22.611 -19.492  1.00 83.39      B    C  
ATOM   3049  CH2 TRP B  72     -21.792  21.831 -20.186  1.00 83.73      B    C  
ATOM   3050  N   GLN B  73     -23.958  23.236 -12.421  1.00 93.98      B    N  
ATOM   3051  CA  GLN B  73     -24.979  23.911 -11.618  1.00 94.10      B    C  
ATOM   3052  C   GLN B  73     -24.609  25.374 -11.310  1.00 94.39      B    C  
ATOM   3053  O   GLN B  73     -25.479  26.235 -11.237  1.00 92.99      B    O  
ATOM   3054  CB  GLN B  73     -25.225  23.084 -10.350  1.00 93.53      B    C  
ATOM   3055  CG  GLN B  73     -26.408  23.654  -9.546  1.00 90.78      B    C  
ATOM   3056  CD  GLN B  73     -26.933  22.686  -8.491  1.00 88.57      B    C  
ATOM   3057  NE2 GLN B  73     -27.701  23.160  -7.550  1.00 77.27      B    N  
ATOM   3058  OE1 GLN B  73     -26.688  21.488  -8.507  1.00 80.13      B    O  
ATOM   3059  N   SER B  74     -23.330  25.685 -11.184  1.00 94.00      B    N  
ATOM   3060  CA  SER B  74     -22.852  27.063 -11.028  1.00 93.60      B    C  
ATOM   3061  C   SER B  74     -23.101  27.898 -12.283  1.00 93.32      B    C  
ATOM   3062  O   SER B  74     -23.471  29.055 -12.167  1.00 91.38      B    O  
ATOM   3063  CB  SER B  74     -21.351  27.103 -10.713  1.00 93.04      B    C  
ATOM   3064  OG  SER B  74     -21.050  26.406  -9.532  1.00 81.97      B    O  
ATOM   3065  N   LEU B  75     -22.893  27.316 -13.464  1.00 92.64      B    N  
ATOM   3066  CA  LEU B  75     -23.196  27.971 -14.731  1.00 91.82      B    C  
ATOM   3067  C   LEU B  75     -24.693  28.249 -14.860  1.00 92.25      B    C  
ATOM   3068  O   LEU B  75     -25.070  29.374 -15.167  1.00 91.05      B    O  
ATOM   3069  CB  LEU B  75     -22.678  27.097 -15.893  1.00 90.41      B    C  
ATOM   3070  CG  LEU B  75     -22.966  27.686 -17.296  1.00 88.05      B    C  
ATOM   3071  CD1 LEU B  75     -22.207  28.997 -17.538  1.00 82.90      B    C  
ATOM   3072  CD2 LEU B  75     -22.550  26.685 -18.366  1.00 81.46      B    C  
ATOM   3073  N   ASP B  76     -25.517  27.253 -14.573  1.00 92.47      B    N  
ATOM   3074  CA  ASP B  76     -26.972  27.375 -14.636  1.00 92.98      B    C  
ATOM   3075  C   ASP B  76     -27.486  28.478 -13.689  1.00 93.30      B    C  
ATOM   3076  O   ASP B  76     -28.098  29.452 -14.126  1.00 91.65      B    O  
ATOM   3077  CB  ASP B  76     -27.567  25.995 -14.317  1.00 91.88      B    C  
ATOM   3078  CG  ASP B  76     -29.040  25.900 -14.701  1.00 91.54      B    C  
ATOM   3079  OD1 ASP B  76     -29.392  26.495 -15.738  1.00 84.25      B    O  
ATOM   3080  OD2 ASP B  76     -29.757  25.182 -13.984  1.00 84.79      B    O1-
ATOM   3081  N   SER B  77     -27.086  28.430 -12.429  1.00 93.71      B    N  
ATOM   3082  CA  SER B  77     -27.423  29.458 -11.440  1.00 93.64      B    C  
ATOM   3083  C   SER B  77     -26.986  30.860 -11.880  1.00 93.78      B    C  
ATOM   3084  O   SER B  77     -27.730  31.827 -11.720  1.00 91.61      B    O  
ATOM   3085  CB  SER B  77     -26.767  29.104 -10.093  1.00 92.88      B    C  
ATOM   3086  OG  SER B  77     -27.043  30.084  -9.111  1.00 84.37      B    O  
ATOM   3087  N   PHE B  78     -25.790  30.967 -12.479  1.00 92.37      B    N  
ATOM   3088  CA  PHE B  78     -25.288  32.247 -12.969  1.00 91.57      B    C  
ATOM   3089  C   PHE B  78     -26.106  32.788 -14.145  1.00 92.02      B    C  
ATOM   3090  O   PHE B  78     -26.418  33.969 -14.166  1.00 91.06      B    O  
ATOM   3091  CB  PHE B  78     -23.813  32.107 -13.336  1.00 90.34      B    C  
ATOM   3092  CG  PHE B  78     -23.217  33.379 -13.895  1.00 89.80      B    C  
ATOM   3093  CD1 PHE B  78     -22.891  33.475 -15.258  1.00 85.33      B    C  
ATOM   3094  CD2 PHE B  78     -23.020  34.491 -13.052  1.00 84.53      B    C  
ATOM   3095  CE1 PHE B  78     -22.361  34.667 -15.772  1.00 82.87      B    C  
ATOM   3096  CE2 PHE B  78     -22.494  35.683 -13.565  1.00 82.45      B    C  
ATOM   3097  CZ  PHE B  78     -22.156  35.784 -14.929  1.00 83.67      B    C  
ATOM   3098  N   LEU B  79     -26.498  31.931 -15.097  1.00 91.84      B    N  
ATOM   3099  CA  LEU B  79     -27.312  32.338 -16.242  1.00 91.69      B    C  
ATOM   3100  C   LEU B  79     -28.680  32.875 -15.796  1.00 92.16      B    C  
ATOM   3101  O   LEU B  79     -29.084  33.957 -16.232  1.00 91.14      B    O  
ATOM   3102  CB  LEU B  79     -27.480  31.146 -17.204  1.00 90.53      B    C  
ATOM   3103  CG  LEU B  79     -26.207  30.755 -17.981  1.00 86.02      B    C  
ATOM   3104  CD1 LEU B  79     -26.465  29.457 -18.753  1.00 80.32      B    C  
ATOM   3105  CD2 LEU B  79     -25.776  31.833 -18.976  1.00 79.60      B    C  
ATOM   3106  N   PHE B  80     -29.347  32.192 -14.870  1.00 93.12      B    N  
ATOM   3107  CA  PHE B  80     -30.616  32.672 -14.310  1.00 93.44      B    C  
ATOM   3108  C   PHE B  80     -30.449  33.930 -13.454  1.00 93.30      B    C  
ATOM   3109  O   PHE B  80     -31.319  34.801 -13.456  1.00 91.27      B    O  
ATOM   3110  CB  PHE B  80     -31.288  31.539 -13.536  1.00 93.10      B    C  
ATOM   3111  CG  PHE B  80     -31.987  30.565 -14.450  1.00 93.74      B    C  
ATOM   3112  CD1 PHE B  80     -33.279  30.860 -14.940  1.00 89.73      B    C  
ATOM   3113  CD2 PHE B  80     -31.352  29.392 -14.869  1.00 89.83      B    C  
ATOM   3114  CE1 PHE B  80     -33.911  29.996 -15.832  1.00 88.67      B    C  
ATOM   3115  CE2 PHE B  80     -31.984  28.519 -15.773  1.00 88.53      B    C  
ATOM   3116  CZ  PHE B  80     -33.263  28.821 -16.262  1.00 90.51      B    C  
ATOM   3117  N   SER B  81     -29.311  34.102 -12.794  1.00 93.07      B    N  
ATOM   3118  CA  SER B  81     -28.983  35.349 -12.090  1.00 92.58      B    C  
ATOM   3119  C   SER B  81     -28.830  36.526 -13.064  1.00 92.76      B    C  
ATOM   3120  O   SER B  81     -29.313  37.622 -12.775  1.00 90.58      B    O  
ATOM   3121  CB  SER B  81     -27.702  35.171 -11.276  1.00 91.25      B    C  
ATOM   3122  OG  SER B  81     -27.430  36.329 -10.511  1.00 80.84      B    O  
ATOM   3123  N   VAL B  82     -28.208  36.297 -14.224  1.00 91.62      B    N  
ATOM   3124  CA  VAL B  82     -28.106  37.316 -15.275  1.00 90.76      B    C  
ATOM   3125  C   VAL B  82     -29.487  37.657 -15.832  1.00 91.58      B    C  
ATOM   3126  O   VAL B  82     -29.794  38.833 -15.998  1.00 90.65      B    O  
ATOM   3127  CB  VAL B  82     -27.133  36.873 -16.390  1.00 89.38      B    C  
ATOM   3128  CG1 VAL B  82     -27.157  37.814 -17.599  1.00 83.40      B    C  
ATOM   3129  CG2 VAL B  82     -25.694  36.847 -15.870  1.00 83.75      B    C  
ATOM   3130  N   GLN B  83     -30.344  36.661 -16.066  1.00 91.66      B    N  
ATOM   3131  CA  GLN B  83     -31.726  36.897 -16.498  1.00 92.37      B    C  
ATOM   3132  C   GLN B  83     -32.498  37.740 -15.478  1.00 92.75      B    C  
ATOM   3133  O   GLN B  83     -33.129  38.732 -15.851  1.00 91.51      B    O  
ATOM   3134  CB  GLN B  83     -32.434  35.556 -16.738  1.00 91.84      B    C  
ATOM   3135  CG  GLN B  83     -33.808  35.750 -17.387  1.00 90.60      B    C  
ATOM   3136  CD  GLN B  83     -34.624  34.457 -17.477  1.00 88.87      B    C  
ATOM   3137  NE2 GLN B  83     -35.587  34.397 -18.367  1.00 79.52      B    N  
ATOM   3138  OE1 GLN B  83     -34.429  33.514 -16.743  1.00 82.17      B    O  
ATOM   3139  N   ALA B  84     -32.408  37.394 -14.201  1.00 92.95      B    N  
ATOM   3140  CA  ALA B  84     -33.050  38.137 -13.128  1.00 92.76      B    C  
ATOM   3141  C   ALA B  84     -32.530  39.578 -13.047  1.00 92.93      B    C  
ATOM   3142  O   ALA B  84     -33.319  40.513 -12.952  1.00 90.86      B    O  
ATOM   3143  CB  ALA B  84     -32.841  37.383 -11.811  1.00 92.14      B    C  
ATOM   3144  N   PHE B  85     -31.201  39.758 -13.165  1.00 91.78      B    N  
ATOM   3145  CA  PHE B  85     -30.584  41.081 -13.142  1.00 90.91      B    C  
ATOM   3146  C   PHE B  85     -31.042  41.961 -14.314  1.00 91.31      B    C  
ATOM   3147  O   PHE B  85     -31.428  43.105 -14.100  1.00 90.27      B    O  
ATOM   3148  CB  PHE B  85     -29.062  40.920 -13.144  1.00 90.33      B    C  
ATOM   3149  CG  PHE B  85     -28.326  42.238 -13.155  1.00 90.14      B    C  
ATOM   3150  CD1 PHE B  85     -27.734  42.723 -14.337  1.00 84.95      B    C  
ATOM   3151  CD2 PHE B  85     -28.262  43.018 -11.982  1.00 84.65      B    C  
ATOM   3152  CE1 PHE B  85     -27.074  43.963 -14.345  1.00 83.30      B    C  
ATOM   3153  CE2 PHE B  85     -27.605  44.259 -11.985  1.00 83.31      B    C  
ATOM   3154  CZ  PHE B  85     -27.011  44.731 -13.163  1.00 84.64      B    C  
ATOM   3155  N   LEU B  86     -31.060  41.424 -15.533  1.00 91.60      B    N  
ATOM   3156  CA  LEU B  86     -31.552  42.166 -16.697  1.00 91.53      B    C  
ATOM   3157  C   LEU B  86     -33.044  42.502 -16.567  1.00 91.82      B    C  
ATOM   3158  O   LEU B  86     -33.464  43.590 -16.957  1.00 90.42      B    O  
ATOM   3159  CB  LEU B  86     -31.293  41.349 -17.969  1.00 91.22      B    C  
ATOM   3160  CG  LEU B  86     -29.805  41.226 -18.367  1.00 88.91      B    C  
ATOM   3161  CD1 LEU B  86     -29.686  40.294 -19.572  1.00 82.80      B    C  
ATOM   3162  CD2 LEU B  86     -29.187  42.578 -18.741  1.00 82.57      B    C  
ATOM   3163  N   THR B  87     -33.826  41.595 -15.980  1.00 92.73      B    N  
ATOM   3164  CA  THR B  87     -35.252  41.828 -15.709  1.00 92.60      B    C  
ATOM   3165  C   THR B  87     -35.445  42.914 -14.645  1.00 92.60      B    C  
ATOM   3166  O   THR B  87     -36.322  43.748 -14.799  1.00 90.42      B    O  
ATOM   3167  CB  THR B  87     -35.958  40.530 -15.289  1.00 92.24      B    C  
ATOM   3168  CG2 THR B  87     -37.474  40.697 -15.230  1.00 80.62      B    C  
ATOM   3169  OG1 THR B  87     -35.708  39.514 -16.225  1.00 81.88      B    O  
ATOM   3170  N   ASP B  88     -34.598  42.971 -13.620  1.00 92.17      B    N  
ATOM   3171  CA  ASP B  88     -34.620  44.049 -12.622  1.00 91.59      B    C  
ATOM   3172  C   ASP B  88     -34.229  45.404 -13.229  1.00 91.55      B    C  
ATOM   3173  O   ASP B  88     -34.875  46.411 -12.958  1.00 89.16      B    O  
ATOM   3174  CB  ASP B  88     -33.685  43.709 -11.446  1.00 90.29      B    C  
ATOM   3175  CG  ASP B  88     -34.344  42.925 -10.306  1.00 88.77      B    C  
ATOM   3176  OD1 ASP B  88     -35.566  43.056 -10.097  1.00 81.68      B    O  
ATOM   3177  OD2 ASP B  88     -33.600  42.247  -9.562  1.00 82.55      B    O1-
ATOM   3178  N   ILE B  89     -33.218  45.440 -14.103  1.00 91.06      B    N  
ATOM   3179  CA  ILE B  89     -32.850  46.668 -14.837  1.00 89.86      B    C  
ATOM   3180  C   ILE B  89     -34.006  47.131 -15.722  1.00 89.84      B    C  
ATOM   3181  O   ILE B  89     -34.341  48.324 -15.732  1.00 88.30      B    O  
ATOM   3182  CB  ILE B  89     -31.565  46.441 -15.667  1.00 88.89      B    C  
ATOM   3183  CG1 ILE B  89     -30.311  46.160 -14.785  1.00 83.33      B    C  
ATOM   3184  CG2 ILE B  89     -31.269  47.632 -16.595  1.00 80.88      B    C  
ATOM   3185  CD1 ILE B  89     -29.623  47.366 -14.159  1.00 71.51      B    C  
ATOM   3186  N   TYR B  90     -34.676  46.195 -16.421  1.00 90.85      B    N  
ATOM   3187  CA  TYR B  90     -35.869  46.502 -17.194  1.00 90.47      B    C  
ATOM   3188  C   TYR B  90     -37.001  47.017 -16.304  1.00 90.35      B    C  
ATOM   3189  O   TYR B  90     -37.625  48.027 -16.628  1.00 88.46      B    O  
ATOM   3190  CB  TYR B  90     -36.294  45.269 -17.984  1.00 89.99      B    C  
ATOM   3191  CG  TYR B  90     -37.528  45.499 -18.823  1.00 90.31      B    C  
ATOM   3192  CD1 TYR B  90     -38.802  45.153 -18.340  1.00 85.00      B    C  
ATOM   3193  CD2 TYR B  90     -37.409  46.114 -20.089  1.00 85.56      B    C  
ATOM   3194  CE1 TYR B  90     -39.952  45.421 -19.105  1.00 83.92      B    C  
ATOM   3195  CE2 TYR B  90     -38.545  46.383 -20.856  1.00 83.65      B    C  
ATOM   3196  CZ  TYR B  90     -39.823  46.040 -20.367  1.00 85.95      B    C  
ATOM   3197  OH  TYR B  90     -40.933  46.330 -21.107  1.00 84.67      B    O  
ATOM   3198  N   GLY B  91     -37.218  46.391 -15.160  1.00 89.21      B    N  
ATOM   3199  CA  GLY B  91     -38.203  46.816 -14.170  1.00 88.15      B    C  
ATOM   3200  C   GLY B  91     -37.916  48.207 -13.611  1.00 88.57      B    C  
ATOM   3201  O   GLY B  91     -38.832  49.028 -13.494  1.00 85.55      B    O  
ATOM   3202  N   PHE B  92     -36.651  48.535 -13.362  1.00 88.25      B    N  
ATOM   3203  CA  PHE B  92     -36.228  49.876 -12.979  1.00 86.72      B    C  
ATOM   3204  C   PHE B  92     -36.551  50.895 -14.074  1.00 86.68      B    C  
ATOM   3205  O   PHE B  92     -37.214  51.898 -13.801  1.00 84.90      B    O  
ATOM   3206  CB  PHE B  92     -34.730  49.875 -12.647  1.00 85.46      B    C  
ATOM   3207  CG  PHE B  92     -34.191  51.265 -12.376  1.00 84.48      B    C  
ATOM   3208  CD1 PHE B  92     -33.472  51.956 -13.364  1.00 78.10      B    C  
ATOM   3209  CD2 PHE B  92     -34.470  51.893 -11.146  1.00 77.69      B    C  
ATOM   3210  CE1 PHE B  92     -33.020  53.270 -13.117  1.00 75.15      B    C  
ATOM   3211  CE2 PHE B  92     -34.025  53.199 -10.900  1.00 73.94      B    C  
ATOM   3212  CZ  PHE B  92     -33.299  53.892 -11.887  1.00 76.71      B    C  
ATOM   3213  N   MET B  93     -36.199  50.612 -15.332  1.00 86.02      B    N  
ATOM   3214  CA  MET B  93     -36.526  51.481 -16.457  1.00 84.76      B    C  
ATOM   3215  C   MET B  93     -38.038  51.620 -16.640  1.00 84.21      B    C  
ATOM   3216  O   MET B  93     -38.529  52.715 -16.888  1.00 81.59      B    O  
ATOM   3217  CB  MET B  93     -35.884  50.957 -17.738  1.00 84.38      B    C  
ATOM   3218  CG  MET B  93     -34.368  51.120 -17.731  1.00 80.61      B    C  
ATOM   3219  SD  MET B  93     -33.613  50.734 -19.338  1.00 76.61      B    S  
ATOM   3220  CE  MET B  93     -31.883  50.925 -18.898  1.00 65.85      B    C  
ATOM   3221  N   ARG B  94     -38.798  50.534 -16.464  1.00 86.12      B    N  
ATOM   3222  CA  ARG B  94     -40.268  50.532 -16.532  1.00 85.65      B    C  
ATOM   3223  C   ARG B  94     -40.896  51.393 -15.439  1.00 85.54      B    C  
ATOM   3224  O   ARG B  94     -41.911  52.036 -15.698  1.00 81.54      B    O  
ATOM   3225  CB  ARG B  94     -40.753  49.080 -16.465  1.00 84.02      B    C  
ATOM   3226  CG  ARG B  94     -42.266  48.914 -16.570  1.00 80.24      B    C  
ATOM   3227  CD  ARG B  94     -42.813  49.388 -17.909  1.00 77.63      B    C  
ATOM   3228  NE  ARG B  94     -44.275  49.227 -17.939  1.00 75.28      B    N  
ATOM   3229  CZ  ARG B  94     -45.174  50.145 -17.627  1.00 71.61      B    C  
ATOM   3230  NH1 ARG B  94     -44.851  51.379 -17.337  1.00 64.75      B    N1+
ATOM   3231  NH2 ARG B  94     -46.431  49.808 -17.603  1.00 68.17      B    N  
ATOM   3232  N   THR B  95     -40.289  51.432 -14.262  1.00 85.56      B    N  
ATOM   3233  CA  THR B  95     -40.749  52.248 -13.131  1.00 84.01      B    C  
ATOM   3234  C   THR B  95     -40.618  53.748 -13.405  1.00 83.03      B    C  
ATOM   3235  O   THR B  95     -41.515  54.517 -13.071  1.00 78.21      B    O  
ATOM   3236  CB  THR B  95     -39.981  51.867 -11.856  1.00 83.60      B    C  
ATOM   3237  CG2 THR B  95     -40.452  52.626 -10.616  1.00 73.81      B    C  
ATOM   3238  OG1 THR B  95     -40.152  50.506 -11.576  1.00 72.90      B    O  
ATOM   3239  N   ILE B  96     -39.527  54.150 -14.066  1.00 81.45      B    N  
ATOM   3240  CA  ILE B  96     -39.298  55.541 -14.497  1.00 78.65      B    C  
ATOM   3241  C   ILE B  96     -39.787  55.823 -15.925  1.00 76.99      B    C  
ATOM   3242  O   ILE B  96     -39.853  56.970 -16.346  1.00 70.24      B    O  
ATOM   3243  CB  ILE B  96     -37.835  55.974 -14.310  1.00 76.28      B    C  
ATOM   3244  CG1 ILE B  96     -36.806  54.838 -14.527  1.00 70.28      B    C  
ATOM   3245  CG2 ILE B  96     -37.665  56.624 -12.930  1.00 67.28      B    C  
ATOM   3246  CD1 ILE B  96     -35.349  55.307 -14.551  1.00 62.72      B    C  
ATOM   3247  N   GLY B  97     -40.202  54.788 -16.636  1.00 75.83      B    N  
ATOM   3248  CA  GLY B  97     -40.647  54.799 -18.025  1.00 72.89      B    C  
ATOM   3249  C   GLY B  97     -41.788  55.740 -18.406  1.00 73.91      B    C  
ATOM   3250  O   GLY B  97     -41.818  56.156 -19.560  1.00 67.58      B    O  
ATOM   3251  N   PRO B  98     -42.703  56.165 -17.519  1.00 74.48      B    N  
ATOM   3252  CA  PRO B  98     -43.765  57.112 -17.879  1.00 71.80      B    C  
ATOM   3253  C   PRO B  98     -43.264  58.420 -18.508  1.00 72.79      B    C  
ATOM   3254  O   PRO B  98     -44.013  59.061 -19.236  1.00 65.58      B    O  
ATOM   3255  CB  PRO B  98     -44.519  57.369 -16.583  1.00 67.63      B    C  
ATOM   3256  CG  PRO B  98     -44.330  56.081 -15.789  1.00 66.37      B    C  
ATOM   3257  CD  PRO B  98     -42.922  55.667 -16.171  1.00 69.51      B    C  
ATOM   3258  N   CYS B  99     -42.012  58.799 -18.282  1.00 73.69      B    N  
ATOM   3259  CA  CYS B  99     -41.406  59.963 -18.927  1.00 70.91      B    C  
ATOM   3260  C   CYS B  99     -40.759  59.669 -20.294  1.00 71.30      B    C  
ATOM   3261  O   CYS B  99     -40.276  60.591 -20.941  1.00 64.04      B    O  
ATOM   3262  CB  CYS B  99     -40.409  60.613 -17.967  1.00 67.22      B    C  
ATOM   3263  SG  CYS B  99     -41.193  61.304 -16.491  1.00 62.30      B    S  
ATOM   3264  N   PHE B 100     -40.729  58.419 -20.744  1.00 72.98      B    N  
ATOM   3265  CA  PHE B 100     -40.195  58.070 -22.054  1.00 71.61      B    C  
ATOM   3266  C   PHE B 100     -41.159  58.481 -23.169  1.00 71.74      B    C  
ATOM   3267  O   PHE B 100     -42.374  58.395 -23.000  1.00 66.26      B    O  
ATOM   3268  CB  PHE B 100     -39.860  56.578 -22.138  1.00 67.79      B    C  
ATOM   3269  CG  PHE B 100     -38.782  56.064 -21.207  1.00 67.49      B    C  
ATOM   3270  CD1 PHE B 100     -37.859  56.924 -20.594  1.00 63.28      B    C  
ATOM   3271  CD2 PHE B 100     -38.696  54.681 -20.966  1.00 62.05      B    C  
ATOM   3272  CE1 PHE B 100     -36.875  56.414 -19.741  1.00 58.13      B    C  
ATOM   3273  CE2 PHE B 100     -37.705  54.172 -20.112  1.00 59.65      B    C  
ATOM   3274  CZ  PHE B 100     -36.797  55.036 -19.496  1.00 61.23      B    C  
ATOM   3275  N   PRO B 101     -40.646  58.904 -24.327  1.00 66.37      B    N  
ATOM   3276  CA  PRO B 101     -41.478  59.387 -25.427  1.00 64.67      B    C  
ATOM   3277  C   PRO B 101     -42.401  58.317 -26.022  1.00 65.42      B    C  
ATOM   3278  O   PRO B 101     -43.442  58.675 -26.577  1.00 60.54      B    O  
ATOM   3279  CB  PRO B 101     -40.493  59.940 -26.462  1.00 61.43      B    C  
ATOM   3280  CG  PRO B 101     -39.173  59.246 -26.150  1.00 62.32      B    C  
ATOM   3281  CD  PRO B 101     -39.244  59.023 -24.646  1.00 64.97      B    C  
ATOM   3282  N   SER B 102     -42.063  57.038 -25.918  1.00 63.00      B    N  
ATOM   3283  CA  SER B 102     -42.906  55.932 -26.364  1.00 60.86      B    C  
ATOM   3284  C   SER B 102     -44.030  55.571 -25.386  1.00 61.67      B    C  
ATOM   3285  O   SER B 102     -44.985  54.898 -25.770  1.00 55.27      B    O  
ATOM   3286  CB  SER B 102     -42.047  54.700 -26.614  1.00 56.06      B    C  
ATOM   3287  OG  SER B 102     -41.408  54.293 -25.428  1.00 53.77      B    O  
ATOM   3288  N   HIS B 103     -43.918  55.982 -24.120  1.00 64.34      B    N  
ATOM   3289  CA  HIS B 103     -44.893  55.657 -23.087  1.00 62.01      B    C  
ATOM   3290  C   HIS B 103     -45.887  56.800 -22.887  1.00 63.15      B    C  
ATOM   3291  O   HIS B 103     -45.520  57.968 -22.809  1.00 56.78      B    O  
ATOM   3292  CB  HIS B 103     -44.177  55.277 -21.784  1.00 56.20      B    C  
ATOM   3293  CG  HIS B 103     -43.500  53.933 -21.868  1.00 54.42      B    C  
ATOM   3294  CD2 HIS B 103     -43.798  52.812 -21.117  1.00 48.12      B    C  
ATOM   3295  ND1 HIS B 103     -42.507  53.565 -22.741  1.00 50.22      B    N  
ATOM   3296  CE1 HIS B 103     -42.217  52.282 -22.534  1.00 45.25      B    C  
ATOM   3297  NE2 HIS B 103     -42.974  51.782 -21.549  1.00 45.49      B    N  
ATOM   3298  N   GLY B 104     -47.151  56.451 -22.768  1.00 58.43      B    N  
ATOM   3299  CA  GLY B 104     -48.153  57.393 -22.310  1.00 56.57      B    C  
ATOM   3300  C   GLY B 104     -47.822  57.852 -20.890  1.00 57.82      B    C  
ATOM   3301  O   GLY B 104     -47.548  57.031 -20.024  1.00 52.15      B    O  
ATOM   3302  N   ARG B 105     -47.846  59.149 -20.640  1.00 62.35      B    N  
ATOM   3303  CA  ARG B 105     -47.634  59.743 -19.310  1.00 61.19      B    C  
ATOM   3304  C   ARG B 105     -48.847  59.440 -18.415  1.00 62.13      B    C  
ATOM   3305  O   ARG B 105     -49.686  60.299 -18.183  1.00 55.08      B    O  
ATOM   3306  CB  ARG B 105     -47.345  61.249 -19.431  1.00 55.62      B    C  
ATOM   3307  CG  ARG B 105     -46.006  61.522 -20.127  1.00 54.01      B    C  
ATOM   3308  CD  ARG B 105     -45.719  63.022 -20.206  1.00 51.34      B    C  
ATOM   3309  NE  ARG B 105     -44.474  63.250 -20.940  1.00 49.30      B    N  
ATOM   3310  CZ  ARG B 105     -43.836  64.408 -21.148  1.00 46.76      B    C  
ATOM   3311  NH1 ARG B 105     -44.278  65.551 -20.717  1.00 46.04      B    N1+
ATOM   3312  NH2 ARG B 105     -42.720  64.406 -21.803  1.00 45.48      B    N  
ATOM   3313  N   ASP B 106     -48.966  58.201 -17.990  1.00 61.95      B    N  
ATOM   3314  CA  ASP B 106     -50.097  57.721 -17.212  1.00 60.85      B    C  
ATOM   3315  C   ASP B 106     -50.082  58.317 -15.795  1.00 62.42      B    C  
ATOM   3316  O   ASP B 106     -49.136  58.138 -15.023  1.00 55.87      B    O  
ATOM   3317  CB  ASP B 106     -50.114  56.181 -17.182  1.00 54.95      B    C  
ATOM   3318  CG  ASP B 106     -50.569  55.507 -18.485  1.00 50.95      B    C  
ATOM   3319  OD1 ASP B 106     -51.253  56.181 -19.290  1.00 47.33      B    O  
ATOM   3320  OD2 ASP B 106     -50.276  54.300 -18.645  1.00 45.94      B    O1-
ATOM   3321  N   GLY B 107     -51.140  58.987 -15.442  1.00 63.71      B    N  
ATOM   3322  CA  GLY B 107     -51.354  59.544 -14.111  1.00 64.49      B    C  
ATOM   3323  C   GLY B 107     -50.870  60.986 -13.932  1.00 67.23      B    C  
ATOM   3324  O   GLY B 107     -49.889  61.441 -14.516  1.00 62.38      B    O  
ATOM   3325  N   ALA B 108     -51.565  61.701 -13.073  1.00 64.87      B    N  
ATOM   3326  CA  ALA B 108     -51.303  63.128 -12.848  1.00 65.94      B    C  
ATOM   3327  C   ALA B 108     -49.899  63.413 -12.287  1.00 68.81      B    C  
ATOM   3328  O   ALA B 108     -49.286  64.423 -12.636  1.00 64.41      B    O  
ATOM   3329  CB  ALA B 108     -52.388  63.659 -11.915  1.00 62.21      B    C  
ATOM   3330  N   PHE B 109     -49.385  62.518 -11.452  1.00 70.42      B    N  
ATOM   3331  CA  PHE B 109     -48.048  62.651 -10.863  1.00 70.95      B    C  
ATOM   3332  C   PHE B 109     -46.956  62.608 -11.926  1.00 73.26      B    C  
ATOM   3333  O   PHE B 109     -46.144  63.526 -12.019  1.00 69.82      B    O  
ATOM   3334  CB  PHE B 109     -47.835  61.551  -9.827  1.00 68.08      B    C  
ATOM   3335  CG  PHE B 109     -46.451  61.584  -9.206  1.00 65.00      B    C  
ATOM   3336  CD1 PHE B 109     -45.463  60.656  -9.610  1.00 61.43      B    C  
ATOM   3337  CD2 PHE B 109     -46.137  62.548  -8.238  1.00 60.62      B    C  
ATOM   3338  CE1 PHE B 109     -44.186  60.701  -9.037  1.00 55.72      B    C  
ATOM   3339  CE2 PHE B 109     -44.857  62.588  -7.666  1.00 56.00      B    C  
ATOM   3340  CZ  PHE B 109     -43.880  61.664  -8.059  1.00 56.56      B    C  
ATOM   3341  N   TRP B 110     -46.956  61.569 -12.764  1.00 73.71      B    N  
ATOM   3342  CA  TRP B 110     -45.970  61.435 -13.829  1.00 73.35      B    C  
ATOM   3343  C   TRP B 110     -46.114  62.520 -14.877  1.00 74.68      B    C  
ATOM   3344  O   TRP B 110     -45.109  63.022 -15.370  1.00 71.70      B    O  
ATOM   3345  CB  TRP B 110     -46.072  60.041 -14.450  1.00 70.65      B    C  
ATOM   3346  CG  TRP B 110     -45.484  58.978 -13.584  1.00 72.76      B    C  
ATOM   3347  CD1 TRP B 110     -46.149  57.984 -12.964  1.00 66.87      B    C  
ATOM   3348  CD2 TRP B 110     -44.077  58.817 -13.215  1.00 71.10      B    C  
ATOM   3349  CE2 TRP B 110     -43.979  57.679 -12.375  1.00 67.96      B    C  
ATOM   3350  CE3 TRP B 110     -42.894  59.514 -13.520  1.00 65.41      B    C  
ATOM   3351  NE1 TRP B 110     -45.260  57.201 -12.246  1.00 64.94      B    N  
ATOM   3352  CZ2 TRP B 110     -42.737  57.247 -11.850  1.00 65.43      B    C  
ATOM   3353  CZ3 TRP B 110     -41.648  59.088 -12.994  1.00 61.28      B    C  
ATOM   3354  CH2 TRP B 110     -41.586  57.962 -12.170  1.00 63.09      B    C  
ATOM   3355  N   MET B 111     -47.347  62.948 -15.166  1.00 75.95      B    N  
ATOM   3356  CA  MET B 111     -47.589  64.066 -16.059  1.00 75.14      B    C  
ATOM   3357  C   MET B 111     -46.902  65.331 -15.535  1.00 75.93      B    C  
ATOM   3358  O   MET B 111     -46.133  65.945 -16.269  1.00 72.81      B    O  
ATOM   3359  CB  MET B 111     -49.087  64.246 -16.255  1.00 72.06      B    C  
ATOM   3360  CG  MET B 111     -49.416  64.797 -17.645  1.00 65.80      B    C  
ATOM   3361  SD  MET B 111     -51.198  64.930 -17.933  1.00 59.16      B    S  
ATOM   3362  CE  MET B 111     -51.221  65.167 -19.721  1.00 52.37      B    C  
ATOM   3363  N   ALA B 112     -47.087  65.670 -14.265  1.00 75.13      B    N  
ATOM   3364  CA  ALA B 112     -46.445  66.818 -13.637  1.00 75.64      B    C  
ATOM   3365  C   ALA B 112     -44.912  66.695 -13.606  1.00 76.83      B    C  
ATOM   3366  O   ALA B 112     -44.208  67.616 -14.015  1.00 74.55      B    O  
ATOM   3367  CB  ALA B 112     -47.025  66.995 -12.235  1.00 74.57      B    C  
ATOM   3368  N   VAL B 113     -44.398  65.540 -13.182  1.00 77.53      B    N  
ATOM   3369  CA  VAL B 113     -42.954  65.289 -13.103  1.00 76.37      B    C  
ATOM   3370  C   VAL B 113     -42.306  65.321 -14.486  1.00 76.81      B    C  
ATOM   3371  O   VAL B 113     -41.282  65.970 -14.670  1.00 74.59      B    O  
ATOM   3372  CB  VAL B 113     -42.669  63.949 -12.397  1.00 74.72      B    C  
ATOM   3373  CG1 VAL B 113     -41.187  63.562 -12.437  1.00 67.97      B    C  
ATOM   3374  CG2 VAL B 113     -43.061  64.031 -10.917  1.00 68.00      B    C  
ATOM   3375  N   CYS B 114     -42.911  64.682 -15.498  1.00 78.65      B    N  
ATOM   3376  CA  CYS B 114     -42.384  64.674 -16.856  1.00 75.32      B    C  
ATOM   3377  C   CYS B 114     -42.437  66.063 -17.495  1.00 75.27      B    C  
ATOM   3378  O   CYS B 114     -41.495  66.437 -18.169  1.00 70.27      B    O  
ATOM   3379  CB  CYS B 114     -43.117  63.639 -17.701  1.00 72.19      B    C  
ATOM   3380  SG  CYS B 114     -42.885  61.946 -17.080  1.00 65.70      B    S  
ATOM   3381  N   THR B 115     -43.479  66.835 -17.226  1.00 78.73      B    N  
ATOM   3382  CA  THR B 115     -43.547  68.220 -17.715  1.00 77.95      B    C  
ATOM   3383  C   THR B 115     -42.467  69.093 -17.091  1.00 78.05      B    C  
ATOM   3384  O   THR B 115     -41.919  69.963 -17.755  1.00 75.30      B    O  
ATOM   3385  CB  THR B 115     -44.910  68.883 -17.458  1.00 75.94      B    C  
ATOM   3386  CG2 THR B 115     -45.315  69.807 -18.599  1.00 66.31      B    C  
ATOM   3387  OG1 THR B 115     -45.962  67.974 -17.323  1.00 68.90      B    O  
ATOM   3388  N   LEU B 116     -42.129  68.851 -15.826  1.00 77.53      B    N  
ATOM   3389  CA  LEU B 116     -41.028  69.542 -15.159  1.00 76.92      B    C  
ATOM   3390  C   LEU B 116     -39.665  69.127 -15.737  1.00 77.37      B    C  
ATOM   3391  O   LEU B 116     -38.796  69.963 -15.954  1.00 76.39      B    O  
ATOM   3392  CB  LEU B 116     -41.093  69.288 -13.650  1.00 76.63      B    C  
ATOM   3393  CG  LEU B 116     -40.913  70.576 -12.825  1.00 69.89      B    C  
ATOM   3394  CD1 LEU B 116     -42.217  70.968 -12.158  1.00 62.99      B    C  
ATOM   3395  CD2 LEU B 116     -39.854  70.399 -11.749  1.00 63.34      B    C  
ATOM   3396  N   LEU B 117     -39.493  67.830 -16.007  1.00 78.13      B    N  
ATOM   3397  CA  LEU B 117     -38.286  67.278 -16.610  1.00 75.31      B    C  
ATOM   3398  C   LEU B 117     -38.072  67.769 -18.046  1.00 75.88      B    C  
ATOM   3399  O   LEU B 117     -36.942  68.095 -18.403  1.00 73.18      B    O  
ATOM   3400  CB  LEU B 117     -38.339  65.743 -16.546  1.00 73.08      B    C  
ATOM   3401  CG  LEU B 117     -37.964  65.171 -15.165  1.00 68.54      B    C  
ATOM   3402  CD1 LEU B 117     -38.415  63.721 -15.056  1.00 62.71      B    C  
ATOM   3403  CD2 LEU B 117     -36.458  65.199 -14.925  1.00 63.47      B    C  
ATOM   3404  N   ASP B 118     -39.122  67.903 -18.837  1.00 78.44      B    N  
ATOM   3405  CA  ASP B 118     -39.040  68.396 -20.222  1.00 75.95      B    C  
ATOM   3406  C   ASP B 118     -38.445  69.807 -20.333  1.00 75.95      B    C  
ATOM   3407  O   ASP B 118     -37.942  70.179 -21.397  1.00 71.14      B    O  
ATOM   3408  CB  ASP B 118     -40.441  68.401 -20.853  1.00 72.55      B    C  
ATOM   3409  CG  ASP B 118     -41.014  67.037 -21.232  1.00 68.37      B    C  
ATOM   3410  OD1 ASP B 118     -40.268  66.045 -21.347  1.00 61.70      B    O  
ATOM   3411  OD2 ASP B 118     -42.242  66.974 -21.472  1.00 62.66      B    O1-
ATOM   3412  N   GLN B 119     -38.472  70.577 -19.256  1.00 78.55      B    N  
ATOM   3413  CA  GLN B 119     -37.844  71.901 -19.216  1.00 78.28      B    C  
ATOM   3414  C   GLN B 119     -36.330  71.849 -19.026  1.00 79.13      B    C  
ATOM   3415  O   GLN B 119     -35.647  72.849 -19.247  1.00 74.17      B    O  
ATOM   3416  CB  GLN B 119     -38.473  72.754 -18.117  1.00 76.61      B    C  
ATOM   3417  CG  GLN B 119     -39.963  73.028 -18.378  1.00 71.71      B    C  
ATOM   3418  CD  GLN B 119     -40.527  74.147 -17.497  1.00 65.41      B    C  
ATOM   3419  NE2 GLN B 119     -41.791  74.468 -17.658  1.00 55.15      B    N  
ATOM   3420  OE1 GLN B 119     -39.863  74.755 -16.676  1.00 57.88      B    O  
ATOM   3421  N   LEU B 120     -35.771  70.686 -18.621  1.00 78.37      B    N  
ATOM   3422  CA  LEU B 120     -34.332  70.544 -18.440  1.00 77.35      B    C  
ATOM   3423  C   LEU B 120     -33.632  70.339 -19.793  1.00 78.32      B    C  
ATOM   3424  O   LEU B 120     -34.065  69.531 -20.616  1.00 74.38      B    O  
ATOM   3425  CB  LEU B 120     -34.030  69.411 -17.452  1.00 74.69      B    C  
ATOM   3426  CG  LEU B 120     -34.369  69.752 -15.992  1.00 69.23      B    C  
ATOM   3427  CD1 LEU B 120     -34.364  68.491 -15.139  1.00 63.08      B    C  
ATOM   3428  CD2 LEU B 120     -33.355  70.718 -15.380  1.00 63.46      B    C  
ATOM   3429  N   PRO B 121     -32.513  71.033 -20.047  1.00 75.04      B    N  
ATOM   3430  CA  PRO B 121     -31.756  70.868 -21.279  1.00 74.28      B    C  
ATOM   3431  C   PRO B 121     -31.195  69.449 -21.395  1.00 74.75      B    C  
ATOM   3432  O   PRO B 121     -30.829  68.823 -20.401  1.00 69.23      B    O  
ATOM   3433  CB  PRO B 121     -30.667  71.943 -21.233  1.00 71.02      B    C  
ATOM   3434  CG  PRO B 121     -30.467  72.201 -19.741  1.00 69.28      B    C  
ATOM   3435  CD  PRO B 121     -31.862  71.976 -19.161  1.00 71.79      B    C  
ATOM   3436  N   PHE B 122     -31.108  68.945 -22.633  1.00 78.61      B    N  
ATOM   3437  CA  PHE B 122     -30.621  67.600 -22.999  1.00 78.64      B    C  
ATOM   3438  C   PHE B 122     -31.459  66.414 -22.510  1.00 79.43      B    C  
ATOM   3439  O   PHE B 122     -31.215  65.282 -22.948  1.00 73.64      B    O  
ATOM   3440  CB  PHE B 122     -29.139  67.437 -22.640  1.00 74.56      B    C  
ATOM   3441  CG  PHE B 122     -28.256  68.507 -23.203  1.00 69.27      B    C  
ATOM   3442  CD1 PHE B 122     -27.849  68.463 -24.553  1.00 63.69      B    C  
ATOM   3443  CD2 PHE B 122     -27.833  69.588 -22.395  1.00 60.26      B    C  
ATOM   3444  CE1 PHE B 122     -27.046  69.468 -25.081  1.00 53.51      B    C  
ATOM   3445  CE2 PHE B 122     -27.029  70.595 -22.940  1.00 52.80      B    C  
ATOM   3446  CZ  PHE B 122     -26.631  70.541 -24.279  1.00 52.66      B    C  
ATOM   3447  N   ILE B 123     -32.482  66.611 -21.683  1.00 76.06      B    N  
ATOM   3448  CA  ILE B 123     -33.254  65.504 -21.116  1.00 74.75      B    C  
ATOM   3449  C   ILE B 123     -34.039  64.731 -22.185  1.00 76.28      B    C  
ATOM   3450  O   ILE B 123     -34.122  63.514 -22.107  1.00 73.26      B    O  
ATOM   3451  CB  ILE B 123     -34.133  66.004 -19.945  1.00 71.41      B    C  
ATOM   3452  CG1 ILE B 123     -33.636  65.322 -18.669  1.00 65.50      B    C  
ATOM   3453  CG2 ILE B 123     -35.636  65.780 -20.144  1.00 62.89      B    C  
ATOM   3454  CD1 ILE B 123     -33.968  66.054 -17.392  1.00 57.11      B    C  
ATOM   3455  N   GLN B 124     -34.554  65.406 -23.224  1.00 77.04      B    N  
ATOM   3456  CA  GLN B 124     -35.248  64.723 -24.328  1.00 76.73      B    C  
ATOM   3457  C   GLN B 124     -34.339  63.742 -25.074  1.00 78.54      B    C  
ATOM   3458  O   GLN B 124     -34.796  62.660 -25.451  1.00 75.23      B    O  
ATOM   3459  CB  GLN B 124     -35.791  65.744 -25.319  1.00 73.14      B    C  
ATOM   3460  CG  GLN B 124     -37.056  66.439 -24.815  1.00 66.89      B    C  
ATOM   3461  CD  GLN B 124     -37.713  67.309 -25.888  1.00 61.51      B    C  
ATOM   3462  NE2 GLN B 124     -38.890  67.835 -25.621  1.00 52.10      B    N  
ATOM   3463  OE1 GLN B 124     -37.199  67.511 -26.976  1.00 54.92      B    O  
ATOM   3464  N   VAL B 125     -33.070  64.086 -25.291  1.00 81.56      B    N  
ATOM   3465  CA  VAL B 125     -32.097  63.199 -25.946  1.00 82.20      B    C  
ATOM   3466  C   VAL B 125     -31.766  62.019 -25.039  1.00 82.67      B    C  
ATOM   3467  O   VAL B 125     -31.721  60.882 -25.504  1.00 80.04      B    O  
ATOM   3468  CB  VAL B 125     -30.819  63.959 -26.337  1.00 81.05      B    C  
ATOM   3469  CG1 VAL B 125     -29.819  63.060 -27.056  1.00 72.31      B    C  
ATOM   3470  CG2 VAL B 125     -31.144  65.131 -27.267  1.00 72.05      B    C  
ATOM   3471  N   LEU B 126     -31.605  62.269 -23.750  1.00 81.30      B    N  
ATOM   3472  CA  LEU B 126     -31.333  61.242 -22.743  1.00 80.80      B    C  
ATOM   3473  C   LEU B 126     -32.508  60.264 -22.626  1.00 81.13      B    C  
ATOM   3474  O   LEU B 126     -32.302  59.057 -22.626  1.00 79.83      B    O  
ATOM   3475  CB  LEU B 126     -31.028  61.925 -21.402  1.00 79.21      B    C  
ATOM   3476  CG  LEU B 126     -30.042  61.091 -20.559  1.00 70.70      B    C  
ATOM   3477  CD1 LEU B 126     -28.625  61.616 -20.734  1.00 64.38      B    C  
ATOM   3478  CD2 LEU B 126     -30.397  61.143 -19.085  1.00 63.82      B    C  
ATOM   3479  N   MET B 127     -33.746  60.779 -22.596  1.00 79.14      B    N  
ATOM   3480  CA  MET B 127     -34.965  59.976 -22.550  1.00 77.62      B    C  
ATOM   3481  C   MET B 127     -35.158  59.154 -23.822  1.00 78.98      B    C  
ATOM   3482  O   MET B 127     -35.505  57.985 -23.730  1.00 76.99      B    O  
ATOM   3483  CB  MET B 127     -36.179  60.871 -22.279  1.00 74.63      B    C  
ATOM   3484  CG  MET B 127     -36.226  61.361 -20.822  1.00 69.18      B    C  
ATOM   3485  SD  MET B 127     -36.436  60.043 -19.608  1.00 63.10      B    S  
ATOM   3486  CE  MET B 127     -36.460  61.010 -18.079  1.00 56.69      B    C  
ATOM   3487  N   LYS B 128     -34.866  59.689 -25.009  1.00 81.06      B    N  
ATOM   3488  CA  LYS B 128     -34.860  58.907 -26.257  1.00 81.52      B    C  
ATOM   3489  C   LYS B 128     -33.831  57.775 -26.236  1.00 82.43      B    C  
ATOM   3490  O   LYS B 128     -34.129  56.687 -26.709  1.00 79.98      B    O  
ATOM   3491  CB  LYS B 128     -34.595  59.810 -27.474  1.00 79.94      B    C  
ATOM   3492  CG  LYS B 128     -35.896  60.299 -28.104  1.00 72.30      B    C  
ATOM   3493  CD  LYS B 128     -35.589  61.100 -29.361  1.00 67.95      B    C  
ATOM   3494  CE  LYS B 128     -36.888  61.483 -30.062  1.00 59.82      B    C  
ATOM   3495  NZ  LYS B 128     -36.643  62.273 -31.299  1.00 52.92      B    N1+
ATOM   3496  N   ALA B 129     -32.631  58.018 -25.714  1.00 83.72      B    N  
ATOM   3497  CA  ALA B 129     -31.602  56.988 -25.598  1.00 84.14      B    C  
ATOM   3498  C   ALA B 129     -32.029  55.886 -24.614  1.00 84.91      B    C  
ATOM   3499  O   ALA B 129     -31.881  54.705 -24.918  1.00 83.34      B    O  
ATOM   3500  CB  ALA B 129     -30.283  57.643 -25.187  1.00 83.69      B    C  
ATOM   3501  N   LEU B 130     -32.610  56.263 -23.468  1.00 83.07      B    N  
ATOM   3502  CA  LEU B 130     -33.148  55.319 -22.485  1.00 81.84      B    C  
ATOM   3503  C   LEU B 130     -34.318  54.515 -23.050  1.00 83.03      B    C  
ATOM   3504  O   LEU B 130     -34.371  53.315 -22.822  1.00 81.21      B    O  
ATOM   3505  CB  LEU B 130     -33.573  56.092 -21.225  1.00 79.87      B    C  
ATOM   3506  CG  LEU B 130     -32.387  56.476 -20.311  1.00 74.46      B    C  
ATOM   3507  CD1 LEU B 130     -32.829  57.525 -19.299  1.00 67.54      B    C  
ATOM   3508  CD2 LEU B 130     -31.864  55.274 -19.538  1.00 68.27      B    C  
ATOM   3509  N   ASP B 131     -35.198  55.127 -23.827  1.00 84.35      B    N  
ATOM   3510  CA  ASP B 131     -36.325  54.450 -24.482  1.00 84.04      B    C  
ATOM   3511  C   ASP B 131     -35.843  53.412 -25.505  1.00 85.47      B    C  
ATOM   3512  O   ASP B 131     -36.338  52.286 -25.554  1.00 82.75      B    O  
ATOM   3513  CB  ASP B 131     -37.204  55.521 -25.141  1.00 80.85      B    C  
ATOM   3514  CG  ASP B 131     -38.596  55.040 -25.529  1.00 75.76      B    C  
ATOM   3515  OD1 ASP B 131     -39.105  54.088 -24.921  1.00 68.42      B    O  
ATOM   3516  OD2 ASP B 131     -39.211  55.690 -26.404  1.00 68.92      B    O1-
ATOM   3517  N   LEU B 132     -34.787  53.714 -26.260  1.00 86.16      B    N  
ATOM   3518  CA  LEU B 132     -34.146  52.763 -27.162  1.00 86.62      B    C  
ATOM   3519  C   LEU B 132     -33.529  51.583 -26.406  1.00 87.56      B    C  
ATOM   3520  O   LEU B 132     -33.720  50.430 -26.788  1.00 85.43      B    O  
ATOM   3521  CB  LEU B 132     -33.075  53.497 -27.993  1.00 85.86      B    C  
ATOM   3522  CG  LEU B 132     -32.648  52.679 -29.228  1.00 77.48      B    C  
ATOM   3523  CD1 LEU B 132     -33.475  53.056 -30.443  1.00 69.73      B    C  
ATOM   3524  CD2 LEU B 132     -31.176  52.894 -29.556  1.00 69.56      B    C  
ATOM   3525  N   VAL B 133     -32.815  51.859 -25.314  1.00 87.61      B    N  
ATOM   3526  CA  VAL B 133     -32.240  50.802 -24.458  1.00 87.56      B    C  
ATOM   3527  C   VAL B 133     -33.346  49.934 -23.856  1.00 88.34      B    C  
ATOM   3528  O   VAL B 133     -33.229  48.715 -23.864  1.00 87.25      B    O  
ATOM   3529  CB  VAL B 133     -31.340  51.398 -23.364  1.00 86.34      B    C  
ATOM   3530  CG1 VAL B 133     -30.853  50.344 -22.363  1.00 78.34      B    C  
ATOM   3531  CG2 VAL B 133     -30.081  52.020 -23.968  1.00 78.91      B    C  
ATOM   3532  N   PHE B 134     -34.444  50.552 -23.427  1.00 87.80      B    N  
ATOM   3533  CA  PHE B 134     -35.598  49.848 -22.868  1.00 87.21      B    C  
ATOM   3534  C   PHE B 134     -36.235  48.888 -23.879  1.00 88.31      B    C  
ATOM   3535  O   PHE B 134     -36.489  47.726 -23.556  1.00 86.55      B    O  
ATOM   3536  CB  PHE B 134     -36.600  50.892 -22.381  1.00 85.04      B    C  
ATOM   3537  CG  PHE B 134     -37.831  50.301 -21.735  1.00 84.32      B    C  
ATOM   3538  CD1 PHE B 134     -39.062  50.320 -22.416  1.00 77.73      B    C  
ATOM   3539  CD2 PHE B 134     -37.743  49.746 -20.454  1.00 78.03      B    C  
ATOM   3540  CE1 PHE B 134     -40.207  49.797 -21.796  1.00 75.53      B    C  
ATOM   3541  CE2 PHE B 134     -38.885  49.222 -19.839  1.00 75.50      B    C  
ATOM   3542  CZ  PHE B 134     -40.126  49.243 -20.501  1.00 77.86      B    C  
ATOM   3543  N   THR B 135     -36.422  49.303 -25.124  1.00 88.71      B    N  
ATOM   3544  CA  THR B 135     -36.962  48.438 -26.190  1.00 88.59      B    C  
ATOM   3545  C   THR B 135     -36.018  47.309 -26.567  1.00 89.52      B    C  
ATOM   3546  O   THR B 135     -36.469  46.171 -26.733  1.00 87.14      B    O  
ATOM   3547  CB  THR B 135     -37.340  49.217 -27.470  1.00 86.49      B    C  
ATOM   3548  CG2 THR B 135     -38.829  49.502 -27.527  1.00 72.42      B    C  
ATOM   3549  OG1 THR B 135     -36.683  50.443 -27.589  1.00 75.12      B    O  
ATOM   3550  N   VAL B 136     -34.727  47.581 -26.644  1.00 91.50      B    N  
ATOM   3551  CA  VAL B 136     -33.725  46.533 -26.899  1.00 91.77      B    C  
ATOM   3552  C   VAL B 136     -33.696  45.518 -25.761  1.00 92.06      B    C  
ATOM   3553  O   VAL B 136     -33.720  44.316 -26.021  1.00 90.96      B    O  
ATOM   3554  CB  VAL B 136     -32.337  47.153 -27.133  1.00 91.21      B    C  
ATOM   3555  CG1 VAL B 136     -31.227  46.099 -27.220  1.00 82.93      B    C  
ATOM   3556  CG2 VAL B 136     -32.303  47.933 -28.451  1.00 82.91      B    C  
ATOM   3557  N   LEU B 137     -33.714  45.971 -24.518  1.00 90.41      B    N  
ATOM   3558  CA  LEU B 137     -33.702  45.105 -23.345  1.00 89.87      B    C  
ATOM   3559  C   LEU B 137     -34.951  44.209 -23.299  1.00 90.43      B    C  
ATOM   3560  O   LEU B 137     -34.835  43.015 -23.054  1.00 89.20      B    O  
ATOM   3561  CB  LEU B 137     -33.613  45.964 -22.067  1.00 88.87      B    C  
ATOM   3562  CG  LEU B 137     -32.796  45.261 -20.966  1.00 84.13      B    C  
ATOM   3563  CD1 LEU B 137     -31.317  45.626 -21.084  1.00 77.20      B    C  
ATOM   3564  CD2 LEU B 137     -33.272  45.690 -19.585  1.00 78.46      B    C  
ATOM   3565  N   ARG B 138     -36.118  44.749 -23.630  1.00 90.66      B    N  
ATOM   3566  CA  ARG B 138     -37.363  43.986 -23.738  1.00 90.06      B    C  
ATOM   3567  C   ARG B 138     -37.264  42.886 -24.794  1.00 90.68      B    C  
ATOM   3568  O   ARG B 138     -37.628  41.744 -24.522  1.00 88.26      B    O  
ATOM   3569  CB  ARG B 138     -38.520  44.938 -24.041  1.00 88.60      B    C  
ATOM   3570  CG  ARG B 138     -39.855  44.178 -24.096  1.00 84.22      B    C  
ATOM   3571  CD  ARG B 138     -41.008  45.142 -24.303  1.00 80.38      B    C  
ATOM   3572  NE  ARG B 138     -42.275  44.394 -24.371  1.00 75.12      B    N  
ATOM   3573  CZ  ARG B 138     -43.479  44.878 -24.152  1.00 69.89      B    C  
ATOM   3574  NH1 ARG B 138     -43.690  46.134 -23.905  1.00 62.32      B    N1+
ATOM   3575  NH2 ARG B 138     -44.505  44.086 -24.165  1.00 65.54      B    N  
ATOM   3576  N   GLY B 139     -36.734  43.198 -25.969  1.00 91.60      B    N  
ATOM   3577  CA  GLY B 139     -36.496  42.215 -27.022  1.00 91.38      B    C  
ATOM   3578  C   GLY B 139     -35.555  41.103 -26.563  1.00 92.28      B    C  
ATOM   3579  O   GLY B 139     -35.831  39.929 -26.791  1.00 89.51      B    O  
ATOM   3580  N   MET B 140     -34.506  41.467 -25.853  1.00 92.55      B    N  
ATOM   3581  CA  MET B 140     -33.530  40.519 -25.313  1.00 91.72      B    C  
ATOM   3582  C   MET B 140     -34.147  39.589 -24.267  1.00 92.19      B    C  
ATOM   3583  O   MET B 140     -33.962  38.374 -24.345  1.00 90.10      B    O  
ATOM   3584  CB  MET B 140     -32.342  41.318 -24.755  1.00 89.96      B    C  
ATOM   3585  CG  MET B 140     -31.064  40.478 -24.712  1.00 78.28      B    C  
ATOM   3586  SD  MET B 140     -29.621  41.419 -24.137  1.00 72.74      B    S  
ATOM   3587  CE  MET B 140     -28.299  40.274 -24.585  1.00 61.88      B    C  
ATOM   3588  N   LEU B 141     -34.953  40.119 -23.342  1.00 91.90      B    N  
ATOM   3589  CA  LEU B 141     -35.641  39.323 -22.316  1.00 91.37      B    C  
ATOM   3590  C   LEU B 141     -36.662  38.353 -22.908  1.00 91.78      B    C  
ATOM   3591  O   LEU B 141     -36.730  37.197 -22.500  1.00 89.45      B    O  
ATOM   3592  CB  LEU B 141     -36.330  40.270 -21.309  1.00 90.72      B    C  
ATOM   3593  CG  LEU B 141     -35.368  41.037 -20.397  1.00 89.92      B    C  
ATOM   3594  CD1 LEU B 141     -36.156  42.061 -19.575  1.00 83.76      B    C  
ATOM   3595  CD2 LEU B 141     -34.634  40.114 -19.423  1.00 85.13      B    C  
ATOM   3596  N   LEU B 142     -37.422  38.796 -23.922  1.00 92.09      B    N  
ATOM   3597  CA  LEU B 142     -38.364  37.928 -24.631  1.00 91.12      B    C  
ATOM   3598  C   LEU B 142     -37.657  36.815 -25.411  1.00 91.37      B    C  
ATOM   3599  O   LEU B 142     -38.211  35.729 -25.543  1.00 88.34      B    O  
ATOM   3600  CB  LEU B 142     -39.222  38.785 -25.583  1.00 90.47      B    C  
ATOM   3601  CG  LEU B 142     -40.254  39.677 -24.875  1.00 88.07      B    C  
ATOM   3602  CD1 LEU B 142     -40.902  40.612 -25.899  1.00 81.38      B    C  
ATOM   3603  CD2 LEU B 142     -41.367  38.873 -24.209  1.00 81.93      B    C  
ATOM   3604  N   LEU B 143     -36.450  37.087 -25.921  1.00 92.88      B    N  
ATOM   3605  CA  LEU B 143     -35.637  36.086 -26.605  1.00 92.11      B    C  
ATOM   3606  C   LEU B 143     -34.975  35.104 -25.623  1.00 92.05      B    C  
ATOM   3607  O   LEU B 143     -34.854  33.922 -25.933  1.00 89.43      B    O  
ATOM   3608  CB  LEU B 143     -34.587  36.802 -27.473  1.00 91.26      B    C  
ATOM   3609  CG  LEU B 143     -34.124  35.934 -28.654  1.00 81.63      B    C  
ATOM   3610  CD1 LEU B 143     -34.669  36.475 -29.972  1.00 74.13      B    C  
ATOM   3611  CD2 LEU B 143     -32.597  35.889 -28.759  1.00 72.89      B    C  
ATOM   3612  N   MET B 144     -34.570  35.562 -24.452  1.00 91.43      B    N  
ATOM   3613  CA  MET B 144     -33.977  34.717 -23.411  1.00 90.44      B    C  
ATOM   3614  C   MET B 144     -34.988  33.713 -22.851  1.00 90.59      B    C  
ATOM   3615  O   MET B 144     -34.644  32.548 -22.706  1.00 88.06      B    O  
ATOM   3616  CB  MET B 144     -33.394  35.573 -22.284  1.00 88.84      B    C  
ATOM   3617  CG  MET B 144     -32.055  36.193 -22.662  1.00 82.96      B    C  
ATOM   3618  SD  MET B 144     -31.295  37.224 -21.363  1.00 79.63      B    S  
ATOM   3619  CE  MET B 144     -30.773  35.927 -20.208  1.00 69.02      B    C  
ATOM   3620  N   LYS B 145     -36.222  34.127 -22.606  1.00 90.33      B    N  
ATOM   3621  CA  LYS B 145     -37.268  33.295 -21.992  1.00 89.22      B    C  
ATOM   3622  C   LYS B 145     -37.400  31.884 -22.603  1.00 89.76      B    C  
ATOM   3623  O   LYS B 145     -37.309  30.920 -21.848  1.00 86.45      B    O  
ATOM   3624  CB  LYS B 145     -38.589  34.089 -21.994  1.00 86.71      B    C  
ATOM   3625  CG  LYS B 145     -39.779  33.317 -21.414  1.00 82.35      B    C  
ATOM   3626  CD  LYS B 145     -41.033  34.194 -21.478  1.00 80.13      B    C  
ATOM   3627  CE  LYS B 145     -42.274  33.453 -20.972  1.00 74.16      B    C  
ATOM   3628  NZ  LYS B 145     -43.483  34.300 -21.048  1.00 67.66      B    N1+
ATOM   3629  N   PRO B 146     -37.559  31.702 -23.928  1.00 91.50      B    N  
ATOM   3630  CA  PRO B 146     -37.687  30.369 -24.518  1.00 91.08      B    C  
ATOM   3631  C   PRO B 146     -36.362  29.599 -24.603  1.00 91.64      B    C  
ATOM   3632  O   PRO B 146     -36.384  28.401 -24.831  1.00 88.20      B    O  
ATOM   3633  CB  PRO B 146     -38.279  30.616 -25.912  1.00 89.77      B    C  
ATOM   3634  CG  PRO B 146     -37.726  31.987 -26.282  1.00 87.80      B    C  
ATOM   3635  CD  PRO B 146     -37.748  32.724 -24.940  1.00 90.38      B    C  
ATOM   3636  N   VAL B 147     -35.223  30.267 -24.473  1.00 92.35      B    N  
ATOM   3637  CA  VAL B 147     -33.893  29.642 -24.572  1.00 92.10      B    C  
ATOM   3638  C   VAL B 147     -33.408  29.153 -23.206  1.00 92.49      B    C  
ATOM   3639  O   VAL B 147     -32.759  28.114 -23.130  1.00 89.86      B    O  
ATOM   3640  CB  VAL B 147     -32.877  30.615 -25.208  1.00 90.41      B    C  
ATOM   3641  CG1 VAL B 147     -31.464  30.033 -25.283  1.00 80.83      B    C  
ATOM   3642  CG2 VAL B 147     -33.286  30.976 -26.634  1.00 80.93      B    C  
ATOM   3643  N   MET B 148     -33.734  29.862 -22.142  1.00 91.38      B    N  
ATOM   3644  CA  MET B 148     -33.304  29.528 -20.779  1.00 91.04      B    C  
ATOM   3645  C   MET B 148     -33.947  28.235 -20.269  1.00 91.33      B    C  
ATOM   3646  O   MET B 148     -33.257  27.421 -19.673  1.00 88.21      B    O  
ATOM   3647  CB  MET B 148     -33.617  30.709 -19.840  1.00 89.18      B    C  
ATOM   3648  CG  MET B 148     -32.733  31.928 -20.106  1.00 85.17      B    C  
ATOM   3649  SD  MET B 148     -30.950  31.743 -19.764  1.00 80.22      B    S  
ATOM   3650  CE  MET B 148     -31.015  31.588 -17.962  1.00 71.29      B    C  
ATOM   3651  N   GLU B 149     -35.218  28.001 -20.567  1.00 91.52      B    N  
ATOM   3652  CA  GLU B 149     -35.941  26.814 -20.100  1.00 90.76      B    C  
ATOM   3653  C   GLU B 149     -35.319  25.481 -20.565  1.00 91.65      B    C  
ATOM   3654  O   GLU B 149     -35.052  24.623 -19.726  1.00 88.90      B    O  
ATOM   3655  CB  GLU B 149     -37.423  26.934 -20.515  1.00 88.65      B    C  
ATOM   3656  CG  GLU B 149     -38.338  25.918 -19.817  1.00 77.14      B    C  
ATOM   3657  CD  GLU B 149     -38.438  26.143 -18.300  1.00 68.70      B    C  
ATOM   3658  OE1 GLU B 149     -38.726  25.191 -17.563  1.00 60.93      B    O  
ATOM   3659  OE2 GLU B 149     -38.213  27.285 -17.845  1.00 60.51      B    O1-
ATOM   3660  N   PRO B 150     -35.020  25.266 -21.862  1.00 92.28      B    N  
ATOM   3661  CA  PRO B 150     -34.375  24.032 -22.295  1.00 92.28      B    C  
ATOM   3662  C   PRO B 150     -32.935  23.897 -21.785  1.00 92.70      B    C  
ATOM   3663  O   PRO B 150     -32.466  22.772 -21.625  1.00 90.33      B    O  
ATOM   3664  CB  PRO B 150     -34.446  24.046 -23.828  1.00 91.04      B    C  
ATOM   3665  CG  PRO B 150     -34.543  25.533 -24.165  1.00 88.45      B    C  
ATOM   3666  CD  PRO B 150     -35.358  26.088 -23.005  1.00 91.11      B    C  
ATOM   3667  N   ILE B 151     -32.233  25.001 -21.536  1.00 92.58      B    N  
ATOM   3668  CA  ILE B 151     -30.899  24.962 -20.922  1.00 91.97      B    C  
ATOM   3669  C   ILE B 151     -31.001  24.434 -19.492  1.00 92.39      B    C  
ATOM   3670  O   ILE B 151     -30.271  23.508 -19.141  1.00 90.27      B    O  
ATOM   3671  CB  ILE B 151     -30.198  26.339 -20.992  1.00 90.14      B    C  
ATOM   3672  CG1 ILE B 151     -29.844  26.676 -22.456  1.00 83.58      B    C  
ATOM   3673  CG2 ILE B 151     -28.935  26.371 -20.120  1.00 82.56      B    C  
ATOM   3674  CD1 ILE B 151     -29.328  28.109 -22.666  1.00 75.35      B    C  
ATOM   3675  N   ASP B 152     -31.929  24.962 -18.706  1.00 92.32      B    N  
ATOM   3676  CA  ASP B 152     -32.167  24.534 -17.330  1.00 92.15      B    C  
ATOM   3677  C   ASP B 152     -32.550  23.053 -17.260  1.00 92.86      B    C  
ATOM   3678  O   ASP B 152     -31.955  22.276 -16.508  1.00 90.43      B    O  
ATOM   3679  CB  ASP B 152     -33.261  25.414 -16.724  1.00 90.37      B    C  
ATOM   3680  CG  ASP B 152     -33.427  25.161 -15.236  1.00 89.14      B    C  
ATOM   3681  OD1 ASP B 152     -32.428  25.294 -14.502  1.00 80.77      B    O  
ATOM   3682  OD2 ASP B 152     -34.570  24.864 -14.825  1.00 81.67      B    O1-
ATOM   3683  N   GLN B 153     -33.467  22.610 -18.140  1.00 92.21      B    N  
ATOM   3684  CA  GLN B 153     -33.843  21.204 -18.226  1.00 92.12      B    C  
ATOM   3685  C   GLN B 153     -32.662  20.303 -18.604  1.00 92.69      B    C  
ATOM   3686  O   GLN B 153     -32.504  19.217 -18.031  1.00 90.22      B    O  
ATOM   3687  CB  GLN B 153     -34.969  21.012 -19.254  1.00 91.00      B    C  
ATOM   3688  CG  GLN B 153     -36.294  21.542 -18.720  1.00 85.04      B    C  
ATOM   3689  CD  GLN B 153     -37.471  21.314 -19.667  1.00 81.90      B    C  
ATOM   3690  NE2 GLN B 153     -38.637  21.791 -19.302  1.00 70.60      B    N  
ATOM   3691  OE1 GLN B 153     -37.377  20.693 -20.717  1.00 74.14      B    O  
ATOM   3692  N   ALA B 154     -31.840  20.718 -19.568  1.00 91.50      B    N  
ATOM   3693  CA  ALA B 154     -30.692  19.932 -19.997  1.00 91.44      B    C  
ATOM   3694  C   ALA B 154     -29.639  19.818 -18.880  1.00 92.09      B    C  
ATOM   3695  O   ALA B 154     -29.175  18.710 -18.594  1.00 89.83      B    O  
ATOM   3696  CB  ALA B 154     -30.110  20.552 -21.273  1.00 90.74      B    C  
ATOM   3697  N   ILE B 155     -29.299  20.909 -18.219  1.00 92.76      B    N  
ATOM   3698  CA  ILE B 155     -28.313  20.915 -17.135  1.00 92.27      B    C  
ATOM   3699  C   ILE B 155     -28.870  20.179 -15.912  1.00 92.46      B    C  
ATOM   3700  O   ILE B 155     -28.250  19.234 -15.428  1.00 90.36      B    O  
ATOM   3701  CB  ILE B 155     -27.842  22.355 -16.818  1.00 91.18      B    C  
ATOM   3702  CG1 ILE B 155     -27.108  22.948 -18.034  1.00 86.60      B    C  
ATOM   3703  CG2 ILE B 155     -26.916  22.343 -15.579  1.00 86.50      B    C  
ATOM   3704  CD1 ILE B 155     -26.670  24.420 -17.864  1.00 81.96      B    C  
ATOM   3705  N   GLY B 156     -30.048  20.570 -15.450  1.00 91.85      B    N  
ATOM   3706  CA  GLY B 156     -30.629  20.077 -14.211  1.00 91.56      B    C  
ATOM   3707  C   GLY B 156     -31.069  18.613 -14.261  1.00 92.18      B    C  
ATOM   3708  O   GLY B 156     -30.849  17.871 -13.302  1.00 89.19      B    O  
ATOM   3709  N   ARG B 157     -31.666  18.153 -15.375  1.00 92.69      B    N  
ATOM   3710  CA  ARG B 157     -32.177  16.769 -15.491  1.00 92.71      B    C  
ATOM   3711  C   ARG B 157     -31.215  15.786 -16.132  1.00 93.00      B    C  
ATOM   3712  O   ARG B 157     -31.354  14.593 -15.890  1.00 89.19      B    O  
ATOM   3713  CB  ARG B 157     -33.502  16.735 -16.257  1.00 91.28      B    C  
ATOM   3714  CG  ARG B 157     -34.638  17.402 -15.480  1.00 85.86      B    C  
ATOM   3715  CD  ARG B 157     -35.949  17.186 -16.228  1.00 82.43      B    C  
ATOM   3716  NE  ARG B 157     -37.094  17.556 -15.372  1.00 74.98      B    N  
ATOM   3717  CZ  ARG B 157     -38.365  17.432 -15.683  1.00 68.66      B    C  
ATOM   3718  NH1 ARG B 157     -38.757  16.995 -16.851  1.00 61.35      B    N1+
ATOM   3719  NH2 ARG B 157     -39.275  17.746 -14.808  1.00 60.72      B    N  
ATOM   3720  N   VAL B 158     -30.293  16.246 -16.981  1.00 92.23      B    N  
ATOM   3721  CA  VAL B 158     -29.437  15.346 -17.760  1.00 92.15      B    C  
ATOM   3722  C   VAL B 158     -27.981  15.461 -17.342  1.00 92.69      B    C  
ATOM   3723  O   VAL B 158     -27.369  14.455 -16.990  1.00 90.26      B    O  
ATOM   3724  CB  VAL B 158     -29.614  15.552 -19.283  1.00 91.13      B    C  
ATOM   3725  CG1 VAL B 158     -28.811  14.525 -20.075  1.00 84.07      B    C  
ATOM   3726  CG2 VAL B 158     -31.086  15.422 -19.700  1.00 83.94      B    C  
ATOM   3727  N   VAL B 159     -27.408  16.656 -17.351  1.00 92.81      B    N  
ATOM   3728  CA  VAL B 159     -25.964  16.835 -17.138  1.00 91.94      B    C  
ATOM   3729  C   VAL B 159     -25.578  16.580 -15.685  1.00 92.50      B    C  
ATOM   3730  O   VAL B 159     -24.733  15.724 -15.425  1.00 91.57      B    O  
ATOM   3731  CB  VAL B 159     -25.488  18.218 -17.633  1.00 90.62      B    C  
ATOM   3732  CG1 VAL B 159     -23.984  18.381 -17.442  1.00 83.59      B    C  
ATOM   3733  CG2 VAL B 159     -25.799  18.419 -19.115  1.00 84.57      B    C  
ATOM   3734  N   VAL B 160     -26.204  17.278 -14.738  1.00 92.80      B    N  
ATOM   3735  CA  VAL B 160     -25.883  17.132 -13.309  1.00 92.71      B    C  
ATOM   3736  C   VAL B 160     -26.169  15.701 -12.799  1.00 92.70      B    C  
ATOM   3737  O   VAL B 160     -25.243  15.084 -12.261  1.00 91.14      B    O  
ATOM   3738  CB  VAL B 160     -26.554  18.234 -12.465  1.00 92.11      B    C  
ATOM   3739  CG1 VAL B 160     -26.425  17.989 -10.959  1.00 85.88      B    C  
ATOM   3740  CG2 VAL B 160     -25.929  19.596 -12.765  1.00 86.39      B    C  
ATOM   3741  N   PRO B 161     -27.345  15.092 -13.032  1.00 93.15      B    N  
ATOM   3742  CA  PRO B 161     -27.578  13.696 -12.676  1.00 92.54      B    C  
ATOM   3743  C   PRO B 161     -26.700  12.720 -13.465  1.00 92.81      B    C  
ATOM   3744  O   PRO B 161     -26.338  11.664 -12.942  1.00 89.97      B    O  
ATOM   3745  CB  PRO B 161     -29.063  13.427 -12.936  1.00 90.66      B    C  
ATOM   3746  CG  PRO B 161     -29.686  14.817 -12.893  1.00 88.80      B    C  
ATOM   3747  CD  PRO B 161     -28.582  15.684 -13.495  1.00 91.79      B    C  
ATOM   3748  N   GLY B 162     -26.304  13.061 -14.679  1.00 91.98      B    N  
ATOM   3749  CA  GLY B 162     -25.401  12.269 -15.503  1.00 91.40      B    C  
ATOM   3750  C   GLY B 162     -24.042  12.032 -14.838  1.00 92.57      B    C  
ATOM   3751  O   GLY B 162     -23.545  10.907 -14.871  1.00 90.33      B    O  
ATOM   3752  N   HIS B 163     -23.503  13.028 -14.149  1.00 93.34      B    N  
ATOM   3753  CA  HIS B 163     -22.269  12.851 -13.367  1.00 93.31      B    C  
ATOM   3754  C   HIS B 163     -22.445  11.851 -12.220  1.00 93.36      B    C  
ATOM   3755  O   HIS B 163     -21.559  11.042 -11.956  1.00 91.25      B    O  
ATOM   3756  CB  HIS B 163     -21.797  14.201 -12.821  1.00 92.47      B    C  
ATOM   3757  CG  HIS B 163     -21.305  15.140 -13.893  1.00 92.88      B    C  
ATOM   3758  CD2 HIS B 163     -20.011  15.340 -14.290  1.00 81.80      B    C  
ATOM   3759  ND1 HIS B 163     -22.082  15.962 -14.672  1.00 80.35      B    N  
ATOM   3760  CE1 HIS B 163     -21.277  16.633 -15.512  1.00 83.51      B    C  
ATOM   3761  NE2 HIS B 163     -20.012  16.282 -15.306  1.00 85.80      B    N  
ATOM   3762  N   ARG B 164     -23.611  11.826 -11.565  1.00 93.62      B    N  
ATOM   3763  CA  ARG B 164     -23.933  10.821 -10.547  1.00 93.01      B    C  
ATOM   3764  C   ARG B 164     -24.001   9.420 -11.153  1.00 93.32      B    C  
ATOM   3765  O   ARG B 164     -23.493   8.482 -10.553  1.00 91.48      B    O  
ATOM   3766  CB  ARG B 164     -25.234  11.193  -9.843  1.00 91.50      B    C  
ATOM   3767  CG  ARG B 164     -25.442  10.354  -8.565  1.00 85.78      B    C  
ATOM   3768  CD  ARG B 164     -26.792  10.671  -7.905  1.00 84.56      B    C  
ATOM   3769  NE  ARG B 164     -27.913  10.123  -8.691  1.00 81.41      B    N  
ATOM   3770  CZ  ARG B 164     -28.432   8.918  -8.576  1.00 79.58      B    C  
ATOM   3771  NH1 ARG B 164     -28.023   8.063  -7.686  1.00 68.61      B    N1+
ATOM   3772  NH2 ARG B 164     -29.400   8.541  -9.361  1.00 74.16      B    N  
ATOM   3773  N   VAL B 165     -24.575   9.272 -12.358  1.00 93.14      B    N  
ATOM   3774  CA  VAL B 165     -24.623   7.985 -13.071  1.00 92.46      B    C  
ATOM   3775  C   VAL B 165     -23.216   7.498 -13.432  1.00 92.40      B    C  
ATOM   3776  O   VAL B 165     -22.922   6.322 -13.240  1.00 91.21      B    O  
ATOM   3777  CB  VAL B 165     -25.518   8.062 -14.323  1.00 91.29      B    C  
ATOM   3778  CG1 VAL B 165     -25.520   6.754 -15.119  1.00 83.76      B    C  
ATOM   3779  CG2 VAL B 165     -26.974   8.353 -13.931  1.00 84.15      B    C  
ATOM   3780  N   LEU B 166     -22.317   8.389 -13.869  1.00 92.95      B    N  
ATOM   3781  CA  LEU B 166     -20.911   8.047 -14.100  1.00 92.35      B    C  
ATOM   3782  C   LEU B 166     -20.233   7.527 -12.820  1.00 92.70      B    C  
ATOM   3783  O   LEU B 166     -19.530   6.525 -12.869  1.00 91.74      B    O  
ATOM   3784  CB  LEU B 166     -20.151   9.279 -14.633  1.00 91.20      B    C  
ATOM   3785  CG  LEU B 166     -20.531   9.712 -16.061  1.00 87.31      B    C  
ATOM   3786  CD1 LEU B 166     -19.894  11.066 -16.366  1.00 82.28      B    C  
ATOM   3787  CD2 LEU B 166     -20.059   8.709 -17.103  1.00 81.16      B    C  
ATOM   3788  N   ASN B 167     -20.523   8.150 -11.685  1.00 93.97      B    N  
ATOM   3789  CA  ASN B 167     -20.018   7.700 -10.397  1.00 94.00      B    C  
ATOM   3790  C   ASN B 167     -20.615   6.352  -9.971  1.00 93.96      B    C  
ATOM   3791  O   ASN B 167     -19.890   5.529  -9.417  1.00 92.02      B    O  
ATOM   3792  CB  ASN B 167     -20.250   8.793  -9.345  1.00 93.74      B    C  
ATOM   3793  CG  ASN B 167     -19.302   9.966  -9.519  1.00 94.17      B    C  
ATOM   3794  ND2 ASN B 167     -19.474  11.006  -8.745  1.00 87.04      B    N  
ATOM   3795  OD1 ASN B 167     -18.377   9.954 -10.317  1.00 87.15      B    O  
ATOM   3796  N   SER B 168     -21.872   6.065 -10.294  1.00 93.70      B    N  
ATOM   3797  CA  SER B 168     -22.472   4.745 -10.086  1.00 93.32      B    C  
ATOM   3798  C   SER B 168     -21.796   3.667 -10.933  1.00 92.86      B    C  
ATOM   3799  O   SER B 168     -21.565   2.563 -10.446  1.00 90.50      B    O  
ATOM   3800  CB  SER B 168     -23.968   4.770 -10.401  1.00 92.70      B    C  
ATOM   3801  OG  SER B 168     -24.677   5.591  -9.490  1.00 82.69      B    O  
ATOM   3802  N   VAL B 169     -21.407   3.970 -12.172  1.00 92.16      B    N  
ATOM   3803  CA  VAL B 169     -20.646   3.032 -13.016  1.00 90.76      B    C  
ATOM   3804  C   VAL B 169     -19.254   2.772 -12.427  1.00 91.03      B    C  
ATOM   3805  O   VAL B 169     -18.820   1.619 -12.385  1.00 90.20      B    O  
ATOM   3806  CB  VAL B 169     -20.543   3.542 -14.473  1.00 89.43      B    C  
ATOM   3807  CG1 VAL B 169     -19.674   2.624 -15.336  1.00 83.49      B    C  
ATOM   3808  CG2 VAL B 169     -21.922   3.591 -15.132  1.00 84.13      B    C  
ATOM   3809  N   LEU B 170     -18.584   3.797 -11.904  1.00 92.50      B    N  
ATOM   3810  CA  LEU B 170     -17.306   3.642 -11.212  1.00 92.55      B    C  
ATOM   3811  C   LEU B 170     -17.442   2.813  -9.921  1.00 92.73      B    C  
ATOM   3812  O   LEU B 170     -16.601   1.957  -9.664  1.00 91.87      B    O  
ATOM   3813  CB  LEU B 170     -16.707   5.019 -10.898  1.00 92.24      B    C  
ATOM   3814  CG  LEU B 170     -16.157   5.768 -12.128  1.00 90.31      B    C  
ATOM   3815  CD1 LEU B 170     -15.811   7.193 -11.718  1.00 86.64      B    C  
ATOM   3816  CD2 LEU B 170     -14.896   5.110 -12.685  1.00 86.10      B    C  
ATOM   3817  N   ALA B 171     -18.515   3.000  -9.157  1.00 93.22      B    N  
ATOM   3818  CA  ALA B 171     -18.820   2.173  -7.998  1.00 92.99      B    C  
ATOM   3819  C   ALA B 171     -19.033   0.709  -8.404  1.00 92.66      B    C  
ATOM   3820  O   ALA B 171     -18.523  -0.197  -7.737  1.00 91.01      B    O  
ATOM   3821  CB  ALA B 171     -20.052   2.749  -7.290  1.00 92.76      B    C  
ATOM   3822  N   GLY B 172     -19.704   0.453  -9.525  1.00 91.67      B    N  
ATOM   3823  CA  GLY B 172     -19.844  -0.881 -10.101  1.00 90.14      B    C  
ATOM   3824  C   GLY B 172     -18.502  -1.513 -10.480  1.00 90.58      B    C  
ATOM   3825  O   GLY B 172     -18.263  -2.674 -10.170  1.00 89.01      B    O  
ATOM   3826  N   ALA B 173     -17.594  -0.746 -11.079  1.00 91.30      B    N  
ATOM   3827  CA  ALA B 173     -16.246  -1.206 -11.380  1.00 90.67      B    C  
ATOM   3828  C   ALA B 173     -15.445  -1.530 -10.103  1.00 91.10      B    C  
ATOM   3829  O   ALA B 173     -14.797  -2.576 -10.036  1.00 90.09      B    O  
ATOM   3830  CB  ALA B 173     -15.535  -0.150 -12.241  1.00 89.90      B    C  
ATOM   3831  N   ALA B 174     -15.557  -0.703  -9.065  1.00 92.37      B    N  
ATOM   3832  CA  ALA B 174     -14.937  -0.957  -7.766  1.00 92.55      B    C  
ATOM   3833  C   ALA B 174     -15.492  -2.230  -7.112  1.00 92.64      B    C  
ATOM   3834  O   ALA B 174     -14.721  -3.064  -6.635  1.00 91.53      B    O  
ATOM   3835  CB  ALA B 174     -15.129   0.280  -6.877  1.00 92.61      B    C  
ATOM   3836  N   THR B 175     -16.798  -2.439  -7.159  1.00 91.93      B    N  
ATOM   3837  CA  THR B 175     -17.446  -3.672  -6.665  1.00 91.79      B    C  
ATOM   3838  C   THR B 175     -16.984  -4.897  -7.452  1.00 91.53      B    C  
ATOM   3839  O   THR B 175     -16.736  -5.949  -6.862  1.00 90.19      B    O  
ATOM   3840  CB  THR B 175     -18.969  -3.552  -6.732  1.00 91.18      B    C  
ATOM   3841  CG2 THR B 175     -19.691  -4.764  -6.168  1.00 78.98      B    C  
ATOM   3842  OG1 THR B 175     -19.395  -2.452  -5.968  1.00 79.69      B    O  
ATOM   3843  N   ALA B 176     -16.799  -4.783  -8.758  1.00 91.02      B    N  
ATOM   3844  CA  ALA B 176     -16.284  -5.876  -9.576  1.00 89.52      B    C  
ATOM   3845  C   ALA B 176     -14.845  -6.249  -9.175  1.00 90.06      B    C  
ATOM   3846  O   ALA B 176     -14.553  -7.435  -8.977  1.00 88.75      B    O  
ATOM   3847  CB  ALA B 176     -16.410  -5.473 -11.048  1.00 88.18      B    C  
ATOM   3848  N   VAL B 177     -13.970  -5.271  -8.966  1.00 90.82      B    N  
ATOM   3849  CA  VAL B 177     -12.603  -5.502  -8.462  1.00 91.01      B    C  
ATOM   3850  C   VAL B 177     -12.626  -6.116  -7.064  1.00 91.31      B    C  
ATOM   3851  O   VAL B 177     -11.886  -7.060  -6.805  1.00 90.40      B    O  
ATOM   3852  CB  VAL B 177     -11.778  -4.203  -8.486  1.00 90.72      B    C  
ATOM   3853  CG1 VAL B 177     -10.423  -4.344  -7.797  1.00 86.46      B    C  
ATOM   3854  CG2 VAL B 177     -11.495  -3.785  -9.926  1.00 86.53      B    C  
ATOM   3855  N   MET B 178     -13.504  -5.641  -6.181  1.00 91.38      B    N  
ATOM   3856  CA  MET B 178     -13.679  -6.158  -4.826  1.00 91.34      B    C  
ATOM   3857  C   MET B 178     -14.029  -7.650  -4.826  1.00 91.30      B    C  
ATOM   3858  O   MET B 178     -13.374  -8.446  -4.153  1.00 90.00      B    O  
ATOM   3859  CB  MET B 178     -14.764  -5.327  -4.133  1.00 91.24      B    C  
ATOM   3860  CG  MET B 178     -15.017  -5.738  -2.688  1.00 88.79      B    C  
ATOM   3861  SD  MET B 178     -16.280  -4.738  -1.839  1.00 85.95      B    S  
ATOM   3862  CE  MET B 178     -17.772  -5.276  -2.683  1.00 76.35      B    C  
ATOM   3863  N   LEU B 179     -15.018  -8.060  -5.642  1.00 91.30      B    N  
ATOM   3864  CA  LEU B 179     -15.439  -9.458  -5.756  1.00 90.28      B    C  
ATOM   3865  C   LEU B 179     -14.362 -10.339  -6.394  1.00 89.78      B    C  
ATOM   3866  O   LEU B 179     -14.095 -11.441  -5.906  1.00 87.90      B    O  
ATOM   3867  CB  LEU B 179     -16.740  -9.522  -6.584  1.00 89.39      B    C  
ATOM   3868  CG  LEU B 179     -17.977  -8.914  -5.895  1.00 86.20      B    C  
ATOM   3869  CD1 LEU B 179     -19.143  -8.891  -6.877  1.00 80.75      B    C  
ATOM   3870  CD2 LEU B 179     -18.395  -9.707  -4.657  1.00 80.28      B    C  
ATOM   3871  N   SER B 180     -13.697  -9.851  -7.445  1.00 89.66      B    N  
ATOM   3872  CA  SER B 180     -12.598 -10.563  -8.106  1.00 88.34      B    C  
ATOM   3873  C   SER B 180     -11.448 -10.830  -7.136  1.00 88.90      B    C  
ATOM   3874  O   SER B 180     -10.990 -11.966  -6.994  1.00 87.00      B    O  
ATOM   3875  CB  SER B 180     -12.095  -9.750  -9.293  1.00 86.73      B    C  
ATOM   3876  OG  SER B 180     -11.130 -10.482 -10.013  1.00 72.80      B    O  
ATOM   3877  N   THR B 181     -11.046  -9.810  -6.391  1.00 89.83      B    N  
ATOM   3878  CA  THR B 181      -9.974  -9.904  -5.407  1.00 90.62      B    C  
ATOM   3879  C   THR B 181     -10.361 -10.829  -4.251  1.00 90.91      B    C  
ATOM   3880  O   THR B 181      -9.556 -11.669  -3.877  1.00 89.36      B    O  
ATOM   3881  CB  THR B 181      -9.579  -8.525  -4.880  1.00 90.79      B    C  
ATOM   3882  CG2 THR B 181      -8.364  -8.586  -3.971  1.00 81.56      B    C  
ATOM   3883  OG1 THR B 181      -9.243  -7.693  -5.962  1.00 80.84      B    O  
ATOM   3884  N   SER B 182     -11.594 -10.771  -3.756  1.00 90.68      B    N  
ATOM   3885  CA  SER B 182     -12.076 -11.670  -2.708  1.00 90.39      B    C  
ATOM   3886  C   SER B 182     -11.951 -13.148  -3.107  1.00 90.23      B    C  
ATOM   3887  O   SER B 182     -11.455 -13.969  -2.337  1.00 87.88      B    O  
ATOM   3888  CB  SER B 182     -13.538 -11.343  -2.374  1.00 89.91      B    C  
ATOM   3889  OG  SER B 182     -14.026 -12.188  -1.355  1.00 82.16      B    O  
ATOM   3890  N   SER B 183     -12.300 -13.488  -4.343  1.00 89.79      B    N  
ATOM   3891  CA  SER B 183     -12.144 -14.851  -4.851  1.00 88.00      B    C  
ATOM   3892  C   SER B 183     -10.677 -15.274  -4.982  1.00 88.08      B    C  
ATOM   3893  O   SER B 183     -10.321 -16.405  -4.680  1.00 84.49      B    O  
ATOM   3894  CB  SER B 183     -12.864 -15.007  -6.191  1.00 85.81      B    C  
ATOM   3895  OG  SER B 183     -12.150 -14.422  -7.252  1.00 71.95      B    O  
ATOM   3896  N   TYR B 184      -9.815 -14.341  -5.381  1.00 88.47      B    N  
ATOM   3897  CA  TYR B 184      -8.380 -14.589  -5.501  1.00 89.07      B    C  
ATOM   3898  C   TYR B 184      -7.728 -14.821  -4.131  1.00 89.75      B    C  
ATOM   3899  O   TYR B 184      -6.939 -15.753  -3.973  1.00 88.11      B    O  
ATOM   3900  CB  TYR B 184      -7.740 -13.413  -6.239  1.00 88.36      B    C  
ATOM   3901  CG  TYR B 184      -6.283 -13.657  -6.557  1.00 88.82      B    C  
ATOM   3902  CD1 TYR B 184      -5.289 -13.363  -5.614  1.00 85.99      B    C  
ATOM   3903  CD2 TYR B 184      -5.917 -14.225  -7.800  1.00 86.02      B    C  
ATOM   3904  CE1 TYR B 184      -3.951 -13.636  -5.896  1.00 84.74      B    C  
ATOM   3905  CE2 TYR B 184      -4.576 -14.496  -8.096  1.00 84.36      B    C  
ATOM   3906  CZ  TYR B 184      -3.599 -14.201  -7.139  1.00 85.50      B    C  
ATOM   3907  OH  TYR B 184      -2.289 -14.471  -7.416  1.00 83.33      B    O  
ATOM   3908  N   VAL B 185      -8.099 -14.016  -3.139  1.00 89.67      B    N  
ATOM   3909  CA  VAL B 185      -7.641 -14.111  -1.749  1.00 89.74      B    C  
ATOM   3910  C   VAL B 185      -8.062 -15.444  -1.127  1.00 89.00      B    C  
ATOM   3911  O   VAL B 185      -7.223 -16.121  -0.538  1.00 86.33      B    O  
ATOM   3912  CB  VAL B 185      -8.169 -12.910  -0.939  1.00 89.73      B    C  
ATOM   3913  CG1 VAL B 185      -7.937 -13.062   0.565  1.00 84.64      B    C  
ATOM   3914  CG2 VAL B 185      -7.468 -11.617  -1.374  1.00 85.55      B    C  
ATOM   3915  N   MET B 186      -9.293 -15.873  -1.338  1.00 89.28      B    N  
ATOM   3916  CA  MET B 186      -9.745 -17.198  -0.900  1.00 87.21      B    C  
ATOM   3917  C   MET B 186      -8.912 -18.333  -1.527  1.00 86.55      B    C  
ATOM   3918  O   MET B 186      -8.608 -19.330  -0.872  1.00 81.19      B    O  
ATOM   3919  CB  MET B 186     -11.238 -17.376  -1.254  1.00 85.12      B    C  
ATOM   3920  CG  MET B 186     -11.822 -18.623  -0.580  1.00 77.85      B    C  
ATOM   3921  SD  MET B 186     -13.374 -19.238  -1.291  1.00 71.37      B    S  
ATOM   3922  CE  MET B 186     -14.520 -17.961  -0.779  1.00 61.56      B    C  
ATOM   3923  N   GLY B 187      -8.494 -18.163  -2.770  1.00 84.97      B    N  
ATOM   3924  CA  GLY B 187      -7.635 -19.100  -3.476  1.00 82.12      B    C  
ATOM   3925  C   GLY B 187      -6.173 -19.124  -3.006  1.00 82.01      B    C  
ATOM   3926  O   GLY B 187      -5.419 -19.992  -3.459  1.00 74.40      B    O  
ATOM   3927  N   THR B 188      -5.763 -18.208  -2.146  1.00 81.82      B    N  
ATOM   3928  CA  THR B 188      -4.387 -18.056  -1.607  1.00 79.02      B    C  
ATOM   3929  C   THR B 188      -3.298 -18.100  -2.687  1.00 81.15      B    C  
ATOM   3930  O   THR B 188      -2.313 -18.821  -2.561  1.00 73.02      B    O  
ATOM   3931  CB  THR B 188      -4.078 -19.035  -0.459  1.00 72.56      B    C  
ATOM   3932  CG2 THR B 188      -4.962 -18.807   0.762  1.00 69.94      B    C  
ATOM   3933  OG1 THR B 188      -4.264 -20.375  -0.852  1.00 67.98      B    O  
ATOM   3934  N   SER B 189      -3.489 -17.345  -3.773  1.00 82.99      B    N  
ATOM   3935  CA  SER B 189      -2.538 -17.312  -4.896  1.00 82.76      B    C  
ATOM   3936  C   SER B 189      -2.182 -18.697  -5.454  1.00 85.21      B    C  
ATOM   3937  O   SER B 189      -1.015 -19.009  -5.721  1.00 80.26      B    O  
ATOM   3938  CB  SER B 189      -1.286 -16.506  -4.517  1.00 78.10      B    C  
ATOM   3939  OG  SER B 189      -1.638 -15.175  -4.258  1.00 72.64      B    O  
ATOM   3940  N   SER B 190      -3.190 -19.548  -5.682  1.00 85.18      B    N  
ATOM   3941  CA  SER B 190      -2.999 -20.931  -6.137  1.00 84.73      B    C  
ATOM   3942  C   SER B 190      -2.142 -21.069  -7.394  1.00 86.30      B    C  
ATOM   3943  O   SER B 190      -1.373 -22.020  -7.508  1.00 83.11      B    O  
ATOM   3944  CB  SER B 190      -4.366 -21.578  -6.387  1.00 81.42      B    C  
ATOM   3945  OG  SER B 190      -5.104 -20.866  -7.356  1.00 70.87      B    O  
ATOM   3946  N   ALA B 191      -2.225 -20.114  -8.313  1.00 85.98      B    N  
ATOM   3947  CA  ALA B 191      -1.411 -20.088  -9.525  1.00 85.88      B    C  
ATOM   3948  C   ALA B 191       0.075 -19.843  -9.218  1.00 87.51      B    C  
ATOM   3949  O   ALA B 191       0.934 -20.456  -9.842  1.00 84.94      B    O  
ATOM   3950  CB  ALA B 191      -1.980 -19.024 -10.465  1.00 83.31      B    C  
ATOM   3951  N   ILE B 192       0.381 -19.001  -8.237  1.00 87.01      B    N  
ATOM   3952  CA  ILE B 192       1.751 -18.712  -7.799  1.00 88.02      B    C  
ATOM   3953  C   ILE B 192       2.350 -19.919  -7.072  1.00 89.19      B    C  
ATOM   3954  O   ILE B 192       3.496 -20.269  -7.319  1.00 87.70      B    O  
ATOM   3955  CB  ILE B 192       1.784 -17.450  -6.912  1.00 87.28      B    C  
ATOM   3956  CG1 ILE B 192       1.246 -16.197  -7.642  1.00 85.40      B    C  
ATOM   3957  CG2 ILE B 192       3.186 -17.185  -6.348  1.00 85.96      B    C  
ATOM   3958  CD1 ILE B 192       2.047 -15.781  -8.883  1.00 78.49      B    C  
ATOM   3959  N   ILE B 193       1.563 -20.593  -6.240  1.00 88.39      B    N  
ATOM   3960  CA  ILE B 193       1.989 -21.826  -5.576  1.00 87.75      B    C  
ATOM   3961  C   ILE B 193       2.328 -22.891  -6.620  1.00 88.38      B    C  
ATOM   3962  O   ILE B 193       3.418 -23.450  -6.580  1.00 87.12      B    O  
ATOM   3963  CB  ILE B 193       0.917 -22.318  -4.577  1.00 86.72      B    C  
ATOM   3964  CG1 ILE B 193       0.736 -21.291  -3.438  1.00 84.87      B    C  
ATOM   3965  CG2 ILE B 193       1.299 -23.689  -3.993  1.00 85.79      B    C  
ATOM   3966  CD1 ILE B 193      -0.473 -21.552  -2.540  1.00 80.00      B    C  
ATOM   3967  N   ALA B 194       1.447 -23.122  -7.594  1.00 88.98      B    N  
ATOM   3968  CA  ALA B 194       1.669 -24.107  -8.646  1.00 87.43      B    C  
ATOM   3969  C   ALA B 194       2.865 -23.764  -9.548  1.00 87.87      B    C  
ATOM   3970  O   ALA B 194       3.549 -24.664 -10.022  1.00 85.52      B    O  
ATOM   3971  CB  ALA B 194       0.378 -24.234  -9.461  1.00 85.75      B    C  
ATOM   3972  N   ALA B 195       3.140 -22.471  -9.769  1.00 88.22      B    N  
ATOM   3973  CA  ALA B 195       4.269 -22.038 -10.577  1.00 87.76      B    C  
ATOM   3974  C   ALA B 195       5.624 -22.249  -9.872  1.00 88.76      B    C  
ATOM   3975  O   ALA B 195       6.619 -22.542 -10.533  1.00 85.71      B    O  
ATOM   3976  CB  ALA B 195       4.064 -20.571 -10.947  1.00 86.49      B    C  
ATOM   3977  N   ASN B 196       5.662 -22.114  -8.540  1.00 89.72      B    N  
ATOM   3978  CA  ASN B 196       6.894 -22.268  -7.755  1.00 89.21      B    C  
ATOM   3979  C   ASN B 196       7.164 -23.711  -7.319  1.00 89.10      B    C  
ATOM   3980  O   ASN B 196       8.305 -24.171  -7.391  1.00 83.74      B    O  
ATOM   3981  CB  ASN B 196       6.823 -21.338  -6.540  1.00 88.25      B    C  
ATOM   3982  CG  ASN B 196       7.030 -19.886  -6.922  1.00 89.58      B    C  
ATOM   3983  ND2 ASN B 196       6.127 -19.022  -6.534  1.00 79.34      B    N  
ATOM   3984  OD1 ASN B 196       8.002 -19.512  -7.556  1.00 79.67      B    O  
ATOM   3985  N   ASP B 197       6.131 -24.423  -6.863  1.00 88.81      B    N  
ATOM   3986  CA  ASP B 197       6.233 -25.815  -6.439  1.00 87.65      B    C  
ATOM   3987  C   ASP B 197       4.974 -26.601  -6.848  1.00 87.34      B    C  
ATOM   3988  O   ASP B 197       3.972 -26.591  -6.135  1.00 82.28      B    O  
ATOM   3989  CB  ASP B 197       6.514 -25.902  -4.931  1.00 84.69      B    C  
ATOM   3990  CG  ASP B 197       6.944 -27.298  -4.493  1.00 82.99      B    C  
ATOM   3991  OD1 ASP B 197       6.853 -28.267  -5.283  1.00 77.18      B    O  
ATOM   3992  OD2 ASP B 197       7.435 -27.452  -3.346  1.00 77.84      B    O1-
ATOM   3993  N   PRO B 198       5.008 -27.300  -7.983  1.00 86.62      B    N  
ATOM   3994  CA  PRO B 198       3.860 -28.060  -8.480  1.00 84.71      B    C  
ATOM   3995  C   PRO B 198       3.515 -29.286  -7.626  1.00 84.14      B    C  
ATOM   3996  O   PRO B 198       2.425 -29.827  -7.768  1.00 77.22      B    O  
ATOM   3997  CB  PRO B 198       4.239 -28.458  -9.911  1.00 82.68      B    C  
ATOM   3998  CG  PRO B 198       5.764 -28.533  -9.862  1.00 82.38      B    C  
ATOM   3999  CD  PRO B 198       6.134 -27.415  -8.897  1.00 85.67      B    C  
ATOM   4000  N   ASP B 199       4.405 -29.717  -6.739  1.00 84.49      B    N  
ATOM   4001  CA  ASP B 199       4.210 -30.906  -5.901  1.00 82.81      B    C  
ATOM   4002  C   ASP B 199       3.500 -30.598  -4.577  1.00 82.53      B    C  
ATOM   4003  O   ASP B 199       3.277 -31.499  -3.767  1.00 76.74      B    O  
ATOM   4004  CB  ASP B 199       5.556 -31.586  -5.643  1.00 79.81      B    C  
ATOM   4005  CG  ASP B 199       6.270 -32.076  -6.906  1.00 73.68      B    C  
ATOM   4006  OD1 ASP B 199       5.576 -32.528  -7.843  1.00 66.60      B    O  
ATOM   4007  OD2 ASP B 199       7.519 -32.049  -6.868  1.00 68.22      B    O1-
ATOM   4008  N   VAL B 200       3.139 -29.339  -4.319  1.00 83.01      B    N  
ATOM   4009  CA  VAL B 200       2.401 -28.932  -3.127  1.00 81.78      B    C  
ATOM   4010  C   VAL B 200       0.934 -29.325  -3.258  1.00 80.26      B    C  
ATOM   4011  O   VAL B 200       0.190 -28.762  -4.062  1.00 73.23      B    O  
ATOM   4012  CB  VAL B 200       2.551 -27.428  -2.853  1.00 80.27      B    C  
ATOM   4013  CG1 VAL B 200       1.727 -26.999  -1.641  1.00 74.30      B    C  
ATOM   4014  CG2 VAL B 200       4.007 -27.078  -2.548  1.00 75.87      B    C  
ATOM   4015  N   ASP B 201       0.488 -30.238  -2.391  1.00 75.94      B    N  
ATOM   4016  CA  ASP B 201      -0.886 -30.757  -2.386  1.00 72.91      B    C  
ATOM   4017  C   ASP B 201      -1.607 -30.496  -1.053  1.00 73.88      B    C  
ATOM   4018  O   ASP B 201      -2.299 -31.327  -0.479  1.00 65.22      B    O  
ATOM   4019  CB  ASP B 201      -0.858 -32.230  -2.812  1.00 65.92      B    C  
ATOM   4020  CG  ASP B 201      -2.100 -32.676  -3.586  1.00 58.97      B    C  
ATOM   4021  OD1 ASP B 201      -3.034 -31.853  -3.770  1.00 52.20      B    O  
ATOM   4022  OD2 ASP B 201      -2.043 -33.826  -4.069  1.00 52.42      B    O1-
ATOM   4023  N   SER B 202      -1.403 -29.302  -0.504  1.00 74.07      B    N  
ATOM   4024  CA  SER B 202      -1.892 -28.914   0.823  1.00 72.46      B    C  
ATOM   4025  C   SER B 202      -3.283 -28.272   0.782  1.00 75.19      B    C  
ATOM   4026  O   SER B 202      -3.451 -27.113   1.155  1.00 68.97      B    O  
ATOM   4027  CB  SER B 202      -0.848 -28.050   1.525  1.00 63.84      B    C  
ATOM   4028  OG  SER B 202      -0.560 -26.885   0.800  1.00 58.12      B    O  
ATOM   4029  N   LEU B 203      -4.295 -29.012   0.324  1.00 75.15      B    N  
ATOM   4030  CA  LEU B 203      -5.633 -28.446   0.129  1.00 75.26      B    C  
ATOM   4031  C   LEU B 203      -6.271 -27.950   1.436  1.00 77.84      B    C  
ATOM   4032  O   LEU B 203      -6.793 -26.841   1.482  1.00 73.55      B    O  
ATOM   4033  CB  LEU B 203      -6.531 -29.478  -0.574  1.00 69.88      B    C  
ATOM   4034  CG  LEU B 203      -7.543 -28.807  -1.513  1.00 62.31      B    C  
ATOM   4035  CD1 LEU B 203      -7.032 -28.828  -2.952  1.00 57.19      B    C  
ATOM   4036  CD2 LEU B 203      -8.904 -29.507  -1.480  1.00 55.53      B    C  
ATOM   4037  N   VAL B 204      -6.229 -28.776   2.502  1.00 75.14      B    N  
ATOM   4038  CA  VAL B 204      -6.933 -28.471   3.766  1.00 75.57      B    C  
ATOM   4039  C   VAL B 204      -6.353 -27.250   4.493  1.00 78.16      B    C  
ATOM   4040  O   VAL B 204      -7.113 -26.318   4.749  1.00 75.70      B    O  
ATOM   4041  CB  VAL B 204      -7.031 -29.708   4.685  1.00 71.95      B    C  
ATOM   4042  CG1 VAL B 204      -7.729 -29.392   6.006  1.00 63.48      B    C  
ATOM   4043  CG2 VAL B 204      -7.814 -30.835   4.001  1.00 64.63      B    C  
ATOM   4044  N   PRO B 205      -5.037 -27.168   4.779  1.00 78.37      B    N  
ATOM   4045  CA  PRO B 205      -4.456 -25.986   5.417  1.00 78.08      B    C  
ATOM   4046  C   PRO B 205      -4.640 -24.727   4.569  1.00 80.98      B    C  
ATOM   4047  O   PRO B 205      -4.932 -23.658   5.095  1.00 78.64      B    O  
ATOM   4048  CB  PRO B 205      -2.971 -26.292   5.610  1.00 74.93      B    C  
ATOM   4049  CG  PRO B 205      -2.901 -27.807   5.545  1.00 71.56      B    C  
ATOM   4050  CD  PRO B 205      -4.018 -28.177   4.576  1.00 74.06      B    C  
ATOM   4051  N   ARG B 206      -4.560 -24.873   3.258  1.00 81.25      B    N  
ATOM   4052  CA  ARG B 206      -4.720 -23.760   2.317  1.00 81.98      B    C  
ATOM   4053  C   ARG B 206      -6.140 -23.212   2.308  1.00 83.65      B    C  
ATOM   4054  O   ARG B 206      -6.314 -22.003   2.266  1.00 82.00      B    O  
ATOM   4055  CB  ARG B 206      -4.282 -24.219   0.923  1.00 79.32      B    C  
ATOM   4056  CG  ARG B 206      -3.800 -23.037   0.088  1.00 74.23      B    C  
ATOM   4057  CD  ARG B 206      -3.332 -23.496  -1.291  1.00 73.79      B    C  
ATOM   4058  NE  ARG B 206      -4.459 -23.550  -2.233  1.00 69.61      B    N  
ATOM   4059  CZ  ARG B 206      -4.418 -24.038  -3.450  1.00 65.22      B    C  
ATOM   4060  NH1 ARG B 206      -3.353 -24.616  -3.928  1.00 59.95      B    N1+
ATOM   4061  NH2 ARG B 206      -5.461 -23.948  -4.229  1.00 58.31      B    N  
ATOM   4062  N   THR B 207      -7.139 -24.080   2.396  1.00 82.34      B    N  
ATOM   4063  CA  THR B 207      -8.549 -23.666   2.481  1.00 82.84      B    C  
ATOM   4064  C   THR B 207      -8.825 -22.938   3.796  1.00 84.61      B    C  
ATOM   4065  O   THR B 207      -9.487 -21.901   3.793  1.00 83.16      B    O  
ATOM   4066  CB  THR B 207      -9.493 -24.865   2.341  1.00 80.46      B    C  
ATOM   4067  CG2 THR B 207     -10.952 -24.446   2.186  1.00 69.34      B    C  
ATOM   4068  OG1 THR B 207      -9.178 -25.609   1.188  1.00 70.14      B    O  
ATOM   4069  N   LEU B 208      -8.274 -23.416   4.913  1.00 83.72      B    N  
ATOM   4070  CA  LEU B 208      -8.433 -22.765   6.212  1.00 83.62      B    C  
ATOM   4071  C   LEU B 208      -7.814 -21.357   6.222  1.00 85.45      B    C  
ATOM   4072  O   LEU B 208      -8.466 -20.401   6.644  1.00 84.69      B    O  
ATOM   4073  CB  LEU B 208      -7.804 -23.658   7.299  1.00 81.13      B    C  
ATOM   4074  CG  LEU B 208      -8.415 -23.378   8.686  1.00 70.97      B    C  
ATOM   4075  CD1 LEU B 208      -9.528 -24.374   8.993  1.00 63.65      B    C  
ATOM   4076  CD2 LEU B 208      -7.360 -23.482   9.781  1.00 62.65      B    C  
ATOM   4077  N   ALA B 209      -6.601 -21.227   5.705  1.00 86.41      B    N  
ATOM   4078  CA  ALA B 209      -5.945 -19.930   5.550  1.00 87.16      B    C  
ATOM   4079  C   ALA B 209      -6.722 -19.008   4.599  1.00 88.65      B    C  
ATOM   4080  O   ALA B 209      -6.906 -17.829   4.905  1.00 86.77      B    O  
ATOM   4081  CB  ALA B 209      -4.519 -20.170   5.051  1.00 85.92      B    C  
ATOM   4082  N   GLY B 210      -7.259 -19.537   3.498  1.00 87.52      B    N  
ATOM   4083  CA  GLY B 210      -8.069 -18.797   2.540  1.00 87.96      B    C  
ATOM   4084  C   GLY B 210      -9.328 -18.187   3.148  1.00 89.66      B    C  
ATOM   4085  O   GLY B 210      -9.613 -17.017   2.908  1.00 88.20      B    O  
ATOM   4086  N   PHE B 211     -10.040 -18.935   4.004  1.00 88.13      B    N  
ATOM   4087  CA  PHE B 211     -11.199 -18.403   4.725  1.00 87.92      B    C  
ATOM   4088  C   PHE B 211     -10.836 -17.266   5.679  1.00 89.08      B    C  
ATOM   4089  O   PHE B 211     -11.558 -16.274   5.757  1.00 87.84      B    O  
ATOM   4090  CB  PHE B 211     -11.907 -19.530   5.496  1.00 86.26      B    C  
ATOM   4091  CG  PHE B 211     -12.930 -20.281   4.675  1.00 80.16      B    C  
ATOM   4092  CD1 PHE B 211     -14.115 -19.621   4.271  1.00 72.90      B    C  
ATOM   4093  CD2 PHE B 211     -12.736 -21.625   4.333  1.00 70.61      B    C  
ATOM   4094  CE1 PHE B 211     -15.077 -20.305   3.511  1.00 62.92      B    C  
ATOM   4095  CE2 PHE B 211     -13.699 -22.308   3.571  1.00 60.96      B    C  
ATOM   4096  CZ  PHE B 211     -14.864 -21.646   3.153  1.00 62.16      B    C  
ATOM   4097  N   ILE B 212      -9.719 -17.394   6.399  1.00 89.35      B    N  
ATOM   4098  CA  ILE B 212      -9.244 -16.343   7.305  1.00 89.50      B    C  
ATOM   4099  C   ILE B 212      -8.843 -15.106   6.495  1.00 90.54      B    C  
ATOM   4100  O   ILE B 212      -9.282 -14.003   6.822  1.00 90.02      B    O  
ATOM   4101  CB  ILE B 212      -8.106 -16.859   8.208  1.00 88.41      B    C  
ATOM   4102  CG1 ILE B 212      -8.668 -17.939   9.164  1.00 82.96      B    C  
ATOM   4103  CG2 ILE B 212      -7.472 -15.704   9.013  1.00 80.46      B    C  
ATOM   4104  CD1 ILE B 212      -7.601 -18.688   9.961  1.00 71.03      B    C  
ATOM   4105  N   ASN B 213      -8.094 -15.274   5.418  1.00 91.48      B    N  
ATOM   4106  CA  ASN B 213      -7.683 -14.170   4.549  1.00 91.87      B    C  
ATOM   4107  C   ASN B 213      -8.886 -13.445   3.940  1.00 92.30      B    C  
ATOM   4108  O   ASN B 213      -8.913 -12.221   3.922  1.00 90.60      B    O  
ATOM   4109  CB  ASN B 213      -6.792 -14.719   3.426  1.00 91.15      B    C  
ATOM   4110  CG  ASN B 213      -5.454 -15.262   3.893  1.00 90.73      B    C  
ATOM   4111  ND2 ASN B 213      -4.732 -15.892   2.989  1.00 82.58      B    N  
ATOM   4112  OD1 ASN B 213      -5.032 -15.135   5.025  1.00 82.92      B    O  
ATOM   4113  N   GLN B 214      -9.895 -14.178   3.494  1.00 90.93      B    N  
ATOM   4114  CA  GLN B 214     -11.114 -13.583   2.955  1.00 90.49      B    C  
ATOM   4115  C   GLN B 214     -11.879 -12.799   4.021  1.00 90.92      B    C  
ATOM   4116  O   GLN B 214     -12.363 -11.709   3.735  1.00 89.29      B    O  
ATOM   4117  CB  GLN B 214     -11.986 -14.674   2.341  1.00 89.15      B    C  
ATOM   4118  CG  GLN B 214     -13.110 -14.044   1.509  1.00 82.74      B    C  
ATOM   4119  CD  GLN B 214     -14.076 -15.068   0.929  1.00 80.41      B    C  
ATOM   4120  NE2 GLN B 214     -14.788 -14.711  -0.111  1.00 69.62      B    N  
ATOM   4121  OE1 GLN B 214     -14.225 -16.180   1.397  1.00 72.86      B    O  
ATOM   4122  N   CYS B 215     -11.960 -13.315   5.248  1.00 91.16      B    N  
ATOM   4123  CA  CYS B 215     -12.591 -12.603   6.352  1.00 91.09      B    C  
ATOM   4124  C   CYS B 215     -11.844 -11.311   6.696  1.00 91.94      B    C  
ATOM   4125  O   CYS B 215     -12.474 -10.271   6.872  1.00 89.94      B    O  
ATOM   4126  CB  CYS B 215     -12.685 -13.540   7.561  1.00 89.17      B    C  
ATOM   4127  SG  CYS B 215     -13.323 -12.741   9.065  1.00 83.45      B    S  
ATOM   4128  N   LEU B 216     -10.518 -11.356   6.774  1.00 91.36      B    N  
ATOM   4129  CA  LEU B 216      -9.697 -10.167   7.036  1.00 91.68      B    C  
ATOM   4130  C   LEU B 216      -9.836  -9.125   5.919  1.00 92.31      B    C  
ATOM   4131  O   LEU B 216      -9.950  -7.934   6.194  1.00 91.19      B    O  
ATOM   4132  CB  LEU B 216      -8.229 -10.581   7.220  1.00 91.31      B    C  
ATOM   4133  CG  LEU B 216      -7.937 -11.390   8.504  1.00 90.26      B    C  
ATOM   4134  CD1 LEU B 216      -6.503 -11.922   8.458  1.00 86.50      B    C  
ATOM   4135  CD2 LEU B 216      -8.097 -10.545   9.766  1.00 86.03      B    C  
ATOM   4136  N   TYR B 217      -9.898  -9.579   4.669  1.00 93.55      B    N  
ATOM   4137  CA  TYR B 217     -10.155  -8.711   3.521  1.00 93.84      B    C  
ATOM   4138  C   TYR B 217     -11.555  -8.083   3.576  1.00 94.01      B    C  
ATOM   4139  O   TYR B 217     -11.684  -6.880   3.383  1.00 92.50      B    O  
ATOM   4140  CB  TYR B 217      -9.953  -9.522   2.239  1.00 93.58      B    C  
ATOM   4141  CG  TYR B 217     -10.221  -8.735   0.976  1.00 94.43      B    C  
ATOM   4142  CD1 TYR B 217     -11.386  -8.959   0.219  1.00 92.31      B    C  
ATOM   4143  CD2 TYR B 217      -9.303  -7.749   0.557  1.00 92.49      B    C  
ATOM   4144  CE1 TYR B 217     -11.628  -8.214  -0.952  1.00 91.83      B    C  
ATOM   4145  CE2 TYR B 217      -9.541  -7.003  -0.604  1.00 91.62      B    C  
ATOM   4146  CZ  TYR B 217     -10.705  -7.235  -1.364  1.00 92.59      B    C  
ATOM   4147  OH  TYR B 217     -10.936  -6.507  -2.486  1.00 91.15      B    O  
ATOM   4148  N   ASP B 218     -12.581  -8.855   3.891  1.00 92.74      B    N  
ATOM   4149  CA  ASP B 218     -13.964  -8.379   4.018  1.00 92.14      B    C  
ATOM   4150  C   ASP B 218     -14.091  -7.298   5.108  1.00 92.75      B    C  
ATOM   4151  O   ASP B 218     -14.705  -6.251   4.892  1.00 90.24      B    O  
ATOM   4152  CB  ASP B 218     -14.880  -9.589   4.306  1.00 90.05      B    C  
ATOM   4153  CG  ASP B 218     -16.343  -9.396   3.877  1.00 84.32      B    C  
ATOM   4154  OD1 ASP B 218     -16.581  -8.836   2.799  1.00 75.36      B    O  
ATOM   4155  OD2 ASP B 218     -17.262  -9.888   4.560  1.00 74.98      B    O1-
ATOM   4156  N   ARG B 219     -13.418  -7.492   6.244  1.00 92.37      B    N  
ATOM   4157  CA  ARG B 219     -13.400  -6.555   7.372  1.00 92.03      B    C  
ATOM   4158  C   ARG B 219     -12.767  -5.196   7.063  1.00 92.21      B    C  
ATOM   4159  O   ARG B 219     -13.038  -4.241   7.785  1.00 89.83      B    O  
ATOM   4160  CB  ARG B 219     -12.651  -7.202   8.557  1.00 90.44      B    C  
ATOM   4161  CG  ARG B 219     -13.522  -8.249   9.252  1.00 87.50      B    C  
ATOM   4162  CD  ARG B 219     -12.719  -8.898  10.378  1.00 87.04      B    C  
ATOM   4163  NE  ARG B 219     -13.553  -9.838  11.137  1.00 85.11      B    N  
ATOM   4164  CZ  ARG B 219     -13.367 -10.186  12.395  1.00 83.14      B    C  
ATOM   4165  NH1 ARG B 219     -12.335  -9.787  13.094  1.00 79.48      B    N1+
ATOM   4166  NH2 ARG B 219     -14.238 -10.948  12.985  1.00 78.09      B    N  
ATOM   4167  N   ALA B 220     -11.968  -5.083   6.023  1.00 92.84      B    N  
ATOM   4168  CA  ALA B 220     -11.407  -3.800   5.606  1.00 93.29      B    C  
ATOM   4169  C   ALA B 220     -12.442  -2.878   4.932  1.00 93.93      B    C  
ATOM   4170  O   ALA B 220     -12.181  -1.689   4.755  1.00 90.94      B    O  
ATOM   4171  CB  ALA B 220     -10.201  -4.068   4.700  1.00 92.40      B    C  
ATOM   4172  N   HIS B 221     -13.618  -3.396   4.552  1.00 94.16      B    N  
ATOM   4173  CA  HIS B 221     -14.619  -2.658   3.783  1.00 94.53      B    C  
ATOM   4174  C   HIS B 221     -15.733  -2.102   4.668  1.00 94.00      B    C  
ATOM   4175  O   HIS B 221     -16.360  -2.804   5.456  1.00 91.17      B    O  
ATOM   4176  CB  HIS B 221     -15.188  -3.545   2.678  1.00 93.81      B    C  
ATOM   4177  CG  HIS B 221     -14.167  -4.008   1.688  1.00 95.14      B    C  
ATOM   4178  CD2 HIS B 221     -13.901  -3.481   0.440  1.00 84.66      B    C  
ATOM   4179  ND1 HIS B 221     -13.272  -5.055   1.864  1.00 83.69      B    N  
ATOM   4180  CE1 HIS B 221     -12.502  -5.145   0.774  1.00 86.85      B    C  
ATOM   4181  NE2 HIS B 221     -12.863  -4.212  -0.118  1.00 89.37      B    N  
ATOM   4182  N   TYR B 222     -16.039  -0.818   4.470  1.00 93.58      B    N  
ATOM   4183  CA  TYR B 222     -17.150  -0.141   5.124  1.00 93.39      B    C  
ATOM   4184  C   TYR B 222     -18.475  -0.527   4.456  1.00 92.85      B    C  
ATOM   4185  O   TYR B 222     -18.798  -0.050   3.367  1.00 89.31      B    O  
ATOM   4186  CB  TYR B 222     -16.889   1.360   5.074  1.00 92.55      B    C  
ATOM   4187  CG  TYR B 222     -17.722   2.163   6.037  1.00 94.29      B    C  
ATOM   4188  CD1 TYR B 222     -19.069   2.475   5.756  1.00 91.50      B    C  
ATOM   4189  CD2 TYR B 222     -17.141   2.640   7.224  1.00 91.90      B    C  
ATOM   4190  CE1 TYR B 222     -19.810   3.262   6.648  1.00 90.79      B    C  
ATOM   4191  CE2 TYR B 222     -17.869   3.433   8.116  1.00 90.99      B    C  
ATOM   4192  CZ  TYR B 222     -19.199   3.749   7.820  1.00 92.58      B    C  
ATOM   4193  OH  TYR B 222     -19.903   4.541   8.685  1.00 90.95      B    O  
ATOM   4194  N   ARG B 223     -19.258  -1.383   5.115  1.00 92.46      B    N  
ATOM   4195  CA  ARG B 223     -20.454  -2.012   4.541  1.00 91.16      B    C  
ATOM   4196  C   ARG B 223     -21.488  -1.017   4.027  1.00 91.36      B    C  
ATOM   4197  O   ARG B 223     -22.081  -1.222   2.975  1.00 87.32      B    O  
ATOM   4198  CB  ARG B 223     -21.073  -2.940   5.611  1.00 88.43      B    C  
ATOM   4199  CG  ARG B 223     -22.218  -3.775   5.030  1.00 78.74      B    C  
ATOM   4200  CD  ARG B 223     -22.836  -4.686   6.092  1.00 76.46      B    C  
ATOM   4201  NE  ARG B 223     -23.613  -3.900   7.063  1.00 66.67      B    N  
ATOM   4202  CZ  ARG B 223     -24.219  -4.364   8.136  1.00 60.24      B    C  
ATOM   4203  NH1 ARG B 223     -24.185  -5.631   8.436  1.00 55.20      B    N1+
ATOM   4204  NH2 ARG B 223     -24.864  -3.548   8.919  1.00 51.61      B    N  
ATOM   4205  N   GLU B 224     -21.702   0.063   4.762  1.00 91.44      B    N  
ATOM   4206  CA  GLU B 224     -22.739   1.051   4.476  1.00 90.38      B    C  
ATOM   4207  C   GLU B 224     -22.385   1.979   3.295  1.00 90.88      B    C  
ATOM   4208  O   GLU B 224     -23.272   2.674   2.796  1.00 87.08      B    O  
ATOM   4209  CB  GLU B 224     -23.018   1.869   5.744  1.00 89.18      B    C  
ATOM   4210  CG  GLU B 224     -23.590   1.058   6.919  1.00 85.76      B    C  
ATOM   4211  CD  GLU B 224     -22.562   0.254   7.754  1.00 80.22      B    C  
ATOM   4212  OE1 GLU B 224     -22.987  -0.436   8.709  1.00 70.29      B    O  
ATOM   4213  OE2 GLU B 224     -21.344   0.330   7.496  1.00 72.43      B    O1-
ATOM   4214  N   ALA B 225     -21.139   1.995   2.834  1.00 92.32      B    N  
ATOM   4215  CA  ALA B 225     -20.699   2.860   1.745  1.00 91.67      B    C  
ATOM   4216  C   ALA B 225     -20.757   2.192   0.365  1.00 91.66      B    C  
ATOM   4217  O   ALA B 225     -21.232   2.798  -0.591  1.00 84.38      B    O  
ATOM   4218  CB  ALA B 225     -19.291   3.372   2.064  1.00 89.91      B    C  
ATOM   4219  N   ASN B 226     -20.265   0.950   0.248  1.00 91.76      B    N  
ATOM   4220  CA  ASN B 226     -20.272   0.175  -1.005  1.00 91.35      B    C  
ATOM   4221  C   ASN B 226     -20.495  -1.328  -0.775  1.00 90.82      B    C  
ATOM   4222  O   ASN B 226     -20.182  -2.152  -1.639  1.00 82.36      B    O  
ATOM   4223  CB  ASN B 226     -18.978   0.460  -1.777  1.00 88.60      B    C  
ATOM   4224  CG  ASN B 226     -19.041  -0.003  -3.228  1.00 88.48      B    C  
ATOM   4225  ND2 ASN B 226     -18.001  -0.628  -3.718  1.00 80.35      B    N  
ATOM   4226  OD1 ASN B 226     -19.998   0.211  -3.943  1.00 79.37      B    O  
ATOM   4227  N   GLY B 227     -21.016  -1.700   0.381  1.00 89.84      B    N  
ATOM   4228  CA  GLY B 227     -21.111  -3.091   0.784  1.00 89.73      B    C  
ATOM   4229  C   GLY B 227     -19.749  -3.718   1.059  1.00 91.30      B    C  
ATOM   4230  O   GLY B 227     -18.720  -3.045   1.178  1.00 86.38      B    O  
ATOM   4231  N   THR B 228     -19.760  -5.040   1.177  1.00 90.46      B    N  
ATOM   4232  CA  THR B 228     -18.579  -5.869   1.388  1.00 89.94      B    C  
ATOM   4233  C   THR B 228     -18.513  -6.947   0.298  1.00 90.43      B    C  
ATOM   4234  O   THR B 228     -19.516  -7.161  -0.396  1.00 86.45      B    O  
ATOM   4235  CB  THR B 228     -18.600  -6.515   2.785  1.00 87.82      B    C  
ATOM   4236  CG2 THR B 228     -18.685  -5.466   3.905  1.00 78.60      B    C  
ATOM   4237  OG1 THR B 228     -19.680  -7.394   2.928  1.00 78.50      B    O  
ATOM   4238  N   PRO B 229     -17.392  -7.652   0.134  1.00 90.06      B    N  
ATOM   4239  CA  PRO B 229     -17.302  -8.768  -0.803  1.00 89.02      B    C  
ATOM   4240  C   PRO B 229     -18.370  -9.854  -0.599  1.00 89.38      B    C  
ATOM   4241  O   PRO B 229     -18.828 -10.452  -1.569  1.00 85.25      B    O  
ATOM   4242  CB  PRO B 229     -15.896  -9.348  -0.599  1.00 87.00      B    C  
ATOM   4243  CG  PRO B 229     -15.086  -8.159  -0.099  1.00 86.15      B    C  
ATOM   4244  CD  PRO B 229     -16.101  -7.374   0.733  1.00 89.20      B    C  
ATOM   4245  N   SER B 230     -18.796 -10.068   0.640  1.00 87.94      B    N  
ATOM   4246  CA  SER B 230     -19.863 -11.009   0.990  1.00 86.55      B    C  
ATOM   4247  C   SER B 230     -21.271 -10.454   0.731  1.00 86.56      B    C  
ATOM   4248  O   SER B 230     -22.197 -11.228   0.508  1.00 80.69      B    O  
ATOM   4249  CB  SER B 230     -19.722 -11.421   2.455  1.00 83.84      B    C  
ATOM   4250  OG  SER B 230     -19.721 -10.308   3.314  1.00 75.82      B    O  
ATOM   4251  N   ASN B 231     -21.438  -9.135   0.733  1.00 88.29      B    N  
ATOM   4252  CA  ASN B 231     -22.731  -8.481   0.574  1.00 88.12      B    C  
ATOM   4253  C   ASN B 231     -22.616  -7.187  -0.259  1.00 89.40      B    C  
ATOM   4254  O   ASN B 231     -22.673  -6.083   0.288  1.00 84.92      B    O  
ATOM   4255  CB  ASN B 231     -23.332  -8.284   1.975  1.00 84.48      B    C  
ATOM   4256  CG  ASN B 231     -24.828  -8.528   2.024  1.00 77.60      B    C  
ATOM   4257  ND2 ASN B 231     -25.402  -8.395   3.199  1.00 68.32      B    N  
ATOM   4258  OD1 ASN B 231     -25.503  -8.855   1.072  1.00 67.54      B    O  
ATOM   4259  N   PRO B 232     -22.405  -7.301  -1.587  1.00 89.30      B    N  
ATOM   4260  CA  PRO B 232     -22.239  -6.144  -2.455  1.00 89.11      B    C  
ATOM   4261  C   PRO B 232     -23.551  -5.376  -2.602  1.00 90.20      B    C  
ATOM   4262  O   PRO B 232     -24.637  -5.960  -2.644  1.00 85.78      B    O  
ATOM   4263  CB  PRO B 232     -21.747  -6.709  -3.794  1.00 86.17      B    C  
ATOM   4264  CG  PRO B 232     -22.354  -8.109  -3.828  1.00 84.00      B    C  
ATOM   4265  CD  PRO B 232     -22.330  -8.531  -2.356  1.00 86.23      B    C  
ATOM   4266  N   VAL B 233     -23.461  -4.051  -2.717  1.00 89.48      B    N  
ATOM   4267  CA  VAL B 233     -24.612  -3.171  -2.927  1.00 89.87      B    C  
ATOM   4268  C   VAL B 233     -24.839  -2.887  -4.412  1.00 90.53      B    C  
ATOM   4269  O   VAL B 233     -23.926  -2.982  -5.233  1.00 85.90      B    O  
ATOM   4270  CB  VAL B 233     -24.508  -1.874  -2.114  1.00 86.72      B    C  
ATOM   4271  CG1 VAL B 233     -24.461  -2.183  -0.610  1.00 77.83      B    C  
ATOM   4272  CG2 VAL B 233     -23.309  -1.014  -2.500  1.00 78.55      B    C  
ATOM   4273  N   ASN B 234     -26.060  -2.486  -4.761  1.00 89.71      B    N  
ATOM   4274  CA  ASN B 234     -26.376  -2.001  -6.097  1.00 89.93      B    C  
ATOM   4275  C   ASN B 234     -25.707  -0.633  -6.327  1.00 90.51      B    C  
ATOM   4276  O   ASN B 234     -26.059   0.335  -5.650  1.00 87.75      B    O  
ATOM   4277  CB  ASN B 234     -27.902  -1.938  -6.237  1.00 87.82      B    C  
ATOM   4278  CG  ASN B 234     -28.381  -1.435  -7.581  1.00 84.84      B    C  
ATOM   4279  ND2 ASN B 234     -29.678  -1.312  -7.732  1.00 77.26      B    N  
ATOM   4280  OD1 ASN B 234     -27.626  -1.146  -8.498  1.00 75.79      B    O  
ATOM   4281  N   PRO B 235     -24.798  -0.489  -7.306  1.00 90.20      B    N  
ATOM   4282  CA  PRO B 235     -24.085   0.763  -7.535  1.00 89.78      B    C  
ATOM   4283  C   PRO B 235     -24.981   1.914  -8.008  1.00 91.05      B    C  
ATOM   4284  O   PRO B 235     -24.582   3.070  -7.930  1.00 87.66      B    O  
ATOM   4285  CB  PRO B 235     -23.021   0.415  -8.577  1.00 86.88      B    C  
ATOM   4286  CG  PRO B 235     -23.619  -0.755  -9.340  1.00 83.92      B    C  
ATOM   4287  CD  PRO B 235     -24.375  -1.506  -8.249  1.00 86.56      B    C  
ATOM   4288  N   PHE B 236     -26.177   1.627  -8.515  1.00 91.22      B    N  
ATOM   4289  CA  PHE B 236     -27.116   2.646  -8.989  1.00 90.94      B    C  
ATOM   4290  C   PHE B 236     -28.040   3.177  -7.891  1.00 91.12      B    C  
ATOM   4291  O   PHE B 236     -28.660   4.234  -8.082  1.00 86.52      B    O  
ATOM   4292  CB  PHE B 236     -27.912   2.090 -10.172  1.00 89.07      B    C  
ATOM   4293  CG  PHE B 236     -27.056   1.772 -11.366  1.00 88.78      B    C  
ATOM   4294  CD1 PHE B 236     -26.576   2.800 -12.189  1.00 82.89      B    C  
ATOM   4295  CD2 PHE B 236     -26.700   0.439 -11.649  1.00 82.61      B    C  
ATOM   4296  CE1 PHE B 236     -25.752   2.515 -13.286  1.00 80.57      B    C  
ATOM   4297  CE2 PHE B 236     -25.871   0.150 -12.745  1.00 80.35      B    C  
ATOM   4298  CZ  PHE B 236     -25.394   1.187 -13.560  1.00 81.73      B    C  
ATOM   4299  N   GLU B 237     -28.143   2.495  -6.758  1.00 90.89      B    N  
ATOM   4300  CA  GLU B 237     -28.864   2.997  -5.596  1.00 90.62      B    C  
ATOM   4301  C   GLU B 237     -28.017   4.027  -4.853  1.00 91.45      B    C  
ATOM   4302  O   GLU B 237     -26.875   3.741  -4.490  1.00 88.87      B    O  
ATOM   4303  CB  GLU B 237     -29.290   1.844  -4.680  1.00 88.73      B    C  
ATOM   4304  CG  GLU B 237     -30.540   1.164  -5.241  1.00 77.95      B    C  
ATOM   4305  CD  GLU B 237     -30.947  -0.107  -4.498  1.00 71.53      B    C  
ATOM   4306  OE1 GLU B 237     -31.689  -0.905  -5.127  1.00 62.41      B    O  
ATOM   4307  OE2 GLU B 237     -30.505  -0.295  -3.348  1.00 63.61      B    O1-
ATOM   4308  N   PRO B 238     -28.538   5.244  -4.634  1.00 92.50      B    N  
ATOM   4309  CA  PRO B 238     -27.819   6.257  -3.890  1.00 92.28      B    C  
ATOM   4310  C   PRO B 238     -27.701   5.872  -2.414  1.00 92.66      B    C  
ATOM   4311  O   PRO B 238     -28.557   5.191  -1.854  1.00 89.32      B    O  
ATOM   4312  CB  PRO B 238     -28.619   7.542  -4.083  1.00 89.86      B    C  
ATOM   4313  CG  PRO B 238     -30.049   7.033  -4.248  1.00 87.30      B    C  
ATOM   4314  CD  PRO B 238     -29.866   5.713  -4.991  1.00 90.04      B    C  
ATOM   4315  N   LEU B 239     -26.676   6.397  -1.755  1.00 92.17      B    N  
ATOM   4316  CA  LEU B 239     -26.629   6.410  -0.294  1.00 92.07      B    C  
ATOM   4317  C   LEU B 239     -27.827   7.205   0.224  1.00 91.72      B    C  
ATOM   4318  O   LEU B 239     -28.030   8.344  -0.194  1.00 87.76      B    O  
ATOM   4319  CB  LEU B 239     -25.308   7.032   0.182  1.00 91.45      B    C  
ATOM   4320  CG  LEU B 239     -24.039   6.249  -0.215  1.00 90.93      B    C  
ATOM   4321  CD1 LEU B 239     -22.800   7.006   0.250  1.00 84.20      B    C  
ATOM   4322  CD2 LEU B 239     -24.000   4.859   0.415  1.00 83.87      B    C  
ATOM   4323  N   ASP B 240     -28.606   6.610   1.127  1.00 91.54      B    N  
ATOM   4324  CA  ASP B 240     -29.866   7.175   1.613  1.00 91.09      B    C  
ATOM   4325  C   ASP B 240     -29.707   8.645   2.049  1.00 91.33      B    C  
ATOM   4326  O   ASP B 240     -29.040   8.914   3.054  1.00 86.67      B    O  
ATOM   4327  CB  ASP B 240     -30.403   6.294   2.754  1.00 88.69      B    C  
ATOM   4328  CG  ASP B 240     -31.709   6.791   3.380  1.00 85.83      B    C  
ATOM   4329  OD1 ASP B 240     -32.255   7.823   2.948  1.00 78.53      B    O  
ATOM   4330  OD2 ASP B 240     -32.149   6.145   4.360  1.00 79.03      B    O1-
ATOM   4331  N   PRO B 241     -30.292   9.599   1.308  1.00 91.73      B    N  
ATOM   4332  CA  PRO B 241     -30.118  11.019   1.600  1.00 90.91      B    C  
ATOM   4333  C   PRO B 241     -30.755  11.426   2.925  1.00 91.14      B    C  
ATOM   4334  O   PRO B 241     -30.323  12.397   3.535  1.00 86.26      B    O  
ATOM   4335  CB  PRO B 241     -30.742  11.756   0.410  1.00 88.69      B    C  
ATOM   4336  CG  PRO B 241     -31.788  10.778  -0.108  1.00 87.14      B    C  
ATOM   4337  CD  PRO B 241     -31.129   9.428   0.139  1.00 90.11      B    C  
ATOM   4338  N   THR B 242     -31.726  10.671   3.444  1.00 91.88      B    N  
ATOM   4339  CA  THR B 242     -32.443  11.020   4.682  1.00 91.22      B    C  
ATOM   4340  C   THR B 242     -31.594  10.836   5.945  1.00 91.36      B    C  
ATOM   4341  O   THR B 242     -31.900  11.416   6.990  1.00 86.60      B    O  
ATOM   4342  CB  THR B 242     -33.749  10.233   4.820  1.00 89.82      B    C  
ATOM   4343  CG2 THR B 242     -34.623  10.300   3.561  1.00 78.95      B    C  
ATOM   4344  OG1 THR B 242     -33.517   8.878   5.114  1.00 80.14      B    O  
ATOM   4345  N   ARG B 243     -30.513  10.070   5.861  1.00 90.34      B    N  
ATOM   4346  CA  ARG B 243     -29.631   9.750   6.990  1.00 90.05      B    C  
ATOM   4347  C   ARG B 243     -28.690  10.912   7.278  1.00 90.10      B    C  
ATOM   4348  O   ARG B 243     -27.817  11.222   6.477  1.00 86.77      B    O  
ATOM   4349  CB  ARG B 243     -28.829   8.478   6.676  1.00 88.93      B    C  
ATOM   4350  CG  ARG B 243     -29.694   7.232   6.418  1.00 86.27      B    C  
ATOM   4351  CD  ARG B 243     -30.259   6.654   7.708  1.00 81.11      B    C  
ATOM   4352  NE  ARG B 243     -31.017   5.422   7.421  1.00 76.49      B    N  
ATOM   4353  CZ  ARG B 243     -30.920   4.279   8.073  1.00 70.97      B    C  
ATOM   4354  NH1 ARG B 243     -30.097   4.119   9.068  1.00 63.50      B    N1+
ATOM   4355  NH2 ARG B 243     -31.664   3.279   7.713  1.00 65.76      B    N  
ATOM   4356  N   HIS B 244     -28.831  11.536   8.440  1.00 90.18      B    N  
ATOM   4357  CA  HIS B 244     -27.972  12.634   8.896  1.00 89.36      B    C  
ATOM   4358  C   HIS B 244     -27.650  12.605  10.394  1.00 89.52      B    C  
ATOM   4359  O   HIS B 244     -27.091  13.562  10.933  1.00 83.67      B    O  
ATOM   4360  CB  HIS B 244     -28.598  13.975   8.475  1.00 86.52      B    C  
ATOM   4361  CG  HIS B 244     -29.971  14.208   9.050  1.00 86.75      B    C  
ATOM   4362  CD2 HIS B 244     -30.283  14.919  10.187  1.00 74.66      B    C  
ATOM   4363  ND1 HIS B 244     -31.150  13.734   8.545  1.00 73.83      B    N  
ATOM   4364  CE1 HIS B 244     -32.155  14.137   9.344  1.00 75.73      B    C  
ATOM   4365  NE2 HIS B 244     -31.660  14.856  10.358  1.00 78.69      B    N  
ATOM   4366  N   GLY B 245     -27.963  11.504  11.078  1.00 89.29      B    N  
ATOM   4367  CA  GLY B 245     -27.646  11.317  12.486  1.00 88.88      B    C  
ATOM   4368  C   GLY B 245     -26.136  11.308  12.759  1.00 89.90      B    C  
ATOM   4369  O   GLY B 245     -25.354  10.849  11.928  1.00 85.92      B    O  
ATOM   4370  N   GLU B 246     -25.739  11.767  13.924  1.00 89.43      B    N  
ATOM   4371  CA  GLU B 246     -24.325  11.895  14.299  1.00 88.57      B    C  
ATOM   4372  C   GLU B 246     -23.560  10.562  14.218  1.00 89.38      B    C  
ATOM   4373  O   GLU B 246     -22.468  10.508  13.658  1.00 84.44      B    O  
ATOM   4374  CB  GLU B 246     -24.259  12.491  15.721  1.00 86.49      B    C  
ATOM   4375  CG  GLU B 246     -22.840  12.737  16.263  1.00 81.31      B    C  
ATOM   4376  CD  GLU B 246     -22.033  13.801  15.495  1.00 79.16      B    C  
ATOM   4377  OE1 GLU B 246     -20.855  13.990  15.851  1.00 70.84      B    O  
ATOM   4378  OE2 GLU B 246     -22.564  14.416  14.545  1.00 73.18      B    O1-
ATOM   4379  N   GLY B 247     -24.162   9.488  14.719  1.00 88.25      B    N  
ATOM   4380  CA  GLY B 247     -23.590   8.150  14.726  1.00 87.82      B    C  
ATOM   4381  C   GLY B 247     -24.002   7.259  13.540  1.00 89.21      B    C  
ATOM   4382  O   GLY B 247     -23.589   6.102  13.489  1.00 84.86      B    O  
ATOM   4383  N   ASP B 248     -24.819   7.757  12.610  1.00 89.57      B    N  
ATOM   4384  CA  ASP B 248     -25.289   6.959  11.480  1.00 89.88      B    C  
ATOM   4385  C   ASP B 248     -24.135   6.680  10.500  1.00 90.70      B    C  
ATOM   4386  O   ASP B 248     -23.541   7.600   9.928  1.00 87.28      B    O  
ATOM   4387  CB  ASP B 248     -26.484   7.629  10.791  1.00 87.91      B    C  
ATOM   4388  CG  ASP B 248     -27.078   6.739   9.703  1.00 86.82      B    C  
ATOM   4389  OD1 ASP B 248     -26.419   6.552   8.665  1.00 78.61      B    O  
ATOM   4390  OD2 ASP B 248     -28.197   6.199   9.890  1.00 78.83      B    O1-
ATOM   4391  N   LYS B 249     -23.827   5.411  10.279  1.00 91.10      B    N  
ATOM   4392  CA  LYS B 249     -22.689   5.017   9.449  1.00 91.48      B    C  
ATOM   4393  C   LYS B 249     -22.822   5.462   7.985  1.00 92.45      B    C  
ATOM   4394  O   LYS B 249     -21.840   5.904   7.396  1.00 89.86      B    O  
ATOM   4395  CB  LYS B 249     -22.474   3.504   9.526  1.00 89.64      B    C  
ATOM   4396  CG  LYS B 249     -21.777   3.061  10.826  1.00 86.43      B    C  
ATOM   4397  CD  LYS B 249     -21.224   1.641  10.651  1.00 80.43      B    C  
ATOM   4398  CE  LYS B 249     -20.144   1.291  11.664  1.00 76.14      B    C  
ATOM   4399  NZ  LYS B 249     -19.232   0.249  11.122  1.00 68.08      B    N1+
ATOM   4400  N   SER B 250     -24.014   5.421   7.418  1.00 92.04      B    N  
ATOM   4401  CA  SER B 250     -24.256   5.933   6.062  1.00 92.36      B    C  
ATOM   4402  C   SER B 250     -24.048   7.446   6.004  1.00 93.01      B    C  
ATOM   4403  O   SER B 250     -23.389   7.950   5.097  1.00 90.33      B    O  
ATOM   4404  CB  SER B 250     -25.666   5.558   5.613  1.00 91.00      B    C  
ATOM   4405  OG  SER B 250     -25.889   5.972   4.273  1.00 76.66      B    O  
ATOM   4406  N   ALA B 251     -24.518   8.180   7.009  1.00 92.92      B    N  
ATOM   4407  CA  ALA B 251     -24.292   9.614   7.107  1.00 92.99      B    C  
ATOM   4408  C   ALA B 251     -22.801   9.947   7.246  1.00 93.65      B    C  
ATOM   4409  O   ALA B 251     -22.316  10.856   6.574  1.00 91.62      B    O  
ATOM   4410  CB  ALA B 251     -25.100  10.174   8.282  1.00 91.97      B    C  
ATOM   4411  N   ARG B 252     -22.057   9.185   8.038  1.00 93.76      B    N  
ATOM   4412  CA  ARG B 252     -20.607   9.361   8.202  1.00 93.80      B    C  
ATOM   4413  C   ARG B 252     -19.854   9.157   6.884  1.00 94.26      B    C  
ATOM   4414  O   ARG B 252     -19.029   9.987   6.526  1.00 92.15      B    O  
ATOM   4415  CB  ARG B 252     -20.094   8.416   9.295  1.00 92.86      B    C  
ATOM   4416  CG  ARG B 252     -20.617   8.816  10.683  1.00 89.85      B    C  
ATOM   4417  CD  ARG B 252     -20.191   7.823  11.752  1.00 88.26      B    C  
ATOM   4418  NE  ARG B 252     -18.760   7.934  12.011  1.00 84.10      B    N  
ATOM   4419  CZ  ARG B 252     -18.058   7.308  12.934  1.00 82.83      B    C  
ATOM   4420  NH1 ARG B 252     -18.583   6.421  13.719  1.00 75.72      B    N1+
ATOM   4421  NH2 ARG B 252     -16.809   7.605  13.083  1.00 76.20      B    N  
ATOM   4422  N   ALA B 253     -20.204   8.124   6.121  1.00 94.26      B    N  
ATOM   4423  CA  ALA B 253     -19.634   7.909   4.796  1.00 94.40      B    C  
ATOM   4424  C   ALA B 253     -19.937   9.070   3.833  1.00 95.12      B    C  
ATOM   4425  O   ALA B 253     -19.035   9.599   3.185  1.00 93.56      B    O  
ATOM   4426  CB  ALA B 253     -20.159   6.568   4.257  1.00 93.70      B    C  
ATOM   4427  N   LYS B 254     -21.190   9.544   3.803  1.00 94.61      B    N  
ATOM   4428  CA  LYS B 254     -21.581  10.705   2.990  1.00 94.47      B    C  
ATOM   4429  C   LYS B 254     -20.791  11.966   3.361  1.00 94.87      B    C  
ATOM   4430  O   LYS B 254     -20.352  12.679   2.464  1.00 93.27      B    O  
ATOM   4431  CB  LYS B 254     -23.080  10.978   3.117  1.00 92.55      B    C  
ATOM   4432  CG  LYS B 254     -23.951   9.903   2.435  1.00 89.74      B    C  
ATOM   4433  CD  LYS B 254     -25.439  10.299   2.441  1.00 88.65      B    C  
ATOM   4434  CE  LYS B 254     -25.997  10.439   3.849  1.00 84.45      B    C  
ATOM   4435  NZ  LYS B 254     -27.340  11.048   3.848  1.00 83.21      B    N1+
ATOM   4436  N   ARG B 255     -20.592  12.223   4.654  1.00 95.11      B    N  
ATOM   4437  CA  ARG B 255     -19.817  13.383   5.128  1.00 94.59      B    C  
ATOM   4438  C   ARG B 255     -18.378  13.356   4.624  1.00 94.76      B    C  
ATOM   4439  O   ARG B 255     -17.863  14.402   4.238  1.00 92.59      B    O  
ATOM   4440  CB  ARG B 255     -19.812  13.431   6.663  1.00 93.18      B    C  
ATOM   4441  CG  ARG B 255     -21.168  13.826   7.246  1.00 90.18      B    C  
ATOM   4442  CD  ARG B 255     -21.176  13.583   8.755  1.00 90.17      B    C  
ATOM   4443  NE  ARG B 255     -22.543  13.562   9.292  1.00 87.89      B    N  
ATOM   4444  CZ  ARG B 255     -22.899  13.111  10.473  1.00 88.53      B    C  
ATOM   4445  NH1 ARG B 255     -22.031  12.713  11.367  1.00 80.54      B    N1+
ATOM   4446  NH2 ARG B 255     -24.151  13.030  10.797  1.00 82.72      B    N  
ATOM   4447  N   VAL B 256     -17.765  12.191   4.568  1.00 95.06      B    N  
ATOM   4448  CA  VAL B 256     -16.410  12.037   4.033  1.00 95.13      B    C  
ATOM   4449  C   VAL B 256     -16.366  12.400   2.543  1.00 95.46      B    C  
ATOM   4450  O   VAL B 256     -15.611  13.290   2.161  1.00 93.89      B    O  
ATOM   4451  CB  VAL B 256     -15.887  10.615   4.286  1.00 94.32      B    C  
ATOM   4452  CG1 VAL B 256     -14.575  10.337   3.551  1.00 89.54      B    C  
ATOM   4453  CG2 VAL B 256     -15.623  10.396   5.787  1.00 89.31      B    C  
ATOM   4454  N   MET B 257     -17.200  11.780   1.714  1.00 95.53      B    N  
ATOM   4455  CA  MET B 257     -17.220  12.056   0.271  1.00 95.66      B    C  
ATOM   4456  C   MET B 257     -17.579  13.517  -0.042  1.00 95.82      B    C  
ATOM   4457  O   MET B 257     -16.907  14.177  -0.836  1.00 94.51      B    O  
ATOM   4458  CB  MET B 257     -18.195  11.083  -0.414  1.00 95.02      B    C  
ATOM   4459  CG  MET B 257     -18.315  11.318  -1.924  1.00 93.39      B    C  
ATOM   4460  SD  MET B 257     -16.777  11.180  -2.882  1.00 91.16      B    S  
ATOM   4461  CE  MET B 257     -16.637   9.383  -3.007  1.00 84.80      B    C  
ATOM   4462  N   ALA B 258     -18.615  14.055   0.612  1.00 95.43      B    N  
ATOM   4463  CA  ALA B 258     -19.048  15.432   0.407  1.00 95.11      B    C  
ATOM   4464  C   ALA B 258     -18.010  16.439   0.913  1.00 95.37      B    C  
ATOM   4465  O   ALA B 258     -17.757  17.440   0.244  1.00 93.51      B    O  
ATOM   4466  CB  ALA B 258     -20.395  15.625   1.099  1.00 94.17      B    C  
ATOM   4467  N   GLY B 259     -17.368  16.167   2.045  1.00 94.86      B    N  
ATOM   4468  CA  GLY B 259     -16.299  16.994   2.595  1.00 94.46      B    C  
ATOM   4469  C   GLY B 259     -15.104  17.091   1.653  1.00 95.26      B    C  
ATOM   4470  O   GLY B 259     -14.674  18.198   1.319  1.00 93.40      B    O  
ATOM   4471  N   ILE B 260     -14.637  15.966   1.132  1.00 95.69      B    N  
ATOM   4472  CA  ILE B 260     -13.532  15.931   0.163  1.00 95.67      B    C  
ATOM   4473  C   ILE B 260     -13.919  16.642  -1.141  1.00 95.62      B    C  
ATOM   4474  O   ILE B 260     -13.133  17.406  -1.688  1.00 94.04      B    O  
ATOM   4475  CB  ILE B 260     -13.085  14.469  -0.091  1.00 95.62      B    C  
ATOM   4476  CG1 ILE B 260     -12.498  13.866   1.204  1.00 93.75      B    C  
ATOM   4477  CG2 ILE B 260     -12.024  14.409  -1.207  1.00 93.99      B    C  
ATOM   4478  CD1 ILE B 260     -12.326  12.350   1.139  1.00 90.44      B    C  
ATOM   4479  N   THR B 261     -15.150  16.458  -1.615  1.00 96.03      B    N  
ATOM   4480  CA  THR B 261     -15.654  17.164  -2.797  1.00 95.85      B    C  
ATOM   4481  C   THR B 261     -15.691  18.674  -2.570  1.00 95.61      B    C  
ATOM   4482  O   THR B 261     -15.199  19.443  -3.398  1.00 93.82      B    O  
ATOM   4483  CB  THR B 261     -17.044  16.666  -3.201  1.00 95.30      B    C  
ATOM   4484  CG2 THR B 261     -17.499  17.280  -4.528  1.00 85.69      B    C  
ATOM   4485  OG1 THR B 261     -17.044  15.276  -3.396  1.00 85.95      B    O  
ATOM   4486  N   ASN B 262     -16.195  19.105  -1.425  1.00 95.64      B    N  
ATOM   4487  CA  ASN B 262     -16.220  20.519  -1.050  1.00 95.06      B    C  
ATOM   4488  C   ASN B 262     -14.813  21.123  -0.897  1.00 94.77      B    C  
ATOM   4489  O   ASN B 262     -14.637  22.299  -1.191  1.00 91.78      B    O  
ATOM   4490  CB  ASN B 262     -17.036  20.690   0.241  1.00 94.20      B    C  
ATOM   4491  CG  ASN B 262     -18.541  20.628   0.013  1.00 93.62      B    C  
ATOM   4492  ND2 ASN B 262     -19.296  20.344   1.053  1.00 85.68      B    N  
ATOM   4493  OD1 ASN B 262     -19.064  20.894  -1.044  1.00 86.27      B    O  
ATOM   4494  N   ALA B 263     -13.818  20.322  -0.494  1.00 95.03      B    N  
ATOM   4495  CA  ALA B 263     -12.419  20.740  -0.445  1.00 94.48      B    C  
ATOM   4496  C   ALA B 263     -11.799  20.914  -1.840  1.00 94.45      B    C  
ATOM   4497  O   ALA B 263     -10.872  21.691  -2.009  1.00 91.55      B    O  
ATOM   4498  CB  ALA B 263     -11.630  19.700   0.359  1.00 93.58      B    C  
ATOM   4499  N   THR B 264     -12.331  20.205  -2.844  1.00 95.03      B    N  
ATOM   4500  CA  THR B 264     -11.758  20.123  -4.203  1.00 94.67      B    C  
ATOM   4501  C   THR B 264     -12.401  21.105  -5.189  1.00 94.21      B    C  
ATOM   4502  O   THR B 264     -12.172  21.036  -6.387  1.00 90.29      B    O  
ATOM   4503  CB  THR B 264     -11.806  18.663  -4.705  1.00 93.58      B    C  
ATOM   4504  CG2 THR B 264     -10.891  18.398  -5.892  1.00 84.21      B    C  
ATOM   4505  OG1 THR B 264     -11.376  17.772  -3.702  1.00 84.64      B    O  
ATOM   4506  N   ARG B 265     -13.208  22.059  -4.703  1.00 93.84      B    N  
ATOM   4507  CA  ARG B 265     -13.940  23.014  -5.549  1.00 93.30      B    C  
ATOM   4508  C   ARG B 265     -13.009  24.006  -6.243  1.00 92.74      B    C  
ATOM   4509  O   ARG B 265     -12.767  25.105  -5.762  1.00 88.47      B    O  
ATOM   4510  CB  ARG B 265     -15.010  23.748  -4.718  1.00 91.32      B    C  
ATOM   4511  CG  ARG B 265     -16.136  22.804  -4.292  1.00 89.00      B    C  
ATOM   4512  CD  ARG B 265     -17.181  23.569  -3.482  1.00 89.44      B    C  
ATOM   4513  NE  ARG B 265     -16.658  23.970  -2.175  1.00 87.50      B    N  
ATOM   4514  CZ  ARG B 265     -17.158  24.918  -1.385  1.00 90.16      B    C  
ATOM   4515  NH1 ARG B 265     -18.201  25.621  -1.724  1.00 79.08      B    N1+
ATOM   4516  NH2 ARG B 265     -16.614  25.162  -0.238  1.00 81.96      B    N  
ATOM   4517  N   PHE B 266     -12.510  23.606  -7.407  1.00 92.67      B    N  
ATOM   4518  CA  PHE B 266     -11.713  24.434  -8.296  1.00 91.62      B    C  
ATOM   4519  C   PHE B 266     -12.197  24.253  -9.736  1.00 90.80      B    C  
ATOM   4520  O   PHE B 266     -12.655  23.174 -10.084  1.00 85.56      B    O  
ATOM   4521  CB  PHE B 266     -10.242  24.056  -8.134  1.00 90.32      B    C  
ATOM   4522  CG  PHE B 266      -9.311  25.056  -8.746  1.00 91.36      B    C  
ATOM   4523  CD1 PHE B 266      -8.600  24.750  -9.912  1.00 88.34      B    C  
ATOM   4524  CD2 PHE B 266      -9.170  26.319  -8.152  1.00 88.27      B    C  
ATOM   4525  CE1 PHE B 266      -7.743  25.703 -10.478  1.00 86.55      B    C  
ATOM   4526  CE2 PHE B 266      -8.314  27.265  -8.721  1.00 86.63      B    C  
ATOM   4527  CZ  PHE B 266      -7.598  26.962  -9.881  1.00 87.75      B    C  
ATOM   4528  N   SER B 267     -12.154  25.283 -10.567  1.00 89.13      B    N  
ATOM   4529  CA  SER B 267     -12.815  25.285 -11.875  1.00 88.33      B    C  
ATOM   4530  C   SER B 267     -11.884  25.313 -13.084  1.00 87.84      B    C  
ATOM   4531  O   SER B 267     -12.353  25.383 -14.218  1.00 79.56      B    O  
ATOM   4532  CB  SER B 267     -13.842  26.414 -11.935  1.00 85.09      B    C  
ATOM   4533  OG  SER B 267     -13.232  27.663 -11.720  1.00 78.33      B    O  
ATOM   4534  N   CYS B 268     -10.570  25.228 -12.864  1.00 88.19      B    N  
ATOM   4535  CA  CYS B 268      -9.576  25.306 -13.924  1.00 87.57      B    C  
ATOM   4536  C   CYS B 268      -8.596  24.129 -13.887  1.00 87.98      B    C  
ATOM   4537  O   CYS B 268      -8.262  23.625 -12.825  1.00 81.73      B    O  
ATOM   4538  CB  CYS B 268      -8.839  26.639 -13.814  1.00 84.52      B    C  
ATOM   4539  SG  CYS B 268      -9.920  28.083 -14.025  1.00 79.24      B    S  
ATOM   4540  N   ASP B 269      -8.101  23.746 -15.070  1.00 85.02      B    N  
ATOM   4541  CA  ASP B 269      -7.113  22.670 -15.227  1.00 83.92      B    C  
ATOM   4542  C   ASP B 269      -5.874  23.134 -16.024  1.00 82.77      B    C  
ATOM   4543  O   ASP B 269      -5.283  22.390 -16.796  1.00 74.64      B    O  
ATOM   4544  CB  ASP B 269      -7.797  21.411 -15.790  1.00 80.72      B    C  
ATOM   4545  CG  ASP B 269      -6.913  20.165 -15.687  1.00 78.14      B    C  
ATOM   4546  OD1 ASP B 269      -6.123  20.085 -14.721  1.00 71.73      B    O  
ATOM   4547  OD2 ASP B 269      -6.991  19.292 -16.580  1.00 73.94      B    O1-
ATOM   4548  N   ALA B 270      -5.494  24.402 -15.865  1.00 78.94      B    N  
ATOM   4549  CA  ALA B 270      -4.291  25.019 -16.444  1.00 76.79      B    C  
ATOM   4550  C   ALA B 270      -4.098  24.811 -17.966  1.00 77.01      B    C  
ATOM   4551  O   ALA B 270      -2.978  24.864 -18.475  1.00 68.60      B    O  
ATOM   4552  CB  ALA B 270      -3.072  24.617 -15.615  1.00 70.08      B    C  
ATOM   4553  N   LYS B 271      -5.193  24.612 -18.722  1.00 71.51      B    N  
ATOM   4554  CA  LYS B 271      -5.157  24.354 -20.169  1.00 68.41      B    C  
ATOM   4555  C   LYS B 271      -5.092  25.630 -21.022  1.00 68.20      B    C  
ATOM   4556  O   LYS B 271      -5.266  25.579 -22.234  1.00 60.33      B    O  
ATOM   4557  CB  LYS B 271      -6.326  23.424 -20.542  1.00 62.51      B    C  
ATOM   4558  CG  LYS B 271      -6.134  21.995 -19.991  1.00 57.16      B    C  
ATOM   4559  CD  LYS B 271      -7.358  21.138 -20.316  1.00 53.15      B    C  
ATOM   4560  CE  LYS B 271      -7.216  19.706 -19.850  1.00 47.07      B    C  
ATOM   4561  NZ  LYS B 271      -8.486  18.941 -20.043  1.00 42.43      B    N1+
ATOM   4562  N   GLY B 272      -4.816  26.766 -20.413  1.00 67.42      B    N  
ATOM   4563  CA  GLY B 272      -4.803  28.079 -21.051  1.00 65.86      B    C  
ATOM   4564  C   GLY B 272      -6.192  28.721 -21.131  1.00 67.45      B    C  
ATOM   4565  O   GLY B 272      -7.204  28.101 -20.826  1.00 60.24      B    O  
ATOM   4566  N   GLY B 273      -6.223  29.997 -21.558  1.00 65.46      B    N  
ATOM   4567  CA  GLY B 273      -7.442  30.794 -21.613  1.00 64.97      B    C  
ATOM   4568  C   GLY B 273      -7.747  31.559 -20.326  1.00 67.62      B    C  
ATOM   4569  O   GLY B 273      -7.022  31.482 -19.328  1.00 62.45      B    O  
ATOM   4570  N   ALA B 274      -8.822  32.325 -20.369  1.00 70.11      B    N  
ATOM   4571  CA  ALA B 274      -9.305  33.128 -19.249  1.00 70.10      B    C  
ATOM   4572  C   ALA B 274     -10.254  32.300 -18.360  1.00 72.68      B    C  
ATOM   4573  O   ALA B 274     -11.414  32.653 -18.180  1.00 66.23      B    O  
ATOM   4574  CB  ALA B 274      -9.917  34.419 -19.796  1.00 64.37      B    C  
ATOM   4575  N   CYS B 275      -9.770  31.181 -17.837  1.00 77.57      B    N  
ATOM   4576  CA  CYS B 275     -10.567  30.318 -16.978  1.00 78.40      B    C  
ATOM   4577  C   CYS B 275     -10.917  31.026 -15.655  1.00 80.45      B    C  
ATOM   4578  O   CYS B 275     -10.007  31.484 -14.962  1.00 76.22      B    O  
ATOM   4579  CB  CYS B 275      -9.813  29.008 -16.741  1.00 75.59      B    C  
ATOM   4580  SG  CYS B 275     -10.737  27.877 -15.666  1.00 70.46      B    S  
ATOM   4581  N   PRO B 276     -12.204  31.100 -15.279  1.00 81.85      B    N  
ATOM   4582  CA  PRO B 276     -12.627  31.713 -14.026  1.00 82.60      B    C  
ATOM   4583  C   PRO B 276     -12.376  30.756 -12.853  1.00 84.32      B    C  
ATOM   4584  O   PRO B 276     -13.173  29.866 -12.578  1.00 80.70      B    O  
ATOM   4585  CB  PRO B 276     -14.105  32.050 -14.242  1.00 79.30      B    C  
ATOM   4586  CG  PRO B 276     -14.583  30.982 -15.213  1.00 76.75      B    C  
ATOM   4587  CD  PRO B 276     -13.350  30.706 -16.077  1.00 79.64      B    C  
ATOM   4588  N   GLU B 277     -11.295  30.978 -12.127  1.00 83.92      B    N  
ATOM   4589  CA  GLU B 277     -10.879  30.129 -11.000  1.00 84.69      B    C  
ATOM   4590  C   GLU B 277     -11.925  30.055  -9.875  1.00 86.46      B    C  
ATOM   4591  O   GLU B 277     -12.050  29.042  -9.189  1.00 83.17      B    O  
ATOM   4592  CB  GLU B 277      -9.565  30.681 -10.416  1.00 81.95      B    C  
ATOM   4593  CG  GLU B 277      -8.405  30.660 -11.429  1.00 76.43      B    C  
ATOM   4594  CD  GLU B 277      -7.137  31.334 -10.919  1.00 74.74      B    C  
ATOM   4595  OE1 GLU B 277      -6.197  31.500 -11.740  1.00 67.05      B    O  
ATOM   4596  OE2 GLU B 277      -7.063  31.723  -9.731  1.00 68.88      B    O1-
ATOM   4597  N   THR B 278     -12.701  31.113  -9.713  1.00 86.47      B    N  
ATOM   4598  CA  THR B 278     -13.688  31.262  -8.636  1.00 86.87      B    C  
ATOM   4599  C   THR B 278     -15.101  30.834  -9.034  1.00 88.18      B    C  
ATOM   4600  O   THR B 278     -16.037  31.115  -8.293  1.00 82.91      B    O  
ATOM   4601  CB  THR B 278     -13.672  32.694  -8.082  1.00 84.20      B    C  
ATOM   4602  CG2 THR B 278     -12.325  33.048  -7.458  1.00 75.61      B    C  
ATOM   4603  OG1 THR B 278     -13.922  33.628  -9.097  1.00 76.59      B    O  
ATOM   4604  N   MET B 279     -15.288  30.151 -10.170  1.00 88.35      B    N  
ATOM   4605  CA  MET B 279     -16.615  29.794 -10.701  1.00 88.30      B    C  
ATOM   4606  C   MET B 279     -17.510  29.059  -9.687  1.00 89.44      B    C  
ATOM   4607  O   MET B 279     -18.714  29.276  -9.656  1.00 86.17      B    O  
ATOM   4608  CB  MET B 279     -16.420  28.909 -11.937  1.00 85.73      B    C  
ATOM   4609  CG  MET B 279     -17.729  28.604 -12.688  1.00 81.20      B    C  
ATOM   4610  SD  MET B 279     -18.425  30.039 -13.536  1.00 75.92      B    S  
ATOM   4611  CE  MET B 279     -19.849  29.264 -14.336  1.00 67.84      B    C  
ATOM   4612  N   VAL B 280     -16.928  28.213  -8.864  1.00 90.41      B    N  
ATOM   4613  CA  VAL B 280     -17.675  27.419  -7.871  1.00 90.84      B    C  
ATOM   4614  C   VAL B 280     -17.688  28.085  -6.494  1.00 91.15      B    C  
ATOM   4615  O   VAL B 280     -18.603  27.858  -5.704  1.00 87.19      B    O  
ATOM   4616  CB  VAL B 280     -17.115  25.988  -7.801  1.00 89.90      B    C  
ATOM   4617  CG1 VAL B 280     -17.927  25.074  -6.882  1.00 85.11      B    C  
ATOM   4618  CG2 VAL B 280     -17.096  25.322  -9.183  1.00 86.56      B    C  
ATOM   4619  N   THR B 281     -16.713  28.908  -6.187  1.00 91.58      B    N  
ATOM   4620  CA  THR B 281     -16.476  29.402  -4.819  1.00 91.14      B    C  
ATOM   4621  C   THR B 281     -16.785  30.881  -4.605  1.00 90.79      B    C  
ATOM   4622  O   THR B 281     -17.126  31.271  -3.491  1.00 83.81      B    O  
ATOM   4623  CB  THR B 281     -15.029  29.128  -4.389  1.00 89.13      B    C  
ATOM   4624  CG2 THR B 281     -14.731  27.634  -4.275  1.00 81.41      B    C  
ATOM   4625  OG1 THR B 281     -14.122  29.663  -5.335  1.00 81.45      B    O  
ATOM   4626  N   HIS B 282     -16.686  31.711  -5.635  1.00 90.01      B    N  
ATOM   4627  CA  HIS B 282     -16.929  33.149  -5.537  1.00 89.77      B    C  
ATOM   4628  C   HIS B 282     -17.320  33.743  -6.891  1.00 89.51      B    C  
ATOM   4629  O   HIS B 282     -16.483  34.218  -7.658  1.00 84.02      B    O  
ATOM   4630  CB  HIS B 282     -15.682  33.827  -4.957  1.00 87.83      B    C  
ATOM   4631  CG  HIS B 282     -15.854  35.266  -4.551  1.00 87.84      B    C  
ATOM   4632  CD2 HIS B 282     -16.947  36.085  -4.672  1.00 79.19      B    C  
ATOM   4633  ND1 HIS B 282     -14.879  36.010  -3.916  1.00 78.29      B    N  
ATOM   4634  CE1 HIS B 282     -15.378  37.228  -3.657  1.00 78.41      B    C  
ATOM   4635  NE2 HIS B 282     -16.634  37.308  -4.110  1.00 81.32      B    N  
ATOM   4636  N   ARG B 283     -18.623  33.742  -7.187  1.00 89.71      B    N  
ATOM   4637  CA  ARG B 283     -19.169  34.252  -8.450  1.00 89.51      B    C  
ATOM   4638  C   ARG B 283     -19.396  35.759  -8.397  1.00 89.44      B    C  
ATOM   4639  O   ARG B 283     -20.464  36.231  -8.043  1.00 85.34      B    O  
ATOM   4640  CB  ARG B 283     -20.433  33.461  -8.820  1.00 87.97      B    C  
ATOM   4641  CG  ARG B 283     -20.076  32.017  -9.211  1.00 85.95      B    C  
ATOM   4642  CD  ARG B 283     -21.274  31.287  -9.819  1.00 86.05      B    C  
ATOM   4643  NE  ARG B 283     -22.314  31.016  -8.835  1.00 84.64      B    N  
ATOM   4644  CZ  ARG B 283     -22.376  29.961  -8.029  1.00 87.20      B    C  
ATOM   4645  NH1 ARG B 283     -21.455  29.032  -8.019  1.00 75.93      B    N1+
ATOM   4646  NH2 ARG B 283     -23.378  29.836  -7.229  1.00 80.32      B    N  
ATOM   4647  N   ARG B 284     -18.367  36.522  -8.771  1.00 87.68      B    N  
ATOM   4648  CA  ARG B 284     -18.471  37.964  -9.023  1.00 86.58      B    C  
ATOM   4649  C   ARG B 284     -18.806  38.234 -10.482  1.00 86.02      B    C  
ATOM   4650  O   ARG B 284     -18.500  37.443 -11.360  1.00 80.74      B    O  
ATOM   4651  CB  ARG B 284     -17.189  38.675  -8.591  1.00 84.00      B    C  
ATOM   4652  CG  ARG B 284     -17.067  38.705  -7.060  1.00 77.83      B    C  
ATOM   4653  CD  ARG B 284     -15.783  39.414  -6.619  1.00 75.79      B    C  
ATOM   4654  NE  ARG B 284     -14.608  38.547  -6.801  1.00 68.73      B    N  
ATOM   4655  CZ  ARG B 284     -13.356  38.859  -6.498  1.00 62.56      B    C  
ATOM   4656  NH1 ARG B 284     -13.031  40.037  -6.027  1.00 57.46      B    N1+
ATOM   4657  NH2 ARG B 284     -12.407  37.978  -6.661  1.00 54.86      B    N  
ATOM   4658  N   MET B 285     -19.434  39.371 -10.748  1.00 84.19      B    N  
ATOM   4659  CA  MET B 285     -19.961  39.688 -12.072  1.00 82.85      B    C  
ATOM   4660  C   MET B 285     -18.861  39.867 -13.123  1.00 82.99      B    C  
ATOM   4661  O   MET B 285     -18.933  39.280 -14.204  1.00 76.16      B    O  
ATOM   4662  CB  MET B 285     -20.864  40.924 -11.952  1.00 79.26      B    C  
ATOM   4663  CG  MET B 285     -22.059  40.858 -12.900  1.00 74.20      B    C  
ATOM   4664  SD  MET B 285     -23.267  42.164 -12.567  1.00 67.76      B    S  
ATOM   4665  CE  MET B 285     -24.647  41.585 -13.560  1.00 60.17      B    C  
ATOM   4666  N   GLY B 286     -17.798  40.599 -12.795  1.00 80.35      B    N  
ATOM   4667  CA  GLY B 286     -16.683  40.843 -13.719  1.00 78.63      B    C  
ATOM   4668  C   GLY B 286     -15.702  39.684 -13.840  1.00 79.31      B    C  
ATOM   4669  O   GLY B 286     -15.090  39.497 -14.891  1.00 74.56      B    O  
ATOM   4670  N   SER B 287     -15.558  38.881 -12.806  1.00 78.20      B    N  
ATOM   4671  CA  SER B 287     -14.609  37.761 -12.819  1.00 76.39      B    C  
ATOM   4672  C   SER B 287     -15.079  36.572 -13.657  1.00 76.62      B    C  
ATOM   4673  O   SER B 287     -14.243  35.823 -14.149  1.00 71.53      B    O  
ATOM   4674  CB  SER B 287     -14.283  37.295 -11.398  1.00 72.67      B    C  
ATOM   4675  OG  SER B 287     -15.435  36.966 -10.662  1.00 64.93      B    O  
ATOM   4676  N   LEU B 288     -16.382  36.408 -13.833  1.00 78.45      B    N  
ATOM   4677  CA  LEU B 288     -16.987  35.332 -14.610  1.00 76.96      B    C  
ATOM   4678  C   LEU B 288     -17.106  35.659 -16.096  1.00 77.01      B    C  
ATOM   4679  O   LEU B 288     -17.141  34.749 -16.921  1.00 71.51      B    O  
ATOM   4680  CB  LEU B 288     -18.374  35.033 -14.029  1.00 74.55      B    C  
ATOM   4681  CG  LEU B 288     -18.300  34.343 -12.665  1.00 73.33      B    C  
ATOM   4682  CD1 LEU B 288     -19.674  34.369 -12.021  1.00 68.83      B    C  
ATOM   4683  CD2 LEU B 288     -17.860  32.890 -12.799  1.00 68.57      B    C  
ATOM   4684  N   MET B 289     -17.157  36.936 -16.445  1.00 74.53      B    N  
ATOM   4685  CA  MET B 289     -17.214  37.329 -17.846  1.00 73.70      B    C  
ATOM   4686  C   MET B 289     -15.815  37.278 -18.473  1.00 74.31      B    C  
ATOM   4687  O   MET B 289     -14.848  37.740 -17.868  1.00 70.67      B    O  
ATOM   4688  CB  MET B 289     -17.852  38.719 -17.982  1.00 70.71      B    C  
ATOM   4689  CG  MET B 289     -19.353  38.662 -17.653  1.00 66.26      B    C  
ATOM   4690  SD  MET B 289     -20.232  40.208 -18.029  1.00 61.53      B    S  
ATOM   4691  CE  MET B 289     -21.891  39.728 -17.527  1.00 54.67      B    C  
ATOM   4692  N   PRO B 290     -15.683  36.753 -19.692  1.00 72.68      B    N  
ATOM   4693  CA  PRO B 290     -14.420  36.724 -20.428  1.00 71.61      B    C  
ATOM   4694  C   PRO B 290     -14.068  38.119 -20.958  1.00 72.77      B    C  
ATOM   4695  O   PRO B 290     -14.087  38.389 -22.153  1.00 68.33      B    O  
ATOM   4696  CB  PRO B 290     -14.635  35.666 -21.520  1.00 68.38      B    C  
ATOM   4697  CG  PRO B 290     -16.121  35.800 -21.830  1.00 66.64      B    C  
ATOM   4698  CD  PRO B 290     -16.734  36.121 -20.471  1.00 67.79      B    C  
ATOM   4699  N   ILE B 291     -13.791  39.039 -20.050  1.00 74.47      B    N  
ATOM   4700  CA  ILE B 291     -13.444  40.422 -20.384  1.00 74.98      B    C  
ATOM   4701  C   ILE B 291     -11.966  40.464 -20.788  1.00 76.29      B    C  
ATOM   4702  O   ILE B 291     -11.101  40.111 -19.979  1.00 73.67      B    O  
ATOM   4703  CB  ILE B 291     -13.784  41.382 -19.229  1.00 72.71      B    C  
ATOM   4704  CG1 ILE B 291     -15.288  41.283 -18.889  1.00 68.99      B    C  
ATOM   4705  CG2 ILE B 291     -13.417  42.817 -19.624  1.00 67.02      B    C  
ATOM   4706  CD1 ILE B 291     -15.707  42.103 -17.677  1.00 62.58      B    C  
ATOM   4707  N   PRO B 292     -11.657  40.914 -22.017  1.00 77.16      B    N  
ATOM   4708  CA  PRO B 292     -10.278  41.001 -22.474  1.00 76.94      B    C  
ATOM   4709  C   PRO B 292      -9.474  42.009 -21.650  1.00 78.20      B    C  
ATOM   4710  O   PRO B 292     -10.005  42.988 -21.126  1.00 74.62      B    O  
ATOM   4711  CB  PRO B 292     -10.368  41.362 -23.966  1.00 74.25      B    C  
ATOM   4712  CG  PRO B 292     -11.721  42.049 -24.103  1.00 71.78      B    C  
ATOM   4713  CD  PRO B 292     -12.573  41.362 -23.045  1.00 74.06      B    C  
ATOM   4714  N   HIS B 293      -8.165  41.807 -21.582  1.00 78.00      B    N  
ATOM   4715  CA  HIS B 293      -7.276  42.613 -20.733  1.00 77.55      B    C  
ATOM   4716  C   HIS B 293      -7.339  44.125 -20.991  1.00 78.80      B    C  
ATOM   4717  O   HIS B 293      -7.174  44.899 -20.054  1.00 75.47      B    O  
ATOM   4718  CB  HIS B 293      -5.822  42.134 -20.911  1.00 74.09      B    C  
ATOM   4719  CG  HIS B 293      -5.495  40.922 -20.093  1.00 67.96      B    C  
ATOM   4720  CD2 HIS B 293      -5.122  39.677 -20.537  1.00 58.68      B    C  
ATOM   4721  ND1 HIS B 293      -5.475  40.854 -18.711  1.00 61.29      B    N  
ATOM   4722  CE1 HIS B 293      -5.109  39.624 -18.345  1.00 54.15      B    C  
ATOM   4723  NE2 HIS B 293      -4.883  38.877 -19.433  1.00 55.53      B    N  
ATOM   4724  N   TRP B 294      -7.616  44.535 -22.211  1.00 80.83      B    N  
ATOM   4725  CA  TRP B 294      -7.763  45.966 -22.542  1.00 81.08      B    C  
ATOM   4726  C   TRP B 294      -9.010  46.610 -21.923  1.00 81.96      B    C  
ATOM   4727  O   TRP B 294      -9.048  47.824 -21.760  1.00 78.22      B    O  
ATOM   4728  CB  TRP B 294      -7.740  46.127 -24.067  1.00 78.66      B    C  
ATOM   4729  CG  TRP B 294      -8.839  45.447 -24.809  1.00 74.97      B    C  
ATOM   4730  CD1 TRP B 294      -8.820  44.185 -25.280  1.00 66.89      B    C  
ATOM   4731  CD2 TRP B 294     -10.141  46.001 -25.206  1.00 69.52      B    C  
ATOM   4732  CE2 TRP B 294     -10.841  44.993 -25.918  1.00 66.45      B    C  
ATOM   4733  CE3 TRP B 294     -10.761  47.254 -25.042  1.00 62.10      B    C  
ATOM   4734  NE1 TRP B 294     -10.019  43.908 -25.939  1.00 61.94      B    N  
ATOM   4735  CZ2 TRP B 294     -12.139  45.216 -26.454  1.00 64.09      B    C  
ATOM   4736  CZ3 TRP B 294     -12.048  47.482 -25.569  1.00 59.57      B    C  
ATOM   4737  CH2 TRP B 294     -12.726  46.473 -26.268  1.00 59.80      B    C  
ATOM   4738  N   LEU B 295      -9.992  45.818 -21.518  1.00 81.04      B    N  
ATOM   4739  CA  LEU B 295     -11.173  46.237 -20.766  1.00 80.91      B    C  
ATOM   4740  C   LEU B 295     -11.053  45.960 -19.253  1.00 81.77      B    C  
ATOM   4741  O   LEU B 295     -12.063  45.893 -18.555  1.00 78.72      B    O  
ATOM   4742  CB  LEU B 295     -12.431  45.594 -21.381  1.00 78.50      B    C  
ATOM   4743  CG  LEU B 295     -12.886  46.227 -22.716  1.00 74.35      B    C  
ATOM   4744  CD1 LEU B 295     -13.999  45.374 -23.325  1.00 69.04      B    C  
ATOM   4745  CD2 LEU B 295     -13.435  47.639 -22.524  1.00 69.35      B    C  
ATOM   4746  N   ALA B 296      -9.839  45.841 -18.726  1.00 83.53      B    N  
ATOM   4747  CA  ALA B 296      -9.614  45.619 -17.289  1.00 82.53      B    C  
ATOM   4748  C   ALA B 296     -10.336  46.630 -16.361  1.00 84.16      B    C  
ATOM   4749  O   ALA B 296     -10.872  46.194 -15.338  1.00 80.78      B    O  
ATOM   4750  CB  ALA B 296      -8.101  45.571 -17.020  1.00 79.37      B    C  
ATOM   4751  N   PRO B 297     -10.454  47.923 -16.709  1.00 85.67      B    N  
ATOM   4752  CA  PRO B 297     -11.238  48.862 -15.903  1.00 85.86      B    C  
ATOM   4753  C   PRO B 297     -12.714  48.471 -15.805  1.00 86.37      B    C  
ATOM   4754  O   PRO B 297     -13.297  48.538 -14.726  1.00 83.47      B    O  
ATOM   4755  CB  PRO B 297     -11.060  50.233 -16.571  1.00 84.84      B    C  
ATOM   4756  CG  PRO B 297      -9.776  50.084 -17.374  1.00 81.78      B    C  
ATOM   4757  CD  PRO B 297      -9.809  48.623 -17.798  1.00 84.32      B    C  
ATOM   4758  N   LEU B 298     -13.315  48.001 -16.911  1.00 84.26      B    N  
ATOM   4759  CA  LEU B 298     -14.700  47.534 -16.928  1.00 83.54      B    C  
ATOM   4760  C   LEU B 298     -14.882  46.327 -16.005  1.00 84.17      B    C  
ATOM   4761  O   LEU B 298     -15.840  46.277 -15.245  1.00 82.26      B    O  
ATOM   4762  CB  LEU B 298     -15.103  47.204 -18.377  1.00 81.77      B    C  
ATOM   4763  CG  LEU B 298     -16.575  46.756 -18.528  1.00 76.28      B    C  
ATOM   4764  CD1 LEU B 298     -17.544  47.902 -18.256  1.00 69.80      B    C  
ATOM   4765  CD2 LEU B 298     -16.823  46.242 -19.936  1.00 69.09      B    C  
ATOM   4766  N   LYS B 299     -13.935  45.396 -16.042  1.00 85.16      B    N  
ATOM   4767  CA  LYS B 299     -13.930  44.238 -15.145  1.00 84.09      B    C  
ATOM   4768  C   LYS B 299     -13.911  44.661 -13.679  1.00 84.19      B    C  
ATOM   4769  O   LYS B 299     -14.682  44.129 -12.888  1.00 81.68      B    O  
ATOM   4770  CB  LYS B 299     -12.740  43.325 -15.486  1.00 81.98      B    C  
ATOM   4771  CG  LYS B 299     -12.780  42.037 -14.659  1.00 77.07      B    C  
ATOM   4772  CD  LYS B 299     -11.674  41.067 -15.069  1.00 73.50      B    C  
ATOM   4773  CE  LYS B 299     -11.798  39.826 -14.201  1.00 66.68      B    C  
ATOM   4774  NZ  LYS B 299     -10.838  38.770 -14.595  1.00 60.52      B    N1+
ATOM   4775  N   THR B 300     -13.095  45.636 -13.327  1.00 87.19      B    N  
ATOM   4776  CA  THR B 300     -12.994  46.154 -11.954  1.00 86.26      B    C  
ATOM   4777  C   THR B 300     -14.299  46.811 -11.508  1.00 86.65      B    C  
ATOM   4778  O   THR B 300     -14.728  46.604 -10.376  1.00 83.70      B    O  
ATOM   4779  CB  THR B 300     -11.836  47.154 -11.821  1.00 85.01      B    C  
ATOM   4780  CG2 THR B 300     -11.470  47.414 -10.364  1.00 71.64      B    C  
ATOM   4781  OG1 THR B 300     -10.672  46.678 -12.451  1.00 74.51      B    O  
ATOM   4782  N   VAL B 301     -14.960  47.554 -12.386  1.00 86.24      B    N  
ATOM   4783  CA  VAL B 301     -16.269  48.159 -12.102  1.00 85.47      B    C  
ATOM   4784  C   VAL B 301     -17.342  47.082 -11.899  1.00 85.88      B    C  
ATOM   4785  O   VAL B 301     -18.121  47.170 -10.949  1.00 84.33      B    O  
ATOM   4786  CB  VAL B 301     -16.676  49.144 -13.210  1.00 84.49      B    C  
ATOM   4787  CG1 VAL B 301     -18.098  49.680 -13.042  1.00 76.58      B    C  
ATOM   4788  CG2 VAL B 301     -15.743  50.360 -13.209  1.00 77.22      B    C  
ATOM   4789  N   LEU B 302     -17.353  46.054 -12.743  1.00 84.98      B    N  
ATOM   4790  CA  LEU B 302     -18.302  44.939 -12.625  1.00 83.16      B    C  
ATOM   4791  C   LEU B 302     -18.054  44.092 -11.370  1.00 84.01      B    C  
ATOM   4792  O   LEU B 302     -19.013  43.666 -10.735  1.00 81.61      B    O  
ATOM   4793  CB  LEU B 302     -18.227  44.069 -13.889  1.00 81.46      B    C  
ATOM   4794  CG  LEU B 302     -18.839  44.714 -15.149  1.00 78.07      B    C  
ATOM   4795  CD1 LEU B 302     -18.523  43.847 -16.366  1.00 72.15      B    C  
ATOM   4796  CD2 LEU B 302     -20.356  44.854 -15.053  1.00 72.55      B    C  
ATOM   4797  N   ASP B 303     -16.802  43.887 -10.981  1.00 85.14      B    N  
ATOM   4798  CA  ASP B 303     -16.463  43.195  -9.731  1.00 83.79      B    C  
ATOM   4799  C   ASP B 303     -16.785  44.022  -8.476  1.00 84.51      B    C  
ATOM   4800  O   ASP B 303     -16.960  43.460  -7.398  1.00 79.22      B    O  
ATOM   4801  CB  ASP B 303     -14.970  42.793  -9.732  1.00 80.49      B    C  
ATOM   4802  CG  ASP B 303     -14.671  41.512 -10.517  1.00 77.40      B    C  
ATOM   4803  OD1 ASP B 303     -15.569  40.653 -10.653  1.00 70.77      B    O  
ATOM   4804  OD2 ASP B 303     -13.500  41.313 -10.910  1.00 72.29      B    O1-
ATOM   4805  N   GLY B 304     -16.884  45.333  -8.608  1.00 83.80      B    N  
ATOM   4806  CA  GLY B 304     -17.345  46.240  -7.558  1.00 83.56      B    C  
ATOM   4807  C   GLY B 304     -18.855  46.176  -7.307  1.00 85.49      B    C  
ATOM   4808  O   GLY B 304     -19.321  46.625  -6.261  1.00 82.02      B    O  
ATOM   4809  N   PHE B 305     -19.613  45.606  -8.231  1.00 84.35      B    N  
ATOM   4810  CA  PHE B 305     -21.045  45.409  -8.038  1.00 84.44      B    C  
ATOM   4811  C   PHE B 305     -21.304  44.354  -6.937  1.00 85.79      B    C  
ATOM   4812  O   PHE B 305     -20.658  43.295  -6.949  1.00 83.05      B    O  
ATOM   4813  CB  PHE B 305     -21.697  45.016  -9.369  1.00 82.11      B    C  
ATOM   4814  CG  PHE B 305     -23.205  44.972  -9.298  1.00 79.56      B    C  
ATOM   4815  CD1 PHE B 305     -23.878  43.744  -9.169  1.00 73.43      B    C  
ATOM   4816  CD2 PHE B 305     -23.946  46.174  -9.310  1.00 71.96      B    C  
ATOM   4817  CE1 PHE B 305     -25.280  43.714  -9.068  1.00 67.80      B    C  
ATOM   4818  CE2 PHE B 305     -25.342  46.141  -9.199  1.00 66.70      B    C  
ATOM   4819  CZ  PHE B 305     -26.010  44.915  -9.082  1.00 68.66      B    C  
ATOM   4820  N   PRO B 306     -22.226  44.584  -6.000  1.00 86.31      B    N  
ATOM   4821  CA  PRO B 306     -22.482  43.669  -4.894  1.00 86.52      B    C  
ATOM   4822  C   PRO B 306     -23.221  42.418  -5.370  1.00 87.90      B    C  
ATOM   4823  O   PRO B 306     -24.433  42.296  -5.218  1.00 83.24      B    O  
ATOM   4824  CB  PRO B 306     -23.249  44.501  -3.857  1.00 83.39      B    C  
ATOM   4825  CG  PRO B 306     -23.999  45.518  -4.715  1.00 80.72      B    C  
ATOM   4826  CD  PRO B 306     -23.009  45.799  -5.844  1.00 84.61      B    C  
ATOM   4827  N   LYS B 307     -22.476  41.493  -5.952  1.00 88.63      B    N  
ATOM   4828  CA  LYS B 307     -22.901  40.144  -6.310  1.00 89.12      B    C  
ATOM   4829  C   LYS B 307     -21.956  39.129  -5.687  1.00 89.36      B    C  
ATOM   4830  O   LYS B 307     -20.736  39.300  -5.713  1.00 85.70      B    O  
ATOM   4831  CB  LYS B 307     -22.970  39.994  -7.841  1.00 86.95      B    C  
ATOM   4832  CG  LYS B 307     -23.292  38.551  -8.248  1.00 84.78      B    C  
ATOM   4833  CD  LYS B 307     -23.446  38.397  -9.776  1.00 82.41      B    C  
ATOM   4834  CE  LYS B 307     -23.398  36.927 -10.187  1.00 81.09      B    C  
ATOM   4835  NZ  LYS B 307     -24.442  36.088  -9.546  1.00 76.79      B    N1+
ATOM   4836  N   TRP B 308     -22.527  38.054  -5.154  1.00 90.96      B    N  
ATOM   4837  CA  TRP B 308     -21.792  36.914  -4.632  1.00 90.88      B    C  
ATOM   4838  C   TRP B 308     -22.495  35.623  -5.039  1.00 90.97      B    C  
ATOM   4839  O   TRP B 308     -23.629  35.633  -5.511  1.00 85.58      B    O  
ATOM   4840  CB  TRP B 308     -21.635  37.042  -3.112  1.00 88.72      B    C  
ATOM   4841  CG  TRP B 308     -22.913  37.195  -2.351  1.00 88.80      B    C  
ATOM   4842  CD1 TRP B 308     -23.613  36.201  -1.790  1.00 82.99      B    C  
ATOM   4843  CD2 TRP B 308     -23.664  38.426  -2.080  1.00 85.80      B    C  
ATOM   4844  CE2 TRP B 308     -24.822  38.075  -1.354  1.00 84.77      B    C  
ATOM   4845  CE3 TRP B 308     -23.458  39.786  -2.390  1.00 80.16      B    C  
ATOM   4846  NE1 TRP B 308     -24.759  36.721  -1.189  1.00 81.26      B    N  
ATOM   4847  CZ2 TRP B 308     -25.775  39.051  -0.950  1.00 82.49      B    C  
ATOM   4848  CZ3 TRP B 308     -24.413  40.755  -1.988  1.00 76.61      B    C  
ATOM   4849  CH2 TRP B 308     -25.553  40.387  -1.287  1.00 78.71      B    C  
ATOM   4850  N   GLY B 309     -21.821  34.507  -4.898  1.00 91.01      B    N  
ATOM   4851  CA  GLY B 309     -22.375  33.209  -5.224  1.00 91.20      B    C  
ATOM   4852  C   GLY B 309     -21.382  32.090  -4.952  1.00 91.93      B    C  
ATOM   4853  O   GLY B 309     -20.171  32.243  -5.141  1.00 87.78      B    O  
ATOM   4854  N   GLN B 310     -21.922  30.968  -4.516  1.00 92.73      B    N  
ATOM   4855  CA  GLN B 310     -21.143  29.783  -4.200  1.00 93.15      B    C  
ATOM   4856  C   GLN B 310     -21.960  28.530  -4.523  1.00 93.95      B    C  
ATOM   4857  O   GLN B 310     -23.179  28.527  -4.404  1.00 91.52      B    O  
ATOM   4858  CB  GLN B 310     -20.727  29.846  -2.716  1.00 90.75      B    C  
ATOM   4859  CG  GLN B 310     -19.839  28.678  -2.299  1.00 86.88      B    C  
ATOM   4860  CD  GLN B 310     -19.324  28.781  -0.863  1.00 87.25      B    C  
ATOM   4861  NE2 GLN B 310     -18.824  27.710  -0.305  1.00 78.67      B    N  
ATOM   4862  OE1 GLN B 310     -19.342  29.792  -0.206  1.00 81.28      B    O  
ATOM   4863  N   THR B 311     -21.280  27.449  -4.902  1.00 94.14      B    N  
ATOM   4864  CA  THR B 311     -21.893  26.128  -5.062  1.00 94.49      B    C  
ATOM   4865  C   THR B 311     -21.220  25.146  -4.121  1.00 94.58      B    C  
ATOM   4866  O   THR B 311     -19.996  25.168  -3.971  1.00 91.99      B    O  
ATOM   4867  CB  THR B 311     -21.798  25.632  -6.507  1.00 93.64      B    C  
ATOM   4868  CG2 THR B 311     -22.600  24.369  -6.750  1.00 83.84      B    C  
ATOM   4869  OG1 THR B 311     -22.322  26.625  -7.356  1.00 82.98      B    O  
ATOM   4870  N   ARG B 312     -22.006  24.298  -3.463  1.00 94.14      B    N  
ATOM   4871  CA  ARG B 312     -21.504  23.386  -2.424  1.00 93.91      B    C  
ATOM   4872  C   ARG B 312     -22.468  22.223  -2.202  1.00 94.60      B    C  
ATOM   4873  O   ARG B 312     -23.666  22.364  -2.398  1.00 92.51      B    O  
ATOM   4874  CB  ARG B 312     -21.279  24.247  -1.158  1.00 91.13      B    C  
ATOM   4875  CG  ARG B 312     -21.158  23.454   0.134  1.00 86.69      B    C  
ATOM   4876  CD  ARG B 312     -20.792  24.326   1.315  1.00 87.17      B    C  
ATOM   4877  NE  ARG B 312     -20.987  23.564   2.544  1.00 84.62      B    N  
ATOM   4878  CZ  ARG B 312     -20.900  24.020   3.775  1.00 84.44      B    C  
ATOM   4879  NH1 ARG B 312     -20.555  25.244   4.024  1.00 76.72      B    N1+
ATOM   4880  NH2 ARG B 312     -21.170  23.257   4.772  1.00 77.89      B    N  
ATOM   4881  N   PHE B 313     -21.952  21.091  -1.739  1.00 94.53      B    N  
ATOM   4882  CA  PHE B 313     -22.782  20.047  -1.152  1.00 94.75      B    C  
ATOM   4883  C   PHE B 313     -23.322  20.465   0.220  1.00 94.25      B    C  
ATOM   4884  O   PHE B 313     -22.602  21.030   1.039  1.00 91.51      B    O  
ATOM   4885  CB  PHE B 313     -22.014  18.730  -1.048  1.00 94.28      B    C  
ATOM   4886  CG  PHE B 313     -21.974  17.886  -2.296  1.00 95.21      B    C  
ATOM   4887  CD1 PHE B 313     -23.125  17.705  -3.089  1.00 92.02      B    C  
ATOM   4888  CD2 PHE B 313     -20.791  17.208  -2.642  1.00 91.84      B    C  
ATOM   4889  CE1 PHE B 313     -23.092  16.862  -4.212  1.00 90.84      B    C  
ATOM   4890  CE2 PHE B 313     -20.755  16.357  -3.763  1.00 90.89      B    C  
ATOM   4891  CZ  PHE B 313     -21.909  16.194  -4.542  1.00 93.10      B    C  
ATOM   4892  N   LEU B 314     -24.581  20.142   0.444  1.00 93.24      B    N  
ATOM   4893  CA  LEU B 314     -25.326  20.430   1.661  1.00 93.12      B    C  
ATOM   4894  C   LEU B 314     -26.025  19.159   2.165  1.00 93.24      B    C  
ATOM   4895  O   LEU B 314     -26.028  18.123   1.497  1.00 89.69      B    O  
ATOM   4896  CB  LEU B 314     -26.328  21.561   1.373  1.00 91.95      B    C  
ATOM   4897  CG  LEU B 314     -25.685  22.905   1.001  1.00 91.80      B    C  
ATOM   4898  CD1 LEU B 314     -26.773  23.872   0.552  1.00 85.77      B    C  
ATOM   4899  CD2 LEU B 314     -24.946  23.539   2.179  1.00 85.44      B    C  
ATOM   4900  N   THR B 315     -26.610  19.262   3.341  1.00 92.65      B    N  
ATOM   4901  CA  THR B 315     -27.270  18.148   4.026  1.00 92.31      B    C  
ATOM   4902  C   THR B 315     -28.775  18.178   3.800  1.00 92.29      B    C  
ATOM   4903  O   THR B 315     -29.377  19.250   3.692  1.00 88.75      B    O  
ATOM   4904  CB  THR B 315     -26.933  18.190   5.519  1.00 90.90      B    C  
ATOM   4905  CG2 THR B 315     -27.444  16.991   6.299  1.00 81.86      B    C  
ATOM   4906  OG1 THR B 315     -25.532  18.205   5.672  1.00 80.65      B    O  
ATOM   4907  N   TYR B 316     -29.396  16.997   3.768  1.00 91.47      B    N  
ATOM   4908  CA  TYR B 316     -30.834  16.802   3.678  1.00 90.60      B    C  
ATOM   4909  C   TYR B 316     -31.612  17.687   4.662  1.00 90.31      B    C  
ATOM   4910  O   TYR B 316     -31.369  17.647   5.870  1.00 85.77      B    O  
ATOM   4911  CB  TYR B 316     -31.118  15.327   3.952  1.00 89.35      B    C  
ATOM   4912  CG  TYR B 316     -32.578  14.967   3.920  1.00 91.48      B    C  
ATOM   4913  CD1 TYR B 316     -33.308  14.808   5.111  1.00 88.54      B    C  
ATOM   4914  CD2 TYR B 316     -33.213  14.763   2.681  1.00 89.12      B    C  
ATOM   4915  CE1 TYR B 316     -34.649  14.427   5.065  1.00 87.49      B    C  
ATOM   4916  CE2 TYR B 316     -34.557  14.381   2.630  1.00 87.95      B    C  
ATOM   4917  CZ  TYR B 316     -35.271  14.198   3.825  1.00 89.27      B    C  
ATOM   4918  OH  TYR B 316     -36.577  13.808   3.774  1.00 87.48      B    O  
ATOM   4919  N   ARG B 317     -32.515  18.490   4.145  1.00 89.12      B    N  
ATOM   4920  CA  ARG B 317     -33.351  19.473   4.870  1.00 88.63      B    C  
ATOM   4921  C   ARG B 317     -32.598  20.560   5.654  1.00 88.68      B    C  
ATOM   4922  O   ARG B 317     -33.246  21.450   6.200  1.00 81.63      B    O  
ATOM   4923  CB  ARG B 317     -34.381  18.759   5.761  1.00 86.63      B    C  
ATOM   4924  CG  ARG B 317     -35.374  17.929   4.949  1.00 84.82      B    C  
ATOM   4925  CD  ARG B 317     -36.407  17.304   5.874  1.00 80.68      B    C  
ATOM   4926  NE  ARG B 317     -37.423  16.587   5.090  1.00 77.04      B    N  
ATOM   4927  CZ  ARG B 317     -38.559  16.099   5.545  1.00 71.04      B    C  
ATOM   4928  NH1 ARG B 317     -38.890  16.178   6.809  1.00 63.50      B    N1+
ATOM   4929  NH2 ARG B 317     -39.385  15.519   4.720  1.00 66.15      B    N  
ATOM   4930  N   LEU B 318     -31.282  20.534   5.695  1.00 89.23      B    N  
ATOM   4931  CA  LEU B 318     -30.466  21.513   6.412  1.00 88.07      B    C  
ATOM   4932  C   LEU B 318     -29.829  22.548   5.472  1.00 87.61      B    C  
ATOM   4933  O   LEU B 318     -29.446  23.616   5.940  1.00 80.05      B    O  
ATOM   4934  CB  LEU B 318     -29.390  20.796   7.247  1.00 86.25      B    C  
ATOM   4935  CG  LEU B 318     -29.941  19.841   8.309  1.00 85.92      B    C  
ATOM   4936  CD1 LEU B 318     -28.774  19.154   9.023  1.00 80.52      B    C  
ATOM   4937  CD2 LEU B 318     -30.773  20.566   9.374  1.00 80.66      B    C  
ATOM   4938  N   GLY B 319     -29.766  22.265   4.181  1.00 86.33      B    N
[truncated: 436,447 more chars]
