# Supplementary material for: Tad pili with adaptable tips mediate contact-dependent killing during bacterial predation
Source: Nat Commun. 2025 May 13;16:4425. doi: 10.1038/s41467-025-58967-0 (PMC12075869; doi:10.1038/s41467-025-58967-0)
Supplement: Supplementary file 6 — Supplementary Data 5 [file 41467_2025_58967_MOESM6_ESM.zip › Supplementary Data 5/FppA.pdb]

HEADER                                            01-JUN-22                     
TITLE     ALPHAFOLD MONOMER V2.0 PREDICTION FOR FLP PREPILIN PEPTIDASE A, FPPA  
TITLE    2 (A0A1Y0GHK3)                                                         
COMPND    MOL_ID: 1;                                                            
COMPND   2 MOLECULE: FLP PREPILIN PEPTIDASE A, FPPA;                            
COMPND   3 CHAIN: A                                                             
SOURCE    MOL_ID: 1;                                                            
SOURCE   2 ORGANISM_SCIENTIFIC: PSEUDOMONAS AERUGINOSA;                         
SOURCE   3 ORGANISM_TAXID: 287                                                  
REMARK   1                                                                      
REMARK   1 REFERENCE 1                                                          
REMARK   1  AUTH   JOHN JUMPER, RICHARD EVANS, ALEXANDER PRITZEL, TIM GREEN,    
REMARK   1  AUTH 2 MICHAEL FIGURNOV, OLAF RONNEBERGER, KATHRYN TUNYASUVUNAKOOL, 
REMARK   1  AUTH 3 RUSS BATES, AUGUSTIN ZIDEK, ANNA POTAPENKO, ALEX BRIDGLAND,  
REMARK   1  AUTH 4 CLEMENS MEYER, SIMON A A KOHL, ANDREW J BALLARD,             
REMARK   1  AUTH 5 ANDREW COWIE, BERNARDINO ROMERA-PAREDES, STANISLAV NIKOLOV,  
REMARK   1  AUTH 6 RISHUB JAIN, JONAS ADLER, TREVOR BACK, STIG PETERSEN,        
REMARK   1  AUTH 7 DAVID REIMAN, ELLEN CLANCY, MICHAL ZIELINSKI,                
REMARK   1  AUTH 8 MARTIN STEINEGGER, MICHALINA PACHOLSKA, TAMAS BERGHAMMER,    
REMARK   1  AUTH 9 DAVID SILVER, ORIOL VINYALS, ANDREW W SENIOR,                
REMARK   1  AUTH10 KORAY KAVUKCUOGLU, PUSHMEET KOHLI, DEMIS HASSABIS            
REMARK   1  TITL   HIGHLY ACCURATE PROTEIN STRUCTURE PREDICTION WITH ALPHAFOLD  
REMARK   1  REF    NATURE                        V. 596   583 2021              
REMARK   1  REFN                   ISSN 0028-0836                               
REMARK   1  PMID   34265844                                                     
REMARK   1  DOI    10.1038/s41586-021-03819-2                                   
REMARK   1                                                                      
REMARK   1 DISCLAIMERS                                                          
REMARK   1 ALPHAFOLD DATA, COPYRIGHT (2021) DEEPMIND TECHNOLOGIES LIMITED. THE  
REMARK   1 INFORMATION PROVIDED IS THEORETICAL MODELLING ONLY AND CAUTION SHOULD
REMARK   1 BE EXERCISED IN ITS USE. IT IS PROVIDED "AS-IS" WITHOUT ANY WARRANTY 
REMARK   1 OF ANY KIND, WHETHER EXPRESSED OR IMPLIED. NO WARRANTY IS GIVEN THAT 
REMARK   1 USE OF THE INFORMATION SHALL NOT INFRINGE THE RIGHTS OF ANY THIRD    
REMARK   1 PARTY. THE INFORMATION IS NOT INTENDED TO BE A SUBSTITUTE FOR        
REMARK   1 PROFESSIONAL MEDICAL ADVICE, DIAGNOSIS, OR TREATMENT, AND DOES NOT   
REMARK   1 CONSTITUTE MEDICAL OR OTHER PROFESSIONAL ADVICE. IT IS AVAILABLE FOR 
REMARK   1 ACADEMIC AND COMMERCIAL PURPOSES, UNDER CC-BY 4.0 LICENCE.           
DBREF  XXXX A    1   160  UNP    A0A1Y0GHK3 A0A1Y0GHK3_PSEAI     1    160       
SEQRES   1 A  160  MET GLU GLN LEU ALA LEU ALA LEU TRP ALA SER VAL CYS          
SEQRES   2 A  160  GLY TYR GLN ASP ILE LYS ARG LEU ARG VAL SER ASN TRP          
SEQRES   3 A  160  LEU ILE LEU GLY GLY PHE LEU ILE SER PHE VAL TYR LEU          
SEQRES   4 A  160  TYR VAL LYS GLU SER SER LEU THR GLY ALA THR VAL ASN          
SEQRES   5 A  160  MET ALA MET THR ALA LEU PHE ILE GLY VAL CYS LEU SER          
SEQRES   6 A  160  LEU PRO GLY TYR LEU LEU GLY ARG LEU GLY ALA ALA ASP          
SEQRES   7 A  160  VAL LYS TYR LEU ALA ALA LEU GLY LEU ALA SER ASP PRO          
SEQRES   8 A  160  LEU THR VAL LEU TYR SER LEU ALA PHE ALA CYS LEU LEU          
SEQRES   9 A  160  CYS ILE ALA LEU PHE ILE LEU VAL ARG LEU PHE LYS ARG          
SEQRES  10 A  160  SER VAL GLU LYS SER ALA MET ASN GLU GLU VAL ARG LEU          
SEQRES  11 A  160  ARG ARG ALA PRO SER LYS ASN LYS SER PHE PRO PHE ILE          
SEQRES  12 A  160  PHE ALA MET GLY ALA GLY LEU LEU ALA HIS LEU ILE ILE          
SEQRES  13 A  160  ASN LYS ILE ILE                                              
CRYST1    1.000    1.000    1.000  90.00  90.00  90.00 P 1           1          
ORIGX1      1.000000  0.000000  0.000000        0.00000                         
ORIGX2      0.000000  1.000000  0.000000        0.00000                         
ORIGX3      0.000000  0.000000  1.000000        0.00000                         
SCALE1      1.000000  0.000000  0.000000        0.00000                         
SCALE2      0.000000  1.000000  0.000000        0.00000                         
SCALE3      0.000000  0.000000  1.000000        0.00000                         
MODEL        1                                                                  
ATOM      1  N   MET A   1      -4.374  -9.032  16.316  1.00 79.00           N  
ATOM      2  CA  MET A   1      -4.099 -10.006  15.221  1.00 79.00           C  
ATOM      3  C   MET A   1      -4.361  -9.394  13.845  1.00 79.00           C  
ATOM      4  CB  MET A   1      -4.901 -11.306  15.392  1.00 79.00           C  
ATOM      5  O   MET A   1      -3.823  -9.872  12.852  1.00 79.00           O  
ATOM      6  CG  MET A   1      -4.282 -12.215  16.462  1.00 79.00           C  
ATOM      7  SD  MET A   1      -4.765 -13.956  16.321  1.00 79.00           S  
ATOM      8  CE  MET A   1      -6.502 -13.891  16.839  1.00 79.00           C  
ATOM      9  N   GLU A   2      -5.123  -8.303  13.785  1.00 86.50           N  
ATOM     10  CA  GLU A   2      -5.534  -7.624  12.553  1.00 86.50           C  
ATOM     11  C   GLU A   2      -4.378  -7.162  11.655  1.00 86.50           C  
ATOM     12  CB  GLU A   2      -6.377  -6.400  12.920  1.00 86.50           C  
ATOM     13  O   GLU A   2      -4.419  -7.383  10.448  1.00 86.50           O  
ATOM     14  CG  GLU A   2      -7.583  -6.701  13.815  1.00 86.50           C  
ATOM     15  CD  GLU A   2      -7.228  -6.511  15.290  1.00 86.50           C  
ATOM     16  OE1 GLU A   2      -6.872  -7.549  15.906  1.00 86.50           O  
ATOM     17  OE2 GLU A   2      -7.083  -5.357  15.730  1.00 86.50           O  
ATOM     18  N   GLN A   3      -3.304  -6.607  12.225  1.00 87.56           N  
ATOM     19  CA  GLN A   3      -2.135  -6.174  11.446  1.00 87.56           C  
ATOM     20  C   GLN A   3      -1.474  -7.324  10.664  1.00 87.56           C  
ATOM     21  CB  GLN A   3      -1.095  -5.549  12.381  1.00 87.56           C  
ATOM     22  O   GLN A   3      -0.932  -7.100   9.585  1.00 87.56           O  
ATOM     23  CG  GLN A   3      -1.546  -4.234  13.043  1.00 87.56           C  
ATOM     24  CD  GLN A   3      -0.488  -3.703  14.007  1.00 87.56           C  
ATOM     25  NE2 GLN A   3      -0.667  -2.527  14.563  1.00 87.56           N  
ATOM     26  OE1 GLN A   3       0.504  -4.366  14.292  1.00 87.56           O  
ATOM     27  N   LEU A   4      -1.541  -8.565  11.170  1.00 89.00           N  
ATOM     28  CA  LEU A   4      -1.050  -9.741  10.441  1.00 89.00           C  
ATOM     29  C   LEU A   4      -1.964 -10.082   9.263  1.00 89.00           C  
ATOM     30  CB  LEU A   4      -0.924 -10.960  11.372  1.00 89.00           C  
ATOM     31  O   LEU A   4      -1.467 -10.421   8.194  1.00 89.00           O  
ATOM     32  CG  LEU A   4       0.139 -10.835  12.474  1.00 89.00           C  
ATOM     33  CD1 LEU A   4       0.033 -12.032  13.419  1.00 89.00           C  
ATOM     34  CD2 LEU A   4       1.559 -10.794  11.904  1.00 89.00           C  
ATOM     35  N   ALA A   5      -3.283  -9.951   9.426  1.00 91.06           N  
ATOM     36  CA  ALA A   5      -4.231 -10.133   8.328  1.00 91.06           C  
ATOM     37  C   ALA A   5      -4.010  -9.085   7.225  1.00 91.06           C  
ATOM     38  CB  ALA A   5      -5.659 -10.091   8.885  1.00 91.06           C  
ATOM     39  O   ALA A   5      -3.987  -9.430   6.043  1.00 91.06           O  
ATOM     40  N   LEU A   6      -3.755  -7.830   7.611  1.00 92.12           N  
ATOM     41  CA  LEU A   6      -3.407  -6.754   6.684  1.00 92.12           C  
ATOM     42  C   LEU A   6      -2.079  -7.034   5.956  1.00 92.12           C  
ATOM     43  CB  LEU A   6      -3.385  -5.429   7.469  1.00 92.12           C  
ATOM     44  O   LEU A   6      -2.010  -6.919   4.732  1.00 92.12           O  
ATOM     45  CG  LEU A   6      -3.086  -4.201   6.594  1.00 92.12           C  
ATOM     46  CD1 LEU A   6      -4.119  -4.018   5.481  1.00 92.12           C  
ATOM     47  CD2 LEU A   6      -3.039  -2.935   7.447  1.00 92.12           C  
ATOM     48  N   ALA A   7      -1.047  -7.464   6.687  1.00 92.75           N  
ATOM     49  CA  ALA A   7       0.248  -7.855   6.130  1.00 92.75           C  
ATOM     50  C   ALA A   7       0.135  -9.036   5.151  1.00 92.75           C  
ATOM     51  CB  ALA A   7       1.177  -8.197   7.301  1.00 92.75           C  
ATOM     52  O   ALA A   7       0.737  -9.011   4.074  1.00 92.75           O  
ATOM     53  N   LEU A   8      -0.664 -10.052   5.490  1.00 94.00           N  
ATOM     54  CA  LEU A   8      -0.937 -11.200   4.624  1.00 94.00           C  
ATOM     55  C   LEU A   8      -1.668 -10.770   3.353  1.00 94.00           C  
ATOM     56  CB  LEU A   8      -1.761 -12.251   5.391  1.00 94.00           C  
ATOM     57  O   LEU A   8      -1.236 -11.121   2.256  1.00 94.00           O  
ATOM     58  CG  LEU A   8      -0.948 -13.093   6.390  1.00 94.00           C  
ATOM     59  CD1 LEU A   8      -1.906 -13.918   7.250  1.00 94.00           C  
ATOM     60  CD2 LEU A   8       0.005 -14.057   5.678  1.00 94.00           C  
ATOM     61  N   TRP A   9      -2.728  -9.968   3.476  1.00 95.31           N  
ATOM     62  CA  TRP A   9      -3.459  -9.441   2.325  1.00 95.31           C  
ATOM     63  C   TRP A   9      -2.546  -8.630   1.394  1.00 95.31           C  
ATOM     64  CB  TRP A   9      -4.644  -8.607   2.819  1.00 95.31           C  
ATOM     65  O   TRP A   9      -2.508  -8.893   0.189  1.00 95.31           O  
ATOM     66  CG  TRP A   9      -5.362  -7.871   1.733  1.00 95.31           C  
ATOM     67  CD1 TRP A   9      -6.321  -8.377   0.926  1.00 95.31           C  
ATOM     68  CD2 TRP A   9      -5.162  -6.492   1.304  1.00 95.31           C  
ATOM     69  CE2 TRP A   9      -6.059  -6.220   0.228  1.00 95.31           C  
ATOM     70  CE3 TRP A   9      -4.313  -5.444   1.722  1.00 95.31           C  
ATOM     71  NE1 TRP A   9      -6.734  -7.408   0.031  1.00 95.31           N  
ATOM     72  CH2 TRP A   9      -5.277  -3.934   0.064  1.00 95.31           C  
ATOM     73  CZ2 TRP A   9      -6.127  -4.959  -0.384  1.00 95.31           C  
ATOM     74  CZ3 TRP A   9      -4.370  -4.180   1.109  1.00 95.31           C  
ATOM     75  N   ALA A  10      -1.742  -7.717   1.947  1.00 94.25           N  
ATOM     76  CA  ALA A  10      -0.776  -6.930   1.183  1.00 94.25           C  
ATOM     77  C   ALA A  10       0.281  -7.813   0.500  1.00 94.25           C  
ATOM     78  CB  ALA A  10      -0.130  -5.915   2.125  1.00 94.25           C  
ATOM     79  O   ALA A  10       0.628  -7.579  -0.658  1.00 94.25           O  
ATOM     80  N   SER A  11       0.738  -8.873   1.174  1.00 94.19           N  
ATOM     81  CA  SER A  11       1.693  -9.838   0.618  1.00 94.19           C  
ATOM     82  C   SER A  11       1.101 -10.626  -0.553  1.00 94.19           C  
ATOM     83  CB  SER A  11       2.169 -10.808   1.702  1.00 94.19           C  
ATOM     84  O   SER A  11       1.762 -10.791  -1.579  1.00 94.19           O  
ATOM     85  OG  SER A  11       2.830 -10.111   2.737  1.00 94.19           O  
ATOM     86  N   VAL A  12      -0.159 -11.067  -0.455  1.00 95.19           N  
ATOM     87  CA  VAL A  12      -0.855 -11.756  -1.557  1.00 95.19           C  
ATOM     88  C   VAL A  12      -1.070 -10.806  -2.740  1.00 95.19           C  
ATOM     89  CB  VAL A  12      -2.187 -12.370  -1.080  1.00 95.19           C  
ATOM     90  O   VAL A  12      -0.827 -11.193  -3.887  1.00 95.19           O  
ATOM     91  CG1 VAL A  12      -2.948 -13.053  -2.227  1.00 95.19           C  
ATOM     92  CG2 VAL A  12      -1.958 -13.464  -0.027  1.00 95.19           C  
ATOM     93  N   CYS A  13      -1.465  -9.555  -2.481  1.00 93.69           N  
ATOM     94  CA  CYS A  13      -1.570  -8.511  -3.504  1.00 93.69           C  
ATOM     95  C   CYS A  13      -0.222  -8.275  -4.205  1.00 93.69           C  
ATOM     96  CB  CYS A  13      -2.091  -7.222  -2.848  1.00 93.69           C  
ATOM     97  O   CYS A  13      -0.150  -8.331  -5.433  1.00 93.69           O  
ATOM     98  SG  CYS A  13      -3.864  -7.365  -2.489  1.00 93.69           S  
ATOM     99  N   GLY A  14       0.855  -8.087  -3.438  1.00 92.38           N  
ATOM    100  CA  GLY A  14       2.204  -7.884  -3.967  1.00 92.38           C  
ATOM    101  C   GLY A  14       2.729  -9.085  -4.758  1.00 92.38           C  
ATOM    102  O   GLY A  14       3.343  -8.915  -5.809  1.00 92.38           O  
ATOM    103  N   TYR A  15       2.424 -10.307  -4.321  1.00 93.38           N  
ATOM    104  CA  TYR A  15       2.782 -11.523  -5.052  1.00 93.38           C  
ATOM    105  C   TYR A  15       2.097 -11.608  -6.423  1.00 93.38           C  
ATOM    106  CB  TYR A  15       2.419 -12.736  -4.196  1.00 93.38           C  
ATOM    107  O   TYR A  15       2.740 -11.953  -7.420  1.00 93.38           O  
ATOM    108  CG  TYR A  15       2.730 -14.055  -4.867  1.00 93.38           C  
ATOM    109  CD1 TYR A  15       1.703 -14.802  -5.476  1.00 93.38           C  
ATOM    110  CD2 TYR A  15       4.050 -14.539  -4.854  1.00 93.38           C  
ATOM    111  CE1 TYR A  15       1.985 -16.072  -6.014  1.00 93.38           C  
ATOM    112  CE2 TYR A  15       4.334 -15.814  -5.370  1.00 93.38           C  
ATOM    113  OH  TYR A  15       3.543 -17.874  -6.275  1.00 93.38           O  
ATOM    114  CZ  TYR A  15       3.292 -16.591  -5.913  1.00 93.38           C  
ATOM    115  N   GLN A  16       0.801 -11.274  -6.498  1.00 92.31           N  
ATOM    116  CA  GLN A  16       0.090 -11.203  -7.780  1.00 92.31           C  
ATOM    117  C   GLN A  16       0.681 -10.120  -8.686  1.00 92.31           C  
ATOM    118  CB  GLN A  16      -1.409 -10.942  -7.569  1.00 92.31           C  
ATOM    119  O   GLN A  16       0.866 -10.358  -9.882  1.00 92.31           O  
ATOM    120  CG  GLN A  16      -2.135 -12.156  -6.979  1.00 92.31           C  
ATOM    121  CD  GLN A  16      -3.653 -11.991  -6.934  1.00 92.31           C  
ATOM    122  NE2 GLN A  16      -4.340 -12.896  -6.271  1.00 92.31           N  
ATOM    123  OE1 GLN A  16      -4.263 -11.104  -7.519  1.00 92.31           O  
ATOM    124  N   ASP A  17       1.032  -8.972  -8.109  1.00 92.12           N  
ATOM    125  CA  ASP A  17       1.620  -7.855  -8.839  1.00 92.12           C  
ATOM    126  C   ASP A  17       3.003  -8.198  -9.416  1.00 92.12           C  
ATOM    127  CB  ASP A  17       1.664  -6.637  -7.914  1.00 92.12           C  
ATOM    128  O   ASP A  17       3.246  -7.950 -10.593  1.00 92.12           O  
ATOM    129  CG  ASP A  17       1.857  -5.336  -8.684  1.00 92.12           C  
ATOM    130  OD1 ASP A  17       1.273  -5.185  -9.782  1.00 92.12           O  
ATOM    131  OD2 ASP A  17       2.555  -4.463  -8.129  1.00 92.12           O  
ATOM    132  N   ILE A  18       3.878  -8.882  -8.668  1.00 88.62           N  
ATOM    133  CA  ILE A  18       5.164  -9.367  -9.205  1.00 88.62           C  
ATOM    134  C   ILE A  18       4.950 -10.369 -10.342  1.00 88.62           C  
ATOM    135  CB  ILE A  18       6.044  -9.987  -8.093  1.00 88.62           C  
ATOM    136  O   ILE A  18       5.596 -10.272 -11.384  1.00 88.62           O  
ATOM    137  CG1 ILE A  18       6.605  -8.871  -7.195  1.00 88.62           C  
ATOM    138  CG2 ILE A  18       7.218 -10.796  -8.696  1.00 88.62           C  
ATOM    139  CD1 ILE A  18       7.229  -9.397  -5.898  1.00 88.62           C  
ATOM    140  N   LYS A  19       4.069 -11.360 -10.150  1.00 87.62           N  
ATOM    141  CA  LYS A  19       3.917 -12.453 -11.122  1.00 87.62           C  
ATOM    142  C   LYS A  19       3.200 -12.039 -12.400  1.00 87.62           C  
ATOM    143  CB  LYS A  19       3.191 -13.647 -10.487  1.00 87.62           C  
ATOM    144  O   LYS A  19       3.475 -12.604 -13.455  1.00 87.62           O  
ATOM    145  CG  LYS A  19       4.156 -14.530  -9.688  1.00 87.62           C  
ATOM    146  CD  LYS A  19       3.542 -15.915  -9.446  1.00 87.62           C  
ATOM    147  CE  LYS A  19       4.641 -16.873  -8.981  1.00 87.62           C  
ATOM    148  NZ  LYS A  19       4.160 -18.277  -8.912  1.00 87.62           N  
ATOM    149  N   ARG A  20       2.212 -11.149 -12.296  1.00 85.31           N  
ATOM    150  CA  ARG A  20       1.265 -10.861 -13.386  1.00 85.31           C  
ATOM    151  C   ARG A  20       1.179  -9.380 -13.742  1.00 85.31           C  
ATOM    152  CB  ARG A  20      -0.120 -11.441 -13.035  1.00 85.31           C  
ATOM    153  O   ARG A  20       0.458  -9.057 -14.684  1.00 85.31           O  
ATOM    154  CG  ARG A  20      -0.099 -12.968 -12.843  1.00 85.31           C  
ATOM    155  CD  ARG A  20      -1.502 -13.502 -12.535  1.00 85.31           C  
ATOM    156  NE  ARG A  20      -1.500 -14.969 -12.355  1.00 85.31           N  
ATOM    157  NH1 ARG A  20      -3.723 -15.216 -11.831  1.00 85.31           N  
ATOM    158  NH2 ARG A  20      -2.413 -17.016 -11.917  1.00 85.31           N  
ATOM    159  CZ  ARG A  20      -2.539 -15.723 -12.035  1.00 85.31           C  
ATOM    160  N   LEU A  21       1.858  -8.494 -13.000  1.00 84.00           N  
ATOM    161  CA  LEU A  21       1.742  -7.027 -13.109  1.00 84.00           C  
ATOM    162  C   LEU A  21       0.282  -6.549 -13.039  1.00 84.00           C  
ATOM    163  CB  LEU A  21       2.525  -6.538 -14.339  1.00 84.00           C  
ATOM    164  O   LEU A  21      -0.108  -5.528 -13.615  1.00 84.00           O  
ATOM    165  CG  LEU A  21       4.036  -6.827 -14.251  1.00 84.00           C  
ATOM    166  CD1 LEU A  21       4.654  -6.682 -15.639  1.00 84.00           C  
ATOM    167  CD2 LEU A  21       4.742  -5.871 -13.286  1.00 84.00           C  
ATOM    168  N   ARG A  22      -0.551  -7.369 -12.393  1.00 84.69           N  
ATOM    169  CA  ARG A  22      -1.998  -7.246 -12.280  1.00 84.69           C  
ATOM    170  C   ARG A  22      -2.418  -7.897 -10.976  1.00 84.69           C  
ATOM    171  CB  ARG A  22      -2.713  -7.944 -13.453  1.00 84.69           C  
ATOM    172  O   ARG A  22      -2.033  -9.029 -10.693  1.00 84.69           O  
ATOM    173  CG  ARG A  22      -2.484  -7.259 -14.807  1.00 84.69           C  
ATOM    174  CD  ARG A  22      -3.318  -7.931 -15.901  1.00 84.69           C  
ATOM    175  NE  ARG A  22      -3.017  -7.354 -17.224  1.00 84.69           N  
ATOM    176  NH1 ARG A  22      -4.686  -8.392 -18.415  1.00 84.69           N  
ATOM    177  NH2 ARG A  22      -3.254  -7.037 -19.464  1.00 84.69           N  
ATOM    178  CZ  ARG A  22      -3.652  -7.596 -18.357  1.00 84.69           C  
ATOM    179  N   VAL A  23      -3.276  -7.206 -10.243  1.00 89.12           N  
ATOM    180  CA  VAL A  23      -3.889  -7.707  -9.014  1.00 89.12           C  
ATOM    181  C   VAL A  23      -5.379  -7.901  -9.259  1.00 89.12           C  
ATOM    182  CB  VAL A  23      -3.585  -6.771  -7.833  1.00 89.12           C  
ATOM    183  O   VAL A  23      -6.017  -7.096  -9.943  1.00 89.12           O  
ATOM    184  CG1 VAL A  23      -4.182  -7.299  -6.526  1.00 89.12           C  
ATOM    185  CG2 VAL A  23      -2.069  -6.660  -7.644  1.00 89.12           C  
ATOM    186  N   SER A  24      -5.931  -8.996  -8.739  1.00 91.62           N  
ATOM    187  CA  SER A  24      -7.357  -9.289  -8.861  1.00 91.62           C  
ATOM    188  C   SER A  24      -8.199  -8.192  -8.207  1.00 91.62           C  
ATOM    189  CB  SER A  24      -7.671 -10.642  -8.221  1.00 91.62           C  
ATOM    190  O   SER A  24      -8.038  -7.898  -7.022  1.00 91.62           O  
ATOM    191  OG  SER A  24      -9.059 -10.901  -8.325  1.00 91.62           O  
ATOM    192  N   ASN A  25      -9.155  -7.635  -8.958  1.00 92.56           N  
ATOM    193  CA  ASN A  25     -10.123  -6.680  -8.413  1.00 92.56           C  
ATOM    194  C   ASN A  25     -10.904  -7.280  -7.235  1.00 92.56           C  
ATOM    195  CB  ASN A  25     -11.104  -6.247  -9.517  1.00 92.56           C  
ATOM    196  O   ASN A  25     -11.193  -6.562  -6.287  1.00 92.56           O  
ATOM    197  CG  ASN A  25     -10.526  -5.260 -10.514  1.00 92.56           C  
ATOM    198  ND2 ASN A  25     -10.959  -5.322 -11.751  1.00 92.56           N  
ATOM    199  OD1 ASN A  25      -9.762  -4.364 -10.202  1.00 92.56           O  
ATOM    200  N   TRP A  26     -11.199  -8.584  -7.275  1.00 92.00           N  
ATOM    201  CA  TRP A  26     -11.891  -9.288  -6.194  1.00 92.00           C  
ATOM    202  C   TRP A  26     -11.070  -9.333  -4.908  1.00 92.00           C  
ATOM    203  CB  TRP A  26     -12.224 -10.712  -6.646  1.00 92.00           C  
ATOM    204  O   TRP A  26     -11.627  -9.179  -3.829  1.00 92.00           O  
ATOM    205  CG  TRP A  26     -13.276 -10.790  -7.701  1.00 92.00           C  
ATOM    206  CD1 TRP A  26     -13.086 -10.982  -9.027  1.00 92.00           C  
ATOM    207  CD2 TRP A  26     -14.719 -10.700  -7.507  1.00 92.00           C  
ATOM    208  CE2 TRP A  26     -15.352 -10.843  -8.776  1.00 92.00           C  
ATOM    209  CE3 TRP A  26     -15.551 -10.530  -6.380  1.00 92.00           C  
ATOM    210  NE1 TRP A  26     -14.312 -11.009  -9.666  1.00 92.00           N  
ATOM    211  CH2 TRP A  26     -17.548 -10.648  -7.784  1.00 92.00           C  
ATOM    212  CZ2 TRP A  26     -16.745 -10.818  -8.925  1.00 92.00           C  
ATOM    213  CZ3 TRP A  26     -16.951 -10.505  -6.518  1.00 92.00           C  
ATOM    214  N   LEU A  27      -9.747  -9.487  -5.015  1.00 92.75           N  
ATOM    215  CA  LEU A  27      -8.864  -9.493  -3.847  1.00 92.75           C  
ATOM    216  C   LEU A  27      -8.809  -8.109  -3.188  1.00 92.75           C  
ATOM    217  CB  LEU A  27      -7.468  -9.967  -4.285  1.00 92.75           C  
ATOM    218  O   LEU A  27      -8.848  -7.997  -1.963  1.00 92.75           O  
ATOM    219  CG  LEU A  27      -6.468 -10.090  -3.123  1.00 92.75           C  
ATOM    220  CD1 LEU A  27      -6.857 -11.203  -2.148  1.00 92.75           C  
ATOM    221  CD2 LEU A  27      -5.087 -10.408  -3.686  1.00 92.75           C  
ATOM    222  N   ILE A  28      -8.751  -7.055  -4.005  1.00 94.06           N  
ATOM    223  CA  ILE A  28      -8.729  -5.677  -3.505  1.00 94.06           C  
ATOM    224  C   ILE A  28     -10.083  -5.302  -2.904  1.00 94.06           C  
ATOM    225  CB  ILE A  28      -8.300  -4.690  -4.609  1.00 94.06           C  
ATOM    226  O   ILE A  28     -10.134  -4.744  -1.814  1.00 94.06           O  
ATOM    227  CG1 ILE A  28      -6.872  -5.009  -5.106  1.00 94.06           C  
ATOM    228  CG2 ILE A  28      -8.355  -3.256  -4.056  1.00 94.06           C  
ATOM    229  CD1 ILE A  28      -6.480  -4.253  -6.381  1.00 94.06           C  
ATOM    230  N   LEU A  29     -11.177  -5.641  -3.588  1.00 93.12           N  
ATOM    231  CA  LEU A  29     -12.534  -5.362  -3.125  1.00 93.12           C  
ATOM    232  C   LEU A  29     -12.871  -6.158  -1.860  1.00 93.12           C  
ATOM    233  CB  LEU A  29     -13.496  -5.620  -4.295  1.00 93.12           C  
ATOM    234  O   LEU A  29     -13.496  -5.610  -0.961  1.00 93.12           O  
ATOM    235  CG  LEU A  29     -14.939  -5.142  -4.040  1.00 93.12           C  
ATOM    236  CD1 LEU A  29     -15.530  -4.614  -5.349  1.00 93.12           C  
ATOM    237  CD2 LEU A  29     -15.839  -6.272  -3.538  1.00 93.12           C  
ATOM    238  N   GLY A  30     -12.397  -7.401  -1.749  1.00 93.56           N  
ATOM    239  CA  GLY A  30     -12.484  -8.182  -0.517  1.00 93.56           C  
ATOM    240  C   GLY A  30     -11.753  -7.504   0.641  1.00 93.56           C  
ATOM    241  O   GLY A  30     -12.337  -7.334   1.705  1.00 93.56           O  
ATOM    242  N   GLY A  31     -10.519  -7.035   0.419  1.00 92.44           N  
ATOM    243  CA  GLY A  31      -9.775  -6.262   1.421  1.00 92.44           C  
ATOM    244  C   GLY A  31     -10.496  -4.976   1.827  1.00 92.44           C  
ATOM    245  O   GLY A  31     -10.650  -4.704   3.010  1.00 92.44           O  
ATOM    246  N   PHE A  32     -11.010  -4.225   0.852  1.00 94.81           N  
ATOM    247  CA  PHE A  32     -11.793  -3.013   1.092  1.00 94.81           C  
ATOM    248  C   PHE A  32     -13.042  -3.294   1.937  1.00 94.81           C  
ATOM    249  CB  PHE A  32     -12.185  -2.401  -0.260  1.00 94.81           C  
ATOM    250  O   PHE A  32     -13.281  -2.608   2.926  1.00 94.81           O  
ATOM    251  CG  PHE A  32     -12.899  -1.071  -0.146  1.00 94.81           C  
ATOM    252  CD1 PHE A  32     -14.288  -1.026   0.087  1.00 94.81           C  
ATOM    253  CD2 PHE A  32     -12.173   0.128  -0.267  1.00 94.81           C  
ATOM    254  CE1 PHE A  32     -14.941   0.211   0.218  1.00 94.81           C  
ATOM    255  CE2 PHE A  32     -12.830   1.364  -0.151  1.00 94.81           C  
ATOM    256  CZ  PHE A  32     -14.212   1.406   0.098  1.00 94.81           C  
ATOM    257  N   LEU A  33     -13.824  -4.311   1.562  1.00 95.31           N  
ATOM    258  CA  LEU A  33     -15.068  -4.663   2.240  1.00 95.31           C  
ATOM    259  C   LEU A  33     -14.806  -5.145   3.670  1.00 95.31           C  
ATOM    260  CB  LEU A  33     -15.800  -5.734   1.411  1.00 95.31           C  
ATOM    261  O   LEU A  33     -15.506  -4.724   4.585  1.00 95.31           O  
ATOM    262  CG  LEU A  33     -17.222  -6.042   1.917  1.00 95.31           C  
ATOM    263  CD1 LEU A  33     -18.184  -4.888   1.625  1.00 95.31           C  
ATOM    264  CD2 LEU A  33     -17.752  -7.296   1.221  1.00 95.31           C  
ATOM    265  N   ILE A  34     -13.780  -5.978   3.871  1.00 93.94           N  
ATOM    266  CA  ILE A  34     -13.379  -6.442   5.204  1.00 93.94           C  
ATOM    267  C   ILE A  34     -12.968  -5.253   6.073  1.00 93.94           C  
ATOM    268  CB  ILE A  34     -12.263  -7.506   5.105  1.00 93.94           C  
ATOM    269  O   ILE A  34     -13.456  -5.139   7.192  1.00 93.94           O  
ATOM    270  CG1 ILE A  34     -12.832  -8.811   4.499  1.00 93.94           C  
ATOM    271  CG2 ILE A  34     -11.648  -7.804   6.488  1.00 93.94           C  
ATOM    272  CD1 ILE A  34     -11.751  -9.798   4.039  1.00 93.94           C  
ATOM    273  N   SER A  35     -12.136  -4.342   5.560  1.00 93.25           N  
ATOM    274  CA  SER A  35     -11.729  -3.140   6.296  1.00 93.25           C  
ATOM    275  C   SER A  35     -12.911  -2.236   6.625  1.00 93.25           C  
ATOM    276  CB  SER A  35     -10.708  -2.340   5.491  1.00 93.25           C  
ATOM    277  O   SER A  35     -13.000  -1.737   7.739  1.00 93.25           O  
ATOM    278  OG  SER A  35      -9.562  -3.129   5.267  1.00 93.25           O  
ATOM    279  N   PHE A  36     -13.843  -2.060   5.688  1.00 93.75           N  
ATOM    280  CA  PHE A  36     -15.042  -1.255   5.896  1.00 93.75           C  
ATOM    281  C   PHE A  36     -15.956  -1.847   6.978  1.00 93.75           C  
ATOM    282  CB  PHE A  36     -15.783  -1.121   4.561  1.00 93.75           C  
ATOM    283  O   PHE A  36     -16.343  -1.146   7.910  1.00 93.75           O  
ATOM    284  CG  PHE A  36     -17.001  -0.231   4.659  1.00 93.75           C  
ATOM    285  CD1 PHE A  36     -18.277  -0.793   4.855  1.00 93.75           C  
ATOM    286  CD2 PHE A  36     -16.847   1.167   4.609  1.00 93.75           C  
ATOM    287  CE1 PHE A  36     -19.398   0.044   4.995  1.00 93.75           C  
ATOM    288  CE2 PHE A  36     -17.969   2.002   4.747  1.00 93.75           C  
ATOM    289  CZ  PHE A  36     -19.244   1.440   4.940  1.00 93.75           C  
ATOM    290  N   VAL A  37     -16.267  -3.145   6.888  1.00 94.44           N  
ATOM    291  CA  VAL A  37     -17.091  -3.844   7.888  1.00 94.44           C  
ATOM    292  C   VAL A  37     -16.393  -3.853   9.247  1.00 94.44           C  
ATOM    293  CB  VAL A  37     -17.420  -5.277   7.424  1.00 94.44           C  
ATOM    294  O   VAL A  37     -17.042  -3.626  10.264  1.00 94.44           O  
ATOM    295  CG1 VAL A  37     -18.123  -6.105   8.510  1.00 94.44           C  
ATOM    296  CG2 VAL A  37     -18.352  -5.251   6.204  1.00 94.44           C  
ATOM    297  N   TYR A  38     -15.075  -4.060   9.275  1.00 92.75           N  
ATOM    298  CA  TYR A  38     -14.294  -4.004  10.508  1.00 92.75           C  
ATOM    299  C   TYR A  38     -14.376  -2.619  11.155  1.00 92.75           C  
ATOM    300  CB  TYR A  38     -12.841  -4.406  10.227  1.00 92.75           C  
ATOM    301  O   TYR A  38     -14.716  -2.526  12.331  1.00 92.75           O  
ATOM    302  CG  TYR A  38     -12.034  -4.585  11.493  1.00 92.75           C  
ATOM    303  CD1 TYR A  38     -11.321  -3.504  12.047  1.00 92.75           C  
ATOM    304  CD2 TYR A  38     -12.050  -5.830  12.149  1.00 92.75           C  
ATOM    305  CE1 TYR A  38     -10.636  -3.658  13.268  1.00 92.75           C  
ATOM    306  CE2 TYR A  38     -11.369  -5.987  13.369  1.00 92.75           C  
ATOM    307  OH  TYR A  38     -10.083  -5.066  15.149  1.00 92.75           O  
ATOM    308  CZ  TYR A  38     -10.678  -4.897  13.940  1.00 92.75           C  
ATOM    309  N   LEU A  39     -14.161  -1.554  10.376  1.00 91.50           N  
ATOM    310  CA  LEU A  39     -14.258  -0.170  10.840  1.00 91.50           C  
ATOM    311  C   LEU A  39     -15.655   0.148  11.391  1.00 91.50           C  
ATOM    312  CB  LEU A  39     -13.906   0.763   9.664  1.00 91.50           C  
ATOM    313  O   LEU A  39     -15.771   0.813  12.414  1.00 91.50           O  
ATOM    314  CG  LEU A  39     -13.579   2.203  10.088  1.00 91.50           C  
ATOM    315  CD1 LEU A  39     -12.155   2.282  10.635  1.00 91.50           C  
ATOM    316  CD2 LEU A  39     -13.671   3.149   8.893  1.00 91.50           C  
ATOM    317  N   TYR A  40     -16.705  -0.359  10.740  1.00 91.69           N  
ATOM    318  CA  TYR A  40     -18.089  -0.167  11.172  1.00 91.69           C  
ATOM    319  C   TYR A  40     -18.412  -0.898  12.485  1.00 91.69           C  
ATOM    320  CB  TYR A  40     -19.023  -0.621  10.041  1.00 91.69           C  
ATOM    321  O   TYR A  40     -19.116  -0.358  13.328  1.00 91.69           O  
ATOM    322  CG  TYR A  40     -20.487  -0.350  10.322  1.00 91.69           C  
ATOM    323  CD1 TYR A  40     -21.332  -1.386  10.765  1.00 91.69           C  
ATOM    324  CD2 TYR A  40     -20.990   0.957  10.174  1.00 91.69           C  
ATOM    325  CE1 TYR A  40     -22.683  -1.114  11.055  1.00 91.69           C  
ATOM    326  CE2 TYR A  40     -22.338   1.233  10.472  1.00 91.69           C  
ATOM    327  OH  TYR A  40     -24.487   0.454  11.207  1.00 91.69           O  
ATOM    328  CZ  TYR A  40     -23.186   0.196  10.915  1.00 91.69           C  
ATOM    329  N   VAL A  41     -17.894  -2.116  12.678  1.00 93.31           N  
ATOM    330  CA  VAL A  41     -18.196  -2.945  13.863  1.00 93.31           C  
ATOM    331  C   VAL A  41     -17.305  -2.607  15.061  1.00 93.31           C  
ATOM    332  CB  VAL A  41     -18.079  -4.441  13.501  1.00 93.31           C  
ATOM    333  O   VAL A  41     -17.745  -2.709  16.204  1.00 93.31           O  
ATOM    334  CG1 VAL A  41     -18.223  -5.376  14.711  1.00 93.31           C  
ATOM    335  CG2 VAL A  41     -19.166  -4.848  12.495  1.00 93.31           C  
ATOM    336  N   LYS A  42     -16.035  -2.272  14.822  1.00 90.88           N  
ATOM    337  CA  LYS A  42     -15.020  -2.058  15.867  1.00 90.88           C  
ATOM    338  C   LYS A  42     -14.709  -0.590  16.130  1.00 90.88           C  
ATOM    339  CB  LYS A  42     -13.740  -2.836  15.505  1.00 90.88           C  
ATOM    340  O   LYS A  42     -13.900  -0.319  17.015  1.00 90.88           O  
ATOM    341  CG  LYS A  42     -13.907  -4.358  15.607  1.00 90.88           C  
ATOM    342  CD  LYS A  42     -14.030  -4.797  17.069  1.00 90.88           C  
ATOM    343  CE  LYS A  42     -13.978  -6.320  17.174  1.00 90.88           C  
ATOM    344  NZ  LYS A  42     -14.097  -6.736  18.592  1.00 90.88           N  
ATOM    345  N   GLU A  43     -15.276   0.320  15.337  1.00 91.25           N  
ATOM    346  CA  GLU A  43     -15.023   1.771  15.381  1.00 91.25           C  
ATOM    347  C   GLU A  43     -13.528   2.143  15.290  1.00 91.25           C  
ATOM    348  CB  GLU A  43     -15.743   2.409  16.577  1.00 91.25           C  
ATOM    349  O   GLU A  43     -13.102   3.249  15.625  1.00 91.25           O  
ATOM    350  CG  GLU A  43     -17.260   2.148  16.547  1.00 91.25           C  
ATOM    351  CD  GLU A  43     -18.014   2.908  17.648  1.00 91.25           C  
ATOM    352  OE1 GLU A  43     -19.257   2.993  17.533  1.00 91.25           O  
ATOM    353  OE2 GLU A  43     -17.355   3.405  18.590  1.00 91.25           O  
ATOM    354  N   SER A  44     -12.715   1.205  14.805  1.00 91.44           N  
ATOM    355  CA  SER A  44     -11.265   1.300  14.699  1.00 91.44           C  
ATOM    356  C   SER A  44     -10.776   0.543  13.468  1.00 91.44           C  
ATOM    357  CB  SER A  44     -10.577   0.781  15.968  1.00 91.44           C  
ATOM    358  O   SER A  44     -11.391  -0.435  13.035  1.00 91.44           O  
ATOM    359  OG  SER A  44     -11.041  -0.508  16.321  1.00 91.44           O  
ATOM    360  N   SER A  45      -9.694   1.022  12.857  1.00 92.44           N  
ATOM    361  CA  SER A  45      -9.078   0.379  11.695  1.00 92.44           C  
ATOM    362  C   SER A  45      -8.249  -0.842  12.112  1.00 92.44           C  
ATOM    363  CB  SER A  45      -8.265   1.401  10.896  1.00 92.44           C  
ATOM    364  O   SER A  45      -8.003  -1.070  13.297  1.00 92.44           O  
ATOM    365  OG  SER A  45      -7.007   1.653  11.486  1.00 92.44           O  
ATOM    366  N   LEU A  46      -7.764  -1.632  11.148  1.00 88.19           N  
ATOM    367  CA  LEU A  46      -6.916  -2.800  11.431  1.00 88.19           C  
ATOM    368  C   LEU A  46      -5.551  -2.411  12.032  1.00 88.19           C  
ATOM    369  CB  LEU A  46      -6.704  -3.655  10.164  1.00 88.19           C  
ATOM    370  O   LEU A  46      -4.875  -3.268  12.608  1.00 88.19           O  
ATOM    371  CG  LEU A  46      -7.908  -4.507   9.724  1.00 88.19           C  
ATOM    372  CD1 LEU A  46      -8.975  -3.723   8.961  1.00 88.19           C  
ATOM    373  CD2 LEU A  46      -7.411  -5.619   8.794  1.00 88.19           C  
ATOM    374  N   THR A  47      -5.129  -1.147  11.901  1.00 88.12           N  
ATOM    375  CA  THR A  47      -3.953  -0.605  12.606  1.00 88.12           C  
ATOM    376  C   THR A  47      -4.299   0.078  13.930  1.00 88.12           C  
ATOM    377  CB  THR A  47      -3.090   0.321  11.731  1.00 88.12           C  
ATOM    378  O   THR A  47      -3.384   0.494  14.634  1.00 88.12           O  
ATOM    379  CG2 THR A  47      -2.630  -0.384  10.452  1.00 88.12           C  
ATOM    380  OG1 THR A  47      -3.772   1.500  11.378  1.00 88.12           O  
ATOM    381  N   GLY A  48      -5.581   0.143  14.306  1.00 88.62           N  
ATOM    382  CA  GLY A  48      -6.058   0.774  15.540  1.00 88.62           C  
ATOM    383  C   GLY A  48      -6.385   2.265  15.405  1.00 88.62           C  
ATOM    384  O   GLY A  48      -6.567   2.943  16.413  1.00 88.62           O  
ATOM    385  N   ALA A  49      -6.461   2.798  14.184  1.00 90.62           N  
ATOM    386  CA  ALA A  49      -6.804   4.199  13.950  1.00 90.62           C  
ATOM    387  C   ALA A  49      -8.303   4.452  14.143  1.00 90.62           C  
ATOM    388  CB  ALA A  49      -6.355   4.598  12.545  1.00 90.62           C  
ATOM    389  O   ALA A  49      -9.121   3.563  13.921  1.00 90.62           O  
ATOM    390  N   THR A  50      -8.683   5.680  14.493  1.00 93.44           N  
ATOM    391  CA  THR A  50     -10.101   6.059  14.589  1.00 93.44           C  
ATOM    392  C   THR A  50     -10.771   6.097  13.212  1.00 93.44           C  
ATOM    393  CB  THR A  50     -10.281   7.414  15.289  1.00 93.44           C  
ATOM    394  O   THR A  50     -10.105   6.265  12.186  1.00 93.44           O  
ATOM    395  CG2 THR A  50      -9.663   7.441  16.686  1.00 93.44           C  
ATOM    396  OG1 THR A  50      -9.676   8.451  14.547  1.00 93.44           O  
ATOM    397  N   VAL A  51     -12.106   6.019  13.179  1.00 93.00           N  
ATOM    398  CA  VAL A  51     -12.903   6.133  11.940  1.00 93.00           C  
ATOM    399  C   VAL A  51     -12.527   7.378  11.129  1.00 93.00           C  
ATOM    400  CB  VAL A  51     -14.414   6.139  12.255  1.00 93.00           C  
ATOM    401  O   VAL A  51     -12.296   7.285   9.924  1.00 93.00           O  
ATOM    402  CG1 VAL A  51     -15.265   6.198  10.980  1.00 93.00           C  
ATOM    403  CG2 VAL A  51     -14.822   4.890  13.047  1.00 93.00           C  
ATOM    404  N   ASN A  52     -12.378   8.533  11.786  1.00 93.88           N  
ATOM    405  CA  ASN A  52     -11.998   9.781  11.118  1.00 93.88           C  
ATOM    406  C   ASN A  52     -10.612   9.689  10.468  1.00 93.88           C  
ATOM    407  CB  ASN A  52     -12.051  10.943  12.127  1.00 93.88           C  
ATOM    408  O   ASN A  52     -10.425  10.165   9.346  1.00 93.88           O  
ATOM    409  CG  ASN A  52     -13.465  11.342  12.509  1.00 93.88           C  
ATOM    410  ND2 ASN A  52     -13.615  12.276  13.418  1.00 93.88           N  
ATOM    411  OD1 ASN A  52     -14.446  10.831  12.005  1.00 93.88           O  
ATOM    412  N   MET A  53      -9.646   9.054  11.139  1.00 93.94           N  
ATOM    413  CA  MET A  53      -8.305   8.850  10.589  1.00 93.94           C  
ATOM    414  C   MET A  53      -8.329   7.901   9.389  1.00 93.94           C  
ATOM    415  CB  MET A  53      -7.361   8.321  11.674  1.00 93.94           C  
ATOM    416  O   MET A  53      -7.729   8.223   8.367  1.00 93.94           O  
ATOM    417  CG  MET A  53      -6.999   9.400  12.694  1.00 93.94           C  
ATOM    418  SD  MET A  53      -5.942   8.768  14.020  1.00 93.94           S  
ATOM    419  CE  MET A  53      -5.573  10.312  14.895  1.00 93.94           C  
ATOM    420  N   ALA A  54      -9.067   6.793   9.466  1.00 94.50           N  
ATOM    421  CA  ALA A  54      -9.200   5.832   8.370  1.00 94.50           C  
ATOM    422  C   ALA A  54      -9.897   6.441   7.137  1.00 94.50           C  
ATOM    423  CB  ALA A  54      -9.967   4.622   8.909  1.00 94.50           C  
ATOM    424  O   ALA A  54      -9.451   6.266   6.002  1.00 94.50           O  
ATOM    425  N   MET A  55     -10.953   7.233   7.346  1.00 95.06           N  
ATOM    426  CA  MET A  55     -11.636   7.960   6.267  1.00 95.06           C  
ATOM    427  C   MET A  55     -10.730   9.023   5.637  1.00 95.06           C  
ATOM    428  CB  MET A  55     -12.923   8.600   6.806  1.00 95.06           C  
ATOM    429  O   MET A  55     -10.681   9.151   4.412  1.00 95.06           O  
ATOM    430  CG  MET A  55     -13.998   7.550   7.119  1.00 95.06           C  
ATOM    431  SD  MET A  55     -14.594   6.596   5.692  1.00 95.06           S  
ATOM    432  CE  MET A  55     -15.534   7.872   4.814  1.00 95.06           C  
ATOM    433  N   THR A  56      -9.958   9.739   6.459  1.00 96.50           N  
ATOM    434  CA  THR A  56      -8.945  10.691   5.980  1.00 96.50           C  
ATOM    435  C   THR A  56      -7.858   9.974   5.177  1.00 96.50           C  
ATOM    436  CB  THR A  56      -8.316  11.461   7.153  1.00 96.50           C  
ATOM    437  O   THR A  56      -7.462  10.449   4.116  1.00 96.50           O  
ATOM    438  CG2 THR A  56      -7.330  12.528   6.689  1.00 96.50           C  
ATOM    439  OG1 THR A  56      -9.310  12.138   7.881  1.00 96.50           O  
ATOM    440  N   ALA A  57      -7.411   8.802   5.631  1.00 96.38           N  
ATOM    441  CA  ALA A  57      -6.416   7.987   4.944  1.00 96.38           C  
ATOM    442  C   ALA A  57      -6.923   7.478   3.588  1.00 96.38           C  
ATOM    443  CB  ALA A  57      -6.040   6.825   5.861  1.00 96.38           C  
ATOM    444  O   ALA A  57      -6.191   7.544   2.600  1.00 96.38           O  
ATOM    445  N   LEU A  58      -8.183   7.028   3.515  1.00 96.25           N  
ATOM    446  CA  LEU A  58      -8.836   6.678   2.251  1.00 96.25           C  
ATOM    447  C   LEU A  58      -8.859   7.882   1.310  1.00 96.25           C  
ATOM    448  CB  LEU A  58     -10.248   6.117   2.522  1.00 96.25           C  
ATOM    449  O   LEU A  58      -8.464   7.753   0.150  1.00 96.25           O  
ATOM    450  CG  LEU A  58     -11.085   5.855   1.245  1.00 96.25           C  
ATOM    451  CD1 LEU A  58     -12.104   4.744   1.483  1.00 96.25           C  
ATOM    452  CD2 LEU A  58     -11.893   7.069   0.768  1.00 96.25           C  
ATOM    453  N   PHE A  59      -9.295   9.044   1.802  1.00 96.81           N  
ATOM    454  CA  PHE A  59      -9.391  10.251   0.987  1.00 96.81           C  
ATOM    455  C   PHE A  59      -8.021  10.669   0.447  1.00 96.81           C  
ATOM    456  CB  PHE A  59     -10.049  11.371   1.797  1.00 96.81           C  
ATOM    457  O   PHE A  59      -7.872  10.857  -0.757  1.00 96.81           O  
ATOM    458  CG  PHE A  59     -10.243  12.639   0.992  1.00 96.81           C  
ATOM    459  CD1 PHE A  59      -9.379  13.736   1.173  1.00 96.81           C  
ATOM    460  CD2 PHE A  59     -11.278  12.713   0.042  1.00 96.81           C  
ATOM    461  CE1 PHE A  59      -9.562  14.907   0.416  1.00 96.81           C  
ATOM    462  CE2 PHE A  59     -11.460  13.883  -0.715  1.00 96.81           C  
ATOM    463  CZ  PHE A  59     -10.605  14.983  -0.523  1.00 96.81           C  
ATOM    464  N   ILE A  60      -6.998  10.716   1.305  1.00 96.12           N  
ATOM    465  CA  ILE A  60      -5.617  11.024   0.912  1.00 96.12           C  
ATOM    466  C   ILE A  60      -5.103  10.006  -0.109  1.00 96.12           C  
ATOM    467  CB  ILE A  60      -4.714  11.100   2.166  1.00 96.12           C  
ATOM    468  O   ILE A  60      -4.577  10.398  -1.151  1.00 96.12           O  
ATOM    469  CG1 ILE A  60      -5.067  12.373   2.970  1.00 96.12           C  
ATOM    470  CG2 ILE A  60      -3.218  11.113   1.795  1.00 96.12           C  
ATOM    471  CD1 ILE A  60      -4.389  12.442   4.341  1.00 96.12           C  
ATOM    472  N   GLY A  61      -5.285   8.707   0.146  1.00 95.12           N  
ATOM    473  CA  GLY A  61      -4.844   7.646  -0.759  1.00 95.12           C  
ATOM    474  C   GLY A  61      -5.459   7.776  -2.153  1.00 95.12           C  
ATOM    475  O   GLY A  61      -4.756   7.659  -3.159  1.00 95.12           O  
ATOM    476  N   VAL A  62      -6.755   8.086  -2.231  1.00 95.00           N  
ATOM    477  CA  VAL A  62      -7.465   8.303  -3.499  1.00 95.00           C  
ATOM    478  C   VAL A  62      -7.034   9.615  -4.159  1.00 95.00           C  
ATOM    479  CB  VAL A  62      -8.987   8.221  -3.278  1.00 95.00           C  
ATOM    480  O   VAL A  62      -6.660   9.604  -5.329  1.00 95.00           O  
ATOM    481  CG1 VAL A  62      -9.778   8.604  -4.531  1.00 95.00           C  
ATOM    482  CG2 VAL A  62      -9.394   6.786  -2.915  1.00 95.00           C  
ATOM    483  N   CYS A  63      -7.003  10.733  -3.433  1.00 95.94           N  
ATOM    484  CA  CYS A  63      -6.613  12.037  -3.977  1.00 95.94           C  
ATOM    485  C   CYS A  63      -5.180  12.063  -4.515  1.00 95.94           C  
ATOM    486  CB  CYS A  63      -6.790  13.110  -2.898  1.00 95.94           C  
ATOM    487  O   CYS A  63      -4.937  12.686  -5.544  1.00 95.94           O  
ATOM    488  SG  CYS A  63      -8.541  13.555  -2.788  1.00 95.94           S  
ATOM    489  N   LEU A  64      -4.239  11.372  -3.867  1.00 93.94           N  
ATOM    490  CA  LEU A  64      -2.854  11.299  -4.341  1.00 93.94           C  
ATOM    491  C   LEU A  64      -2.687  10.355  -5.538  1.00 93.94           C  
ATOM    492  CB  LEU A  64      -1.940  10.877  -3.179  1.00 93.94           C  
ATOM    493  O   LEU A  64      -1.823  10.575  -6.386  1.00 93.94           O  
ATOM    494  CG  LEU A  64      -1.798  11.926  -2.061  1.00 93.94           C  
ATOM    495  CD1 LEU A  64      -0.878  11.369  -0.977  1.00 93.94           C  
ATOM    496  CD2 LEU A  64      -1.197  13.241  -2.562  1.00 93.94           C  
ATOM    497  N   SER A  65      -3.511   9.311  -5.633  1.00 92.25           N  
ATOM    498  CA  SER A  65      -3.413   8.314  -6.706  1.00 92.25           C  
ATOM    499  C   SER A  65      -4.222   8.668  -7.957  1.00 92.25           C  
ATOM    500  CB  SER A  65      -3.781   6.940  -6.158  1.00 92.25           C  
ATOM    501  O   SER A  65      -3.843   8.274  -9.064  1.00 92.25           O  
ATOM    502  OG  SER A  65      -5.099   6.891  -5.675  1.00 92.25           O  
ATOM    503  N   LEU A  66      -5.291   9.458  -7.815  1.00 91.12           N  
ATOM    504  CA  LEU A  66      -6.172   9.873  -8.908  1.00 91.12           C  
ATOM    505  C   LEU A  66      -5.453  10.645 -10.025  1.00 91.12           C  
ATOM    506  CB  LEU A  66      -7.359  10.687  -8.359  1.00 91.12           C  
ATOM    507  O   LEU A  66      -5.604  10.239 -11.176  1.00 91.12           O  
ATOM    508  CG  LEU A  66      -8.575   9.856  -7.928  1.00 91.12           C  
ATOM    509  CD1 LEU A  66      -9.585  10.797  -7.269  1.00 91.12           C  
ATOM    510  CD2 LEU A  66      -9.267   9.174  -9.111  1.00 91.12           C  
ATOM    511  N   PRO A  67      -4.643  11.691  -9.758  1.00 90.94           N  
ATOM    512  CA  PRO A  67      -3.909  12.388 -10.813  1.00 90.94           C  
ATOM    513  C   PRO A  67      -3.011  11.433 -11.604  1.00 90.94           C  
ATOM    514  CB  PRO A  67      -3.091  13.475 -10.106  1.00 90.94           C  
ATOM    515  O   PRO A  67      -2.986  11.471 -12.832  1.00 90.94           O  
ATOM    516  CG  PRO A  67      -3.866  13.730  -8.816  1.00 90.94           C  
ATOM    517  CD  PRO A  67      -4.442  12.360  -8.484  1.00 90.94           C  
ATOM    518  N   GLY A  68      -2.333  10.509 -10.913  1.00 87.38           N  
ATOM    519  CA  GLY A  68      -1.511   9.479 -11.549  1.00 87.38           C  
ATOM    520  C   GLY A  68      -2.321   8.533 -12.440  1.00 87.38           C  
ATOM    521  O   GLY A  68      -1.853   8.155 -13.517  1.00 87.38           O  
ATOM    522  N   TYR A  69      -3.538   8.176 -12.023  1.00 88.44           N  
ATOM    523  CA  TYR A  69      -4.458   7.353 -12.810  1.00 88.44           C  
ATOM    524  C   TYR A  69      -4.984   8.094 -14.046  1.00 88.44           C  
ATOM    525  CB  TYR A  69      -5.601   6.868 -11.909  1.00 88.44           C  
ATOM    526  O   TYR A  69      -4.932   7.549 -15.148  1.00 88.44           O  
ATOM    527  CG  TYR A  69      -6.684   6.114 -12.655  1.00 88.44           C  
ATOM    528  CD1 TYR A  69      -7.954   6.693 -12.847  1.00 88.44           C  
ATOM    529  CD2 TYR A  69      -6.396   4.854 -13.209  1.00 88.44           C  
ATOM    530  CE1 TYR A  69      -8.937   6.005 -13.585  1.00 88.44           C  
ATOM    531  CE2 TYR A  69      -7.365   4.176 -13.971  1.00 88.44           C  
ATOM    532  OH  TYR A  69      -9.583   4.096 -14.883  1.00 88.44           O  
ATOM    533  CZ  TYR A  69      -8.642   4.750 -14.153  1.00 88.44           C  
ATOM    534  N   LEU A  70      -5.411   9.350 -13.889  1.00 89.00           N  
ATOM    535  CA  LEU A  70      -5.900  10.191 -14.987  1.00 89.00           C  
ATOM    536  C   LEU A  70      -4.812  10.465 -16.035  1.00 89.00           C  
ATOM    537  CB  LEU A  70      -6.440  11.513 -14.411  1.00 89.00           C  
ATOM    538  O   LEU A  70      -5.090  10.463 -17.231  1.00 89.00           O  
ATOM    539  CG  LEU A  70      -7.702  11.379 -13.538  1.00 89.00           C  
ATOM    540  CD1 LEU A  70      -8.052  12.745 -12.946  1.00 89.00           C  
ATOM    541  CD2 LEU A  70      -8.908  10.864 -14.325  1.00 89.00           C  
ATOM    542  N   LEU A  71      -3.556  10.617 -15.603  1.00 88.06           N  
ATOM    543  CA  LEU A  71      -2.389  10.750 -16.484  1.00 88.06           C  
ATOM    544  C   LEU A  71      -1.966   9.422 -17.149  1.00 88.06           C  
ATOM    545  CB  LEU A  71      -1.233  11.367 -15.670  1.00 88.06           C  
ATOM    546  O   LEU A  71      -0.964   9.386 -17.867  1.00 88.06           O  
ATOM    547  CG  LEU A  71      -1.456  12.836 -15.256  1.00 88.06           C  
ATOM    548  CD1 LEU A  71      -0.399  13.236 -14.225  1.00 88.06           C  
ATOM    549  CD2 LEU A  71      -1.343  13.787 -16.449  1.00 88.06           C  
ATOM    550  N   GLY A  72      -2.671   8.314 -16.885  1.00 83.25           N  
ATOM    551  CA  GLY A  72      -2.368   6.985 -17.425  1.00 83.25           C  
ATOM    552  C   GLY A  72      -1.068   6.368 -16.896  1.00 83.25           C  
ATOM    553  O   GLY A  72      -0.552   5.416 -17.484  1.00 83.25           O  
ATOM    554  N   ARG A  73      -0.505   6.917 -15.811  1.00 82.81           N  
ATOM    555  CA  ARG A  73       0.745   6.447 -15.185  1.00 82.81           C  
ATOM    556  C   ARG A  73       0.490   5.411 -14.096  1.00 82.81           C  
ATOM    557  CB  ARG A  73       1.520   7.644 -14.608  1.00 82.81           C  
ATOM    558  O   ARG A  73       1.326   4.535 -13.886  1.00 82.81           O  
ATOM    559  CG  ARG A  73       1.943   8.691 -15.649  1.00 82.81           C  
ATOM    560  CD  ARG A  73       2.913   8.114 -16.686  1.00 82.81           C  
ATOM    561  NE  ARG A  73       3.370   9.159 -17.621  1.00 82.81           N  
ATOM    562  NH1 ARG A  73       5.214   8.063 -18.439  1.00 82.81           N  
ATOM    563  NH2 ARG A  73       4.716  10.106 -19.192  1.00 82.81           N  
ATOM    564  CZ  ARG A  73       4.428   9.105 -18.409  1.00 82.81           C  
ATOM    565  N   LEU A  74      -0.659   5.507 -13.435  1.00 84.62           N  
ATOM    566  CA  LEU A  74      -1.103   4.605 -12.383  1.00 84.62           C  
ATOM    567  C   LEU A  74      -2.252   3.723 -12.892  1.00 84.62           C  
ATOM    568  CB  LEU A  74      -1.488   5.452 -11.158  1.00 84.62           C  
ATOM    569  O   LEU A  74      -3.061   4.146 -13.715  1.00 84.62           O  
ATOM    570  CG  LEU A  74      -1.344   4.671  -9.853  1.00 84.62           C  
ATOM    571  CD1 LEU A  74       0.106   4.592  -9.378  1.00 84.62           C  
ATOM    572  CD2 LEU A  74      -2.173   5.308  -8.752  1.00 84.62           C  
ATOM    573  N   GLY A  75      -2.332   2.480 -12.423  1.00 87.25           N  
ATOM    574  CA  GLY A  75      -3.432   1.578 -12.759  1.00 87.25           C  
ATOM    575  C   GLY A  75      -4.619   1.738 -11.810  1.00 87.25           C  
ATOM    576  O   GLY A  75      -4.451   2.064 -10.640  1.00 87.25           O  
ATOM    577  N   ALA A  76      -5.820   1.392 -12.281  1.00 89.44           N  
ATOM    578  CA  ALA A  76      -7.025   1.393 -11.442  1.00 89.44           C  
ATOM    579  C   ALA A  76      -6.890   0.490 -10.199  1.00 89.44           C  
ATOM    580  CB  ALA A  76      -8.214   0.943 -12.301  1.00 89.44           C  
ATOM    581  O   ALA A  76      -7.493   0.763  -9.166  1.00 89.44           O  
ATOM    582  N   ALA A  77      -6.094  -0.581 -10.286  1.00 90.25           N  
ATOM    583  CA  ALA A  77      -5.803  -1.451  -9.150  1.00 90.25           C  
ATOM    584  C   ALA A  77      -5.034  -0.723  -8.035  1.00 90.25           C  
ATOM    585  CB  ALA A  77      -5.029  -2.674  -9.656  1.00 90.25           C  
ATOM    586  O   ALA A  77      -5.308  -0.969  -6.868  1.00 90.25           O  
ATOM    587  N   ASP A  78      -4.128   0.198  -8.373  1.00 91.94           N  
ATOM    588  CA  ASP A  78      -3.295   0.895  -7.386  1.00 91.94           C  
ATOM    589  C   ASP A  78      -4.143   1.892  -6.578  1.00 91.94           C  
ATOM    590  CB  ASP A  78      -2.144   1.633  -8.084  1.00 91.94           C  
ATOM    591  O   ASP A  78      -4.042   1.945  -5.356  1.00 91.94           O  
ATOM    592  CG  ASP A  78      -1.374   0.818  -9.134  1.00 91.94           C  
ATOM    593  OD1 ASP A  78      -1.184  -0.404  -8.987  1.00 91.94           O  
ATOM    594  OD2 ASP A  78      -1.064   1.344 -10.226  1.00 91.94           O  
ATOM    595  N   VAL A  79      -5.052   2.613  -7.252  1.00 94.12           N  
ATOM    596  CA  VAL A  79      -6.025   3.521  -6.612  1.00 94.12           C  
ATOM    597  C   VAL A  79      -6.922   2.748  -5.644  1.00 94.12           C  
ATOM    598  CB  VAL A  79      -6.907   4.230  -7.663  1.00 94.12           C  
ATOM    599  O   VAL A  79      -7.099   3.141  -4.494  1.00 94.12           O  
ATOM    600  CG1 VAL A  79      -7.905   5.207  -7.025  1.00 94.12           C  
ATOM    601  CG2 VAL A  79      -6.086   5.005  -8.698  1.00 94.12           C  
ATOM    602  N   LYS A  80      -7.466   1.608  -6.091  1.00 94.81           N  
ATOM    603  CA  LYS A  80      -8.328   0.760  -5.254  1.00 94.81           C  
ATOM    604  C   LYS A  80      -7.562   0.145  -4.084  1.00 94.81           C  
ATOM    605  CB  LYS A  80      -8.958  -0.347  -6.101  1.00 94.81           C  
ATOM    606  O   LYS A  80      -8.115   0.036  -2.994  1.00 94.81           O  
ATOM    607  CG  LYS A  80      -9.964   0.165  -7.135  1.00 94.81           C  
ATOM    608  CD  LYS A  80     -10.394  -1.014  -8.013  1.00 94.81           C  
ATOM    609  CE  LYS A  80     -11.286  -0.534  -9.156  1.00 94.81           C  
ATOM    610  NZ  LYS A  80     -11.774  -1.689  -9.947  1.00 94.81           N  
ATOM    611  N   TYR A  81      -6.307  -0.247  -4.303  1.00 95.06           N  
ATOM    612  CA  TYR A  81      -5.438  -0.759  -3.249  1.00 95.06           C  
ATOM    613  C   TYR A  81      -5.207   0.304  -2.172  1.00 95.06           C  
ATOM    614  CB  TYR A  81      -4.116  -1.251  -3.854  1.00 95.06           C  
ATOM    615  O   TYR A  81      -5.374   0.006  -0.994  1.00 95.06           O  
ATOM    616  CG  TYR A  81      -3.138  -1.751  -2.812  1.00 95.06           C  
ATOM    617  CD1 TYR A  81      -2.250  -0.849  -2.191  1.00 95.06           C  
ATOM    618  CD2 TYR A  81      -3.152  -3.104  -2.424  1.00 95.06           C  
ATOM    619  CE1 TYR A  81      -1.379  -1.295  -1.182  1.00 95.06           C  
ATOM    620  CE2 TYR A  81      -2.275  -3.554  -1.418  1.00 95.06           C  
ATOM    621  OH  TYR A  81      -0.561  -3.086   0.190  1.00 95.06           O  
ATOM    622  CZ  TYR A  81      -1.391  -2.651  -0.792  1.00 95.06           C  
ATOM    623  N   LEU A  82      -4.905   1.548  -2.560  1.00 96.19           N  
ATOM    624  CA  LEU A  82      -4.730   2.660  -1.620  1.00 96.19           C  
ATOM    625  C   LEU A  82      -6.022   3.016  -0.882  1.00 96.19           C  
ATOM    626  CB  LEU A  82      -4.185   3.881  -2.373  1.00 96.19           C  
ATOM    627  O   LEU A  82      -5.972   3.303   0.309  1.00 96.19           O  
ATOM    628  CG  LEU A  82      -2.692   3.744  -2.709  1.00 96.19           C  
ATOM    629  CD1 LEU A  82      -2.316   4.780  -3.759  1.00 96.19           C  
ATOM    630  CD2 LEU A  82      -1.811   3.962  -1.478  1.00 96.19           C  
ATOM    631  N   ALA A  83      -7.177   2.937  -1.546  1.00 95.94           N  
ATOM    632  CA  ALA A  83      -8.467   3.115  -0.885  1.00 95.94           C  
ATOM    633  C   ALA A  83      -8.715   2.035   0.186  1.00 95.94           C  
ATOM    634  CB  ALA A  83      -9.566   3.119  -1.954  1.00 95.94           C  
ATOM    635  O   ALA A  83      -9.110   2.350   1.308  1.00 95.94           O  
ATOM    636  N   ALA A  84      -8.436   0.767  -0.141  1.00 96.38           N  
ATOM    637  CA  ALA A  84      -8.558  -0.350   0.797  1.00 96.38           C  
ATOM    638  C   ALA A  84      -7.561  -0.236   1.960  1.00 96.38           C  
ATOM    639  CB  ALA A  84      -8.365  -1.659   0.020  1.00 96.38           C  
ATOM    640  O   ALA A  84      -7.931  -0.462   3.111  1.00 96.38           O  
ATOM    641  N   LEU A  85      -6.318   0.159   1.666  1.00 95.81           N  
ATOM    642  CA  LEU A  85      -5.280   0.386   2.666  1.00 95.81           C  
ATOM    643  C   LEU A  85      -5.640   1.549   3.596  1.00 95.81           C  
ATOM    644  CB  LEU A  85      -3.936   0.628   1.952  1.00 95.81           C  
ATOM    645  O   LEU A  85      -5.434   1.436   4.800  1.00 95.81           O  
ATOM    646  CG  LEU A  85      -2.748   0.813   2.915  1.00 95.81           C  
ATOM    647  CD1 LEU A  85      -2.504  -0.445   3.748  1.00 95.81           C  
ATOM    648  CD2 LEU A  85      -1.477   1.133   2.127  1.00 95.81           C  
ATOM    649  N   GLY A  86      -6.210   2.632   3.063  1.00 95.62           N  
ATOM    650  CA  GLY A  86      -6.644   3.780   3.857  1.00 95.62           C  
ATOM    651  C   GLY A  86      -7.709   3.409   4.883  1.00 95.62           C  
ATOM    652  O   GLY A  86      -7.533   3.696   6.062  1.00 95.62           O  
ATOM    653  N   LEU A  87      -8.744   2.663   4.480  1.00 94.81           N  
ATOM    654  CA  LEU A  87      -9.738   2.148   5.434  1.00 94.81           C  
ATOM    655  C   LEU A  87      -9.147   1.177   6.455  1.00 94.81           C  
ATOM    656  CB  LEU A  87     -10.866   1.425   4.687  1.00 94.81           C  
ATOM    657  O   LEU A  87      -9.602   1.122   7.594  1.00 94.81           O  
ATOM    658  CG  LEU A  87     -11.888   2.386   4.084  1.00 94.81           C  
ATOM    659  CD1 LEU A  87     -12.822   1.593   3.178  1.00 94.81           C  
ATOM    660  CD2 LEU A  87     -12.746   3.099   5.128  1.00 94.81           C  
ATOM    661  N   ALA A  88      -8.157   0.386   6.041  1.00 94.06           N  
ATOM    662  CA  ALA A  88      -7.522  -0.585   6.917  1.00 94.06           C  
ATOM    663  C   ALA A  88      -6.559   0.049   7.927  1.00 94.06           C  
ATOM    664  CB  ALA A  88      -6.764  -1.603   6.063  1.00 94.06           C  
ATOM    665  O   ALA A  88      -6.194  -0.615   8.894  1.00 94.06           O  
ATOM    666  N   SER A  89      -6.106   1.283   7.695  1.00 94.06           N  
ATOM    667  CA  SER A  89      -5.004   1.867   8.453  1.00 94.06           C  
ATOM    668  C   SER A  89      -5.245   3.326   8.851  1.00 94.06           C  
ATOM    669  CB  SER A  89      -3.666   1.607   7.739  1.00 94.06           C  
ATOM    670  O   SER A  89      -6.314   3.662   9.360  1.00 94.06           O  
ATOM    671  OG  SER A  89      -3.574   2.285   6.501  1.00 94.06           O  
ATOM    672  N   ASP A  90      -4.230   4.167   8.682  1.00 94.00           N  
ATOM    673  CA  ASP A  90      -4.161   5.567   9.076  1.00 94.00           C  
ATOM    674  C   ASP A  90      -3.421   6.379   7.994  1.00 94.00           C  
ATOM    675  CB  ASP A  90      -3.455   5.680  10.437  1.00 94.00           C  
ATOM    676  O   ASP A  90      -2.756   5.806   7.118  1.00 94.00           O  
ATOM    677  CG  ASP A  90      -2.000   5.247  10.341  1.00 94.00           C  
ATOM    678  OD1 ASP A  90      -1.737   4.039  10.538  1.00 94.00           O  
ATOM    679  OD2 ASP A  90      -1.177   6.105   9.953  1.00 94.00           O  
ATOM    680  N   PRO A  91      -3.520   7.722   8.020  1.00 94.38           N  
ATOM    681  CA  PRO A  91      -2.930   8.564   6.985  1.00 94.38           C  
ATOM    682  C   PRO A  91      -1.416   8.400   6.845  1.00 94.38           C  
ATOM    683  CB  PRO A  91      -3.291   9.996   7.390  1.00 94.38           C  
ATOM    684  O   PRO A  91      -0.903   8.427   5.726  1.00 94.38           O  
ATOM    685  CG  PRO A  91      -4.601   9.827   8.156  1.00 94.38           C  
ATOM    686  CD  PRO A  91      -4.355   8.523   8.907  1.00 94.38           C  
ATOM    687  N   LEU A  92      -0.696   8.214   7.956  1.00 93.69           N  
ATOM    688  CA  LEU A  92       0.757   8.078   7.928  1.00 93.69           C  
ATOM    689  C   LEU A  92       1.144   6.756   7.280  1.00 93.69           C  
ATOM    690  CB  LEU A  92       1.351   8.204   9.342  1.00 93.69           C  
ATOM    691  O   LEU A  92       1.983   6.761   6.383  1.00 93.69           O  
ATOM    692  CG  LEU A  92       1.155   9.580   9.998  1.00 93.69           C  
ATOM    693  CD1 LEU A  92       1.701   9.545  11.424  1.00 93.69           C  
ATOM    694  CD2 LEU A  92       1.888  10.685   9.230  1.00 93.69           C  
ATOM    695  N   THR A  93       0.490   5.654   7.646  1.00 93.50           N  
ATOM    696  CA  THR A  93       0.723   4.343   7.025  1.00 93.50           C  
ATOM    697  C   THR A  93       0.541   4.391   5.503  1.00 93.50           C  
ATOM    698  CB  THR A  93      -0.201   3.284   7.645  1.00 93.50           C  
ATOM    699  O   THR A  93       1.382   3.871   4.762  1.00 93.50           O  
ATOM    700  CG2 THR A  93      -0.031   1.920   6.981  1.00 93.50           C  
ATOM    701  OG1 THR A  93       0.149   3.061   8.984  1.00 93.50           O  
ATOM    702  N   VAL A  94      -0.509   5.063   5.011  1.00 95.12           N  
ATOM    703  CA  VAL A  94      -0.740   5.243   3.565  1.00 95.12           C  
ATOM    704  C   VAL A  94       0.376   6.062   2.916  1.00 95.12           C  
ATOM    705  CB  VAL A  94      -2.114   5.889   3.297  1.00 95.12           C  
ATOM    706  O   VAL A  94       0.910   5.653   1.882  1.00 95.12           O  
ATOM    707  CG1 VAL A  94      -2.315   6.261   1.821  1.00 95.12           C  
ATOM    708  CG2 VAL A  94      -3.237   4.918   3.665  1.00 95.12           C  
ATOM    709  N   LEU A  95       0.755   7.194   3.516  1.00 94.94           N  
ATOM    710  CA  LEU A  95       1.817   8.057   2.993  1.00 94.94           C  
ATOM    711  C   LEU A  95       3.175   7.350   2.983  1.00 94.94           C  
ATOM    712  CB  LEU A  95       1.888   9.352   3.819  1.00 94.94           C  
ATOM    713  O   LEU A  95       3.880   7.424   1.979  1.00 94.94           O  
ATOM    714  CG  LEU A  95       0.704  10.311   3.609  1.00 94.94           C  
ATOM    715  CD1 LEU A  95       0.787  11.451   4.623  1.00 94.94           C  
ATOM    716  CD2 LEU A  95       0.693  10.917   2.205  1.00 94.94           C  
ATOM    717  N   TYR A  96       3.519   6.623   4.048  1.00 94.00           N  
ATOM    718  CA  TYR A  96       4.742   5.823   4.129  1.00 94.00           C  
ATOM    719  C   TYR A  96       4.775   4.747   3.045  1.00 94.00           C  
ATOM    720  CB  TYR A  96       4.877   5.177   5.520  1.00 94.00           C  
ATOM    721  O   TYR A  96       5.763   4.638   2.319  1.00 94.00           O  
ATOM    722  CG  TYR A  96       5.631   6.033   6.516  1.00 94.00           C  
ATOM    723  CD1 TYR A  96       7.021   6.198   6.366  1.00 94.00           C  
ATOM    724  CD2 TYR A  96       4.967   6.643   7.597  1.00 94.00           C  
ATOM    725  CE1 TYR A  96       7.738   6.993   7.279  1.00 94.00           C  
ATOM    726  CE2 TYR A  96       5.676   7.453   8.503  1.00 94.00           C  
ATOM    727  OH  TYR A  96       7.768   8.394   9.216  1.00 94.00           O  
ATOM    728  CZ  TYR A  96       7.066   7.629   8.342  1.00 94.00           C  
ATOM    729  N   SER A  97       3.689   3.984   2.895  1.00 94.12           N  
ATOM    730  CA  SER A  97       3.580   2.935   1.878  1.00 94.12           C  
ATOM    731  C   SER A  97       3.712   3.506   0.460  1.00 94.12           C  
ATOM    732  CB  SER A  97       2.244   2.211   2.066  1.00 94.12           C  
ATOM    733  O   SER A  97       4.482   2.982  -0.351  1.00 94.12           O  
ATOM    734  OG  SER A  97       2.074   1.188   1.108  1.00 94.12           O  
ATOM    735  N   LEU A  98       3.034   4.622   0.176  1.00 94.00           N  
ATOM    736  CA  LEU A  98       3.091   5.295  -1.120  1.00 94.00           C  
ATOM    737  C   LEU A  98       4.479   5.885  -1.407  1.00 94.00           C  
ATOM    738  CB  LEU A  98       1.999   6.381  -1.150  1.00 94.00           C  
ATOM    739  O   LEU A  98       5.026   5.678  -2.491  1.00 94.00           O  
ATOM    740  CG  LEU A  98       1.893   7.124  -2.494  1.00 94.00           C  
ATOM    741  CD1 LEU A  98       1.435   6.190  -3.612  1.00 94.00           C  
ATOM    742  CD2 LEU A  98       0.882   8.264  -2.383  1.00 94.00           C  
ATOM    743  N   ALA A  99       5.067   6.598  -0.443  1.00 93.88           N  
ATOM    744  CA  ALA A  99       6.387   7.204  -0.583  1.00 93.88           C  
ATOM    745  C   ALA A  99       7.465   6.138  -0.800  1.00 93.88           C  
ATOM    746  CB  ALA A  99       6.683   8.051   0.661  1.00 93.88           C  
ATOM    747  O   ALA A  99       8.276   6.257  -1.722  1.00 93.88           O  
ATOM    748  N   PHE A 100       7.430   5.059  -0.013  1.00 93.81           N  
ATOM    749  CA  PHE A 100       8.337   3.928  -0.174  1.00 93.81           C  
ATOM    750  C   PHE A 100       8.195   3.291  -1.559  1.00 93.81           C  
ATOM    751  CB  PHE A 100       8.069   2.905   0.934  1.00 93.81           C  
ATOM    752  O   PHE A 100       9.198   3.023  -2.220  1.00 93.81           O  
ATOM    753  CG  PHE A 100       9.119   1.818   0.998  1.00 93.81           C  
ATOM    754  CD1 PHE A 100       8.998   0.657   0.211  1.00 93.81           C  
ATOM    755  CD2 PHE A 100      10.235   1.982   1.838  1.00 93.81           C  
ATOM    756  CE1 PHE A 100       9.987  -0.340   0.272  1.00 93.81           C  
ATOM    757  CE2 PHE A 100      11.225   0.987   1.896  1.00 93.81           C  
ATOM    758  CZ  PHE A 100      11.101  -0.174   1.114  1.00 93.81           C  
ATOM    759  N   ALA A 101       6.962   3.113  -2.043  1.00 92.62           N  
ATOM    760  CA  ALA A 101       6.716   2.564  -3.370  1.00 92.62           C  
ATOM    761  C   ALA A 101       7.293   3.437  -4.489  1.00 92.62           C  
ATOM    762  CB  ALA A 101       5.214   2.364  -3.554  1.00 92.62           C  
ATOM    763  O   ALA A 101       7.951   2.923  -5.399  1.00 92.62           O  
ATOM    764  N   CYS A 102       7.092   4.754  -4.403  1.00 91.25           N  
ATOM    765  CA  CYS A 102       7.665   5.720  -5.336  1.00 91.25           C  
ATOM    766  C   CYS A 102       9.198   5.659  -5.334  1.00 91.25           C  
ATOM    767  CB  CYS A 102       7.161   7.122  -4.968  1.00 91.25           C  
ATOM    768  O   CYS A 102       9.802   5.522  -6.400  1.00 91.25           O  
ATOM    769  SG  CYS A 102       5.405   7.270  -5.406  1.00 91.25           S  
ATOM    770  N   LEU A 103       9.825   5.696  -4.154  1.00 93.62           N  
ATOM    771  CA  LEU A 103      11.282   5.626  -4.013  1.00 93.62           C  
ATOM    772  C   LEU A 103      11.847   4.315  -4.566  1.00 93.62           C  
ATOM    773  CB  LEU A 103      11.666   5.793  -2.532  1.00 93.62           C  
ATOM    774  O   LEU A 103      12.805   4.342  -5.340  1.00 93.62           O  
ATOM    775  CG  LEU A 103      11.463   7.211  -1.970  1.00 93.62           C  
ATOM    776  CD1 LEU A 103      11.730   7.196  -0.465  1.00 93.62           C  
ATOM    777  CD2 LEU A 103      12.402   8.229  -2.620  1.00 93.62           C  
ATOM    778  N   LEU A 104      11.228   3.178  -4.238  1.00 91.94           N  
ATOM    779  CA  LEU A 104      11.661   1.871  -4.726  1.00 91.94           C  
ATOM    780  C   LEU A 104      11.538   1.778  -6.253  1.00 91.94           C  
ATOM    781  CB  LEU A 104      10.845   0.772  -4.020  1.00 91.94           C  
ATOM    782  O   LEU A 104      12.456   1.303  -6.918  1.00 91.94           O  
ATOM    783  CG  LEU A 104      11.404  -0.645  -4.250  1.00 91.94           C  
ATOM    784  CD1 LEU A 104      12.722  -0.861  -3.504  1.00 91.94           C  
ATOM    785  CD2 LEU A 104      10.407  -1.696  -3.764  1.00 91.94           C  
ATOM    786  N   CYS A 105      10.444   2.279  -6.832  1.00 87.94           N  
ATOM    787  CA  CYS A 105      10.266   2.291  -8.284  1.00 87.94           C  
ATOM    788  C   CYS A 105      11.288   3.193  -8.987  1.00 87.94           C  
ATOM    789  CB  CYS A 105       8.835   2.715  -8.628  1.00 87.94           C  
ATOM    790  O   CYS A 105      11.817   2.806 -10.030  1.00 87.94           O  
ATOM    791  SG  CYS A 105       7.697   1.387  -8.154  1.00 87.94           S  
ATOM    792  N   ILE A 106      11.604   4.362  -8.419  1.00 89.06           N  
ATOM    793  CA  ILE A 106      12.653   5.251  -8.942  1.00 89.06           C  
ATOM    794  C   ILE A 106      14.021   4.562  -8.862  1.00 89.06           C  
ATOM    795  CB  ILE A 106      12.641   6.609  -8.201  1.00 89.06           C  
ATOM    796  O   ILE A 106      14.759   4.560  -9.848  1.00 89.06           O  
ATOM    797  CG1 ILE A 106      11.354   7.397  -8.541  1.00 89.06           C  
ATOM    798  CG2 ILE A 106      13.874   7.455  -8.573  1.00 89.06           C  
ATOM    799  CD1 ILE A 106      11.104   8.591  -7.609  1.00 89.06           C  
ATOM    800  N   ALA A 107      14.343   3.928  -7.732  1.00 90.00           N  
ATOM    801  CA  ALA A 107      15.594   3.198  -7.550  1.00 90.00           C  
ATOM    802  C   ALA A 107      15.739   2.056  -8.570  1.00 90.00           C  
ATOM    803  CB  ALA A 107      15.659   2.687  -6.106  1.00 90.00           C  
ATOM    804  O   ALA A 107      16.765   1.956  -9.244  1.00 90.00           O  
ATOM    805  N   LEU A 108      14.689   1.249  -8.759  1.00 86.75           N  
ATOM    806  CA  LEU A 108      14.665   0.177  -9.758  1.00 86.75           C  
ATOM    807  C   LEU A 108      14.771   0.721 -11.188  1.00 86.75           C  
ATOM    808  CB  LEU A 108      13.376  -0.646  -9.597  1.00 86.75           C  
ATOM    809  O   LEU A 108      15.495   0.158 -12.010  1.00 86.75           O  
ATOM    810  CG  LEU A 108      13.309  -1.519  -8.332  1.00 86.75           C  
ATOM    811  CD1 LEU A 108      11.918  -2.150  -8.238  1.00 86.75           C  
ATOM    812  CD2 LEU A 108      14.349  -2.642  -8.355  1.00 86.75           C  
ATOM    813  N   PHE A 109      14.099   1.833 -11.493  1.00 86.00           N  
ATOM    814  CA  PHE A 109      14.196   2.485 -12.796  1.00 86.00           C  
ATOM    815  C   PHE A 109      15.625   2.963 -13.095  1.00 86.00           C  
ATOM    816  CB  PHE A 109      13.193   3.643 -12.855  1.00 86.00           C  
ATOM    817  O   PHE A 109      16.145   2.705 -14.185  1.00 86.00           O  
ATOM    818  CG  PHE A 109      13.258   4.420 -14.152  1.00 86.00           C  
ATOM    819  CD1 PHE A 109      13.965   5.636 -14.217  1.00 86.00           C  
ATOM    820  CD2 PHE A 109      12.630   3.913 -15.303  1.00 86.00           C  
ATOM    821  CE1 PHE A 109      14.035   6.345 -15.429  1.00 86.00           C  
ATOM    822  CE2 PHE A 109      12.699   4.621 -16.515  1.00 86.00           C  
ATOM    823  CZ  PHE A 109      13.400   5.838 -16.578  1.00 86.00           C  
ATOM    824  N   ILE A 110      16.283   3.609 -12.125  1.00 87.69           N  
ATOM    825  CA  ILE A 110      17.685   4.035 -12.238  1.00 87.69           C  
ATOM    826  C   ILE A 110      18.588   2.813 -12.420  1.00 87.69           C  
ATOM    827  CB  ILE A 110      18.101   4.890 -11.017  1.00 87.69           C  
ATOM    828  O   ILE A 110      19.396   2.800 -13.349  1.00 87.69           O  
ATOM    829  CG1 ILE A 110      17.356   6.245 -11.041  1.00 87.69           C  
ATOM    830  CG2 ILE A 110      19.624   5.133 -11.003  1.00 87.69           C  
ATOM    831  CD1 ILE A 110      17.468   7.032  -9.729  1.00 87.69           C  
ATOM    832  N   LEU A 111      18.411   1.768 -11.607  1.00 87.06           N  
ATOM    833  CA  LEU A 111      19.198   0.537 -11.674  1.00 87.06           C  
ATOM    834  C   LEU A 111      19.110  -0.108 -13.062  1.00 87.06           C  
ATOM    835  CB  LEU A 111      18.705  -0.413 -10.566  1.00 87.06           C  
ATOM    836  O   LEU A 111      20.134  -0.352 -13.700  1.00 87.06           O  
ATOM    837  CG  LEU A 111      19.595  -1.649 -10.352  1.00 87.06           C  
ATOM    838  CD1 LEU A 111      20.967  -1.243  -9.808  1.00 87.06           C  
ATOM    839  CD2 LEU A 111      18.927  -2.594  -9.356  1.00 87.06           C  
ATOM    840  N   VAL A 112      17.896  -0.295 -13.589  1.00 84.19           N  
ATOM    841  CA  VAL A 112      17.680  -0.840 -14.939  1.00 84.19           C  
ATOM    842  C   VAL A 112      18.344   0.038 -16.003  1.00 84.19           C  
ATOM    843  CB  VAL A 112      16.173  -1.009 -15.219  1.00 84.19           C  
ATOM    844  O   VAL A 112      18.927  -0.484 -16.956  1.00 84.19           O  
ATOM    845  CG1 VAL A 112      15.877  -1.365 -16.686  1.00 84.19           C  
ATOM    846  CG2 VAL A 112      15.585  -2.137 -14.361  1.00 84.19           C  
ATOM    847  N   ARG A 113      18.294   1.369 -15.860  1.00 83.31           N  
ATOM    848  CA  ARG A 113      18.933   2.298 -16.805  1.00 83.31           C  
ATOM    849  C   ARG A 113      20.463   2.212 -16.758  1.00 83.31           C  
ATOM    850  CB  ARG A 113      18.434   3.724 -16.526  1.00 83.31           C  
ATOM    851  O   ARG A 113      21.098   2.275 -17.811  1.00 83.31           O  
ATOM    852  CG  ARG A 113      18.688   4.651 -17.722  1.00 83.31           C  
ATOM    853  CD  ARG A 113      18.365   6.100 -17.349  1.00 83.31           C  
ATOM    854  NE  ARG A 113      18.409   6.987 -18.528  1.00 83.31           N  
ATOM    855  NH1 ARG A 113      18.313   8.986 -17.397  1.00 83.31           N  
ATOM    856  NH2 ARG A 113      18.283   8.982 -19.626  1.00 83.31           N  
ATOM    857  CZ  ARG A 113      18.337   8.308 -18.511  1.00 83.31           C  
ATOM    858  N   LEU A 114      21.048   2.053 -15.571  1.00 84.38           N  
ATOM    859  CA  LEU A 114      22.492   1.884 -15.384  1.00 84.38           C  
ATOM    860  C   LEU A 114      22.979   0.550 -15.963  1.00 84.38           C  
ATOM    861  CB  LEU A 114      22.838   2.004 -13.887  1.00 84.38           C  
ATOM    862  O   LEU A 114      23.939   0.538 -16.734  1.00 84.38           O  
ATOM    863  CG  LEU A 114      22.670   3.414 -13.287  1.00 84.38           C  
ATOM    864  CD1 LEU A 114      22.940   3.359 -11.785  1.00 84.38           C  
ATOM    865  CD2 LEU A 114      23.618   4.435 -13.921  1.00 84.38           C  
ATOM    866  N   PHE A 115      22.268  -0.549 -15.692  1.00 78.88           N  
ATOM    867  CA  PHE A 115      22.575  -1.857 -16.278  1.00 78.88           C  
ATOM    868  C   PHE A 115      22.442  -1.852 -17.804  1.00 78.88           C  
ATOM    869  CB  PHE A 115      21.683  -2.939 -15.654  1.00 78.88           C  
ATOM    870  O   PHE A 115      23.320  -2.364 -18.495  1.00 78.88           O  
ATOM    871  CG  PHE A 115      22.293  -3.571 -14.421  1.00 78.88           C  
ATOM    872  CD1 PHE A 115      23.236  -4.606 -14.565  1.00 78.88           C  
ATOM    873  CD2 PHE A 115      21.939  -3.132 -13.133  1.00 78.88           C  
ATOM    874  CE1 PHE A 115      23.814  -5.200 -13.429  1.00 78.88           C  
ATOM    875  CE2 PHE A 115      22.517  -3.727 -11.999  1.00 78.88           C  
ATOM    876  CZ  PHE A 115      23.454  -4.760 -12.146  1.00 78.88           C  
ATOM    877  N   LYS A 116      21.403  -1.208 -18.357  1.00 69.56           N  
ATOM    878  CA  LYS A 116      21.277  -1.050 -19.815  1.00 69.56           C  
ATOM    879  C   LYS A 116      22.447  -0.276 -20.418  1.00 69.56           C  
ATOM    880  CB  LYS A 116      19.944  -0.399 -20.200  1.00 69.56           C  
ATOM    881  O   LYS A 116      22.971  -0.723 -21.427  1.00 69.56           O  
ATOM    882  CG  LYS A 116      18.797  -1.418 -20.203  1.00 69.56           C  
ATOM    883  CD  LYS A 116      17.523  -0.764 -20.747  1.00 69.56           C  
ATOM    884  CE  LYS A 116      16.376  -1.778 -20.766  1.00 69.56           C  
ATOM    885  NZ  LYS A 116      15.169  -1.213 -21.419  1.00 69.56           N  
ATOM    886  N   ARG A 117      22.908   0.815 -19.792  1.00 60.84           N  
ATOM    887  CA  ARG A 117      24.103   1.553 -20.251  1.00 60.84           C  
ATOM    888  C   ARG A 117      25.384   0.714 -20.200  1.00 60.84           C  
ATOM    889  CB  ARG A 117      24.288   2.831 -19.422  1.00 60.84           C  
ATOM    890  O   ARG A 117      26.260   0.907 -21.036  1.00 60.84           O  
ATOM    891  CG  ARG A 117      23.402   3.979 -19.916  1.00 60.84           C  
ATOM    892  CD  ARG A 117      23.682   5.229 -19.073  1.00 60.84           C  
ATOM    893  NE  ARG A 117      23.060   6.434 -19.654  1.00 60.84           N  
ATOM    894  NH1 ARG A 117      23.780   7.927 -18.060  1.00 60.84           N  
ATOM    895  NH2 ARG A 117      22.637   8.667 -19.825  1.00 60.84           N  
ATOM    896  CZ  ARG A 117      23.158   7.663 -19.176  1.00 60.84           C  
ATOM    897  N   SER A 118      25.495  -0.205 -19.241  1.00 58.59           N  
ATOM    898  CA  SER A 118      26.628  -1.133 -19.144  1.00 58.59           C  
ATOM    899  C   SER A 118      26.599  -2.194 -20.253  1.00 58.59           C  
ATOM    900  CB  SER A 118      26.646  -1.760 -17.747  1.00 58.59           C  
ATOM    901  O   SER A 118      27.635  -2.463 -20.854  1.00 58.59           O  
ATOM    902  OG  SER A 118      27.734  -2.641 -17.584  1.00 58.59           O  
ATOM    903  N   VAL A 119      25.417  -2.722 -20.594  1.00 57.25           N  
ATOM    904  CA  VAL A 119      25.234  -3.716 -21.671  1.00 57.25           C  
ATOM    905  C   VAL A 119      25.303  -3.085 -23.069  1.00 57.25           C  
ATOM    906  CB  VAL A 119      23.909  -4.479 -21.460  1.00 57.25           C  
ATOM    907  O   VAL A 119      25.850  -3.685 -23.989  1.00 57.25           O  
ATOM    908  CG1 VAL A 119      23.594  -5.463 -22.594  1.00 57.25           C  
ATOM    909  CG2 VAL A 119      23.945  -5.292 -20.157  1.00 57.25           C  
ATOM    910  N   GLU A 120      24.806  -1.859 -23.241  1.00 53.91           N  
ATOM    911  CA  GLU A 120      24.823  -1.119 -24.515  1.00 53.91           C  
ATOM    912  C   GLU A 120      26.248  -0.712 -24.933  1.00 53.91           C  
ATOM    913  CB  GLU A 120      23.854   0.074 -24.387  1.00 53.91           C  
ATOM    914  O   GLU A 120      26.517  -0.577 -26.121  1.00 53.91           O  
ATOM    915  CG  GLU A 120      23.454   0.770 -25.700  1.00 53.91           C  
ATOM    916  CD  GLU A 120      22.258   1.731 -25.504  1.00 53.91           C  
ATOM    917  OE1 GLU A 120      21.446   1.892 -26.451  1.00 53.91           O  
ATOM    918  OE2 GLU A 120      22.097   2.287 -24.390  1.00 53.91           O  
ATOM    919  N   LYS A 121      27.201  -0.637 -23.990  1.00 52.00           N  
ATOM    920  CA  LYS A 121      28.638  -0.536 -24.309  1.00 52.00           C  
ATOM    921  C   LYS A 121      29.250  -1.831 -24.869  1.00 52.00           C  
ATOM    922  CB  LYS A 121      29.429  -0.045 -23.081  1.00 52.00           C  
ATOM    923  O   LYS A 121      30.365  -1.775 -25.372  1.00 52.00           O  
ATOM    924  CG  LYS A 121      29.444   1.487 -22.969  1.00 52.00           C  
ATOM    925  CD  LYS A 121      30.410   1.929 -21.860  1.00 52.00           C  
ATOM    926  CE  LYS A 121      30.554   3.455 -21.842  1.00 52.00           C  
ATOM    927  NZ  LYS A 121      31.603   3.887 -20.883  1.00 52.00           N  
ATOM    928  N   SER A 122      28.557  -2.972 -24.793  1.00 53.59           N  
ATOM    929  CA  SER A 122      29.093  -4.293 -25.163  1.00 53.59           C  
ATOM    930  C   SER A 122      28.394  -4.960 -26.357  1.00 53.59           C  
ATOM    931  CB  SER A 122      29.056  -5.214 -23.938  1.00 53.59           C  
ATOM    932  O   SER A 122      28.830  -6.028 -26.777  1.00 53.59           O  
ATOM    933  OG  SER A 122      29.824  -6.375 -24.175  1.00 53.59           O  
ATOM    934  N   ALA A 123      27.331  -4.376 -26.917  1.00 51.34           N  
ATOM    935  CA  ALA A 123      26.594  -4.978 -28.030  1.00 51.34           C  
ATOM    936  C   ALA A 123      26.249  -3.937 -29.102  1.00 51.34           C  
ATOM    937  CB  ALA A 123      25.371  -5.723 -27.481  1.00 51.34           C  
ATOM    938  O   ALA A 123      25.169  -3.347 -29.116  1.00 51.34           O  
ATOM    939  N   MET A 124      27.182  -3.759 -30.035  1.00 47.91           N  
ATOM    940  CA  MET A 124      26.881  -3.312 -31.390  1.00 47.91           C  
ATOM    941  C   MET A 124      26.033  -4.406 -32.046  1.00 47.91           C  
ATOM    942  CB  MET A 124      28.225  -3.086 -32.110  1.00 47.91           C  
ATOM    943  O   MET A 124      26.572  -5.451 -32.379  1.00 47.91           O  
ATOM    944  CG  MET A 124      28.103  -2.621 -33.564  1.00 47.91           C  
ATOM    945  SD  MET A 124      29.568  -1.722 -34.156  1.00 47.91           S  
ATOM    946  CE  MET A 124      30.845  -3.008 -34.073  1.00 47.91           C  
ATOM    947  N   ASN A 125      24.709  -4.221 -32.103  1.00 51.97           N  
ATOM    948  CA  ASN A 125      23.808  -4.831 -33.089  1.00 51.97           C  
ATOM    949  C   ASN A 125      22.414  -4.196 -32.974  1.00 51.97           C  
ATOM    950  CB  ASN A 125      23.763  -6.373 -32.984  1.00 51.97           C  
ATOM    951  O   ASN A 125      21.615  -4.476 -32.077  1.00 51.97           O  
ATOM    952  CG  ASN A 125      24.807  -7.043 -33.874  1.00 51.97           C  
ATOM    953  ND2 ASN A 125      25.124  -8.292 -33.633  1.00 51.97           N  
ATOM    954  OD1 ASN A 125      25.331  -6.475 -34.814  1.00 51.97           O  
ATOM    955  N   GLU A 126      22.152  -3.299 -33.917  1.00 56.41           N  
ATOM    956  CA  GLU A 126      20.986  -2.422 -34.028  1.00 56.41           C  
ATOM    957  C   GLU A 126      19.684  -3.189 -34.355  1.00 56.41           C  
ATOM    958  CB  GLU A 126      21.381  -1.382 -35.094  1.00 56.41           C  
ATOM    959  O   GLU A 126      18.580  -2.720 -34.076  1.00 56.41           O  
ATOM    960  CG  GLU A 126      20.746  -0.001 -34.904  1.00 56.41           C  
ATOM    961  CD  GLU A 126      21.488   1.108 -35.676  1.00 56.41           C  
ATOM    962  OE1 GLU A 126      21.147   2.280 -35.398  1.00 56.41           O  
ATOM    963  OE2 GLU A 126      22.401   0.789 -36.468  1.00 56.41           O  
ATOM    964  N   GLU A 127      19.801  -4.431 -34.835  1.00 51.56           N  
ATOM    965  CA  GLU A 127      18.681  -5.248 -35.323  1.00 51.56           C  
ATOM    966  C   GLU A 127      17.787  -5.843 -34.216  1.00 51.56           C  
ATOM    967  CB  GLU A 127      19.232  -6.364 -36.217  1.00 51.56           C  
ATOM    968  O   GLU A 127      16.593  -6.072 -34.424  1.00 51.56           O  
ATOM    969  CG  GLU A 127      19.940  -5.818 -37.469  1.00 51.56           C  
ATOM    970  CD  GLU A 127      20.237  -6.925 -38.491  1.00 51.56           C  
ATOM    971  OE1 GLU A 127      20.366  -6.580 -39.683  1.00 51.56           O  
ATOM    972  OE2 GLU A 127      20.292  -8.104 -38.068  1.00 51.56           O  
ATOM    973  N   VAL A 128      18.301  -6.039 -32.995  1.00 53.25           N  
ATOM    974  CA  VAL A 128      17.494  -6.561 -31.865  1.00 53.25           C  
ATOM    975  C   VAL A 128      16.610  -5.464 -31.246  1.00 53.25           C  
ATOM    976  CB  VAL A 128      18.400  -7.247 -30.818  1.00 53.25           C  
ATOM    977  O   VAL A 128      15.599  -5.750 -30.594  1.00 53.25           O  
ATOM    978  CG1 VAL A 128      17.608  -7.857 -29.649  1.00 53.25           C  
ATOM    979  CG2 VAL A 128      19.203  -8.390 -31.455  1.00 53.25           C  
ATOM    980  N   ARG A 129      16.956  -4.190 -31.476  1.00 51.16           N  
ATOM    981  CA  ARG A 129      16.319  -3.011 -30.866  1.00 51.16           C  
ATOM    982  C   ARG A 129      14.884  -2.798 -31.364  1.00 51.16           C  
ATOM    983  CB  ARG A 129      17.229  -1.791 -31.128  1.00 51.16           C  
ATOM    984  O   ARG A 129      14.021  -2.433 -30.570  1.00 51.16           O  
ATOM    985  CG  ARG A 129      17.530  -0.961 -29.870  1.00 51.16           C  
ATOM    986  CD  ARG A 129      18.555   0.122 -30.235  1.00 51.16           C  
ATOM    987  NE  ARG A 129      18.853   1.048 -29.122  1.00 51.16           N  
ATOM    988  NH1 ARG A 129      19.829   2.690 -30.403  1.00 51.16           N  
ATOM    989  NH2 ARG A 129      19.692   2.958 -28.204  1.00 51.16           N  
ATOM    990  CZ  ARG A 129      19.446   2.225 -29.246  1.00 51.16           C  
ATOM    991  N   LEU A 130      14.608  -3.116 -32.632  1.00 49.91           N  
ATOM    992  CA  LEU A 130      13.284  -2.953 -33.251  1.00 49.91           C  
ATOM    993  C   LEU A 130      12.270  -4.034 -32.832  1.00 49.91           C  
ATOM    994  CB  LEU A 130      13.456  -2.889 -34.781  1.00 49.91           C  
ATOM    995  O   LEU A 130      11.068  -3.781 -32.834  1.00 49.91           O  
ATOM    996  CG  LEU A 130      14.162  -1.612 -35.283  1.00 49.91           C  
ATOM    997  CD1 LEU A 130      14.498  -1.752 -36.766  1.00 49.91           C  
ATOM    998  CD2 LEU A 130      13.287  -0.367 -35.106  1.00 49.91           C  
ATOM    999  N   ARG A 131      12.726  -5.217 -32.389  1.00 48.53           N  
ATOM   1000  CA  ARG A 131      11.837  -6.297 -31.906  1.00 48.53           C  
ATOM   1001  C   ARG A 131      11.394  -6.141 -30.447  1.00 48.53           C  
ATOM   1002  CB  ARG A 131      12.474  -7.674 -32.155  1.00 48.53           C  
ATOM   1003  O   ARG A 131      10.471  -6.828 -30.017  1.00 48.53           O  
ATOM   1004  CG  ARG A 131      12.448  -8.061 -33.643  1.00 48.53           C  
ATOM   1005  CD  ARG A 131      12.926  -9.508 -33.823  1.00 48.53           C  
ATOM   1006  NE  ARG A 131      12.887  -9.922 -35.240  1.00 48.53           N  
ATOM   1007  NH1 ARG A 131      11.556 -11.800 -35.058  1.00 48.53           N  
ATOM   1008  NH2 ARG A 131      12.386 -11.219 -37.040  1.00 48.53           N  
ATOM   1009  CZ  ARG A 131      12.277 -10.973 -35.766  1.00 48.53           C  
ATOM   1010  N   ARG A 132      12.014  -5.237 -29.679  1.00 48.91           N  
ATOM   1011  CA  ARG A 132      11.629  -4.906 -28.294  1.00 48.91           C  
ATOM   1012  C   ARG A 132      10.997  -3.517 -28.212  1.00 48.91           C  
ATOM   1013  CB  ARG A 132      12.815  -5.048 -27.324  1.00 48.91           C  
ATOM   1014  O   ARG A 132      11.388  -2.706 -27.374  1.00 48.91           O  
ATOM   1015  CG  ARG A 132      13.233  -6.489 -27.023  1.00 48.91           C  
ATOM   1016  CD  ARG A 132      14.324  -6.442 -25.945  1.00 48.91           C  
ATOM   1017  NE  ARG A 132      14.923  -7.765 -25.702  1.00 48.91           N  
ATOM   1018  NH1 ARG A 132      16.704  -7.062 -24.430  1.00 48.91           N  
ATOM   1019  NH2 ARG A 132      16.493  -9.222 -24.925  1.00 48.91           N  
ATOM   1020  CZ  ARG A 132      16.029  -8.010 -25.021  1.00 48.91           C  
ATOM   1021  N   ALA A 133       9.999  -3.227 -29.044  1.00 40.09           N  
ATOM   1022  CA  ALA A 133       9.067  -2.163 -28.687  1.00 40.09           C  
ATOM   1023  C   ALA A 133       8.477  -2.521 -27.305  1.00 40.09           C  
ATOM   1024  CB  ALA A 133       7.993  -2.033 -29.770  1.00 40.09           C  
ATOM   1025  O   ALA A 133       7.967  -3.635 -27.142  1.00 40.09           O  
ATOM   1026  N   PRO A 134       8.602  -1.662 -26.276  1.00 45.47           N  
ATOM   1027  CA  PRO A 134       8.065  -1.980 -24.967  1.00 45.47           C  
ATOM   1028  C   PRO A 134       6.553  -2.073 -25.132  1.00 45.47           C  
ATOM   1029  CB  PRO A 134       8.525  -0.854 -24.036  1.00 45.47           C  
ATOM   1030  O   PRO A 134       5.892  -1.093 -25.475  1.00 45.47           O  
ATOM   1031  CG  PRO A 134       8.713   0.335 -24.979  1.00 45.47           C  
ATOM   1032  CD  PRO A 134       9.119  -0.305 -26.308  1.00 45.47           C  
ATOM   1033  N   SER A 135       6.002  -3.274 -24.940  1.00 42.97           N  
ATOM   1034  CA  SER A 135       4.555  -3.430 -24.882  1.00 42.97           C  
ATOM   1035  C   SER A 135       4.013  -2.449 -23.842  1.00 42.97           C  
ATOM   1036  CB  SER A 135       4.154  -4.874 -24.560  1.00 42.97           C  
ATOM   1037  O   SER A 135       4.664  -2.203 -22.825  1.00 42.97           O  
ATOM   1038  OG  SER A 135       4.358  -5.167 -23.191  1.00 42.97           O  
ATOM   1039  N   LYS A 136       2.822  -1.920 -24.108  1.00 46.97           N  
ATOM   1040  CA  LYS A 136       2.030  -0.946 -23.336  1.00 46.97           C  
ATOM   1041  C   LYS A 136       1.689  -1.382 -21.888  1.00 46.97           C  
ATOM   1042  CB  LYS A 136       0.763  -0.705 -24.188  1.00 46.97           C  
ATOM   1043  O   LYS A 136       0.714  -0.906 -21.316  1.00 46.97           O  
ATOM   1044  CG  LYS A 136       0.203   0.723 -24.177  1.00 46.97           C  
ATOM   1045  CD  LYS A 136      -1.034   0.771 -25.094  1.00 46.97           C  
ATOM   1046  CE  LYS A 136      -1.575   2.198 -25.243  1.00 46.97           C  
ATOM   1047  NZ  LYS A 136      -2.812   2.237 -26.068  1.00 46.97           N  
ATOM   1048  N   ASN A 137       2.435  -2.328 -21.319  1.00 53.50           N  
ATOM   1049  CA  ASN A 137       2.279  -2.885 -19.986  1.00 53.50           C  
ATOM   1050  C   ASN A 137       3.130  -2.118 -18.968  1.00 53.50           C  
ATOM   1051  CB  ASN A 137       2.647  -4.385 -20.003  1.00 53.50           C  
ATOM   1052  O   ASN A 137       4.268  -1.730 -19.238  1.00 53.50           O  
ATOM   1053  CG  ASN A 137       1.466  -5.320 -20.202  1.00 53.50           C  
ATOM   1054  ND2 ASN A 137       1.737  -6.574 -20.474  1.00 53.50           N  
ATOM   1055  OD1 ASN A 137       0.302  -4.972 -20.067  1.00 53.50           O  
ATOM   1056  N   LYS A 138       2.565  -1.953 -17.767  1.00 53.62           N  
ATOM   1057  CA  LYS A 138       3.263  -1.465 -16.572  1.00 53.62           C  
ATOM   1058  C   LYS A 138       4.643  -2.114 -16.463  1.00 53.62           C  
ATOM   1059  CB  LYS A 138       2.458  -1.844 -15.321  1.00 53.62           C  
ATOM   1060  O   LYS A 138       4.748  -3.333 -16.487  1.00 53.62           O  
ATOM   1061  CG  LYS A 138       1.212  -0.980 -15.078  1.00 53.62           C  
ATOM   1062  CD  LYS A 138       0.592  -1.426 -13.746  1.00 53.62           C  
ATOM   1063  CE  LYS A 138      -0.447  -0.445 -13.200  1.00 53.62           C  
ATOM   1064  NZ  LYS A 138      -0.766  -0.794 -11.792  1.00 53.62           N  
ATOM   1065  N   SER A 139       5.695  -1.310 -16.342  1.00 64.25           N  
ATOM   1066  CA  SER A 139       7.065  -1.836 -16.272  1.00 64.25           C  
ATOM   1067  C   SER A 139       7.487  -2.277 -14.867  1.00 64.25           C  
ATOM   1068  CB  SER A 139       8.062  -0.820 -16.832  1.00 64.25           C  
ATOM   1069  O   SER A 139       8.507  -2.945 -14.746  1.00 64.25           O  
ATOM   1070  OG  SER A 139       7.741  -0.506 -18.176  1.00 64.25           O  
ATOM   1071  N   PHE A 140       6.731  -1.920 -13.820  1.00 76.31           N  
ATOM   1072  CA  PHE A 140       7.115  -2.180 -12.431  1.00 76.31           C  
ATOM   1073  C   PHE A 140       5.920  -2.583 -11.551  1.00 76.31           C  
ATOM   1074  CB  PHE A 140       7.832  -0.951 -11.855  1.00 76.31           C  
ATOM   1075  O   PHE A 140       4.830  -2.025 -11.728  1.00 76.31           O  
ATOM   1076  CG  PHE A 140       9.185  -0.708 -12.495  1.00 76.31           C  
ATOM   1077  CD1 PHE A 140      10.292  -1.481 -12.098  1.00 76.31           C  
ATOM   1078  CD2 PHE A 140       9.330   0.239 -13.527  1.00 76.31           C  
ATOM   1079  CE1 PHE A 140      11.534  -1.314 -12.734  1.00 76.31           C  
ATOM   1080  CE2 PHE A 140      10.574   0.406 -14.163  1.00 76.31           C  
ATOM   1081  CZ  PHE A 140      11.677  -0.369 -13.763  1.00 76.31           C  
ATOM   1082  N   PRO A 141       6.121  -3.519 -10.600  1.00 86.94           N  
ATOM   1083  CA  PRO A 141       5.091  -3.960  -9.666  1.00 86.94           C  
ATOM   1084  C   PRO A 141       4.935  -2.944  -8.516  1.00 86.94           C  
ATOM   1085  CB  PRO A 141       5.549  -5.354  -9.226  1.00 86.94           C  
ATOM   1086  O   PRO A 141       5.593  -3.025  -7.476  1.00 86.94           O  
ATOM   1087  CG  PRO A 141       7.072  -5.237  -9.218  1.00 86.94           C  
ATOM   1088  CD  PRO A 141       7.342  -4.298 -10.394  1.00 86.94           C  
ATOM   1089  N   PHE A 142       4.084  -1.938  -8.731  1.00 89.81           N  
ATOM   1090  CA  PHE A 142       3.863  -0.834  -7.791  1.00 89.81           C  
ATOM   1091  C   PHE A 142       3.139  -1.261  -6.500  1.00 89.81           C  
ATOM   1092  CB  PHE A 142       3.086   0.277  -8.515  1.00 89.81           C  
ATOM   1093  O   PHE A 142       3.481  -0.785  -5.418  1.00 89.81           O  
ATOM   1094  CG  PHE A 142       3.031   1.583  -7.747  1.00 89.81           C  
ATOM   1095  CD1 PHE A 142       1.844   2.004  -7.122  1.00 89.81           C  
ATOM   1096  CD2 PHE A 142       4.184   2.382  -7.654  1.00 89.81           C  
ATOM   1097  CE1 PHE A 142       1.819   3.208  -6.393  1.00 89.81           C  
ATOM   1098  CE2 PHE A 142       4.162   3.585  -6.931  1.00 89.81           C  
ATOM   1099  CZ  PHE A 142       2.978   3.998  -6.303  1.00 89.81           C  
ATOM   1100  N   ILE A 143       2.178  -2.188  -6.580  1.00 90.94           N  
ATOM   1101  CA  ILE A 143       1.451  -2.707  -5.409  1.00 90.94           C  
ATOM   1102  C   ILE A 143       2.377  -3.550  -4.539  1.00 90.94           C  
ATOM   1103  CB  ILE A 143       0.184  -3.491  -5.829  1.00 90.94           C  
ATOM   1104  O   ILE A 143       2.300  -3.469  -3.315  1.00 90.94           O  
ATOM   1105  CG1 ILE A 143      -0.839  -2.524  -6.460  1.00 90.94           C  
ATOM   1106  CG2 ILE A 143      -0.448  -4.215  -4.625  1.00 90.94           C  
ATOM   1107  CD1 ILE A 143      -1.999  -3.204  -7.195  1.00 90.94           C  
ATOM   1108  N   PHE A 144       3.298  -4.303  -5.144  1.00 93.38           N  
ATOM   1109  CA  PHE A 144       4.353  -4.965  -4.378  1.00 93.38           C  
ATOM   1110  C   PHE A 144       5.201  -3.960  -3.595  1.00 93.38           C  
ATOM   1111  CB  PHE A 144       5.240  -5.787  -5.308  1.00 93.38           C  
ATOM   1112  O   PHE A 144       5.431  -4.155  -2.404  1.00 93.38           O  
ATOM   1113  CG  PHE A 144       6.491  -6.289  -4.622  1.00 93.38           C  
ATOM   1114  CD1 PHE A 144       7.736  -5.692  -4.902  1.00 93.38           C  
ATOM   1115  CD2 PHE A 144       6.400  -7.294  -3.641  1.00 93.38           C  
ATOM   1116  CE1 PHE A 144       8.890  -6.118  -4.222  1.00 93.38           C  
ATOM   1117  CE2 PHE A 144       7.556  -7.723  -2.965  1.00 93.38           C  
ATOM   1118  CZ  PHE A 144       8.801  -7.139  -3.260  1.00 93.38           C  
ATOM   1119  N   ALA A 145       5.625  -2.872  -4.242  1.00 93.31           N  
ATOM   1120  CA  ALA A 145       6.432  -1.844  -3.596  1.00 93.31           C  
ATOM   1121  C   ALA A 145       5.677  -1.169  -2.431  1.00 93.31           C  
ATOM   1122  CB  ALA A 145       6.882  -0.860  -4.680  1.00 93.31           C  
ATOM   1123  O   ALA A 145       6.247  -0.983  -1.355  1.00 93.31           O  
ATOM   1124  N   MET A 146       4.379  -0.888  -2.604  1.00 94.12           N  
ATOM   1125  CA  MET A 146       3.511  -0.392  -1.526  1.00 94.12           C  
ATOM   1126  C   MET A 146       3.379  -1.409  -0.386  1.00 94.12           C  
ATOM   1127  CB  MET A 146       2.120  -0.037  -2.078  1.00 94.12           C  
ATOM   1128  O   MET A 146       3.526  -1.048   0.784  1.00 94.12           O  
ATOM   1129  CG  MET A 146       2.118   1.249  -2.909  1.00 94.12           C  
ATOM   1130  SD  MET A 146       0.477   1.847  -3.398  1.00 94.12           S  
ATOM   1131  CE  MET A 146      -0.047   0.538  -4.528  1.00 94.12           C  
ATOM   1132  N   GLY A 147       3.145  -2.684  -0.708  1.00 93.19           N  
ATOM   1133  CA  GLY A 147       3.066  -3.767   0.273  1.00 93.19           C  
ATOM   1134  C   GLY A 147       4.360  -3.931   1.074  1.00 93.19           C  
ATOM   1135  O   GLY A 147       4.309  -4.053   2.294  1.00 93.19           O  
ATOM   1136  N   ALA A 148       5.521  -3.844   0.421  1.00 93.06           N  
ATOM   1137  CA  ALA A 148       6.820  -3.870   1.091  1.00 93.06           C  
ATOM   1138  C   ALA A 148       6.995  -2.684   2.055  1.00 93.06           C  
ATOM   1139  CB  ALA A 148       7.919  -3.900   0.022  1.00 93.06           C  
ATOM   1140  O   ALA A 148       7.429  -2.881   3.190  1.00 93.06           O  
ATOM   1141  N   GLY A 149       6.596  -1.476   1.640  1.00 92.69           N  
ATOM   1142  CA  GLY A 149       6.613  -0.291   2.502  1.00 92.69           C  
ATOM   1143  C   GLY A 149       5.694  -0.425   3.719  1.00 92.69           C  
ATOM   1144  O   GLY A 149       6.084  -0.069   4.828  1.00 92.69           O  
ATOM   1145  N   LEU A 150       4.505  -1.007   3.535  1.00 93.12           N  
ATOM   1146  CA  LEU A 150       3.583  -1.309   4.631  1.00 93.12           C  
ATOM   1147  C   LEU A 150       4.196  -2.299   5.627  1.00 93.12           C  
ATOM   1148  CB  LEU A 150       2.276  -1.856   4.039  1.00 93.12           C  
ATOM   1149  O   LEU A 150       4.162  -2.053   6.828  1.00 93.12           O  
ATOM   1150  CG  LEU A 150       1.262  -2.333   5.094  1.00 93.12           C  
ATOM   1151  CD1 LEU A 150       0.754  -1.182   5.955  1.00 93.12           C  
ATOM   1152  CD2 LEU A 150       0.098  -2.986   4.361  1.00 93.12           C  
ATOM   1153  N   LEU A 151       4.771  -3.404   5.142  1.00 93.12           N  
ATOM   1154  CA  LEU A 151       5.424  -4.395   6.001  1.00 93.12           C  
ATOM   1155  C   LEU A 151       6.577  -3.771   6.788  1.00 93.12           C  
ATOM   1156  CB  LEU A 151       5.938  -5.569   5.152  1.00 93.12           C  
ATOM   1157  O   LEU A 151       6.670  -3.983   7.994  1.00 93.12           O  
ATOM   1158  CG  LEU A 151       4.842  -6.455   4.539  1.00 93.12           C  
ATOM   1159  CD1 LEU A 151       5.486  -7.475   3.601  1.00 93.12           C  
ATOM   1160  CD2 LEU A 151       4.045  -7.209   5.598  1.00 93.12           C  
ATOM   1161  N   ALA A 152       7.413  -2.964   6.129  1.00 91.88           N  
ATOM   1162  CA  ALA A 152       8.494  -2.242   6.789  1.00 91.88           C  
ATOM   1163  C   ALA A 152       7.958  -1.311   7.887  1.00 91.88           C  
ATOM   1164  CB  ALA A 152       9.293  -1.477   5.728  1.00 91.88           C  
ATOM   1165  O   ALA A 152       8.458  -1.342   9.009  1.00 91.88           O  
ATOM   1166  N   HIS A 153       6.903  -0.542   7.597  1.00 91.56           N  
ATOM   1167  CA  HIS A 153       6.286   0.355   8.572  1.00 91.56           C  
ATOM   1168  C   HIS A 153       5.708  -0.404   9.778  1.00 91.56           C  
ATOM   1169  CB  HIS A 153       5.217   1.208   7.876  1.00 91.56           C  
ATOM   1170  O   HIS A 153       5.981  -0.037  10.918  1.00 91.56           O  
ATOM   1171  CG  HIS A 153       4.662   2.268   8.790  1.00 91.56           C  
ATOM   1172  CD2 HIS A 153       3.404   2.319   9.328  1.00 91.56           C  
ATOM   1173  ND1 HIS A 153       5.366   3.336   9.301  1.00 91.56           N  
ATOM   1174  CE1 HIS A 153       4.555   4.008  10.133  1.00 91.56           C  
ATOM   1175  NE2 HIS A 153       3.352   3.425  10.179  1.00 91.56           N  
ATOM   1176  N   LEU A 154       4.982  -1.503   9.542  1.00 88.81           N  
ATOM   1177  CA  LEU A 154       4.417  -2.338  10.609  1.00 88.81           C  
ATOM   1178  C   LEU A 154       5.496  -2.998  11.479  1.00 88.81           C  
ATOM   1179  CB  LEU A 154       3.519  -3.427   9.994  1.00 88.81           C  
ATOM   1180  O   LEU A 154       5.281  -3.182  12.674  1.00 88.81           O  
ATOM   1181  CG  LEU A 154       2.202  -2.931   9.369  1.00 88.81           C  
ATOM   1182  CD1 LEU A 154       1.470  -4.121   8.740  1.00 88.81           C  
ATOM   1183  CD2 LEU A 154       1.272  -2.282  10.393  1.00 88.81           C  
ATOM   1184  N   ILE A 155       6.639  -3.368  10.895  1.00 88.06           N  
ATOM   1185  CA  ILE A 155       7.772  -3.932  11.638  1.00 88.06           C  
ATOM   1186  C   ILE A 155       8.418  -2.855  12.512  1.00 88.06           C  
ATOM   1187  CB  ILE A 155       8.778  -4.594  10.668  1.00 88.06           C  
ATOM   1188  O   ILE A 155       8.615  -3.083  13.701  1.00 88.06           O  
ATOM   1189  CG1 ILE A 155       8.170  -5.885  10.074  1.00 88.06           C  
ATOM   1190  CG2 ILE A 155      10.103  -4.934  11.374  1.00 88.06           C  
ATOM   1191  CD1 ILE A 155       8.925  -6.408   8.844  1.00 88.06           C  
ATOM   1192  N   ILE A 156       8.699  -1.675  11.951  1.00 86.25           N  
ATOM   1193  CA  ILE A 156       9.314  -0.561  12.689  1.00 86.25           C  
ATOM   1194  C   ILE A 156       8.437  -0.155  13.876  1.00 86.25           C  
ATOM   1195  CB  ILE A 156       9.576   0.625  11.732  1.00 86.25           C  
ATOM   1196  O   ILE A 156       8.931  -0.046  14.993  1.00 86.25           O  
ATOM   1197  CG1 ILE A 156      10.698   0.261  10.732  1.00 86.25           C  
ATOM   1198  CG2 ILE A 156       9.966   1.900  12.506  1.00 86.25           C  
ATOM   1199  CD1 ILE A 156      10.760   1.194   9.515  1.00 86.25           C  
ATOM   1200  N   ASN A 157       7.130  -0.014  13.651  1.00 81.12           N  
ATOM   1201  CA  ASN A 157       6.182   0.433  14.671  1.00 81.12           C  
ATOM   1202  C   ASN A 157       5.851  -0.643  15.728  1.00 81.12           C  
ATOM   1203  CB  ASN A 157       4.929   0.949  13.934  1.00 81.12           C  
ATOM   1204  O   ASN A 157       5.110  -0.376  16.663  1.00 81.12           O  
ATOM   1205  CG  ASN A 157       4.233   2.097  14.638  1.00 81.12           C  
ATOM   1206  ND2 ASN A 157       3.066   2.475  14.173  1.00 81.12           N  
ATOM   1207  OD1 ASN A 157       4.743   2.742  15.531  1.00 81.12           O  
ATOM   1208  N   LYS A 158       6.350  -1.877  15.561  1.00 71.56           N  
ATOM   1209  CA  LYS A 158       6.286  -2.944  16.576  1.00 71.56           C  
ATOM   1210  C   LYS A 158       7.569  -3.094  17.390  1.00 71.56           C  
ATOM   1211  CB  LYS A 158       5.976  -4.286  15.899  1.00 71.56           C  
ATOM   1212  O   LYS A 158       7.544  -3.771  18.413  1.00 71.56           O  
ATOM   1213  CG  LYS A 158       4.475  -4.544  15.787  1.00 71.56           C  
ATOM   1214  CD  LYS A 158       4.276  -5.989  15.330  1.00 71.56           C  
ATOM   1215  CE  LYS A 158       2.789  -6.320  15.335  1.00 71.56           C  
ATOM   1216  NZ  LYS A 158       2.587  -7.762  15.080  1.00 71.56           N  
ATOM   1217  N   ILE A 159       8.688  -2.588  16.875  1.00 58.75           N  
ATOM   1218  CA  ILE A 159      10.010  -2.690  17.509  1.00 58.75           C  
ATOM   1219  C   ILE A 159      10.255  -1.506  18.460  1.00 58.75           C  
ATOM   1220  CB  ILE A 159      11.092  -2.831  16.407  1.00 58.75           C  
ATOM   1221  O   ILE A 159      11.046  -1.641  19.391  1.00 58.75           O  
ATOM   1222  CG1 ILE A 159      10.967  -4.213  15.719  1.00 58.75           C  
ATOM   1223  CG2 ILE A 159      12.522  -2.663  16.956  1.00 58.75           C  
ATOM   1224  CD1 ILE A 159      11.819  -4.359  14.451  1.00 58.75           C  
ATOM   1225  N   ILE A 160       9.585  -0.375  18.223  1.00 46.53           N  
ATOM   1226  CA  ILE A 160       9.574   0.831  19.069  1.00 46.53           C  
ATOM   1227  C   ILE A 160       8.391   0.747  20.034  1.00 46.53           C  
ATOM   1228  CB  ILE A 160       9.512   2.089  18.174  1.00 46.53           C  
ATOM   1229  O   ILE A 160       8.582   1.113  21.213  1.00 46.53           O  
ATOM   1230  CG1 ILE A 160      10.709   2.142  17.193  1.00 46.53           C  
ATOM   1231  CG2 ILE A 160       9.484   3.355  19.049  1.00 46.53           C  
ATOM   1232  CD1 ILE A 160      10.561   3.204  16.097  1.00 46.53           C  
ATOM   1233  OXT ILE A 160       7.322   0.325  19.544  1.00 46.53           O  
TER    1234      ILE A 160                                                      
ENDMDL                                                                          
END                                                                             
