# Supplementary material for: Tad pili with adaptable tips mediate contact-dependent killing during bacterial predation
Source: Nat Commun. 2025 May 13;16:4425. doi: 10.1038/s41467-025-58967-0 (PMC12075869; doi:10.1038/s41467-025-58967-0)
Supplement: Supplementary file 6 — Supplementary Data 5 [file 41467_2025_58967_MOESM6_ESM.zip › Supplementary Data 5/COCOR_7213_7212_7211.pdb]

ATOM      1  N   GLN A   1     -42.861  57.990 -22.367  1.00 52.16      A    N  
ATOM      2  CA  GLN A   1     -41.991  57.758 -21.193  1.00 57.90      A    C  
ATOM      3  C   GLN A   1     -42.088  56.313 -20.689  1.00 59.66      A    C  
ATOM      4  O   GLN A   1     -41.081  55.625 -20.699  1.00 54.89      A    O  
ATOM      5  CB  GLN A   1     -42.281  58.796 -20.103  1.00 53.88      A    C  
ATOM      6  CG  GLN A   1     -41.056  59.056 -19.214  1.00 49.06      A    C  
ATOM      7  CD  GLN A   1     -41.267  60.272 -18.296  1.00 45.51      A    C  
ATOM      8  NE2 GLN A   1     -40.291  60.650 -17.517  1.00 38.42      A    N  
ATOM      9  OE1 GLN A   1     -42.317  60.879 -18.296  1.00 42.94      A    O  
ATOM     10  N   ALA A   2     -43.317  55.823 -20.395  1.00 61.48      A    N  
ATOM     11  CA  ALA A   2     -43.512  54.447 -19.933  1.00 64.08      A    C  
ATOM     12  C   ALA A   2     -42.953  53.366 -20.883  1.00 66.23      A    C  
ATOM     13  O   ALA A   2     -42.338  52.408 -20.430  1.00 61.99      A    O  
ATOM     14  CB  ALA A   2     -45.013  54.227 -19.697  1.00 59.54      A    C  
ATOM     15  N   ALA A   3     -43.084  53.520 -22.204  1.00 63.80      A    N  
ATOM     16  CA  ALA A   3     -42.537  52.584 -23.184  1.00 66.73      A    C  
ATOM     17  C   ALA A   3     -40.995  52.569 -23.198  1.00 69.26      A    C  
ATOM     18  O   ALA A   3     -40.391  51.515 -23.377  1.00 66.70      A    O  
ATOM     19  CB  ALA A   3     -43.089  52.944 -24.565  1.00 64.02      A    C  
ATOM     20  N   VAL A   4     -40.360  53.712 -22.982  1.00 68.08      A    N  
ATOM     21  CA  VAL A   4     -38.896  53.823 -22.900  1.00 69.38      A    C  
ATOM     22  C   VAL A   4     -38.389  53.234 -21.583  1.00 70.08      A    C  
ATOM     23  O   VAL A   4     -37.409  52.488 -21.581  1.00 66.86      A    O  
ATOM     24  CB  VAL A   4     -38.433  55.275 -23.064  1.00 67.68      A    C  
ATOM     25  CG1 VAL A   4     -36.913  55.412 -23.003  1.00 60.32      A    C  
ATOM     26  CG2 VAL A   4     -38.894  55.853 -24.413  1.00 60.78      A    C  
ATOM     27  N   GLU A   5     -39.075  53.488 -20.481  1.00 73.31      A    N  
ATOM     28  CA  GLU A   5     -38.774  52.859 -19.191  1.00 70.16      A    C  
ATOM     29  C   GLU A   5     -38.901  51.334 -19.265  1.00 70.58      A    C  
ATOM     30  O   GLU A   5     -37.996  50.626 -18.853  1.00 68.45      A    O  
ATOM     31  CB  GLU A   5     -39.712  53.375 -18.089  1.00 65.47      A    C  
ATOM     32  CG  GLU A   5     -39.146  54.580 -17.340  1.00 63.13      A    C  
ATOM     33  CD  GLU A   5     -40.074  55.012 -16.191  1.00 57.74      A    C  
ATOM     34  OE1 GLU A   5     -39.568  55.365 -15.106  1.00 51.53      A    O  
ATOM     35  OE2 GLU A   5     -41.313  54.971 -16.375  1.00 52.08      A    O1-
ATOM     36  N   SER A   6     -39.989  50.794 -19.845  1.00 71.79      A    N  
ATOM     37  CA  SER A   6     -40.161  49.346 -19.984  1.00 71.66      A    C  
ATOM     38  C   SER A   6     -39.102  48.726 -20.896  1.00 73.87      A    C  
ATOM     39  O   SER A   6     -38.597  47.654 -20.580  1.00 71.08      A    O  
ATOM     40  CB  SER A   6     -41.568  48.992 -20.461  1.00 68.08      A    C  
ATOM     41  OG  SER A   6     -41.858  49.537 -21.723  1.00 61.34      A    O  
ATOM     42  N   ALA A   7     -38.700  49.405 -21.965  1.00 74.37      A    N  
ATOM     43  CA  ALA A   7     -37.651  48.928 -22.859  1.00 74.60      A    C  
ATOM     44  C   ALA A   7     -36.275  48.841 -22.182  1.00 76.28      A    C  
ATOM     45  O   ALA A   7     -35.463  48.003 -22.570  1.00 74.23      A    O  
ATOM     46  CB  ALA A   7     -37.605  49.824 -24.089  1.00 73.09      A    C  
ATOM     47  N   LEU A   8     -35.992  49.657 -21.180  1.00 76.15      A    N  
ATOM     48  CA  LEU A   8     -34.757  49.605 -20.388  1.00 75.88      A    C  
ATOM     49  C   LEU A   8     -34.844  48.617 -19.221  1.00 77.44      A    C  
ATOM     50  O   LEU A   8     -33.881  47.909 -18.933  1.00 75.43      A    O  
ATOM     51  CB  LEU A   8     -34.447  51.021 -19.880  1.00 72.58      A    C  
ATOM     52  CG  LEU A   8     -33.763  51.904 -20.940  1.00 65.25      A    C  
ATOM     53  CD1 LEU A   8     -33.904  53.376 -20.571  1.00 59.36      A    C  
ATOM     54  CD2 LEU A   8     -32.274  51.571 -21.034  1.00 58.13      A    C  
ATOM     55  N   VAL A   9     -35.980  48.555 -18.550  1.00 78.29      A    N  
ATOM     56  CA  VAL A   9     -36.170  47.760 -17.330  1.00 78.46      A    C  
ATOM     57  C   VAL A   9     -36.344  46.270 -17.627  1.00 79.84      A    C  
ATOM     58  O   VAL A   9     -35.777  45.448 -16.914  1.00 78.03      A    O  
ATOM     59  CB  VAL A   9     -37.353  48.320 -16.519  1.00 75.42      A    C  
ATOM     60  CG1 VAL A   9     -37.776  47.412 -15.367  1.00 68.04      A    C  
ATOM     61  CG2 VAL A   9     -36.982  49.680 -15.919  1.00 68.34      A    C  
ATOM     62  N   VAL A  10     -37.089  45.885 -18.663  1.00 79.74      A    N  
ATOM     63  CA  VAL A  10     -37.371  44.479 -18.975  1.00 79.80      A    C  
ATOM     64  C   VAL A  10     -36.093  43.680 -19.271  1.00 81.22      A    C  
ATOM     65  O   VAL A  10     -35.906  42.642 -18.633  1.00 80.00      A    O  
ATOM     66  CB  VAL A  10     -38.442  44.323 -20.076  1.00 77.69      A    C  
ATOM     67  CG1 VAL A  10     -38.589  42.887 -20.571  1.00 70.46      A    C  
ATOM     68  CG2 VAL A  10     -39.809  44.772 -19.560  1.00 69.49      A    C  
ATOM     69  N   PRO A  11     -35.170  44.139 -20.128  1.00 81.03      A    N  
ATOM     70  CA  PRO A  11     -33.921  43.417 -20.363  1.00 80.90      A    C  
ATOM     71  C   PRO A  11     -33.067  43.288 -19.100  1.00 81.89      A    C  
ATOM     72  O   PRO A  11     -32.486  42.235 -18.855  1.00 80.48      A    O  
ATOM     73  CB  PRO A  11     -33.181  44.211 -21.443  1.00 79.28      A    C  
ATOM     74  CG  PRO A  11     -34.283  44.980 -22.152  1.00 77.12      A    C  
ATOM     75  CD  PRO A  11     -35.269  45.269 -21.033  1.00 79.52      A    C  
ATOM     76  N   LEU A  12     -33.027  44.313 -18.277  1.00 81.90      A    N  
ATOM     77  CA  LEU A  12     -32.280  44.306 -17.022  1.00 81.62      A    C  
ATOM     78  C   LEU A  12     -32.839  43.268 -16.039  1.00 82.61      A    C  
ATOM     79  O   LEU A  12     -32.089  42.534 -15.405  1.00 81.30      A    O  
ATOM     80  CB  LEU A  12     -32.326  45.721 -16.417  1.00 79.65      A    C  
ATOM     81  CG  LEU A  12     -31.173  45.957 -15.430  1.00 71.77      A    C  
ATOM     82  CD1 LEU A  12     -29.970  46.562 -16.134  1.00 66.11      A    C  
ATOM     83  CD2 LEU A  12     -31.583  46.921 -14.315  1.00 64.75      A    C  
ATOM     84  N   MET A  13     -34.158  43.166 -15.945  1.00 82.37      A    N  
ATOM     85  CA  MET A  13     -34.865  42.220 -15.080  1.00 82.06      A    C  
ATOM     86  C   MET A  13     -34.695  40.773 -15.558  1.00 83.58      A    C  
ATOM     87  O   MET A  13     -34.394  39.886 -14.758  1.00 82.70      A    O  
ATOM     88  CB  MET A  13     -36.328  42.636 -15.021  1.00 79.58      A    C  
ATOM     89  CG  MET A  13     -37.101  41.888 -13.933  1.00 70.60      A    C  
ATOM     90  SD  MET A  13     -38.795  42.495 -13.783  1.00 64.39      A    S  
ATOM     91  CE  MET A  13     -39.405  41.369 -12.525  1.00 55.96      A    C  
ATOM     92  N   VAL A  14     -34.815  40.533 -16.874  1.00 83.63      A    N  
ATOM     93  CA  VAL A  14     -34.561  39.220 -17.480  1.00 83.88      A    C  
ATOM     94  C   VAL A  14     -33.114  38.793 -17.235  1.00 84.85      A    C  
ATOM     95  O   VAL A  14     -32.876  37.653 -16.850  1.00 83.99      A    O  
ATOM     96  CB  VAL A  14     -34.887  39.235 -18.984  1.00 82.86      A    C  
ATOM     97  CG1 VAL A  14     -34.442  37.959 -19.708  1.00 76.30      A    C  
ATOM     98  CG2 VAL A  14     -36.402  39.360 -19.206  1.00 76.44      A    C  
ATOM     99  N   PHE A  15     -32.159  39.701 -17.393  1.00 83.94      A    N  
ATOM    100  CA  PHE A  15     -30.761  39.418 -17.105  1.00 83.77      A    C  
ATOM    101  C   PHE A  15     -30.531  39.085 -15.629  1.00 85.02      A    C  
ATOM    102  O   PHE A  15     -29.824  38.128 -15.340  1.00 84.20      A    O  
ATOM    103  CB  PHE A  15     -29.881  40.589 -17.535  1.00 81.84      A    C  
ATOM    104  CG  PHE A  15     -28.432  40.362 -17.179  1.00 76.76      A    C  
ATOM    105  CD1 PHE A  15     -27.846  41.038 -16.096  1.00 70.90      A    C  
ATOM    106  CD2 PHE A  15     -27.690  39.379 -17.860  1.00 67.82      A    C  
ATOM    107  CE1 PHE A  15     -26.527  40.756 -15.698  1.00 62.58      A    C  
ATOM    108  CE2 PHE A  15     -26.371  39.087 -17.473  1.00 61.86      A    C  
ATOM    109  CZ  PHE A  15     -25.796  39.772 -16.392  1.00 64.49      A    C  
ATOM    110  N   LEU A  16     -31.134  39.815 -14.701  1.00 84.74      A    N  
ATOM    111  CA  LEU A  16     -31.020  39.531 -13.269  1.00 84.31      A    C  
ATOM    112  C   LEU A  16     -31.530  38.130 -12.923  1.00 85.41      A    C  
ATOM    113  O   LEU A  16     -30.843  37.390 -12.223  1.00 84.45      A    O  
ATOM    114  CB  LEU A  16     -31.779  40.616 -12.477  1.00 82.34      A    C  
ATOM    115  CG  LEU A  16     -30.843  41.684 -11.909  1.00 75.58      A    C  
ATOM    116  CD1 LEU A  16     -31.581  42.994 -11.684  1.00 70.52      A    C  
ATOM    117  CD2 LEU A  16     -30.266  41.228 -10.565  1.00 69.12      A    C  
ATOM    118  N   ILE A  17     -32.680  37.733 -13.446  1.00 85.89      A    N  
ATOM    119  CA  ILE A  17     -33.289  36.423 -13.189  1.00 85.66      A    C  
ATOM    120  C   ILE A  17     -32.445  35.304 -13.806  1.00 86.86      A    C  
ATOM    121  O   ILE A  17     -31.980  34.402 -13.099  1.00 86.47      A    O  
ATOM    122  CB  ILE A  17     -34.743  36.400 -13.705  1.00 84.05      A    C  
ATOM    123  CG1 ILE A  17     -35.645  37.366 -12.880  1.00 79.25      A    C  
ATOM    124  CG2 ILE A  17     -35.315  34.978 -13.641  1.00 78.02      A    C  
ATOM    125  CD1 ILE A  17     -36.974  37.701 -13.562  1.00 71.29      A    C  
ATOM    126  N   LEU A  18     -32.208  35.358 -15.109  1.00 88.75      A    N  
ATOM    127  CA  LEU A  18     -31.472  34.319 -15.832  1.00 89.17      A    C  
ATOM    128  C   LEU A  18     -29.995  34.275 -15.432  1.00 89.70      A    C  
ATOM    129  O   LEU A  18     -29.415  33.197 -15.341  1.00 88.98      A    O  
ATOM    130  CB  LEU A  18     -31.623  34.532 -17.347  1.00 88.52      A    C  
ATOM    131  CG  LEU A  18     -33.052  34.386 -17.913  1.00 86.09      A    C  
ATOM    132  CD1 LEU A  18     -33.020  34.630 -19.417  1.00 81.26      A    C  
ATOM    133  CD2 LEU A  18     -33.643  32.999 -17.664  1.00 80.46      A    C  
ATOM    134  N   GLY A  19     -29.398  35.419 -15.144  1.00 89.00      A    N  
ATOM    135  CA  GLY A  19     -28.020  35.534 -14.673  1.00 88.75      A    C  
ATOM    136  C   GLY A  19     -27.825  34.903 -13.300  1.00 89.78      A    C  
ATOM    137  O   GLY A  19     -26.873  34.155 -13.104  1.00 88.32      A    O  
ATOM    138  N   THR A  20     -28.751  35.127 -12.371  1.00 89.99      A    N  
ATOM    139  CA  THR A  20     -28.688  34.493 -11.049  1.00 89.18      A    C  
ATOM    140  C   THR A  20     -28.837  32.978 -11.151  1.00 89.64      A    C  
ATOM    141  O   THR A  20     -28.102  32.238 -10.495  1.00 88.18      A    O  
ATOM    142  CB  THR A  20     -29.756  35.058 -10.095  1.00 87.34      A    C  
ATOM    143  CG2 THR A  20     -29.517  34.599  -8.658  1.00 76.41      A    C  
ATOM    144  OG1 THR A  20     -29.709  36.461 -10.061  1.00 76.67      A    O  
ATOM    145  N   LEU A  21     -29.716  32.477 -12.007  1.00 89.74      A    N  
ATOM    146  CA  LEU A  21     -29.876  31.045 -12.260  1.00 89.55      A    C  
ATOM    147  C   LEU A  21     -28.590  30.447 -12.860  1.00 90.12      A    C  
ATOM    148  O   LEU A  21     -28.099  29.440 -12.362  1.00 89.07      A    O  
ATOM    149  CB  LEU A  21     -31.096  30.831 -13.162  1.00 88.24      A    C  
ATOM    150  CG  LEU A  21     -31.521  29.354 -13.276  1.00 81.16      A    C  
ATOM    151  CD1 LEU A  21     -32.121  28.826 -11.977  1.00 76.17      A    C  
ATOM    152  CD2 LEU A  21     -32.590  29.206 -14.365  1.00 75.10      A    C  
ATOM    153  N   GLN A  22     -28.012  31.092 -13.863  1.00 91.87      A    N  
ATOM    154  CA  GLN A  22     -26.776  30.640 -14.514  1.00 91.81      A    C  
ATOM    155  C   GLN A  22     -25.572  30.657 -13.562  1.00 91.96      A    C  
ATOM    156  O   GLN A  22     -24.763  29.728 -13.593  1.00 90.90      A    O  
ATOM    157  CB  GLN A  22     -26.522  31.511 -15.755  1.00 91.54      A    C  
ATOM    158  CG  GLN A  22     -25.366  31.022 -16.633  1.00 88.44      A    C  
ATOM    159  CD  GLN A  22     -25.662  29.658 -17.270  1.00 88.83      A    C  
ATOM    160  NE2 GLN A  22     -25.079  28.601 -16.760  1.00 75.63      A    N  
ATOM    161  OE1 GLN A  22     -26.420  29.531 -18.207  1.00 78.80      A    O  
ATOM    162  N   LEU A  23     -25.451  31.643 -12.691  1.00 91.89      A    N  
ATOM    163  CA  LEU A  23     -24.413  31.689 -11.661  1.00 91.00      A    C  
ATOM    164  C   LEU A  23     -24.592  30.573 -10.629  1.00 91.38      A    C  
ATOM    165  O   LEU A  23     -23.603  30.013 -10.163  1.00 90.13      A    O  
ATOM    166  CB  LEU A  23     -24.435  33.060 -10.972  1.00 89.77      A    C  
ATOM    167  CG  LEU A  23     -23.794  34.186 -11.821  1.00 83.47      A    C  
ATOM    168  CD1 LEU A  23     -24.094  35.534 -11.186  1.00 78.97      A    C  
ATOM    169  CD2 LEU A  23     -22.280  34.035 -11.916  1.00 77.52      A    C  
ATOM    170  N   THR A  24     -25.830  30.207 -10.312  1.00 91.92      A    N  
ATOM    171  CA  THR A  24     -26.107  29.101  -9.397  1.00 91.61      A    C  
ATOM    172  C   THR A  24     -25.719  27.752 -10.013  1.00 92.16      A    C  
ATOM    173  O   THR A  24     -25.062  26.948  -9.360  1.00 90.53      A    O  
ATOM    174  CB  THR A  24     -27.579  29.089  -8.960  1.00 90.35      A    C  
ATOM    175  CG2 THR A  24     -27.780  28.126  -7.801  1.00 77.49      A    C  
ATOM    176  OG1 THR A  24     -27.987  30.354  -8.493  1.00 77.14      A    O  
ATOM    177  N   THR A  25     -26.030  27.510 -11.288  1.00 92.54      A    N  
ATOM    178  CA  THR A  25     -25.572  26.299 -11.983  1.00 92.21      A    C  
ATOM    179  C   THR A  25     -24.057  26.261 -12.163  1.00 92.66      A    C  
ATOM    180  O   THR A  25     -23.455  25.200 -12.052  1.00 91.26      A    O  
ATOM    181  CB  THR A  25     -26.257  26.106 -13.342  1.00 90.83      A    C  
ATOM    182  CG2 THR A  25     -27.767  25.903 -13.213  1.00 79.73      A    C  
ATOM    183  OG1 THR A  25     -26.065  27.214 -14.180  1.00 80.73      A    O  
ATOM    184  N   LEU A  26     -23.409  27.395 -12.355  1.00 92.93      A    N  
ATOM    185  CA  LEU A  26     -21.948  27.494 -12.362  1.00 93.08      A    C  
ATOM    186  C   LEU A  26     -21.357  27.123 -10.993  1.00 93.29      A    C  
ATOM    187  O   LEU A  26     -20.320  26.473 -10.933  1.00 91.97      A    O  
ATOM    188  CB  LEU A  26     -21.549  28.918 -12.780  1.00 92.68      A    C  
ATOM    189  CG  LEU A  26     -20.026  29.155 -12.860  1.00 91.32      A    C  
ATOM    190  CD1 LEU A  26     -19.372  28.330 -13.966  1.00 86.95      A    C  
ATOM    191  CD2 LEU A  26     -19.747  30.629 -13.139  1.00 86.33      A    C  
ATOM    192  N   HIS A  27     -22.022  27.494  -9.906  1.00 93.45      A    N  
ATOM    193  CA  HIS A  27     -21.627  27.082  -8.560  1.00 92.39      A    C  
ATOM    194  C   HIS A  27     -21.742  25.564  -8.355  1.00 93.04      A    C  
ATOM    195  O   HIS A  27     -20.818  24.963  -7.821  1.00 92.19      A    O  
ATOM    196  CB  HIS A  27     -22.442  27.891  -7.540  1.00 90.83      A    C  
ATOM    197  CG  HIS A  27     -22.145  27.499  -6.137  1.00 86.20      A    C  
ATOM    198  CD2 HIS A  27     -23.061  27.191  -5.161  1.00 73.24      A    C  
ATOM    199  ND1 HIS A  27     -20.899  27.322  -5.575  1.00 73.60      A    N  
ATOM    200  CE1 HIS A  27     -21.077  26.906  -4.310  1.00 71.37      A    C  
ATOM    201  NE2 HIS A  27     -22.373  26.828  -4.036  1.00 71.67      A    N  
ATOM    202  N   HIS A  28     -22.784  24.908  -8.864  1.00 93.63      A    N  
ATOM    203  CA  HIS A  28     -22.880  23.443  -8.879  1.00 93.07      A    C  
ATOM    204  C   HIS A  28     -21.700  22.818  -9.627  1.00 93.62      A    C  
ATOM    205  O   HIS A  28     -21.064  21.902  -9.113  1.00 92.64      A    O  
ATOM    206  CB  HIS A  28     -24.203  22.987  -9.529  1.00 91.60      A    C  
ATOM    207  CG  HIS A  28     -25.461  23.440  -8.875  1.00 88.85      A    C  
ATOM    208  CD2 HIS A  28     -25.621  24.153  -7.715  1.00 78.96      A    C  
ATOM    209  ND1 HIS A  28     -26.742  23.203  -9.364  1.00 77.30      A    N  
ATOM    210  CE1 HIS A  28     -27.610  23.758  -8.514  1.00 80.09      A    C  
ATOM    211  NE2 HIS A  28     -26.972  24.340  -7.518  1.00 81.02      A    N  
ATOM    212  N   ALA A  29     -21.350  23.350 -10.795  1.00 95.15      A    N  
ATOM    213  CA  ALA A  29     -20.210  22.879 -11.583  1.00 95.35      A    C  
ATOM    214  C   ALA A  29     -18.878  23.047 -10.825  1.00 95.81      A    C  
ATOM    215  O   ALA A  29     -18.045  22.149 -10.877  1.00 94.65      A    O  
ATOM    216  CB  ALA A  29     -20.188  23.619 -12.915  1.00 94.85      A    C  
ATOM    217  N   ARG A  30     -18.699  24.132 -10.078  1.00 95.25      A    N  
ATOM    218  CA  ARG A  30     -17.514  24.330  -9.231  1.00 94.79      A    C  
ATOM    219  C   ARG A  30     -17.387  23.258  -8.153  1.00 95.19      A    C  
ATOM    220  O   ARG A  30     -16.315  22.672  -8.024  1.00 94.02      A    O  
ATOM    221  CB  ARG A  30     -17.518  25.727  -8.595  1.00 93.41      A    C  
ATOM    222  CG  ARG A  30     -17.128  26.815  -9.597  1.00 85.69      A    C  
ATOM    223  CD  ARG A  30     -17.151  28.183  -8.915  1.00 81.55      A    C  
ATOM    224  NE  ARG A  30     -16.713  29.245  -9.835  1.00 74.55      A    N  
ATOM    225  CZ  ARG A  30     -16.434  30.488  -9.490  1.00 68.87      A    C  
ATOM    226  NH1 ARG A  30     -16.559  30.912  -8.256  1.00 62.99      A    N1+
ATOM    227  NH2 ARG A  30     -16.025  31.344 -10.387  1.00 62.06      A    N  
ATOM    228  N   LEU A  31     -18.456  22.941  -7.438  1.00 95.02      A    N  
ATOM    229  CA  LEU A  31     -18.465  21.890  -6.417  1.00 95.12      A    C  
ATOM    230  C   LEU A  31     -18.134  20.515  -7.002  1.00 95.63      A    C  
ATOM    231  O   LEU A  31     -17.300  19.792  -6.457  1.00 94.81      A    O  
ATOM    232  CB  LEU A  31     -19.840  21.850  -5.732  1.00 94.55      A    C  
ATOM    233  CG  LEU A  31     -20.145  23.067  -4.847  1.00 92.20      A    C  
ATOM    234  CD1 LEU A  31     -21.624  23.039  -4.457  1.00 89.03      A    C  
ATOM    235  CD2 LEU A  31     -19.299  23.062  -3.574  1.00 88.42      A    C  
ATOM    236  N   MET A  32     -18.731  20.173  -8.151  1.00 96.01      A    N  
ATOM    237  CA  MET A  32     -18.436  18.914  -8.828  1.00 96.07      A    C  
ATOM    238  C   MET A  32     -17.012  18.864  -9.390  1.00 96.57      A    C  
ATOM    239  O   MET A  32     -16.423  17.791  -9.434  1.00 95.74      A    O  
ATOM    240  CB  MET A  32     -19.473  18.654  -9.932  1.00 95.13      A    C  
ATOM    241  CG  MET A  32     -20.892  18.466  -9.383  1.00 91.84      A    C  
ATOM    242  SD  MET A  32     -21.094  17.197  -8.079  1.00 86.87      A    S  
ATOM    243  CE  MET A  32     -20.669  15.710  -8.990  1.00 78.23      A    C  
ATOM    244  N   THR A  33     -16.430  19.992  -9.766  1.00 96.38      A    N  
ATOM    245  CA  THR A  33     -15.038  20.069 -10.235  1.00 96.53      A    C  
ATOM    246  C   THR A  33     -14.048  19.861  -9.092  1.00 96.59      A    C  
ATOM    247  O   THR A  33     -13.041  19.176  -9.291  1.00 95.66      A    O  
ATOM    248  CB  THR A  33     -14.750  21.387 -10.962  1.00 96.18      A    C  
ATOM    249  CG2 THR A  33     -13.397  21.371 -11.677  1.00 89.43      A    C  
ATOM    250  OG1 THR A  33     -15.702  21.634 -11.977  1.00 88.74      A    O  
ATOM    251  N   GLU A  34     -14.324  20.344  -7.886  1.00 96.35      A    N  
ATOM    252  CA  GLU A  34     -13.532  20.010  -6.689  1.00 96.08      A    C  
ATOM    253  C   GLU A  34     -13.551  18.501  -6.411  1.00 96.40      A    C  
ATOM    254  O   GLU A  34     -12.512  17.885  -6.179  1.00 95.74      A    O  
ATOM    255  CB  GLU A  34     -14.047  20.774  -5.457  1.00 95.22      A    C  
ATOM    256  CG  GLU A  34     -13.764  22.288  -5.472  1.00 89.79      A    C  
ATOM    257  CD  GLU A  34     -12.274  22.661  -5.354  1.00 87.10      A    C  
ATOM    258  OE1 GLU A  34     -11.934  23.788  -5.737  1.00 79.15      A    O  
ATOM    259  OE2 GLU A  34     -11.467  21.847  -4.855  1.00 80.01      A    O1-
ATOM    260  N   TYR A  35     -14.716  17.879  -6.526  1.00 96.42      A    N  
ATOM    261  CA  TYR A  35     -14.835  16.427  -6.387  1.00 96.34      A    C  
ATOM    262  C   TYR A  35     -14.115  15.663  -7.508  1.00 96.62      A    C  
ATOM    263  O   TYR A  35     -13.464  14.654  -7.238  1.00 95.86      A    O  
ATOM    264  CB  TYR A  35     -16.320  16.037  -6.325  1.00 95.79      A    C  
ATOM    265  CG  TYR A  35     -16.533  14.553  -6.112  1.00 95.36      A    C  
ATOM    266  CD1 TYR A  35     -17.175  13.774  -7.098  1.00 93.38      A    C  
ATOM    267  CD2 TYR A  35     -16.052  13.938  -4.946  1.00 93.56      A    C  
ATOM    268  CE1 TYR A  35     -17.350  12.398  -6.906  1.00 92.58      A    C  
ATOM    269  CE2 TYR A  35     -16.209  12.557  -4.749  1.00 92.41      A    C  
ATOM    270  CZ  TYR A  35     -16.858  11.787  -5.737  1.00 92.67      A    C  
ATOM    271  OH  TYR A  35     -17.001  10.429  -5.554  1.00 90.98      A    O  
ATOM    272  N   ALA A  36     -14.160  16.152  -8.742  1.00 96.37      A    N  
ATOM    273  CA  ALA A  36     -13.447  15.573  -9.874  1.00 96.47      A    C  
ATOM    274  C   ALA A  36     -11.930  15.634  -9.691  1.00 96.70      A    C  
ATOM    275  O   ALA A  36     -11.249  14.646  -9.958  1.00 95.94      A    O  
ATOM    276  CB  ALA A  36     -13.885  16.287 -11.159  1.00 96.14      A    C  
ATOM    277  N   ALA A  37     -11.386  16.732  -9.180  1.00 96.65      A    N  
ATOM    278  CA  ALA A  37      -9.972  16.864  -8.880  1.00 96.60      A    C  
ATOM    279  C   ALA A  37      -9.533  15.886  -7.783  1.00 96.72      A    C  
ATOM    280  O   ALA A  37      -8.516  15.200  -7.935  1.00 95.84      A    O  
ATOM    281  CB  ALA A  37      -9.671  18.312  -8.488  1.00 96.03      A    C  
ATOM    282  N   TYR A  38     -10.322  15.733  -6.719  1.00 96.45      A    N  
ATOM    283  CA  TYR A  38     -10.076  14.761  -5.664  1.00 96.57      A    C  
ATOM    284  C   TYR A  38     -10.077  13.314  -6.200  1.00 96.53      A    C  
ATOM    285  O   TYR A  38      -9.146  12.554  -5.938  1.00 95.86      A    O  
ATOM    286  CB  TYR A  38     -11.128  14.944  -4.567  1.00 96.49      A    C  
ATOM    287  CG  TYR A  38     -11.055  13.900  -3.471  1.00 96.78      A    C  
ATOM    288  CD1 TYR A  38     -11.802  12.707  -3.563  1.00 95.50      A    C  
ATOM    289  CD2 TYR A  38     -10.228  14.109  -2.350  1.00 95.70      A    C  
ATOM    290  CE1 TYR A  38     -11.718  11.740  -2.555  1.00 95.11      A    C  
ATOM    291  CE2 TYR A  38     -10.146  13.148  -1.331  1.00 95.20      A    C  
ATOM    292  CZ  TYR A  38     -10.895  11.961  -1.438  1.00 95.77      A    C  
ATOM    293  OH  TYR A  38     -10.823  11.011  -0.447  1.00 94.64      A    O  
ATOM    294  N   ARG A  39     -11.075  12.941  -6.991  1.00 95.94      A    N  
ATOM    295  CA  ARG A  39     -11.172  11.617  -7.617  1.00 95.40      A    C  
ATOM    296  C   ARG A  39     -10.008  11.345  -8.567  1.00 95.43      A    C  
ATOM    297  O   ARG A  39      -9.400  10.289  -8.467  1.00 94.69      A    O  
ATOM    298  CB  ARG A  39     -12.514  11.485  -8.350  1.00 94.49      A    C  
ATOM    299  CG  ARG A  39     -13.629  10.921  -7.456  1.00 89.30      A    C  
ATOM    300  CD  ARG A  39     -13.572   9.401  -7.422  1.00 87.76      A    C  
ATOM    301  NE  ARG A  39     -14.679   8.830  -6.620  1.00 84.39      A    N  
ATOM    302  CZ  ARG A  39     -15.169   7.608  -6.738  1.00 82.96      A    C  
ATOM    303  NH1 ARG A  39     -14.732   6.769  -7.635  1.00 73.50      A    N1+
ATOM    304  NH2 ARG A  39     -16.113   7.206  -5.948  1.00 77.91      A    N  
ATOM    305  N   ALA A  40      -9.668  12.291  -9.429  1.00 95.60      A    N  
ATOM    306  CA  ALA A  40      -8.567  12.162 -10.370  1.00 95.80      A    C  
ATOM    307  C   ALA A  40      -7.224  11.963  -9.656  1.00 96.08      A    C  
ATOM    308  O   ALA A  40      -6.481  11.053 -10.000  1.00 95.32      A    O  
ATOM    309  CB  ALA A  40      -8.547  13.404 -11.275  1.00 95.84      A    C  
ATOM    310  N   ALA A  41      -6.938  12.738  -8.620  1.00 96.48      A    N  
ATOM    311  CA  ALA A  41      -5.710  12.580  -7.839  1.00 96.48      A    C  
ATOM    312  C   ALA A  41      -5.659  11.217  -7.141  1.00 96.59      A    C  
ATOM    313  O   ALA A  41      -4.651  10.518  -7.225  1.00 95.40      A    O  
ATOM    314  CB  ALA A  41      -5.608  13.730  -6.834  1.00 96.04      A    C  
ATOM    315  N   ARG A  42      -6.756  10.791  -6.513  1.00 95.92      A    N  
ATOM    316  CA  ARG A  42      -6.847   9.482  -5.846  1.00 95.64      A    C  
ATOM    317  C   ARG A  42      -6.660   8.320  -6.821  1.00 95.58      A    C  
ATOM    318  O   ARG A  42      -5.973   7.369  -6.497  1.00 94.21      A    O  
ATOM    319  CB  ARG A  42      -8.187   9.389  -5.115  1.00 94.81      A    C  
ATOM    320  CG  ARG A  42      -8.284   8.088  -4.304  1.00 91.19      A    C  
ATOM    321  CD  ARG A  42      -9.632   7.981  -3.619  1.00 89.11      A    C  
ATOM    322  NE  ARG A  42      -9.760   6.666  -2.968  1.00 87.67      A    N  
ATOM    323  CZ  ARG A  42     -10.363   5.579  -3.438  1.00 88.41      A    C  
ATOM    324  NH1 ARG A  42     -11.035   5.583  -4.545  1.00 76.48      A    N1+
ATOM    325  NH2 ARG A  42     -10.283   4.483  -2.775  1.00 83.30      A    N  
ATOM    326  N   THR A  43      -7.234   8.391  -8.008  1.00 95.06      A    N  
ATOM    327  CA  THR A  43      -7.031   7.386  -9.059  1.00 94.48      A    C  
ATOM    328  C   THR A  43      -5.588   7.410  -9.574  1.00 94.76      A    C  
ATOM    329  O   THR A  43      -4.997   6.353  -9.788  1.00 93.41      A    O  
ATOM    330  CB  THR A  43      -8.020   7.619 -10.203  1.00 93.09      A    C  
ATOM    331  CG2 THR A  43      -7.895   6.591 -11.307  1.00 81.52      A    C  
ATOM    332  OG1 THR A  43      -9.337   7.505  -9.707  1.00 81.99      A    O  
ATOM    333  N   GLY A  44      -4.989   8.581  -9.707  1.00 95.23      A    N  
ATOM    334  CA  GLY A  44      -3.609   8.744 -10.156  1.00 95.38      A    C  
ATOM    335  C   GLY A  44      -2.575   8.140  -9.214  1.00 95.61      A    C  
ATOM    336  O   GLY A  44      -1.679   7.438  -9.672  1.00 94.36      A    O  
ATOM    337  N   ILE A  45      -2.712   8.315  -7.906  1.00 96.49      A    N  
ATOM    338  CA  ILE A  45      -1.728   7.805  -6.928  1.00 96.25      A    C  
ATOM    339  C   ILE A  45      -1.615   6.274  -6.908  1.00 96.16      A    C  
ATOM    340  O   ILE A  45      -0.565   5.752  -6.549  1.00 94.50      A    O  
ATOM    341  CB  ILE A  45      -1.979   8.334  -5.495  1.00 95.59      A    C  
ATOM    342  CG1 ILE A  45      -3.345   7.920  -4.922  1.00 91.14      A    C  
ATOM    343  CG2 ILE A  45      -1.780   9.858  -5.462  1.00 89.42      A    C  
ATOM    344  CD1 ILE A  45      -3.524   8.169  -3.427  1.00 87.90      A    C  
ATOM    345  N   VAL A  46      -2.667   5.556  -7.311  1.00 94.84      A    N  
ATOM    346  CA  VAL A  46      -2.669   4.085  -7.352  1.00 93.89      A    C  
ATOM    347  C   VAL A  46      -2.401   3.517  -8.749  1.00 93.13      A    C  
ATOM    348  O   VAL A  46      -2.114   2.332  -8.868  1.00 89.98      A    O  
ATOM    349  CB  VAL A  46      -3.956   3.487  -6.740  1.00 92.72      A    C  
ATOM    350  CG1 VAL A  46      -4.095   3.884  -5.263  1.00 87.94      A    C  
ATOM    351  CG2 VAL A  46      -5.228   3.898  -7.475  1.00 88.40      A    C  
ATOM    352  N   ASN A  47      -2.423   4.347  -9.791  1.00 94.43      A    N  
ATOM    353  CA  ASN A  47      -2.243   3.977 -11.198  1.00 93.74      A    C  
ATOM    354  C   ASN A  47      -1.055   4.697 -11.856  1.00 93.95      A    C  
ATOM    355  O   ASN A  47      -1.153   5.173 -12.984  1.00 91.51      A    O  
ATOM    356  CB  ASN A  47      -3.558   4.200 -11.960  1.00 92.20      A    C  
ATOM    357  CG  ASN A  47      -4.623   3.180 -11.613  1.00 90.25      A    C  
ATOM    358  ND2 ASN A  47      -5.708   3.623 -11.024  1.00 81.27      A    N  
ATOM    359  OD1 ASN A  47      -4.491   2.004 -11.875  1.00 81.89      A    O  
ATOM    360  N   HIS A  48       0.058   4.808 -11.161  1.00 95.03      A    N  
ATOM    361  CA  HIS A  48       1.314   5.380 -11.678  1.00 94.94      A    C  
ATOM    362  C   HIS A  48       1.212   6.834 -12.177  1.00 95.36      A    C  
ATOM    363  O   HIS A  48       2.027   7.278 -12.989  1.00 91.19      A    O  
ATOM    364  CB  HIS A  48       1.922   4.444 -12.734  1.00 93.60      A    C  
ATOM    365  CG  HIS A  48       1.999   3.007 -12.291  1.00 92.90      A    C  
ATOM    366  CD2 HIS A  48       1.258   1.963 -12.760  1.00 83.76      A    C  
ATOM    367  ND1 HIS A  48       2.831   2.513 -11.307  1.00 83.55      A    N  
ATOM    368  CE1 HIS A  48       2.594   1.209 -11.199  1.00 83.75      A    C  
ATOM    369  NE2 HIS A  48       1.646   0.833 -12.065  1.00 85.51      A    N  
ATOM    370  N   GLY A  49       0.217   7.587 -11.714  1.00 94.68      A    N  
ATOM    371  CA  GLY A  49      -0.050   8.943 -12.202  1.00 94.91      A    C  
ATOM    372  C   GLY A  49      -0.603   8.991 -13.633  1.00 95.37      A    C  
ATOM    373  O   GLY A  49      -0.413   9.995 -14.313  1.00 92.21      A    O  
ATOM    374  N   ASP A  50      -1.256   7.927 -14.101  1.00 94.91      A    N  
ATOM    375  CA  ASP A  50      -1.714   7.805 -15.484  1.00 94.57      A    C  
ATOM    376  C   ASP A  50      -2.798   8.838 -15.858  1.00 94.86      A    C  
ATOM    377  O   ASP A  50      -3.881   8.888 -15.280  1.00 93.68      A    O  
ATOM    378  CB  ASP A  50      -2.213   6.385 -15.746  1.00 93.09      A    C  
ATOM    379  CG  ASP A  50      -2.639   6.233 -17.198  1.00 91.78      A    C  
ATOM    380  OD1 ASP A  50      -1.775   6.395 -18.084  1.00 85.11      A    O  
ATOM    381  OD2 ASP A  50      -3.826   5.993 -17.462  1.00 85.61      A    O1-
ATOM    382  N   CYS A  51      -2.498   9.643 -16.875  1.00 94.88      A    N  
ATOM    383  CA  CYS A  51      -3.361  10.724 -17.331  1.00 95.22      A    C  
ATOM    384  C   CYS A  51      -4.713  10.241 -17.859  1.00 95.21      A    C  
ATOM    385  O   CYS A  51      -5.726  10.874 -17.592  1.00 93.42      A    O  
ATOM    386  CB  CYS A  51      -2.637  11.510 -18.434  1.00 94.52      A    C  
ATOM    387  SG  CYS A  51      -1.155  12.382 -17.859  1.00 91.84      A    S  
ATOM    388  N   GLU A  52      -4.747   9.126 -18.592  1.00 92.77      A    N  
ATOM    389  CA  GLU A  52      -5.992   8.611 -19.174  1.00 91.98      A    C  
ATOM    390  C   GLU A  52      -6.947   8.114 -18.092  1.00 92.03      A    C  
ATOM    391  O   GLU A  52      -8.126   8.463 -18.096  1.00 89.95      A    O  
ATOM    392  CB  GLU A  52      -5.710   7.478 -20.166  1.00 90.59      A    C  
ATOM    393  CG  GLU A  52      -4.986   7.956 -21.425  1.00 80.31      A    C  
ATOM    394  CD  GLU A  52      -4.792   6.844 -22.457  1.00 71.01      A    C  
ATOM    395  OE1 GLU A  52      -4.198   7.140 -23.517  1.00 62.28      A    O  
ATOM    396  OE2 GLU A  52      -5.229   5.695 -22.200  1.00 62.21      A    O1-
ATOM    397  N   THR A  53      -6.435   7.371 -17.124  1.00 91.49      A    N  
ATOM    398  CA  THR A  53      -7.231   6.852 -16.010  1.00 91.45      A    C  
ATOM    399  C   THR A  53      -7.754   7.989 -15.129  1.00 91.96      A    C  
ATOM    400  O   THR A  53      -8.925   8.008 -14.769  1.00 90.62      A    O  
ATOM    401  CB  THR A  53      -6.414   5.858 -15.171  1.00 90.24      A    C  
ATOM    402  CG2 THR A  53      -7.322   4.921 -14.379  1.00 78.42      A    C  
ATOM    403  OG1 THR A  53      -5.632   5.028 -15.991  1.00 80.19      A    O  
ATOM    404  N   MET A  54      -6.925   8.997 -14.853  1.00 93.70      A    N  
ATOM    405  CA  MET A  54      -7.354  10.200 -14.128  1.00 94.14      A    C  
ATOM    406  C   MET A  54      -8.428  10.991 -14.893  1.00 94.19      A    C  
ATOM    407  O   MET A  54      -9.367  11.501 -14.288  1.00 93.41      A    O  
ATOM    408  CB  MET A  54      -6.163  11.120 -13.867  1.00 94.43      A    C  
ATOM    409  CG  MET A  54      -5.217  10.582 -12.789  1.00 92.87      A    C  
ATOM    410  SD  MET A  54      -3.979  11.805 -12.257  1.00 91.79      A    S  
ATOM    411  CE  MET A  54      -2.959  11.905 -13.733  1.00 82.47      A    C  
ATOM    412  N   LYS A  55      -8.301  11.074 -16.221  1.00 94.55      A    N  
ATOM    413  CA  LYS A  55      -9.277  11.763 -17.069  1.00 94.32      A    C  
ATOM    414  C   LYS A  55     -10.624  11.057 -17.038  1.00 93.97      A    C  
ATOM    415  O   LYS A  55     -11.641  11.717 -16.840  1.00 92.87      A    O  
ATOM    416  CB  LYS A  55      -8.701  11.897 -18.484  1.00 93.67      A    C  
ATOM    417  CG  LYS A  55      -9.464  12.909 -19.354  1.00 88.02      A    C  
ATOM    418  CD  LYS A  55      -8.766  13.032 -20.717  1.00 85.05      A    C  
ATOM    419  CE  LYS A  55      -9.406  14.115 -21.578  1.00 76.37      A    C  
ATOM    420  NZ  LYS A  55      -8.712  14.258 -22.879  1.00 70.00      A    N1+
ATOM    421  N   SER A  56     -10.640   9.727 -17.130  1.00 91.43      A    N  
ATOM    422  CA  SER A  56     -11.859   8.927 -16.993  1.00 90.38      A    C  
ATOM    423  C   SER A  56     -12.523   9.108 -15.621  1.00 90.41      A    C  
ATOM    424  O   SER A  56     -13.729   9.333 -15.552  1.00 89.07      A    O  
ATOM    425  CB  SER A  56     -11.549   7.447 -17.236  1.00 88.82      A    C  
ATOM    426  OG  SER A  56     -11.114   7.258 -18.564  1.00 76.96      A    O  
ATOM    427  N   ALA A  57     -11.745   9.137 -14.550  1.00 91.86      A    N  
ATOM    428  CA  ALA A  57     -12.256   9.404 -13.202  1.00 91.82      A    C  
ATOM    429  C   ALA A  57     -12.860  10.813 -13.064  1.00 92.58      A    C  
ATOM    430  O   ALA A  57     -13.916  10.993 -12.460  1.00 91.86      A    O  
ATOM    431  CB  ALA A  57     -11.120   9.194 -12.198  1.00 91.65      A    C  
ATOM    432  N   ALA A  58     -12.224  11.816 -13.674  1.00 93.68      A    N  
ATOM    433  CA  ALA A  58     -12.743  13.178 -13.695  1.00 94.30      A    C  
ATOM    434  C   ALA A  58     -14.057  13.286 -14.477  1.00 94.51      A    C  
ATOM    435  O   ALA A  58     -14.998  13.913 -14.001  1.00 93.64      A    O  
ATOM    436  CB  ALA A  58     -11.669  14.113 -14.259  1.00 94.75      A    C  
ATOM    437  N   TYR A  59     -14.162  12.624 -15.646  1.00 93.40      A    N  
ATOM    438  CA  TYR A  59     -15.416  12.562 -16.404  1.00 93.44      A    C  
ATOM    439  C   TYR A  59     -16.525  11.893 -15.614  1.00 92.86      A    C  
ATOM    440  O   TYR A  59     -17.620  12.441 -15.544  1.00 91.27      A    O  
ATOM    441  CB  TYR A  59     -15.199  11.859 -17.750  1.00 93.51      A    C  
ATOM    442  CG  TYR A  59     -14.787  12.792 -18.862  1.00 93.97      A    C  
ATOM    443  CD1 TYR A  59     -15.742  13.640 -19.460  1.00 91.78      A    C  
ATOM    444  CD2 TYR A  59     -13.454  12.838 -19.307  1.00 91.80      A    C  
ATOM    445  CE1 TYR A  59     -15.369  14.535 -20.474  1.00 91.12      A    C  
ATOM    446  CE2 TYR A  59     -13.068  13.722 -20.321  1.00 91.19      A    C  
ATOM    447  CZ  TYR A  59     -14.027  14.577 -20.899  1.00 92.62      A    C  
ATOM    448  OH  TYR A  59     -13.646  15.461 -21.876  1.00 91.43      A    O  
ATOM    449  N   MET A  60     -16.257  10.776 -14.950  1.00 92.34      A    N  
ATOM    450  CA  MET A  60     -17.241  10.100 -14.109  1.00 90.83      A    C  
ATOM    451  C   MET A  60     -17.780  11.024 -13.003  1.00 91.31      A    C  
ATOM    452  O   MET A  60     -18.989  11.095 -12.781  1.00 89.60      A    O  
ATOM    453  CB  MET A  60     -16.620   8.833 -13.500  1.00 88.26      A    C  
ATOM    454  CG  MET A  60     -17.647   8.044 -12.677  1.00 77.12      A    C  
ATOM    455  SD  MET A  60     -16.990   6.549 -11.889  1.00 68.68      A    S  
ATOM    456  CE  MET A  60     -16.903   5.444 -13.311  1.00 59.37      A    C  
ATOM    457  N   ALA A  61     -16.904  11.771 -12.343  1.00 91.51      A    N  
ATOM    458  CA  ALA A  61     -17.308  12.716 -11.309  1.00 92.14      A    C  
ATOM    459  C   ALA A  61     -18.150  13.882 -11.862  1.00 92.73      A    C  
ATOM    460  O   ALA A  61     -19.009  14.409 -11.157  1.00 91.42      A    O  
ATOM    461  CB  ALA A  61     -16.055  13.215 -10.603  1.00 92.26      A    C  
ATOM    462  N   LEU A  62     -17.927  14.270 -13.116  1.00 93.48      A    N  
ATOM    463  CA  LEU A  62     -18.600  15.407 -13.755  1.00 93.88      A    C  
ATOM    464  C   LEU A  62     -19.854  15.035 -14.548  1.00 93.42      A    C  
ATOM    465  O   LEU A  62     -20.557  15.942 -15.003  1.00 91.55      A    O  
ATOM    466  CB  LEU A  62     -17.586  16.163 -14.634  1.00 94.23      A    C  
ATOM    467  CG  LEU A  62     -16.498  16.892 -13.830  1.00 94.16      A    C  
ATOM    468  CD1 LEU A  62     -15.428  17.418 -14.778  1.00 91.93      A    C  
ATOM    469  CD2 LEU A  62     -17.068  18.093 -13.055  1.00 91.66      A    C  
ATOM    470  N   VAL A  63     -20.186  13.741 -14.675  1.00 92.23      A    N  
ATOM    471  CA  VAL A  63     -21.358  13.241 -15.423  1.00 91.16      A    C  
ATOM    472  C   VAL A  63     -22.641  14.065 -15.201  1.00 90.69      A    C  
ATOM    473  O   VAL A  63     -23.267  14.426 -16.191  1.00 88.01      A    O  
ATOM    474  CB  VAL A  63     -21.585  11.743 -15.125  1.00 89.65      A    C  
ATOM    475  CG1 VAL A  63     -22.976  11.226 -15.487  1.00 82.97      A    C  
ATOM    476  CG2 VAL A  63     -20.585  10.888 -15.905  1.00 83.26      A    C  
ATOM    477  N   PRO A  64     -23.033  14.454 -13.968  1.00 90.60      A    N  
ATOM    478  CA  PRO A  64     -24.253  15.231 -13.749  1.00 89.10      A    C  
ATOM    479  C   PRO A  64     -24.252  16.631 -14.372  1.00 89.11      A    C  
ATOM    480  O   PRO A  64     -25.314  17.229 -14.550  1.00 83.70      A    O  
ATOM    481  CB  PRO A  64     -24.416  15.317 -12.224  1.00 86.94      A    C  
ATOM    482  CG  PRO A  64     -23.569  14.173 -11.687  1.00 84.55      A    C  
ATOM    483  CD  PRO A  64     -22.432  14.093 -12.693  1.00 88.16      A    C  
ATOM    484  N   THR A  65     -23.084  17.178 -14.691  1.00 91.43      A    N  
ATOM    485  CA  THR A  65     -22.925  18.561 -15.163  1.00 91.28      A    C  
ATOM    486  C   THR A  65     -22.528  18.672 -16.632  1.00 91.09      A    C  
ATOM    487  O   THR A  65     -22.666  19.749 -17.214  1.00 87.47      A    O  
ATOM    488  CB  THR A  65     -21.925  19.332 -14.287  1.00 90.48      A    C  
ATOM    489  CG2 THR A  65     -22.353  19.405 -12.823  1.00 82.56      A    C  
ATOM    490  OG1 THR A  65     -20.659  18.729 -14.316  1.00 82.38      A    O  
ATOM    491  N   LEU A  66     -22.078  17.575 -17.259  1.00 91.42      A    N  
ATOM    492  CA  LEU A  66     -21.637  17.559 -18.658  1.00 89.98      A    C  
ATOM    493  C   LEU A  66     -22.782  17.839 -19.645  1.00 87.83      A    C  
ATOM    494  O   LEU A  66     -22.567  18.458 -20.692  1.00 79.38      A    O  
ATOM    495  CB  LEU A  66     -20.989  16.197 -18.972  1.00 89.03      A    C  
ATOM    496  CG  LEU A  66     -19.591  16.010 -18.356  1.00 89.56      A    C  
ATOM    497  CD1 LEU A  66     -19.158  14.553 -18.476  1.00 85.74      A    C  
ATOM    498  CD2 LEU A  66     -18.543  16.880 -19.057  1.00 85.13      A    C  
ATOM    499  N   GLY A  67     -23.995  17.414 -19.306  1.00 87.67      A    N  
ATOM    500  CA  GLY A  67     -25.160  17.520 -20.180  1.00 86.87      A    C  
ATOM    501  C   GLY A  67     -25.171  16.473 -21.295  1.00 88.54      A    C  
ATOM    502  O   GLY A  67     -24.378  15.534 -21.276  1.00 84.43      A    O  
ATOM    503  N   PRO A  68     -26.082  16.594 -22.280  1.00 88.09      A    N  
ATOM    504  CA  PRO A  68     -26.221  15.609 -23.352  1.00 87.46      A    C  
ATOM    505  C   PRO A  68     -24.960  15.545 -24.220  1.00 88.80      A    C  
ATOM    506  O   PRO A  68     -24.442  16.595 -24.619  1.00 85.81      A    O  
ATOM    507  CB  PRO A  68     -27.454  16.041 -24.147  1.00 85.02      A    C  
ATOM    508  CG  PRO A  68     -27.564  17.541 -23.872  1.00 82.16      A    C  
ATOM    509  CD  PRO A  68     -27.037  17.668 -22.444  1.00 85.66      A    C  
ATOM    510  N   PRO A  69     -24.476  14.332 -24.549  1.00 88.39      A    N  
ATOM    511  CA  PRO A  69     -23.332  14.156 -25.429  1.00 88.33      A    C  
ATOM    512  C   PRO A  69     -23.664  14.599 -26.858  1.00 89.18      A    C  
ATOM    513  O   PRO A  69     -24.804  14.478 -27.316  1.00 85.14      A    O  
ATOM    514  CB  PRO A  69     -22.982  12.670 -25.344  1.00 85.80      A    C  
ATOM    515  CG  PRO A  69     -24.316  11.999 -25.017  1.00 83.87      A    C  
ATOM    516  CD  PRO A  69     -25.009  13.040 -24.143  1.00 86.99      A    C  
ATOM    517  N   GLU A  70     -22.659  15.060 -27.567  1.00 88.18      A    N  
ATOM    518  CA  GLU A  70     -22.824  15.570 -28.928  1.00 86.95      A    C  
ATOM    519  C   GLU A  70     -23.168  14.461 -29.941  1.00 87.39      A    C  
ATOM    520  O   GLU A  70     -23.853  14.705 -30.922  1.00 82.09      A    O  
ATOM    521  CB  GLU A  70     -21.538  16.321 -29.311  1.00 85.17      A    C  
ATOM    522  CG  GLU A  70     -21.744  17.263 -30.499  1.00 76.27      A    C  
ATOM    523  CD  GLU A  70     -20.542  18.172 -30.745  1.00 70.45      A    C  
ATOM    524  OE1 GLU A  70     -20.604  18.948 -31.726  1.00 60.87      A    O  
ATOM    525  OE2 GLU A  70     -19.574  18.160 -29.949  1.00 61.73      A    O1-
ATOM    526  N   SER A  71     -22.768  13.218 -29.663  1.00 87.15      A    N  
ATOM    527  CA  SER A  71     -23.131  12.037 -30.455  1.00 85.32      A    C  
ATOM    528  C   SER A  71     -24.612  11.655 -30.365  1.00 84.97      A    C  
ATOM    529  O   SER A  71     -25.061  10.719 -31.027  1.00 76.29      A    O  
ATOM    530  CB  SER A  71     -22.252  10.850 -30.057  1.00 83.61      A    C  
ATOM    531  OG  SER A  71     -22.460  10.477 -28.713  1.00 77.33      A    O  
ATOM    532  N   GLY A  72     -25.387  12.345 -29.549  1.00 83.47      A    N  
ATOM    533  CA  GLY A  72     -26.769  12.057 -29.220  1.00 81.45      A    C  
ATOM    534  C   GLY A  72     -26.918  11.247 -27.932  1.00 81.64      A    C  
ATOM    535  O   GLY A  72     -25.979  10.653 -27.436  1.00 72.52      A    O  
ATOM    536  N   GLY A  73     -28.143  11.249 -27.415  1.00 78.39      A    N  
ATOM    537  CA  GLY A  73     -28.480  10.631 -26.135  1.00 76.63      A    C  
ATOM    538  C   GLY A  73     -29.350  11.556 -25.286  1.00 78.07      A    C  
ATOM    539  O   GLY A  73     -29.499  12.739 -25.587  1.00 70.77      A    O  
ATOM    540  N   ARG A  74     -29.943  11.009 -24.214  1.00 76.56      A    N  
ATOM    541  CA  ARG A  74     -30.855  11.785 -23.358  1.00 74.53      A    C  
ATOM    542  C   ARG A  74     -30.124  12.787 -22.462  1.00 74.70      A    C  
ATOM    543  O   ARG A  74     -30.706  13.802 -22.107  1.00 65.57      A    O  
ATOM    544  CB  ARG A  74     -31.726  10.843 -22.520  1.00 68.35      A    C  
ATOM    545  CG  ARG A  74     -32.747  10.084 -23.385  1.00 60.29      A    C  
ATOM    546  CD  ARG A  74     -33.650   9.235 -22.489  1.00 56.37      A    C  
ATOM    547  NE  ARG A  74     -34.655   8.501 -23.267  1.00 50.10      A    N  
ATOM    548  CZ  ARG A  74     -35.480   7.588 -22.781  1.00 44.72      A    C  
ATOM    549  NH1 ARG A  74     -35.477   7.262 -21.518  1.00 42.58      A    N1+
ATOM    550  NH2 ARG A  74     -36.315   6.989 -23.563  1.00 39.40      A    N  
ATOM    551  N   GLY A  75     -28.898  12.503 -22.090  1.00 76.51      A    N  
ATOM    552  CA  GLY A  75     -28.105  13.348 -21.192  1.00 76.16      A    C  
ATOM    553  C   GLY A  75     -28.617  13.438 -19.754  1.00 78.74      A    C  
ATOM    554  O   GLY A  75     -28.119  14.259 -18.985  1.00 72.52      A    O  
ATOM    555  N   ARG A  76     -29.609  12.617 -19.399  1.00 80.10      A    N  
ATOM    556  CA  ARG A  76     -30.179  12.573 -18.045  1.00 80.73      A    C  
ATOM    557  C   ARG A  76     -29.368  11.630 -17.161  1.00 82.46      A    C  
ATOM    558  O   ARG A  76     -28.958  10.567 -17.623  1.00 77.55      A    O  
ATOM    559  CB  ARG A  76     -31.655  12.179 -18.112  1.00 76.50      A    C  
ATOM    560  CG  ARG A  76     -32.532  13.238 -17.439  1.00 70.30      A    C  
ATOM    561  CD  ARG A  76     -33.984  12.801 -17.404  1.00 66.32      A    C  
ATOM    562  NE  ARG A  76     -34.732  13.585 -16.410  1.00 60.28      A    N  
ATOM    563  CZ  ARG A  76     -35.999  13.393 -16.072  1.00 54.39      A    C  
ATOM    564  NH1 ARG A  76     -36.748  12.555 -16.706  1.00 51.21      A    N1+
ATOM    565  NH2 ARG A  76     -36.495  14.022 -15.078  1.00 48.01      A    N  
ATOM    566  N   THR A  77     -29.135  12.012 -15.910  1.00 82.12      A    N  
ATOM    567  CA  THR A  77     -28.292  11.273 -14.954  1.00 82.40      A    C  
ATOM    568  C   THR A  77     -29.018  11.006 -13.635  1.00 82.23      A    C  
ATOM    569  O   THR A  77     -28.404  10.946 -12.575  1.00 76.84      A    O  
ATOM    570  CB  THR A  77     -26.967  12.015 -14.716  1.00 81.33      A    C  
ATOM    571  CG2 THR A  77     -26.168  12.184 -15.999  1.00 74.57      A    C  
ATOM    572  OG1 THR A  77     -27.217  13.301 -14.205  1.00 75.29      A    O  
ATOM    573  N   ASP A  78     -30.340  10.898 -13.704  1.00 79.39      A    N  
ATOM    574  CA  ASP A  78     -31.235  10.731 -12.557  1.00 77.33      A    C  
ATOM    575  C   ASP A  78     -31.302   9.284 -12.044  1.00 77.87      A    C  
ATOM    576  O   ASP A  78     -31.647   9.055 -10.874  1.00 72.35      A    O  
ATOM    577  CB  ASP A  78     -32.632  11.256 -12.932  1.00 73.60      A    C  
ATOM    578  CG  ASP A  78     -33.256  10.609 -14.179  1.00 69.08      A    C  
ATOM    579  OD1 ASP A  78     -32.525  10.093 -15.051  1.00 60.71      A    O  
ATOM    580  OD2 ASP A  78     -34.497  10.708 -14.320  1.00 63.96      A    O1-
ATOM    581  N   THR A  79     -30.944   8.315 -12.879  1.00 78.66      A    N  
ATOM    582  CA  THR A  79     -30.804   6.904 -12.504  1.00 78.61      A    C  
ATOM    583  C   THR A  79     -29.369   6.432 -12.735  1.00 80.08      A    C  
ATOM    584  O   THR A  79     -28.634   7.016 -13.534  1.00 77.45      A    O  
ATOM    585  CB  THR A  79     -31.786   6.002 -13.261  1.00 76.21      A    C  
ATOM    586  CG2 THR A  79     -33.230   6.462 -13.131  1.00 68.30      A    C  
ATOM    587  OG1 THR A  79     -31.479   5.939 -14.631  1.00 69.32      A    O  
ATOM    588  N   LEU A  80     -28.979   5.333 -12.086  1.00 78.24      A    N  
ATOM    589  CA  LEU A  80     -27.674   4.702 -12.303  1.00 77.42      A    C  
ATOM    590  C   LEU A  80     -27.451   4.351 -13.777  1.00 78.36      A    C  
ATOM    591  O   LEU A  80     -26.425   4.726 -14.331  1.00 76.94      A    O  
ATOM    592  CB  LEU A  80     -27.567   3.446 -11.411  1.00 75.75      A    C  
ATOM    593  CG  LEU A  80     -26.831   3.713 -10.086  1.00 70.92      A    C  
ATOM    594  CD1 LEU A  80     -27.196   2.669  -9.045  1.00 65.13      A    C  
ATOM    595  CD2 LEU A  80     -25.315   3.672 -10.280  1.00 65.10      A    C  
ATOM    596  N   LEU A  81     -28.426   3.717 -14.432  1.00 77.44      A    N  
ATOM    597  CA  LEU A  81     -28.354   3.362 -15.853  1.00 77.47      A    C  
ATOM    598  C   LEU A  81     -28.174   4.598 -16.749  1.00 79.18      A    C  
ATOM    599  O   LEU A  81     -27.301   4.608 -17.611  1.00 77.28      A    O  
ATOM    600  CB  LEU A  81     -29.624   2.590 -16.244  1.00 74.93      A    C  
ATOM    601  CG  LEU A  81     -29.603   1.129 -15.778  1.00 69.24      A    C  
ATOM    602  CD1 LEU A  81     -31.019   0.549 -15.810  1.00 62.81      A    C  
ATOM    603  CD2 LEU A  81     -28.728   0.262 -16.679  1.00 62.46      A    C  
ATOM    604  N   ASN A  82     -28.940   5.652 -16.516  1.00 79.98      A    N  
ATOM    605  CA  ASN A  82     -28.837   6.874 -17.309  1.00 80.92      A    C  
ATOM    606  C   ASN A  82     -27.488   7.576 -17.097  1.00 82.57      A    C  
ATOM    607  O   ASN A  82     -26.880   8.058 -18.053  1.00 81.07      A    O  
ATOM    608  CB  ASN A  82     -29.989   7.819 -16.941  1.00 79.78      A    C  
ATOM    609  CG  ASN A  82     -31.351   7.379 -17.421  1.00 78.52      A    C  
ATOM    610  ND2 ASN A  82     -32.387   8.035 -16.939  1.00 72.05      A    N  
ATOM    611  OD1 ASN A  82     -31.542   6.493 -18.229  1.00 72.04      A    O  
ATOM    612  N   ALA A  83     -26.999   7.617 -15.857  1.00 82.23      A    N  
ATOM    613  CA  ALA A  83     -25.706   8.215 -15.537  1.00 82.39      A    C  
ATOM    614  C   ALA A  83     -24.565   7.515 -16.275  1.00 83.49      A    C  
ATOM    615  O   ALA A  83     -23.617   8.163 -16.723  1.00 82.44      A    O  
ATOM    616  CB  ALA A  83     -25.500   8.153 -14.024  1.00 81.87      A    C  
ATOM    617  N   MET A  84     -24.674   6.209 -16.462  1.00 81.95      A    N  
ATOM    618  CA  MET A  84     -23.665   5.428 -17.153  1.00 80.78      A    C  
ATOM    619  C   MET A  84     -23.749   5.490 -18.664  1.00 82.36      A    C  
ATOM    620  O   MET A  84     -22.709   5.539 -19.288  1.00 80.56      A    O  
ATOM    621  CB  MET A  84     -23.828   3.999 -16.758  1.00 76.92      A    C  
ATOM    622  CG  MET A  84     -23.374   3.778 -15.347  1.00 64.17      A    C  
ATOM    623  SD  MET A  84     -23.913   2.194 -14.753  1.00 57.26      A    S  
ATOM    624  CE  MET A  84     -23.970   1.317 -16.341  1.00 50.30      A    C  
ATOM    625  N   GLU A  85     -24.939   5.534 -19.253  1.00 81.71      A    N  
ATOM    626  CA  GLU A  85     -25.055   5.829 -20.681  1.00 82.43      A    C  
ATOM    627  C   GLU A  85     -24.349   7.150 -21.024  1.00 84.18      A    C  
ATOM    628  O   GLU A  85     -23.652   7.244 -22.035  1.00 83.47      A    O  
ATOM    629  CB  GLU A  85     -26.529   5.926 -21.099  1.00 80.71      A    C  
ATOM    630  CG  GLU A  85     -27.208   4.562 -21.280  1.00 72.63      A    C  
ATOM    631  CD  GLU A  85     -28.645   4.680 -21.838  1.00 68.63      A    C  
ATOM    632  OE1 GLU A  85     -29.188   3.642 -22.284  1.00 60.10      A    O  
ATOM    633  OE2 GLU A  85     -29.216   5.793 -21.843  1.00 60.38      A    O1-
ATOM    634  N   VAL A  86     -24.484   8.148 -20.162  1.00 85.64      A    N  
ATOM    635  CA  VAL A  86     -23.774   9.423 -20.330  1.00 86.70      A    C  
ATOM    636  C   VAL A  86     -22.270   9.241 -20.125  1.00 87.75      A    C  
ATOM    637  O   VAL A  86     -21.497   9.722 -20.951  1.00 86.82      A    O  
ATOM    638  CB  VAL A  86     -24.338  10.503 -19.393  1.00 86.84      A    C  
ATOM    639  CG1 VAL A  86     -23.560  11.818 -19.484  1.00 82.52      A    C  
ATOM    640  CG2 VAL A  86     -25.793  10.822 -19.763  1.00 83.36      A    C  
ATOM    641  N   HIS A  87     -21.837   8.521 -19.094  1.00 86.41      A    N  
ATOM    642  CA  HIS A  87     -20.412   8.257 -18.848  1.00 85.64      A    C  
ATOM    643  C   HIS A  87     -19.758   7.529 -20.023  1.00 86.18      A    C  
ATOM    644  O   HIS A  87     -18.738   7.993 -20.536  1.00 84.97      A    O  
ATOM    645  CB  HIS A  87     -20.262   7.452 -17.555  1.00 84.41      A    C  
ATOM    646  CG  HIS A  87     -18.848   7.014 -17.304  1.00 83.36      A    C  
ATOM    647  CD2 HIS A  87     -17.839   7.769 -16.744  1.00 73.47      A    C  
ATOM    648  ND1 HIS A  87     -18.299   5.805 -17.664  1.00 72.93      A    N  
ATOM    649  CE1 HIS A  87     -17.001   5.824 -17.318  1.00 73.87      A    C  
ATOM    650  NE2 HIS A  87     -16.688   6.999 -16.760  1.00 76.23      A    N  
ATOM    651  N   ASP A  88     -20.370   6.453 -20.513  1.00 85.71      A    N  
ATOM    652  CA  ASP A  88     -19.872   5.655 -21.631  1.00 84.86      A    C  
ATOM    653  C   ASP A  88     -19.806   6.475 -22.920  1.00 85.75      A    C  
ATOM    654  O   ASP A  88     -18.827   6.397 -23.665  1.00 83.80      A    O  
ATOM    655  CB  ASP A  88     -20.764   4.418 -21.823  1.00 82.16      A    C  
ATOM    656  CG  ASP A  88     -20.531   3.313 -20.784  1.00 77.12      A    C  
ATOM    657  OD1 ASP A  88     -19.758   3.534 -19.826  1.00 70.85      A    O  
ATOM    658  OD2 ASP A  88     -21.083   2.210 -20.992  1.00 71.09      A    O1-
ATOM    659  N   ALA A  89     -20.782   7.337 -23.167  1.00 87.65      A    N  
ATOM    660  CA  ALA A  89     -20.755   8.243 -24.308  1.00 87.97      A    C  
ATOM    661  C   ALA A  89     -19.555   9.210 -24.265  1.00 89.26      A    C  
ATOM    662  O   ALA A  89     -19.022   9.564 -25.318  1.00 87.52      A    O  
ATOM    663  CB  ALA A  89     -22.083   8.998 -24.374  1.00 87.12      A    C  
ATOM    664  N   TYR A  90     -19.113   9.612 -23.074  1.00 89.37      A    N  
ATOM    665  CA  TYR A  90     -17.976  10.521 -22.903  1.00 89.86      A    C  
ATOM    666  C   TYR A  90     -16.618   9.820 -22.785  1.00 89.43      A    C  
ATOM    667  O   TYR A  90     -15.599  10.458 -23.047  1.00 85.92      A    O  
ATOM    668  CB  TYR A  90     -18.217  11.436 -21.694  1.00 90.20      A    C  
ATOM    669  CG  TYR A  90     -19.133  12.608 -21.990  1.00 91.93      A    C  
ATOM    670  CD1 TYR A  90     -18.662  13.701 -22.753  1.00 89.85      A    C  
ATOM    671  CD2 TYR A  90     -20.452  12.637 -21.499  1.00 90.27      A    C  
ATOM    672  CE1 TYR A  90     -19.499  14.795 -23.036  1.00 89.43      A    C  
ATOM    673  CE2 TYR A  90     -21.298  13.722 -21.768  1.00 89.94      A    C  
ATOM    674  CZ  TYR A  90     -20.814  14.794 -22.541  1.00 91.30      A    C  
ATOM    675  OH  TYR A  90     -21.651  15.854 -22.816  1.00 90.11      A    O  
ATOM    676  N   THR A  91     -16.556   8.544 -22.390  1.00 88.25      A    N  
ATOM    677  CA  THR A  91     -15.293   7.859 -22.069  1.00 85.78      A    C  
ATOM    678  C   THR A  91     -15.001   6.610 -22.903  1.00 84.19      A    C  
ATOM    679  O   THR A  91     -13.847   6.205 -23.004  1.00 79.22      A    O  
ATOM    680  CB  THR A  91     -15.206   7.498 -20.580  1.00 84.34      A    C  
ATOM    681  CG2 THR A  91     -15.273   8.728 -19.681  1.00 76.60      A    C  
ATOM    682  OG1 THR A  91     -16.253   6.631 -20.223  1.00 76.40      A    O  
ATOM    683  N   LEU A  92     -16.013   6.017 -23.546  1.00 85.72      A    N  
ATOM    684  CA  LEU A  92     -15.900   4.757 -24.274  1.00 82.88      A    C  
ATOM    685  C   LEU A  92     -16.411   4.875 -25.714  1.00 81.62      A    C  
ATOM    686  O   LEU A  92     -17.261   5.685 -26.070  1.00 73.05      A    O  
ATOM    687  CB  LEU A  92     -16.642   3.650 -23.493  1.00 78.59      A    C  
ATOM    688  CG  LEU A  92     -15.980   3.272 -22.159  1.00 73.89      A    C  
ATOM    689  CD1 LEU A  92     -16.941   2.468 -21.292  1.00 69.04      A    C  
ATOM    690  CD2 LEU A  92     -14.726   2.406 -22.374  1.00 67.83      A    C  
ATOM    691  N   GLY A  93     -15.868   4.003 -26.565  1.00 81.91      A    N  
ATOM    692  CA  GLY A  93     -16.324   3.840 -27.938  1.00 81.97      A    C  
ATOM    693  C   GLY A  93     -15.771   4.877 -28.921  1.00 84.63      A    C  
ATOM    694  O   GLY A  93     -14.867   5.657 -28.647  1.00 78.73      A    O  
ATOM    695  N   ARG A  94     -16.340   4.845 -30.136  1.00 85.28      A    N  
ATOM    696  CA  ARG A  94     -15.821   5.608 -31.286  1.00 86.20      A    C  
ATOM    697  C   ARG A  94     -16.069   7.118 -31.222  1.00 88.03      A    C  
ATOM    698  O   ARG A  94     -15.444   7.868 -31.961  1.00 83.40      A    O  
ATOM    699  CB  ARG A  94     -16.389   5.022 -32.591  1.00 82.68      A    C  
ATOM    700  CG  ARG A  94     -17.913   5.231 -32.706  1.00 72.11      A    C  
ATOM    701  CD  ARG A  94     -18.455   4.662 -34.010  1.00 67.49      A    C  
ATOM    702  NE  ARG A  94     -19.893   4.960 -34.138  1.00 56.60      A    N  
ATOM    703  CZ  ARG A  94     -20.678   4.605 -35.146  1.00 49.44      A    C  
ATOM    704  NH1 ARG A  94     -20.208   3.922 -36.161  1.00 46.23      A    N1+
ATOM    705  NH2 ARG A  94     -21.938   4.940 -35.135  1.00 43.18      A    N  
ATOM    706  N   ASN A  95     -17.031   7.540 -30.412  1.00 87.28      A    N  
ATOM    707  CA  ASN A  95     -17.481   8.931 -30.371  1.00 88.22      A    C  
ATOM    708  C   ASN A  95     -16.829   9.730 -29.232  1.00 90.10      A    C  
ATOM    709  O   ASN A  95     -17.195  10.881 -29.019  1.00 86.30      A    O  
ATOM    710  CB  ASN A  95     -19.011   8.970 -30.287  1.00 85.32      A    C  
ATOM    711  CG  ASN A  95     -19.716   8.407 -31.509  1.00 83.66      A    C  
ATOM    712  ND2 ASN A  95     -20.948   7.976 -31.332  1.00 73.88      A    N  
ATOM    713  OD1 ASN A  95     -19.221   8.328 -32.620  1.00 73.99      A    O  
ATOM    714  N   VAL A  96     -15.874   9.130 -28.515  1.00 89.00      A    N  
ATOM    715  CA  VAL A  96     -15.229   9.754 -27.356  1.00 89.24      A    C  
ATOM    716  C   VAL A  96     -14.631  11.111 -27.704  1.00 90.21      A    C  
ATOM    717  O   VAL A  96     -14.936  12.092 -27.043  1.00 87.31      A    O  
ATOM    718  CB  VAL A  96     -14.148   8.825 -26.774  1.00 86.86      A    C  
ATOM    719  CG1 VAL A  96     -13.266   9.514 -25.732  1.00 78.25      A    C  
ATOM    720  CG2 VAL A  96     -14.808   7.632 -26.097  1.00 78.72      A    C  
ATOM    721  N   GLU A  97     -13.847  11.207 -28.782  1.00 90.06      A    N  
ATOM    722  CA  GLU A  97     -13.253  12.483 -29.189  1.00 89.35      A    C  
ATOM    723  C   GLU A  97     -14.306  13.542 -29.544  1.00 90.53      A    C  
ATOM    724  O   GLU A  97     -14.126  14.714 -29.223  1.00 88.68      A    O  
ATOM    725  CB  GLU A  97     -12.333  12.308 -30.401  1.00 88.16      A    C  
ATOM    726  CG  GLU A  97     -10.936  11.760 -30.075  1.00 78.22      A    C  
ATOM    727  CD  GLU A  97      -9.969  12.140 -31.203  1.00 69.93      A    C  
ATOM    728  OE1 GLU A  97      -8.899  12.721 -30.886  1.00 59.84      A    O  
ATOM    729  OE2 GLU A  97     -10.349  12.034 -32.377  1.00 60.87      A    O1-
ATOM    730  N   LEU A  98     -15.399  13.134 -30.200  1.00 89.79      A    N  
ATOM    731  CA  LEU A  98     -16.484  14.039 -30.567  1.00 89.61      A    C  
ATOM    732  C   LEU A  98     -17.182  14.592 -29.319  1.00 90.42      A    C  
ATOM    733  O   LEU A  98     -17.446  15.788 -29.238  1.00 87.63      A    O  
ATOM    734  CB  LEU A  98     -17.467  13.281 -31.475  1.00 88.15      A    C  
ATOM    735  CG  LEU A  98     -18.624  14.154 -31.999  1.00 84.25      A    C  
ATOM    736  CD1 LEU A  98     -18.148  15.125 -33.087  1.00 77.95      A    C  
ATOM    737  CD2 LEU A  98     -19.728  13.276 -32.590  1.00 78.02      A    C  
ATOM    738  N   ASN A  99     -17.445  13.737 -28.343  1.00 90.82      A    N  
ATOM    739  CA  ASN A  99     -18.154  14.115 -27.124  1.00 90.54      A    C  
ATOM    740  C   ASN A  99     -17.269  14.909 -26.156  1.00 91.55      A    C  
ATOM    741  O   ASN A  99     -17.750  15.825 -25.485  1.00 89.08      A    O  
ATOM    742  CB  ASN A  99     -18.701  12.844 -26.464  1.00 89.28      A    C  
ATOM    743  CG  ASN A  99     -19.823  12.206 -27.268  1.00 90.07      A    C  
ATOM    744  ND2 ASN A  99     -20.035  10.913 -27.088  1.00 82.45      A    N  
ATOM    745  OD1 ASN A  99     -20.532  12.835 -28.034  1.00 82.95      A    O  
ATOM    746  N   GLN A 100     -15.972  14.583 -26.093  1.00 91.36      A    N  
ATOM    747  CA  GLN A 100     -15.036  15.256 -25.206  1.00 91.52      A    C  
ATOM    748  C   GLN A 100     -14.631  16.650 -25.699  1.00 92.46      A    C  
ATOM    749  O   GLN A 100     -14.220  17.473 -24.883  1.00 89.46      A    O  
ATOM    750  CB  GLN A 100     -13.775  14.402 -25.016  1.00 90.53      A    C  
ATOM    751  CG  GLN A 100     -14.031  13.185 -24.125  1.00 89.91      A    C  
ATOM    752  CD  GLN A 100     -12.742  12.441 -23.757  1.00 89.58      A    C  
ATOM    753  NE2 GLN A 100     -12.852  11.345 -23.041  1.00 81.48      A    N  
ATOM    754  OE1 GLN A 100     -11.625  12.851 -24.068  1.00 81.93      A    O  
ATOM    755  N   ARG A 101     -14.724  16.924 -27.005  1.00 91.69      A    N  
ATOM    756  CA  ARG A 101     -14.380  18.232 -27.576  1.00 91.32      A    C  
ATOM    757  C   ARG A 101     -15.607  19.115 -27.771  1.00 91.48      A    C  
ATOM    758  O   ARG A 101     -16.730  18.645 -27.918  1.00 87.81      A    O  
ATOM    759  CB  ARG A 101     -13.571  18.058 -28.866  1.00 89.99      A    C  
ATOM    760  CG  ARG A 101     -12.179  17.471 -28.573  1.00 86.18      A    C  
ATOM    761  CD  ARG A 101     -11.359  17.323 -29.861  1.00 83.27      A    C  
ATOM    762  NE  ARG A 101     -10.051  16.720 -29.575  1.00 76.15      A    N  
ATOM    763  CZ  ARG A 101      -9.387  15.882 -30.363  1.00 69.78      A    C  
ATOM    764  NH1 ARG A 101      -9.717  15.694 -31.597  1.00 62.09      A    N1+
ATOM    765  NH2 ARG A 101      -8.409  15.183 -29.895  1.00 62.78      A    N  
ATOM    766  N   PHE A 102     -15.376  20.427 -27.794  1.00 92.28      A    N  
ATOM    767  CA  PHE A 102     -16.388  21.368 -28.243  1.00 92.02      A    C  
ATOM    768  C   PHE A 102     -16.589  21.273 -29.764  1.00 91.79      A    C  
ATOM    769  O   PHE A 102     -15.661  20.886 -30.484  1.00 87.46      A    O  
ATOM    770  CB  PHE A 102     -16.019  22.788 -27.814  1.00 91.37      A    C  
ATOM    771  CG  PHE A 102     -16.261  23.048 -26.352  1.00 93.74      A    C  
ATOM    772  CD1 PHE A 102     -17.551  23.391 -25.900  1.00 90.85      A    C  
ATOM    773  CD2 PHE A 102     -15.216  22.920 -25.421  1.00 90.86      A    C  
ATOM    774  CE1 PHE A 102     -17.790  23.597 -24.535  1.00 90.08      A    C  
ATOM    775  CE2 PHE A 102     -15.451  23.128 -24.049  1.00 90.43      A    C  
ATOM    776  CZ  PHE A 102     -16.738  23.466 -23.613  1.00 92.16      A    C  
ATOM    777  N   PRO A 103     -17.759  21.646 -30.293  1.00 91.08      A    N  
ATOM    778  CA  PRO A 103     -18.046  21.612 -31.719  1.00 88.68      A    C  
ATOM    779  C   PRO A 103     -17.013  22.407 -32.526  1.00 88.60      A    C  
ATOM    780  O   PRO A 103     -16.731  23.566 -32.223  1.00 82.37      A    O  
ATOM    781  CB  PRO A 103     -19.448  22.200 -31.889  1.00 85.95      A    C  
ATOM    782  CG  PRO A 103     -20.087  22.105 -30.513  1.00 83.86      A    C  
ATOM    783  CD  PRO A 103     -18.906  22.118 -29.545  1.00 87.97      A    C  
ATOM    784  N   ASN A 104     -16.453  21.783 -33.572  1.00 87.77      A    N  
ATOM    785  CA  ASN A 104     -15.434  22.394 -34.447  1.00 88.07      A    C  
ATOM    786  C   ASN A 104     -14.243  23.022 -33.692  1.00 89.23      A    C  
ATOM    787  O   ASN A 104     -13.676  24.024 -34.133  1.00 83.60      A    O  
ATOM    788  CB  ASN A 104     -16.115  23.367 -35.426  1.00 85.29      A    C  
ATOM    789  CG  ASN A 104     -17.051  22.679 -36.403  1.00 79.36      A    C  
ATOM    790  ND2 ASN A 104     -18.053  23.383 -36.891  1.00 67.53      A    N  
ATOM    791  OD1 ASN A 104     -16.879  21.539 -36.758  1.00 69.80      A    O  
ATOM    792  N   SER A 105     -13.876  22.439 -32.569  1.00 89.24      A    N  
ATOM    793  CA  SER A 105     -12.777  22.904 -31.733  1.00 89.47      A    C  
ATOM    794  C   SER A 105     -11.856  21.752 -31.334  1.00 90.46      A    C  
ATOM    795  O   SER A 105     -12.268  20.600 -31.256  1.00 87.05      A    O  
ATOM    796  CB  SER A 105     -13.337  23.602 -30.495  1.00 87.49      A    C  
ATOM    797  OG  SER A 105     -12.277  24.162 -29.746  1.00 80.13      A    O  
ATOM    798  N   ILE A 106     -10.603  22.080 -31.068  1.00 91.06      A    N  
ATOM    799  CA  ILE A 106      -9.637  21.175 -30.436  1.00 90.32      A    C  
ATOM    800  C   ILE A 106      -9.741  21.205 -28.906  1.00 91.44      A    C  
ATOM    801  O   ILE A 106      -9.117  20.384 -28.241  1.00 88.05      A    O  
ATOM    802  CB  ILE A 106      -8.207  21.494 -30.896  1.00 87.53      A    C  
ATOM    803  CG1 ILE A 106      -7.821  22.962 -30.586  1.00 75.34      A    C  
ATOM    804  CG2 ILE A 106      -8.068  21.172 -32.401  1.00 71.68      A    C  
ATOM    805  CD1 ILE A 106      -6.331  23.258 -30.763  1.00 64.92      A    C  
ATOM    806  N   LEU A 107     -10.480  22.153 -28.348  1.00 91.43      A    N  
ATOM    807  CA  LEU A 107     -10.610  22.329 -26.914  1.00 92.16      A    C  
ATOM    808  C   LEU A 107     -11.448  21.199 -26.316  1.00 92.81      A    C  
ATOM    809  O   LEU A 107     -12.577  20.955 -26.729  1.00 90.69      A    O  
ATOM    810  CB  LEU A 107     -11.214  23.710 -26.619  1.00 91.02      A    C  
ATOM    811  CG  LEU A 107     -11.183  24.082 -25.128  1.00 90.26      A    C  
ATOM    812  CD1 LEU A 107      -9.761  24.329 -24.639  1.00 85.21      A    C  
ATOM    813  CD2 LEU A 107     -11.992  25.360 -24.894  1.00 85.14      A    C  
ATOM    814  N   GLU A 108     -10.891  20.537 -25.322  1.00 93.79      A    N  
ATOM    815  CA  GLU A 108     -11.574  19.496 -24.562  1.00 93.39      A    C  
ATOM    816  C   GLU A 108     -12.520  20.107 -23.524  1.00 94.14      A    C  
ATOM    817  O   GLU A 108     -12.231  21.168 -22.971  1.00 91.62      A    O  
ATOM    818  CB  GLU A 108     -10.552  18.594 -23.871  1.00 90.49      A    C  
ATOM    819  CG  GLU A 108      -9.528  17.996 -24.853  1.00 79.73      A    C  
ATOM    820  CD  GLU A 108      -8.592  16.992 -24.168  1.00 77.07      A    C  
ATOM    821  OE1 GLU A 108      -8.130  16.064 -24.848  1.00 68.14      A    O  
ATOM    822  OE2 GLU A 108      -8.401  17.077 -22.938  1.00 71.42      A    O1-
ATOM    823  N   ARG A 109     -13.611  19.416 -23.202  1.00 94.50      A    N  
ATOM    824  CA  ARG A 109     -14.543  19.838 -22.145  1.00 94.81      A    C  
ATOM    825  C   ARG A 109     -13.924  19.721 -20.755  1.00 95.45      A    C  
ATOM    826  O   ARG A 109     -14.173  20.566 -19.901  1.00 92.98      A    O  
ATOM    827  CB  ARG A 109     -15.840  19.021 -22.226  1.00 93.59      A    C  
ATOM    828  CG  ARG A 109     -16.651  19.335 -23.494  1.00 91.11      A    C  
ATOM    829  CD  ARG A 109     -17.957  18.539 -23.525  1.00 87.76      A    C  
ATOM    830  NE  ARG A 109     -18.776  18.873 -24.706  1.00 84.12      A    N  
ATOM    831  CZ  ARG A 109     -19.681  19.849 -24.810  1.00 82.20      A    C  
ATOM    832  NH1 ARG A 109     -20.002  20.615 -23.806  1.00 71.72      A    N1+
ATOM    833  NH2 ARG A 109     -20.265  20.077 -25.937  1.00 77.73      A    N  
ATOM    834  N   VAL A 110     -13.101  18.699 -20.553  1.00 95.26      A    N  
ATOM    835  CA  VAL A 110     -12.397  18.460 -19.296  1.00 95.42      A    C  
ATOM    836  C   VAL A 110     -10.917  18.246 -19.594  1.00 95.49      A    C  
ATOM    837  O   VAL A 110     -10.558  17.360 -20.368  1.00 93.17      A    O  
ATOM    838  CB  VAL A 110     -12.972  17.254 -18.525  1.00 94.48      A    C  
ATOM    839  CG1 VAL A 110     -12.287  17.078 -17.170  1.00 90.59      A    C  
ATOM    840  CG2 VAL A 110     -14.476  17.416 -18.282  1.00 91.06      A    C  
ATOM    841  N   ARG A 111     -10.065  19.026 -18.974  1.00 96.10      A    N  
ATOM    842  CA  ARG A 111      -8.617  18.885 -19.049  1.00 95.94      A    C  
ATOM    843  C   ARG A 111      -8.076  18.485 -17.687  1.00 96.19      A    C  
ATOM    844  O   ARG A 111      -8.350  19.153 -16.700  1.00 94.48      A    O  
ATOM    845  CB  ARG A 111      -8.011  20.191 -19.575  1.00 94.17      A    C  
ATOM    846  CG  ARG A 111      -6.501  20.082 -19.778  1.00 88.54      A    C  
ATOM    847  CD  ARG A 111      -5.928  21.389 -20.333  1.00 87.59      A    C  
ATOM    848  NE  ARG A 111      -6.415  21.647 -21.700  1.00 82.41      A    N  
ATOM    849  CZ  ARG A 111      -6.167  22.730 -22.428  1.00 79.66      A    C  
ATOM    850  NH1 ARG A 111      -5.456  23.718 -21.967  1.00 71.98      A    N1+
ATOM    851  NH2 ARG A 111      -6.637  22.808 -23.638  1.00 72.11      A    N  
ATOM    852  N   VAL A 112      -7.290  17.413 -17.656  1.00 95.75      A    N  
ATOM    853  CA  VAL A 112      -6.546  16.974 -16.472  1.00 96.00      A    C  
ATOM    854  C   VAL A 112      -5.072  17.239 -16.727  1.00 96.06      A    C  
ATOM    855  O   VAL A 112      -4.540  16.824 -17.748  1.00 94.13      A    O  
ATOM    856  CB  VAL A 112      -6.813  15.494 -16.149  1.00 95.07      A    C  
ATOM    857  CG1 VAL A 112      -6.049  15.059 -14.900  1.00 91.04      A    C  
ATOM    858  CG2 VAL A 112      -8.305  15.256 -15.903  1.00 91.29      A    C  
ATOM    859  N   GLU A 113      -4.434  17.956 -15.826  1.00 95.96      A    N  
ATOM    860  CA  GLU A 113      -3.019  18.325 -15.912  1.00 95.62      A    C  
ATOM    861  C   GLU A 113      -2.313  17.935 -14.610  1.00 95.92      A    C  
ATOM    862  O   GLU A 113      -2.822  18.197 -13.515  1.00 94.66      A    O  
ATOM    863  CB  GLU A 113      -2.876  19.833 -16.174  1.00 94.33      A    C  
ATOM    864  CG  GLU A 113      -3.480  20.290 -17.518  1.00 91.06      A    C  
ATOM    865  CD  GLU A 113      -3.505  21.815 -17.672  1.00 90.33      A    C  
ATOM    866  OE1 GLU A 113      -3.211  22.327 -18.769  1.00 82.05      A    O  
ATOM    867  OE2 GLU A 113      -3.856  22.524 -16.698  1.00 83.80      A    O1-
ATOM    868  N   VAL A 114      -1.134  17.345 -14.723  1.00 96.04      A    N  
ATOM    869  CA  VAL A 114      -0.270  17.068 -13.578  1.00 96.04      A    C  
ATOM    870  C   VAL A 114       0.661  18.266 -13.362  1.00 95.60      A    C  
ATOM    871  O   VAL A 114       1.480  18.587 -14.218  1.00 93.85      A    O  
ATOM    872  CB  VAL A 114       0.507  15.750 -13.766  1.00 95.55      A    C  
ATOM    873  CG1 VAL A 114       1.491  15.510 -12.634  1.00 92.77      A    C  
ATOM    874  CG2 VAL A 114      -0.466  14.566 -13.801  1.00 93.04      A    C  
ATOM    875  N   LEU A 115       0.520  18.926 -12.220  1.00 95.17      A    N  
ATOM    876  CA  LEU A 115       1.349  20.064 -11.820  1.00 94.35      A    C  
ATOM    877  C   LEU A 115       2.636  19.625 -11.125  1.00 94.03      A    C  
ATOM    878  O   LEU A 115       3.665  20.300 -11.230  1.00 90.81      A    O  
ATOM    879  CB  LEU A 115       0.544  20.962 -10.859  1.00 93.39      A    C  
ATOM    880  CG  LEU A 115      -0.745  21.560 -11.437  1.00 92.31      A    C  
ATOM    881  CD1 LEU A 115      -1.440  22.397 -10.355  1.00 88.18      A    C  
ATOM    882  CD2 LEU A 115      -0.456  22.469 -12.628  1.00 87.49      A    C  
ATOM    883  N   ASN A 116       2.582  18.500 -10.418  1.00 94.04      A    N  
ATOM    884  CA  ASN A 116       3.735  17.851  -9.805  1.00 93.61      A    C  
ATOM    885  C   ASN A 116       3.601  16.333  -9.947  1.00 93.97      A    C  
ATOM    886  O   ASN A 116       2.530  15.798  -9.659  1.00 90.56      A    O  
ATOM    887  CB  ASN A 116       3.846  18.293  -8.340  1.00 92.18      A    C  
ATOM    888  CG  ASN A 116       5.181  17.861  -7.760  1.00 92.22      A    C  
ATOM    889  ND2 ASN A 116       5.191  16.854  -6.928  1.00 82.52      A    N  
ATOM    890  OD1 ASN A 116       6.210  18.398  -8.100  1.00 83.06      A    O  
ATOM    891  N   PRO A 117       4.673  15.614 -10.394  1.00 93.87      A    N  
ATOM    892  CA  PRO A 117       5.982  16.133 -10.799  1.00 93.43      A    C  
ATOM    893  C   PRO A 117       5.904  17.036 -12.043  1.00 93.81      A    C  
ATOM    894  O   PRO A 117       5.083  16.813 -12.933  1.00 89.89      A    O  
ATOM    895  CB  PRO A 117       6.838  14.892 -11.035  1.00 90.95      A    C  
ATOM    896  CG  PRO A 117       5.818  13.841 -11.463  1.00 89.16      A    C  
ATOM    897  CD  PRO A 117       4.600  14.185 -10.614  1.00 91.26      A    C  
ATOM    898  N   ARG A 118       6.777  18.039 -12.123  1.00 92.98      A    N  
ATOM    899  CA  ARG A 118       6.805  18.989 -13.243  1.00 92.50      A    C  
ATOM    900  C   ARG A 118       7.313  18.320 -14.521  1.00 92.56      A    C  
ATOM    901  O   ARG A 118       8.240  17.517 -14.457  1.00 89.89      A    O  
ATOM    902  CB  ARG A 118       7.682  20.204 -12.911  1.00 90.32      A    C  
ATOM    903  CG  ARG A 118       7.162  21.019 -11.726  1.00 83.30      A    C  
ATOM    904  CD  ARG A 118       8.047  22.246 -11.515  1.00 80.87      A    C  
ATOM    905  NE  ARG A 118       7.678  22.976 -10.296  1.00 71.98      A    N  
ATOM    906  CZ  ARG A 118       8.294  24.031  -9.800  1.00 65.20      A    C  
ATOM    907  NH1 ARG A 118       9.310  24.581 -10.408  1.00 60.14      A    N1+
ATOM    908  NH2 ARG A 118       7.897  24.558  -8.675  1.00 56.82      A    N  
ATOM    909  N   ALA A 119       6.783  18.702 -15.679  1.00 91.53      A    N  
ATOM    910  CA  ALA A 119       7.121  18.107 -16.971  1.00 91.09      A    C  
ATOM    911  C   ALA A 119       8.611  18.257 -17.344  1.00 91.35      A    C  
ATOM    912  O   ALA A 119       9.250  17.285 -17.737  1.00 86.29      A    O  
ATOM    913  CB  ALA A 119       6.224  18.743 -18.041  1.00 88.79      A    C  
ATOM    914  N   GLY A 120       9.169  19.456 -17.182  1.00 90.68      A    N  
ATOM    915  CA  GLY A 120      10.547  19.767 -17.580  1.00 89.56      A    C  
ATOM    916  C   GLY A 120      11.602  18.869 -16.920  1.00 91.03      A    C  
ATOM    917  O   GLY A 120      12.328  18.165 -17.625  1.00 86.79      A    O  
ATOM    918  N   PRO A 121      11.686  18.823 -15.590  1.00 91.32      A    N  
ATOM    919  CA  PRO A 121      12.674  17.985 -14.907  1.00 90.74      A    C  
ATOM    920  C   PRO A 121      12.302  16.496 -14.867  1.00 91.79      A    C  
ATOM    921  O   PRO A 121      13.140  15.694 -14.480  1.00 87.94      A    O  
ATOM    922  CB  PRO A 121      12.806  18.589 -13.507  1.00 87.96      A    C  
ATOM    923  CG  PRO A 121      11.424  19.173 -13.245  1.00 86.38      A    C  
ATOM    924  CD  PRO A 121      10.995  19.660 -14.631  1.00 89.59      A    C  
ATOM    925  N   TYR A 122      11.106  16.098 -15.281  1.00 91.35      A    N  
ATOM    926  CA  TYR A 122      10.584  14.740 -15.084  1.00 92.32      A    C  
ATOM    927  C   TYR A 122      11.524  13.649 -15.607  1.00 93.18      A    C  
ATOM    928  O   TYR A 122      11.922  12.763 -14.852  1.00 90.73      A    O  
ATOM    929  CB  TYR A 122       9.200  14.621 -15.728  1.00 91.21      A    C  
ATOM    930  CG  TYR A 122       8.480  13.334 -15.390  1.00 93.31      A    C  
ATOM    931  CD1 TYR A 122       8.218  12.361 -16.376  1.00 90.55      A    C  
ATOM    932  CD2 TYR A 122       8.061  13.103 -14.067  1.00 90.90      A    C  
ATOM    933  CE1 TYR A 122       7.524  11.177 -16.041  1.00 90.16      A    C  
ATOM    934  CE2 TYR A 122       7.374  11.924 -13.724  1.00 90.55      A    C  
ATOM    935  CZ  TYR A 122       7.110  10.972 -14.714  1.00 92.32      A    C  
ATOM    936  OH  TYR A 122       6.431   9.824 -14.366  1.00 90.77      A    O  
ATOM    937  N   SER A 123      11.964  13.753 -16.859  1.00 92.10      A    N  
ATOM    938  CA  SER A 123      12.864  12.760 -17.461  1.00 90.89      A    C  
ATOM    939  C   SER A 123      14.220  12.658 -16.746  1.00 91.50      A    C  
ATOM    940  O   SER A 123      14.791  11.569 -16.660  1.00 88.20      A    O  
ATOM    941  CB  SER A 123      13.080  13.102 -18.941  1.00 88.19      A    C  
ATOM    942  OG  SER A 123      13.648  14.392 -19.079  1.00 76.50      A    O  
ATOM    943  N   SER A 124      14.733  13.751 -16.200  1.00 92.80      A    N  
ATOM    944  CA  SER A 124      16.014  13.766 -15.491  1.00 92.79      A    C  
ATOM    945  C   SER A 124      15.953  13.076 -14.125  1.00 93.32      A    C  
ATOM    946  O   SER A 124      16.962  12.553 -13.657  1.00 90.20      A    O  
ATOM    947  CB  SER A 124      16.531  15.200 -15.355  1.00 90.86      A    C  
ATOM    948  OG  SER A 124      15.796  15.965 -14.416  1.00 79.14      A    O  
ATOM    949  N   LEU A 125      14.769  13.012 -13.524  1.00 92.83      A    N  
ATOM    950  CA  LEU A 125      14.563  12.296 -12.259  1.00 92.95      A    C  
ATOM    951  C   LEU A 125      14.786  10.794 -12.432  1.00 93.86      A    C  
ATOM    952  O   LEU A 125      15.419  10.171 -11.587  1.00 92.05      A    O  
ATOM    953  CB  LEU A 125      13.149  12.579 -11.712  1.00 92.02      A    C  
ATOM    954  CG  LEU A 125      12.869  14.047 -11.339  1.00 90.99      A    C  
ATOM    955  CD1 LEU A 125      11.387  14.220 -11.003  1.00 86.28      A    C  
ATOM    956  CD2 LEU A 125      13.683  14.501 -10.129  1.00 85.68      A    C  
ATOM    957  N   PHE A 126      14.364  10.210 -13.551  1.00 93.89      A    N  
ATOM    958  CA  PHE A 126      14.549   8.777 -13.805  1.00 93.97      A    C  
ATOM    959  C   PHE A 126      16.018   8.379 -13.936  1.00 93.79      A    C  
ATOM    960  O   PHE A 126      16.412   7.307 -13.468  1.00 90.06      A    O  
ATOM    961  CB  PHE A 126      13.772   8.365 -15.065  1.00 93.30      A    C  
ATOM    962  CG  PHE A 126      12.285   8.379 -14.858  1.00 95.00      A    C  
ATOM    963  CD1 PHE A 126      11.618   7.233 -14.380  1.00 92.80      A    C  
ATOM    964  CD2 PHE A 126      11.552   9.557 -15.084  1.00 92.61      A    C  
ATOM    965  CE1 PHE A 126      10.245   7.267 -14.113  1.00 91.88      A    C  
ATOM    966  CE2 PHE A 126      10.173   9.597 -14.815  1.00 92.09      A    C  
ATOM    967  CZ  PHE A 126       9.530   8.453 -14.325  1.00 93.46      A    C  
ATOM    968  N   ALA A 127      16.849   9.232 -14.517  1.00 93.85      A    N  
ATOM    969  CA  ALA A 127      18.277   8.957 -14.640  1.00 92.42      A    C  
ATOM    970  C   ALA A 127      18.996   8.932 -13.274  1.00 92.29      A    C  
ATOM    971  O   ALA A 127      19.944   8.174 -13.086  1.00 88.47      A    O  
ATOM    972  CB  ALA A 127      18.886   9.999 -15.576  1.00 90.91      A    C  
ATOM    973  N   SER A 128      18.551   9.745 -12.331  1.00 92.52      A    N  
ATOM    974  CA  SER A 128      19.149   9.864 -11.003  1.00 91.56      A    C  
ATOM    975  C   SER A 128      18.533   8.912  -9.974  1.00 92.30      A    C  
ATOM    976  O   SER A 128      19.257   8.173  -9.305  1.00 88.42      A    O  
ATOM    977  CB  SER A 128      19.084  11.317 -10.522  1.00 88.92      A    C  
ATOM    978  OG  SER A 128      17.798  11.874 -10.706  1.00 76.10      A    O  
ATOM    979  N   TYR A 129      17.207   8.887  -9.887  1.00 93.21      A    N  
ATOM    980  CA  TYR A 129      16.490   8.121  -8.873  1.00 93.51      A    C  
ATOM    981  C   TYR A 129      16.030   6.737  -9.341  1.00 93.49      A    C  
ATOM    982  O   TYR A 129      15.919   5.828  -8.522  1.00 89.79      A    O  
ATOM    983  CB  TYR A 129      15.309   8.955  -8.350  1.00 93.45      A    C  
ATOM    984  CG  TYR A 129      15.742  10.244  -7.687  1.00 94.68      A    C  
ATOM    985  CD1 TYR A 129      16.335  10.220  -6.413  1.00 92.34      A    C  
ATOM    986  CD2 TYR A 129      15.588  11.472  -8.355  1.00 92.46      A    C  
ATOM    987  CE1 TYR A 129      16.773  11.409  -5.811  1.00 91.55      A    C  
ATOM    988  CE2 TYR A 129      16.027  12.669  -7.762  1.00 91.90      A    C  
ATOM    989  CZ  TYR A 129      16.625  12.630  -6.490  1.00 92.97      A    C  
ATOM    990  OH  TYR A 129      17.071  13.794  -5.923  1.00 91.48      A    O  
ATOM    991  N   GLY A 130      15.813   6.555 -10.635  1.00 93.35      A    N  
ATOM    992  CA  GLY A 130      15.390   5.294 -11.244  1.00 92.42      A    C  
ATOM    993  C   GLY A 130      16.535   4.443 -11.807  1.00 92.80      A    C  
ATOM    994  O   GLY A 130      16.293   3.536 -12.595  1.00 88.94      A    O  
ATOM    995  N   SER A 131      17.799   4.727 -11.449  1.00 92.25      A    N  
ATOM    996  CA  SER A 131      18.969   4.036 -12.021  1.00 91.07      A    C  
ATOM    997  C   SER A 131      18.955   2.516 -11.790  1.00 91.27      A    C  
ATOM    998  O   SER A 131      19.324   1.759 -12.685  1.00 87.11      A    O  
ATOM    999  CB  SER A 131      20.259   4.634 -11.452  1.00 89.12      A    C  
ATOM   1000  OG  SER A 131      20.296   4.551 -10.041  1.00 79.84      A    O  
ATOM   1001  N   HIS A 132      18.481   2.064 -10.640  1.00 90.70      A    N  
ATOM   1002  CA  HIS A 132      18.329   0.651 -10.294  1.00 90.06      A    C  
ATOM   1003  C   HIS A 132      17.143  -0.025 -11.007  1.00 91.00      A    C  
ATOM   1004  O   HIS A 132      17.125  -1.246 -11.127  1.00 88.14      A    O  
ATOM   1005  CB  HIS A 132      18.201   0.529  -8.765  1.00 88.44      A    C  
ATOM   1006  CG  HIS A 132      17.065   1.322  -8.186  1.00 87.84      A    C  
ATOM   1007  CD2 HIS A 132      15.846   0.823  -7.825  1.00 77.38      A    C  
ATOM   1008  ND1 HIS A 132      17.069   2.680  -7.910  1.00 78.79      A    N  
ATOM   1009  CE1 HIS A 132      15.874   2.985  -7.386  1.00 78.71      A    C  
ATOM   1010  NE2 HIS A 132      15.112   1.887  -7.325  1.00 80.65      A    N  
ATOM   1011  N   LEU A 133      16.210   0.760 -11.559  1.00 91.34      A    N  
ATOM   1012  CA  LEU A 133      15.054   0.308 -12.346  1.00 91.78      A    C  
ATOM   1013  C   LEU A 133      15.261   0.540 -13.860  1.00 91.76      A    C  
ATOM   1014  O   LEU A 133      14.308   0.745 -14.618  1.00 86.79      A    O  
ATOM   1015  CB  LEU A 133      13.793   1.006 -11.803  1.00 90.54      A    C  
ATOM   1016  CG  LEU A 133      13.430   0.623 -10.354  1.00 91.06      A    C  
ATOM   1017  CD1 LEU A 133      12.350   1.566  -9.842  1.00 85.37      A    C  
ATOM   1018  CD2 LEU A 133      12.908  -0.803 -10.267  1.00 85.22      A    C  
ATOM   1019  N   GLY A 134      16.500   0.582 -14.318  1.00 90.85      A    N  
ATOM   1020  CA  GLY A 134      16.822   0.849 -15.724  1.00 90.25      A    C  
ATOM   1021  C   GLY A 134      16.407   2.243 -16.212  1.00 91.61      A    C  
ATOM   1022  O   GLY A 134      16.227   2.454 -17.420  1.00 87.46      A    O  
ATOM   1023  N   GLY A 135      16.200   3.184 -15.300  1.00 91.89      A    N  
ATOM   1024  CA  GLY A 135      15.711   4.529 -15.606  1.00 92.41      A    C  
ATOM   1025  C   GLY A 135      14.264   4.586 -16.093  1.00 93.68      A    C  
ATOM   1026  O   GLY A 135      13.891   5.547 -16.764  1.00 90.31      A    O  
ATOM   1027  N   ARG A 136      13.455   3.559 -15.837  1.00 93.73      A    N  
ATOM   1028  CA  ARG A 136      12.059   3.468 -16.298  1.00 94.01      A    C  
ATOM   1029  C   ARG A 136      11.020   3.785 -15.226  1.00 94.48      A    C  
ATOM   1030  O   ARG A 136       9.931   4.216 -15.573  1.00 91.37      A    O  
ATOM   1031  CB  ARG A 136      11.777   2.083 -16.879  1.00 92.65      A    C  
ATOM   1032  CG  ARG A 136      12.628   1.771 -18.116  1.00 90.27      A    C  
ATOM   1033  CD  ARG A 136      12.103   0.504 -18.772  1.00 85.86      A    C  
ATOM   1034  NE  ARG A 136      12.915   0.081 -19.923  1.00 79.50      A    N  
ATOM   1035  CZ  ARG A 136      12.578  -0.865 -20.776  1.00 74.92      A    C  
ATOM   1036  NH1 ARG A 136      11.434  -1.510 -20.694  1.00 68.79      A    N1+
ATOM   1037  NH2 ARG A 136      13.383  -1.209 -21.736  1.00 67.95      A    N  
ATOM   1038  N   GLU A 137      11.375   3.601 -13.975  1.00 94.95      A    N  
ATOM   1039  CA  GLU A 137      10.501   3.852 -12.833  1.00 94.97      A    C  
ATOM   1040  C   GLU A 137      11.233   4.627 -11.736  1.00 95.51      A    C  
ATOM   1041  O   GLU A 137      12.465   4.643 -11.665  1.00 93.66      A    O  
ATOM   1042  CB  GLU A 137       9.936   2.529 -12.273  1.00 92.94      A    C  
ATOM   1043  CG  GLU A 137       9.034   1.798 -13.265  1.00 88.50      A    C  
ATOM   1044  CD  GLU A 137       8.345   0.553 -12.678  1.00 89.66      A    C  
ATOM   1045  OE1 GLU A 137       7.465   0.011 -13.374  1.00 83.02      A    O  
ATOM   1046  OE2 GLU A 137       8.693   0.134 -11.554  1.00 84.73      A    O1-
ATOM   1047  N   ILE A 138      10.455   5.279 -10.874  1.00 95.71      A    N  
ATOM   1048  CA  ILE A 138      10.912   5.866  -9.617  1.00 95.90      A    C  
ATOM   1049  C   ILE A 138      10.075   5.252  -8.500  1.00 96.07      A    C  
ATOM   1050  O   ILE A 138       8.847   5.305  -8.560  1.00 94.28      A    O  
ATOM   1051  CB  ILE A 138      10.780   7.407  -9.623  1.00 95.03      A    C  
ATOM   1052  CG1 ILE A 138      11.717   8.022 -10.685  1.00 92.18      A    C  
ATOM   1053  CG2 ILE A 138      11.094   7.995  -8.235  1.00 92.47      A    C  
ATOM   1054  CD1 ILE A 138      11.479   9.513 -10.920  1.00 86.78      A    C  
ATOM   1055  N   ASP A 139      10.734   4.711  -7.476  1.00 95.94      A    N  
ATOM   1056  CA  ASP A 139      10.051   4.116  -6.334  1.00 96.13      A    C  
ATOM   1057  C   ASP A 139       9.278   5.176  -5.541  1.00 96.27      A    C  
ATOM   1058  O   ASP A 139       9.818   6.218  -5.160  1.00 93.94      A    O  
ATOM   1059  CB  ASP A 139      11.060   3.388  -5.438  1.00 95.06      A    C  
ATOM   1060  CG  ASP A 139      11.670   2.158  -6.111  1.00 94.15      A    C  
ATOM   1061  OD1 ASP A 139      10.926   1.419  -6.793  1.00 88.54      A    O  
ATOM   1062  OD2 ASP A 139      12.890   1.949  -5.959  1.00 88.24      A    O1-
ATOM   1063  N   PHE A 140       8.012   4.894  -5.263  1.00 95.90      A    N  
ATOM   1064  CA  PHE A 140       7.158   5.778  -4.461  1.00 95.53      A    C  
ATOM   1065  C   PHE A 140       7.567   5.803  -2.979  1.00 95.26      A    C  
ATOM   1066  O   PHE A 140       7.240   6.750  -2.259  1.00 91.69      A    O  
ATOM   1067  CB  PHE A 140       5.692   5.349  -4.618  1.00 94.67      A    C  
ATOM   1068  CG  PHE A 140       5.327   4.127  -3.812  1.00 95.54      A    C  
ATOM   1069  CD1 PHE A 140       5.562   2.826  -4.314  1.00 93.88      A    C  
ATOM   1070  CD2 PHE A 140       4.795   4.267  -2.517  1.00 93.93      A    C  
ATOM   1071  CE1 PHE A 140       5.309   1.699  -3.529  1.00 92.71      A    C  
ATOM   1072  CE2 PHE A 140       4.534   3.137  -1.723  1.00 92.80      A    C  
ATOM   1073  CZ  PHE A 140       4.800   1.856  -2.231  1.00 93.17      A    C  
ATOM   1074  N   ASP A 141       8.280   4.771  -2.522  1.00 95.77      A    N  
ATOM   1075  CA  ASP A 141       8.800   4.613  -1.165  1.00 94.70      A    C  
ATOM   1076  C   ASP A 141      10.307   4.915  -1.059  1.00 94.71      A    C  
ATOM   1077  O   ASP A 141      10.959   4.528  -0.090  1.00 89.44      A    O  
ATOM   1078  CB  ASP A 141       8.394   3.230  -0.613  1.00 92.30      A    C  
ATOM   1079  CG  ASP A 141       9.163   2.062  -1.211  1.00 91.82      A    C  
ATOM   1080  OD1 ASP A 141       9.483   2.093  -2.413  1.00 85.90      A    O  
ATOM   1081  OD2 ASP A 141       9.420   1.105  -0.447  1.00 85.82      A    O1-
ATOM   1082  N   ASP A 142      10.857   5.643  -2.026  1.00 94.67      A    N  
ATOM   1083  CA  ASP A 142      12.197   6.212  -1.927  1.00 94.52      A    C  
ATOM   1084  C   ASP A 142      12.155   7.532  -1.139  1.00 94.50      A    C  
ATOM   1085  O   ASP A 142      11.547   8.522  -1.546  1.00 91.60      A    O  
ATOM   1086  CB  ASP A 142      12.802   6.388  -3.326  1.00 93.21      A    C  
ATOM   1087  CG  ASP A 142      14.296   6.734  -3.309  1.00 92.52      A    C  
ATOM   1088  OD1 ASP A 142      14.870   7.074  -2.248  1.00 87.76      A    O  
ATOM   1089  OD2 ASP A 142      14.920   6.657  -4.385  1.00 87.27      A    O1-
ATOM   1090  N   TYR A 143      12.850   7.553  -0.009  1.00 94.45      A    N  
ATOM   1091  CA  TYR A 143      12.915   8.698   0.902  1.00 93.96      A    C  
ATOM   1092  C   TYR A 143      14.349   9.213   1.074  1.00 93.94      A    C  
ATOM   1093  O   TYR A 143      14.681   9.781   2.110  1.00 89.75      A    O  
ATOM   1094  CB  TYR A 143      12.285   8.315   2.254  1.00 92.48      A    C  
ATOM   1095  CG  TYR A 143      10.944   7.635   2.168  1.00 92.48      A    C  
ATOM   1096  CD1 TYR A 143       9.846   8.267   1.558  1.00 88.86      A    C  
ATOM   1097  CD2 TYR A 143      10.779   6.333   2.697  1.00 89.34      A    C  
ATOM   1098  CE1 TYR A 143       8.605   7.630   1.479  1.00 87.32      A    C  
ATOM   1099  CE2 TYR A 143       9.540   5.683   2.626  1.00 87.19      A    C  
ATOM   1100  CZ  TYR A 143       8.447   6.333   2.012  1.00 88.17      A    C  
ATOM   1101  OH  TYR A 143       7.236   5.699   1.937  1.00 85.71      A    O  
ATOM   1102  N   ARG A 144      15.214   9.014   0.076  1.00 93.53      A    N  
ATOM   1103  CA  ARG A 144      16.651   9.336   0.215  1.00 92.97      A    C  
ATOM   1104  C   ARG A 144      16.942  10.826   0.381  1.00 93.15      A    C  
ATOM   1105  O   ARG A 144      17.931  11.179   1.021  1.00 90.72      A    O  
ATOM   1106  CB  ARG A 144      17.433   8.735  -0.960  1.00 90.90      A    C  
ATOM   1107  CG  ARG A 144      17.303   9.536  -2.267  1.00 88.11      A    C  
ATOM   1108  CD  ARG A 144      18.100   8.911  -3.417  1.00 88.51      A    C  
ATOM   1109  NE  ARG A 144      17.449   7.699  -3.931  1.00 86.63      A    N  
ATOM   1110  CZ  ARG A 144      17.846   6.982  -4.966  1.00 88.16      A    C  
ATOM   1111  NH1 ARG A 144      18.951   7.233  -5.604  1.00 79.44      A    N1+
ATOM   1112  NH2 ARG A 144      17.123   5.993  -5.397  1.00 81.70      A    N  
ATOM   1113  N   ASP A 145      16.133  11.686  -0.231  1.00 93.51      A    N  
ATOM   1114  CA  ASP A 145      16.270  13.137  -0.151  1.00 93.37      A    C  
ATOM   1115  C   ASP A 145      14.933  13.868  -0.377  1.00 94.36      A    C  
ATOM   1116  O   ASP A 145      13.906  13.279  -0.724  1.00 91.53      A    O  
ATOM   1117  CB  ASP A 145      17.385  13.623  -1.104  1.00 90.42      A    C  
ATOM   1118  CG  ASP A 145      17.089  13.450  -2.588  1.00 88.17      A    C  
ATOM   1119  OD1 ASP A 145      15.952  13.710  -3.017  1.00 79.06      A    O  
ATOM   1120  OD2 ASP A 145      18.033  13.143  -3.345  1.00 81.46      A    O1-
ATOM   1121  N   ALA A 146      14.951  15.189  -0.176  1.00 92.91      A    N  
ATOM   1122  CA  ALA A 146      13.762  16.021  -0.333  1.00 92.66      A    C  
ATOM   1123  C   ALA A 146      13.260  16.103  -1.788  1.00 93.41      A    C  
ATOM   1124  O   ALA A 146      12.074  16.329  -2.006  1.00 91.14      A    O  
ATOM   1125  CB  ALA A 146      14.077  17.415   0.220  1.00 90.85      A    C  
ATOM   1126  N   THR A 147      14.131  15.896  -2.783  1.00 93.09      A    N  
ATOM   1127  CA  THR A 147      13.779  16.005  -4.204  1.00 93.34      A    C  
ATOM   1128  C   THR A 147      12.873  14.860  -4.634  1.00 94.03      A    C  
ATOM   1129  O   THR A 147      11.827  15.099  -5.231  1.00 92.12      A    O  
ATOM   1130  CB  THR A 147      15.034  16.039  -5.092  1.00 92.50      A    C  
ATOM   1131  CG2 THR A 147      14.704  16.340  -6.559  1.00 80.09      A    C  
ATOM   1132  OG1 THR A 147      15.915  17.053  -4.658  1.00 81.13      A    O  
ATOM   1133  N   VAL A 148      13.224  13.623  -4.296  1.00 94.35      A    N  
ATOM   1134  CA  VAL A 148      12.395  12.456  -4.631  1.00 94.52      A    C  
ATOM   1135  C   VAL A 148      11.116  12.415  -3.793  1.00 94.81      A    C  
ATOM   1136  O   VAL A 148      10.049  12.088  -4.306  1.00 93.62      A    O  
ATOM   1137  CB  VAL A 148      13.209  11.154  -4.545  1.00 93.28      A    C  
ATOM   1138  CG1 VAL A 148      13.552  10.734  -3.114  1.00 87.53      A    C  
ATOM   1139  CG2 VAL A 148      12.478  10.015  -5.258  1.00 87.38      A    C  
ATOM   1140  N   VAL A 149      11.176  12.851  -2.533  1.00 94.61      A    N  
ATOM   1141  CA  VAL A 149       9.991  12.987  -1.675  1.00 94.37      A    C  
ATOM   1142  C   VAL A 149       9.004  14.000  -2.252  1.00 94.48      A    C  
ATOM   1143  O   VAL A 149       7.800  13.752  -2.245  1.00 93.23      A    O  
ATOM   1144  CB  VAL A 149      10.409  13.358  -0.236  1.00 93.66      A    C  
ATOM   1145  CG1 VAL A 149       9.227  13.750   0.656  1.00 89.37      A    C  
ATOM   1146  CG2 VAL A 149      11.099  12.169   0.443  1.00 90.01      A    C  
ATOM   1147  N   ALA A 150       9.495  15.111  -2.804  1.00 94.26      A    N  
ATOM   1148  CA  ALA A 150       8.661  16.090  -3.487  1.00 93.82      A    C  
ATOM   1149  C   ALA A 150       8.149  15.578  -4.845  1.00 94.38      A    C  
ATOM   1150  O   ALA A 150       6.987  15.804  -5.175  1.00 92.38      A    O  
ATOM   1151  CB  ALA A 150       9.457  17.392  -3.643  1.00 92.30      A    C  
ATOM   1152  N   ALA A 151       8.966  14.848  -5.612  1.00 94.60      A    N  
ATOM   1153  CA  ALA A 151       8.554  14.273  -6.891  1.00 94.67      A    C  
ATOM   1154  C   ALA A 151       7.418  13.251  -6.736  1.00 95.29      A    C  
ATOM   1155  O   ALA A 151       6.520  13.192  -7.574  1.00 93.62      A    O  
ATOM   1156  CB  ALA A 151       9.777  13.644  -7.560  1.00 93.86      A    C  
ATOM   1157  N   ASN A 152       7.401  12.507  -5.636  1.00 95.68      A    N  
ATOM   1158  CA  ASN A 152       6.360  11.537  -5.297  1.00 95.69      A    C  
ATOM   1159  C   ASN A 152       5.077  12.160  -4.698  1.00 95.75      A    C  
ATOM   1160  O   ASN A 152       4.230  11.446  -4.149  1.00 93.32      A    O  
ATOM   1161  CB  ASN A 152       6.977  10.445  -4.410  1.00 95.02      A    C  
ATOM   1162  CG  ASN A 152       7.759   9.419  -5.217  1.00 93.83      A    C  
ATOM   1163  ND2 ASN A 152       8.842   8.898  -4.696  1.00 84.52      A    N  
ATOM   1164  OD1 ASN A 152       7.380   9.053  -6.317  1.00 84.95      A    O  
ATOM   1165  N   LEU A 153       4.897  13.478  -4.804  1.00 95.85      A    N  
ATOM   1166  CA  LEU A 153       3.620  14.150  -4.558  1.00 95.53      A    C  
ATOM   1167  C   LEU A 153       2.912  14.384  -5.881  1.00 95.64      A    C  
ATOM   1168  O   LEU A 153       3.369  15.166  -6.707  1.00 93.17      A    O  
ATOM   1169  CB  LEU A 153       3.850  15.478  -3.815  1.00 93.96      A    C  
ATOM   1170  CG  LEU A 153       4.069  15.307  -2.308  1.00 89.81      A    C  
ATOM   1171  CD1 LEU A 153       4.569  16.627  -1.708  1.00 86.80      A    C  
ATOM   1172  CD2 LEU A 153       2.765  14.933  -1.613  1.00 86.51      A    C  
ATOM   1173  N   LEU A 154       1.767  13.740  -6.079  1.00 96.04      A    N  
ATOM   1174  CA  LEU A 154       0.943  13.964  -7.257  1.00 96.25      A    C  
ATOM   1175  C   LEU A 154       0.013  15.151  -7.015  1.00 96.20      A    C  
ATOM   1176  O   LEU A 154      -0.954  15.049  -6.267  1.00 95.02      A    O  
ATOM   1177  CB  LEU A 154       0.188  12.669  -7.595  1.00 95.96      A    C  
ATOM   1178  CG  LEU A 154      -0.579  12.756  -8.934  1.00 95.82      A    C  
ATOM   1179  CD1 LEU A 154       0.374  12.760 -10.130  1.00 92.97      A    C  
ATOM   1180  CD2 LEU A 154      -1.503  11.555  -9.071  1.00 92.91      A    C  
ATOM   1181  N   SER A 155       0.282  16.263  -7.681  1.00 95.85      A    N  
ATOM   1182  CA  SER A 155      -0.610  17.414  -7.733  1.00 95.75      A    C  
ATOM   1183  C   SER A 155      -1.314  17.457  -9.082  1.00 96.03      A    C  
ATOM   1184  O   SER A 155      -0.664  17.507 -10.126  1.00 94.28      A    O  
ATOM   1185  CB  SER A 155       0.154  18.708  -7.464  1.00 94.07      A    C  
ATOM   1186  OG  SER A 155      -0.724  19.819  -7.438  1.00 80.68      A    O  
ATOM   1187  N   VAL A 156      -2.637  17.426  -9.065  1.00 95.93      A    N  
ATOM   1188  CA  VAL A 156      -3.482  17.379 -10.253  1.00 96.10      A    C  
ATOM   1189  C   VAL A 156      -4.348  18.628 -10.315  1.00 95.96      A    C  
ATOM   1190  O   VAL A 156      -5.005  18.985  -9.340  1.00 94.38      A    O  
ATOM   1191  CB  VAL A 156      -4.353  16.110 -10.279  1.00 95.28      A    C  
ATOM   1192  CG1 VAL A 156      -5.175  16.016 -11.563  1.00 90.54      A    C  
ATOM   1193  CG2 VAL A 156      -3.491  14.841 -10.192  1.00 89.99      A    C  
ATOM   1194  N   ARG A 157      -4.389  19.263 -11.489  1.00 95.92      A    N  
ATOM   1195  CA  ARG A 157      -5.309  20.346 -11.814  1.00 95.73      A    C  
ATOM   1196  C   ARG A 157      -6.342  19.855 -12.808  1.00 96.09      A    C  
ATOM   1197  O   ARG A 157      -6.001  19.473 -13.924  1.00 94.86      A    O  
ATOM   1198  CB  ARG A 157      -4.516  21.554 -12.339  1.00 94.32      A    C  
ATOM   1199  CG  ARG A 157      -5.427  22.723 -12.741  1.00 92.19      A    C  
ATOM   1200  CD  ARG A 157      -4.602  24.001 -13.014  1.00 90.24      A    C  
ATOM   1201  NE  ARG A 157      -3.767  23.901 -14.223  1.00 84.92      A    N  
ATOM   1202  CZ  ARG A 157      -2.622  24.529 -14.468  1.00 83.90      A    C  
ATOM   1203  NH1 ARG A 157      -2.091  25.352 -13.613  1.00 74.22      A    N1+
ATOM   1204  NH2 ARG A 157      -1.998  24.334 -15.587  1.00 76.11      A    N  
ATOM   1205  N   VAL A 158      -7.599  19.919 -12.434  1.00 96.01      A    N  
ATOM   1206  CA  VAL A 158      -8.719  19.676 -13.336  1.00 96.29      A    C  
ATOM   1207  C   VAL A 158      -9.286  21.020 -13.771  1.00 96.00      A    C  
ATOM   1208  O   VAL A 158      -9.692  21.833 -12.949  1.00 94.92      A    O  
ATOM   1209  CB  VAL A 158      -9.790  18.775 -12.705  1.00 95.94      A    C  
ATOM   1210  CG1 VAL A 158     -10.957  18.539 -13.667  1.00 92.73      A    C  
ATOM   1211  CG2 VAL A 158      -9.192  17.405 -12.357  1.00 92.95      A    C  
ATOM   1212  N   THR A 159      -9.311  21.263 -15.089  1.00 96.10      A    N  
ATOM   1213  CA  THR A 159      -9.961  22.412 -15.700  1.00 96.17      A    C  
ATOM   1214  C   THR A 159     -11.194  21.925 -16.442  1.00 96.46      A    C  
ATOM   1215  O   THR A 159     -11.083  21.281 -17.484  1.00 95.10      A    O  
ATOM   1216  CB  THR A 159      -9.017  23.175 -16.635  1.00 95.13      A    C  
ATOM   1217  CG2 THR A 159      -9.643  24.472 -17.144  1.00 85.99      A    C  
ATOM   1218  OG1 THR A 159      -7.825  23.536 -15.956  1.00 87.42      A    O  
ATOM   1219  N   TYR A 160     -12.355  22.237 -15.919  1.00 96.29      A    N  
ATOM   1220  CA  TYR A 160     -13.628  21.957 -16.550  1.00 96.63      A    C  
ATOM   1221  C   TYR A 160     -14.123  23.196 -17.288  1.00 96.70      A    C  
ATOM   1222  O   TYR A 160     -14.446  24.209 -16.675  1.00 95.15      A    O  
ATOM   1223  CB  TYR A 160     -14.632  21.465 -15.491  1.00 96.15      A    C  
ATOM   1224  CG  TYR A 160     -16.024  21.158 -16.017  1.00 96.55      A    C  
ATOM   1225  CD1 TYR A 160     -17.141  21.319 -15.172  1.00 93.90      A    C  
ATOM   1226  CD2 TYR A 160     -16.229  20.676 -17.321  1.00 94.49      A    C  
ATOM   1227  CE1 TYR A 160     -18.429  21.003 -15.620  1.00 93.55      A    C  
ATOM   1228  CE2 TYR A 160     -17.516  20.370 -17.791  1.00 93.58      A    C  
ATOM   1229  CZ  TYR A 160     -18.614  20.529 -16.937  1.00 94.32      A    C  
ATOM   1230  OH  TYR A 160     -19.868  20.212 -17.388  1.00 92.87      A    O  
ATOM   1231  N   PHE A 161     -14.197  23.125 -18.622  1.00 95.92      A    N  
ATOM   1232  CA  PHE A 161     -14.786  24.169 -19.453  1.00 95.84      A    C  
ATOM   1233  C   PHE A 161     -16.311  24.023 -19.423  1.00 95.61      A    C  
ATOM   1234  O   PHE A 161     -16.918  23.396 -20.284  1.00 93.20      A    O  
ATOM   1235  CB  PHE A 161     -14.185  24.113 -20.857  1.00 95.29      A    C  
ATOM   1236  CG  PHE A 161     -12.698  24.352 -20.879  1.00 95.58      A    C  
ATOM   1237  CD1 PHE A 161     -12.184  25.653 -20.721  1.00 92.17      A    C  
ATOM   1238  CD2 PHE A 161     -11.804  23.273 -21.018  1.00 92.42      A    C  
ATOM   1239  CE1 PHE A 161     -10.793  25.876 -20.720  1.00 91.09      A    C  
ATOM   1240  CE2 PHE A 161     -10.422  23.488 -21.013  1.00 91.32      A    C  
ATOM   1241  CZ  PHE A 161      -9.909  24.787 -20.860  1.00 92.90      A    C  
ATOM   1242  N   TYR A 162     -16.924  24.567 -18.376  1.00 95.72      A    N  
ATOM   1243  CA  TYR A 162     -18.357  24.459 -18.163  1.00 95.63      A    C  
ATOM   1244  C   TYR A 162     -19.129  25.273 -19.195  1.00 95.68      A    C  
ATOM   1245  O   TYR A 162     -18.965  26.487 -19.309  1.00 94.14      A    O  
ATOM   1246  CB  TYR A 162     -18.703  24.890 -16.735  1.00 94.95      A    C  
ATOM   1247  CG  TYR A 162     -20.189  24.818 -16.444  1.00 94.74      A    C  
ATOM   1248  CD1 TYR A 162     -20.944  25.996 -16.272  1.00 91.58      A    C  
ATOM   1249  CD2 TYR A 162     -20.835  23.567 -16.382  1.00 91.98      A    C  
ATOM   1250  CE1 TYR A 162     -22.327  25.926 -16.038  1.00 90.36      A    C  
ATOM   1251  CE2 TYR A 162     -22.215  23.487 -16.152  1.00 90.53      A    C  
ATOM   1252  CZ  TYR A 162     -22.956  24.668 -15.982  1.00 91.33      A    C  
ATOM   1253  OH  TYR A 162     -24.311  24.586 -15.761  1.00 89.57      A    O  
ATOM   1254  N   GLU A 163     -19.993  24.589 -19.946  1.00 94.56      A    N  
ATOM   1255  CA  GLU A 163     -20.838  25.222 -20.951  1.00 94.13      A    C  
ATOM   1256  C   GLU A 163     -22.039  25.899 -20.292  1.00 94.32      A    C  
ATOM   1257  O   GLU A 163     -22.881  25.259 -19.664  1.00 91.59      A    O  
ATOM   1258  CB  GLU A 163     -21.251  24.183 -21.997  1.00 92.34      A    C  
ATOM   1259  CG  GLU A 163     -21.887  24.822 -23.239  1.00 86.72      A    C  
ATOM   1260  CD  GLU A 163     -22.438  23.777 -24.240  1.00 85.15      A    C  
ATOM   1261  OE1 GLU A 163     -23.223  24.180 -25.112  1.00 76.64      A    O  
ATOM   1262  OE2 GLU A 163     -22.124  22.568 -24.098  1.00 79.09      A    O1-
ATOM   1263  N   LEU A 164     -22.149  27.218 -20.479  1.00 93.98      A    N  
ATOM   1264  CA  LEU A 164     -23.273  28.016 -20.017  1.00 93.67      A    C  
ATOM   1265  C   LEU A 164     -24.454  27.832 -20.982  1.00 93.22      A    C  
ATOM   1266  O   LEU A 164     -24.412  28.283 -22.124  1.00 90.40      A    O  
ATOM   1267  CB  LEU A 164     -22.860  29.491 -19.931  1.00 92.68      A    C  
ATOM   1268  CG  LEU A 164     -21.627  29.810 -19.056  1.00 92.24      A    C  
ATOM   1269  CD1 LEU A 164     -21.334  31.306 -19.153  1.00 86.52      A    C  
ATOM   1270  CD2 LEU A 164     -21.842  29.454 -17.587  1.00 85.88      A    C  
ATOM   1271  N   ARG A 165     -25.515  27.176 -20.519  1.00 92.12      A    N  
ATOM   1272  CA  ARG A 165     -26.648  26.786 -21.381  1.00 90.96      A    C  
ATOM   1273  C   ARG A 165     -27.863  27.705 -21.288  1.00 90.87      A    C  
ATOM   1274  O   ARG A 165     -28.771  27.580 -22.099  1.00 86.37      A    O  
ATOM   1275  CB  ARG A 165     -27.033  25.331 -21.097  1.00 88.82      A    C  
ATOM   1276  CG  ARG A 165     -25.893  24.362 -21.457  1.00 85.43      A    C  
ATOM   1277  CD  ARG A 165     -26.325  22.909 -21.279  1.00 81.44      A    C  
ATOM   1278  NE  ARG A 165     -25.219  22.000 -21.620  1.00 77.31      A    N  
ATOM   1279  CZ  ARG A 165     -25.182  21.091 -22.576  1.00 72.02      A    C  
ATOM   1280  NH1 ARG A 165     -26.224  20.786 -23.302  1.00 65.74      A    N1+
ATOM   1281  NH2 ARG A 165     -24.074  20.464 -22.822  1.00 67.69      A    N  
ATOM   1282  N   ILE A 166     -27.907  28.612 -20.331  1.00 91.34      A    N  
ATOM   1283  CA  ILE A 166     -29.054  29.512 -20.149  1.00 91.13      A    C  
ATOM   1284  C   ILE A 166     -28.982  30.650 -21.171  1.00 91.79      A    C  
ATOM   1285  O   ILE A 166     -28.015  31.417 -21.142  1.00 88.83      A    O  
ATOM   1286  CB  ILE A 166     -29.169  30.018 -18.699  1.00 89.67      A    C  
ATOM   1287  CG1 ILE A 166     -29.315  28.801 -17.755  1.00 86.06      A    C  
ATOM   1288  CG2 ILE A 166     -30.363  30.984 -18.558  1.00 84.69      A    C  
ATOM   1289  CD1 ILE A 166     -29.562  29.149 -16.298  1.00 77.76      A    C  
ATOM   1290  N   PRO A 167     -29.975  30.794 -22.053  1.00 90.51      A    N  
ATOM   1291  CA  PRO A 167     -29.955  31.823 -23.086  1.00 89.05      A    C  
ATOM   1292  C   PRO A 167     -29.798  33.234 -22.517  1.00 88.70      A    C  
ATOM   1293  O   PRO A 167     -30.245  33.509 -21.402  1.00 84.29      A    O  
ATOM   1294  CB  PRO A 167     -31.284  31.676 -23.836  1.00 87.12      A    C  
ATOM   1295  CG  PRO A 167     -31.691  30.233 -23.575  1.00 86.36      A    C  
ATOM   1296  CD  PRO A 167     -31.164  29.978 -22.173  1.00 89.56      A    C  
ATOM   1297  N   PHE A 168     -29.214  34.126 -23.305  1.00 88.26      A    N  
ATOM   1298  CA  PHE A 168     -28.942  35.520 -22.945  1.00 87.22      A    C  
ATOM   1299  C   PHE A 168     -27.970  35.690 -21.761  1.00 87.84      A    C  
ATOM   1300  O   PHE A 168     -26.980  36.397 -21.893  1.00 83.66      A    O  
ATOM   1301  CB  PHE A 168     -30.272  36.266 -22.737  1.00 84.35      A    C  
ATOM   1302  CG  PHE A 168     -30.131  37.737 -22.459  1.00 79.38      A    C  
ATOM   1303  CD1 PHE A 168     -30.193  38.223 -21.142  1.00 73.17      A    C  
ATOM   1304  CD2 PHE A 168     -29.927  38.637 -23.522  1.00 71.44      A    C  
ATOM   1305  CE1 PHE A 168     -30.065  39.600 -20.885  1.00 66.70      A    C  
ATOM   1306  CE2 PHE A 168     -29.802  40.003 -23.272  1.00 66.36      A    C  
ATOM   1307  CZ  PHE A 168     -29.862  40.497 -21.954  1.00 68.33      A    C  
ATOM   1308  N   ALA A 169     -28.199  35.016 -20.644  1.00 88.26      A    N  
ATOM   1309  CA  ALA A 169     -27.314  35.056 -19.484  1.00 87.23      A    C  
ATOM   1310  C   ALA A 169     -25.938  34.444 -19.776  1.00 88.91      A    C  
ATOM   1311  O   ALA A 169     -24.931  34.982 -19.320  1.00 86.00      A    O  
ATOM   1312  CB  ALA A 169     -28.002  34.335 -18.321  1.00 85.24      A    C  
ATOM   1313  N   ASN A 170     -25.878  33.369 -20.574  1.00 89.76      A    N  
ATOM   1314  CA  ASN A 170     -24.630  32.747 -21.016  1.00 89.20      A    C  
ATOM   1315  C   ASN A 170     -23.733  33.741 -21.771  1.00 90.25      A    C  
ATOM   1316  O   ASN A 170     -22.580  33.943 -21.383  1.00 86.49      A    O  
ATOM   1317  CB  ASN A 170     -24.928  31.488 -21.849  1.00 86.38      A    C  
ATOM   1318  CG  ASN A 170     -25.821  31.659 -23.069  1.00 85.73      A    C  
ATOM   1319  ND2 ASN A 170     -25.998  30.605 -23.825  1.00 78.91      A    N  
ATOM   1320  OD1 ASN A 170     -26.365  32.706 -23.340  1.00 74.30      A    O  
ATOM   1321  N   TRP A 171     -24.271  34.394 -22.772  1.00 88.81      A    N  
ATOM   1322  CA  TRP A 171     -23.560  35.408 -23.542  1.00 87.47      A    C  
ATOM   1323  C   TRP A 171     -23.058  36.549 -22.654  1.00 88.01      A    C  
ATOM   1324  O   TRP A 171     -21.883  36.906 -22.686  1.00 85.21      A    O  
ATOM   1325  CB  TRP A 171     -24.484  35.942 -24.658  1.00 85.75      A    C  
ATOM   1326  CG  TRP A 171     -24.018  37.221 -25.275  1.00 83.44      A    C  
ATOM   1327  CD1 TRP A 171     -22.918  37.366 -26.045  1.00 75.41      A    C  
ATOM   1328  CD2 TRP A 171     -24.577  38.563 -25.114  1.00 80.13      A    C  
ATOM   1329  CE2 TRP A 171     -23.748  39.480 -25.814  1.00 77.68      A    C  
ATOM   1330  CE3 TRP A 171     -25.707  39.086 -24.430  1.00 73.17      A    C  
ATOM   1331  NE1 TRP A 171     -22.755  38.711 -26.374  1.00 73.43      A    N  
ATOM   1332  CZ2 TRP A 171     -24.012  40.867 -25.831  1.00 76.77      A    C  
ATOM   1333  CZ3 TRP A 171     -25.969  40.467 -24.452  1.00 68.21      A    C  
ATOM   1334  CH2 TRP A 171     -25.125  41.348 -25.142  1.00 69.95      A    C  
ATOM   1335  N   GLN A 172     -23.953  37.108 -21.839  1.00 86.04      A    N  
ATOM   1336  CA  GLN A 172     -23.615  38.281 -21.039  1.00 84.24      A    C  
ATOM   1337  C   GLN A 172     -22.602  37.954 -19.929  1.00 85.67      A    C  
ATOM   1338  O   GLN A 172     -21.648  38.704 -19.724  1.00 84.35      A    O  
ATOM   1339  CB  GLN A 172     -24.915  38.886 -20.474  1.00 81.17      A    C  
ATOM   1340  CG  GLN A 172     -24.693  40.288 -19.886  1.00 73.31      A    C  
ATOM   1341  CD  GLN A 172     -24.244  41.304 -20.938  1.00 68.69      A    C  
ATOM   1342  NE2 GLN A 172     -23.059  41.859 -20.819  1.00 58.91      A    N  
ATOM   1343  OE1 GLN A 172     -24.947  41.607 -21.881  1.00 60.66      A    O  
ATOM   1344  N   LEU A 173     -22.759  36.819 -19.232  1.00 87.67      A    N  
ATOM   1345  CA  LEU A 173     -21.826  36.370 -18.194  1.00 87.33      A    C  
ATOM   1346  C   LEU A 173     -20.470  35.985 -18.772  1.00 88.18      A    C  
ATOM   1347  O   LEU A 173     -19.454  36.325 -18.176  1.00 86.52      A    O  
ATOM   1348  CB  LEU A 173     -22.420  35.184 -17.420  1.00 86.89      A    C  
ATOM   1349  CG  LEU A 173     -23.576  35.567 -16.466  1.00 82.90      A    C  
ATOM   1350  CD1 LEU A 173     -24.184  34.292 -15.893  1.00 77.19      A    C  
ATOM   1351  CD2 LEU A 173     -23.110  36.443 -15.306  1.00 77.69      A    C  
ATOM   1352  N   HIS A 174     -20.442  35.317 -19.933  1.00 88.92      A    N  
ATOM   1353  CA  HIS A 174     -19.189  35.007 -20.623  1.00 89.04      A    C  
ATOM   1354  C   HIS A 174     -18.444  36.283 -21.003  1.00 88.71      A    C  
ATOM   1355  O   HIS A 174     -17.259  36.425 -20.684  1.00 86.04      A    O  
ATOM   1356  CB  HIS A 174     -19.479  34.147 -21.858  1.00 88.88      A    C  
ATOM   1357  CG  HIS A 174     -18.226  33.626 -22.477  1.00 90.84      A    C  
ATOM   1358  CD2 HIS A 174     -17.572  32.459 -22.149  1.00 81.04      A    C  
ATOM   1359  ND1 HIS A 174     -17.458  34.237 -23.450  1.00 79.19      A    N  
ATOM   1360  CE1 HIS A 174     -16.394  33.454 -23.696  1.00 83.42      A    C  
ATOM   1361  NE2 HIS A 174     -16.428  32.366 -22.921  1.00 86.04      A    N  
ATOM   1362  N   THR A 175     -19.143  37.244 -21.558  1.00 87.60      A    N  
ATOM   1363  CA  THR A 175     -18.584  38.557 -21.908  1.00 85.88      A    C  
ATOM   1364  C   THR A 175     -18.008  39.271 -20.679  1.00 85.53      A    C  
ATOM   1365  O   THR A 175     -16.873  39.757 -20.714  1.00 82.83      A    O  
ATOM   1366  CB  THR A 175     -19.655  39.432 -22.572  1.00 84.74      A    C  
ATOM   1367  CG2 THR A 175     -19.078  40.735 -23.107  1.00 72.02      A    C  
ATOM   1368  OG1 THR A 175     -20.242  38.801 -23.688  1.00 71.44      A    O  
ATOM   1369  N   PHE A 176     -18.730  39.291 -19.570  1.00 86.57      A    N  
ATOM   1370  CA  PHE A 176     -18.231  39.873 -18.323  1.00 84.44      A    C  
ATOM   1371  C   PHE A 176     -17.049  39.100 -17.729  1.00 84.81      A    C  
ATOM   1372  O   PHE A 176     -16.116  39.713 -17.201  1.00 82.59      A    O  
ATOM   1373  CB  PHE A 176     -19.354  39.950 -17.286  1.00 82.87      A    C  
ATOM   1374  CG  PHE A 176     -20.460  40.939 -17.558  1.00 79.21      A    C  
ATOM   1375  CD1 PHE A 176     -20.269  42.066 -18.384  1.00 74.02      A    C  
ATOM   1376  CD2 PHE A 176     -21.695  40.769 -16.906  1.00 72.73      A    C  
ATOM   1377  CE1 PHE A 176     -21.304  43.008 -18.549  1.00 67.61      A    C  
ATOM   1378  CE2 PHE A 176     -22.721  41.702 -17.069  1.00 67.71      A    C  
ATOM   1379  CZ  PHE A 176     -22.537  42.825 -17.888  1.00 68.60      A    C  
ATOM   1380  N   TYR A 177     -17.045  37.780 -17.825  1.00 86.48      A    N  
ATOM   1381  CA  TYR A 177     -15.934  36.960 -17.351  1.00 85.25      A    C  
ATOM   1382  C   TYR A 177     -14.665  37.202 -18.170  1.00 84.84      A    C  
ATOM   1383  O   TYR A 177     -13.603  37.436 -17.591  1.00 82.36      A    O  
ATOM   1384  CB  TYR A 177     -16.337  35.477 -17.374  1.00 85.49      A    C  
ATOM   1385  CG  TYR A 177     -15.175  34.574 -17.021  1.00 87.01      A    C  
ATOM   1386  CD1 TYR A 177     -14.377  33.996 -18.037  1.00 82.89      A    C  
ATOM   1387  CD2 TYR A 177     -14.831  34.358 -15.669  1.00 83.17      A    C  
ATOM   1388  CE1 TYR A 177     -13.261  33.221 -17.706  1.00 81.35      A    C  
ATOM   1389  CE2 TYR A 177     -13.713  33.588 -15.334  1.00 81.54      A    C  
ATOM   1390  CZ  TYR A 177     -12.924  33.024 -16.349  1.00 84.10      A    C  
ATOM   1391  OH  TYR A 177     -11.816  32.283 -16.021  1.00 82.75      A    O  
ATOM   1392  N   MET A 178     -14.782  37.207 -19.490  1.00 86.30      A    N  
ATOM   1393  CA  MET A 178     -13.657  37.447 -20.394  1.00 85.39      A    C  
ATOM   1394  C   MET A 178     -13.102  38.862 -20.221  1.00 85.36      A    C  
ATOM   1395  O   MET A 178     -11.896  39.028 -19.986  1.00 80.34      A    O  
ATOM   1396  CB  MET A 178     -14.099  37.182 -21.840  1.00 84.03      A    C  
ATOM   1397  CG  MET A 178     -14.300  35.680 -22.116  1.00 82.93      A    C  
ATOM   1398  SD  MET A 178     -12.775  34.692 -22.040  1.00 81.02      A    S  
ATOM   1399  CE  MET A 178     -12.111  35.059 -23.676  1.00 71.28      A    C  
ATOM   1400  N   GLY A 179     -13.967  39.860 -20.225  1.00 82.00      A    N  
ATOM   1401  CA  GLY A 179     -13.580  41.263 -20.099  1.00 79.34      A    C  
ATOM   1402  C   GLY A 179     -13.487  41.802 -18.666  1.00 80.70      A    C  
ATOM   1403  O   GLY A 179     -13.475  43.015 -18.499  1.00 76.34      A    O  
ATOM   1404  N   ARG A 180     -13.435  40.945 -17.638  1.00 81.03      A    N  
ATOM   1405  CA  ARG A 180     -13.540  41.392 -16.229  1.00 78.71      A    C  
ATOM   1406  C   ARG A 180     -12.527  42.466 -15.823  1.00 78.46      A    C  
ATOM   1407  O   ARG A 180     -12.836  43.294 -14.976  1.00 75.87      A    O  
ATOM   1408  CB  ARG A 180     -13.457  40.178 -15.277  1.00 75.31      A    C  
ATOM   1409  CG  ARG A 180     -12.037  39.589 -15.182  1.00 70.56      A    C  
ATOM   1410  CD  ARG A 180     -11.973  38.348 -14.300  1.00 69.18      A    C  
ATOM   1411  NE  ARG A 180     -10.583  37.865 -14.228  1.00 62.31      A    N  
ATOM   1412  CZ  ARG A 180     -10.126  36.849 -13.511  1.00 58.79      A    C  
ATOM   1413  NH1 ARG A 180     -10.928  36.128 -12.771  1.00 54.38      A    N1+
ATOM   1414  NH2 ARG A 180      -8.861  36.559 -13.533  1.00 52.49      A    N  
ATOM   1415  N   GLU A 181     -11.345  42.447 -16.428  1.00 78.00      A    N  
ATOM   1416  CA  GLU A 181     -10.269  43.403 -16.152  1.00 75.87      A    C  
ATOM   1417  C   GLU A 181     -10.454  44.730 -16.901  1.00 75.85      A    C  
ATOM   1418  O   GLU A 181      -9.935  45.761 -16.474  1.00 70.68      A    O  
ATOM   1419  CB  GLU A 181      -8.929  42.738 -16.500  1.00 72.51      A    C  
ATOM   1420  CG  GLU A 181      -8.603  41.607 -15.508  1.00 67.77      A    C  
ATOM   1421  CD  GLU A 181      -7.520  40.640 -15.976  1.00 61.29      A    C  
ATOM   1422  OE1 GLU A 181      -7.629  39.445 -15.586  1.00 53.51      A    O  
ATOM   1423  OE2 GLU A 181      -6.635  41.058 -16.755  1.00 56.78      A    O1-
ATOM   1424  N   ALA A 182     -11.231  44.733 -17.984  1.00 73.80      A    N  
ATOM   1425  CA  ALA A 182     -11.488  45.882 -18.844  1.00 73.04      A    C  
ATOM   1426  C   ALA A 182     -12.872  46.519 -18.614  1.00 74.50      A    C  
ATOM   1427  O   ALA A 182     -13.223  47.493 -19.276  1.00 69.02      A    O  
ATOM   1428  CB  ALA A 182     -11.273  45.447 -20.292  1.00 69.31      A    C  
ATOM   1429  N   LEU A 183     -13.674  46.001 -17.683  1.00 74.63      A    N  
ATOM   1430  CA  LEU A 183     -15.032  46.504 -17.416  1.00 72.34      A    C  
ATOM   1431  C   LEU A 183     -15.057  47.989 -17.049  1.00 72.91      A    C  
ATOM   1432  O   LEU A 183     -15.980  48.700 -17.444  1.00 68.45      A    O  
ATOM   1433  CB  LEU A 183     -15.677  45.685 -16.280  1.00 70.12      A    C  
ATOM   1434  CG  LEU A 183     -16.153  44.286 -16.696  1.00 67.13      A    C  
ATOM   1435  CD1 LEU A 183     -16.550  43.482 -15.454  1.00 63.23      A    C  
ATOM   1436  CD2 LEU A 183     -17.377  44.341 -17.614  1.00 63.35      A    C  
ATOM   1437  N   GLY A 184     -14.050  48.464 -16.334  1.00 72.04      A    N  
ATOM   1438  CA  GLY A 184     -13.928  49.878 -15.957  1.00 70.30      A    C  
ATOM   1439  C   GLY A 184     -13.589  50.826 -17.112  1.00 71.29      A    C  
ATOM   1440  O   GLY A 184     -13.682  52.034 -16.937  1.00 66.75      A    O  
ATOM   1441  N   GLN A 185     -13.218  50.284 -18.282  1.00 72.73      A    N  
ATOM   1442  CA  GLN A 185     -12.850  51.067 -19.465  1.00 71.70      A    C  
ATOM   1443  C   GLN A 185     -14.036  51.321 -20.407  1.00 72.36      A    C  
ATOM   1444  O   GLN A 185     -13.901  52.055 -21.386  1.00 66.59      A    O  
ATOM   1445  CB  GLN A 185     -11.722  50.356 -20.220  1.00 69.38      A    C  
ATOM   1446  CG  GLN A 185     -10.469  50.099 -19.351  1.00 67.23      A    C  
ATOM   1447  CD  GLN A 185      -9.391  49.328 -20.115  1.00 62.96      A    C  
ATOM   1448  NE2 GLN A 185      -8.328  48.933 -19.451  1.00 55.50      A    N  
ATOM   1449  OE1 GLN A 185      -9.476  49.072 -21.301  1.00 56.75      A    O  
ATOM   1450  N   LEU A 186     -15.180  50.689 -20.148  1.00 71.78      A    N  
ATOM   1451  CA  LEU A 186     -16.364  50.836 -20.978  1.00 69.37      A    C  
ATOM   1452  C   LEU A 186     -17.030  52.201 -20.771  1.00 69.96      A    C  
ATOM   1453  O   LEU A 186     -17.223  52.661 -19.641  1.00 66.52      A    O  
ATOM   1454  CB  LEU A 186     -17.364  49.703 -20.695  1.00 66.40      A    C  
ATOM   1455  CG  LEU A 186     -16.866  48.293 -21.070  1.00 63.51      A    C  
ATOM   1456  CD1 LEU A 186     -17.903  47.270 -20.616  1.00 59.38      A    C  
ATOM   1457  CD2 LEU A 186     -16.651  48.134 -22.570  1.00 61.33      A    C  
ATOM   1458  N   GLU A 187     -17.443  52.801 -21.866  1.00 67.59      A    N  
ATOM   1459  CA  GLU A 187     -18.158  54.074 -21.874  1.00 66.05      A    C  
ATOM   1460  C   GLU A 187     -19.676  53.841 -21.849  1.00 65.12      A    C  
ATOM   1461  O   GLU A 187     -20.244  53.198 -22.733  1.00 59.01      A    O  
ATOM   1462  CB  GLU A 187     -17.751  54.903 -23.097  1.00 62.27      A    C  
ATOM   1463  CG  GLU A 187     -16.265  55.317 -23.090  1.00 57.39      A    C  
ATOM   1464  CD  GLU A 187     -15.858  56.115 -24.343  1.00 50.82      A    C  
ATOM   1465  OE1 GLU A 187     -14.681  56.508 -24.412  1.00 44.44      A    O  
ATOM   1466  OE2 GLU A 187     -16.717  56.315 -25.227  1.00 50.10      A    O1-
ATOM   1467  N   GLY A 188     -20.358  54.395 -20.861  1.00 63.59      A    N  
ATOM   1468  CA  GLY A 188     -21.813  54.333 -20.740  1.00 62.43      A    C  
ATOM   1469  C   GLY A 188     -22.292  54.086 -19.314  1.00 62.65      A    C  
ATOM   1470  O   GLY A 188     -21.509  53.832 -18.407  1.00 58.61      A    O  
ATOM   1471  N   VAL A 189     -23.625  54.156 -19.122  1.00 60.95      A    N  
ATOM   1472  CA  VAL A 189     -24.228  54.115 -17.779  1.00 60.41      A    C  
ATOM   1473  C   VAL A 189     -24.689  52.705 -17.395  1.00 61.12      A    C  
ATOM   1474  O   VAL A 189     -24.526  52.286 -16.256  1.00 56.49      A    O  
ATOM   1475  CB  VAL A 189     -25.401  55.109 -17.665  1.00 55.36      A    C  
ATOM   1476  CG1 VAL A 189     -25.905  55.228 -16.228  1.00 49.05      A    C  
ATOM   1477  CG2 VAL A 189     -25.005  56.517 -18.129  1.00 49.42      A    C  
ATOM   1478  N   THR A 190     -25.253  51.956 -18.361  1.00 64.02      A    N  
ATOM   1479  CA  THR A 190     -25.760  50.598 -18.131  1.00 64.40      A    C  
ATOM   1480  C   THR A 190     -25.025  49.605 -19.019  1.00 65.95      A    C  
ATOM   1481  O   THR A 190     -24.745  49.910 -20.177  1.00 61.30      A    O  
ATOM   1482  CB  THR A 190     -27.277  50.482 -18.380  1.00 59.15      A    C  
ATOM   1483  CG2 THR A 190     -28.099  51.394 -17.479  1.00 52.72      A    C  
ATOM   1484  OG1 THR A 190     -27.601  50.791 -19.708  1.00 53.60      A    O  
ATOM   1485  N   PHE A 191     -24.801  48.395 -18.532  1.00 65.92      A    N  
ATOM   1486  CA  PHE A 191     -24.057  47.359 -19.267  1.00 64.55      A    C  
ATOM   1487  C   PHE A 191     -24.645  47.015 -20.645  1.00 65.22      A    C  
ATOM   1488  O   PHE A 191     -23.923  46.601 -21.537  1.00 61.39      A    O  
ATOM   1489  CB  PHE A 191     -23.950  46.106 -18.395  1.00 60.70      A    C  
ATOM   1490  CG  PHE A 191     -25.261  45.364 -18.202  1.00 58.45      A    C  
ATOM   1491  CD1 PHE A 191     -26.082  45.638 -17.096  1.00 54.85      A    C  
ATOM   1492  CD2 PHE A 191     -25.662  44.383 -19.130  1.00 53.74      A    C  
ATOM   1493  CE1 PHE A 191     -27.298  44.950 -16.924  1.00 49.43      A    C  
ATOM   1494  CE2 PHE A 191     -26.877  43.697 -18.962  1.00 50.77      A    C  
ATOM   1495  CZ  PHE A 191     -27.699  43.983 -17.863  1.00 49.87      A    C  
ATOM   1496  N   LEU A 192     -25.943  47.221 -20.844  1.00 65.84      A    N  
ATOM   1497  CA  LEU A 192     -26.621  46.993 -22.132  1.00 64.70      A    C  
ATOM   1498  C   LEU A 192     -26.356  48.100 -23.160  1.00 65.94      A    C  
ATOM   1499  O   LEU A 192     -26.504  47.873 -24.360  1.00 61.63      A    O  
ATOM   1500  CB  LEU A 192     -28.131  46.887 -21.882  1.00 60.54      A    C  
ATOM   1501  CG  LEU A 192     -28.560  45.616 -21.118  1.00 56.92      A    C  
ATOM   1502  CD1 LEU A 192     -30.004  45.782 -20.663  1.00 53.57      A    C  
ATOM   1503  CD2 LEU A 192     -28.474  44.372 -21.993  1.00 52.88      A    C  
ATOM   1504  N   THR A 193     -26.028  49.295 -22.713  1.00 68.18      A    N  
ATOM   1505  CA  THR A 193     -25.801  50.473 -23.566  1.00 67.51      A    C  
ATOM   1506  C   THR A 193     -24.341  50.910 -23.598  1.00 68.67      A    C  
ATOM   1507  O   THR A 193     -23.998  51.826 -24.338  1.00 63.06      A    O  
ATOM   1508  CB  THR A 193     -26.698  51.646 -23.141  1.00 62.62      A    C  
ATOM   1509  CG2 THR A 193     -28.185  51.324 -23.322  1.00 56.16      A    C  
ATOM   1510  OG1 THR A 193     -26.515  51.970 -21.776  1.00 57.29      A    O  
ATOM   1511  N   GLN A 194     -23.494  50.254 -22.812  1.00 69.81      A    N  
ATOM   1512  CA  GLN A 194     -22.064  50.505 -22.804  1.00 70.18      A    C  
ATOM   1513  C   GLN A 194     -21.440  50.208 -24.170  1.00 71.80      A    C  
ATOM   1514  O   GLN A 194     -21.824  49.279 -24.883  1.00 69.60      A    O  
ATOM   1515  CB  GLN A 194     -21.387  49.695 -21.695  1.00 66.54      A    C  
ATOM   1516  CG  GLN A 194     -21.409  50.456 -20.366  1.00 64.43      A    C  
ATOM   1517  CD  GLN A 194     -20.896  49.641 -19.176  1.00 61.60      A    C  
ATOM   1518  NE2 GLN A 194     -20.521  50.293 -18.107  1.00 55.44      A    N  
ATOM   1519  OE1 GLN A 194     -20.834  48.432 -19.188  1.00 57.24      A    O  
ATOM   1520  N   ARG A 195     -20.455  51.009 -24.525  1.00 73.53      A    N  
ATOM   1521  CA  ARG A 195     -19.640  50.847 -25.729  1.00 74.66      A    C  
ATOM   1522  C   ARG A 195     -18.180  50.644 -25.353  1.00 75.56      A    C  
ATOM   1523  O   ARG A 195     -17.759  50.980 -24.248  1.00 71.62      A    O  
ATOM   1524  CB  ARG A 195     -19.836  52.041 -26.664  1.00 70.96      A    C  
ATOM   1525  CG  ARG A 195     -21.270  52.092 -27.202  1.00 66.33      A    C  
ATOM   1526  CD  ARG A 195     -21.390  53.148 -28.300  1.00 63.14      A    C  
ATOM   1527  NE  ARG A 195     -22.752  53.212 -28.834  1.00 54.17      A    N  
ATOM   1528  CZ  ARG A 195     -23.125  53.869 -29.916  1.00 48.19      A    C  
ATOM   1529  NH1 ARG A 195     -22.279  54.555 -30.630  1.00 44.91      A    N1+
ATOM   1530  NH2 ARG A 195     -24.379  53.852 -30.292  1.00 42.20      A    N  
ATOM   1531  N   ALA A 196     -17.428  50.094 -26.276  1.00 72.83      A    N  
ATOM   1532  CA  ALA A 196     -15.987  50.011 -26.161  1.00 71.16      A    C  
ATOM   1533  C   ALA A 196     -15.359  51.415 -26.143  1.00 71.90      A    C  
ATOM   1534  O   ALA A 196     -15.929  52.346 -26.720  1.00 69.47      A    O  
ATOM   1535  CB  ALA A 196     -15.460  49.179 -27.332  1.00 69.10      A    C  
ATOM   1536  N   PRO A 197     -14.173  51.594 -25.572  1.00 72.77      A    N  
ATOM   1537  CA  PRO A 197     -13.406  52.823 -25.662  1.00 71.51      A    C  
ATOM   1538  C   PRO A 197     -13.197  53.222 -27.126  1.00 71.98      A    C  
ATOM   1539  O   PRO A 197     -12.810  52.401 -27.954  1.00 65.46      A    O  
ATOM   1540  CB  PRO A 197     -12.067  52.538 -24.959  1.00 69.28      A    C  
ATOM   1541  CG  PRO A 197     -12.351  51.331 -24.076  1.00 69.67      A    C  
ATOM   1542  CD  PRO A 197     -13.449  50.582 -24.828  1.00 73.86      A    C  
ATOM   1543  N   GLY A 198     -13.508  54.457 -27.467  1.00 65.22      A    N  
ATOM   1544  CA  GLY A 198     -13.464  54.935 -28.849  1.00 62.67      A    C  
ATOM   1545  C   GLY A 198     -14.648  54.491 -29.736  1.00 63.54      A    C  
ATOM   1546  O   GLY A 198     -14.660  54.775 -30.931  1.00 56.91      A    O  
ATOM   1547  N   GLY A 199     -15.647  53.812 -29.174  1.00 64.99      A    N  
ATOM   1548  CA  GLY A 199     -16.843  53.330 -29.857  1.00 63.57      A    C  
ATOM   1549  C   GLY A 199     -16.710  51.898 -30.389  1.00 64.57      A    C  
ATOM   1550  O   GLY A 199     -15.631  51.358 -30.566  1.00 57.61      A    O  
ATOM   1551  N   GLY A 200     -17.869  51.278 -30.664  1.00 66.22      A    N  
ATOM   1552  CA  GLY A 200     -17.955  49.888 -31.111  1.00 67.41      A    C  
ATOM   1553  C   GLY A 200     -18.749  48.990 -30.152  1.00 70.91      A    C  
ATOM   1554  O   GLY A 200     -19.382  49.470 -29.207  1.00 65.53      A    O  
ATOM   1555  N   SER A 201     -18.736  47.695 -30.431  1.00 75.14      A    N  
ATOM   1556  CA  SER A 201     -19.435  46.707 -29.598  1.00 75.44      A    C  
ATOM   1557  C   SER A 201     -18.659  46.447 -28.297  1.00 76.39      A    C  
ATOM   1558  O   SER A 201     -17.528  45.958 -28.337  1.00 72.62      A    O  
ATOM   1559  CB  SER A 201     -19.627  45.404 -30.375  1.00 72.98      A    C  
ATOM   1560  OG  SER A 201     -20.204  44.411 -29.543  1.00 65.61      A    O  
ATOM   1561  N   ALA A 202     -19.293  46.702 -27.155  1.00 76.93      A    N  
ATOM   1562  CA  ALA A 202     -18.715  46.406 -25.850  1.00 76.46      A    C  
ATOM   1563  C   ALA A 202     -18.438  44.905 -25.676  1.00 79.03      A    C  
ATOM   1564  O   ALA A 202     -17.389  44.536 -25.164  1.00 76.63      A    O  
ATOM   1565  CB  ALA A 202     -19.667  46.922 -24.767  1.00 73.24      A    C  
ATOM   1566  N   SER A 203     -19.317  44.021 -26.166  1.00 78.20      A    N  
ATOM   1567  CA  SER A 203     -19.130  42.573 -26.064  1.00 77.33      A    C  
ATOM   1568  C   SER A 203     -17.917  42.093 -26.860  1.00 79.52      A    C  
ATOM   1569  O   SER A 203     -17.088  41.368 -26.321  1.00 77.87      A    O  
ATOM   1570  CB  SER A 203     -20.393  41.825 -26.495  1.00 75.18      A    C  
ATOM   1571  OG  SER A 203     -20.768  42.136 -27.814  1.00 67.56      A    O  
ATOM   1572  N   GLN A 204     -17.746  42.536 -28.086  1.00 79.09      A    N  
ATOM   1573  CA  GLN A 204     -16.576  42.192 -28.902  1.00 78.53      A    C  
ATOM   1574  C   GLN A 204     -15.272  42.706 -28.280  1.00 80.60      A    C  
ATOM   1575  O   GLN A 204     -14.261  42.004 -28.323  1.00 78.27      A    O  
ATOM   1576  CB  GLN A 204     -16.724  42.765 -30.315  1.00 77.12      A    C  
ATOM   1577  CG  GLN A 204     -17.738  41.988 -31.155  1.00 73.13      A    C  
ATOM   1578  CD  GLN A 204     -17.905  42.573 -32.560  1.00 67.56      A    C  
ATOM   1579  NE2 GLN A 204     -18.546  41.861 -33.456  1.00 56.84      A    N  
ATOM   1580  OE1 GLN A 204     -17.484  43.676 -32.872  1.00 59.31      A    O  
ATOM   1581  N   TYR A 205     -15.299  43.907 -27.695  1.00 80.92      A    N  
ATOM   1582  CA  TYR A 205     -14.136  44.468 -27.013  1.00 80.53      A    C  
ATOM   1583  C   TYR A 205     -13.747  43.641 -25.777  1.00 81.95      A    C  
ATOM   1584  O   TYR A 205     -12.582  43.285 -25.634  1.00 80.69      A    O  
ATOM   1585  CB  TYR A 205     -14.434  45.923 -26.639  1.00 79.26      A    C  
ATOM   1586  CG  TYR A 205     -13.278  46.588 -25.928  1.00 77.34      A    C  
ATOM   1587  CD1 TYR A 205     -13.296  46.744 -24.529  1.00 72.40      A    C  
ATOM   1588  CD2 TYR A 205     -12.152  47.013 -26.660  1.00 72.58      A    C  
ATOM   1589  CE1 TYR A 205     -12.203  47.325 -23.863  1.00 69.75      A    C  
ATOM   1590  CE2 TYR A 205     -11.055  47.593 -26.009  1.00 70.51      A    C  
ATOM   1591  CZ  TYR A 205     -11.081  47.747 -24.607  1.00 72.71      A    C  
ATOM   1592  OH  TYR A 205      -9.999  48.307 -23.969  1.00 71.38      A    O  
ATOM   1593  N   LEU A 206     -14.705  43.277 -24.952  1.00 79.45      A    N  
ATOM   1594  CA  LEU A 206     -14.472  42.483 -23.750  1.00 77.02      A    C  
ATOM   1595  C   LEU A 206     -13.978  41.060 -24.074  1.00 78.84      A    C  
ATOM   1596  O   LEU A 206     -13.040  40.583 -23.443  1.00 78.61      A    O  
ATOM   1597  CB  LEU A 206     -15.759  42.437 -22.914  1.00 76.19      A    C  
ATOM   1598  CG  LEU A 206     -16.174  43.773 -22.272  1.00 77.09      A    C  
ATOM   1599  CD1 LEU A 206     -17.543  43.603 -21.586  1.00 72.00      A    C  
ATOM   1600  CD2 LEU A 206     -15.180  44.256 -21.220  1.00 74.59      A    C  
ATOM   1601  N   GLU A 207     -14.532  40.405 -25.098  1.00 83.16      A    N  
ATOM   1602  CA  GLU A 207     -14.057  39.100 -25.586  1.00 80.68      A    C  
ATOM   1603  C   GLU A 207     -12.618  39.194 -26.132  1.00 82.53      A    C  
ATOM   1604  O   GLU A 207     -11.780  38.342 -25.842  1.00 81.25      A    O  
ATOM   1605  CB  GLU A 207     -15.001  38.578 -26.681  1.00 78.82      A    C  
ATOM   1606  CG  GLU A 207     -16.366  38.077 -26.161  1.00 77.28      A    C  
ATOM   1607  CD  GLU A 207     -16.283  36.820 -25.285  1.00 75.03      A    C  
ATOM   1608  OE1 GLU A 207     -17.281  36.535 -24.590  1.00 66.43      A    O  
ATOM   1609  OE2 GLU A 207     -15.242  36.132 -25.301  1.00 70.81      A    O1-
ATOM   1610  N   ALA A 208     -12.305  40.242 -26.878  1.00 80.64      A    N  
ATOM   1611  CA  ALA A 208     -10.963  40.462 -27.415  1.00 79.02      A    C  
ATOM   1612  C   ALA A 208      -9.929  40.720 -26.309  1.00 79.76      A    C  
ATOM   1613  O   ALA A 208      -8.814  40.209 -26.400  1.00 77.63      A    O  
ATOM   1614  CB  ALA A 208     -11.014  41.608 -28.424  1.00 78.15      A    C  
ATOM   1615  N   GLU A 209     -10.282  41.477 -25.269  1.00 79.84      A    N  
ATOM   1616  CA  GLU A 209      -9.432  41.651 -24.086  1.00 78.24      A    C  
ATOM   1617  C   GLU A 209      -9.239  40.330 -23.327  1.00 79.76      A    C  
ATOM   1618  O   GLU A 209      -8.109  39.966 -22.987  1.00 76.64      A    O  
ATOM   1619  CB  GLU A 209     -10.012  42.734 -23.162  1.00 76.28      A    C  
ATOM   1620  CG  GLU A 209      -9.574  44.165 -23.552  1.00 71.67      A    C  
ATOM   1621  CD  GLU A 209      -8.043  44.341 -23.530  1.00 66.39      A    C  
ATOM   1622  OE1 GLU A 209      -7.525  45.084 -24.389  1.00 58.33      A    O  
ATOM   1623  OE2 GLU A 209      -7.367  43.672 -22.721  1.00 60.14      A    O1-
ATOM   1624  N   GLY A 210     -10.297  39.561 -23.145  1.00 80.18      A    N  
ATOM   1625  CA  GLY A 210     -10.215  38.236 -22.535  1.00 77.20      A    C  
ATOM   1626  C   GLY A 210      -9.305  37.276 -23.301  1.00 80.39      A    C  
ATOM   1627  O   GLY A 210      -8.497  36.572 -22.694  1.00 77.90      A    O  
ATOM   1628  N   ALA A 211      -9.334  37.314 -24.642  1.00 80.32      A    N  
ATOM   1629  CA  ALA A 211      -8.496  36.496 -25.513  1.00 77.92      A    C  
ATOM   1630  C   ALA A 211      -6.984  36.813 -25.412  1.00 80.27      A    C  
ATOM   1631  O   ALA A 211      -6.160  36.007 -25.850  1.00 77.20      A    O  
ATOM   1632  CB  ALA A 211      -8.992  36.662 -26.948  1.00 75.53      A    C  
ATOM   1633  N   ARG A 212      -6.615  37.952 -24.846  1.00 78.04      A    N  
ATOM   1634  CA  ARG A 212      -5.220  38.358 -24.620  1.00 77.74      A    C  
ATOM   1635  C   ARG A 212      -4.631  37.824 -23.311  1.00 79.57      A    C  
ATOM   1636  O   ARG A 212      -3.434  37.971 -23.088  1.00 75.68      A    O  
ATOM   1637  CB  ARG A 212      -5.094  39.891 -24.651  1.00 75.29      A    C  
ATOM   1638  CG  ARG A 212      -5.419  40.488 -26.031  1.00 70.89      A    C  
ATOM   1639  CD  ARG A 212      -5.386  42.005 -25.932  1.00 68.24      A    C  
ATOM   1640  NE  ARG A 212      -5.900  42.647 -27.151  1.00 60.19      A    N  
ATOM   1641  CZ  ARG A 212      -6.086  43.951 -27.294  1.00 53.41      A    C  
ATOM   1642  NH1 ARG A 212      -5.728  44.800 -26.378  1.00 50.09      A    N1+
ATOM   1643  NH2 ARG A 212      -6.647  44.420 -28.371  1.00 48.20      A    N  
ATOM   1644  N   ARG A 213      -5.426  37.197 -22.465  1.00 79.79      A    N  
ATOM   1645  CA  ARG A 213      -4.949  36.627 -21.207  1.00 78.66      A    C  
ATOM   1646  C   ARG A 213      -3.900  35.535 -21.442  1.00 78.93      A    C  
ATOM   1647  O   ARG A 213      -3.878  34.881 -22.486  1.00 75.89      A    O  
ATOM   1648  CB  ARG A 213      -6.114  36.095 -20.375  1.00 76.84      A    C  
ATOM   1649  CG  ARG A 213      -7.027  37.222 -19.886  1.00 75.03      A    C  
ATOM   1650  CD  ARG A 213      -8.118  36.640 -19.003  1.00 74.53      A    C  
ATOM   1651  NE  ARG A 213      -9.030  37.694 -18.554  1.00 69.65      A    N  
ATOM   1652  CZ  ARG A 213     -10.205  37.524 -18.003  1.00 66.57      A    C  
ATOM   1653  NH1 ARG A 213     -10.646  36.349 -17.663  1.00 62.71      A    N1+
ATOM   1654  NH2 ARG A 213     -10.951  38.562 -17.805  1.00 59.97      A    N  
ATOM   1655  N   ALA A 214      -3.049  35.320 -20.446  1.00 76.97      A    N  
ATOM   1656  CA  ALA A 214      -1.858  34.484 -20.569  1.00 74.80      A    C  
ATOM   1657  C   ALA A 214      -2.134  33.025 -20.982  1.00 78.41      A    C  
ATOM   1658  O   ALA A 214      -1.371  32.441 -21.754  1.00 72.57      A    O  
ATOM   1659  CB  ALA A 214      -1.116  34.536 -19.230  1.00 67.57      A    C  
ATOM   1660  N   LYS A 215      -3.225  32.417 -20.497  1.00 80.34      A    N  
ATOM   1661  CA  LYS A 215      -3.526  31.020 -20.815  1.00 80.62      A    C  
ATOM   1662  C   LYS A 215      -4.063  30.884 -22.244  1.00 83.38      A    C  
ATOM   1663  O   LYS A 215      -5.015  31.557 -22.620  1.00 80.76      A    O  
ATOM   1664  CB  LYS A 215      -4.484  30.416 -19.786  1.00 77.07      A    C  
ATOM   1665  CG  LYS A 215      -3.845  30.312 -18.387  1.00 74.05      A    C  
ATOM   1666  CD  LYS A 215      -4.739  29.514 -17.428  1.00 71.09      A    C  
ATOM   1667  CE  LYS A 215      -4.063  29.364 -16.073  1.00 63.63      A    C  
ATOM   1668  NZ  LYS A 215      -4.787  28.445 -15.156  1.00 57.18      A    N1+
ATOM   1669  N   SER A 216      -3.486  29.953 -23.007  1.00 83.81      A    N  
ATOM   1670  CA  SER A 216      -3.790  29.743 -24.427  1.00 83.64      A    C  
ATOM   1671  C   SER A 216      -5.267  29.465 -24.733  1.00 86.76      A    C  
ATOM   1672  O   SER A 216      -5.761  29.879 -25.778  1.00 82.22      A    O  
ATOM   1673  CB  SER A 216      -2.947  28.581 -24.955  1.00 78.57      A    C  
ATOM   1674  OG  SER A 216      -3.189  27.411 -24.191  1.00 69.72      A    O  
ATOM   1675  N   TYR A 217      -5.983  28.822 -23.825  1.00 87.72      A    N  
ATOM   1676  CA  TYR A 217      -7.389  28.481 -24.026  1.00 88.93      A    C  
ATOM   1677  C   TYR A 217      -8.321  29.698 -24.068  1.00 90.87      A    C  
ATOM   1678  O   TYR A 217      -9.406  29.591 -24.633  1.00 87.88      A    O  
ATOM   1679  CB  TYR A 217      -7.843  27.460 -22.976  1.00 86.38      A    C  
ATOM   1680  CG  TYR A 217      -7.762  27.913 -21.538  1.00 88.10      A    C  
ATOM   1681  CD1 TYR A 217      -6.862  27.284 -20.645  1.00 82.04      A    C  
ATOM   1682  CD2 TYR A 217      -8.622  28.915 -21.038  1.00 82.39      A    C  
ATOM   1683  CE1 TYR A 217      -6.838  27.641 -19.297  1.00 80.62      A    C  
ATOM   1684  CE2 TYR A 217      -8.591  29.288 -19.690  1.00 80.99      A    C  
ATOM   1685  CZ  TYR A 217      -7.701  28.641 -18.815  1.00 83.74      A    C  
ATOM   1686  OH  TYR A 217      -7.698  28.985 -17.488  1.00 82.24      A    O  
ATOM   1687  N   PHE A 218      -7.933  30.859 -23.546  1.00 89.49      A    N  
ATOM   1688  CA  PHE A 218      -8.794  32.042 -23.604  1.00 89.47      A    C  
ATOM   1689  C   PHE A 218      -9.070  32.518 -25.034  1.00 90.28      A    C  
ATOM   1690  O   PHE A 218     -10.175  32.954 -25.326  1.00 87.80      A    O  
ATOM   1691  CB  PHE A 218      -8.177  33.188 -22.781  1.00 87.61      A    C  
ATOM   1692  CG  PHE A 218      -8.327  33.027 -21.296  1.00 88.37      A    C  
ATOM   1693  CD1 PHE A 218      -9.601  33.067 -20.699  1.00 83.61      A    C  
ATOM   1694  CD2 PHE A 218      -7.199  32.880 -20.476  1.00 84.06      A    C  
ATOM   1695  CE1 PHE A 218      -9.745  32.949 -19.311  1.00 81.92      A    C  
ATOM   1696  CE2 PHE A 218      -7.333  32.765 -19.084  1.00 82.33      A    C  
ATOM   1697  CZ  PHE A 218      -8.609  32.796 -18.496  1.00 84.76      A    C  
ATOM   1698  N   LYS A 219      -8.100  32.363 -25.953  1.00 88.64      A    N  
ATOM   1699  CA  LYS A 219      -8.306  32.653 -27.379  1.00 87.89      A    C  
ATOM   1700  C   LYS A 219      -9.364  31.744 -27.986  1.00 88.60      A    C  
ATOM   1701  O   LYS A 219     -10.189  32.202 -28.770  1.00 86.13      A    O  
ATOM   1702  CB  LYS A 219      -6.983  32.503 -28.151  1.00 86.63      A    C  
ATOM   1703  CG  LYS A 219      -6.403  33.866 -28.517  1.00 77.10      A    C  
ATOM   1704  CD  LYS A 219      -5.113  33.708 -29.308  1.00 72.82      A    C  
ATOM   1705  CE  LYS A 219      -4.574  35.077 -29.688  1.00 61.82      A    C  
ATOM   1706  NZ  LYS A 219      -3.279  34.989 -30.414  1.00 53.74      A    N1+
ATOM   1707  N   GLU A 220      -9.342  30.478 -27.618  1.00 89.41      A    N  
ATOM   1708  CA  GLU A 220     -10.300  29.502 -28.116  1.00 89.13      A    C  
ATOM   1709  C   GLU A 220     -11.690  29.707 -27.502  1.00 90.54      A    C  
ATOM   1710  O   GLU A 220     -12.685  29.624 -28.209  1.00 88.73      A    O  
ATOM   1711  CB  GLU A 220      -9.747  28.089 -27.875  1.00 88.12      A    C  
ATOM   1712  CG  GLU A 220     -10.495  27.004 -28.651  1.00 82.01      A    C  
ATOM   1713  CD  GLU A 220     -10.446  27.164 -30.188  1.00 81.14      A    C  
ATOM   1714  OE1 GLU A 220     -11.213  26.463 -30.865  1.00 71.19      A    O  
ATOM   1715  OE2 GLU A 220      -9.689  28.006 -30.723  1.00 74.25      A    O1-
ATOM   1716  N   LEU A 221     -11.769  30.098 -26.233  1.00 89.74      A    N  
ATOM   1717  CA  LEU A 221     -13.037  30.469 -25.592  1.00 89.52      A    C  
ATOM   1718  C   LEU A 221     -13.678  31.690 -26.257  1.00 90.32      A    C  
ATOM   1719  O   LEU A 221     -14.890  31.682 -26.477  1.00 88.40      A    O  
ATOM   1720  CB  LEU A 221     -12.815  30.744 -24.097  1.00 89.37      A    C  
ATOM   1721  CG  LEU A 221     -12.464  29.503 -23.252  1.00 89.70      A    C  
ATOM   1722  CD1 LEU A 221     -12.151  29.943 -21.821  1.00 85.19      A    C  
ATOM   1723  CD2 LEU A 221     -13.602  28.487 -23.202  1.00 85.35      A    C  
ATOM   1724  N   ALA A 222     -12.900  32.703 -26.647  1.00 89.03      A    N  
ATOM   1725  CA  ALA A 222     -13.397  33.851 -27.398  1.00 87.15      A    C  
ATOM   1726  C   ALA A 222     -13.892  33.454 -28.793  1.00 87.81      A    C  
ATOM   1727  O   ALA A 222     -14.945  33.915 -29.249  1.00 85.92      A    O  
ATOM   1728  CB  ALA A 222     -12.288  34.900 -27.479  1.00 86.12      A    C  
ATOM   1729  N   ARG A 223     -13.185  32.525 -29.472  1.00 88.55      A    N  
ATOM   1730  CA  ARG A 223     -13.619  31.990 -30.768  1.00 88.26      A    C  
ATOM   1731  C   ARG A 223     -14.931  31.208 -30.650  1.00 89.29      A    C  
ATOM   1732  O   ARG A 223     -15.815  31.388 -31.475  1.00 87.24      A    O  
ATOM   1733  CB  ARG A 223     -12.505  31.105 -31.345  1.00 87.26      A    C  
ATOM   1734  CG  ARG A 223     -12.750  30.771 -32.824  1.00 80.72      A    C  
ATOM   1735  CD  ARG A 223     -11.730  29.756 -33.352  1.00 79.74      A    C  
ATOM   1736  NE  ARG A 223     -12.010  28.400 -32.859  1.00 73.02      A    N  
ATOM   1737  CZ  ARG A 223     -12.884  27.526 -33.339  1.00 68.29      A    C  
ATOM   1738  NH1 ARG A 223     -13.625  27.782 -34.384  1.00 60.10      A    N1+
ATOM   1739  NH2 ARG A 223     -13.019  26.373 -32.771  1.00 60.65      A    N  
ATOM   1740  N   LEU A 224     -15.072  30.380 -29.615  1.00 89.81      A    N  
ATOM   1741  CA  LEU A 224     -16.300  29.635 -29.332  1.00 89.02      A    C  
ATOM   1742  C   LEU A 224     -17.465  30.570 -28.981  1.00 89.99      A    C  
ATOM   1743  O   LEU A 224     -18.577  30.344 -29.462  1.00 87.69      A    O  
ATOM   1744  CB  LEU A 224     -16.037  28.640 -28.186  1.00 88.89      A    C  
ATOM   1745  CG  LEU A 224     -15.185  27.426 -28.588  1.00 88.78      A    C  
ATOM   1746  CD1 LEU A 224     -14.801  26.642 -27.332  1.00 83.06      A    C  
ATOM   1747  CD2 LEU A 224     -15.922  26.483 -29.526  1.00 83.35      A    C  
ATOM   1748  N   ALA A 225     -17.217  31.647 -28.257  1.00 88.72      A    N  
ATOM   1749  CA  ALA A 225     -18.227  32.674 -27.991  1.00 87.09      A    C  
ATOM   1750  C   ALA A 225     -18.729  33.329 -29.280  1.00 87.49      A    C  
ATOM   1751  O   ALA A 225     -19.932  33.505 -29.459  1.00 84.49      A    O  
ATOM   1752  CB  ALA A 225     -17.636  33.699 -27.019  1.00 86.16      A    C  
ATOM   1753  N   GLY A 226     -17.829  33.579 -30.235  1.00 88.05      A    N  
ATOM   1754  CA  GLY A 226     -18.208  34.029 -31.577  1.00 86.41      A    C  
ATOM   1755  C   GLY A 226     -19.069  33.027 -32.363  1.00 87.45      A    C  
ATOM   1756  O   GLY A 226     -19.838  33.435 -33.229  1.00 83.67      A    O  
ATOM   1757  N   ALA A 227     -18.986  31.742 -32.041  1.00 89.13      A    N  
ATOM   1758  CA  ALA A 227     -19.803  30.665 -32.586  1.00 88.11      A    C  
ATOM   1759  C   ALA A 227     -21.032  30.320 -31.708  1.00 89.05      A    C  
ATOM   1760  O   ALA A 227     -21.607  29.246 -31.853  1.00 84.04      A    O  
ATOM   1761  CB  ALA A 227     -18.903  29.458 -32.860  1.00 86.64      A    C  
ATOM   1762  N   ASN A 228     -21.427  31.191 -30.803  1.00 89.28      A    N  
ATOM   1763  CA  ASN A 228     -22.524  31.022 -29.839  1.00 89.48      A    C  
ATOM   1764  C   ASN A 228     -22.344  29.863 -28.830  1.00 90.40      A    C  
ATOM   1765  O   ASN A 228     -23.316  29.409 -28.229  1.00 85.72      A    O  
ATOM   1766  CB  ASN A 228     -23.878  30.978 -30.556  1.00 87.29      A    C  
ATOM   1767  CG  ASN A 228     -24.172  32.231 -31.370  1.00 83.52      A    C  
ATOM   1768  ND2 ASN A 228     -24.703  32.067 -32.551  1.00 71.07      A    N  
ATOM   1769  OD1 ASN A 228     -23.951  33.348 -30.953  1.00 72.28      A    O  
ATOM   1770  N   THR A 229     -21.121  29.414 -28.617  1.00 90.56      A    N  
ATOM   1771  CA  THR A 229     -20.789  28.443 -27.568  1.00 90.68      A    C  
ATOM   1772  C   THR A 229     -20.036  29.156 -26.452  1.00 91.78      A    C  
ATOM   1773  O   THR A 229     -18.899  29.589 -26.636  1.00 88.59      A    O  
ATOM   1774  CB  THR A 229     -19.978  27.270 -28.122  1.00 88.88      A    C  
ATOM   1775  CG2 THR A 229     -19.720  26.194 -27.071  1.00 78.45      A    C  
ATOM   1776  OG1 THR A 229     -20.691  26.650 -29.167  1.00 79.19      A    O  
ATOM   1777  N   TYR A 230     -20.658  29.274 -25.299  1.00 92.74      A    N  
ATOM   1778  CA  TYR A 230     -20.128  30.028 -24.169  1.00 92.90      A    C  
ATOM   1779  C   TYR A 230     -19.649  29.073 -23.084  1.00 93.30      A    C  
ATOM   1780  O   TYR A 230     -20.466  28.459 -22.406  1.00 90.77      A    O  
ATOM   1781  CB  TYR A 230     -21.181  30.997 -23.648  1.00 92.04      A    C  
ATOM   1782  CG  TYR A 230     -21.736  31.910 -24.710  1.00 92.66      A    C  
ATOM   1783  CD1 TYR A 230     -20.994  33.013 -25.168  1.00 88.56      A    C  
ATOM   1784  CD2 TYR A 230     -22.998  31.642 -25.285  1.00 89.48      A    C  
ATOM   1785  CE1 TYR A 230     -21.500  33.844 -26.184  1.00 87.53      A    C  
ATOM   1786  CE2 TYR A 230     -23.512  32.465 -26.299  1.00 87.88      A    C  
ATOM   1787  CZ  TYR A 230     -22.758  33.567 -26.753  1.00 89.54      A    C  
ATOM   1788  OH  TYR A 230     -23.250  34.356 -27.753  1.00 88.06      A    O  
ATOM   1789  N   ALA A 231     -18.342  28.948 -22.904  1.00 93.10      A    N  
ATOM   1790  CA  ALA A 231     -17.750  28.098 -21.885  1.00 93.17      A    C  
ATOM   1791  C   ALA A 231     -16.849  28.913 -20.947  1.00 93.67      A    C  
ATOM   1792  O   ALA A 231     -16.039  29.719 -21.393  1.00 91.08      A    O  
ATOM   1793  CB  ALA A 231     -17.003  26.946 -22.562  1.00 91.83      A    C  
ATOM   1794  N   ILE A 232     -16.981  28.670 -19.649  1.00 93.53      A    N  
ATOM   1795  CA  ILE A 232     -16.132  29.281 -18.623  1.00 93.38      A    C  
ATOM   1796  C   ILE A 232     -15.237  28.197 -18.007  1.00 93.97      A    C  
ATOM   1797  O   ILE A 232     -15.758  27.156 -17.605  1.00 92.35      A    O  
ATOM   1798  CB  ILE A 232     -16.981  30.032 -17.573  1.00 91.09      A    C  
ATOM   1799  CG1 ILE A 232     -17.634  31.268 -18.243  1.00 82.51      A    C  
ATOM   1800  CG2 ILE A 232     -16.139  30.455 -16.361  1.00 79.94      A    C  
ATOM   1801  CD1 ILE A 232     -18.474  32.151 -17.309  1.00 74.99      A    C  
ATOM   1802  N   PRO A 233     -13.929  28.421 -17.881  1.00 94.33      A    N  
ATOM   1803  CA  PRO A 233     -13.046  27.488 -17.207  1.00 93.73      A    C  
ATOM   1804  C   PRO A 233     -13.295  27.505 -15.702  1.00 94.21      A    C  
ATOM   1805  O   PRO A 233     -13.156  28.538 -15.040  1.00 92.14      A    O  
ATOM   1806  CB  PRO A 233     -11.632  27.930 -17.576  1.00 91.78      A    C  
ATOM   1807  CG  PRO A 233     -11.776  29.430 -17.795  1.00 89.44      A    C  
ATOM   1808  CD  PRO A 233     -13.192  29.573 -18.361  1.00 92.56      A    C  
ATOM   1809  N   VAL A 234     -13.622  26.339 -15.160  1.00 94.48      A    N  
ATOM   1810  CA  VAL A 234     -13.684  26.079 -13.728  1.00 94.36      A    C  
ATOM   1811  C   VAL A 234     -12.464  25.245 -13.367  1.00 94.55      A    C  
ATOM   1812  O   VAL A 234     -12.260  24.176 -13.930  1.00 93.21      A    O  
ATOM   1813  CB  VAL A 234     -14.988  25.366 -13.344  1.00 93.62      A    C  
ATOM   1814  CG1 VAL A 234     -15.072  25.162 -11.831  1.00 89.89      A    C  
ATOM   1815  CG2 VAL A 234     -16.216  26.177 -13.775  1.00 89.99      A    C  
ATOM   1816  N   VAL A 235     -11.635  25.740 -12.470  1.00 93.93      A    N  
ATOM   1817  CA  VAL A 235     -10.374  25.095 -12.098  1.00 93.39      A    C  
ATOM   1818  C   VAL A 235     -10.463  24.614 -10.664  1.00 93.46      A    C  
ATOM   1819  O   VAL A 235     -10.888  25.365  -9.787  1.00 92.11      A    O  
ATOM   1820  CB  VAL A 235      -9.173  26.030 -12.313  1.00 92.04      A    C  
ATOM   1821  CG1 VAL A 235      -7.846  25.320 -12.025  1.00 86.28      A    C  
ATOM   1822  CG2 VAL A 235      -9.115  26.540 -13.760  1.00 86.21      A    C  
ATOM   1823  N   ALA A 236     -10.042  23.385 -10.442  1.00 94.00      A    N  
ATOM   1824  CA  ALA A 236      -9.851  22.820  -9.119  1.00 94.18      A    C  
ATOM   1825  C   ALA A 236      -8.548  22.013  -9.090  1.00 94.54      A    C  
ATOM   1826  O   ALA A 236      -8.118  21.467 -10.109  1.00 93.39      A    O  
ATOM   1827  CB  ALA A 236     -11.059  21.966  -8.753  1.00 93.45      A    C  
ATOM   1828  N   THR A 237      -7.925  21.925  -7.922  1.00 94.43      A    N  
ATOM   1829  CA  THR A 237      -6.690  21.172  -7.718  1.00 94.01      A    C  
ATOM   1830  C   THR A 237      -6.826  20.213  -6.551  1.00 94.22      A    C  
ATOM   1831  O   THR A 237      -7.635  20.410  -5.638  1.00 92.57      A    O  
ATOM   1832  CB  THR A 237      -5.481  22.094  -7.531  1.00 92.55      A    C  
ATOM   1833  CG2 THR A 237      -5.236  22.973  -8.764  1.00 78.05      A    C  
ATOM   1834  OG1 THR A 237      -5.689  22.934  -6.425  1.00 78.42      A    O  
ATOM   1835  N   SER A 238      -6.052  19.145  -6.589  1.00 95.03      A    N  
ATOM   1836  CA  SER A 238      -5.909  18.215  -5.481  1.00 95.25      A    C  
ATOM   1837  C   SER A 238      -4.486  17.688  -5.448  1.00 95.63      A    C  
ATOM   1838  O   SER A 238      -3.850  17.548  -6.495  1.00 94.19      A    O  
ATOM   1839  CB  SER A 238      -6.915  17.071  -5.600  1.00 94.22      A    C  
ATOM   1840  OG  SER A 238      -6.919  16.306  -4.413  1.00 83.58      A    O  
ATOM   1841  N   ILE A 239      -3.977  17.391  -4.254  1.00 95.25      A    N  
ATOM   1842  CA  ILE A 239      -2.630  16.876  -4.041  1.00 95.22      A    C  
ATOM   1843  C   ILE A 239      -2.685  15.657  -3.120  1.00 95.33      A    C  
ATOM   1844  O   ILE A 239      -3.326  15.693  -2.071  1.00 94.31      A    O  
ATOM   1845  CB  ILE A 239      -1.685  17.992  -3.551  1.00 94.13      A    C  
ATOM   1846  CG1 ILE A 239      -0.237  17.473  -3.479  1.00 83.62      A    C  
ATOM   1847  CG2 ILE A 239      -2.143  18.602  -2.213  1.00 84.01      A    C  
ATOM   1848  CD1 ILE A 239       0.788  18.578  -3.258  1.00 80.02      A    C  
ATOM   1849  N   MET A 240      -2.011  14.587  -3.518  1.00 96.37      A    N  
ATOM   1850  CA  MET A 240      -1.901  13.352  -2.746  1.00 96.37      A    C  
ATOM   1851  C   MET A 240      -0.514  12.729  -2.952  1.00 96.51      A    C  
ATOM   1852  O   MET A 240       0.076  12.850  -4.021  1.00 95.23      A    O  
ATOM   1853  CB  MET A 240      -2.991  12.342  -3.143  1.00 95.53      A    C  
ATOM   1854  CG  MET A 240      -4.405  12.856  -2.896  1.00 92.95      A    C  
ATOM   1855  SD  MET A 240      -5.707  11.602  -3.086  1.00 91.58      A    S  
ATOM   1856  CE  MET A 240      -7.145  12.660  -2.879  1.00 83.43      A    C  
ATOM   1857  N   ARG A 241      -0.004  12.029  -1.934  1.00 96.45      A    N  
ATOM   1858  CA  ARG A 241       1.259  11.289  -2.056  1.00 96.32      A    C  
ATOM   1859  C   ARG A 241       1.058  10.025  -2.881  1.00 96.68      A    C  
ATOM   1860  O   ARG A 241       0.090   9.293  -2.660  1.00 95.18      A    O  
ATOM   1861  CB  ARG A 241       1.822  11.010  -0.660  1.00 95.20      A    C  
ATOM   1862  CG  ARG A 241       3.185  10.317  -0.718  1.00 90.46      A    C  
ATOM   1863  CD  ARG A 241       3.945  10.422   0.612  1.00 89.76      A    C  
ATOM   1864  NE  ARG A 241       4.439  11.793   0.833  1.00 87.66      A    N  
ATOM   1865  CZ  ARG A 241       5.515  12.353   0.291  1.00 90.02      A    C  
ATOM   1866  NH1 ARG A 241       6.348  11.694  -0.462  1.00 78.70      A    N1+
ATOM   1867  NH2 ARG A 241       5.764  13.602   0.488  1.00 83.26      A    N  
ATOM   1868  N   MET A 242       1.999   9.735  -3.798  1.00 96.78      A    N  
ATOM   1869  CA  MET A 242       1.993   8.534  -4.618  1.00 96.83      A    C  
ATOM   1870  C   MET A 242       2.006   7.267  -3.757  1.00 96.89      A    C  
ATOM   1871  O   MET A 242       2.692   7.193  -2.737  1.00 95.41      A    O  
ATOM   1872  CB  MET A 242       3.191   8.537  -5.577  1.00 96.14      A    C  
ATOM   1873  CG  MET A 242       3.038   9.558  -6.717  1.00 93.28      A    C  
ATOM   1874  SD  MET A 242       1.662   9.243  -7.859  1.00 92.56      A    S  
ATOM   1875  CE  MET A 242       2.229   7.740  -8.665  1.00 86.49      A    C  
ATOM   1876  N   GLN A 243       1.246   6.271  -4.197  1.00 96.22      A    N  
ATOM   1877  CA  GLN A 243       1.153   4.939  -3.605  1.00 96.09      A    C  
ATOM   1878  C   GLN A 243       1.569   3.841  -4.607  1.00 95.84      A    C  
ATOM   1879  O   GLN A 243       1.410   2.652  -4.347  1.00 92.33      A    O  
ATOM   1880  CB  GLN A 243      -0.271   4.720  -3.078  1.00 95.30      A    C  
ATOM   1881  CG  GLN A 243      -0.692   5.717  -1.983  1.00 93.98      A    C  
ATOM   1882  CD  GLN A 243       0.111   5.534  -0.698  1.00 93.16      A    C  
ATOM   1883  NE2 GLN A 243       0.688   6.581  -0.172  1.00 80.91      A    N  
ATOM   1884  OE1 GLN A 243       0.198   4.453  -0.144  1.00 82.38      A    O  
ATOM   1885  N   SER A 244       2.089   4.242  -5.767  1.00 95.75      A    N  
ATOM   1886  CA  SER A 244       2.612   3.394  -6.831  1.00 95.39      A    C  
ATOM   1887  C   SER A 244       3.782   4.125  -7.504  1.00 95.46      A    C  
ATOM   1888  O   SER A 244       3.880   5.351  -7.408  1.00 92.09      A    O  
ATOM   1889  CB  SER A 244       1.519   3.083  -7.859  1.00 93.22      A    C  
ATOM   1890  OG  SER A 244       0.977   4.251  -8.438  1.00 88.34      A    O  
ATOM   1891  N   ASN A 245       4.654   3.393  -8.192  1.00 95.41      A    N  
ATOM   1892  CA  ASN A 245       5.826   3.987  -8.828  1.00 95.72      A    C  
ATOM   1893  C   ASN A 245       5.435   4.955  -9.952  1.00 95.97      A    C  
ATOM   1894  O   ASN A 245       4.534   4.672 -10.743  1.00 92.41      A    O  
ATOM   1895  CB  ASN A 245       6.778   2.887  -9.324  1.00 94.38      A    C  
ATOM   1896  CG  ASN A 245       7.559   2.235  -8.200  1.00 94.31      A    C  
ATOM   1897  ND2 ASN A 245       8.541   1.421  -8.531  1.00 87.58      A    N  
ATOM   1898  OD1 ASN A 245       7.315   2.453  -7.022  1.00 87.34      A    O  
ATOM   1899  N   LEU A 246       6.148   6.059 -10.052  1.00 95.43      A    N  
ATOM   1900  CA  LEU A 246       6.088   6.905 -11.235  1.00 95.58      A    C  
ATOM   1901  C   LEU A 246       6.764   6.172 -12.397  1.00 95.41      A    C  
ATOM   1902  O   LEU A 246       7.861   5.640 -12.242  1.00 93.60      A    O  
ATOM   1903  CB  LEU A 246       6.773   8.251 -10.965  1.00 94.94      A    C  
ATOM   1904  CG  LEU A 246       5.985   9.169 -10.017  1.00 94.03      A    C  
ATOM   1905  CD1 LEU A 246       6.865  10.354  -9.610  1.00 90.96      A    C  
ATOM   1906  CD2 LEU A 246       4.721   9.726 -10.683  1.00 90.52      A    C  
ATOM   1907  N   ILE A 247       6.147   6.196 -13.581  1.00 95.68      A    N  
ATOM   1908  CA  ILE A 247       6.676   5.578 -14.798  1.00 94.89      A    C  
ATOM   1909  C   ILE A 247       7.138   6.648 -15.789  1.00 94.62      A    C  
ATOM   1910  O   ILE A 247       6.513   7.698 -15.924  1.00 91.38      A    O  
ATOM   1911  CB  ILE A 247       5.674   4.585 -15.419  1.00 92.83      A    C  
ATOM   1912  CG1 ILE A 247       4.309   5.239 -15.741  1.00 85.98      A    C  
ATOM   1913  CG2 ILE A 247       5.520   3.375 -14.483  1.00 83.44      A    C  
ATOM   1914  CD1 ILE A 247       3.341   4.309 -16.489  1.00 80.36      A    C  
ATOM   1915  N   ARG A 248       8.213   6.362 -16.528  1.00 93.53      A    N  
ATOM   1916  CA  ARG A 248       8.810   7.303 -17.492  1.00 92.27      A    C  
ATOM   1917  C   ARG A 248       7.891   7.644 -18.671  1.00 90.80      A    C  
ATOM   1918  O   ARG A 248       8.034   8.716 -19.256  1.00 84.39      A    O  
ATOM   1919  CB  ARG A 248      10.156   6.724 -17.972  1.00 90.02      A    C  
ATOM   1920  CG  ARG A 248      10.958   7.723 -18.821  1.00 85.86      A    C  
ATOM   1921  CD  ARG A 248      12.352   7.186 -19.152  1.00 83.62      A    C  
ATOM   1922  NE  ARG A 248      12.272   6.011 -20.028  1.00 77.15      A    N  
ATOM   1923  CZ  ARG A 248      13.262   5.206 -20.377  1.00 72.61      A    C  
ATOM   1924  NH1 ARG A 248      14.484   5.405 -19.986  1.00 65.48      A    N1+
ATOM   1925  NH2 ARG A 248      13.028   4.177 -21.125  1.00 64.60      A    N  
ATOM   1926  N   GLY A 249       6.952   6.759 -19.011  1.00 90.35      A    N  
ATOM   1927  CA  GLY A 249       6.019   6.959 -20.117  1.00 89.67      A    C  
ATOM   1928  C   GLY A 249       6.501   6.401 -21.455  1.00 90.19      A    C  
ATOM   1929  O   GLY A 249       6.150   6.944 -22.498  1.00 83.01      A    O  
ATOM   1930  N   ASP A 250       7.260   5.307 -21.456  1.00 88.44      A    N  
ATOM   1931  CA  ASP A 250       7.774   4.655 -22.673  1.00 86.12      A    C  
ATOM   1932  C   ASP A 250       6.654   4.223 -23.641  1.00 86.64      A    C  
ATOM   1933  O   ASP A 250       6.847   4.197 -24.853  1.00 80.26      A    O  
ATOM   1934  CB  ASP A 250       8.604   3.419 -22.280  1.00 82.12      A    C  
ATOM   1935  CG  ASP A 250       9.875   3.746 -21.496  1.00 75.84      A    C  
ATOM   1936  OD1 ASP A 250      10.342   4.901 -21.525  1.00 68.02      A    O  
ATOM   1937  OD2 ASP A 250      10.462   2.835 -20.873  1.00 69.91      A    O1-
ATOM   1938  N   GLN A 251       5.474   3.918 -23.098  1.00 88.16      A    N  
ATOM   1939  CA  GLN A 251       4.269   3.541 -23.838  1.00 87.42      A    C  
ATOM   1940  C   GLN A 251       3.247   4.691 -23.937  1.00 88.79      A    C  
ATOM   1941  O   GLN A 251       2.076   4.469 -24.242  1.00 83.73      A    O  
ATOM   1942  CB  GLN A 251       3.664   2.278 -23.184  1.00 84.62      A    C  
ATOM   1943  CG  GLN A 251       4.590   1.055 -23.227  1.00 80.72      A    C  
ATOM   1944  CD  GLN A 251       4.753   0.450 -24.620  1.00 74.45      A    C  
ATOM   1945  NE2 GLN A 251       5.686  -0.457 -24.793  1.00 63.95      A    N  
ATOM   1946  OE1 GLN A 251       4.045   0.769 -25.565  1.00 66.22      A    O  
ATOM   1947  N   GLY A 252       3.656   5.921 -23.632  1.00 88.99      A    N  
ATOM   1948  CA  GLY A 252       2.778   7.100 -23.613  1.00 89.50      A    C  
ATOM   1949  C   GLY A 252       1.847   7.187 -22.396  1.00 91.03      A    C  
ATOM   1950  O   GLY A 252       1.072   8.137 -22.290  1.00 85.46      A    O  
ATOM   1951  N   ARG A 253       1.930   6.229 -21.476  1.00 91.96      A    N  
ATOM   1952  CA  ARG A 253       1.147   6.192 -20.232  1.00 92.12      A    C  
ATOM   1953  C   ARG A 253       1.903   6.834 -19.062  1.00 92.42      A    C  
ATOM   1954  O   ARG A 253       3.077   7.189 -19.183  1.00 85.13      A    O  
ATOM   1955  CB  ARG A 253       0.702   4.749 -19.927  1.00 89.89      A    C  
ATOM   1956  CG  ARG A 253      -0.099   4.070 -21.063  1.00 88.14      A    C  
ATOM   1957  CD  ARG A 253      -1.391   4.806 -21.451  1.00 85.49      A    C  
ATOM   1958  NE  ARG A 253      -2.406   4.748 -20.381  1.00 83.50      A    N  
ATOM   1959  CZ  ARG A 253      -3.440   3.919 -20.286  1.00 82.84      A    C  
ATOM   1960  NH1 ARG A 253      -3.701   3.026 -21.188  1.00 75.39      A    N1+
ATOM   1961  NH2 ARG A 253      -4.237   3.986 -19.271  1.00 76.73      A    N  
ATOM   1962  N   GLY A 254       1.224   6.975 -17.941  1.00 90.50      A    N  
ATOM   1963  CA  GLY A 254       1.734   7.721 -16.794  1.00 91.63      A    C  
ATOM   1964  C   GLY A 254       1.448   9.229 -16.904  1.00 93.73      A    C  
ATOM   1965  O   GLY A 254       0.588   9.636 -17.679  1.00 89.93      A    O  
ATOM   1966  N   PRO A 255       2.149  10.076 -16.134  1.00 94.09      A    N  
ATOM   1967  CA  PRO A 255       1.861  11.508 -16.086  1.00 93.91      A    C  
ATOM   1968  C   PRO A 255       2.406  12.307 -17.280  1.00 94.22      A    C  
ATOM   1969  O   PRO A 255       2.054  13.461 -17.445  1.00 89.83      A    O  
ATOM   1970  CB  PRO A 255       2.473  11.974 -14.756  1.00 92.05      A    C  
ATOM   1971  CG  PRO A 255       3.648  11.030 -14.562  1.00 91.40      A    C  
ATOM   1972  CD  PRO A 255       3.142   9.710 -15.148  1.00 93.55      A    C  
ATOM   1973  N   VAL A 256       3.253  11.723 -18.128  1.00 93.65      A    N  
ATOM   1974  CA  VAL A 256       3.995  12.448 -19.184  1.00 92.93      A    C  
ATOM   1975  C   VAL A 256       3.087  13.162 -20.184  1.00 92.98      A    C  
ATOM   1976  O   VAL A 256       3.404  14.266 -20.610  1.00 87.47      A    O  
ATOM   1977  CB  VAL A 256       4.953  11.494 -19.919  1.00 90.59      A    C  
ATOM   1978  CG1 VAL A 256       5.647  12.139 -21.129  1.00 79.61      A    C  
ATOM   1979  CG2 VAL A 256       6.061  11.027 -18.972  1.00 80.58      A    C  
ATOM   1980  N   SER A 257       1.957  12.570 -20.549  1.00 93.92      A    N  
ATOM   1981  CA  SER A 257       1.058  13.134 -21.561  1.00 93.20      A    C  
ATOM   1982  C   SER A 257       0.285  14.376 -21.086  1.00 93.55      A    C  
ATOM   1983  O   SER A 257      -0.208  15.138 -21.922  1.00 88.08      A    O  
ATOM   1984  CB  SER A 257       0.077  12.060 -22.050  1.00 91.10      A    C  
ATOM   1985  OG  SER A 257      -0.749  11.618 -20.996  1.00 82.07      A    O  
ATOM   1986  N   CYS A 258       0.184  14.600 -19.784  1.00 93.88      A    N  
ATOM   1987  CA  CYS A 258      -0.556  15.716 -19.206  1.00 94.12      A    C  
ATOM   1988  C   CYS A 258       0.228  16.529 -18.165  1.00 94.85      A    C  
ATOM   1989  O   CYS A 258      -0.332  17.449 -17.565  1.00 90.74      A    O  
ATOM   1990  CB  CYS A 258      -1.883  15.191 -18.641  1.00 91.76      A    C  
ATOM   1991  SG  CYS A 258      -1.723  14.102 -17.194  1.00 88.91      A    S  
ATOM   1992  N   ALA A 259       1.499  16.209 -17.950  1.00 92.81      A    N  
ATOM   1993  CA  ALA A 259       2.348  16.969 -17.052  1.00 92.14      A    C  
ATOM   1994  C   ALA A 259       2.666  18.353 -17.644  1.00 92.48      A    C  
ATOM   1995  O   ALA A 259       2.913  18.499 -18.836  1.00 89.98      A    O  
ATOM   1996  CB  ALA A 259       3.620  16.170 -16.744  1.00 90.75      A    C  
ATOM   1997  N   VAL A 260       2.673  19.357 -16.775  1.00 92.77      A    N  
ATOM   1998  CA  VAL A 260       2.968  20.744 -17.124  1.00 91.66      A    C  
ATOM   1999  C   VAL A 260       4.007  21.326 -16.159  1.00 90.98      A    C  
ATOM   2000  O   VAL A 260       4.234  20.793 -15.072  1.00 85.40      A    O  
ATOM   2001  CB  VAL A 260       1.691  21.609 -17.174  1.00 89.58      A    C  
ATOM   2002  CG1 VAL A 260       0.738  21.126 -18.272  1.00 80.76      A    C  
ATOM   2003  CG2 VAL A 260       0.931  21.633 -15.846  1.00 81.45      A    C  
ATOM   2004  N   ASP A 261       4.642  22.427 -16.549  1.00 90.17      A    N  
ATOM   2005  CA  ASP A 261       5.656  23.098 -15.720  1.00 85.59      A    C  
ATOM   2006  C   ASP A 261       5.078  24.153 -14.749  1.00 80.90      A    C  
ATOM   2007  O   ASP A 261       5.778  24.608 -13.844  1.00 67.63      A    O  
ATOM   2008  CB  ASP A 261       6.733  23.705 -16.628  1.00 82.26      A    C  
ATOM   2009  CG  ASP A 261       7.628  22.633 -17.242  1.00 79.67      A    C  
ATOM   2010  OD1 ASP A 261       8.113  21.769 -16.474  1.00 71.86      A    O  
ATOM   2011  OD2 ASP A 261       7.837  22.664 -18.468  1.00 73.25      A    O1-
ATOM   2012  N   GLY A 262       3.807  24.530 -14.916  1.00 77.06      A    N  
ATOM   2013  CA  GLY A 262       3.106  25.513 -14.101  1.00 72.42      A    C  
ATOM   2014  C   GLY A 262       1.691  25.811 -14.561  1.00 66.22      A    C  
ATOM   2015  O   GLY A 262       1.358  25.579 -15.735  1.00 57.83      A    O  
ATOM   2016  OXT GLY A 262       0.907  26.315 -13.701  1.00 62.82      A    O1-
TER   
ATOM   2017  N   GLN B   1     -48.463  41.775 -13.527  1.00 58.31      B    N  
ATOM   2018  CA  GLN B   1     -47.931  40.573 -14.200  1.00 61.23      B    C  
ATOM   2019  C   GLN B   1     -46.433  40.385 -13.967  1.00 61.78      B    C  
ATOM   2020  O   GLN B   1     -46.063  39.317 -13.501  1.00 57.79      B    O  
ATOM   2021  CB  GLN B   1     -48.265  40.552 -15.697  1.00 57.37      B    C  
ATOM   2022  CG  GLN B   1     -49.677  40.012 -15.941  1.00 53.66      B    C  
ATOM   2023  CD  GLN B   1     -50.068  40.020 -17.423  1.00 49.27      B    C  
ATOM   2024  NE2 GLN B   1     -51.038  39.249 -17.835  1.00 41.33      B    N  
ATOM   2025  OE1 GLN B   1     -49.523  40.751 -18.210  1.00 45.57      B    O  
ATOM   2026  N   ALA B   2     -45.611  41.400 -14.201  1.00 64.85      B    N  
ATOM   2027  CA  ALA B   2     -44.163  41.285 -14.011  1.00 65.40      B    C  
ATOM   2028  C   ALA B   2     -43.773  40.894 -12.575  1.00 67.10      B    C  
ATOM   2029  O   ALA B   2     -42.902  40.051 -12.389  1.00 64.69      B    O  
ATOM   2030  CB  ALA B   2     -43.507  42.603 -14.423  1.00 60.99      B    C  
ATOM   2031  N   LEU B   3     -44.468  41.393 -11.554  1.00 70.36      B    N  
ATOM   2032  CA  LEU B   3     -44.225  41.053 -10.149  1.00 71.47      B    C  
ATOM   2033  C   LEU B   3     -44.510  39.572  -9.839  1.00 73.22      B    C  
ATOM   2034  O   LEU B   3     -43.756  38.932  -9.120  1.00 71.26      B    O  
ATOM   2035  CB  LEU B   3     -45.076  41.971  -9.260  1.00 68.22      B    C  
ATOM   2036  CG  LEU B   3     -44.480  42.129  -7.843  1.00 62.91      B    C  
ATOM   2037  CD1 LEU B   3     -43.903  43.520  -7.677  1.00 58.07      B    C  
ATOM   2038  CD2 LEU B   3     -45.525  41.908  -6.759  1.00 56.95      B    C  
ATOM   2039  N   VAL B   4     -45.571  39.002 -10.423  1.00 75.29      B    N  
ATOM   2040  CA  VAL B   4     -45.916  37.576 -10.267  1.00 76.19      B    C  
ATOM   2041  C   VAL B   4     -44.870  36.699 -10.946  1.00 76.61      B    C  
ATOM   2042  O   VAL B   4     -44.395  35.728 -10.353  1.00 74.75      B    O  
ATOM   2043  CB  VAL B   4     -47.316  37.265 -10.818  1.00 74.73      B    C  
ATOM   2044  CG1 VAL B   4     -47.681  35.782 -10.671  1.00 67.17      B    C  
ATOM   2045  CG2 VAL B   4     -48.392  38.075 -10.095  1.00 68.17      B    C  
ATOM   2046  N   LEU B   5     -44.454  37.062 -12.167  1.00 75.03      B    N  
ATOM   2047  CA  LEU B   5     -43.398  36.355 -12.884  1.00 74.06      B    C  
ATOM   2048  C   LEU B   5     -42.075  36.415 -12.102  1.00 75.34      B    C  
ATOM   2049  O   LEU B   5     -41.419  35.400 -11.927  1.00 73.03      B    O  
ATOM   2050  CB  LEU B   5     -43.249  36.969 -14.284  1.00 70.33      B    C  
ATOM   2051  CG  LEU B   5     -42.560  36.007 -15.265  1.00 63.87      B    C  
ATOM   2052  CD1 LEU B   5     -43.579  35.087 -15.932  1.00 58.54      B    C  
ATOM   2053  CD2 LEU B   5     -41.823  36.779 -16.359  1.00 56.32      B    C  
ATOM   2054  N   GLY B   6     -41.742  37.586 -11.563  1.00 76.08      B    N  
ATOM   2055  CA  GLY B   6     -40.573  37.791 -10.717  1.00 75.12      B    C  
ATOM   2056  C   GLY B   6     -40.599  36.933  -9.447  1.00 77.39      B    C  
ATOM   2057  O   GLY B   6     -39.584  36.315  -9.125  1.00 76.38      B    O  
ATOM   2058  N   ALA B   7     -41.741  36.813  -8.788  1.00 79.17      B    N  
ATOM   2059  CA  ALA B   7     -41.905  35.966  -7.606  1.00 79.45      B    C  
ATOM   2060  C   ALA B   7     -41.723  34.470  -7.919  1.00 80.82      B    C  
ATOM   2061  O   ALA B   7     -41.039  33.766  -7.178  1.00 79.22      B    O  
ATOM   2062  CB  ALA B   7     -43.278  36.251  -6.986  1.00 77.67      B    C  
ATOM   2063  N   VAL B   8     -42.276  33.980  -9.042  1.00 79.24      B    N  
ATOM   2064  CA  VAL B   8     -42.089  32.589  -9.491  1.00 79.38      B    C  
ATOM   2065  C   VAL B   8     -40.619  32.332  -9.843  1.00 80.44      B    C  
ATOM   2066  O   VAL B   8     -40.048  31.333  -9.399  1.00 79.36      B    O  
ATOM   2067  CB  VAL B   8     -43.007  32.253 -10.681  1.00 77.51      B    C  
ATOM   2068  CG1 VAL B   8     -42.715  30.867 -11.271  1.00 69.42      B    C  
ATOM   2069  CG2 VAL B   8     -44.474  32.258 -10.247  1.00 68.81      B    C  
ATOM   2070  N   CYS B   9     -39.983  33.234 -10.572  1.00 81.70      B    N  
ATOM   2071  CA  CYS B   9     -38.565  33.109 -10.896  1.00 81.14      B    C  
ATOM   2072  C   CYS B   9     -37.686  33.133  -9.630  1.00 82.80      B    C  
ATOM   2073  O   CYS B   9     -36.739  32.357  -9.534  1.00 80.91      B    O  
ATOM   2074  CB  CYS B   9     -38.161  34.235 -11.850  1.00 77.79      B    C  
ATOM   2075  SG  CYS B   9     -38.929  33.982 -13.486  1.00 67.31      B    S  
ATOM   2076  N   MET B  10     -38.037  33.950  -8.648  1.00 80.55      B    N  
ATOM   2077  CA  MET B  10     -37.328  33.996  -7.371  1.00 80.56      B    C  
ATOM   2078  C   MET B  10     -37.443  32.682  -6.586  1.00 81.90      B    C  
ATOM   2079  O   MET B  10     -36.456  32.234  -6.025  1.00 80.82      B    O  
ATOM   2080  CB  MET B  10     -37.858  35.168  -6.547  1.00 77.85      B    C  
ATOM   2081  CG  MET B  10     -36.965  35.469  -5.345  1.00 70.10      B    C  
ATOM   2082  SD  MET B  10     -37.539  36.900  -4.384  1.00 64.96      B    S  
ATOM   2083  CE  MET B  10     -37.390  38.182  -5.642  1.00 55.65      B    C  
ATOM   2084  N   LEU B  11     -38.615  32.026  -6.620  1.00 81.96      B    N  
ATOM   2085  CA  LEU B  11     -38.788  30.703  -6.025  1.00 80.79      B    C  
ATOM   2086  C   LEU B  11     -37.869  29.670  -6.691  1.00 82.17      B    C  
ATOM   2087  O   LEU B  11     -37.186  28.925  -5.999  1.00 81.29      B    O  
ATOM   2088  CB  LEU B  11     -40.270  30.293  -6.128  1.00 77.95      B    C  
ATOM   2089  CG  LEU B  11     -40.583  28.944  -5.455  1.00 70.89      B    C  
ATOM   2090  CD1 LEU B  11     -40.528  29.044  -3.930  1.00 65.58      B    C  
ATOM   2091  CD2 LEU B  11     -41.976  28.469  -5.858  1.00 64.41      B    C  
ATOM   2092  N   VAL B  12     -37.803  29.651  -8.035  1.00 81.47      B    N  
ATOM   2093  CA  VAL B  12     -36.921  28.741  -8.780  1.00 80.77      B    C  
ATOM   2094  C   VAL B  12     -35.450  28.991  -8.435  1.00 81.83      B    C  
ATOM   2095  O   VAL B  12     -34.714  28.045  -8.165  1.00 81.34      B    O  
ATOM   2096  CB  VAL B  12     -37.149  28.876 -10.305  1.00 78.94      B    C  
ATOM   2097  CG1 VAL B  12     -36.166  28.038 -11.121  1.00 72.00      B    C  
ATOM   2098  CG2 VAL B  12     -38.561  28.415 -10.681  1.00 72.36      B    C  
ATOM   2099  N   VAL B  13     -35.029  30.236  -8.375  1.00 83.01      B    N  
ATOM   2100  CA  VAL B  13     -33.658  30.605  -8.006  1.00 82.96      B    C  
ATOM   2101  C   VAL B  13     -33.352  30.220  -6.552  1.00 83.49      B    C  
ATOM   2102  O   VAL B  13     -32.302  29.657  -6.289  1.00 82.32      B    O  
ATOM   2103  CB  VAL B  13     -33.401  32.100  -8.266  1.00 81.45      B    C  
ATOM   2104  CG1 VAL B  13     -32.032  32.542  -7.752  1.00 73.61      B    C  
ATOM   2105  CG2 VAL B  13     -33.420  32.405  -9.764  1.00 74.95      B    C  
ATOM   2106  N   ALA B  14     -34.277  30.438  -5.625  1.00 83.77      B    N  
ATOM   2107  CA  ALA B  14     -34.104  30.043  -4.226  1.00 81.84      B    C  
ATOM   2108  C   ALA B  14     -33.961  28.520  -4.071  1.00 82.29      B    C  
ATOM   2109  O   ALA B  14     -33.072  28.052  -3.356  1.00 80.76      B    O  
ATOM   2110  CB  ALA B  14     -35.282  30.583  -3.412  1.00 80.32      B    C  
ATOM   2111  N   VAL B  15     -34.756  27.730  -4.802  1.00 84.21      B    N  
ATOM   2112  CA  VAL B  15     -34.611  26.266  -4.864  1.00 82.92      B    C  
ATOM   2113  C   VAL B  15     -33.245  25.873  -5.430  1.00 83.76      B    C  
ATOM   2114  O   VAL B  15     -32.589  24.997  -4.869  1.00 82.97      B    O  
ATOM   2115  CB  VAL B  15     -35.762  25.635  -5.668  1.00 80.86      B    C  
ATOM   2116  CG1 VAL B  15     -35.531  24.145  -5.961  1.00 74.54      B    C  
ATOM   2117  CG2 VAL B  15     -37.083  25.748  -4.894  1.00 74.22      B    C  
ATOM   2118  N   ALA B  16     -32.775  26.529  -6.480  1.00 84.85      B    N  
ATOM   2119  CA  ALA B  16     -31.460  26.279  -7.056  1.00 84.12      B    C  
ATOM   2120  C   ALA B  16     -30.321  26.595  -6.062  1.00 85.08      B    C  
ATOM   2121  O   ALA B  16     -29.374  25.824  -5.948  1.00 83.23      B    O  
ATOM   2122  CB  ALA B  16     -31.335  27.062  -8.364  1.00 83.14      B    C  
ATOM   2123  N   VAL B  17     -30.425  27.661  -5.284  1.00 85.23      B    N  
ATOM   2124  CA  VAL B  17     -29.474  27.993  -4.208  1.00 84.63      B    C  
ATOM   2125  C   VAL B  17     -29.479  26.919  -3.111  1.00 84.81      B    C  
ATOM   2126  O   VAL B  17     -28.410  26.451  -2.710  1.00 83.75      B    O  
ATOM   2127  CB  VAL B  17     -29.759  29.388  -3.620  1.00 84.01      B    C  
ATOM   2128  CG1 VAL B  17     -28.849  29.714  -2.424  1.00 77.31      B    C  
ATOM   2129  CG2 VAL B  17     -29.521  30.492  -4.667  1.00 78.13      B    C  
ATOM   2130  N   MET B  18     -30.643  26.458  -2.683  1.00 84.83      B    N  
ATOM   2131  CA  MET B  18     -30.756  25.389  -1.684  1.00 83.54      B    C  
ATOM   2132  C   MET B  18     -30.187  24.059  -2.203  1.00 84.76      B    C  
ATOM   2133  O   MET B  18     -29.504  23.358  -1.457  1.00 83.08      B    O  
ATOM   2134  CB  MET B  18     -32.221  25.230  -1.256  1.00 80.46      B    C  
ATOM   2135  CG  MET B  18     -32.728  26.431  -0.439  1.00 70.54      B    C  
ATOM   2136  SD  MET B  18     -31.854  26.760   1.116  1.00 63.59      B    S  
ATOM   2137  CE  MET B  18     -32.436  25.384   2.119  1.00 56.10      B    C  
ATOM   2138  N   SER B  19     -30.401  23.724  -3.469  1.00 84.88      B    N  
ATOM   2139  CA  SER B  19     -29.800  22.542  -4.092  1.00 85.15      B    C  
ATOM   2140  C   SER B  19     -28.276  22.634  -4.147  1.00 86.30      B    C  
ATOM   2141  O   SER B  19     -27.599  21.633  -3.926  1.00 84.58      B    O  
ATOM   2142  CB  SER B  19     -30.392  22.285  -5.486  1.00 83.25      B    C  
ATOM   2143  OG  SER B  19     -29.945  23.202  -6.445  1.00 71.84      B    O  
ATOM   2144  N   SER B  20     -27.719  23.807  -4.334  1.00 87.42      B    N  
ATOM   2145  CA  SER B  20     -26.280  24.050  -4.281  1.00 87.31      B    C  
ATOM   2146  C   SER B  20     -25.678  23.706  -2.917  1.00 88.62      B    C  
ATOM   2147  O   SER B  20     -24.672  23.011  -2.839  1.00 86.61      B    O  
ATOM   2148  CB  SER B  20     -26.009  25.522  -4.625  1.00 86.06      B    C  
ATOM   2149  OG  SER B  20     -24.667  25.812  -4.460  1.00 76.94      B    O  
ATOM   2150  N   VAL B  21     -26.323  24.118  -1.829  1.00 86.67      B    N  
ATOM   2151  CA  VAL B  21     -25.910  23.757  -0.464  1.00 86.52      B    C  
ATOM   2152  C   VAL B  21     -25.989  22.240  -0.253  1.00 87.20      B    C  
ATOM   2153  O   VAL B  21     -25.070  21.651   0.319  1.00 86.25      B    O  
ATOM   2154  CB  VAL B  21     -26.767  24.494   0.579  1.00 85.64      B    C  
ATOM   2155  CG1 VAL B  21     -26.360  24.144   2.015  1.00 79.00      B    C  
ATOM   2156  CG2 VAL B  21     -26.631  26.012   0.429  1.00 79.74      B    C  
ATOM   2157  N   SER B  22     -27.026  21.599  -0.771  1.00 86.98      B    N  
ATOM   2158  CA  SER B  22     -27.194  20.144  -0.689  1.00 86.45      B    C  
ATOM   2159  C   SER B  22     -26.081  19.389  -1.424  1.00 87.94      B    C  
ATOM   2160  O   SER B  22     -25.505  18.458  -0.864  1.00 86.79      B    O  
ATOM   2161  CB  SER B  22     -28.564  19.745  -1.238  1.00 84.07      B    C  
ATOM   2162  OG  SER B  22     -28.835  18.401  -0.912  1.00 72.93      B    O  
ATOM   2163  N   ILE B  23     -25.728  19.811  -2.635  1.00 89.22      B    N  
ATOM   2164  CA  ILE B  23     -24.635  19.230  -3.416  1.00 90.17      B    C  
ATOM   2165  C   ILE B  23     -23.303  19.397  -2.674  1.00 91.25      B    C  
ATOM   2166  O   ILE B  23     -22.556  18.437  -2.557  1.00 90.72      B    O  
ATOM   2167  CB  ILE B  23     -24.586  19.849  -4.828  1.00 89.47      B    C  
ATOM   2168  CG1 ILE B  23     -25.826  19.429  -5.651  1.00 85.59      B    C  
ATOM   2169  CG2 ILE B  23     -23.307  19.434  -5.584  1.00 85.09      B    C  
ATOM   2170  CD1 ILE B  23     -26.067  20.299  -6.892  1.00 79.16      B    C  
ATOM   2171  N   GLY B  24     -23.016  20.560  -2.130  1.00 91.36      B    N  
ATOM   2172  CA  GLY B  24     -21.789  20.812  -1.382  1.00 91.51      B    C  
ATOM   2173  C   GLY B  24     -21.643  19.926  -0.146  1.00 92.50      B    C  
ATOM   2174  O   GLY B  24     -20.571  19.368   0.079  1.00 91.45      B    O  
ATOM   2175  N   HIS B  25     -22.721  19.723   0.612  1.00 90.63      B    N  
ATOM   2176  CA  HIS B  25     -22.724  18.773   1.724  1.00 89.76      B    C  
ATOM   2177  C   HIS B  25     -22.533  17.329   1.241  1.00 90.95      B    C  
ATOM   2178  O   HIS B  25     -21.743  16.604   1.838  1.00 90.19      B    O  
ATOM   2179  CB  HIS B  25     -24.023  18.903   2.529  1.00 87.34      B    C  
ATOM   2180  CG  HIS B  25     -24.148  20.161   3.342  1.00 80.99      B    C  
ATOM   2181  CD2 HIS B  25     -23.157  20.967   3.847  1.00 69.66      B    C  
ATOM   2182  ND1 HIS B  25     -25.335  20.706   3.780  1.00 70.00      B    N  
ATOM   2183  CE1 HIS B  25     -25.059  21.799   4.515  1.00 66.69      B    C  
ATOM   2184  NE2 HIS B  25     -23.748  21.985   4.579  1.00 68.26      B    N  
ATOM   2185  N   GLY B  26     -23.186  16.912   0.157  1.00 91.20      B    N  
ATOM   2186  CA  GLY B  26     -23.018  15.578  -0.417  1.00 91.58      B    C  
ATOM   2187  C   GLY B  26     -21.583  15.288  -0.864  1.00 92.97      B    C  
ATOM   2188  O   GLY B  26     -21.036  14.234  -0.549  1.00 92.25      B    O  
ATOM   2189  N   VAL B  27     -20.932  16.238  -1.522  1.00 94.45      B    N  
ATOM   2190  CA  VAL B  27     -19.522  16.151  -1.921  1.00 95.07      B    C  
ATOM   2191  C   VAL B  27     -18.609  16.033  -0.695  1.00 95.52      B    C  
ATOM   2192  O   VAL B  27     -17.748  15.159  -0.663  1.00 95.05      B    O  
ATOM   2193  CB  VAL B  27     -19.118  17.354  -2.801  1.00 94.77      B    C  
ATOM   2194  CG1 VAL B  27     -17.611  17.411  -3.068  1.00 90.83      B    C  
ATOM   2195  CG2 VAL B  27     -19.803  17.280  -4.170  1.00 91.21      B    C  
ATOM   2196  N   TYR B  28     -18.823  16.847   0.327  1.00 94.59      B    N  
ATOM   2197  CA  TYR B  28     -18.055  16.789   1.567  1.00 95.00      B    C  
ATOM   2198  C   TYR B  28     -18.185  15.422   2.263  1.00 95.43      B    C  
ATOM   2199  O   TYR B  28     -17.173  14.791   2.573  1.00 95.06      B    O  
ATOM   2200  CB  TYR B  28     -18.495  17.929   2.495  1.00 95.07      B    C  
ATOM   2201  CG  TYR B  28     -17.942  17.790   3.894  1.00 95.29      B    C  
ATOM   2202  CD1 TYR B  28     -18.733  17.204   4.911  1.00 93.60      B    C  
ATOM   2203  CD2 TYR B  28     -16.626  18.185   4.185  1.00 93.91      B    C  
ATOM   2204  CE1 TYR B  28     -18.202  17.008   6.195  1.00 93.42      B    C  
ATOM   2205  CE2 TYR B  28     -16.089  17.992   5.467  1.00 93.31      B    C  
ATOM   2206  CZ  TYR B  28     -16.884  17.400   6.474  1.00 93.80      B    C  
ATOM   2207  OH  TYR B  28     -16.369  17.187   7.722  1.00 92.53      B    O  
ATOM   2208  N   GLU B  29     -19.400  14.928   2.460  1.00 94.13      B    N  
ATOM   2209  CA  GLU B  29     -19.638  13.646   3.119  1.00 94.02      B    C  
ATOM   2210  C   GLU B  29     -19.023  12.479   2.330  1.00 94.92      B    C  
ATOM   2211  O   GLU B  29     -18.452  11.564   2.920  1.00 94.45      B    O  
ATOM   2212  CB  GLU B  29     -21.143  13.424   3.328  1.00 93.10      B    C  
ATOM   2213  CG  GLU B  29     -21.822  14.395   4.313  1.00 89.00      B    C  
ATOM   2214  CD  GLU B  29     -21.359  14.286   5.778  1.00 86.46      B    C  
ATOM   2215  OE1 GLU B  29     -21.695  15.193   6.572  1.00 79.34      B    O  
ATOM   2216  OE2 GLU B  29     -20.699  13.298   6.148  1.00 79.45      B    O1-
ATOM   2217  N   LYS B  30     -19.064  12.532   0.985  1.00 95.57      B    N  
ATOM   2218  CA  LYS B  30     -18.428  11.524   0.126  1.00 95.57      B    C  
ATOM   2219  C   LYS B  30     -16.904  11.545   0.222  1.00 96.07      B    C  
ATOM   2220  O   LYS B  30     -16.302  10.481   0.291  1.00 95.63      B    O  
ATOM   2221  CB  LYS B  30     -18.901  11.730  -1.320  1.00 94.46      B    C  
ATOM   2222  CG  LYS B  30     -18.327  10.702  -2.313  1.00 91.39      B    C  
ATOM   2223  CD  LYS B  30     -18.794   9.278  -2.021  1.00 87.25      B    C  
ATOM   2224  CE  LYS B  30     -18.244   8.339  -3.088  1.00 85.30      B    C  
ATOM   2225  NZ  LYS B  30     -18.782   6.977  -2.946  1.00 78.87      B    N1+
ATOM   2226  N   MET B  31     -16.291  12.705   0.252  1.00 96.57      B    N  
ATOM   2227  CA  MET B  31     -14.841  12.839   0.414  1.00 96.88      B    C  
ATOM   2228  C   MET B  31     -14.382  12.325   1.779  1.00 97.15      B    C  
ATOM   2229  O   MET B  31     -13.440  11.540   1.831  1.00 96.42      B    O  
ATOM   2230  CB  MET B  31     -14.415  14.292   0.212  1.00 96.26      B    C  
ATOM   2231  CG  MET B  31     -14.417  14.677  -1.269  1.00 91.40      B    C  
ATOM   2232  SD  MET B  31     -14.011  16.410  -1.612  1.00 88.47      B    S  
ATOM   2233  CE  MET B  31     -12.401  16.562  -0.805  1.00 78.37      B    C  
ATOM   2234  N   LYS B  32     -15.074  12.677   2.859  1.00 96.62      B    N  
ATOM   2235  CA  LYS B  32     -14.754  12.174   4.200  1.00 96.73      B    C  
ATOM   2236  C   LYS B  32     -14.928  10.669   4.323  1.00 97.03      B    C  
ATOM   2237  O   LYS B  32     -14.077  10.009   4.914  1.00 96.24      B    O  
ATOM   2238  CB  LYS B  32     -15.600  12.902   5.261  1.00 96.04      B    C  
ATOM   2239  CG  LYS B  32     -15.191  14.362   5.474  1.00 91.31      B    C  
ATOM   2240  CD  LYS B  32     -13.749  14.551   5.993  1.00 88.53      B    C  
ATOM   2241  CE  LYS B  32     -13.550  13.956   7.383  1.00 87.24      B    C  
ATOM   2242  NZ  LYS B  32     -12.215  14.290   7.929  1.00 83.32      B    N1+
ATOM   2243  N   LEU B  33     -15.963  10.100   3.730  1.00 96.22      B    N  
ATOM   2244  CA  LEU B  33     -16.163   8.652   3.707  1.00 96.25      B    C  
ATOM   2245  C   LEU B  33     -15.048   7.942   2.944  1.00 96.68      B    C  
ATOM   2246  O   LEU B  33     -14.560   6.903   3.383  1.00 95.77      B    O  
ATOM   2247  CB  LEU B  33     -17.542   8.360   3.087  1.00 95.43      B    C  
ATOM   2248  CG  LEU B  33     -17.931   6.875   3.146  1.00 94.40      B    C  
ATOM   2249  CD1 LEU B  33     -18.157   6.401   4.583  1.00 91.25      B    C  
ATOM   2250  CD2 LEU B  33     -19.229   6.668   2.363  1.00 91.22      B    C  
ATOM   2251  N   GLN B  34     -14.601   8.500   1.818  1.00 96.34      B    N  
ATOM   2252  CA  GLN B  34     -13.492   7.961   1.043  1.00 96.35      B    C  
ATOM   2253  C   GLN B  34     -12.163   8.074   1.801  1.00 96.75      B    C  
ATOM   2254  O   GLN B  34     -11.370   7.143   1.758  1.00 96.14      B    O  
ATOM   2255  CB  GLN B  34     -13.439   8.666  -0.315  1.00 95.44      B    C  
ATOM   2256  CG  GLN B  34     -12.408   8.059  -1.259  1.00 93.18      B    C  
ATOM   2257  CD  GLN B  34     -12.730   6.596  -1.583  1.00 91.92      B    C  
ATOM   2258  NE2 GLN B  34     -12.024   5.665  -1.010  1.00 80.60      B    N  
ATOM   2259  OE1 GLN B  34     -13.630   6.291  -2.350  1.00 83.88      B    O  
ATOM   2260  N   ASP B  35     -11.939   9.160   2.529  1.00 97.69      B    N  
ATOM   2261  CA  ASP B  35     -10.774   9.332   3.386  1.00 97.61      B    C  
ATOM   2262  C   ASP B  35     -10.739   8.300   4.514  1.00 97.89      B    C  
ATOM   2263  O   ASP B  35      -9.696   7.709   4.770  1.00 97.21      B    O  
ATOM   2264  CB  ASP B  35     -10.740  10.754   3.969  1.00 96.92      B    C  
ATOM   2265  CG  ASP B  35     -10.341  11.844   2.971  1.00 95.17      B    C  
ATOM   2266  OD1 ASP B  35      -9.792  11.508   1.903  1.00 90.87      B    O  
ATOM   2267  OD2 ASP B  35     -10.527  13.036   3.311  1.00 90.53      B    O1-
ATOM   2268  N   ALA B  36     -11.877   8.008   5.142  1.00 97.49      B    N  
ATOM   2269  CA  ALA B  36     -11.983   6.976   6.160  1.00 97.46      B    C  
ATOM   2270  C   ALA B  36     -11.713   5.572   5.596  1.00 97.60      B    C  
ATOM   2271  O   ALA B  36     -10.997   4.786   6.218  1.00 96.53      B    O  
ATOM   2272  CB  ALA B  36     -13.378   7.063   6.806  1.00 96.77      B    C  
ATOM   2273  N   ALA B  37     -12.216   5.259   4.394  1.00 97.16      B    N  
ATOM   2274  CA  ALA B  37     -11.949   3.993   3.727  1.00 96.76      B    C  
ATOM   2275  C   ALA B  37     -10.457   3.842   3.376  1.00 97.02      B    C  
ATOM   2276  O   ALA B  37      -9.874   2.787   3.628  1.00 96.16      B    O  
ATOM   2277  CB  ALA B  37     -12.832   3.888   2.481  1.00 95.79      B    C  
ATOM   2278  N   ASP B  38      -9.815   4.884   2.863  1.00 97.66      B    N  
ATOM   2279  CA  ASP B  38      -8.383   4.884   2.545  1.00 97.53      B    C  
ATOM   2280  C   ASP B  38      -7.526   4.765   3.810  1.00 97.74      B    C  
ATOM   2281  O   ASP B  38      -6.581   3.983   3.845  1.00 96.96      B    O  
ATOM   2282  CB  ASP B  38      -8.015   6.148   1.756  1.00 97.01      B    C  
ATOM   2283  CG  ASP B  38      -8.558   6.207   0.321  1.00 95.95      B    C  
ATOM   2284  OD1 ASP B  38      -9.080   5.217  -0.220  1.00 92.05      B    O  
ATOM   2285  OD2 ASP B  38      -8.433   7.272  -0.327  1.00 91.73      B    O1-
ATOM   2286  N   ALA B  39      -7.873   5.473   4.881  1.00 97.69      B    N  
ATOM   2287  CA  ALA B  39      -7.184   5.390   6.163  1.00 97.61      B    C  
ATOM   2288  C   ALA B  39      -7.275   3.984   6.769  1.00 97.73      B    C  
ATOM   2289  O   ALA B  39      -6.276   3.456   7.264  1.00 96.95      B    O  
ATOM   2290  CB  ALA B  39      -7.783   6.437   7.114  1.00 97.12      B    C  
ATOM   2291  N   GLN B  40      -8.440   3.348   6.701  1.00 97.57      B    N  
ATOM   2292  CA  GLN B  40      -8.626   1.983   7.191  1.00 97.60      B    C  
ATOM   2293  C   GLN B  40      -7.857   0.965   6.342  1.00 97.73      B    C  
ATOM   2294  O   GLN B  40      -7.124   0.161   6.895  1.00 97.02      B    O  
ATOM   2295  CB  GLN B  40     -10.127   1.657   7.257  1.00 97.24      B    C  
ATOM   2296  CG  GLN B  40     -10.430   0.244   7.793  1.00 95.64      B    C  
ATOM   2297  CD  GLN B  40     -10.014  -0.007   9.245  1.00 94.51      B    C  
ATOM   2298  NE2 GLN B  40     -10.225  -1.193   9.743  1.00 84.44      B    N  
ATOM   2299  OE1 GLN B  40      -9.525   0.851   9.951  1.00 86.80      B    O  
ATOM   2300  N   ALA B  41      -7.960   1.021   5.015  1.00 97.23      B    N  
ATOM   2301  CA  ALA B  41      -7.262   0.106   4.120  1.00 96.80      B    C  
ATOM   2302  C   ALA B  41      -5.733   0.190   4.291  1.00 97.13      B    C  
ATOM   2303  O   ALA B  41      -5.059  -0.837   4.406  1.00 96.10      B    O  
ATOM   2304  CB  ALA B  41      -7.673   0.420   2.681  1.00 95.75      B    C  
ATOM   2305  N   TYR B  42      -5.186   1.396   4.399  1.00 97.76      B    N  
ATOM   2306  CA  TYR B  42      -3.772   1.603   4.675  1.00 97.89      B    C  
ATOM   2307  C   TYR B  42      -3.386   1.086   6.066  1.00 97.84      B    C  
ATOM   2308  O   TYR B  42      -2.349   0.435   6.228  1.00 97.08      B    O  
ATOM   2309  CB  TYR B  42      -3.438   3.088   4.514  1.00 97.62      B    C  
ATOM   2310  CG  TYR B  42      -1.947   3.343   4.469  1.00 97.79      B    C  
ATOM   2311  CD1 TYR B  42      -1.221   3.581   5.648  1.00 96.54      B    C  
ATOM   2312  CD2 TYR B  42      -1.271   3.295   3.233  1.00 96.64      B    C  
ATOM   2313  CE1 TYR B  42       0.171   3.754   5.609  1.00 96.07      B    C  
ATOM   2314  CE2 TYR B  42       0.122   3.467   3.180  1.00 95.96      B    C  
ATOM   2315  CZ  TYR B  42       0.836   3.689   4.373  1.00 96.56      B    C  
ATOM   2316  OH  TYR B  42       2.206   3.835   4.328  1.00 95.31      B    O  
ATOM   2317  N   THR B  43      -4.221   1.306   7.074  1.00 97.77      B    N  
ATOM   2318  CA  THR B  43      -4.003   0.820   8.434  1.00 97.68      B    C  
ATOM   2319  C   THR B  43      -3.945  -0.710   8.502  1.00 97.65      B    C  
ATOM   2320  O   THR B  43      -3.063  -1.254   9.164  1.00 96.74      B    O  
ATOM   2321  CB  THR B  43      -5.080   1.357   9.380  1.00 96.94      B    C  
ATOM   2322  CG2 THR B  43      -5.002   0.771  10.792  1.00 88.88      B    C  
ATOM   2323  OG1 THR B  43      -4.925   2.750   9.506  1.00 90.08      B    O  
ATOM   2324  N   LEU B  44      -4.828  -1.418   7.802  1.00 97.41      B    N  
ATOM   2325  CA  LEU B  44      -4.805  -2.877   7.716  1.00 97.32      B    C  
ATOM   2326  C   LEU B  44      -3.505  -3.365   7.065  1.00 97.39      B    C  
ATOM   2327  O   LEU B  44      -2.831  -4.226   7.624  1.00 96.35      B    O  
ATOM   2328  CB  LEU B  44      -6.037  -3.389   6.944  1.00 96.94      B    C  
ATOM   2329  CG  LEU B  44      -7.397  -3.143   7.617  1.00 95.59      B    C  
ATOM   2330  CD1 LEU B  44      -8.512  -3.691   6.723  1.00 92.87      B    C  
ATOM   2331  CD2 LEU B  44      -7.518  -3.806   8.985  1.00 92.41      B    C  
ATOM   2332  N   ALA B  45      -3.079  -2.751   5.970  1.00 97.37      B    N  
ATOM   2333  CA  ALA B  45      -1.818  -3.089   5.315  1.00 97.07      B    C  
ATOM   2334  C   ALA B  45      -0.600  -2.854   6.221  1.00 97.29      B    C  
ATOM   2335  O   ALA B  45       0.336  -3.652   6.225  1.00 96.38      B    O  
ATOM   2336  CB  ALA B  45      -1.731  -2.282   4.015  1.00 96.28      B    C  
ATOM   2337  N   VAL B  46      -0.599  -1.817   7.059  1.00 97.62      B    N  
ATOM   2338  CA  VAL B  46       0.458  -1.586   8.061  1.00 97.58      B    C  
ATOM   2339  C   VAL B  46       0.457  -2.668   9.141  1.00 97.45      B    C  
ATOM   2340  O   VAL B  46       1.524  -3.117   9.553  1.00 96.71      B    O  
ATOM   2341  CB  VAL B  46       0.337  -0.190   8.698  1.00 97.05      B    C  
ATOM   2342  CG1 VAL B  46       1.295   0.007   9.879  1.00 94.30      B    C  
ATOM   2343  CG2 VAL B  46       0.668   0.908   7.685  1.00 94.25      B    C  
ATOM   2344  N   LYS B  47      -0.707  -3.111   9.612  1.00 97.54      B    N  
ATOM   2345  CA  LYS B  47      -0.811  -4.204  10.592  1.00 97.51      B    C  
ATOM   2346  C   LYS B  47      -0.224  -5.506  10.031  1.00 97.41      B    C  
ATOM   2347  O   LYS B  47       0.559  -6.159  10.710  1.00 96.69      B    O  
ATOM   2348  CB  LYS B  47      -2.275  -4.411  11.016  1.00 97.23      B    C  
ATOM   2349  CG  LYS B  47      -2.855  -3.277  11.879  1.00 95.93      B    C  
ATOM   2350  CD  LYS B  47      -4.356  -3.494  12.083  1.00 94.54      B    C  
ATOM   2351  CE  LYS B  47      -5.006  -2.394  12.915  1.00 91.03      B    C  
ATOM   2352  NZ  LYS B  47      -6.461  -2.653  13.123  1.00 87.71      B    N1+
ATOM   2353  N   GLU B  48      -0.532  -5.828   8.775  1.00 97.26      B    N  
ATOM   2354  CA  GLU B  48       0.025  -6.979   8.064  1.00 96.84      B    C  
ATOM   2355  C   GLU B  48       1.550  -6.869   7.905  1.00 96.97      B    C  
ATOM   2356  O   GLU B  48       2.280  -7.781   8.294  1.00 96.35      B    O  
ATOM   2357  CB  GLU B  48      -0.647  -7.106   6.685  1.00 95.66      B    C  
ATOM   2358  CG  GLU B  48      -2.118  -7.506   6.790  1.00 92.58      B    C  
ATOM   2359  CD  GLU B  48      -2.889  -7.415   5.467  1.00 91.44      B    C  
ATOM   2360  OE1 GLU B  48      -4.069  -7.826   5.464  1.00 84.61      B    O  
ATOM   2361  OE2 GLU B  48      -2.345  -6.897   4.476  1.00 85.84      B    O1-
ATOM   2362  N   ALA B  49       2.049  -5.738   7.439  1.00 97.03      B    N  
ATOM   2363  CA  ALA B  49       3.479  -5.495   7.280  1.00 96.84      B    C  
ATOM   2364  C   ALA B  49       4.249  -5.625   8.607  1.00 97.05      B    C  
ATOM   2365  O   ALA B  49       5.327  -6.217   8.650  1.00 96.18      B    O  
ATOM   2366  CB  ALA B  49       3.672  -4.106   6.661  1.00 96.35      B    C  
ATOM   2367  N   ARG B  50       3.683  -5.151   9.722  1.00 97.37      B    N  
ATOM   2368  CA  ARG B  50       4.267  -5.322  11.060  1.00 97.14      B    C  
ATOM   2369  C   ARG B  50       4.364  -6.798  11.461  1.00 97.38      B    C  
ATOM   2370  O   ARG B  50       5.390  -7.197  12.004  1.00 96.40      B    O  
ATOM   2371  CB  ARG B  50       3.436  -4.578  12.104  1.00 95.37      B    C  
ATOM   2372  CG  ARG B  50       3.689  -3.074  12.059  1.00 87.19      B    C  
ATOM   2373  CD  ARG B  50       2.752  -2.386  13.039  1.00 89.12      B    C  
ATOM   2374  NE  ARG B  50       2.938  -0.927  13.011  1.00 85.81      B    N  
ATOM   2375  CZ  ARG B  50       2.371  -0.051  13.803  1.00 86.84      B    C  
ATOM   2376  NH1 ARG B  50       1.537  -0.405  14.739  1.00 78.21      B    N1+
ATOM   2377  NH2 ARG B  50       2.639   1.205  13.639  1.00 79.17      B    N  
ATOM   2378  N   ALA B  51       3.333  -7.583  11.189  1.00 97.37      B    N  
ATOM   2379  CA  ALA B  51       3.351  -9.010  11.478  1.00 97.32      B    C  
ATOM   2380  C   ALA B  51       4.447  -9.721  10.676  1.00 97.52      B    C  
ATOM   2381  O   ALA B  51       5.259 -10.440  11.255  1.00 96.83      B    O  
ATOM   2382  CB  ALA B  51       1.968  -9.595  11.205  1.00 96.85      B    C  
ATOM   2383  N   TYR B  52       4.568  -9.460   9.380  1.00 97.06      B    N  
ATOM   2384  CA  TYR B  52       5.592 -10.075   8.541  1.00 96.68      B    C  
ATOM   2385  C   TYR B  52       7.014  -9.638   8.915  1.00 96.72      B    C  
ATOM   2386  O   TYR B  52       7.925 -10.464   8.966  1.00 95.63      B    O  
ATOM   2387  CB  TYR B  52       5.286  -9.782   7.079  1.00 95.55      B    C  
ATOM   2388  CG  TYR B  52       3.941 -10.283   6.580  1.00 95.01      B    C  
ATOM   2389  CD1 TYR B  52       3.346 -11.454   7.094  1.00 93.11      B    C  
ATOM   2390  CD2 TYR B  52       3.283  -9.577   5.558  1.00 92.91      B    C  
ATOM   2391  CE1 TYR B  52       2.122 -11.915   6.593  1.00 91.92      B    C  
ATOM   2392  CE2 TYR B  52       2.063 -10.030   5.047  1.00 91.83      B    C  
ATOM   2393  CZ  TYR B  52       1.487 -11.199   5.562  1.00 92.28      B    C  
ATOM   2394  OH  TYR B  52       0.300 -11.665   5.055  1.00 90.42      B    O  
ATOM   2395  N   ASN B  53       7.212  -8.380   9.288  1.00 97.66      B    N  
ATOM   2396  CA  ASN B  53       8.492  -7.909   9.809  1.00 97.66      B    C  
ATOM   2397  C   ASN B  53       8.845  -8.575  11.149  1.00 97.70      B    C  
ATOM   2398  O   ASN B  53      10.004  -8.917  11.374  1.00 96.73      B    O  
ATOM   2399  CB  ASN B  53       8.463  -6.375   9.926  1.00 97.22      B    C  
ATOM   2400  CG  ASN B  53       8.537  -5.678   8.572  1.00 96.60      B    C  
ATOM   2401  ND2 ASN B  53       8.118  -4.426   8.504  1.00 89.84      B    N  
ATOM   2402  OD1 ASN B  53       8.998  -6.211   7.582  1.00 90.00      B    O  
ATOM   2403  N   PHE B  54       7.873  -8.838  12.013  1.00 97.58      B    N  
ATOM   2404  CA  PHE B  54       8.080  -9.601  13.244  1.00 97.52      B    C  
ATOM   2405  C   PHE B  54       8.570 -11.027  12.960  1.00 97.60      B    C  
ATOM   2406  O   PHE B  54       9.529 -11.476  13.589  1.00 97.08      B    O  
ATOM   2407  CB  PHE B  54       6.781  -9.611  14.061  1.00 97.29      B    C  
ATOM   2408  CG  PHE B  54       6.873 -10.340  15.380  1.00 97.46      B    C  
ATOM   2409  CD1 PHE B  54       6.746 -11.736  15.437  1.00 95.67      B    C  
ATOM   2410  CD2 PHE B  54       7.060  -9.609  16.563  1.00 95.65      B    C  
ATOM   2411  CE1 PHE B  54       6.798 -12.405  16.678  1.00 94.73      B    C  
ATOM   2412  CE2 PHE B  54       7.098 -10.277  17.805  1.00 94.64      B    C  
ATOM   2413  CZ  PHE B  54       6.971 -11.666  17.858  1.00 95.44      B    C  
ATOM   2414  N   LEU B  55       7.976 -11.707  11.976  1.00 97.54      B    N  
ATOM   2415  CA  LEU B  55       8.432 -13.025  11.537  1.00 97.34      B    C  
ATOM   2416  C   LEU B  55       9.880 -12.970  11.047  1.00 97.57      B    C  
ATOM   2417  O   LEU B  55      10.689 -13.805  11.443  1.00 96.55      B    O  
ATOM   2418  CB  LEU B  55       7.520 -13.573  10.425  1.00 96.68      B    C  
ATOM   2419  CG  LEU B  55       6.023 -13.714  10.769  1.00 95.57      B    C  
ATOM   2420  CD1 LEU B  55       5.271 -14.275   9.566  1.00 92.51      B    C  
ATOM   2421  CD2 LEU B  55       5.778 -14.615  11.975  1.00 91.82      B    C  
ATOM   2422  N   ALA B  56      10.245 -11.961  10.268  1.00 97.63      B    N  
ATOM   2423  CA  ALA B  56      11.598 -11.799   9.760  1.00 97.50      B    C  
ATOM   2424  C   ALA B  56      12.630 -11.589  10.880  1.00 97.76      B    C  
ATOM   2425  O   ALA B  56      13.651 -12.282  10.918  1.00 96.73      B    O  
ATOM   2426  CB  ALA B  56      11.604 -10.649   8.753  1.00 96.71      B    C  
ATOM   2427  N   TYR B  57      12.367 -10.696  11.844  1.00 97.68      B    N  
ATOM   2428  CA  TYR B  57      13.278 -10.470  12.972  1.00 97.59      B    C  
ATOM   2429  C   TYR B  57      13.451 -11.719  13.850  1.00 97.42      B    C  
ATOM   2430  O   TYR B  57      14.576 -12.060  14.223  1.00 96.49      B    O  
ATOM   2431  CB  TYR B  57      12.779  -9.295  13.828  1.00 97.33      B    C  
ATOM   2432  CG  TYR B  57      12.874  -7.927  13.177  1.00 97.59      B    C  
ATOM   2433  CD1 TYR B  57      14.098  -7.461  12.662  1.00 95.99      B    C  
ATOM   2434  CD2 TYR B  57      11.735  -7.096  13.099  1.00 95.93      B    C  
ATOM   2435  CE1 TYR B  57      14.187  -6.200  12.054  1.00 95.39      B    C  
ATOM   2436  CE2 TYR B  57      11.816  -5.834  12.494  1.00 95.39      B    C  
ATOM   2437  CZ  TYR B  57      13.041  -5.391  11.958  1.00 96.34      B    C  
ATOM   2438  OH  TYR B  57      13.112  -4.175  11.332  1.00 95.16      B    O  
ATOM   2439  N   THR B  58      12.366 -12.418  14.143  1.00 97.66      B    N  
ATOM   2440  CA  THR B  58      12.420 -13.629  14.970  1.00 97.40      B    C  
ATOM   2441  C   THR B  58      13.086 -14.799  14.242  1.00 97.44      B    C  
ATOM   2442  O   THR B  58      13.896 -15.486  14.857  1.00 96.42      B    O  
ATOM   2443  CB  THR B  58      11.034 -14.028  15.483  1.00 96.47      B    C  
ATOM   2444  CG2 THR B  58      10.511 -13.040  16.529  1.00 89.65      B    C  
ATOM   2445  OG1 THR B  58      10.093 -14.045  14.442  1.00 89.04      B    O  
ATOM   2446  N   ASN B  59      12.872 -14.972  12.937  1.00 97.73      B    N  
ATOM   2447  CA  ASN B  59      13.585 -15.976  12.139  1.00 97.51      B    C  
ATOM   2448  C   ASN B  59      15.096 -15.715  12.119  1.00 97.64      B    C  
ATOM   2449  O   ASN B  59      15.893 -16.651  12.262  1.00 96.50      B    O  
ATOM   2450  CB  ASN B  59      13.006 -15.999  10.715  1.00 97.01      B    C  
ATOM   2451  CG  ASN B  59      11.691 -16.752  10.603  1.00 96.38      B    C  
ATOM   2452  ND2 ASN B  59      10.966 -16.556   9.521  1.00 89.84      B    N  
ATOM   2453  OD1 ASN B  59      11.323 -17.545  11.446  1.00 89.59      B    O  
ATOM   2454  N   ARG B  60      15.525 -14.464  12.014  1.00 97.40      B    N  
ATOM   2455  CA  ARG B  60      16.958 -14.116  12.099  1.00 97.57      B    C  
ATOM   2456  C   ARG B  60      17.537 -14.402  13.484  1.00 97.54      B    C  
ATOM   2457  O   ARG B  60      18.668 -14.878  13.566  1.00 96.16      B    O  
ATOM   2458  CB  ARG B  60      17.180 -12.661  11.675  1.00 96.69      B    C  
ATOM   2459  CG  ARG B  60      16.951 -12.425  10.171  1.00 93.86      B    C  
ATOM   2460  CD  ARG B  60      17.961 -13.164   9.289  1.00 93.36      B    C  
ATOM   2461  NE  ARG B  60      17.728 -12.898   7.855  1.00 92.44      B    N  
ATOM   2462  CZ  ARG B  60      18.413 -13.390   6.837  1.00 94.06      B    C  
ATOM   2463  NH1 ARG B  60      19.438 -14.173   6.987  1.00 85.98      B    N1+
ATOM   2464  NH2 ARG B  60      18.067 -13.100   5.626  1.00 88.16      B    N  
ATOM   2465  N   ALA B  61      16.787 -14.208  14.566  1.00 97.58      B    N  
ATOM   2466  CA  ALA B  61      17.214 -14.610  15.904  1.00 97.09      B    C  
ATOM   2467  C   ALA B  61      17.371 -16.134  16.028  1.00 97.17      B    C  
ATOM   2468  O   ALA B  61      18.370 -16.602  16.587  1.00 96.13      B    O  
ATOM   2469  CB  ALA B  61      16.224 -14.059  16.938  1.00 96.17      B    C  
ATOM   2470  N   MET B  62      16.458 -16.916  15.465  1.00 97.50      B    N  
ATOM   2471  CA  MET B  62      16.559 -18.385  15.444  1.00 97.46      B    C  
ATOM   2472  C   MET B  62      17.835 -18.863  14.750  1.00 97.49      B    C  
ATOM   2473  O   MET B  62      18.500 -19.765  15.260  1.00 96.70      B    O  
ATOM   2474  CB  MET B  62      15.346 -19.011  14.744  1.00 96.82      B    C  
ATOM   2475  CG  MET B  62      14.030 -18.826  15.497  1.00 94.61      B    C  
ATOM   2476  SD  MET B  62      12.651 -19.631  14.637  1.00 93.95      B    S  
ATOM   2477  CE  MET B  62      11.273 -18.970  15.579  1.00 85.77      B    C  
ATOM   2478  N   ILE B  63      18.222 -18.235  13.636  1.00 97.48      B    N  
ATOM   2479  CA  ILE B  63      19.464 -18.566  12.916  1.00 97.36      B    C  
ATOM   2480  C   ILE B  63      20.694 -18.357  13.808  1.00 97.17      B    C  
ATOM   2481  O   ILE B  63      21.563 -19.224  13.851  1.00 96.13      B    O  
ATOM   2482  CB  ILE B  63      19.565 -17.758  11.604  1.00 96.88      B    C  
ATOM   2483  CG1 ILE B  63      18.485 -18.232  10.599  1.00 94.96      B    C  
ATOM   2484  CG2 ILE B  63      20.961 -17.889  10.960  1.00 95.56      B    C  
ATOM   2485  CD1 ILE B  63      18.302 -17.297   9.404  1.00 91.19      B    C  
ATOM   2486  N   VAL B  64      20.754 -17.260  14.571  1.00 97.18      B    N  
ATOM   2487  CA  VAL B  64      21.851 -17.020  15.523  1.00 96.66      B    C  
ATOM   2488  C   VAL B  64      21.929 -18.142  16.562  1.00 96.56      B    C  
ATOM   2489  O   VAL B  64      23.016 -18.634  16.857  1.00 95.47      B    O  
ATOM   2490  CB  VAL B  64      21.709 -15.660  16.234  1.00 95.96      B    C  
ATOM   2491  CG1 VAL B  64      22.858 -15.406  17.221  1.00 92.23      B    C  
ATOM   2492  CG2 VAL B  64      21.705 -14.495  15.242  1.00 92.53      B    C  
ATOM   2493  N   HIS B  65      20.790 -18.596  17.076  1.00 96.81      B    N  
ATOM   2494  CA  HIS B  65      20.757 -19.682  18.056  1.00 96.38      B    C  
ATOM   2495  C   HIS B  65      21.191 -21.030  17.462  1.00 96.34      B    C  
ATOM   2496  O   HIS B  65      21.932 -21.751  18.118  1.00 95.46      B    O  
ATOM   2497  CB  HIS B  65      19.354 -19.792  18.672  1.00 95.56      B    C  
ATOM   2498  CG  HIS B  65      18.874 -18.560  19.375  1.00 95.20      B    C  
ATOM   2499  CD2 HIS B  65      19.609 -17.582  19.987  1.00 86.83      B    C  
ATOM   2500  ND1 HIS B  65      17.547 -18.204  19.529  1.00 85.97      B    N  
ATOM   2501  CE1 HIS B  65      17.502 -17.047  20.197  1.00 88.35      B    C  
ATOM   2502  NE2 HIS B  65      18.733 -16.637  20.492  1.00 89.85      B    N  
ATOM   2503  N   TYR B  66      20.792 -21.352  16.220  1.00 97.04      B    N  
ATOM   2504  CA  TYR B  66      21.276 -22.559  15.553  1.00 97.00      B    C  
ATOM   2505  C   TYR B  66      22.787 -22.527  15.329  1.00 96.76      B    C  
ATOM   2506  O   TYR B  66      23.476 -23.513  15.610  1.00 95.51      B    O  
ATOM   2507  CB  TYR B  66      20.555 -22.760  14.212  1.00 96.95      B    C  
ATOM   2508  CG  TYR B  66      19.137 -23.249  14.335  1.00 97.16      B    C  
ATOM   2509  CD1 TYR B  66      18.862 -24.467  14.992  1.00 95.40      B    C  
ATOM   2510  CD2 TYR B  66      18.076 -22.509  13.787  1.00 95.36      B    C  
ATOM   2511  CE1 TYR B  66      17.548 -24.924  15.130  1.00 94.82      B    C  
ATOM   2512  CE2 TYR B  66      16.749 -22.958  13.918  1.00 94.81      B    C  
ATOM   2513  CZ  TYR B  66      16.484 -24.156  14.598  1.00 95.81      B    C  
ATOM   2514  OH  TYR B  66      15.194 -24.585  14.757  1.00 94.55      B    O  
ATOM   2515  N   ASN B  67      23.322 -21.387  14.906  1.00 96.66      B    N  
ATOM   2516  CA  ASN B  67      24.758 -21.224  14.721  1.00 96.27      B    C  
ATOM   2517  C   ASN B  67      25.514 -21.366  16.061  1.00 96.19      B    C  
ATOM   2518  O   ASN B  67      26.522 -22.069  16.133  1.00 94.20      B    O  
ATOM   2519  CB  ASN B  67      24.991 -19.874  14.021  1.00 94.94      B    C  
ATOM   2520  CG  ASN B  67      26.379 -19.776  13.415  1.00 90.52      B    C  
ATOM   2521  ND2 ASN B  67      26.832 -18.579  13.112  1.00 79.70      B    N  
ATOM   2522  OD1 ASN B  67      27.075 -20.749  13.189  1.00 79.15      B    O  
ATOM   2523  N   ALA B  68      24.984 -20.788  17.141  1.00 95.43      B    N  
ATOM   2524  CA  ALA B  68      25.540 -20.947  18.482  1.00 94.45      B    C  
ATOM   2525  C   ALA B  68      25.511 -22.400  18.966  1.00 94.48      B    C  
ATOM   2526  O   ALA B  68      26.516 -22.894  19.487  1.00 93.22      B    O  
ATOM   2527  CB  ALA B  68      24.780 -20.020  19.438  1.00 93.07      B    C  
ATOM   2528  N   MET B  69      24.417 -23.119  18.758  1.00 95.03      B    N  
ATOM   2529  CA  MET B  69      24.312 -24.551  19.083  1.00 94.70      B    C  
ATOM   2530  C   MET B  69      25.367 -25.376  18.341  1.00 94.85      B    C  
ATOM   2531  O   MET B  69      26.013 -26.231  18.944  1.00 93.71      B    O  
ATOM   2532  CB  MET B  69      22.914 -25.082  18.740  1.00 93.95      B    C  
ATOM   2533  CG  MET B  69      21.852 -24.673  19.761  1.00 90.96      B    C  
ATOM   2534  SD  MET B  69      20.224 -25.438  19.490  1.00 90.89      B    S  
ATOM   2535  CE  MET B  69      19.530 -24.339  18.244  1.00 81.62      B    C  
ATOM   2536  N   LEU B  70      25.592 -25.083  17.068  1.00 95.29      B    N  
ATOM   2537  CA  LEU B  70      26.606 -25.769  16.281  1.00 95.27      B    C  
ATOM   2538  C   LEU B  70      28.031 -25.459  16.771  1.00 95.23      B    C  
ATOM   2539  O   LEU B  70      28.855 -26.365  16.886  1.00 93.98      B    O  
ATOM   2540  CB  LEU B  70      26.409 -25.376  14.806  1.00 94.67      B    C  
ATOM   2541  CG  LEU B  70      27.292 -26.169  13.843  1.00 91.60      B    C  
ATOM   2542  CD1 LEU B  70      26.911 -27.653  13.795  1.00 88.50      B    C  
ATOM   2543  CD2 LEU B  70      27.133 -25.584  12.440  1.00 87.96      B    C  
ATOM   2544  N   THR B  71      28.304 -24.212  17.128  1.00 94.59      B    N  
ATOM   2545  CA  THR B  71      29.608 -23.797  17.669  1.00 93.99      B    C  
ATOM   2546  C   THR B  71      29.923 -24.489  18.990  1.00 93.74      B    C  
ATOM   2547  O   THR B  71      31.018 -25.014  19.166  1.00 92.32      B    O  
ATOM   2548  CB  THR B  71      29.659 -22.267  17.840  1.00 93.06      B    C  
ATOM   2549  CG2 THR B  71      31.018 -21.786  18.343  1.00 83.26      B    C  
ATOM   2550  OG1 THR B  71      29.445 -21.647  16.599  1.00 83.84      B    O  
ATOM   2551  N   VAL B  72      28.968 -24.584  19.911  1.00 93.04      B    N  
ATOM   2552  CA  VAL B  72      29.209 -25.266  21.192  1.00 92.03      B    C  
ATOM   2553  C   VAL B  72      29.319 -26.785  21.037  1.00 92.15      B    C  
ATOM   2554  O   VAL B  72      30.097 -27.402  21.753  1.00 90.83      B    O  
ATOM   2555  CB  VAL B  72      28.188 -24.884  22.289  1.00 90.33      B    C  
ATOM   2556  CG1 VAL B  72      28.233 -23.374  22.559  1.00 82.75      B    C  
ATOM   2557  CG2 VAL B  72      26.759 -25.294  21.981  1.00 83.00      B    C  
ATOM   2558  N   MET B  73      28.637 -27.385  20.058  1.00 93.84      B    N  
ATOM   2559  CA  MET B  73      28.895 -28.793  19.711  1.00 93.84      B    C  
ATOM   2560  C   MET B  73      30.296 -28.988  19.123  1.00 93.96      B    C  
ATOM   2561  O   MET B  73      30.952 -29.997  19.408  1.00 92.73      B    O  
ATOM   2562  CB  MET B  73      27.831 -29.305  18.739  1.00 93.44      B    C  
ATOM   2563  CG  MET B  73      26.541 -29.707  19.464  1.00 87.08      B    C  
ATOM   2564  SD  MET B  73      26.711 -30.990  20.750  1.00 86.22      B    S  
ATOM   2565  CE  MET B  73      27.438 -32.343  19.810  1.00 77.55      B    C  
ATOM   2566  N   SER B  74      30.809 -28.014  18.410  1.00 93.55      B    N  
ATOM   2567  CA  SER B  74      32.191 -28.027  17.914  1.00 93.27      B    C  
ATOM   2568  C   SER B  74      33.216 -27.974  19.047  1.00 93.02      B    C  
ATOM   2569  O   SER B  74      34.295 -28.555  18.916  1.00 90.94      B    O  
ATOM   2570  CB  SER B  74      32.421 -26.882  16.924  1.00 93.00      B    C  
ATOM   2571  OG  SER B  74      31.471 -26.934  15.888  1.00 83.91      B    O  
ATOM   2572  N   TYR B  75      32.880 -27.366  20.197  1.00 92.17      B    N  
ATOM   2573  CA  TYR B  75      33.728 -27.450  21.393  1.00 91.15      B    C  
ATOM   2574  C   TYR B  75      33.877 -28.884  21.898  1.00 91.06      B    C  
ATOM   2575  O   TYR B  75      34.973 -29.264  22.307  1.00 89.47      B    O  
ATOM   2576  CB  TYR B  75      33.179 -26.589  22.537  1.00 90.00      B    C  
ATOM   2577  CG  TYR B  75      33.039 -25.106  22.315  1.00 89.38      B    C  
ATOM   2578  CD1 TYR B  75      33.708 -24.430  21.281  1.00 86.06      B    C  
ATOM   2579  CD2 TYR B  75      32.236 -24.368  23.215  1.00 86.46      B    C  
ATOM   2580  CE1 TYR B  75      33.589 -23.048  21.136  1.00 85.17      B    C  
ATOM   2581  CE2 TYR B  75      32.110 -22.984  23.086  1.00 85.06      B    C  
ATOM   2582  CZ  TYR B  75      32.787 -22.325  22.042  1.00 86.44      B    C  
ATOM   2583  OH  TYR B  75      32.676 -20.961  21.917  1.00 83.82      B    O  
ATOM   2584  N   VAL B  76      32.811 -29.681  21.863  1.00 91.91      B    N  
ATOM   2585  CA  VAL B  76      32.868 -31.091  22.281  1.00 91.28      B    C  
ATOM   2586  C   VAL B  76      33.806 -31.869  21.365  1.00 91.21      B    C  
ATOM   2587  O   VAL B  76      34.714 -32.539  21.864  1.00 89.91      B    O  
ATOM   2588  CB  VAL B  76      31.479 -31.758  22.298  1.00 90.67      B    C  
ATOM   2589  CG1 VAL B  76      31.560 -33.200  22.791  1.00 85.98      B    C  
ATOM   2590  CG2 VAL B  76      30.508 -31.015  23.217  1.00 86.74      B    C  
ATOM   2591  N   SER B  77      33.643 -31.726  20.059  1.00 91.69      B    N  
ATOM   2592  CA  SER B  77      34.508 -32.383  19.076  1.00 91.36      B    C  
ATOM   2593  C   SER B  77      35.975 -32.011  19.287  1.00 91.35      B    C  
ATOM   2594  O   SER B  77      36.827 -32.887  19.442  1.00 89.20      B    O  
ATOM   2595  CB  SER B  77      34.083 -31.999  17.652  1.00 90.85      B    C  
ATOM   2596  OG  SER B  77      34.851 -32.731  16.710  1.00 82.56      B    O  
ATOM   2597  N   HIS B  78      36.252 -30.718  19.404  1.00 91.00      B    N  
ATOM   2598  CA  HIS B  78      37.603 -30.217  19.592  1.00 90.09      B    C  
ATOM   2599  C   HIS B  78      38.220 -30.648  20.930  1.00 90.12      B    C  
ATOM   2600  O   HIS B  78      39.379 -31.045  20.981  1.00 88.20      B    O  
ATOM   2601  CB  HIS B  78      37.587 -28.693  19.451  1.00 88.93      B    C  
ATOM   2602  CG  HIS B  78      38.977 -28.124  19.366  1.00 88.87      B    C  
ATOM   2603  CD2 HIS B  78      39.535 -27.178  20.197  1.00 79.20      B    C  
ATOM   2604  ND1 HIS B  78      39.950 -28.487  18.458  1.00 77.74      B    N  
ATOM   2605  CE1 HIS B  78      41.051 -27.768  18.723  1.00 79.53      B    C  
ATOM   2606  NE2 HIS B  78      40.841 -26.965  19.766  1.00 81.85      B    N  
ATOM   2607  N   ALA B  79      37.445 -30.636  22.007  1.00 90.42      B    N  
ATOM   2608  CA  ALA B  79      37.911 -31.060  23.323  1.00 89.28      B    C  
ATOM   2609  C   ALA B  79      38.281 -32.554  23.349  1.00 89.38      B    C  
ATOM   2610  O   ALA B  79      39.351 -32.918  23.845  1.00 87.77      B    O  
ATOM   2611  CB  ALA B  79      36.824 -30.734  24.352  1.00 88.14      B    C  
ATOM   2612  N   VAL B  80      37.438 -33.407  22.776  1.00 89.73      B    N  
ATOM   2613  CA  VAL B  80      37.716 -34.844  22.707  1.00 88.47      B    C  
ATOM   2614  C   VAL B  80      38.889 -35.131  21.775  1.00 88.70      B    C  
ATOM   2615  O   VAL B  80      39.750 -35.944  22.116  1.00 87.46      B    O  
ATOM   2616  CB  VAL B  80      36.461 -35.634  22.299  1.00 87.30      B    C  
ATOM   2617  CG1 VAL B  80      36.766 -37.128  22.228  1.00 82.23      B    C  
ATOM   2618  CG2 VAL B  80      35.324 -35.471  23.312  1.00 82.50      B    C  
ATOM   2619  N   TYR B  81      38.994 -34.416  20.659  1.00 88.50      B    N  
ATOM   2620  CA  TYR B  81      40.157 -34.485  19.772  1.00 88.05      B    C  
ATOM   2621  C   TYR B  81      41.461 -34.130  20.508  1.00 88.67      B    C  
ATOM   2622  O   TYR B  81      42.433 -34.876  20.415  1.00 87.67      B    O  
ATOM   2623  CB  TYR B  81      39.921 -33.563  18.562  1.00 87.30      B    C  
ATOM   2624  CG  TYR B  81      41.193 -33.174  17.843  1.00 86.78      B    C  
ATOM   2625  CD1 TYR B  81      41.842 -31.958  18.144  1.00 81.18      B    C  
ATOM   2626  CD2 TYR B  81      41.795 -34.079  16.940  1.00 81.52      B    C  
ATOM   2627  CE1 TYR B  81      43.073 -31.647  17.568  1.00 79.07      B    C  
ATOM   2628  CE2 TYR B  81      43.038 -33.770  16.351  1.00 78.16      B    C  
ATOM   2629  CZ  TYR B  81      43.677 -32.560  16.680  1.00 80.60      B    C  
ATOM   2630  OH  TYR B  81      44.904 -32.271  16.154  1.00 79.63      B    O  
ATOM   2631  N   LEU B  82      41.474 -33.043  21.290  1.00 88.18      B    N  
ATOM   2632  CA  LEU B  82      42.646 -32.646  22.068  1.00 87.06      B    C  
ATOM   2633  C   LEU B  82      43.026 -33.703  23.117  1.00 87.09      B    C  
ATOM   2634  O   LEU B  82      44.215 -33.984  23.294  1.00 85.60      B    O  
ATOM   2635  CB  LEU B  82      42.389 -31.289  22.746  1.00 86.28      B    C  
ATOM   2636  CG  LEU B  82      42.424 -30.061  21.814  1.00 83.14      B    C  
ATOM   2637  CD1 LEU B  82      42.031 -28.819  22.627  1.00 78.98      B    C  
ATOM   2638  CD2 LEU B  82      43.811 -29.812  21.226  1.00 78.11      B    C  
ATOM   2639  N   ASP B  83      42.053 -34.319  23.783  1.00 87.96      B    N  
ATOM   2640  CA  ASP B  83      42.329 -35.388  24.762  1.00 86.77      B    C  
ATOM   2641  C   ASP B  83      42.923 -36.634  24.082  1.00 86.40      B    C  
ATOM   2642  O   ASP B  83      43.906 -37.208  24.575  1.00 84.13      B    O  
ATOM   2643  CB  ASP B  83      41.064 -35.733  25.556  1.00 85.83      B    C  
ATOM   2644  CG  ASP B  83      41.348 -36.588  26.808  1.00 83.11      B    C  
ATOM   2645  OD1 ASP B  83      42.321 -36.305  27.537  1.00 76.75      B    O  
ATOM   2646  OD2 ASP B  83      40.568 -37.517  27.110  1.00 76.90      B    O1-
ATOM   2647  N   ARG B  84      42.405 -37.012  22.926  1.00 87.00      B    N  
ATOM   2648  CA  ARG B  84      42.884 -38.174  22.156  1.00 86.16      B    C  
ATOM   2649  C   ARG B  84      44.251 -37.978  21.507  1.00 86.47      B    C  
ATOM   2650  O   ARG B  84      44.958 -38.957  21.291  1.00 82.89      B    O  
ATOM   2651  CB  ARG B  84      41.834 -38.515  21.079  1.00 84.60      B    C  
ATOM   2652  CG  ARG B  84      40.565 -39.175  21.654  1.00 79.75      B    C  
ATOM   2653  CD  ARG B  84      40.748 -40.687  21.776  1.00 74.52      B    C  
ATOM   2654  NE  ARG B  84      39.541 -41.319  22.337  1.00 68.39      B    N  
ATOM   2655  CZ  ARG B  84      39.111 -42.537  22.081  1.00 62.73      B    C  
ATOM   2656  NH1 ARG B  84      39.738 -43.354  21.270  1.00 56.94      B    N1+
ATOM   2657  NH2 ARG B  84      38.025 -42.976  22.645  1.00 55.60      B    N  
ATOM   2658  N   THR B  85      44.652 -36.767  21.219  1.00 85.26      B    N  
ATOM   2659  CA  THR B  85      45.916 -36.457  20.536  1.00 83.41      B    C  
ATOM   2660  C   THR B  85      46.951 -35.888  21.496  1.00 83.14      B    C  
ATOM   2661  O   THR B  85      47.799 -36.627  22.017  1.00 78.90      B    O  
ATOM   2662  CB  THR B  85      45.692 -35.550  19.309  1.00 82.08      B    C  
ATOM   2663  CG2 THR B  85      44.866 -36.231  18.227  1.00 73.34      B    C  
ATOM   2664  OG1 THR B  85      45.022 -34.365  19.687  1.00 73.94      B    O  
ATOM   2665  N   ILE B  86      46.871 -34.598  21.792  1.00 81.97      B    N  
ATOM   2666  CA  ILE B  86      47.832 -33.894  22.648  1.00 79.77      B    C  
ATOM   2667  C   ILE B  86      47.767 -34.420  24.090  1.00 80.45      B    C  
ATOM   2668  O   ILE B  86      48.802 -34.628  24.711  1.00 77.12      B    O  
ATOM   2669  CB  ILE B  86      47.611 -32.360  22.586  1.00 77.52      B    C  
ATOM   2670  CG1 ILE B  86      47.760 -31.862  21.128  1.00 72.88      B    C  
ATOM   2671  CG2 ILE B  86      48.605 -31.632  23.512  1.00 70.15      B    C  
ATOM   2672  CD1 ILE B  86      47.482 -30.365  20.947  1.00 64.15      B    C  
ATOM   2673  N   GLY B  87      46.582 -34.681  24.619  1.00 80.92      B    N  
ATOM   2674  CA  GLY B  87      46.401 -35.256  25.951  1.00 78.82      B    C  
ATOM   2675  C   GLY B  87      47.014 -36.649  26.080  1.00 80.48      B    C  
ATOM   2676  O   GLY B  87      47.701 -36.941  27.069  1.00 78.08      B    O  
ATOM   2677  N   ALA B  88      46.832 -37.482  25.056  1.00 79.83      B    N  
ATOM   2678  CA  ALA B  88      47.461 -38.797  25.000  1.00 78.58      B    C  
ATOM   2679  C   ALA B  88      48.990 -38.698  24.910  1.00 79.44      B    C  
ATOM   2680  O   ALA B  88      49.696 -39.352  25.686  1.00 75.45      B    O  
ATOM   2681  CB  ALA B  88      46.867 -39.595  23.835  1.00 76.11      B    C  
ATOM   2682  N   ALA B  89      49.513 -37.828  24.056  1.00 79.51      B    N  
ATOM   2683  CA  ALA B  89      50.946 -37.583  23.943  1.00 77.40      B    C  
ATOM   2684  C   ALA B  89      51.537 -37.046  25.256  1.00 78.43      B    C  
ATOM   2685  O   ALA B  89      52.547 -37.566  25.749  1.00 76.32      B    O  
ATOM   2686  CB  ALA B  89      51.188 -36.620  22.773  1.00 75.56      B    C  
ATOM   2687  N   ALA B  90      50.879 -36.078  25.893  1.00 79.38      B    N  
ATOM   2688  CA  ALA B  90      51.284 -35.521  27.177  1.00 76.70      B    C  
ATOM   2689  C   ALA B  90      51.323 -36.587  28.291  1.00 78.44      B    C  
ATOM   2690  O   ALA B  90      52.198 -36.555  29.154  1.00 76.78      B    O  
ATOM   2691  CB  ALA B  90      50.328 -34.384  27.538  1.00 74.54      B    C  
ATOM   2692  N   LYS B  91      50.438 -37.578  28.242  1.00 78.68      B    N  
ATOM   2693  CA  LYS B  91      50.414 -38.694  29.197  1.00 76.76      B    C  
ATOM   2694  C   LYS B  91      51.675 -39.560  29.146  1.00 77.74      B    C  
ATOM   2695  O   LYS B  91      52.081 -40.078  30.189  1.00 74.33      B    O  
ATOM   2696  CB  LYS B  91      49.149 -39.529  28.940  1.00 74.35      B    C  
ATOM   2697  CG  LYS B  91      48.792 -40.464  30.102  1.00 68.85      B    C  
ATOM   2698  CD  LYS B  91      47.550 -41.263  29.732  1.00 65.37      B    C  
ATOM   2699  CE  LYS B  91      47.143 -42.223  30.849  1.00 58.04      B    C  
ATOM   2700  NZ  LYS B  91      46.015 -43.107  30.413  1.00 51.78      B    N1+
ATOM   2701  N   PHE B  92      52.298 -39.682  27.984  1.00 80.44      B    N  
ATOM   2702  CA  PHE B  92      53.582 -40.371  27.820  1.00 78.88      B    C  
ATOM   2703  C   PHE B  92      54.782 -39.444  28.093  1.00 79.92      B    C  
ATOM   2704  O   PHE B  92      55.742 -39.858  28.735  1.00 76.62      B    O  
ATOM   2705  CB  PHE B  92      53.667 -40.972  26.414  1.00 76.85      B    C  
ATOM   2706  CG  PHE B  92      52.711 -42.125  26.194  1.00 72.54      B    C  
ATOM   2707  CD1 PHE B  92      52.985 -43.383  26.747  1.00 66.82      B    C  
ATOM   2708  CD2 PHE B  92      51.550 -41.949  25.438  1.00 65.56      B    C  
ATOM   2709  CE1 PHE B  92      52.107 -44.456  26.553  1.00 59.71      B    C  
ATOM   2710  CE2 PHE B  92      50.661 -43.020  25.239  1.00 58.64      B    C  
ATOM   2711  CZ  PHE B  92      50.937 -44.274  25.793  1.00 59.25      B    C  
ATOM   2712  N   LEU B  93      54.689 -38.179  27.676  1.00 79.21      B    N  
ATOM   2713  CA  LEU B  93      55.797 -37.226  27.821  1.00 77.33      B    C  
ATOM   2714  C   LEU B  93      55.971 -36.685  29.247  1.00 79.32      B    C  
ATOM   2715  O   LEU B  93      57.063 -36.247  29.597  1.00 77.93      B    O  
ATOM   2716  CB  LEU B  93      55.590 -36.087  26.807  1.00 76.02      B    C  
ATOM   2717  CG  LEU B  93      55.723 -36.516  25.331  1.00 73.45      B    C  
ATOM   2718  CD1 LEU B  93      55.293 -35.368  24.429  1.00 66.62      B    C  
ATOM   2719  CD2 LEU B  93      57.150 -36.911  24.966  1.00 68.97      B    C  
ATOM   2720  N   LYS B  94      54.950 -36.756  30.100  1.00 80.12      B    N  
ATOM   2721  CA  LYS B  94      55.004 -36.298  31.502  1.00 78.25      B    C  
ATOM   2722  C   LYS B  94      56.061 -36.991  32.369  1.00 79.34      B    C  
ATOM   2723  O   LYS B  94      56.398 -36.475  33.429  1.00 76.91      B    O  
ATOM   2724  CB  LYS B  94      53.617 -36.417  32.151  1.00 75.88      B    C  
ATOM   2725  CG  LYS B  94      53.218 -37.873  32.423  1.00 71.09      B    C  
ATOM   2726  CD  LYS B  94      51.832 -37.970  33.039  1.00 68.75      B    C  
ATOM   2727  CE  LYS B  94      51.558 -39.429  33.407  1.00 62.31      B    C  
ATOM   2728  NZ  LYS B  94      50.322 -39.562  34.206  1.00 55.60      B    N1+
ATOM   2729  N   VAL B  95      56.539 -38.166  31.967  1.00 79.82      B    N  
ATOM   2730  CA  VAL B  95      57.593 -38.896  32.689  1.00 78.28      B    C  
ATOM   2731  C   VAL B  95      59.000 -38.415  32.348  1.00 78.71      B    C  
ATOM   2732  O   VAL B  95      59.947 -38.781  33.037  1.00 74.62      B    O  
ATOM   2733  CB  VAL B  95      57.487 -40.430  32.488  1.00 75.44      B    C  
ATOM   2734  CG1 VAL B  95      56.355 -40.995  33.337  1.00 66.78      B    C  
ATOM   2735  CG2 VAL B  95      57.256 -40.846  31.034  1.00 66.50      B    C  
ATOM   2736  N   LEU B  96      59.122 -37.565  31.309  1.00 77.36      B    N  
ATOM   2737  CA  LEU B  96      60.427 -37.018  30.936  1.00 77.45      B    C  
ATOM   2738  C   LEU B  96      60.898 -35.979  31.966  1.00 78.51      B    C  
ATOM   2739  O   LEU B  96      60.152 -35.074  32.337  1.00 76.15      B    O  
ATOM   2740  CB  LEU B  96      60.362 -36.415  29.524  1.00 74.33      B    C  
ATOM   2741  CG  LEU B  96      60.258 -37.475  28.409  1.00 69.59      B    C  
ATOM   2742  CD1 LEU B  96      59.925 -36.783  27.089  1.00 62.85      B    C  
ATOM   2743  CD2 LEU B  96      61.559 -38.244  28.215  1.00 64.84      B    C  
ATOM   2744  N   PRO B  97      62.154 -36.067  32.418  1.00 76.41      B    N  
ATOM   2745  CA  PRO B  97      62.712 -35.075  33.330  1.00 75.94      B    C  
ATOM   2746  C   PRO B  97      62.813 -33.699  32.655  1.00 76.67      B    C  
ATOM   2747  O   PRO B  97      63.081 -33.589  31.458  1.00 71.32      B    O  
ATOM   2748  CB  PRO B  97      64.080 -35.648  33.756  1.00 72.98      B    C  
ATOM   2749  CG  PRO B  97      64.465 -36.562  32.602  1.00 71.90      B    C  
ATOM   2750  CD  PRO B  97      63.124 -37.079  32.085  1.00 74.18      B    C  
ATOM   2751  N   GLY B  98      62.552 -32.631  33.424  1.00 74.27      B    N  
ATOM   2752  CA  GLY B  98      62.587 -31.243  32.950  1.00 74.56      B    C  
ATOM   2753  C   GLY B  98      61.286 -30.765  32.308  1.00 76.20      B    C  
ATOM   2754  O   GLY B  98      60.671 -29.824  32.798  1.00 70.40      B    O  
ATOM   2755  N   ILE B  99      60.800 -31.433  31.252  1.00 78.01      B    N  
ATOM   2756  CA  ILE B  99      59.567 -31.058  30.534  1.00 77.30      B    C  
ATOM   2757  C   ILE B  99      58.315 -31.792  31.039  1.00 79.56      B    C  
ATOM   2758  O   ILE B  99      57.194 -31.351  30.793  1.00 75.39      B    O  
ATOM   2759  CB  ILE B  99      59.750 -31.225  29.016  1.00 74.21      B    C  
ATOM   2760  CG1 ILE B  99      60.176 -32.662  28.637  1.00 67.09      B    C  
ATOM   2761  CG2 ILE B  99      60.772 -30.192  28.490  1.00 62.97      B    C  
ATOM   2762  CD1 ILE B  99      60.131 -32.935  27.125  1.00 58.35      B    C  
ATOM   2763  N   GLY B 100      58.473 -32.868  31.773  1.00 78.60      B    N  
ATOM   2764  CA  GLY B 100      57.380 -33.678  32.311  1.00 77.35      B    C  
ATOM   2765  C   GLY B 100      56.314 -32.899  33.089  1.00 80.54      B    C  
ATOM   2766  O   GLY B 100      55.127 -33.112  32.833  1.00 78.76      B    O  
ATOM   2767  N   PRO B 101      56.670 -31.952  33.974  1.00 82.56      B    N  
ATOM   2768  CA  PRO B 101      55.697 -31.133  34.702  1.00 81.94      B    C  
ATOM   2769  C   PRO B 101      54.797 -30.289  33.781  1.00 82.94      B    C  
ATOM   2770  O   PRO B 101      53.603 -30.165  34.044  1.00 80.51      B    O  
ATOM   2771  CB  PRO B 101      56.518 -30.246  35.640  1.00 81.33      B    C  
ATOM   2772  CG  PRO B 101      57.809 -31.034  35.842  1.00 80.05      B    C  
ATOM   2773  CD  PRO B 101      58.008 -31.706  34.490  1.00 83.02      B    C  
ATOM   2774  N   VAL B 102      55.351 -29.752  32.695  1.00 80.97      B    N  
ATOM   2775  CA  VAL B 102      54.597 -28.960  31.717  1.00 80.17      B    C  
ATOM   2776  C   VAL B 102      53.569 -29.835  31.000  1.00 81.15      B    C  
ATOM   2777  O   VAL B 102      52.394 -29.490  30.951  1.00 79.74      B    O  
ATOM   2778  CB  VAL B 102      55.533 -28.276  30.700  1.00 79.04      B    C  
ATOM   2779  CG1 VAL B 102      54.752 -27.421  29.696  1.00 71.42      B    C  
ATOM   2780  CG2 VAL B 102      56.546 -27.361  31.407  1.00 72.51      B    C  
ATOM   2781  N   PHE B 103      53.975 -31.013  30.527  1.00 81.80      B    N  
ATOM   2782  CA  PHE B 103      53.047 -31.957  29.897  1.00 80.58      B    C  
ATOM   2783  C   PHE B 103      51.995 -32.492  30.863  1.00 82.25      B    C  
ATOM   2784  O   PHE B 103      50.846 -32.721  30.468  1.00 80.88      B    O  
ATOM   2785  CB  PHE B 103      53.836 -33.103  29.257  1.00 78.30      B    C  
ATOM   2786  CG  PHE B 103      54.507 -32.721  27.960  1.00 75.24      B    C  
ATOM   2787  CD1 PHE B 103      53.729 -32.443  26.824  1.00 68.37      B    C  
ATOM   2788  CD2 PHE B 103      55.905 -32.640  27.876  1.00 69.64      B    C  
ATOM   2789  CE1 PHE B 103      54.347 -32.088  25.614  1.00 64.06      B    C  
ATOM   2790  CE2 PHE B 103      56.525 -32.286  26.673  1.00 63.50      B    C  
ATOM   2791  CZ  PHE B 103      55.750 -32.008  25.536  1.00 65.72      B    C  
ATOM   2792  N   ALA B 104      52.324 -32.664  32.141  1.00 82.46      B    N  
ATOM   2793  CA  ALA B 104      51.358 -33.037  33.166  1.00 81.21      B    C  
ATOM   2794  C   ALA B 104      50.291 -31.949  33.374  1.00 82.38      B    C  
ATOM   2795  O   ALA B 104      49.104 -32.270  33.444  1.00 80.40      B    O  
ATOM   2796  CB  ALA B 104      52.096 -33.354  34.464  1.00 80.39      B    C  
ATOM   2797  N   ALA B 105      50.690 -30.666  33.383  1.00 81.71      B    N  
ATOM   2798  CA  ALA B 105      49.774 -29.534  33.475  1.00 80.14      B    C  
ATOM   2799  C   ALA B 105      48.861 -29.439  32.246  1.00 81.08      B    C  
ATOM   2800  O   ALA B 105      47.651 -29.321  32.394  1.00 80.00      B    O  
ATOM   2801  CB  ALA B 105      50.588 -28.251  33.690  1.00 79.99      B    C  
ATOM   2802  N   VAL B 106      49.407 -29.597  31.029  1.00 80.27      B    N  
ATOM   2803  CA  VAL B 106      48.628 -29.613  29.779  1.00 78.71      B    C  
ATOM   2804  C   VAL B 106      47.611 -30.765  29.775  1.00 80.11      B    C  
ATOM   2805  O   VAL B 106      46.439 -30.548  29.498  1.00 80.02      B    O  
ATOM   2806  CB  VAL B 106      49.566 -29.692  28.553  1.00 77.71      B    C  
ATOM   2807  CG1 VAL B 106      48.806 -29.901  27.238  1.00 71.26      B    C  
ATOM   2808  CG2 VAL B 106      50.369 -28.393  28.404  1.00 72.08      B    C  
ATOM   2809  N   SER B 107      48.013 -31.960  30.144  1.00 82.55      B    N  
ATOM   2810  CA  SER B 107      47.106 -33.115  30.225  1.00 82.00      B    C  
ATOM   2811  C   SER B 107      45.986 -32.910  31.246  1.00 83.30      B    C  
ATOM   2812  O   SER B 107      44.849 -33.302  30.998  1.00 82.37      B    O  
ATOM   2813  CB  SER B 107      47.898 -34.375  30.569  1.00 80.45      B    C  
ATOM   2814  OG  SER B 107      47.062 -35.512  30.580  1.00 71.42      B    O  
ATOM   2815  N   ALA B 108      46.285 -32.303  32.401  1.00 84.30      B    N  
ATOM   2816  CA  ALA B 108      45.287 -31.976  33.409  1.00 83.55      B    C  
ATOM   2817  C   ALA B 108      44.296 -30.910  32.912  1.00 84.12      B    C  
ATOM   2818  O   ALA B 108      43.092 -31.061  33.110  1.00 82.62      B    O  
ATOM   2819  CB  ALA B 108      45.994 -31.536  34.697  1.00 83.06      B    C  
ATOM   2820  N   MET B 109      44.777 -29.878  32.212  1.00 82.32      B    N  
ATOM   2821  CA  MET B 109      43.962 -28.819  31.626  1.00 81.15      B    C  
ATOM   2822  C   MET B 109      43.002 -29.372  30.565  1.00 83.16      B    C  
ATOM   2823  O   MET B 109      41.810 -29.098  30.634  1.00 82.31      B    O  
ATOM   2824  CB  MET B 109      44.880 -27.743  31.040  1.00 78.50      B    C  
ATOM   2825  CG  MET B 109      44.104 -26.506  30.587  1.00 69.38      B    C  
ATOM   2826  SD  MET B 109      45.134 -25.275  29.735  1.00 64.35      B    S  
ATOM   2827  CE  MET B 109      45.363 -26.090  28.135  1.00 56.63      B    C  
ATOM   2828  N   ILE B 110      43.491 -30.207  29.650  1.00 82.50      B    N  
ATOM   2829  CA  ILE B 110      42.654 -30.828  28.609  1.00 83.06      B    C  
ATOM   2830  C   ILE B 110      41.574 -31.713  29.240  1.00 84.23      B    C  
ATOM   2831  O   ILE B 110      40.407 -31.594  28.885  1.00 83.90      B    O  
ATOM   2832  CB  ILE B 110      43.523 -31.603  27.593  1.00 82.44      B    C  
ATOM   2833  CG1 ILE B 110      44.401 -30.620  26.779  1.00 79.56      B    C  
ATOM   2834  CG2 ILE B 110      42.647 -32.430  26.639  1.00 78.53      B    C  
ATOM   2835  CD1 ILE B 110      45.501 -31.310  25.951  1.00 72.75      B    C  
ATOM   2836  N   LYS B 111      41.901 -32.532  30.228  1.00 86.61      B    N  
ATOM   2837  CA  LYS B 111      40.900 -33.357  30.927  1.00 86.06      B    C  
ATOM   2838  C   LYS B 111      39.844 -32.538  31.666  1.00 86.75      B    C  
ATOM   2839  O   LYS B 111      38.681 -32.928  31.675  1.00 85.08      B    O  
ATOM   2840  CB  LYS B 111      41.581 -34.292  31.927  1.00 85.46      B    C  
ATOM   2841  CG  LYS B 111      42.083 -35.548  31.218  1.00 78.25      B    C  
ATOM   2842  CD  LYS B 111      42.539 -36.568  32.268  1.00 71.70      B    C  
ATOM   2843  CE  LYS B 111      42.833 -37.874  31.542  1.00 64.03      B    C  
ATOM   2844  NZ  LYS B 111      43.060 -38.975  32.487  1.00 55.71      B    N1+
ATOM   2845  N   ALA B 112      40.235 -31.441  32.302  1.00 85.58      B    N  
ATOM   2846  CA  ALA B 112      39.307 -30.535  32.961  1.00 84.35      B    C  
ATOM   2847  C   ALA B 112      38.377 -29.865  31.942  1.00 85.14      B    C  
ATOM   2848  O   ALA B 112      37.174 -29.781  32.176  1.00 83.65      B    O  
ATOM   2849  CB  ALA B 112      40.106 -29.507  33.774  1.00 83.04      B    C  
ATOM   2850  N   TRP B 113      38.925 -29.471  30.789  1.00 83.88      B    N  
ATOM   2851  CA  TRP B 113      38.166 -28.889  29.687  1.00 83.36      B    C  
ATOM   2852  C   TRP B 113      37.140 -29.863  29.119  1.00 84.68      B    C  
ATOM   2853  O   TRP B 113      35.965 -29.524  29.099  1.00 84.01      B    O  
ATOM   2854  CB  TRP B 113      39.121 -28.383  28.606  1.00 82.01      B    C  
ATOM   2855  CG  TRP B 113      38.430 -27.753  27.436  1.00 79.56      B    C  
ATOM   2856  CD1 TRP B 113      38.641 -28.071  26.144  1.00 73.75      B    C  
ATOM   2857  CD2 TRP B 113      37.408 -26.704  27.434  1.00 76.35      B    C  
ATOM   2858  CE2 TRP B 113      37.061 -26.440  26.083  1.00 73.29      B    C  
ATOM   2859  CE3 TRP B 113      36.753 -25.955  28.436  1.00 69.28      B    C  
ATOM   2860  NE1 TRP B 113      37.836 -27.286  25.336  1.00 70.11      B    N  
ATOM   2861  CZ2 TRP B 113      36.095 -25.472  25.729  1.00 69.63      B    C  
ATOM   2862  CZ3 TRP B 113      35.789 -24.997  28.089  1.00 66.01      B    C  
ATOM   2863  CH2 TRP B 113      35.457 -24.757  26.756  1.00 66.64      B    C  
ATOM   2864  N   VAL B 114      37.517 -31.092  28.786  1.00 86.98      B    N  
ATOM   2865  CA  VAL B 114      36.598 -32.137  28.296  1.00 86.72      B    C  
ATOM   2866  C   VAL B 114      35.427 -32.321  29.260  1.00 86.90      B    C  
ATOM   2867  O   VAL B 114      34.270 -32.246  28.859  1.00 85.86      B    O  
ATOM   2868  CB  VAL B 114      37.330 -33.468  28.083  1.00 86.42      B    C  
ATOM   2869  CG1 VAL B 114      36.378 -34.629  27.750  1.00 80.45      B    C  
ATOM   2870  CG2 VAL B 114      38.332 -33.387  26.933  1.00 80.79      B    C  
ATOM   2871  N   LYS B 115      35.695 -32.462  30.567  1.00 88.29      B    N  
ATOM   2872  CA  LYS B 115      34.647 -32.614  31.582  1.00 87.42      B    C  
ATOM   2873  C   LYS B 115      33.730 -31.407  31.673  1.00 86.90      B    C  
ATOM   2874  O   LYS B 115      32.537 -31.570  31.928  1.00 84.60      B    O  
ATOM   2875  CB  LYS B 115      35.282 -32.872  32.959  1.00 87.08      B    C  
ATOM   2876  CG  LYS B 115      35.121 -34.326  33.380  1.00 79.07      B    C  
ATOM   2877  CD  LYS B 115      35.659 -34.530  34.796  1.00 74.58      B    C  
ATOM   2878  CE  LYS B 115      35.396 -35.969  35.241  1.00 64.63      B    C  
ATOM   2879  NZ  LYS B 115      35.859 -36.212  36.620  1.00 57.22      B    N1+
ATOM   2880  N   THR B 116      34.280 -30.209  31.524  1.00 85.89      B    N  
ATOM   2881  CA  THR B 116      33.519 -28.963  31.616  1.00 84.55      B    C  
ATOM   2882  C   THR B 116      32.597 -28.810  30.403  1.00 85.38      B    C  
ATOM   2883  O   THR B 116      31.405 -28.579  30.570  1.00 84.20      B    O  
ATOM   2884  CB  THR B 116      34.458 -27.754  31.761  1.00 82.62      B    C  
ATOM   2885  CG2 THR B 116      33.704 -26.450  31.982  1.00 73.69      B    C  
ATOM   2886  OG1 THR B 116      35.281 -27.935  32.892  1.00 74.64      B    O  
ATOM   2887  N   VAL B 117      33.134 -29.011  29.206  1.00 86.63      B    N  
ATOM   2888  CA  VAL B 117      32.397 -28.897  27.941  1.00 86.59      B    C  
ATOM   2889  C   VAL B 117      31.282 -29.938  27.862  1.00 86.81      B    C  
ATOM   2890  O   VAL B 117      30.132 -29.562  27.658  1.00 85.41      B    O  
ATOM   2891  CB  VAL B 117      33.352 -29.003  26.742  1.00 85.92      B    C  
ATOM   2892  CG1 VAL B 117      32.613 -29.050  25.403  1.00 78.33      B    C  
ATOM   2893  CG2 VAL B 117      34.260 -27.777  26.686  1.00 79.19      B    C  
ATOM   2894  N   GLU B 118      31.556 -31.198  28.130  1.00 87.07      B    N  
ATOM   2895  CA  GLU B 118      30.527 -32.249  28.088  1.00 85.92      B    C  
ATOM   2896  C   GLU B 118      29.389 -32.026  29.091  1.00 86.41      B    C  
ATOM   2897  O   GLU B 118      28.276 -32.489  28.874  1.00 84.47      B    O  
ATOM   2898  CB  GLU B 118      31.134 -33.625  28.355  1.00 84.65      B    C  
ATOM   2899  CG  GLU B 118      31.943 -34.181  27.166  1.00 78.28      B    C  
ATOM   2900  CD  GLU B 118      32.040 -35.712  27.210  1.00 73.38      B    C  
ATOM   2901  OE1 GLU B 118      32.157 -36.309  26.122  1.00 65.77      B    O  
ATOM   2902  OE2 GLU B 118      31.933 -36.289  28.316  1.00 66.25      B    O1-
ATOM   2903  N   LYS B 119      29.636 -31.310  30.180  1.00 85.55      B    N  
ATOM   2904  CA  LYS B 119      28.606 -30.993  31.167  1.00 84.74      B    C  
ATOM   2905  C   LYS B 119      27.765 -29.775  30.773  1.00 85.35      B    C  
ATOM   2906  O   LYS B 119      26.571 -29.738  31.068  1.00 83.19      B    O  
ATOM   2907  CB  LYS B 119      29.280 -30.814  32.538  1.00 83.05      B    C  
ATOM   2908  CG  LYS B 119      28.250 -30.804  33.666  1.00 73.90      B    C  
ATOM   2909  CD  LYS B 119      28.950 -30.633  35.030  1.00 69.67      B    C  
ATOM   2910  CE  LYS B 119      27.882 -30.632  36.123  1.00 59.60      B    C  
ATOM   2911  NZ  LYS B 119      28.469 -30.352  37.457  1.00 53.06      B    N1+
ATOM   2912  N   ILE B 120      28.385 -28.781  30.148  1.00 84.99      B    N  
ATOM   2913  CA  ILE B 120      27.746 -27.492  29.850  1.00 84.20      B    C  
ATOM   2914  C   ILE B 120      27.001 -27.511  28.508  1.00 85.90      B    C  
ATOM   2915  O   ILE B 120      25.881 -27.003  28.419  1.00 85.35      B    O  
ATOM   2916  CB  ILE B 120      28.795 -26.361  29.917  1.00 82.02      B    C  
ATOM   2917  CG1 ILE B 120      29.222 -26.171  31.394  1.00 73.77      B    C  
ATOM   2918  CG2 ILE B 120      28.258 -25.042  29.340  1.00 69.90      B    C  
ATOM   2919  CD1 ILE B 120      30.381 -25.197  31.556  1.00 64.14      B    C  
ATOM   2920  N   VAL B 121      27.592 -28.106  27.470  1.00 86.93      B    N  
ATOM   2921  CA  VAL B 121      27.057 -28.075  26.107  1.00 87.71      B    C  
ATOM   2922  C   VAL B 121      25.652 -28.668  26.006  1.00 88.74      B    C  
ATOM   2923  O   VAL B 121      24.800 -27.989  25.438  1.00 88.27      B    O  
ATOM   2924  CB  VAL B 121      28.035 -28.717  25.108  1.00 87.23      B    C  
ATOM   2925  CG1 VAL B 121      27.415 -28.923  23.724  1.00 82.74      B    C  
ATOM   2926  CG2 VAL B 121      29.258 -27.808  24.937  1.00 83.41      B    C  
ATOM   2927  N   PRO B 122      25.322 -29.823  26.598  1.00 88.74      B    N  
ATOM   2928  CA  PRO B 122      23.961 -30.357  26.535  1.00 88.22      B    C  
ATOM   2929  C   PRO B 122      22.923 -29.406  27.134  1.00 89.13      B    C  
ATOM   2930  O   PRO B 122      21.831 -29.245  26.591  1.00 87.63      B    O  
ATOM   2931  CB  PRO B 122      24.007 -31.688  27.300  1.00 86.64      B    C  
ATOM   2932  CG  PRO B 122      25.471 -32.106  27.188  1.00 84.48      B    C  
ATOM   2933  CD  PRO B 122      26.208 -30.775  27.239  1.00 87.46      B    C  
ATOM   2934  N   THR B 123      23.279 -28.738  28.235  1.00 87.10      B    N  
ATOM   2935  CA  THR B 123      22.399 -27.758  28.886  1.00 86.39      B    C  
ATOM   2936  C   THR B 123      22.181 -26.539  28.000  1.00 87.38      B    C  
ATOM   2937  O   THR B 123      21.056 -26.095  27.841  1.00 86.25      B    O  
ATOM   2938  CB  THR B 123      22.969 -27.319  30.248  1.00 84.45      B    C  
ATOM   2939  CG2 THR B 123      21.970 -26.500  31.055  1.00 72.34      B    C  
ATOM   2940  OG1 THR B 123      23.293 -28.449  31.032  1.00 74.07      B    O  
ATOM   2941  N   LEU B 124      23.249 -26.024  27.384  1.00 87.91      B    N  
ATOM   2942  CA  LEU B 124      23.171 -24.849  26.527  1.00 87.98      B    C  
ATOM   2943  C   LEU B 124      22.367 -25.136  25.246  1.00 89.34      B    C  
ATOM   2944  O   LEU B 124      21.488 -24.357  24.904  1.00 89.16      B    O  
ATOM   2945  CB  LEU B 124      24.586 -24.353  26.220  1.00 86.71      B    C  
ATOM   2946  CG  LEU B 124      24.613 -22.964  25.552  1.00 79.48      B    C  
ATOM   2947  CD1 LEU B 124      24.126 -21.857  26.490  1.00 75.67      B    C  
ATOM   2948  CD2 LEU B 124      26.043 -22.620  25.148  1.00 75.06      B    C  
ATOM   2949  N   VAL B 125      22.602 -26.268  24.589  1.00 89.99      B    N  
ATOM   2950  CA  VAL B 125      21.841 -26.705  23.406  1.00 90.81      B    C  
ATOM   2951  C   VAL B 125      20.354 -26.837  23.743  1.00 91.58      B    C  
ATOM   2952  O   VAL B 125      19.517 -26.361  22.985  1.00 90.74      B    O  
ATOM   2953  CB  VAL B 125      22.399 -28.030  22.851  1.00 90.82      B    C  
ATOM   2954  CG1 VAL B 125      21.513 -28.652  21.767  1.00 87.74      B    C  
ATOM   2955  CG2 VAL B 125      23.783 -27.807  22.226  1.00 88.00      B    C  
ATOM   2956  N   ASN B 126      20.023 -27.409  24.902  1.00 90.27      B    N  
ATOM   2957  CA  ASN B 126      18.631 -27.534  25.322  1.00 89.96      B    C  
ATOM   2958  C   ASN B 126      17.971 -26.166  25.555  1.00 90.71      B    C  
ATOM   2959  O   ASN B 126      16.884 -25.914  25.045  1.00 89.74      B    O  
ATOM   2960  CB  ASN B 126      18.567 -28.421  26.569  1.00 88.52      B    C  
ATOM   2961  CG  ASN B 126      17.140 -28.779  26.942  1.00 81.85      B    C  
ATOM   2962  ND2 ASN B 126      16.861 -28.932  28.218  1.00 71.61      B    N  
ATOM   2963  OD1 ASN B 126      16.264 -28.939  26.124  1.00 71.65      B    O  
ATOM   2964  N   VAL B 127      18.635 -25.240  26.258  1.00 89.49      B    N  
ATOM   2965  CA  VAL B 127      18.110 -23.890  26.514  1.00 89.13      B    C  
ATOM   2966  C   VAL B 127      17.915 -23.107  25.213  1.00 90.40      B    C  
ATOM   2967  O   VAL B 127      16.867 -22.499  25.030  1.00 90.07      B    O  
ATOM   2968  CB  VAL B 127      19.028 -23.122  27.496  1.00 87.52      B    C  
ATOM   2969  CG1 VAL B 127      18.645 -21.638  27.627  1.00 81.23      B    C  
ATOM   2970  CG2 VAL B 127      18.926 -23.723  28.904  1.00 81.71      B    C  
ATOM   2971  N   LEU B 128      18.867 -23.162  24.284  1.00 90.83      B    N  
ATOM   2972  CA  LEU B 128      18.751 -22.488  22.990  1.00 91.62      B    C  
ATOM   2973  C   LEU B 128      17.646 -23.104  22.119  1.00 92.71      B    C  
ATOM   2974  O   LEU B 128      16.926 -22.380  21.431  1.00 92.69      B    O  
ATOM   2975  CB  LEU B 128      20.107 -22.523  22.263  1.00 91.44      B    C  
ATOM   2976  CG  LEU B 128      21.215 -21.671  22.919  1.00 90.48      B    C  
ATOM   2977  CD1 LEU B 128      22.532 -21.895  22.168  1.00 87.48      B    C  
ATOM   2978  CD2 LEU B 128      20.896 -20.179  22.887  1.00 87.04      B    C  
ATOM   2979  N   THR B 129      17.451 -24.413  22.193  1.00 92.55      B    N  
ATOM   2980  CA  THR B 129      16.346 -25.099  21.501  1.00 92.92      B    C  
ATOM   2981  C   THR B 129      14.993 -24.657  22.061  1.00 93.47      B    C  
ATOM   2982  O   THR B 129      14.102 -24.304  21.298  1.00 92.87      B    O  
ATOM   2983  CB  THR B 129      16.484 -26.621  21.605  1.00 92.67      B    C  
ATOM   2984  CG2 THR B 129      15.410 -27.365  20.811  1.00 83.30      B    C  
ATOM   2985  OG1 THR B 129      17.725 -27.029  21.075  1.00 83.36      B    O  
ATOM   2986  N   GLN B 130      14.856 -24.598  23.384  1.00 92.45      B    N  
ATOM   2987  CA  GLN B 130      13.651 -24.078  24.032  1.00 91.98      B    C  
ATOM   2988  C   GLN B 130      13.394 -22.616  23.662  1.00 92.64      B    C  
ATOM   2989  O   GLN B 130      12.244 -22.230  23.456  1.00 92.01      B    O  
ATOM   2990  CB  GLN B 130      13.785 -24.203  25.554  1.00 90.74      B    C  
ATOM   2991  CG  GLN B 130      13.652 -25.656  26.034  1.00 85.72      B    C  
ATOM   2992  CD  GLN B 130      13.822 -25.791  27.549  1.00 82.50      B    C  
ATOM   2993  NE2 GLN B 130      13.570 -26.959  28.084  1.00 70.70      B    N  
ATOM   2994  OE1 GLN B 130      14.157 -24.870  28.275  1.00 74.05      B    O  
ATOM   2995  N   LEU B 131      14.443 -21.800  23.517  1.00 92.67      B    N  
ATOM   2996  CA  LEU B 131      14.340 -20.410  23.100  1.00 92.95      B    C  
ATOM   2997  C   LEU B 131      13.801 -20.287  21.664  1.00 93.92      B    C  
ATOM   2998  O   LEU B 131      12.914 -19.473  21.419  1.00 93.86      B    O  
ATOM   2999  CB  LEU B 131      15.711 -19.732  23.245  1.00 91.99      B    C  
ATOM   3000  CG  LEU B 131      15.577 -18.216  23.487  1.00 87.93      B    C  
ATOM   3001  CD1 LEU B 131      15.366 -17.912  24.964  1.00 84.37      B    C  
ATOM   3002  CD2 LEU B 131      16.844 -17.495  23.052  1.00 84.13      B    C  
ATOM   3003  N   ASN B 132      14.270 -21.126  20.741  1.00 94.82      B    N  
ATOM   3004  CA  ASN B 132      13.756 -21.158  19.371  1.00 95.45      B    C  
ATOM   3005  C   ASN B 132      12.290 -21.609  19.307  1.00 95.83      B    C  
ATOM   3006  O   ASN B 132      11.501 -21.034  18.555  1.00 94.91      B    O  
ATOM   3007  CB  ASN B 132      14.663 -22.037  18.488  1.00 95.32      B    C  
ATOM   3008  CG  ASN B 132      15.890 -21.298  17.967  1.00 95.42      B    C  
ATOM   3009  ND2 ASN B 132      16.718 -21.966  17.203  1.00 88.80      B    N  
ATOM   3010  OD1 ASN B 132      16.105 -20.126  18.199  1.00 89.30      B    O  
ATOM   3011  N   ILE B 133      11.879 -22.562  20.128  1.00 95.30      B    N  
ATOM   3012  CA  ILE B 133      10.466 -22.947  20.235  1.00 95.21      B    C  
ATOM   3013  C   ILE B 133       9.636 -21.786  20.802  1.00 95.42      B    C  
ATOM   3014  O   ILE B 133       8.566 -21.481  20.278  1.00 94.58      B    O  
ATOM   3015  CB  ILE B 133      10.288 -24.229  21.077  1.00 94.78      B    C  
ATOM   3016  CG1 ILE B 133      11.011 -25.429  20.414  1.00 93.17      B    C  
ATOM   3017  CG2 ILE B 133       8.797 -24.554  21.241  1.00 93.21      B    C  
ATOM   3018  CD1 ILE B 133      11.176 -26.641  21.339  1.00 87.95      B    C  
ATOM   3019  N   ALA B 134      10.136 -21.073  21.808  1.00 94.88      B    N  
ATOM   3020  CA  ALA B 134       9.466 -19.909  22.370  1.00 94.39      B    C  
ATOM   3021  C   ALA B 134       9.325 -18.762  21.355  1.00 94.98      B    C  
ATOM   3022  O   ALA B 134       8.277 -18.114  21.301  1.00 94.33      B    O  
ATOM   3023  CB  ALA B 134      10.226 -19.472  23.631  1.00 93.44      B    C  
ATOM   3024  N   LEU B 135      10.327 -18.546  20.496  1.00 95.36      B    N  
ATOM   3025  CA  LEU B 135      10.259 -17.587  19.389  1.00 95.57      B    C  
ATOM   3026  C   LEU B 135       9.193 -17.984  18.360  1.00 95.94      B    C  
ATOM   3027  O   LEU B 135       8.441 -17.120  17.917  1.00 95.58      B    O  
ATOM   3028  CB  LEU B 135      11.634 -17.457  18.711  1.00 95.38      B    C  
ATOM   3029  CG  LEU B 135      12.679 -16.676  19.528  1.00 94.56      B    C  
ATOM   3030  CD1 LEU B 135      14.059 -16.802  18.865  1.00 92.30      B    C  
ATOM   3031  CD2 LEU B 135      12.337 -15.184  19.607  1.00 91.71      B    C  
ATOM   3032  N   TRP B 136       9.064 -19.264  18.026  1.00 96.28      B    N  
ATOM   3033  CA  TRP B 136       7.989 -19.746  17.160  1.00 96.39      B    C  
ATOM   3034  C   TRP B 136       6.609 -19.512  17.780  1.00 96.43      B    C  
ATOM   3035  O   TRP B 136       5.723 -18.996  17.106  1.00 95.63      B    O  
ATOM   3036  CB  TRP B 136       8.194 -21.221  16.829  1.00 96.10      B    C  
ATOM   3037  CG  TRP B 136       7.010 -21.866  16.196  1.00 96.24      B    C  
ATOM   3038  CD1 TRP B 136       6.457 -21.512  15.016  1.00 94.45      B    C  
ATOM   3039  CD2 TRP B 136       6.160 -22.935  16.738  1.00 95.49      B    C  
ATOM   3040  CE2 TRP B 136       5.121 -23.185  15.806  1.00 95.05      B    C  
ATOM   3041  CE3 TRP B 136       6.204 -23.712  17.914  1.00 94.22      B    C  
ATOM   3042  NE1 TRP B 136       5.336 -22.299  14.776  1.00 94.27      B    N  
ATOM   3043  CZ2 TRP B 136       4.132 -24.178  16.024  1.00 94.04      B    C  
ATOM   3044  CZ3 TRP B 136       5.222 -24.700  18.130  1.00 92.17      B    C  
ATOM   3045  CH2 TRP B 136       4.210 -24.926  17.200  1.00 92.34      B    C  
ATOM   3046  N   ILE B 137       6.430 -19.786  19.081  1.00 96.14      B    N  
ATOM   3047  CA  ILE B 137       5.178 -19.476  19.778  1.00 95.65      B    C  
ATOM   3048  C   ILE B 137       4.866 -17.975  19.722  1.00 95.68      B    C  
ATOM   3049  O   ILE B 137       3.707 -17.593  19.538  1.00 95.13      B    O  
ATOM   3050  CB  ILE B 137       5.225 -19.994  21.233  1.00 95.11      B    C  
ATOM   3051  CG1 ILE B 137       5.316 -21.541  21.308  1.00 92.42      B    C  
ATOM   3052  CG2 ILE B 137       4.020 -19.513  22.048  1.00 92.65      B    C  
ATOM   3053  CD1 ILE B 137       4.197 -22.308  20.595  1.00 83.15      B    C  
ATOM   3054  N   ALA B 138       5.870 -17.121  19.799  1.00 96.15      B    N  
ATOM   3055  CA  ALA B 138       5.694 -15.683  19.629  1.00 95.72      B    C  
ATOM   3056  C   ALA B 138       5.276 -15.304  18.199  1.00 96.17      B    C  
ATOM   3057  O   ALA B 138       4.447 -14.413  18.037  1.00 95.49      B    O  
ATOM   3058  CB  ALA B 138       6.981 -14.978  20.066  1.00 95.31      B    C  
ATOM   3059  N   GLN B 139       5.786 -16.002  17.175  1.00 96.46      B    N  
ATOM   3060  CA  GLN B 139       5.348 -15.827  15.783  1.00 96.54      B    C  
ATOM   3061  C   GLN B 139       3.868 -16.193  15.622  1.00 96.54      B    C  
ATOM   3062  O   GLN B 139       3.098 -15.371  15.129  1.00 95.86      B    O  
ATOM   3063  CB  GLN B 139       6.207 -16.670  14.823  1.00 96.17      B    C  
ATOM   3064  CG  GLN B 139       7.659 -16.181  14.715  1.00 95.33      B    C  
ATOM   3065  CD  GLN B 139       8.511 -17.053  13.784  1.00 96.03      B    C  
ATOM   3066  NE2 GLN B 139       9.549 -16.507  13.203  1.00 87.67      B    N  
ATOM   3067  OE1 GLN B 139       8.270 -18.224  13.563  1.00 88.03      B    O  
ATOM   3068  N   GLU B 140       3.444 -17.357  16.106  1.00 96.41      B    N  
ATOM   3069  CA  GLU B 140       2.035 -17.773  16.067  1.00 96.05      B    C  
ATOM   3070  C   GLU B 140       1.127 -16.816  16.848  1.00 96.09      B    C  
ATOM   3071  O   GLU B 140       0.020 -16.488  16.423  1.00 95.16      B    O  
ATOM   3072  CB  GLU B 140       1.885 -19.189  16.639  1.00 95.36      B    C  
ATOM   3073  CG  GLU B 140       2.618 -20.286  15.860  1.00 91.97      B    C  
ATOM   3074  CD  GLU B 140       2.144 -20.471  14.407  1.00 92.21      B    C  
ATOM   3075  OE1 GLU B 140       2.870 -21.145  13.649  1.00 84.89      B    O  
ATOM   3076  OE2 GLU B 140       1.071 -19.973  14.016  1.00 86.00      B    O1-
ATOM   3077  N   GLY B 141       1.606 -16.317  17.980  1.00 95.82      B    N  
ATOM   3078  CA  GLY B 141       0.928 -15.295  18.765  1.00 95.47      B    C  
ATOM   3079  C   GLY B 141       0.767 -13.981  18.005  1.00 96.01      B    C  
ATOM   3080  O   GLY B 141      -0.309 -13.389  18.040  1.00 95.21      B    O  
ATOM   3081  N   MET B 142       1.794 -13.547  17.279  1.00 96.47      B    N  
ATOM   3082  CA  MET B 142       1.751 -12.330  16.469  1.00 96.61      B    C  
ATOM   3083  C   MET B 142       0.777 -12.458  15.289  1.00 96.77      B    C  
ATOM   3084  O   MET B 142      -0.012 -11.545  15.051  1.00 96.02      B    O  
ATOM   3085  CB  MET B 142       3.166 -11.982  15.982  1.00 96.33      B    C  
ATOM   3086  CG  MET B 142       3.215 -10.638  15.240  1.00 93.55      B    C  
ATOM   3087  SD  MET B 142       2.792  -9.202  16.256  1.00 91.53      B    S  
ATOM   3088  CE  MET B 142       2.963  -7.888  15.024  1.00 83.82      B    C  
ATOM   3089  N   LEU B 143       0.777 -13.600  14.604  1.00 96.52      B    N  
ATOM   3090  CA  LEU B 143      -0.178 -13.891  13.535  1.00 96.27      B    C  
ATOM   3091  C   LEU B 143      -1.620 -13.865  14.056  1.00 96.16      B    C  
ATOM   3092  O   LEU B 143      -2.476 -13.183  13.494  1.00 95.15      B    O  
ATOM   3093  CB  LEU B 143       0.135 -15.260  12.909  1.00 95.95      B    C  
ATOM   3094  CG  LEU B 143       1.449 -15.333  12.112  1.00 95.27      B    C  
ATOM   3095  CD1 LEU B 143       1.686 -16.771  11.676  1.00 92.63      B    C  
ATOM   3096  CD2 LEU B 143       1.421 -14.449  10.872  1.00 92.18      B    C  
ATOM   3097  N   SER B 144      -1.876 -14.528  15.178  1.00 96.12      B    N  
ATOM   3098  CA  SER B 144      -3.193 -14.562  15.802  1.00 95.65      B    C  
ATOM   3099  C   SER B 144      -3.646 -13.172  16.275  1.00 95.88      B    C  
ATOM   3100  O   SER B 144      -4.778 -12.776  16.025  1.00 94.29      B    O  
ATOM   3101  CB  SER B 144      -3.199 -15.539  16.980  1.00 94.28      B    C  
ATOM   3102  OG  SER B 144      -2.878 -16.840  16.544  1.00 82.19      B    O  
ATOM   3103  N   ALA B 145      -2.760 -12.407  16.912  1.00 96.07      B    N  
ATOM   3104  CA  ALA B 145      -3.043 -11.036  17.339  1.00 95.81      B    C  
ATOM   3105  C   ALA B 145      -3.386 -10.133  16.147  1.00 96.24      B    C  
ATOM   3106  O   ALA B 145      -4.357  -9.362  16.210  1.00 95.30      B    O  
ATOM   3107  CB  ALA B 145      -1.834 -10.498  18.112  1.00 95.58      B    C  
ATOM   3108  N   THR B 146      -2.658 -10.273  15.037  1.00 96.41      B    N  
ATOM   3109  CA  THR B 146      -2.903  -9.519  13.812  1.00 96.42      B    C  
ATOM   3110  C   THR B 146      -4.246  -9.893  13.192  1.00 96.56      B    C  
ATOM   3111  O   THR B 146      -4.992  -9.001  12.823  1.00 95.49      B    O  
ATOM   3112  CB  THR B 146      -1.772  -9.703  12.810  1.00 96.15      B    C  
ATOM   3113  CG2 THR B 146      -1.912  -8.790  11.594  1.00 89.50      B    C  
ATOM   3114  OG1 THR B 146      -0.543  -9.360  13.425  1.00 89.67      B    O  
ATOM   3115  N   LEU B 147      -4.620 -11.174  13.171  1.00 96.02      B    N  
ATOM   3116  CA  LEU B 147      -5.940 -11.604  12.704  1.00 95.56      B    C  
ATOM   3117  C   LEU B 147      -7.087 -10.966  13.499  1.00 95.54      B    C  
ATOM   3118  O   LEU B 147      -8.081 -10.559  12.912  1.00 94.36      B    O  
ATOM   3119  CB  LEU B 147      -6.043 -13.137  12.773  1.00 94.97      B    C  
ATOM   3120  CG  LEU B 147      -5.322 -13.865  11.622  1.00 93.58      B    C  
ATOM   3121  CD1 LEU B 147      -5.255 -15.368  11.927  1.00 89.93      B    C  
ATOM   3122  CD2 LEU B 147      -6.074 -13.697  10.304  1.00 89.66      B    C  
ATOM   3123  N   TYR B 148      -6.949 -10.800  14.823  1.00 96.37      B    N  
ATOM   3124  CA  TYR B 148      -7.932 -10.051  15.617  1.00 95.92      B    C  
ATOM   3125  C   TYR B 148      -7.981  -8.562  15.241  1.00 95.81      B    C  
ATOM   3126  O   TYR B 148      -9.046  -7.951  15.293  1.00 94.12      B    O  
ATOM   3127  CB  TYR B 148      -7.618 -10.182  17.107  1.00 95.17      B    C  
ATOM   3128  CG  TYR B 148      -8.081 -11.472  17.735  1.00 95.19      B    C  
ATOM   3129  CD1 TYR B 148      -9.446 -11.677  17.990  1.00 92.92      B    C  
ATOM   3130  CD2 TYR B 148      -7.160 -12.468  18.084  1.00 93.04      B    C  
ATOM   3131  CE1 TYR B 148      -9.895 -12.872  18.565  1.00 91.71      B    C  
ATOM   3132  CE2 TYR B 148      -7.593 -13.673  18.663  1.00 91.68      B    C  
ATOM   3133  CZ  TYR B 148      -8.964 -13.875  18.901  1.00 92.45      B    C  
ATOM   3134  OH  TYR B 148      -9.389 -15.051  19.445  1.00 90.19      B    O  
ATOM   3135  N   ASP B 149      -6.845  -7.980  14.886  1.00 96.47      B    N  
ATOM   3136  CA  ASP B 149      -6.745  -6.562  14.559  1.00 96.03      B    C  
ATOM   3137  C   ASP B 149      -7.109  -6.232  13.102  1.00 96.30      B    C  
ATOM   3138  O   ASP B 149      -7.340  -5.061  12.789  1.00 94.14      B    O  
ATOM   3139  CB  ASP B 149      -5.355  -6.037  14.944  1.00 94.98      B    C  
ATOM   3140  CG  ASP B 149      -5.209  -5.793  16.453  1.00 93.15      B    C  
ATOM   3141  OD1 ASP B 149      -6.239  -5.610  17.139  1.00 88.29      B    O  
ATOM   3142  OD2 ASP B 149      -4.052  -5.697  16.914  1.00 88.20      B    O1-
ATOM   3143  N   LEU B 150      -7.210  -7.233  12.221  1.00 95.97      B    N  
ATOM   3144  CA  LEU B 150      -7.676  -7.107  10.841  1.00 95.58      B    C  
ATOM   3145  C   LEU B 150      -9.209  -7.077  10.720  1.00 95.52      B    C  
ATOM   3146  O   LEU B 150      -9.722  -6.728   9.658  1.00 93.13      B    O  
ATOM   3147  CB  LEU B 150      -7.101  -8.251   9.988  1.00 94.76      B    C  
ATOM   3148  CG  LEU B 150      -5.592  -8.155   9.701  1.00 94.17      B    C  
ATOM   3149  CD1 LEU B 150      -5.154  -9.402   8.940  1.00 91.28      B    C  
ATOM   3150  CD2 LEU B 150      -5.225  -6.934   8.864  1.00 90.95      B    C  
ATOM   3151  N   TYR B 151      -9.930  -7.406  11.773  1.00 95.63      B    N  
ATOM   3152  CA  TYR B 151     -11.382  -7.275  11.767  1.00 95.38      B    C  
ATOM   3153  C   TYR B 151     -11.778  -5.791  11.789  1.00 95.18      B    C  
ATOM   3154  O   TYR B 151     -11.579  -5.100  12.792  1.00 92.16      B    O  
ATOM   3155  CB  TYR B 151     -11.978  -8.052  12.940  1.00 94.77      B    C  
ATOM   3156  CG  TYR B 151     -13.479  -8.206  12.839  1.00 96.14      B    C  
ATOM   3157  CD1 TYR B 151     -14.347  -7.167  13.224  1.00 94.77      B    C  
ATOM   3158  CD2 TYR B 151     -14.032  -9.403  12.328  1.00 94.78      B    C  
ATOM   3159  CE1 TYR B 151     -15.732  -7.310  13.110  1.00 93.64      B    C  
ATOM   3160  CE2 TYR B 151     -15.417  -9.559  12.216  1.00 93.75      B    C  
ATOM   3161  CZ  TYR B 151     -16.267  -8.513  12.612  1.00 94.01      B    C  
ATOM   3162  OH  TYR B 151     -17.633  -8.663  12.500  1.00 92.29      B    O  
ATOM   3163  N   SER B 152     -12.350  -5.312  10.697  1.00 95.73      B    N  
ATOM   3164  CA  SER B 152     -12.805  -3.930  10.562  1.00 95.27      B    C  
ATOM   3165  C   SER B 152     -14.124  -3.716  11.301  1.00 94.82      B    C  
ATOM   3166  O   SER B 152     -15.124  -4.363  11.004  1.00 90.99      B    O  
ATOM   3167  CB  SER B 152     -12.959  -3.537   9.093  1.00 94.00      B    C  
ATOM   3168  OG  SER B 152     -11.721  -3.646   8.421  1.00 88.69      B    O  
ATOM   3169  N   ASP B 153     -14.121  -2.786  12.253  1.00 94.00      B    N  
ATOM   3170  CA  ASP B 153     -15.288  -2.351  13.025  1.00 93.52      B    C  
ATOM   3171  C   ASP B 153     -15.226  -0.823  13.193  1.00 93.76      B    C  
ATOM   3172  O   ASP B 153     -14.249  -0.279  13.710  1.00 89.28      B    O  
ATOM   3173  CB  ASP B 153     -15.310  -3.091  14.373  1.00 90.93      B    C  
ATOM   3174  CG  ASP B 153     -16.476  -2.681  15.274  1.00 90.60      B    C  
ATOM   3175  OD1 ASP B 153     -16.539  -1.500  15.670  1.00 82.86      B    O  
ATOM   3176  OD2 ASP B 153     -17.310  -3.551  15.610  1.00 83.37      B    O1-
ATOM   3177  N   ALA B 154     -16.277  -0.127  12.776  1.00 93.12      B    N  
ATOM   3178  CA  ALA B 154     -16.304   1.332  12.758  1.00 92.17      B    C  
ATOM   3179  C   ALA B 154     -16.165   1.972  14.147  1.00 92.83      B    C  
ATOM   3180  O   ALA B 154     -15.628   3.077  14.280  1.00 89.93      B    O  
ATOM   3181  CB  ALA B 154     -17.594   1.782  12.079  1.00 89.89      B    C  
ATOM   3182  N   LYS B 155     -16.627   1.291  15.208  1.00 92.84      B    N  
ATOM   3183  CA  LYS B 155     -16.528   1.805  16.584  1.00 92.36      B    C  
ATOM   3184  C   LYS B 155     -15.178   1.495  17.224  1.00 93.09      B    C  
ATOM   3185  O   LYS B 155     -14.712   2.262  18.056  1.00 89.92      B    O  
ATOM   3186  CB  LYS B 155     -17.650   1.222  17.448  1.00 90.57      B    C  
ATOM   3187  CG  LYS B 155     -19.033   1.719  17.016  1.00 80.55      B    C  
ATOM   3188  CD  LYS B 155     -20.116   1.122  17.927  1.00 73.66      B    C  
ATOM   3189  CE  LYS B 155     -21.478   1.607  17.471  1.00 60.61      B    C  
ATOM   3190  NZ  LYS B 155     -22.579   0.949  18.214  1.00 52.30      B    N1+
ATOM   3191  N   ARG B 156     -14.573   0.379  16.856  1.00 93.79      B    N  
ATOM   3192  CA  ARG B 156     -13.274  -0.056  17.371  1.00 93.07      B    C  
ATOM   3193  C   ARG B 156     -12.119   0.669  16.693  1.00 93.97      B    C  
ATOM   3194  O   ARG B 156     -11.198   1.124  17.370  1.00 91.08      B    O  
ATOM   3195  CB  ARG B 156     -13.174  -1.586  17.190  1.00 90.50      B    C  
ATOM   3196  CG  ARG B 156     -11.888  -2.168  17.789  1.00 85.00      B    C  
ATOM   3197  CD  ARG B 156     -11.825  -3.668  17.506  1.00 83.54      B    C  
ATOM   3198  NE  ARG B 156     -10.551  -4.255  17.965  1.00 79.40      B    N  
ATOM   3199  CZ  ARG B 156      -9.863  -5.213  17.351  1.00 76.88      B    C  
ATOM   3200  NH1 ARG B 156     -10.288  -5.776  16.267  1.00 70.06      B    N1+
ATOM   3201  NH2 ARG B 156      -8.723  -5.604  17.817  1.00 68.84      B    N  
ATOM   3202  N   ASP B 157     -12.176   0.797  15.374  1.00 94.88      B    N  
ATOM   3203  CA  ASP B 157     -11.050   1.267  14.578  1.00 95.34      B    C  
ATOM   3204  C   ASP B 157     -11.041   2.794  14.481  1.00 96.02      B    C  
ATOM   3205  O   ASP B 157     -11.892   3.418  13.847  1.00 94.22      B    O  
ATOM   3206  CB  ASP B 157     -11.058   0.583  13.203  1.00 94.39      B    C  
ATOM   3207  CG  ASP B 157     -10.745  -0.918  13.294  1.00 93.98      B    C  
ATOM   3208  OD1 ASP B 157     -10.143  -1.350  14.299  1.00 87.82      B    O  
ATOM   3209  OD2 ASP B 157     -11.071  -1.636  12.325  1.00 88.03      B    O1-
ATOM   3210  N   LYS B 158     -10.037   3.420  15.102  1.00 94.44      B    N  
ATOM   3211  CA  LYS B 158      -9.865   4.880  15.108  1.00 94.76      B    C  
ATOM   3212  C   LYS B 158      -9.695   5.447  13.697  1.00 95.47      B    C  
ATOM   3213  O   LYS B 158     -10.199   6.531  13.425  1.00 93.05      B    O  
ATOM   3214  CB  LYS B 158      -8.665   5.284  15.978  1.00 94.20      B    C  
ATOM   3215  CG  LYS B 158      -8.868   5.045  17.480  1.00 92.57      B    C  
ATOM   3216  CD  LYS B 158      -7.624   5.539  18.237  1.00 89.33      B    C  
ATOM   3217  CE  LYS B 158      -7.709   5.299  19.736  1.00 81.61      B    C  
ATOM   3218  NZ  LYS B 158      -6.435   5.692  20.402  1.00 74.16      B    N1+
ATOM   3219  N   SER B 159      -9.058   4.709  12.793  1.00 95.57      B    N  
ATOM   3220  CA  SER B 159      -8.918   5.087  11.381  1.00 95.39      B    C  
ATOM   3221  C   SER B 159     -10.259   5.322  10.676  1.00 95.68      B    C  
ATOM   3222  O   SER B 159     -10.324   6.143   9.769  1.00 93.10      B    O  
ATOM   3223  CB  SER B 159      -8.136   4.000  10.635  1.00 94.04      B    C  
ATOM   3224  OG  SER B 159      -8.584   2.727  11.033  1.00 82.73      B    O  
ATOM   3225  N   ILE B 160     -11.325   4.673  11.126  1.00 94.87      B    N  
ATOM   3226  CA  ILE B 160     -12.673   4.917  10.628  1.00 94.24      B    C  
ATOM   3227  C   ILE B 160     -13.330   6.051  11.418  1.00 94.82      B    C  
ATOM   3228  O   ILE B 160     -13.555   7.129  10.881  1.00 93.07      B    O  
ATOM   3229  CB  ILE B 160     -13.532   3.625  10.631  1.00 93.79      B    C  
ATOM   3230  CG1 ILE B 160     -12.851   2.497   9.816  1.00 92.22      B    C  
ATOM   3231  CG2 ILE B 160     -14.934   3.939  10.064  1.00 92.85      B    C  
ATOM   3232  CD1 ILE B 160     -13.593   1.155   9.864  1.00 89.56      B    C  
ATOM   3233  N   HIS B 161     -13.602   5.845  12.710  1.00 95.20      B    N  
ATOM   3234  CA  HIS B 161     -14.480   6.733  13.475  1.00 94.74      B    C  
ATOM   3235  C   HIS B 161     -13.868   8.090  13.837  1.00 95.13      B    C  
ATOM   3236  O   HIS B 161     -14.612   9.036  14.093  1.00 93.57      B    O  
ATOM   3237  CB  HIS B 161     -15.003   6.019  14.722  1.00 93.60      B    C  
ATOM   3238  CG  HIS B 161     -13.980   5.813  15.801  1.00 93.28      B    C  
ATOM   3239  CD2 HIS B 161     -13.580   6.722  16.763  1.00 81.76      B    C  
ATOM   3240  ND1 HIS B 161     -13.312   4.640  16.081  1.00 82.69      B    N  
ATOM   3241  CE1 HIS B 161     -12.529   4.841  17.155  1.00 84.56      B    C  
ATOM   3242  NE2 HIS B 161     -12.667   6.087  17.602  1.00 86.87      B    N  
ATOM   3243  N   VAL B 162     -12.531   8.217  13.863  1.00 95.31      B    N  
ATOM   3244  CA  VAL B 162     -11.878   9.513  14.061  1.00 95.02      B    C  
ATOM   3245  C   VAL B 162     -11.838  10.293  12.758  1.00 95.21      B    C  
ATOM   3246  O   VAL B 162     -12.063  11.498  12.757  1.00 92.40      B    O  
ATOM   3247  CB  VAL B 162     -10.461   9.361  14.643  1.00 94.43      B    C  
ATOM   3248  CG1 VAL B 162      -9.735  10.697  14.801  1.00 90.93      B    C  
ATOM   3249  CG2 VAL B 162     -10.500   8.701  16.024  1.00 92.02      B    C  
ATOM   3250  N   THR B 163     -11.597   9.608  11.635  1.00 95.80      B    N  
ATOM   3251  CA  THR B 163     -11.528  10.253  10.311  1.00 95.39      B    C  
ATOM   3252  C   THR B 163     -12.909  10.709   9.839  1.00 95.49      B    C  
ATOM   3253  O   THR B 163     -13.058  11.833   9.378  1.00 92.32      B    O  
ATOM   3254  CB  THR B 163     -10.904   9.309   9.279  1.00 94.72      B    C  
ATOM   3255  CG2 THR B 163     -10.692   9.993   7.936  1.00 89.73      B    C  
ATOM   3256  OG1 THR B 163      -9.633   8.888   9.738  1.00 88.23      B    O  
ATOM   3257  N   ASP B 164     -13.912   9.848   9.976  1.00 95.20      B    N  
ATOM   3258  CA  ASP B 164     -15.298  10.185   9.693  1.00 94.51      B    C  
ATOM   3259  C   ASP B 164     -16.235   9.560  10.742  1.00 94.50      B    C  
ATOM   3260  O   ASP B 164     -16.562   8.376  10.653  1.00 92.01      B    O  
ATOM   3261  CB  ASP B 164     -15.665   9.754   8.274  1.00 93.00      B    C  
ATOM   3262  CG  ASP B 164     -17.054  10.220   7.849  1.00 92.34      B    C  
ATOM   3263  OD1 ASP B 164     -17.833  10.778   8.657  1.00 87.55      B    O  
ATOM   3264  OD2 ASP B 164     -17.385  10.050   6.658  1.00 87.58      B    O1-
ATOM   3265  N   PRO B 165     -16.714  10.326  11.718  1.00 93.98      B    N  
ATOM   3266  CA  PRO B 165     -17.569   9.803  12.784  1.00 92.47      B    C  
ATOM   3267  C   PRO B 165     -18.946   9.330  12.308  1.00 91.87      B    C  
ATOM   3268  O   PRO B 165     -19.686   8.726  13.082  1.00 88.10      B    O  
ATOM   3269  CB  PRO B 165     -17.681  10.959  13.788  1.00 90.91      B    C  
ATOM   3270  CG  PRO B 165     -17.473  12.208  12.931  1.00 89.64      B    C  
ATOM   3271  CD  PRO B 165     -16.455  11.737  11.896  1.00 93.09      B    C  
ATOM   3272  N   ARG B 166     -19.325   9.596  11.057  1.00 92.45      B    N  
ATOM   3273  CA  ARG B 166     -20.573   9.132  10.441  1.00 91.12      B    C  
ATOM   3274  C   ARG B 166     -20.380   7.894   9.559  1.00 91.39      B    C  
ATOM   3275  O   ARG B 166     -21.369   7.353   9.090  1.00 88.35      B    O  
ATOM   3276  CB  ARG B 166     -21.205  10.256   9.615  1.00 89.09      B    C  
ATOM   3277  CG  ARG B 166     -21.560  11.492  10.455  1.00 82.81      B    C  
ATOM   3278  CD  ARG B 166     -22.200  12.522   9.533  1.00 77.33      B    C  
ATOM   3279  NE  ARG B 166     -22.618  13.728  10.267  1.00 68.94      B    N  
ATOM   3280  CZ  ARG B 166     -23.231  14.762   9.720  1.00 62.80      B    C  
ATOM   3281  NH1 ARG B 166     -23.484  14.812   8.443  1.00 57.63      B    N1+
ATOM   3282  NH2 ARG B 166     -23.594  15.765  10.453  1.00 53.73      B    N  
ATOM   3283  N   ALA B 167     -19.150   7.476   9.330  1.00 92.44      B    N  
ATOM   3284  CA  ALA B 167     -18.852   6.284   8.556  1.00 92.76      B    C  
ATOM   3285  C   ALA B 167     -19.242   5.027   9.337  1.00 92.70      B    C  
ATOM   3286  O   ALA B 167     -18.996   4.901  10.538  1.00 91.00      B    O  
ATOM   3287  CB  ALA B 167     -17.373   6.275   8.162  1.00 92.89      B    C  
ATOM   3288  N   GLU B 168     -19.822   4.073   8.618  1.00 92.41      B    N  
ATOM   3289  CA  GLU B 168     -20.183   2.754   9.099  1.00 91.50      B    C  
ATOM   3290  C   GLU B 168     -19.519   1.699   8.211  1.00 92.37      B    C  
ATOM   3291  O   GLU B 168     -19.194   1.949   7.051  1.00 90.25      B    O  
ATOM   3292  CB  GLU B 168     -21.703   2.599   9.138  1.00 89.03      B    C  
ATOM   3293  CG  GLU B 168     -22.326   3.558  10.173  1.00 79.27      B    C  
ATOM   3294  CD  GLU B 168     -23.847   3.501  10.261  1.00 72.43      B    C  
ATOM   3295  OE1 GLU B 168     -24.383   4.272  11.087  1.00 63.71      B    O  
ATOM   3296  OE2 GLU B 168     -24.490   2.753   9.511  1.00 63.72      B    O1-
ATOM   3297  N   VAL B 169     -19.319   0.509   8.752  1.00 92.65      B    N  
ATOM   3298  CA  VAL B 169     -18.882  -0.634   7.960  1.00 92.43      B    C  
ATOM   3299  C   VAL B 169     -20.065  -1.107   7.120  1.00 91.89      B    C  
ATOM   3300  O   VAL B 169     -21.154  -1.324   7.662  1.00 87.90      B    O  
ATOM   3301  CB  VAL B 169     -18.329  -1.739   8.867  1.00 91.04      B    C  
ATOM   3302  CG1 VAL B 169     -17.845  -2.926   8.054  1.00 83.12      B    C  
ATOM   3303  CG2 VAL B 169     -17.132  -1.251   9.680  1.00 83.02      B    C  
ATOM   3304  N   GLU B 170     -19.890  -1.266   5.819  1.00 89.25      B    N  
ATOM   3305  CA  GLU B 170     -20.953  -1.729   4.932  1.00 88.49      B    C  
ATOM   3306  C   GLU B 170     -21.398  -3.153   5.288  1.00 88.54      B    C  
ATOM   3307  O   GLU B 170     -20.633  -3.953   5.837  1.00 86.55      B    O  
ATOM   3308  CB  GLU B 170     -20.506  -1.653   3.459  1.00 86.79      B    C  
ATOM   3309  CG  GLU B 170     -21.690  -1.678   2.481  1.00 80.78      B    C  
ATOM   3310  CD  GLU B 170     -21.374  -2.254   1.100  1.00 77.67      B    C  
ATOM   3311  OE1 GLU B 170     -22.298  -2.300   0.270  1.00 68.74      B    O  
ATOM   3312  OE2 GLU B 170     -20.243  -2.720   0.894  1.00 69.95      B    O1-
ATOM   3313  N   PHE B 171     -22.623  -3.506   4.941  1.00 86.94      B    N  
ATOM   3314  CA  PHE B 171     -23.192  -4.835   5.177  1.00 85.82      B    C  
ATOM   3315  C   PHE B 171     -22.304  -5.976   4.650  1.00 86.39      B    C  
ATOM   3316  O   PHE B 171     -22.148  -6.998   5.316  1.00 83.35      B    O  
ATOM   3317  CB  PHE B 171     -24.563  -4.879   4.507  1.00 83.49      B    C  
ATOM   3318  CG  PHE B 171     -25.280  -6.197   4.699  1.00 83.48      B    C  
ATOM   3319  CD1 PHE B 171     -25.214  -7.189   3.708  1.00 80.45      B    C  
ATOM   3320  CD2 PHE B 171     -25.996  -6.440   5.883  1.00 80.60      B    C  
ATOM   3321  CE1 PHE B 171     -25.876  -8.421   3.899  1.00 78.80      B    C  
ATOM   3322  CE2 PHE B 171     -26.656  -7.651   6.076  1.00 78.98      B    C  
ATOM   3323  CZ  PHE B 171     -26.599  -8.644   5.081  1.00 78.84      B    C  
ATOM   3324  N   SER B 172     -21.667  -5.809   3.495  1.00 86.24      B    N  
ATOM   3325  CA  SER B 172     -20.768  -6.799   2.896  1.00 85.83      B    C  
ATOM   3326  C   SER B 172     -19.490  -7.038   3.711  1.00 87.26      B    C  
ATOM   3327  O   SER B 172     -18.921  -8.126   3.644  1.00 84.81      B    O  
ATOM   3328  CB  SER B 172     -20.408  -6.358   1.476  1.00 83.09      B    C  
ATOM   3329  OG  SER B 172     -19.747  -5.116   1.506  1.00 72.21      B    O  
ATOM   3330  N   MET B 173     -19.056  -6.098   4.547  1.00 89.73      B    N  
ATOM   3331  CA  MET B 173     -17.885  -6.245   5.415  1.00 90.10      B    C  
ATOM   3332  C   MET B 173     -18.142  -7.180   6.586  1.00 90.50      B    C  
ATOM   3333  O   MET B 173     -17.322  -8.054   6.859  1.00 88.29      B    O  
ATOM   3334  CB  MET B 173     -17.443  -4.878   5.948  1.00 90.12      B    C  
ATOM   3335  CG  MET B 173     -16.780  -3.994   4.889  1.00 87.41      B    C  
ATOM   3336  SD  MET B 173     -15.096  -4.514   4.431  1.00 85.71      B    S  
ATOM   3337  CE  MET B 173     -14.186  -4.130   5.926  1.00 79.16      B    C  
ATOM   3338  N   ALA B 174     -19.252  -7.007   7.289  1.00 89.94      B    N  
ATOM   3339  CA  ALA B 174     -19.503  -7.687   8.561  1.00 88.97      B    C  
ATOM   3340  C   ALA B 174     -20.925  -8.234   8.740  1.00 88.76      B    C  
ATOM   3341  O   ALA B 174     -21.203  -8.842   9.769  1.00 82.63      B    O  
ATOM   3342  CB  ALA B 174     -19.133  -6.716   9.694  1.00 86.49      B    C  
ATOM   3343  N   ARG B 175     -21.839  -8.027   7.791  1.00 87.25      B    N  
ATOM   3344  CA  ARG B 175     -23.262  -8.412   7.863  1.00 86.29      B    C  
ATOM   3345  C   ARG B 175     -23.924  -8.003   9.188  1.00 85.40      B    C  
ATOM   3346  O   ARG B 175     -24.524  -8.825   9.876  1.00 79.22      B    O  
ATOM   3347  CB  ARG B 175     -23.427  -9.902   7.560  1.00 83.85      B    C  
ATOM   3348  CG  ARG B 175     -23.111 -10.239   6.095  1.00 80.48      B    C  
ATOM   3349  CD  ARG B 175     -23.383 -11.721   5.892  1.00 77.00      B    C  
ATOM   3350  NE  ARG B 175     -23.265 -12.106   4.483  1.00 70.87      B    N  
ATOM   3351  CZ  ARG B 175     -23.256 -13.354   4.051  1.00 65.47      B    C  
ATOM   3352  NH1 ARG B 175     -23.307 -14.356   4.869  1.00 60.72      B    N1+
ATOM   3353  NH2 ARG B 175     -23.200 -13.595   2.778  1.00 57.01      B    N  
ATOM   3354  N   ASN B 176     -23.776  -6.750   9.551  1.00 85.98      B    N  
ATOM   3355  CA  ASN B 176     -24.277  -6.158  10.799  1.00 85.46      B    C  
ATOM   3356  C   ASN B 176     -23.672  -6.740  12.091  1.00 86.70      B    C  
ATOM   3357  O   ASN B 176     -24.109  -6.406  13.188  1.00 81.07      B    O  
ATOM   3358  CB  ASN B 176     -25.819  -6.150  10.808  1.00 81.29      B    C  
ATOM   3359  CG  ASN B 176     -26.419  -5.431   9.616  1.00 76.24      B    C  
ATOM   3360  ND2 ASN B 176     -27.642  -5.759   9.255  1.00 68.26      B    N  
ATOM   3361  OD1 ASN B 176     -25.816  -4.581   8.999  1.00 67.79      B    O  
ATOM   3362  N   ALA B 177     -22.653  -7.600  12.001  1.00 88.57      B    N  
ATOM   3363  CA  ALA B 177     -21.909  -8.043  13.165  1.00 89.01      B    C  
ATOM   3364  C   ALA B 177     -20.891  -6.967  13.585  1.00 90.37      B    C  
ATOM   3365  O   ALA B 177     -20.349  -6.230  12.770  1.00 86.40      B    O  
ATOM   3366  CB  ALA B 177     -21.251  -9.394  12.874  1.00 86.91      B    C  
ATOM   3367  N   SER B 178     -20.608  -6.925  14.885  1.00 90.38      B    N  
ATOM   3368  CA  SER B 178     -19.525  -6.136  15.450  1.00 90.37      B    C  
ATOM   3369  C   SER B 178     -18.380  -7.038  15.895  1.00 91.56      B    C  
ATOM   3370  O   SER B 178     -18.541  -8.260  16.023  1.00 88.03      B    O  
ATOM   3371  CB  SER B 178     -20.046  -5.260  16.595  1.00 87.51      B    C  
ATOM   3372  OG  SER B 178     -20.633  -6.046  17.617  1.00 77.15      B    O  
ATOM   3373  N   PHE B 179     -17.217  -6.455  16.156  1.00 91.56      B    N  
ATOM   3374  CA  PHE B 179     -16.098  -7.176  16.740  1.00 91.34      B    C  
ATOM   3375  C   PHE B 179     -16.497  -7.827  18.066  1.00 92.06      B    C  
ATOM   3376  O   PHE B 179     -17.142  -7.215  18.916  1.00 89.99      B    O  
ATOM   3377  CB  PHE B 179     -14.901  -6.236  16.922  1.00 90.65      B    C  
ATOM   3378  CG  PHE B 179     -13.717  -6.924  17.571  1.00 93.51      B    C  
ATOM   3379  CD1 PHE B 179     -13.520  -6.844  18.964  1.00 91.13      B    C  
ATOM   3380  CD2 PHE B 179     -12.847  -7.710  16.795  1.00 91.99      B    C  
ATOM   3381  CE1 PHE B 179     -12.455  -7.536  19.566  1.00 91.15      B    C  
ATOM   3382  CE2 PHE B 179     -11.780  -8.399  17.400  1.00 91.55      B    C  
ATOM   3383  CZ  PHE B 179     -11.589  -8.307  18.784  1.00 92.53      B    C  
ATOM   3384  N   ARG B 180     -16.071  -9.074  18.244  1.00 92.23      B    N  
ATOM   3385  CA  ARG B 180     -16.267  -9.842  19.470  1.00 91.68      B    C  
ATOM   3386  C   ARG B 180     -14.933 -10.453  19.883  1.00 92.28      B    C  
ATOM   3387  O   ARG B 180     -14.224 -11.007  19.045  1.00 89.81      B    O  
ATOM   3388  CB  ARG B 180     -17.327 -10.923  19.253  1.00 89.67      B    C  
ATOM   3389  CG  ARG B 180     -18.727 -10.341  18.983  1.00 83.04      B    C  
ATOM   3390  CD  ARG B 180     -19.749 -11.441  18.671  1.00 80.93      B    C  
ATOM   3391  NE  ARG B 180     -19.456 -12.082  17.390  1.00 72.27      B    N  
ATOM   3392  CZ  ARG B 180     -19.961 -13.232  16.945  1.00 66.02      B    C  
ATOM   3393  NH1 ARG B 180     -20.837 -13.914  17.638  1.00 59.93      B    N1+
ATOM   3394  NH2 ARG B 180     -19.576 -13.702  15.793  1.00 58.44      B    N  
ATOM   3395  N   ASP B 181     -14.621 -10.389  21.165  1.00 92.18      B    N  
ATOM   3396  CA  ASP B 181     -13.418 -11.015  21.719  1.00 91.62      B    C  
ATOM   3397  C   ASP B 181     -13.653 -12.514  21.965  1.00 92.19      B    C  
ATOM   3398  O   ASP B 181     -13.833 -12.971  23.091  1.00 87.92      B    O  
ATOM   3399  CB  ASP B 181     -12.949 -10.233  22.957  1.00 89.30      B    C  
ATOM   3400  CG  ASP B 181     -11.459 -10.436  23.245  1.00 86.15      B    C  
ATOM   3401  OD1 ASP B 181     -10.759 -11.069  22.434  1.00 79.43      B    O  
ATOM   3402  OD2 ASP B 181     -10.929  -9.776  24.163  1.00 79.81      B    O1-
ATOM   3403  N   VAL B 182     -13.729 -13.268  20.868  1.00 90.57      B    N  
ATOM   3404  CA  VAL B 182     -13.978 -14.714  20.832  1.00 90.23      B    C  
ATOM   3405  C   VAL B 182     -12.847 -15.403  20.056  1.00 91.12      B    C  
ATOM   3406  O   VAL B 182     -12.114 -14.715  19.344  1.00 89.05      B    O  
ATOM   3407  CB  VAL B 182     -15.354 -15.040  20.226  1.00 88.94      B    C  
ATOM   3408  CG1 VAL B 182     -16.488 -14.493  21.096  1.00 82.67      B    C  
ATOM   3409  CG2 VAL B 182     -15.528 -14.500  18.800  1.00 83.95      B    C  
ATOM   3410  N   PRO B 183     -12.687 -16.730  20.145  1.00 89.33      B    N  
ATOM   3411  CA  PRO B 183     -11.692 -17.433  19.337  1.00 88.61      B    C  
ATOM   3412  C   PRO B 183     -11.822 -17.111  17.841  1.00 89.89      B    C  
ATOM   3413  O   PRO B 183     -12.936 -16.974  17.335  1.00 88.36      B    O  
ATOM   3414  CB  PRO B 183     -11.913 -18.919  19.627  1.00 86.60      B    C  
ATOM   3415  CG  PRO B 183     -12.519 -18.913  21.028  1.00 86.27      B    C  
ATOM   3416  CD  PRO B 183     -13.381 -17.658  21.027  1.00 89.02      B    C  
ATOM   3417  N   LEU B 184     -10.694 -17.063  17.120  1.00 89.44      B    N  
ATOM   3418  CA  LEU B 184     -10.642 -16.678  15.702  1.00 89.94      B    C  
ATOM   3419  C   LEU B 184     -11.644 -17.421  14.790  1.00 90.65      B    C  
ATOM   3420  O   LEU B 184     -12.319 -16.743  14.020  1.00 89.33      B    O  
ATOM   3421  CB  LEU B 184      -9.211 -16.854  15.157  1.00 89.63      B    C  
ATOM   3422  CG  LEU B 184      -8.199 -15.823  15.682  1.00 89.82      B    C  
ATOM   3423  CD1 LEU B 184      -6.785 -16.255  15.309  1.00 87.67      B    C  
ATOM   3424  CD2 LEU B 184      -8.463 -14.430  15.088  1.00 87.74      B    C  
ATOM   3425  N   PRO B 185     -11.842 -18.759  14.899  1.00 89.47      B    N  
ATOM   3426  CA  PRO B 185     -12.848 -19.450  14.085  1.00 87.77      B    C  
ATOM   3427  C   PRO B 185     -14.281 -18.963  14.333  1.00 88.50      B    C  
ATOM   3428  O   PRO B 185     -15.106 -19.002  13.427  1.00 86.54      B    O  
ATOM   3429  CB  PRO B 185     -12.711 -20.933  14.437  1.00 85.62      B    C  
ATOM   3430  CG  PRO B 185     -11.277 -21.057  14.951  1.00 84.85      B    C  
ATOM   3431  CD  PRO B 185     -11.069 -19.725  15.660  1.00 87.95      B    C  
ATOM   3432  N   ALA B 186     -14.594 -18.488  15.535  1.00 88.95      B    N  
ATOM   3433  CA  ALA B 186     -15.904 -17.942  15.859  1.00 88.97      B    C  
ATOM   3434  C   ALA B 186     -16.042 -16.465  15.453  1.00 89.90      B    C  
ATOM   3435  O   ALA B 186     -17.144 -16.015  15.135  1.00 88.54      B    O  
ATOM   3436  CB  ALA B 186     -16.166 -18.145  17.358  1.00 88.26      B    C  
ATOM   3437  N   LEU B 187     -14.941 -15.709  15.459  1.00 90.62      B    N  
ATOM   3438  CA  LEU B 187     -14.899 -14.324  14.989  1.00 91.14      B    C  
ATOM   3439  C   LEU B 187     -15.146 -14.255  13.480  1.00 92.18      B    C  
ATOM   3440  O   LEU B 187     -15.956 -13.447  13.029  1.00 90.81      B    O  
ATOM   3441  CB  LEU B 187     -13.550 -13.699  15.383  1.00 91.02      B    C  
ATOM   3442  CG  LEU B 187     -13.388 -12.225  14.957  1.00 92.26      B    C  
ATOM   3443  CD1 LEU B 187     -14.414 -11.311  15.641  1.00 89.65      B    C  
ATOM   3444  CD2 LEU B 187     -11.992 -11.732  15.330  1.00 89.92      B    C  
ATOM   3445  N   TYR B 188     -14.505 -15.141  12.724  1.00 92.03      B    N  
ATOM   3446  CA  TYR B 188     -14.581 -15.225  11.264  1.00 91.92      B    C  
ATOM   3447  C   TYR B 188     -15.492 -16.363  10.770  1.00 91.08      B    C  
ATOM   3448  O   TYR B 188     -15.268 -16.933   9.709  1.00 87.33      B    O  
ATOM   3449  CB  TYR B 188     -13.163 -15.306  10.697  1.00 91.73      B    C  
ATOM   3450  CG  TYR B 188     -12.356 -14.046  10.921  1.00 93.53      B    C  
ATOM   3451  CD1 TYR B 188     -12.653 -12.884  10.184  1.00 92.46      B    C  
ATOM   3452  CD2 TYR B 188     -11.296 -14.026  11.846  1.00 92.75      B    C  
ATOM   3453  CE1 TYR B 188     -11.899 -11.719  10.349  1.00 92.30      B    C  
ATOM   3454  CE2 TYR B 188     -10.528 -12.858  12.023  1.00 92.64      B    C  
ATOM   3455  CZ  TYR B 188     -10.829 -11.709  11.266  1.00 93.60      B    C  
ATOM   3456  OH  TYR B 188     -10.076 -10.568  11.420  1.00 92.64      B    O  
ATOM   3457  N   ALA B 189     -16.519 -16.704  11.526  1.00 91.00      B    N  
ATOM   3458  CA  ALA B 189     -17.429 -17.797  11.172  1.00 89.76      B    C  
ATOM   3459  C   ALA B 189     -18.267 -17.512   9.910  1.00 89.60      B    C  
ATOM   3460  O   ALA B 189     -18.627 -18.444   9.195  1.00 85.49      B    O  
ATOM   3461  CB  ALA B 189     -18.335 -18.069  12.377  1.00 87.92      B    C  
ATOM   3462  N   ASP B 190     -18.574 -16.257   9.633  1.00 88.79      B    N  
ATOM   3463  CA  ASP B 190     -19.337 -15.871   8.443  1.00 88.39      B    C  
ATOM   3464  C   ASP B 190     -18.411 -15.693   7.229  1.00 88.66      B    C  
ATOM   3465  O   ASP B 190     -17.799 -14.649   7.026  1.00 85.42      B    O  
ATOM   3466  CB  ASP B 190     -20.200 -14.631   8.720  1.00 86.29      B    C  
ATOM   3467  CG  ASP B 190     -21.178 -14.333   7.587  1.00 83.82      B    C  
ATOM   3468  OD1 ASP B 190     -21.123 -14.987   6.516  1.00 78.26      B    O  
ATOM   3469  OD2 ASP B 190     -22.047 -13.451   7.769  1.00 79.40      B    O1-
ATOM   3470  N   LEU B 191     -18.355 -16.731   6.400  1.00 87.43      B    N  
ATOM   3471  CA  LEU B 191     -17.531 -16.783   5.186  1.00 86.34      B    C  
ATOM   3472  C   LEU B 191     -17.968 -15.780   4.108  1.00 85.81      B    C  
ATOM   3473  O   LEU B 191     -17.208 -15.494   3.190  1.00 81.12      B    O  
ATOM   3474  CB  LEU B 191     -17.583 -18.210   4.604  1.00 84.47      B    C  
ATOM   3475  CG  LEU B 191     -17.216 -19.347   5.577  1.00 82.64      B    C  
ATOM   3476  CD1 LEU B 191     -17.317 -20.690   4.847  1.00 77.08      B    C  
ATOM   3477  CD2 LEU B 191     -15.806 -19.214   6.129  1.00 77.51      B    C  
ATOM   3478  N   GLY B 192     -19.186 -15.263   4.194  1.00 84.22      B    N  
ATOM   3479  CA  GLY B 192     -19.750 -14.323   3.231  1.00 83.09      B    C  
ATOM   3480  C   GLY B 192     -19.409 -12.852   3.523  1.00 84.37      B    C  
ATOM   3481  O   GLY B 192     -20.123 -11.974   3.039  1.00 80.77      B    O  
ATOM   3482  N   THR B 193     -18.391 -12.590   4.329  1.00 87.13      B    N  
ATOM   3483  CA  THR B 193     -17.978 -11.235   4.716  1.00 88.42      B    C  
ATOM   3484  C   THR B 193     -16.617 -10.862   4.141  1.00 88.73      B    C  
ATOM   3485  O   THR B 193     -15.730 -11.703   3.991  1.00 87.05      B    O  
ATOM   3486  CB  THR B 193     -17.967 -11.044   6.239  1.00 88.50      B    C  
ATOM   3487  CG2 THR B 193     -19.331 -11.284   6.875  1.00 81.81      B    C  
ATOM   3488  OG1 THR B 193     -17.029 -11.897   6.853  1.00 80.30      B    O  
ATOM   3489  N   ILE B 194     -16.414  -9.583   3.874  1.00 89.81      B    N  
ATOM   3490  CA  ILE B 194     -15.105  -9.070   3.457  1.00 89.95      B    C  
ATOM   3491  C   ILE B 194     -14.099  -9.149   4.609  1.00 90.84      B    C  
ATOM   3492  O   ILE B 194     -12.927  -9.415   4.368  1.00 90.12      B    O  
ATOM   3493  CB  ILE B 194     -15.216  -7.637   2.900  1.00 88.98      B    C  
ATOM   3494  CG1 ILE B 194     -16.186  -7.607   1.700  1.00 86.46      B    C  
ATOM   3495  CG2 ILE B 194     -13.837  -7.112   2.469  1.00 86.19      B    C  
ATOM   3496  CD1 ILE B 194     -16.487  -6.187   1.231  1.00 81.26      B    C  
ATOM   3497  N   ASN B 195     -14.526  -9.043   5.866  1.00 92.22      B    N  
ATOM   3498  CA  ASN B 195     -13.663  -9.279   7.029  1.00 92.95      B    C  
ATOM   3499  C   ASN B 195     -13.047 -10.687   7.017  1.00 93.26      B    C  
ATOM   3500  O   ASN B 195     -11.847 -10.832   7.262  1.00 91.93      B    O  
ATOM   3501  CB  ASN B 195     -14.468  -9.044   8.322  1.00 93.02      B    C  
ATOM   3502  CG  ASN B 195     -14.551  -7.579   8.708  1.00 93.03      B    C  
ATOM   3503  ND2 ASN B 195     -15.504  -7.221   9.543  1.00 85.69      B    N  
ATOM   3504  OD1 ASN B 195     -13.760  -6.745   8.319  1.00 86.31      B    O  
ATOM   3505  N   HIS B 196     -13.814 -11.717   6.658  1.00 90.99      B    N  
ATOM   3506  CA  HIS B 196     -13.286 -13.064   6.455  1.00 90.55      B    C  
ATOM   3507  C   HIS B 196     -12.311 -13.121   5.270  1.00 90.49      B    C  
ATOM   3508  O   HIS B 196     -11.239 -13.710   5.389  1.00 89.33      B    O  
ATOM   3509  CB  HIS B 196     -14.435 -14.054   6.265  1.00 90.01      B    C  
ATOM   3510  CG  HIS B 196     -13.973 -15.423   5.857  1.00 89.42      B    C  
ATOM   3511  CD2 HIS B 196     -13.617 -16.463   6.682  1.00 78.28      B    C  
ATOM   3512  ND1 HIS B 196     -13.737 -15.847   4.557  1.00 78.26      B    N  
ATOM   3513  CE1 HIS B 196     -13.257 -17.091   4.605  1.00 80.60      B    C  
ATOM   3514  NE2 HIS B 196     -13.167 -17.503   5.873  1.00 82.87      B    N  
ATOM   3515  N   SER B 197     -12.640 -12.480   4.155  1.00 88.69      B    N  
ATOM   3516  CA  SER B 197     -11.775 -12.416   2.971  1.00 87.28      B    C  
ATOM   3517  C   SER B 197     -10.423 -11.775   3.298  1.00 87.84      B    C  
ATOM   3518  O   SER B 197      -9.391 -12.346   2.977  1.00 86.57      B    O  
ATOM   3519  CB  SER B 197     -12.467 -11.653   1.845  1.00 85.11      B    C  
ATOM   3520  OG  SER B 197     -11.699 -11.733   0.663  1.00 72.95      B    O  
ATOM   3521  N   ASN B 198     -10.410 -10.662   4.023  1.00 90.52      B    N  
ATOM   3522  CA  ASN B 198      -9.191  -9.982   4.451  1.00 91.32      B    C  
ATOM   3523  C   ASN B 198      -8.333 -10.856   5.380  1.00 91.80      B    C  
ATOM   3524  O   ASN B 198      -7.120 -10.938   5.208  1.00 90.74      B    O  
ATOM   3525  CB  ASN B 198      -9.570  -8.661   5.150  1.00 91.58      B    C  
ATOM   3526  CG  ASN B 198     -10.149  -7.605   4.221  1.00 91.88      B    C  
ATOM   3527  ND2 ASN B 198     -10.722  -6.568   4.784  1.00 85.90      B    N  
ATOM   3528  OD1 ASN B 198     -10.081  -7.669   3.006  1.00 86.31      B    O  
ATOM   3529  N   ALA B 199      -8.952 -11.558   6.329  1.00 92.16      B    N  
ATOM   3530  CA  ALA B 199      -8.248 -12.476   7.222  1.00 92.39      B    C  
ATOM   3531  C   ALA B 199      -7.632 -13.664   6.464  1.00 92.30      B    C  
ATOM   3532  O   ALA B 199      -6.474 -14.021   6.685  1.00 91.02      B    O  
ATOM   3533  CB  ALA B 199      -9.224 -12.948   8.302  1.00 92.40      B    C  
ATOM   3534  N   LYS B 200      -8.377 -14.256   5.523  1.00 90.06      B    N  
ATOM   3535  CA  LYS B 200      -7.883 -15.316   4.637  1.00 88.61      B    C  
ATOM   3536  C   LYS B 200      -6.704 -14.829   3.803  1.00 88.74      B    C  
ATOM   3537  O   LYS B 200      -5.715 -15.537   3.651  1.00 86.80      B    O  
ATOM   3538  CB  LYS B 200      -9.034 -15.795   3.739  1.00 86.43      B    C  
ATOM   3539  CG  LYS B 200      -8.643 -17.041   2.901  1.00 81.00      B    C  
ATOM   3540  CD  LYS B 200      -9.757 -17.508   1.966  1.00 78.60      B    C  
ATOM   3541  CE  LYS B 200      -9.974 -16.516   0.817  1.00 72.55      B    C  
ATOM   3542  NZ  LYS B 200     -10.854 -17.061  -0.251  1.00 67.29      B    N1+
ATOM   3543  N   ASN B 201      -6.795 -13.610   3.307  1.00 87.61      B    N  
ATOM   3544  CA  ASN B 201      -5.786 -13.009   2.449  1.00 86.88      B    C  
ATOM   3545  C   ASN B 201      -4.467 -12.731   3.179  1.00 87.63      B    C  
ATOM   3546  O   ASN B 201      -3.399 -12.921   2.622  1.00 85.55      B    O  
ATOM   3547  CB  ASN B 201      -6.413 -11.734   1.871  1.00 84.20      B    C  
ATOM   3548  CG  ASN B 201      -5.932 -11.457   0.477  1.00 78.47      B    C  
ATOM   3549  ND2 ASN B 201      -6.336 -10.336  -0.061  1.00 70.04      B    N  
ATOM   3550  OD1 ASN B 201      -5.247 -12.229  -0.148  1.00 69.20      B    O  
ATOM   3551  N   PHE B 202      -4.540 -12.352   4.467  1.00 90.58      B    N  
ATOM   3552  CA  PHE B 202      -3.362 -12.238   5.314  1.00 91.64      B    C  
ATOM   3553  C   PHE B 202      -2.649 -13.583   5.524  1.00 91.58      B    C  
ATOM   3554  O   PHE B 202      -1.421 -13.650   5.521  1.00 90.43      B    O  
ATOM   3555  CB  PHE B 202      -3.797 -11.641   6.654  1.00 92.78      B    C  
ATOM   3556  CG  PHE B 202      -2.712 -11.636   7.707  1.00 94.20      B    C  
ATOM   3557  CD1 PHE B 202      -2.828 -12.453   8.848  1.00 93.56      B    C  
ATOM   3558  CD2 PHE B 202      -1.585 -10.825   7.548  1.00 93.74      B    C  
ATOM   3559  CE1 PHE B 202      -1.818 -12.450   9.821  1.00 93.78      B    C  
ATOM   3560  CE2 PHE B 202      -0.571 -10.817   8.520  1.00 93.86      B    C  
ATOM   3561  CZ  PHE B 202      -0.683 -11.627   9.659  1.00 94.64      B    C  
ATOM   3562  N   THR B 203      -3.408 -14.662   5.695  1.00 90.88      B    N  
ATOM   3563  CA  THR B 203      -2.867 -15.988   6.028  1.00 90.31      B    C  
ATOM   3564  C   THR B 203      -2.461 -16.814   4.817  1.00 88.80      B    C  
ATOM   3565  O   THR B 203      -1.636 -17.703   4.959  1.00 84.64      B    O  
ATOM   3566  CB  THR B 203      -3.838 -16.792   6.898  1.00 90.10      B    C  
ATOM   3567  CG2 THR B 203      -4.004 -16.161   8.278  1.00 82.23      B    C  
ATOM   3568  OG1 THR B 203      -5.121 -16.867   6.317  1.00 83.40      B    O  
ATOM   3569  N   HIS B 204      -2.971 -16.533   3.615  1.00 83.89      B    N  
ATOM   3570  CA  HIS B 204      -2.642 -17.333   2.425  1.00 81.55      B    C  
ATOM   3571  C   HIS B 204      -1.186 -17.159   1.956  1.00 81.73      B    C  
ATOM   3572  O   HIS B 204      -0.659 -18.043   1.288  1.00 78.45      B    O  
ATOM   3573  CB  HIS B 204      -3.664 -17.060   1.316  1.00 78.11      B    C  
ATOM   3574  CG  HIS B 204      -3.118 -16.226   0.215  1.00 73.38      B    C  
ATOM   3575  CD2 HIS B 204      -3.189 -14.876   0.105  1.00 64.46      B    C  
ATOM   3576  ND1 HIS B 204      -2.350 -16.692  -0.837  1.00 64.22      B    N  
ATOM   3577  CE1 HIS B 204      -1.959 -15.634  -1.538  1.00 60.47      B    C  
ATOM   3578  NE2 HIS B 204      -2.452 -14.523  -1.010  1.00 62.36      B    N  
ATOM   3579  N   VAL B 205      -0.526 -16.078   2.337  1.00 85.39      B    N  
ATOM   3580  CA  VAL B 205       0.901 -15.836   2.040  1.00 85.40      B    C  
ATOM   3581  C   VAL B 205       1.811 -16.737   2.890  1.00 85.49      B    C  
ATOM   3582  O   VAL B 205       2.992 -16.901   2.580  1.00 83.17      B    O  
ATOM   3583  CB  VAL B 205       1.252 -14.348   2.246  1.00 84.60      B    C  
ATOM   3584  CG1 VAL B 205       2.655 -13.982   1.771  1.00 78.79      B    C  
ATOM   3585  CG2 VAL B 205       0.281 -13.443   1.480  1.00 79.90      B    C  
ATOM   3586  N   LEU B 206       1.290 -17.337   3.951  1.00 87.09      B    N  
ATOM   3587  CA  LEU B 206       2.016 -18.313   4.751  1.00 86.79      B    C  
ATOM   3588  C   LEU B 206       2.092 -19.639   3.989  1.00 85.54      B    C  
ATOM   3589  O   LEU B 206       1.113 -20.069   3.400  1.00 81.96      B    O  
ATOM   3590  CB  LEU B 206       1.332 -18.519   6.115  1.00 87.06      B    C  
ATOM   3591  CG  LEU B 206       0.986 -17.240   6.892  1.00 87.33      B    C  
ATOM   3592  CD1 LEU B 206       0.238 -17.600   8.179  1.00 82.91      B    C  
ATOM   3593  CD2 LEU B 206       2.226 -16.446   7.284  1.00 82.71      B    C  
ATOM   3594  N   ASP B 207       3.226 -20.322   4.060  1.00 85.74      B    N  
ATOM   3595  CA  ASP B 207       3.481 -21.551   3.299  1.00 83.69      B    C  
ATOM   3596  C   ASP B 207       2.491 -22.694   3.601  1.00 82.14      B    C  
ATOM   3597  O   ASP B 207       2.123 -23.459   2.713  1.00 73.72      B    O  
ATOM   3598  CB  ASP B 207       4.926 -21.965   3.589  1.00 80.56      B    C  
ATOM   3599  CG  ASP B 207       5.412 -23.150   2.764  1.00 76.15      B    C  
ATOM   3600  OD1 ASP B 207       5.046 -23.312   1.595  1.00 69.72      B    O  
ATOM   3601  OD2 ASP B 207       6.201 -23.949   3.311  1.00 70.48      B    O1-
ATOM   3602  N   ASP B 208       1.999 -22.789   4.831  1.00 84.09      B    N  
ATOM   3603  CA  ASP B 208       0.935 -23.724   5.213  1.00 83.31      B    C  
ATOM   3604  C   ASP B 208      -0.408 -23.026   5.475  1.00 82.62      B    C  
ATOM   3605  O   ASP B 208      -1.294 -23.567   6.154  1.00 75.97      B    O  
ATOM   3606  CB  ASP B 208       1.391 -24.593   6.395  1.00 81.26      B    C  
ATOM   3607  CG  ASP B 208       2.475 -25.578   5.984  1.00 80.30      B    C  
ATOM   3608  OD1 ASP B 208       2.252 -26.377   5.048  1.00 75.78      B    O  
ATOM   3609  OD2 ASP B 208       3.549 -25.599   6.609  1.00 76.27      B    O1-
ATOM   3610  N   GLY B 209      -0.580 -21.816   4.950  1.00 80.95      B    N  
ATOM   3611  CA  GLY B 209      -1.825 -21.065   4.999  1.00 80.01      B    C  
ATOM   3612  C   GLY B 209      -2.882 -21.582   4.007  1.00 80.43      B    C  
ATOM   3613  O   GLY B 209      -2.613 -22.443   3.169  1.00 77.47      B    O  
ATOM   3614  N   PRO B 210      -4.111 -21.063   4.077  1.00 79.87      B    N  
ATOM   3615  CA  PRO B 210      -5.160 -21.414   3.135  1.00 78.46      B    C  
ATOM   3616  C   PRO B 210      -4.848 -20.892   1.726  1.00 77.35      B    C  
ATOM   3617  O   PRO B 210      -4.290 -19.810   1.553  1.00 73.57      B    O  
ATOM   3618  CB  PRO B 210      -6.436 -20.794   3.705  1.00 77.23      B    C  
ATOM   3619  CG  PRO B 210      -5.908 -19.575   4.461  1.00 75.93      B    C  
ATOM   3620  CD  PRO B 210      -4.567 -20.047   5.003  1.00 78.41      B    C  
ATOM   3621  N   ARG B 211      -5.290 -21.621   0.702  1.00 73.37      B    N  
ATOM   3622  CA  ARG B 211      -5.227 -21.135  -0.684  1.00 71.77      B    C  
ATOM   3623  C   ARG B 211      -6.125 -19.913  -0.855  1.00 72.67      B    C  
ATOM   3624  O   ARG B 211      -7.233 -19.887  -0.326  1.00 69.12      B    O  
ATOM   3625  CB  ARG B 211      -5.648 -22.228  -1.676  1.00 67.58      B    C  
ATOM   3626  CG  ARG B 211      -4.719 -23.435  -1.639  1.00 60.77      B    C  
ATOM   3627  CD  ARG B 211      -5.108 -24.432  -2.729  1.00 57.46      B    C  
ATOM   3628  NE  ARG B 211      -4.323 -25.667  -2.607  1.00 53.55      B    N  
ATOM   3629  CZ  ARG B 211      -4.323 -26.688  -3.456  1.00 48.90      B    C  
ATOM   3630  NH1 ARG B 211      -5.050 -26.677  -4.540  1.00 47.27      B    N1+
ATOM   3631  NH2 ARG B 211      -3.590 -27.724  -3.217  1.00 44.23      B    N  
ATOM   3632  N   SER B 212      -5.701 -18.975  -1.678  1.00 66.35      B    N  
ATOM   3633  CA  SER B 212      -6.521 -17.820  -2.055  1.00 64.76      B    C  
ATOM   3634  C   SER B 212      -7.849 -18.233  -2.706  1.00 66.22      B    C  
ATOM   3635  O   SER B 212      -8.894 -17.683  -2.371  1.00 63.30      B    O  
ATOM   3636  CB  SER B 212      -5.722 -16.923  -3.004  1.00 61.12      B    C  
ATOM   3637  OG  SER B 212      -5.348 -17.652  -4.137  1.00 55.71      B    O  
ATOM   3638  N   SER B 213      -7.834 -19.280  -3.538  1.00 64.32      B    N  
ATOM   3639  CA  SER B 213      -9.022 -19.853  -4.176  1.00 64.26      B    C  
ATOM   3640  C   SER B 213      -9.931 -20.648  -3.227  1.00 65.77      B    C  
ATOM   3641  O   SER B 213     -11.053 -20.997  -3.596  1.00 63.67      B    O  
ATOM   3642  CB  SER B 213      -8.601 -20.737  -5.345  1.00 61.27      B    C  
ATOM   3643  OG  SER B 213      -7.768 -21.796  -4.902  1.00 56.09      B    O  
ATOM   3644  N   SER B 214      -9.481 -20.956  -2.012  1.00 71.49      B    N  
ATOM   3645  CA  SER B 214     -10.316 -21.649  -1.033  1.00 72.14      B    C  
ATOM   3646  C   SER B 214     -11.412 -20.713  -0.510  1.00 73.90      B    C  
ATOM   3647  O   SER B 214     -11.120 -19.567  -0.160  1.00 72.64      B    O  
ATOM   3648  CB  SER B 214      -9.485 -22.168   0.131  1.00 69.74      B    C  
ATOM   3649  OG  SER B 214     -10.327 -22.852   1.048  1.00 63.67      B    O  
ATOM   3650  N   PRO B 215     -12.662 -21.189  -0.375  1.00 74.54      B    N  
ATOM   3651  CA  PRO B 215     -13.726 -20.373   0.213  1.00 74.60      B    C  
ATOM   3652  C   PRO B 215     -13.567 -20.170   1.728  1.00 77.45      B    C  
ATOM   3653  O   PRO B 215     -14.206 -19.295   2.298  1.00 75.37      B    O  
ATOM   3654  CB  PRO B 215     -15.021 -21.106  -0.143  1.00 71.82      B    C  
ATOM   3655  CG  PRO B 215     -14.583 -22.577  -0.209  1.00 69.55      B    C  
ATOM   3656  CD  PRO B 215     -13.173 -22.478  -0.775  1.00 71.09      B    C  
ATOM   3657  N   THR B 216     -12.741 -20.968   2.406  1.00 80.58      B    N  
ATOM   3658  CA  THR B 216     -12.570 -20.952   3.864  1.00 80.32      B    C  
ATOM   3659  C   THR B 216     -11.089 -20.975   4.254  1.00 80.94      B    C  
ATOM   3660  O   THR B 216     -10.267 -21.542   3.550  1.00 77.69      B    O  
ATOM   3661  CB  THR B 216     -13.355 -22.107   4.519  1.00 78.15      B    C  
ATOM   3662  CG2 THR B 216     -13.164 -23.464   3.840  1.00 70.71      B    C  
ATOM   3663  OG1 THR B 216     -12.971 -22.294   5.857  1.00 70.38      B    O  
ATOM   3664  N   MET B 217     -10.764 -20.409   5.415  1.00 82.72      B    N  
ATOM   3665  CA  MET B 217      -9.449 -20.545   6.053  1.00 82.60      B    C  
ATOM   3666  C   MET B 217      -9.228 -21.936   6.672  1.00 82.27      B    C  
ATOM   3667  O   MET B 217      -8.111 -22.268   7.046  1.00 77.94      B    O  
ATOM   3668  CB  MET B 217      -9.284 -19.465   7.126  1.00 81.95      B    C  
ATOM   3669  CG  MET B 217      -9.234 -18.048   6.541  1.00 80.65      B    C  
ATOM   3670  SD  MET B 217      -8.838 -16.771   7.769  1.00 79.32      B    S  
ATOM   3671  CE  MET B 217     -10.380 -16.720   8.710  1.00 72.24      B    C  
ATOM   3672  N   GLY B 218     -10.262 -22.740   6.786  1.00 81.19      B    N  
ATOM   3673  CA  GLY B 218     -10.181 -24.036   7.445  1.00 80.49      B    C  
ATOM   3674  C   GLY B 218     -10.033 -23.951   8.969  1.00 82.32      B    C  
ATOM   3675  O   GLY B 218     -10.142 -22.877   9.560  1.00 78.91      B    O  
ATOM   3676  N   PRO B 219      -9.801 -25.101   9.641  1.00 82.29      B    N  
ATOM   3677  CA  PRO B 219      -9.692 -25.155  11.103  1.00 81.59      B    C  
ATOM   3678  C   PRO B 219      -8.342 -24.668  11.636  1.00 83.06      B    C  
ATOM   3679  O   PRO B 219      -8.244 -24.358  12.821  1.00 78.84      B    O  
ATOM   3680  CB  PRO B 219      -9.936 -26.626  11.440  1.00 79.28      B    C  
ATOM   3681  CG  PRO B 219      -9.384 -27.362  10.214  1.00 77.30      B    C  
ATOM   3682  CD  PRO B 219      -9.731 -26.430   9.062  1.00 79.84      B    C  
ATOM   3683  N   ASP B 220      -7.306 -24.631  10.809  1.00 83.50      B    N  
ATOM   3684  CA  ASP B 220      -5.951 -24.196  11.160  1.00 84.28      B    C  
ATOM   3685  C   ASP B 220      -5.503 -23.056  10.222  1.00 85.06      B    C  
ATOM   3686  O   ASP B 220      -4.717 -23.276   9.296  1.00 81.80      B    O  
ATOM   3687  CB  ASP B 220      -5.001 -25.400  11.136  1.00 82.78      B    C  
ATOM   3688  CG  ASP B 220      -3.593 -25.053  11.632  1.00 82.07      B    C  
ATOM   3689  OD1 ASP B 220      -3.455 -24.084  12.403  1.00 78.02      B    O  
ATOM   3690  OD2 ASP B 220      -2.652 -25.780  11.259  1.00 78.41      B    O1-
ATOM   3691  N   PRO B 221      -6.023 -21.835  10.420  1.00 85.00      B    N  
ATOM   3692  CA  PRO B 221      -5.861 -20.747   9.460  1.00 84.60      B    C  
ATOM   3693  C   PRO B 221      -4.422 -20.277   9.285  1.00 85.83      B    C  
ATOM   3694  O   PRO B 221      -4.077 -19.733   8.241  1.00 81.99      B    O  
ATOM   3695  CB  PRO B 221      -6.762 -19.620   9.975  1.00 82.11      B    C  
ATOM   3696  CG  PRO B 221      -6.868 -19.890  11.468  1.00 79.74      B    C  
ATOM   3697  CD  PRO B 221      -6.844 -21.410  11.529  1.00 82.08      B    C  
ATOM   3698  N   THR B 222      -3.554 -20.478  10.285  1.00 88.39      B    N  
ATOM   3699  CA  THR B 222      -2.151 -20.063  10.205  1.00 88.63      B    C  
ATOM   3700  C   THR B 222      -1.214 -21.198   9.789  1.00 89.05      B    C  
ATOM   3701  O   THR B 222      -0.046 -20.934   9.517  1.00 84.37      B    O  
ATOM   3702  CB  THR B 222      -1.671 -19.448  11.532  1.00 87.53      B    C  
ATOM   3703  CG2 THR B 222      -2.500 -18.235  11.941  1.00 79.41      B    C  
ATOM   3704  OG1 THR B 222      -1.739 -20.384  12.579  1.00 79.67      B    O  
ATOM   3705  N   GLY B 223      -1.669 -22.446   9.740  1.00 87.18      B    N  
ATOM   3706  CA  GLY B 223      -0.831 -23.628   9.534  1.00 87.83      B    C  
ATOM   3707  C   GLY B 223      -0.030 -24.046  10.766  1.00 90.05      B    C  
ATOM   3708  O   GLY B 223       0.950 -24.788  10.658  1.00 87.69      B    O  
ATOM   3709  N   MET B 224      -0.401 -23.575  11.961  1.00 90.90      B    N  
ATOM   3710  CA  MET B 224       0.312 -23.841  13.215  1.00 91.69      B    C  
ATOM   3711  C   MET B 224       0.432 -25.336  13.528  1.00 92.24      B    C  
ATOM   3712  O   MET B 224       1.471 -25.789  14.006  1.00 90.84      B    O  
ATOM   3713  CB  MET B 224      -0.393 -23.110  14.369  1.00 90.76      B    C  
ATOM   3714  CG  MET B 224       0.319 -23.287  15.716  1.00 88.69      B    C  
ATOM   3715  SD  MET B 224      -0.468 -22.462  17.140  1.00 86.21      B    S  
ATOM   3716  CE  MET B 224      -2.003 -23.424  17.268  1.00 76.39      B    C  
ATOM   3717  N   GLN B 225      -0.599 -26.120  13.245  1.00 91.81      B    N  
ATOM   3718  CA  GLN B 225      -0.592 -27.561  13.498  1.00 90.97      B    C  
ATOM   3719  C   GLN B 225       0.362 -28.295  12.553  1.00 91.55      B    C  
ATOM   3720  O   GLN B 225       1.047 -29.231  12.972  1.00 89.74      B    O  
ATOM   3721  CB  GLN B 225      -2.016 -28.129  13.385  1.00 89.62      B    C  
ATOM   3722  CG  GLN B 225      -2.971 -27.564  14.436  1.00 82.72      B    C  
ATOM   3723  CD  GLN B 225      -2.572 -27.912  15.880  1.00 73.58      B    C  
ATOM   3724  NE2 GLN B 225      -2.922 -27.085  16.832  1.00 60.54      B    N  
ATOM   3725  OE1 GLN B 225      -1.954 -28.932  16.156  1.00 63.31      B    O  
ATOM   3726  N   THR B 226       0.455 -27.848  11.295  1.00 89.72      B    N  
ATOM   3727  CA  THR B 226       1.411 -28.394  10.324  1.00 89.48      B    C  
ATOM   3728  C   THR B 226       2.843 -28.094  10.760  1.00 90.75      B    C  
ATOM   3729  O   THR B 226       3.642 -29.022  10.886  1.00 89.05      B    O  
ATOM   3730  CB  THR B 226       1.151 -27.854   8.911  1.00 87.13      B    C  
ATOM   3731  CG2 THR B 226       2.015 -28.565   7.869  1.00 76.68      B    C  
ATOM   3732  OG1 THR B 226      -0.192 -28.103   8.571  1.00 78.61      B    O  
ATOM   3733  N   ARG B 227       3.151 -26.854  11.119  1.00 92.10      B    N  
ATOM   3734  CA  ARG B 227       4.471 -26.477  11.659  1.00 92.54      B    C  
ATOM   3735  C   ARG B 227       4.809 -27.214  12.956  1.00 93.10      B    C  
ATOM   3736  O   ARG B 227       5.930 -27.699  13.122  1.00 90.94      B    O  
ATOM   3737  CB  ARG B 227       4.529 -24.957  11.876  1.00 91.08      B    C  
ATOM   3738  CG  ARG B 227       4.630 -24.197  10.549  1.00 88.21      B    C  
ATOM   3739  CD  ARG B 227       4.882 -22.698  10.783  1.00 88.27      B    C  
ATOM   3740  NE  ARG B 227       3.706 -22.008  11.312  1.00 85.56      B    N  
ATOM   3741  CZ  ARG B 227       2.682 -21.519  10.607  1.00 87.96      B    C  
ATOM   3742  NH1 ARG B 227       2.611 -21.627   9.310  1.00 75.69      B    N1+
ATOM   3743  NH2 ARG B 227       1.722 -20.894  11.208  1.00 80.58      B    N  
ATOM   3744  N   GLY B 228       3.837 -27.393  13.837  1.00 92.42      B    N  
ATOM   3745  CA  GLY B 228       3.988 -28.121  15.094  1.00 92.06      B    C  
ATOM   3746  C   GLY B 228       4.430 -29.581  14.932  1.00 92.81      B    C  
ATOM   3747  O   GLY B 228       5.017 -30.159  15.848  1.00 90.87      B    O  
ATOM   3748  N   ARG B 229       4.238 -30.181  13.753  1.00 92.71      B    N  
ATOM   3749  CA  ARG B 229       4.737 -31.533  13.441  1.00 92.34      B    C  
ATOM   3750  C   ARG B 229       6.267 -31.637  13.516  1.00 92.43      B    C  
ATOM   3751  O   ARG B 229       6.768 -32.721  13.809  1.00 90.14      B    O  
ATOM   3752  CB  ARG B 229       4.257 -31.985  12.054  1.00 91.04      B    C  
ATOM   3753  CG  ARG B 229       2.727 -32.171  11.969  1.00 87.58      B    C  
ATOM   3754  CD  ARG B 229       2.249 -32.395  10.522  1.00 85.69      B    C  
ATOM   3755  NE  ARG B 229       2.873 -33.592   9.923  1.00 79.59      B    N  
ATOM   3756  CZ  ARG B 229       2.992 -33.892   8.635  1.00 77.18      B    C  
ATOM   3757  NH1 ARG B 229       2.427 -33.206   7.689  1.00 69.50      B    N1+
ATOM   3758  NH2 ARG B 229       3.713 -34.904   8.281  1.00 68.34      B    N  
ATOM   3759  N   LEU B 230       7.000 -30.556  13.345  1.00 92.03      B    N  
ATOM   3760  CA  LEU B 230       8.463 -30.535  13.504  1.00 91.59      B    C  
ATOM   3761  C   LEU B 230       8.899 -30.922  14.931  1.00 91.80      B    C  
ATOM   3762  O   LEU B 230       9.962 -31.516  15.097  1.00 89.85      B    O  
ATOM   3763  CB  LEU B 230       9.012 -29.148  13.136  1.00 91.65      B    C  
ATOM   3764  CG  LEU B 230       8.956 -28.815  11.633  1.00 91.87      B    C  
ATOM   3765  CD1 LEU B 230       9.208 -27.325  11.405  1.00 87.36      B    C  
ATOM   3766  CD2 LEU B 230      10.033 -29.579  10.847  1.00 86.66      B    C  
ATOM   3767  N   LEU B 231       8.079 -30.670  15.947  1.00 92.41      B    N  
ATOM   3768  CA  LEU B 231       8.349 -31.076  17.332  1.00 91.48      B    C  
ATOM   3769  C   LEU B 231       8.078 -32.571  17.590  1.00 90.88      B    C  
ATOM   3770  O   LEU B 231       8.497 -33.115  18.611  1.00 86.96      B    O  
ATOM   3771  CB  LEU B 231       7.503 -30.224  18.291  1.00 90.73      B    C  
ATOM   3772  CG  LEU B 231       7.797 -28.714  18.245  1.00 90.49      B    C  
ATOM   3773  CD1 LEU B 231       6.835 -27.988  19.192  1.00 87.27      B    C  
ATOM   3774  CD2 LEU B 231       9.229 -28.411  18.677  1.00 87.07      B    C  
ATOM   3775  N   ASN B 232       7.370 -33.229  16.680  1.00 90.12      B    N  
ATOM   3776  CA  ASN B 232       7.019 -34.636  16.823  1.00 88.96      B    C  
ATOM   3777  C   ASN B 232       7.815 -35.496  15.842  1.00 89.03      B    C  
ATOM   3778  O   ASN B 232       7.430 -35.665  14.686  1.00 84.81      B    O  
ATOM   3779  CB  ASN B 232       5.501 -34.797  16.673  1.00 86.60      B    C  
ATOM   3780  CG  ASN B 232       5.039 -36.211  17.002  1.00 82.40      B    C  
ATOM   3781  ND2 ASN B 232       3.766 -36.366  17.297  1.00 74.39      B    N  
ATOM   3782  OD1 ASN B 232       5.769 -37.185  17.006  1.00 74.59      B    O  
ATOM   3783  N   ARG B 233       8.860 -36.129  16.337  1.00 87.70      B    N  
ATOM   3784  CA  ARG B 233       9.753 -37.005  15.559  1.00 86.40      B    C  
ATOM   3785  C   ARG B 233       9.016 -38.019  14.677  1.00 86.94      B    C  
ATOM   3786  O   ARG B 233       9.422 -38.260  13.550  1.00 81.85      B    O  
ATOM   3787  CB  ARG B 233      10.693 -37.709  16.542  1.00 83.07      B    C  
ATOM   3788  CG  ARG B 233      11.713 -38.613  15.838  1.00 77.48      B    C  
ATOM   3789  CD  ARG B 233      12.641 -39.253  16.867  1.00 76.27      B    C  
ATOM   3790  NE  ARG B 233      13.484 -40.270  16.224  1.00 73.10      B    N  
ATOM   3791  CZ  ARG B 233      13.920 -41.384  16.766  1.00 69.64      B    C  
ATOM   3792  NH1 ARG B 233      13.767 -41.653  18.030  1.00 63.38      B    N1+
ATOM   3793  NH2 ARG B 233      14.515 -42.261  16.028  1.00 63.16      B    N  
ATOM   3794  N   ASN B 234       7.902 -38.581  15.148  1.00 88.24      B    N  
ATOM   3795  CA  ASN B 234       7.139 -39.586  14.400  1.00 87.61      B    C  
ATOM   3796  C   ASN B 234       6.312 -38.997  13.234  1.00 88.50      B    C  
ATOM   3797  O   ASN B 234       5.816 -39.740  12.401  1.00 83.81      B    O  
ATOM   3798  CB  ASN B 234       6.213 -40.332  15.378  1.00 85.33      B    C  
ATOM   3799  CG  ASN B 234       6.974 -41.129  16.432  1.00 79.64      B    C  
ATOM   3800  ND2 ASN B 234       6.319 -41.443  17.527  1.00 70.11      B    N  
ATOM   3801  OD1 ASN B 234       8.123 -41.480  16.295  1.00 70.43      B    O  
ATOM   3802  N   ARG B 235       6.151 -37.676  13.200  1.00 88.51      B    N  
ATOM   3803  CA  ARG B 235       5.443 -36.946  12.137  1.00 89.03      B    C  
ATOM   3804  C   ARG B 235       6.358 -36.060  11.297  1.00 90.04      B    C  
ATOM   3805  O   ARG B 235       5.866 -35.374  10.407  1.00 85.59      B    O  
ATOM   3806  CB  ARG B 235       4.293 -36.130  12.740  1.00 87.22      B    C  
ATOM   3807  CG  ARG B 235       3.198 -36.998  13.364  1.00 82.90      B    C  
ATOM   3808  CD  ARG B 235       2.009 -36.106  13.772  1.00 77.88      B    C  
ATOM   3809  NE  ARG B 235       0.890 -36.896  14.298  1.00 69.54      B    N  
ATOM   3810  CZ  ARG B 235      -0.319 -36.416  14.594  1.00 63.37      B    C  
ATOM   3811  NH1 ARG B 235      -0.606 -35.146  14.459  1.00 57.58      B    N1+
ATOM   3812  NH2 ARG B 235      -1.250 -37.213  15.021  1.00 55.71      B    N  
ATOM   3813  N   ASN B 236       7.649 -36.082  11.573  1.00 90.80      B    N  
ATOM   3814  CA  ASN B 236       8.652 -35.245  10.938  1.00 90.90      B    C  
ATOM   3815  C   ASN B 236       9.630 -36.114  10.128  1.00 91.50      B    C  
ATOM   3816  O   ASN B 236      10.715 -36.458  10.600  1.00 86.42      B    O  
ATOM   3817  CB  ASN B 236       9.329 -34.402  12.033  1.00 87.87      B    C  
ATOM   3818  CG  ASN B 236      10.356 -33.434  11.469  1.00 89.21      B    C  
ATOM   3819  ND2 ASN B 236      11.053 -32.735  12.333  1.00 82.06      B    N  
ATOM   3820  OD1 ASN B 236      10.553 -33.310  10.279  1.00 81.73      B    O  
ATOM   3821  N   ARG B 237       9.205 -36.509   8.924  1.00 90.01      B    N  
ATOM   3822  CA  ARG B 237      10.030 -37.288   7.993  1.00 90.33      B    C  
ATOM   3823  C   ARG B 237      10.614 -36.361   6.945  1.00 90.88      B    C  
ATOM   3824  O   ARG B 237       9.922 -35.476   6.464  1.00 87.47      B    O  
ATOM   3825  CB  ARG B 237       9.187 -38.387   7.341  1.00 88.80      B    C  
ATOM   3826  CG  ARG B 237       8.651 -39.403   8.366  1.00 83.35      B    C  
ATOM   3827  CD  ARG B 237       7.815 -40.489   7.674  1.00 81.20      B    C  
ATOM   3828  NE  ARG B 237       6.593 -39.924   7.084  1.00 70.54      B    N  
ATOM   3829  CZ  ARG B 237       5.820 -40.501   6.181  1.00 63.68      B    C  
ATOM   3830  NH1 ARG B 237       6.036 -41.719   5.756  1.00 57.38      B    N1+
ATOM   3831  NH2 ARG B 237       4.804 -39.839   5.675  1.00 54.38      B    N  
ATOM   3832  N   LEU B 238      11.865 -36.559   6.564  1.00 90.49      B    N  
ATOM   3833  CA  LEU B 238      12.496 -35.725   5.541  1.00 90.32      B    C  
ATOM   3834  C   LEU B 238      11.936 -36.002   4.134  1.00 90.73      B    C  
ATOM   3835  O   LEU B 238      11.952 -35.108   3.298  1.00 87.72      B    O  
ATOM   3836  CB  LEU B 238      14.024 -35.900   5.604  1.00 89.18      B    C  
ATOM   3837  CG  LEU B 238      14.808 -34.812   4.830  1.00 89.64      B    C  
ATOM   3838  CD1 LEU B 238      14.645 -33.422   5.445  1.00 86.49      B    C  
ATOM   3839  CD2 LEU B 238      16.297 -35.140   4.847  1.00 86.38      B    C  
ATOM   3840  N   SER B 239      11.413 -37.207   3.889  1.00 90.81      B    N  
ATOM   3841  CA  SER B 239      10.704 -37.530   2.651  1.00 89.65      B    C  
ATOM   3842  C   SER B 239       9.343 -36.830   2.522  1.00 89.88      B    C  
ATOM   3843  O   SER B 239       8.800 -36.755   1.427  1.00 85.80      B    O  
ATOM   3844  CB  SER B 239      10.495 -39.049   2.538  1.00 88.45      B    C  
ATOM   3845  OG  SER B 239       9.705 -39.540   3.597  1.00 81.42      B    O  
ATOM   3846  N   ASP B 240       8.797 -36.326   3.624  1.00 88.71      B    N  
ATOM   3847  CA  ASP B 240       7.579 -35.523   3.624  1.00 88.31      B    C  
ATOM   3848  C   ASP B 240       7.926 -34.084   3.243  1.00 88.69      B    C  
ATOM   3849  O   ASP B 240       8.597 -33.361   3.991  1.00 86.32      B    O  
ATOM   3850  CB  ASP B 240       6.905 -35.630   5.002  1.00 86.78      B    C  
ATOM   3851  CG  ASP B 240       5.527 -34.963   5.090  1.00 85.59      B    C  
ATOM   3852  OD1 ASP B 240       5.228 -34.052   4.307  1.00 80.24      B    O  
ATOM   3853  OD2 ASP B 240       4.759 -35.357   6.012  1.00 80.97      B    O1-
ATOM   3854  N   ALA B 241       7.478 -33.661   2.064  1.00 86.21      B    N  
ATOM   3855  CA  ALA B 241       7.777 -32.346   1.513  1.00 85.20      B    C  
ATOM   3856  C   ALA B 241       7.335 -31.195   2.430  1.00 85.83      B    C  
ATOM   3857  O   ALA B 241       8.004 -30.162   2.481  1.00 82.88      B    O  
ATOM   3858  CB  ALA B 241       7.126 -32.266   0.128  1.00 82.72      B    C  
ATOM   3859  N   ASP B 242       6.272 -31.389   3.223  1.00 87.57      B    N  
ATOM   3860  CA  ASP B 242       5.780 -30.387   4.169  1.00 87.20      B    C  
ATOM   3861  C   ASP B 242       6.685 -30.210   5.395  1.00 88.67      B    C  
ATOM   3862  O   ASP B 242       6.624 -29.185   6.063  1.00 86.72      B    O  
ATOM   3863  CB  ASP B 242       4.356 -30.733   4.622  1.00 84.89      B    C  
ATOM   3864  CG  ASP B 242       3.306 -30.557   3.519  1.00 81.06      B    C  
ATOM   3865  OD1 ASP B 242       3.574 -29.764   2.579  1.00 75.85      B    O  
ATOM   3866  OD2 ASP B 242       2.239 -31.190   3.658  1.00 75.39      B    O1-
ATOM   3867  N   MET B 243       7.535 -31.172   5.699  1.00 89.81      B    N  
ATOM   3868  CA  MET B 243       8.546 -31.064   6.751  1.00 90.67      B    C  
ATOM   3869  C   MET B 243       9.917 -30.699   6.172  1.00 91.76      B    C  
ATOM   3870  O   MET B 243      10.645 -29.893   6.747  1.00 90.57      B    O  
ATOM   3871  CB  MET B 243       8.616 -32.374   7.547  1.00 89.98      B    C  
ATOM   3872  CG  MET B 243       7.303 -32.732   8.259  1.00 89.03      B    C  
ATOM   3873  SD  MET B 243       6.780 -31.577   9.572  1.00 87.51      B    S  
ATOM   3874  CE  MET B 243       5.615 -30.528   8.683  1.00 78.29      B    C  
ATOM   3875  N   ALA B 244      10.263 -31.270   5.018  1.00 89.61      B    N  
ATOM   3876  CA  ALA B 244      11.522 -31.014   4.346  1.00 89.41      B    C  
ATOM   3877  C   ALA B 244      11.720 -29.530   4.019  1.00 90.28      B    C  
ATOM   3878  O   ALA B 244      12.812 -29.013   4.237  1.00 89.27      B    O  
ATOM   3879  CB  ALA B 244      11.589 -31.868   3.081  1.00 88.36      B    C  
ATOM   3880  N   LYS B 245      10.675 -28.824   3.590  1.00 88.86      B    N  
ATOM   3881  CA  LYS B 245      10.732 -27.389   3.283  1.00 88.22      B    C  
ATOM   3882  C   LYS B 245      11.242 -26.556   4.464  1.00 89.26      B    C  
ATOM   3883  O   LYS B 245      12.138 -25.740   4.273  1.00 88.14      B    O  
ATOM   3884  CB  LYS B 245       9.374 -26.893   2.766  1.00 86.13      B    C  
ATOM   3885  CG  LYS B 245       8.250 -26.902   3.813  1.00 82.15      B    C  
ATOM   3886  CD  LYS B 245       6.886 -26.598   3.179  1.00 81.13      B    C  
ATOM   3887  CE  LYS B 245       5.796 -26.639   4.241  1.00 76.85      B    C  
ATOM   3888  NZ  LYS B 245       4.473 -26.282   3.699  1.00 73.00      B    N1+
ATOM   3889  N   TYR B 246      10.771 -26.822   5.676  1.00 91.26      B    N  
ATOM   3890  CA  TYR B 246      11.234 -26.130   6.875  1.00 91.86      B    C  
ATOM   3891  C   TYR B 246      12.658 -26.542   7.259  1.00 92.68      B    C  
ATOM   3892  O   TYR B 246      13.520 -25.695   7.477  1.00 91.87      B    O  
ATOM   3893  CB  TYR B 246      10.271 -26.417   8.041  1.00 91.34      B    C  
ATOM   3894  CG  TYR B 246       8.894 -25.826   7.862  1.00 92.12      B    C  
ATOM   3895  CD1 TYR B 246       8.693 -24.441   8.030  1.00 90.39      B    C  
ATOM   3896  CD2 TYR B 246       7.807 -26.646   7.521  1.00 90.25      B    C  
ATOM   3897  CE1 TYR B 246       7.420 -23.875   7.857  1.00 88.96      B    C  
ATOM   3898  CE2 TYR B 246       6.520 -26.088   7.343  1.00 88.89      B    C  
ATOM   3899  CZ  TYR B 246       6.338 -24.703   7.512  1.00 89.74      B    C  
ATOM   3900  OH  TYR B 246       5.099 -24.144   7.336  1.00 87.80      B    O  
ATOM   3901  N   ARG B 247      12.917 -27.832   7.311  1.00 92.94      B    N  
ATOM   3902  CA  ARG B 247      14.198 -28.383   7.770  1.00 93.22      B    C  
ATOM   3903  C   ARG B 247      15.352 -28.020   6.845  1.00 93.89      B    C  
ATOM   3904  O   ARG B 247      16.381 -27.547   7.317  1.00 92.56      B    O  
ATOM   3905  CB  ARG B 247      14.076 -29.904   7.927  1.00 92.38      B    C  
ATOM   3906  CG  ARG B 247      13.117 -30.301   9.064  1.00 90.87      B    C  
ATOM   3907  CD  ARG B 247      12.846 -31.815   9.073  1.00 90.20      B    C  
ATOM   3908  NE  ARG B 247      14.087 -32.571   9.288  1.00 88.32      B    N  
ATOM   3909  CZ  ARG B 247      14.265 -33.876   9.135  1.00 90.52      B    C  
ATOM   3910  NH1 ARG B 247      13.293 -34.683   8.835  1.00 81.47      B    N1+
ATOM   3911  NH2 ARG B 247      15.451 -34.373   9.280  1.00 83.36      B    N  
ATOM   3912  N   LEU B 248      15.179 -28.204   5.541  1.00 91.70      B    N  
ATOM   3913  CA  LEU B 248      16.223 -27.912   4.560  1.00 91.27      B    C  
ATOM   3914  C   LEU B 248      16.474 -26.408   4.432  1.00 91.53      B    C  
ATOM   3915  O   LEU B 248      17.638 -25.993   4.383  1.00 90.58      B    O  
ATOM   3916  CB  LEU B 248      15.859 -28.531   3.198  1.00 90.59      B    C  
ATOM   3917  CG  LEU B 248      15.798 -30.076   3.162  1.00 90.25      B    C  
ATOM   3918  CD1 LEU B 248      15.381 -30.536   1.767  1.00 87.67      B    C  
ATOM   3919  CD2 LEU B 248      17.148 -30.712   3.488  1.00 87.00      B    C  
ATOM   3920  N   LEU B 249      15.430 -25.581   4.468  1.00 90.77      B    N  
ATOM   3921  CA  LEU B 249      15.573 -24.124   4.412  1.00 90.20      B    C  
ATOM   3922  C   LEU B 249      16.336 -23.600   5.629  1.00 90.58      B    C  
ATOM   3923  O   LEU B 249      17.378 -22.964   5.471  1.00 90.94      B    O  
ATOM   3924  CB  LEU B 249      14.183 -23.472   4.295  1.00 89.52      B    C  
ATOM   3925  CG  LEU B 249      14.194 -21.930   4.347  1.00 89.08      B    C  
ATOM   3926  CD1 LEU B 249      15.023 -21.311   3.218  1.00 85.88      B    C  
ATOM   3927  CD2 LEU B 249      12.768 -21.399   4.220  1.00 84.73      B    C  
ATOM   3928  N   MET B 250      15.868 -23.887   6.843  1.00 94.00      B    N  
ATOM   3929  CA  MET B 250      16.522 -23.395   8.058  1.00 94.65      B    C  
ATOM   3930  C   MET B 250      17.937 -23.960   8.219  1.00 95.09      B    C  
ATOM   3931  O   MET B 250      18.851 -23.222   8.580  1.00 93.92      B    O  
ATOM   3932  CB  MET B 250      15.642 -23.718   9.282  1.00 94.25      B    C  
ATOM   3933  CG  MET B 250      16.211 -23.125  10.569  1.00 93.00      B    C  
ATOM   3934  SD  MET B 250      16.369 -21.298  10.620  1.00 92.44      B    S  
ATOM   3935  CE  MET B 250      14.641 -20.829  10.885  1.00 85.36      B    C  
ATOM   3936  N   GLY B 251      18.142 -25.230   7.897  1.00 93.95      B    N  
ATOM   3937  CA  GLY B 251      19.467 -25.853   7.905  1.00 93.71      B    C  
ATOM   3938  C   GLY B 251      20.446 -25.164   6.945  1.00 94.51      B    C  
ATOM   3939  O   GLY B 251      21.554 -24.833   7.346  1.00 92.91      B    O  
ATOM   3940  N   SER B 252      20.015 -24.871   5.719  1.00 93.49      B    N  
ATOM   3941  CA  SER B 252      20.826 -24.132   4.734  1.00 92.74      B    C  
ATOM   3942  C   SER B 252      21.158 -22.721   5.217  1.00 93.15      B    C  
ATOM   3943  O   SER B 252      22.317 -22.322   5.196  1.00 91.64      B    O  
ATOM   3944  CB  SER B 252      20.085 -24.072   3.394  1.00 90.65      B    C  
ATOM   3945  OG  SER B 252      20.896 -23.459   2.415  1.00 81.58      B    O  
ATOM   3946  N   MET B 253      20.168 -21.989   5.723  1.00 94.23      B    N  
ATOM   3947  CA  MET B 253      20.370 -20.611   6.188  1.00 94.11      B    C  
ATOM   3948  C   MET B 253      21.245 -20.520   7.441  1.00 94.60      B    C  
ATOM   3949  O   MET B 253      22.051 -19.609   7.552  1.00 93.13      B    O  
ATOM   3950  CB  MET B 253      19.021 -19.946   6.433  1.00 93.06      B    C  
ATOM   3951  CG  MET B 253      18.253 -19.708   5.129  1.00 89.65      B    C  
ATOM   3952  SD  MET B 253      16.838 -18.596   5.298  1.00 85.97      B    S  
ATOM   3953  CE  MET B 253      17.703 -17.035   5.593  1.00 76.84      B    C  
ATOM   3954  N   ALA B 254      21.122 -21.469   8.364  1.00 95.50      B    N  
ATOM   3955  CA  ALA B 254      21.996 -21.545   9.527  1.00 95.55      B    C  
ATOM   3956  C   ALA B 254      23.433 -21.915   9.132  1.00 95.97      B    C  
ATOM   3957  O   ALA B 254      24.388 -21.316   9.622  1.00 94.43      B    O  
ATOM   3958  CB  ALA B 254      21.396 -22.546  10.522  1.00 95.13      B    C  
ATOM   3959  N   ASN B 255      23.605 -22.852   8.203  1.00 95.69      B    N  
ATOM   3960  CA  ASN B 255      24.922 -23.221   7.676  1.00 95.53      B    C  
ATOM   3961  C   ASN B 255      25.592 -22.076   6.904  1.00 95.54      B    C  
ATOM   3962  O   ASN B 255      26.813 -21.942   6.990  1.00 92.99      B    O  
ATOM   3963  CB  ASN B 255      24.781 -24.478   6.802  1.00 94.71      B    C  
ATOM   3964  CG  ASN B 255      24.658 -25.760   7.610  1.00 94.94      B    C  
ATOM   3965  ND2 ASN B 255      24.042 -26.769   7.042  1.00 86.81      B    N  
ATOM   3966  OD1 ASN B 255      25.155 -25.893   8.712  1.00 87.71      B    O  
ATOM   3967  N   ALA B 256      24.815 -21.241   6.215  1.00 94.99      B    N  
ATOM   3968  CA  ALA B 256      25.328 -20.138   5.408  1.00 94.35      B    C  
ATOM   3969  C   ALA B 256      26.095 -19.071   6.212  1.00 94.55      B    C  
ATOM   3970  O   ALA B 256      26.959 -18.392   5.666  1.00 92.03      B    O  
ATOM   3971  CB  ALA B 256      24.143 -19.497   4.673  1.00 93.43      B    C  
ATOM   3972  N   VAL B 257      25.796 -18.930   7.508  1.00 95.46      B    N  
ATOM   3973  CA  VAL B 257      26.355 -17.887   8.385  1.00 94.78      B    C  
ATOM   3974  C   VAL B 257      27.331 -18.432   9.433  1.00 94.74      B    C  
ATOM   3975  O   VAL B 257      27.663 -17.735  10.388  1.00 90.49      B    O  
ATOM   3976  CB  VAL B 257      25.254 -17.017   9.008  1.00 93.36      B    C  
ATOM   3977  CG1 VAL B 257      24.408 -16.339   7.931  1.00 86.80      B    C  
ATOM   3978  CG2 VAL B 257      24.330 -17.824   9.933  1.00 87.28      B    C  
ATOM   3979  N   ARG B 258      27.786 -19.672   9.278  1.00 94.06      B    N  
ATOM   3980  CA  ARG B 258      28.819 -20.235  10.158  1.00 93.50      B    C  
ATOM   3981  C   ARG B 258      30.094 -19.409  10.051  1.00 93.61      B    C  
ATOM   3982  O   ARG B 258      30.518 -19.069   8.946  1.00 90.75      B    O  
ATOM   3983  CB  ARG B 258      29.108 -21.697   9.794  1.00 91.41      B    C  
ATOM   3984  CG  ARG B 258      27.932 -22.632  10.080  1.00 89.56      B    C  
ATOM   3985  CD  ARG B 258      28.203 -24.050   9.551  1.00 90.00      B    C  
ATOM   3986  NE  ARG B 258      28.327 -24.047   8.088  1.00 88.29      B    N  
ATOM   3987  CZ  ARG B 258      29.030 -24.892   7.336  1.00 91.15      B    C  
ATOM   3988  NH1 ARG B 258      29.632 -25.928   7.830  1.00 78.72      B    N1+
ATOM   3989  NH2 ARG B 258      29.139 -24.672   6.062  1.00 82.81      B    N  
ATOM   3990  N   ARG B 259      30.708 -19.128  11.173  1.00 92.83      B    N  
ATOM   3991  CA  ARG B 259      32.051 -18.539  11.197  1.00 92.09      B    C  
ATOM   3992  C   ARG B 259      33.107 -19.596  10.868  1.00 91.98      B    C  
ATOM   3993  O   ARG B 259      32.885 -20.773  11.132  1.00 88.74      B    O  
ATOM   3994  CB  ARG B 259      32.332 -17.890  12.553  1.00 89.70      B    C  
ATOM   3995  CG  ARG B 259      31.436 -16.662  12.785  1.00 86.53      B    C  
ATOM   3996  CD  ARG B 259      31.800 -15.948  14.088  1.00 84.59      B    C  
ATOM   3997  NE  ARG B 259      33.143 -15.346  14.030  1.00 81.47      B    N  
ATOM   3998  CZ  ARG B 259      33.672 -14.561  14.959  1.00 80.47      B    C  
ATOM   3999  NH1 ARG B 259      33.041 -14.260  16.042  1.00 73.79      B    N1+
ATOM   4000  NH2 ARG B 259      34.852 -14.062  14.806  1.00 73.06      B    N  
ATOM   4001  N   ASP B 260      34.264 -19.146  10.378  1.00 91.37      B    N  
ATOM   4002  CA  ASP B 260      35.346 -20.029   9.921  1.00 90.53      B    C  
ATOM   4003  C   ASP B 260      35.776 -21.035  11.001  1.00 91.15      B    C  
ATOM   4004  O   ASP B 260      35.852 -22.230  10.724  1.00 87.39      B    O  
ATOM   4005  CB  ASP B 260      36.545 -19.187   9.457  1.00 88.28      B    C  
ATOM   4006  CG  ASP B 260      36.233 -18.311   8.237  1.00 82.89      B    C  
ATOM   4007  OD1 ASP B 260      35.223 -18.586   7.555  1.00 75.23      B    O  
ATOM   4008  OD2 ASP B 260      36.986 -17.345   8.020  1.00 75.47      B    O1-
ATOM   4009  N   TRP B 261      35.914 -20.608  12.263  1.00 89.74      B    N  
ATOM   4010  CA  TRP B 261      36.252 -21.507  13.381  1.00 88.45      B    C  
ATOM   4011  C   TRP B 261      35.271 -22.679  13.528  1.00 88.74      B    C  
ATOM   4012  O   TRP B 261      35.663 -23.800  13.870  1.00 86.00      B    O  
ATOM   4013  CB  TRP B 261      36.313 -20.710  14.689  1.00 87.53      B    C  
ATOM   4014  CG  TRP B 261      36.866 -21.504  15.833  1.00 87.60      B    C  
ATOM   4015  CD1 TRP B 261      38.174 -21.594  16.153  1.00 81.87      B    C  
ATOM   4016  CD2 TRP B 261      36.165 -22.409  16.748  1.00 87.57      B    C  
ATOM   4017  CE2 TRP B 261      37.135 -23.033  17.571  1.00 86.52      B    C  
ATOM   4018  CE3 TRP B 261      34.814 -22.758  16.927  1.00 84.53      B    C  
ATOM   4019  NE1 TRP B 261      38.342 -22.497  17.190  1.00 83.23      B    N  
ATOM   4020  CZ2 TRP B 261      36.778 -24.023  18.515  1.00 84.82      B    C  
ATOM   4021  CZ3 TRP B 261      34.463 -23.738  17.886  1.00 80.38      B    C  
ATOM   4022  CH2 TRP B 261      35.436 -24.367  18.654  1.00 81.85      B    C  
ATOM   4023  N   THR B 262      33.990 -22.441  13.284  1.00 91.03      B    N  
ATOM   4024  CA  THR B 262      32.951 -23.471  13.354  1.00 90.05      B    C  
ATOM   4025  C   THR B 262      32.905 -24.299  12.073  1.00 90.41      B    C  
ATOM   4026  O   THR B 262      32.842 -25.516  12.140  1.00 87.46      B    O  
ATOM   4027  CB  THR B 262      31.574 -22.847  13.639  1.00 88.96      B    C  
ATOM   4028  CG2 THR B 262      30.498 -23.890  13.857  1.00 82.57      B    C  
ATOM   4029  OG1 THR B 262      31.644 -22.070  14.813  1.00 80.75      B    O  
ATOM   4030  N   ALA B 263      32.955 -23.648  10.908  1.00 91.21      B    N  
ATOM   4031  CA  ALA B 263      32.749 -24.290   9.619  1.00 89.67      B    C  
ATOM   4032  C   ALA B 263      33.907 -25.217   9.220  1.00 89.81      B    C  
ATOM   4033  O   ALA B 263      33.689 -26.403   8.976  1.00 85.85      B    O  
ATOM   4034  CB  ALA B 263      32.510 -23.202   8.567  1.00 88.15      B    C  
ATOM   4035  N   THR B 264      35.127 -24.672   9.181  1.00 90.99      B    N  
ATOM   4036  CA  THR B 264      36.341 -25.364   8.717  1.00 89.17      B    C  
ATOM   4037  C   THR B 264      37.448 -25.379   9.760  1.00 88.94      B    C  
ATOM   4038  O   THR B 264      38.379 -26.184   9.675  1.00 81.06      B    O  
ATOM   4039  CB  THR B 264      36.871 -24.731   7.420  1.00 86.71      B    C  
ATOM   4040  CG2 THR B 264      35.901 -24.925   6.251  1.00 76.56      B    C  
ATOM   4041  OG1 THR B 264      37.056 -23.342   7.581  1.00 77.73      B    O  
ATOM   4042  N   GLY B 265      37.325 -24.554  10.782  1.00 86.94      B    N  
ATOM   4043  CA  GLY B 265      38.298 -24.375  11.847  1.00 85.76      B    C  
ATOM   4044  C   GLY B 265      39.286 -23.238  11.579  1.00 87.09      B    C  
ATOM   4045  O   GLY B 265      39.446 -22.757  10.467  1.00 81.56      B    O  
ATOM   4046  N   GLU B 266      39.976 -22.839  12.645  1.00 86.02      B    N  
ATOM   4047  CA  GLU B 266      41.047 -21.837  12.618  1.00 85.48      B    C  
ATOM   4048  C   GLU B 266      42.254 -22.306  13.447  1.00 85.38      B    C  
ATOM   4049  O   GLU B 266      42.154 -23.220  14.279  1.00 79.26      B    O  
ATOM   4050  CB  GLU B 266      40.534 -20.480  13.143  1.00 82.02      B    C  
ATOM   4051  CG  GLU B 266      39.538 -19.776  12.213  1.00 77.35      B    C  
ATOM   4052  CD  GLU B 266      39.108 -18.383  12.736  1.00 75.24      B    C  
ATOM   4053  OE1 GLU B 266      38.518 -17.612  11.956  1.00 66.71      B    O  
ATOM   4054  OE2 GLU B 266      39.379 -18.085  13.924  1.00 69.11      B    O1-
ATOM   4055  N   GLY B 267      43.375 -21.637  13.247  1.00 82.95      B    N  
ATOM   4056  CA  GLY B 267      44.565 -21.816  14.076  1.00 80.46      B    C  
ATOM   4057  C   GLY B 267      44.345 -21.455  15.551  1.00 80.10      B    C  
ATOM   4058  O   GLY B 267      43.251 -21.091  15.966  1.00 72.65      B    O  
ATOM   4059  N   PRO B 268      45.386 -21.502  16.381  1.00 80.89      B    N  
ATOM   4060  CA  PRO B 268      46.811 -21.684  16.108  1.00 81.13      B    C  
ATOM   4061  C   PRO B 268      47.243 -23.155  15.963  1.00 82.94      B    C  
ATOM   4062  O   PRO B 268      46.498 -24.085  16.260  1.00 78.09      B    O  
ATOM   4063  CB  PRO B 268      47.506 -20.996  17.286  1.00 76.23      B    C  
ATOM   4064  CG  PRO B 268      46.537 -21.235  18.440  1.00 73.92      B    C  
ATOM   4065  CD  PRO B 268      45.174 -21.148  17.761  1.00 77.19      B    C  
ATOM   4066  N   VAL B 269      48.486 -23.353  15.553  1.00 79.49      B    N  
ATOM   4067  CA  VAL B 269      49.114 -24.670  15.426  1.00 79.58      B    C  
ATOM   4068  C   VAL B 269      49.079 -25.434  16.758  1.00 79.61      B    C  
ATOM   4069  O   VAL B 269      49.230 -24.840  17.823  1.00 76.88      B    O  
ATOM   4070  CB  VAL B 269      50.570 -24.531  14.914  1.00 78.21      B    C  
ATOM   4071  CG1 VAL B 269      51.286 -25.872  14.760  1.00 70.81      B    C  
ATOM   4072  CG2 VAL B 269      50.610 -23.842  13.546  1.00 71.89      B    C  
ATOM   4073  N   LEU B 270      48.899 -26.734  16.693  1.00 78.04      B    N  
ATOM   4074  CA  LEU B 270      48.768 -27.701  17.797  1.00 77.60      B    C  
ATOM   4075  C   LEU B 270      47.428 -27.690  18.538  1.00 78.71      B    C  
ATOM   4076  O   LEU B 270      46.924 -28.769  18.869  1.00 74.97      B    O  
ATOM   4077  CB  LEU B 270      49.939 -27.577  18.795  1.00 74.82      B    C  
ATOM   4078  CG  LEU B 270      51.288 -28.077  18.262  1.00 70.43      B    C  
ATOM   4079  CD1 LEU B 270      52.439 -27.360  18.954  1.00 64.57      B    C  
ATOM   4080  CD2 LEU B 270      51.430 -29.574  18.525  1.00 64.54      B    C  
ATOM   4081  N   ILE B 271      46.851 -26.519  18.822  1.00 80.21      B    N  
ATOM   4082  CA  ILE B 271      45.621 -26.422  19.626  1.00 79.00      B    C  
ATOM   4083  C   ILE B 271      44.415 -25.910  18.837  1.00 80.11      B    C  
ATOM   4084  O   ILE B 271      43.292 -26.033  19.321  1.00 75.77      B    O  
ATOM   4085  CB  ILE B 271      45.843 -25.582  20.897  1.00 75.91      B    C  
ATOM   4086  CG1 ILE B 271      46.359 -24.159  20.579  1.00 70.03      B    C  
ATOM   4087  CG2 ILE B 271      46.798 -26.323  21.853  1.00 66.76      B    C  
ATOM   4088  CD1 ILE B 271      46.327 -23.212  21.785  1.00 62.53      B    C  
ATOM   4089  N   GLY B 272      44.624 -25.363  17.644  1.00 81.59      B    N  
ATOM   4090  CA  GLY B 272      43.543 -24.910  16.777  1.00 81.37      B    C  
ATOM   4091  C   GLY B 272      42.778 -26.059  16.113  1.00 83.49      B    C  
ATOM   4092  O   GLY B 272      43.221 -27.212  16.115  1.00 80.53      B    O  
ATOM   4093  N   ARG B 273      41.597 -25.737  15.511  1.00 86.90      B    N  
ATOM   4094  CA  ARG B 273      40.812 -26.707  14.731  1.00 88.11      B    C  
ATOM   4095  C   ARG B 273      41.373 -26.898  13.326  1.00 88.97      B    C  
ATOM   4096  O   ARG B 273      41.307 -28.012  12.824  1.00 85.69      B    O  
ATOM   4097  CB  ARG B 273      39.339 -26.304  14.650  1.00 85.98      B    C  
ATOM   4098  CG  ARG B 273      38.638 -26.405  16.007  1.00 85.00      B    C  
ATOM   4099  CD  ARG B 273      37.114 -26.289  15.841  1.00 82.45      B    C  
ATOM   4100  NE  ARG B 273      36.529 -27.545  15.357  1.00 81.21      B    N  
ATOM   4101  CZ  ARG B 273      35.415 -27.700  14.647  1.00 81.82      B    C  
ATOM   4102  NH1 ARG B 273      34.695 -26.689  14.254  1.00 74.76      B    N1+
ATOM   4103  NH2 ARG B 273      35.016 -28.886  14.338  1.00 77.44      B    N  
ATOM   4104  N   GLU B 274      41.975 -25.872  12.728  1.00 85.79      B    N  
ATOM   4105  CA  GLU B 274      42.646 -25.970  11.433  1.00 86.26      B    C  
ATOM   4106  C   GLU B 274      44.082 -25.463  11.545  1.00 86.64      B    C  
ATOM   4107  O   GLU B 274      44.336 -24.339  11.961  1.00 83.23      B    O  
ATOM   4108  CB  GLU B 274      41.865 -25.205  10.364  1.00 85.20      B    C  
ATOM   4109  CG  GLU B 274      42.472 -25.440   8.968  1.00 83.41      B    C  
ATOM   4110  CD  GLU B 274      41.786 -24.641   7.859  1.00 80.02      B    C  
ATOM   4111  OE1 GLU B 274      42.187 -24.867   6.693  1.00 69.82      B    O  
ATOM   4112  OE2 GLU B 274      40.909 -23.819   8.167  1.00 74.03      B    O1-
ATOM   4113  N   TRP B 275      45.041 -26.308  11.175  1.00 90.23      B    N  
ATOM   4114  CA  TRP B 275      46.444 -25.941  11.071  1.00 89.72      B    C  
ATOM   4115  C   TRP B 275      47.227 -26.979  10.278  1.00 90.17      B    C  
ATOM   4116  O   TRP B 275      46.869 -28.159  10.198  1.00 86.44      B    O  
ATOM   4117  CB  TRP B 275      47.054 -25.746  12.464  1.00 87.28      B    C  
ATOM   4118  CG  TRP B 275      46.885 -26.879  13.422  1.00 88.06      B    C  
ATOM   4119  CD1 TRP B 275      45.842 -27.040  14.264  1.00 82.46      B    C  
ATOM   4120  CD2 TRP B 275      47.773 -28.024  13.662  1.00 87.07      B    C  
ATOM   4121  CE2 TRP B 275      47.184 -28.822  14.671  1.00 85.87      B    C  
ATOM   4122  CE3 TRP B 275      49.000 -28.422  13.112  1.00 82.35      B    C  
ATOM   4123  NE1 TRP B 275      46.012 -28.199  15.018  1.00 81.81      B    N  
ATOM   4124  CZ2 TRP B 275      47.800 -30.017  15.132  1.00 84.05      B    C  
ATOM   4125  CZ3 TRP B 275      49.612 -29.607  13.569  1.00 80.53      B    C  
ATOM   4126  CH2 TRP B 275      49.015 -30.385  14.557  1.00 81.69      B    C  
ATOM   4127  N   SER B 276      48.355 -26.543   9.745  1.00 88.74      B    N  
ATOM   4128  CA  SER B 276      49.340 -27.435   9.162  1.00 87.76      B    C  
ATOM   4129  C   SER B 276      50.716 -27.185   9.766  1.00 87.12      B    C  
ATOM   4130  O   SER B 276      51.064 -26.059  10.150  1.00 82.74      B    O  
ATOM   4131  CB  SER B 276      49.337 -27.332   7.631  1.00 85.43      B    C  
ATOM   4132  OG  SER B 276      49.823 -26.075   7.195  1.00 74.90      B    O  
ATOM   4133  N   LEU B 277      51.499 -28.240   9.893  1.00 85.96      B    N  
ATOM   4134  CA  LEU B 277      52.862 -28.173  10.403  1.00 84.11      B    C  
ATOM   4135  C   LEU B 277      53.766 -29.006   9.496  1.00 84.83      B    C  
ATOM   4136  O   LEU B 277      53.476 -30.167   9.218  1.00 81.57      B    O  
ATOM   4137  CB  LEU B 277      52.871 -28.676  11.857  1.00 80.79      B    C  
ATOM   4138  CG  LEU B 277      54.241 -28.518  12.551  1.00 76.59      B    C  
ATOM   4139  CD1 LEU B 277      54.489 -27.079  12.974  1.00 69.12      B    C  
ATOM   4140  CD2 LEU B 277      54.293 -29.406  13.790  1.00 69.92      B    C  
ATOM   4141  N   ARG B 278      54.855 -28.407   9.100  1.00 84.39      B    N  
ATOM   4142  CA  ARG B 278      55.936 -29.117   8.420  1.00 83.14      B    C  
ATOM   4143  C   ARG B 278      57.222 -28.943   9.210  1.00 82.39      B    C  
ATOM   4144  O   ARG B 278      57.681 -27.818   9.405  1.00 77.11      B    O  
ATOM   4145  CB  ARG B 278      56.042 -28.639   6.965  1.00 79.69      B    C  
ATOM   4146  CG  ARG B 278      56.097 -29.812   5.993  1.00 72.13      B    C  
ATOM   4147  CD  ARG B 278      56.162 -29.287   4.559  1.00 68.53      B    C  
ATOM   4148  NE  ARG B 278      56.114 -30.391   3.589  1.00 62.29      B    N  
ATOM   4149  CZ  ARG B 278      55.988 -30.264   2.272  1.00 56.09      B    C  
ATOM   4150  NH1 ARG B 278      55.936 -29.095   1.697  1.00 52.55      B    N1+
ATOM   4151  NH2 ARG B 278      55.904 -31.312   1.530  1.00 50.21      B    N  
ATOM   4152  N   LEU B 279      57.776 -30.025   9.706  1.00 82.88      B    N  
ATOM   4153  CA  LEU B 279      58.982 -30.039  10.526  1.00 81.28      B    C  
ATOM   4154  C   LEU B 279      60.033 -30.904   9.852  1.00 81.83      B    C  
ATOM   4155  O   LEU B 279      59.795 -32.070   9.551  1.00 77.98      B    O  
ATOM   4156  CB  LEU B 279      58.629 -30.545  11.941  1.00 77.58      B    C  
ATOM   4157  CG  LEU B 279      58.394 -29.390  12.931  1.00 71.25      B    C  
ATOM   4158  CD1 LEU B 279      57.508 -29.845  14.073  1.00 64.37      B    C  
ATOM   4159  CD2 LEU B 279      59.718 -28.907  13.527  1.00 64.42      B    C  
ATOM   4160  N   CYS B 280      61.197 -30.319   9.651  1.00 80.30      B    N  
ATOM   4161  CA  CYS B 280      62.354 -31.048   9.179  1.00 77.10      B    C  
ATOM   4162  C   CYS B 280      63.239 -31.400  10.369  1.00 76.26      B    C  
ATOM   4163  O   CYS B 280      63.871 -30.534  10.974  1.00 68.93      B    O  
ATOM   4164  CB  CYS B 280      63.064 -30.226   8.101  1.00 73.03      B    C  
ATOM   4165  SG  CYS B 280      63.455 -31.247   6.677  1.00 63.08      B    S  
ATOM   4166  N   LEU B 281      63.229 -32.667  10.743  1.00 76.69      B    N  
ATOM   4167  CA  LEU B 281      64.047 -33.210  11.812  1.00 74.80      B    C  
ATOM   4168  C   LEU B 281      65.304 -33.855  11.216  1.00 75.54      B    C  
ATOM   4169  O   LEU B 281      65.363 -34.144  10.027  1.00 71.13      B    O  
ATOM   4170  CB  LEU B 281      63.204 -34.206  12.635  1.00 70.72      B    C  
ATOM   4171  CG  LEU B 281      62.017 -33.565  13.372  1.00 65.10      B    C  
ATOM   4172  CD1 LEU B 281      61.085 -34.667  13.904  1.00 59.81      B    C  
ATOM   4173  CD2 LEU B 281      62.471 -32.718  14.559  1.00 59.25      B    C  
ATOM   4174  N   VAL B 282      66.280 -34.122  12.050  1.00 75.07      B    N  
ATOM   4175  CA  VAL B 282      67.566 -34.693  11.593  1.00 74.96      B    C  
ATOM   4176  C   VAL B 282      67.388 -36.020  10.832  1.00 75.21      B    C  
ATOM   4177  O   VAL B 282      68.142 -36.312   9.918  1.00 70.46      B    O  
ATOM   4178  CB  VAL B 282      68.508 -34.896  12.790  1.00 72.06      B    C  
ATOM   4179  CG1 VAL B 282      69.898 -35.362  12.363  1.00 65.83      B    C  
ATOM   4180  CG2 VAL B 282      68.694 -33.601  13.598  1.00 65.66      B    C  
ATOM   4181  N   VAL B 283      66.373 -36.795  11.219  1.00 77.78      B    N  
ATOM   4182  CA  VAL B 283      66.145 -38.144  10.679  1.00 76.77      B    C  
ATOM   4183  C   VAL B 283      65.159 -38.173   9.505  1.00 77.42      B    C  
ATOM   4184  O   VAL B 283      65.128 -39.137   8.753  1.00 71.34      B    O  
ATOM   4185  CB  VAL B 283      65.689 -39.121  11.784  1.00 73.04      B    C  
ATOM   4186  CG1 VAL B 283      66.341 -40.483  11.573  1.00 65.09      B    C  
ATOM   4187  CG2 VAL B 283      66.021 -38.679  13.216  1.00 64.44      B    C  
ATOM   4188  N   GLY B 284      64.344 -37.133   9.357  1.00 79.04      B    N  
ATOM   4189  CA  GLY B 284      63.280 -37.114   8.359  1.00 78.83      B    C  
ATOM   4190  C   GLY B 284      62.395 -35.877   8.448  1.00 80.79      B    C  
ATOM   4191  O   GLY B 284      62.546 -35.022   9.314  1.00 76.99      B    O  
ATOM   4192  N   GLU B 285      61.444 -35.817   7.532  1.00 82.92      B    N  
ATOM   4193  CA  GLU B 285      60.458 -34.749   7.444  1.00 83.01      B    C  
ATOM   4194  C   GLU B 285      59.117 -35.238   7.993  1.00 83.62      B    C  
ATOM   4195  O   GLU B 285      58.655 -36.323   7.635  1.00 81.21      B    O  
ATOM   4196  CB  GLU B 285      60.379 -34.256   5.988  1.00 80.15      B    C  
ATOM   4197  CG  GLU B 285      60.049 -32.757   5.866  1.00 72.98      B    C  
ATOM   4198  CD  GLU B 285      60.045 -32.252   4.408  1.00 71.96      B    C  
ATOM   4199  OE1 GLU B 285      59.792 -31.041   4.194  1.00 64.30      B    O  
ATOM   4200  OE2 GLU B 285      60.268 -33.037   3.467  1.00 66.64      B    O1-
ATOM   4201  N   LEU B 286      58.507 -34.454   8.860  1.00 83.58      B    N  
ATOM   4202  CA  LEU B 286      57.170 -34.672   9.387  1.00 82.27      B    C  
ATOM   4203  C   LEU B 286      56.218 -33.647   8.774  1.00 82.90      B    C  
ATOM   4204  O   LEU B 286      56.460 -32.435   8.842  1.00 81.31      B    O  
ATOM   4205  CB  LEU B 286      57.221 -34.559  10.923  1.00 80.25      B    C  
ATOM   4206  CG  LEU B 286      55.850 -34.652  11.624  1.00 77.54      B    C  
ATOM   4207  CD1 LEU B 286      55.296 -36.079  11.611  1.00 70.42      B    C  
ATOM   4208  CD2 LEU B 286      55.968 -34.214  13.084  1.00 72.40      B    C  
ATOM   4209  N   ARG B 287      55.078 -34.105   8.232  1.00 85.48      B    N  
ATOM   4210  CA  ARG B 287      53.951 -33.281   7.806  1.00 85.09      B    C  
ATOM   4211  C   ARG B 287      52.735 -33.631   8.647  1.00 85.25      B    C  
ATOM   4212  O   ARG B 287      52.344 -34.787   8.711  1.00 82.73      B    O  
ATOM   4213  CB  ARG B 287      53.705 -33.487   6.299  1.00 81.85      B    C  
ATOM   4214  CG  ARG B 287      52.531 -32.653   5.764  1.00 75.96      B    C  
ATOM   4215  CD  ARG B 287      52.415 -32.741   4.230  1.00 76.01      B    C  
ATOM   4216  NE  ARG B 287      51.833 -34.016   3.757  1.00 70.63      B    N  
ATOM   4217  CZ  ARG B 287      51.613 -34.357   2.486  1.00 66.70      B    C  
ATOM   4218  NH1 ARG B 287      51.942 -33.578   1.499  1.00 63.68      B    N1+
ATOM   4219  NH2 ARG B 287      51.044 -35.481   2.176  1.00 59.68      B    N  
ATOM   4220  N   VAL B 288      52.136 -32.634   9.281  1.00 85.98      B    N  
ATOM   4221  CA  VAL B 288      50.879 -32.779  10.018  1.00 85.04      B    C  
ATOM   4222  C   VAL B 288      49.846 -31.867   9.385  1.00 85.92      B    C  
ATOM   4223  O   VAL B 288      50.127 -30.685   9.160  1.00 84.98      B    O  
ATOM   4224  CB  VAL B 288      51.040 -32.472  11.515  1.00 83.48      B    C  
ATOM   4225  CG1 VAL B 288      49.765 -32.813  12.286  1.00 76.14      B    C  
ATOM   4226  CG2 VAL B 288      52.202 -33.266  12.133  1.00 77.79      B    C  
ATOM   4227  N   GLN B 289      48.680 -32.401   9.115  1.00 88.44      B    N  
ATOM   4228  CA  GLN B 289      47.547 -31.653   8.594  1.00 87.75      B    C  
ATOM   4229  C   GLN B 289      46.342 -31.887   9.496  1.00 88.22      B    C  
ATOM   4230  O   GLN B 289      45.931 -33.030   9.691  1.00 85.44      B    O  
ATOM   4231  CB  GLN B 289      47.312 -32.067   7.135  1.00 86.17      B    C  
ATOM   4232  CG  GLN B 289      47.028 -30.856   6.243  1.00 76.39      B    C  
ATOM   4233  CD  GLN B 289      47.000 -31.209   4.754  1.00 70.95      B    C  
ATOM   4234  NE2 GLN B 289      46.794 -30.239   3.888  1.00 59.12      B    N  
ATOM   4235  OE1 GLN B 289      47.173 -32.338   4.333  1.00 61.98      B    O  
ATOM   4236  N   LYS B 290      45.810 -30.808  10.057  1.00 90.68      B    N  
ATOM   4237  CA  LYS B 290      44.596 -30.807  10.862  1.00 90.47      B    C  
ATOM   4238  C   LYS B 290      43.499 -30.109  10.083  1.00 90.58      B    C  
ATOM   4239  O   LYS B 290      43.703 -28.987   9.634  1.00 87.72      B    O  
ATOM   4240  CB  LYS B 290      44.890 -30.114  12.199  1.00 89.09      B    C  
ATOM   4241  CG  LYS B 290      43.665 -29.894  13.096  1.00 88.21      B    C  
ATOM   4242  CD  LYS B 290      43.026 -31.205  13.578  1.00 84.72      B    C  
ATOM   4243  CE  LYS B 290      41.865 -30.907  14.532  1.00 83.40      B    C  
ATOM   4244  NZ  LYS B 290      40.550 -30.911  13.887  1.00 78.23      B    N1+
ATOM   4245  N   THR B 291      42.352 -30.751   9.987  1.00 91.10      B    N  
ATOM   4246  CA  THR B 291      41.147 -30.184   9.390  1.00 89.84      B    C  
ATOM   4247  C   THR B 291      39.970 -30.355  10.346  1.00 89.86      B    C  
ATOM   4248  O   THR B 291      39.999 -31.186  11.252  1.00 86.56      B    O  
ATOM   4249  CB  THR B 291      40.834 -30.802   8.011  1.00 88.02      B    C  
ATOM   4250  CG2 THR B 291      41.921 -30.483   6.988  1.00 77.28      B    C  
ATOM   4251  OG1 THR B 291      40.746 -32.202   8.095  1.00 77.06      B    O  
ATOM   4252  N   ALA B 292      38.937 -29.536  10.148  1.00 91.72      B    N  
ATOM   4253  CA  ALA B 292      37.693 -29.628  10.890  1.00 91.07      B    C  
ATOM   4254  C   ALA B 292      36.503 -29.340   9.974  1.00 91.45      B    C  
ATOM   4255  O   ALA B 292      36.612 -28.586   9.014  1.00 88.34      B    O  
ATOM   4256  CB  ALA B 292      37.743 -28.660  12.079  1.00 88.87      B    C  
ATOM   4257  N   ASP B 293      35.351 -29.913  10.301  1.00 92.06      B    N  
ATOM   4258  CA  ASP B 293      34.072 -29.620   9.669  1.00 91.52      B    C  
ATOM   4259  C   ASP B 293      32.989 -29.589  10.749  1.00 92.28      B    C  
ATOM   4260  O   ASP B 293      32.993 -30.403  11.679  1.00 88.24      B    O  
ATOM   4261  CB  ASP B 293      33.765 -30.658   8.571  1.00 88.91      B    C  
ATOM   4262  CG  ASP B 293      32.378 -30.484   7.937  1.00 86.01      B    C  
ATOM   4263  OD1 ASP B 293      31.877 -29.340   7.888  1.00 78.94      B    O  
ATOM   4264  OD2 ASP B 293      31.767 -31.501   7.543  1.00 78.37      B    O1-
ATOM   4265  N   SER B 294      32.083 -28.644  10.669  1.00 93.15      B    N  
ATOM   4266  CA  SER B 294      30.887 -28.623  11.502  1.00 93.11      B    C  
ATOM   4267  C   SER B 294      29.734 -28.026  10.721  1.00 93.42      B    C  
ATOM   4268  O   SER B 294      29.855 -26.943  10.156  1.00 91.19      B    O  
ATOM   4269  CB  SER B 294      31.098 -27.841  12.802  1.00 91.92      B    C  
ATOM   4270  OG  SER B 294      32.159 -28.403  13.549  1.00 85.69      B    O  
ATOM   4271  N   GLN B 295      28.590 -28.707  10.711  1.00 93.91      B    N  
ATOM   4272  CA  GLN B 295      27.427 -28.310   9.941  1.00 93.45      B    C  
ATOM   4273  C   GLN B 295      26.153 -28.882  10.549  1.00 93.98      B    C  
ATOM   4274  O   GLN B 295      26.178 -29.853  11.312  1.00 92.35      B    O  
ATOM   4275  CB  GLN B 295      27.602 -28.725   8.468  1.00 91.54      B    C  
ATOM   4276  CG  GLN B 295      27.769 -30.236   8.265  1.00 86.85      B    C  
ATOM   4277  CD  GLN B 295      28.081 -30.580   6.804  1.00 87.83      B    C  
ATOM   4278  NE2 GLN B 295      29.299 -30.959   6.491  1.00 76.18      B    N  
ATOM   4279  OE1 GLN B 295      27.221 -30.517   5.948  1.00 77.62      B    O  
ATOM   4280  N   ILE B 296      25.017 -28.291  10.194  1.00 94.70      B    N  
ATOM   4281  CA  ILE B 296      23.704 -28.889  10.449  1.00 94.72      B    C  
ATOM   4282  C   ILE B 296      23.385 -29.813   9.276  1.00 94.69      B    C  
ATOM   4283  O   ILE B 296      23.445 -29.394   8.119  1.00 93.13      B    O  
ATOM   4284  CB  ILE B 296      22.624 -27.816  10.679  1.00 94.45      B    C  
ATOM   4285  CG1 ILE B 296      23.017 -26.932  11.883  1.00 91.74      B    C  
ATOM   4286  CG2 ILE B 296      21.254 -28.490  10.910  1.00 91.99      B    C  
ATOM   4287  CD1 ILE B 296      22.034 -25.803  12.192  1.00 85.82      B    C  
ATOM   4288  N   LYS B 297      23.033 -31.050   9.570  1.00 94.21      B    N  
ATOM   4289  CA  LYS B 297      22.645 -32.055   8.584  1.00 94.14      B    C  
ATOM   4290  C   LYS B 297      21.203 -32.489   8.838  1.00 94.01      B    C  
ATOM   4291  O   LYS B 297      20.816 -32.693   9.981  1.00 91.44      B    O  
ATOM   4292  CB  LYS B 297      23.590 -33.263   8.627  1.00 93.04      B    C  
ATOM   4293  CG  LYS B 297      25.051 -32.896   8.307  1.00 91.79      B    C  
ATOM   4294  CD  LYS B 297      25.906 -34.161   8.183  1.00 90.48      B    C  
ATOM   4295  CE  LYS B 297      27.339 -33.796   7.789  1.00 85.64      B    C  
ATOM   4296  NZ  LYS B 297      28.157 -35.001   7.496  1.00 81.00      B    N1+
ATOM   4297  N   SER B 298      20.430 -32.669   7.767  1.00 93.81      B    N  
ATOM   4298  CA  SER B 298      19.084 -33.247   7.829  1.00 93.31      B    C  
ATOM   4299  C   SER B 298      19.096 -34.616   7.160  1.00 93.11      B    C  
ATOM   4300  O   SER B 298      19.469 -34.728   5.996  1.00 90.74      B    O  
ATOM   4301  CB  SER B 298      18.066 -32.314   7.168  1.00 92.53      B    C  
ATOM   4302  OG  SER B 298      17.983 -31.093   7.882  1.00 86.46      B    O  
ATOM   4303  N   PHE B 299      18.724 -35.648   7.895  1.00 93.49      B    N  
ATOM   4304  CA  PHE B 299      18.806 -37.035   7.461  1.00 92.90      B    C  
ATOM   4305  C   PHE B 299      17.458 -37.598   7.030  1.00 92.58      B    C  
ATOM   4306  O   PHE B 299      16.420 -37.309   7.629  1.00 89.15      B    O  
ATOM   4307  CB  PHE B 299      19.422 -37.901   8.569  1.00 91.78      B    C  
ATOM   4308  CG  PHE B 299      20.894 -37.650   8.778  1.00 92.98      B    C  
ATOM   4309  CD1 PHE B 299      21.841 -38.369   8.023  1.00 88.68      B    C  
ATOM   4310  CD2 PHE B 299      21.335 -36.702   9.711  1.00 89.01      B    C  
ATOM   4311  CE1 PHE B 299      23.213 -38.140   8.204  1.00 88.04      B    C  
ATOM   4312  CE2 PHE B 299      22.704 -36.466   9.892  1.00 88.39      B    C  
ATOM   4313  CZ  PHE B 299      23.651 -37.183   9.137  1.00 90.22      B    C  
ATOM   4314  N   SER B 300      17.495 -38.492   6.052  1.00 91.86      B    N  
ATOM   4315  CA  SER B 300      16.381 -39.365   5.723  1.00 90.58      B    C  
ATOM   4316  C   SER B 300      15.935 -40.153   6.959  1.00 90.38      B    C  
ATOM   4317  O   SER B 300      16.745 -40.657   7.730  1.00 86.72      B    O  
ATOM   4318  CB  SER B 300      16.783 -40.347   4.615  1.00 89.25      B    C  
ATOM   4319  OG  SER B 300      15.735 -41.259   4.359  1.00 81.72      B    O  
ATOM   4320  N   GLU B 301      14.624 -40.306   7.114  1.00 90.70      B    N  
ATOM   4321  CA  GLU B 301      14.046 -41.080   8.209  1.00 88.78      B    C  
ATOM   4322  C   GLU B 301      14.427 -42.565   8.181  1.00 89.27      B    C  
ATOM   4323  O   GLU B 301      14.300 -43.247   9.200  1.00 85.63      B    O  
ATOM   4324  CB  GLU B 301      12.518 -40.924   8.223  1.00 87.04      B    C  
ATOM   4325  CG  GLU B 301      11.764 -41.550   7.030  1.00 83.04      B    C  
ATOM   4326  CD  GLU B 301      11.754 -40.713   5.743  1.00 83.20      B    C  
ATOM   4327  OE1 GLU B 301      11.082 -41.142   4.785  1.00 74.10      B    O  
ATOM   4328  OE2 GLU B 301      12.343 -39.609   5.715  1.00 77.98      B    O1-
ATOM   4329  N   GLN B 302      14.904 -43.072   7.049  1.00 88.52      B    N  
ATOM   4330  CA  GLN B 302      15.366 -44.449   6.902  1.00 88.17      B    C  
ATOM   4331  C   GLN B 302      16.724 -44.675   7.570  1.00 89.02      B    C  
ATOM   4332  O   GLN B 302      17.027 -45.799   7.975  1.00 83.74      B    O  
ATOM   4333  CB  GLN B 302      15.438 -44.816   5.416  1.00 86.51      B    C  
ATOM   4334  CG  GLN B 302      14.070 -44.715   4.721  1.00 82.27      B    C  
ATOM   4335  CD  GLN B 302      14.104 -45.235   3.280  1.00 74.50      B    C  
ATOM   4336  NE2 GLN B 302      12.998 -45.156   2.565  1.00 62.01      B    N  
ATOM   4337  OE1 GLN B 302      15.094 -45.727   2.770  1.00 64.37      B    O  
ATOM   4338  N   PHE B 303      17.530 -43.618   7.738  1.00 88.23      B    N  
ATOM   4339  CA  PHE B 303      18.843 -43.735   8.338  1.00 86.63      B    C  
ATOM   4340  C   PHE B 303      18.758 -43.901   9.856  1.00 85.98      B    C  
ATOM   4341  O   PHE B 303      18.217 -43.054  10.571  1.00 80.07      B    O  
ATOM   4342  CB  PHE B 303      19.704 -42.540   7.941  1.00 84.96      B    C  
ATOM   4343  CG  PHE B 303      21.111 -42.629   8.480  1.00 86.61      B    C  
ATOM   4344  CD1 PHE B 303      21.605 -41.645   9.357  1.00 81.07      B    C  
ATOM   4345  CD2 PHE B 303      21.929 -43.719   8.125  1.00 81.14      B    C  
ATOM   4346  CE1 PHE B 303      22.896 -41.756   9.875  1.00 80.26      B    C  
ATOM   4347  CE2 PHE B 303      23.220 -43.835   8.652  1.00 79.99      B    C  
ATOM   4348  CZ  PHE B 303      23.703 -42.850   9.524  1.00 82.88      B    C  
ATOM   4349  N   GLU B 304      19.268 -44.994  10.374  1.00 85.88      B    N  
ATOM   4350  CA  GLU B 304      19.381 -45.330  11.798  1.00 84.59      B    C  
ATOM   4351  C   GLU B 304      18.104 -45.075  12.626  1.00 84.65      B    C  
ATOM   4352  O   GLU B 304      18.161 -44.645  13.779  1.00 76.04      B    O  
ATOM   4353  CB  GLU B 304      20.628 -44.666  12.402  1.00 80.67      B    C  
ATOM   4354  CG  GLU B 304      21.950 -45.250  11.871  1.00 76.60      B    C  
ATOM   4355  CD  GLU B 304      23.178 -44.656  12.578  1.00 75.08      B    C  
ATOM   4356  OE1 GLU B 304      24.312 -45.056  12.276  1.00 67.56      B    O  
ATOM   4357  OE2 GLU B 304      23.009 -43.776  13.460  1.00 72.57      B    O1-
ATOM   4358  N   GLY B 305      16.922 -45.341  12.052  1.00 83.93      B    N  
ATOM   4359  CA  GLY B 305      15.643 -45.161  12.742  1.00 82.70      B    C  
ATOM   4360  C   GLY B 305      15.240 -43.699  12.958  1.00 84.43      B    C  
ATOM   4361  O   GLY B 305      14.713 -43.357  14.015  1.00 76.87      B    O  
ATOM   4362  N   ASN B 306      15.494 -42.852  11.976  1.00 86.00      B    N  
ATOM   4363  CA  ASN B 306      15.183 -41.427  11.926  1.00 86.81      B    C  
ATOM   4364  C   ASN B 306      15.942 -40.605  12.985  1.00 88.19      B    C  
ATOM   4365  O   ASN B 306      15.404 -40.304  14.048  1.00 82.22      B    O  
ATOM   4366  CB  ASN B 306      13.651 -41.230  11.943  1.00 83.54      B    C  
ATOM   4367  CG  ASN B 306      13.247 -39.795  11.666  1.00 82.07      B    C  
ATOM   4368  ND2 ASN B 306      11.976 -39.469  11.861  1.00 75.79      B    N  
ATOM   4369  OD1 ASN B 306      14.026 -38.960  11.267  1.00 75.65      B    O  
ATOM   4370  N   ARG B 307      17.185 -40.219  12.671  1.00 88.23      B    N  
ATOM   4371  CA  ARG B 307      17.964 -39.259  13.480  1.00 87.30      B    C  
ATOM   4372  C   ARG B 307      17.432 -37.832  13.399  1.00 88.40      B    C  
ATOM   4373  O   ARG B 307      17.805 -37.010  14.224  1.00 83.07      B    O  
ATOM   4374  CB  ARG B 307      19.447 -39.296  13.083  1.00 85.15      B    C  
ATOM   4375  CG  ARG B 307      20.116 -40.577  13.581  1.00 83.01      B    C  
ATOM   4376  CD  ARG B 307      21.629 -40.478  13.390  1.00 80.14      B    C  
ATOM   4377  NE  ARG B 307      22.316 -41.636  13.964  1.00 78.63      B    N  
ATOM   4378  CZ  ARG B 307      22.740 -41.811  15.204  1.00 76.68      B    C  
ATOM   4379  NH1 ARG B 307      22.632 -40.902  16.126  1.00 67.99      B    N1+
ATOM   4380  NH2 ARG B 307      23.271 -42.930  15.532  1.00 72.62      B    N  
ATOM   4381  N   ASN B 308      16.527 -37.525  12.475  1.00 90.84      B    N  
ATOM   4382  CA  ASN B 308      15.990 -36.201  12.214  1.00 91.36      B    C  
ATOM   4383  C   ASN B 308      17.089 -35.223  11.746  1.00 92.77      B    C  
ATOM   4384  O   ASN B 308      17.815 -35.558  10.799  1.00 86.40      B    O  
ATOM   4385  CB  ASN B 308      15.136 -35.769  13.423  1.00 87.38      B    C  
ATOM   4386  CG  ASN B 308      14.144 -34.688  13.077  1.00 83.53      B    C  
ATOM   4387  ND2 ASN B 308      13.772 -33.854  14.024  1.00 73.76      B    N  
ATOM   4388  OD1 ASN B 308      13.667 -34.615  11.970  1.00 73.62      B    O  
ATOM   4389  N   ASP B 309      17.245 -34.076  12.377  1.00 93.04      B    N  
ATOM   4390  CA  ASP B 309      18.348 -33.153  12.111  1.00 93.36      B    C  
ATOM   4391  C   ASP B 309      19.468 -33.369  13.128  1.00 93.98      B    C  
ATOM   4392  O   ASP B 309      19.240 -33.831  14.241  1.00 90.93      B    O  
ATOM   4393  CB  ASP B 309      17.855 -31.698  12.114  1.00 91.98      B    C  
ATOM   4394  CG  ASP B 309      16.621 -31.528  11.249  1.00 92.56      B    C  
ATOM   4395  OD1 ASP B 309      16.697 -31.767  10.022  1.00 84.90      B    O  
ATOM   4396  OD2 ASP B 309      15.534 -31.261  11.810  1.00 85.47      B    O1-
ATOM   4397  N   GLN B 310      20.695 -33.039  12.743  1.00 92.27      B    N  
ATOM   4398  CA  GLN B 310      21.896 -33.293  13.518  1.00 92.38      B    C  
ATOM   4399  C   GLN B 310      22.799 -32.057  13.556  1.00 93.23      B    C  
ATOM   4400  O   GLN B 310      23.107 -31.474  12.515  1.00 91.12      B    O  
ATOM   4401  CB  GLN B 310      22.595 -34.513  12.910  1.00 90.39      B    C  
ATOM   4402  CG  GLN B 310      23.817 -34.980  13.697  1.00 86.72      B    C  
ATOM   4403  CD  GLN B 310      24.406 -36.252  13.077  1.00 87.95      B    C  
ATOM   4404  NE2 GLN B 310      23.998 -37.412  13.533  1.00 77.69      B    N  
ATOM   4405  OE1 GLN B 310      25.217 -36.219  12.173  1.00 79.03      B    O  
ATOM   4406  N   LEU B 311      23.258 -31.699  14.754  1.00 93.69      B    N  
ATOM   4407  CA  LEU B 311      24.409 -30.819  14.940  1.00 92.87      B    C  
ATOM   4408  C   LEU B 311      25.662 -31.688  14.816  1.00 93.38      B    C  
ATOM   4409  O   LEU B 311      26.008 -32.412  15.745  1.00 91.92      B    O  
ATOM   4410  CB  LEU B 311      24.351 -30.142  16.323  1.00 92.68      B    C  
ATOM   4411  CG  LEU B 311      23.125 -29.256  16.562  1.00 92.98      B    C  
ATOM   4412  CD1 LEU B 311      23.062 -28.849  18.036  1.00 89.62      B    C  
ATOM   4413  CD2 LEU B 311      23.167 -27.979  15.718  1.00 90.31      B    C  
ATOM   4414  N   PHE B 312      26.304 -31.633  13.666  1.00 93.07      B    N  
ATOM   4415  CA  PHE B 312      27.479 -32.441  13.363  1.00 92.26      B    C  
ATOM   4416  C   PHE B 312      28.760 -31.636  13.529  1.00 92.69      B    C  
ATOM   4417  O   PHE B 312      28.863 -30.518  13.033  1.00 91.56      B    O  
ATOM   4418  CB  PHE B 312      27.344 -32.994  11.941  1.00 91.39      B    C  
ATOM   4419  CG  PHE B 312      28.546 -33.756  11.466  1.00 92.24      B    C  
ATOM   4420  CD1 PHE B 312      29.537 -33.108  10.699  1.00 86.99      B    C  
ATOM   4421  CD2 PHE B 312      28.687 -35.126  11.775  1.00 87.61      B    C  
ATOM   4422  CE1 PHE B 312      30.641 -33.831  10.229  1.00 85.88      B    C  
ATOM   4423  CE2 PHE B 312      29.788 -35.841  11.298  1.00 86.09      B    C  
ATOM   4424  CZ  PHE B 312      30.767 -35.206  10.514  1.00 87.90      B    C  
ATOM   4425  N   ALA B 313      29.749 -32.208  14.199  1.00 92.58      B    N  
ATOM   4426  CA  ALA B 313      31.091 -31.669  14.316  1.00 91.63      B    C  
ATOM   4427  C   ALA B 313      32.133 -32.772  14.107  1.00 91.46      B    C  
ATOM   4428  O   ALA B 313      31.993 -33.891  14.595  1.00 89.89      B    O  
ATOM   4429  CB  ALA B 313      31.247 -30.967  15.664  1.00 91.09      B    C  
ATOM   4430  N   ALA B 314      33.182 -32.421  13.372  1.00 91.77      B    N  
ATOM   4431  CA  ALA B 314      34.239 -33.323  12.982  1.00 90.78      B    C  
ATOM   4432  C   ALA B 314      35.609 -32.679  13.200  1.00 90.94      B    C  
ATOM   4433  O   ALA B 314      35.804 -31.497  12.936  1.00 87.69      B    O  
ATOM   4434  CB  ALA B 314      34.038 -33.684  11.509  1.00 88.29      B    C  
ATOM   4435  N   ASP B 315      36.568 -33.480  13.653  1.00 91.25      B    N  
ATOM   4436  CA  ASP B 315      37.960 -33.082  13.817  1.00 90.24      B    C  
ATOM   4437  C   ASP B 315      38.874 -34.194  13.305  1.00 90.34      B    C  
ATOM   4438  O   ASP B 315      38.890 -35.304  13.835  1.00 87.37      B    O  
ATOM   4439  CB  ASP B 315      38.236 -32.750  15.292  1.00 88.68      B    C  
ATOM   4440  CG  ASP B 315      37.827 -31.321  15.649  1.00 88.08      B    C  
ATOM   4441  OD1 ASP B 315      38.649 -30.407  15.381  1.00 79.98      B    O  
ATOM   4442  OD2 ASP B 315      36.740 -31.110  16.203  1.00 80.51      B    O1-
ATOM   4443  N   ASP B 316      39.649 -33.883  12.274  1.00 90.47      B    N  
ATOM   4444  CA  ASP B 316      40.507 -34.835  11.575  1.00 89.55      B    C  
ATOM   4445  C   ASP B 316      41.970 -34.404  11.654  1.00 89.82      B    C  
ATOM   4446  O   ASP B 316      42.301 -33.233  11.482  1.00 86.74      B    O  
ATOM   4447  CB  ASP B 316      40.034 -34.994  10.115  1.00 87.35      B    C  
ATOM   4448  CG  ASP B 316      38.633 -35.579  10.025  1.00 83.67      B    C  
ATOM   4449  OD1 ASP B 316      38.279 -36.385  10.904  1.00 76.22      B    O  
ATOM   4450  OD2 ASP B 316      37.872 -35.296   9.080  1.00 76.16      B    O1-
ATOM   4451  N   ILE B 317      42.862 -35.362  11.911  1.00 87.76      B    N  
ATOM   4452  CA  ILE B 317      44.307 -35.144  11.867  1.00 87.08      B    C  
ATOM   4453  C   ILE B 317      44.977 -36.277  11.109  1.00 87.28      B    C  
ATOM   4454  O   ILE B 317      44.705 -37.455  11.330  1.00 85.56      B    O  
ATOM   4455  CB  ILE B 317      44.900 -34.914  13.266  1.00 85.42      B    C  
ATOM   4456  CG1 ILE B 317      46.362 -34.426  13.170  1.00 79.14      B    C  
ATOM   4457  CG2 ILE B 317      44.787 -36.160  14.163  1.00 78.76      B    C  
ATOM   4458  CD1 ILE B 317      46.958 -33.949  14.498  1.00 73.26      B    C  
ATOM   4459  N   LYS B 318      45.917 -35.888  10.246  1.00 87.73      B    N  
ATOM   4460  CA  LYS B 318      46.777 -36.811   9.523  1.00 87.70      B    C  
ATOM   4461  C   LYS B 318      48.234 -36.429   9.755  1.00 87.63      B    C  
ATOM   4462  O   LYS B 318      48.632 -35.293   9.511  1.00 85.17      B    O  
ATOM   4463  CB  LYS B 318      46.377 -36.784   8.043  1.00 86.05      B    C  
ATOM   4464  CG  LYS B 318      46.997 -37.948   7.278  1.00 80.91      B    C  
ATOM   4465  CD  LYS B 318      46.556 -37.904   5.816  1.00 78.98      B    C  
ATOM   4466  CE  LYS B 318      47.080 -39.155   5.113  1.00 70.00      B    C  
ATOM   4467  NZ  LYS B 318      46.883 -39.101   3.653  1.00 62.58      B    N1+
ATOM   4468  N   MET B 319      49.018 -37.359  10.238  1.00 86.43      B    N  
ATOM   4469  CA  MET B 319      50.469 -37.225  10.391  1.00 84.27      B    C  
ATOM   4470  C   MET B 319      51.163 -38.142   9.388  1.00 84.89      B    C  
ATOM   4471  O   MET B 319      50.934 -39.346   9.366  1.00 83.16      B    O  
ATOM   4472  CB  MET B 319      50.925 -37.543  11.815  1.00 81.68      B    C  
ATOM   4473  CG  MET B 319      50.333 -36.610  12.865  1.00 73.32      B    C  
ATOM   4474  SD  MET B 319      51.125 -36.775  14.495  1.00 68.31      B    S  
ATOM   4475  CE  MET B 319      50.169 -35.575  15.449  1.00 60.35      B    C  
ATOM   4476  N   GLU B 320      52.039 -37.558   8.590  1.00 85.93      B    N  
ATOM   4477  CA  GLU B 320      52.817 -38.261   7.587  1.00 84.92      B    C  
ATOM   4478  C   GLU B 320      54.303 -37.989   7.805  1.00 84.87      B    C  
ATOM   4479  O   GLU B 320      54.704 -36.873   8.157  1.00 82.90      B    O  
ATOM   4480  CB  GLU B 320      52.387 -37.837   6.178  1.00 83.75      B    C  
ATOM   4481  CG  GLU B 320      50.909 -38.115   5.881  1.00 79.93      B    C  
ATOM   4482  CD  GLU B 320      50.484 -37.478   4.550  1.00 79.17      B    C  
ATOM   4483  OE1 GLU B 320      49.891 -38.142   3.677  1.00 70.52      B    O  
ATOM   4484  OE2 GLU B 320      50.749 -36.266   4.370  1.00 73.63      B    O1-
ATOM   4485  N   VAL B 321      55.127 -38.998   7.584  1.00 85.63      B    N  
ATOM   4486  CA  VAL B 321      56.580 -38.890   7.641  1.00 83.74      B    C  
ATOM   4487  C   VAL B 321      57.203 -39.382   6.352  1.00 83.72      B    C  
ATOM   4488  O   VAL B 321      56.689 -40.281   5.689  1.00 81.45      B    O  
ATOM   4489  CB  VAL B 321      57.199 -39.610   8.856  1.00 81.58      B    C  
ATOM   4490  CG1 VAL B 321      56.868 -38.873  10.158  1.00 71.45      B    C  
ATOM   4491  CG2 VAL B 321      56.757 -41.062   8.981  1.00 72.36      B    C  
ATOM   4492  N   ARG B 322      58.345 -38.798   6.022  1.00 83.83      B    N  
ATOM   4493  CA  ARG B 322      59.237 -39.344   5.001  1.00 82.72      B    C  
ATOM   4494  C   ARG B 322      60.690 -39.236   5.447  1.00 82.77      B    C  
ATOM   4495  O   ARG B 322      61.037 -38.310   6.181  1.00 78.49      B    O  
ATOM   4496  CB  ARG B 322      58.978 -38.685   3.645  1.00 78.41      B    C  
ATOM   4497  CG  ARG B 322      59.427 -37.222   3.573  1.00 72.85      B    C  
ATOM   4498  CD  ARG B 322      59.146 -36.678   2.175  1.00 71.67      B    C  
ATOM   4499  NE  ARG B 322      59.600 -35.298   2.049  1.00 66.95      B    N  
ATOM   4500  CZ  ARG B 322      59.521 -34.556   0.970  1.00 63.66      B    C  
ATOM   4501  NH1 ARG B 322      58.997 -35.003  -0.145  1.00 60.65      B    N1+
ATOM   4502  NH2 ARG B 322      59.977 -33.347   0.998  1.00 56.96      B    N  
ATOM   4503  N   PRO B 323      61.563 -40.158   5.022  1.00 82.49      B    N  
ATOM   4504  CA  PRO B 323      62.973 -40.088   5.350  1.00 80.20      B    C  
ATOM   4505  C   PRO B 323      63.659 -38.903   4.673  1.00 79.48      B    C  
ATOM   4506  O   PRO B 323      63.423 -38.631   3.496  1.00 72.89      B    O  
ATOM   4507  CB  PRO B 323      63.575 -41.426   4.896  1.00 77.90      B    C  
ATOM   4508  CG  PRO B 323      62.388 -42.309   4.556  1.00 76.20      B    C  
ATOM   4509  CD  PRO B 323      61.267 -41.336   4.246  1.00 79.34      B    C  
ATOM   4510  N   GLY B 324      64.538 -38.222   5.397  1.00 75.81      B    N  
ATOM   4511  CA  GLY B 324      65.349 -37.122   4.875  1.00 74.01      B    C  
ATOM   4512  C   GLY B 324      64.603 -35.792   4.763  1.00 74.73      B    C  
ATOM   4513  O   GLY B 324      63.401 -35.725   4.541  1.00 67.23      B    O  
ATOM   4514  N   CYS B 325      65.359 -34.704   4.893  1.00 76.18      B    N  
ATOM   4515  CA  CYS B 325      64.851 -33.353   4.703  1.00 73.09      B    C  
ATOM   4516  C   CYS B 325      65.081 -32.880   3.266  1.00 71.48      B    C  
ATOM   4517  O   CYS B 325      66.188 -32.985   2.750  1.00 62.37      B    O  
ATOM   4518  CB  CYS B 325      65.515 -32.407   5.707  1.00 69.27      B    C  
ATOM   4519  SG  CYS B 325      64.776 -32.525   7.355  1.00 63.12      B    S  
ATOM   4520  N   GLY B 326      64.034 -32.335   2.612  1.00 69.59      B    N  
ATOM   4521  CA  GLY B 326      64.128 -31.783   1.258  1.00 67.51      B    C  
ATOM   4522  C   GLY B 326      64.264 -32.822   0.134  1.00 67.58      B    C  
ATOM   4523  O   GLY B 326      64.294 -32.448  -1.038  1.00 61.23      B    O  
ATOM   4524  N   LEU B 327      64.283 -34.117   0.450  1.00 69.28      B    N  
ATOM   4525  CA  LEU B 327      64.321 -35.198  -0.545  1.00 67.45      B    C  
ATOM   4526  C   LEU B 327      62.927 -35.398  -1.163  1.00 67.97      B    C  
ATOM   4527  O   LEU B 327      62.178 -36.299  -0.787  1.00 59.62      B    O  
ATOM   4528  CB  LEU B 327      64.877 -36.473   0.104  1.00 61.81      B    C  
ATOM   4529  CG  LEU B 327      66.357 -36.391   0.511  1.00 57.31      B    C  
ATOM   4530  CD1 LEU B 327      66.744 -37.640   1.303  1.00 53.73      B    C  
ATOM   4531  CD2 LEU B 327      67.292 -36.296  -0.702  1.00 52.80      B    C  
ATOM   4532  N   GLY B 328      62.573 -34.561  -2.125  1.00 66.62      B    N  
ATOM   4533  CA  GLY B 328      61.240 -34.522  -2.743  1.00 65.31      B    C  
ATOM   4534  C   GLY B 328      60.816 -35.772  -3.521  1.00 66.72      B    C  
ATOM   4535  O   GLY B 328      59.653 -35.855  -3.903  1.00 60.33      B    O  
ATOM   4536  N   PHE B 329      61.701 -36.718  -3.739  1.00 69.81      B    N  
ATOM   4537  CA  PHE B 329      61.439 -37.953  -4.478  1.00 69.66      B    C  
ATOM   4538  C   PHE B 329      60.963 -39.115  -3.594  1.00 71.31      B    C  
ATOM   4539  O   PHE B 329      60.597 -40.161  -4.117  1.00 64.97      B    O  
ATOM   4540  CB  PHE B 329      62.696 -38.338  -5.269  1.00 63.98      B    C  
ATOM   4541  CG  PHE B 329      63.931 -38.566  -4.414  1.00 59.29      B    C  
ATOM   4542  CD1 PHE B 329      64.858 -37.533  -4.211  1.00 54.95      B    C  
ATOM   4543  CD2 PHE B 329      64.149 -39.813  -3.808  1.00 52.88      B    C  
ATOM   4544  CE1 PHE B 329      65.995 -37.743  -3.415  1.00 45.64      B    C  
ATOM   4545  CE2 PHE B 329      65.282 -40.029  -3.008  1.00 46.37      B    C  
ATOM   4546  CZ  PHE B 329      66.214 -38.995  -2.818  1.00 45.49      B    C  
ATOM   4547  N   LEU B 330      60.994 -38.953  -2.276  1.00 73.88      B    N  
ATOM   4548  CA  LEU B 330      60.526 -39.984  -1.358  1.00 74.22      B    C  
ATOM   4549  C   LEU B 330      59.060 -39.745  -1.004  1.00 76.71      B    C  
ATOM   4550  O   LEU B 330      58.679 -38.628  -0.636  1.00 70.52      B    O  
ATOM   4551  CB  LEU B 330      61.408 -40.024  -0.098  1.00 69.28      B    C  
ATOM   4552  CG  LEU B 330      62.826 -40.565  -0.364  1.00 64.89      B    C  
ATOM   4553  CD1 LEU B 330      63.714 -40.317   0.847  1.00 59.90      B    C  
ATOM   4554  CD2 LEU B 330      62.824 -42.068  -0.636  1.00 60.58      B    C  
ATOM   4555  N   ASP B 331      58.265 -40.807  -1.087  1.00 79.35      B    N  
ATOM   4556  CA  ASP B 331      56.850 -40.754  -0.752  1.00 80.50      B    C  
ATOM   4557  C   ASP B 331      56.611 -40.564   0.740  1.00 82.34      B    C  
ATOM   4558  O   ASP B 331      57.399 -40.969   1.601  1.00 76.99      B    O  
ATOM   4559  CB  ASP B 331      56.121 -41.992  -1.288  1.00 75.14      B    C  
ATOM   4560  CG  ASP B 331      55.952 -41.975  -2.808  1.00 68.00      B    C  
ATOM   4561  OD1 ASP B 331      55.781 -40.864  -3.357  1.00 61.06      B    O  
ATOM   4562  OD2 ASP B 331      55.995 -43.073  -3.395  1.00 60.17      B    O1-
ATOM   4563  N   TRP B 332      55.493 -39.928   1.054  1.00 83.01      B    N  
ATOM   4564  CA  TRP B 332      55.017 -39.753   2.413  1.00 82.51      B    C  
ATOM   4565  C   TRP B 332      54.319 -41.035   2.886  1.00 83.39      B    C  
ATOM   4566  O   TRP B 332      53.465 -41.582   2.194  1.00 79.01      B    O  
ATOM   4567  CB  TRP B 332      54.081 -38.554   2.485  1.00 79.94      B    C  
ATOM   4568  CG  TRP B 332      54.728 -37.230   2.229  1.00 80.70      B    C  
ATOM   4569  CD1 TRP B 332      54.788 -36.590   1.040  1.00 72.54      B    C  
ATOM   4570  CD2 TRP B 332      55.423 -36.366   3.190  1.00 79.00      B    C  
ATOM   4571  CE2 TRP B 332      55.858 -35.199   2.503  1.00 77.25      B    C  
ATOM   4572  CE3 TRP B 332      55.699 -36.468   4.561  1.00 75.64      B    C  
ATOM   4573  NE1 TRP B 332      55.453 -35.374   1.199  1.00 73.96      B    N  
ATOM   4574  CZ2 TRP B 332      56.541 -34.166   3.159  1.00 76.09      B    C  
ATOM   4575  CZ3 TRP B 332      56.383 -35.435   5.225  1.00 72.05      B    C  
ATOM   4576  CH2 TRP B 332      56.802 -34.301   4.530  1.00 73.73      B    C  
ATOM   4577  N   SER B 333      54.640 -41.464   4.100  1.00 85.35      B    N  
ATOM   4578  CA  SER B 333      53.951 -42.564   4.762  1.00 84.70      B    C  
ATOM   4579  C   SER B 333      53.112 -42.037   5.920  1.00 85.70      B    C  
ATOM   4580  O   SER B 333      53.610 -41.303   6.769  1.00 82.00      B    O  
ATOM   4581  CB  SER B 333      54.947 -43.640   5.202  1.00 82.17      B    C  
ATOM   4582  OG  SER B 333      56.000 -43.105   5.965  1.00 70.75      B    O  
ATOM   4583  N   THR B 334      51.841 -42.414   5.972  1.00 86.54      B    N  
ATOM   4584  CA  THR B 334      50.952 -42.060   7.084  1.00 85.71      B    C  
ATOM   4585  C   THR B 334      51.334 -42.858   8.321  1.00 85.66      B    C  
ATOM   4586  O   THR B 334      51.326 -44.085   8.303  1.00 82.31      B    O  
ATOM   4587  CB  THR B 334      49.478 -42.304   6.723  1.00 83.79      B    C  
ATOM   4588  CG2 THR B 334      48.533 -41.745   7.770  1.00 71.26      B    C  
ATOM   4589  OG1 THR B 334      49.166 -41.667   5.495  1.00 73.69      B    O  
ATOM   4590  N   VAL B 335      51.688 -42.156   9.405  1.00 85.38      B    N  
ATOM   4591  CA  VAL B 335      52.072 -42.758  10.687  1.00 82.90      B    C  
ATOM   4592  C   VAL B 335      50.942 -42.719  11.700  1.00 84.01      B    C  
ATOM   4593  O   VAL B 335      50.841 -43.593  12.557  1.00 80.66      B    O  
ATOM   4594  CB  VAL B 335      53.309 -42.086  11.324  1.00 80.28      B    C  
ATOM   4595  CG1 VAL B 335      54.411 -43.123  11.539  1.00 71.09      B    C  
ATOM   4596  CG2 VAL B 335      53.888 -40.924  10.532  1.00 71.02      B    C  
ATOM   4597  N   PHE B 336      50.103 -41.690  11.615  1.00 83.78      B    N  
ATOM   4598  CA  PHE B 336      48.959 -41.506  12.479  1.00 83.03      B    C  
ATOM   4599  C   PHE B 336      47.846 -40.800  11.710  1.00 84.27      B    C  
ATOM   4600  O   PHE B 336      48.081 -39.786  11.056  1.00 82.42      B    O  
ATOM   4601  CB  PHE B 336      49.380 -40.718  13.727  1.00 80.68      B    C  
ATOM   4602  CG  PHE B 336      48.273 -40.522  14.735  1.00 79.86      B    C  
ATOM   4603  CD1 PHE B 336      47.603 -39.288  14.827  1.00 72.97      B    C  
ATOM   4604  CD2 PHE B 336      47.908 -41.579  15.583  1.00 72.59      B    C  
ATOM   4605  CE1 PHE B 336      46.578 -39.112  15.769  1.00 69.55      B    C  
ATOM   4606  CE2 PHE B 336      46.889 -41.406  16.527  1.00 69.19      B    C  
ATOM   4607  CZ  PHE B 336      46.225 -40.173  16.629  1.00 72.43      B    C  
ATOM   4608  N   GLU B 337      46.640 -41.339  11.812  1.00 85.89      B    N  
ATOM   4609  CA  GLU B 337      45.443 -40.738  11.254  1.00 85.40      B    C  
ATOM   4610  C   GLU B 337      44.309 -40.923  12.262  1.00 85.47      B    C  
ATOM   4611  O   GLU B 337      44.085 -42.026  12.770  1.00 81.93      B    O  
ATOM   4612  CB  GLU B 337      45.161 -41.359   9.882  1.00 82.93      B    C  
ATOM   4613  CG  GLU B 337      44.102 -40.601   9.076  1.00 76.03      B    C  
ATOM   4614  CD  GLU B 337      44.095 -40.998   7.588  1.00 75.04      B    C  
ATOM   4615  OE1 GLU B 337      43.746 -40.130   6.749  1.00 66.22      B    O  
ATOM   4616  OE2 GLU B 337      44.505 -42.134   7.258  1.00 69.39      B    O1-
ATOM   4617  N   LEU B 338      43.640 -39.835  12.613  1.00 85.89      B    N  
ATOM   4618  CA  LEU B 338      42.491 -39.847  13.499  1.00 84.90      B    C  
ATOM   4619  C   LEU B 338      41.378 -39.028  12.844  1.00 86.34      B    C  
ATOM   4620  O   LEU B 338      41.569 -37.845  12.567  1.00 84.40      B    O  
ATOM   4621  CB  LEU B 338      42.884 -39.280  14.874  1.00 82.40      B    C  
ATOM   4622  CG  LEU B 338      41.727 -39.214  15.881  1.00 78.63      B    C  
ATOM   4623  CD1 LEU B 338      41.420 -40.592  16.459  1.00 72.35      B    C  
ATOM   4624  CD2 LEU B 338      42.068 -38.296  17.049  1.00 72.32      B    C  
ATOM   4625  N   HIS B 339      40.215 -39.653  12.675  1.00 88.15      B    N  
ATOM   4626  CA  HIS B 339      38.988 -39.014  12.246  1.00 86.95      B    C  
ATOM   4627  C   HIS B 339      37.968 -39.121  13.370  1.00 87.57      B    C  
ATOM   4628  O   HIS B 339      37.443 -40.203  13.645  1.00 83.58      B    O  
ATOM   4629  CB  HIS B 339      38.487 -39.665  10.964  1.00 84.85      B    C  
ATOM   4630  CG  HIS B 339      39.450 -39.569   9.827  1.00 81.48      B    C  
ATOM   4631  CD2 HIS B 339      40.187 -40.592   9.289  1.00 70.12      B    C  
ATOM   4632  ND1 HIS B 339      39.778 -38.428   9.118  1.00 69.06      B    N  
ATOM   4633  CE1 HIS B 339      40.683 -38.762   8.176  1.00 68.93      B    C  
ATOM   4634  NE2 HIS B 339      40.947 -40.062   8.251  1.00 70.78      B    N  
ATOM   4635  N   PHE B 340      37.696 -38.023  14.053  1.00 89.41      B    N  
ATOM   4636  CA  PHE B 340      36.731 -37.984  15.142  1.00 88.87      B    C  
ATOM   4637  C   PHE B 340      35.425 -37.305  14.701  1.00 89.89      B    C  
ATOM   4638  O   PHE B 340      35.446 -36.300  13.999  1.00 88.27      B    O  
ATOM   4639  CB  PHE B 340      37.373 -37.318  16.366  1.00 87.35      B    C  
ATOM   4640  CG  PHE B 340      36.562 -37.546  17.628  1.00 85.59      B    C  
ATOM   4641  CD1 PHE B 340      35.779 -36.513  18.155  1.00 78.85      B    C  
ATOM   4642  CD2 PHE B 340      36.540 -38.821  18.225  1.00 78.24      B    C  
ATOM   4643  CE1 PHE B 340      34.970 -36.755  19.278  1.00 75.29      B    C  
ATOM   4644  CE2 PHE B 340      35.726 -39.066  19.330  1.00 74.22      B    C  
ATOM   4645  CZ  PHE B 340      34.933 -38.038  19.864  1.00 77.14      B    C  
ATOM   4646  N   ARG B 341      34.285 -37.858  15.095  1.00 90.02      B    N  
ATOM   4647  CA  ARG B 341      32.938 -37.372  14.776  1.00 89.18      B    C  
ATOM   4648  C   ARG B 341      32.128 -37.235  16.056  1.00 89.95      B    C  
ATOM   4649  O   ARG B 341      32.100 -38.155  16.876  1.00 86.62      B    O  
ATOM   4650  CB  ARG B 341      32.246 -38.344  13.796  1.00 86.64      B    C  
ATOM   4651  CG  ARG B 341      32.985 -38.601  12.473  1.00 79.58      B    C  
ATOM   4652  CD  ARG B 341      32.947 -37.387  11.548  1.00 75.96      B    C  
ATOM   4653  NE  ARG B 341      33.702 -37.581  10.304  1.00 67.13      B    N  
ATOM   4654  CZ  ARG B 341      34.952 -37.177  10.087  1.00 60.34      B    C  
ATOM   4655  NH1 ARG B 341      35.695 -36.706  11.033  1.00 53.41      B    N1+
ATOM   4656  NH2 ARG B 341      35.491 -37.221   8.911  1.00 52.19      B    N  
ATOM   4657  N   VAL B 342      31.453 -36.127  16.222  1.00 90.54      B    N  
ATOM   4658  CA  VAL B 342      30.492 -35.894  17.307  1.00 90.20      B    C  
ATOM   4659  C   VAL B 342      29.206 -35.378  16.699  1.00 90.81      B    C  
ATOM   4660  O   VAL B 342      29.238 -34.555  15.784  1.00 89.38      B    O  
ATOM   4661  CB  VAL B 342      31.042 -34.920  18.367  1.00 88.59      B    C  
ATOM   4662  CG1 VAL B 342      30.018 -34.572  19.445  1.00 78.99      B    C  
ATOM   4663  CG2 VAL B 342      32.240 -35.537  19.086  1.00 79.98      B    C  
ATOM   4664  N   ALA B 343      28.077 -35.845  17.213  1.00 91.25      B    N  
ATOM   4665  CA  ALA B 343      26.784 -35.343  16.801  1.00 90.12      B    C  
ATOM   4666  C   ALA B 343      25.831 -35.190  17.987  1.00 90.19      B    C  
ATOM   4667  O   ALA B 343      25.883 -35.973  18.935  1.00 87.45      B    O  
ATOM   4668  CB  ALA B 343      26.213 -36.280  15.737  1.00 88.56      B    C  
ATOM   4669  N   ALA B 344      24.931 -34.208  17.908  1.00 91.58      B    N  
ATOM   4670  CA  ALA B 344      23.729 -34.129  18.719  1.00 90.19      B    C  
ATOM   4671  C   ALA B 344      22.505 -34.321  17.818  1.00 90.61      B    C  
ATOM   4672  O   ALA B 344      22.387 -33.643  16.800  1.00 89.14      B    O  
ATOM   4673  CB  ALA B 344      23.682 -32.795  19.472  1.00 89.74      B    C  
ATOM   4674  N   ASP B 345      21.623 -35.249  18.166  1.00 92.25      B    N  
ATOM   4675  CA  ASP B 345      20.442 -35.579  17.370  1.00 91.14      B    C  
ATOM   4676  C   ASP B 345      19.296 -36.145  18.224  1.00 91.20      B    C  
ATOM   4677  O   ASP B 345      19.394 -36.307  19.447  1.00 86.49      B    O  
ATOM   4678  CB  ASP B 345      20.853 -36.506  16.195  1.00 87.57      B    C  
ATOM   4679  CG  ASP B 345      21.337 -37.901  16.587  1.00 87.66      B    C  
ATOM   4680  OD1 ASP B 345      20.860 -38.462  17.598  1.00 79.68      B    O  
ATOM   4681  OD2 ASP B 345      22.144 -38.494  15.836  1.00 82.06      B    O1-
ATOM   4682  N   ALA B 346      18.189 -36.483  17.571  1.00 89.19      B    N  
ATOM   4683  CA  ALA B 346      16.996 -37.034  18.206  1.00 87.02      B    C  
ATOM   4684  C   ALA B 346      17.170 -38.455  18.783  1.00 87.63      B    C  
ATOM   4685  O   ALA B 346      16.262 -38.977  19.439  1.00 83.05      B    O  
ATOM   4686  CB  ALA B 346      15.854 -36.978  17.191  1.00 85.19      B    C  
ATOM   4687  N   ARG B 347      18.308 -39.098  18.539  1.00 87.87      B    N  
ATOM   4688  CA  ARG B 347      18.695 -40.382  19.140  1.00 87.48      B    C  
ATOM   4689  C   ARG B 347      19.784 -40.229  20.202  1.00 87.93      B    C  
ATOM   4690  O   ARG B 347      20.535 -41.161  20.444  1.00 82.28      B    O  
ATOM   4691  CB  ARG B 347      19.073 -41.406  18.061  1.00 86.42      B    C  
ATOM   4692  CG  ARG B 347      17.884 -41.743  17.148  1.00 84.26      B    C  
ATOM   4693  CD  ARG B 347      18.178 -43.014  16.340  1.00 79.15      B    C  
ATOM   4694  NE  ARG B 347      18.195 -44.215  17.184  1.00 73.18      B    N  
ATOM   4695  CZ  ARG B 347      18.648 -45.416  16.834  1.00 66.70      B    C  
ATOM   4696  NH1 ARG B 347      19.133 -45.641  15.651  1.00 60.68      B    N1+
ATOM   4697  NH2 ARG B 347      18.620 -46.410  17.671  1.00 60.63      B    N  
ATOM   4698  N   ASN B 348      19.848 -39.080  20.863  1.00 87.46      B    N  
ATOM   4699  CA  ASN B 348      20.822 -38.705  21.884  1.00 87.54      B    C  
ATOM   4700  C   ASN B 348      22.264 -38.551  21.361  1.00 88.78      B    C  
ATOM   4701  O   ASN B 348      23.197 -38.553  22.155  1.00 81.62      B    O  
ATOM   4702  CB  ASN B 348      20.736 -39.627  23.115  1.00 85.56      B    C  
ATOM   4703  CG  ASN B 348      19.344 -39.739  23.704  1.00 85.11      B    C  
ATOM   4704  ND2 ASN B 348      18.986 -40.909  24.196  1.00 75.38      B    N  
ATOM   4705  OD1 ASN B 348      18.570 -38.802  23.754  1.00 76.31      B    O  
ATOM   4706  N   GLY B 349      22.435 -38.404  20.055  1.00 87.31      B    N  
ATOM   4707  CA  GLY B 349      23.729 -38.182  19.428  1.00 86.45      B    C  
ATOM   4708  C   GLY B 349      24.720 -39.321  19.614  1.00 88.17      B    C  
ATOM   4709  O   GLY B 349      24.366 -40.448  19.973  1.00 82.51      B    O  
ATOM   4710  N   PHE B 350      25.985 -39.013  19.330  1.00 88.66      B    N  
ATOM   4711  CA  PHE B 350      27.071 -39.979  19.473  1.00 88.45      B    C  
ATOM   4712  C   PHE B 350      28.444 -39.308  19.478  1.00 89.48      B    C  
ATOM   4713  O   PHE B 350      28.614 -38.204  18.964  1.00 86.06      B    O  
ATOM   4714  CB  PHE B 350      26.996 -41.016  18.347  1.00 85.50      B    C  
ATOM   4715  CG  PHE B 350      27.092 -40.458  16.944  1.00 86.97      B    C  
ATOM   4716  CD1 PHE B 350      25.921 -40.173  16.209  1.00 82.74      B    C  
ATOM   4717  CD2 PHE B 350      28.340 -40.218  16.349  1.00 82.83      B    C  
ATOM   4718  CE1 PHE B 350      26.008 -39.664  14.905  1.00 80.93      B    C  
ATOM   4719  CE2 PHE B 350      28.430 -39.702  15.049  1.00 81.49      B    C  
ATOM   4720  CZ  PHE B 350      27.260 -39.425  14.319  1.00 82.87      B    C  
ATOM   4721  N   HIS B 351      29.439 -40.039  19.994  1.00 87.50      B    N  
ATOM   4722  CA  HIS B 351      30.844 -39.863  19.647  1.00 86.07      B    C  
ATOM   4723  C   HIS B 351      31.272 -41.048  18.781  1.00 85.44      B    C  
ATOM   4724  O   HIS B 351      30.912 -42.193  19.066  1.00 82.22      B    O  
ATOM   4725  CB  HIS B 351      31.716 -39.778  20.911  1.00 83.99      B    C  
ATOM   4726  CG  HIS B 351      31.467 -38.602  21.818  1.00 83.99      B    C  
ATOM   4727  CD2 HIS B 351      30.430 -37.717  21.790  1.00 74.64      B    C  
ATOM   4728  ND1 HIS B 351      32.282 -38.219  22.876  1.00 74.90      B    N  
ATOM   4729  CE1 HIS B 351      31.727 -37.148  23.457  1.00 76.74      B    C  
ATOM   4730  NE2 HIS B 351      30.607 -36.813  22.822  1.00 79.45      B    N  
ATOM   4731  N   GLN B 352      32.024 -40.792  17.729  1.00 83.85      B    N  
ATOM   4732  CA  GLN B 352      32.528 -41.835  16.856  1.00 83.21      B    C  
ATOM   4733  C   GLN B 352      33.954 -41.523  16.444  1.00 83.32      B    C  
ATOM   4734  O   GLN B 352      34.241 -40.493  15.849  1.00 80.72      B    O  
ATOM   4735  CB  GLN B 352      31.597 -41.982  15.647  1.00 81.51      B    C  
ATOM   4736  CG  GLN B 352      31.998 -43.144  14.741  1.00 79.46      B    C  
ATOM   4737  CD  GLN B 352      31.082 -43.307  13.518  1.00 78.80      B    C  
ATOM   4738  NE2 GLN B 352      31.065 -44.476  12.924  1.00 69.75      B    N  
ATOM   4739  OE1 GLN B 352      30.397 -42.408  13.077  1.00 72.00      B    O  
ATOM   4740  N   GLU B 353      34.836 -42.468  16.724  1.00 83.55      B    N  
ATOM   4741  CA  GLU B 353      36.121 -42.537  16.033  1.00 80.22      B    C  
ATOM   4742  C   GLU B 353      35.888 -43.298  14.726  1.00 79.37      B    C  
ATOM   4743  O   GLU B 353      35.246 -44.361  14.729  1.00 74.49      B    O  
ATOM   4744  CB  GLU B 353      37.132 -43.195  16.981  1.00 78.23      B    C  
ATOM   4745  CG  GLU B 353      38.592 -42.958  16.568  1.00 70.74      B    C  
ATOM   4746  CD  GLU B 353      39.574 -43.318  17.717  1.00 66.35      B    C  
ATOM   4747  OE1 GLU B 353      40.751 -42.915  17.643  1.00 58.94      B    O  
ATOM   4748  OE2 GLU B 353      39.152 -43.933  18.727  1.00 61.23      B    O1-
ATOM   4749  N   TYR B 354      36.320 -42.762  13.593  1.00 78.85      B    N  
ATOM   4750  CA  TYR B 354      35.981 -43.291  12.277  1.00 74.66      B    C  
ATOM   4751  C   TYR B 354      36.386 -44.764  12.136  1.00 74.15      B    C  
ATOM   4752  O   TYR B 354      37.492 -45.151  12.507  1.00 64.57      B    O  
ATOM   4753  CB  TYR B 354      36.634 -42.419  11.194  1.00 68.60      B    C  
ATOM   4754  CG  TYR B 354      36.098 -42.678   9.808  1.00 62.74      B    C  
ATOM   4755  CD1 TYR B 354      36.721 -43.629   8.973  1.00 56.78      B    C  
ATOM   4756  CD2 TYR B 354      34.977 -41.967   9.342  1.00 54.35      B    C  
ATOM   4757  CE1 TYR B 354      36.233 -43.861   7.678  1.00 48.28      B    C  
ATOM   4758  CE2 TYR B 354      34.482 -42.194   8.051  1.00 48.57      B    C  
ATOM   4759  CZ  TYR B 354      35.108 -43.141   7.214  1.00 46.93      B    C  
ATOM   4760  OH  TYR B 354      34.625 -43.366   5.946  1.00 42.57      B    O  
ATOM   4761  N   GLY B 355      35.447 -45.562  11.644  1.00 73.24      B    N  
ATOM   4762  CA  GLY B 355      35.574 -47.018  11.575  1.00 71.77      B    C  
ATOM   4763  C   GLY B 355      35.107 -47.762  12.832  1.00 74.64      B    C  
ATOM   4764  O   GLY B 355      34.877 -48.969  12.778  1.00 67.11      B    O  
ATOM   4765  N   ASN B 356      34.892 -47.058  13.945  1.00 77.28      B    N  
ATOM   4766  CA  ASN B 356      34.361 -47.629  15.178  1.00 78.07      B    C  
ATOM   4767  C   ASN B 356      32.842 -47.424  15.308  1.00 80.69      B    C  
ATOM   4768  O   ASN B 356      32.219 -46.642  14.594  1.00 73.88      B    O  
ATOM   4769  CB  ASN B 356      35.148 -47.071  16.379  1.00 71.91      B    C  
ATOM   4770  CG  ASN B 356      36.579 -47.578  16.421  1.00 66.72      B    C  
ATOM   4771  ND2 ASN B 356      37.485 -46.814  17.000  1.00 59.41      B    N  
ATOM   4772  OD1 ASN B 356      36.886 -48.661  15.982  1.00 59.65      B    O  
ATOM   4773  N   GLN B 357      32.244 -48.133  16.275  1.00 79.27      B    N  
ATOM   4774  CA  GLN B 357      30.830 -47.933  16.582  1.00 80.13      B    C  
ATOM   4775  C   GLN B 357      30.582 -46.565  17.212  1.00 83.32      B    C  
ATOM   4776  O   GLN B 357      31.401 -46.032  17.953  1.00 77.73      B    O  
ATOM   4777  CB  GLN B 357      30.298 -49.042  17.500  1.00 75.35      B    C  
ATOM   4778  CG  GLN B 357      30.063 -50.352  16.727  1.00 66.60      B    C  
ATOM   4779  CD  GLN B 357      29.366 -51.422  17.569  1.00 58.29      B    C  
ATOM   4780  NE2 GLN B 357      28.923 -52.499  16.969  1.00 49.28      B    N  
ATOM   4781  OE1 GLN B 357      29.191 -51.306  18.771  1.00 52.34      B    O  
ATOM   4782  N   LYS B 358      29.375 -46.028  16.966  1.00 81.39      B    N  
ATOM   4783  CA  LYS B 358      28.871 -44.829  17.622  1.00 81.04      B    C  
ATOM   4784  C   LYS B 358      28.656 -45.111  19.114  1.00 81.10      B    C  
ATOM   4785  O   LYS B 358      27.945 -46.052  19.472  1.00 78.26      B    O  
ATOM   4786  CB  LYS B 358      27.573 -44.353  16.937  1.00 79.67      B    C  
ATOM   4787  CG  LYS B 358      27.838 -43.868  15.507  1.00 79.68      B    C  
ATOM   4788  CD  LYS B 358      26.559 -43.456  14.762  1.00 79.14      B    C  
ATOM   4789  CE  LYS B 358      26.951 -42.982  13.346  1.00 77.14      B    C  
ATOM   4790  NZ  LYS B 358      25.793 -42.620  12.513  1.00 72.86      B    N1+
ATOM   4791  N   VAL B 359      29.276 -44.304  19.979  1.00 84.71      B    N  
ATOM   4792  CA  VAL B 359      29.240 -44.432  21.444  1.00 81.25      B    C  
ATOM   4793  C   VAL B 359      28.854 -43.101  22.093  1.00 79.76      B    C  
ATOM   4794  O   VAL B 359      28.660 -42.106  21.401  1.00 71.05      B    O  
ATOM   4795  CB  VAL B 359      30.574 -44.979  21.996  1.00 78.53      B    C  
ATOM   4796  CG1 VAL B 359      30.842 -46.397  21.492  1.00 69.93      B    C  
ATOM   4797  CG2 VAL B 359      31.770 -44.096  21.651  1.00 70.65      B    C  
ATOM   4798  N   SER B 360      28.730 -43.058  23.417  1.00 78.46      B    N  
ATOM   4799  CA  SER B 360      28.490 -41.830  24.190  1.00 75.13      B    C  
ATOM   4800  C   SER B 360      27.227 -41.069  23.762  1.00 78.51      B    C  
ATOM   4801  O   SER B 360      27.266 -39.870  23.501  1.00 71.35      B    O  
ATOM   4802  CB  SER B 360      29.736 -40.928  24.178  1.00 67.92      B    C  
ATOM   4803  OG  SER B 360      30.861 -41.635  24.664  1.00 62.83      B    O  
ATOM   4804  N   ALA B 361      26.087 -41.750  23.718  1.00 79.69      B    N  
ATOM   4805  CA  ALA B 361      24.794 -41.189  23.332  1.00 78.36      B    C  
ATOM   4806  C   ALA B 361      24.186 -40.286  24.434  1.00 81.52      B    C  
ATOM   4807  O   ALA B 361      23.171 -40.626  25.044  1.00 74.52      B    O  
ATOM   4808  CB  ALA B 361      23.871 -42.345  22.916  1.00 72.35      B    C  
ATOM   4809  N   HIS B 362      24.832 -39.151  24.710  1.00 85.11      B    N  
ATOM   4810  CA  HIS B 362      24.448 -38.189  25.745  1.00 83.93      B    C  
ATOM   4811  C   HIS B 362      24.284 -36.754  25.215  1.00 86.30      B    C  
ATOM   4812  O   HIS B 362      24.287 -35.797  25.985  1.00 80.64      B    O  
ATOM   4813  CB  HIS B 362      25.436 -38.283  26.916  1.00 78.78      B    C  
ATOM   4814  CG  HIS B 362      26.836 -37.909  26.533  1.00 73.64      B    C  
ATOM   4815  CD2 HIS B 362      27.427 -36.683  26.707  1.00 62.70      B    C  
ATOM   4816  ND1 HIS B 362      27.784 -38.737  25.962  1.00 64.86      B    N  
ATOM   4817  CE1 HIS B 362      28.912 -38.038  25.801  1.00 58.93      B    C  
ATOM   4818  NE2 HIS B 362      28.730 -36.786  26.238  1.00 60.67      B    N  
ATOM   4819  N   HIS B 363      24.069 -36.601  23.915  1.00 88.56      B    N  
ATOM   4820  CA  HIS B 363      23.816 -35.333  23.224  1.00 88.57      B    C  
ATOM   4821  C   HIS B 363      22.419 -35.325  22.574  1.00 89.34      B    C  
ATOM   4822  O   HIS B 363      22.303 -35.391  21.351  1.00 85.85      B    O  
ATOM   4823  CB  HIS B 363      24.946 -35.081  22.214  1.00 87.11      B    C  
ATOM   4824  CG  HIS B 363      26.284 -34.904  22.860  1.00 88.20      B    C  
ATOM   4825  CD2 HIS B 363      27.371 -35.738  22.735  1.00 80.34      B    C  
ATOM   4826  ND1 HIS B 363      26.651 -33.885  23.712  1.00 79.95      B    N  
ATOM   4827  CE1 HIS B 363      27.915 -34.104  24.085  1.00 81.43      B    C  
ATOM   4828  NE2 HIS B 363      28.387 -35.215  23.509  1.00 82.98      B    N  
ATOM   4829  N   PRO B 364      21.332 -35.273  23.370  1.00 89.91      B    N  
ATOM   4830  CA  PRO B 364      19.998 -35.203  22.807  1.00 89.57      B    C  
ATOM   4831  C   PRO B 364      19.764 -33.835  22.150  1.00 90.79      B    C  
ATOM   4832  O   PRO B 364      20.037 -32.794  22.744  1.00 87.70      B    O  
ATOM   4833  CB  PRO B 364      19.049 -35.441  23.986  1.00 86.93      B    C  
ATOM   4834  CG  PRO B 364      19.849 -34.920  25.183  1.00 85.65      B    C  
ATOM   4835  CD  PRO B 364      21.294 -35.255  24.811  1.00 89.22      B    C  
ATOM   4836  N   TRP B 365      19.193 -33.846  20.945  1.00 91.62      B    N  
ATOM   4837  CA  TRP B 365      18.709 -32.652  20.263  1.00 92.73      B    C  
ATOM   4838  C   TRP B 365      17.473 -32.989  19.437  1.00 92.42      B    C  
ATOM   4839  O   TRP B 365      17.453 -33.976  18.707  1.00 88.93      B    O  
ATOM   4840  CB  TRP B 365      19.824 -32.050  19.401  1.00 92.25      B    C  
ATOM   4841  CG  TRP B 365      19.470 -30.736  18.773  1.00 93.92      B    C  
ATOM   4842  CD1 TRP B 365      19.011 -29.652  19.428  1.00 91.07      B    C  
ATOM   4843  CD2 TRP B 365      19.544 -30.358  17.358  1.00 93.89      B    C  
ATOM   4844  CE2 TRP B 365      19.115 -29.011  17.250  1.00 93.92      B    C  
ATOM   4845  CE3 TRP B 365      19.945 -31.024  16.189  1.00 92.88      B    C  
ATOM   4846  NE1 TRP B 365      18.790 -28.618  18.520  1.00 91.50      B    N  
ATOM   4847  CZ2 TRP B 365      19.082 -28.335  16.006  1.00 93.75      B    C  
ATOM   4848  CZ3 TRP B 365      19.907 -30.351  14.956  1.00 90.77      B    C  
ATOM   4849  CH2 TRP B 365      19.477 -29.025  14.865  1.00 91.39      B    C  
ATOM   4850  N   GLN B 366      16.417 -32.179  19.576  1.00 92.35      B    N  
ATOM   4851  CA  GLN B 366      15.139 -32.429  18.897  1.00 90.86      B    C  
ATOM   4852  C   GLN B 366      15.208 -32.203  17.378  1.00 91.97      B    C  
ATOM   4853  O   GLN B 366      14.345 -32.674  16.657  1.00 86.61      B    O  
ATOM   4854  CB  GLN B 366      14.040 -31.562  19.533  1.00 87.27      B    C  
ATOM   4855  CG  GLN B 366      13.763 -31.972  20.986  1.00 78.65      B    C  
ATOM   4856  CD  GLN B 366      12.619 -31.166  21.631  1.00 75.64      B    C  
ATOM   4857  NE2 GLN B 366      12.243 -31.480  22.843  1.00 65.15      B    N  
ATOM   4858  OE1 GLN B 366      12.048 -30.268  21.066  1.00 68.12      B    O  
ATOM   4859  N   GLY B 367      16.236 -31.508  16.905  1.00 91.26      B    N  
ATOM   4860  CA  GLY B 367      16.360 -31.076  15.522  1.00 92.30      B    C  
ATOM   4861  C   GLY B 367      15.895 -29.639  15.311  1.00 94.18      B    C  
ATOM   4862  O   GLY B 367      15.723 -28.871  16.261  1.00 90.59      B    O  
ATOM   4863  N   ILE B 368      15.703 -29.277  14.058  1.00 93.45      B    N  
ATOM   4864  CA  ILE B 368      15.183 -27.965  13.659  1.00 93.68      B    C  
ATOM   4865  C   ILE B 368      13.742 -27.829  14.157  1.00 93.81      B    C  
ATOM   4866  O   ILE B 368      12.891 -28.691  13.938  1.00 91.24      B    O  
ATOM   4867  CB  ILE B 368      15.325 -27.761  12.139  1.00 93.19      B    C  
ATOM   4868  CG1 ILE B 368      16.831 -27.634  11.794  1.00 91.10      B    C  
ATOM   4869  CG2 ILE B 368      14.556 -26.517  11.656  1.00 90.99      B    C  
ATOM   4870  CD1 ILE B 368      17.146 -27.695  10.293  1.00 83.31      B    C  
ATOM   4871  N   THR B 369      13.482 -26.732  14.847  1.00 94.82      B    N  
ATOM   4872  CA  THR B 369      12.194 -26.421  15.463  1.00 94.40      B    C  
ATOM   4873  C   THR B 369      11.294 -25.626  14.507  1.00 94.81      B    C  
ATOM   4874  O   THR B 369      11.787 -25.088  13.511  1.00 92.82      B    O  
ATOM   4875  CB  THR B 369      12.398 -25.689  16.798  1.00 92.72      B    C  
ATOM   4876  CG2 THR B 369      13.102 -26.578  17.818  1.00 85.42      B    C  
ATOM   4877  OG1 THR B 369      13.183 -24.529  16.639  1.00 86.26      B    O  
ATOM   4878  N   PRO B 370       9.985 -25.539  14.773  1.00 94.43      B    N  
ATOM   4879  CA  PRO B 370       9.067 -24.821  13.900  1.00 93.71      B    C  
ATOM   4880  C   PRO B 370       9.401 -23.328  13.770  1.00 94.77      B    C  
ATOM   4881  O   PRO B 370       9.837 -22.676  14.719  1.00 93.34      B    O  
ATOM   4882  CB  PRO B 370       7.671 -25.025  14.489  1.00 91.67      B    C  
ATOM   4883  CG  PRO B 370       7.815 -26.277  15.344  1.00 91.87      B    C  
ATOM   4884  CD  PRO B 370       9.246 -26.207  15.832  1.00 94.29      B    C  
ATOM   4885  N   PHE B 371       9.140 -22.795  12.589  1.00 95.75      B    N  
ATOM   4886  CA  PHE B 371       9.186 -21.366  12.282  1.00 95.29      B    C  
ATOM   4887  C   PHE B 371       8.230 -21.071  11.128  1.00 95.00      B    C  
ATOM   4888  O   PHE B 371       7.814 -21.977  10.410  1.00 91.91      B    O  
ATOM   4889  CB  PHE B 371      10.627 -20.951  11.936  1.00 93.96      B    C  
ATOM   4890  CG  PHE B 371      11.155 -21.543  10.645  1.00 95.40      B    C  
ATOM   4891  CD1 PHE B 371      11.667 -22.860  10.625  1.00 93.57      B    C  
ATOM   4892  CD2 PHE B 371      11.132 -20.803   9.460  1.00 93.48      B    C  
ATOM   4893  CE1 PHE B 371      12.131 -23.419   9.430  1.00 92.45      B    C  
ATOM   4894  CE2 PHE B 371      11.603 -21.361   8.260  1.00 92.57      B    C  
ATOM   4895  CZ  PHE B 371      12.103 -22.670   8.243  1.00 93.11      B    C  
ATOM   4896  N   VAL B 372       7.871 -19.815  10.938  1.00 93.58      B    N  
ATOM   4897  CA  VAL B 372       6.973 -19.405   9.855  1.00 92.75      B    C  
ATOM   4898  C   VAL B 372       7.784 -19.001   8.633  1.00 92.16      B    C  
ATOM   4899  O   VAL B 372       8.712 -18.198   8.732  1.00 89.95      B    O  
ATOM   4900  CB  VAL B 372       6.009 -18.290  10.296  1.00 92.21      B    C  
ATOM   4901  CG1 VAL B 372       5.004 -17.965   9.189  1.00 89.72      B    C  
ATOM   4902  CG2 VAL B 372       5.214 -18.707  11.542  1.00 90.57      B    C  
ATOM   4903  N   THR B 373       7.415 -19.541   7.471  1.00 91.93      B    N  
ATOM   4904  CA  THR B 373       7.947 -19.144   6.169  1.00 90.37      B    C  
ATOM   4905  C   THR B 373       6.821 -18.811   5.198  1.00 89.49      B    C  
ATOM   4906  O   THR B 373       5.658 -19.119   5.461  1.00 84.76      B    O  
ATOM   4907  CB  THR B 373       8.921 -20.202   5.624  1.00 88.05      B    C  
ATOM   4908  CG2 THR B 373       8.251 -21.500   5.179  1.00 77.42      B    C  
ATOM   4909  OG1 THR B 373       9.618 -19.661   4.526  1.00 77.00      B    O  
ATOM   4910  N   SER B 374       7.150 -18.135   4.100  1.00 87.03      B    N  
ATOM   4911  CA  SER B 374       6.205 -17.709   3.073  1.00 85.21      B    C  
ATOM   4912  C   SER B 374       6.123 -18.712   1.921  1.00 83.37      B    C  
ATOM   4913  O   SER B 374       7.108 -19.365   1.584  1.00 78.04      B    O  
ATOM   4914  CB  SER B 374       6.592 -16.336   2.522  1.00 84.04      B    C  
ATOM   4915  OG  SER B 374       7.914 -16.339   2.040  1.00 74.90      B    O  
ATOM   4916  N   ASP B 375       4.965 -18.763   1.269  1.00 80.16      B    N  
ATOM   4917  CA  ASP B 375       4.773 -19.366  -0.045  1.00 77.83      B    C  
ATOM   4918  C   ASP B 375       4.379 -18.265  -1.033  1.00 77.38      B    C  
ATOM   4919  O   ASP B 375       3.221 -17.859  -1.138  1.00 70.01      B    O  
ATOM   4920  CB  ASP B 375       3.722 -20.482   0.031  1.00 73.02      B    C  
ATOM   4921  CG  ASP B 375       3.507 -21.195  -1.315  1.00 67.35      B    C  
ATOM   4922  OD1 ASP B 375       4.149 -20.811  -2.311  1.00 59.79      B    O  
ATOM   4923  OD2 ASP B 375       2.695 -22.142  -1.352  1.00 61.56      B    O1-
ATOM   4924  N   THR B 376       5.365 -17.750  -1.745  1.00 70.53      B    N  
ATOM   4925  CA  THR B 376       5.188 -16.728  -2.775  1.00 67.86      B    C  
ATOM   4926  C   THR B 376       5.125 -17.370  -4.153  1.00 67.45      B    C  
ATOM   4927  O   THR B 376       5.964 -17.149  -5.022  1.00 60.66      B    O  
ATOM   4928  CB  THR B 376       6.255 -15.636  -2.667  1.00 62.89      B    C  
ATOM   4929  CG2 THR B 376       6.108 -14.875  -1.353  1.00 57.14      B    C  
ATOM   4930  OG1 THR B 376       7.545 -16.191  -2.697  1.00 57.79      B    O  
ATOM   4931  N   SER B 377       4.104 -18.197  -4.365  1.00 64.21      B    N  
ATOM   4932  CA  SER B 377       3.937 -19.009  -5.559  1.00 61.80      B    C  
ATOM   4933  C   SER B 377       4.026 -18.195  -6.858  1.00 62.16      B    C  
ATOM   4934  O   SER B 377       3.348 -17.194  -7.037  1.00 57.17      B    O  
ATOM   4935  CB  SER B 377       2.585 -19.713  -5.513  1.00 56.48      B    C  
ATOM   4936  OG  SER B 377       2.406 -20.516  -6.659  1.00 51.78      B    O  
ATOM   4937  N   PHE B 378       4.805 -18.729  -7.807  1.00 55.98      B    N  
ATOM   4938  CA  PHE B 378       4.869 -18.261  -9.187  1.00 54.33      B    C
[truncated: 335,035 more chars]
