# Supplementary material for: Tad pili with adaptable tips mediate contact-dependent killing during bacterial predation
Source: Nat Commun. 2025 May 13;16:4425. doi: 10.1038/s41467-025-58967-0 (PMC12075869; doi:10.1038/s41467-025-58967-0)
Supplement: Supplementary file 6 — Supplementary Data 5 [file 41467_2025_58967_MOESM6_ESM.zip › Supplementary Data 5/STAUR_1064_1065_1066.pdb]

ATOM      1  N   GLN A   1      25.651  66.251 -25.590  1.00 52.47      A    N  
ATOM      2  CA  GLN A   1      25.204  65.944 -24.219  1.00 58.74      A    C  
ATOM      3  C   GLN A   1      24.058  64.940 -24.219  1.00 59.99      A    C  
ATOM      4  O   GLN A   1      24.276  63.821 -23.762  1.00 55.31      A    O  
ATOM      5  CB  GLN A   1      24.887  67.238 -23.454  1.00 54.51      A    C  
ATOM      6  CG  GLN A   1      25.110  67.072 -21.942  1.00 50.05      A    C  
ATOM      7  CD  GLN A   1      25.054  68.415 -21.213  1.00 46.51      A    C  
ATOM      8  NE2 GLN A   1      25.211  68.439 -19.912  1.00 38.48      A    N  
ATOM      9  OE1 GLN A   1      24.872  69.464 -21.809  1.00 43.87      A    O  
ATOM     10  N   ALA A   2      22.937  65.264 -24.841  1.00 58.83      A    N  
ATOM     11  CA  ALA A   2      21.805  64.330 -24.956  1.00 61.95      A    C  
ATOM     12  C   ALA A   2      22.174  62.988 -25.611  1.00 63.63      A    C  
ATOM     13  O   ALA A   2      21.685  61.941 -25.196  1.00 59.90      A    O  
ATOM     14  CB  ALA A   2      20.701  65.032 -25.758  1.00 58.24      A    C  
ATOM     15  N   MET A   3      23.072  63.005 -26.593  1.00 62.25      A    N  
ATOM     16  CA  MET A   3      23.536  61.788 -27.269  1.00 64.54      A    C  
ATOM     17  C   MET A   3      24.417  60.914 -26.353  1.00 66.28      A    C  
ATOM     18  O   MET A   3      24.342  59.694 -26.421  1.00 63.19      A    O  
ATOM     19  CB  MET A   3      24.265  62.192 -28.545  1.00 61.12      A    C  
ATOM     20  CG  MET A   3      24.206  61.106 -29.626  1.00 55.63      A    C  
ATOM     21  SD  MET A   3      24.993  61.631 -31.171  1.00 50.70      A    S  
ATOM     22  CE  MET A   3      24.462  60.308 -32.274  1.00 44.77      A    C  
ATOM     23  N   VAL A   4      25.220  61.540 -25.470  1.00 60.25      A    N  
ATOM     24  CA  VAL A   4      26.049  60.848 -24.466  1.00 61.85      A    C  
ATOM     25  C   VAL A   4      25.176  60.309 -23.327  1.00 62.15      A    C  
ATOM     26  O   VAL A   4      25.348  59.163 -22.931  1.00 60.22      A    O  
ATOM     27  CB  VAL A   4      27.154  61.768 -23.922  1.00 60.14      A    C  
ATOM     28  CG1 VAL A   4      28.016  61.079 -22.868  1.00 54.10      A    C  
ATOM     29  CG2 VAL A   4      28.097  62.229 -25.049  1.00 55.63      A    C  
ATOM     30  N   GLU A   5      24.212  61.090 -22.856  1.00 67.17      A    N  
ATOM     31  CA  GLU A   5      23.216  60.619 -21.886  1.00 63.19      A    C  
ATOM     32  C   GLU A   5      22.392  59.459 -22.452  1.00 62.25      A    C  
ATOM     33  O   GLU A   5      22.220  58.454 -21.769  1.00 60.98      A    O  
ATOM     34  CB  GLU A   5      22.277  61.759 -21.475  1.00 59.36      A    C  
ATOM     35  CG  GLU A   5      22.889  62.649 -20.398  1.00 58.91      A    C  
ATOM     36  CD  GLU A   5      22.002  63.839 -20.023  1.00 52.97      A    C  
ATOM     37  OE1 GLU A   5      22.183  64.367 -18.898  1.00 48.95      A    O  
ATOM     38  OE2 GLU A   5      21.205  64.267 -20.884  1.00 49.73      A    O1-
ATOM     39  N   ALA A   6      21.956  59.547 -23.705  1.00 66.65      A    N  
ATOM     40  CA  ALA A   6      21.265  58.447 -24.363  1.00 66.42      A    C  
ATOM     41  C   ALA A   6      22.163  57.211 -24.509  1.00 67.83      A    C  
ATOM     42  O   ALA A   6      21.716  56.099 -24.254  1.00 65.07      A    O  
ATOM     43  CB  ALA A   6      20.737  58.926 -25.723  1.00 63.19      A    C  
ATOM     44  N   ALA A   7      23.453  57.386 -24.845  1.00 64.96      A    N  
ATOM     45  CA  ALA A   7      24.397  56.275 -24.960  1.00 65.54      A    C  
ATOM     46  C   ALA A   7      24.697  55.596 -23.613  1.00 66.96      A    C  
ATOM     47  O   ALA A   7      24.982  54.398 -23.593  1.00 65.15      A    O  
ATOM     48  CB  ALA A   7      25.689  56.786 -25.610  1.00 63.76      A    C  
ATOM     49  N   LEU A   8      24.620  56.314 -22.480  1.00 65.10      A    N  
ATOM     50  CA  LEU A   8      24.770  55.769 -21.133  1.00 66.37      A    C  
ATOM     51  C   LEU A   8      23.466  55.167 -20.594  1.00 68.44      A    C  
ATOM     52  O   LEU A   8      23.502  54.141 -19.923  1.00 66.91      A    O  
ATOM     53  CB  LEU A   8      25.283  56.881 -20.202  1.00 63.52      A    C  
ATOM     54  CG  LEU A   8      26.804  57.058 -20.271  1.00 58.47      A    C  
ATOM     55  CD1 LEU A   8      27.209  58.443 -19.762  1.00 53.27      A    C  
ATOM     56  CD2 LEU A   8      27.510  56.019 -19.398  1.00 53.81      A    C  
ATOM     57  N   THR A   9      22.327  55.785 -20.868  1.00 69.88      A    N  
ATOM     58  CA  THR A   9      21.022  55.345 -20.342  1.00 70.42      A    C  
ATOM     59  C   THR A   9      20.429  54.188 -21.136  1.00 73.23      A    C  
ATOM     60  O   THR A   9      19.786  53.332 -20.540  1.00 70.60      A    O  
ATOM     61  CB  THR A   9      20.003  56.486 -20.264  1.00 65.32      A    C  
ATOM     62  CG2 THR A   9      20.334  57.484 -19.162  1.00 57.07      A    C  
ATOM     63  OG1 THR A   9      19.941  57.189 -21.479  1.00 59.35      A    O  
ATOM     64  N   LEU A  10      20.673  54.102 -22.438  1.00 73.11      A    N  
ATOM     65  CA  LEU A  10      20.109  53.040 -23.275  1.00 74.00      A    C  
ATOM     66  C   LEU A  10      20.560  51.630 -22.826  1.00 76.83      A    C  
ATOM     67  O   LEU A  10      19.694  50.783 -22.612  1.00 74.21      A    O  
ATOM     68  CB  LEU A  10      20.408  53.307 -24.760  1.00 70.01      A    C  
ATOM     69  CG  LEU A  10      19.372  52.687 -25.709  1.00 64.00      A    C  
ATOM     70  CD1 LEU A  10      18.288  53.718 -26.041  1.00 58.04      A    C  
ATOM     71  CD2 LEU A  10      20.023  52.245 -27.004  1.00 56.64      A    C  
ATOM     72  N   PRO A  11      21.867  51.352 -22.608  1.00 78.15      A    N  
ATOM     73  CA  PRO A  11      22.328  50.055 -22.113  1.00 79.08      A    C  
ATOM     74  C   PRO A  11      21.761  49.721 -20.731  1.00 80.16      A    C  
ATOM     75  O   PRO A  11      21.367  48.589 -20.488  1.00 78.24      A    O  
ATOM     76  CB  PRO A  11      23.859  50.125 -22.068  1.00 76.63      A    C  
ATOM     77  CG  PRO A  11      24.204  51.265 -23.015  1.00 75.43      A    C  
ATOM     78  CD  PRO A  11      23.013  52.205 -22.863  1.00 78.30      A    C  
ATOM     79  N   LEU A  12      21.667  50.721 -19.853  1.00 78.82      A    N  
ATOM     80  CA  LEU A  12      21.099  50.565 -18.520  1.00 78.39      A    C  
ATOM     81  C   LEU A  12      19.614  50.202 -18.581  1.00 79.41      A    C  
ATOM     82  O   LEU A  12      19.185  49.288 -17.884  1.00 78.13      A    O  
ATOM     83  CB  LEU A  12      21.328  51.870 -17.728  1.00 75.72      A    C  
ATOM     84  CG  LEU A  12      22.316  51.684 -16.565  1.00 67.97      A    C  
ATOM     85  CD1 LEU A  12      23.224  52.902 -16.422  1.00 61.43      A    C  
ATOM     86  CD2 LEU A  12      21.557  51.489 -15.252  1.00 60.11      A    C  
ATOM     87  N   THR A  13      18.854  50.854 -19.444  1.00 79.68      A    N  
ATOM     88  CA  THR A  13      17.419  50.582 -19.611  1.00 79.59      A    C  
ATOM     89  C   THR A  13      17.186  49.205 -20.233  1.00 81.40      A    C  
ATOM     90  O   THR A  13      16.340  48.443 -19.768  1.00 79.57      A    O  
ATOM     91  CB  THR A  13      16.727  51.652 -20.472  1.00 75.80      A    C  
ATOM     92  CG2 THR A  13      15.220  51.672 -20.239  1.00 63.89      A    C  
ATOM     93  OG1 THR A  13      17.177  52.949 -20.178  1.00 65.81      A    O  
ATOM     94  N   VAL A  14      17.981  48.851 -21.251  1.00 82.46      A    N  
ATOM     95  CA  VAL A  14      17.922  47.525 -21.868  1.00 83.10      A    C  
ATOM     96  C   VAL A  14      18.311  46.441 -20.866  1.00 84.14      A    C  
ATOM     97  O   VAL A  14      17.630  45.416 -20.787  1.00 82.42      A    O  
ATOM     98  CB  VAL A  14      18.813  47.459 -23.122  1.00 81.58      A    C  
ATOM     99  CG1 VAL A  14      18.936  46.044 -23.696  1.00 73.98      A    C  
ATOM    100  CG2 VAL A  14      18.239  48.336 -24.238  1.00 74.57      A    C  
ATOM    101  N   PHE A  15      19.362  46.686 -20.059  1.00 83.21      A    N  
ATOM    102  CA  PHE A  15      19.742  45.774 -18.991  1.00 83.46      A    C  
ATOM    103  C   PHE A  15      18.643  45.637 -17.939  1.00 84.34      A    C  
ATOM    104  O   PHE A  15      18.374  44.521 -17.507  1.00 83.18      A    O  
ATOM    105  CB  PHE A  15      21.052  46.215 -18.340  1.00 81.72      A    C  
ATOM    106  CG  PHE A  15      21.459  45.315 -17.182  1.00 79.48      A    C  
ATOM    107  CD1 PHE A  15      21.353  45.767 -15.854  1.00 75.04      A    C  
ATOM    108  CD2 PHE A  15      21.825  43.989 -17.443  1.00 73.30      A    C  
ATOM    109  CE1 PHE A  15      21.633  44.895 -14.786  1.00 69.55      A    C  
ATOM    110  CE2 PHE A  15      22.103  43.111 -16.370  1.00 69.56      A    C  
ATOM    111  CZ  PHE A  15      22.008  43.561 -15.048  1.00 72.66      A    C  
ATOM    112  N   LEU A  16      17.986  46.720 -17.566  1.00 83.13      A    N  
ATOM    113  CA  LEU A  16      16.895  46.678 -16.595  1.00 82.34      A    C  
ATOM    114  C   LEU A  16      15.743  45.784 -17.084  1.00 83.60      A    C  
ATOM    115  O   LEU A  16      15.282  44.921 -16.348  1.00 82.08      A    O  
ATOM    116  CB  LEU A  16      16.415  48.111 -16.303  1.00 79.44      A    C  
ATOM    117  CG  LEU A  16      15.956  48.274 -14.839  1.00 72.71      A    C  
ATOM    118  CD1 LEU A  16      17.038  48.976 -14.016  1.00 66.63      A    C  
ATOM    119  CD2 LEU A  16      14.689  49.123 -14.755  1.00 65.51      A    C  
ATOM    120  N   ILE A  17      15.330  45.943 -18.335  1.00 85.46      A    N  
ATOM    121  CA  ILE A  17      14.236  45.154 -18.926  1.00 85.66      A    C  
ATOM    122  C   ILE A  17      14.643  43.684 -19.087  1.00 86.87      A    C  
ATOM    123  O   ILE A  17      13.963  42.786 -18.585  1.00 85.80      A    O  
ATOM    124  CB  ILE A  17      13.790  45.780 -20.276  1.00 83.88      A    C  
ATOM    125  CG1 ILE A  17      13.215  47.204 -20.064  1.00 78.95      A    C  
ATOM    126  CG2 ILE A  17      12.737  44.886 -20.965  1.00 76.92      A    C  
ATOM    127  CD1 ILE A  17      13.056  48.001 -21.369  1.00 69.84      A    C  
ATOM    128  N   LEU A  18      15.765  43.427 -19.759  1.00 88.25      A    N  
ATOM    129  CA  LEU A  18      16.220  42.061 -20.029  1.00 88.55      A    C  
ATOM    130  C   LEU A  18      16.687  41.342 -18.756  1.00 89.00      A    C  
ATOM    131  O   LEU A  18      16.448  40.148 -18.603  1.00 87.44      A    O  
ATOM    132  CB  LEU A  18      17.350  42.084 -21.072  1.00 87.73      A    C  
ATOM    133  CG  LEU A  18      16.940  42.549 -22.481  1.00 84.61      A    C  
ATOM    134  CD1 LEU A  18      18.183  42.555 -23.388  1.00 79.31      A    C  
ATOM    135  CD2 LEU A  18      15.902  41.630 -23.118  1.00 78.96      A    C  
ATOM    136  N   GLY A  19      17.310  42.064 -17.825  1.00 87.23      A    N  
ATOM    137  CA  GLY A  19      17.737  41.578 -16.521  1.00 86.55      A    C  
ATOM    138  C   GLY A  19      16.553  41.167 -15.662  1.00 88.18      A    C  
ATOM    139  O   GLY A  19      16.564  40.077 -15.101  1.00 86.22      A    O  
ATOM    140  N   THR A  20      15.500  41.981 -15.639  1.00 89.66      A    N  
ATOM    141  CA  THR A  20      14.257  41.632 -14.941  1.00 89.25      A    C  
ATOM    142  C   THR A  20      13.642  40.359 -15.511  1.00 90.01      A    C  
ATOM    143  O   THR A  20      13.292  39.454 -14.755  1.00 88.45      A    O  
ATOM    144  CB  THR A  20      13.235  42.772 -15.033  1.00 87.51      A    C  
ATOM    145  CG2 THR A  20      11.964  42.474 -14.243  1.00 75.49      A    C  
ATOM    146  OG1 THR A  20      13.771  43.955 -14.489  1.00 76.11      A    O  
ATOM    147  N   LEU A  21      13.570  40.231 -16.821  1.00 89.62      A    N  
ATOM    148  CA  LEU A  21      13.043  39.032 -17.470  1.00 89.67      A    C  
ATOM    149  C   LEU A  21      13.863  37.783 -17.095  1.00 90.52      A    C  
ATOM    150  O   LEU A  21      13.294  36.770 -16.692  1.00 89.08      A    O  
ATOM    151  CB  LEU A  21      13.029  39.250 -18.996  1.00 88.23      A    C  
ATOM    152  CG  LEU A  21      12.087  38.259 -19.712  1.00 79.77      A    C  
ATOM    153  CD1 LEU A  21      10.684  38.853 -19.835  1.00 74.06      A    C  
ATOM    154  CD2 LEU A  21      12.584  37.936 -21.109  1.00 73.71      A    C  
ATOM    155  N   GLN A  22      15.187  37.874 -17.177  1.00 91.77      A    N  
ATOM    156  CA  GLN A  22      16.095  36.779 -16.822  1.00 92.04      A    C  
ATOM    157  C   GLN A  22      15.987  36.398 -15.344  1.00 92.38      A    C  
ATOM    158  O   GLN A  22      16.020  35.213 -15.008  1.00 91.38      A    O  
ATOM    159  CB  GLN A  22      17.534  37.187 -17.192  1.00 91.45      A    C  
ATOM    160  CG  GLN A  22      18.554  36.057 -17.030  1.00 86.95      A    C  
ATOM    161  CD  GLN A  22      18.218  34.849 -17.912  1.00 87.29      A    C  
ATOM    162  NE2 GLN A  22      17.734  33.788 -17.335  1.00 74.30      A    N  
ATOM    163  OE1 GLN A  22      18.361  34.873 -19.125  1.00 77.17      A    O  
ATOM    164  N   PHE A  23      15.826  37.381 -14.477  1.00 89.90      A    N  
ATOM    165  CA  PHE A  23      15.733  37.191 -13.036  1.00 89.69      A    C  
ATOM    166  C   PHE A  23      14.437  36.497 -12.619  1.00 90.94      A    C  
ATOM    167  O   PHE A  23      14.469  35.545 -11.844  1.00 89.62      A    O  
ATOM    168  CB  PHE A  23      15.888  38.561 -12.380  1.00 87.30      A    C  
ATOM    169  CG  PHE A  23      16.025  38.449 -10.893  1.00 85.25      A    C  
ATOM    170  CD1 PHE A  23      14.939  38.779 -10.061  1.00 79.04      A    C  
ATOM    171  CD2 PHE A  23      17.236  37.994 -10.351  1.00 76.83      A    C  
ATOM    172  CE1 PHE A  23      15.089  38.672  -8.676  1.00 72.67      A    C  
ATOM    173  CE2 PHE A  23      17.375  37.887  -8.973  1.00 71.67      A    C  
ATOM    174  CZ  PHE A  23      16.311  38.228  -8.132  1.00 72.94      A    C  
ATOM    175  N   PHE A  24      13.294  36.897 -13.182  1.00 91.47      A    N  
ATOM    176  CA  PHE A  24      12.036  36.191 -12.917  1.00 91.99      A    C  
ATOM    177  C   PHE A  24      12.026  34.770 -13.490  1.00 92.49      A    C  
ATOM    178  O   PHE A  24      11.491  33.869 -12.850  1.00 90.93      A    O  
ATOM    179  CB  PHE A  24      10.850  37.020 -13.422  1.00 91.38      A    C  
ATOM    180  CG  PHE A  24      10.406  38.072 -12.434  1.00 90.38      A    C  
ATOM    181  CD1 PHE A  24       9.673  37.693 -11.296  1.00 85.96      A    C  
ATOM    182  CD2 PHE A  24      10.728  39.418 -12.627  1.00 85.48      A    C  
ATOM    183  CE1 PHE A  24       9.278  38.653 -10.352  1.00 83.36      A    C  
ATOM    184  CE2 PHE A  24      10.341  40.386 -11.690  1.00 83.34      A    C  
ATOM    185  CZ  PHE A  24       9.616  40.004 -10.552  1.00 84.64      A    C  
ATOM    186  N   LEU A  25      12.676  34.533 -14.631  1.00 92.75      A    N  
ATOM    187  CA  LEU A  25      12.882  33.171 -15.140  1.00 92.37      A    C  
ATOM    188  C   LEU A  25      13.741  32.338 -14.177  1.00 92.77      A    C  
ATOM    189  O   LEU A  25      13.459  31.161 -13.986  1.00 91.74      A    O  
ATOM    190  CB  LEU A  25      13.530  33.223 -16.532  1.00 91.85      A    C  
ATOM    191  CG  LEU A  25      12.594  33.701 -17.665  1.00 87.73      A    C  
ATOM    192  CD1 LEU A  25      13.414  33.928 -18.937  1.00 82.93      A    C  
ATOM    193  CD2 LEU A  25      11.512  32.664 -17.978  1.00 82.81      A    C  
ATOM    194  N   LEU A  26      14.744  32.940 -13.532  1.00 92.67      A    N  
ATOM    195  CA  LEU A  26      15.563  32.287 -12.516  1.00 92.42      A    C  
ATOM    196  C   LEU A  26      14.739  31.903 -11.276  1.00 92.88      A    C  
ATOM    197  O   LEU A  26      14.855  30.789 -10.783  1.00 91.34      A    O  
ATOM    198  CB  LEU A  26      16.730  33.233 -12.144  1.00 91.19      A    C  
ATOM    199  CG  LEU A  26      17.854  32.526 -11.363  1.00 86.67      A    C  
ATOM    200  CD1 LEU A  26      18.889  31.955 -12.321  1.00 80.15      A    C  
ATOM    201  CD2 LEU A  26      18.555  33.508 -10.436  1.00 78.55      A    C  
ATOM    202  N   LEU A  27      13.861  32.790 -10.793  1.00 92.80      A    N  
ATOM    203  CA  LEU A  27      12.967  32.517  -9.661  1.00 92.68      A    C  
ATOM    204  C   LEU A  27      11.970  31.385  -9.968  1.00 93.21      A    C  
ATOM    205  O   LEU A  27      11.770  30.497  -9.140  1.00 92.55      A    O  
ATOM    206  CB  LEU A  27      12.218  33.806  -9.277  1.00 91.85      A    C  
ATOM    207  CG  LEU A  27      13.096  34.901  -8.629  1.00 86.87      A    C  
ATOM    208  CD1 LEU A  27      12.270  36.175  -8.469  1.00 82.71      A    C  
ATOM    209  CD2 LEU A  27      13.620  34.482  -7.255  1.00 81.77      A    C  
ATOM    210  N   GLN A  28      11.396  31.374 -11.168  1.00 93.21      A    N  
ATOM    211  CA  GLN A  28      10.535  30.278 -11.622  1.00 92.83      A    C  
ATOM    212  C   GLN A  28      11.307  28.955 -11.730  1.00 93.66      A    C  
ATOM    213  O   GLN A  28      10.805  27.907 -11.321  1.00 92.72      A    O  
ATOM    214  CB  GLN A  28       9.913  30.632 -12.980  1.00 91.63      A    C  
ATOM    215  CG  GLN A  28       8.868  31.748 -12.871  1.00 87.72      A    C  
ATOM    216  CD  GLN A  28       8.365  32.239 -14.234  1.00 86.02      A    C  
ATOM    217  NE2 GLN A  28       7.729  33.373 -14.274  1.00 75.33      A    N  
ATOM    218  OE1 GLN A  28       8.545  31.616 -15.272  1.00 77.91      A    O  
ATOM    219  N   ALA A  29      12.541  28.996 -12.222  1.00 94.21      A    N  
ATOM    220  CA  ALA A  29      13.402  27.826 -12.286  1.00 94.46      A    C  
ATOM    221  C   ALA A  29      13.769  27.301 -10.892  1.00 94.88      A    C  
ATOM    222  O   ALA A  29      13.862  26.089 -10.712  1.00 93.47      A    O  
ATOM    223  CB  ALA A  29      14.638  28.165 -13.114  1.00 93.86      A    C  
ATOM    224  N   ARG A  30      13.906  28.176  -9.888  1.00 95.16      A    N  
ATOM    225  CA  ARG A  30      14.124  27.760  -8.498  1.00 94.69      A    C  
ATOM    226  C   ARG A  30      12.941  26.973  -7.949  1.00 95.09      A    C  
ATOM    227  O   ARG A  30      13.145  25.908  -7.375  1.00 93.60      A    O  
ATOM    228  CB  ARG A  30      14.471  28.983  -7.642  1.00 93.10      A    C  
ATOM    229  CG  ARG A  30      14.916  28.538  -6.242  1.00 86.49      A    C  
ATOM    230  CD  ARG A  30      15.572  29.692  -5.489  1.00 81.57      A    C  
ATOM    231  NE  ARG A  30      16.035  29.230  -4.174  1.00 77.70      A    N  
ATOM    232  CZ  ARG A  30      16.895  29.846  -3.382  1.00 72.21      A    C  
ATOM    233  NH1 ARG A  30      17.436  31.000  -3.693  1.00 64.40      A    N1+
ATOM    234  NH2 ARG A  30      17.230  29.298  -2.256  1.00 67.96      A    N  
ATOM    235  N   LEU A  31      11.713  27.425  -8.190  1.00 94.53      A    N  
ATOM    236  CA  LEU A  31      10.498  26.681  -7.837  1.00 94.76      A    C  
ATOM    237  C   LEU A  31      10.442  25.306  -8.508  1.00 95.00      A    C  
ATOM    238  O   LEU A  31      10.134  24.313  -7.862  1.00 93.80      A    O  
ATOM    239  CB  LEU A  31       9.263  27.517  -8.240  1.00 93.86      A    C  
ATOM    240  CG  LEU A  31       8.996  28.703  -7.305  1.00 88.80      A    C  
ATOM    241  CD1 LEU A  31       8.098  29.732  -8.000  1.00 84.30      A    C  
ATOM    242  CD2 LEU A  31       8.292  28.227  -6.031  1.00 84.19      A    C  
ATOM    243  N   LEU A  32      10.795  25.227  -9.791  1.00 95.07      A    N  
ATOM    244  CA  LEU A  32      10.909  23.949 -10.491  1.00 95.02      A    C  
ATOM    245  C   LEU A  32      11.997  23.052  -9.908  1.00 95.44      A    C  
ATOM    246  O   LEU A  32      11.835  21.840  -9.921  1.00 94.26      A    O  
ATOM    247  CB  LEU A  32      11.176  24.184 -11.988  1.00 93.70      A    C  
ATOM    248  CG  LEU A  32       9.903  24.443 -12.812  1.00 88.31      A    C  
ATOM    249  CD1 LEU A  32      10.312  24.878 -14.224  1.00 84.15      A    C  
ATOM    250  CD2 LEU A  32       9.042  23.176 -12.939  1.00 82.97      A    C  
ATOM    251  N   THR A  33      13.091  23.625  -9.395  1.00 95.67      A    N  
ATOM    252  CA  THR A  33      14.195  22.868  -8.795  1.00 95.86      A    C  
ATOM    253  C   THR A  33      13.760  22.201  -7.486  1.00 95.82      A    C  
ATOM    254  O   THR A  33      14.063  21.027  -7.292  1.00 94.78      A    O  
ATOM    255  CB  THR A  33      15.437  23.743  -8.577  1.00 95.36      A    C  
ATOM    256  CG2 THR A  33      16.665  22.916  -8.189  1.00 87.25      A    C  
ATOM    257  OG1 THR A  33      15.795  24.408  -9.771  1.00 85.92      A    O  
ATOM    258  N   GLU A  34      12.977  22.872  -6.649  1.00 96.18      A    N  
ATOM    259  CA  GLU A  34      12.364  22.273  -5.454  1.00 95.76      A    C  
ATOM    260  C   GLU A  34      11.441  21.101  -5.828  1.00 96.02      A    C  
ATOM    261  O   GLU A  34      11.529  20.002  -5.272  1.00 95.01      A    O  
ATOM    262  CB  GLU A  34      11.567  23.331  -4.672  1.00 94.91      A    C  
ATOM    263  CG  GLU A  34      12.405  24.475  -4.073  1.00 90.01      A    C  
ATOM    264  CD  GLU A  34      13.393  24.048  -2.981  1.00 87.51      A    C  
ATOM    265  OE1 GLU A  34      14.330  24.841  -2.710  1.00 79.55      A    O  
ATOM    266  OE2 GLU A  34      13.242  22.950  -2.413  1.00 79.72      A    O1-
ATOM    267  N   TYR A  35      10.608  21.294  -6.845  1.00 95.90      A    N  
ATOM    268  CA  TYR A  35       9.736  20.227  -7.346  1.00 95.84      A    C  
ATOM    269  C   TYR A  35      10.511  19.046  -7.940  1.00 96.24      A    C  
ATOM    270  O   TYR A  35      10.134  17.887  -7.759  1.00 95.62      A    O  
ATOM    271  CB  TYR A  35       8.772  20.812  -8.375  1.00 95.13      A    C  
ATOM    272  CG  TYR A  35       7.803  19.798  -8.933  1.00 94.54      A    C  
ATOM    273  CD1 TYR A  35       7.880  19.387 -10.285  1.00 92.01      A    C  
ATOM    274  CD2 TYR A  35       6.844  19.219  -8.082  1.00 92.17      A    C  
ATOM    275  CE1 TYR A  35       7.005  18.414 -10.774  1.00 91.24      A    C  
ATOM    276  CE2 TYR A  35       5.965  18.230  -8.562  1.00 90.73      A    C  
ATOM    277  CZ  TYR A  35       6.051  17.831  -9.916  1.00 91.45      A    C  
ATOM    278  OH  TYR A  35       5.189  16.857 -10.375  1.00 89.75      A    O  
ATOM    279  N   ALA A  36      11.615  19.326  -8.643  1.00 95.59      A    N  
ATOM    280  CA  ALA A  36      12.481  18.300  -9.205  1.00 95.97      A    C  
ATOM    281  C   ALA A  36      13.207  17.503  -8.120  1.00 96.43      A    C  
ATOM    282  O   ALA A  36      13.304  16.283  -8.240  1.00 95.58      A    O  
ATOM    283  CB  ALA A  36      13.462  18.961 -10.180  1.00 95.48      A    C  
ATOM    284  N   ALA A  37      13.653  18.146  -7.041  1.00 96.21      A    N  
ATOM    285  CA  ALA A  37      14.241  17.473  -5.881  1.00 96.44      A    C  
ATOM    286  C   ALA A  37      13.229  16.537  -5.214  1.00 96.78      A    C  
ATOM    287  O   ALA A  37      13.540  15.367  -5.002  1.00 95.50      A    O  
ATOM    288  CB  ALA A  37      14.775  18.528  -4.910  1.00 95.58      A    C  
ATOM    289  N   PHE A  38      11.999  17.005  -4.997  1.00 96.41      A    N  
ATOM    290  CA  PHE A  38      10.898  16.181  -4.493  1.00 96.61      A    C  
ATOM    291  C   PHE A  38      10.665  14.936  -5.363  1.00 96.85      A    C  
ATOM    292  O   PHE A  38      10.695  13.812  -4.860  1.00 96.14      A    O  
ATOM    293  CB  PHE A  38       9.632  17.041  -4.406  1.00 96.32      A    C  
ATOM    294  CG  PHE A  38       8.362  16.247  -4.191  1.00 96.33      A    C  
ATOM    295  CD1 PHE A  38       7.410  16.117  -5.225  1.00 93.87      A    C  
ATOM    296  CD2 PHE A  38       8.113  15.633  -2.958  1.00 94.17      A    C  
ATOM    297  CE1 PHE A  38       6.229  15.382  -5.013  1.00 93.35      A    C  
ATOM    298  CE2 PHE A  38       6.938  14.892  -2.741  1.00 93.42      A    C  
ATOM    299  CZ  PHE A  38       5.990  14.771  -3.767  1.00 93.98      A    C  
ATOM    300  N   ARG A  39      10.511  15.101  -6.670  1.00 96.64      A    N  
ATOM    301  CA  ARG A  39      10.313  13.972  -7.590  1.00 96.53      A    C  
ATOM    302  C   ARG A  39      11.494  13.007  -7.625  1.00 96.84      A    C  
ATOM    303  O   ARG A  39      11.277  11.805  -7.639  1.00 96.03      A    O  
ATOM    304  CB  ARG A  39      10.022  14.468  -9.008  1.00 95.48      A    C  
ATOM    305  CG  ARG A  39       8.532  14.716  -9.225  1.00 88.90      A    C  
ATOM    306  CD  ARG A  39       8.259  14.729 -10.725  1.00 85.79      A    C  
ATOM    307  NE  ARG A  39       6.813  14.814 -11.026  1.00 81.11      A    N  
ATOM    308  CZ  ARG A  39       6.264  14.633 -12.206  1.00 76.78      A    C  
ATOM    309  NH1 ARG A  39       6.973  14.417 -13.283  1.00 67.45      A    N1+
ATOM    310  NH2 ARG A  39       4.971  14.677 -12.334  1.00 71.22      A    N  
ATOM    311  N   ALA A  40      12.724  13.522  -7.653  1.00 96.51      A    N  
ATOM    312  CA  ALA A  40      13.921  12.697  -7.701  1.00 96.73      A    C  
ATOM    313  C   ALA A  40      14.059  11.834  -6.441  1.00 97.19      A    C  
ATOM    314  O   ALA A  40      14.233  10.625  -6.546  1.00 96.16      A    O  
ATOM    315  CB  ALA A  40      15.136  13.608  -7.912  1.00 96.24      A    C  
ATOM    316  N   VAL A  41      13.908  12.424  -5.254  1.00 97.26      A    N  
ATOM    317  CA  VAL A  41      14.018  11.700  -3.982  1.00 97.37      A    C  
ATOM    318  C   VAL A  41      12.897  10.684  -3.823  1.00 97.43      A    C  
ATOM    319  O   VAL A  41      13.161   9.535  -3.470  1.00 96.48      A    O  
ATOM    320  CB  VAL A  41      14.064  12.663  -2.792  1.00 96.63      A    C  
ATOM    321  CG1 VAL A  41      14.010  11.928  -1.450  1.00 93.39      A    C  
ATOM    322  CG2 VAL A  41      15.365  13.460  -2.831  1.00 93.48      A    C  
ATOM    323  N   ARG A  42      11.667  11.041  -4.176  1.00 97.13      A    N  
ATOM    324  CA  ARG A  42      10.550  10.103  -4.165  1.00 97.00      A    C  
ATOM    325  C   ARG A  42      10.790   8.912  -5.092  1.00 97.28      A    C  
ATOM    326  O   ARG A  42      10.617   7.774  -4.690  1.00 96.00      A    O  
ATOM    327  CB  ARG A  42       9.272  10.860  -4.524  1.00 95.80      A    C  
ATOM    328  CG  ARG A  42       8.083   9.917  -4.456  1.00 90.27      A    C  
ATOM    329  CD  ARG A  42       6.855  10.584  -5.036  1.00 87.99      A    C  
ATOM    330  NE  ARG A  42       5.927   9.531  -5.428  1.00 86.25      A    N  
ATOM    331  CZ  ARG A  42       4.752   9.703  -5.953  1.00 85.65      A    C  
ATOM    332  NH1 ARG A  42       4.234  10.880  -6.097  1.00 74.19      A    N1+
ATOM    333  NH2 ARG A  42       4.072   8.684  -6.346  1.00 79.72      A    N  
ATOM    334  N   THR A  43      11.253   9.169  -6.315  1.00 96.76      A    N  
ATOM    335  CA  THR A  43      11.580   8.109  -7.276  1.00 96.95      A    C  
ATOM    336  C   THR A  43      12.695   7.211  -6.747  1.00 97.06      A    C  
ATOM    337  O   THR A  43      12.596   5.991  -6.831  1.00 95.65      A    O  
ATOM    338  CB  THR A  43      11.980   8.698  -8.629  1.00 96.10      A    C  
ATOM    339  CG2 THR A  43      12.200   7.627  -9.692  1.00 87.72      A    C  
ATOM    340  OG1 THR A  43      10.971   9.548  -9.115  1.00 87.75      A    O  
ATOM    341  N   GLY A  44      13.726   7.784  -6.127  1.00 96.52      A    N  
ATOM    342  CA  GLY A  44      14.791   7.025  -5.477  1.00 96.41      A    C  
ATOM    343  C   GLY A  44      14.298   6.165  -4.314  1.00 96.87      A    C  
ATOM    344  O   GLY A  44      14.697   5.011  -4.194  1.00 95.43      A    O  
ATOM    345  N   SER A  45      13.372   6.686  -3.511  1.00 96.92      A    N  
ATOM    346  CA  SER A  45      12.771   5.966  -2.381  1.00 97.09      A    C  
ATOM    347  C   SER A  45      12.034   4.693  -2.815  1.00 96.92      A    C  
ATOM    348  O   SER A  45      12.134   3.667  -2.142  1.00 94.97      A    O  
ATOM    349  CB  SER A  45      11.812   6.902  -1.634  1.00 96.36      A    C  
ATOM    350  OG  SER A  45      11.138   6.223  -0.604  1.00 88.82      A    O  
ATOM    351  N   VAL A  46      11.345   4.728  -3.962  1.00 96.71      A    N  
ATOM    352  CA  VAL A  46      10.575   3.583  -4.478  1.00 96.54      A    C  
ATOM    353  C   VAL A  46      11.347   2.719  -5.491  1.00 96.35      A    C  
ATOM    354  O   VAL A  46      10.860   1.653  -5.869  1.00 93.04      A    O  
ATOM    355  CB  VAL A  46       9.213   4.018  -5.046  1.00 95.30      A    C  
ATOM    356  CG1 VAL A  46       8.394   4.762  -3.989  1.00 90.20      A    C  
ATOM    357  CG2 VAL A  46       9.332   4.889  -6.287  1.00 90.30      A    C  
ATOM    358  N   LYS A  47      12.540   3.137  -5.911  1.00 96.69      A    N  
ATOM    359  CA  LYS A  47      13.401   2.427  -6.884  1.00 96.48      A    C  
ATOM    360  C   LYS A  47      14.795   2.113  -6.336  1.00 96.52      A    C  
ATOM    361  O   LYS A  47      15.790   2.236  -7.056  1.00 93.97      A    O  
ATOM    362  CB  LYS A  47      13.450   3.167  -8.232  1.00 95.43      A    C  
ATOM    363  CG  LYS A  47      12.094   3.129  -8.950  1.00 92.92      A    C  
ATOM    364  CD  LYS A  47      12.238   3.408 -10.455  1.00 88.99      A    C  
ATOM    365  CE  LYS A  47      10.871   3.170 -11.094  1.00 86.37      A    C  
ATOM    366  NZ  LYS A  47      10.917   2.972 -12.561  1.00 81.20      A    N1+
ATOM    367  N   HIS A  48      14.891   1.708  -5.090  1.00 96.23      A    N  
ATOM    368  CA  HIS A  48      16.124   1.221  -4.464  1.00 96.23      A    C  
ATOM    369  C   HIS A  48      17.311   2.213  -4.484  1.00 96.05      A    C  
ATOM    370  O   HIS A  48      18.465   1.810  -4.354  1.00 92.56      A    O  
ATOM    371  CB  HIS A  48      16.503  -0.137  -5.068  1.00 95.54      A    C  
ATOM    372  CG  HIS A  48      15.385  -1.148  -5.045  1.00 96.07      A    C  
ATOM    373  CD2 HIS A  48      14.551  -1.491  -6.077  1.00 85.23      A    C  
ATOM    374  ND1 HIS A  48      15.001  -1.899  -3.960  1.00 85.16      A    N  
ATOM    375  CE1 HIS A  48      13.981  -2.665  -4.324  1.00 87.25      A    C  
ATOM    376  NE2 HIS A  48      13.671  -2.453  -5.606  1.00 89.35      A    N  
ATOM    377  N   GLY A  49      17.036   3.515  -4.651  1.00 94.88      A    N  
ATOM    378  CA  GLY A  49      18.055   4.555  -4.788  1.00 94.81      A    C  
ATOM    379  C   GLY A  49      18.691   4.640  -6.177  1.00 95.49      A    C  
ATOM    380  O   GLY A  49      19.790   5.178  -6.302  1.00 92.16      A    O  
ATOM    381  N   ASP A  50      18.034   4.134  -7.228  1.00 95.51      A    N  
ATOM    382  CA  ASP A  50      18.536   4.174  -8.612  1.00 95.86      A    C  
ATOM    383  C   ASP A  50      18.787   5.611  -9.095  1.00 96.39      A    C  
ATOM    384  O   ASP A  50      17.871   6.409  -9.291  1.00 95.01      A    O  
ATOM    385  CB  ASP A  50      17.570   3.426  -9.535  1.00 94.61      A    C  
ATOM    386  CG  ASP A  50      18.056   3.308 -10.984  1.00 94.08      A    C  
ATOM    387  OD1 ASP A  50      19.058   3.966 -11.345  1.00 87.74      A    O  
ATOM    388  OD2 ASP A  50      17.400   2.576 -11.749  1.00 87.15      A    O1-
ATOM    389  N   CYS A  51      20.066   5.931  -9.325  1.00 95.95      A    N  
ATOM    390  CA  CYS A  51      20.490   7.232  -9.824  1.00 96.24      A    C  
ATOM    391  C   CYS A  51      19.960   7.561 -11.221  1.00 96.73      A    C  
ATOM    392  O   CYS A  51      19.678   8.721 -11.493  1.00 94.89      A    O  
ATOM    393  CB  CYS A  51      22.023   7.268  -9.844  1.00 94.59      A    C  
ATOM    394  SG  CYS A  51      22.767   7.734  -8.261  1.00 90.87      A    S  
ATOM    395  N   GLU A  52      19.818   6.580 -12.110  1.00 95.92      A    N  
ATOM    396  CA  GLU A  52      19.305   6.821 -13.461  1.00 96.05      A    C  
ATOM    397  C   GLU A  52      17.828   7.227 -13.398  1.00 96.56      A    C  
ATOM    398  O   GLU A  52      17.440   8.243 -13.970  1.00 95.51      A    O  
ATOM    399  CB  GLU A  52      19.535   5.583 -14.344  1.00 95.08      A    C  
ATOM    400  CG  GLU A  52      19.311   5.906 -15.825  1.00 88.75      A    C  
ATOM    401  CD  GLU A  52      19.441   4.693 -16.770  1.00 86.68      A    C  
ATOM    402  OE1 GLU A  52      19.445   4.887 -18.009  1.00 77.27      A    O  
ATOM    403  OE2 GLU A  52      19.422   3.523 -16.321  1.00 79.66      A    O1-
ATOM    404  N   ALA A  53      17.024   6.500 -12.617  1.00 96.18      A    N  
ATOM    405  CA  ALA A  53      15.622   6.814 -12.399  1.00 96.43      A    C  
ATOM    406  C   ALA A  53      15.436   8.186 -11.738  1.00 96.71      A    C  
ATOM    407  O   ALA A  53      14.638   9.003 -12.219  1.00 95.18      A    O  
ATOM    408  CB  ALA A  53      15.002   5.694 -11.562  1.00 95.54      A    C  
ATOM    409  N   MET A  54      16.213   8.497 -10.699  1.00 96.45      A    N  
ATOM    410  CA  MET A  54      16.192   9.799 -10.032  1.00 96.42      A    C  
ATOM    411  C   MET A  54      16.549  10.939 -10.988  1.00 96.52      A    C  
ATOM    412  O   MET A  54      15.890  11.981 -10.999  1.00 95.41      A    O  
ATOM    413  CB  MET A  54      17.176   9.812  -8.857  1.00 95.88      A    C  
ATOM    414  CG  MET A  54      16.771   8.902  -7.696  1.00 94.08      A    C  
ATOM    415  SD  MET A  54      18.021   8.808  -6.385  1.00 92.96      A    S  
ATOM    416  CE  MET A  54      17.894  10.474  -5.680  1.00 84.50      A    C  
ATOM    417  N   THR A  55      17.571  10.744 -11.812  1.00 96.73      A    N  
ATOM    418  CA  THR A  55      18.038  11.736 -12.786  1.00 96.85      A    C  
ATOM    419  C   THR A  55      16.980  11.976 -13.860  1.00 96.80      A    C  
ATOM    420  O   THR A  55      16.666  13.129 -14.159  1.00 95.84      A    O  
ATOM    421  CB  THR A  55      19.371  11.307 -13.407  1.00 96.09      A    C  
ATOM    422  CG2 THR A  55      19.934  12.361 -14.354  1.00 87.73      A    C  
ATOM    423  OG1 THR A  55      20.332  11.136 -12.395  1.00 88.89      A    O  
ATOM    424  N   HIS A  56      16.367  10.918 -14.386  1.00 96.49      A    N  
ATOM    425  CA  HIS A  56      15.288  11.044 -15.364  1.00 96.40      A    C  
ATOM    426  C   HIS A  56      14.057  11.754 -14.790  1.00 96.05      A    C  
ATOM    427  O   HIS A  56      13.486  12.609 -15.459  1.00 94.71      A    O  
ATOM    428  CB  HIS A  56      14.900   9.650 -15.888  1.00 96.08      A    C  
ATOM    429  CG  HIS A  56      15.850   9.054 -16.886  1.00 96.41      A    C  
ATOM    430  CD2 HIS A  56      17.138   9.413 -17.167  1.00 88.62      A    C  
ATOM    431  ND1 HIS A  56      15.538   8.024 -17.746  1.00 88.18      A    N  
ATOM    432  CE1 HIS A  56      16.621   7.773 -18.510  1.00 89.68      A    C  
ATOM    433  NE2 HIS A  56      17.607   8.601 -18.186  1.00 91.35      A    N  
ATOM    434  N   ALA A  57      13.676  11.462 -13.545  1.00 96.09      A    N  
ATOM    435  CA  ALA A  57      12.582  12.152 -12.867  1.00 95.61      A    C  
ATOM    436  C   ALA A  57      12.861  13.657 -12.700  1.00 95.59      A    C  
ATOM    437  O   ALA A  57      11.996  14.485 -12.987  1.00 94.02      A    O  
ATOM    438  CB  ALA A  57      12.336  11.471 -11.515  1.00 95.20      A    C  
ATOM    439  N   ALA A  58      14.087  14.005 -12.300  1.00 96.28      A    N  
ATOM    440  CA  ALA A  58      14.516  15.394 -12.170  1.00 96.17      A    C  
ATOM    441  C   ALA A  58      14.504  16.126 -13.522  1.00 96.21      A    C  
ATOM    442  O   ALA A  58      13.913  17.196 -13.631  1.00 94.85      A    O  
ATOM    443  CB  ALA A  58      15.901  15.426 -11.524  1.00 95.58      A    C  
ATOM    444  N   ILE A  59      15.091  15.533 -14.573  1.00 96.15      A    N  
ATOM    445  CA  ILE A  59      15.121  16.115 -15.920  1.00 95.94      A    C  
ATOM    446  C   ILE A  59      13.705  16.362 -16.431  1.00 95.69      A    C  
ATOM    447  O   ILE A  59      13.400  17.477 -16.847  1.00 94.33      A    O  
ATOM    448  CB  ILE A  59      15.926  15.232 -16.894  1.00 95.35      A    C  
ATOM    449  CG1 ILE A  59      17.424  15.264 -16.527  1.00 91.54      A    C  
ATOM    450  CG2 ILE A  59      15.751  15.684 -18.355  1.00 91.86      A    C  
ATOM    451  CD1 ILE A  59      18.216  14.137 -17.182  1.00 84.26      A    C  
ATOM    452  N   ALA A  60      12.816  15.370 -16.338  1.00 94.97      A    N  
ATOM    453  CA  ALA A  60      11.433  15.516 -16.793  1.00 93.63      A    C  
ATOM    454  C   ALA A  60      10.691  16.650 -16.073  1.00 93.27      A    C  
ATOM    455  O   ALA A  60       9.911  17.375 -16.699  1.00 91.17      A    O  
ATOM    456  CB  ALA A  60      10.716  14.180 -16.610  1.00 92.50      A    C  
ATOM    457  N   ALA A  61      10.951  16.856 -14.785  1.00 93.46      A    N  
ATOM    458  CA  ALA A  61      10.375  17.964 -14.027  1.00 92.63      A    C  
ATOM    459  C   ALA A  61      10.947  19.334 -14.426  1.00 92.96      A    C  
ATOM    460  O   ALA A  61      10.242  20.337 -14.332  1.00 90.80      A    O  
ATOM    461  CB  ALA A  61      10.590  17.679 -12.537  1.00 91.95      A    C  
ATOM    462  N   LEU A  62      12.204  19.376 -14.884  1.00 94.40      A    N  
ATOM    463  CA  LEU A  62      12.921  20.613 -15.207  1.00 94.44      A    C  
ATOM    464  C   LEU A  62      12.817  21.039 -16.675  1.00 94.11      A    C  
ATOM    465  O   LEU A  62      13.061  22.209 -16.972  1.00 92.12      A    O  
ATOM    466  CB  LEU A  62      14.389  20.463 -14.788  1.00 94.02      A    C  
ATOM    467  CG  LEU A  62      14.585  20.407 -13.263  1.00 93.59      A    C  
ATOM    468  CD1 LEU A  62      16.030  20.015 -12.958  1.00 90.59      A    C  
ATOM    469  CD2 LEU A  62      14.308  21.760 -12.596  1.00 90.58      A    C  
ATOM    470  N   LEU A  63      12.418  20.147 -17.592  1.00 93.21      A    N  
ATOM    471  CA  LEU A  63      12.261  20.452 -19.022  1.00 92.69      A    C  
ATOM    472  C   LEU A  63      11.512  21.774 -19.305  1.00 92.15      A    C  
ATOM    473  O   LEU A  63      12.005  22.550 -20.130  1.00 89.91      A    O  
ATOM    474  CB  LEU A  63      11.568  19.295 -19.754  1.00 91.83      A    C  
ATOM    475  CG  LEU A  63      12.431  18.046 -20.015  1.00 90.55      A    C  
ATOM    476  CD1 LEU A  63      11.550  16.952 -20.617  1.00 86.91      A    C  
ATOM    477  CD2 LEU A  63      13.581  18.324 -20.977  1.00 86.37      A    C  
ATOM    478  N   PRO A  64      10.389  22.110 -18.611  1.00 91.66      A    N  
ATOM    479  CA  PRO A  64       9.683  23.368 -18.847  1.00 89.49      A    C  
ATOM    480  C   PRO A  64      10.512  24.628 -18.586  1.00 89.64      A    C  
ATOM    481  O   PRO A  64      10.190  25.683 -19.124  1.00 86.08      A    O  
ATOM    482  CB  PRO A  64       8.457  23.327 -17.927  1.00 87.49      A    C  
ATOM    483  CG  PRO A  64       8.238  21.846 -17.674  1.00 85.97      A    C  
ATOM    484  CD  PRO A  64       9.662  21.298 -17.661  1.00 89.76      A    C  
ATOM    485  N   ALA A  65      11.589  24.545 -17.800  1.00 89.56      A    N  
ATOM    486  CA  ALA A  65      12.437  25.693 -17.498  1.00 89.14      A    C  
ATOM    487  C   ALA A  65      13.317  26.141 -18.683  1.00 90.00      A    C  
ATOM    488  O   ALA A  65      13.713  27.309 -18.751  1.00 86.12      A    O  
ATOM    489  CB  ALA A  65      13.306  25.354 -16.284  1.00 87.98      A    C  
ATOM    490  N   PHE A  66      13.616  25.239 -19.631  1.00 91.48      A    N  
ATOM    491  CA  PHE A  66      14.547  25.537 -20.729  1.00 91.22      A    C  
ATOM    492  C   PHE A  66      14.094  25.061 -22.114  1.00 91.23      A    C  
ATOM    493  O   PHE A  66      14.682  25.479 -23.110  1.00 86.48      A    O  
ATOM    494  CB  PHE A  66      15.937  25.010 -20.364  1.00 89.97      A    C  
ATOM    495  CG  PHE A  66      16.012  23.510 -20.179  1.00 92.98      A    C  
ATOM    496  CD1 PHE A  66      15.863  22.948 -18.896  1.00 89.59      A    C  
ATOM    497  CD2 PHE A  66      16.264  22.679 -21.276  1.00 89.52      A    C  
ATOM    498  CE1 PHE A  66      15.960  21.562 -18.721  1.00 87.72      A    C  
ATOM    499  CE2 PHE A  66      16.361  21.293 -21.107  1.00 88.05      A    C  
ATOM    500  CZ  PHE A  66      16.210  20.728 -19.830  1.00 89.91      A    C  
ATOM    501  N   THR A  67      13.037  24.263 -22.206  1.00 89.21      A    N  
ATOM    502  CA  THR A  67      12.479  23.837 -23.491  1.00 88.64      A    C  
ATOM    503  C   THR A  67      10.949  23.887 -23.498  1.00 88.34      A    C  
ATOM    504  O   THR A  67      10.308  23.988 -22.452  1.00 82.94      A    O  
ATOM    505  CB  THR A  67      13.025  22.455 -23.878  1.00 86.43      A    C  
ATOM    506  CG2 THR A  67      12.483  21.308 -23.052  1.00 75.23      A    C  
ATOM    507  OG1 THR A  67      12.736  22.200 -25.229  1.00 73.29      A    O  
ATOM    508  N   ARG A  68      10.337  23.850 -24.681  1.00 85.89      A    N  
ATOM    509  CA  ARG A  68       8.880  23.803 -24.817  1.00 85.41      A    C  
ATOM    510  C   ARG A  68       8.360  22.383 -24.607  1.00 85.79      A    C  
ATOM    511  O   ARG A  68       8.767  21.472 -25.318  1.00 79.81      A    O  
ATOM    512  CB  ARG A  68       8.422  24.358 -26.170  1.00 80.36      A    C  
ATOM    513  CG  ARG A  68       8.313  25.887 -26.152  1.00 71.26      A    C  
ATOM    514  CD  ARG A  68       7.696  26.362 -27.464  1.00 66.99      A    C  
ATOM    515  NE  ARG A  68       7.401  27.802 -27.434  1.00 58.80      A    N  
ATOM    516  CZ  ARG A  68       6.819  28.489 -28.398  1.00 52.40      A    C  
ATOM    517  NH1 ARG A  68       6.467  27.925 -29.528  1.00 49.22      A    N1+
ATOM    518  NH2 ARG A  68       6.573  29.760 -28.244  1.00 46.33      A    N  
ATOM    519  N   THR A  69       7.405  22.247 -23.691  1.00 85.04      A    N  
ATOM    520  CA  THR A  69       6.728  20.984 -23.342  1.00 83.84      A    C  
ATOM    521  C   THR A  69       5.205  21.132 -23.424  1.00 83.21      A    C  
ATOM    522  O   THR A  69       4.468  20.589 -22.608  1.00 75.46      A    O  
ATOM    523  CB  THR A  69       7.157  20.501 -21.947  1.00 81.10      A    C  
ATOM    524  CG2 THR A  69       8.646  20.191 -21.884  1.00 73.75      A    C  
ATOM    525  OG1 THR A  69       6.888  21.501 -20.986  1.00 74.72      A    O  
ATOM    526  N   ASP A  70       4.737  21.921 -24.402  1.00 85.12      A    N  
ATOM    527  CA  ASP A  70       3.341  22.315 -24.582  1.00 82.69      A    C  
ATOM    528  C   ASP A  70       2.494  21.301 -25.365  1.00 83.60      A    C  
ATOM    529  O   ASP A  70       1.357  21.573 -25.731  1.00 76.24      A    O  
ATOM    530  CB  ASP A  70       3.296  23.744 -25.180  1.00 77.47      A    C  
ATOM    531  CG  ASP A  70       4.048  23.916 -26.509  1.00 71.48      A    C  
ATOM    532  OD1 ASP A  70       5.052  23.211 -26.770  1.00 61.76      A    O  
ATOM    533  OD2 ASP A  70       3.714  24.838 -27.275  1.00 65.66      A    O1-
ATOM    534  N   SER A  71       3.035  20.110 -25.629  1.00 82.78      A    N  
ATOM    535  CA  SER A  71       2.267  18.963 -26.117  1.00 83.96      A    C  
ATOM    536  C   SER A  71       2.929  17.650 -25.690  1.00 86.09      A    C  
ATOM    537  O   SER A  71       4.138  17.605 -25.450  1.00 82.45      A    O  
ATOM    538  CB  SER A  71       2.106  19.016 -27.640  1.00 80.57      A    C  
ATOM    539  OG  SER A  71       3.313  18.713 -28.324  1.00 74.53      A    O  
ATOM    540  N   ALA A  72       2.171  16.563 -25.664  1.00 85.53      A    N  
ATOM    541  CA  ALA A  72       2.693  15.231 -25.351  1.00 86.26      A    C  
ATOM    542  C   ALA A  72       3.873  14.839 -26.259  1.00 88.25      A    C  
ATOM    543  O   ALA A  72       4.900  14.364 -25.786  1.00 85.88      A    O  
ATOM    544  CB  ALA A  72       1.544  14.232 -25.480  1.00 83.29      A    C  
ATOM    545  N   ARG A  73       3.762  15.114 -27.566  1.00 88.53      A    N  
ATOM    546  CA  ARG A  73       4.827  14.825 -28.530  1.00 88.83      A    C  
ATOM    547  C   ARG A  73       6.082  15.647 -28.259  1.00 90.09      A    C  
ATOM    548  O   ARG A  73       7.180  15.090 -28.244  1.00 87.96      A    O  
ATOM    549  CB  ARG A  73       4.288  15.045 -29.951  1.00 87.04      A    C  
ATOM    550  CG  ARG A  73       5.346  14.668 -30.982  1.00 77.83      A    C  
ATOM    551  CD  ARG A  73       4.797  14.840 -32.394  1.00 74.86      A    C  
ATOM    552  NE  ARG A  73       5.871  14.629 -33.373  1.00 64.52      A    N  
ATOM    553  CZ  ARG A  73       5.756  14.538 -34.677  1.00 56.30      A    C  
ATOM    554  NH1 ARG A  73       4.598  14.625 -35.274  1.00 52.16      A    N1+
ATOM    555  NH2 ARG A  73       6.826  14.365 -35.389  1.00 50.58      A    N  
ATOM    556  N   ARG A  74       5.938  16.959 -28.008  1.00 87.98      A    N  
ATOM    557  CA  ARG A  74       7.080  17.825 -27.688  1.00 88.26      A    C  
ATOM    558  C   ARG A  74       7.737  17.440 -26.366  1.00 89.50      A    C  
ATOM    559  O   ARG A  74       8.958  17.515 -26.283  1.00 87.79      A    O  
ATOM    560  CB  ARG A  74       6.663  19.296 -27.640  1.00 86.44      A    C  
ATOM    561  CG  ARG A  74       6.477  19.887 -29.040  1.00 80.85      A    C  
ATOM    562  CD  ARG A  74       6.110  21.358 -28.907  1.00 78.36      A    C  
ATOM    563  NE  ARG A  74       5.860  21.970 -30.227  1.00 70.30      A    N  
ATOM    564  CZ  ARG A  74       5.261  23.135 -30.426  1.00 63.38      A    C  
ATOM    565  NH1 ARG A  74       4.885  23.897 -29.438  1.00 57.97      A    N1+
ATOM    566  NH2 ARG A  74       5.024  23.545 -31.622  1.00 55.92      A    N  
ATOM    567  N   LEU A  75       6.959  17.001 -25.384  1.00 90.13      A    N  
ATOM    568  CA  LEU A  75       7.496  16.491 -24.125  1.00 90.08      A    C  
ATOM    569  C   LEU A  75       8.374  15.256 -24.362  1.00 91.70      A    C  
ATOM    570  O   LEU A  75       9.504  15.219 -23.876  1.00 90.41      A    O  
ATOM    571  CB  LEU A  75       6.325  16.181 -23.174  1.00 89.07      A    C  
ATOM    572  CG  LEU A  75       6.764  15.626 -21.800  1.00 86.38      A    C  
ATOM    573  CD1 LEU A  75       7.489  16.680 -20.964  1.00 80.56      A    C  
ATOM    574  CD2 LEU A  75       5.543  15.158 -21.024  1.00 80.63      A    C  
ATOM    575  N   GLY A  76       7.911  14.293 -25.149  1.00 90.61      A    N  
ATOM    576  CA  GLY A  76       8.687  13.104 -25.506  1.00 91.35      A    C  
ATOM    577  C   GLY A  76       9.958  13.437 -26.294  1.00 92.87      A    C  
ATOM    578  O   GLY A  76      11.038  12.977 -25.942  1.00 91.25      A    O  
ATOM    579  N   GLU A  77       9.861  14.304 -27.308  1.00 92.77      A    N  
ATOM    580  CA  GLU A  77      11.020  14.751 -28.098  1.00 92.64      A    C  
ATOM    581  C   GLU A  77      12.035  15.534 -27.235  1.00 93.12      A    C  
ATOM    582  O   GLU A  77      13.243  15.332 -27.373  1.00 91.02      A    O  
ATOM    583  CB  GLU A  77      10.549  15.628 -29.280  1.00 91.44      A    C  
ATOM    584  CG  GLU A  77       9.856  14.829 -30.406  1.00 82.67      A    C  
ATOM    585  CD  GLU A  77       9.251  15.709 -31.527  1.00 78.60      A    C  
ATOM    586  OE1 GLU A  77       8.603  15.149 -32.453  1.00 69.64      A    O  
ATOM    587  OE2 GLU A  77       9.416  16.955 -31.480  1.00 73.54      A    O1-
ATOM    588  N   ALA A  78      11.545  16.380 -26.338  1.00 92.82      A    N  
ATOM    589  CA  ALA A  78      12.393  17.126 -25.423  1.00 92.86      A    C  
ATOM    590  C   ALA A  78      13.108  16.197 -24.438  1.00 94.09      A    C  
ATOM    591  O   ALA A  78      14.317  16.314 -24.267  1.00 92.16      A    O  
ATOM    592  CB  ALA A  78      11.541  18.164 -24.680  1.00 91.72      A    C  
ATOM    593  N   PHE A  79      12.397  15.236 -23.856  1.00 94.35      A    N  
ATOM    594  CA  PHE A  79      13.016  14.261 -22.956  1.00 94.94      A    C  
ATOM    595  C   PHE A  79      14.045  13.392 -23.691  1.00 95.53      A    C  
ATOM    596  O   PHE A  79      15.165  13.252 -23.212  1.00 94.93      A    O  
ATOM    597  CB  PHE A  79      11.952  13.406 -22.270  1.00 95.00      A    C  
ATOM    598  CG  PHE A  79      12.569  12.442 -21.281  1.00 95.95      A    C  
ATOM    599  CD1 PHE A  79      12.839  11.117 -21.655  1.00 94.00      A    C  
ATOM    600  CD2 PHE A  79      13.006  12.919 -20.036  1.00 94.13      A    C  
ATOM    601  CE1 PHE A  79      13.541  10.270 -20.799  1.00 93.60      A    C  
ATOM    602  CE2 PHE A  79      13.720  12.069 -19.163  1.00 93.65      A    C  
ATOM    603  CZ  PHE A  79      13.997  10.752 -19.555  1.00 94.32      A    C  
ATOM    604  N   TYR A  80      13.712  12.881 -24.866  1.00 93.73      A    N  
ATOM    605  CA  TYR A  80      14.625  12.059 -25.657  1.00 94.09      A    C  
ATOM    606  C   TYR A  80      15.942  12.780 -25.977  1.00 94.12      A    C  
ATOM    607  O   TYR A  80      17.007  12.163 -25.963  1.00 92.64      A    O  
ATOM    608  CB  TYR A  80      13.933  11.629 -26.951  1.00 94.19      A    C  
ATOM    609  CG  TYR A  80      14.769  10.670 -27.767  1.00 93.91      A    C  
ATOM    610  CD1 TYR A  80      15.580  11.129 -28.829  1.00 89.55      A    C  
ATOM    611  CD2 TYR A  80      14.773   9.292 -27.442  1.00 90.14      A    C  
ATOM    612  CE1 TYR A  80      16.382  10.241 -29.551  1.00 89.27      A    C  
ATOM    613  CE2 TYR A  80      15.570   8.395 -28.164  1.00 89.06      A    C  
ATOM    614  CZ  TYR A  80      16.378   8.875 -29.214  1.00 89.44      A    C  
ATOM    615  OH  TYR A  80      17.171   7.988 -29.911  1.00 88.27      A    O  
ATOM    616  N   ALA A  81      15.874  14.079 -26.237  1.00 94.41      A    N  
ATOM    617  CA  ALA A  81      17.058  14.883 -26.500  1.00 93.83      A    C  
ATOM    618  C   ALA A  81      17.948  15.070 -25.262  1.00 94.40      A    C  
ATOM    619  O   ALA A  81      19.147  15.293 -25.426  1.00 91.63      A    O  
ATOM    620  CB  ALA A  81      16.603  16.229 -27.072  1.00 92.50      A    C  
ATOM    621  N   HIS A  82      17.386  14.975 -24.061  1.00 94.22      A    N  
ATOM    622  CA  HIS A  82      18.059  15.296 -22.794  1.00 94.84      A    C  
ATOM    623  C   HIS A  82      18.161  14.098 -21.833  1.00 94.98      A    C  
ATOM    624  O   HIS A  82      18.650  14.263 -20.715  1.00 91.85      A    O  
ATOM    625  CB  HIS A  82      17.333  16.474 -22.142  1.00 94.12      A    C  
ATOM    626  CG  HIS A  82      17.308  17.711 -23.002  1.00 95.12      A    C  
ATOM    627  CD2 HIS A  82      18.326  18.609 -23.175  1.00 85.29      A    C  
ATOM    628  ND1 HIS A  82      16.244  18.134 -23.780  1.00 83.13      A    N  
ATOM    629  CE1 HIS A  82      16.611  19.256 -24.394  1.00 86.31      A    C  
ATOM    630  NE2 HIS A  82      17.866  19.577 -24.063  1.00 89.05      A    N  
ATOM    631  N   LYS A  83      17.753  12.893 -22.240  1.00 94.08      A    N  
ATOM    632  CA  LYS A  83      17.737  11.689 -21.390  1.00 93.59      A    C  
ATOM    633  C   LYS A  83      19.102  11.311 -20.808  1.00 93.67      A    C  
ATOM    634  O   LYS A  83      19.167  10.721 -19.739  1.00 90.81      A    O  
ATOM    635  CB  LYS A  83      17.127  10.506 -22.164  1.00 91.80      A    C  
ATOM    636  CG  LYS A  83      18.038  10.045 -23.308  1.00 88.69      A    C  
ATOM    637  CD  LYS A  83      17.446   8.842 -24.044  1.00 86.58      A    C  
ATOM    638  CE  LYS A  83      18.488   8.371 -25.053  1.00 78.29      A    C  
ATOM    639  NZ  LYS A  83      18.089   7.094 -25.682  1.00 71.45      A    N1+
ATOM    640  N   ASP A  84      20.190  11.691 -21.497  1.00 93.97      A    N  
ATOM    641  CA  ASP A  84      21.567  11.413 -21.067  1.00 93.22      A    C  
ATOM    642  C   ASP A  84      22.108  12.497 -20.103  1.00 93.49      A    C  
ATOM    643  O   ASP A  84      23.305  12.579 -19.858  1.00 87.86      A    O  
ATOM    644  CB  ASP A  84      22.465  11.216 -22.305  1.00 91.75      A    C  
ATOM    645  CG  ASP A  84      21.960  10.119 -23.258  1.00 88.26      A    C  
ATOM    646  OD1 ASP A  84      21.534   9.042 -22.776  1.00 79.50      A    O  
ATOM    647  OD2 ASP A  84      21.948  10.371 -24.480  1.00 80.17      A    O1-
ATOM    648  N   ASN A  85      21.224  13.334 -19.567  1.00 93.03      A    N  
ATOM    649  CA  ASN A  85      21.543  14.427 -18.647  1.00 93.68      A    C  
ATOM    650  C   ASN A  85      22.495  15.490 -19.241  1.00 94.08      A    C  
ATOM    651  O   ASN A  85      23.303  16.086 -18.523  1.00 89.69      A    O  
ATOM    652  CB  ASN A  85      21.995  13.831 -17.302  1.00 91.73      A    C  
ATOM    653  CG  ASN A  85      22.078  14.849 -16.176  1.00 92.96      A    C  
ATOM    654  ND2 ASN A  85      22.850  14.555 -15.155  1.00 86.75      A    N  
ATOM    655  OD1 ASN A  85      21.451  15.885 -16.180  1.00 86.91      A    O  
ATOM    656  N   LEU A  86      22.405  15.729 -20.553  1.00 92.54      A    N  
ATOM    657  CA  LEU A  86      23.241  16.688 -21.255  1.00 92.74      A    C  
ATOM    658  C   LEU A  86      22.379  17.705 -22.011  1.00 93.04      A    C  
ATOM    659  O   LEU A  86      21.426  17.339 -22.708  1.00 89.52      A    O  
ATOM    660  CB  LEU A  86      24.192  15.956 -22.211  1.00 90.62      A    C  
ATOM    661  CG  LEU A  86      25.287  15.131 -21.508  1.00 88.39      A    C  
ATOM    662  CD1 LEU A  86      26.005  14.246 -22.530  1.00 82.48      A    C  
ATOM    663  CD2 LEU A  86      26.345  16.018 -20.845  1.00 83.31      A    C  
ATOM    664  N   TYR A  87      22.755  18.983 -21.920  1.00 93.80      A    N  
ATOM    665  CA  TYR A  87      22.233  20.008 -22.809  1.00 94.02      A    C  
ATOM    666  C   TYR A  87      22.670  19.741 -24.246  1.00 94.00      A    C  
ATOM    667  O   TYR A  87      23.784  19.292 -24.522  1.00 91.23      A    O  
ATOM    668  CB  TYR A  87      22.694  21.395 -22.352  1.00 93.28      A    C  
ATOM    669  CG  TYR A  87      21.980  21.899 -21.118  1.00 94.85      A    C  
ATOM    670  CD1 TYR A  87      20.610  22.201 -21.178  1.00 92.17      A    C  
ATOM    671  CD2 TYR A  87      22.679  22.082 -19.902  1.00 92.20      A    C  
ATOM    672  CE1 TYR A  87      19.932  22.662 -20.043  1.00 91.04      A    C  
ATOM    673  CE2 TYR A  87      22.015  22.548 -18.760  1.00 91.25      A    C  
ATOM    674  CZ  TYR A  87      20.638  22.833 -18.837  1.00 92.66      A    C  
ATOM    675  OH  TYR A  87      19.982  23.281 -17.719  1.00 91.06      A    O  
ATOM    676  N   GLN A  88      21.804  20.076 -25.197  1.00 92.18      A    N  
ATOM    677  CA  GLN A  88      22.097  20.019 -26.622  1.00 91.17      A    C  
ATOM    678  C   GLN A  88      22.354  21.431 -27.158  1.00 91.03      A    C  
ATOM    679  O   GLN A  88      21.402  22.209 -27.282  1.00 85.95      A    O  
ATOM    680  CB  GLN A  88      20.958  19.335 -27.373  1.00 89.63      A    C  
ATOM    681  CG  GLN A  88      20.894  17.827 -27.076  1.00 84.56      A    C  
ATOM    682  CD  GLN A  88      20.811  16.963 -28.327  1.00 81.22      A    C  
ATOM    683  NE2 GLN A  88      20.960  15.661 -28.179  1.00 68.74      A    N  
ATOM    684  OE1 GLN A  88      20.620  17.406 -29.447  1.00 69.92      A    O  
ATOM    685  N   PRO A  89      23.581  21.775 -27.568  1.00 91.83      A    N  
ATOM    686  CA  PRO A  89      23.924  23.131 -28.002  1.00 89.73      A    C  
ATOM    687  C   PRO A  89      23.026  23.684 -29.112  1.00 89.33      A    C  
ATOM    688  O   PRO A  89      22.741  24.875 -29.166  1.00 83.13      A    O  
ATOM    689  CB  PRO A  89      25.385  23.041 -28.468  1.00 87.62      A    C  
ATOM    690  CG  PRO A  89      25.954  21.887 -27.650  1.00 86.62      A    C  
ATOM    691  CD  PRO A  89      24.770  20.936 -27.506  1.00 90.50      A    C  
ATOM    692  N   GLN A  90      22.552  22.815 -29.995  1.00 89.84      A    N  
ATOM    693  CA  GLN A  90      21.685  23.199 -31.113  1.00 88.67      A    C  
ATOM    694  C   GLN A  90      20.254  23.558 -30.685  1.00 88.95      A    C  
ATOM    695  O   GLN A  90      19.570  24.298 -31.396  1.00 83.67      A    O  
ATOM    696  CB  GLN A  90      21.636  22.059 -32.134  1.00 87.01      A    C  
ATOM    697  CG  GLN A  90      23.006  21.750 -32.750  1.00 78.06      A    C  
ATOM    698  CD  GLN A  90      22.937  20.656 -33.825  1.00 69.68      A    C  
ATOM    699  NE2 GLN A  90      24.048  20.300 -34.415  1.00 57.41      A    N  
ATOM    700  OE1 GLN A  90      21.889  20.115 -34.149  1.00 58.90      A    O  
ATOM    701  N   LYS A  91      19.783  23.021 -29.561  1.00 87.56      A    N  
ATOM    702  CA  LYS A  91      18.413  23.192 -29.053  1.00 85.98      A    C  
ATOM    703  C   LYS A  91      18.357  24.123 -27.845  1.00 86.70      A    C  
ATOM    704  O   LYS A  91      17.391  24.873 -27.702  1.00 80.36      A    O  
ATOM    705  CB  LYS A  91      17.810  21.826 -28.717  1.00 83.09      A    C  
ATOM    706  CG  LYS A  91      17.652  20.924 -29.954  1.00 79.52      A    C  
ATOM    707  CD  LYS A  91      16.981  19.607 -29.554  1.00 75.64      A    C  
ATOM    708  CE  LYS A  91      16.827  18.689 -30.760  1.00 67.28      A    C  
ATOM    709  NZ  LYS A  91      16.252  17.385 -30.365  1.00 59.65      A    N1+
ATOM    710  N   ASP A  92      19.408  24.132 -27.052  1.00 87.51      A    N  
ATOM    711  CA  ASP A  92      19.436  24.777 -25.740  1.00 87.14      A    C  
ATOM    712  C   ASP A  92      20.249  26.085 -25.742  1.00 87.36      A    C  
ATOM    713  O   ASP A  92      20.999  26.403 -24.816  1.00 81.44      A    O  
ATOM    714  CB  ASP A  92      19.909  23.771 -24.672  1.00 85.27      A    C  
ATOM    715  CG  ASP A  92      19.066  22.509 -24.689  1.00 86.45      A    C  
ATOM    716  OD1 ASP A  92      17.829  22.599 -24.872  1.00 79.47      A    O  
ATOM    717  OD2 ASP A  92      19.661  21.422 -24.574  1.00 81.33      A    O1-
ATOM    718  N   SER A  93      20.101  26.866 -26.801  1.00 86.47      A    N  
ATOM    719  CA  SER A  93      20.713  28.200 -26.932  1.00 85.29      A    C  
ATOM    720  C   SER A  93      22.252  28.206 -26.776  1.00 86.43      A    C  
ATOM    721  O   SER A  93      22.822  29.157 -26.241  1.00 79.67      A    O  
ATOM    722  CB  SER A  93      20.049  29.219 -25.991  1.00 81.76      A    C  
ATOM    723  OG  SER A  93      18.642  29.209 -26.140  1.00 72.75      A    O  
ATOM    724  N   GLY A  94      22.914  27.129 -27.217  1.00 85.99      A    N  
ATOM    725  CA  GLY A  94      24.369  26.985 -27.165  1.00 86.05      A    C  
ATOM    726  C   GLY A  94      24.915  26.413 -25.855  1.00 88.44      A    C  
ATOM    727  O   GLY A  94      26.125  26.263 -25.746  1.00 82.24      A    O  
ATOM    728  N   HIS A  95      24.058  26.094 -24.891  1.00 89.81      A    N  
ATOM    729  CA  HIS A  95      24.472  25.439 -23.655  1.00 90.68      A    C  
ATOM    730  C   HIS A  95      24.857  23.971 -23.894  1.00 91.24      A    C  
ATOM    731  O   HIS A  95      24.283  23.283 -24.738  1.00 86.97      A    O  
ATOM    732  CB  HIS A  95      23.390  25.567 -22.589  1.00 89.16      A    C  
ATOM    733  CG  HIS A  95      23.297  26.961 -22.030  1.00 90.57      A    C  
ATOM    734  CD2 HIS A  95      22.533  28.005 -22.490  1.00 79.56      A    C  
ATOM    735  ND1 HIS A  95      24.027  27.445 -20.966  1.00 78.33      A    N  
ATOM    736  CE1 HIS A  95      23.701  28.741 -20.793  1.00 81.32      A    C  
ATOM    737  NE2 HIS A  95      22.798  29.111 -21.699  1.00 83.92      A    N  
ATOM    738  N   SER A  96      25.849  23.505 -23.124  1.00 89.71      A    N  
ATOM    739  CA  SER A  96      26.349  22.133 -23.123  1.00 88.27      A    C  
ATOM    740  C   SER A  96      26.677  21.674 -21.696  1.00 87.67      A    C  
ATOM    741  O   SER A  96      26.620  22.452 -20.748  1.00 76.77      A    O  
ATOM    742  CB  SER A  96      27.569  22.030 -24.053  1.00 84.61      A    C  
ATOM    743  OG  SER A  96      28.711  22.679 -23.536  1.00 78.64      A    O  
ATOM    744  N   GLY A  97      27.006  20.394 -21.535  1.00 88.71      A    N  
ATOM    745  CA  GLY A  97      27.296  19.810 -20.233  1.00 89.46      A    C  
ATOM    746  C   GLY A  97      26.051  19.321 -19.491  1.00 91.90      A    C  
ATOM    747  O   GLY A  97      24.958  19.272 -20.044  1.00 87.39      A    O  
ATOM    748  N   ALA A  98      26.239  18.930 -18.231  1.00 91.63      A    N  
ATOM    749  CA  ALA A  98      25.189  18.329 -17.430  1.00 92.40      A    C  
ATOM    750  C   ALA A  98      24.047  19.318 -17.124  1.00 93.47      A    C  
ATOM    751  O   ALA A  98      24.283  20.494 -16.865  1.00 90.32      A    O  
ATOM    752  CB  ALA A  98      25.806  17.773 -16.134  1.00 90.39      A    C  
ATOM    753  N   ILE A  99      22.811  18.820 -17.137  1.00 94.12      A    N  
ATOM    754  CA  ILE A  99      21.606  19.572 -16.763  1.00 94.78      A    C  
ATOM    755  C   ILE A  99      21.467  19.589 -15.243  1.00 95.09      A    C  
ATOM    756  O   ILE A  99      21.214  20.633 -14.651  1.00 92.82      A    O  
ATOM    757  CB  ILE A  99      20.357  18.949 -17.426  1.00 94.17      A    C  
ATOM    758  CG1 ILE A  99      20.504  18.901 -18.968  1.00 90.48      A    C  
ATOM    759  CG2 ILE A  99      19.098  19.732 -17.037  1.00 90.06      A    C  
ATOM    760  CD1 ILE A  99      19.416  18.082 -19.663  1.00 85.96      A    C  
ATOM    761  N   VAL A 100      21.654  18.426 -14.630  1.00 94.98      A    N  
ATOM    762  CA  VAL A 100      21.421  18.197 -13.205  1.00 95.25      A    C  
ATOM    763  C   VAL A 100      22.580  17.419 -12.596  1.00 95.27      A    C  
ATOM    764  O   VAL A 100      23.062  16.450 -13.177  1.00 92.44      A    O  
ATOM    765  CB  VAL A 100      20.081  17.463 -13.000  1.00 93.26      A    C  
ATOM    766  CG1 VAL A 100      19.898  16.898 -11.595  1.00 83.77      A    C  
ATOM    767  CG2 VAL A 100      18.910  18.410 -13.248  1.00 83.91      A    C  
ATOM    768  N   TRP A 101      22.972  17.801 -11.396  1.00 95.52      A    N  
ATOM    769  CA  TRP A 101      23.773  16.989 -10.493  1.00 95.42      A    C  
ATOM    770  C   TRP A 101      22.923  16.572  -9.290  1.00 95.33      A    C  
ATOM    771  O   TRP A 101      22.193  17.389  -8.741  1.00 93.04      A    O  
ATOM    772  CB  TRP A 101      25.017  17.758 -10.052  1.00 94.51      A    C  
ATOM    773  CG  TRP A 101      26.078  17.973 -11.089  1.00 93.71      A    C  
ATOM    774  CD1 TRP A 101      26.063  17.539 -12.364  1.00 89.89      A    C  
ATOM    775  CD2 TRP A 101      27.355  18.672 -10.932  1.00 92.53      A    C  
ATOM    776  CE2 TRP A 101      28.058  18.600 -12.159  1.00 92.04      A    C  
ATOM    777  CE3 TRP A 101      27.972  19.339  -9.857  1.00 89.80      A    C  
ATOM    778  NE1 TRP A 101      27.238  17.917 -13.007  1.00 90.10      A    N  
ATOM    779  CZ2 TRP A 101      29.346  19.166 -12.323  1.00 89.04      A    C  
ATOM    780  CZ3 TRP A 101      29.253  19.909 -10.021  1.00 87.47      A    C  
ATOM    781  CH2 TRP A 101      29.925  19.812 -11.241  1.00 87.75      A    C  
ATOM    782  N   ILE A 102      23.024  15.311  -8.879  1.00 94.43      A    N  
ATOM    783  CA  ILE A 102      22.346  14.786  -7.699  1.00 94.67      A    C  
ATOM    784  C   ILE A 102      23.398  14.243  -6.738  1.00 94.13      A    C  
ATOM    785  O   ILE A 102      24.100  13.277  -7.047  1.00 92.01      A    O  
ATOM    786  CB  ILE A 102      21.269  13.739  -8.063  1.00 94.38      A    C  
ATOM    787  CG1 ILE A 102      20.232  14.323  -9.050  1.00 92.16      A    C  
ATOM    788  CG2 ILE A 102      20.581  13.241  -6.784  1.00 92.22      A    C  
ATOM    789  CD1 ILE A 102      19.178  13.321  -9.530  1.00 88.43      A    C  
ATOM    790  N   SER A 103      23.493  14.856  -5.572  1.00 94.03      A    N  
ATOM    791  CA  SER A 103      24.304  14.373  -4.458  1.00 93.21      A    C  
ATOM    792  C   SER A 103      23.403  13.651  -3.467  1.00 93.57      A    C  
ATOM    793  O   SER A 103      22.519  14.268  -2.881  1.00 91.51      A    O  
ATOM    794  CB  SER A 103      25.023  15.550  -3.801  1.00 91.20      A    C  
ATOM    795  OG  SER A 103      25.862  15.094  -2.760  1.00 77.63      A    O  
ATOM    796  N   ARG A 104      23.613  12.352  -3.268  1.00 93.04      A    N  
ATOM    797  CA  ARG A 104      22.949  11.580  -2.226  1.00 92.73      A    C  
ATOM    798  C   ARG A 104      23.759  11.691  -0.935  1.00 92.43      A    C  
ATOM    799  O   ARG A 104      24.843  11.121  -0.834  1.00 89.23      A    O  
ATOM    800  CB  ARG A 104      22.773  10.126  -2.655  1.00 90.62      A    C  
ATOM    801  CG  ARG A 104      21.844   9.978  -3.866  1.00 87.07      A    C  
ATOM    802  CD  ARG A 104      21.692   8.528  -4.288  1.00 88.47      A    C  
ATOM    803  NE  ARG A 104      22.977   7.985  -4.732  1.00 87.31      A    N  
ATOM    804  CZ  ARG A 104      23.208   6.752  -5.160  1.00 90.82      A    C  
ATOM    805  NH1 ARG A 104      22.264   5.872  -5.301  1.00 79.47      A    N1+
ATOM    806  NH2 ARG A 104      24.418   6.390  -5.448  1.00 81.27      A    N  
ATOM    807  N   GLU A 105      23.233  12.420   0.028  1.00 92.44      A    N  
ATOM    808  CA  GLU A 105      23.906  12.645   1.310  1.00 91.45      A    C  
ATOM    809  C   GLU A 105      23.627  11.517   2.300  1.00 91.67      A    C  
ATOM    810  O   GLU A 105      24.488  11.163   3.104  1.00 87.86      A    O  
ATOM    811  CB  GLU A 105      23.471  13.995   1.885  1.00 89.47      A    C  
ATOM    812  CG  GLU A 105      23.892  15.169   0.983  1.00 85.14      A    C  
ATOM    813  CD  GLU A 105      23.490  16.538   1.543  1.00 80.16      A    C  
ATOM    814  OE1 GLU A 105      23.696  17.560   0.844  1.00 72.30      A    O  
ATOM    815  OE2 GLU A 105      22.947  16.609   2.661  1.00 72.90      A    O1-
ATOM    816  N   ARG A 106      22.432  10.919   2.203  1.00 91.72      A    N  
ATOM    817  CA  ARG A 106      22.060   9.686   2.914  1.00 91.93      A    C  
ATOM    818  C   ARG A 106      21.161   8.795   2.055  1.00 92.56      A    C  
ATOM    819  O   ARG A 106      20.450   9.292   1.193  1.00 88.64      A    O  
ATOM    820  CB  ARG A 106      21.370  10.020   4.238  1.00 89.99      A    C  
ATOM    821  CG  ARG A 106      22.339  10.634   5.256  1.00 85.87      A    C  
ATOM    822  CD  ARG A 106      21.736  10.539   6.649  1.00 82.11      A    C  
ATOM    823  NE  ARG A 106      22.605  11.157   7.664  1.00 78.07      A    N  
ATOM    824  CZ  ARG A 106      22.990  10.612   8.796  1.00 72.76      A    C  
ATOM    825  NH1 ARG A 106      22.629   9.411   9.160  1.00 64.56      A    N1+
ATOM    826  NH2 ARG A 106      23.749  11.287   9.604  1.00 66.96      A    N  
ATOM    827  N   PRO A 107      21.149   7.457   2.308  1.00 92.84      A    N  
ATOM    828  CA  PRO A 107      22.059   6.740   3.193  1.00 92.93      A    C  
ATOM    829  C   PRO A 107      23.493   6.765   2.656  1.00 93.37      A    C  
ATOM    830  O   PRO A 107      23.713   6.796   1.440  1.00 89.90      A    O  
ATOM    831  CB  PRO A 107      21.499   5.317   3.275  1.00 90.57      A    C  
ATOM    832  CG  PRO A 107      20.819   5.134   1.916  1.00 88.37      A    C  
ATOM    833  CD  PRO A 107      20.288   6.531   1.598  1.00 90.62      A    C  
ATOM    834  N   LEU A 108      24.485   6.736   3.557  1.00 91.71      A    N  
ATOM    835  CA  LEU A 108      25.864   6.511   3.165  1.00 91.22      A    C  
ATOM    836  C   LEU A 108      26.049   5.047   2.770  1.00 91.70      A    C  
ATOM    837  O   LEU A 108      25.471   4.153   3.385  1.00 89.14      A    O  
ATOM    838  CB  LEU A 108      26.821   6.891   4.306  1.00 89.31      A    C  
ATOM    839  CG  LEU A 108      26.787   8.379   4.706  1.00 86.41      A    C  
ATOM    840  CD1 LEU A 108      27.677   8.600   5.936  1.00 81.33      A    C  
ATOM    841  CD2 LEU A 108      27.296   9.285   3.589  1.00 80.87      A    C  
ATOM    842  N   ARG A 109      26.912   4.782   1.808  1.00 91.81      A    N  
ATOM    843  CA  ARG A 109      27.213   3.401   1.385  1.00 91.14      A    C  
ATOM    844  C   ARG A 109      27.669   2.511   2.547  1.00 91.84      A    C  
ATOM    845  O   ARG A 109      27.369   1.333   2.553  1.00 89.17      A    O  
ATOM    846  CB  ARG A 109      28.270   3.456   0.268  1.00 89.13      A    C  
ATOM    847  CG  ARG A 109      28.541   2.073  -0.326  1.00 81.26      A    C  
ATOM    848  CD  ARG A 109      29.569   2.174  -1.439  1.00 77.40      A    C  
ATOM    849  NE  ARG A 109      29.861   0.847  -2.001  1.00 68.52      A    N  
ATOM    850  CZ  ARG A 109      30.681   0.597  -3.008  1.00 61.84      A    C  
ATOM    851  NH1 ARG A 109      31.348   1.539  -3.603  1.00 56.44      A    N1+
ATOM    852  NH2 ARG A 109      30.837  -0.627  -3.446  1.00 53.83      A    N  
ATOM    853  N   ALA A 110      28.383   3.076   3.521  1.00 91.31      A    N  
ATOM    854  CA  ALA A 110      28.840   2.368   4.715  1.00 90.96      A    C  
ATOM    855  C   ALA A 110      27.716   2.060   5.726  1.00 91.52      A    C  
ATOM    856  O   ALA A 110      27.906   1.220   6.592  1.00 88.20      A    O  
ATOM    857  CB  ALA A 110      29.947   3.216   5.359  1.00 89.27      A    C  
ATOM    858  N   GLU A 111      26.562   2.738   5.623  1.00 91.50      A    N  
ATOM    859  CA  GLU A 111      25.393   2.505   6.480  1.00 91.08      A    C  
ATOM    860  C   GLU A 111      24.505   1.363   5.954  1.00 92.21      A    C  
ATOM    861  O   GLU A 111      23.662   0.857   6.697  1.00 89.87      A    O  
ATOM    862  CB  GLU A 111      24.563   3.800   6.617  1.00 88.77      A    C  
ATOM    863  CG  GLU A 111      25.309   4.942   7.347  1.00 81.67      A    C  
ATOM    864  CD  GLU A 111      24.551   6.284   7.335  1.00 80.18      A    C  
ATOM    865  OE1 GLU A 111      24.854   7.162   8.181  1.00 71.40      A    O  
ATOM    866  OE2 GLU A 111      23.682   6.492   6.450  1.00 74.57      A    O1-
ATOM    867  N   LEU A 112      24.686   0.948   4.698  1.00 92.95      A    N  
ATOM    868  CA  LEU A 112      23.926  -0.147   4.104  1.00 93.16      A    C  
ATOM    869  C   LEU A 112      24.328  -1.473   4.757  1.00 93.11      A    C  
ATOM    870  O   LEU A 112      25.508  -1.816   4.812  1.00 90.05      A    O  
ATOM    871  CB  LEU A 112      24.139  -0.202   2.581  1.00 91.86      A    C  
ATOM    872  CG  LEU A 112      23.728   1.071   1.827  1.00 90.07      A    C  
ATOM    873  CD1 LEU A 112      23.971   0.880   0.323  1.00 83.55      A    C  
ATOM    874  CD2 LEU A 112      22.255   1.421   2.021  1.00 83.67      A    C  
ATOM    875  N   ARG A 113      23.326  -2.227   5.198  1.00 92.78      A    N  
ATOM    876  CA  ARG A 113      23.527  -3.569   5.756  1.00 92.78      A    C  
ATOM    877  C   ARG A 113      23.658  -4.602   4.639  1.00 93.15      A    C  
ATOM    878  O   ARG A 113      23.081  -4.444   3.568  1.00 90.42      A    O  
ATOM    879  CB  ARG A 113      22.378  -3.927   6.703  1.00 90.23      A    C  
ATOM    880  CG  ARG A 113      22.301  -2.980   7.910  1.00 85.33      A    C  
ATOM    881  CD  ARG A 113      21.196  -3.462   8.848  1.00 85.01      A    C  
ATOM    882  NE  ARG A 113      21.123  -2.652  10.076  1.00 81.86      A    N  
ATOM    883  CZ  ARG A 113      20.493  -3.004  11.177  1.00 79.97      A    C  
ATOM    884  NH1 ARG A 113      19.840  -4.133  11.263  1.00 73.07      A    N1+
ATOM    885  NH2 ARG A 113      20.514  -2.234  12.218  1.00 72.65      A    N  
ATOM    886  N   GLU A 114      24.375  -5.677   4.912  1.00 92.23      A    N  
ATOM    887  CA  GLU A 114      24.437  -6.813   3.977  1.00 91.78      A    C  
ATOM    888  C   GLU A 114      23.074  -7.505   3.826  1.00 92.54      A    C  
ATOM    889  O   GLU A 114      22.746  -7.996   2.753  1.00 89.21      A    O  
ATOM    890  CB  GLU A 114      25.485  -7.833   4.443  1.00 89.76      A    C  
ATOM    891  CG  GLU A 114      26.932  -7.316   4.285  1.00 77.72      A    C  
ATOM    892  CD  GLU A 114      27.994  -8.382   4.590  1.00 69.08      A    C  
ATOM    893  OE1 GLU A 114      29.146  -8.183   4.140  1.00 60.22      A    O  
ATOM    894  OE2 GLU A 114      27.668  -9.376   5.264  1.00 62.93      A    O1-
ATOM    895  N   ASP A 115      22.272  -7.504   4.891  1.00 92.79      A    N  
ATOM    896  CA  ASP A 115      20.946  -8.098   4.951  1.00 92.47      A    C  
ATOM    897  C   ASP A 115      19.817  -7.087   4.665  1.00 93.81      A    C  
ATOM    898  O   ASP A 115      18.670  -7.336   5.025  1.00 89.85      A    O  
ATOM    899  CB  ASP A 115      20.771  -8.803   6.313  1.00 88.93      A    C  
ATOM    900  CG  ASP A 115      20.624  -7.834   7.494  1.00 85.89      A    C  
ATOM    901  OD1 ASP A 115      21.176  -6.706   7.442  1.00 77.88      A    O  
ATOM    902  OD2 ASP A 115      19.944  -8.189   8.481  1.00 80.89      A    O1-
ATOM    903  N   GLU A 116      20.108  -5.950   4.033  1.00 93.96      A    N  
ATOM    904  CA  GLU A 116      19.133  -4.862   3.832  1.00 94.33      A    C  
ATOM    905  C   GLU A 116      17.858  -5.341   3.122  1.00 94.97      A    C  
ATOM    906  O   GLU A 116      16.756  -4.977   3.526  1.00 93.05      A    O  
ATOM    907  CB  GLU A 116      19.803  -3.723   3.045  1.00 93.11      A    C  
ATOM    908  CG  GLU A 116      18.983  -2.422   3.007  1.00 87.37      A    C  
ATOM    909  CD  GLU A 116      18.928  -1.685   4.366  1.00 87.78      A    C  
ATOM    910  OE1 GLU A 116      17.849  -1.208   4.764  1.00 80.59      A    O  
ATOM    911  OE2 GLU A 116      19.953  -1.581   5.072  1.00 81.62      A    O1-
ATOM    912  N   GLU A 117      17.975  -6.206   2.104  1.00 94.64      A    N  
ATOM    913  CA  GLU A 117      16.839  -6.775   1.359  1.00 94.58      A    C  
ATOM    914  C   GLU A 117      15.922  -7.644   2.250  1.00 95.10      A    C  
ATOM    915  O   GLU A 117      14.730  -7.766   1.969  1.00 91.93      A    O  
ATOM    916  CB  GLU A 117      17.346  -7.627   0.181  1.00 93.09      A    C  
ATOM    917  CG  GLU A 117      18.141  -6.864  -0.901  1.00 90.23      A    C  
ATOM    918  CD  GLU A 117      17.319  -6.201  -2.014  1.00 91.59      A    C  
ATOM    919  OE1 GLU A 117      17.807  -5.229  -2.625  1.00 84.45      A    O  
ATOM    920  OE2 GLU A 117      16.237  -6.676  -2.395  1.00 86.27      A    O1-
ATOM    921  N   GLU A 118      16.454  -8.219   3.316  1.00 95.03      A    N  
ATOM    922  CA  GLU A 118      15.711  -9.036   4.271  1.00 94.77      A    C  
ATOM    923  C   GLU A 118      15.238  -8.217   5.482  1.00 95.18      A    C  
ATOM    924  O   GLU A 118      14.131  -8.400   5.974  1.00 92.47      A    O  
ATOM    925  CB  GLU A 118      16.611 -10.216   4.703  1.00 93.29      A    C  
ATOM    926  CG  GLU A 118      15.978 -11.174   5.719  1.00 87.69      A    C  
ATOM    927  CD  GLU A 118      14.677 -11.831   5.244  1.00 85.93      A    C  
ATOM    928  OE1 GLU A 118      13.811 -12.071   6.110  1.00 76.62      A    O  
ATOM    929  OE2 GLU A 118      14.535 -12.114   4.045  1.00 78.58      A    O1-
ATOM    930  N   SER A 119      16.060  -7.284   5.973  1.00 94.48      A    N  
ATOM    931  CA  SER A 119      15.818  -6.582   7.238  1.00 94.36      A    C  
ATOM    932  C   SER A 119      15.161  -5.210   7.112  1.00 94.92      A    C  
ATOM    933  O   SER A 119      14.809  -4.618   8.129  1.00 91.73      A    O  
ATOM    934  CB  SER A 119      17.114  -6.501   8.059  1.00 92.12      A    C  
ATOM    935  OG  SER A 119      18.056  -5.644   7.474  1.00 87.04      A    O  
ATOM    936  N   PHE A 120      14.952  -4.689   5.881  1.00 95.07      A    N  
ATOM    937  CA  PHE A 120      14.404  -3.336   5.688  1.00 95.25      A    C  
ATOM    938  C   PHE A 120      13.003  -3.146   6.292  1.00 95.53      A    C  
ATOM    939  O   PHE A 120      12.664  -2.045   6.718  1.00 92.63      A    O  
ATOM    940  CB  PHE A 120      14.387  -2.977   4.196  1.00 93.67      A    C  
ATOM    941  CG  PHE A 120      13.158  -3.451   3.447  1.00 93.59      A    C  
ATOM    942  CD1 PHE A 120      13.052  -4.786   3.023  1.00 90.59      A    C  
ATOM    943  CD2 PHE A 120      12.091  -2.570   3.219  1.00 90.95      A    C  
ATOM    944  CE1 PHE A 120      11.889  -5.244   2.387  1.00 88.23      A    C  
ATOM    945  CE2 PHE A 120      10.925  -3.023   2.576  1.00 88.34      A    C  
ATOM    946  CZ  PHE A 120      10.820  -4.362   2.168  1.00 88.34      A    C  
ATOM    947  N   ASP A 121      12.198  -4.205   6.342  1.00 95.59      A    N  
ATOM    948  CA  ASP A 121      10.844  -4.222   6.882  1.00 95.13      A    C  
ATOM    949  C   ASP A 121      10.732  -4.996   8.211  1.00 95.71      A    C  
ATOM    950  O   ASP A 121       9.624  -5.289   8.662  1.00 91.54      A    O  
ATOM    951  CB  ASP A 121       9.861  -4.732   5.805  1.00 92.39      A    C  
ATOM    952  CG  ASP A 121       9.945  -6.235   5.546  1.00 93.48      A    C  
ATOM    953  OD1 ASP A 121      10.977  -6.855   5.860  1.00 88.40      A    O  
ATOM    954  OD2 ASP A 121       8.955  -6.779   5.020  1.00 88.58      A    O1-
ATOM    955  N   ASP A 122      11.855  -5.306   8.852  1.00 95.19      A    N  
ATOM    956  CA  ASP A 122      11.860  -5.911  10.182  1.00 95.14      A    C  
ATOM    957  C   ASP A 122      11.544  -4.863  11.256  1.00 95.69      A    C  
ATOM    958  O   ASP A 122      12.363  -3.973  11.506  1.00 93.05      A    O  
ATOM    959  CB  ASP A 122      13.200  -6.605  10.447  1.00 93.72      A    C  
ATOM    960  CG  ASP A 122      13.233  -7.391  11.761  1.00 93.26      A    C  
ATOM    961  OD1 ASP A 122      12.291  -7.270  12.575  1.00 87.92      A    O  
ATOM    962  OD2 ASP A 122      14.226  -8.126  11.958  1.00 87.91      A    O1-
ATOM    963  N   PRO A 123      10.401  -4.954  11.953  1.00 95.50      A    N  
ATOM    964  CA  PRO A 123      10.054  -3.990  12.994  1.00 95.09      A    C  
ATOM    965  C   PRO A 123      11.001  -4.029  14.198  1.00 95.15      A    C  
ATOM    966  O   PRO A 123      11.065  -3.055  14.944  1.00 91.69      A    O  
ATOM    967  CB  PRO A 123       8.611  -4.329  13.372  1.00 93.14      A    C  
ATOM    968  CG  PRO A 123       8.492  -5.816  13.057  1.00 91.03      A    C  
ATOM    969  CD  PRO A 123       9.374  -5.977  11.831  1.00 94.16      A    C  
ATOM    970  N   ALA A 124      11.771  -5.099  14.408  1.00 95.04      A    N  
ATOM    971  CA  ALA A 124      12.775  -5.169  15.464  1.00 94.79      A    C  
ATOM    972  C   ALA A 124      14.008  -4.292  15.179  1.00 94.97      A    C  
ATOM    973  O   ALA A 124      14.714  -3.896  16.107  1.00 91.73      A    O  
ATOM    974  CB  ALA A 124      13.182  -6.632  15.668  1.00 93.54      A    C  
ATOM    975  N   ARG A 125      14.240  -3.945  13.907  1.00 94.97      A    N  
ATOM    976  CA  ARG A 125      15.354  -3.089  13.481  1.00 95.00      A    C  
ATOM    977  C   ARG A 125      15.172  -1.639  13.905  1.00 95.46      A    C  
ATOM    978  O   ARG A 125      16.159  -0.955  14.180  1.00 92.81      A    O  
ATOM    979  CB  ARG A 125      15.509  -3.231  11.955  1.00 92.49      A    C  
ATOM    980  CG  ARG A 125      16.641  -2.381  11.384  1.00 88.00      A    C  
ATOM    981  CD  ARG A 125      16.756  -2.585   9.877  1.00 88.64      A    C  
ATOM    982  NE  ARG A 125      17.666  -1.596   9.267  1.00 88.78      A    N  
ATOM    983  CZ  ARG A 125      18.036  -1.549   7.997  1.00 90.58      A    C  
ATOM    984  NH1 ARG A 125      17.679  -2.448   7.141  1.00 83.89      A    N1+
ATOM    985  NH2 ARG A 125      18.761  -0.575   7.555  1.00 83.25      A    N  
ATOM    986  N   TYR A 126      13.938  -1.156  13.966  1.00 95.35      A    N  
ATOM    987  CA  TYR A 126      13.611   0.258  14.151  1.00 95.59      A    C  
ATOM    988  C   TYR A 126      13.163   0.527  15.599  1.00 95.32      A    C  
ATOM    989  O   TYR A 126      11.979   0.539  15.915  1.00 92.63      A    O  
ATOM    990  CB  TYR A 126      12.577   0.686  13.116  1.00 95.08      A    C  
ATOM    991  CG  TYR A 126      12.983   0.381  11.690  1.00 95.79      A    C  
ATOM    992  CD1 TYR A 126      13.920   1.186  11.023  1.00 93.76      A    C  
ATOM    993  CD2 TYR A 126      12.442  -0.739  11.032  1.00 94.14      A    C  
ATOM    994  CE1 TYR A 126      14.308   0.885   9.706  1.00 93.17      A    C  
ATOM    995  CE2 TYR A 126      12.825  -1.051   9.712  1.00 93.56      A    C  
ATOM    996  CZ  TYR A 126      13.758  -0.238   9.052  1.00 94.14      A    C  
ATOM    997  OH  TYR A 126      14.137  -0.549   7.778  1.00 92.80      A    O  
ATOM    998  N   THR A 127      14.135   0.762  16.473  1.00 95.42      A    N  
ATOM    999  CA  THR A 127      13.893   1.056  17.897  1.00 94.60      A    C  
ATOM   1000  C   THR A 127      14.142   2.526  18.255  1.00 94.67      A    C  
ATOM   1001  O   THR A 127      13.739   2.978  19.328  1.00 90.39      A    O  
ATOM   1002  CB  THR A 127      14.748   0.156  18.796  1.00 92.69      A    C  
ATOM   1003  CG2 THR A 127      14.435  -1.329  18.586  1.00 81.77      A    C  
ATOM   1004  OG1 THR A 127      16.126   0.344  18.578  1.00 84.14      A    O  
ATOM   1005  N   ARG A 128      14.809   3.262  17.381  1.00 93.71      A    N  
ATOM   1006  CA  ARG A 128      15.154   4.671  17.548  1.00 93.38      A    C  
ATOM   1007  C   ARG A 128      15.012   5.383  16.207  1.00 93.98      A    C  
ATOM   1008  O   ARG A 128      15.138   4.779  15.151  1.00 92.12      A    O  
ATOM   1009  CB  ARG A 128      16.605   4.848  18.043  1.00 90.81      A    C  
ATOM   1010  CG  ARG A 128      17.055   3.796  19.056  1.00 84.83      A    C  
ATOM   1011  CD  ARG A 128      18.503   4.024  19.463  1.00 82.86      A    C  
ATOM   1012  NE  ARG A 128      19.075   2.763  19.961  1.00 74.82      A    N  
ATOM   1013  CZ  ARG A 128      20.293   2.592  20.438  1.00 68.37      A    C  
ATOM   1014  NH1 ARG A 128      21.105   3.599  20.577  1.00 61.82      A    N1+
ATOM   1015  NH2 ARG A 128      20.697   1.401  20.763  1.00 60.85      A    N  
ATOM   1016  N   MET A 129      14.854   6.702  16.278  1.00 93.47      A    N  
ATOM   1017  CA  MET A 129      14.742   7.513  15.067  1.00 93.34      A    C  
ATOM   1018  C   MET A 129      15.978   7.432  14.161  1.00 93.66      A    C  
ATOM   1019  O   MET A 129      15.871   7.550  12.946  1.00 91.40      A    O  
ATOM   1020  CB  MET A 129      14.454   8.955  15.493  1.00 91.93      A    C  
ATOM   1021  CG  MET A 129      13.566   9.637  14.461  1.00 85.65      A    C  
ATOM   1022  SD  MET A 129      11.899   8.930  14.397  1.00 85.12      A    S  
ATOM   1023  CE  MET A 129      11.361   9.593  12.816  1.00 75.23      A    C  
ATOM   1024  N   ALA A 130      17.166   7.207  14.749  1.00 93.29      A    N  
ATOM   1025  CA  ALA A 130      18.422   7.053  14.011  1.00 92.24      A    C  
ATOM   1026  C   ALA A 130      18.487   5.766  13.162  1.00 92.64      A    C  
ATOM   1027  O   ALA A 130      19.294   5.704  12.238  1.00 89.72      A    O  
ATOM   1028  CB  ALA A 130      19.571   7.107  15.025  1.00 90.17      A    C  
ATOM   1029  N   ASP A 131      17.652   4.779  13.456  1.00 93.62      A    N  
ATOM   1030  CA  ASP A 131      17.613   3.514  12.711  1.00 93.61      A    C  
ATOM   1031  C   ASP A 131      16.821   3.650  11.394  1.00 94.31      A    C  
ATOM   1032  O   ASP A 131      16.927   2.804  10.507  1.00 92.39      A    O  
ATOM   1033  CB  ASP A 131      17.019   2.397  13.603  1.00 92.74      A    C  
ATOM   1034  CG  ASP A 131      17.732   2.212  14.956  1.00 91.84      A    C  
ATOM   1035  OD1 ASP A 131      18.976   2.331  15.038  1.00 86.35      A    O  
ATOM   1036  OD2 ASP A 131      17.031   1.951  15.962  1.00 86.93      A    O1-
ATOM   1037  N   VAL A 132      16.041   4.725  11.245  1.00 94.54      A    N  
ATOM   1038  CA  VAL A 132      15.244   4.997  10.049  1.00 94.84      A    C  
ATOM   1039  C   VAL A 132      16.161   5.410   8.899  1.00 94.83      A    C  
ATOM   1040  O   VAL A 132      16.817   6.454   8.938  1.00 92.67      A    O  
ATOM   1041  CB  VAL A 132      14.169   6.070  10.289  1.00 94.06      A    C  
ATOM   1042  CG1 VAL A 132      13.323   6.307   9.036  1.00 90.29      A    C  
ATOM   1043  CG2 VAL A 132      13.210   5.645  11.413  1.00 90.63      A    C  
ATOM   1044  N   VAL A 133      16.162   4.621   7.826  1.00 95.18      A    N  
ATOM   1045  CA  VAL A 133      16.923   4.905   6.614  1.00 95.37      A    C  
ATOM   1046  C   VAL A 133      16.145   5.889   5.744  1.00 95.68      A    C  
ATOM   1047  O   VAL A 133      15.087   5.565   5.211  1.00 94.00      A    O  
ATOM   1048  CB  VAL A 133      17.258   3.615   5.841  1.00 94.47      A    C  
ATOM   1049  CG1 VAL A 133      18.120   3.907   4.611  1.00 90.61      A    C  
ATOM   1050  CG2 VAL A 133      18.042   2.635   6.728  1.00 90.62      A    C  
ATOM   1051  N   ARG A 134      16.692   7.101   5.574  1.00 95.48      A    N  
ATOM   1052  CA  ARG A 134      16.141   8.132   4.691  1.00 95.59      A    C  
ATOM   1053  C   ARG A 134      17.031   8.338   3.475  1.00 95.52      A    C  
ATOM   1054  O   ARG A 134      18.250   8.320   3.592  1.00 93.21      A    O  
ATOM   1055  CB  ARG A 134      15.946   9.459   5.443  1.00 93.67      A    C  
ATOM   1056  CG  ARG A 134      14.999   9.332   6.644  1.00 88.24      A    C  
ATOM   1057  CD  ARG A 134      14.740  10.713   7.245  1.00 88.67      A    C  
ATOM   1058  NE  ARG A 134      14.015  10.606   8.533  1.00 84.58      A    N  
ATOM   1059  CZ  ARG A 134      14.560  10.642   9.751  1.00 85.83      A    C  
ATOM   1060  NH1 ARG A 134      15.829  10.837   9.952  1.00 74.42      A    N1+
ATOM   1061  NH2 ARG A 134      13.807  10.488  10.780  1.00 77.08      A    N  
ATOM   1062  N   LEU A 135      16.416   8.575   2.335  1.00 95.54      A    N  
ATOM   1063  CA  LEU A 135      17.098   9.124   1.179  1.00 95.76      A    C  
ATOM   1064  C   LEU A 135      17.091  10.645   1.314  1.00 95.65      A    C  
ATOM   1065  O   LEU A 135      16.057  11.284   1.141  1.00 93.82      A    O  
ATOM   1066  CB  LEU A 135      16.423   8.628  -0.108  1.00 95.58      A    C  
ATOM   1067  CG  LEU A 135      17.126   9.101  -1.395  1.00 94.99      A    C  
ATOM   1068  CD1 LEU A 135      18.546   8.539  -1.524  1.00 92.15      A    C  
ATOM   1069  CD2 LEU A 135      16.329   8.629  -2.606  1.00 92.08      A    C  
ATOM   1070  N   GLU A 136      18.251  11.212   1.617  1.00 95.37      A    N  
ATOM   1071  CA  GLU A 136      18.488  12.648   1.636  1.00 94.88      A    C  
ATOM   1072  C   GLU A 136      19.336  12.998   0.426  1.00 94.73      A    C  
ATOM   1073  O   GLU A 136      20.464  12.517   0.283  1.00 92.88      A    O  
ATOM   1074  CB  GLU A 136      19.177  13.072   2.942  1.00 93.74      A    C  
ATOM   1075  CG  GLU A 136      18.333  12.760   4.185  1.00 89.23      A    C  
ATOM   1076  CD  GLU A 136      18.993  13.149   5.513  1.00 89.06      A    C  
ATOM   1077  OE1 GLU A 136      18.372  12.917   6.569  1.00 82.08      A    O  
ATOM   1078  OE2 GLU A 136      20.130  13.669   5.515  1.00 84.14      A    O1-
ATOM   1079  N   ALA A 137      18.810  13.815  -0.479  1.00 94.33      A    N  
ATOM   1080  CA  ALA A 137      19.525  14.210  -1.677  1.00 94.51      A    C  
ATOM   1081  C   ALA A 137      19.467  15.716  -1.906  1.00 94.78      A    C  
ATOM   1082  O   ALA A 137      18.432  16.363  -1.717  1.00 92.60      A    O  
ATOM   1083  CB  ALA A 137      19.008  13.412  -2.880  1.00 93.41      A    C  
ATOM   1084  N   ARG A 138      20.595  16.251  -2.368  1.00 94.16      A    N  
ATOM   1085  CA  ARG A 138      20.743  17.622  -2.852  1.00 93.76      A    C  
ATOM   1086  C   ARG A 138      20.788  17.591  -4.370  1.00 94.55      A    C  
ATOM   1087  O   ARG A 138      21.621  16.913  -4.956  1.00 93.02      A    O  
ATOM   1088  CB  ARG A 138      21.997  18.239  -2.222  1.00 91.59      A    C  
ATOM   1089  CG  ARG A 138      22.238  19.710  -2.588  1.00 84.94      A    C  
ATOM   1090  CD  ARG A 138      23.511  20.157  -1.861  1.00 82.88      A    C  
ATOM   1091  NE  ARG A 138      23.900  21.552  -2.137  1.00 76.70      A    N  
ATOM   1092  CZ  ARG A 138      25.009  22.138  -1.691  1.00 73.13      A    C  
ATOM   1093  NH1 ARG A 138      25.853  21.518  -0.926  1.00 66.64      A    N1+
ATOM   1094  NH2 ARG A 138      25.297  23.355  -2.008  1.00 65.04      A    N  
ATOM   1095  N   LEU A 139      19.876  18.338  -4.993  1.00 94.23      A    N  
ATOM   1096  CA  LEU A 139      19.769  18.468  -6.429  1.00 94.90      A    C  
ATOM   1097  C   LEU A 139      20.280  19.841  -6.856  1.00 94.84      A    C  
ATOM   1098  O   LEU A 139      19.892  20.859  -6.291  1.00 93.32      A    O  
ATOM   1099  CB  LEU A 139      18.316  18.185  -6.841  1.00 94.64      A    C  
ATOM   1100  CG  LEU A 139      18.123  18.103  -8.362  1.00 92.59      A    C  
ATOM   1101  CD1 LEU A 139      17.187  16.945  -8.715  1.00 84.65      A    C  
ATOM   1102  CD2 LEU A 139      17.508  19.381  -8.933  1.00 85.40      A    C  
ATOM   1103  N   ILE A 140      21.167  19.865  -7.853  1.00 95.16      A    N  
ATOM   1104  CA  ILE A 140      21.726  21.072  -8.433  1.00 95.14      A    C  
ATOM   1105  C   ILE A 140      21.277  21.135  -9.884  1.00 95.61      A    C  
ATOM   1106  O   ILE A 140      21.663  20.289 -10.691  1.00 94.42      A    O  
ATOM   1107  CB  ILE A 140      23.261  21.089  -8.299  1.00 94.06      A    C  
ATOM   1108  CG1 ILE A 140      23.706  21.042  -6.809  1.00 90.45      A    C  
ATOM   1109  CG2 ILE A 140      23.845  22.330  -8.982  1.00 89.98      A    C  
ATOM   1110  CD1 ILE A 140      24.998  20.250  -6.619  1.00 79.79      A    C  
ATOM   1111  N   PHE A 141      20.473  22.129 -10.224  1.00 95.07      A    N  
ATOM   1112  CA  PHE A 141      20.058  22.405 -11.590  1.00 95.66      A    C  
ATOM   1113  C   PHE A 141      20.931  23.496 -12.188  1.00 95.68      A    C  
ATOM   1114  O   PHE A 141      20.927  24.641 -11.729  1.00 94.18      A    O  
ATOM   1115  CB  PHE A 141      18.567  22.776 -11.612  1.00 95.40      A    C  
ATOM   1116  CG  PHE A 141      18.048  23.218 -12.971  1.00 96.05      A    C  
ATOM   1117  CD1 PHE A 141      17.116  24.284 -13.050  1.00 93.12      A    C  
ATOM   1118  CD2 PHE A 141      18.453  22.581 -14.152  1.00 93.70      A    C  
ATOM   1119  CE1 PHE A 141      16.598  24.681 -14.287  1.00 93.11      A    C  
ATOM   1120  CE2 PHE A 141      17.945  22.986 -15.396  1.00 92.87      A    C  
ATOM   1121  CZ  PHE A 141      17.017  24.033 -15.464  1.00 93.63      A    C  
ATOM   1122  N   TRP A 142      21.661  23.160 -13.243  1.00 95.87      A    N  
ATOM   1123  CA  TRP A 142      22.474  24.098 -14.007  1.00 95.61      A    C  
ATOM   1124  C   TRP A 142      21.591  24.933 -14.936  1.00 95.47      A    C  
ATOM   1125  O   TRP A 142      21.552  24.714 -16.145  1.00 92.90      A    O  
ATOM   1126  CB  TRP A 142      23.564  23.321 -14.747  1.00 94.78      A    C  
ATOM   1127  CG  TRP A 142      24.573  22.685 -13.841  1.00 94.20      A    C  
ATOM   1128  CD1 TRP A 142      24.634  21.376 -13.529  1.00 90.78      A    C  
ATOM   1129  CD2 TRP A 142      25.653  23.342 -13.108  1.00 92.84      A    C  
ATOM   1130  CE2 TRP A 142      26.345  22.345 -12.379  1.00 91.89      A    C  
ATOM   1131  CE3 TRP A 142      26.099  24.677 -13.012  1.00 90.35      A    C  
ATOM   1132  NE1 TRP A 142      25.700  21.161 -12.654  1.00 90.55      A    N  
ATOM   1133  CZ2 TRP A 142      27.459  22.658 -11.578  1.00 90.51      A    C  
ATOM   1134  CZ3 TRP A 142      27.213  24.985 -12.209  1.00 88.08      A    C  
ATOM   1135  CH2 TRP A 142      27.878  23.987 -11.502  1.00 88.53      A    C  
ATOM   1136  N   PHE A 143      20.856  25.887 -14.364  1.00 94.38      A    N  
ATOM   1137  CA  PHE A 143      19.895  26.692 -15.104  1.00 94.49      A    C  
ATOM   1138  C   PHE A 143      20.570  27.533 -16.207  1.00 94.47      A    C  
ATOM   1139  O   PHE A 143      21.415  28.377 -15.898  1.00 93.15      A    O  
ATOM   1140  CB  PHE A 143      19.104  27.587 -14.139  1.00 93.85      A    C  
ATOM   1141  CG  PHE A 143      18.170  28.542 -14.853  1.00 93.94      A    C  
ATOM   1142  CD1 PHE A 143      18.452  29.925 -14.888  1.00 90.44      A    C  
ATOM   1143  CD2 PHE A 143      17.040  28.058 -15.538  1.00 90.77      A    C  
ATOM   1144  CE1 PHE A 143      17.612  30.800 -15.585  1.00 89.40      A    C  
ATOM   1145  CE2 PHE A 143      16.203  28.933 -16.237  1.00 89.39      A    C  
ATOM   1146  CZ  PHE A 143      16.483  30.306 -16.266  1.00 90.26      A    C  
ATOM   1147  N   PRO A 144      20.196  27.368 -17.486  1.00 93.71      A    N  
ATOM   1148  CA  PRO A 144      20.765  28.129 -18.583  1.00 93.18      A    C  
ATOM   1149  C   PRO A 144      20.144  29.527 -18.654  1.00 93.01      A    C  
ATOM   1150  O   PRO A 144      18.966  29.703 -18.985  1.00 90.44      A    O  
ATOM   1151  CB  PRO A 144      20.480  27.285 -19.827  1.00 91.34      A    C  
ATOM   1152  CG  PRO A 144      19.183  26.555 -19.492  1.00 89.12      A    C  
ATOM   1153  CD  PRO A 144      19.281  26.359 -17.983  1.00 92.42      A    C  
ATOM   1154  N   MET A 145      20.964  30.558 -18.431  1.00 91.37      A    N  
ATOM   1155  CA  MET A 145      20.563  31.946 -18.661  1.00 90.81      A    C  
ATOM   1156  C   MET A 145      20.612  32.253 -20.162  1.00 90.77      A    C  
ATOM   1157  O   MET A 145      21.674  32.477 -20.740  1.00 87.42      A    O  
ATOM   1158  CB  MET A 145      21.442  32.898 -17.846  1.00 89.17      A    C  
ATOM   1159  CG  MET A 145      21.216  32.754 -16.338  1.00 85.48      A    C  
ATOM   1160  SD  MET A 145      22.068  34.024 -15.355  1.00 82.78      A    S  
ATOM   1161  CE  MET A 145      23.763  33.427 -15.489  1.00 70.29      A    C  
ATOM   1162  N   ARG A 146      19.447  32.268 -20.803  1.00 89.69      A    N  
ATOM   1163  CA  ARG A 146      19.316  32.362 -22.265  1.00 88.89      A    C  
ATOM   1164  C   ARG A 146      19.050  33.774 -22.791  1.00 89.13      A    C  
ATOM   1165  O   ARG A 146      19.175  33.994 -23.993  1.00 83.86      A    O  
ATOM   1166  CB  ARG A 146      18.218  31.401 -22.735  1.00 85.56      A    C  
ATOM   1167  CG  ARG A 146      18.583  29.934 -22.424  1.00 80.97      A    C  
ATOM   1168  CD  ARG A 146      17.532  28.970 -22.967  1.00 78.34      A    C  
ATOM   1169  NE  ARG A 146      16.243  29.137 -22.272  1.00 72.80      A    N  
ATOM   1170  CZ  ARG A 146      15.086  28.651 -22.685  1.00 68.28      A    C  
ATOM   1171  NH1 ARG A 146      14.978  27.958 -23.794  1.00 62.22      A    N1+
ATOM   1172  NH2 ARG A 146      14.002  28.842 -21.981  1.00 60.70      A    N  
ATOM   1173  N   ILE A 147      18.694  34.722 -21.926  1.00 88.31      A    N  
ATOM   1174  CA  ILE A 147      18.416  36.100 -22.348  1.00 88.44      A    C  
ATOM   1175  C   ILE A 147      19.743  36.793 -22.706  1.00 88.89      A    C  
ATOM   1176  O   ILE A 147      20.599  36.951 -21.838  1.00 84.97      A    O  
ATOM   1177  CB  ILE A 147      17.634  36.877 -21.270  1.00 86.94      A    C  
ATOM   1178  CG1 ILE A 147      16.329  36.163 -20.850  1.00 83.06      A    C  
ATOM   1179  CG2 ILE A 147      17.319  38.302 -21.753  1.00 81.79      A    C  
ATOM   1180  CD1 ILE A 147      15.294  35.969 -21.975  1.00 74.61      A    C  
ATOM   1181  N   PRO A 148      19.940  37.218 -23.964  1.00 87.11      A    N  
ATOM   1182  CA  PRO A 148      21.186  37.847 -24.384  1.00 86.27      A    C  
ATOM   1183  C   PRO A 148      21.426  39.155 -23.637  1.00 86.51      A    C  
ATOM   1184  O   PRO A 148      20.489  39.800 -23.157  1.00 81.68      A    O  
ATOM   1185  CB  PRO A 148      21.044  38.051 -25.897  1.00 83.11      A    C  
ATOM   1186  CG  PRO A 148      19.530  38.144 -26.105  1.00 82.61      A    C  
ATOM   1187  CD  PRO A 148      18.980  37.192 -25.040  1.00 85.63      A    C  
ATOM   1188  N   PHE A 149      22.690  39.551 -23.542  1.00 85.25      A    N  
ATOM   1189  CA  PHE A 149      23.159  40.706 -22.770  1.00 85.74      A    C  
ATOM   1190  C   PHE A 149      22.921  40.590 -21.258  1.00 86.72      A    C  
ATOM   1191  O   PHE A 149      23.881  40.709 -20.498  1.00 81.71      A    O  
ATOM   1192  CB  PHE A 149      22.586  42.001 -23.378  1.00 82.49      A    C  
ATOM   1193  CG  PHE A 149      23.116  43.267 -22.752  1.00 81.18      A    C  
ATOM   1194  CD1 PHE A 149      22.318  43.997 -21.855  1.00 75.31      A    C  
ATOM   1195  CD2 PHE A 149      24.402  43.724 -23.072  1.00 74.83      A    C  
ATOM   1196  CE1 PHE A 149      22.805  45.185 -21.280  1.00 71.99      A    C  
ATOM   1197  CE2 PHE A 149      24.894  44.906 -22.498  1.00 72.77      A    C  
ATOM   1198  CZ  PHE A 149      24.102  45.640 -21.604  1.00 75.02      A    C  
ATOM   1199  N   ALA A 150      21.714  40.292 -20.803  1.00 86.28      A    N  
ATOM   1200  CA  ALA A 150      21.406  40.099 -19.391  1.00 85.01      A    C  
ATOM   1201  C   ALA A 150      22.159  38.904 -18.791  1.00 86.51      A    C  
ATOM   1202  O   ALA A 150      22.731  39.028 -17.710  1.00 83.45      A    O  
ATOM   1203  CB  ALA A 150      19.894  39.916 -19.235  1.00 83.45      A    C  
ATOM   1204  N   ASN A 151      22.254  37.792 -19.515  1.00 87.26      A    N  
ATOM   1205  CA  ASN A 151      23.017  36.616 -19.095  1.00 86.20      A    C  
ATOM   1206  C   ASN A 151      24.517  36.917 -18.923  1.00 87.16      A    C  
ATOM   1207  O   ASN A 151      25.139  36.424 -17.979  1.00 82.59      A    O  
ATOM   1208  CB  ASN A 151      22.787  35.464 -20.095  1.00 82.42      A    C  
ATOM   1209  CG  ASN A 151      23.230  35.720 -21.528  1.00 80.94      A    C  
ATOM   1210  ND2 ASN A 151      23.181  34.697 -22.350  1.00 74.76      A    N  
ATOM   1211  OD1 ASN A 151      23.613  36.801 -21.926  1.00 69.26      A    O  
ATOM   1212  N   TRP A 152      25.090  37.740 -19.790  1.00 85.37      A    N  
ATOM   1213  CA  TRP A 152      26.487  38.136 -19.695  1.00 84.13      A    C  
ATOM   1214  C   TRP A 152      26.761  39.010 -18.473  1.00 84.43      A    C  
ATOM   1215  O   TRP A 152      27.738  38.781 -17.749  1.00 81.83      A    O  
ATOM   1216  CB  TRP A 152      26.909  38.846 -20.982  1.00 82.36      A    C  
ATOM   1217  CG  TRP A 152      28.323  39.329 -20.988  1.00 79.03      A    C  
ATOM   1218  CD1 TRP A 152      29.412  38.559 -21.177  1.00 70.89      A    C  
ATOM   1219  CD2 TRP A 152      28.816  40.704 -20.804  1.00 75.65      A    C  
ATOM   1220  CE2 TRP A 152      30.225  40.669 -20.914  1.00 72.96      A    C  
ATOM   1221  CE3 TRP A 152      28.193  41.944 -20.565  1.00 68.39      A    C  
ATOM   1222  NE1 TRP A 152      30.554  39.358 -21.138  1.00 68.36      A    N  
ATOM   1223  CZ2 TRP A 152      31.009  41.845 -20.812  1.00 71.41      A    C  
ATOM   1224  CZ3 TRP A 152      28.970  43.111 -20.455  1.00 64.74      A    C  
ATOM   1225  CH2 TRP A 152      30.358  43.060 -20.580  1.00 65.77      A    C  
ATOM   1226  N   VAL A 153      25.901  40.003 -18.205  1.00 86.63      A    N  
ATOM   1227  CA  VAL A 153      26.047  40.894 -17.048  1.00 85.45      A    C  
ATOM   1228  C   VAL A 153      25.773  40.141 -15.743  1.00 85.88      A    C  
ATOM   1229  O   VAL A 153      26.617  40.169 -14.847  1.00 85.20      A    O  
ATOM   1230  CB  VAL A 153      25.154  42.139 -17.174  1.00 84.21      A    C  
ATOM   1231  CG1 VAL A 153      25.310  43.059 -15.951  1.00 77.63      A    C  
ATOM   1232  CG2 VAL A 153      25.522  42.974 -18.405  1.00 79.42      A    C  
ATOM   1233  N   LEU A 154      24.664  39.409 -15.650  1.00 86.03      A    N  
ATOM   1234  CA  LEU A 154      24.311  38.603 -14.480  1.00 84.89      A    C  
ATOM   1235  C   LEU A 154      25.351  37.514 -14.223  1.00 85.42      A    C  
ATOM   1236  O   LEU A 154      25.791  37.357 -13.095  1.00 83.62      A    O  
ATOM   1237  CB  LEU A 154      22.914  37.969 -14.670  1.00 83.66      A    C  
ATOM   1238  CG  LEU A 154      21.765  38.942 -14.354  1.00 79.56      A    C  
ATOM   1239  CD1 LEU A 154      20.476  38.452 -14.982  1.00 73.56      A    C  
ATOM   1240  CD2 LEU A 154      21.537  39.061 -12.845  1.00 73.51      A    C  
ATOM   1241  N   GLY A 155      25.797  36.797 -15.235  1.00 84.10      A    N  
ATOM   1242  CA  GLY A 155      26.820  35.767 -15.102  1.00 82.56      A    C  
ATOM   1243  C   GLY A 155      28.124  36.305 -14.524  1.00 83.53      A    C  
ATOM   1244  O   GLY A 155      28.703  35.700 -13.626  1.00 81.06      A    O  
ATOM   1245  N   ARG A 156      28.559  37.503 -14.971  1.00 83.55      A    N  
ATOM   1246  CA  ARG A 156      29.738  38.169 -14.393  1.00 82.16      A    C  
ATOM   1247  C   ARG A 156      29.507  38.654 -12.960  1.00 82.62      A    C  
ATOM   1248  O   ARG A 156      30.420  38.530 -12.153  1.00 79.86      A    O  
ATOM   1249  CB  ARG A 156      30.175  39.338 -15.273  1.00 79.74      A    C  
ATOM   1250  CG  ARG A 156      30.964  38.851 -16.486  1.00 74.72      A    C  
ATOM   1251  CD  ARG A 156      31.562  40.062 -17.196  1.00 70.35      A    C  
ATOM   1252  NE  ARG A 156      32.454  39.652 -18.286  1.00 63.07      A    N  
ATOM   1253  CZ  ARG A 156      33.308  40.453 -18.913  1.00 57.62      A    C  
ATOM   1254  NH1 ARG A 156      33.405  41.724 -18.620  1.00 52.47      A    N1+
ATOM   1255  NH2 ARG A 156      34.070  39.985 -19.852  1.00 50.64      A    N  
ATOM   1256  N   MET A 157      28.336  39.180 -12.646  1.00 83.97      A    N  
ATOM   1257  CA  MET A 157      27.981  39.578 -11.277  1.00 82.68      A    C  
ATOM   1258  C   MET A 157      27.991  38.375 -10.334  1.00 83.10      A    C  
ATOM   1259  O   MET A 157      28.603  38.449  -9.277  1.00 81.40      A    O  
ATOM   1260  CB  MET A 157      26.600  40.241 -11.249  1.00 81.23      A    C  
ATOM   1261  CG  MET A 157      26.647  41.712 -11.675  1.00 74.23      A    C  
ATOM   1262  SD  MET A 157      25.014  42.478 -11.657  1.00 67.99      A    S  
ATOM   1263  CE  MET A 157      25.452  44.225 -11.712  1.00 59.11      A    C  
ATOM   1264  N   ILE A 158      27.414  37.255 -10.736  1.00 83.64      A    N  
ATOM   1265  CA  ILE A 158      27.360  36.034  -9.935  1.00 82.81      A    C  
ATOM   1266  C   ILE A 158      28.771  35.464  -9.704  1.00 82.68      A    C  
ATOM   1267  O   ILE A 158      29.114  35.108  -8.578  1.00 80.38      A    O  
ATOM   1268  CB  ILE A 158      26.443  35.006 -10.622  1.00 82.34      A    C  
ATOM   1269  CG1 ILE A 158      24.969  35.487 -10.613  1.00 77.69      A    C  
ATOM   1270  CG2 ILE A 158      26.527  33.642  -9.927  1.00 77.26      A    C  
ATOM   1271  CD1 ILE A 158      24.107  34.813 -11.684  1.00 70.14      A    C  
ATOM   1272  N   LEU A 159      29.604  35.419 -10.729  1.00 83.30      A    N  
ATOM   1273  CA  LEU A 159      30.994  34.967 -10.584  1.00 81.92      A    C  
ATOM   1274  C   LEU A 159      31.815  35.884  -9.661  1.00 81.65      A    C  
ATOM   1275  O   LEU A 159      32.708  35.399  -8.971  1.00 78.62      A    O  
ATOM   1276  CB  LEU A 159      31.658  34.909 -11.969  1.00 81.04      A    C  
ATOM   1277  CG  LEU A 159      31.205  33.723 -12.839  1.00 78.52      A    C  
ATOM   1278  CD1 LEU A 159      31.708  33.942 -14.264  1.00 73.36      A    C  
ATOM   1279  CD2 LEU A 159      31.758  32.394 -12.343  1.00 73.06      A    C  
ATOM   1280  N   ALA A 160      31.543  37.198  -9.661  1.00 82.28      A    N  
ATOM   1281  CA  ALA A 160      32.184  38.142  -8.757  1.00 79.69      A    C  
ATOM   1282  C   ALA A 160      31.700  37.982  -7.308  1.00 78.96      A    C  
ATOM   1283  O   ALA A 160      32.518  38.012  -6.402  1.00 75.65      A    O  
ATOM   1284  CB  ALA A 160      31.950  39.564  -9.289  1.00 78.11      A    C  
ATOM   1285  N   ASP A 161      30.402  37.775  -7.108  1.00 78.58      A    N  
ATOM   1286  CA  ASP A 161      29.808  37.548  -5.789  1.00 77.04      A    C  
ATOM   1287  C   ASP A 161      30.324  36.258  -5.139  1.00 76.59      A    C  
ATOM   1288  O   ASP A 161      30.731  36.256  -3.978  1.00 72.85      A    O  
ATOM   1289  CB  ASP A 161      28.283  37.502  -5.939  1.00 73.39      A    C  
ATOM   1290  CG  ASP A 161      27.541  37.557  -4.602  1.00 64.85      A    C  
ATOM   1291  OD1 ASP A 161      28.012  38.264  -3.692  1.00 59.68      A    O  
ATOM   1292  OD2 ASP A 161      26.455  36.951  -4.521  1.00 57.31      A    O1-
ATOM   1293  N   MET A 162      30.432  35.181  -5.920  1.00 75.89      A    N  
ATOM   1294  CA  MET A 162      31.016  33.918  -5.472  1.00 73.42      A    C  
ATOM   1295  C   MET A 162      32.546  33.969  -5.276  1.00 72.48      A    C  
ATOM   1296  O   MET A 162      33.160  32.948  -4.954  1.00 66.85      A    O  
ATOM   1297  CB  MET A 162      30.615  32.793  -6.430  1.00 70.82      A    C  
ATOM   1298  CG  MET A 162      29.106  32.493  -6.357  1.00 66.65      A    C  
ATOM   1299  SD  MET A 162      28.638  31.071  -7.379  1.00 62.36      A    S  
ATOM   1300  CE  MET A 162      26.914  30.893  -6.860  1.00 54.88      A    C  
ATOM   1301  N   GLY A 163      33.185  35.121  -5.500  1.00 70.70      A    N  
ATOM   1302  CA  GLY A 163      34.636  35.299  -5.354  1.00 68.63      A    C  
ATOM   1303  C   GLY A 163      35.478  34.540  -6.383  1.00 68.42      A    C  
ATOM   1304  O   GLY A 163      36.703  34.476  -6.243  1.00 62.41      A    O  
ATOM   1305  N   LEU A 164      34.867  33.988  -7.416  1.00 71.54      A    N  
ATOM   1306  CA  LEU A 164      35.553  33.176  -8.432  1.00 69.48      A    C  
ATOM   1307  C   LEU A 164      36.310  34.029  -9.462  1.00 69.66      A    C  
ATOM   1308  O   LEU A 164      37.313  33.590 -10.028  1.00 63.64      A    O  
ATOM   1309  CB  LEU A 164      34.509  32.298  -9.141  1.00 65.29      A    C  
ATOM   1310  CG  LEU A 164      33.873  31.211  -8.245  1.00 61.59      A    C  
ATOM   1311  CD1 LEU A 164      32.673  30.608  -8.963  1.00 58.14      A    C  
ATOM   1312  CD2 LEU A 164      34.869  30.093  -7.930  1.00 58.96      A    C  
ATOM   1313  N   ARG A 165      35.842  35.248  -9.725  1.00 65.56      A    N  
ATOM   1314  CA  ARG A 165      36.557  36.231 -10.543  1.00 64.41      A    C  
ATOM   1315  C   ARG A 165      36.552  37.592  -9.852  1.00 64.15      A    C  
ATOM   1316  O   ARG A 165      35.503  38.135  -9.552  1.00 57.95      A    O  
ATOM   1317  CB  ARG A 165      35.966  36.332 -11.953  1.00 59.10      A    C  
ATOM   1318  CG  ARG A 165      36.503  35.261 -12.905  1.00 55.50      A    C  
ATOM   1319  CD  ARG A 165      35.972  35.492 -14.331  1.00 53.32      A    C  
ATOM   1320  NE  ARG A 165      36.503  34.529 -15.299  1.00 47.75      A    N  
ATOM   1321  CZ  ARG A 165      36.166  34.433 -16.574  1.00 44.87      A    C  
ATOM   1322  NH1 ARG A 165      35.326  35.253 -17.123  1.00 43.06      A    N1+
ATOM   1323  NH2 ARG A 165      36.664  33.496 -17.331  1.00 40.43      A    N  
ATOM   1324  N   ASN A 166      37.741  38.186  -9.716  1.00 55.35      A    N  
ATOM   1325  CA  ASN A 166      37.909  39.547  -9.219  1.00 52.87      A    C  
ATOM   1326  C   ASN A 166      37.393  40.566 -10.245  1.00 51.79      A    C  
ATOM   1327  O   ASN A 166      38.165  41.097 -11.047  1.00 47.50      A    O  
ATOM   1328  CB  ASN A 166      39.388  39.792  -8.861  1.00 48.07      A    C  
ATOM   1329  CG  ASN A 166      39.796  39.200  -7.519  1.00 43.93      A    C  
ATOM   1330  ND2 ASN A 166      41.079  38.994  -7.299  1.00 39.92      A    N  
ATOM   1331  OD1 ASN A 166      38.994  38.947  -6.655  1.00 40.77      A    O  
ATOM   1332  N   TYR A 167      36.110  40.874 -10.220  1.00 48.73      A    N  
ATOM   1333  CA  TYR A 167      35.571  42.068 -10.863  1.00 47.35      A    C  
ATOM   1334  C   TYR A 167      35.475  43.180  -9.816  1.00 46.71      A    C  
ATOM   1335  O   TYR A 167      34.623  43.145  -8.938  1.00 44.44      A    O  
ATOM   1336  CB  TYR A 167      34.234  41.770 -11.566  1.00 44.24      A    C  
ATOM   1337  CG  TYR A 167      34.419  41.268 -12.973  1.00 42.82      A    C  
ATOM   1338  CD1 TYR A 167      34.606  42.189 -14.027  1.00 40.72      A    C  
ATOM   1339  CD2 TYR A 167      34.440  39.887 -13.237  1.00 39.58      A    C  
ATOM   1340  CE1 TYR A 167      34.852  41.732 -15.327  1.00 36.48      A    C  
ATOM   1341  CE2 TYR A 167      34.692  39.420 -14.537  1.00 36.39      A    C  
ATOM   1342  CZ  TYR A 167      34.918  40.342 -15.579  1.00 35.93      A    C  
ATOM   1343  OH  TYR A 167      35.217  39.888 -16.841  1.00 33.06      A    O  
ATOM   1344  N   ASN A 168      36.351  44.173  -9.918  1.00 46.55      A    N  
ATOM   1345  CA  ASN A 168      36.559  45.198  -8.893  1.00 46.85      A    C  
ATOM   1346  C   ASN A 168      35.335  46.046  -8.486  1.00 46.75      A    C  
ATOM   1347  O   ASN A 168      35.362  46.624  -7.408  1.00 42.99      A    O  
ATOM   1348  CB  ASN A 168      37.653  46.163  -9.390  1.00 42.68      A    C  
ATOM   1349  CG  ASN A 168      39.064  45.602  -9.352  1.00 38.43      A    C  
ATOM   1350  ND2 ASN A 168      40.009  46.270  -9.968  1.00 33.99      A    N  
ATOM   1351  OD1 ASN A 168      39.352  44.578  -8.776  1.00 35.32      A    O  
ATOM   1352  N   HIS A 169      34.344  46.220  -9.362  1.00 42.48      A    N  
ATOM   1353  CA  HIS A 169      33.451  47.369  -9.217  1.00 43.57      A    C  
ATOM   1354  C   HIS A 169      31.959  47.079  -9.049  1.00 44.10      A    C  
ATOM   1355  O   HIS A 169      31.222  48.026  -8.752  1.00 41.40      A    O  
ATOM   1356  CB  HIS A 169      33.671  48.342 -10.387  1.00 39.87      A    C  
ATOM   1357  CG  HIS A 169      34.860  49.235 -10.199  1.00 36.50      A    C  
ATOM   1358  CD2 HIS A 169      35.746  49.663 -11.172  1.00 33.36      A    C  
ATOM   1359  ND1 HIS A 169      35.261  49.833  -9.026  1.00 34.24      A    N  
ATOM   1360  CE1 HIS A 169      36.344  50.580  -9.268  1.00 31.17      A    C  
ATOM   1361  NE2 HIS A 169      36.664  50.504 -10.560  1.00 31.31      A    N  
ATOM   1362  N   VAL A 170      31.490  45.900  -9.274  1.00 36.89      A    N  
ATOM   1363  CA  VAL A 170      30.034  45.690  -9.315  1.00 36.66      A    C  
ATOM   1364  C   VAL A 170      29.544  45.068  -8.011  1.00 36.46      A    C  
ATOM   1365  O   VAL A 170      29.994  43.991  -7.641  1.00 35.53      A    O  
ATOM   1366  CB  VAL A 170      29.594  44.893 -10.552  1.00 35.50      A    C  
ATOM   1367  CG1 VAL A 170      28.081  44.963 -10.697  1.00 32.52      A    C  
ATOM   1368  CG2 VAL A 170      30.191  45.471 -11.849  1.00 33.76      A    C  
ATOM   1369  N   ASN A 171      28.637  45.778  -7.328  1.00 39.34      A    N  
ATOM   1370  CA  ASN A 171      27.993  45.275  -6.126  1.00 39.00      A    C  
ATOM   1371  C   ASN A 171      27.165  44.021  -6.450  1.00 38.71      A    C  
ATOM   1372  O   ASN A 171      26.334  44.080  -7.356  1.00 37.59      A    O  
ATOM   1373  CB  ASN A 171      27.109  46.363  -5.488  1.00 37.51      A    C  
ATOM   1374  CG  ASN A 171      27.702  46.996  -4.233  1.00 33.30      A    C  
ATOM   1375  ND2 ASN A 171      27.089  48.054  -3.742  1.00 32.45      A    N  
ATOM   1376  OD1 ASN A 171      28.685  46.564  -3.683  1.00 31.98      A    O  
ATOM   1377  N   PRO A 172      27.344  42.931  -5.715  1.00 39.44      A    N  
ATOM   1378  CA  PRO A 172      26.584  41.715  -5.937  1.00 39.03      A    C  
ATOM   1379  C   PRO A 172      25.114  41.917  -5.541  1.00 38.61      A    C  
ATOM   1380  O   PRO A 172      24.802  42.459  -4.485  1.00 37.32      A    O  
ATOM   1381  CB  PRO A 172      27.286  40.646  -5.102  1.00 36.71      A    C  
ATOM   1382  CG  PRO A 172      27.977  41.419  -3.988  1.00 36.98      A    C  
ATOM   1383  CD  PRO A 172      28.316  42.755  -4.651  1.00 39.70      A    C  
ATOM   1384  N   LEU A 173      24.201  41.499  -6.406  1.00 42.14      A    N  
ATOM   1385  CA  LEU A 173      22.757  41.710  -6.225  1.00 42.43      A    C  
ATOM   1386  C   LEU A 173      22.121  40.768  -5.197  1.00 42.22      A    C  
ATOM   1387  O   LEU A 173      21.233  41.185  -4.462  1.00 40.30      A    O  
ATOM   1388  CB  LEU A 173      22.054  41.545  -7.587  1.00 40.30      A    C  
ATOM   1389  CG  LEU A 173      22.041  42.829  -8.437  1.00 37.64      A    C  
ATOM   1390  CD1 LEU A 173      21.776  42.478  -9.895  1.00 35.53      A    C  
ATOM   1391  CD2 LEU A 173      20.945  43.792  -7.982  1.00 36.52      A    C  
ATOM   1392  N   MET A 174      22.526  39.518  -5.177  1.00 37.10      A    N  
ATOM   1393  CA  MET A 174      21.917  38.506  -4.317  1.00 38.53      A    C  
ATOM   1394  C   MET A 174      22.957  37.842  -3.414  1.00 38.63      A    C  
ATOM   1395  O   MET A 174      23.464  36.772  -3.756  1.00 36.71      A    O  
ATOM   1396  CB  MET A 174      21.189  37.447  -5.158  1.00 37.09      A    C  
ATOM   1397  CG  MET A 174      19.742  37.813  -5.463  1.00 33.74      A    C  
ATOM   1398  SD  MET A 174      18.857  36.403  -6.182  1.00 30.96      A    S  
ATOM   1399  CE  MET A 174      17.167  36.834  -5.758  1.00 29.14      A    C  
ATOM   1400  N   PRO A 175      23.267  38.420  -2.234  1.00 36.20      A    N  
ATOM   1401  CA  PRO A 175      23.952  37.666  -1.205  1.00 36.40      A    C  
ATOM   1402  C   PRO A 175      22.967  36.639  -0.631  1.00 36.46      A    C  
ATOM   1403  O   PRO A 175      22.198  36.933   0.279  1.00 35.12      A    O  
ATOM   1404  CB  PRO A 175      24.438  38.709  -0.199  1.00 34.62      A    C  
ATOM   1405  CG  PRO A 175      23.396  39.825  -0.304  1.00 34.16      A    C  
ATOM   1406  CD  PRO A 175      22.900  39.747  -1.751  1.00 37.00      A    C  
ATOM   1407  N   THR A 176      22.953  35.452  -1.175  1.00 39.65      A    N  
ATOM   1408  CA  THR A 176      22.287  34.338  -0.515  1.00 39.42      A    C  
ATOM   1409  C   THR A 176      23.052  34.027   0.766  1.00 39.48      A    C  
ATOM   1410  O   THR A 176      24.112  33.410   0.739  1.00 37.89      A    O  
ATOM   1411  CB  THR A 176      22.177  33.092  -1.417  1.00 36.83      A    C  
ATOM   1412  CG2 THR A 176      20.843  33.066  -2.143  1.00 34.25      A    C  
ATOM   1413  OG1 THR A 176      23.178  33.063  -2.400  1.00 34.70      A    O  
ATOM   1414  N   GLN A 177      22.513  34.445   1.924  1.00 37.79      A    N  
ATOM   1415  CA  GLN A 177      22.996  33.974   3.217  1.00 38.81      A    C  
ATOM   1416  C   GLN A 177      22.591  32.510   3.367  1.00 38.81      A    C  
ATOM   1417  O   GLN A 177      21.574  32.191   3.978  1.00 37.11      A    O  
ATOM   1418  CB  GLN A 177      22.463  34.837   4.369  1.00 37.73      A    C  
ATOM   1419  CG  GLN A 177      23.197  36.176   4.507  1.00 34.00      A    C  
ATOM   1420  CD  GLN A 177      22.834  36.902   5.810  1.00 32.12      A    C  
ATOM   1421  NE2 GLN A 177      23.428  38.041   6.071  1.00 31.52      A    N  
ATOM   1422  OE1 GLN A 177      22.046  36.453   6.620  1.00 31.30      A    O  
ATOM   1423  N   VAL A 178      23.405  31.639   2.784  1.00 40.79      A    N  
ATOM   1424  CA  VAL A 178      23.281  30.202   3.005  1.00 41.26      A    C  
ATOM   1425  C   VAL A 178      23.628  29.929   4.470  1.00 40.61      A    C  
ATOM   1426  O   VAL A 178      24.542  30.561   5.023  1.00 39.23      A    O  
ATOM   1427  CB  VAL A 178      24.156  29.402   2.023  1.00 39.82      A    C  
ATOM   1428  CG1 VAL A 178      23.751  27.929   2.046  1.00 36.06      A    C  
ATOM   1429  CG2 VAL A 178      23.996  29.882   0.580  1.00 36.48      A    C  
ATOM   1430  N   ALA A 179      22.894  29.057   5.121  1.00 37.60      A    N  
ATOM   1431  CA  ALA A 179      23.206  28.589   6.460  1.00 37.60      A    C  
ATOM   1432  C   ALA A 179      24.640  28.030   6.504  1.00 37.65      A    C  
ATOM   1433  O   ALA A 179      25.175  27.597   5.482  1.00 36.37      A    O  
ATOM   1434  CB  ALA A 179      22.154  27.565   6.893  1.00 35.54      A    C  
ATOM   1435  N   GLN A 180      25.284  28.089   7.668  1.00 37.01      A    N  
ATOM   1436  CA  GLN A 180      26.645  27.582   7.819  1.00 37.59      A    C  
ATOM   1437  C   GLN A 180      26.638  26.066   7.604  1.00 37.50      A    C  
ATOM   1438  O   GLN A 180      26.323  25.299   8.506  1.00 35.35      A    O  
ATOM   1439  CB  GLN A 180      27.236  27.935   9.186  1.00 35.81      A    C  
ATOM   1440  CG  GLN A 180      27.825  29.353   9.227  1.00 32.41      A    C  
ATOM   1441  CD  GLN A 180      28.473  29.674  10.586  1.00 30.53      A    C  
ATOM   1442  NE2 GLN A 180      29.245  30.730  10.670  1.00 28.86      A    N  
ATOM   1443  OE1 GLN A 180      28.295  29.007  11.575  1.00 28.77      A    O  
ATOM   1444  N   TRP A 181      27.003  25.660   6.400  1.00 37.68      A    N  
ATOM   1445  CA  TRP A 181      27.238  24.263   6.065  1.00 36.78      A    C  
ATOM   1446  C   TRP A 181      28.411  23.769   6.912  1.00 35.51      A    C  
ATOM   1447  O   TRP A 181      29.499  24.356   6.891  1.00 33.36      A    O  
ATOM   1448  CB  TRP A 181      27.519  24.135   4.564  1.00 34.88      A    C  
ATOM   1449  CG  TRP A 181      26.422  24.603   3.644  1.00 33.29      A    C  
ATOM   1450  CD1 TRP A 181      26.024  25.883   3.484  1.00 31.51      A    C  
ATOM   1451  CD2 TRP A 181      25.541  23.806   2.793  1.00 32.14      A    C  
ATOM   1452  CE2 TRP A 181      24.615  24.686   2.175  1.00 29.72      A    C  
ATOM   1453  CE3 TRP A 181      25.445  22.424   2.505  1.00 30.75      A    C  
ATOM   1454  NE1 TRP A 181      24.952  25.938   2.598  1.00 30.64      A    N  
ATOM   1455  CZ2 TRP A 181      23.579  24.205   1.337  1.00 29.15      A    C  
ATOM   1456  CZ3 TRP A 181      24.432  21.968   1.658  1.00 29.61      A    C  
ATOM   1457  CH2 TRP A 181      23.500  22.842   1.090  1.00 29.79      A    C  
ATOM   1458  N   THR A 182      28.226  22.706   7.659  1.00 35.94      A    N  
ATOM   1459  CA  THR A 182      29.353  22.049   8.317  1.00 35.85      A    C  
ATOM   1460  C   THR A 182      30.329  21.523   7.276  1.00 35.62      A    C  
ATOM   1461  O   THR A 182      29.958  20.912   6.275  1.00 33.66      A    O  
ATOM   1462  CB  THR A 182      28.934  20.953   9.306  1.00 33.21      A    C  
ATOM   1463  CG2 THR A 182      28.834  21.535  10.713  1.00 30.78      A    C  
ATOM   1464  OG1 THR A 182      27.688  20.394   8.989  1.00 30.71      A    O  
ATOM   1465  N   ARG A 183      31.616  21.796   7.514  1.00 36.82      A    N  
ATOM   1466  CA  ARG A 183      32.682  21.842   6.499  1.00 37.41      A    C  
ATOM   1467  C   ARG A 183      32.876  20.611   5.603  1.00 38.20      A    C  
ATOM   1468  O   ARG A 183      33.225  20.821   4.449  1.00 36.22      A    O  
ATOM   1469  CB  ARG A 183      34.029  22.100   7.194  1.00 35.41      A    C  
ATOM   1470  CG  ARG A 183      34.291  23.576   7.517  1.00 32.10      A    C  
ATOM   1471  CD  ARG A 183      35.679  23.689   8.144  1.00 30.11      A    C  
ATOM   1472  NE  ARG A 183      36.079  25.087   8.344  1.00 27.31      A    N  
ATOM   1473  CZ  ARG A 183      37.188  25.506   8.917  1.00 25.20      A    C  
ATOM   1474  NH1 ARG A 183      38.061  24.673   9.418  1.00 23.57      A    N1+
ATOM   1475  NH2 ARG A 183      37.447  26.775   9.002  1.00 21.02      A    N  
ATOM   1476  N   GLN A 184      32.867  19.387   6.122  1.00 38.14      A    N  
ATOM   1477  CA  GLN A 184      33.701  18.337   5.513  1.00 38.71      A    C  
ATOM   1478  C   GLN A 184      33.251  17.851   4.132  1.00 38.92      A    C  
ATOM   1479  O   GLN A 184      34.002  17.984   3.171  1.00 36.53      A    O  
ATOM   1480  CB  GLN A 184      33.887  17.155   6.477  1.00 35.77      A    C  
ATOM   1481  CG  GLN A 184      34.970  17.441   7.518  1.00 32.17      A    C  
ATOM   1482  CD  GLN A 184      35.231  16.243   8.428  1.00 30.16      A    C  
ATOM   1483  NE2 GLN A 184      36.345  16.222   9.122  1.00 27.98      A    N  
ATOM   1484  OE1 GLN A 184      34.451  15.325   8.555  1.00 28.55      A    O  
ATOM   1485  N   THR A 185      32.066  17.270   4.010  1.00 42.10      A    N  
ATOM   1486  CA  THR A 185      31.592  16.706   2.738  1.00 42.72      A    C  
ATOM   1487  C   THR A 185      31.023  17.771   1.806  1.00 43.76      A    C  
ATOM   1488  O   THR A 185      31.164  17.664   0.590  1.00 41.62      A    O  
ATOM   1489  CB  THR A 185      30.529  15.622   2.969  1.00 39.45      A    C  
ATOM   1490  CG2 THR A 185      31.165  14.286   3.343  1.00 35.46      A    C  
ATOM   1491  OG1 THR A 185      29.685  15.997   4.039  1.00 36.43      A    O  
ATOM   1492  N   ALA A 186      30.428  18.835   2.343  1.00 48.03      A    N  
ATOM   1493  CA  ALA A 186      29.870  19.934   1.565  1.00 49.22      A    C  
ATOM   1494  C   ALA A 186      30.943  20.739   0.810  1.00 52.27      A    C  
ATOM   1495  O   ALA A 186      30.697  21.210  -0.291  1.00 50.26      A    O  
ATOM   1496  CB  ALA A 186      29.058  20.838   2.505  1.00 45.69      A    C  
ATOM   1497  N   PHE A 187      32.153  20.842   1.366  1.00 54.08      A    N  
ATOM   1498  CA  PHE A 187      33.238  21.673   0.821  1.00 54.34      A    C  
ATOM   1499  C   PHE A 187      33.699  21.208  -0.561  1.00 58.07      A    C  
ATOM   1500  O   PHE A 187      33.893  22.023  -1.456  1.00 54.10      A    O  
ATOM   1501  CB  PHE A 187      34.405  21.688   1.816  1.00 48.91      A    C  
ATOM   1502  CG  PHE A 187      35.127  23.015   1.863  1.00 44.52      A    C  
ATOM   1503  CD1 PHE A 187      36.244  23.270   1.049  1.00 41.09      A    C  
ATOM   1504  CD2 PHE A 187      34.671  24.021   2.744  1.00 40.78      A    C  
ATOM   1505  CE1 PHE A 187      36.898  24.518   1.106  1.00 35.91      A    C  
ATOM   1506  CE2 PHE A 187      35.314  25.260   2.800  1.00 36.98      A    C  
ATOM   1507  CZ  PHE A 187      36.424  25.513   1.990  1.00 36.53      A    C  
ATOM   1508  N   SER A 188      33.823  19.901  -0.781  1.00 65.81      A    N  
ATOM   1509  CA  SER A 188      34.236  19.366  -2.081  1.00 69.17      A    C  
ATOM   1510  C   SER A 188      33.202  19.628  -3.180  1.00 74.03      A    C  
ATOM   1511  O   SER A 188      33.563  19.907  -4.319  1.00 71.44      A    O  
ATOM   1512  CB  SER A 188      34.506  17.859  -1.977  1.00 62.04      A    C  
ATOM   1513  OG  SER A 188      33.327  17.129  -1.700  1.00 53.55      A    O  
ATOM   1514  N   LEU A 189      31.926  19.581  -2.842  1.00 75.12      A    N  
ATOM   1515  CA  LEU A 189      30.855  19.846  -3.788  1.00 77.72      A    C  
ATOM   1516  C   LEU A 189      30.763  21.343  -4.121  1.00 80.86      A    C  
ATOM   1517  O   LEU A 189      30.521  21.686  -5.276  1.00 78.39      A    O  
ATOM   1518  CB  LEU A 189      29.528  19.293  -3.235  1.00 75.32      A    C  
ATOM   1519  CG  LEU A 189      28.440  19.168  -4.318  1.00 72.57      A    C  
ATOM   1520  CD1 LEU A 189      28.678  17.964  -5.228  1.00 68.25      A    C  
ATOM   1521  CD2 LEU A 189      27.068  18.997  -3.675  1.00 68.74      A    C  
ATOM   1522  N   GLU A 190      31.006  22.233  -3.153  1.00 77.66      A    N  
ATOM   1523  CA  GLU A 190      31.042  23.683  -3.398  1.00 77.73      A    C  
ATOM   1524  C   GLU A 190      32.233  24.086  -4.266  1.00 80.23      A    C  
ATOM   1525  O   GLU A 190      32.058  24.877  -5.191  1.00 77.77      A    O  
ATOM   1526  CB  GLU A 190      31.068  24.467  -2.082  1.00 74.60      A    C  
ATOM   1527  CG  GLU A 190      29.673  24.542  -1.445  1.00 67.47      A    C  
ATOM   1528  CD  GLU A 190      29.583  25.511  -0.259  1.00 59.14      A    C  
ATOM   1529  OE1 GLU A 190      28.421  25.795   0.123  1.00 53.32      A    O  
ATOM   1530  OE2 GLU A 190      30.635  25.947   0.249  1.00 52.68      A    O1-
ATOM   1531  N   GLU A 191      33.408  23.519  -4.031  1.00 79.35      A    N  
ATOM   1532  CA  GLU A 191      34.551  23.728  -4.918  1.00 80.29      A    C  
ATOM   1533  C   GLU A 191      34.262  23.218  -6.339  1.00 82.11      A    C  
ATOM   1534  O   GLU A 191      34.551  23.911  -7.317  1.00 79.84      A    O  
ATOM   1535  CB  GLU A 191      35.815  23.042  -4.370  1.00 76.76      A    C  
ATOM   1536  CG  GLU A 191      36.502  23.880  -3.286  1.00 67.65      A    C  
ATOM   1537  CD  GLU A 191      37.864  23.300  -2.866  1.00 60.17      A    C  
ATOM   1538  OE1 GLU A 191      38.691  24.090  -2.347  1.00 52.10      A    O  
ATOM   1539  OE2 GLU A 191      38.089  22.083  -3.059  1.00 53.96      A    O1-
ATOM   1540  N   ALA A 192      33.647  22.059  -6.474  1.00 83.61      A    N  
ATOM   1541  CA  ALA A 192      33.270  21.502  -7.765  1.00 84.52      A    C  
ATOM   1542  C   ALA A 192      32.224  22.367  -8.489  1.00 86.64      A    C  
ATOM   1543  O   ALA A 192      32.316  22.559  -9.701  1.00 85.01      A    O  
ATOM   1544  CB  ALA A 192      32.775  20.071  -7.552  1.00 82.35      A    C  
ATOM   1545  N   LEU A 193      31.268  22.942  -7.757  1.00 84.13      A    N  
ATOM   1546  CA  LEU A 193      30.294  23.900  -8.292  1.00 84.91      A    C  
ATOM   1547  C   LEU A 193      30.982  25.146  -8.846  1.00 86.14      A    C  
ATOM   1548  O   LEU A 193      30.692  25.565  -9.971  1.00 84.29      A    O  
ATOM   1549  CB  LEU A 193      29.298  24.301  -7.180  1.00 83.88      A    C  
ATOM   1550  CG  LEU A 193      28.181  23.281  -6.953  1.00 81.43      A    C  
ATOM   1551  CD1 LEU A 193      27.504  23.527  -5.606  1.00 75.87      A    C  
ATOM   1552  CD2 LEU A 193      27.112  23.402  -8.034  1.00 76.33      A    C  
ATOM   1553  N   GLY A 194      31.910  25.728  -8.091  1.00 85.09      A    N  
ATOM   1554  CA  GLY A 194      32.678  26.889  -8.518  1.00 84.60      A    C  
ATOM   1555  C   GLY A 194      33.530  26.612  -9.754  1.00 86.55      A    C  
ATOM   1556  O   GLY A 194      33.530  27.401 -10.710  1.00 84.71      A    O  
ATOM   1557  N   ALA A 195      34.224  25.482  -9.786  1.00 85.33      A    N  
ATOM   1558  CA  ALA A 195      35.039  25.053 -10.913  1.00 85.30      A    C  
ATOM   1559  C   ALA A 195      34.198  24.842 -12.181  1.00 86.67      A    C  
ATOM   1560  O   ALA A 195      34.559  25.346 -13.249  1.00 84.47      A    O  
ATOM   1561  CB  ALA A 195      35.792  23.778 -10.512  1.00 83.89      A    C  
ATOM   1562  N   GLU A 196      33.047  24.174 -12.069  1.00 87.50      A    N  
ATOM   1563  CA  GLU A 196      32.152  23.941 -13.202  1.00 87.71      A    C  
ATOM   1564  C   GLU A 196      31.536  25.246 -13.724  1.00 89.08      A    C  
ATOM   1565  O   GLU A 196      31.472  25.459 -14.932  1.00 86.97      A    O  
ATOM   1566  CB  GLU A 196      31.069  22.932 -12.781  1.00 87.07      A    C  
ATOM   1567  CG  GLU A 196      30.112  22.503 -13.917  1.00 82.25      A    C  
ATOM   1568  CD  GLU A 196      30.756  21.734 -15.078  1.00 81.70      A    C  
ATOM   1569  OE1 GLU A 196      30.093  21.655 -16.142  1.00 72.61      A    O  
ATOM   1570  OE2 GLU A 196      31.878  21.218 -14.933  1.00 74.26      A    O1-
ATOM   1571  N   MET A 197      31.157  26.181 -12.848  1.00 86.76      A    N  
ATOM   1572  CA  MET A 197      30.691  27.509 -13.256  1.00 86.18      A    C  
ATOM   1573  C   MET A 197      31.748  28.277 -14.047  1.00 87.03      A    C  
ATOM   1574  O   MET A 197      31.426  28.865 -15.081  1.00 85.26      A    O  
ATOM   1575  CB  MET A 197      30.295  28.352 -12.044  1.00 84.96      A    C  
ATOM   1576  CG  MET A 197      28.899  28.024 -11.554  1.00 78.63      A    C  
ATOM   1577  SD  MET A 197      28.298  29.186 -10.297  1.00 74.50      A    S  
ATOM   1578  CE  MET A 197      28.015  30.666 -11.284  1.00 64.29      A    C  
ATOM   1579  N   LEU A 198      33.006  28.260 -13.589  1.00 86.61      A    N  
ATOM   1580  CA  LEU A 198      34.124  28.873 -14.302  1.00 86.11      A    C  
ATOM   1581  C   LEU A 198      34.319  28.250 -15.672  1.00 87.28      A    C  
ATOM   1582  O   LEU A 198      34.410  28.967 -16.670  1.00 85.60      A    O  
ATOM   1583  CB  LEU A 198      35.401  28.728 -13.449  1.00 84.66      A    C  
ATOM   1584  CG  LEU A 198      35.645  29.967 -12.571  1.00 78.66      A    C  
ATOM   1585  CD1 LEU A 198      36.539  29.608 -11.378  1.00 72.76      A    C  
ATOM   1586  CD2 LEU A 198      36.360  31.064 -13.367  1.00 72.65      A    C  
ATOM   1587  N   GLN A 199      34.293  26.924 -15.754  1.00 85.70      A    N  
ATOM   1588  CA  GLN A 199      34.513  26.196 -17.006  1.00 85.93      A    C  
ATOM   1589  C   GLN A 199      33.406  26.466 -18.037  1.00 86.68      A    C  
ATOM   1590  O   GLN A 199      33.684  26.575 -19.233  1.00 84.31      A    O  
ATOM   1591  CB  GLN A 199      34.601  24.700 -16.671  1.00 85.42      A    C  
ATOM   1592  CG  GLN A 199      35.640  23.999 -17.534  1.00 77.32      A    C  
ATOM   1593  CD  GLN A 199      35.651  22.481 -17.336  1.00 72.35      A    C  
ATOM   1594  NE2 GLN A 199      36.769  21.828 -17.538  1.00 59.90      A    N  
ATOM   1595  OE1 GLN A 199      34.647  21.866 -17.051  1.00 62.40      A    O  
ATOM   1596  N   ARG A 200      32.166  26.619 -17.593  1.00 88.30      A    N  
ATOM   1597  CA  ARG A 200      31.039  27.007 -18.450  1.00 88.49      A    C  
ATOM   1598  C   ARG A 200      31.106  28.480 -18.856  1.00 88.79      A    C  
ATOM   1599  O   ARG A 200      30.869  28.796 -20.018  1.00 85.84      A    O  
ATOM   1600  CB  ARG A 200      29.710  26.676 -17.767  1.00 87.79      A    C  
ATOM   1601  CG  ARG A 200      29.496  25.162 -17.646  1.00 87.14      A    C  
ATOM   1602  CD  ARG A 200      28.105  24.869 -17.116  1.00 86.40      A    C  
ATOM   1603  NE  ARG A 200      27.978  23.462 -16.727  1.00 84.98      A    N  
ATOM   1604  CZ  ARG A 200      26.903  22.689 -16.768  1.00 84.99      A    C  
ATOM   1605  NH1 ARG A 200      25.755  23.081 -17.254  1.00 77.79      A    N1+
ATOM   1606  NH2 ARG A 200      26.980  21.495 -16.294  1.00 79.61      A    N  
ATOM   1607  N   ALA A 201      31.502  29.361 -17.945  1.00 87.79      A    N  
ATOM   1608  CA  ALA A 201      31.694  30.780 -18.255  1.00 86.03      A    C  
ATOM   1609  C   ALA A 201      32.798  31.008 -19.297  1.00 87.18      A    C  
ATOM   1610  O   ALA A 201      32.630  31.837 -20.193  1.00 84.90      A    O  
ATOM   1611  CB  ALA A 201      31.972  31.534 -16.954  1.00 84.19      A    C  
ATOM   1612  N   ASP A 202      33.885  30.229 -19.254  1.00 85.37      A    N  
ATOM   1613  CA  ASP A 202      34.952  30.272 -20.260  1.00 84.92      A    C  
ATOM   1614  C   ASP A 202      34.464  29.841 -21.650  1.00 86.12      A    C  
ATOM   1615  O   ASP A 202      34.891  30.392 -22.669  1.00 82.95      A    O  
ATOM   1616  CB  ASP A 202      36.131  29.402 -19.810  1.00 83.23      A    C  
ATOM   1617  CG  ASP A 202      36.963  30.033 -18.684  1.00 77.02      A    C  
ATOM   1618  OD1 ASP A 202      36.903  31.276 -18.504  1.00 69.09      A    O  
ATOM   1619  OD2 ASP A 202      37.717  29.280 -18.041  1.00 69.08      A    O1-
ATOM   1620  N   ARG A 203      33.476  28.936 -21.703  1.00 85.04      A    N  
ATOM   1621  CA  ARG A 203      32.756  28.559 -22.936  1.00 85.05      A    C  
ATOM   1622  C   ARG A 203      31.661  29.564 -23.335  1.00 86.07      A    C  
ATOM   1623  O   ARG A 203      30.985  29.356 -24.341  1.00 82.19      A    O  
ATOM   1624  CB  ARG A 203      32.205  27.135 -22.787  1.00 82.84      A    C  
ATOM   1625  CG  ARG A 203      33.333  26.086 -22.807  1.00 78.08      A    C  
ATOM   1626  CD  ARG A 203      32.775  24.662 -22.682  1.00 77.98      A    C  
ATOM   1627  NE  ARG A 203      32.973  24.110 -21.335  1.00 71.41      A    N  
ATOM   1628  CZ  ARG A 203      32.386  23.024 -20.849  1.00 67.87      A    C  
ATOM   1629  NH1 ARG A 203      31.497  22.344 -21.523  1.00 61.27      A    N1+
ATOM   1630  NH2 ARG A 203      32.686  22.594 -19.652  1.00 60.71      A    N  
ATOM   1631  N   LYS A 204      31.528  30.674 -22.610  1.00 84.51      A    N  
ATOM   1632  CA  LYS A 204      30.446  31.671 -22.734  1.00 84.21      A    C  
ATOM   1633  C   LYS A 204      29.049  31.104 -22.434  1.00 85.96      A    C  
ATOM   1634  O   LYS A 204      28.049  31.692 -22.842  1.00 80.55      A    O  
ATOM   1635  CB  LYS A 204      30.493  32.408 -24.076  1.00 81.47      A    C  
ATOM   1636  CG  LYS A 204      31.858  33.029 -24.395  1.00 77.56      A    C  
ATOM   1637  CD  LYS A 204      31.788  33.717 -25.765  1.00 69.36      A    C  
ATOM   1638  CE  LYS A 204      33.134  34.351 -26.096  1.00 60.95      A    C  
ATOM   1639  NZ  LYS A 204      33.126  34.946 -27.444  1.00 52.66      A    N1+
ATOM   1640  N   GLU A 205      28.988  30.013 -21.723  1.00 87.80      A    N  
ATOM   1641  CA  GLU A 205      27.756  29.420 -21.218  1.00 87.65      A    C  
ATOM   1642  C   GLU A 205      27.479  29.972 -19.814  1.00 88.40      A    C  
ATOM   1643  O   GLU A 205      28.070  29.541 -18.825  1.00 85.00      A    O  
ATOM   1644  CB  GLU A 205      27.857  27.891 -21.203  1.00 86.13      A    C  
ATOM   1645  CG  GLU A 205      28.033  27.291 -22.606  1.00 83.14      A    C  
ATOM   1646  CD  GLU A 205      28.231  25.771 -22.566  1.00 82.62      A    C  
ATOM   1647  OE1 GLU A 205      28.813  25.224 -23.523  1.00 75.28      A    O  
ATOM   1648  OE2 GLU A 205      27.826  25.126 -21.586  1.00 77.95      A    O1-
ATOM   1649  N   TYR A 206      26.587  30.943 -19.720  1.00 89.76      A    N  
ATOM   1650  CA  TYR A 206      26.220  31.534 -18.442  1.00 89.97      A    C  
ATOM   1651  C   TYR A 206      25.130  30.691 -17.788  1.00 90.70      A    C  
ATOM   1652  O   TYR A 206      23.989  30.674 -18.256  1.00 88.18      A    O  
ATOM   1653  CB  TYR A 206      25.822  32.998 -18.619  1.00 88.37      A    C  
ATOM   1654  CG  TYR A 206      26.913  33.843 -19.223  1.00 87.58      A    C  
ATOM   1655  CD1 TYR A 206      28.034  34.222 -18.452  1.00 82.48      A    C  
ATOM   1656  CD2 TYR A 206      26.844  34.222 -20.577  1.00 82.74      A    C  
ATOM   1657  CE1 TYR A 206      29.078  34.963 -19.027  1.00 79.59      A    C  
ATOM   1658  CE2 TYR A 206      27.885  34.965 -21.163  1.00 79.84      A    C  
ATOM   1659  CZ  TYR A 206      29.001  35.330 -20.387  1.00 81.22      A    C  
ATOM   1660  OH  TYR A 206      30.025  36.042 -20.964  1.00 78.57      A    O  
ATOM   1661  N   VAL A 207      25.486  30.014 -16.706  1.00 90.17      A    N  
ATOM   1662  CA  VAL A 207      24.600  29.148 -15.929  1.00 90.04      A    C  
ATOM   1663  C   VAL A 207      24.536  29.614 -14.478  1.00 90.19      A    C  
ATOM   1664  O   VAL A 207      25.472  30.234 -13.979  1.00 87.39      A    O  
ATOM   1665  CB  VAL A 207      25.023  27.669 -16.007  1.00 88.47      A    C  
ATOM   1666  CG1 VAL A 207      24.827  27.122 -17.421  1.00 80.09      A    C  
ATOM   1667  CG2 VAL A 207      26.480  27.445 -15.588  1.00 81.72      A    C  
ATOM   1668  N   PHE A 208      23.445  29.308 -13.810  1.00 90.15      A    N  
ATOM   1669  CA  PHE A 208      23.310  29.497 -12.366  1.00 90.13      A    C  
ATOM   1670  C   PHE A 208      22.961  28.156 -11.705  1.00 91.31      A    C  
ATOM   1671  O   PHE A 208      21.968  27.550 -12.098  1.00 89.56      A    O  
ATOM   1672  CB  PHE A 208      22.255  30.566 -12.083  1.00 88.09      A    C  
ATOM   1673  CG  PHE A 208      22.207  30.958 -10.625  1.00 87.16      A    C  
ATOM   1674  CD1 PHE A 208      21.273  30.374  -9.755  1.00 82.13      A    C  
ATOM   1675  CD2 PHE A 208      23.124  31.889 -10.122  1.00 81.00      A    C  
ATOM   1676  CE1 PHE A 208      21.251  30.723  -8.388  1.00 77.95      A    C  
ATOM   1677  CE2 PHE A 208      23.108  32.251  -8.762  1.00 77.07      A    C  
ATOM   1678  CZ  PHE A 208      22.176  31.667  -7.893  1.00 78.05      A    C  
ATOM   1679  N   PRO A 209      23.745  27.671 -10.717  1.00 91.56      A    N  
ATOM   1680  CA  PRO A 209      23.461  26.429 -10.027  1.00 90.93      A    C  
ATOM   1681  C   PRO A 209      22.341  26.632  -9.001  1.00 91.80      A    C  
ATOM   1682  O   PRO A 209      22.579  27.069  -7.873  1.00 89.38      A    O  
ATOM   1683  CB  PRO A 209      24.801  26.014  -9.400  1.00 88.39      A    C  
ATOM   1684  CG  PRO A 209      25.479  27.347  -9.108  1.00 85.99      A    C  
ATOM   1685  CD  PRO A 209      24.987  28.253 -10.243  1.00 89.29      A    C  
ATOM   1686  N   LEU A 210      21.122  26.326  -9.393  1.00 92.58      A    N  
ATOM   1687  CA  LEU A 210      19.987  26.309  -8.476  1.00 93.18      A    C  
ATOM   1688  C   LEU A 210      20.045  25.038  -7.633  1.00 93.49      A    C  
ATOM   1689  O   LEU A 210      20.180  23.944  -8.179  1.00 91.97      A    O  
ATOM   1690  CB  LEU A 210      18.677  26.391  -9.269  1.00 92.76      A    C  
ATOM   1691  CG  LEU A 210      18.470  27.744  -9.962  1.00 91.66      A    C  
ATOM   1692  CD1 LEU A 210      17.341  27.632 -10.975  1.00 88.45      A    C  
ATOM   1693  CD2 LEU A 210      18.109  28.838  -8.949  1.00 88.26      A    C  
ATOM   1694  N   GLN A 211      19.926  25.172  -6.327  1.00 93.64      A    N  
ATOM   1695  CA  GLN A 211      20.030  24.068  -5.387  1.00 92.71      A    C  
ATOM   1696  C   GLN A 211      18.709  23.861  -4.664  1.00 93.17      A    C  
ATOM   1697  O   GLN A 211      18.068  24.816  -4.226  1.00 90.82      A    O  
ATOM   1698  CB  GLN A 211      21.176  24.302  -4.396  1.00 90.32      A    C  
ATOM   1699  CG  GLN A 211      22.522  24.503  -5.113  1.00 83.71      A    C  
ATOM   1700  CD  GLN A 211      23.677  24.688  -4.138  1.00 82.49      A    C  
ATOM   1701  NE2 GLN A 211      24.783  25.243  -4.575  1.00 70.79      A    N  
ATOM   1702  OE1 GLN A 211      23.608  24.323  -2.982  1.00 73.80      A    O  
ATOM   1703  N   ALA A 212      18.326  22.601  -4.519  1.00 93.15      A    N  
ATOM   1704  CA  ALA A 212      17.222  22.166  -3.696  1.00 93.60      A    C  
ATOM   1705  C   ALA A 212      17.571  20.816  -3.064  1.00 94.29      A    C  
ATOM   1706  O   ALA A 212      18.437  20.084  -3.540  1.00 92.18      A    O  
ATOM   1707  CB  ALA A 212      15.954  22.092  -4.545  1.00 92.68      A    C  
ATOM   1708  N   ASN A 213      16.897  20.493  -1.968  1.00 93.74      A    N  
ATOM   1709  CA  ASN A 213      17.069  19.253  -1.237  1.00 93.65      A    C  
ATOM   1710  C   ASN A 213      15.706  18.708  -0.833  1.00 94.84      A    C  
ATOM   1711  O   ASN A 213      14.739  19.449  -0.673  1.00 92.17      A    O  
ATOM   1712  CB  ASN A 213      18.021  19.475  -0.043  1.00 90.29      A    C  
ATOM   1713  CG  ASN A 213      17.688  20.686   0.816  1.00 87.47      A    C  
ATOM   1714  ND2 ASN A 213      18.357  20.854   1.924  1.00 77.70      A    N  
ATOM   1715  OD1 ASN A 213      16.877  21.527   0.508  1.00 74.70      A    O  
ATOM   1716  N   TYR A 214      15.645  17.401  -0.656  1.00 94.24      A    N  
ATOM   1717  CA  TYR A 214      14.465  16.720  -0.147  1.00 95.12      A    C  
ATOM   1718  C   TYR A 214      14.883  15.476   0.630  1.00 95.21      A    C  
ATOM   1719  O   TYR A 214      15.939  14.892   0.368  1.00 94.06      A    O  
ATOM   1720  CB  TYR A 214      13.515  16.392  -1.309  1.00 95.49      A    C  
ATOM   1721  CG  TYR A 214      12.099  16.132  -0.868  1.00 96.00      A    C  
ATOM   1722  CD1 TYR A 214      11.635  14.819  -0.671  1.00 94.12      A    C  
ATOM   1723  CD2 TYR A 214      11.229  17.212  -0.632  1.00 94.23      A    C  
ATOM   1724  CE1 TYR A 214      10.324  14.584  -0.233  1.00 93.47      A    C  
ATOM   1725  CE2 TYR A 214       9.913  16.986  -0.197  1.00 93.51      A    C  
ATOM   1726  CZ  TYR A 214       9.469  15.671   0.010  1.00 94.46      A    C  
ATOM   1727  OH  TYR A 214       8.190  15.440   0.452  1.00 93.17      A    O  
ATOM   1728  N   SER A 215      14.087  15.089   1.619  1.00 95.27      A    N  
ATOM   1729  CA  SER A 215      14.319  13.926   2.468  1.00 95.18      A    C  
ATOM   1730  C   SER A 215      13.043  13.098   2.563  1.00 95.79      A    C  
ATOM   1731  O   SER A 215      11.978  13.620   2.888  1.00 92.85      A    O  
ATOM   1732  CB  SER A 215      14.792  14.383   3.854  1.00 92.61      A    C  
ATOM   1733  OG  SER A 215      15.002  13.277   4.705  1.00 77.52      A    O  
ATOM   1734  N   MET A 216      13.147  11.789   2.299  1.00 95.03      A    N  
ATOM   1735  CA  MET A 216      12.055  10.837   2.417  1.00 95.71      A    C  
ATOM   1736  C   MET A 216      12.606   9.475   2.850  1.00 96.37      A    C  
ATOM   1737  O   MET A 216      13.679   9.080   2.398  1.00 94.49      A    O  
ATOM   1738  CB  MET A 216      11.318  10.751   1.069  1.00 94.58      A    C  
ATOM   1739  CG  MET A 216      10.123   9.796   1.095  1.00 92.83      A    C  
ATOM   1740  SD  MET A 216       9.190   9.756  -0.466  1.00 90.61      A    S  
ATOM   1741  CE  MET A 216       7.981   8.484  -0.068  1.00 84.09      A    C  
ATOM   1742  N   ARG A 217      11.877   8.738   3.684  1.00 96.36      A    N  
ATOM   1743  CA  ARG A 217      12.248   7.361   4.040  1.00 96.84      A    C  
ATOM   1744  C   ARG A 217      12.396   6.507   2.777  1.00 97.15      A    C  
ATOM   1745  O   ARG A 217      11.581   6.606   1.867  1.00 95.88      A    O  
ATOM   1746  CB  ARG A 217      11.199   6.779   4.999  1.00 96.25      A    C  
ATOM   1747  CG  ARG A 217      11.609   5.389   5.506  1.00 94.46      A    C  
ATOM   1748  CD  ARG A 217      10.505   4.706   6.288  1.00 92.43      A    C  
ATOM   1749  NE  ARG A 217      10.879   3.308   6.589  1.00 90.58      A    N  
ATOM   1750  CZ  ARG A 217      10.209   2.214   6.287  1.00 90.34      A    C  
ATOM   1751  NH1 ARG A 217       9.045   2.232   5.709  1.00 82.89      A    N1+
ATOM   1752  NH2 ARG A 217      10.711   1.047   6.559  1.00 85.95      A    N  
ATOM   1753  N   MET A 218      13.405   5.626   2.757  1.00 96.40      A    N  
ATOM   1754  CA  MET A 218      13.488   4.575   1.750  1.00 96.79      A    C  
ATOM   1755  C   MET A 218      12.329   3.592   1.958  1.00 97.14      A    C  
ATOM   1756  O   MET A 218      12.266   2.903   2.974  1.00 95.84      A    O  
ATOM   1757  CB  MET A 218      14.836   3.852   1.836  1.00 95.69      A    C  
ATOM   1758  CG  MET A 218      15.994   4.693   1.297  1.00 91.04      A    C  
ATOM   1759  SD  MET A 218      15.914   5.109  -0.469  1.00 91.48      A    S  
ATOM   1760  CE  MET A 218      16.001   3.476  -1.215  1.00 85.32      A    C  
ATOM   1761  N   MET A 219      11.410   3.534   0.996  1.00 96.64      A    N  
ATOM   1762  CA  MET A 219      10.260   2.628   1.013  1.00 96.72      A    C  
ATOM   1763  C   MET A 219      10.576   1.275   0.355  1.00 96.67      A    C  
ATOM   1764  O   MET A 219       9.817   0.317   0.519  1.00 93.91      A    O  
ATOM   1765  CB  MET A 219       9.056   3.309   0.354  1.00 96.24      A    C  
ATOM   1766  CG  MET A 219       8.634   4.595   1.074  1.00 95.16      A    C  
ATOM   1767  SD  MET A 219       8.192   4.399   2.836  1.00 94.13      A    S  
ATOM   1768  CE  MET A 219       6.681   3.430   2.684  1.00 87.43      A    C  
ATOM   1769  N   THR A 220      11.705   1.183  -0.330  1.00 96.21      A    N  
ATOM   1770  CA  THR A 220      12.293  -0.053  -0.853  1.00 96.03      A    C  
ATOM   1771  C   THR A 220      13.734  -0.171  -0.352  1.00 96.06      A    C  
ATOM   1772  O   THR A 220      14.375   0.859  -0.120  1.00 93.75      A    O  
ATOM   1773  CB  THR A 220      12.262  -0.087  -2.396  1.00 94.79      A    C  
ATOM   1774  CG2 THR A 220      10.846  -0.111  -2.941  1.00 87.17      A    C  
ATOM   1775  OG1 THR A 220      12.913   1.032  -2.952  1.00 86.79      A    O  
ATOM   1776  N   PRO A 221      14.280  -1.388  -0.175  1.00 96.14      A    N  
ATOM   1777  CA  PRO A 221      15.639  -1.552   0.331  1.00 95.76      A    C  
ATOM   1778  C   PRO A 221      16.659  -0.914  -0.624  1.00 95.87      A    C  
ATOM   1779  O   PRO A 221      16.640  -1.202  -1.826  1.00 93.11      A    O  
ATOM   1780  CB  PRO A 221      15.835  -3.065   0.478  1.00 94.13      A    C  
ATOM   1781  CG  PRO A 221      14.814  -3.673  -0.478  1.00 92.85      A    C  
ATOM   1782  CD  PRO A 221      13.661  -2.674  -0.426  1.00 95.30      A    C  
ATOM   1783  N   PRO A 222      17.556  -0.037  -0.134  1.00 95.78      A    N  
ATOM   1784  CA  PRO A 222      18.608   0.528  -0.960  1.00 95.37      A    C  
ATOM   1785  C   PRO A 222      19.590  -0.566  -1.392  1.00 95.36      A    C  
ATOM   1786  O   PRO A 222      20.096  -1.323  -0.570  1.00 92.52      A    O  
ATOM   1787  CB  PRO A 222      19.271   1.609  -0.100  1.00 94.04      A    C  
ATOM   1788  CG  PRO A 222      19.010   1.143   1.334  1.00 92.49      A    C  
ATOM   1789  CD  PRO A 222      17.654   0.443   1.232  1.00 94.92      A    C  
ATOM   1790  N   ARG A 223      19.886  -0.628  -2.688  1.00 94.66      A    N  
ATOM   1791  CA  ARG A 223      20.754  -1.680  -3.243  1.00 94.33      A    C  
ATOM   1792  C   ARG A 223      22.191  -1.199  -3.413  1.00 94.34      A    C  
ATOM   1793  O   ARG A 223      22.403  -0.175  -4.058  1.00 91.99      A    O  
ATOM   1794  CB  ARG A 223      20.186  -2.193  -4.567  1.00 92.53      A    C  
ATOM   1795  CG  ARG A 223      18.957  -3.062  -4.302  1.00 89.24      A    C  
ATOM   1796  CD  ARG A 223      18.416  -3.661  -5.587  1.00 89.86      A    C  
ATOM   1797  NE  ARG A 223      17.366  -4.616  -5.241  1.00 89.41      A    N  
ATOM   1798  CZ  ARG A 223      16.403  -5.098  -5.985  1.00 90.00      A    C  
ATOM   1799  NH1 ARG A 223      16.269  -4.792  -7.243  1.00 83.80      A    N1+
ATOM   1800  NH2 ARG A 223      15.554  -5.919  -5.438  1.00 84.31      A    N  
ATOM   1801  N   PRO A 224      23.195  -1.975  -2.964  1.00 93.76      A    N  
ATOM   1802  CA  PRO A 224      24.607  -1.610  -3.117  1.00 92.78      A    C  
ATOM   1803  C   PRO A 224      25.026  -1.305  -4.557  1.00 93.34      A    C  
ATOM   1804  O   PRO A 224      25.830  -0.408  -4.785  1.00 91.02      A    O  
ATOM   1805  CB  PRO A 224      25.399  -2.798  -2.558  1.00 90.87      A    C  
ATOM   1806  CG  PRO A 224      24.446  -3.415  -1.541  1.00 88.67      A    C  
ATOM   1807  CD  PRO A 224      23.072  -3.181  -2.160  1.00 92.11      A    C  
ATOM   1808  N   GLN A 225      24.448  -1.990  -5.543  1.00 93.06      A    N  
ATOM   1809  CA  GLN A 225      24.698  -1.748  -6.974  1.00 92.44      A    C  
ATOM   1810  C   GLN A 225      24.350  -0.321  -7.422  1.00 93.28      A    C  
ATOM   1811  O   GLN A 225      25.030   0.230  -8.283  1.00 91.00      A    O  
ATOM   1812  CB  GLN A 225      23.950  -2.797  -7.812  1.00 90.74      A    C  
ATOM   1813  CG  GLN A 225      22.421  -2.765  -7.647  1.00 80.80      A    C  
ATOM   1814  CD  GLN A 225      21.717  -3.857  -8.444  1.00 79.28      A    C  
ATOM   1815  NE2 GLN A 225      20.416  -4.014  -8.315  1.00 68.36      A    N  
ATOM   1816  OE1 GLN A 225      22.318  -4.584  -9.211  1.00 69.59      A    O  
ATOM   1817  N   HIS A 226      23.357   0.307  -6.789  1.00 92.92      A    N  
ATOM   1818  CA  HIS A 226      22.985   1.700  -7.041  1.00 93.00      A    C  
ATOM   1819  C   HIS A 226      23.814   2.705  -6.225  1.00 93.16      A    C  
ATOM   1820  O   HIS A 226      23.793   3.897  -6.516  1.00 89.93      A    O  
ATOM   1821  CB  HIS A 226      21.488   1.883  -6.805  1.00 92.41      A    C  
ATOM   1822  CG  HIS A 226      20.641   1.086  -7.755  1.00 93.85      A    C  
ATOM   1823  CD2 HIS A 226      19.664   0.176  -7.433  1.00 83.37      A    C  
ATOM   1824  ND1 HIS A 226      20.710   1.126  -9.140  1.00 82.98      A    N  
ATOM   1825  CE1 HIS A 226      19.796   0.269  -9.624  1.00 85.38      A    C  
ATOM   1826  NE2 HIS A 226      19.149  -0.322  -8.616  1.00 87.51      A    N  
ATOM   1827  N   PHE A 227      24.575   2.229  -5.250  1.00 93.54      A    N  
ATOM   1828  CA  PHE A 227      25.425   3.031  -4.375  1.00 93.10      A    C  
ATOM   1829  C   PHE A 227      26.922   2.771  -4.606  1.00 92.46      A    C  
ATOM   1830  O   PHE A 227      27.736   2.912  -3.699  1.00 87.42      A    O  
ATOM   1831  CB  PHE A 227      24.997   2.848  -2.910  1.00 92.63      A    C  
ATOM   1832  CG  PHE A 227      23.683   3.519  -2.574  1.00 94.19      A    C  
ATOM   1833  CD1 PHE A 227      23.667   4.802  -1.990  1.00 92.10      A    C  
ATOM   1834  CD2 PHE A 227      22.456   2.879  -2.841  1.00 92.22      A    C  
ATOM   1835  CE1 PHE A 227      22.460   5.423  -1.676  1.00 91.14      A    C  
ATOM   1836  CE2 PHE A 227      21.239   3.501  -2.535  1.00 91.59      A    C  
ATOM   1837  CZ  PHE A 227      21.240   4.781  -1.947  1.00 92.50      A    C  
ATOM   1838  N   GLN A 228      27.316   2.390  -5.832  1.00 91.94      A    N  
ATOM   1839  CA  GLN A 228      28.738   2.242  -6.175  1.00 90.80      A    C  
ATOM   1840  C   GLN A 228      29.499   3.559  -5.988  1.00 91.18      A    C  
ATOM   1841  O   GLN A 228      30.579   3.567  -5.393  1.00 87.42      A    O  
ATOM   1842  CB  GLN A 228      28.916   1.748  -7.614  1.00 89.55      A    C  
ATOM   1843  CG  GLN A 228      28.476   0.296  -7.778  1.00 83.17      A    C  
ATOM   1844  CD  GLN A 228      28.988  -0.333  -9.077  1.00 74.66      A    C  
ATOM   1845  NE2 GLN A 228      28.685  -1.590  -9.332  1.00 61.92      A    N  
ATOM   1846  OE1 GLN A 228      29.691   0.273  -9.862  1.00 63.92      A    O  
ATOM   1847  N   THR A 229      28.891   4.648  -6.446  1.00 90.50      A    N  
ATOM   1848  CA  THR A 229      29.293   6.022  -6.132  1.00 90.03      A    C  
ATOM   1849  C   THR A 229      28.275   6.621  -5.169  1.00 90.77      A    C  
ATOM   1850  O   THR A 229      27.074   6.373  -5.294  1.00 87.51      A    O  
ATOM   1851  CB  THR A 229      29.422   6.866  -7.406  1.00 88.13      A    C  
ATOM   1852  CG2 THR A 229      30.551   6.356  -8.302  1.00 78.03      A    C  
ATOM   1853  OG1 THR A 229      28.233   6.813  -8.160  1.00 78.54      A    O  
ATOM   1854  N   GLN A 230      28.732   7.421  -4.201  1.00 90.89      A    N  
ATOM   1855  CA  GLN A 230      27.819   8.062  -3.251  1.00 90.73      A    C  
ATOM   1856  C   GLN A 230      26.907   9.077  -3.954  1.00 91.56      A    C  
ATOM   1857  O   GLN A 230      25.700   9.080  -3.731  1.00 87.89      A    O  
ATOM   1858  CB  GLN A 230      28.642   8.712  -2.126  1.00 88.54      A    C  
ATOM   1859  CG  GLN A 230      27.746   9.279  -1.008  1.00 85.11      A    C  
ATOM   1860  CD  GLN A 230      26.917   8.198  -0.309  1.00 86.59      A    C  
ATOM   1861  NE2 GLN A 230      25.674   8.468  -0.010  1.00 77.06      A    N  
ATOM   1862  OE1 GLN A 230      27.377   7.096  -0.045  1.00 79.31      A    O  
ATOM   1863  N   ASN A 231      27.479   9.878  -4.852  1.00 91.09      A    N  
ATOM   1864  CA  ASN A 231      26.743  10.821  -5.687  1.00 90.86      A    C  
ATOM   1865  C   ASN A 231      26.379  10.182  -7.031  1.00 91.32      A    C  
ATOM   1866  O   ASN A 231      27.088   9.316  -7.539  1.00 86.16      A    O  
ATOM   1867  CB  ASN A 231      27.573  12.112  -5.836  1.00 88.06      A    C  
ATOM   1868  CG  ASN A 231      27.723  12.846  -4.519  1.00 87.48      A    C  
ATOM   1869  ND2 ASN A 231      28.658  13.770  -4.442  1.00 79.79      A    N  
ATOM   1870  OD1 ASN A 231      27.011  12.632  -3.554  1.00 79.64      A    O  
ATOM   1871  N   CYS A 232      25.272  10.617  -7.618  1.00 91.05      A    N  
ATOM   1872  CA  CYS A 232      24.875  10.177  -8.943  1.00 90.53      A    C  
ATOM   1873  C   CYS A 232      25.787  10.798 -10.000  1.00 90.66      A    C  
ATOM   1874  O   CYS A 232      25.976  12.011 -10.022  1.00 84.97      A    O  
ATOM   1875  CB  CYS A 232      23.407  10.544  -9.193  1.00 89.38      A    C  
ATOM   1876  SG  CYS A 232      22.246   9.710  -8.071  1.00 88.43      A    S  
ATOM   1877  N   ALA A 233      26.326   9.986 -10.894  1.00 89.63      A    N  
ATOM   1878  CA  ALA A 233      27.074  10.502 -12.033  1.00 87.80      A    C  
ATOM   1879  C   ALA A 233      26.201  11.467 -12.857  1.00 87.30      A    C  
ATOM   1880  O   ALA A 233      25.011  11.205 -13.031  1.00 78.99      A    O  
ATOM   1881  CB  ALA A 233      27.576   9.318 -12.865  1.00 84.30      A    C  
ATOM   1882  N   PRO A 234      26.728  12.587 -13.379  1.00 89.00      A    N  
ATOM   1883  CA  PRO A 234      28.128  13.014 -13.397  1.00 88.13      A    C  
ATOM   1884  C   PRO A 234      28.545  13.887 -12.203  1.00 88.32      A    C  
ATOM   1885  O   PRO A 234      29.600  14.517 -12.266  1.00 80.97      A    O  
ATOM   1886  CB  PRO A 234      28.246  13.769 -14.722  1.00 84.28      A    C  
ATOM   1887  CG  PRO A 234      26.902  14.492 -14.805  1.00 81.72      A    C  
ATOM   1888  CD  PRO A 234      25.935  13.467 -14.208  1.00 84.14      A    C  
ATOM   1889  N   ALA A 235      27.751  13.967 -11.149  1.00 87.06      A    N  
ATOM   1890  CA  ALA A 235      28.108  14.771  -9.982  1.00 86.28      A    C  
ATOM   1891  C   ALA A 235      29.426  14.257  -9.369  1.00 86.36      A    C  
ATOM   1892  O   ALA A 235      29.542  13.065  -9.081  1.00 81.71      A    O  
ATOM   1893  CB  ALA A 235      26.966  14.759  -8.958  1.00 83.77      A    C  
ATOM   1894  N   PRO A 236      30.408  15.145  -9.151  1.00 85.08      A    N  
ATOM   1895  CA  PRO A 236      31.643  14.756  -8.507  1.00 83.33      A    C  
ATOM   1896  C   PRO A 236      31.336  14.305  -7.079  1.00 83.08      A    C  
ATOM   1897  O   PRO A 236      30.698  15.019  -6.305  1.00 75.76      A    O  
ATOM   1898  CB  PRO A 236      32.562  15.976  -8.588  1.00 79.48      A    C  
ATOM   1899  CG  PRO A 236      31.594  17.148  -8.678  1.00 79.13      A    C  
ATOM   1900  CD  PRO A 236      30.394  16.575  -9.423  1.00 82.11      A    C  
ATOM   1901  N   GLY A 237      31.780  13.115  -6.735  1.00 75.17      A    N  
ATOM   1902  CA  GLY A 237      31.716  12.583  -5.390  1.00 71.82      A    C  
ATOM   1903  C   GLY A 237      33.107  12.400  -4.829  1.00 70.37      A    C  
ATOM   1904  O   GLY A 237      34.069  12.193  -5.568  1.00 62.30      A    O  
ATOM   1905  N   THR A 238      33.216  12.439  -3.511  1.00 64.35      A    N  
ATOM   1906  CA  THR A 238      34.342  11.786  -2.857  1.00 61.24      A    C  
ATOM   1907  C   THR A 238      34.253  10.290  -3.181  1.00 59.03      A    C  
ATOM   1908  O   THR A 238      33.185   9.702  -3.005  1.00 51.91      A    O  
ATOM   1909  CB  THR A 238      34.330  12.002  -1.334  1.00 54.84      A    C  
ATOM   1910  CG2 THR A 238      34.951  13.360  -0.988  1.00 46.61      A    C  
ATOM   1911  OG1 THR A 238      33.015  12.007  -0.831  1.00 49.33      A    O  
ATOM   1912  N   PRO A 239      35.345   9.688  -3.713  1.00 48.35      A    N  
ATOM   1913  CA  PRO A 239      35.401   8.258  -3.980  1.00 45.08      A    C  
ATOM   1914  C   PRO A 239      35.292   7.418  -2.707  1.00 44.69      A    C  
ATOM   1915  O   PRO A 239      35.659   7.919  -1.613  1.00 41.68      A    O  
ATOM   1916  CB  PRO A 239      36.725   8.030  -4.728  1.00 40.31      A    C  
ATOM   1917  CG  PRO A 239      37.607   9.172  -4.256  1.00 38.81      A    C  
ATOM   1918  CD  PRO A 239      36.621  10.309  -4.032  1.00 42.59      A    C  
ATOM   1919  OXT PRO A 239      34.840   6.254  -2.824  1.00 36.49      A    O1-
TER   
ATOM   1920  N   GLN B   1       7.487  58.512 -26.540  1.00 63.22      B    N  
ATOM   1921  CA  GLN B   1       8.241  57.239 -26.642  1.00 67.30      B    C  
ATOM   1922  C   GLN B   1       8.671  56.711 -25.281  1.00 68.90      B    C  
ATOM   1923  O   GLN B   1       8.323  55.583 -24.963  1.00 64.11      B    O  
ATOM   1924  CB  GLN B   1       9.446  57.366 -27.577  1.00 61.52      B    C  
ATOM   1925  CG  GLN B   1       9.031  57.188 -29.043  1.00 56.05      B    C  
ATOM   1926  CD  GLN B   1      10.209  57.370 -30.014  1.00 51.32      B    C  
ATOM   1927  NE2 GLN B   1      10.126  56.870 -31.217  1.00 42.47      B    N  
ATOM   1928  OE1 GLN B   1      11.192  57.986 -29.691  1.00 46.67      B    O  
ATOM   1929  N   ALA B   2       9.370  57.527 -24.466  1.00 68.39      B    N  
ATOM   1930  CA  ALA B   2       9.825  57.098 -23.141  1.00 70.33      B    C  
ATOM   1931  C   ALA B   2       8.661  56.648 -22.240  1.00 72.63      B    C  
ATOM   1932  O   ALA B   2       8.750  55.602 -21.608  1.00 69.53      B    O  
ATOM   1933  CB  ALA B   2      10.608  58.244 -22.496  1.00 65.07      B    C  
ATOM   1934  N   LEU B   3       7.549  57.374 -22.251  1.00 75.38      B    N  
ATOM   1935  CA  LEU B   3       6.359  57.020 -21.477  1.00 76.46      B    C  
ATOM   1936  C   LEU B   3       5.745  55.688 -21.924  1.00 77.52      B    C  
ATOM   1937  O   LEU B   3       5.375  54.867 -21.092  1.00 75.09      B    O  
ATOM   1938  CB  LEU B   3       5.322  58.159 -21.597  1.00 73.04      B    C  
ATOM   1939  CG  LEU B   3       4.426  58.260 -20.346  1.00 65.88      B    C  
ATOM   1940  CD1 LEU B   3       4.917  59.390 -19.448  1.00 60.05      B    C  
ATOM   1941  CD2 LEU B   3       2.975  58.529 -20.718  1.00 59.03      B    C  
ATOM   1942  N   VAL B   4       5.694  55.436 -23.218  1.00 80.55      B    N  
ATOM   1943  CA  VAL B   4       5.204  54.167 -23.783  1.00 81.29      B    C  
ATOM   1944  C   VAL B   4       6.126  53.014 -23.387  1.00 81.44      B    C  
ATOM   1945  O   VAL B   4       5.648  51.960 -22.987  1.00 79.30      B    O  
ATOM   1946  CB  VAL B   4       5.061  54.245 -25.310  1.00 79.30      B    C  
ATOM   1947  CG1 VAL B   4       4.624  52.912 -25.923  1.00 69.85      B    C  
ATOM   1948  CG2 VAL B   4       4.026  55.297 -25.709  1.00 70.59      B    C  
ATOM   1949  N   LEU B   5       7.447  53.240 -23.449  1.00 79.32      B    N  
ATOM   1950  CA  LEU B   5       8.437  52.254 -23.025  1.00 78.53      B    C  
ATOM   1951  C   LEU B   5       8.297  51.934 -21.533  1.00 79.39      B    C  
ATOM   1952  O   LEU B   5       8.316  50.772 -21.147  1.00 77.47      B    O  
ATOM   1953  CB  LEU B   5       9.848  52.769 -23.346  1.00 75.31      B    C  
ATOM   1954  CG  LEU B   5      10.836  51.613 -23.609  1.00 68.36      B    C  
ATOM   1955  CD1 LEU B   5      10.914  51.324 -25.113  1.00 62.26      B    C  
ATOM   1956  CD2 LEU B   5      12.231  51.947 -23.118  1.00 61.05      B    C  
ATOM   1957  N   LEU B   6       8.099  52.960 -20.698  1.00 78.61      B    N  
ATOM   1958  CA  LEU B   6       7.881  52.825 -19.260  1.00 78.79      B    C  
ATOM   1959  C   LEU B   6       6.601  52.033 -18.951  1.00 80.60      B    C  
ATOM   1960  O   LEU B   6       6.625  51.106 -18.142  1.00 78.92      B    O  
ATOM   1961  CB  LEU B   6       7.833  54.227 -18.632  1.00 75.00      B    C  
ATOM   1962  CG  LEU B   6       8.124  54.202 -17.122  1.00 65.96      B    C  
ATOM   1963  CD1 LEU B   6       9.583  54.561 -16.863  1.00 60.75      B    C  
ATOM   1964  CD2 LEU B   6       7.215  55.174 -16.391  1.00 59.71      B    C  
ATOM   1965  N   CYS B   7       5.499  52.345 -19.637  1.00 84.53      B    N  
ATOM   1966  CA  CYS B   7       4.246  51.608 -19.506  1.00 84.82      B    C  
ATOM   1967  C   CYS B   7       4.391  50.137 -19.925  1.00 85.77      B    C  
ATOM   1968  O   CYS B   7       3.915  49.254 -19.216  1.00 83.62      B    O  
ATOM   1969  CB  CYS B   7       3.147  52.288 -20.336  1.00 82.63      B    C  
ATOM   1970  SG  CYS B   7       2.605  53.837 -19.543  1.00 69.98      B    S  
ATOM   1971  N   LEU B   8       5.090  49.868 -21.029  1.00 83.64      B    N  
ATOM   1972  CA  LEU B   8       5.376  48.498 -21.471  1.00 84.37      B    C  
ATOM   1973  C   LEU B   8       6.244  47.743 -20.464  1.00 85.13      B    C  
ATOM   1974  O   LEU B   8       5.989  46.572 -20.199  1.00 83.90      B    O  
ATOM   1975  CB  LEU B   8       6.065  48.540 -22.842  1.00 82.64      B    C  
ATOM   1976  CG  LEU B   8       5.086  48.719 -24.020  1.00 75.22      B    C  
ATOM   1977  CD1 LEU B   8       5.850  49.131 -25.272  1.00 68.53      B    C  
ATOM   1978  CD2 LEU B   8       4.336  47.425 -24.324  1.00 68.10      B    C  
ATOM   1979  N   THR B   9       7.239  48.417 -19.862  1.00 84.61      B    N  
ATOM   1980  CA  THR B   9       8.117  47.816 -18.853  1.00 84.31      B    C  
ATOM   1981  C   THR B   9       7.353  47.505 -17.564  1.00 85.56      B    C  
ATOM   1982  O   THR B   9       7.503  46.420 -17.006  1.00 83.49      B    O  
ATOM   1983  CB  THR B   9       9.322  48.722 -18.547  1.00 81.27      B    C  
ATOM   1984  CG2 THR B   9      10.407  47.977 -17.789  1.00 69.22      B    C  
ATOM   1985  OG1 THR B   9       9.932  49.189 -19.724  1.00 70.01      B    O  
ATOM   1986  N   MET B  10       6.479  48.418 -17.135  1.00 85.73      B    N  
ATOM   1987  CA  MET B  10       5.591  48.182 -15.999  1.00 85.92      B    C  
ATOM   1988  C   MET B  10       4.603  47.045 -16.255  1.00 87.10      B    C  
ATOM   1989  O   MET B  10       4.368  46.219 -15.371  1.00 86.15      B    O  
ATOM   1990  CB  MET B  10       4.821  49.470 -15.661  1.00 84.01      B    C  
ATOM   1991  CG  MET B  10       5.645  50.403 -14.772  1.00 74.69      B    C  
ATOM   1992  SD  MET B  10       6.105  49.718 -13.155  1.00 69.94      B    S  
ATOM   1993  CE  MET B  10       4.487  49.431 -12.403  1.00 59.43      B    C  
ATOM   1994  N   LEU B  11       4.044  46.961 -17.453  1.00 87.12      B    N  
ATOM   1995  CA  LEU B  11       3.181  45.855 -17.840  1.00 86.95      B    C  
ATOM   1996  C   LEU B  11       3.947  44.527 -17.794  1.00 87.48      B    C  
ATOM   1997  O   LEU B  11       3.477  43.572 -17.192  1.00 86.31      B    O  
ATOM   1998  CB  LEU B  11       2.597  46.123 -19.243  1.00 85.96      B    C  
ATOM   1999  CG  LEU B  11       1.382  45.216 -19.542  1.00 78.96      B    C  
ATOM   2000  CD1 LEU B  11       0.076  45.908 -19.146  1.00 72.22      B    C  
ATOM   2001  CD2 LEU B  11       1.318  44.876 -21.027  1.00 71.45      B    C  
ATOM   2002  N   LEU B  12       5.156  44.489 -18.366  1.00 87.22      B    N  
ATOM   2003  CA  LEU B  12       6.024  43.313 -18.376  1.00 86.95      B    C  
ATOM   2004  C   LEU B  12       6.326  42.829 -16.961  1.00 87.72      B    C  
ATOM   2005  O   LEU B  12       6.134  41.651 -16.672  1.00 86.67      B    O  
ATOM   2006  CB  LEU B  12       7.316  43.650 -19.140  1.00 85.51      B    C  
ATOM   2007  CG  LEU B  12       8.288  42.453 -19.257  1.00 79.75      B    C  
ATOM   2008  CD1 LEU B  12       7.801  41.433 -20.289  1.00 73.20      B    C  
ATOM   2009  CD2 LEU B  12       9.671  42.937 -19.667  1.00 72.87      B    C  
ATOM   2010  N   ILE B  13       6.774  43.715 -16.070  1.00 88.56      B    N  
ATOM   2011  CA  ILE B  13       7.138  43.317 -14.708  1.00 88.61      B    C  
ATOM   2012  C   ILE B  13       5.925  42.821 -13.920  1.00 89.27      B    C  
ATOM   2013  O   ILE B  13       6.013  41.814 -13.240  1.00 88.15      B    O  
ATOM   2014  CB  ILE B  13       7.921  44.430 -13.978  1.00 86.86      B    C  
ATOM   2015  CG1 ILE B  13       8.670  43.817 -12.777  1.00 77.17      B    C  
ATOM   2016  CG2 ILE B  13       7.034  45.602 -13.539  1.00 76.31      B    C  
ATOM   2017  CD1 ILE B  13       9.646  44.771 -12.115  1.00 69.37      B    C  
ATOM   2018  N   THR B  14       4.787  43.480 -14.052  1.00 90.64      B    N  
ATOM   2019  CA  THR B  14       3.539  43.064 -13.395  1.00 89.96      B    C  
ATOM   2020  C   THR B  14       3.112  41.683 -13.885  1.00 90.27      B    C  
ATOM   2021  O   THR B  14       2.761  40.814 -13.086  1.00 87.88      B    O  
ATOM   2022  CB  THR B  14       2.414  44.078 -13.642  1.00 88.13      B    C  
ATOM   2023  CG2 THR B  14       1.194  43.790 -12.774  1.00 73.70      B    C  
ATOM   2024  OG1 THR B  14       2.831  45.384 -13.309  1.00 74.89      B    O  
ATOM   2025  N   LEU B  15       3.218  41.444 -15.179  1.00 89.98      B    N  
ATOM   2026  CA  LEU B  15       2.901  40.160 -15.790  1.00 89.30      B    C  
ATOM   2027  C   LEU B  15       3.845  39.050 -15.311  1.00 89.54      B    C  
ATOM   2028  O   LEU B  15       3.397  37.950 -14.999  1.00 87.93      B    O  
ATOM   2029  CB  LEU B  15       2.936  40.330 -17.317  1.00 88.10      B    C  
ATOM   2030  CG  LEU B  15       2.063  39.306 -18.066  1.00 76.92      B    C  
ATOM   2031  CD1 LEU B  15       0.942  40.034 -18.806  1.00 70.46      B    C  
ATOM   2032  CD2 LEU B  15       2.891  38.499 -19.054  1.00 69.95      B    C  
ATOM   2033  N   MET B  16       5.149  39.358 -15.184  1.00 89.69      B    N  
ATOM   2034  CA  MET B  16       6.146  38.414 -14.664  1.00 89.58      B    C  
ATOM   2035  C   MET B  16       5.914  38.073 -13.187  1.00 90.15      B    C  
ATOM   2036  O   MET B  16       6.033  36.908 -12.812  1.00 88.87      B    O  
ATOM   2037  CB  MET B  16       7.558  38.991 -14.863  1.00 88.66      B    C  
ATOM   2038  CG  MET B  16       8.003  38.977 -16.330  1.00 81.91      B    C  
ATOM   2039  SD  MET B  16       8.058  37.356 -17.142  1.00 77.69      B    S  
ATOM   2040  CE  MET B  16       9.343  36.533 -16.182  1.00 65.74      B    C  
ATOM   2041  N   VAL B  17       5.537  39.039 -12.363  1.00 90.76      B    N  
ATOM   2042  CA  VAL B  17       5.174  38.810 -10.953  1.00 90.37      B    C  
ATOM   2043  C   VAL B  17       3.948  37.896 -10.859  1.00 90.66      B    C  
ATOM   2044  O   VAL B  17       3.985  36.892 -10.151  1.00 89.20      B    O  
ATOM   2045  CB  VAL B  17       4.936  40.142 -10.210  1.00 89.46      B    C  
ATOM   2046  CG1 VAL B  17       4.381  39.934  -8.793  1.00 81.78      B    C  
ATOM   2047  CG2 VAL B  17       6.242  40.929 -10.061  1.00 83.23      B    C  
ATOM   2048  N   CYS B  18       2.897  38.190 -11.612  1.00 90.76      B    N  
ATOM   2049  CA  CYS B  18       1.679  37.379 -11.637  1.00 90.52      B    C  
ATOM   2050  C   CYS B  18       1.946  35.945 -12.141  1.00 90.22      B    C  
ATOM   2051  O   CYS B  18       1.456  34.987 -11.549  1.00 87.55      B    O  
ATOM   2052  CB  CYS B  18       0.617  38.069 -12.499  1.00 89.16      B    C  
ATOM   2053  SG  CYS B  18      -0.003  39.560 -11.664  1.00 78.48      B    S  
ATOM   2054  N   LEU B  19       2.754  35.790 -13.184  1.00 91.13      B    N  
ATOM   2055  CA  LEU B  19       3.179  34.479 -13.680  1.00 90.45      B    C  
ATOM   2056  C   LEU B  19       3.936  33.688 -12.616  1.00 90.80      B    C  
ATOM   2057  O   LEU B  19       3.652  32.515 -12.422  1.00 88.86      B    O  
ATOM   2058  CB  LEU B  19       4.043  34.659 -14.941  1.00 89.05      B    C  
ATOM   2059  CG  LEU B  19       3.217  34.633 -16.237  1.00 80.61      B    C  
ATOM   2060  CD1 LEU B  19       4.010  35.264 -17.383  1.00 74.27      B    C  
ATOM   2061  CD2 LEU B  19       2.879  33.202 -16.647  1.00 73.54      B    C  
ATOM   2062  N   THR B  20       4.867  34.330 -11.907  1.00 90.17      B    N  
ATOM   2063  CA  THR B  20       5.673  33.680 -10.867  1.00 90.00      B    C  
ATOM   2064  C   THR B  20       4.804  33.224  -9.687  1.00 90.10      B    C  
ATOM   2065  O   THR B  20       4.958  32.098  -9.217  1.00 87.82      B    O  
ATOM   2066  CB  THR B  20       6.800  34.602 -10.386  1.00 88.96      B    C  
ATOM   2067  CG2 THR B  20       7.783  33.892  -9.470  1.00 79.92      B    C  
ATOM   2068  OG1 THR B  20       7.554  35.057 -11.492  1.00 79.37      B    O  
ATOM   2069  N   LEU B  21       3.839  34.047  -9.267  1.00 90.76      B    N  
ATOM   2070  CA  LEU B  21       2.852  33.680  -8.247  1.00 89.91      B    C  
ATOM   2071  C   LEU B  21       1.991  32.489  -8.665  1.00 90.00      B    C  
ATOM   2072  O   LEU B  21       1.834  31.538  -7.905  1.00 88.00      B    O  
ATOM   2073  CB  LEU B  21       1.963  34.918  -7.967  1.00 88.24      B    C  
ATOM   2074  CG  LEU B  21       2.466  35.746  -6.778  1.00 79.54      B    C  
ATOM   2075  CD1 LEU B  21       1.942  37.175  -6.868  1.00 72.91      B    C  
ATOM   2076  CD2 LEU B  21       1.974  35.137  -5.465  1.00 72.46      B    C  
ATOM   2077  N   SER B  22       1.472  32.503  -9.886  1.00 89.32      B    N  
ATOM   2078  CA  SER B  22       0.675  31.393 -10.428  1.00 88.48      B    C  
ATOM   2079  C   SER B  22       1.493  30.099 -10.498  1.00 89.13      B    C  
ATOM   2080  O   SER B  22       1.016  29.030 -10.125  1.00 86.84      B    O  
ATOM   2081  CB  SER B  22       0.152  31.778 -11.814  1.00 85.96      B    C  
ATOM   2082  OG  SER B  22      -0.719  30.783 -12.316  1.00 72.63      B    O  
ATOM   2083  N   PHE B  23       2.756  30.206 -10.897  1.00 90.16      B    N  
ATOM   2084  CA  PHE B  23       3.665  29.069 -10.977  1.00 90.44      B    C  
ATOM   2085  C   PHE B  23       3.986  28.485  -9.598  1.00 91.36      B    C  
ATOM   2086  O   PHE B  23       3.937  27.270  -9.420  1.00 89.46      B    O  
ATOM   2087  CB  PHE B  23       4.940  29.516 -11.708  1.00 88.57      B    C  
ATOM   2088  CG  PHE B  23       5.576  28.405 -12.496  1.00 86.80      B    C  
ATOM   2089  CD1 PHE B  23       6.527  27.566 -11.910  1.00 81.00      B    C  
ATOM   2090  CD2 PHE B  23       5.180  28.199 -13.831  1.00 79.70      B    C  
ATOM   2091  CE1 PHE B  23       7.073  26.505 -12.655  1.00 76.43      B    C  
ATOM   2092  CE2 PHE B  23       5.730  27.147 -14.572  1.00 74.76      B    C  
ATOM   2093  CZ  PHE B  23       6.672  26.294 -13.987  1.00 76.69      B    C  
ATOM   2094  N   SER B  24       4.242  29.328  -8.615  1.00 90.63      B    N  
ATOM   2095  CA  SER B  24       4.459  28.929  -7.218  1.00 90.61      B    C  
ATOM   2096  C   SER B  24       3.273  28.144  -6.663  1.00 91.58      B    C  
ATOM   2097  O   SER B  24       3.447  27.046  -6.130  1.00 89.45      B    O  
ATOM   2098  CB  SER B  24       4.717  30.177  -6.367  1.00 89.00      B    C  
ATOM   2099  OG  SER B  24       4.794  29.837  -4.998  1.00 76.96      B    O  
ATOM   2100  N   MET B  25       2.058  28.649  -6.854  1.00 90.33      B    N  
ATOM   2101  CA  MET B  25       0.841  27.959  -6.423  1.00 89.52      B    C  
ATOM   2102  C   MET B  25       0.691  26.600  -7.097  1.00 90.46      B    C  
ATOM   2103  O   MET B  25       0.485  25.613  -6.399  1.00 88.70      B    O  
ATOM   2104  CB  MET B  25      -0.391  28.838  -6.705  1.00 87.47      B    C  
ATOM   2105  CG  MET B  25      -0.512  29.966  -5.678  1.00 77.68      B    C  
ATOM   2106  SD  MET B  25      -0.884  29.396  -4.009  1.00 69.39      B    S  
ATOM   2107  CE  MET B  25      -0.927  30.990  -3.180  1.00 58.93      B    C  
ATOM   2108  N   ARG B  26       0.883  26.504  -8.401  1.00 89.01      B    N  
ATOM   2109  CA  ARG B  26       0.765  25.227  -9.125  1.00 89.65      B    C  
ATOM   2110  C   ARG B  26       1.772  24.183  -8.671  1.00 91.06      B    C  
ATOM   2111  O   ARG B  26       1.424  23.015  -8.571  1.00 89.27      B    O  
ATOM   2112  CB  ARG B  26       0.922  25.443 -10.623  1.00 87.45      B    C  
ATOM   2113  CG  ARG B  26      -0.359  26.013 -11.206  1.00 79.75      B    C  
ATOM   2114  CD  ARG B  26      -0.217  26.084 -12.722  1.00 75.22      B    C  
ATOM   2115  NE  ARG B  26      -1.453  26.594 -13.287  1.00 70.24      B    N  
ATOM   2116  CZ  ARG B  26      -1.850  26.533 -14.533  1.00 64.39      B    C  
ATOM   2117  NH1 ARG B  26      -1.107  26.058 -15.497  1.00 58.05      B    N1+
ATOM   2118  NH2 ARG B  26      -3.029  26.964 -14.792  1.00 59.11      B    N  
ATOM   2119  N   VAL B  27       3.015  24.590  -8.416  1.00 91.98      B    N  
ATOM   2120  CA  VAL B  27       4.054  23.680  -7.909  1.00 92.43      B    C  
ATOM   2121  C   VAL B  27       3.647  23.128  -6.546  1.00 93.07      B    C  
ATOM   2122  O   VAL B  27       3.654  21.915  -6.357  1.00 92.22      B    O  
ATOM   2123  CB  VAL B  27       5.422  24.379  -7.850  1.00 91.82      B    C  
ATOM   2124  CG1 VAL B  27       6.463  23.572  -7.070  1.00 86.10      B    C  
ATOM   2125  CG2 VAL B  27       5.976  24.568  -9.268  1.00 87.08      B    C  
ATOM   2126  N   ARG B  28       3.218  23.990  -5.639  1.00 93.52      B    N  
ATOM   2127  CA  ARG B  28       2.767  23.593  -4.304  1.00 93.53      B    C  
ATOM   2128  C   ARG B  28       1.567  22.654  -4.368  1.00 94.16      B    C  
ATOM   2129  O   ARG B  28       1.604  21.574  -3.781  1.00 93.26      B    O  
ATOM   2130  CB  ARG B  28       2.465  24.862  -3.501  1.00 92.44      B    C  
ATOM   2131  CG  ARG B  28       2.050  24.496  -2.082  1.00 87.97      B    C  
ATOM   2132  CD  ARG B  28       1.749  25.753  -1.275  1.00 85.12      B    C  
ATOM   2133  NE  ARG B  28       1.303  25.352   0.049  1.00 80.90      B    N  
ATOM   2134  CZ  ARG B  28       1.126  26.112   1.103  1.00 76.58      B    C  
ATOM   2135  NH1 ARG B  28       1.248  27.416   1.069  1.00 69.11      B    N1+
ATOM   2136  NH2 ARG B  28       0.823  25.546   2.224  1.00 71.60      B    N  
ATOM   2137  N   GLU B  29       0.548  23.012  -5.129  1.00 92.86      B    N  
ATOM   2138  CA  GLU B  29      -0.665  22.213  -5.295  1.00 92.83      B    C  
ATOM   2139  C   GLU B  29      -0.378  20.835  -5.913  1.00 93.54      B    C  
ATOM   2140  O   GLU B  29      -1.019  19.850  -5.551  1.00 92.52      B    O  
ATOM   2141  CB  GLU B  29      -1.642  22.986  -6.189  1.00 92.00      B    C  
ATOM   2142  CG  GLU B  29      -2.248  24.202  -5.467  1.00 89.03      B    C  
ATOM   2143  CD  GLU B  29      -2.986  25.166  -6.399  1.00 87.44      B    C  
ATOM   2144  OE1 GLU B  29      -3.572  26.144  -5.884  1.00 80.23      B    O  
ATOM   2145  OE2 GLU B  29      -2.984  24.976  -7.635  1.00 81.22      B    O1-
ATOM   2146  N   LYS B  30       0.608  20.743  -6.799  1.00 93.38      B    N  
ATOM   2147  CA  LYS B  30       1.033  19.475  -7.385  1.00 93.37      B    C  
ATOM   2148  C   LYS B  30       1.766  18.587  -6.374  1.00 94.26      B    C  
ATOM   2149  O   LYS B  30       1.528  17.386  -6.366  1.00 93.46      B    O  
ATOM   2150  CB  LYS B  30       1.876  19.753  -8.635  1.00 92.05      B    C  
ATOM   2151  CG  LYS B  30       2.071  18.474  -9.456  1.00 84.33      B    C  
ATOM   2152  CD  LYS B  30       2.634  18.805 -10.837  1.00 79.35      B    C  
ATOM   2153  CE  LYS B  30       2.657  17.539 -11.687  1.00 72.37      B    C  
ATOM   2154  NZ  LYS B  30       3.086  17.822 -13.081  1.00 64.74      B    N1+
ATOM   2155  N   MET B  31       2.606  19.167  -5.527  1.00 94.13      B    N  
ATOM   2156  CA  MET B  31       3.257  18.442  -4.438  1.00 94.87      B    C  
ATOM   2157  C   MET B  31       2.236  17.950  -3.402  1.00 95.58      B    C  
ATOM   2158  O   MET B  31       2.300  16.787  -3.006  1.00 94.89      B    O  
ATOM   2159  CB  MET B  31       4.323  19.317  -3.772  1.00 94.48      B    C  
ATOM   2160  CG  MET B  31       5.534  19.542  -4.676  1.00 90.92      B    C  
ATOM   2161  SD  MET B  31       6.797  20.657  -4.000  1.00 88.64      B    S  
ATOM   2162  CE  MET B  31       7.409  19.685  -2.604  1.00 79.81      B    C  
ATOM   2163  N   GLU B  32       1.264  18.780  -3.031  1.00 95.37      B    N  
ATOM   2164  CA  GLU B  32       0.172  18.395  -2.128  1.00 95.34      B    C  
ATOM   2165  C   GLU B  32      -0.644  17.226  -2.688  1.00 96.06      B    C  
ATOM   2166  O   GLU B  32      -0.817  16.216  -2.008  1.00 95.34      B    O  
ATOM   2167  CB  GLU B  32      -0.748  19.601  -1.859  1.00 94.18      B    C  
ATOM   2168  CG  GLU B  32      -0.112  20.688  -0.981  1.00 86.11      B    C  
ATOM   2169  CD  GLU B  32      -1.016  21.911  -0.736  1.00 83.89      B    C  
ATOM   2170  OE1 GLU B  32      -0.506  22.928  -0.206  1.00 77.06      B    O  
ATOM   2171  OE2 GLU B  32      -2.221  21.867  -1.054  1.00 80.23      B    O1-
ATOM   2172  N   ALA B  33      -1.080  17.306  -3.944  1.00 94.69      B    N  
ATOM   2173  CA  ALA B  33      -1.821  16.235  -4.599  1.00 94.92      B    C  
ATOM   2174  C   ALA B  33      -1.006  14.930  -4.680  1.00 95.65      B    C  
ATOM   2175  O   ALA B  33      -1.534  13.849  -4.438  1.00 94.48      B    O  
ATOM   2176  CB  ALA B  33      -2.240  16.713  -5.993  1.00 93.84      B    C  
ATOM   2177  N   GLN B  34       0.293  15.040  -4.968  1.00 95.35      B    N  
ATOM   2178  CA  GLN B  34       1.173  13.877  -5.042  1.00 95.98      B    C  
ATOM   2179  C   GLN B  34       1.362  13.219  -3.674  1.00 96.54      B    C  
ATOM   2180  O   GLN B  34       1.300  11.999  -3.587  1.00 95.92      B    O  
ATOM   2181  CB  GLN B  34       2.508  14.294  -5.659  1.00 95.31      B    C  
ATOM   2182  CG  GLN B  34       3.386  13.102  -5.992  1.00 92.13      B    C  
ATOM   2183  CD  GLN B  34       2.731  12.204  -7.049  1.00 92.06      B    C  
ATOM   2184  NE2 GLN B  34       2.123  11.117  -6.664  1.00 80.65      B    N  
ATOM   2185  OE1 GLN B  34       2.772  12.484  -8.232  1.00 82.86      B    O  
ATOM   2186  N   SER B  35       1.527  13.995  -2.607  1.00 96.23      B    N  
ATOM   2187  CA  SER B  35       1.635  13.465  -1.247  1.00 96.77      B    C  
ATOM   2188  C   SER B  35       0.334  12.802  -0.790  1.00 97.25      B    C  
ATOM   2189  O   SER B  35       0.381  11.733  -0.203  1.00 96.19      B    O  
ATOM   2190  CB  SER B  35       2.031  14.568  -0.270  1.00 96.03      B    C  
ATOM   2191  OG  SER B  35       3.335  15.034  -0.577  1.00 90.12      B    O  
ATOM   2192  N   VAL B  36      -0.829  13.373  -1.112  1.00 96.76      B    N  
ATOM   2193  CA  VAL B  36      -2.130  12.747  -0.840  1.00 97.04      B    C  
ATOM   2194  C   VAL B  36      -2.246  11.397  -1.559  1.00 97.33      B    C  
ATOM   2195  O   VAL B  36      -2.638  10.414  -0.929  1.00 96.57      B    O  
ATOM   2196  CB  VAL B  36      -3.285  13.684  -1.233  1.00 96.25      B    C  
ATOM   2197  CG1 VAL B  36      -4.650  12.992  -1.248  1.00 92.73      B    C  
ATOM   2198  CG2 VAL B  36      -3.383  14.848  -0.242  1.00 92.88      B    C  
ATOM   2199  N   ALA B  37      -1.864  11.320  -2.840  1.00 96.74      B    N  
ATOM   2200  CA  ALA B  37      -1.878  10.070  -3.582  1.00 96.73      B    C  
ATOM   2201  C   ALA B  37      -0.934   9.024  -2.973  1.00 97.26      B    C  
ATOM   2202  O   ALA B  37      -1.327   7.877  -2.796  1.00 96.27      B    O  
ATOM   2203  CB  ALA B  37      -1.537  10.361  -5.049  1.00 95.98      B    C  
ATOM   2204  N   ASP B  38       0.281   9.411  -2.569  1.00 97.39      B    N  
ATOM   2205  CA  ASP B  38       1.267   8.517  -1.960  1.00 97.46      B    C  
ATOM   2206  C   ASP B  38       0.777   7.925  -0.642  1.00 97.75      B    C  
ATOM   2207  O   ASP B  38       0.816   6.714  -0.443  1.00 97.13      B    O  
ATOM   2208  CB  ASP B  38       2.575   9.278  -1.694  1.00 96.75      B    C  
ATOM   2209  CG  ASP B  38       3.335   9.598  -2.969  1.00 95.34      B    C  
ATOM   2210  OD1 ASP B  38       3.131   8.885  -3.963  1.00 91.00      B    O  
ATOM   2211  OD2 ASP B  38       4.141  10.556  -2.990  1.00 90.40      B    O1-
ATOM   2212  N   LEU B  39       0.266   8.778   0.240  1.00 97.27      B    N  
ATOM   2213  CA  LEU B  39      -0.245   8.361   1.547  1.00 97.40      B    C  
ATOM   2214  C   LEU B  39      -1.475   7.460   1.398  1.00 97.67      B    C  
ATOM   2215  O   LEU B  39      -1.605   6.472   2.119  1.00 96.90      B    O  
ATOM   2216  CB  LEU B  39      -0.573   9.622   2.360  1.00 97.10      B    C  
ATOM   2217  CG  LEU B  39       0.655  10.472   2.757  1.00 96.08      B    C  
ATOM   2218  CD1 LEU B  39       0.200  11.835   3.258  1.00 93.71      B    C  
ATOM   2219  CD2 LEU B  39       1.487   9.810   3.846  1.00 93.02      B    C  
ATOM   2220  N   ALA B  40      -2.348   7.749   0.435  1.00 97.52      B    N  
ATOM   2221  CA  ALA B  40      -3.510   6.923   0.137  1.00 97.42      B    C  
ATOM   2222  C   ALA B  40      -3.119   5.560  -0.462  1.00 97.64      B    C  
ATOM   2223  O   ALA B  40      -3.676   4.537  -0.060  1.00 96.70      B    O  
ATOM   2224  CB  ALA B  40      -4.440   7.701  -0.788  1.00 96.73      B    C  
ATOM   2225  N   ALA B  41      -2.136   5.516  -1.362  1.00 97.46      B    N  
ATOM   2226  CA  ALA B  41      -1.640   4.274  -1.939  1.00 97.40      B    C  
ATOM   2227  C   ALA B  41      -1.007   3.364  -0.882  1.00 97.63      B    C  
ATOM   2228  O   ALA B  41      -1.319   2.174  -0.819  1.00 96.63      B    O  
ATOM   2229  CB  ALA B  41      -0.635   4.613  -3.051  1.00 96.64      B    C  
ATOM   2230  N   TYR B  42      -0.180   3.928   0.007  1.00 97.79      B    N  
ATOM   2231  CA  TYR B  42       0.391   3.181   1.128  1.00 97.93      B    C  
ATOM   2232  C   TYR B  42      -0.696   2.668   2.071  1.00 98.10      B    C  
ATOM   2233  O   TYR B  42      -0.697   1.485   2.425  1.00 97.64      B    O  
ATOM   2234  CB  TYR B  42       1.396   4.070   1.871  1.00 97.79      B    C  
ATOM   2235  CG  TYR B  42       2.054   3.344   3.028  1.00 97.99      B    C  
ATOM   2236  CD1 TYR B  42       1.518   3.418   4.331  1.00 97.10      B    C  
ATOM   2237  CD2 TYR B  42       3.176   2.526   2.791  1.00 97.15      B    C  
ATOM   2238  CE1 TYR B  42       2.094   2.693   5.381  1.00 96.70      B    C  
ATOM   2239  CE2 TYR B  42       3.761   1.798   3.843  1.00 96.59      B    C  
ATOM   2240  CZ  TYR B  42       3.216   1.881   5.140  1.00 97.01      B    C  
ATOM   2241  OH  TYR B  42       3.777   1.157   6.154  1.00 95.84      B    O  
ATOM   2242  N   SER B  43      -1.664   3.499   2.426  1.00 97.65      B    N  
ATOM   2243  CA  SER B  43      -2.772   3.108   3.304  1.00 97.55      B    C  
ATOM   2244  C   SER B  43      -3.646   2.016   2.685  1.00 97.75      B    C  
ATOM   2245  O   SER B  43      -4.023   1.072   3.376  1.00 96.68      B    O  
ATOM   2246  CB  SER B  43      -3.626   4.328   3.653  1.00 96.89      B    C  
ATOM   2247  OG  SER B  43      -2.820   5.316   4.279  1.00 91.17      B    O  
ATOM   2248  N   GLY B  44      -3.896   2.071   1.380  1.00 97.41      B    N  
ATOM   2249  CA  GLY B  44      -4.590   1.012   0.650  1.00 97.48      B    C  
ATOM   2250  C   GLY B  44      -3.816  -0.313   0.629  1.00 97.74      B    C  
ATOM   2251  O   GLY B  44      -4.409  -1.380   0.786  1.00 96.72      B    O  
ATOM   2252  N   ALA B  45      -2.487  -0.261   0.515  1.00 97.77      B    N  
ATOM   2253  CA  ALA B  45      -1.645  -1.446   0.620  1.00 97.76      B    C  
ATOM   2254  C   ALA B  45      -1.659  -2.037   2.044  1.00 97.80      B    C  
ATOM   2255  O   ALA B  45      -1.760  -3.252   2.201  1.00 96.87      B    O  
ATOM   2256  CB  ALA B  45      -0.227  -1.090   0.157  1.00 97.15      B    C  
ATOM   2257  N   VAL B  46      -1.657  -1.199   3.087  1.00 97.82      B    N  
ATOM   2258  CA  VAL B  46      -1.818  -1.627   4.480  1.00 97.80      B    C  
ATOM   2259  C   VAL B  46      -3.179  -2.299   4.691  1.00 97.89      B    C  
ATOM   2260  O   VAL B  46      -3.226  -3.396   5.245  1.00 97.02      B    O  
ATOM   2261  CB  VAL B  46      -1.630  -0.460   5.464  1.00 97.20      B    C  
ATOM   2262  CG1 VAL B  46      -2.020  -0.834   6.900  1.00 94.19      B    C  
ATOM   2263  CG2 VAL B  46      -0.169  -0.012   5.505  1.00 94.31      B    C  
ATOM   2264  N   ALA B  47      -4.271  -1.705   4.201  1.00 97.60      B    N  
ATOM   2265  CA  ALA B  47      -5.596  -2.303   4.283  1.00 97.65      B    C  
ATOM   2266  C   ALA B  47      -5.669  -3.658   3.557  1.00 97.63      B    C  
ATOM   2267  O   ALA B  47      -6.276  -4.616   4.051  1.00 96.61      B    O  
ATOM   2268  CB  ALA B  47      -6.606  -1.302   3.712  1.00 96.98      B    C  
ATOM   2269  N   THR B  48      -4.976  -3.785   2.423  1.00 97.80      B    N  
ATOM   2270  CA  THR B  48      -4.854  -5.048   1.687  1.00 97.86      B    C  
ATOM   2271  C   THR B  48      -4.103  -6.102   2.496  1.00 97.84      B    C  
ATOM   2272  O   THR B  48      -4.584  -7.224   2.632  1.00 97.01      B    O  
ATOM   2273  CB  THR B  48      -4.171  -4.833   0.330  1.00 97.27      B    C  
ATOM   2274  CG2 THR B  48      -4.166  -6.102  -0.514  1.00 90.98      B    C  
ATOM   2275  OG1 THR B  48      -4.846  -3.850  -0.415  1.00 90.67      B    O  
ATOM   2276  N   ALA B  49      -2.973  -5.740   3.104  1.00 97.73      B    N  
ATOM   2277  CA  ALA B  49      -2.215  -6.637   3.964  1.00 97.69      B    C  
ATOM   2278  C   ALA B  49      -3.036  -7.080   5.192  1.00 97.75      B    C  
ATOM   2279  O   ALA B  49      -3.101  -8.280   5.477  1.00 96.73      B    O  
ATOM   2280  CB  ALA B  49      -0.908  -5.945   4.373  1.00 97.01      B    C  
ATOM   2281  N   ARG B  50      -3.748  -6.162   5.849  1.00 98.11      B    N  
ATOM   2282  CA  ARG B  50      -4.676  -6.472   6.952  1.00 98.04      B    C  
ATOM   2283  C   ARG B  50      -5.729  -7.489   6.519  1.00 98.06      B    C  
ATOM   2284  O   ARG B  50      -5.966  -8.471   7.221  1.00 97.06      B    O  
ATOM   2285  CB  ARG B  50      -5.388  -5.199   7.438  1.00 97.28      B    C  
ATOM   2286  CG  ARG B  50      -4.478  -4.275   8.255  1.00 95.28      B    C  
ATOM   2287  CD  ARG B  50      -5.289  -3.096   8.809  1.00 95.50      B    C  
ATOM   2288  NE  ARG B  50      -4.468  -2.246   9.681  1.00 95.31      B    N  
ATOM   2289  CZ  ARG B  50      -4.908  -1.370  10.556  1.00 96.02      B    C  
ATOM   2290  NH1 ARG B  50      -6.179  -1.106  10.721  1.00 92.25      B    N1+
ATOM   2291  NH2 ARG B  50      -4.060  -0.717  11.301  1.00 92.22      B    N  
ATOM   2292  N   THR B  51      -6.326  -7.286   5.354  1.00 97.83      B    N  
ATOM   2293  CA  THR B  51      -7.344  -8.181   4.806  1.00 97.84      B    C  
ATOM   2294  C   THR B  51      -6.775  -9.572   4.556  1.00 97.90      B    C  
ATOM   2295  O   THR B  51      -7.345 -10.557   5.011  1.00 97.05      B    O  
ATOM   2296  CB  THR B  51      -7.938  -7.610   3.518  1.00 97.27      B    C  
ATOM   2297  CG2 THR B  51      -9.066  -8.477   2.958  1.00 91.44      B    C  
ATOM   2298  OG1 THR B  51      -8.497  -6.348   3.770  1.00 90.81      B    O  
ATOM   2299  N   PHE B  52      -5.625  -9.679   3.897  1.00 97.94      B    N  
ATOM   2300  CA  PHE B  52      -5.024 -10.969   3.555  1.00 97.96      B    C  
ATOM   2301  C   PHE B  52      -4.524 -11.737   4.795  1.00 97.86      B    C  
ATOM   2302  O   PHE B  52      -4.741 -12.942   4.888  1.00 96.22      B    O  
ATOM   2303  CB  PHE B  52      -3.917 -10.754   2.526  1.00 97.62      B    C  
ATOM   2304  CG  PHE B  52      -4.356 -10.413   1.113  1.00 97.86      B    C  
ATOM   2305  CD1 PHE B  52      -5.709 -10.233   0.750  1.00 95.94      B    C  
ATOM   2306  CD2 PHE B  52      -3.371 -10.314   0.108  1.00 95.87      B    C  
ATOM   2307  CE1 PHE B  52      -6.067  -9.973  -0.580  1.00 95.15      B    C  
ATOM   2308  CE2 PHE B  52      -3.727 -10.050  -1.219  1.00 95.12      B    C  
ATOM   2309  CZ  PHE B  52      -5.073  -9.884  -1.566  1.00 96.21      B    C  
ATOM   2310  N   ASN B  53      -3.957 -11.043   5.774  1.00 97.88      B    N  
ATOM   2311  CA  ASN B  53      -3.568 -11.651   7.051  1.00 97.73      B    C  
ATOM   2312  C   ASN B  53      -4.792 -12.151   7.843  1.00 97.68      B    C  
ATOM   2313  O   ASN B  53      -4.767 -13.257   8.388  1.00 96.44      B    O  
ATOM   2314  CB  ASN B  53      -2.751 -10.634   7.857  1.00 97.33      B    C  
ATOM   2315  CG  ASN B  53      -1.376 -10.393   7.257  1.00 97.17      B    C  
ATOM   2316  ND2 ASN B  53      -0.822  -9.221   7.460  1.00 89.03      B    N  
ATOM   2317  OD1 ASN B  53      -0.779 -11.249   6.628  1.00 89.62      B    O  
ATOM   2318  N   SER B  54      -5.873 -11.375   7.854  1.00 97.73      B    N  
ATOM   2319  CA  SER B  54      -7.126 -11.777   8.500  1.00 97.77      B    C  
ATOM   2320  C   SER B  54      -7.749 -12.990   7.816  1.00 97.77      B    C  
ATOM   2321  O   SER B  54      -8.150 -13.935   8.486  1.00 96.40      B    O  
ATOM   2322  CB  SER B  54      -8.112 -10.606   8.497  1.00 97.08      B    C  
ATOM   2323  OG  SER B  54      -7.562  -9.486   9.160  1.00 91.67      B    O  
ATOM   2324  N   ILE B  55      -7.770 -13.004   6.477  1.00 97.74      B    N  
ATOM   2325  CA  ILE B  55      -8.218 -14.159   5.693  1.00 97.61      B    C  
ATOM   2326  C   ILE B  55      -7.385 -15.391   6.025  1.00 97.66      B    C  
ATOM   2327  O   ILE B  55      -7.953 -16.447   6.236  1.00 96.94      B    O  
ATOM   2328  CB  ILE B  55      -8.197 -13.844   4.181  1.00 97.12      B    C  
ATOM   2329  CG1 ILE B  55      -9.330 -12.845   3.833  1.00 95.68      B    C  
ATOM   2330  CG2 ILE B  55      -8.360 -15.124   3.333  1.00 95.95      B    C  
ATOM   2331  CD1 ILE B  55      -9.187 -12.212   2.451  1.00 92.47      B    C  
ATOM   2332  N   ALA B  56      -6.059 -15.273   6.125  1.00 97.49      B    N  
ATOM   2333  CA  ALA B  56      -5.192 -16.399   6.446  1.00 97.26      B    C  
ATOM   2334  C   ALA B  56      -5.548 -17.043   7.798  1.00 97.46      B    C  
ATOM   2335  O   ALA B  56      -5.734 -18.264   7.862  1.00 96.49      B    O  
ATOM   2336  CB  ALA B  56      -3.733 -15.919   6.408  1.00 96.63      B    C  
ATOM   2337  N   LEU B  57      -5.755 -16.254   8.847  1.00 97.56      B    N  
ATOM   2338  CA  LEU B  57      -6.186 -16.759  10.150  1.00 97.58      B    C  
ATOM   2339  C   LEU B  57      -7.576 -17.409  10.088  1.00 97.57      B    C  
ATOM   2340  O   LEU B  57      -7.763 -18.525  10.581  1.00 96.35      B    O  
ATOM   2341  CB  LEU B  57      -6.171 -15.626  11.193  1.00 96.95      B    C  
ATOM   2342  CG  LEU B  57      -4.781 -15.056  11.515  1.00 95.53      B    C  
ATOM   2343  CD1 LEU B  57      -4.926 -13.954  12.565  1.00 93.60      B    C  
ATOM   2344  CD2 LEU B  57      -3.822 -16.112  12.075  1.00 92.91      B    C  
ATOM   2345  N   MET B  58      -8.533 -16.780   9.403  1.00 97.63      B    N  
ATOM   2346  CA  MET B  58      -9.873 -17.337   9.221  1.00 97.56      B    C  
ATOM   2347  C   MET B  58      -9.856 -18.632   8.403  1.00 97.56      B    C  
ATOM   2348  O   MET B  58     -10.601 -19.553   8.716  1.00 96.64      B    O  
ATOM   2349  CB  MET B  58     -10.801 -16.294   8.582  1.00 97.00      B    C  
ATOM   2350  CG  MET B  58     -11.175 -15.181   9.560  1.00 95.03      B    C  
ATOM   2351  SD  MET B  58     -12.424 -14.018   8.911  1.00 94.07      B    S  
ATOM   2352  CE  MET B  58     -11.399 -12.977   7.864  1.00 83.43      B    C  
ATOM   2353  N   ARG B  59      -8.986 -18.757   7.389  1.00 97.58      B    N  
ATOM   2354  CA  ARG B  59      -8.823 -19.995   6.602  1.00 97.25      B    C  
ATOM   2355  C   ARG B  59      -8.264 -21.139   7.448  1.00 97.47      B    C  
ATOM   2356  O   ARG B  59      -8.741 -22.268   7.327  1.00 96.44      B    O  
ATOM   2357  CB  ARG B  59      -7.942 -19.744   5.367  1.00 96.51      B    C  
ATOM   2358  CG  ARG B  59      -8.633 -18.915   4.279  1.00 93.03      B    C  
ATOM   2359  CD  ARG B  59      -9.748 -19.660   3.544  1.00 90.13      B    C  
ATOM   2360  NE  ARG B  59      -9.224 -20.617   2.545  1.00 89.02      B    N  
ATOM   2361  CZ  ARG B  59      -9.889 -21.621   1.993  1.00 89.67      B    C  
ATOM   2362  NH1 ARG B  59     -11.076 -21.971   2.393  1.00 81.11      B    N1+
ATOM   2363  NH2 ARG B  59      -9.376 -22.294   1.009  1.00 84.71      B    N  
ATOM   2364  N   ARG B  60      -7.313 -20.863   8.335  1.00 97.45      B    N  
ATOM   2365  CA  ARG B  60      -6.810 -21.862   9.298  1.00 97.45      B    C  
ATOM   2366  C   ARG B  60      -7.909 -22.295  10.278  1.00 97.41      B    C  
ATOM   2367  O   ARG B  60      -8.073 -23.495  10.503  1.00 96.25      B    O  
ATOM   2368  CB  ARG B  60      -5.579 -21.318  10.034  1.00 96.79      B    C  
ATOM   2369  CG  ARG B  60      -4.357 -21.087   9.125  1.00 94.60      B    C  
ATOM   2370  CD  ARG B  60      -3.786 -22.391   8.557  1.00 93.89      B    C  
ATOM   2371  NE  ARG B  60      -2.613 -22.140   7.711  1.00 92.82      B    N  
ATOM   2372  CZ  ARG B  60      -1.947 -23.045   7.017  1.00 94.87      B    C  
ATOM   2373  NH1 ARG B  60      -2.267 -24.309   7.034  1.00 87.43      B    N1+
ATOM   2374  NH2 ARG B  60      -0.940 -22.690   6.261  1.00 88.90      B    N  
ATOM   2375  N   ALA B  61      -8.731 -21.367  10.765  1.00 97.25      B    N  
ATOM   2376  CA  ALA B  61      -9.885 -21.690  11.601  1.00 97.29      B    C  
ATOM   2377  C   ALA B  61     -10.956 -22.497  10.842  1.00 97.33      B    C  
ATOM   2378  O   ALA B  61     -11.474 -23.474  11.375  1.00 96.19      B    O  
ATOM   2379  CB  ALA B  61     -10.451 -20.384  12.164  1.00 96.67      B    C  
ATOM   2380  N   GLN B  62     -11.239 -22.178   9.573  1.00 97.28      B    N  
ATOM   2381  CA  GLN B  62     -12.142 -22.969   8.725  1.00 97.19      B    C  
ATOM   2382  C   GLN B  62     -11.644 -24.405   8.529  1.00 97.25      B    C  
ATOM   2383  O   GLN B  62     -12.444 -25.341   8.533  1.00 96.24      B    O  
ATOM   2384  CB  GLN B  62     -12.299 -22.315   7.348  1.00 96.26      B    C  
ATOM   2385  CG  GLN B  62     -13.229 -21.093   7.355  1.00 94.31      B    C  
ATOM   2386  CD  GLN B  62     -13.422 -20.537   5.940  1.00 95.27      B    C  
ATOM   2387  NE2 GLN B  62     -14.643 -20.296   5.542  1.00 85.69      B    N  
ATOM   2388  OE1 GLN B  62     -12.488 -20.341   5.172  1.00 86.68      B    O  
ATOM   2389  N   THR B  63     -10.334 -24.598   8.402  1.00 97.18      B    N  
ATOM   2390  CA  THR B  63      -9.753 -25.946   8.365  1.00 97.03      B    C  
ATOM   2391  C   THR B  63      -9.990 -26.669   9.690  1.00 97.01      B    C  
ATOM   2392  O   THR B  63     -10.350 -27.843   9.684  1.00 95.81      B    O  
ATOM   2393  CB  THR B  63      -8.260 -25.904   8.029  1.00 96.24      B    C  
ATOM   2394  CG2 THR B  63      -7.695 -27.300   7.764  1.00 90.84      B    C  
ATOM   2395  OG1 THR B  63      -8.053 -25.168   6.844  1.00 90.74      B    O  
ATOM   2396  N   GLY B  64      -9.903 -25.966  10.817  1.00 96.71      B    N  
ATOM   2397  CA  GLY B  64     -10.296 -26.484  12.127  1.00 96.57      B    C  
ATOM   2398  C   GLY B  64     -11.760 -26.933  12.167  1.00 96.93      B    C  
ATOM   2399  O   GLY B  64     -12.050 -28.033  12.632  1.00 95.58      B    O  
ATOM   2400  N   HIS B  65     -12.680 -26.151  11.588  1.00 97.54      B    N  
ATOM   2401  CA  HIS B  65     -14.090 -26.551  11.466  1.00 97.58      B    C  
ATOM   2402  C   HIS B  65     -14.281 -27.798  10.583  1.00 97.48      B    C  
ATOM   2403  O   HIS B  65     -15.090 -28.660  10.921  1.00 96.53      B    O  
ATOM   2404  CB  HIS B  65     -14.928 -25.396  10.891  1.00 97.22      B    C  
ATOM   2405  CG  HIS B  65     -15.126 -24.260  11.845  1.00 97.22      B    C  
ATOM   2406  CD2 HIS B  65     -15.867 -24.259  12.998  1.00 88.12      B    C  
ATOM   2407  ND1 HIS B  65     -14.602 -22.988  11.711  1.00 88.07      B    N  
ATOM   2408  CE1 HIS B  65     -15.006 -22.257  12.759  1.00 88.91      B    C  
ATOM   2409  NE2 HIS B  65     -15.781 -22.989  13.561  1.00 90.68      B    N  
ATOM   2410  N   LEU B  66     -13.537 -27.933   9.491  1.00 97.18      B    N  
ATOM   2411  CA  LEU B  66     -13.589 -29.142   8.660  1.00 96.92      B    C  
ATOM   2412  C   LEU B  66     -13.089 -30.375   9.419  1.00 96.91      B    C  
ATOM   2413  O   LEU B  66     -13.701 -31.444   9.330  1.00 95.85      B    O  
ATOM   2414  CB  LEU B  66     -12.760 -28.922   7.384  1.00 96.50      B    C  
ATOM   2415  CG  LEU B  66     -13.440 -27.997   6.364  1.00 95.34      B    C  
ATOM   2416  CD1 LEU B  66     -12.419 -27.539   5.324  1.00 93.03      B    C  
ATOM   2417  CD2 LEU B  66     -14.578 -28.714   5.635  1.00 92.45      B    C  
ATOM   2418  N   VAL B  67     -12.033 -30.241  10.205  1.00 96.94      B    N  
ATOM   2419  CA  VAL B  67     -11.553 -31.317  11.080  1.00 96.79      B    C  
ATOM   2420  C   VAL B  67     -12.590 -31.657  12.147  1.00 96.74      B    C  
ATOM   2421  O   VAL B  67     -12.908 -32.831  12.315  1.00 95.63      B    O  
ATOM   2422  CB  VAL B  67     -10.190 -30.960  11.702  1.00 96.19      B    C  
ATOM   2423  CG1 VAL B  67      -9.712 -32.016  12.706  1.00 93.33      B    C  
ATOM   2424  CG2 VAL B  67      -9.122 -30.870  10.605  1.00 93.70      B    C  
ATOM   2425  N   ALA B  68     -13.212 -30.660  12.783  1.00 96.99      B    N  
ATOM   2426  CA  ALA B  68     -14.293 -30.861  13.743  1.00 96.83      B    C  
ATOM   2427  C   ALA B  68     -15.506 -31.570  13.115  1.00 96.98      B    C  
ATOM   2428  O   ALA B  68     -16.029 -32.525  13.685  1.00 95.76      B    O  
ATOM   2429  CB  ALA B  68     -14.680 -29.493  14.326  1.00 96.29      B    C  
ATOM   2430  N   ALA B  69     -15.892 -31.182  11.884  1.00 96.98      B    N  
ATOM   2431  CA  ALA B  69     -16.949 -31.876  11.150  1.00 96.65      B    C  
ATOM   2432  C   ALA B  69     -16.584 -33.339  10.869  1.00 96.81      B    C  
ATOM   2433  O   ALA B  69     -17.398 -34.239  11.070  1.00 95.61      B    O  
ATOM   2434  CB  ALA B  69     -17.236 -31.109   9.855  1.00 95.89      B    C  
ATOM   2435  N   SER B  70     -15.334 -33.609  10.469  1.00 96.45      B    N  
ATOM   2436  CA  SER B  70     -14.853 -34.980  10.265  1.00 95.92      B    C  
ATOM   2437  C   SER B  70     -14.803 -35.798  11.567  1.00 96.19      B    C  
ATOM   2438  O   SER B  70     -15.094 -36.991  11.545  1.00 94.28      B    O  
ATOM   2439  CB  SER B  70     -13.492 -34.966   9.557  1.00 94.32      B    C  
ATOM   2440  OG  SER B  70     -12.421 -34.662  10.422  1.00 85.52      B    O  
ATOM   2441  N   ALA B  71     -14.499 -35.156  12.693  1.00 96.68      B    N  
ATOM   2442  CA  ALA B  71     -14.528 -35.778  14.009  1.00 96.53      B    C  
ATOM   2443  C   ALA B  71     -15.955 -36.151  14.423  1.00 96.70      B    C  
ATOM   2444  O   ALA B  71     -16.212 -37.296  14.791  1.00 95.57      B    O  
ATOM   2445  CB  ALA B  71     -13.863 -34.824  15.012  1.00 95.92      B    C  
ATOM   2446  N   THR B  72     -16.893 -35.215  14.263  1.00 97.25      B    N  
ATOM   2447  CA  THR B  72     -18.323 -35.446  14.525  1.00 97.13      B    C  
ATOM   2448  C   THR B  72     -18.872 -36.590  13.665  1.00 97.07      B    C  
ATOM   2449  O   THR B  72     -19.463 -37.526  14.191  1.00 95.46      B    O  
ATOM   2450  CB  THR B  72     -19.113 -34.151  14.276  1.00 95.88      B    C  
ATOM   2451  CG2 THR B  72     -20.624 -34.308  14.463  1.00 84.79      B    C  
ATOM   2452  OG1 THR B  72     -18.700 -33.176  15.191  1.00 86.11      B    O  
ATOM   2453  N   MET B  73     -18.608 -36.580  12.364  1.00 96.74      B    N  
ATOM   2454  CA  MET B  73     -19.017 -37.665  11.467  1.00 96.39      B    C  
ATOM   2455  C   MET B  73     -18.378 -39.001  11.859  1.00 96.42      B    C  
ATOM   2456  O   MET B  73     -19.037 -40.042  11.816  1.00 95.32      B    O  
ATOM   2457  CB  MET B  73     -18.640 -37.294  10.022  1.00 95.59      B    C  
ATOM   2458  CG  MET B  73     -19.491 -36.152   9.462  1.00 92.26      B    C  
ATOM   2459  SD  MET B  73     -21.220 -36.565   9.098  1.00 88.96      B    S  
ATOM   2460  CE  MET B  73     -20.994 -37.555   7.607  1.00 80.22      B    C  
ATOM   2461  N   SER B  74     -17.125 -38.992  12.295  1.00 96.44      B    N  
ATOM   2462  CA  SER B  74     -16.432 -40.188  12.784  1.00 96.21      B    C  
ATOM   2463  C   SER B  74     -17.092 -40.757  14.039  1.00 96.04      B    C  
ATOM   2464  O   SER B  74     -17.279 -41.966  14.117  1.00 94.62      B    O  
ATOM   2465  CB  SER B  74     -14.963 -39.891  13.080  1.00 95.55      B    C  
ATOM   2466  OG  SER B  74     -14.273 -39.605  11.887  1.00 88.42      B    O  
ATOM   2467  N   LEU B  75     -17.480 -39.916  14.991  1.00 96.10      B    N  
ATOM   2468  CA  LEU B  75     -18.186 -40.330  16.197  1.00 95.73      B    C  
ATOM   2469  C   LEU B  75     -19.558 -40.936  15.868  1.00 95.47      B    C  
ATOM   2470  O   LEU B  75     -19.905 -41.982  16.409  1.00 94.32      B    O  
ATOM   2471  CB  LEU B  75     -18.329 -39.138  17.154  1.00 95.61      B    C  
ATOM   2472  CG  LEU B  75     -17.011 -38.723  17.843  1.00 94.69      B    C  
ATOM   2473  CD1 LEU B  75     -17.186 -37.369  18.537  1.00 92.10      B    C  
ATOM   2474  CD2 LEU B  75     -16.590 -39.745  18.897  1.00 91.68      B    C  
ATOM   2475  N   ILE B  76     -20.310 -40.351  14.931  1.00 96.38      B    N  
ATOM   2476  CA  ILE B  76     -21.602 -40.882  14.479  1.00 96.03      B    C  
ATOM   2477  C   ILE B  76     -21.426 -42.274  13.856  1.00 95.56      B    C  
ATOM   2478  O   ILE B  76     -22.102 -43.223  14.257  1.00 94.35      B    O  
ATOM   2479  CB  ILE B  76     -22.296 -39.900  13.511  1.00 96.03      B    C  
ATOM   2480  CG1 ILE B  76     -22.660 -38.578  14.224  1.00 94.45      B    C  
ATOM   2481  CG2 ILE B  76     -23.577 -40.527  12.929  1.00 94.53      B    C  
ATOM   2482  CD1 ILE B  76     -23.023 -37.440  13.259  1.00 90.60      B    C  
ATOM   2483  N   SER B  77     -20.499 -42.419  12.906  1.00 95.77      B    N  
ATOM   2484  CA  SER B  77     -20.251 -43.693  12.230  1.00 95.21      B    C  
ATOM   2485  C   SER B  77     -19.771 -44.774  13.199  1.00 94.85      B    C  
ATOM   2486  O   SER B  77     -20.314 -45.878  13.228  1.00 93.06      B    O  
ATOM   2487  CB  SER B  77     -19.213 -43.487  11.123  1.00 94.59      B    C  
ATOM   2488  OG  SER B  77     -18.980 -44.694  10.425  1.00 87.82      B    O  
ATOM   2489  N   TRP B  78     -18.815 -44.432  14.065  1.00 94.33      B    N  
ATOM   2490  CA  TRP B  78     -18.263 -45.361  15.045  1.00 93.43      B    C  
ATOM   2491  C   TRP B  78     -19.296 -45.780  16.093  1.00 93.01      B    C  
ATOM   2492  O   TRP B  78     -19.385 -46.961  16.429  1.00 91.02      B    O  
ATOM   2493  CB  TRP B  78     -17.044 -44.716  15.694  1.00 92.33      B    C  
ATOM   2494  CG  TRP B  78     -16.378 -45.591  16.700  1.00 91.90      B    C  
ATOM   2495  CD1 TRP B  78     -15.681 -46.712  16.441  1.00 89.04      B    C  
ATOM   2496  CD2 TRP B  78     -16.353 -45.425  18.154  1.00 90.57      B    C  
ATOM   2497  CE2 TRP B  78     -15.570 -46.476  18.689  1.00 89.62      B    C  
ATOM   2498  CE3 TRP B  78     -16.889 -44.466  19.032  1.00 87.94      B    C  
ATOM   2499  NE1 TRP B  78     -15.190 -47.249  17.627  1.00 88.44      B    N  
ATOM   2500  CZ2 TRP B  78     -15.303 -46.571  20.073  1.00 87.89      B    C  
ATOM   2501  CZ3 TRP B  78     -16.623 -44.564  20.413  1.00 85.76      B    C  
ATOM   2502  CH2 TRP B  78     -15.833 -45.603  20.923  1.00 86.17      B    C  
ATOM   2503  N   THR B  79     -20.151 -44.869  16.544  1.00 93.06      B    N  
ATOM   2504  CA  THR B  79     -21.272 -45.205  17.435  1.00 92.52      B    C  
ATOM   2505  C   THR B  79     -22.294 -46.097  16.723  1.00 91.75      B    C  
ATOM   2506  O   THR B  79     -22.814 -47.044  17.301  1.00 89.94      B    O  
ATOM   2507  CB  THR B  79     -21.941 -43.937  17.963  1.00 92.33      B    C  
ATOM   2508  CG2 THR B  79     -22.994 -44.261  19.025  1.00 85.91      B    C  
ATOM   2509  OG1 THR B  79     -20.994 -43.106  18.594  1.00 85.38      B    O  
ATOM   2510  N   SER B  80     -22.521 -45.881  15.432  1.00 92.84      B    N  
ATOM   2511  CA  SER B  80     -23.391 -46.731  14.606  1.00 92.41      B    C  
ATOM   2512  C   SER B  80     -22.825 -48.139  14.422  1.00 91.85      B    C  
ATOM   2513  O   SER B  80     -23.584 -49.106  14.305  1.00 89.81      B    O  
ATOM   2514  CB  SER B  80     -23.618 -46.073  13.249  1.00 92.14      B    C  
ATOM   2515  OG  SER B  80     -24.159 -44.790  13.441  1.00 83.90      B    O  
ATOM   2516  N   MET B  81     -21.507 -48.294  14.485  1.00 91.12      B    N  
ATOM   2517  CA  MET B  81     -20.853 -49.603  14.485  1.00 90.30      B    C  
ATOM   2518  C   MET B  81     -21.289 -50.471  15.671  1.00 89.66      B    C  
ATOM   2519  O   MET B  81     -21.387 -51.686  15.539  1.00 87.12      B    O  
ATOM   2520  CB  MET B  81     -19.333 -49.398  14.463  1.00 89.64      B    C  
ATOM   2521  CG  MET B  81     -18.590 -50.630  13.980  1.00 83.81      B    C  
ATOM   2522  SD  MET B  81     -19.059 -51.134  12.312  1.00 83.72      B    S  
ATOM   2523  CE  MET B  81     -17.740 -52.304  11.995  1.00 76.13      B    C  
ATOM   2524  N   MET B  82     -21.673 -49.840  16.773  1.00 88.05      B    N  
ATOM   2525  CA  MET B  82     -22.244 -50.558  17.908  1.00 86.10      B    C  
ATOM   2526  C   MET B  82     -23.582 -51.208  17.591  1.00 86.79      B    C  
ATOM   2527  O   MET B  82     -23.835 -52.338  18.006  1.00 84.62      B    O  
ATOM   2528  CB  MET B  82     -22.397 -49.613  19.103  1.00 83.45      B    C  
ATOM   2529  CG  MET B  82     -21.024 -49.252  19.675  1.00 69.96      B    C  
ATOM   2530  SD  MET B  82     -20.054 -50.723  20.090  1.00 63.95      B    S  
ATOM   2531  CE  MET B  82     -21.227 -51.534  21.183  1.00 54.25      B    C  
ATOM   2532  N   ARG B  83     -24.433 -50.542  16.798  1.00 88.67      B    N  
ATOM   2533  CA  ARG B  83     -25.674 -51.151  16.321  1.00 88.42      B    C  
ATOM   2534  C   ARG B  83     -25.397 -52.272  15.325  1.00 88.66      B    C  
ATOM   2535  O   ARG B  83     -26.063 -53.307  15.385  1.00 86.84      B    O  
ATOM   2536  CB  ARG B  83     -26.610 -50.107  15.696  1.00 87.40      B    C  
ATOM   2537  CG  ARG B  83     -27.166 -49.137  16.748  1.00 83.66      B    C  
ATOM   2538  CD  ARG B  83     -28.383 -48.370  16.208  1.00 81.02      B    C  
ATOM   2539  NE  ARG B  83     -29.577 -49.225  16.102  1.00 79.35      B    N  
ATOM   2540  CZ  ARG B  83     -30.834 -48.803  15.938  1.00 77.64      B    C  
ATOM   2541  NH1 ARG B  83     -31.118 -47.550  15.773  1.00 70.36      B    N1+
ATOM   2542  NH2 ARG B  83     -31.825 -49.634  15.964  1.00 72.98      B    N  
ATOM   2543  N   ALA B  84     -24.401 -52.149  14.471  1.00 88.46      B    N  
ATOM   2544  CA  ALA B  84     -23.964 -53.217  13.585  1.00 88.70      B    C  
ATOM   2545  C   ALA B  84     -23.498 -54.444  14.384  1.00 88.80      B    C  
ATOM   2546  O   ALA B  84     -23.957 -55.558  14.128  1.00 87.38      B    O  
ATOM   2547  CB  ALA B  84     -22.869 -52.680  12.660  1.00 89.27      B    C  
ATOM   2548  N   ASN B  85     -22.695 -54.236  15.422  1.00 87.36      B    N  
ATOM   2549  CA  ASN B  85     -22.237 -55.293  16.314  1.00 86.55      B    C  
ATOM   2550  C   ASN B  85     -23.400 -55.963  17.069  1.00 86.56      B    C  
ATOM   2551  O   ASN B  85     -23.449 -57.189  17.172  1.00 84.94      B    O  
ATOM   2552  CB  ASN B  85     -21.208 -54.699  17.291  1.00 85.73      B    C  
ATOM   2553  CG  ASN B  85     -19.876 -54.371  16.628  1.00 84.31      B    C  
ATOM   2554  ND2 ASN B  85     -19.025 -53.633  17.302  1.00 78.37      B    N  
ATOM   2555  OD1 ASN B  85     -19.573 -54.807  15.539  1.00 77.95      B    O  
ATOM   2556  N   LEU B  86     -24.390 -55.177  17.535  1.00 86.72      B    N  
ATOM   2557  CA  LEU B  86     -25.600 -55.700  18.156  1.00 85.96      B    C  
ATOM   2558  C   LEU B  86     -26.400 -56.575  17.182  1.00 86.54      B    C  
ATOM   2559  O   LEU B  86     -26.849 -57.660  17.549  1.00 85.47      B    O  
ATOM   2560  CB  LEU B  86     -26.442 -54.524  18.674  1.00 84.59      B    C  
ATOM   2561  CG  LEU B  86     -27.712 -54.960  19.427  1.00 79.11      B    C  
ATOM   2562  CD1 LEU B  86     -27.379 -55.645  20.747  1.00 74.39      B    C  
ATOM   2563  CD2 LEU B  86     -28.585 -53.748  19.723  1.00 73.38      B    C  
ATOM   2564  N   ASN B  87     -26.539 -56.142  15.930  1.00 87.02      B    N  
ATOM   2565  CA  ASN B  87     -27.207 -56.922  14.897  1.00 86.87      B    C  
ATOM   2566  C   ASN B  87     -26.478 -58.240  14.593  1.00 87.12      B    C  
ATOM   2567  O   ASN B  87     -27.122 -59.273  14.426  1.00 85.05      B    O  
ATOM   2568  CB  ASN B  87     -27.373 -56.055  13.643  1.00 85.93      B    C  
ATOM   2569  CG  ASN B  87     -28.470 -55.012  13.765  1.00 85.24      B    C  
ATOM   2570  ND2 ASN B  87     -28.516 -54.064  12.845  1.00 79.90      B    N  
ATOM   2571  OD1 ASN B  87     -29.329 -55.060  14.627  1.00 79.62      B    O  
ATOM   2572  N   VAL B  88     -25.144 -58.247  14.599  1.00 86.96      B    N  
ATOM   2573  CA  VAL B  88     -24.348 -59.471  14.476  1.00 86.73      B    C  
ATOM   2574  C   VAL B  88     -24.580 -60.394  15.674  1.00 87.13      B    C  
ATOM   2575  O   VAL B  88     -24.815 -61.588  15.480  1.00 85.76      B    O  
ATOM   2576  CB  VAL B  88     -22.852 -59.157  14.307  1.00 86.14      B    C  
ATOM   2577  CG1 VAL B  88     -21.996 -60.426  14.305  1.00 80.37      B    C  
ATOM   2578  CG2 VAL B  88     -22.581 -58.438  12.981  1.00 80.93      B    C  
ATOM   2579  N   ALA B  89     -24.606 -59.854  16.901  1.00 86.80      B    N  
ATOM   2580  CA  ALA B  89     -24.878 -60.634  18.101  1.00 85.98      B    C  
ATOM   2581  C   ALA B  89     -26.272 -61.267  18.055  1.00 86.52      B    C  
ATOM   2582  O   ALA B  89     -26.418 -62.473  18.248  1.00 85.01      B    O  
ATOM   2583  CB  ALA B  89     -24.700 -59.738  19.330  1.00 84.94      B    C  
ATOM   2584  N   ARG B  90     -27.308 -60.497  17.685  1.00 86.64      B    N  
ATOM   2585  CA  ARG B  90     -28.675 -61.005  17.511  1.00 85.79      B    C  
ATOM   2586  C   ARG B  90     -28.743 -62.098  16.442  1.00 86.01      B    C  
ATOM   2587  O   ARG B  90     -29.378 -63.118  16.664  1.00 84.18      B    O  
ATOM   2588  CB  ARG B  90     -29.619 -59.842  17.173  1.00 84.62      B    C  
ATOM   2589  CG  ARG B  90     -29.809 -58.895  18.371  1.00 80.65      B    C  
ATOM   2590  CD  ARG B  90     -30.595 -57.639  17.985  1.00 78.84      B    C  
ATOM   2591  NE  ARG B  90     -32.024 -57.947  17.772  1.00 74.38      B    N  
ATOM   2592  CZ  ARG B  90     -32.894 -57.189  17.126  1.00 71.04      B    C  
ATOM   2593  NH1 ARG B  90     -32.547 -56.072  16.553  1.00 65.19      B    N1+
ATOM   2594  NH2 ARG B  90     -34.140 -57.548  17.052  1.00 63.78      B    N  
ATOM   2595  N   SER B  91     -28.040 -61.926  15.334  1.00 86.94      B    N  
ATOM   2596  CA  SER B  91     -27.960 -62.929  14.270  1.00 85.76      B    C  
ATOM   2597  C   SER B  91     -27.287 -64.223  14.717  1.00 86.35      B    C  
ATOM   2598  O   SER B  91     -27.714 -65.299  14.313  1.00 82.96      B    O  
ATOM   2599  CB  SER B  91     -27.182 -62.361  13.084  1.00 83.87      B    C  
ATOM   2600  OG  SER B  91     -27.260 -63.262  12.001  1.00 72.99      B    O  
ATOM   2601  N   ALA B  92     -26.248 -64.135  15.543  1.00 85.97      B    N  
ATOM   2602  CA  ALA B  92     -25.554 -65.304  16.076  1.00 84.84      B    C  
ATOM   2603  C   ALA B  92     -26.411 -66.096  17.074  1.00 85.75      B    C  
ATOM   2604  O   ALA B  92     -26.325 -67.316  17.143  1.00 83.52      B    O  
ATOM   2605  CB  ALA B  92     -24.250 -64.834  16.718  1.00 83.48      B    C  
ATOM   2606  N   LEU B  93     -27.253 -65.403  17.855  1.00 85.93      B    N  
ATOM   2607  CA  LEU B  93     -28.100 -66.018  18.878  1.00 85.04      B    C  
ATOM   2608  C   LEU B  93     -29.415 -66.577  18.325  1.00 85.52      B    C  
ATOM   2609  O   LEU B  93     -29.959 -67.521  18.889  1.00 82.63      B    O  
ATOM   2610  CB  LEU B  93     -28.365 -64.985  19.981  1.00 83.36      B    C  
ATOM   2611  CG  LEU B  93     -27.105 -64.509  20.734  1.00 82.46      B    C  
ATOM   2612  CD1 LEU B  93     -27.496 -63.444  21.754  1.00 75.39      B    C  
ATOM   2613  CD2 LEU B  93     -26.393 -65.633  21.463  1.00 75.64      B    C  
ATOM   2614  N   GLN B  94     -29.913 -66.041  17.219  1.00 86.53      B    N  
ATOM   2615  CA  GLN B  94     -31.213 -66.408  16.636  1.00 85.23      B    C  
ATOM   2616  C   GLN B  94     -31.363 -67.909  16.335  1.00 86.06      B    C  
ATOM   2617  O   GLN B  94     -32.397 -68.476  16.700  1.00 82.28      B    O  
ATOM   2618  CB  GLN B  94     -31.451 -65.533  15.401  1.00 82.70      B    C  
ATOM   2619  CG  GLN B  94     -32.933 -65.190  15.217  1.00 75.01      B    C  
ATOM   2620  CD  GLN B  94     -33.165 -64.244  14.037  1.00 70.77      B    C  
ATOM   2621  NE2 GLN B  94     -34.299 -63.589  13.976  1.00 60.56      B    N  
ATOM   2622  OE1 GLN B  94     -32.348 -64.092  13.155  1.00 62.50      B    O  
ATOM   2623  N   PRO B  95     -30.394 -68.597  15.726  1.00 85.75      B    N  
ATOM   2624  CA  PRO B  95     -30.493 -70.027  15.452  1.00 84.60      B    C  
ATOM   2625  C   PRO B  95     -30.143 -70.904  16.663  1.00 85.41      B    C  
ATOM   2626  O   PRO B  95     -30.213 -72.131  16.562  1.00 77.93      B    O  
ATOM   2627  CB  PRO B  95     -29.550 -70.254  14.270  1.00 81.92      B    C  
ATOM   2628  CG  PRO B  95     -28.433 -69.236  14.529  1.00 80.62      B    C  
ATOM   2629  CD  PRO B  95     -29.196 -68.048  15.121  1.00 83.84      B    C  
ATOM   2630  N   CYS B  96     -29.739 -70.347  17.791  1.00 86.24      B    N  
ATOM   2631  CA  CYS B  96     -29.223 -71.103  18.922  1.00 86.03      B    C  
ATOM   2632  C   CYS B  96     -30.281 -71.284  20.026  1.00 87.11      B    C  
ATOM   2633  O   CYS B  96     -30.602 -70.317  20.718  1.00 81.12      B    O  
ATOM   2634  CB  CYS B  96     -27.961 -70.431  19.450  1.00 83.05      B    C  
ATOM   2635  SG  CYS B  96     -27.128 -71.490  20.666  1.00 76.98      B    S  
ATOM   2636  N   PRO B  97     -30.773 -72.491  20.286  1.00 85.72      B    N  
ATOM   2637  CA  PRO B  97     -31.779 -72.729  21.327  1.00 84.45      B    C  
ATOM   2638  C   PRO B  97     -31.307 -72.337  22.732  1.00 85.11      B    C  
ATOM   2639  O   PRO B  97     -32.117 -71.940  23.563  1.00 79.37      B    O  
ATOM   2640  CB  PRO B  97     -32.097 -74.224  21.255  1.00 82.26      B    C  
ATOM   2641  CG  PRO B  97     -31.635 -74.650  19.869  1.00 81.53      B    C  
ATOM   2642  CD  PRO B  97     -30.474 -73.723  19.575  1.00 83.51      B    C  
ATOM   2643  N   ALA B  98     -30.020 -72.437  23.006  1.00 84.08      B    N  
ATOM   2644  CA  ALA B  98     -29.448 -72.095  24.304  1.00 82.41      B    C  
ATOM   2645  C   ALA B  98     -29.447 -70.583  24.591  1.00 84.07      B    C  
ATOM   2646  O   ALA B  98     -29.282 -70.179  25.737  1.00 78.01      B    O  
ATOM   2647  CB  ALA B  98     -28.032 -72.672  24.362  1.00 79.39      B    C  
ATOM   2648  N   ALA B  99     -29.633 -69.767  23.576  1.00 84.64      B    N  
ATOM   2649  CA  ALA B  99     -29.519 -68.316  23.661  1.00 83.70      B    C  
ATOM   2650  C   ALA B  99     -30.864 -67.575  23.613  1.00 85.65      B    C  
ATOM   2651  O   ALA B  99     -30.876 -66.351  23.498  1.00 81.75      B    O  
ATOM   2652  CB  ALA B  99     -28.553 -67.864  22.574  1.00 79.66      B    C  
ATOM   2653  N   VAL B 100     -32.001 -68.269  23.690  1.00 85.68      B    N  
ATOM   2654  CA  VAL B 100     -33.344 -67.674  23.527  1.00 84.78      B    C  
ATOM   2655  C   VAL B 100     -33.600 -66.530  24.510  1.00 85.55      B    C  
ATOM   2656  O   VAL B 100     -34.040 -65.465  24.101  1.00 82.73      B    O  
ATOM   2657  CB  VAL B 100     -34.434 -68.762  23.658  1.00 82.53      B    C  
ATOM   2658  CG1 VAL B 100     -35.856 -68.182  23.594  1.00 74.55      B    C  
ATOM   2659  CG2 VAL B 100     -34.309 -69.790  22.546  1.00 74.15      B    C  
ATOM   2660  N   GLU B 101     -33.302 -66.734  25.800  1.00 84.69      B    N  
ATOM   2661  CA  GLU B 101     -33.447 -65.692  26.827  1.00 83.58      B    C  
ATOM   2662  C   GLU B 101     -32.522 -64.500  26.565  1.00 84.68      B    C  
ATOM   2663  O   GLU B 101     -32.968 -63.347  26.575  1.00 82.20      B    O  
ATOM   2664  CB  GLU B 101     -33.179 -66.307  28.222  1.00 81.85      B    C  
ATOM   2665  CG  GLU B 101     -34.463 -66.676  28.988  1.00 73.67      B    C  
ATOM   2666  CD  GLU B 101     -35.151 -65.452  29.610  1.00 65.67      B    C  
ATOM   2667  OE1 GLU B 101     -36.407 -65.416  29.633  1.00 56.86      B    O  
ATOM   2668  OE2 GLU B 101     -34.438 -64.518  30.028  1.00 56.90      B    O1-
ATOM   2669  N   ALA B 102     -31.266 -64.753  26.244  1.00 84.24      B    N  
ATOM   2670  CA  ALA B 102     -30.304 -63.701  25.917  1.00 83.20      B    C  
ATOM   2671  C   ALA B 102     -30.744 -62.904  24.678  1.00 84.42      B    C  
ATOM   2672  O   ALA B 102     -30.662 -61.675  24.664  1.00 82.93      B    O  
ATOM   2673  CB  ALA B 102     -28.930 -64.343  25.713  1.00 81.95      B    C  
ATOM   2674  N   LEU B 103     -31.273 -63.577  23.664  1.00 85.81      B    N  
ATOM   2675  CA  LEU B 103     -31.820 -62.938  22.469  1.00 84.87      B    C  
ATOM   2676  C   LEU B 103     -33.041 -62.073  22.795  1.00 85.37      B    C  
ATOM   2677  O   LEU B 103     -33.160 -60.973  22.256  1.00 83.86      B    O  
ATOM   2678  CB  LEU B 103     -32.172 -64.026  21.444  1.00 83.83      B    C  
ATOM   2679  CG  LEU B 103     -32.705 -63.463  20.107  1.00 81.28      B    C  
ATOM   2680  CD1 LEU B 103     -31.645 -62.676  19.355  1.00 75.87      B    C  
ATOM   2681  CD2 LEU B 103     -33.170 -64.607  19.213  1.00 76.24      B    C  
ATOM   2682  N   ARG B 104     -33.944 -62.537  23.691  1.00 85.75      B    N  
ATOM   2683  CA  ARG B 104     -35.102 -61.753  24.132  1.00 85.14      B    C  
ATOM   2684  C   ARG B 104     -34.656 -60.475  24.836  1.00 85.69      B    C  
ATOM   2685  O   ARG B 104     -35.127 -59.400  24.471  1.00 84.02      B    O  
ATOM   2686  CB  ARG B 104     -36.022 -62.606  25.017  1.00 84.81      B    C  
ATOM   2687  CG  ARG B 104     -37.419 -61.965  25.079  1.00 76.87      B    C  
ATOM   2688  CD  ARG B 104     -38.364 -62.724  26.032  1.00 74.16      B    C  
ATOM   2689  NE  ARG B 104     -38.188 -62.243  27.411  1.00 65.71      B    N  
ATOM   2690  CZ  ARG B 104     -38.583 -62.855  28.515  1.00 58.31      B    C  
ATOM   2691  NH1 ARG B 104     -39.266 -63.964  28.472  1.00 53.53      B    N1+
ATOM   2692  NH2 ARG B 104     -38.269 -62.357  29.675  1.00 51.73      B    N  
ATOM   2693  N   THR B 105     -33.698 -60.593  25.749  1.00 85.24      B    N  
ATOM   2694  CA  THR B 105     -33.145 -59.440  26.473  1.00 83.54      B    C  
ATOM   2695  C   THR B 105     -32.474 -58.444  25.523  1.00 83.44      B    C  
ATOM   2696  O   THR B 105     -32.713 -57.243  25.621  1.00 81.30      B    O  
ATOM   2697  CB  THR B 105     -32.140 -59.892  27.538  1.00 82.08      B    C  
ATOM   2698  CG2 THR B 105     -31.775 -58.764  28.497  1.00 72.20      B    C  
ATOM   2699  OG1 THR B 105     -32.673 -60.927  28.324  1.00 75.01      B    O  
ATOM   2700  N   LEU B 106     -31.701 -58.927  24.546  1.00 83.64      B    N  
ATOM   2701  CA  LEU B 106     -31.100 -58.067  23.520  1.00 82.40      B    C  
ATOM   2702  C   LEU B 106     -32.149 -57.383  22.636  1.00 82.69      B    C  
ATOM   2703  O   LEU B 106     -31.955 -56.235  22.243  1.00 81.37      B    O  
ATOM   2704  CB  LEU B 106     -30.154 -58.910  22.641  1.00 81.81      B    C  
ATOM   2705  CG  LEU B 106     -28.768 -59.148  23.269  1.00 79.29      B    C  
ATOM   2706  CD1 LEU B 106     -28.054 -60.268  22.513  1.00 73.98      B    C  
ATOM   2707  CD2 LEU B 106     -27.894 -57.902  23.170  1.00 73.71      B    C  
ATOM   2708  N   ASN B 107     -33.263 -58.057  22.305  1.00 84.89      B    N  
ATOM   2709  CA  ASN B 107     -34.346 -57.471  21.519  1.00 83.42      B    C  
ATOM   2710  C   ASN B 107     -35.097 -56.383  22.306  1.00 83.17      B    C  
ATOM   2711  O   ASN B 107     -35.393 -55.338  21.725  1.00 80.83      B    O  
ATOM   2712  CB  ASN B 107     -35.311 -58.576  21.058  1.00 82.64      B    C  
ATOM   2713  CG  ASN B 107     -34.770 -59.438  19.936  1.00 80.57      B    C  
ATOM   2714  ND2 ASN B 107     -35.264 -60.656  19.817  1.00 75.10      B    N  
ATOM   2715  OD1 ASN B 107     -33.964 -59.051  19.118  1.00 75.05      B    O  
ATOM   2716  N   GLU B 108     -35.375 -56.618  23.603  1.00 83.84      B    N  
ATOM   2717  CA  GLU B 108     -36.004 -55.629  24.488  1.00 82.72      B    C  
ATOM   2718  C   GLU B 108     -35.106 -54.393  24.654  1.00 82.16      B    C  
ATOM   2719  O   GLU B 108     -35.566 -53.275  24.426  1.00 79.85      B    O  
ATOM   2720  CB  GLU B 108     -36.331 -56.276  25.846  1.00 82.66      B    C  
ATOM   2721  CG  GLU B 108     -37.567 -57.194  25.767  1.00 76.48      B    C  
ATOM   2722  CD  GLU B 108     -37.831 -58.013  27.050  1.00 72.46      B    C  
ATOM   2723  OE1 GLU B 108     -38.775 -58.840  27.032  1.00 66.63      B    O  
ATOM   2724  OE2 GLU B 108     -37.072 -57.882  28.041  1.00 68.31      B    O1-
ATOM   2725  N   GLN B 109     -33.824 -54.589  24.916  1.00 80.69      B    N  
ATOM   2726  CA  GLN B 109     -32.872 -53.475  24.988  1.00 78.68      B    C  
ATOM   2727  C   GLN B 109     -32.784 -52.697  23.677  1.00 79.21      B    C  
ATOM   2728  O   GLN B 109     -32.775 -51.470  23.698  1.00 77.30      B    O  
ATOM   2729  CB  GLN B 109     -31.475 -53.981  25.348  1.00 76.38      B    C  
ATOM   2730  CG  GLN B 109     -31.303 -54.130  26.865  1.00 70.58      B    C  
ATOM   2731  CD  GLN B 109     -29.852 -54.423  27.242  1.00 65.40      B    C  
ATOM   2732  NE2 GLN B 109     -29.483 -54.266  28.490  1.00 58.09      B    N  
ATOM   2733  OE1 GLN B 109     -29.022 -54.799  26.427  1.00 61.03      B    O  
ATOM   2734  N   ASN B 110     -32.764 -53.385  22.541  1.00 80.93      B    N  
ATOM   2735  CA  ASN B 110     -32.727 -52.705  21.245  1.00 79.97      B    C  
ATOM   2736  C   ASN B 110     -33.973 -51.839  21.021  1.00 80.61      B    C  
ATOM   2737  O   ASN B 110     -33.845 -50.757  20.462  1.00 79.53      B    O  
ATOM   2738  CB  ASN B 110     -32.551 -53.759  20.143  1.00 78.65      B    C  
ATOM   2739  CG  ASN B 110     -32.347 -53.121  18.781  1.00 75.08      B    C  
ATOM   2740  ND2 ASN B 110     -33.389 -53.007  17.990  1.00 67.56      B    N  
ATOM   2741  OD1 ASN B 110     -31.257 -52.755  18.390  1.00 68.83      B    O  
ATOM   2742  N   ALA B 111     -35.162 -52.282  21.477  1.00 81.94      B    N  
ATOM   2743  CA  ALA B 111     -36.402 -51.519  21.371  1.00 81.88      B    C  
ATOM   2744  C   ALA B 111     -36.424 -50.308  22.320  1.00 82.32      B    C  
ATOM   2745  O   ALA B 111     -36.826 -49.226  21.905  1.00 80.34      B    O  
ATOM   2746  CB  ALA B 111     -37.586 -52.465  21.625  1.00 81.00      B    C  
ATOM   2747  N   GLU B 112     -35.954 -50.450  23.560  1.00 82.50      B    N  
ATOM   2748  CA  GLU B 112     -35.856 -49.328  24.508  1.00 81.70      B    C  
ATOM   2749  C   GLU B 112     -34.877 -48.251  24.036  1.00 82.32      B    C  
ATOM   2750  O   GLU B 112     -35.134 -47.058  24.192  1.00 80.09      B    O  
ATOM   2751  CB  GLU B 112     -35.406 -49.818  25.888  1.00 79.65      B    C  
ATOM   2752  CG  GLU B 112     -36.555 -50.351  26.743  1.00 71.62      B    C  
ATOM   2753  CD  GLU B 112     -36.119 -50.636  28.196  1.00 66.98      B    C  
ATOM   2754  OE1 GLU B 112     -37.007 -50.574  29.086  1.00 60.26      B    O  
ATOM   2755  OE2 GLU B 112     -34.920 -50.900  28.423  1.00 60.45      B    O1-
ATOM   2756  N   ILE B 113     -33.778 -48.676  23.435  1.00 82.53      B    N  
ATOM   2757  CA  ILE B 113     -32.716 -47.767  23.005  1.00 82.15      B    C  
ATOM   2758  C   ILE B 113     -33.101 -47.015  21.733  1.00 84.41      B    C  
ATOM   2759  O   ILE B 113     -32.615 -45.913  21.513  1.00 83.56      B    O  
ATOM   2760  CB  ILE B 113     -31.401 -48.557  22.886  1.00 78.70      B    C  
ATOM   2761  CG1 ILE B 113     -30.919 -48.960  24.306  1.00 70.57      B    C  
ATOM   2762  CG2 ILE B 113     -30.298 -47.758  22.184  1.00 66.77      B    C  
ATOM   2763  CD1 ILE B 113     -29.833 -50.027  24.298  1.00 63.86      B    C  
ATOM   2764  N   GLU B 114     -33.986 -47.556  20.916  1.00 84.09      B    N  
ATOM   2765  CA  GLU B 114     -34.291 -47.024  19.582  1.00 84.31      B    C  
ATOM   2766  C   GLU B 114     -34.790 -45.575  19.616  1.00 86.36      B    C  
ATOM   2767  O   GLU B 114     -34.333 -44.746  18.833  1.00 85.38      B    O  
ATOM   2768  CB  GLU B 114     -35.287 -47.974  18.911  1.00 82.35      B    C  
ATOM   2769  CG  GLU B 114     -35.495 -47.648  17.425  1.00 74.93      B    C  
ATOM   2770  CD  GLU B 114     -35.970 -48.881  16.647  1.00 72.29      B    C  
ATOM   2771  OE1 GLU B 114     -35.409 -49.106  15.547  1.00 64.48      B    O  
ATOM   2772  OE2 GLU B 114     -36.818 -49.635  17.167  1.00 63.78      B    O1-
ATOM   2773  N   LEU B 115     -35.653 -45.232  20.568  1.00 85.12      B    N  
ATOM   2774  CA  LEU B 115     -36.190 -43.876  20.686  1.00 86.07      B    C  
ATOM   2775  C   LEU B 115     -35.099 -42.865  21.068  1.00 88.12      B    C  
ATOM   2776  O   LEU B 115     -35.009 -41.778  20.486  1.00 86.90      B    O  
ATOM   2777  CB  LEU B 115     -37.352 -43.905  21.692  1.00 83.72      B    C  
ATOM   2778  CG  LEU B 115     -38.443 -42.868  21.368  1.00 73.75      B    C  
ATOM   2779  CD1 LEU B 115     -39.816 -43.529  21.378  1.00 67.23      B    C  
ATOM   2780  CD2 LEU B 115     -38.462 -41.718  22.372  1.00 66.01      B    C  
ATOM   2781  N   LYS B 116     -34.239 -43.258  21.997  1.00 88.16      B    N  
ATOM   2782  CA  LYS B 116     -33.117 -42.436  22.447  1.00 89.06      B    C  
ATOM   2783  C   LYS B 116     -32.018 -42.343  21.389  1.00 90.60      B    C  
ATOM   2784  O   LYS B 116     -31.385 -41.309  21.267  1.00 89.36      B    O  
ATOM   2785  CB  LYS B 116     -32.622 -42.990  23.781  1.00 87.47      B    C  
ATOM   2786  CG  LYS B 116     -31.918 -41.899  24.583  1.00 79.20      B    C  
ATOM   2787  CD  LYS B 116     -31.716 -42.360  26.033  1.00 74.14      B    C  
ATOM   2788  CE  LYS B 116     -31.099 -41.220  26.841  1.00 67.33      B    C  
ATOM   2789  NZ  LYS B 116     -30.886 -41.615  28.246  1.00 59.60      B    N1+
ATOM   2790  N   TRP B 117     -31.849 -43.399  20.588  1.00 89.74      B    N  
ATOM   2791  CA  TRP B 117     -30.981 -43.396  19.412  1.00 90.58      B    C  
ATOM   2792  C   TRP B 117     -31.391 -42.304  18.443  1.00 91.74      B    C  
ATOM   2793  O   TRP B 117     -30.577 -41.457  18.116  1.00 90.77      B    O  
ATOM   2794  CB  TRP B 117     -31.009 -44.762  18.722  1.00 89.57      B    C  
ATOM   2795  CG  TRP B 117     -30.228 -44.817  17.456  1.00 88.93      B    C  
ATOM   2796  CD1 TRP B 117     -30.655 -44.454  16.223  1.00 84.60      B    C  
ATOM   2797  CD2 TRP B 117     -28.829 -45.203  17.299  1.00 86.85      B    C  
ATOM   2798  CE2 TRP B 117     -28.486 -45.033  15.935  1.00 85.72      B    C  
ATOM   2799  CE3 TRP B 117     -27.843 -45.665  18.186  1.00 83.59      B    C  
ATOM   2800  NE1 TRP B 117     -29.618 -44.581  15.311  1.00 84.54      B    N  
ATOM   2801  CZ2 TRP B 117     -27.182 -45.288  15.460  1.00 83.68      B    C  
ATOM   2802  CZ3 TRP B 117     -26.548 -45.931  17.722  1.00 80.08      B    C  
ATOM   2803  CH2 TRP B 117     -26.215 -45.735  16.366  1.00 80.93      B    C  
ATOM   2804  N   HIS B 118     -32.674 -42.282  18.049  1.00 91.60      B    N  
ATOM   2805  CA  HIS B 118     -33.157 -41.293  17.094  1.00 91.72      B    C  
ATOM   2806  C   HIS B 118     -33.000 -39.854  17.580  1.00 92.84      B    C  
ATOM   2807  O   HIS B 118     -32.677 -38.978  16.782  1.00 91.59      B    O  
ATOM   2808  CB  HIS B 118     -34.618 -41.585  16.745  1.00 90.53      B    C  
ATOM   2809  CG  HIS B 118     -34.800 -42.824  15.916  1.00 88.41      B    C  
ATOM   2810  CD2 HIS B 118     -35.669 -43.857  16.143  1.00 78.11      B    C  
ATOM   2811  ND1 HIS B 118     -34.102 -43.142  14.763  1.00 78.47      B    N  
ATOM   2812  CE1 HIS B 118     -34.539 -44.336  14.329  1.00 78.62      B    C  
ATOM   2813  NE2 HIS B 118     -35.498 -44.794  15.139  1.00 80.27      B    N  
ATOM   2814  N   GLU B 119     -33.180 -39.584  18.872  1.00 92.40      B    N  
ATOM   2815  CA  GLU B 119     -32.992 -38.253  19.444  1.00 92.71      B    C  
ATOM   2816  C   GLU B 119     -31.512 -37.825  19.433  1.00 93.74      B    C  
ATOM   2817  O   GLU B 119     -31.189 -36.720  18.989  1.00 92.40      B    O  
ATOM   2818  CB  GLU B 119     -33.573 -38.241  20.870  1.00 91.61      B    C  
ATOM   2819  CG  GLU B 119     -33.618 -36.831  21.468  1.00 79.62      B    C  
ATOM   2820  CD  GLU B 119     -34.107 -36.790  22.933  1.00 74.63      B    C  
ATOM   2821  OE1 GLU B 119     -34.214 -35.665  23.466  1.00 65.51      B    O  
ATOM   2822  OE2 GLU B 119     -34.352 -37.865  23.515  1.00 67.55      B    O1-
ATOM   2823  N   MET B 120     -30.621 -38.697  19.890  1.00 92.94      B    N  
ATOM   2824  CA  MET B 120     -29.194 -38.368  20.012  1.00 93.43      B    C  
ATOM   2825  C   MET B 120     -28.480 -38.353  18.654  1.00 94.33      B    C  
ATOM   2826  O   MET B 120     -27.638 -37.485  18.438  1.00 92.96      B    O  
ATOM   2827  CB  MET B 120     -28.509 -39.333  20.978  1.00 92.63      B    C  
ATOM   2828  CG  MET B 120     -29.036 -39.175  22.416  1.00 90.00      B    C  
ATOM   2829  SD  MET B 120     -28.090 -40.094  23.668  1.00 86.16      B    S  
ATOM   2830  CE  MET B 120     -26.688 -38.973  23.872  1.00 74.84      B    C  
ATOM   2831  N   ASP B 121     -28.862 -39.252  17.746  1.00 93.95      B    N  
ATOM   2832  CA  ASP B 121     -28.386 -39.281  16.369  1.00 93.63      B    C  
ATOM   2833  C   ASP B 121     -28.780 -37.995  15.621  1.00 94.52      B    C  
ATOM   2834  O   ASP B 121     -27.937 -37.348  15.005  1.00 92.92      B    O  
ATOM   2835  CB  ASP B 121     -28.965 -40.526  15.688  1.00 91.97      B    C  
ATOM   2836  CG  ASP B 121     -28.562 -40.623  14.218  1.00 90.20      B    C  
ATOM   2837  OD1 ASP B 121     -27.349 -40.675  13.959  1.00 83.56      B    O  
ATOM   2838  OD2 ASP B 121     -29.479 -40.660  13.382  1.00 83.03      B    O1-
ATOM   2839  N   ALA B 122     -30.024 -37.545  15.783  1.00 94.48      B    N  
ATOM   2840  CA  ALA B 122     -30.471 -36.289  15.210  1.00 94.63      B    C  
ATOM   2841  C   ALA B 122     -29.682 -35.092  15.756  1.00 95.24      B    C  
ATOM   2842  O   ALA B 122     -29.297 -34.208  14.989  1.00 93.71      B    O  
ATOM   2843  CB  ALA B 122     -31.976 -36.122  15.457  1.00 93.70      B    C  
ATOM   2844  N   ARG B 123     -29.408 -35.049  17.055  1.00 95.29      B    N  
ATOM   2845  CA  ARG B 123     -28.579 -33.989  17.654  1.00 95.64      B    C  
ATOM   2846  C   ARG B 123     -27.143 -34.019  17.125  1.00 96.27      B    C  
ATOM   2847  O   ARG B 123     -26.612 -32.959  16.797  1.00 94.85      B    O  
ATOM   2848  CB  ARG B 123     -28.594 -34.082  19.194  1.00 94.81      B    C  
ATOM   2849  CG  ARG B 123     -29.904 -33.554  19.800  1.00 87.94      B    C  
ATOM   2850  CD  ARG B 123     -29.886 -33.611  21.336  1.00 82.67      B    C  
ATOM   2851  NE  ARG B 123     -28.864 -32.708  21.916  1.00 72.11      B    N  
ATOM   2852  CZ  ARG B 123     -28.230 -32.861  23.078  1.00 63.32      B    C  
ATOM   2853  NH1 ARG B 123     -28.598 -33.734  23.971  1.00 56.46      B    N1+
ATOM   2854  NH2 ARG B 123     -27.189 -32.144  23.368  1.00 55.72      B    N  
ATOM   2855  N   ALA B 124     -26.550 -35.202  17.006  1.00 95.23      B    N  
ATOM   2856  CA  ALA B 124     -25.189 -35.368  16.501  1.00 95.26      B    C  
ATOM   2857  C   ALA B 124     -25.078 -35.015  15.007  1.00 95.69      B    C  
ATOM   2858  O   ALA B 124     -24.157 -34.308  14.601  1.00 94.05      B    O  
ATOM   2859  CB  ALA B 124     -24.741 -36.804  16.795  1.00 94.72      B    C  
ATOM   2860  N   GLY B 125     -26.048 -35.411  14.190  1.00 94.96      B    N  
ATOM   2861  CA  GLY B 125     -26.095 -35.044  12.774  1.00 94.60      B    C  
ATOM   2862  C   GLY B 125     -26.251 -33.537  12.558  1.00 95.65      B    C  
ATOM   2863  O   GLY B 125     -25.532 -32.927  11.763  1.00 94.14      B    O  
ATOM   2864  N   VAL B 126     -27.152 -32.902  13.330  1.00 95.67      B    N  
ATOM   2865  CA  VAL B 126     -27.342 -31.445  13.275  1.00 95.89      B    C  
ATOM   2866  C   VAL B 126     -26.108 -30.685  13.793  1.00 96.19      B    C  
ATOM   2867  O   VAL B 126     -25.847 -29.585  13.318  1.00 94.79      B    O  
ATOM   2868  CB  VAL B 126     -28.643 -31.034  13.993  1.00 94.79      B    C  
ATOM   2869  CG1 VAL B 126     -28.802 -29.515  14.136  1.00 89.94      B    C  
ATOM   2870  CG2 VAL B 126     -29.854 -31.526  13.192  1.00 89.57      B    C  
ATOM   2871  N   GLN B 127     -25.302 -31.263  14.681  1.00 95.76      B    N  
ATOM   2872  CA  GLN B 127     -24.021 -30.673  15.085  1.00 96.16      B    C  
ATOM   2873  C   GLN B 127     -23.093 -30.495  13.878  1.00 96.69      B    C  
ATOM   2874  O   GLN B 127     -22.517 -29.417  13.714  1.00 95.44      B    O  
ATOM   2875  CB  GLN B 127     -23.366 -31.541  16.168  1.00 95.82      B    C  
ATOM   2876  CG  GLN B 127     -22.119 -30.884  16.767  1.00 95.08      B    C  
ATOM   2877  CD  GLN B 127     -21.348 -31.816  17.716  1.00 95.41      B    C  
ATOM   2878  NE2 GLN B 127     -20.360 -31.312  18.399  1.00 86.74      B    N  
ATOM   2879  OE1 GLN B 127     -21.620 -33.004  17.825  1.00 88.37      B    O  
ATOM   2880  N   ALA B 128     -23.006 -31.476  12.981  1.00 96.01      B    N  
ATOM   2881  CA  ALA B 128     -22.208 -31.359  11.762  1.00 95.61      B    C  
ATOM   2882  C   ALA B 128     -22.710 -30.213  10.860  1.00 96.03      B    C  
ATOM   2883  O   ALA B 128     -21.905 -29.442  10.334  1.00 94.64      B    O  
ATOM   2884  CB  ALA B 128     -22.206 -32.706  11.024  1.00 94.91      B    C  
ATOM   2885  N   TYR B 129     -24.044 -30.044  10.739  1.00 96.09      B    N  
ATOM   2886  CA  TYR B 129     -24.626 -28.891  10.054  1.00 96.09      B    C  
ATOM   2887  C   TYR B 129     -24.220 -27.571  10.712  1.00 96.43      B    C  
ATOM   2888  O   TYR B 129     -23.805 -26.640  10.027  1.00 95.76      B    O  
ATOM   2889  CB  TYR B 129     -26.158 -29.038  10.007  1.00 95.85      B    C  
ATOM   2890  CG  TYR B 129     -26.868 -27.828   9.435  1.00 96.19      B    C  
ATOM   2891  CD1 TYR B 129     -27.218 -26.748  10.271  1.00 94.07      B    C  
ATOM   2892  CD2 TYR B 129     -27.131 -27.751   8.057  1.00 94.18      B    C  
ATOM   2893  CE1 TYR B 129     -27.826 -25.600   9.728  1.00 93.26      B    C  
ATOM   2894  CE2 TYR B 129     -27.739 -26.608   7.507  1.00 93.11      B    C  
ATOM   2895  CZ  TYR B 129     -28.082 -25.531   8.339  1.00 93.82      B    C  
ATOM   2896  OH  TYR B 129     -28.660 -24.410   7.806  1.00 92.37      B    O  
ATOM   2897  N   ASN B 130     -24.283 -27.472  12.029  1.00 96.19      B    N  
ATOM   2898  CA  ASN B 130     -23.931 -26.268  12.768  1.00 96.37      B    C  
ATOM   2899  C   ASN B 130     -22.441 -25.923  12.632  1.00 96.53      B    C  
ATOM   2900  O   ASN B 130     -22.117 -24.748  12.445  1.00 95.23      B    O  
ATOM   2901  CB  ASN B 130     -24.348 -26.440  14.234  1.00 96.08      B    C  
ATOM   2902  CG  ASN B 130     -25.851 -26.359  14.455  1.00 96.17      B    C  
ATOM   2903  ND2 ASN B 130     -26.321 -26.910  15.561  1.00 88.57      B    N  
ATOM   2904  OD1 ASN B 130     -26.616 -25.779  13.710  1.00 89.26      B    O  
ATOM   2905  N   ILE B 131     -21.551 -26.904  12.615  1.00 96.68      B    N  
ATOM   2906  CA  ILE B 131     -20.124 -26.690  12.331  1.00 96.64      B    C  
ATOM   2907  C   ILE B 131     -19.943 -26.059  10.944  1.00 96.53      B    C  
ATOM   2908  O   ILE B 131     -19.200 -25.092  10.795  1.00 95.35      B    O  
ATOM   2909  CB  ILE B 131     -19.332 -28.011  12.446  1.00 96.39      B    C  
ATOM   2910  CG1 ILE B 131     -19.320 -28.530  13.897  1.00 94.76      B    C  
ATOM   2911  CG2 ILE B 131     -17.884 -27.826  11.962  1.00 94.81      B    C  
ATOM   2912  CD1 ILE B 131     -18.913 -30.014  14.013  1.00 91.72      B    C  
ATOM   2913  N   HIS B 132     -20.656 -26.560   9.933  1.00 96.94      B    N  
ATOM   2914  CA  HIS B 132     -20.616 -25.978   8.596  1.00 96.53      B    C  
ATOM   2915  C   HIS B 132     -21.208 -24.565   8.563  1.00 96.43      B    C  
ATOM   2916  O   HIS B 132     -20.717 -23.719   7.819  1.00 95.05      B    O  
ATOM   2917  CB  HIS B 132     -21.344 -26.895   7.606  1.00 95.95      B    C  
ATOM   2918  CG  HIS B 132     -20.537 -28.099   7.212  1.00 95.44      B    C  
ATOM   2919  CD2 HIS B 132     -19.917 -28.314   5.995  1.00 83.81      B    C  
ATOM   2920  ND1 HIS B 132     -20.243 -29.186   7.998  1.00 82.17      B    N  
ATOM   2921  CE1 HIS B 132     -19.463 -30.017   7.295  1.00 85.01      B    C  
ATOM   2922  NE2 HIS B 132     -19.253 -29.529   6.077  1.00 87.70      B    N  
ATOM   2923  N   LEU B 133     -22.221 -24.280   9.381  1.00 96.48      B    N  
ATOM   2924  CA  LEU B 133     -22.786 -22.940   9.530  1.00 96.14      B    C  
ATOM   2925  C   LEU B 133     -21.733 -21.949  10.071  1.00 96.43      B    C  
ATOM   2926  O   LEU B 133     -21.571 -20.866   9.516  1.00 94.97      B    O  
ATOM   2927  CB  LEU B 133     -24.014 -23.014  10.455  1.00 95.12      B    C  
ATOM   2928  CG  LEU B 133     -25.114 -22.010  10.047  1.00 89.47      B    C  
ATOM   2929  CD1 LEU B 133     -26.186 -22.704   9.204  1.00 84.41      B    C  
ATOM   2930  CD2 LEU B 133     -25.802 -21.418  11.269  1.00 84.65      B    C  
ATOM   2931  N   LEU B 134     -20.987 -22.345  11.102  1.00 96.31      B    N  
ATOM   2932  CA  LEU B 134     -19.914 -21.551  11.707  1.00 96.30      B    C  
ATOM   2933  C   LEU B 134     -18.742 -21.353  10.743  1.00 96.34      B    C  
ATOM   2934  O   LEU B 134     -18.270 -20.232  10.558  1.00 95.15      B    O  
ATOM   2935  CB  LEU B 134     -19.452 -22.239  13.007  1.00 96.04      B    C  
ATOM   2936  CG  LEU B 134     -20.496 -22.325  14.126  1.00 95.40      B    C  
ATOM   2937  CD1 LEU B 134     -19.940 -23.150  15.281  1.00 92.50      B    C  
ATOM   2938  CD2 LEU B 134     -20.900 -20.952  14.662  1.00 92.20      B    C  
ATOM   2939  N   GLY B 135     -18.322 -22.414  10.059  1.00 96.08      B    N  
ATOM   2940  CA  GLY B 135     -17.281 -22.313   9.033  1.00 95.86      B    C  
ATOM   2941  C   GLY B 135     -17.695 -21.430   7.852  1.00 96.12      B    C  
ATOM   2942  O   GLY B 135     -16.902 -20.628   7.351  1.00 94.32      B    O  
ATOM   2943  N   GLY B 136     -18.965 -21.513   7.442  1.00 96.00      B    N  
ATOM   2944  CA  GLY B 136     -19.550 -20.641   6.421  1.00 95.52      B    C  
ATOM   2945  C   GLY B 136     -19.631 -19.175   6.858  1.00 96.28      B    C  
ATOM   2946  O   GLY B 136     -19.446 -18.276   6.032  1.00 94.42      B    O  
ATOM   2947  N   HIS B 137     -19.842 -18.913   8.152  1.00 96.31      B    N  
ATOM   2948  CA  HIS B 137     -19.781 -17.568   8.714  1.00 96.45      B    C  
ATOM   2949  C   HIS B 137     -18.396 -16.953   8.563  1.00 96.89      B    C  
ATOM   2950  O   HIS B 137     -18.292 -15.819   8.090  1.00 95.89      B    O  
ATOM   2951  CB  HIS B 137     -20.233 -17.592  10.180  1.00 96.16      B    C  
ATOM   2952  CG  HIS B 137     -20.176 -16.237  10.822  1.00 95.73      B    C  
ATOM   2953  CD2 HIS B 137     -19.260 -15.814  11.758  1.00 84.74      B    C  
ATOM   2954  ND1 HIS B 137     -21.003 -15.166  10.555  1.00 83.85      B    N  
ATOM   2955  CE1 HIS B 137     -20.602 -14.135  11.319  1.00 87.22      B    C  
ATOM   2956  NE2 HIS B 137     -19.556 -14.501  12.053  1.00 89.53      B    N  
ATOM   2957  N   LEU B 138     -17.318 -17.693   8.814  1.00 96.72      B    N  
ATOM   2958  CA  LEU B 138     -15.951 -17.233   8.557  1.00 96.77      B    C  
ATOM   2959  C   LEU B 138     -15.716 -16.908   7.074  1.00 96.48      B    C  
ATOM   2960  O   LEU B 138     -15.063 -15.919   6.762  1.00 94.79      B    O  
ATOM   2961  CB  LEU B 138     -14.936 -18.282   9.033  1.00 96.37      B    C  
ATOM   2962  CG  LEU B 138     -14.877 -18.494  10.557  1.00 95.48      B    C  
ATOM   2963  CD1 LEU B 138     -13.861 -19.599  10.864  1.00 93.49      B    C  
ATOM   2964  CD2 LEU B 138     -14.437 -17.226  11.277  1.00 92.92      B    C  
ATOM   2965  N   GLY B 139     -16.284 -17.685   6.152  1.00 96.30      B    N  
ATOM   2966  CA  GLY B 139     -16.277 -17.369   4.724  1.00 95.63      B    C  
ATOM   2967  C   GLY B 139     -16.991 -16.047   4.411  1.00 96.10      B    C  
ATOM   2968  O   GLY B 139     -16.497 -15.246   3.619  1.00 94.85      B    O  
ATOM   2969  N   SER B 140     -18.108 -15.779   5.080  1.00 95.75      B    N  
ATOM   2970  CA  SER B 140     -18.846 -14.521   4.937  1.00 95.63      B    C  
ATOM   2971  C   SER B 140     -18.075 -13.328   5.500  1.00 96.15      B    C  
ATOM   2972  O   SER B 140     -18.090 -12.260   4.892  1.00 94.51      B    O  
ATOM   2973  CB  SER B 140     -20.220 -14.624   5.619  1.00 94.33      B    C  
ATOM   2974  OG  SER B 140     -20.948 -15.718   5.108  1.00 79.55      B    O  
ATOM   2975  N   MET B 141     -17.347 -13.507   6.608  1.00 96.37      B    N  
ATOM   2976  CA  MET B 141     -16.492 -12.462   7.185  1.00 96.38      B    C  
ATOM   2977  C   MET B 141     -15.311 -12.119   6.275  1.00 96.52      B    C  
ATOM   2978  O   MET B 141     -14.997 -10.949   6.096  1.00 95.70      B    O  
ATOM   2979  CB  MET B 141     -15.992 -12.887   8.569  1.00 96.19      B    C  
ATOM   2980  CG  MET B 141     -17.092 -13.010   9.638  1.00 93.79      B    C  
ATOM   2981  SD  MET B 141     -18.062 -11.502   9.946  1.00 91.61      B    S  
ATOM   2982  CE  MET B 141     -19.454 -11.746   8.827  1.00 79.91      B    C  
ATOM   2983  N   GLN B 142     -14.708 -13.113   5.625  1.00 97.04      B    N  
ATOM   2984  CA  GLN B 142     -13.683 -12.887   4.597  1.00 96.77      B    C  
ATOM   2985  C   GLN B 142     -14.240 -12.040   3.443  1.00 96.84      B    C  
ATOM   2986  O   GLN B 142     -13.625 -11.049   3.048  1.00 95.88      B    O  
ATOM   2987  CB  GLN B 142     -13.176 -14.230   4.048  1.00 95.88      B    C  
ATOM   2988  CG  GLN B 142     -12.333 -15.015   5.051  1.00 93.96      B    C  
ATOM   2989  CD  GLN B 142     -12.114 -16.468   4.619  1.00 94.78      B    C  
ATOM   2990  NE2 GLN B 142     -12.263 -17.403   5.523  1.00 84.03      B    N  
ATOM   2991  OE1 GLN B 142     -11.840 -16.790   3.473  1.00 84.36      B    O  
ATOM   2992  N   GLY B 143     -15.420 -12.395   2.942  1.00 96.33      B    N  
ATOM   2993  CA  GLY B 143     -16.097 -11.649   1.886  1.00 96.14      B    C  
ATOM   2994  C   GLY B 143     -16.432 -10.212   2.289  1.00 96.66      B    C  
ATOM   2995  O   GLY B 143     -16.172  -9.296   1.522  1.00 95.38      B    O  
ATOM   2996  N   MET B 144     -16.932 -10.001   3.498  1.00 96.26      B    N  
ATOM   2997  CA  MET B 144     -17.245  -8.676   4.040  1.00 95.93      B    C  
ATOM   2998  C   MET B 144     -16.005  -7.774   4.076  1.00 96.56      B    C  
ATOM   2999  O   MET B 144     -16.038  -6.662   3.558  1.00 95.34      B    O  
ATOM   3000  CB  MET B 144     -17.855  -8.842   5.440  1.00 94.58      B    C  
ATOM   3001  CG  MET B 144     -18.274  -7.505   6.072  1.00 86.98      B    C  
ATOM   3002  SD  MET B 144     -18.886  -7.652   7.783  1.00 84.19      B    S  
ATOM   3003  CE  MET B 144     -20.459  -8.483   7.512  1.00 72.57      B    C  
ATOM   3004  N   MET B 145     -14.904  -8.268   4.640  1.00 96.30      B    N  
ATOM   3005  CA  MET B 145     -13.655  -7.509   4.722  1.00 96.58      B    C  
ATOM   3006  C   MET B 145     -13.081  -7.203   3.335  1.00 97.05      B    C  
ATOM   3007  O   MET B 145     -12.563  -6.109   3.096  1.00 95.99      B    O  
ATOM   3008  CB  MET B 145     -12.661  -8.298   5.578  1.00 95.84      B    C  
ATOM   3009  CG  MET B 145     -11.501  -7.420   6.049  1.00 92.38      B    C  
ATOM   3010  SD  MET B 145     -10.347  -8.285   7.154  1.00 92.16      B    S  
ATOM   3011  CE  MET B 145      -9.371  -6.880   7.749  1.00 85.38      B    C  
ATOM   3012  N   PHE B 146     -13.220  -8.124   2.383  1.00 96.81      B    N  
ATOM   3013  CA  PHE B 146     -12.761  -7.937   1.005  1.00 97.01      B    C  
ATOM   3014  C   PHE B 146     -13.599  -6.920   0.228  1.00 97.23      B    C  
ATOM   3015  O   PHE B 146     -13.050  -6.128  -0.529  1.00 96.41      B    O  
ATOM   3016  CB  PHE B 146     -12.742  -9.293   0.302  1.00 96.62      B    C  
ATOM   3017  CG  PHE B 146     -12.062  -9.259  -1.044  1.00 97.07      B    C  
ATOM   3018  CD1 PHE B 146     -12.814  -9.264  -2.231  1.00 94.95      B    C  
ATOM   3019  CD2 PHE B 146     -10.661  -9.231  -1.114  1.00 95.14      B    C  
ATOM   3020  CE1 PHE B 146     -12.172  -9.263  -3.477  1.00 94.33      B    C  
ATOM   3021  CE2 PHE B 146     -10.010  -9.237  -2.361  1.00 94.22      B    C  
ATOM   3022  CZ  PHE B 146     -10.762  -9.251  -3.537  1.00 94.96      B    C  
ATOM   3023  N   GLU B 147     -14.920  -6.879   0.405  1.00 97.21      B    N  
ATOM   3024  CA  GLU B 147     -15.764  -5.840  -0.183  1.00 96.91      B    C  
ATOM   3025  C   GLU B 147     -15.413  -4.452   0.365  1.00 97.13      B    C  
ATOM   3026  O   GLU B 147     -15.250  -3.498  -0.400  1.00 96.28      B    O  
ATOM   3027  CB  GLU B 147     -17.255  -6.149   0.046  1.00 96.47      B    C  
ATOM   3028  CG  GLU B 147     -17.828  -7.282  -0.827  1.00 88.11      B    C  
ATOM   3029  CD  GLU B 147     -17.673  -7.057  -2.341  1.00 83.04      B    C  
ATOM   3030  OE1 GLU B 147     -17.569  -8.054  -3.098  1.00 72.17      B    O  
ATOM   3031  OE2 GLU B 147     -17.556  -5.910  -2.806  1.00 75.99      B    O1-
ATOM   3032  N   GLN B 148     -15.201  -4.351   1.670  1.00 97.09      B    N  
ATOM   3033  CA  GLN B 148     -14.787  -3.103   2.314  1.00 96.61      B    C  
ATOM   3034  C   GLN B 148     -13.416  -2.631   1.808  1.00 97.06      B    C  
ATOM   3035  O   GLN B 148     -13.199  -1.438   1.575  1.00 95.95      B    O  
ATOM   3036  CB  GLN B 148     -14.802  -3.338   3.828  1.00 95.59      B    C  
ATOM   3037  CG  GLN B 148     -14.963  -2.034   4.614  1.00 84.41      B    C  
ATOM   3038  CD  GLN B 148     -15.168  -2.287   6.110  1.00 77.38      B    C  
ATOM   3039  NE2 GLN B 148     -15.478  -1.275   6.882  1.00 65.81      B    N  
ATOM   3040  OE1 GLN B 148     -15.078  -3.391   6.606  1.00 68.96      B    O  
ATOM   3041  N   LEU B 149     -12.504  -3.567   1.542  1.00 96.67      B    N  
ATOM   3042  CA  LEU B 149     -11.219  -3.281   0.921  1.00 96.90      B    C  
ATOM   3043  C   LEU B 149     -11.381  -2.722  -0.496  1.00 97.13      B    C  
ATOM   3044  O   LEU B 149     -10.772  -1.707  -0.823  1.00 96.33      B    O  
ATOM   3045  CB  LEU B 149     -10.362  -4.559   0.928  1.00 96.80      B    C  
ATOM   3046  CG  LEU B 149      -8.999  -4.396   0.241  1.00 96.70      B    C  
ATOM   3047  CD1 LEU B 149      -8.108  -3.373   0.943  1.00 94.61      B    C  
ATOM   3048  CD2 LEU B 149      -8.281  -5.740   0.228  1.00 94.20      B    C  
ATOM   3049  N   LYS B 150     -12.229  -3.329  -1.328  1.00 97.30      B    N  
ATOM   3050  CA  LYS B 150     -12.479  -2.846  -2.689  1.00 97.15      B    C  
ATOM   3051  C   LYS B 150     -13.033  -1.423  -2.705  1.00 96.75      B    C  
ATOM   3052  O   LYS B 150     -12.574  -0.612  -3.507  1.00 95.41      B    O  
ATOM   3053  CB  LYS B 150     -13.433  -3.793  -3.435  1.00 96.38      B    C  
ATOM   3054  CG  LYS B 150     -12.742  -5.099  -3.868  1.00 93.70      B    C  
ATOM   3055  CD  LYS B 150     -13.674  -5.958  -4.741  1.00 91.66      B    C  
ATOM   3056  CE  LYS B 150     -14.863  -6.449  -3.905  1.00 84.64      B    C  
ATOM   3057  NZ  LYS B 150     -15.915  -7.077  -4.718  1.00 81.32      B    N1+
ATOM   3058  N   GLU B 151     -13.947  -1.080  -1.800  1.00 97.21      B    N  
ATOM   3059  CA  GLU B 151     -14.416   0.302  -1.655  1.00 96.83      B    C  
ATOM   3060  C   GLU B 151     -13.286   1.250  -1.223  1.00 96.81      B    C  
ATOM   3061  O   GLU B 151     -13.151   2.344  -1.766  1.00 94.24      B    O  
ATOM   3062  CB  GLU B 151     -15.566   0.399  -0.643  1.00 95.49      B    C  
ATOM   3063  CG  GLU B 151     -16.893  -0.153  -1.181  1.00 86.13      B    C  
ATOM   3064  CD  GLU B 151     -18.118   0.373  -0.408  1.00 80.47      B    C  
ATOM   3065  OE1 GLU B 151     -19.234   0.229  -0.951  1.00 71.31      B    O  
ATOM   3066  OE2 GLU B 151     -17.950   1.001   0.665  1.00 73.29      B    O1-
ATOM   3067  N   SER B 152     -12.429   0.807  -0.306  1.00 96.79      B    N  
ATOM   3068  CA  SER B 152     -11.340   1.621   0.242  1.00 96.52      B    C  
ATOM   3069  C   SER B 152     -10.259   1.976  -0.780  1.00 96.87      B    C  
ATOM   3070  O   SER B 152      -9.606   3.010  -0.648  1.00 93.90      B    O  
ATOM   3071  CB  SER B 152     -10.700   0.909   1.435  1.00 95.09      B    C  
ATOM   3072  OG  SER B 152     -11.654   0.687   2.455  1.00 83.16      B    O  
ATOM   3073  N   VAL B 153     -10.073   1.160  -1.822  1.00 96.20      B    N  
ATOM   3074  CA  VAL B 153      -9.036   1.357  -2.862  1.00 95.88      B    C  
ATOM   3075  C   VAL B 153      -9.598   1.736  -4.237  1.00 95.55      B    C  
ATOM   3076  O   VAL B 153      -8.836   2.039  -5.153  1.00 90.58      B    O  
ATOM   3077  CB  VAL B 153      -8.098   0.139  -2.960  1.00 94.32      B    C  
ATOM   3078  CG1 VAL B 153      -7.491  -0.219  -1.596  1.00 88.29      B    C  
ATOM   3079  CG2 VAL B 153      -8.782  -1.087  -3.557  1.00 89.20      B    C  
ATOM   3080  N   GLY B 154     -10.921   1.756  -4.405  1.00 95.21      B    N  
ATOM   3081  CA  GLY B 154     -11.574   1.978  -5.691  1.00 94.42      B    C  
ATOM   3082  C   GLY B 154     -11.607   3.432  -6.188  1.00 94.69      B    C  
ATOM   3083  O   GLY B 154     -12.055   3.690  -7.310  1.00 87.69      B    O  
ATOM   3084  N   GLY B 155     -11.178   4.394  -5.374  1.00 93.49      B    N  
ATOM   3085  CA  GLY B 155     -11.243   5.830  -5.697  1.00 93.27      B    C  
ATOM   3086  C   GLY B 155     -12.642   6.443  -5.598  1.00 94.17      B    C  
ATOM   3087  O   GLY B 155     -12.876   7.559  -6.061  1.00 88.30      B    O  
ATOM   3088  N   GLY B 156     -13.597   5.727  -5.004  1.00 93.58      B    N  
ATOM   3089  CA  GLY B 156     -14.940   6.213  -4.730  1.00 93.31      B    C  
ATOM   3090  C   GLY B 156     -15.020   7.103  -3.485  1.00 94.38      B    C  
ATOM   3091  O   GLY B 156     -14.013   7.495  -2.903  1.00 91.11      B    O  
ATOM   3092  N   ARG B 157     -16.241   7.382  -3.041  1.00 94.77      B    N  
ATOM   3093  CA  ARG B 157     -16.497   8.230  -1.869  1.00 93.92      B    C  
ATOM   3094  C   ARG B 157     -15.910   7.693  -0.568  1.00 94.41      B    C  
ATOM   3095  O   ARG B 157     -15.495   8.485   0.259  1.00 91.18      B    O  
ATOM   3096  CB  ARG B 157     -18.013   8.428  -1.696  1.00 91.54      B    C  
ATOM   3097  CG  ARG B 157     -18.441   9.835  -2.075  1.00 77.81      B    C  
ATOM   3098  CD  ARG B 157     -19.923  10.018  -1.789  1.00 71.24      B    C  
ATOM   3099  NE  ARG B 157     -20.366  11.393  -2.095  1.00 59.46      B    N  
ATOM   3100  CZ  ARG B 157     -21.590  11.852  -1.956  1.00 50.81      B    C  
ATOM   3101  NH1 ARG B 157     -22.558  11.092  -1.528  1.00 46.21      B    N1+
ATOM   3102  NH2 ARG B 157     -21.857  13.094  -2.245  1.00 44.72      B    N  
ATOM   3103  N   ASN B 158     -15.890   6.381  -0.404  1.00 94.74      B    N  
ATOM   3104  CA  ASN B 158     -15.402   5.705   0.799  1.00 94.33      B    C  
ATOM   3105  C   ASN B 158     -13.926   5.284   0.678  1.00 95.08      B    C  
ATOM   3106  O   ASN B 158     -13.447   4.464   1.458  1.00 91.62      B    O  
ATOM   3107  CB  ASN B 158     -16.317   4.504   1.106  1.00 92.56      B    C  
ATOM   3108  CG  ASN B 158     -17.773   4.862   1.352  1.00 89.58      B    C  
ATOM   3109  ND2 ASN B 158     -18.643   3.871   1.292  1.00 77.46      B    N  
ATOM   3110  OD1 ASN B 158     -18.158   5.996   1.567  1.00 79.17      B    O  
ATOM   3111  N   SER B 159     -13.211   5.790  -0.324  1.00 95.89      B    N  
ATOM   3112  CA  SER B 159     -11.812   5.433  -0.535  1.00 96.26      B    C  
ATOM   3113  C   SER B 159     -10.868   6.250   0.346  1.00 96.82      B    C  
ATOM   3114  O   SER B 159     -11.134   7.420   0.638  1.00 94.99      B    O  
ATOM   3115  CB  SER B 159     -11.426   5.573  -2.008  1.00 94.52      B    C  
ATOM   3116  OG  SER B 159     -11.436   6.925  -2.429  1.00 89.53      B    O  
ATOM   3117  N   PHE B 160      -9.709   5.681   0.668  1.00 96.94      B    N  
ATOM   3118  CA  PHE B 160      -8.636   6.411   1.346  1.00 97.01      B    C  
ATOM   3119  C   PHE B 160      -8.221   7.670   0.585  1.00 97.12      B    C  
ATOM   3120  O   PHE B 160      -7.979   8.703   1.195  1.00 95.98      B    O  
ATOM   3121  CB  PHE B 160      -7.411   5.505   1.511  1.00 96.83      B    C  
ATOM   3122  CG  PHE B 160      -7.555   4.449   2.586  1.00 97.39      B    C  
ATOM   3123  CD1 PHE B 160      -7.704   4.842   3.931  1.00 95.74      B    C  
ATOM   3124  CD2 PHE B 160      -7.532   3.088   2.258  1.00 95.41      B    C  
ATOM   3125  CE1 PHE B 160      -7.847   3.878   4.938  1.00 94.78      B    C  
ATOM   3126  CE2 PHE B 160      -7.674   2.122   3.258  1.00 94.64      B    C  
ATOM   3127  CZ  PHE B 160      -7.832   2.513   4.604  1.00 95.85      B    C  
ATOM   3128  N   THR B 161      -8.174   7.619  -0.746  1.00 96.65      B    N  
ATOM   3129  CA  THR B 161      -7.792   8.771  -1.563  1.00 96.58      B    C  
ATOM   3130  C   THR B 161      -8.770   9.927  -1.395  1.00 96.43      B    C  
ATOM   3131  O   THR B 161      -8.332  11.065  -1.238  1.00 95.32      B    O  
ATOM   3132  CB  THR B 161      -7.698   8.399  -3.048  1.00 96.01      B    C  
ATOM   3133  CG2 THR B 161      -6.987   9.496  -3.854  1.00 87.83      B    C  
ATOM   3134  OG1 THR B 161      -6.963   7.219  -3.224  1.00 87.29      B    O  
ATOM   3135  N   GLN B 162     -10.080   9.661  -1.383  1.00 96.44      B    N  
ATOM   3136  CA  GLN B 162     -11.084  10.697  -1.157  1.00 96.31      B    C  
ATOM   3137  C   GLN B 162     -10.995  11.247   0.268  1.00 96.35      B    C  
ATOM   3138  O   GLN B 162     -10.936  12.462   0.447  1.00 95.24      B    O  
ATOM   3139  CB  GLN B 162     -12.489  10.159  -1.477  1.00 95.84      B    C  
ATOM   3140  CG  GLN B 162     -13.574  11.250  -1.393  1.00 93.07      B    C  
ATOM   3141  CD  GLN B 162     -13.313  12.413  -2.358  1.00 92.97      B    C  
ATOM   3142  NE2 GLN B 162     -13.330  13.634  -1.894  1.00 82.22      B    N  
ATOM   3143  OE1 GLN B 162     -13.075  12.223  -3.532  1.00 84.20      B    O  
ATOM   3144  N   GLN B 163     -10.901  10.371   1.270  1.00 96.84      B    N  
ATOM   3145  CA  GLN B 163     -10.757  10.767   2.669  1.00 96.54      B    C  
ATOM   3146  C   GLN B 163      -9.530  11.666   2.874  1.00 96.62      B    C  
ATOM   3147  O   GLN B 163      -9.638  12.741   3.473  1.00 95.24      B    O  
ATOM   3148  CB  GLN B 163     -10.668   9.505   3.538  1.00 95.73      B    C  
ATOM   3149  CG  GLN B 163     -10.671   9.841   5.034  1.00 91.96      B    C  
ATOM   3150  CD  GLN B 163     -10.452   8.610   5.915  1.00 91.66      B    C  
ATOM   3151  NE2 GLN B 163     -10.896   8.655   7.150  1.00 80.81      B    N  
ATOM   3152  OE1 GLN B 163      -9.868   7.619   5.525  1.00 82.73      B    O  
ATOM   3153  N   MET B 164      -8.379  11.284   2.341  1.00 96.28      B    N  
ATOM   3154  CA  MET B 164      -7.145  12.055   2.485  1.00 96.09      B    C  
ATOM   3155  C   MET B 164      -7.153  13.357   1.677  1.00 95.79      B    C  
ATOM   3156  O   MET B 164      -6.581  14.351   2.126  1.00 93.87      B    O  
ATOM   3157  CB  MET B 164      -5.937  11.189   2.102  1.00 95.77      B    C  
ATOM   3158  CG  MET B 164      -5.743  10.067   3.118  1.00 93.60      B    C  
ATOM   3159  SD  MET B 164      -4.294   9.027   2.804  1.00 91.13      B    S  
ATOM   3160  CE  MET B 164      -4.565   7.833   4.131  1.00 81.43      B    C  
ATOM   3161  N   ALA B 165      -7.826  13.384   0.530  1.00 96.29      B    N  
ATOM   3162  CA  ALA B 165      -8.049  14.619  -0.220  1.00 95.61      B    C  
ATOM   3163  C   ALA B 165      -8.925  15.601   0.563  1.00 95.40      B    C  
ATOM   3164  O   ALA B 165      -8.594  16.793   0.639  1.00 93.54      B    O  
ATOM   3165  CB  ALA B 165      -8.670  14.270  -1.579  1.00 95.13      B    C  
ATOM   3166  N   ASP B 166      -9.972  15.107   1.224  1.00 95.65      B    N  
ATOM   3167  CA  ASP B 166     -10.848  15.923   2.069  1.00 95.02      B    C  
ATOM   3168  C   ASP B 166     -10.112  16.430   3.316  1.00 95.09      B    C  
ATOM   3169  O   ASP B 166     -10.212  17.612   3.662  1.00 93.05      B    O  
ATOM   3170  CB  ASP B 166     -12.109  15.124   2.449  1.00 94.21      B    C  
ATOM   3171  CG  ASP B 166     -13.041  14.804   1.280  1.00 91.84      B    C  
ATOM   3172  OD1 ASP B 166     -12.926  15.449   0.207  1.00 85.92      B    O  
ATOM   3173  OD2 ASP B 166     -13.921  13.929   1.450  1.00 86.20      B    O1-
ATOM   3174  N   MET B 167      -9.288  15.590   3.958  1.00 95.13      B    N  
ATOM   3175  CA  MET B 167      -8.443  15.973   5.094  1.00 94.89      B    C  
ATOM   3176  C   MET B 167      -7.440  17.079   4.732  1.00 94.89      B    C  
ATOM   3177  O   MET B 167      -7.295  18.046   5.481  1.00 92.53      B    O  
ATOM   3178  CB  MET B 167      -7.672  14.752   5.628  1.00 94.35      B    C  
ATOM   3179  CG  MET B 167      -8.557  13.751   6.381  1.00 90.52      B    C  
ATOM   3180  SD  MET B 167      -7.732  12.175   6.762  1.00 88.99      B    S  
ATOM   3181  CE  MET B 167      -6.511  12.722   7.965  1.00 78.03      B    C  
ATOM   3182  N   ALA B 168      -6.785  16.961   3.572  1.00 94.98      B    N  
ATOM   3183  CA  ALA B 168      -5.840  17.970   3.093  1.00 94.15      B    C  
ATOM   3184  C   ALA B 168      -6.541  19.275   2.666  1.00 93.86      B    C  
ATOM   3185  O   ALA B 168      -5.965  20.359   2.783  1.00 90.55      B    O  
ATOM   3186  CB  ALA B 168      -5.036  17.361   1.943  1.00 93.61      B    C  
ATOM   3187  N   SER B 169      -7.789  19.191   2.207  1.00 93.46      B    N  
ATOM   3188  CA  SER B 169      -8.570  20.319   1.701  1.00 92.45      B    C  
ATOM   3189  C   SER B 169      -9.428  21.013   2.759  1.00 92.25      B    C  
ATOM   3190  O   SER B 169     -10.156  21.959   2.447  1.00 87.54      B    O  
ATOM   3191  CB  SER B 169      -9.446  19.871   0.526  1.00 89.74      B    C  
ATOM   3192  OG  SER B 169      -8.653  19.261  -0.471  1.00 78.28      B    O  
ATOM   3193  N   LYS B 170      -9.365  20.595   4.017  1.00 91.26      B    N  
ATOM   3194  CA  LYS B 170     -10.170  21.149   5.104  1.00 90.62      B    C  
ATOM   3195  C   LYS B 170      -9.871  22.643   5.275  1.00 89.72      B    C  
ATOM   3196  O   LYS B 170      -8.721  23.035   5.448  1.00 83.45      B    O  
ATOM   3197  CB  LYS B 170      -9.926  20.316   6.380  1.00 89.36      B    C  
ATOM   3198  CG  LYS B 170     -11.143  20.236   7.320  1.00 81.10      B    C  
ATOM   3199  CD  LYS B 170     -10.890  19.177   8.418  1.00 76.26      B    C  
ATOM   3200  CE  LYS B 170     -12.144  18.832   9.243  1.00 67.18      B    C  
ATOM   3201  NZ  LYS B 170     -11.968  17.577  10.052  1.00 59.21      B    N1+
ATOM   3202  N   GLY B 171     -10.897  23.476   5.193  1.00 88.43      B    N  
ATOM   3203  CA  GLY B 171     -10.762  24.938   5.210  1.00 87.09      B    C  
ATOM   3204  C   GLY B 171     -10.339  25.579   3.880  1.00 88.01      B    C  
ATOM   3205  O   GLY B 171     -10.061  26.779   3.842  1.00 81.63      B    O  
ATOM   3206  N   SER B 172     -10.297  24.819   2.788  1.00 87.48      B    N  
ATOM   3207  CA  SER B 172     -10.041  25.354   1.452  1.00 86.96      B    C  
ATOM   3208  C   SER B 172     -11.162  26.302   1.009  1.00 87.56      B    C  
ATOM   3209  O   SER B 172     -12.337  26.073   1.286  1.00 83.68      B    O  
ATOM   3210  CB  SER B 172      -9.884  24.225   0.435  1.00 83.69      B    C  
ATOM   3211  OG  SER B 172      -9.626  24.763  -0.849  1.00 73.42      B    O  
ATOM   3212  N   ARG B 173     -10.796  27.325   0.239  1.00 85.37      B    N  
ATOM   3213  CA  ARG B 173     -11.776  28.185  -0.445  1.00 84.50      B    C  
ATOM   3214  C   ARG B 173     -12.525  27.464  -1.563  1.00 85.86      B    C  
ATOM   3215  O   ARG B 173     -13.595  27.923  -1.963  1.00 81.88      B    O  
ATOM   3216  CB  ARG B 173     -11.080  29.421  -1.035  1.00 80.78      B    C  
ATOM   3217  CG  ARG B 173     -10.736  30.446   0.037  1.00 70.60      B    C  
ATOM   3218  CD  ARG B 173     -10.155  31.695  -0.631  1.00 66.58      B    C  
ATOM   3219  NE  ARG B 173      -9.934  32.785   0.332  1.00 58.25      B    N  
ATOM   3220  CZ  ARG B 173      -9.460  33.986   0.051  1.00 52.58      B    C  
ATOM   3221  NH1 ARG B 173      -9.119  34.313  -1.168  1.00 49.43      B    N1+
ATOM   3222  NH2 ARG B 173      -9.325  34.871   0.996  1.00 45.75      B    N  
ATOM   3223  N   PHE B 174     -11.970  26.368  -2.067  1.00 86.29      B    N  
ATOM   3224  CA  PHE B 174     -12.495  25.597  -3.188  1.00 86.24      B    C  
ATOM   3225  C   PHE B 174     -12.714  24.140  -2.759  1.00 87.25      B    C  
ATOM   3226  O   PHE B 174     -11.949  23.257  -3.145  1.00 82.83      B    O  
ATOM   3227  CB  PHE B 174     -11.541  25.736  -4.379  1.00 83.59      B    C  
ATOM   3228  CG  PHE B 174     -11.216  27.164  -4.755  1.00 83.87      B    C  
ATOM   3229  CD1 PHE B 174     -12.211  28.011  -5.273  1.00 79.65      B    C  
ATOM   3230  CD2 PHE B 174      -9.908  27.659  -4.592  1.00 80.01      B    C  
ATOM   3231  CE1 PHE B 174     -11.911  29.330  -5.627  1.00 77.47      B    C  
ATOM   3232  CE2 PHE B 174      -9.600  28.976  -4.940  1.00 77.64      B    C  
ATOM   3233  CZ  PHE B 174     -10.598  29.820  -5.457  1.00 77.96      B    C  
ATOM   3234  N   PRO B 175     -13.736  23.876  -1.911  1.00 86.52      B    N  
ATOM   3235  CA  PRO B 175     -14.030  22.519  -1.491  1.00 84.96      B    C  
ATOM   3236  C   PRO B 175     -14.380  21.647  -2.701  1.00 85.15      B    C  
ATOM   3237  O   PRO B 175     -15.086  22.085  -3.612  1.00 77.65      B    O  
ATOM   3238  CB  PRO B 175     -15.188  22.640  -0.500  1.00 81.61      B    C  
ATOM   3239  CG  PRO B 175     -15.893  23.930  -0.923  1.00 80.83      B    C  
ATOM   3240  CD  PRO B 175     -14.740  24.805  -1.412  1.00 84.79      B    C  
ATOM   3241  N   GLY B 176     -13.874  20.414  -2.710  1.00 85.86      B    N  
ATOM   3242  CA  GLY B 176     -14.072  19.460  -3.813  1.00 86.58      B    C  
ATOM   3243  C   GLY B 176     -13.166  19.667  -5.026  1.00 88.83      B    C  
ATOM   3244  O   GLY B 176     -13.224  18.872  -5.961  1.00 83.59      B    O  
ATOM   3245  N   GLU B 177     -12.303  20.684  -5.028  1.00 90.11      B    N  
ATOM   3246  CA  GLU B 177     -11.293  20.869  -6.074  1.00 90.04      B    C  
ATOM   3247  C   GLU B 177     -10.316  19.684  -6.125  1.00 91.32      B    C  
ATOM   3248  O   GLU B 177     -10.037  19.151  -7.199  1.00 88.61      B    O  
ATOM   3249  CB  GLU B 177     -10.520  22.169  -5.786  1.00 86.30      B    C  
ATOM   3250  CG  GLU B 177      -9.491  22.523  -6.854  1.00 77.70      B    C  
ATOM   3251  CD  GLU B 177      -8.435  23.531  -6.379  1.00 78.36      B    C  
ATOM   3252  OE1 GLU B 177      -7.346  23.596  -6.988  1.00 70.33      B    O  
ATOM   3253  OE2 GLU B 177      -8.638  24.269  -5.395  1.00 74.85      B    O1-
ATOM   3254  N   LEU B 178      -9.812  19.265  -4.958  1.00 91.68      B    N  
ATOM   3255  CA  LEU B 178      -9.008  18.059  -4.809  1.00 92.33      B    C  
ATOM   3256  C   LEU B 178      -9.934  16.898  -4.444  1.00 93.24      B    C  
ATOM   3257  O   LEU B 178     -10.644  16.957  -3.445  1.00 91.21      B    O  
ATOM   3258  CB  LEU B 178      -7.930  18.297  -3.744  1.00 91.62      B    C  
ATOM   3259  CG  LEU B 178      -6.917  17.142  -3.618  1.00 91.77      B    C  
ATOM   3260  CD1 LEU B 178      -5.972  17.079  -4.817  1.00 87.73      B    C  
ATOM   3261  CD2 LEU B 178      -6.065  17.339  -2.367  1.00 87.70      B    C  
ATOM   3262  N   HIS B 179      -9.923  15.847  -5.252  1.00 92.96      B    N  
ATOM   3263  CA  HIS B 179     -10.755  14.667  -5.085  1.00 92.94      B    C  
ATOM   3264  C   HIS B 179     -10.036  13.403  -5.580  1.00 93.67      B    C  
ATOM   3265  O   HIS B 179      -8.989  13.480  -6.229  1.00 90.58      B    O  
ATOM   3266  CB  HIS B 179     -12.094  14.884  -5.817  1.00 90.24      B    C  
ATOM   3267  CG  HIS B 179     -11.957  15.166  -7.287  1.00 89.16      B    C  
ATOM   3268  CD2 HIS B 179     -12.027  14.263  -8.314  1.00 75.08      B    C  
ATOM   3269  ND1 HIS B 179     -11.733  16.407  -7.855  1.00 74.46      B    N  
ATOM   3270  CE1 HIS B 179     -11.675  16.252  -9.187  1.00 76.58      B    C  
ATOM   3271  NE2 HIS B 179     -11.850  14.962  -9.509  1.00 80.63      B    N  
ATOM   3272  N   ALA B 180     -10.594  12.249  -5.261  1.00 93.83      B    N  
ATOM   3273  CA  ALA B 180     -10.100  10.979  -5.761  1.00 93.51      B    C  
ATOM   3274  C   ALA B 180     -10.526  10.754  -7.216  1.00 93.61      B    C  
ATOM   3275  O   ALA B 180     -11.694  10.927  -7.574  1.00 90.13      B    O  
ATOM   3276  CB  ALA B 180     -10.611   9.856  -4.853  1.00 91.62      B    C  
ATOM   3277  N   GLY B 181      -9.588  10.313  -8.054  1.00 92.77      B    N  
ATOM   3278  CA  GLY B 181      -9.893   9.699  -9.336  1.00 92.35      B    C  
ATOM   3279  C   GLY B 181     -10.206   8.218  -9.169  1.00 93.87      B    C  
ATOM   3280  O   GLY B 181      -9.706   7.563  -8.251  1.00 90.99      B    O  
ATOM   3281  N   LEU B 182     -11.016   7.664 -10.076  1.00 93.00      B    N  
ATOM   3282  CA  LEU B 182     -11.343   6.239 -10.053  1.00 93.47      B    C  
ATOM   3283  C   LEU B 182     -10.101   5.385 -10.349  1.00 93.67      B    C  
ATOM   3284  O   LEU B 182      -9.366   5.655 -11.297  1.00 90.44      B    O  
ATOM   3285  CB  LEU B 182     -12.473   5.942 -11.055  1.00 91.97      B    C  
ATOM   3286  CG  LEU B 182     -13.838   6.551 -10.674  1.00 89.37      B    C  
ATOM   3287  CD1 LEU B 182     -14.828   6.335 -11.815  1.00 83.24      B    C  
ATOM   3288  CD2 LEU B 182     -14.427   5.921  -9.413  1.00 83.11      B    C  
ATOM   3289  N   THR B 183      -9.915   4.324  -9.572  1.00 94.19      B    N  
ATOM   3290  CA  THR B 183      -8.799   3.381  -9.694  1.00 94.87      B    C  
ATOM   3291  C   THR B 183      -9.297   1.938  -9.876  1.00 95.18      B    C  
ATOM   3292  O   THR B 183      -9.070   1.081  -9.019  1.00 92.45      B    O  
ATOM   3293  CB  THR B 183      -7.840   3.503  -8.506  1.00 93.09      B    C  
ATOM   3294  CG2 THR B 183      -7.027   4.790  -8.583  1.00 86.12      B    C  
ATOM   3295  OG1 THR B 183      -8.548   3.533  -7.286  1.00 86.28      B    O  
ATOM   3296  N   PRO B 184      -9.987   1.627 -10.999  1.00 95.46      B    N  
ATOM   3297  CA  PRO B 184     -10.490   0.274 -11.247  1.00 95.05      B    C  
ATOM   3298  C   PRO B 184      -9.373  -0.771 -11.331  1.00 95.69      B    C  
ATOM   3299  O   PRO B 184      -9.611  -1.936 -11.017  1.00 93.33      B    O  
ATOM   3300  CB  PRO B 184     -11.275   0.374 -12.558  1.00 93.42      B    C  
ATOM   3301  CG  PRO B 184     -10.627   1.555 -13.271  1.00 90.97      B    C  
ATOM   3302  CD  PRO B 184     -10.281   2.489 -12.120  1.00 94.37      B    C  
ATOM   3303  N   VAL B 185      -8.151  -0.361 -11.678  1.00 95.46      B    N  
ATOM   3304  CA  VAL B 185      -6.968  -1.230 -11.667  1.00 95.30      B    C  
ATOM   3305  C   VAL B 185      -6.732  -1.821 -10.279  1.00 95.79      B    C  
ATOM   3306  O   VAL B 185      -6.559  -3.026 -10.171  1.00 94.35      B    O  
ATOM   3307  CB  VAL B 185      -5.716  -0.471 -12.150  1.00 94.24      B    C  
ATOM   3308  CG1 VAL B 185      -4.435  -1.298 -12.004  1.00 89.40      B    C  
ATOM   3309  CG2 VAL B 185      -5.872  -0.085 -13.621  1.00 89.88      B    C  
ATOM   3310  N   SER B 186      -6.835  -1.033  -9.207  1.00 96.30      B    N  
ATOM   3311  CA  SER B 186      -6.647  -1.522  -7.832  1.00 96.28      B    C  
ATOM   3312  C   SER B 186      -7.643  -2.627  -7.470  1.00 96.56      B    C  
ATOM   3313  O   SER B 186      -7.283  -3.625  -6.861  1.00 95.04      B    O  
ATOM   3314  CB  SER B 186      -6.809  -0.382  -6.826  1.00 95.20      B    C  
ATOM   3315  OG  SER B 186      -5.992   0.719  -7.168  1.00 89.39      B    O  
ATOM   3316  N   VAL B 187      -8.908  -2.466  -7.877  1.00 96.32      B    N  
ATOM   3317  CA  VAL B 187      -9.942  -3.487  -7.665  1.00 96.37      B    C  
ATOM   3318  C   VAL B 187      -9.665  -4.718  -8.535  1.00 96.49      B    C  
ATOM   3319  O   VAL B 187      -9.808  -5.845  -8.068  1.00 95.01      B    O  
ATOM   3320  CB  VAL B 187     -11.340  -2.921  -7.954  1.00 95.44      B    C  
ATOM   3321  CG1 VAL B 187     -12.435  -3.956  -7.698  1.00 91.26      B    C  
ATOM   3322  CG2 VAL B 187     -11.639  -1.706  -7.061  1.00 91.82      B    C  
ATOM   3323  N   GLY B 188      -9.246  -4.510  -9.782  1.00 95.84      B    N  
ATOM   3324  CA  GLY B 188      -8.863  -5.578 -10.703  1.00 95.41      B    C  
ATOM   3325  C   GLY B 188      -7.703  -6.430 -10.177  1.00 96.18      B    C  
ATOM   3326  O   GLY B 188      -7.800  -7.654 -10.207  1.00 94.60      B    O  
ATOM   3327  N   GLU B 189      -6.681  -5.796  -9.618  1.00 96.63      B    N  
ATOM   3328  CA  GLU B 189      -5.533  -6.462  -8.980  1.00 96.34      B    C  
ATOM   3329  C   GLU B 189      -5.970  -7.341  -7.799  1.00 96.60      B    C  
ATOM   3330  O   GLU B 189      -5.586  -8.508  -7.709  1.00 95.35      B    O  
ATOM   3331  CB  GLU B 189      -4.549  -5.398  -8.472  1.00 95.29      B    C  
ATOM   3332  CG  GLU B 189      -3.788  -4.677  -9.587  1.00 91.76      B    C  
ATOM   3333  CD  GLU B 189      -2.668  -5.513 -10.215  1.00 93.07      B    C  
ATOM   3334  OE1 GLU B 189      -2.441  -5.340 -11.423  1.00 85.25      B    O  
ATOM   3335  OE2 GLU B 189      -1.979  -6.234  -9.469  1.00 86.93      B    O1-
ATOM   3336  N   LEU B 190      -6.843  -6.824  -6.929  1.00 96.67      B    N  
ATOM   3337  CA  LEU B 190      -7.371  -7.593  -5.802  1.00 96.48      B    C  
ATOM   3338  C   LEU B 190      -8.187  -8.809  -6.261  1.00 96.30      B    C  
ATOM   3339  O   LEU B 190      -8.051  -9.897  -5.705  1.00 94.85      B    O  
ATOM   3340  CB  LEU B 190      -8.259  -6.691  -4.929  1.00 96.09      B    C  
ATOM   3341  CG  LEU B 190      -7.509  -5.601  -4.143  1.00 95.14      B    C  
ATOM   3342  CD1 LEU B 190      -8.537  -4.735  -3.424  1.00 92.80      B    C  
ATOM   3343  CD2 LEU B 190      -6.559  -6.193  -3.105  1.00 92.43      B    C  
ATOM   3344  N   VAL B 191      -9.042  -8.630  -7.278  1.00 96.66      B    N  
ATOM   3345  CA  VAL B 191      -9.830  -9.718  -7.847  1.00 95.93      B    C  
ATOM   3346  C   VAL B 191      -8.912 -10.744  -8.507  1.00 95.76      B    C  
ATOM   3347  O   VAL B 191      -9.058 -11.934  -8.241  1.00 94.46      B    O  
ATOM   3348  CB  VAL B 191     -10.900  -9.195  -8.814  1.00 95.19      B    C  
ATOM   3349  CG1 VAL B 191     -11.640 -10.325  -9.548  1.00 91.39      B    C  
ATOM   3350  CG2 VAL B 191     -11.965  -8.391  -8.053  1.00 91.96      B    C  
ATOM   3351  N   TYR B 192      -7.932 -10.308  -9.294  1.00 96.20      B    N  
ATOM   3352  CA  TYR B 192      -6.968 -11.191  -9.956  1.00 95.64      B    C  
ATOM   3353  C   TYR B 192      -6.175 -12.029  -8.946  1.00 95.65      B    C  
ATOM   3354  O   TYR B 192      -6.112 -13.249  -9.083  1.00 94.10      B    O  
ATOM   3355  CB  TYR B 192      -6.033 -10.355 -10.834  1.00 95.16      B    C  
ATOM   3356  CG  TYR B 192      -5.006 -11.192 -11.564  1.00 95.37      B    C  
ATOM   3357  CD1 TYR B 192      -3.685 -11.302 -11.073  1.00 93.25      B    C  
ATOM   3358  CD2 TYR B 192      -5.379 -11.909 -12.718  1.00 93.69      B    C  
ATOM   3359  CE1 TYR B 192      -2.754 -12.109 -11.733  1.00 92.64      B    C  
ATOM   3360  CE2 TYR B 192      -4.444 -12.717 -13.386  1.00 92.46      B    C  
ATOM   3361  CZ  TYR B 192      -3.134 -12.820 -12.890  1.00 93.11      B    C  
ATOM   3362  OH  TYR B 192      -2.224 -13.615 -13.543  1.00 91.54      B    O  
ATOM   3363  N   ALA B 193      -5.678 -11.398  -7.885  1.00 95.90      B    N  
ATOM   3364  CA  ALA B 193      -4.934 -12.064  -6.818  1.00 95.40      B    C  
ATOM   3365  C   ALA B 193      -5.750 -13.136  -6.070  1.00 95.55      B    C  
ATOM   3366  O   ALA B 193      -5.173 -13.990  -5.402  1.00 93.17      B    O  
ATOM   3367  CB  ALA B 193      -4.438 -10.986  -5.845  1.00 94.82      B    C  
ATOM   3368  N   THR B 194      -7.089 -13.119  -6.186  1.00 95.54      B    N  
ATOM   3369  CA  THR B 194      -8.001 -14.026  -5.451  1.00 94.33      B    C  
ATOM   3370  C   THR B 194      -8.914 -14.854  -6.363  1.00 92.30      B    C  
ATOM   3371  O   THR B 194      -9.844 -15.499  -5.885  1.00 85.90      B    O  
ATOM   3372  CB  THR B 194      -8.815 -13.250  -4.409  1.00 93.29      B    C  
ATOM   3373  CG2 THR B 194      -7.927 -12.581  -3.356  1.00 86.58      B    C  
ATOM   3374  OG1 THR B 194      -9.586 -12.227  -5.008  1.00 87.38      B    O  
ATOM   3375  N   SER B 195      -8.677 -14.840  -7.683  1.00 92.26      B    N  
ATOM   3376  CA  SER B 195      -9.618 -15.395  -8.670  1.00 88.31      B    C  
ATOM   3377  C   SER B 195      -9.265 -16.784  -9.206  1.00 85.16      B    C  
ATOM   3378  O   SER B 195     -10.146 -17.473  -9.735  1.00 71.83      B    O  
ATOM   3379  CB  SER B 195      -9.753 -14.429  -9.852  1.00 83.78      B    C  
ATOM   3380  OG  SER B 195      -8.529 -14.261 -10.540  1.00 73.64      B    O  
ATOM   3381  N   ALA B 196      -8.006 -17.198  -9.105  1.00 81.64      B    N  
ATOM   3382  CA  ALA B 196      -7.510 -18.429  -9.715  1.00 79.16      B    C  
ATOM   3383  C   ALA B 196      -6.499 -19.133  -8.795  1.00 80.24      B    C  
ATOM   3384  O   ALA B 196      -6.163 -18.648  -7.727  1.00 70.49      B    O  
ATOM   3385  CB  ALA B 196      -6.918 -18.080 -11.095  1.00 71.16      B    C  
ATOM   3386  N   GLY B 197      -6.019 -20.284  -9.242  1.00 79.99      B    N  
ATOM   3387  CA  GLY B 197      -5.092 -21.111  -8.483  1.00 79.34      B    C  
ATOM   3388  C   GLY B 197      -5.781 -22.267  -7.759  1.00 82.73      B    C  
ATOM   3389  O   GLY B 197      -6.995 -22.293  -7.566  1.00 77.25      B    O  
ATOM   3390  N   TYR B 198      -4.979 -23.252  -7.392  1.00 85.52      B    N  
ATOM   3391  CA  TYR B 198      -5.399 -24.400  -6.601  1.00 86.27      B    C  
ATOM   3392  C   TYR B 198      -4.824 -24.255  -5.192  1.00 87.52      B    C  
ATOM   3393  O   TYR B 198      -3.613 -24.357  -5.009  1.00 82.70      B    O  
ATOM   3394  CB  TYR B 198      -4.957 -25.688  -7.309  1.00 82.29      B    C  
ATOM   3395  CG  TYR B 198      -5.412 -26.941  -6.600  1.00 80.02      B    C  
ATOM   3396  CD1 TYR B 198      -4.478 -27.792  -5.981  1.00 74.09      B    C  
ATOM   3397  CD2 TYR B 198      -6.783 -27.262  -6.549  1.00 72.36      B    C  
ATOM   3398  CE1 TYR B 198      -4.909 -28.951  -5.309  1.00 66.60      B    C  
ATOM   3399  CE2 TYR B 198      -7.226 -28.415  -5.875  1.00 67.57      B    C  
ATOM   3400  CZ  TYR B 198      -6.282 -29.251  -5.256  1.00 68.09      B    C  
ATOM   3401  OH  TYR B 198      -6.720 -30.364  -4.574  1.00 65.10      B    O  
ATOM   3402  N   ASP B 199      -5.691 -23.996  -4.223  1.00 87.13      B    N  
ATOM   3403  CA  ASP B 199      -5.283 -23.670  -2.850  1.00 88.29      B    C  
ATOM   3404  C   ASP B 199      -5.002 -24.898  -1.972  1.00 90.63      B    C  
ATOM   3405  O   ASP B 199      -4.658 -24.751  -0.795  1.00 85.28      B    O  
ATOM   3406  CB  ASP B 199      -6.335 -22.745  -2.216  1.00 82.21      B    C  
ATOM   3407  CG  ASP B 199      -7.682 -23.414  -1.899  1.00 79.36      B    C  
ATOM   3408  OD1 ASP B 199      -7.955 -24.510  -2.417  1.00 70.62      B    O  
ATOM   3409  OD2 ASP B 199      -8.446 -22.811  -1.115  1.00 73.82      B    O1-
ATOM   3410  N   HIS B 200      -5.160 -26.093  -2.507  1.00 90.62      B    N  
ATOM   3411  CA  HIS B 200      -5.015 -27.359  -1.780  1.00 92.34      B    C  
ATOM   3412  C   HIS B 200      -5.908 -27.479  -0.528  1.00 93.31      B    C  
ATOM   3413  O   HIS B 200      -5.578 -28.210   0.402  1.00 89.32      B    O  
ATOM   3414  CB  HIS B 200      -3.532 -27.649  -1.494  1.00 91.13      B    C  
ATOM   3415  CG  HIS B 200      -2.711 -27.824  -2.737  1.00 92.10      B    C  
ATOM   3416  CD2 HIS B 200      -2.077 -26.842  -3.445  1.00 81.99      B    C  
ATOM   3417  ND1 HIS B 200      -2.461 -29.031  -3.373  1.00 81.14      B    N  
ATOM   3418  CE1 HIS B 200      -1.696 -28.762  -4.444  1.00 83.63      B    C  
ATOM   3419  NE2 HIS B 200      -1.445 -27.449  -4.512  1.00 86.01      B    N  
ATOM   3420  N   ALA B 201      -7.067 -26.792  -0.492  1.00 92.91      B    N  
ATOM   3421  CA  ALA B 201      -7.910 -26.742   0.696  1.00 92.79      B    C  
ATOM   3422  C   ALA B 201      -8.397 -28.125   1.171  1.00 93.76      B    C  
ATOM   3423  O   ALA B 201      -8.489 -28.369   2.373  1.00 91.47      B    O  
ATOM   3424  CB  ALA B 201      -9.098 -25.819   0.396  1.00 91.02      B    C  
ATOM   3425  N   LEU B 202      -8.684 -29.045   0.240  1.00 93.08      B    N  
ATOM   3426  CA  LEU B 202      -9.069 -30.418   0.581  1.00 93.23      B    C  
ATOM   3427  C   LEU B 202      -7.878 -31.213   1.124  1.00 93.74      B    C  
ATOM   3428  O   LEU B 202      -8.022 -31.929   2.110  1.00 92.13      B    O  
ATOM   3429  CB  LEU B 202      -9.722 -31.085  -0.643  1.00 92.57      B    C  
ATOM   3430  CG  LEU B 202     -10.254 -32.505  -0.384  1.00 90.18      B    C  
ATOM   3431  CD1 LEU B 202     -11.321 -32.561   0.720  1.00 83.82      B    C  
ATOM   3432  CD2 LEU B 202     -10.910 -33.050  -1.653  1.00 83.78      B    C  
ATOM   3433  N   ASP B 203      -6.692 -31.045   0.522  1.00 94.51      B    N  
ATOM   3434  CA  ASP B 203      -5.458 -31.683   0.989  1.00 94.38      B    C  
ATOM   3435  C   ASP B 203      -5.115 -31.194   2.406  1.00 95.08      B    C  
ATOM   3436  O   ASP B 203      -4.812 -32.007   3.284  1.00 93.45      B    O  
ATOM   3437  CB  ASP B 203      -4.295 -31.359   0.017  1.00 92.78      B    C  
ATOM   3438  CG  ASP B 203      -4.541 -31.723  -1.455  1.00 89.80      B    C  
ATOM   3439  OD1 ASP B 203      -5.538 -32.416  -1.758  1.00 82.93      B    O  
ATOM   3440  OD2 ASP B 203      -3.747 -31.286  -2.306  1.00 82.17      B    O1-
ATOM   3441  N   MET B 204      -5.271 -29.896   2.634  1.00 94.82      B    N  
ATOM   3442  CA  MET B 204      -5.105 -29.248   3.938  1.00 95.07      B    C  
ATOM   3443  C   MET B 204      -6.030 -29.873   4.994  1.00 95.55      B    C  
ATOM   3444  O   MET B 204      -5.556 -30.286   6.053  1.00 93.62      B    O  
ATOM   3445  CB  MET B 204      -5.406 -27.750   3.766  1.00 93.67      B    C  
ATOM   3446  CG  MET B 204      -5.150 -26.917   5.014  1.00 89.45      B    C  
ATOM   3447  SD  MET B 204      -3.432 -26.431   5.300  1.00 86.22      B    S  
ATOM   3448  CE  MET B 204      -3.146 -25.347   3.891  1.00 78.26      B    C  
ATOM   3449  N   ALA B 205      -7.335 -29.975   4.707  1.00 94.66      B    N  
ATOM   3450  CA  ALA B 205      -8.298 -30.538   5.643  1.00 94.47      B    C  
ATOM   3451  C   ALA B 205      -8.003 -32.014   5.956  1.00 95.12      B    C  
ATOM   3452  O   ALA B 205      -7.997 -32.420   7.119  1.00 93.60      B    O  
ATOM   3453  CB  ALA B 205      -9.705 -30.359   5.065  1.00 93.85      B    C  
ATOM   3454  N   MET B 206      -7.691 -32.822   4.936  1.00 94.54      B    N  
ATOM   3455  CA  MET B 206      -7.326 -34.232   5.100  1.00 93.96      B    C  
ATOM   3456  C   MET B 206      -6.040 -34.394   5.920  1.00 94.45      B    C  
ATOM   3457  O   MET B 206      -5.993 -35.242   6.810  1.00 92.89      B    O  
ATOM   3458  CB  MET B 206      -7.182 -34.887   3.723  1.00 93.62      B    C  
ATOM   3459  CG  MET B 206      -8.523 -35.077   3.002  1.00 91.38      B    C  
ATOM   3460  SD  MET B 206      -9.667 -36.286   3.745  1.00 89.10      B    S  
ATOM   3461  CE  MET B 206      -8.747 -37.814   3.477  1.00 80.26      B    C  
ATOM   3462  N   ALA B 207      -5.035 -33.560   5.655  1.00 94.73      B    N  
ATOM   3463  CA  ALA B 207      -3.762 -33.613   6.359  1.00 94.64      B    C  
ATOM   3464  C   ALA B 207      -3.840 -33.106   7.809  1.00 95.24      B    C  
ATOM   3465  O   ALA B 207      -3.034 -33.517   8.640  1.00 92.99      B    O  
ATOM   3466  CB  ALA B 207      -2.745 -32.794   5.559  1.00 93.69      B    C  
ATOM   3467  N   THR B 208      -4.814 -32.257   8.127  1.00 94.63      B    N  
ATOM   3468  CA  THR B 208      -4.972 -31.652   9.460  1.00 94.78      B    C  
ATOM   3469  C   THR B 208      -5.760 -32.542  10.430  1.00 94.94      B    C  
ATOM   3470  O   THR B 208      -5.898 -32.223  11.612  1.00 91.65      B    O  
ATOM   3471  CB  THR B 208      -5.566 -30.237   9.340  1.00 93.98      B    C  
ATOM   3472  CG2 THR B 208      -5.506 -29.414  10.623  1.00 86.19      B    C  
ATOM   3473  OG1 THR B 208      -4.836 -29.480   8.398  1.00 86.76      B    O  
ATOM   3474  N   ARG B 209      -6.252 -33.696   9.995  1.00 94.53      B    N  
ATOM   3475  CA  ARG B 209      -6.894 -34.672  10.892  1.00 94.01      B    C  
ATOM   3476  C   ARG B 209      -5.846 -35.241  11.860  1.00 94.11      B    C  
ATOM   3477  O   ARG B 209      -5.134 -36.185  11.530  1.00 90.48      B    O  
ATOM   3478  CB  ARG B 209      -7.572 -35.790  10.075  1.00 92.12      B    C  
ATOM   3479  CG  ARG B 209      -8.738 -35.296   9.219  1.00 90.19      B    C  
ATOM   3480  CD  ARG B 209      -9.297 -36.428   8.340  1.00 90.90      B    C  
ATOM   3481  NE  ARG B 209      -8.286 -36.861   7.387  1.00 88.91      B    N  
ATOM   3482  CZ  ARG B 209      -8.165 -38.024   6.763  1.00 91.72      B    C  
ATOM   3483  NH1 ARG B 209      -9.060 -38.968   6.793  1.00 80.88      B    N1+
ATOM   3484  NH2 ARG B 209      -7.089 -38.258   6.082  1.00 83.67      B    N  
ATOM   3485  N   GLY B 210      -5.754 -34.657  13.032  1.00 93.86      B    N  
ATOM   3486  CA  GLY B 210      -4.714 -34.969  14.019  1.00 93.18      B    C  
ATOM   3487  C   GLY B 210      -4.927 -36.252  14.816  1.00 93.98      B    C  
ATOM   3488  O   GLY B 210      -3.983 -36.726  15.443  1.00 89.91      B    O  
ATOM   3489  N   HIS B 211      -6.129 -36.838  14.779  1.00 94.07      B    N  
ATOM   3490  CA  HIS B 211      -6.433 -38.086  15.487  1.00 93.92      B    C  
ATOM   3491  C   HIS B 211      -6.442 -39.291  14.537  1.00 94.38      B    C  
ATOM   3492  O   HIS B 211      -7.138 -39.289  13.522  1.00 92.12      B    O  
ATOM   3493  CB  HIS B 211      -7.778 -37.965  16.206  1.00 92.47      B    C  
ATOM   3494  CG  HIS B 211      -7.731 -37.083  17.423  1.00 92.19      B    C  
ATOM   3495  CD2 HIS B 211      -8.510 -35.983  17.675  1.00 81.36      B    C  
ATOM   3496  ND1 HIS B 211      -6.938 -37.286  18.539  1.00 79.63      B    N  
ATOM   3497  CE1 HIS B 211      -7.235 -36.331  19.427  1.00 82.69      B    C  
ATOM   3498  NE2 HIS B 211      -8.182 -35.526  18.942  1.00 85.28      B    N  
ATOM   3499  N   GLU B 212      -5.766 -40.364  14.924  1.00 92.89      B    N  
ATOM   3500  CA  GLU B 212      -5.858 -41.643  14.202  1.00 92.18      B    C  
ATOM   3501  C   GLU B 212      -7.287 -42.215  14.237  1.00 92.64      B    C  
ATOM   3502  O   GLU B 212      -7.704 -42.913  13.318  1.00 89.75      B    O  
ATOM   3503  CB  GLU B 212      -4.841 -42.652  14.760  1.00 90.08      B    C  
ATOM   3504  CG  GLU B 212      -4.687 -43.854  13.813  1.00 84.73      B    C  
ATOM   3505  CD  GLU B 212      -3.665 -44.909  14.253  1.00 82.93      B    C  
ATOM   3506  OE1 GLU B 212      -3.434 -45.845  13.453  1.00 75.10      B    O  
ATOM   3507  OE2 GLU B 212      -3.114 -44.833  15.366  1.00 77.30      B    O1-
ATOM   3508  N   PHE B 213      -8.093 -41.841  15.242  1.00 92.95      B    N  
ATOM   3509  CA  PHE B 213      -9.528 -42.136  15.264  1.00 92.79      B    C  
ATOM   3510  C   PHE B 213     -10.262 -41.587  14.033  1.00 93.14      B    C  
ATOM   3511  O   PHE B 213     -11.197 -42.222  13.552  1.00 91.07      B    O  
ATOM   3512  CB  PHE B 213     -10.145 -41.567  16.547  1.00 92.17      B    C  
ATOM   3513  CG  PHE B 213     -11.633 -41.824  16.649  1.00 93.45      B    C  
ATOM   3514  CD1 PHE B 213     -12.556 -40.797  16.385  1.00 91.29      B    C  
ATOM   3515  CD2 PHE B 213     -12.100 -43.109  16.956  1.00 91.43      B    C  
ATOM   3516  CE1 PHE B 213     -13.934 -41.046  16.440  1.00 90.65      B    C  
ATOM   3517  CE2 PHE B 213     -13.477 -43.374  17.010  1.00 90.38      B    C  
ATOM   3518  CZ  PHE B 213     -14.390 -42.343  16.753  1.00 91.56      B    C  
ATOM   3519  N   ILE B 214      -9.822 -40.463  13.478  1.00 93.37      B    N  
ATOM   3520  CA  ILE B 214     -10.435 -39.867  12.280  1.00 93.48      B    C  
ATOM   3521  C   ILE B 214      -9.847 -40.467  11.002  1.00 93.44      B    C  
ATOM   3522  O   ILE B 214     -10.548 -40.646  10.016  1.00 90.56      B    O  
ATOM   3523  CB  ILE B 214     -10.302 -38.328  12.307  1.00 93.21      B    C  
ATOM   3524  CG1 ILE B 214     -10.840 -37.732  13.634  1.00 91.63      B    C  
ATOM   3525  CG2 ILE B 214     -11.046 -37.713  11.109  1.00 92.19      B    C  
ATOM   3526  CD1 ILE B 214     -10.618 -36.223  13.772  1.00 88.45      B    C  
ATOM   3527  N   THR B 215      -8.563 -40.821  11.005  1.00 93.50      B    N  
ATOM   3528  CA  THR B 215      -7.853 -41.231   9.787  1.00 92.56      B    C  
ATOM   3529  C   THR B 215      -7.887 -42.741   9.516  1.00 91.51      B    C  
ATOM   3530  O   THR B 215      -7.854 -43.136   8.348  1.00 85.90      B    O  
ATOM   3531  CB  THR B 215      -6.386 -40.772   9.810  1.00 91.35      B    C  
ATOM   3532  CG2 THR B 215      -6.243 -39.259   9.971  1.00 85.15      B    C  
ATOM   3533  OG1 THR B 215      -5.694 -41.377  10.872  1.00 84.17      B    O  
ATOM   3534  N   ARG B 216      -7.927 -43.586  10.553  1.00 91.62      B    N  
ATOM   3535  CA  ARG B 216      -7.826 -45.049  10.412  1.00 90.52      B    C  
ATOM   3536  C   ARG B 216      -8.505 -45.848  11.519  1.00 89.23      B    C  
ATOM   3537  O   ARG B 216      -8.523 -47.075  11.439  1.00 81.23      B    O  
ATOM   3538  CB  ARG B 216      -6.335 -45.412  10.272  1.00 87.46      B    C  
ATOM   3539  CG  ARG B 216      -6.111 -46.778   9.619  1.00 83.91      B    C  
ATOM   3540  CD  ARG B 216      -4.622 -47.083   9.410  1.00 82.97      B    C  
ATOM   3541  NE  ARG B 216      -3.929 -47.256  10.689  1.00 77.54      B    N  
ATOM   3542  CZ  ARG B 216      -2.713 -47.745  10.884  1.00 73.68      B    C  
ATOM   3543  NH1 ARG B 216      -1.989 -48.179   9.883  1.00 68.31      B    N1+
ATOM   3544  NH2 ARG B 216      -2.217 -47.795  12.079  1.00 66.12      B    N  
ATOM   3545  N   ARG B 217      -9.070 -45.218  12.548  1.00 88.42      B    N  
ATOM   3546  CA  ARG B 217      -9.788 -45.868  13.660  1.00 86.77      B    C  
ATOM   3547  C   ARG B 217      -8.992 -47.015  14.295  1.00 85.62      B    C  
ATOM   3548  O   ARG B 217      -9.494 -48.117  14.477  1.00 79.31      B    O  
ATOM   3549  CB  ARG B 217     -11.191 -46.297  13.183  1.00 84.78      B    C  
ATOM   3550  CG  ARG B 217     -12.303 -46.107  14.217  1.00 82.29      B    C  
ATOM   3551  CD  ARG B 217     -12.891 -44.698  14.195  1.00 83.02      B    C  
ATOM   3552  NE  ARG B 217     -13.848 -44.508  13.096  1.00 83.54      B    N  
ATOM   3553  CZ  ARG B 217     -14.065 -43.416  12.400  1.00 85.49      B    C  
ATOM   3554  NH1 ARG B 217     -13.399 -42.325  12.612  1.00 76.20      B    N1+
ATOM   3555  NH2 ARG B 217     -14.966 -43.388  11.484  1.00 80.13      B    N  
ATOM   3556  N   GLN B 218      -7.726 -46.782  14.599  1.00 83.68      B    N  
ATOM   3557  CA  GLN B 218      -6.835 -47.772  15.214  1.00 80.15      B    C  
ATOM   3558  C   GLN B 218      -6.466 -47.361  16.645  1.00 77.94      B    C  
ATOM   3559  O   GLN B 218      -6.664 -46.222  17.053  1.00 67.88      B    O  
ATOM   3560  CB  GLN B 218      -5.570 -47.949  14.348  1.00 76.80      B    C  
ATOM   3561  CG  GLN B 218      -5.847 -48.529  12.957  1.00 73.73      B    C  
ATOM   3562  CD  GLN B 218      -6.349 -49.967  13.000  1.00 72.82      B    C  
ATOM   3563  NE2 GLN B 218      -7.401 -50.267  12.285  1.00 62.48      B    N  
ATOM   3564  OE1 GLN B 218      -5.809 -50.842  13.656  1.00 63.25      B    O  
ATOM   3565  N   GLY B 219      -5.935 -48.319  17.412  1.00 70.50      B    N  
ATOM   3566  CA  GLY B 219      -5.442 -48.068  18.771  1.00 67.40      B    C  
ATOM   3567  C   GLY B 219      -6.532 -47.832  19.823  1.00 69.41      B    C  
ATOM   3568  O   GLY B 219      -6.211 -47.601  20.984  1.00 63.50      B    O  
ATOM   3569  N   LEU B 220      -7.818 -47.928  19.449  1.00 74.54      B    N  
ATOM   3570  CA  LEU B 220      -8.921 -47.832  20.393  1.00 72.76      B    C  
ATOM   3571  C   LEU B 220      -8.944 -49.059  21.311  1.00 71.80      B    C  
ATOM   3572  O   LEU B 220      -8.609 -50.164  20.870  1.00 66.26      B    O  
ATOM   3573  CB  LEU B 220     -10.242 -47.685  19.628  1.00 70.88      B    C  
ATOM   3574  CG  LEU B 220     -10.360 -46.346  18.872  1.00 69.61      B    C  
ATOM   3575  CD1 LEU B 220     -11.546 -46.419  17.918  1.00 65.89      B    C  
ATOM   3576  CD2 LEU B 220     -10.559 -45.171  19.823  1.00 65.39      B    C  
ATOM   3577  N   PRO B 221      -9.365 -48.904  22.572  1.00 69.65      B    N  
ATOM   3578  CA  PRO B 221      -9.600 -50.028  23.458  1.00 66.40      B    C  
ATOM   3579  C   PRO B 221     -10.539 -51.045  22.794  1.00 65.80      B    C  
ATOM   3580  O   PRO B 221     -11.550 -50.667  22.201  1.00 60.29      B    O  
ATOM   3581  CB  PRO B 221     -10.206 -49.447  24.735  1.00 62.01      B    C  
ATOM   3582  CG  PRO B 221      -9.774 -47.976  24.707  1.00 61.09      B    C  
ATOM   3583  CD  PRO B 221      -9.699 -47.655  23.212  1.00 63.24      B    C  
ATOM   3584  N   GLU B 222     -10.223 -52.328  22.899  1.00 60.23      B    N  
ATOM   3585  CA  GLU B 222     -11.098 -53.369  22.374  1.00 57.67      B    C  
ATOM   3586  C   GLU B 222     -12.493 -53.251  22.983  1.00 58.48      B    C  
ATOM   3587  O   GLU B 222     -12.668 -53.142  24.199  1.00 53.35      B    O  
ATOM   3588  CB  GLU B 222     -10.542 -54.782  22.615  1.00 50.99      B    C  
ATOM   3589  CG  GLU B 222      -9.397 -55.159  21.663  1.00 45.67      B    C  
ATOM   3590  CD  GLU B 222      -9.032 -56.652  21.730  1.00 42.09      B    C  
ATOM   3591  OE1 GLU B 222      -8.371 -57.149  20.779  1.00 37.48      B    O  
ATOM   3592  OE2 GLU B 222      -9.439 -57.348  22.693  1.00 38.39      B    O1-
ATOM   3593  N   PHE B 223     -13.494 -53.332  22.130  1.00 61.59      B    N  
ATOM   3594  CA  PHE B 223     -14.875 -53.306  22.552  1.00 59.49      B    C  
ATOM   3595  C   PHE B 223     -15.257 -54.667  23.142  1.00 59.07      B    C  
ATOM   3596  O   PHE B 223     -15.827 -55.525  22.477  1.00 54.53      B    O  
ATOM   3597  CB  PHE B 223     -15.760 -52.836  21.392  1.00 54.96      B    C  
ATOM   3598  CG  PHE B 223     -16.911 -52.043  21.939  1.00 52.41      B    C  
ATOM   3599  CD1 PHE B 223     -18.041 -52.690  22.450  1.00 49.09      B    C  
ATOM   3600  CD2 PHE B 223     -16.781 -50.652  22.065  1.00 47.33      B    C  
ATOM   3601  CE1 PHE B 223     -19.046 -51.950  23.094  1.00 44.65      B    C  
ATOM   3602  CE2 PHE B 223     -17.780 -49.909  22.710  1.00 44.25      B    C  
ATOM   3603  CZ  PHE B 223     -18.909 -50.555  23.239  1.00 43.03      B    C  
ATOM   3604  N   ASN B 224     -14.930 -54.882  24.406  1.00 54.38      B    N  
ATOM   3605  CA  ASN B 224     -15.116 -56.166  25.089  1.00 52.25      B    C  
ATOM   3606  C   ASN B 224     -16.585 -56.500  25.406  1.00 52.84      B    C  
ATOM   3607  O   ASN B 224     -16.847 -57.396  26.202  1.00 48.28      B    O  
ATOM   3608  CB  ASN B 224     -14.206 -56.196  26.332  1.00 46.87      B    C  
ATOM   3609  CG  ASN B 224     -12.733 -56.261  25.975  1.00 42.45      B    C  
ATOM   3610  ND2 ASN B 224     -11.853 -56.003  26.912  1.00 37.66      B    N  
ATOM   3611  OD1 ASN B 224     -12.356 -56.577  24.876  1.00 39.04      B    O  
ATOM   3612  N   GLY B 225     -17.541 -55.777  24.838  1.00 53.70      B    N  
ATOM   3613  CA  GLY B 225     -18.975 -56.004  25.033  1.00 52.44      B    C  
ATOM   3614  C   GLY B 225     -19.484 -55.804  26.468  1.00 55.10      B    C  
ATOM   3615  O   GLY B 225     -20.661 -56.031  26.732  1.00 51.29      B    O  
ATOM   3616  N   THR B 226     -18.642 -55.413  27.425  1.00 60.00      B    N  
ATOM   3617  CA  THR B 226     -19.006 -55.245  28.843  1.00 58.42      B    C  
ATOM   3618  C   THR B 226     -19.683 -53.911  29.147  1.00 59.94      B    C  
ATOM   3619  O   THR B 226     -20.371 -53.799  30.159  1.00 54.87      B    O  
ATOM   3620  CB  THR B 226     -17.761 -55.378  29.728  1.00 53.49      B    C  
ATOM   3621  CG2 THR B 226     -17.223 -56.807  29.757  1.00 47.49      B    C  
ATOM   3622  OG1 THR B 226     -16.730 -54.548  29.252  1.00 49.91      B    O  
ATOM   3623  N   GLN B 227     -19.519 -52.932  28.270  1.00 64.14      B    N  
ATOM   3624  CA  GLN B 227     -20.092 -51.604  28.420  1.00 63.46      B    C  
ATOM   3625  C   GLN B 227     -21.088 -51.307  27.289  1.00 65.71      B    C  
ATOM   3626  O   GLN B 227     -21.074 -51.956  26.242  1.00 60.38      B    O  
ATOM   3627  CB  GLN B 227     -18.979 -50.551  28.480  1.00 57.77      B    C  
ATOM   3628  CG  GLN B 227     -18.163 -50.650  29.786  1.00 52.61      B    C  
ATOM   3629  CD  GLN B 227     -17.101 -49.552  29.902  1.00 48.05      B    C  
ATOM   3630  NE2 GLN B 227     -16.474 -49.403  31.044  1.00 42.29      B    N  
ATOM   3631  OE1 GLN B 227     -16.815 -48.824  28.977  1.00 43.66      B    O  
ATOM   3632  N   GLY B 228     -21.964 -50.345  27.524  1.00 66.15      B    N  
ATOM   3633  CA  GLY B 228     -22.960 -49.908  26.556  1.00 65.53      B    C  
ATOM   3634  C   GLY B 228     -24.007 -50.983  26.219  1.00 67.96      B    C  
ATOM   3635  O   GLY B 228     -24.367 -51.830  27.036  1.00 64.48      B    O  
ATOM   3636  N   ILE B 229     -24.487 -50.941  24.966  1.00 71.34      B    N  
ATOM   3637  CA  ILE B 229     -25.617 -51.753  24.492  1.00 70.80      B    C  
ATOM   3638  C   ILE B 229     -25.332 -53.264  24.559  1.00 73.21      B    C  
ATOM   3639  O   ILE B 229     -26.229 -54.063  24.823  1.00 70.21      B    O  
ATOM   3640  CB  ILE B 229     -25.967 -51.332  23.049  1.00 66.29      B    C  
ATOM   3641  CG1 ILE B 229     -26.277 -49.819  22.949  1.00 60.14      B    C  
ATOM   3642  CG2 ILE B 229     -27.166 -52.141  22.536  1.00 58.29      B    C  
ATOM   3643  CD1 ILE B 229     -26.413 -49.320  21.496  1.00 53.13      B    C  
ATOM   3644  N   LEU B 230     -24.081 -53.677  24.348  1.00 75.27      B    N  
ATOM   3645  CA  LEU B 230     -23.679 -55.086  24.354  1.00 75.59      B    C  
ATOM   3646  C   LEU B 230     -23.490 -55.672  25.769  1.00 76.81      B    C  
ATOM   3647  O   LEU B 230     -23.195 -56.855  25.900  1.00 73.54      B    O  
ATOM   3648  CB  LEU B 230     -22.435 -55.264  23.471  1.00 73.17      B    C  
ATOM   3649  CG  LEU B 230     -22.745 -55.139  21.968  1.00 71.24      B    C  
ATOM   3650  CD1 LEU B 230     -21.456 -54.958  21.180  1.00 66.54      B    C  
ATOM   3651  CD2 LEU B 230     -23.434 -56.398  21.433  1.00 66.62      B    C  
ATOM   3652  N   GLY B 231     -23.700 -54.887  26.826  1.00 75.06      B    N  
ATOM   3653  CA  GLY B 231     -23.607 -55.351  28.214  1.00 74.62      B    C  
ATOM   3654  C   GLY B 231     -24.523 -56.534  28.530  1.00 76.59      B    C  
ATOM   3655  O   GLY B 231     -24.143 -57.429  29.286  1.00 73.87      B    O  
ATOM   3656  N   ALA B 232     -25.690 -56.625  27.890  1.00 76.89      B    N  
ATOM   3657  CA  ALA B 232     -26.589 -57.762  28.055  1.00 76.44      B    C  
ATOM   3658  C   ALA B 232     -26.010 -59.068  27.483  1.00 78.14      B    C  
ATOM   3659  O   ALA B 232     -26.236 -60.136  28.045  1.00 76.13      B    O  
ATOM   3660  CB  ALA B 232     -27.919 -57.437  27.393  1.00 73.71      B    C  
ATOM   3661  N   LEU B 233     -25.249 -59.002  26.392  1.00 79.56      B    N  
ATOM   3662  CA  LEU B 233     -24.602 -60.171  25.798  1.00 80.31      B    C  
ATOM   3663  C   LEU B 233     -23.542 -60.744  26.744  1.00 81.32      B    C  
ATOM   3664  O   LEU B 233     -23.524 -61.951  26.977  1.00 79.68      B    O  
ATOM   3665  CB  LEU B 233     -24.001 -59.785  24.439  1.00 79.65      B    C  
ATOM   3666  CG  LEU B 233     -23.355 -60.970  23.695  1.00 78.92      B    C  
ATOM   3667  CD1 LEU B 233     -24.400 -61.941  23.159  1.00 74.97      B    C  
ATOM   3668  CD2 LEU B 233     -22.525 -60.469  22.521  1.00 75.06      B    C  
ATOM   3669  N   SER B 234     -22.709 -59.874  27.320  1.00 82.11      B    N  
ATOM   3670  CA  SER B 234     -21.688 -60.286  28.285  1.00 81.15      B    C  
ATOM   3671  C   SER B 234     -22.302 -60.778  29.600  1.00 81.25      B    C  
ATOM   3672  O   SER B 234     -21.847 -61.790  30.132  1.00 77.84      B    O  
ATOM   3673  CB  SER B 234     -20.694 -59.152  28.534  1.00 78.54      B    C  
ATOM   3674  OG  SER B 234     -21.351 -57.962  28.888  1.00 68.24      B    O  
ATOM   3675  N   ALA B 235     -23.383 -60.178  30.078  1.00 81.48      B    N  
ATOM   3676  CA  ALA B 235     -24.114 -60.634  31.253  1.00 80.33      B    C  
ATOM   3677  C   ALA B 235     -24.737 -62.029  31.067  1.00 80.38      B    C  
ATOM   3678  O   ALA B 235     -24.783 -62.825  32.005  1.00 76.82      B    O  
ATOM   3679  CB  ALA B 235     -25.186 -59.593  31.595  1.00 78.48      B    C  
ATOM   3680  N   ALA B 236     -25.160 -62.366  29.841  1.00 80.50      B    N  
ATOM   3681  CA  ALA B 236     -25.664 -63.695  29.491  1.00 78.91      B    C  
ATOM   3682  C   ALA B 236     -24.559 -64.737  29.215  1.00 80.09      B    C  
ATOM   3683  O   ALA B 236     -24.857 -65.892  28.934  1.00 76.54      B    O  
ATOM   3684  CB  ALA B 236     -26.634 -63.530  28.323  1.00 76.85      B    C  
ATOM   3685  N   GLY B 237     -23.288 -64.338  29.292  1.00 80.15      B    N  
ATOM   3686  CA  GLY B 237     -22.138 -65.209  29.052  1.00 79.95      B    C  
ATOM   3687  C   GLY B 237     -21.667 -65.268  27.603  1.00 81.80      B    C  
ATOM   3688  O   GLY B 237     -20.791 -66.070  27.276  1.00 77.26      B    O  
ATOM   3689  N   GLY B 238     -22.229 -64.433  26.713  1.00 82.41      B    N  
ATOM   3690  CA  GLY B 238     -21.734 -64.250  25.357  1.00 82.11      B    C  
ATOM   3691  C   GLY B 238     -20.555 -63.283  25.301  1.00 83.43      B    C  
ATOM   3692  O   GLY B 238     -20.370 -62.437  26.169  1.00 80.86      B    O  
ATOM   3693  N   GLN B 239     -19.765 -63.412  24.238  1.00 84.02      B    N  
ATOM   3694  CA  GLN B 239     -18.694 -62.461  23.944  1.00 83.73      B    C  
ATOM   3695  C   GLN B 239     -18.767 -62.005  22.493  1.00 84.66      B    C  
ATOM   3696  O   GLN B 239     -19.002 -62.800  21.587  1.00 82.27      B    O  
ATOM   3697  CB  GLN B 239     -17.316 -63.074  24.241  1.00 80.63      B    C  
ATOM   3698  CG  GLN B 239     -17.013 -63.113  25.746  1.00 71.96      B    C  
ATOM   3699  CD  GLN B 239     -15.599 -63.622  26.054  1.00 68.70      B    C  
ATOM   3700  NE2 GLN B 239     -15.114 -63.416  27.263  1.00 57.85      B    N  
ATOM   3701  OE1 GLN B 239     -14.910 -64.210  25.236  1.00 60.88      B    O  
ATOM   3702  N   LEU B 240     -18.525 -60.730  22.281  1.00 84.39      B    N  
ATOM   3703  CA  LEU B 240     -18.301 -60.149  20.967  1.00 83.54      B    C  
ATOM   3704  C   LEU B 240     -16.896 -59.579  20.939  1.00 83.48      B    C  
ATOM   3705  O   LEU B 240     -16.537 -58.759  21.780  1.00 81.65      B    O  
ATOM   3706  CB  LEU B 240     -19.399 -59.124  20.658  1.00 82.65      B    C  
ATOM   3707  CG  LEU B 240     -19.275 -58.522  19.244  1.00 81.11      B    C  
ATOM   3708  CD1 LEU B 240     -20.657 -58.254  18.664  1.00 74.30      B    C  
ATOM   3709  CD2 LEU B 240     -18.501 -57.204  19.230  1.00 74.09      B    C  
ATOM   3710  N   ARG B 241     -16.107 -60.019  19.963  1.00 84.06      B    N  
ATOM   3711  CA  ARG B 241     -14.725 -59.599  19.788  1.00 83.68      B    C  
ATOM   3712  C   ARG B 241     -14.534 -59.017  18.395  1.00 84.17      B    C  
ATOM   3713  O   ARG B 241     -14.835 -59.665  17.398  1.00 82.11      B    O  
ATOM   3714  CB  ARG B 241     -13.804 -60.798  20.052  1.00 81.57      B    C  
ATOM   3715  CG  ARG B 241     -12.325 -60.408  20.009  1.00 72.68      B    C  
ATOM   3716  CD  ARG B 241     -11.423 -61.612  20.269  1.00 70.41      B    C  
ATOM   3717  NE  ARG B 241     -10.537 -61.841  19.120  1.00 62.61      B    N  
ATOM   3718  CZ  ARG B 241      -9.600 -62.773  19.040  1.00 56.02      B    C  
ATOM   3719  NH1 ARG B 241      -9.396 -63.620  20.009  1.00 52.82      B    N1+
ATOM   3720  NH2 ARG B 241      -8.859 -62.859  17.973  1.00 48.08      B    N  
ATOM   3721  N   VAL B 242     -13.972 -57.849  18.328  1.00 84.65      B    N  
ATOM   3722  CA  VAL B 242     -13.481 -57.277  17.064  1.00 83.35      B    C  
ATOM   3723  C   VAL B 242     -12.099 -57.864  16.788  1.00 83.83      B    C  
ATOM   3724  O   VAL B 242     -11.186 -57.739  17.596  1.00 81.67      B    O  
ATOM   3725  CB  VAL B 242     -13.465 -55.738  17.123  1.00 81.16      B    C  
ATOM   3726  CG1 VAL B 242     -12.977 -55.154  15.801  1.00 75.93      B    C  
ATOM   3727  CG2 VAL B 242     -14.878 -55.193  17.398  1.00 76.54      B    C  
ATOM   3728  N   ILE B 243     -11.943 -58.579  15.664  1.00 85.60      B    N  
ATOM   3729  CA  ILE B 243     -10.677 -59.225  15.282  1.00 84.07      B    C  
ATOM   3730  C   ILE B 243      -9.761 -58.235  14.580  1.00 83.45      B    C  
ATOM   3731  O   ILE B 243      -8.562 -58.160  14.854  1.00 77.78      B    O  
ATOM   3732  CB  ILE B 243     -10.942 -60.439  14.363  1.00 82.88      B    C  
ATOM   3733  CG1 ILE B 243     -11.844 -61.475  15.078  1.00 80.22      B    C  
ATOM   3734  CG2 ILE B 243      -9.621 -61.093  13.912  1.00 77.99      B    C  
ATOM   3735  CD1 ILE B 243     -12.327 -62.583  14.134  1.00 72.15      B    C  
ATOM   3736  N   ARG B 244     -10.328 -57.488  13.643  1.00 84.92      B    N  
ATOM   3737  CA  ARG B 244      -9.696 -56.358  12.968  1.00 84.96      B    C  
ATOM   3738  C   ARG B 244     -10.773 -55.338  12.665  1.00 85.73      B    C  
ATOM   3739  O   ARG B 244     -11.894 -55.726  12.345  1.00 80.92      B    O  
ATOM   3740  CB  ARG B 244      -8.943 -56.811  11.702  1.00 81.67      B    C  
ATOM   3741  CG  ARG B 244      -9.886 -57.361  10.604  1.00 72.48      B    C  
ATOM   3742  CD  ARG B 244      -9.106 -57.775   9.358  1.00 69.99      B    C  
ATOM   3743  NE  ARG B 244     -10.014 -58.204   8.287  1.00 61.99      B    N  
ATOM   3744  CZ  ARG B 244      -9.675 -58.643   7.085  1.00 54.60      B    C  
ATOM   3745  NH1 ARG B 244      -8.422 -58.765   6.744  1.00 51.06      B    N1+
ATOM   3746  NH2 ARG B 244     -10.596 -58.962   6.226  1.00 48.35      B    N  
ATOM   3747  N   GLY B 245     -10.439 -54.094  12.736  1.00 86.80      B    N  
ATOM   3748  CA  GLY B 245     -11.348 -53.003  12.414  1.00 86.55      B    C  
ATOM   3749  C   GLY B 245     -10.597 -51.876  11.721  1.00 88.12      B    C  
ATOM   3750  O   GLY B 245      -9.365 -51.876  11.663  1.00 84.18      B    O  
ATOM   3751  N   GLY B 246     -11.367 -50.951  11.209  1.00 89.28      B    N  
ATOM   3752  CA  GLY B 246     -10.862 -49.743  10.598  1.00 90.07      B    C  
ATOM   3753  C   GLY B 246     -12.014 -48.792  10.340  1.00 91.77      B    C  
ATOM   3754  O   GLY B 246     -13.182 -49.142  10.488  1.00 88.78      B    O  
ATOM   3755  N   GLY B 247     -11.672 -47.602   9.956  1.00 91.64      B    N  
ATOM   3756  CA  GLY B 247     -12.635 -46.572   9.640  1.00 92.12      B    C  
ATOM   3757  C   GLY B 247     -11.955 -45.216   9.517  1.00 93.11      B    C  
ATOM   3758  O   GLY B 247     -10.866 -44.997  10.053  1.00 89.47      B    O  
ATOM   3759  N   SER B 248     -12.604 -44.323   8.788  1.00 93.81      B    N  
ATOM   3760  CA  SER B 248     -12.094 -42.967   8.594  1.00 94.42      B    C  
ATOM   3761  C   SER B 248     -13.224 -42.001   8.279  1.00 95.17      B    C  
ATOM   3762  O   SER B 248     -14.338 -42.401   7.932  1.00 92.44      B    O  
ATOM   3763  CB  SER B 248     -11.030 -42.949   7.488  1.00 91.89      B    C  
ATOM   3764  OG  SER B 248     -11.552 -43.343   6.238  1.00 87.10      B    O  
ATOM   3765  N   ALA B 249     -12.927 -40.715   8.367  1.00 94.50      B    N  
ATOM   3766  CA  ALA B 249     -13.744 -39.662   7.793  1.00 94.90      B    C  
ATOM   3767  C   ALA B 249     -12.973 -38.962   6.667  1.00 95.26      B    C  
ATOM   3768  O   ALA B 249     -11.780 -38.684   6.805  1.00 93.15      B    O  
ATOM   3769  CB  ALA B 249     -14.181 -38.684   8.881  1.00 94.04      B    C  
ATOM   3770  N   TYR B 250     -13.650 -38.700   5.550  1.00 94.75      B    N  
ATOM   3771  CA  TYR B 250     -13.040 -38.126   4.350  1.00 94.94      B    C  
ATOM   3772  C   TYR B 250     -14.098 -37.445   3.475  1.00 95.36      B    C  
ATOM   3773  O   TYR B 250     -15.293 -37.630   3.658  1.00 93.74      B    O  
ATOM   3774  CB  TYR B 250     -12.294 -39.221   3.579  1.00 93.92      B    C  
ATOM   3775  CG  TYR B 250     -13.164 -40.358   3.071  1.00 94.63      B    C  
ATOM   3776  CD1 TYR B 250     -13.495 -41.439   3.925  1.00 91.99      B    C  
ATOM   3777  CD2 TYR B 250     -13.660 -40.356   1.749  1.00 91.74      B    C  
ATOM   3778  CE1 TYR B 250     -14.299 -42.490   3.464  1.00 90.15      B    C  
ATOM   3779  CE2 TYR B 250     -14.466 -41.400   1.290  1.00 90.47      B    C  
ATOM   3780  CZ  TYR B 250     -14.786 -42.469   2.145  1.00 91.01      B    C  
ATOM   3781  OH  TYR B 250     -15.580 -43.498   1.691  1.00 89.62      B    O  
ATOM   3782  N   TRP B 251     -13.650 -36.672   2.503  1.00 95.20      B    N  
ATOM   3783  CA  TRP B 251     -14.511 -36.075   1.488  1.00 95.33      B    C  
ATOM   3784  C   TRP B 251     -14.293 -36.790   0.156  1.00 94.92      B    C  
ATOM   3785  O   TRP B 251     -13.161 -36.878  -0.320  1.00 91.60      B    O  
ATOM   3786  CB  TRP B 251     -14.242 -34.577   1.358  1.00 94.61      B    C  
ATOM   3787  CG  TRP B 251     -14.560 -33.779   2.580  1.00 94.83      B    C  
ATOM   3788  CD1 TRP B 251     -15.723 -33.135   2.827  1.00 90.37      B    C  
ATOM   3789  CD2 TRP B 251     -13.715 -33.548   3.762  1.00 93.69      B    C  
ATOM   3790  CE2 TRP B 251     -14.462 -32.766   4.677  1.00 93.07      B    C  
ATOM   3791  CE3 TRP B 251     -12.413 -33.937   4.122  1.00 91.73      B    C  
ATOM   3792  NE1 TRP B 251     -15.671 -32.530   4.069  1.00 91.04      B    N  
ATOM   3793  CZ2 TRP B 251     -13.938 -32.401   5.937  1.00 91.93      B    C  
ATOM   3794  CZ3 TRP B 251     -11.892 -33.570   5.383  1.00 87.45      B    C  
ATOM   3795  CH2 TRP B 251     -12.652 -32.817   6.273  1.00 88.72      B    C  
ATOM   3796  N   GLY B 252     -15.369 -37.293  -0.458  1.00 93.48      B    N  
ATOM   3797  CA  GLY B 252     -15.240 -38.056  -1.693  1.00 93.12      B    C  
ATOM   3798  C   GLY B 252     -16.571 -38.315  -2.396  1.00 94.26      B    C  
ATOM   3799  O   GLY B 252     -17.650 -37.991  -1.900  1.00 91.80      B    O  
ATOM   3800  N   LYS B 253     -16.491 -38.933  -3.585  1.00 93.22      B    N  
ATOM   3801  CA  LYS B 253     -17.666 -39.289  -4.398  1.00 93.10      B    C  
ATOM   3802  C   LYS B 253     -18.320 -40.594  -3.948  1.00 93.31      B    C  
ATOM   3803  O   LYS B 253     -19.522 -40.766  -4.115  1.00 90.22      B    O  
ATOM   3804  CB  LYS B 253     -17.254 -39.415  -5.870  1.00 91.86      B    C  
ATOM   3805  CG  LYS B 253     -16.866 -38.058  -6.465  1.00 88.59      B    C  
ATOM   3806  CD  LYS B 253     -16.320 -38.226  -7.883  1.00 87.06      B    C  
ATOM   3807  CE  LYS B 253     -15.874 -36.866  -8.385  1.00 79.07      B    C  
ATOM   3808  NZ  LYS B 253     -15.085 -36.971  -9.638  1.00 71.50      B    N1+
ATOM   3809  N   THR B 254     -17.521 -41.509  -3.441  1.00 92.40      B    N  
ATOM   3810  CA  THR B 254     -17.957 -42.884  -3.194  1.00 91.81      B    C  
ATOM   3811  C   THR B 254     -17.543 -43.357  -1.811  1.00 92.10      B    C  
ATOM   3812  O   THR B 254     -16.444 -43.048  -1.345  1.00 87.69      B    O  
ATOM   3813  CB  THR B 254     -17.404 -43.844  -4.255  1.00 89.13      B    C  
ATOM   3814  CG2 THR B 254     -18.030 -43.602  -5.632  1.00 76.36      B    C  
ATOM   3815  OG1 THR B 254     -16.018 -43.713  -4.406  1.00 78.57      B    O  
ATOM   3816  N   ARG B 255     -18.408 -44.170  -1.202  1.00 91.81      B    N  
ATOM   3817  CA  ARG B 255     -18.071 -44.911   0.014  1.00 91.51      B    C  
ATOM   3818  C   ARG B 255     -17.030 -45.980  -0.291  1.00 91.21      B    C  
ATOM   3819  O   ARG B 255     -17.181 -46.728  -1.261  1.00 86.44      B    O  
ATOM   3820  CB  ARG B 255     -19.335 -45.540   0.613  1.00 89.16      B    C  
ATOM   3821  CG  ARG B 255     -19.095 -46.088   2.028  1.00 85.84      B    C  
ATOM   3822  CD  ARG B 255     -20.313 -46.867   2.551  1.00 84.57      B    C  
ATOM   3823  NE  ARG B 255     -20.247 -48.291   2.181  1.00 79.98      B    N  
ATOM   3824  CZ  ARG B 255     -21.205 -49.183   2.412  1.00 78.26      B    C  
ATOM   3825  NH1 ARG B 255     -22.365 -48.841   2.871  1.00 70.96      B    N1+
ATOM   3826  NH2 ARG B 255     -21.003 -50.450   2.207  1.00 71.62      B    N  
ATOM   3827  N   GLY B 256     -16.038 -46.102   0.566  1.00 89.38      B    N  
ATOM   3828  CA  GLY B 256     -15.090 -47.199   0.511  1.00 88.47      B    C  
ATOM   3829  C   GLY B 256     -14.221 -47.234   1.763  1.00 90.09      B    C  
ATOM   3830  O   GLY B 256     -13.781 -46.191   2.236  1.00 84.57      B    O  
ATOM   3831  N   HIS B 257     -13.927 -48.460   2.214  1.00 91.54      B    N  
ATOM   3832  CA  HIS B 257     -13.055 -48.699   3.363  1.00 90.68      B    C  
ATOM   3833  C   HIS B 257     -11.613 -48.177   3.183  1.00 91.49      B    C  
ATOM   3834  O   HIS B 257     -10.863 -48.067   4.146  1.00 85.49      B    O  
ATOM   3835  CB  HIS B 257     -13.037 -50.211   3.644  1.00 87.33      B    C  
ATOM   3836  CG  HIS B 257     -12.689 -51.054   2.440  1.00 83.13      B    C  
ATOM   3837  CD2 HIS B 257     -11.449 -51.453   2.011  1.00 71.06      B    C  
ATOM   3838  ND1 HIS B 257     -13.597 -51.563   1.534  1.00 73.31      B    N  
ATOM   3839  CE1 HIS B 257     -12.918 -52.243   0.587  1.00 70.02      B    C  
ATOM   3840  NE2 HIS B 257     -11.610 -52.196   0.842  1.00 71.42      B    N  
ATOM   3841  N   GLY B 258     -11.220 -47.830   1.960  1.00 89.70      B    N  
ATOM   3842  CA  GLY B 258      -9.933 -47.200   1.679  1.00 89.02      B    C  
ATOM   3843  C   GLY B 258      -9.881 -45.703   1.982  1.00 90.70      B    C  
ATOM   3844  O   GLY B 258      -8.796 -45.128   1.899  1.00 85.61      B    O  
ATOM   3845  N   GLY B 259     -11.010 -45.048   2.270  1.00 89.67      B    N  
ATOM   3846  CA  GLY B 259     -11.071 -43.625   2.609  1.00 89.43      B    C  
ATOM   3847  C   GLY B 259     -10.606 -42.690   1.481  1.00 91.58      B    C  
ATOM   3848  O   GLY B 259      -9.918 -41.710   1.738  1.00 86.04      B    O  
ATOM   3849  N   ARG B 260     -10.937 -42.993   0.232  1.00 90.24      B    N  
ATOM   3850  CA  ARG B 260     -10.448 -42.236  -0.934  1.00 90.78      B    C  
ATOM   3851  C   ARG B 260     -11.062 -40.832  -1.016  1.00 90.60      B    C  
ATOM   3852  O   ARG B 260     -12.213 -40.690  -1.430  1.00 86.07      B    O  
ATOM   3853  CB  ARG B 260     -10.676 -43.048  -2.207  1.00 88.99      B    C  
ATOM   3854  CG  ARG B 260     -10.011 -42.351  -3.394  1.00 86.36      B    C  
ATOM   3855  CD  ARG B 260     -10.228 -43.123  -4.682  1.00 84.11      B    C  
ATOM   3856  NE  ARG B 260      -9.581 -42.407  -5.788  1.00 82.26      B    N  
ATOM   3857  CZ  ARG B 260      -9.788 -42.493  -7.087  1.00 79.09      B    C  
ATOM   3858  NH1 ARG B 260     -10.601 -43.377  -7.587  1.00 75.66      B    N1+
ATOM   3859  NH2 ARG B 260      -9.174 -41.665  -7.867  1.00 75.93      B    N  
ATOM   3860  N   ALA B 261     -10.275 -39.811  -0.744  1.00 91.47      B    N  
ATOM   3861  CA  ALA B 261     -10.665 -38.401  -0.779  1.00 90.81      B    C  
ATOM   3862  C   ALA B 261     -10.482 -37.777  -2.175  1.00 91.55      B    C  
ATOM   3863  O   ALA B 261      -9.614 -36.940  -2.400  1.00 87.21      B    O  
ATOM   3864  CB  ALA B 261      -9.882 -37.670   0.319  1.00 88.70      B    C  
ATOM   3865  N   ASP B 262     -11.307 -38.206  -3.150  1.00 91.85      B    N  
ATOM   3866  CA  ASP B 262     -11.162 -37.796  -4.556  1.00 90.41      B    C  
ATOM   3867  C   ASP B 262     -11.929 -36.517  -4.937  1.00 90.78      B    C  
ATOM   3868  O   ASP B 262     -11.739 -35.986  -6.033  1.00 84.11      B    O  
ATOM   3869  CB  ASP B 262     -11.525 -38.980  -5.463  1.00 87.07      B    C  
ATOM   3870  CG  ASP B 262     -13.018 -39.337  -5.488  1.00 86.03      B    C  
ATOM   3871  OD1 ASP B 262     -13.688 -39.223  -4.447  1.00 76.83      B    O  
ATOM   3872  OD2 ASP B 262     -13.496 -39.728  -6.575  1.00 80.57      B    O1-
ATOM   3873  N   SER B 263     -12.810 -36.013  -4.060  1.00 90.71      B    N  
ATOM   3874  CA  SER B 263     -13.690 -34.880  -4.360  1.00 90.93      B    C  
ATOM   3875  C   SER B 263     -14.309 -34.278  -3.093  1.00 92.37      B    C  
ATOM   3876  O   SER B 263     -14.586 -35.021  -2.156  1.00 88.73      B    O  
ATOM   3877  CB  SER B 263     -14.811 -35.401  -5.264  1.00 87.43      B    C  
ATOM   3878  OG  SER B 263     -15.707 -34.386  -5.635  1.00 79.41      B    O  
ATOM   3879  N   PRO B 264     -14.657 -32.980  -3.079  1.00 92.13      B    N  
ATOM   3880  CA  PRO B 264     -15.433 -32.382  -1.993  1.00 91.59      B    C  
ATOM   3881  C   PRO B 264     -16.938 -32.706  -2.020  1.00 92.73      B    C  
ATOM   3882  O   PRO B 264     -17.691 -32.115  -1.263  1.00 88.35      B    O  
ATOM   3883  CB  PRO B 264     -15.169 -30.878  -2.149  1.00 89.31      B    C  
ATOM   3884  CG  PRO B 264     -15.044 -30.706  -3.655  1.00 87.82      B    C  
ATOM   3885  CD  PRO B 264     -14.314 -31.983  -4.073  1.00 90.36      B    C  
ATOM   3886  N   TYR B 265     -17.400 -33.603  -2.891  1.00 93.21      B    N  
ATOM   3887  CA  TYR B 265     -18.821 -33.814  -3.156  1.00 93.76      B    C  
ATOM   3888  C   TYR B 265     -19.624 -34.160  -1.903  1.00 93.75      B    C  
ATOM   3889  O   TYR B 265     -20.647 -33.532  -1.636  1.00 89.77      B    O  
ATOM   3890  CB  TYR B 265     -19.003 -34.916  -4.217  1.00 92.84      B    C  
ATOM   3891  CG  TYR B 265     -18.791 -34.523  -5.667  1.00 93.28      B    C  
ATOM   3892  CD1 TYR B 265     -18.037 -33.387  -6.031  1.00 89.34      B    C  
ATOM   3893  CD2 TYR B 265     -19.375 -35.310  -6.677  1.00 89.65      B    C  
ATOM   3894  CE1 TYR B 265     -17.871 -33.038  -7.378  1.00 88.38      B    C  
ATOM   3895  CE2 TYR B 265     -19.211 -34.977  -8.028  1.00 88.88      B    C  
ATOM   3896  CZ  TYR B 265     -18.462 -33.838  -8.378  1.00 89.35      B    C  
ATOM   3897  OH  TYR B 265     -18.309 -33.501  -9.701  1.00 86.93      B    O  
ATOM   3898  N   PHE B 266     -19.165 -35.145  -1.152  1.00 94.61      B    N  
ATOM   3899  CA  PHE B 266     -19.848 -35.645   0.031  1.00 94.93      B    C  
ATOM   3900  C   PHE B 266     -18.869 -35.783   1.191  1.00 95.19      B    C  
ATOM   3901  O   PHE B 266     -17.705 -36.124   0.983  1.00 92.70      B    O  
ATOM   3902  CB  PHE B 266     -20.507 -36.997  -0.295  1.00 94.18      B    C  
ATOM   3903  CG  PHE B 266     -21.330 -36.995  -1.560  1.00 95.26      B    C  
ATOM   3904  CD1 PHE B 266     -22.445 -36.145  -1.693  1.00 91.71      B    C  
ATOM   3905  CD2 PHE B 266     -20.973 -37.826  -2.650  1.00 91.83      B    C  
ATOM   3906  CE1 PHE B 266     -23.190 -36.117  -2.879  1.00 90.59      B    C  
ATOM   3907  CE2 PHE B 266     -21.718 -37.805  -3.833  1.00 91.04      B    C  
ATOM   3908  CZ  PHE B 266     -22.831 -36.951  -3.945  1.00 92.36      B    C  
ATOM   3909  N   THR B 267     -19.364 -35.549   2.397  1.00 94.96      B    N  
ATOM   3910  CA  THR B 267     -18.631 -35.866   3.620  1.00 95.08      B    C  
ATOM   3911  C   THR B 267     -19.008 -37.275   4.055  1.00 95.41      B    C  
ATOM   3912  O   THR B 267     -20.185 -37.567   4.260  1.00 93.79      B    O  
ATOM   3913  CB  THR B 267     -18.923 -34.856   4.736  1.00 94.41      B    C  
ATOM   3914  CG2 THR B 267     -17.989 -35.036   5.927  1.00 88.64      B    C  
ATOM   3915  OG1 THR B 267     -18.730 -33.539   4.262  1.00 88.87      B    O  
ATOM   3916  N   TRP B 268     -18.015 -38.131   4.174  1.00 95.99      B    N  
ATOM   3917  CA  TRP B 268     -18.188 -39.521   4.580  1.00 96.16      B    C  
ATOM   3918  C   TRP B 268     -17.523 -39.767   5.926  1.00 96.22      B    C  
ATOM   3919  O   TRP B 268     -16.414 -39.280   6.173  1.00 94.26      B    O  
ATOM   3920  CB  TRP B 268     -17.587 -40.455   3.523  1.00 95.31      B    C  
ATOM   3921  CG  TRP B 268     -18.226 -40.381   2.178  1.00 95.53      B    C  
ATOM   3922  CD1 TRP B 268     -17.848 -39.569   1.167  1.00 91.60      B    C  
ATOM   3923  CD2 TRP B 268     -19.354 -41.166   1.676  1.00 94.37      B    C  
ATOM   3924  CE2 TRP B 268     -19.591 -40.778   0.329  1.00 93.87      B    C  
ATOM   3925  CE3 TRP B 268     -20.176 -42.174   2.233  1.00 92.68      B    C  
ATOM   3926  NE1 TRP B 268     -18.663 -39.798   0.061  1.00 91.84      B    N  
ATOM   3927  CZ2 TRP B 268     -20.606 -41.375  -0.453  1.00 93.00      B    C  
ATOM   3928  CZ3 TRP B 268     -21.185 -42.762   1.456  1.00 89.62      B    C  
ATOM   3929  CH2 TRP B 268     -21.403 -42.370   0.134  1.00 90.58      B    C  
ATOM   3930  N   ALA B 269     -18.154 -40.610   6.743  1.00 95.47      B    N  
ATOM   3931  CA  ALA B 269     -17.453 -41.414   7.723  1.00 95.28      B    C  
ATOM   3932  C   ALA B 269     -17.872 -42.867   7.542  1.00 95.30      B    C  
ATOM   3933  O   ALA B 269     -19.045 -43.158   7.315  1.00 93.54      B    O  
ATOM   3934  CB  ALA B 269     -17.724 -40.890   9.129  1.00 94.48      B    C  
ATOM   3935  N   GLU B 270     -16.917 -43.767   7.592  1.00 94.57      B    N  
ATOM   3936  CA  GLU B 270     -17.135 -45.193   7.374  1.00 93.93      B    C  
ATOM   3937  C   GLU B 270     -16.355 -45.995   8.400  1.00 93.95      B    C  
ATOM   3938  O   GLU B 270     -15.203 -45.683   8.695  1.00 91.79      B    O  
ATOM   3939  CB  GLU B 270     -16.715 -45.562   5.941  1.00 91.57      B    C  
ATOM   3940  CG  GLU B 270     -17.076 -47.015   5.575  1.00 85.47      B    C  
ATOM   3941  CD  GLU B 270     -15.928 -47.845   4.995  1.00 84.17      B    C  
ATOM   3942  OE1 GLU B 270     -16.180 -49.026   4.667  1.00 74.83      B    O  
ATOM   3943  OE2 GLU B 270     -14.806 -47.335   4.838  1.00 75.77      B    O1-
ATOM   3944  N   ASP B 271     -16.991 -47.041   8.923  1.00 93.60      B    N  
ATOM   3945  CA  ASP B 271     -16.382 -48.021   9.801  1.00 93.32      B    C  
ATOM   3946  C   ASP B 271     -16.623 -49.426   9.259  1.00 93.66      B    C  
ATOM   3947  O   ASP B 271     -17.693 -49.757   8.755  1.00 91.37      B    O  
ATOM   3948  CB  ASP B 271     -16.941 -47.888  11.223  1.00 91.95      B    C  
ATOM   3949  CG  ASP B 271     -16.376 -46.667  11.944  1.00 90.98      B    C  
ATOM   3950  OD1 ASP B 271     -15.364 -46.822  12.665  1.00 83.63      B    O  
ATOM   3951  OD2 ASP B 271     -16.917 -45.558  11.790  1.00 83.48      B    O1-
ATOM   3952  N   HIS B 272     -15.633 -50.287   9.396  1.00 92.01      B    N  
ATOM   3953  CA  HIS B 272     -15.711 -51.691   9.015  1.00 91.32      B    C  
ATOM   3954  C   HIS B 272     -14.924 -52.556   9.991  1.00 91.10      B    C  
ATOM   3955  O   HIS B 272     -13.865 -52.176  10.476  1.00 88.56      B    O  
ATOM   3956  CB  HIS B 272     -15.241 -51.862   7.566  1.00 89.96      B    C  
ATOM   3957  CG  HIS B 272     -13.859 -51.336   7.304  1.00 90.09      B    C  
ATOM   3958  CD2 HIS B 272     -12.688 -52.042   7.369  1.00 81.24      B    C  
ATOM   3959  ND1 HIS B 272     -13.521 -50.038   6.987  1.00 82.76      B    N  
ATOM   3960  CE1 HIS B 272     -12.184 -49.966   6.872  1.00 83.15      B    C  
ATOM   3961  NE2 HIS B 272     -11.637 -51.168   7.090  1.00 84.44      B    N  
ATOM   3962  N   ALA B 273     -15.431 -53.751  10.268  1.00 90.80      B    N  
ATOM   3963  CA  ALA B 273     -14.756 -54.704  11.134  1.00 90.05      B    C  
ATOM   3964  C   ALA B 273     -15.091 -56.146  10.773  1.00 90.89      B    C  
ATOM   3965  O   ALA B 273     -16.188 -56.467  10.325  1.00 88.91      B    O  
ATOM   3966  CB  ALA B 273     -15.102 -54.401  12.596  1.00 87.59      B    C  
ATOM   3967  N   LEU B 274     -14.141 -57.032  11.042  1.00 89.46      B    N  
ATOM   3968  CA  LEU B 274     -14.421 -58.458  11.172  1.00 89.17      B    C  
ATOM   3969  C   LEU B 274     -14.722 -58.742  12.646  1.00 88.92      B    C  
ATOM   3970  O   LEU B 274     -13.850 -58.545  13.499  1.00 86.76      B    O  
ATOM   3971  CB  LEU B 274     -13.217 -59.256  10.653  1.00 89.04      B    C  
ATOM   3972  CG  LEU B 274     -13.488 -60.774  10.601  1.00 86.42      B    C  
ATOM   3973  CD1 LEU B 274     -14.390 -61.148   9.433  1.00 80.13      B    C  
ATOM   3974  CD2 LEU B 274     -12.172 -61.530  10.414  1.00 80.27      B    C  
ATOM   3975  N   VAL B 275     -15.923 -59.198  12.922  1.00 88.13      B    N  
ATOM   3976  CA  VAL B 275     -16.436 -59.423  14.270  1.00 87.58      B    C  
ATOM   3977  C   VAL B 275     -16.695 -60.909  14.482  1.00 87.82      B    C  
ATOM   3978  O   VAL B 275     -17.201 -61.597  13.592  1.00 86.06      B    O  
ATOM   3979  CB  VAL B 275     -17.711 -58.602  14.548  1.00 85.90      B    C  
ATOM   3980  CG1 VAL B 275     -17.900 -58.434  16.046  1.00 76.28      B    C  
ATOM   3981  CG2 VAL B 275     -17.669 -57.193  13.941  1.00 77.64      B    C  
ATOM   3982  N   GLU B 276     -16.362 -61.424  15.658  1.00 87.57      B    N  
ATOM   3983  CA  GLU B 276     -16.647 -62.777  16.113  1.00 87.40      B    C  
ATOM   3984  C   GLU B 276     -17.556 -62.721  17.332  1.00 87.32      B    C  
ATOM   3985  O   GLU B 276     -17.229 -62.074  18.328  1.00 84.99      B    O  
ATOM   3986  CB  GLU B 276     -15.321 -63.483  16.409  1.00 86.48      B    C  
ATOM   3987  CG  GLU B 276     -15.478 -64.955  16.842  1.00 82.06      B    C  
ATOM   3988  CD  GLU B 276     -14.086 -65.614  16.885  1.00 80.65      B    C  
ATOM   3989  OE1 GLU B 276     -13.850 -66.581  16.139  1.00 72.97      B    O  
ATOM   3990  OE2 GLU B 276     -13.177 -65.111  17.570  1.00 75.35      B    O1-
ATOM   3991  N   VAL B 277     -18.689 -63.418  17.260  1.00 87.50      B    N  
ATOM   3992  CA  VAL B 277     -19.614 -63.608  18.382  1.00 86.97      B    C  
ATOM   3993  C   VAL B 277     -19.547 -65.051  18.837  1.00 87.49      B    C  
ATOM   3994  O   VAL B 277     -19.728 -65.975  18.040  1.00 85.72      B    O  
ATOM   3995  CB  VAL B 277     -21.053 -63.194  18.027  1.00 85.27      B    C  
ATOM   3996  CG1 VAL B 277     -21.990 -63.382  19.219  1.00 78.31      B    C  
ATOM   3997  CG2 VAL B 277     -21.111 -61.720  17.613  1.00 78.80      B    C  
ATOM   3998  N   THR B 278     -19.311 -65.264  20.128  1.00 87.34      B    N  
ATOM   3999  CA  THR B 278     -19.309 -66.565  20.781  1.00 86.54      B    C  
ATOM   4000  C   THR B 278     -20.349 -66.579  21.891  1.00 86.37      B    C  
ATOM   4001  O   THR B 278     -20.453 -65.628  22.662  1.00 82.99      B    O  
ATOM   4002  CB  THR B 278     -17.925 -66.929  21.323  1.00 84.79      B    C  
ATOM   4003  CG2 THR B 278     -16.918 -67.195  20.203  1.00 74.34      B    C  
ATOM   4004  OG1 THR B 278     -17.383 -65.900  22.104  1.00 74.70      B    O  
ATOM   4005  N   PHE B 279     -21.121 -67.653  21.986  1.00 87.65      B    N  
ATOM   4006  CA  PHE B 279     -22.082 -67.861  23.058  1.00 87.44      B    C  
ATOM   4007  C   PHE B 279     -22.037 -69.332  23.499  1.00 87.79      B    C  
ATOM   4008  O   PHE B 279     -21.934 -70.214  22.646  1.00 84.73      B    O  
ATOM   4009  CB  PHE B 279     -23.478 -67.443  22.597  1.00 85.77      B    C  
ATOM   4010  CG  PHE B 279     -24.452 -67.283  23.729  1.00 86.02      B    C  
ATOM   4011  CD1 PHE B 279     -25.193 -68.374  24.206  1.00 81.81      B    C  
ATOM   4012  CD2 PHE B 279     -24.589 -66.030  24.368  1.00 82.10      B    C  
ATOM   4013  CE1 PHE B 279     -26.061 -68.220  25.304  1.00 80.56      B    C  
ATOM   4014  CE2 PHE B 279     -25.457 -65.876  25.467  1.00 80.02      B    C  
ATOM   4015  CZ  PHE B 279     -26.187 -66.970  25.930  1.00 81.80      B    C  
ATOM   4016  N   PRO B 280     -22.121 -69.635  24.812  1.00 86.72      B    N  
ATOM   4017  CA  PRO B 280     -22.073 -71.004  25.305  1.00 85.36      B    C  
ATOM   4018  C   PRO B 280     -23.160 -71.882  24.671  1.00 85.48      B    C  
ATOM   4019  O   PRO B 280     -24.346 -71.567  24.734  1.00 79.07      B    O  
ATOM   4020  CB  PRO B 280     -22.245 -70.897  26.825  1.00 82.99      B    C  
ATOM   4021  CG  PRO B 280     -21.767 -69.485  27.148  1.00 81.43      B    C  
ATOM   4022  CD  PRO B 280     -22.189 -68.701  25.913  1.00 84.28      B    C  
ATOM   4023  N   GLY B 281     -22.756 -72.982  24.045  1.00 84.91      B    N  
ATOM   4024  CA  GLY B 281     -23.679 -73.899  23.367  1.00 84.11      B    C  
ATOM   4025  C   GLY B 281     -24.119 -73.481  21.967  1.00 85.52      B    C  
ATOM   4026  O   GLY B 281     -24.875 -74.211  21.331  1.00 79.15      B    O  
ATOM   4027  N   CYS B 282     -23.647 -72.377  21.458  1.00 86.36      B    N  
ATOM   4028  CA  CYS B 282     -23.891 -71.906  20.096  1.00 84.90      B    C  
ATOM   4029  C   CYS B 282     -22.623 -72.015  19.235  1.00 86.48      B    C  
ATOM   4030  O   CYS B 282     -21.504 -71.929  19.733  1.00 81.01      B    O  
ATOM   4031  CB  CYS B 282     -24.414 -70.468  20.133  1.00 81.32      B    C  
ATOM   4032  SG  CYS B 282     -25.890 -70.214  21.166  1.00 75.73      B    S  
ATOM   4033  N   ALA B 283     -22.806 -72.176  17.930  1.00 85.50      B    N  
ATOM   4034  CA  ALA B 283     -21.694 -72.077  17.000  1.00 85.41      B    C  
ATOM   4035  C   ALA B 283     -21.185 -70.627  16.947  1.00 86.54      B    C  
ATOM   4036  O   ALA B 283     -22.000 -69.707  16.873  1.00 82.22      B    O  
ATOM   4037  CB  ALA B 283     -22.137 -72.578  15.625  1.00 82.47      B    C  
ATOM   4038  N   PRO B 284     -19.870 -70.410  16.950  1.00 87.38      B    N  
ATOM   4039  CA  PRO B 284     -19.337 -69.062  16.800  1.00 87.09      B    C  
ATOM   4040  C   PRO B 284     -19.660 -68.516  15.410  1.00 87.79      B    C  
ATOM   4041  O   PRO B 284     -19.493 -69.207  14.400  1.00 84.03      B    O  
ATOM   4042  CB  PRO B 284     -17.834 -69.191  17.052  1.00 84.73      B    C  
ATOM   4043  CG  PRO B 284     -17.520 -70.630  16.675  1.00 81.87      B    C  
ATOM   4044  CD  PRO B 284     -18.802 -71.376  17.058  1.00 85.21      B    C  
ATOM   4045  N   LEU B 285     -20.105 -67.278  15.353  1.00 86.81      B    N  
ATOM   4046  CA  LEU B 285     -20.351 -66.563  14.106  1.00 86.30      B    C  
ATOM   4047  C   LEU B 285     -19.222 -65.566  13.864  1.00 87.44      B    C  
ATOM   4048  O   LEU B 285     -19.014 -64.650  14.662  1.00 84.73      B    O  
ATOM   4049  CB  LEU B 285     -21.736 -65.891  14.167  1.00 83.27      B    C  
ATOM   4050  CG  LEU B 285     -22.108 -65.122  12.876  1.00 78.85      B    C  
ATOM   4051  CD1 LEU B 285     -22.321 -66.066  11.688  1.00 73.20      B    C  
ATOM   4052  CD2 LEU B 285     -23.397 -64.345  13.081  1.00 72.55      B    C  
ATOM   4053  N   ARG B 286     -18.537 -65.690  12.728  1.00 88.68      B    N  
ATOM   4054  CA  ARG B 286     -17.623 -64.668  12.193  1.00 88.93      B    C  
ATOM   4055  C   ARG B 286     -18.238 -64.018  10.968  1.00 88.86      B    C  
ATOM   4056  O   ARG B 286     -18.586 -64.710  10.025  1.00 84.58      B    O  
ATOM   4057  CB  ARG B 286     -16.260 -65.279  11.860  1.00 87.14      B    C  
ATOM   4058  CG  ARG B 286     -15.262 -65.050  12.988  1.00 79.66      B    C  
ATOM   4059  CD  ARG B 286     -13.886 -65.577  12.598  1.00 79.37      B    C  
ATOM   4060  NE  ARG B 286     -12.960 -65.441  13.723  1.00 73.72      B    N  
ATOM   4061  CZ  ARG B 286     -11.652 -65.634  13.743  1.00 69.13      B    C  
ATOM   4062  NH1 ARG B 286     -10.986 -65.969  12.679  1.00 63.37      B    N1+
ATOM   4063  NH2 ARG B 286     -11.024 -65.500  14.862  1.00 61.82      B    N  
ATOM   4064  N   THR B 287     -18.374 -62.727  10.983  1.00 89.41      B    N  
ATOM   4065  CA  THR B 287     -18.910 -61.977   9.847  1.00 89.22      B    C  
ATOM   4066  C   THR B 287     -18.323 -60.567   9.786  1.00 90.25      B    C  
ATOM   4067  O   THR B 287     -17.735 -60.084  10.761  1.00 87.89      B    O  
ATOM   4068  CB  THR B 287     -20.445 -61.954   9.890  1.00 85.82      B    C  
ATOM   4069  CG2 THR B 287     -21.017 -61.088  11.007  1.00 75.33      B    C  
ATOM   4070  OG1 THR B 287     -20.948 -61.467   8.665  1.00 75.23      B    O  
ATOM   4071  N   ASN B 288     -18.472 -59.907   8.638  1.00 89.74      B    N  
ATOM   4072  CA  ASN B 288     -18.132 -58.492   8.508  1.00 89.48      B    C  
ATOM   4073  C   ASN B 288     -19.291 -57.644   9.049  1.00 89.78      B    C  
ATOM   4074  O   ASN B 288     -20.441 -57.863   8.677  1.00 86.81      B    O  
ATOM   4075  CB  ASN B 288     -17.821 -58.157   7.045  1.00 87.87      B    C  
ATOM   4076  CG  ASN B 288     -16.545 -58.819   6.546  1.00 84.15      B    C  
ATOM   4077  ND2 ASN B 288     -16.504 -59.168   5.279  1.00 73.79      B    N  
ATOM   4078  OD1 ASN B 288     -15.588 -59.044   7.258  1.00 74.36      B    O  
ATOM   4079  N   ALA B 289     -18.975 -56.683   9.878  1.00 90.66      B    N  
ATOM   4080  CA  ALA B 289     -19.863 -55.610  10.279  1.00 90.42      B    C  
ATOM   4081  C   ALA B 289     -19.386 -54.303   9.644  1.00 91.32      B    C  
ATOM   4082  O   ALA B 289     -18.191 -54.131   9.394  1.00 89.63      B    O  
ATOM   4083  CB  ALA B 289     -19.897 -55.537  11.810  1.00 88.60      B    C  
ATOM   4084  N   TRP B 290     -20.324 -53.390   9.365  1.00 91.70      B    N  
ATOM   4085  CA  TRP B 290     -19.997 -52.066   8.851  1.00 91.92      B    C  
ATOM   4086  C   TRP B 290     -21.044 -51.043   9.277  1.00 92.34      B    C  
ATOM   4087  O   TRP B 290     -22.201 -51.389   9.497  1.00 90.12      B    O  
ATOM   4088  CB  TRP B 290     -19.828 -52.117   7.321  1.00 90.43      B    C  
ATOM   4089  CG  TRP B 290     -20.981 -52.685   6.554  1.00 90.01      B    C  
ATOM   4090  CD1 TRP B 290     -21.052 -53.943   6.072  1.00 84.65      B    C  
ATOM   4091  CD2 TRP B 290     -22.238 -52.030   6.178  1.00 87.92      B    C  
ATOM   4092  CE2 TRP B 290     -23.021 -52.982   5.469  1.00 86.61      B    C  
ATOM   4093  CE3 TRP B 290     -22.771 -50.749   6.374  1.00 81.60      B    C  
ATOM   4094  NE1 TRP B 290     -22.266 -54.127   5.416  1.00 82.74      B    N  
ATOM   4095  CZ2 TRP B 290     -24.318 -52.668   4.981  1.00 84.63      B    C  
ATOM   4096  CZ3 TRP B 290     -24.062 -50.433   5.887  1.00 79.93      B    C  
ATOM   4097  CH2 TRP B 290     -24.820 -51.388   5.213  1.00 81.04      B    C  
ATOM   4098  N   ALA B 291     -20.633 -49.817   9.355  1.00 93.37      B    N  
ATOM   4099  CA  ALA B 291     -21.500 -48.660   9.501  1.00 93.35      B    C  
ATOM   4100  C   ALA B 291     -20.938 -47.517   8.668  1.00 94.02      B    C  
ATOM   4101  O   ALA B 291     -19.746 -47.475   8.368  1.00 92.33      B    O  
ATOM   4102  CB  ALA B 291     -21.617 -48.288  10.982  1.00 91.73      B    C  
ATOM   4103  N   PHE B 292     -21.796 -46.604   8.254  1.00 94.06      B    N  
ATOM   4104  CA  PHE B 292     -21.351 -45.375   7.616  1.00 94.78      B    C  
ATOM   4105  C   PHE B 292     -22.408 -44.288   7.728  1.00 95.05      B    C  
ATOM   4106  O   PHE B 292     -23.602 -44.562   7.867  1.00 93.15      B    O  
ATOM   4107  CB  PHE B 292     -20.968 -45.611   6.149  1.00 93.53      B    C  
ATOM   4108  CG  PHE B 292     -22.133 -45.861   5.221  1.00 94.50      B    C  
ATOM   4109  CD1 PHE B 292     -22.692 -47.147   5.106  1.00 90.80      B    C  
ATOM   4110  CD2 PHE B 292     -22.681 -44.807   4.478  1.00 90.99      B    C  
ATOM   4111  CE1 PHE B 292     -23.782 -47.380   4.256  1.00 89.48      B    C  
ATOM   4112  CE2 PHE B 292     -23.777 -45.036   3.621  1.00 89.82      B    C  
ATOM   4113  CZ  PHE B 292     -24.328 -46.323   3.513  1.00 90.33      B    C  
ATOM   4114  N   VAL B 293     -21.956 -43.062   7.587  1.00 95.29      B    N  
ATOM   4115  CA  VAL B 293     -22.790 -41.888   7.411  1.00 95.25      B    C  
ATOM   4116  C   VAL B 293     -22.273 -41.095   6.219  1.00 95.43      B    C  
ATOM   4117  O   VAL B 293     -21.057 -40.987   5.996  1.00 93.91      B    O  
ATOM   4118  CB  VAL B 293     -22.888 -41.084   8.717  1.00 94.00      B    C  
ATOM   4119  CG1 VAL B 293     -21.535 -40.552   9.210  1.00 85.46      B    C  
ATOM   4120  CG2 VAL B 293     -23.887 -39.935   8.599  1.00 86.31      B    C  
ATOM   4121  N   LYS B 294     -23.198 -40.598   5.399  1.00 94.87      B    N  
ATOM   4122  CA  LYS B 294     -22.950 -39.717   4.261  1.00 94.96      B    C  
ATOM   4123  C   LYS B 294     -23.734 -38.437   4.479  1.00 95.08      B    C  
ATOM   4124  O   LYS B 294     -24.962 -38.486   4.543  1.00 92.75      B    O  
ATOM   4125  CB  LYS B 294     -23.386 -40.432   2.979  1.00 93.74      B    C  
ATOM   4126  CG  LYS B 294     -23.229 -39.559   1.723  1.00 93.74      B    C  
ATOM   4127  CD  LYS B 294     -23.913 -40.211   0.521  1.00 92.01      B    C  
ATOM   4128  CE  LYS B 294     -23.794 -39.294  -0.692  1.00 88.75      B    C  
ATOM   4129  NZ  LYS B 294     -24.720 -39.698  -1.783  1.00 86.19      B    N1+
ATOM   4130  N   ALA B 295     -23.051 -37.323   4.545  1.00 94.99      B    N  
ATOM   4131  CA  ALA B 295     -23.669 -36.011   4.539  1.00 94.72      B    C  
ATOM   4132  C   ALA B 295     -23.497 -35.357   3.161  1.00 94.95      B    C  
ATOM   4133  O   ALA B 295     -22.442 -35.473   2.532  1.00 92.61      B    O  
ATOM   4134  CB  ALA B 295     -23.070 -35.166   5.679  1.00 94.08      B    C  
ATOM   4135  N   THR B 296     -24.544 -34.678   2.703  1.00 94.44      B    N  
ATOM   4136  CA  THR B 296     -24.615 -34.047   1.380  1.00 93.94      B    C  
ATOM   4137  C   THR B 296     -25.004 -32.575   1.494  1.00 94.04      B    C  
ATOM   4138  O   THR B 296     -25.365 -32.095   2.571  1.00 90.39      B    O  
ATOM   4139  CB  THR B 296     -25.584 -34.800   0.455  1.00 92.31      B    C  
ATOM   4140  CG2 THR B 296     -25.346 -36.311   0.425  1.00 84.28      B    C  
ATOM   4141  OG1 THR B 296     -26.915 -34.572   0.813  1.00 84.05      B    O  
ATOM   4142  N   ASP B 297     -24.902 -31.831   0.390  1.00 93.96      B    N  
ATOM   4143  CA  ASP B 297     -25.476 -30.488   0.330  1.00 93.20      B    C  
ATOM   4144  C   ASP B 297     -27.009 -30.532   0.268  1.00 93.57      B    C  
ATOM   4145  O   ASP B 297     -27.601 -31.532  -0.117  1.00 90.55      B    O  
ATOM   4146  CB  ASP B 297     -24.860 -29.681  -0.819  1.00 91.58      B    C  
ATOM   4147  CG  ASP B 297     -25.332 -30.082  -2.219  1.00 91.25      B    C  
ATOM   4148  OD1 ASP B 297     -26.337 -29.509  -2.713  1.00 83.09      B    O  
ATOM   4149  OD2 ASP B 297     -24.664 -30.886  -2.892  1.00 84.46      B    O1-
ATOM   4150  N   PHE B 298     -27.663 -29.419   0.618  1.00 93.43      B    N  
ATOM   4151  CA  PHE B 298     -29.124 -29.358   0.720  1.00 92.35      B    C  
ATOM   4152  C   PHE B 298     -29.870 -29.708  -0.583  1.00 92.82      B    C  
ATOM   4153  O   PHE B 298     -31.018 -30.153  -0.542  1.00 90.28      B    O  
ATOM   4154  CB  PHE B 298     -29.512 -27.948   1.185  1.00 91.46      B    C  
ATOM   4155  CG  PHE B 298     -30.999 -27.737   1.379  1.00 91.38      B    C  
ATOM   4156  CD1 PHE B 298     -31.770 -27.142   0.367  1.00 86.89      B    C  
ATOM   4157  CD2 PHE B 298     -31.613 -28.179   2.557  1.00 87.26      B    C  
ATOM   4158  CE1 PHE B 298     -33.166 -26.985   0.533  1.00 85.16      B    C  
ATOM   4159  CE2 PHE B 298     -33.006 -28.023   2.735  1.00 85.24      B    C  
ATOM   4160  CZ  PHE B 298     -33.768 -27.429   1.720  1.00 86.38      B    C  
ATOM   4161  N   GLN B 299     -29.256 -29.511  -1.746  1.00 93.30      B    N  
ATOM   4162  CA  GLN B 299     -29.865 -29.839  -3.036  1.00 92.34      B    C  
ATOM   4163  C   GLN B 299     -29.599 -31.283  -3.485  1.00 92.94      B    C  
ATOM   4164  O   GLN B 299     -30.120 -31.689  -4.523  1.00 90.25      B    O  
ATOM   4165  CB  GLN B 299     -29.393 -28.852  -4.111  1.00 91.94      B    C  
ATOM   4166  CG  GLN B 299     -29.955 -27.430  -3.939  1.00 89.05      B    C  
ATOM   4167  CD  GLN B 299     -29.289 -26.593  -2.857  1.00 85.68      B    C  
ATOM   4168  NE2 GLN B 299     -30.018 -25.698  -2.242  1.00 75.48      B    N  
ATOM   4169  OE1 GLN B 299     -28.111 -26.703  -2.557  1.00 76.08      B    O  
ATOM   4170  N   ASP B 300     -28.810 -32.043  -2.740  1.00 92.00      B    N  
ATOM   4171  CA  ASP B 300     -28.573 -33.464  -2.953  1.00 91.14      B    C  
ATOM   4172  C   ASP B 300     -29.333 -34.274  -1.897  1.00 91.31      B    C  
ATOM   4173  O   ASP B 300     -29.107 -34.151  -0.702  1.00 87.37      B    O  
ATOM   4174  CB  ASP B 300     -27.069 -33.740  -2.949  1.00 89.88      B    C  
ATOM   4175  CG  ASP B 300     -26.736 -35.136  -3.459  1.00 90.16      B    C  
ATOM   4176  OD1 ASP B 300     -27.219 -36.128  -2.869  1.00 82.40      B    O  
ATOM   4177  OD2 ASP B 300     -25.983 -35.256  -4.454  1.00 83.26      B    O1-
ATOM   4178  N   GLU B 301     -30.251 -35.122  -2.342  1.00 91.94      B    N  
ATOM   4179  CA  GLU B 301     -31.146 -35.894  -1.466  1.00 91.22      B    C  
ATOM   4180  C   GLU B 301     -30.603 -37.293  -1.137  1.00 91.70      B    C  
ATOM   4181  O   GLU B 301     -31.342 -38.184  -0.715  1.00 85.99      B    O  
ATOM   4182  CB  GLU B 301     -32.550 -35.957  -2.087  1.00 88.75      B    C  
ATOM   4183  CG  GLU B 301     -33.177 -34.573  -2.295  1.00 83.87      B    C  
ATOM   4184  CD  GLU B 301     -34.617 -34.621  -2.832  1.00 79.29      B    C  
ATOM   4185  OE1 GLU B 301     -35.225 -33.530  -2.983  1.00 70.48      B    O  
ATOM   4186  OE2 GLU B 301     -35.127 -35.735  -3.107  1.00 73.88      B    O1-
ATOM   4187  N   THR B 302     -29.308 -37.520  -1.378  1.00 92.16      B    N  
ATOM   4188  CA  THR B 302     -28.693 -38.849  -1.247  1.00 91.73      B    C  
ATOM   4189  C   THR B 302     -27.986 -39.071   0.089  1.00 92.52      B    C  
ATOM   4190  O   THR B 302     -27.097 -39.928   0.171  1.00 87.96      B    O  
ATOM   4191  CB  THR B 302     -27.797 -39.205  -2.444  1.00 90.22      B    C  
ATOM   4192  CG2 THR B 302     -28.528 -39.065  -3.781  1.00 81.46      B    C  
ATOM   4193  OG1 THR B 302     -26.633 -38.423  -2.519  1.00 83.01      B    O  
ATOM   4194  N   ASP B 303     -28.366 -38.315   1.126  1.00 93.71      B    N  
ATOM   4195  CA  ASP B 303     -27.890 -38.531   2.490  1.00 93.44      B    C  
ATOM   4196  C   ASP B 303     -28.183 -39.957   2.950  1.00 93.50      B    C  
ATOM   4197  O   ASP B 303     -29.269 -40.500   2.734  1.00 89.70      B    O  
ATOM   4198  CB  ASP B 303     -28.532 -37.532   3.463  1.00 91.58      B    C  
ATOM   4199  CG  ASP B 303     -28.158 -36.104   3.097  1.00 90.15      B    C  
ATOM   4200  OD1 ASP B 303     -27.049 -35.674   3.457  1.00 78.41      B    O  
ATOM   4201  OD2 ASP B 303     -28.961 -35.440   2.397  1.00 81.67      B    O1-
ATOM   4202  N   GLU B 304     -27.218 -40.586   3.584  1.00 93.17      B    N  
ATOM   4203  CA  GLU B 304     -27.344 -41.932   4.123  1.00 93.16      B    C  
ATOM   4204  C   GLU B 304     -26.712 -42.031   5.500  1.00 94.09      B    C  
ATOM   4205  O   GLU B 304     -25.601 -41.583   5.735  1.00 90.49      B    O  
ATOM   4206  CB  GLU B 304     -26.750 -42.979   3.177  1.00 90.82      B    C  
ATOM   4207  CG  GLU B 304     -27.817 -43.668   2.315  1.00 83.23      B    C  
ATOM   4208  CD  GLU B 304     -27.299 -44.921   1.599  1.00 80.41      B    C  
ATOM   4209  OE1 GLU B 304     -28.155 -45.780   1.273  1.00 70.16      B    O  
ATOM   4210  OE2 GLU B 304     -26.079 -45.067   1.421  1.00 72.15      B    O1-
ATOM   4211  N   HIS B 305     -27.409 -42.724   6.386  1.00 94.11      B    N  
ATOM   4212  CA  HIS B 305     -26.860 -43.233   7.625  1.00 94.24      B    C  
ATOM   4213  C   HIS B 305     -27.338 -44.666   7.787  1.00 94.02      B    C  
ATOM   4214  O   HIS B 305     -28.538 -44.912   7.916  1.00 90.40      B    O  
ATOM   4215  CB  HIS B 305     -27.260 -42.329   8.778  1.00 92.85      B    C  
ATOM   4216  CG  HIS B 305     -26.737 -42.755  10.119  1.00 93.62      B    C  
ATOM   4217  CD2 HIS B 305     -25.674 -43.561  10.395  1.00 86.28      B    C  
ATOM   4218  ND1 HIS B 305     -27.273 -42.363  11.342  1.00 85.47      B    N  
ATOM   4219  CE1 HIS B 305     -26.539 -42.917  12.296  1.00 86.93      B    C  
ATOM   4220  NE2 HIS B 305     -25.567 -43.652  11.768  1.00 88.59      B    N  
ATOM   4221  N   ALA B 306     -26.432 -45.615   7.713  1.00 93.07      B    N  
ATOM   4222  CA  ALA B 306     -26.753 -47.033   7.698  1.00 92.61      B    C  
ATOM   4223  C   ALA B 306     -25.682 -47.858   8.406  1.00 93.14      B    C  
ATOM   4224  O   ALA B 306     -24.519 -47.488   8.479  1.00 90.61      B    O  
ATOM   4225  CB  ALA B 306     -26.960 -47.479   6.240  1.00 90.70      B    C  
ATOM   4226  N   TRP B 307     -26.110 -49.028   8.874  1.00 92.71      B    N  
ATOM   4227  CA  TRP B 307     -25.241 -50.016   9.493  1.00 91.97      B    C  
ATOM   4228  C   TRP B 307     -25.637 -51.430   9.071  1.00 91.24      B    C  
ATOM   4229  O   TRP B 307     -26.760 -51.700   8.644  1.00 86.73      B    O  
ATOM   4230  CB  TRP B 307     -25.250 -49.842  11.017  1.00 90.28      B    C  
ATOM   4231  CG  TRP B 307     -26.608 -49.836  11.636  1.00 90.88      B    C  
ATOM   4232  CD1 TRP B 307     -27.269 -50.914  12.113  1.00 86.68      B    C  
ATOM   4233  CD2 TRP B 307     -27.500 -48.689  11.823  1.00 89.67      B    C  
ATOM   4234  CE2 TRP B 307     -28.693 -49.167  12.410  1.00 88.74      B    C  
ATOM   4235  CE3 TRP B 307     -27.399 -47.314  11.541  1.00 86.37      B    C  
ATOM   4236  NE1 TRP B 307     -28.522 -50.515  12.582  1.00 86.98      B    N  
ATOM   4237  CZ2 TRP B 307     -29.789 -48.307  12.686  1.00 87.47      B    C  
ATOM   4238  CZ3 TRP B 307     -28.480 -46.455  11.826  1.00 84.91      B    C  
ATOM   4239  CH2 TRP B 307     -29.670 -46.949  12.390  1.00 85.75      B    C  
ATOM   4240  N   SER B 308     -24.706 -52.371   9.160  1.00 90.53      B    N  
ATOM   4241  CA  SER B 308     -24.924 -53.735   8.709  1.00 89.14      B    C  
ATOM   4242  C   SER B 308     -25.964 -54.457   9.555  1.00 88.34      B    C  
ATOM   4243  O   SER B 308     -25.955 -54.405  10.784  1.00 82.42      B    O  
ATOM   4244  CB  SER B 308     -23.619 -54.531   8.665  1.00 86.75      B    C  
ATOM   4245  OG  SER B 308     -23.041 -54.663   9.936  1.00 81.02      B    O  
ATOM   4246  N   SER B 309     -26.831 -55.195   8.885  1.00 86.87      B    N  
ATOM   4247  CA  SER B 309     -27.771 -56.108   9.499  1.00 83.91      B    C  
ATOM   4248  C   SER B 309     -27.787 -57.410   8.703  1.00 83.14      B    C  
ATOM   4249  O   SER B 309     -28.338 -57.448   7.598  1.00 74.46      B    O  
ATOM   4250  CB  SER B 309     -29.164 -55.483   9.547  1.00 78.32      B    C  
ATOM   4251  OG  SER B 309     -30.053 -56.386  10.162  1.00 68.09      B    O  
ATOM   4252  N   PRO B 310     -27.202 -58.492   9.236  1.00 79.39      B    N  
ATOM   4253  CA  PRO B 310     -27.213 -59.788   8.563  1.00 74.98      B    C  
ATOM   4254  C   PRO B 310     -28.588 -60.460   8.564  1.00 74.56      B    C  
ATOM   4255  O   PRO B 310     -28.813 -61.390   7.800  1.00 66.96      B    O  
ATOM   4256  CB  PRO B 310     -26.144 -60.609   9.284  1.00 70.82      B    C  
ATOM   4257  CG  PRO B 310     -26.067 -59.995  10.670  1.00 69.67      B    C  
ATOM   4258  CD  PRO B 310     -26.441 -58.536  10.463  1.00 73.08      B    C  
ATOM   4259  N   VAL B 311     -29.521 -59.966   9.399  1.00 77.17      B    N  
ATOM   4260  CA  VAL B 311     -30.875 -60.517   9.510  1.00 74.21      B    C  
ATOM   4261  C   VAL B 311     -31.897 -59.528   8.948  1.00 74.76      B    C  
ATOM   4262  O   VAL B 311     -31.913 -58.369   9.370  1.00 68.40      B    O  
ATOM   4263  CB  VAL B 311     -31.242 -60.885  10.955  1.00 68.78      B    C  
ATOM   4264  CG1 VAL B 311     -32.364 -61.930  10.966  1.00 61.16      B    C  
ATOM   4265  CG2 VAL B 311     -30.070 -61.453  11.750  1.00 60.01      B    C  
ATOM   4266  N   PRO B 312     -32.798 -59.945   8.039  1.00 70.58      B    N  
ATOM   4267  CA  PRO B 312     -33.870 -59.084   7.566  1.00 68.30      B    C  
ATOM   4268  C   PRO B 312     -34.850 -58.728   8.696  1.00 68.62      B    C  
ATOM   4269  O   PRO B 312     -35.096 -59.520   9.604  1.00 62.07      B    O  
ATOM   4270  CB  PRO B 312     -34.535 -59.855   6.415  1.00 64.17      B    C  
ATOM   4271  CG  PRO B 312     -34.215 -61.313   6.724  1.00 63.44      B    C  
ATOM   4272  CD  PRO B 312     -32.864 -61.253   7.411  1.00 65.91      B    C  
ATOM   4273  N   GLY B 313     -35.433 -57.514   8.621  1.00 66.98      B    N  
ATOM   4274  CA  GLY B 313     -36.428 -57.009   9.576  1.00 64.78      B    C  
ATOM   4275  C   GLY B 313     -35.861 -56.310  10.818  1.00 66.80      B    C  
ATOM   4276  O   GLY B 313     -36.627 -55.786  11.610  1.00 61.03      B    O  
ATOM   4277  N   ILE B 314     -34.549 -56.282  10.969  1.00 71.64      B    N  
ATOM   4278  CA  ILE B 314     -33.881 -55.489  12.009  1.00 70.33      B    C  
ATOM   4279  C   ILE B 314     -33.561 -54.102  11.445  1.00 71.88      B    C  
ATOM   4280  O   ILE B 314     -33.241 -53.984  10.265  1.00 64.88      B    O  
ATOM   4281  CB  ILE B 314     -32.640 -56.228  12.552  1.00 65.23      B    C  
ATOM   4282  CG1 ILE B 314     -33.028 -57.632  13.066  1.00 59.63      B    C  
ATOM   4283  CG2 ILE B 314     -31.970 -55.417  13.666  1.00 57.11      B    C  
ATOM   4284  CD1 ILE B 314     -31.862 -58.453  13.619  1.00 53.64      B    C  
ATOM   4285  N   GLY B 315     -33.647 -53.093  12.281  1.00 74.02      B    N  
ATOM   4286  CA  GLY B 315     -33.249 -51.733  11.907  1.00 74.66      B    C  
ATOM   4287  C   GLY B 315     -31.801 -51.698  11.413  1.00 78.49      B    C  
ATOM   4288  O   GLY B 315     -30.929 -52.337  11.994  1.00 73.00      B    O  
ATOM   4289  N   LYS B 316     -31.572 -50.991  10.315  1.00 83.25      B    N  
ATOM   4290  CA  LYS B 316     -30.299 -50.969   9.590  1.00 85.52      B    C  
ATOM   4291  C   LYS B 316     -29.927 -49.602   9.031  1.00 88.59      B    C  
ATOM   4292  O   LYS B 316     -28.889 -49.473   8.396  1.00 84.03      B    O  
ATOM   4293  CB  LYS B 316     -30.327 -52.032   8.480  1.00 80.18      B    C  
ATOM   4294  CG  LYS B 316     -31.427 -51.748   7.441  1.00 73.46      B    C  
ATOM   4295  CD  LYS B 316     -31.368 -52.726   6.271  1.00 70.76      B    C  
ATOM   4296  CE  LYS B 316     -32.417 -52.277   5.256  1.00 60.18      B    C  
ATOM   4297  NZ  LYS B 316     -32.351 -53.054   3.998  1.00 53.81      B    N1+
ATOM   4298  N   GLU B 317     -30.795 -48.622   9.183  1.00 84.80      B    N  
ATOM   4299  CA  GLU B 317     -30.609 -47.269   8.653  1.00 85.72      B    C  
ATOM   4300  C   GLU B 317     -31.557 -46.295   9.352  1.00 86.43      B    C  
ATOM   4301  O   GLU B 317     -32.558 -46.710   9.957  1.00 82.64      B    O  
ATOM   4302  CB  GLU B 317     -30.835 -47.256   7.128  1.00 82.71      B    C  
ATOM   4303  CG  GLU B 317     -32.241 -47.697   6.672  1.00 78.28      B    C  
ATOM   4304  CD  GLU B 317     -32.380 -47.778   5.141  1.00 78.59      B    C  
ATOM   4305  OE1 GLU B 317     -33.532 -47.856   4.664  1.00 69.07      B    O  
ATOM   4306  OE2 GLU B 317     -31.350 -47.781   4.426  1.00 74.09      B    O1-
ATOM   4307  N   ASP B 318     -31.268 -45.014   9.233  1.00 89.11      B    N  
ATOM   4308  CA  ASP B 318     -32.199 -43.975   9.654  1.00 88.52      B    C  
ATOM   4309  C   ASP B 318     -33.477 -43.999   8.802  1.00 88.63      B    C  
ATOM   4310  O   ASP B 318     -33.437 -44.269   7.591  1.00 84.08      B    O  
ATOM   4311  CB  ASP B 318     -31.529 -42.599   9.599  1.00 86.64      B    C  
ATOM   4312  CG  ASP B 318     -30.555 -42.347  10.743  1.00 85.83      B    C  
ATOM   4313  OD1 ASP B 318     -30.488 -43.177  11.680  1.00 79.93      B    O  
ATOM   4314  OD2 ASP B 318     -29.890 -41.292  10.693  1.00 81.14      B    O1-
ATOM   4315  N   PRO B 319     -34.657 -43.731   9.390  1.00 88.52      B    N  
ATOM   4316  CA  PRO B 319     -35.929 -43.931   8.720  1.00 87.03      B    C  
ATOM   4317  C   PRO B 319     -36.248 -42.811   7.716  1.00 87.00      B    C  
ATOM   4318  O   PRO B 319     -36.483 -41.660   8.095  1.00 78.67      B    O  
ATOM   4319  CB  PRO B 319     -36.961 -44.041   9.844  1.00 83.63      B    C  
ATOM   4320  CG  PRO B 319     -36.364 -43.208  10.975  1.00 83.48      B    C  
ATOM   4321  CD  PRO B 319     -34.863 -43.425  10.798  1.00 87.34      B    C  
ATOM   4322  N   GLY B 320     -36.363 -43.146   6.453  1.00 86.33      B    N  
ATOM   4323  CA  GLY B 320     -36.924 -42.281   5.413  1.00 86.32      B    C  
ATOM   4324  C   GLY B 320     -36.231 -40.913   5.307  1.00 88.63      B    C  
ATOM   4325  O   GLY B 320     -35.023 -40.836   5.136  1.00 82.47      B    O  
ATOM   4326  N   LEU B 321     -37.026 -39.839   5.422  1.00 89.28      B    N  
ATOM   4327  CA  LEU B 321     -36.548 -38.458   5.319  1.00 90.21      B    C  
ATOM   4328  C   LEU B 321     -35.672 -38.014   6.500  1.00 91.65      B    C  
ATOM   4329  O   LEU B 321     -34.960 -37.031   6.369  1.00 87.36      B    O  
ATOM   4330  CB  LEU B 321     -37.754 -37.509   5.163  1.00 88.43      B    C  
ATOM   4331  CG  LEU B 321     -38.428 -37.578   3.781  1.00 84.55      B    C  
ATOM   4332  CD1 LEU B 321     -39.756 -36.813   3.822  1.00 77.40      B    C  
ATOM   4333  CD2 LEU B 321     -37.566 -36.962   2.680  1.00 77.85      B    C  
ATOM   4334  N   GLU B 322     -35.658 -38.749   7.611  1.00 89.14      B    N  
ATOM   4335  CA  GLU B 322     -34.789 -38.427   8.748  1.00 88.68      B    C  
ATOM   4336  C   GLU B 322     -33.305 -38.466   8.355  1.00 90.66      B    C  
ATOM   4337  O   GLU B 322     -32.517 -37.711   8.914  1.00 87.64      B    O  
ATOM   4338  CB  GLU B 322     -35.047 -39.394   9.911  1.00 87.38      B    C  
ATOM   4339  CG  GLU B 322     -36.402 -39.186  10.591  1.00 84.66      B    C  
ATOM   4340  CD  GLU B 322     -36.519 -37.853  11.349  1.00 83.99      B    C  
ATOM   4341  OE1 GLU B 322     -37.626 -37.277  11.356  1.00 74.79      B    O  
ATOM   4342  OE2 GLU B 322     -35.497 -37.410  11.924  1.00 77.54      B    O1-
ATOM   4343  N   LYS B 323     -32.927 -39.258   7.356  1.00 90.96      B    N  
ATOM   4344  CA  LYS B 323     -31.573 -39.230   6.783  1.00 90.27      B    C  
ATOM   4345  C   LYS B 323     -31.194 -37.823   6.328  1.00 91.25      B    C  
ATOM   4346  O   LYS B 323     -30.127 -37.327   6.670  1.00 87.57      B    O  
ATOM   4347  CB  LYS B 323     -31.472 -40.196   5.592  1.00 87.90      B    C  
ATOM   4348  CG  LYS B 323     -31.591 -41.659   6.011  1.00 85.53      B    C  
ATOM   4349  CD  LYS B 323     -31.385 -42.581   4.796  1.00 83.32      B    C  
ATOM   4350  CE  LYS B 323     -31.402 -44.029   5.239  1.00 76.97      B    C  
ATOM   4351  NZ  LYS B 323     -31.057 -44.959   4.131  1.00 70.90      B    N1+
ATOM   4352  N   GLN B 324     -32.101 -37.161   5.602  1.00 91.79      B    N  
ATOM   4353  CA  GLN B 324     -31.890 -35.797   5.124  1.00 91.17      B    C  
ATOM   4354  C   GLN B 324     -31.965 -34.795   6.280  1.00 92.39      B    C  
ATOM   4355  O   GLN B 324     -31.071 -33.979   6.435  1.00 90.10      B    O  
ATOM   4356  CB  GLN B 324     -32.903 -35.434   4.040  1.00 90.54      B    C  
ATOM   4357  CG  GLN B 324     -32.823 -36.354   2.816  1.00 87.75      B    C  
ATOM   4358  CD  GLN B 324     -33.735 -35.896   1.673  1.00 83.96      B    C  
ATOM   4359  NE2 GLN B 324     -34.049 -36.763   0.747  1.00 71.88      B    N  
ATOM   4360  OE1 GLN B 324     -34.182 -34.764   1.598  1.00 73.55      B    O  
ATOM   4361  N   TYR B 325     -32.996 -34.899   7.151  1.00 92.16      B    N  
ATOM   4362  CA  TYR B 325     -33.176 -33.953   8.249  1.00 91.42      B    C  
ATOM   4363  C   TYR B 325     -32.003 -33.924   9.231  1.00 92.34      B    C  
ATOM   4364  O   TYR B 325     -31.727 -32.873   9.817  1.00 89.53      B    O  
ATOM   4365  CB  TYR B 325     -34.474 -34.271   8.997  1.00 90.96      B    C  
ATOM   4366  CG  TYR B 325     -35.750 -34.192   8.186  1.00 91.91      B    C  
ATOM   4367  CD1 TYR B 325     -35.887 -33.296   7.111  1.00 88.23      B    C  
ATOM   4368  CD2 TYR B 325     -36.839 -35.024   8.521  1.00 88.80      B    C  
ATOM   4369  CE1 TYR B 325     -37.076 -33.230   6.373  1.00 87.60      B    C  
ATOM   4370  CE2 TYR B 325     -38.038 -34.965   7.799  1.00 87.78      B    C  
ATOM   4371  CZ  TYR B 325     -38.151 -34.072   6.714  1.00 89.61      B    C  
ATOM   4372  OH  TYR B 325     -39.318 -34.018   5.997  1.00 87.70      B    O  
ATOM   4373  N   ARG B 326     -31.315 -35.052   9.408  1.00 93.28      B    N  
ATOM   4374  CA  ARG B 326     -30.192 -35.204  10.327  1.00 92.53      B    C  
ATOM   4375  C   ARG B 326     -28.844 -34.903   9.677  1.00 93.07      B    C  
ATOM   4376  O   ARG B 326     -28.007 -34.282  10.315  1.00 89.91      B    O  
ATOM   4377  CB  ARG B 326     -30.197 -36.622  10.921  1.00 90.37      B    C  
ATOM   4378  CG  ARG B 326     -31.444 -36.892  11.762  1.00 88.82      B    C  
ATOM   4379  CD  ARG B 326     -31.504 -38.354  12.185  1.00 88.61      B    C  
ATOM   4380  NE  ARG B 326     -32.819 -38.678  12.739  1.00 86.93      B    N  
ATOM   4381  CZ  ARG B 326     -33.233 -39.843  13.184  1.00 86.56      B    C  
ATOM   4382  NH1 ARG B 326     -32.441 -40.874  13.274  1.00 81.20      B    N1+
ATOM   4383  NH2 ARG B 326     -34.468 -39.992  13.523  1.00 81.12      B    N  
ATOM   4384  N   HIS B 327     -28.632 -35.325   8.420  1.00 93.37      B    N  
ATOM   4385  CA  HIS B 327     -27.296 -35.381   7.834  1.00 93.54      B    C  
ATOM   4386  C   HIS B 327     -27.054 -34.418   6.659  1.00 93.82      B    C  
ATOM   4387  O   HIS B 327     -25.944 -34.343   6.130  1.00 88.97      B    O  
ATOM   4388  CB  HIS B 327     -26.964 -36.833   7.473  1.00 92.09      B    C  
ATOM   4389  CG  HIS B 327     -27.058 -37.743   8.659  1.00 93.50      B    C  
ATOM   4390  CD2 HIS B 327     -27.996 -38.730   8.874  1.00 85.92      B    C  
ATOM   4391  ND1 HIS B 327     -26.265 -37.686   9.796  1.00 85.52      B    N  
ATOM   4392  CE1 HIS B 327     -26.721 -38.609  10.660  1.00 86.73      B    C  
ATOM   4393  NE2 HIS B 327     -27.762 -39.260  10.135  1.00 88.24      B    N  
ATOM   4394  N   THR B 328     -28.066 -33.643   6.261  1.00 93.74      B    N  
ATOM   4395  CA  THR B 328     -27.888 -32.608   5.233  1.00 93.21      B    C  
ATOM   4396  C   THR B 328     -27.108 -31.415   5.784  1.00 93.94      B    C  
ATOM   4397  O   THR B 328     -27.382 -30.922   6.877  1.00 90.35      B    O  
ATOM   4398  CB  THR B 328     -29.237 -32.162   4.662  1.00 91.27      B    C  
ATOM   4399  CG2 THR B 328     -29.099 -31.108   3.571  1.00 83.76      B    C  
ATOM   4400  OG1 THR B 328     -29.895 -33.233   4.062  1.00 83.44      B    O  
ATOM   4401  N   LEU B 329     -26.157 -30.921   4.997  1.00 92.42      B    N  
ATOM   4402  CA  LEU B 329     -25.323 -29.763   5.294  1.00 92.93      B    C  
ATOM   4403  C   LEU B 329     -25.867 -28.495   4.614  1.00 93.45      B    C  
ATOM   4404  O   LEU B 329     -27.078 -28.342   4.416  1.00 89.86      B    O  
ATOM   4405  CB  LEU B 329     -23.858 -30.101   4.957  1.00 91.75      B    C  
ATOM   4406  CG  LEU B 329     -23.290 -31.328   5.692  1.00 92.93      B    C  
ATOM   4407  CD1 LEU B 329     -21.865 -31.592   5.218  1.00 88.95      B    C  
ATOM   4408  CD2 LEU B 329     -23.259 -31.135   7.209  1.00 89.28      B    C  
ATOM   4409  N   LEU B 330     -24.991 -27.549   4.276  1.00 93.40      B    N  
ATOM   4410  CA  LEU B 330     -25.402 -26.266   3.721  1.00 93.18      B    C  
ATOM   4411  C   LEU B 330     -25.844 -26.364   2.250  1.00 93.39      B    C  
ATOM   4412  O   LEU B 330     -25.410 -27.254   1.527  1.00 89.97      B    O  
ATOM   4413  CB  LEU B 330     -24.267 -25.239   3.885  1.00 91.72      B    C  
ATOM   4414  CG  LEU B 330     -23.906 -24.903   5.348  1.00 91.20      B    C  
ATOM   4415  CD1 LEU B 330     -22.769 -23.887   5.367  1.00 86.01      B    C  
ATOM   4416  CD2 LEU B 330     -25.083 -24.293   6.116  1.00 85.74      B    C  
ATOM   4417  N   PRO B 331     -26.662 -25.411   1.761  1.00 93.70      B    N  
ATOM   4418  CA  PRO B 331     -26.979 -25.295   0.347  1.00 92.83      B    C  
ATOM   4419  C   PRO B 331     -25.724 -25.074  -0.509  1.00 92.98      B    C  
ATOM   4420  O   PRO B 331     -24.844 -24.293  -0.148  1.00 89.69      B    O  
ATOM   4421  CB  PRO B 331     -27.941 -24.105   0.226  1.00 91.33      B    C  
ATOM   4422  CG  PRO B 331     -28.541 -23.988   1.622  1.00 90.42      B    C  
ATOM   4423  CD  PRO B 331     -27.404 -24.427   2.538  1.00 93.15      B    C  
ATOM   4424  N   CYS B 332     -25.676 -25.683  -1.704  1.00 90.88      B    N  
ATOM   4425  CA  CYS B 332     -24.625 -25.480  -2.691  1.00 90.77      B    C  
ATOM   4426  C   CYS B 332     -25.207 -24.926  -3.990  1.00 91.12      B    C  
ATOM   4427  O   CYS B 332     -25.938 -25.611  -4.715  1.00 86.07      B    O  
ATOM   4428  CB  CYS B 332     -23.864 -26.794  -2.905  1.00 88.16      B    C  
ATOM   4429  SG  CYS B 332     -22.480 -26.629  -4.070  1.00 86.03      B    S  
ATOM   4430  N   TRP B 333     -24.881 -23.667  -4.306  1.00 90.98      B    N  
ATOM   4431  CA  TRP B 333     -25.271 -22.976  -5.533  1.00 89.25      B    C  
ATOM   4432  C   TRP B 333     -24.113 -22.108  -6.063  1.00 87.82      B    C  
ATOM   4433  O   TRP B 333     -23.324 -21.603  -5.271  1.00 80.40      B    O  
ATOM   4434  CB  TRP B 333     -26.499 -22.100  -5.268  1.00 86.51      B    C  
ATOM   4435  CG  TRP B 333     -27.791 -22.840  -5.159  1.00 85.51      B    C  
ATOM   4436  CD1 TRP B 333     -28.469 -23.074  -4.019  1.00 79.07      B    C  
ATOM   4437  CD2 TRP B 333     -28.578 -23.460  -6.235  1.00 84.10      B    C  
ATOM   4438  CE2 TRP B 333     -29.730 -24.046  -5.643  1.00 81.03      B    C  
ATOM   4439  CE3 TRP B 333     -28.417 -23.580  -7.629  1.00 78.41      B    C  
ATOM   4440  NE1 TRP B 333     -29.628 -23.785  -4.303  1.00 77.21      B    N  
ATOM   4441  CZ2 TRP B 333     -30.699 -24.731  -6.424  1.00 78.48      B    C  
ATOM   4442  CZ3 TRP B 333     -29.381 -24.267  -8.398  1.00 74.67      B    C  
ATOM   4443  CH2 TRP B 333     -30.505 -24.836  -7.803  1.00 76.22      B    C  
ATOM   4444  N   PRO B 334     -24.025 -21.889  -7.401  1.00 88.28      B    N  
ATOM   4445  CA  PRO B 334     -24.818 -22.514  -8.467  1.00 88.37      B    C  
ATOM   4446  C   PRO B 334     -24.422 -23.976  -8.713  1.00 89.90      B    C  
ATOM   4447  O   PRO B 334     -23.246 -24.321  -8.598  1.00 86.37      B    O  
ATOM   4448  CB  PRO B 334     -24.557 -21.641  -9.693  1.00 85.08      B    C  
ATOM   4449  CG  PRO B 334     -23.131 -21.130  -9.456  1.00 81.78      B    C  
ATOM   4450  CD  PRO B 334     -23.065 -20.959  -7.945  1.00 83.57      B    C  
ATOM   4451  N   ARG B 335     -25.362 -24.823  -9.135  1.00 89.50      B    N  
ATOM   4452  CA  ARG B 335     -25.176 -26.288  -9.260  1.00 90.34      B    C  
ATOM   4453  C   ARG B 335     -24.010 -26.740 -10.146  1.00 91.31      B    C  
ATOM   4454  O   ARG B 335     -23.565 -27.865 -10.001  1.00 87.08      B    O  
ATOM   4455  CB  ARG B 335     -26.461 -26.991  -9.748  1.00 88.07      B    C  
ATOM   4456  CG  ARG B 335     -27.637 -26.951  -8.764  1.00 83.99      B    C  
ATOM   4457  CD  ARG B 335     -27.358 -27.546  -7.376  1.00 82.81      B    C  
ATOM   4458  NE  ARG B 335     -27.077 -28.996  -7.371  1.00 82.82      B    N  
ATOM   4459  CZ  ARG B 335     -26.668 -29.678  -6.297  1.00 83.02      B    C  
ATOM   4460  NH1 ARG B 335     -26.404 -29.088  -5.168  1.00 73.38      B    N1+
ATOM   4461  NH2 ARG B 335     -26.522 -30.967  -6.299  1.00 77.30      B    N  
ATOM   4462  N   ARG B 336     -23.493 -25.884 -11.025  1.00 90.74      B    N  
ATOM   4463  CA  ARG B 336     -22.311 -26.222 -11.838  1.00 89.91      B    C  
ATOM   4464  C   ARG B 336     -21.044 -26.508 -11.015  1.00 90.14      B    C  
ATOM   4465  O   ARG B 336     -20.138 -27.142 -11.535  1.00 86.67      B    O  
ATOM   4466  CB  ARG B 336     -22.047 -25.126 -12.887  1.00 88.55      B    C  
ATOM   4467  CG  ARG B 336     -21.501 -23.822 -12.287  1.00 78.84      B    C  
ATOM   4468  CD  ARG B 336     -21.236 -22.782 -13.384  1.00 75.58      B    C  
ATOM   4469  NE  ARG B 336     -20.686 -21.547 -12.805  1.00 65.49      B    N  
ATOM   4470  CZ  ARG B 336     -20.341 -20.458 -13.466  1.00 57.76      B    C  
ATOM   4471  NH1 ARG B 336     -20.473 -20.362 -14.755  1.00 53.19      B    N1+
ATOM   4472  NH2 ARG B 336     -19.849 -19.426 -12.825  1.00 52.10      B    N  
ATOM   4473  N   TYR B 337     -20.994 -26.032  -9.784  1.00 89.05      B    N  
ATOM   4474  CA  TYR B 337     -19.898 -26.282  -8.843  1.00 87.49      B    C  
ATOM   4475  C   TYR B 337     -20.254 -27.319  -7.764  1.00 88.70      B    C  
ATOM   4476  O   TYR B 337     -19.506 -27.505  -6.808  1.00 84.75      B    O  
ATOM   4477  CB  TYR B 337     -19.480 -24.954  -8.202  1.00 84.99      B    C  
ATOM   4478  CG  TYR B 337     -19.046 -23.880  -9.179  1.00 82.61      B    C  
ATOM   4479  CD1 TYR B 337     -17.944 -24.102 -10.031  1.00 78.28      B    C  
ATOM   4480  CD2 TYR B 337     -19.708 -22.637  -9.218  1.00 77.97      B    C  
ATOM   4481  CE1 TYR B 337     -17.497 -23.090 -10.893  1.00 74.98      B    C  
ATOM   4482  CE2 TYR B 337     -19.268 -21.623 -10.068  1.00 75.03      B    C  
ATOM   4483  CZ  TYR B 337     -18.150 -21.841 -10.898  1.00 75.16      B    C  
ATOM   4484  OH  TYR B 337     -17.695 -20.842 -11.718  1.00 72.27      B    O  
ATOM   4485  N   CYS B 338     -21.407 -27.960  -7.905  1.00 88.45      B    N  
ATOM   4486  CA  CYS B 338     -21.983 -28.868  -6.922  1.00 89.35      B    C  
ATOM   4487  C   CYS B 338     -22.148 -30.279  -7.508  1.00 90.95      B    C  
ATOM   4488  O   CYS B 338     -22.206 -30.433  -8.729  1.00 84.93      B    O  
ATOM   4489  CB  CYS B 338     -23.321 -28.284  -6.452  1.00 87.39      B    C  
ATOM   4490  SG  CYS B 338     -23.264 -26.569  -5.882  1.00 85.25      B    S  
ATOM   4491  N   PRO B 339     -22.324 -31.304  -6.665  1.00 90.70      B    N  
ATOM   4492  CA  PRO B 339     -22.432 -31.218  -5.213  1.00 91.27      B    C  
ATOM   4493  C   PRO B 339     -21.098 -30.829  -4.549  1.00 92.05      B    C  
ATOM   4494  O   PRO B 339     -20.029 -31.108  -5.081  1.00 86.60      B    O  
ATOM   4495  CB  PRO B 339     -22.912 -32.604  -4.772  1.00 88.13      B    C  
ATOM   4496  CG  PRO B 339     -22.359 -33.529  -5.847  1.00 85.34      B    C  
ATOM   4497  CD  PRO B 339     -22.426 -32.679  -7.115  1.00 87.54      B    C  
ATOM   4498  N   SER B 340     -21.193 -30.179  -3.398  1.00 91.51      B    N  
ATOM   4499  CA  SER B 340     -20.043 -29.913  -2.533  1.00 91.70      B    C  
ATOM   4500  C   SER B 340     -20.504 -29.680  -1.103  1.00 92.62      B    C  
ATOM   4501  O   SER B 340     -21.385 -28.854  -0.845  1.00 88.77      B    O  
ATOM   4502  CB  SER B 340     -19.262 -28.686  -3.023  1.00 89.13      B    C  
ATOM   4503  OG  SER B 340     -18.142 -28.451  -2.192  1.00 83.94      B    O  
ATOM   4504  N   THR B 341     -19.870 -30.360  -0.171  1.00 92.49      B    N  
ATOM   4505  CA  THR B 341     -20.046 -30.189   1.276  1.00 92.50      B    C  
ATOM   4506  C   THR B 341     -18.841 -29.509   1.918  1.00 93.16      B    C  
ATOM   4507  O   THR B 341     -18.677 -29.523   3.132  1.00 89.04      B    O  
ATOM   4508  CB  THR B 341     -20.309 -31.541   1.952  1.00 90.46      B    C  
ATOM   4509  CG2 THR B 341     -21.604 -32.180   1.444  1.00 84.48      B    C  
ATOM   4510  OG1 THR B 341     -19.259 -32.440   1.702  1.00 83.97      B    O  
ATOM   4511  N   PHE B 342     -17.954 -28.935   1.101  1.00 92.84      B    N  
ATOM   4512  CA  PHE B 342     -16.724 -28.347   1.611  1.00 92.61      B    C  
ATOM   4513  C   PHE B 342     -16.957 -26.916   2.113  1.00 93.24      B    C  
ATOM   4514  O   PHE B 342     -17.679 -26.138   1.495  1.00 90.12      B    O  
ATOM   4515  CB  PHE B 342     -15.652 -28.421   0.529  1.00 90.63      B    C  
ATOM   4516  CG  PHE B 342     -14.258 -28.415   1.110  1.00 91.81      B    C  
ATOM   4517  CD1 PHE B 342     -13.460 -27.261   1.037  1.00 88.20      B    C  
ATOM   4518  CD2 PHE B 342     -13.764 -29.561   1.748  1.00 88.12      B    C  
ATOM   4519  CE1 PHE B 342     -12.165 -27.263   1.596  1.00 85.93      B    C  
ATOM   4520  CE2 PHE B 342     -12.478 -29.568   2.308  1.00 86.39      B    C  
ATOM   4521  CZ  PHE B 342     -11.685 -28.415   2.233  1.00 88.02      B    C  
ATOM   4522  N   ILE B 343     -16.334 -26.558   3.224  1.00 92.32      B    N  
ATOM   4523  CA  ILE B 343     -16.364 -25.192   3.747  1.00 91.77      B    C  
ATOM   4524  C   ILE B 343     -15.403 -24.349   2.914  1.00 91.23      B    C  
ATOM   4525  O   ILE B 343     -14.184 -24.495   3.011  1.00 87.08      B    O  
ATOM   4526  CB  ILE B 343     -16.044 -25.158   5.256  1.00 90.55      B    C  
ATOM   4527  CG1 ILE B 343     -17.052 -26.020   6.063  1.00 87.95      B    C  
ATOM   4528  CG2 ILE B 343     -16.067 -23.705   5.750  1.00 88.23      B    C  
ATOM   4529  CD1 ILE B 343     -16.699 -26.182   7.542  1.00 85.81      B    C  
ATOM   4530  N   GLY B 344     -15.950 -23.476   2.082  1.00 89.36      B    N  
ATOM   4531  CA  GLY B 344     -15.195 -22.595   1.202  1.00 88.36      B    C  
ATOM   4532  C   GLY B 344     -14.693 -21.325   1.899  1.00 90.45      B    C  
ATOM   4533  O   GLY B 344     -15.250 -20.871   2.894  1.00 83.19      B    O  
ATOM   4534  N   GLY B 345     -13.667 -20.727   1.319  1.00 89.47      B    N  
ATOM   4535  CA  GLY B 345     -13.124 -19.436   1.707  1.00 90.75      B    C  
ATOM   4536  C   GLY B 345     -12.307 -18.854   0.556  1.00 92.65      B    C  
ATOM   4537  O   GLY B 345     -12.224 -19.462  -0.512  1.00 87.79      B    O  
ATOM   4538  N   MET B 346     -11.711 -17.698   0.756  1.00 92.31      B    N  
ATOM   4539  CA  MET B 346     -10.906 -17.053  -0.283  1.00 92.93      B    C  
ATOM   4540  C   MET B 346      -9.589 -17.812  -0.513  1.00 93.38      B    C  
ATOM   4541  O   MET B 346      -8.942 -18.258   0.430  1.00 91.17      B    O  
ATOM   4542  CB  MET B 346     -10.658 -15.581   0.060  1.00 92.72      B    C  
ATOM   4543  CG  MET B 346     -11.975 -14.792   0.114  1.00 89.14      B    C  
ATOM   4544  SD  MET B 346     -11.776 -12.994   0.199  1.00 87.11      B    S  
ATOM   4545  CE  MET B 346     -11.096 -12.680  -1.452  1.00 76.33      B    C  
ATOM   4546  N   ALA B 347      -9.220 -17.939  -1.787  1.00 93.90      B    N  
ATOM   4547  CA  ALA B 347      -7.976 -18.565  -2.220  1.00 93.95      B    C  
ATOM   4548  C   ALA B 347      -7.121 -17.552  -2.981  1.00 95.08      B    C  
ATOM   4549  O   ALA B 347      -7.652 -16.648  -3.630  1.00 91.94      B    O  
ATOM   4550  CB  ALA B 347      -8.319 -19.788  -3.081  1.00 90.70      B    C  
ATOM   4551  N   TYR B 348      -5.804 -17.703  -2.915  1.00 94.37      B    N  
ATOM   4552  CA  TYR B 348      -4.863 -16.878  -3.668  1.00 95.08      B    C  
ATOM   4553  C   TYR B 348      -4.609 -17.457  -5.059  1.00 94.81      B    C  
ATOM   4554  O   TYR B 348      -4.670 -18.673  -5.256  1.00 91.21      B    O  
ATOM   4555  CB  TYR B 348      -3.569 -16.739  -2.871  1.00 94.83      B    C  
ATOM   4556  CG  TYR B 348      -2.632 -15.687  -3.424  1.00 96.69      B    C  
ATOM   4557  CD1 TYR B 348      -1.515 -16.062  -4.188  1.00 95.54      B    C  
ATOM   4558  CD2 TYR B 348      -2.900 -14.328  -3.198  1.00 95.69      B    C  
ATOM   4559  CE1 TYR B 348      -0.666 -15.086  -4.717  1.00 95.18      B    C  
ATOM   4560  CE2 TYR B 348      -2.053 -13.341  -3.726  1.00 95.53      B    C  
ATOM   4561  CZ  TYR B 348      -0.943 -13.718  -4.489  1.00 96.37      B    C  
ATOM   4562  OH  TYR B 348      -0.119 -12.755  -5.004  1.00 95.44      B    O  
ATOM   4563  N   ASN B 349      -4.286 -16.588  -6.028  1.00 94.60      B    N  
ATOM   4564  CA  ASN B 349      -3.896 -17.000  -7.368  1.00 93.97      B    C  
ATOM   4565  C   ASN B 349      -2.452 -17.549  -7.390  1.00 93.82      B    C  
ATOM   4566  O   ASN B 349      -1.531 -16.916  -7.906  1.00 90.37      B    O  
ATOM   4567  CB  ASN B 349      -4.115 -15.828  -8.340  1.00 92.37      B    C  
ATOM   4568  CG  ASN B 349      -3.905 -16.233  -9.790  1.00 92.47      B    C  
ATOM   4569  ND2 ASN B 349      -4.031 -15.295 -10.694  1.00 84.86      B    N  
ATOM   4570  OD1 ASN B 349      -3.662 -17.385 -10.124  1.00 85.99      B    O  
ATOM   4571  N   THR B 350      -2.263 -18.730  -6.847  1.00 94.09      B    N  
ATOM   4572  CA  THR B 350      -0.963 -19.422  -6.838  1.00 92.94      B    C  
ATOM   4573  C   THR B 350      -0.542 -19.936  -8.220  1.00 92.51      B    C  
ATOM   4574  O   THR B 350       0.590 -20.375  -8.391  1.00 88.49      B    O  
ATOM   4575  CB  THR B 350      -0.982 -20.599  -5.854  1.00 91.51      B    C  
ATOM   4576  CG2 THR B 350      -1.182 -20.133  -4.412  1.00 83.74      B    C  
ATOM   4577  OG1 THR B 350      -2.036 -21.486  -6.165  1.00 83.65      B    O  
ATOM   4578  N   GLY B 351      -1.441 -19.885  -9.202  1.00 92.15      B    N  
ATOM   4579  CA  GLY B 351      -1.137 -20.253 -10.589  1.00 90.90      B    C  
ATOM   4580  C   GLY B 351      -0.280 -19.225 -11.330  1.00 92.18      B    C  
ATOM   4581  O   GLY B 351       0.391 -19.583 -12.291  1.00 89.22      B    O  
ATOM   4582  N   ASP B 352      -0.276 -17.972 -10.891  1.00 91.80      B    N  
ATOM   4583  CA  ASP B 352       0.623 -16.957 -11.429  1.00 91.93      B    C  
ATOM   4584  C   ASP B 352       1.997 -17.061 -10.757  1.00 92.51      B    C  
ATOM   4585  O   ASP B 352       2.172 -16.740  -9.582  1.00 89.70      B    O  
ATOM   4586  CB  ASP B 352       0.014 -15.557 -11.289  1.00 90.06      B    C  
ATOM   4587  CG  ASP B 352       0.796 -14.489 -12.062  1.00 91.40      B    C  
ATOM   4588  OD1 ASP B 352       1.951 -14.758 -12.469  1.00 85.21      B    O  
ATOM   4589  OD2 ASP B 352       0.235 -13.395 -12.251  1.00 85.67      B    O1-
ATOM   4590  N   GLN B 353       2.969 -17.503 -11.529  1.00 92.34      B    N  
ATOM   4591  CA  GLN B 353       4.359 -17.694 -11.117  1.00 92.18      B    C  
ATOM   4592  C   GLN B 353       5.316 -16.795 -11.905  1.00 92.61      B    C  
ATOM   4593  O   GLN B 353       6.520 -17.052 -11.980  1.00 89.22      B    O  
ATOM   4594  CB  GLN B 353       4.722 -19.188 -11.232  1.00 90.57      B    C  
ATOM   4595  CG  GLN B 353       3.816 -20.067 -10.354  1.00 89.47      B    C  
ATOM   4596  CD  GLN B 353       4.028 -21.564 -10.565  1.00 87.91      B    C  
ATOM   4597  NE2 GLN B 353       3.066 -22.359 -10.182  1.00 78.72      B    N  
ATOM   4598  OE1 GLN B 353       5.031 -22.036 -11.075  1.00 80.29      B    O  
ATOM   4599  N   GLU B 354       4.795 -15.736 -12.525  1.00 92.04      B    N  
ATOM   4600  CA  GLU B 354       5.614 -14.812 -13.296  1.00 91.91      B    C  
ATOM   4601  C   GLU B 354       6.271 -13.768 -12.397  1.00 92.77      B    C  
ATOM   4602  O   GLU B 354       5.621 -12.899 -11.824  1.00 90.75      B    O  
ATOM   4603  CB  GLU B 354       4.824 -14.131 -14.417  1.00 90.57      B    C  
ATOM   4604  CG  GLU B 354       4.400 -15.079 -15.542  1.00 80.83      B    C  
ATOM   4605  CD  GLU B 354       3.994 -14.332 -16.828  1.00 73.58      B    C  
ATOM   4606  OE1 GLU B 354       3.916 -15.002 -17.885  1.00 62.54      B    O  
ATOM   4607  OE2 GLU B 354       3.857 -13.084 -16.797  1.00 64.09      B    O1-
ATOM   4608  N   ASP B 355       7.597 -13.743 -12.394  1.00 93.92      B    N  
ATOM   4609  CA  ASP B 355       8.382 -12.663 -11.785  1.00 93.68      B    C  
ATOM   4610  C   ASP B 355       8.005 -11.278 -12.337  1.00 93.98      B    C  
ATOM   4611  O   ASP B 355       8.054 -10.272 -11.637  1.00 90.44      B    O  
ATOM   4612  CB  ASP B 355       9.881 -12.886 -12.089  1.00 92.21      B    C  
ATOM   4613  CG  ASP B 355      10.579 -13.915 -11.213  1.00 90.58      B    C  
ATOM   4614  OD1 ASP B 355       9.954 -14.504 -10.307  1.00 85.88      B    O  
ATOM   4615  OD2 ASP B 355      11.806 -14.085 -11.419  1.00 86.20      B    O1-
ATOM   4616  N   GLY B 356       7.621 -11.224 -13.619  1.00 93.18      B    N  
ATOM   4617  CA  GLY B 356       7.170 -10.003 -14.281  1.00 92.70      B    C  
ATOM   4618  C   GLY B 356       5.880  -9.438 -13.701  1.00 93.89      B    C  
ATOM   4619  O   GLY B 356       5.715  -8.221 -13.724  1.00 90.01      B    O  
ATOM   4620  N   ASN B 357       5.019 -10.282 -13.158  1.00 93.85      B    N  
ATOM   4621  CA  ASN B 357       3.767  -9.909 -12.501  1.00 94.39      B    C  
ATOM   4622  C   ASN B 357       3.840 -10.000 -10.969  1.00 95.22      B    C  
ATOM   4623  O   ASN B 357       2.823  -9.974 -10.286  1.00 92.08      B    O  
ATOM   4624  CB  ASN B 357       2.616 -10.734 -13.093  1.00 92.56      B    C  
ATOM   4625  CG  ASN B 357       1.284 -10.036 -12.924  1.00 89.52      B    C  
ATOM   4626  ND2 ASN B 357       0.223 -10.777 -12.710  1.00 80.31      B    N  
ATOM   4627  OD1 ASN B 357       1.184  -8.825 -13.020  1.00 81.13      B    O  
ATOM   4628  N   VAL B 358       5.046 -10.106 -10.415  1.00 93.97      B    N  
ATOM   4629  CA  VAL B 358       5.315 -10.136  -8.969  1.00 94.77      B    C  
ATOM   4630  C   VAL B 358       4.509 -11.239  -8.252  1.00 95.52      B    C  
ATOM   4631  O   VAL B 358       4.070 -11.068  -7.112  1.00 92.35      B    O  
ATOM   4632  CB  VAL B 358       5.172  -8.742  -8.318  1.00 92.71      B    C  
ATOM   4633  CG1 VAL B 358       6.094  -8.623  -7.110  1.00 87.05      B    C  
ATOM   4634  CG2 VAL B 358       5.552  -7.591  -9.248  1.00 85.34      B    C  
ATOM   4635  N   TRP B 359       4.301 -12.371  -8.925  1.00 95.57      B    N  
ATOM   4636  CA  TRP B 359       3.551 -13.526  -8.407  1.00 95.66      B    C  
ATOM   4637  C   TRP B 359       2.117 -13.157  -7.962  1.00 95.83      B    C  
ATOM   4638  O   TRP B 359       1.674 -13.529  -6.874  1.00 91.84      B    O  
ATOM   4639  CB  TRP B 359       4.360 -14.232  -7.321  1.00 94.97      B    C  
ATOM   4640  CG  TRP B 359       5.660 -14.830  -7.773  1.00 95.33      B    C  
ATOM   4641  CD1 TRP B 359       6.746 -14.167  -8.215  1.00 91.83      B    C  
ATOM   4642  CD2 TRP B 359       5.998 -16.246  -7.843  1.00 94.69      B    C  
ATOM   4643  CE2 TRP B 359       7.323 -16.355  -8.349  1.00 94.08      B    C  
ATOM   4644  CE3 TRP B 359       5.309 -17.440  -7.521  1.00 93.31      B    C  
ATOM   4645  NE1 TRP B 359       7.741 -15.064  -8.566  1.00 92.57      B    N  
ATOM   4646  CZ2 TRP B 359       7.939 -17.612  -8.542  1.00 93.58      B    C  
ATOM   4647  CZ3 TRP B 359       5.931 -18.685  -7.708  1.00 89.92      B    C  
ATOM   4648  CH2 TRP B 359       7.228 -18.764  -8.219  1.00 91.08      B    C  
ATOM   4649  N   ALA B 360       1.413 -12.391  -8.798  1.00 94.89      B    N  
ATOM   4650  CA  ALA B 360       0.055 -11.888  -8.554  1.00 95.13      B    C  
ATOM   4651  C   ALA B 360      -0.124 -11.026  -7.290  1.00 96.07      B    C  
ATOM   4652  O   ALA B 360      -1.252 -10.772  -6.873  1.00 92.99      B    O  
ATOM   4653  CB  ALA B 360      -0.944 -13.051  -8.643  1.00 93.57      B    C  
ATOM   4654  N   GLN B 361       0.955 -10.541  -6.671  1.00 96.02      B    N  
ATOM   4655  CA  GLN B 361       0.841  -9.625  -5.526  1.00 96.34      B    C  
ATOM   4656  C   GLN B 361       0.206  -8.305  -5.983  1.00 96.53      B    C  
ATOM   4657  O   GLN B 361       0.688  -7.694  -6.942  1.00 94.70      B    O  
ATOM   4658  CB  GLN B 361       2.213  -9.376  -4.893  1.00 95.45      B    C  
ATOM   4659  CG  GLN B 361       2.727 -10.616  -4.158  1.00 94.63      B    C  
ATOM   4660  CD  GLN B 361       4.181 -10.467  -3.744  1.00 95.64      B    C  
ATOM   4661  NE2 GLN B 361       5.078 -10.326  -4.701  1.00 84.84      B    N  
ATOM   4662  OE1 GLN B 361       4.549 -10.506  -2.592  1.00 86.17      B    O  
ATOM   4663  N   PRO B 362      -0.870  -7.841  -5.317  1.00 97.05      B    N  
ATOM   4664  CA  PRO B 362      -1.652  -6.728  -5.817  1.00 96.97      B    C  
ATOM   4665  C   PRO B 362      -0.938  -5.388  -5.628  1.00 97.11      B    C  
ATOM   4666  O   PRO B 362      -0.615  -4.992  -4.501  1.00 95.37      B    O  
ATOM   4667  CB  PRO B 362      -2.986  -6.801  -5.063  1.00 95.62      B    C  
ATOM   4668  CG  PRO B 362      -2.606  -7.460  -3.744  1.00 94.22      B    C  
ATOM   4669  CD  PRO B 362      -1.494  -8.424  -4.140  1.00 96.11      B    C  
ATOM   4670  N   LYS B 363      -0.767  -4.661  -6.726  1.00 96.83      B    N  
ATOM   4671  CA  LYS B 363      -0.458  -3.233  -6.679  1.00 96.71      B    C  
ATOM   4672  C   LYS B 363      -1.734  -2.431  -6.428  1.00 97.13      B    C  
ATOM   4673  O   LYS B 363      -2.796  -2.715  -6.997  1.00 95.80      B    O  
ATOM   4674  CB  LYS B 363       0.309  -2.772  -7.932  1.00 94.10      B    C  
ATOM   4675  CG  LYS B 363      -0.497  -2.806  -9.224  1.00 91.47      B    C  
ATOM   4676  CD  LYS B 363       0.289  -2.204 -10.395  1.00 91.25      B    C  
ATOM   4677  CE  LYS B 363      -0.552  -2.235 -11.671  1.00 87.51      B    C  
ATOM   4678  NZ  LYS B 363      -0.600  -3.576 -12.283  1.00 87.51      B    N1+
ATOM   4679  N   ILE B 364      -1.650  -1.406  -5.602  1.00 96.89      B    N  
ATOM   4680  CA  ILE B 364      -2.770  -0.535  -5.252  1.00 96.90      B    C  
ATOM   4681  C   ILE B 364      -2.487   0.869  -5.772  1.00 96.70      B    C  
ATOM   4682  O   ILE B 364      -1.642   1.580  -5.233  1.00 95.14      B    O  
ATOM   4683  CB  ILE B 364      -3.031  -0.565  -3.734  1.00 95.98      B    C  
ATOM   4684  CG1 ILE B 364      -3.263  -1.996  -3.186  1.00 93.45      B    C  
ATOM   4685  CG2 ILE B 364      -4.209   0.341  -3.377  1.00 94.04      B    C  
ATOM   4686  CD1 ILE B 364      -4.435  -2.761  -3.821  1.00 87.69      B    C  
ATOM   4687  N   PHE B 365      -3.200   1.273  -6.814  1.00 96.75      B    N  
ATOM   4688  CA  PHE B 365      -3.146   2.637  -7.304  1.00 96.93      B    C  
ATOM   4689  C   PHE B 365      -4.002   3.567  -6.449  1.00 96.92      B    C  
ATOM   4690  O   PHE B 365      -5.115   3.232  -6.048  1.00 95.23      B    O  
ATOM   4691  CB  PHE B 365      -3.535   2.709  -8.782  1.00 96.22      B    C  
ATOM   4692  CG  PHE B 365      -2.519   2.211  -9.795  1.00 96.77      B    C  
ATOM   4693  CD1 PHE B 365      -1.206   1.852  -9.433  1.00 94.29      B    C  
ATOM   4694  CD2 PHE B 365      -2.891   2.147 -11.149  1.00 93.92      B    C  
ATOM   4695  CE1 PHE B 365      -0.278   1.442 -10.404  1.00 93.12      B    C  
ATOM   4696  CE2 PHE B 365      -1.966   1.738 -12.126  1.00 93.19      B    C  
ATOM   4697  CZ  PHE B 365      -0.656   1.383 -11.754  1.00 94.52      B    C  
ATOM   4698  N   ALA B 366      -3.490   4.782  -6.231  1.00 96.35      B    N  
ATOM   4699  CA  ALA B 366      -4.243   5.914  -5.735  1.00 96.09      B    C  
ATOM   4700  C   ALA B 366      -4.059   7.090  -6.696  1.00 96.09      B    C  
ATOM   4701  O   ALA B 366      -2.932   7.472  -7.018  1.00 94.05      B    O  
ATOM   4702  CB  ALA B 366      -3.797   6.235  -4.311  1.00 95.35      B    C  
ATOM   4703  N   LEU B 367      -5.167   7.656  -7.165  1.00 95.33      B    N  
ATOM   4704  CA  LEU B 367      -5.185   8.790  -8.072  1.00 95.40      B    C  
ATOM   4705  C   LEU B 367      -5.834   9.984  -7.381  1.00 95.74      B    C  
ATOM   4706  O   LEU B 367      -7.040   9.989  -7.148  1.00 93.95      B    O  
ATOM   4707  CB  LEU B 367      -5.912   8.371  -9.363  1.00 94.50      B    C  
ATOM   4708  CG  LEU B 367      -5.961   9.477 -10.442  1.00 93.51      B    C  
ATOM   4709  CD1 LEU B 367      -4.573   9.779 -11.005  1.00 88.60      B    C  
ATOM   4710  CD2 LEU B 367      -6.847   9.033 -11.592  1.00 88.58      B    C  
ATOM   4711  N   ALA B 368      -5.035  11.011  -7.080  1.00 94.69      B    N  
ATOM   4712  CA  ALA B 368      -5.547  12.293  -6.626  1.00 94.24      B    C  
ATOM   4713  C   ALA B 368      -5.660  13.241  -7.821  1.00 94.25      B    C  
ATOM   4714  O   ALA B 368      -4.704  13.422  -8.581  1.00 92.17      B    O  
ATOM   4715  CB  ALA B 368      -4.646  12.841  -5.519  1.00 93.49      B    C  
ATOM   4716  N   GLN B 369      -6.822  13.871  -7.990  1.00 93.25      B    N  
ATOM   4717  CA  GLN B 369      -7.094  14.820  -9.059  1.00 93.09      B    C  
ATOM   4718  C   GLN B 369      -7.498  16.174  -8.478  1.00 93.13      B    C  
ATOM   4719  O   GLN B 369      -8.247  16.250  -7.509  1.00 91.31      B    O  
ATOM   4720  CB  GLN B 369      -8.172  14.274 -10.002  1.00 91.71      B    C  
ATOM   4721  CG  GLN B 369      -7.663  13.049 -10.778  1.00 89.05      B    C  
ATOM   4722  CD  GLN B 369      -8.616  12.606 -11.885  1.00 89.05      B    C  
ATOM   4723  NE2 GLN B 369      -8.099  12.272 -13.044  1.00 79.08      B    N  
ATOM   4724  OE1 GLN B 369      -9.816  12.540 -11.728  1.00 80.70      B    O  
ATOM   4725  N   ARG B 370      -6.991  17.240  -9.095  1.00 90.93      B    N  
ATOM   4726  CA  ARG B 370      -7.353  18.617  -8.765  1.00 90.30      B    C  
ATOM   4727  C   ARG B 370      -7.983  19.272  -9.982  1.00 90.29      B    C  
ATOM   4728  O   ARG B 370      -7.295  19.507 -10.973  1.00 86.85      B    O  
ATOM   4729  CB  ARG B 370      -6.113  19.361  -8.254  1.00 89.09      B    C  
ATOM   4730  CG  ARG B 370      -6.486  20.746  -7.712  1.00 86.02      B    C  
ATOM   4731  CD  ARG B 370      -5.240  21.512  -7.262  1.00 85.60      B    C  
ATOM   4732  NE  ARG B 370      -4.606  20.943  -6.065  1.00 83.99      B    N  
ATOM   4733  CZ  ARG B 370      -4.848  21.251  -4.797  1.00 84.80      B    C  
ATOM   4734  NH1 ARG B 370      -5.756  22.116  -4.443  1.00 74.59      B    N1+
ATOM   4735  NH2 ARG B 370      -4.155  20.691  -3.847  1.00 78.67      B    N  
ATOM   4736  N   ASP B 371      -9.278  19.562  -9.897  1.00 88.84      B    N  
ATOM   4737  CA  ASP B 371     -10.018  20.222 -10.962  1.00 87.84      B    C  
ATOM   4738  C   ASP B 371     -10.010  21.746 -10.785  1.00 87.91      B    C  
ATOM   4739  O   ASP B 371     -10.730  22.311  -9.959  1.00 83.82      B    O  
ATOM   4740  CB  ASP B 371     -11.450  19.666 -11.059  1.00 84.81      B    C  
ATOM   4741  CG  ASP B 371     -12.223  20.229 -12.265  1.00 79.10      B    C  
ATOM   4742  OD1 ASP B 371     -11.656  21.057 -13.015  1.00 72.11      B    O  
ATOM   4743  OD2 ASP B 371     -13.390  19.832 -12.448  1.00 73.29      B    O1-
ATOM   4744  N   TYR B 372      -9.196  22.426 -11.580  1.00 86.64      B    N  
ATOM   4745  CA  TYR B 372      -9.098  23.883 -11.545  1.00 86.25      B    C  
ATOM   4746  C   TYR B 372     -10.356  24.600 -12.067  1.00 85.40      B    C  
ATOM   4747  O   TYR B 372     -10.521  25.788 -11.788  1.00 80.58      B    O  
ATOM   4748  CB  TYR B 372      -7.859  24.330 -12.319  1.00 85.03      B    C  
ATOM   4749  CG  TYR B 372      -6.563  24.027 -11.602  1.00 86.34      B    C  
ATOM   4750  CD1 TYR B 372      -6.169  24.827 -10.515  1.00 82.92      B    C  
ATOM   4751  CD2 TYR B 372      -5.736  22.958 -12.011  1.00 83.52      B    C  
ATOM   4752  CE1 TYR B 372      -4.969  24.558  -9.839  1.00 82.00      B    C  
ATOM   4753  CE2 TYR B 372      -4.540  22.684 -11.338  1.00 82.45      B    C  
ATOM   4754  CZ  TYR B 372      -4.152  23.483 -10.244  1.00 84.03      B    C  
ATOM   4755  OH  TYR B 372      -2.994  23.219  -9.570  1.00 81.75      B    O  
ATOM   4756  N   LYS B 373     -11.260  23.910 -12.762  1.00 83.38      B    N  
ATOM   4757  CA  LYS B 373     -12.528  24.519 -13.213  1.00 81.79      B    C  
ATOM   4758  C   LYS B 373     -13.431  24.891 -12.040  1.00 81.59      B    C  
ATOM   4759  O   LYS B 373     -14.200  25.845 -12.151  1.00 77.23      B    O  
ATOM   4760  CB  LYS B 373     -13.270  23.592 -14.190  1.00 79.02      B    C  
ATOM   4761  CG  LYS B 373     -12.554  23.465 -15.536  1.00 71.53      B    C  
ATOM   4762  CD  LYS B 373     -13.252  22.467 -16.465  1.00 66.30      B    C  
ATOM   4763  CE  LYS B 373     -12.479  22.399 -17.785  1.00 56.18      B    C  
ATOM   4764  NZ  LYS B 373     -12.838  21.240 -18.618  1.00 49.64      B    N1+
ATOM   4765  N   VAL B 374     -13.299  24.212 -10.902  1.00 83.14      B    N  
ATOM   4766  CA  VAL B 374     -14.053  24.507  -9.673  1.00 81.61      B    C  
ATOM   4767  C   VAL B 374     -13.778  25.925  -9.165  1.00 80.94      B    C  
ATOM   4768  O   VAL B 374     -14.675  26.567  -8.624  1.00 75.11      B    O  
ATOM   4769  CB  VAL B 374     -13.734  23.469  -8.574  1.00 79.82      B    C  
ATOM   4770  CG1 VAL B 374     -14.508  23.731  -7.280  1.00 73.37      B    C  
ATOM   4771  CG2 VAL B 374     -14.094  22.054  -9.040  1.00 75.45      B    C  
ATOM   4772  N   ARG B 375     -12.579  26.464  -9.408  1.00 81.75      B    N  
ATOM   4773  CA  ARG B 375     -12.238  27.850  -9.041  1.00 78.72      B    C  
ATOM   4774  C   ARG B 375     -13.003  28.894  -9.850  1.00 76.15      B    C  
ATOM   4775  O   ARG B 375     -13.184  30.024  -9.395  1.00 68.60      B    O  
ATOM   4776  CB  ARG B 375     -10.718  28.081  -9.186  1.00 76.35      B    C  
ATOM   4777  CG  ARG B 375      -9.908  27.157  -8.282  1.00 74.68      B    C  
ATOM   4778  CD  ARG B 375      -8.419  27.544  -8.287  1.00 74.20      B    C  
ATOM   4779  NE  ARG B 375      -7.688  26.665  -7.379  1.00 70.93      B    N  
ATOM   4780  CZ  ARG B 375      -6.427  26.712  -7.006  1.00 70.40      B    C  
ATOM   4781  NH1 ARG B 375      -5.582  27.601  -7.442  1.00 66.44      B    N1+
ATOM   4782  NH2 ARG B 375      -6.000  25.831  -6.166  1.00 64.77      B    N  
ATOM   4783  N   GLY B 376     -13.428  28.526 -11.038  1.00 73.78      B    N  
ATOM   4784  CA  GLY B 376     -14.105  29.431 -11.958  1.00 70.61      B    C  
ATOM   4785  C   GLY B 376     -13.243  30.615 -12.400  1.00 70.11      B    C  
ATOM   4786  O   GLY B 376     -12.015  30.623 -12.278  1.00 62.03      B    O  
ATOM   4787  N   SER B 377     -13.895  31.645 -12.916  1.00 63.81      B    N  
ATOM   4788  CA  SER B 377     -13.230  32.877 -13.361  1.00 61.33      B    C  
ATOM   4789  C   SER B 377     -12.876  33.831 -12.214  1.00 61.09      B    C  
ATOM   4790  O   SER B 377     -12.091  34.757 -12.412  1.00 54.38      B    O  
ATOM   4791  CB  SER B 377     -14.122  33.603 -14.372  1.00 55.02      B    C  
ATOM   4792  OG  SER B 377     -15.403  33.839 -13.819  1.00 49.98      B    O  
ATOM   4793  N   ALA B 378     -13.444  33.632 -11.030  1.00 53.83      B    N  
ATOM   4794  CA  ALA B 378     -13.184  34.413  -9.825  1.00 53.08      B    C  
ATOM   4795  C   ALA B 378     -12.030  33.817  -8.994  1.00 54.41      B    C  
ATOM   4796  O   ALA B 378     -12.061  33.846  -7.759  1.00 49.01      B    O  
ATOM   4797  CB  ALA B 378     -14.495  34.567  -9.041  1.00 46.56      B    C  
ATOM   4798  N   SER B 379     -11.048  33.229  -9.673  1.00 53.14      B    N  
ATOM   4799  CA  SER B 379      -9.875  32.613  -9.055  1.00 51.74      B    C  
ATOM   4800  C   SER B 379      -8.942  33.641  -8.409  1.00 52.75      B    C  
ATOM   4801  O   SER B 379      -9.268  34.824  -8.286  1.00 48.22      B    O  
ATOM   4802  CB  SER B 379      -9.144  31.759 -10.099  1.00 47.43      B    C  
ATOM   4803  OG  SER B 379      -8.592  32.562 -11.115  1.00 44.68      B    O  
ATOM   4804  N   ASP B 380      -7.777  33.180  -7.993  1.00 52.52      B    N  
ATOM   4805  CA  ASP B 380      -6.756  34.043  -7.387  1.00 50.44      B    C  
ATOM   4806  C   ASP B 380      -6.426  35.263  -8.274  1.00 49.17      B    C  
ATOM   4807  O   ASP B 380      -6.280  35.128  -9.487  1.00 46.54      B    O  
ATOM   4808  CB  ASP B 380      -5.503  33.217  -7.096  1.00 47.40      B    C  
ATOM   4809  CG  ASP B 380      -5.656  32.258  -5.914  1.00 44.85      B    C  
ATOM   4810  OD1 ASP B 380      -6.152  32.674  -4.844  1.00 43.72      B    O  
ATOM   4811  OD2 ASP B 380      -5.167  31.110  -6.008  1.00 42.38      B    O1-
ATOM   4812  N   PRO B 381      -6.233  36.469  -7.699  1.00 54.67      B    N  
ATOM   4813  CA  PRO B 381      -6.091  37.724  -8.441  1.00 50.78      B    C  
ATOM   4814  C   PRO B 381      -4.851  37.797  -9.344  1.00 53.25      B    C  
ATOM   4815  O   PRO B 381      -4.772  38.675 -10.199  1.00 47.45      B    O  
ATOM   4816  CB  PRO B 381      -6.064  38.822  -7.366  1.00 45.56      B    C  
ATOM   4817  CG  PRO B 381      -5.609  38.094  -6.105  1.00 47.53      B    C  
ATOM   4818  CD  PRO B 381      -6.235  36.712  -6.272  1.00 57.15      B    C  
ATOM   4819  N   TRP B 382      -3.885  36.887  -9.170  1.00 53.80      B    N  
ATOM   4820  CA  TRP B 382      -2.711  36.775 -10.040  1.00 49.01      B    C  
ATOM   4821  C   TRP B 382      -2.971  35.944 -11.303  1.00 49.84      B    C  
ATOM   4822  O   TRP B 382      -2.146  35.954 -12.220  1.00 44.44      B    O  
ATOM   4823  CB  TRP B 382      -1.540  36.204  -9.253  1.00 46.36      B    C  
ATOM   4824  CG  TRP B 382      -1.875  34.983  -8.459  1.00 48.14      B    C  
ATOM   4825  CD1 TRP B 382      -1.941  33.722  -8.914  1.00 39.20      B    C  
ATOM   4826  CD2 TRP B 382      -2.204  34.933  -7.035  1.00 48.13      B    C  
ATOM   4827  CE2 TRP B 382      -2.456  33.595  -6.699  1.00 47.85      B    C  
ATOM   4828  CE3 TRP B 382      -2.286  35.913  -6.026  1.00 51.03      B    C  
ATOM   4829  NE1 TRP B 382      -2.292  32.877  -7.866  1.00 38.88      B    N  
ATOM   4830  CZ2 TRP B 382      -2.790  33.214  -5.381  1.00 50.14      B    C  
ATOM   4831  CZ3 TRP B 382      -2.623  35.545  -4.707  1.00 42.85      B    C  
ATOM   4832  CH2 TRP B 382      -2.871  34.207  -4.395  1.00 44.51      B    C  
ATOM   4833  N   ASN B 383      -4.091  35.253 -11.373  1.00 40.97      B    N  
ATOM   4834  CA  ASN B 383      -4.537  34.613 -12.594  1.00 40.28      B    C  
ATOM   4835  C   ASN B 383      -5.269  35.648 -13.454  1.00 39.62      B    C  
ATOM   4836  O   ASN B 383      -6.424  35.997 -13.192  1.00 40.40      B    O  
ATOM   4837  CB  ASN B 383      -5.390  33.385 -12.259  1.00 42.06      B    C  
ATOM   4838  CG  ASN B 383      -4.564  32.244 -11.677  1.00 39.67      B    C  
ATOM   4839  ND2 ASN B 383      -5.191  31.386 -10.918  1.00 39.65      B    N  
ATOM   4840  OD1 ASN B 383      -3.384  32.090 -11.908  1.00 38.32      B    O  
ATOM   4841  N   LEU B 384      -4.572  36.160 -14.445  1.00 41.95      B    N  
ATOM   4842  CA  LEU B 384      -5.031  37.243 -15.288  1.00 40.57      B    C  
ATOM   4843  C   LEU B 384      -5.485  36.690 -16.635  1.00 41.01      B    C  
ATOM   4844  O   LEU B 384      -4.785  35.904 -17.273  1.00 39.52      B    O  
ATOM   4845  CB  LEU B 384      -3.907  38.278 -15.458  1.00 39.14      B    C  
ATOM   4846  CG  LEU B 384      -3.455  38.955 -14.148  1.00 34.94      B    C  
ATOM   4847  CD1 LEU B 384      -2.183  39.747 -14.401  1.00 31.87      B    C  
ATOM   4848  CD2 LEU B 384      -4.517  39.897 -13.585  1.00 35.12      B    C  
ATOM   4849  N   ARG B 385      -6.618  37.187 -17.082  1.00 40.74      B    N  
ATOM   4850  CA  ARG B 385      -7.092  36.968 -18.449  1.00 40.01      B    C  
ATOM   4851  C   ARG B 385      -7.223  38.313 -19.145  1.00 39.66      B    C  
ATOM   4852  O   ARG B 385      -8.080  39.121 -18.791  1.00 39.79      B    O  
ATOM   4853  CB  ARG B 385      -8.399  36.167 -18.413  1.00 42.62      B    C  
ATOM   4854  CG  ARG B 385      -8.811  35.725 -19.816  1.00 38.09      B    C  
ATOM   4855  CD  ARG B 385     -10.022  34.795 -19.733  1.00 35.90      B    C  
ATOM   4856  NE  ARG B 385     -10.359  34.270 -21.061  1.00 32.10      B    N  
ATOM   4857  CZ  ARG B 385     -11.300  33.370 -21.316  1.00 29.42      B    C  
ATOM   4858  NH1 ARG B 385     -12.065  32.900 -20.374  1.00 28.78      B    N1+
ATOM   4859  NH2 ARG B 385     -11.467  32.937 -22.523  1.00 26.05      B    N  
ATOM   4860  N   PHE B 386      -6.369  38.524 -20.128  1.00 39.94      B    N  
ATOM   4861  CA  PHE B 386      -6.404  39.723 -20.948  1.00 38.81      B    C  
ATOM   4862  C   PHE B 386      -6.779  39.358 -22.378  1.00 37.36      B    C  
ATOM   4863  O   PHE B 386      -6.126  38.526 -23.002  1.00 34.48      B    O  
ATOM   4864  CB  PHE B 386      -5.050  40.435 -20.908  1.00 37.34      B    C  
ATOM   4865  CG  PHE B 386      -4.600  40.869 -19.533  1.00 34.22      B    C  
ATOM   4866  CD1 PHE B 386      -5.269  41.902 -18.859  1.00 31.26      B    C  
ATOM   4867  CD2 PHE B 386      -3.485  40.259 -18.939  1.00 31.83      B    C  
ATOM   4868  CE1 PHE B 386      -4.822  42.333 -17.599  1.00 28.00      B    C  
ATOM   4869  CE2 PHE B 386      -3.033  40.688 -17.687  1.00 29.01      B    C  
ATOM   4870  CZ  PHE B 386      -3.698  41.728 -17.015  1.00 28.74      B    C  
ATOM   4871  N   ASN B 387      -7.775  40.032 -22.904  1.00 38.34      B    N  
ATOM   4872  CA  ASN B 387      -8.079  39.982 -24.322  1.00 35.93      B    C  
ATOM   4873  C   ASN B 387      -7.464  41.202 -24.987  1.00 34.35      B    C  
ATOM   4874  O   ASN B 387      -7.952  42.318 -24.818  1.00 33.33      B    O  
ATOM   4875  CB  ASN B 387      -9.596  39.882 -24.527  1.00 35.50      B    C  
ATOM   4876  CG  ASN B 387     -10.165  38.542 -24.076  1.00 31.47      B    C  
ATOM   4877  ND2 ASN B 387     -11.453  38.491 -23.840  1.00 31.94      B    N  
ATOM   4878  OD1 ASN B 387      -9.496  37.538 -23.937  1.00 30.75      B    O  
ATOM   4879  N   PHE B 388      -6.390  40.990 -25.729  1.00 35.90      B    N  
ATOM   4880  CA  PHE B 388      -5.752  42.044 -26.492  1.00 34.88      B    C  
ATOM   4881  C   PHE B 388      -6.349  42.067 -27.899  1.00 33.63      B    C  
ATOM   4882  O   PHE B 388      -6.154  41.148 -28.691  1.00 30.88      B    O  
ATOM   4883  CB  PHE B 388      -4.234  41.856 -26.518  1.00 33.01      B    C  
ATOM   4884  CG  PHE B 388      -3.572  41.862 -25.152  1.00 30.71      B    C  
ATOM   4885  CD1 PHE B 388      -3.360  43.069 -24.469  1.00 27.82      B    C  
ATOM   4886  CD2 PHE B 388      -3.139  40.654 -24.580  1.00 28.94      B    C  
ATOM   4887  CE1 PHE B 388      -2.709  43.079 -23.229  1.00 25.53      B    C  
ATOM   4888  CE2 PHE B 388      -2.489  40.658 -23.342  1.00 26.59      B    C  
ATOM   4889  CZ  PHE B 388      -2.267  41.871 -22.659  1.00 27.49      B    C  
ATOM   4890  N   HIS B 389      -7.016  43.153 -28.220  1.00 37.57      B    N  
ATOM   4891  CA  HIS B 389      -7.407  43.450 -29.585  1.00 37.87      B    C  
ATOM   4892  C   HIS B 389      -6.317  44.321 -30.224  1.00 36.49      B    C  
ATOM   4893  O   HIS B 389      -6.415  45.541 -30.230  1.00 34.24      B    O  
ATOM   4894  CB  HIS B 389      -8.794  44.102 -29.602  1.00 35.96      B    C  
ATOM   4895  CG  HIS B 389      -9.886  43.146 -29.217  1.00 32.73      B    C  
ATOM   4896  CD2 HIS B 389     -10.548  43.066 -28.019  1.00 28.82      B    C  
ATOM   4897  ND1 HIS B 389     -10.413  42.166 -30.026  1.00 29.66      B    N  
ATOM   4898  CE1 HIS B 389     -11.378  41.525 -29.336  1.00 29.29      B    C  
ATOM   4899  NE2 HIS B 389     -11.475  42.048 -28.110  1.00 30.32      B    N  
ATOM   4900  N   PHE B 390      -5.260  43.680 -30.728  1.00 37.56      B    N  
ATOM   4901  CA  PHE B 390      -4.217  44.407 -31.469  1.00 36.88      B    C  
ATOM   4902  C   PHE B 390      -4.645  44.752 -32.894  1.00 36.66      B    C  
ATOM   4903  O   PHE B 390      -4.206  45.760 -33.450  1.00 32.76      B    O  
ATOM   4904  CB  PHE B 390      -2.922  43.590 -31.493  1.00 33.91      B    C  
ATOM   4905  CG  PHE B 390      -2.221  43.487 -30.160  1.00 31.30      B    C  
ATOM   4906  CD1 PHE B 390      -1.651  44.629 -29.574  1.00 27.74      B    C  
ATOM   4907  CD2 PHE B 390      -2.107  42.245 -29.504  1.00 27.99      B    C  
ATOM   4908  CE1 PHE B 390      -0.972  44.542 -28.346  1.00 25.12      B    C  
ATOM   4909  CE2 PHE B 390      -1.427  42.153 -28.274  1.00 25.57      B    C  
ATOM   4910  CZ  PHE B 390      -0.864  43.300 -27.699  1.00 27.28      B    C  
ATOM   4911  N   SER B 391      -5.502  43.942 -33.478  1.00 35.90      B    N  
ATOM   4912  CA  SER B 391      -6.120  44.202 -34.768  1.00 36.93      B    C  
ATOM   4913  C   SER B 391      -7.612  43.867 -34.697  1.00 36.04      B    C  
ATOM   4914  O   SER B 391      -8.015  43.024 -33.888  1.00 34.52      B    O  
ATOM   4915  CB  SER B 391      -5.412  43.413 -35.877  1.00 35.28      B    C  
ATOM   4916  OG  SER B 391      -5.745  42.046 -35.831  1.00 32.21      B    O  
ATOM   4917  N   PRO B 392      -8.438  44.490 -35.526  1.00 38.79      B    N  
ATOM   4918  CA  PRO B 392      -9.865  44.198 -35.551  1.00 41.10      B    C  
ATOM   4919  C   PRO B 392     -10.193  42.752 -35.938  1.00 43.25      B    C  
ATOM   4920  O   PRO B 392     -11.237  42.247 -35.550  1.00 40.21      B    O  
ATOM   4921  CB  PRO B 392     -10.461  45.221 -36.521  1.00 36.89      B    C  
ATOM   4922  CG  PRO B 392      -9.285  45.646 -37.397  1.00 36.39      B    C  
ATOM   4923  CD  PRO B 392      -8.087  45.523 -36.478  1.00 41.69      B    C  
ATOM   4924  N   GLU B 393      -9.298  42.074 -36.649  1.00 36.61      B    N  
ATOM   4925  CA  GLU B 393      -9.482  40.674 -37.060  1.00 37.93      B    C  
ATOM   4926  C   GLU B 393      -8.895  39.652 -36.080  1.00 38.58      B    C  
ATOM   4927  O   GLU B 393      -9.367  38.514 -36.016  1.00 35.69      B    O  
ATOM   4928  CB  GLU B 393      -8.846  40.459 -38.442  1.00 35.40      B    C  
ATOM   4929  CG  GLU B 393      -9.555  41.246 -39.554  1.00 32.83      B    C  
ATOM   4930  CD  GLU B 393      -8.954  41.002 -40.942  1.00 29.80      B    C  
ATOM   4931  OE1 GLU B 393      -9.619  41.400 -41.922  1.00 26.62      B    O  
ATOM   4932  OE2 GLU B 393      -7.832  40.453 -41.017  1.00 31.59      B    O1-
ATOM   4933  N   GLY B 394      -7.872  40.027 -35.313  1.00 34.38      B    N  
ATOM   4934  CA  GLY B 394      -7.161  39.124 -34.422  1.00 35.88      B    C  
ATOM   4935  C   GLY B 394      -7.300  39.525 -32.954  1.00 36.77      B    C  
ATOM   4936  O   GLY B 394      -6.598  40.423 -32.503  1.00 35.14      B    O  
ATOM   4937  N   SER B 395      -8.149  38.844 -32.205  1.00 34.32      B    N  
ATOM   4938  CA  SER B 395      -8.088  38.889 -30.745  1.00 35.10      B    C
[truncated: 272,665 more chars]
