# Supplementary material for: Tad pili with adaptable tips mediate contact-dependent killing during bacterial predation
Source: Nat Commun. 2025 May 13;16:4425. doi: 10.1038/s41467-025-58967-0 (PMC12075869; doi:10.1038/s41467-025-58967-0)
Supplement: Supplementary file 6 — Supplementary Data 5 [file 41467_2025_58967_MOESM6_ESM.zip › Supplementary Data 5/DN745_18665_18670_18675.pdb]

ATOM      1  N   SER A   1      45.038  57.755  -2.684  1.00 62.21      A    N  
ATOM      2  CA  SER A   1      44.110  57.675  -3.819  1.00 70.97      A    C  
ATOM      3  C   SER A   1      43.687  56.241  -4.097  1.00 73.08      A    C  
ATOM      4  O   SER A   1      42.495  55.941  -4.204  1.00 67.44      A    O  
ATOM      5  CB  SER A   1      44.738  58.273  -5.070  1.00 64.71      A    C  
ATOM      6  OG  SER A   1      43.846  58.230  -6.167  1.00 56.96      A    O  
ATOM      7  N   VAL A   2      44.645  55.329  -4.227  1.00 74.92      A    N  
ATOM      8  CA  VAL A   2      44.322  53.930  -4.466  1.00 76.50      A    C  
ATOM      9  C   VAL A   2      43.529  53.353  -3.298  1.00 78.89      A    C  
ATOM     10  O   VAL A   2      42.534  52.642  -3.484  1.00 75.04      A    O  
ATOM     11  CB  VAL A   2      45.602  53.114  -4.717  1.00 72.04      A    C  
ATOM     12  CG1 VAL A   2      45.278  51.641  -4.889  1.00 64.12      A    C  
ATOM     13  CG2 VAL A   2      46.335  53.642  -5.933  1.00 63.97      A    C  
ATOM     14  N   MET A   3      43.944  53.657  -2.084  1.00 81.24      A    N  
ATOM     15  CA  MET A   3      43.236  53.151  -0.915  1.00 81.67      A    C  
ATOM     16  C   MET A   3      41.835  53.737  -0.823  1.00 82.82      A    C  
ATOM     17  O   MET A   3      40.880  53.028  -0.501  1.00 81.10      A    O  
ATOM     18  CB  MET A   3      44.027  53.461   0.347  1.00 78.78      A    C  
ATOM     19  CG  MET A   3      43.427  52.900   1.617  1.00 71.28      A    C  
ATOM     20  SD  MET A   3      44.407  53.274   3.078  1.00 62.59      A    S  
ATOM     21  CE  MET A   3      44.236  55.044   3.173  1.00 55.14      A    C  
ATOM     22  N   VAL A   4      41.677  55.024  -1.132  1.00 83.26      A    N  
ATOM     23  CA  VAL A   4      40.369  55.656  -1.068  1.00 83.89      A    C  
ATOM     24  C   VAL A   4      39.434  55.057  -2.109  1.00 84.15      A    C  
ATOM     25  O   VAL A   4      38.285  54.704  -1.819  1.00 81.71      A    O  
ATOM     26  CB  VAL A   4      40.500  57.177  -1.242  1.00 82.29      A    C  
ATOM     27  CG1 VAL A   4      39.128  57.831  -1.315  1.00 73.46      A    C  
ATOM     28  CG2 VAL A   4      41.307  57.768  -0.098  1.00 73.17      A    C  
ATOM     29  N   GLU A   5      39.923  54.941  -3.354  1.00 86.93      A    N  
ATOM     30  CA  GLU A   5      39.097  54.350  -4.401  1.00 83.13      A    C  
ATOM     31  C   GLU A   5      38.767  52.897  -4.091  1.00 83.13      A    C  
ATOM     32  O   GLU A   5      37.661  52.424  -4.396  1.00 81.04      A    O  
ATOM     33  CB  GLU A   5      39.806  54.446  -5.748  1.00 80.51      A    C  
ATOM     34  CG  GLU A   5      39.964  55.870  -6.254  1.00 76.41      A    C  
ATOM     35  CD  GLU A   5      40.624  55.928  -7.619  1.00 69.20      A    C  
ATOM     36  OE1 GLU A   5      40.888  54.856  -8.194  1.00 62.20      A    O  
ATOM     37  OE2 GLU A   5      40.872  57.035  -8.111  1.00 62.74      A    O1-
ATOM     38  N   THR A   6      39.686  52.166  -3.484  1.00 84.68      A    N  
ATOM     39  CA  THR A   6      39.411  50.783  -3.104  1.00 83.96      A    C  
ATOM     40  C   THR A   6      38.313  50.718  -2.055  1.00 85.02      A    C  
ATOM     41  O   THR A   6      37.392  49.899  -2.161  1.00 82.89      A    O  
ATOM     42  CB  THR A   6      40.686  50.122  -2.579  1.00 81.31      A    C  
ATOM     43  CG2 THR A   6      40.411  48.695  -2.147  1.00 71.40      A    C  
ATOM     44  OG1 THR A   6      41.686  50.124  -3.607  1.00 73.05      A    O  
ATOM     45  N   LEU A   7      38.389  51.590  -1.046  1.00 85.59      A    N  
ATOM     46  CA  LEU A   7      37.352  51.611  -0.017  1.00 83.92      A    C  
ATOM     47  C   LEU A   7      36.000  52.006  -0.594  1.00 84.25      A    C  
ATOM     48  O   LEU A   7      34.967  51.476  -0.182  1.00 83.37      A    O  
ATOM     49  CB  LEU A   7      37.751  52.571   1.105  1.00 82.74      A    C  
ATOM     50  CG  LEU A   7      38.950  52.162   1.951  1.00 77.72      A    C  
ATOM     51  CD1 LEU A   7      39.330  53.267   2.918  1.00 71.00      A    C  
ATOM     52  CD2 LEU A   7      38.665  50.876   2.701  1.00 71.61      A    C  
ATOM     53  N   ILE A   8      35.988  52.943  -1.560  1.00 86.76      A    N  
ATOM     54  CA  ILE A   8      34.735  53.338  -2.194  1.00 85.91      A    C  
ATOM     55  C   ILE A   8      34.176  52.192  -3.028  1.00 86.02      A    C  
ATOM     56  O   ILE A   8      32.961  51.959  -3.053  1.00 84.32      A    O  
ATOM     57  CB  ILE A   8      34.938  54.605  -3.043  1.00 84.71      A    C  
ATOM     58  CG1 ILE A   8      35.266  55.797  -2.149  1.00 79.65      A    C  
ATOM     59  CG2 ILE A   8      33.711  54.882  -3.887  1.00 76.29      A    C  
ATOM     60  CD1 ILE A   8      35.737  57.015  -2.904  1.00 69.64      A    C  
ATOM     61  N   ALA A   9      35.039  51.458  -3.727  1.00 84.87      A    N  
ATOM     62  CA  ALA A   9      34.590  50.354  -4.560  1.00 84.18      A    C  
ATOM     63  C   ALA A   9      34.132  49.159  -3.737  1.00 85.99      A    C  
ATOM     64  O   ALA A   9      33.365  48.331  -4.239  1.00 83.64      A    O  
ATOM     65  CB  ALA A   9      35.708  49.929  -5.511  1.00 81.04      A    C  
ATOM     66  N   LEU A  10      34.565  49.036  -2.504  1.00 86.18      A    N  
ATOM     67  CA  LEU A  10      34.160  47.906  -1.686  1.00 85.67      A    C  
ATOM     68  C   LEU A  10      32.668  47.907  -1.378  1.00 87.21      A    C  
ATOM     69  O   LEU A  10      32.070  46.837  -1.236  1.00 86.30      A    O  
ATOM     70  CB  LEU A  10      34.949  47.892  -0.375  1.00 83.63      A    C  
ATOM     71  CG  LEU A  10      36.398  47.410  -0.449  1.00 76.06      A    C  
ATOM     72  CD1 LEU A  10      37.093  47.607   0.882  1.00 70.22      A    C  
ATOM     73  CD2 LEU A  10      36.465  45.959  -0.877  1.00 69.73      A    C  
ATOM     74  N   VAL A  11      32.058  49.102  -1.292  1.00 86.71      A    N  
ATOM     75  CA  VAL A  11      30.640  49.181  -0.963  1.00 86.68      A    C  
ATOM     76  C   VAL A  11      29.785  48.525  -2.048  1.00 87.89      A    C  
ATOM     77  O   VAL A  11      29.031  47.590  -1.752  1.00 87.25      A    O  
ATOM     78  CB  VAL A  11      30.221  50.634  -0.706  1.00 85.00      A    C  
ATOM     79  CG1 VAL A  11      28.721  50.719  -0.433  1.00 78.22      A    C  
ATOM     80  CG2 VAL A  11      31.004  51.204   0.455  1.00 77.66      A    C  
ATOM     81  N   PRO A  12      29.840  48.959  -3.319  1.00 88.67      A    N  
ATOM     82  CA  PRO A  12      29.068  48.266  -4.345  1.00 87.91      A    C  
ATOM     83  C   PRO A  12      29.558  46.857  -4.614  1.00 88.65      A    C  
ATOM     84  O   PRO A  12      28.767  45.995  -5.023  1.00 86.67      A    O  
ATOM     85  CB  PRO A  12      29.235  49.161  -5.584  1.00 85.83      A    C  
ATOM     86  CG  PRO A  12      30.514  49.862  -5.359  1.00 84.15      A    C  
ATOM     87  CD  PRO A  12      30.602  50.096  -3.887  1.00 87.47      A    C  
ATOM     88  N   PHE A  13      30.833  46.600  -4.386  1.00 87.96      A    N  
ATOM     89  CA  PHE A  13      31.355  45.249  -4.538  1.00 87.56      A    C  
ATOM     90  C   PHE A  13      30.670  44.295  -3.563  1.00 88.73      A    C  
ATOM     91  O   PHE A  13      30.183  43.224  -3.951  1.00 88.04      A    O  
ATOM     92  CB  PHE A  13      32.868  45.247  -4.336  1.00 86.29      A    C  
ATOM     93  CG  PHE A  13      33.470  43.876  -4.314  1.00 86.07      A    C  
ATOM     94  CD1 PHE A  13      33.778  43.212  -5.490  1.00 82.41      A    C  
ATOM     95  CD2 PHE A  13      33.740  43.244  -3.113  1.00 82.19      A    C  
ATOM     96  CE1 PHE A  13      34.344  41.955  -5.469  1.00 79.26      A    C  
ATOM     97  CE2 PHE A  13      34.293  41.983  -3.082  1.00 79.76      A    C  
ATOM     98  CZ  PHE A  13      34.595  41.333  -4.260  1.00 81.76      A    C  
ATOM     99  N   LEU A  14      30.628  44.690  -2.291  1.00 89.26      A    N  
ATOM    100  CA  LEU A  14      29.962  43.861  -1.299  1.00 88.18      A    C  
ATOM    101  C   LEU A  14      28.466  43.795  -1.548  1.00 88.78      A    C  
ATOM    102  O   LEU A  14      27.839  42.756  -1.286  1.00 88.10      A    O  
ATOM    103  CB  LEU A  14      30.242  44.387   0.109  1.00 86.89      A    C  
ATOM    104  CG  LEU A  14      31.692  44.305   0.587  1.00 82.22      A    C  
ATOM    105  CD1 LEU A  14      31.850  44.988   1.944  1.00 76.11      A    C  
ATOM    106  CD2 LEU A  14      32.149  42.856   0.667  1.00 76.14      A    C  
ATOM    107  N   LEU A  15      27.876  44.873  -2.046  1.00 89.57      A    N  
ATOM    108  CA  LEU A  15      26.459  44.867  -2.366  1.00 88.52      A    C  
ATOM    109  C   LEU A  15      26.149  43.854  -3.461  1.00 89.06      A    C  
ATOM    110  O   LEU A  15      25.192  43.077  -3.347  1.00 88.43      A    O  
ATOM    111  CB  LEU A  15      26.005  46.263  -2.787  1.00 87.74      A    C  
ATOM    112  CG  LEU A  15      24.554  46.390  -3.253  1.00 83.47      A    C  
ATOM    113  CD1 LEU A  15      23.591  45.998  -2.145  1.00 76.81      A    C  
ATOM    114  CD2 LEU A  15      24.275  47.808  -3.725  1.00 77.11      A    C  
ATOM    115  N   LEU A  16      26.939  43.840  -4.535  1.00 90.76      A    N  
ATOM    116  CA  LEU A  16      26.703  42.915  -5.629  1.00 89.93      A    C  
ATOM    117  C   LEU A  16      26.960  41.475  -5.208  1.00 90.52      A    C  
ATOM    118  O   LEU A  16      26.138  40.588  -5.474  1.00 89.56      A    O  
ATOM    119  CB  LEU A  16      27.579  43.282  -6.825  1.00 88.55      A    C  
ATOM    120  CG  LEU A  16      27.189  44.541  -7.602  1.00 83.62      A    C  
ATOM    121  CD1 LEU A  16      28.252  44.877  -8.627  1.00 78.34      A    C  
ATOM    122  CD2 LEU A  16      25.837  44.362  -8.267  1.00 77.40      A    C  
ATOM    123  N   THR A  17      28.080  41.225  -4.548  1.00 90.91      A    N  
ATOM    124  CA  THR A  17      28.407  39.857  -4.167  1.00 90.23      A    C  
ATOM    125  C   THR A  17      27.417  39.316  -3.158  1.00 90.67      A    C  
ATOM    126  O   THR A  17      26.873  38.218  -3.334  1.00 89.30      A    O  
ATOM    127  CB  THR A  17      29.828  39.796  -3.595  1.00 88.93      A    C  
ATOM    128  CG2 THR A  17      30.849  40.139  -4.662  1.00 78.13      A    C  
ATOM    129  OG1 THR A  17      29.956  40.694  -2.501  1.00 78.26      A    O  
ATOM    130  N   SER A  18      27.146  40.071  -2.108  1.00 89.76      A    N  
ATOM    131  CA  SER A  18      26.213  39.603  -1.095  1.00 88.54      A    C  
ATOM    132  C   SER A  18      24.786  39.583  -1.616  1.00 89.27      A    C  
ATOM    133  O   SER A  18      24.024  38.670  -1.300  1.00 86.44      A    O  
ATOM    134  CB  SER A  18      26.306  40.486   0.153  1.00 86.07      A    C  
ATOM    135  OG  SER A  18      25.875  41.797  -0.111  1.00 75.70      A    O  
ATOM    136  N   GLY A  19      24.395  40.574  -2.429  1.00 91.24      A    N  
ATOM    137  CA  GLY A  19      23.040  40.623  -2.946  1.00 90.39      A    C  
ATOM    138  C   GLY A  19      22.733  39.487  -3.901  1.00 91.51      A    C  
ATOM    139  O   GLY A  19      21.704  38.817  -3.778  1.00 90.20      A    O  
ATOM    140  N   ILE A  20      23.620  39.254  -4.870  1.00 92.57      A    N  
ATOM    141  CA  ILE A  20      23.393  38.178  -5.816  1.00 92.28      A    C  
ATOM    142  C   ILE A  20      23.483  36.822  -5.121  1.00 92.59      A    C  
ATOM    143  O   ILE A  20      22.719  35.898  -5.434  1.00 91.43      A    O  
ATOM    144  CB  ILE A  20      24.381  38.278  -6.992  1.00 91.52      A    C  
ATOM    145  CG1 ILE A  20      24.162  39.585  -7.764  1.00 88.17      A    C  
ATOM    146  CG2 ILE A  20      24.225  37.083  -7.924  1.00 86.82      A    C  
ATOM    147  CD1 ILE A  20      25.218  39.881  -8.802  1.00 81.69      A    C  
ATOM    148  N   ALA A  21      24.393  36.696  -4.176  1.00 92.29      A    N  
ATOM    149  CA  ALA A  21      24.492  35.450  -3.421  1.00 91.01      A    C  
ATOM    150  C   ALA A  21      23.227  35.196  -2.616  1.00 91.79      A    C  
ATOM    151  O   ALA A  21      22.710  34.070  -2.585  1.00 89.94      A    O  
ATOM    152  CB  ALA A  21      25.717  35.479  -2.512  1.00 89.75      A    C  
ATOM    153  N   GLN A  22      22.699  36.218  -1.960  1.00 92.49      A    N  
ATOM    154  CA  GLN A  22      21.458  36.083  -1.215  1.00 91.04      A    C  
ATOM    155  C   GLN A  22      20.290  35.761  -2.141  1.00 91.58      A    C  
ATOM    156  O   GLN A  22      19.425  34.955  -1.795  1.00 90.81      A    O  
ATOM    157  CB  GLN A  22      21.173  37.358  -0.420  1.00 90.27      A    C  
ATOM    158  CG  GLN A  22      22.031  37.511   0.823  1.00 85.11      A    C  
ATOM    159  CD  GLN A  22      21.760  38.770   1.594  1.00 83.47      A    C  
ATOM    160  NE2 GLN A  22      21.579  39.872   0.872  1.00 71.43      A    N  
ATOM    161  OE1 GLN A  22      21.717  38.772   2.822  1.00 74.81      A    O  
ATOM    162  N   TYR A  23      20.256  36.391  -3.310  1.00 93.49      A    N  
ATOM    163  CA  TYR A  23      19.205  36.094  -4.279  1.00 93.54      A    C  
ATOM    164  C   TYR A  23      19.233  34.627  -4.677  1.00 94.00      A    C  
ATOM    165  O   TYR A  23      18.182  33.973  -4.781  1.00 93.49      A    O  
ATOM    166  CB  TYR A  23      19.361  36.989  -5.507  1.00 92.82      A    C  
ATOM    167  CG  TYR A  23      18.404  36.678  -6.622  1.00 92.08      A    C  
ATOM    168  CD1 TYR A  23      17.084  37.112  -6.570  1.00 88.16      A    C  
ATOM    169  CD2 TYR A  23      18.806  35.952  -7.739  1.00 87.71      A    C  
ATOM    170  CE1 TYR A  23      16.194  36.832  -7.599  1.00 85.96      A    C  
ATOM    171  CE2 TYR A  23      17.926  35.665  -8.761  1.00 85.70      A    C  
ATOM    172  CZ  TYR A  23      16.627  36.105  -8.685  1.00 87.43      A    C  
ATOM    173  OH  TYR A  23      15.751  35.819  -9.709  1.00 85.58      A    O  
ATOM    174  N   ALA A  24      20.417  34.091  -4.910  1.00 93.63      A    N  
ATOM    175  CA  ALA A  24      20.529  32.673  -5.241  1.00 93.24      A    C  
ATOM    176  C   ALA A  24      20.081  31.802  -4.088  1.00 93.84      A    C  
ATOM    177  O   ALA A  24      19.388  30.799  -4.291  1.00 92.19      A    O  
ATOM    178  CB  ALA A  24      21.969  32.347  -5.639  1.00 92.76      A    C  
ATOM    179  N   MET A  25      20.451  32.162  -2.865  1.00 93.74      A    N  
ATOM    180  CA  MET A  25      20.034  31.386  -1.712  1.00 92.55      A    C  
ATOM    181  C   MET A  25      18.527  31.472  -1.503  1.00 93.46      A    C  
ATOM    182  O   MET A  25      17.910  30.503  -1.050  1.00 91.64      A    O  
ATOM    183  CB  MET A  25      20.775  31.853  -0.460  1.00 90.24      A    C  
ATOM    184  CG  MET A  25      22.251  31.482  -0.454  1.00 84.16      A    C  
ATOM    185  SD  MET A  25      23.070  31.826   1.107  1.00 75.55      A    S  
ATOM    186  CE  MET A  25      23.119  33.604   1.075  1.00 66.04      A    C  
ATOM    187  N   ILE A  26      17.915  32.606  -1.826  1.00 92.65      A    N  
ATOM    188  CA  ILE A  26      16.469  32.722  -1.751  1.00 92.67      A    C  
ATOM    189  C   ILE A  26      15.816  31.791  -2.769  1.00 93.45      A    C  
ATOM    190  O   ILE A  26      14.807  31.133  -2.470  1.00 92.28      A    O  
ATOM    191  CB  ILE A  26      16.032  34.177  -1.967  1.00 91.94      A    C  
ATOM    192  CG1 ILE A  26      16.473  35.046  -0.784  1.00 88.80      A    C  
ATOM    193  CG2 ILE A  26      14.527  34.269  -2.163  1.00 88.21      A    C  
ATOM    194  CD1 ILE A  26      16.464  36.534  -1.075  1.00 82.29      A    C  
ATOM    195  N   ASN A  27      16.372  31.715  -3.970  1.00 95.12      A    N  
ATOM    196  CA  ASN A  27      15.858  30.795  -4.964  1.00 94.99      A    C  
ATOM    197  C   ASN A  27      16.035  29.349  -4.526  1.00 95.32      A    C  
ATOM    198  O   ASN A  27      15.167  28.503  -4.784  1.00 94.13      A    O  
ATOM    199  CB  ASN A  27      16.536  31.031  -6.315  1.00 94.61      A    C  
ATOM    200  CG  ASN A  27      16.146  32.361  -6.932  1.00 92.94      A    C  
ATOM    201  ND2 ASN A  27      16.999  32.883  -7.793  1.00 83.67      A    N  
ATOM    202  OD1 ASN A  27      15.082  32.908  -6.646  1.00 83.33      A    O  
ATOM    203  N   VAL A  28      17.144  29.038  -3.870  1.00 95.25      A    N  
ATOM    204  CA  VAL A  28      17.335  27.702  -3.313  1.00 94.74      A    C  
ATOM    205  C   VAL A  28      16.249  27.401  -2.290  1.00 95.01      A    C  
ATOM    206  O   VAL A  28      15.663  26.315  -2.279  1.00 93.77      A    O  
ATOM    207  CB  VAL A  28      18.737  27.576  -2.693  1.00 93.80      A    C  
ATOM    208  CG1 VAL A  28      18.845  26.322  -1.844  1.00 90.15      A    C  
ATOM    209  CG2 VAL A  28      19.789  27.573  -3.788  1.00 90.69      A    C  
ATOM    210  N   ALA A  29      15.957  28.364  -1.420  1.00 95.06      A    N  
ATOM    211  CA  ALA A  29      14.896  28.182  -0.441  1.00 94.40      A    C  
ATOM    212  C   ALA A  29      13.539  28.017  -1.111  1.00 95.01      A    C  
ATOM    213  O   ALA A  29      12.690  27.263  -0.633  1.00 93.05      A    O  
ATOM    214  CB  ALA A  29      14.875  29.360   0.530  1.00 93.37      A    C  
ATOM    215  N   SER A  30      13.318  28.707  -2.233  1.00 95.26      A    N  
ATOM    216  CA  SER A  30      12.063  28.566  -2.958  1.00 95.13      A    C  
ATOM    217  C   SER A  30      11.922  27.170  -3.549  1.00 95.80      A    C  
ATOM    218  O   SER A  30      10.850  26.552  -3.469  1.00 93.72      A    O  
ATOM    219  CB  SER A  30      11.975  29.620  -4.061  1.00 93.82      A    C  
ATOM    220  OG  SER A  30      10.761  29.509  -4.768  1.00 81.13      A    O  
ATOM    221  N   LEU A  31      12.992  26.654  -4.138  1.00 95.77      A    N  
ATOM    222  CA  LEU A  31      12.954  25.300  -4.681  1.00 95.81      A    C  
ATOM    223  C   LEU A  31      12.726  24.272  -3.576  1.00 96.15      A    C  
ATOM    224  O   LEU A  31      11.945  23.324  -3.740  1.00 94.51      A    O  
ATOM    225  CB  LEU A  31      14.251  24.998  -5.431  1.00 94.96      A    C  
ATOM    226  CG  LEU A  31      14.493  25.811  -6.705  1.00 93.09      A    C  
ATOM    227  CD1 LEU A  31      15.897  25.572  -7.238  1.00 88.29      A    C  
ATOM    228  CD2 LEU A  31      13.449  25.461  -7.762  1.00 88.02      A    C  
ATOM    229  N   LEU A  32      13.394  24.445  -2.453  1.00 96.11      A    N  
ATOM    230  CA  LEU A  32      13.179  23.537  -1.334  1.00 95.68      A    C  
ATOM    231  C   LEU A  32      11.786  23.690  -0.751  1.00 95.64      A    C  
ATOM    232  O   LEU A  32      11.248  22.735  -0.188  1.00 93.87      A    O  
ATOM    233  CB  LEU A  32      14.235  23.783  -0.252  1.00 94.70      A    C  
ATOM    234  CG  LEU A  32      15.679  23.419  -0.638  1.00 93.07      A    C  
ATOM    235  CD1 LEU A  32      16.635  23.798   0.478  1.00 88.96      A    C  
ATOM    236  CD2 LEU A  32      15.790  21.933  -0.951  1.00 88.92      A    C  
ATOM    237  N   SER A  33      11.173  24.866  -0.880  1.00 95.81      A    N  
ATOM    238  CA  SER A  33       9.801  25.048  -0.428  1.00 95.59      A    C  
ATOM    239  C   SER A  33       8.825  24.272  -1.304  1.00 95.77      A    C  
ATOM    240  O   SER A  33       7.827  23.749  -0.810  1.00 93.03      A    O  
ATOM    241  CB  SER A  33       9.446  26.533  -0.419  1.00 94.18      A    C  
ATOM    242  OG  SER A  33      10.233  27.241   0.519  1.00 84.49      A    O  
ATOM    243  N   ASP A  34       9.101  24.195  -2.606  1.00 96.42      A    N  
ATOM    244  CA  ASP A  34       8.288  23.357  -3.480  1.00 96.04      A    C  
ATOM    245  C   ASP A  34       8.382  21.899  -3.069  1.00 96.51      A    C  
ATOM    246  O   ASP A  34       7.372  21.186  -3.012  1.00 95.12      A    O  
ATOM    247  CB  ASP A  34       8.721  23.533  -4.940  1.00 94.84      A    C  
ATOM    248  CG  ASP A  34       8.460  24.930  -5.462  1.00 91.56      A    C  
ATOM    249  OD1 ASP A  34       7.547  25.603  -4.952  1.00 85.20      A    O  
ATOM    250  OD2 ASP A  34       9.161  25.351  -6.401  1.00 84.99      A    O1-
ATOM    251  N   LEU A  35       9.585  21.442  -2.772  1.00 95.87      A    N  
ATOM    252  CA  LEU A  35       9.752  20.075  -2.277  1.00 95.63      A    C  
ATOM    253  C   LEU A  35       9.083  19.898  -0.923  1.00 96.15      A    C  
ATOM    254  O   LEU A  35       8.484  18.853  -0.646  1.00 95.07      A    O  
ATOM    255  CB  LEU A  35      11.237  19.733  -2.192  1.00 95.25      A    C  
ATOM    256  CG  LEU A  35      11.589  18.355  -1.624  1.00 94.17      A    C  
ATOM    257  CD1 LEU A  35      11.035  17.252  -2.514  1.00 89.86      A    C  
ATOM    258  CD2 LEU A  35      13.091  18.210  -1.462  1.00 90.24      A    C  
ATOM    259  N   ALA A  36       9.166  20.915  -0.071  1.00 96.15      A    N  
ATOM    260  CA  ALA A  36       8.606  20.821   1.267  1.00 95.98      A    C  
ATOM    261  C   ALA A  36       7.085  20.703   1.231  1.00 96.37      A    C  
ATOM    262  O   ALA A  36       6.506  19.907   1.971  1.00 94.79      A    O  
ATOM    263  CB  ALA A  36       9.022  22.034   2.099  1.00 95.24      A    C  
ATOM    264  N   VAL A  37       6.425  21.479   0.373  1.00 95.74      A    N  
ATOM    265  CA  VAL A  37       4.967  21.415   0.306  1.00 95.56      A    C  
ATOM    266  C   VAL A  37       4.521  20.079  -0.270  1.00 95.50      A    C  
ATOM    267  O   VAL A  37       3.482  19.549   0.121  1.00 93.88      A    O  
ATOM    268  CB  VAL A  37       4.403  22.599  -0.504  1.00 94.34      A    C  
ATOM    269  CG1 VAL A  37       4.739  22.481  -1.982  1.00 87.22      A    C  
ATOM    270  CG2 VAL A  37       2.894  22.698  -0.302  1.00 87.78      A    C  
ATOM    271  N   TYR A  38       5.312  19.515  -1.185  1.00 96.31      A    N  
ATOM    272  CA  TYR A  38       4.984  18.200  -1.710  1.00 96.11      A    C  
ATOM    273  C   TYR A  38       5.091  17.135  -0.625  1.00 96.24      A    C  
ATOM    274  O   TYR A  38       4.184  16.320  -0.434  1.00 94.71      A    O  
ATOM    275  CB  TYR A  38       5.896  17.849  -2.890  1.00 95.66      A    C  
ATOM    276  CG  TYR A  38       5.776  16.413  -3.334  1.00 95.62      A    C  
ATOM    277  CD1 TYR A  38       4.714  15.998  -4.127  1.00 92.96      A    C  
ATOM    278  CD2 TYR A  38       6.714  15.464  -2.958  1.00 93.18      A    C  
ATOM    279  CE1 TYR A  38       4.593  14.683  -4.533  1.00 91.65      A    C  
ATOM    280  CE2 TYR A  38       6.603  14.143  -3.355  1.00 92.11      A    C  
ATOM    281  CZ  TYR A  38       5.537  13.761  -4.140  1.00 92.75      A    C  
ATOM    282  OH  TYR A  38       5.420  12.449  -4.531  1.00 90.73      A    O  
ATOM    283  N   GLN A  39       6.205  17.129   0.095  1.00 96.40      A    N  
ATOM    284  CA  GLN A  39       6.405  16.154   1.154  1.00 96.02      A    C  
ATOM    285  C   GLN A  39       5.384  16.332   2.273  1.00 96.38      A    C  
ATOM    286  O   GLN A  39       4.855  15.349   2.814  1.00 94.84      A    O  
ATOM    287  CB  GLN A  39       7.827  16.266   1.706  1.00 95.30      A    C  
ATOM    288  CG  GLN A  39       8.912  15.856   0.725  1.00 93.00      A    C  
ATOM    289  CD  GLN A  39       8.954  14.361   0.477  1.00 90.41      A    C  
ATOM    290  NE2 GLN A  39       9.778  13.665   1.242  1.00 78.54      A    N  
ATOM    291  OE1 GLN A  39       8.236  13.842  -0.367  1.00 81.65      A    O  
ATOM    292  N   ALA A  40       5.064  17.576   2.613  1.00 95.95      A    N  
ATOM    293  CA  ALA A  40       4.094  17.834   3.671  1.00 95.65      A    C  
ATOM    294  C   ALA A  40       2.690  17.429   3.245  1.00 95.93      A    C  
ATOM    295  O   ALA A  40       1.949  16.822   4.021  1.00 94.42      A    O  
ATOM    296  CB  ALA A  40       4.132  19.305   4.067  1.00 95.00      A    C  
ATOM    297  N   ALA A  41       2.308  17.761   2.015  1.00 96.19      A    N  
ATOM    298  CA  ALA A  41       0.996  17.360   1.516  1.00 95.89      A    C  
ATOM    299  C   ALA A  41       0.882  15.845   1.448  1.00 96.16      A    C  
ATOM    300  O   ALA A  41      -0.154  15.279   1.794  1.00 94.48      A    O  
ATOM    301  CB  ALA A  41       0.749  17.978   0.141  1.00 95.31      A    C  
ATOM    302  N   ARG A  42       1.948  15.183   1.018  1.00 96.13      A    N  
ATOM    303  CA  ARG A  42       1.966  13.727   0.999  1.00 95.54      A    C  
ATOM    304  C   ARG A  42       1.806  13.160   2.409  1.00 95.87      A    C  
ATOM    305  O   ARG A  42       1.039  12.215   2.625  1.00 94.15      A    O  
ATOM    306  CB  ARG A  42       3.275  13.232   0.373  1.00 94.19      A    C  
ATOM    307  CG  ARG A  42       3.479  11.736   0.448  1.00 91.57      A    C  
ATOM    308  CD  ARG A  42       4.897  11.355   0.085  1.00 90.75      A    C  
ATOM    309  NE  ARG A  42       5.169   9.940   0.378  1.00 88.99      A    N  
ATOM    310  CZ  ARG A  42       5.488   9.473   1.589  1.00 89.99      A    C  
ATOM    311  NH1 ARG A  42       5.593  10.298   2.620  1.00 78.77      A    N1+
ATOM    312  NH2 ARG A  42       5.705   8.187   1.757  1.00 83.75      A    N  
ATOM    313  N   THR A  43       2.507  13.734   3.369  1.00 95.42      A    N  
ATOM    314  CA  THR A  43       2.412  13.265   4.749  1.00 95.25      A    C  
ATOM    315  C   THR A  43       0.999  13.447   5.293  1.00 95.46      A    C  
ATOM    316  O   THR A  43       0.430  12.529   5.900  1.00 93.70      A    O  
ATOM    317  CB  THR A  43       3.420  13.998   5.632  1.00 94.36      A    C  
ATOM    318  CG2 THR A  43       3.283  13.571   7.076  1.00 86.91      A    C  
ATOM    319  OG1 THR A  43       4.748  13.725   5.172  1.00 86.46      A    O  
ATOM    320  N   ALA A  44       0.407  14.612   5.070  1.00 95.63      A    N  
ATOM    321  CA  ALA A  44      -0.960  14.832   5.515  1.00 95.35      A    C  
ATOM    322  C   ALA A  44      -1.938  13.897   4.806  1.00 95.65      A    C  
ATOM    323  O   ALA A  44      -2.885  13.394   5.416  1.00 94.07      A    O  
ATOM    324  CB  ALA A  44      -1.360  16.290   5.280  1.00 94.67      A    C  
ATOM    325  N   TRP A  45      -1.703  13.672   3.531  1.00 96.05      A    N  
ATOM    326  CA  TRP A  45      -2.544  12.774   2.745  1.00 96.02      A    C  
ATOM    327  C   TRP A  45      -2.487  11.339   3.264  1.00 96.06      A    C  
ATOM    328  O   TRP A  45      -3.489  10.617   3.206  1.00 94.37      A    O  
ATOM    329  CB  TRP A  45      -2.114  12.847   1.279  1.00 95.68      A    C  
ATOM    330  CG  TRP A  45      -2.789  11.900   0.340  1.00 96.09      A    C  
ATOM    331  CD1 TRP A  45      -4.093  11.928  -0.052  1.00 93.80      A    C  
ATOM    332  CD2 TRP A  45      -2.177  10.814  -0.353  1.00 95.34      A    C  
ATOM    333  CE2 TRP A  45      -3.176  10.217  -1.146  1.00 94.74      A    C  
ATOM    334  CE3 TRP A  45      -0.874  10.289  -0.380  1.00 93.69      A    C  
ATOM    335  NE1 TRP A  45      -4.339  10.914  -0.944  1.00 93.47      A    N  
ATOM    336  CZ2 TRP A  45      -2.920   9.110  -1.961  1.00 93.84      A    C  
ATOM    337  CZ3 TRP A  45      -0.635   9.196  -1.184  1.00 92.13      A    C  
ATOM    338  CH2 TRP A  45      -1.644   8.618  -1.959  1.00 92.53      A    C  
ATOM    339  N   ILE A  46      -1.344  10.924   3.779  1.00 95.89      A    N  
ATOM    340  CA  ILE A  46      -1.194   9.578   4.315  1.00 95.25      A    C  
ATOM    341  C   ILE A  46      -1.740   9.477   5.732  1.00 94.90      A    C  
ATOM    342  O   ILE A  46      -2.367   8.477   6.093  1.00 92.73      A    O  
ATOM    343  CB  ILE A  46       0.286   9.146   4.257  1.00 94.03      A    C  
ATOM    344  CG1 ILE A  46       0.730   8.950   2.804  1.00 89.30      A    C  
ATOM    345  CG2 ILE A  46       0.512   7.872   5.065  1.00 89.08      A    C  
ATOM    346  CD1 ILE A  46       2.205   8.706   2.644  1.00 85.06      A    C  
ATOM    347  N   TRP A  47      -1.519  10.497   6.540  1.00 95.30      A    N  
ATOM    348  CA  TRP A  47      -1.891  10.447   7.946  1.00 94.85      A    C  
ATOM    349  C   TRP A  47      -3.357  10.784   8.199  1.00 94.57      A    C  
ATOM    350  O   TRP A  47      -3.894  10.400   9.243  1.00 92.03      A    O  
ATOM    351  CB  TRP A  47      -1.004  11.394   8.755  1.00 94.32      A    C  
ATOM    352  CG  TRP A  47       0.323  10.807   9.122  1.00 94.31      A    C  
ATOM    353  CD1 TRP A  47       1.446  10.752   8.343  1.00 91.21      A    C  
ATOM    354  CD2 TRP A  47       0.674  10.175  10.364  1.00 92.98      A    C  
ATOM    355  CE2 TRP A  47       2.021   9.772  10.259  1.00 92.41      A    C  
ATOM    356  CE3 TRP A  47      -0.018   9.922  11.551  1.00 91.80      A    C  
ATOM    357  NE1 TRP A  47       2.464  10.132   9.013  1.00 91.28      A    N  
ATOM    358  CZ2 TRP A  47       2.685   9.126  11.304  1.00 91.51      A    C  
ATOM    359  CZ3 TRP A  47       0.641   9.279  12.581  1.00 89.00      A    C  
ATOM    360  CH2 TRP A  47       1.970   8.893  12.449  1.00 89.64      A    C  
ATOM    361  N   GLN A  48      -4.016  11.489   7.288  1.00 93.98      A    N  
ATOM    362  CA  GLN A  48      -5.387  11.929   7.531  1.00 93.48      A    C  
ATOM    363  C   GLN A  48      -6.352  10.770   7.772  1.00 93.05      A    C  
ATOM    364  O   GLN A  48      -7.156  10.842   8.712  1.00 91.36      A    O  
ATOM    365  CB  GLN A  48      -5.879  12.815   6.387  1.00 93.17      A    C  
ATOM    366  CG  GLN A  48      -7.206  13.492   6.682  1.00 89.02      A    C  
ATOM    367  CD  GLN A  48      -7.134  14.404   7.901  1.00 89.11      A    C  
ATOM    368  NE2 GLN A  48      -8.126  14.312   8.761  1.00 78.12      A    N  
ATOM    369  OE1 GLN A  48      -6.178  15.165   8.068  1.00 80.01      A    O  
ATOM    370  N   PRO A  49      -6.338   9.692   6.974  1.00 93.50      A    N  
ATOM    371  CA  PRO A  49      -7.248   8.577   7.274  1.00 92.49      A    C  
ATOM    372  C   PRO A  49      -6.991   7.957   8.642  1.00 91.81      A    C  
ATOM    373  O   PRO A  49      -7.928   7.509   9.302  1.00 87.91      A    O  
ATOM    374  CB  PRO A  49      -6.972   7.568   6.148  1.00 91.15      A    C  
ATOM    375  CG  PRO A  49      -6.369   8.383   5.056  1.00 90.21      A    C  
ATOM    376  CD  PRO A  49      -5.577   9.455   5.748  1.00 93.42      A    C  
ATOM    377  N   GLU A  50      -5.738   7.934   9.071  1.00 91.83      A    N  
ATOM    378  CA  GLU A  50      -5.410   7.388  10.378  1.00 90.36      A    C  
ATOM    379  C   GLU A  50      -6.017   8.234  11.496  1.00 90.28      A    C  
ATOM    380  O   GLU A  50      -6.467   7.703  12.511  1.00 86.69      A    O  
ATOM    381  CB  GLU A  50      -3.896   7.297  10.554  1.00 89.51      A    C  
ATOM    382  CG  GLU A  50      -3.163   6.688   9.368  1.00 87.21      A    C  
ATOM    383  CD  GLU A  50      -3.523   5.228   9.152  1.00 86.37      A    C  
ATOM    384  OE1 GLU A  50      -3.856   4.548  10.135  1.00 79.02      A    O  
ATOM    385  OE2 GLU A  50      -3.453   4.769   8.003  1.00 79.73      A    O1-
ATOM    386  N   ALA A  51      -6.042   9.548  11.300  1.00 90.61      A    N  
ATOM    387  CA  ALA A  51      -6.629  10.435  12.291  1.00 90.06      A    C  
ATOM    388  C   ALA A  51      -8.152  10.382  12.267  1.00 89.54      A    C  
ATOM    389  O   ALA A  51      -8.792  10.459  13.322  1.00 86.23      A    O  
ATOM    390  CB  ALA A  51      -6.151  11.865  12.067  1.00 89.52      A    C  
ATOM    391  N   ASP A  52      -8.752  10.265  11.081  1.00 88.85      A    N  
ATOM    392  CA  ASP A  52     -10.199  10.200  10.982  1.00 87.11      A    C  
ATOM    393  C   ASP A  52     -10.755   8.989  11.716  1.00 86.88      A    C  
ATOM    394  O   ASP A  52     -11.850   9.052  12.285  1.00 82.23      A    O  
ATOM    395  CB  ASP A  52     -10.631  10.166   9.514  1.00 86.06      A    C  
ATOM    396  CG  ASP A  52     -10.332  11.465   8.788  1.00 83.33      A    C  
ATOM    397  OD1 ASP A  52     -10.213  12.509   9.455  1.00 77.20      A    O  
ATOM    398  OD2 ASP A  52     -10.230  11.433   7.542  1.00 77.34      A    O1-
ATOM    399  N   SER A  53     -10.013   7.887  11.716  1.00 88.12      A    N  
ATOM    400  CA  SER A  53     -10.418   6.688  12.424  1.00 86.03      A    C  
ATOM    401  C   SER A  53      -9.798   6.570  13.807  1.00 85.15      A    C  
ATOM    402  O   SER A  53     -10.042   5.576  14.494  1.00 78.15      A    O  
ATOM    403  CB  SER A  53     -10.057   5.445  11.604  1.00 84.20      A    C  
ATOM    404  OG  SER A  53      -8.654   5.335  11.447  1.00 73.52      A    O  
ATOM    405  N   ARG A  54      -9.011   7.566  14.218  1.00 83.37      A    N  
ATOM    406  CA  ARG A  54      -8.303   7.530  15.496  1.00 82.34      A    C  
ATOM    407  C   ARG A  54      -7.602   6.185  15.675  1.00 83.13      A    C  
ATOM    408  O   ARG A  54      -7.796   5.481  16.671  1.00 76.19      A    O  
ATOM    409  CB  ARG A  54      -9.251   7.821  16.660  1.00 78.71      A    C  
ATOM    410  CG  ARG A  54      -9.933   9.174  16.577  1.00 74.25      A    C  
ATOM    411  CD  ARG A  54     -10.670   9.469  17.865  1.00 68.86      A    C  
ATOM    412  NE  ARG A  54      -9.741   9.697  18.966  1.00 63.63      A    N  
ATOM    413  CZ  ARG A  54     -10.059   9.593  20.272  1.00 56.43      A    C  
ATOM    414  NH1 ARG A  54     -11.283   9.248  20.624  1.00 52.20      A    N1+
ATOM    415  NH2 ARG A  54      -9.138   9.822  21.191  1.00 50.21      A    N  
ATOM    416  N   ARG A  55      -6.808   5.820  14.683  1.00 82.96      A    N  
ATOM    417  CA  ARG A  55      -6.228   4.485  14.635  1.00 81.90      A    C  
ATOM    418  C   ARG A  55      -5.171   4.291  15.709  1.00 80.53      A    C  
ATOM    419  O   ARG A  55      -4.462   5.233  16.090  1.00 74.87      A    O  
ATOM    420  CB  ARG A  55      -5.629   4.220  13.257  1.00 79.49      A    C  
ATOM    421  CG  ARG A  55      -5.300   2.756  13.016  1.00 76.77      A    C  
ATOM    422  CD  ARG A  55      -4.743   2.534  11.628  1.00 75.44      A    C  
ATOM    423  NE  ARG A  55      -4.556   1.114  11.349  1.00 75.79      A    N  
ATOM    424  CZ  ARG A  55      -4.008   0.626  10.246  1.00 78.64      A    C  
ATOM    425  NH1 ARG A  55      -3.582   1.450   9.298  1.00 72.50      A    N1+
ATOM    426  NH2 ARG A  55      -3.887  -0.679  10.081  1.00 74.13      A    N  
ATOM    427  N   ASN A  56      -5.063   3.057  16.179  1.00 79.17      A    N  
ATOM    428  CA  ASN A  56      -4.044   2.642  17.125  1.00 75.84      A    C  
ATOM    429  C   ASN A  56      -4.225   3.341  18.470  1.00 75.17      A    C  
ATOM    430  O   ASN A  56      -5.151   4.137  18.662  1.00 64.52      A    O  
ATOM    431  CB  ASN A  56      -2.634   2.882  16.556  1.00 69.66      A    C  
ATOM    432  CG  ASN A  56      -1.616   1.924  17.131  1.00 67.28      A    C  
ATOM    433  ND2 ASN A  56      -0.360   2.108  16.746  1.00 60.10      A    N  
ATOM    434  OD1 ASN A  56      -1.952   1.034  17.903  1.00 60.66      A    O  
ATOM    435  N   GLY A  57      -3.350   3.029  19.404  1.00 66.37      A    N  
ATOM    436  CA  GLY A  57      -3.441   3.610  20.723  1.00 63.55      A    C  
ATOM    437  C   GLY A  57      -4.461   2.902  21.592  1.00 65.33      A    C  
ATOM    438  O   GLY A  57      -5.461   2.356  21.112  1.00 59.23      A    O  
ATOM    439  N   SER A  58      -4.201   2.926  22.892  1.00 57.53      A    N  
ATOM    440  CA  SER A  58      -5.091   2.286  23.844  1.00 55.52      A    C  
ATOM    441  C   SER A  58      -6.146   3.240  24.378  1.00 55.98      A    C  
ATOM    442  O   SER A  58      -7.273   2.819  24.649  1.00 51.39      A    O  
ATOM    443  CB  SER A  58      -4.283   1.710  25.010  1.00 50.90      A    C  
ATOM    444  OG  SER A  58      -3.529   2.717  25.656  1.00 47.48      A    O  
ATOM    445  N   SER A  59      -5.806   4.526  24.537  1.00 58.29      A    N  
ATOM    446  CA  SER A  59      -6.747   5.475  25.104  1.00 57.21      A    C  
ATOM    447  C   SER A  59      -6.249   6.897  24.885  1.00 57.45      A    C  
ATOM    448  O   SER A  59      -5.046   7.134  24.732  1.00 52.96      A    O  
ATOM    449  CB  SER A  59      -6.961   5.224  26.598  1.00 53.34      A    C  
ATOM    450  OG  SER A  59      -5.754   5.386  27.313  1.00 48.82      A    O  
ATOM    451  N   GLY A  60      -7.185   7.838  24.883  1.00 57.43      A    N  
ATOM    452  CA  GLY A  60      -6.864   9.251  24.885  1.00 57.35      A    C  
ATOM    453  C   GLY A  60      -5.970   9.684  23.745  1.00 60.47      A    C  
ATOM    454  O   GLY A  60      -6.184   9.324  22.585  1.00 55.70      A    O  
ATOM    455  N   TYR A  61      -4.948  10.456  24.067  1.00 60.75      A    N  
ATOM    456  CA  TYR A  61      -4.028  10.994  23.084  1.00 61.43      A    C  
ATOM    457  C   TYR A  61      -3.037   9.965  22.557  1.00 63.65      A    C  
ATOM    458  O   TYR A  61      -2.192  10.309  21.729  1.00 59.39      A    O  
ATOM    459  CB  TYR A  61      -3.275  12.186  23.669  1.00 58.17      A    C  
ATOM    460  CG  TYR A  61      -4.143  13.408  23.886  1.00 55.23      A    C  
ATOM    461  CD1 TYR A  61      -4.419  14.275  22.838  1.00 51.73      A    C  
ATOM    462  CD2 TYR A  61      -4.681  13.696  25.134  1.00 50.74      A    C  
ATOM    463  CE1 TYR A  61      -5.216  15.388  23.030  1.00 44.84      A    C  
ATOM    464  CE2 TYR A  61      -5.478  14.800  25.327  1.00 45.79      A    C  
ATOM    465  CZ  TYR A  61      -5.749  15.649  24.277  1.00 44.48      A    C  
ATOM    466  OH  TYR A  61      -6.533  16.757  24.466  1.00 40.86      A    O  
ATOM    467  N   ASN A  62      -3.123   8.729  22.999  1.00 70.04      A    N  
ATOM    468  CA  ASN A  62      -2.311   7.683  22.399  1.00 70.20      A    C  
ATOM    469  C   ASN A  62      -2.777   7.342  20.988  1.00 73.57      A    C  
ATOM    470  O   ASN A  62      -1.997   6.805  20.199  1.00 68.93      A    O  
ATOM    471  CB  ASN A  62      -2.334   6.426  23.273  1.00 64.15      A    C  
ATOM    472  CG  ASN A  62      -1.607   6.619  24.592  1.00 59.10      A    C  
ATOM    473  ND2 ASN A  62      -1.991   5.845  25.588  1.00 53.89      A    N  
ATOM    474  OD1 ASN A  62      -0.718   7.455  24.704  1.00 53.49      A    O  
ATOM    475  N   ARG A  63      -4.020   7.643  20.650  1.00 80.69      A    N  
ATOM    476  CA  ARG A  63      -4.545   7.424  19.312  1.00 82.85      A    C  
ATOM    477  C   ARG A  63      -4.142   8.563  18.392  1.00 85.92      A    C  
ATOM    478  O   ARG A  63      -3.821   9.672  18.836  1.00 83.07      A    O  
ATOM    479  CB  ARG A  63      -6.065   7.284  19.344  1.00 78.11      A    C  
ATOM    480  CG  ARG A  63      -6.579   6.121  20.165  1.00 72.07      A    C  
ATOM    481  CD  ARG A  63      -8.069   5.944  19.994  1.00 70.06      A    C  
ATOM    482  NE  ARG A  63      -8.603   4.837  20.785  1.00 63.32      A    N  
ATOM    483  CZ  ARG A  63      -9.121   4.964  22.005  1.00 56.91      A    C  
ATOM    484  NH1 ARG A  63      -9.185   6.150  22.587  1.00 53.01      A    N1+
ATOM    485  NH2 ARG A  63      -9.572   3.902  22.650  1.00 48.76      A    N  
ATOM    486  N   VAL A  64      -4.169   8.284  17.087  1.00 85.12      A    N  
ATOM    487  CA  VAL A  64      -3.816   9.298  16.105  1.00 86.45      A    C  
ATOM    488  C   VAL A  64      -4.930  10.337  16.040  1.00 87.53      A    C  
ATOM    489  O   VAL A  64      -6.115  10.005  15.993  1.00 85.76      A    O  
ATOM    490  CB  VAL A  64      -3.580   8.666  14.723  1.00 85.43      A    C  
ATOM    491  CG1 VAL A  64      -3.198   9.729  13.702  1.00 80.94      A    C  
ATOM    492  CG2 VAL A  64      -2.498   7.598  14.814  1.00 82.92      A    C  
ATOM    493  N   THR A  65      -4.543  11.609  16.030  1.00 85.40      A    N  
ATOM    494  CA  THR A  65      -5.478  12.722  16.011  1.00 85.15      A    C  
ATOM    495  C   THR A  65      -5.106  13.694  14.898  1.00 86.47      A    C  
ATOM    496  O   THR A  65      -4.077  13.545  14.230  1.00 84.12      A    O  
ATOM    497  CB  THR A  65      -5.505  13.459  17.360  1.00 82.48      A    C  
ATOM    498  CG2 THR A  65      -5.906  12.511  18.482  1.00 73.45      A    C  
ATOM    499  OG1 THR A  65      -4.209  14.007  17.633  1.00 74.25      A    O  
ATOM    500  N   ALA A  66      -5.962  14.689  14.694  1.00 87.14      A    N  
ATOM    501  CA  ALA A  66      -5.693  15.706  13.686  1.00 87.58      A    C  
ATOM    502  C   ALA A  66      -4.434  16.500  14.011  1.00 89.37      A    C  
ATOM    503  O   ALA A  66      -3.721  16.935  13.100  1.00 86.90      A    O  
ATOM    504  CB  ALA A  66      -6.895  16.643  13.562  1.00 85.96      A    C  
ATOM    505  N   ASP A  67      -4.147  16.697  15.288  1.00 87.25      A    N  
ATOM    506  CA  ASP A  67      -2.927  17.390  15.676  1.00 86.21      A    C  
ATOM    507  C   ASP A  67      -1.691  16.612  15.243  1.00 87.82      A    C  
ATOM    508  O   ASP A  67      -0.674  17.212  14.885  1.00 85.74      A    O  
ATOM    509  CB  ASP A  67      -2.903  17.619  17.184  1.00 84.04      A    C  
ATOM    510  CG  ASP A  67      -3.955  18.608  17.642  1.00 76.43      A    C  
ATOM    511  OD1 ASP A  67      -4.390  19.437  16.822  1.00 68.01      A    O  
ATOM    512  OD2 ASP A  67      -4.346  18.556  18.824  1.00 68.33      A    O1-
ATOM    513  N   ASP A  68      -1.771  15.282  15.262  1.00 89.46      A    N  
ATOM    514  CA  ASP A  68      -0.655  14.471  14.805  1.00 89.55      A    C  
ATOM    515  C   ASP A  68      -0.432  14.649  13.305  1.00 91.29      A    C  
ATOM    516  O   ASP A  68       0.718  14.706  12.853  1.00 89.97      A    O  
ATOM    517  CB  ASP A  68      -0.904  12.996  15.129  1.00 87.58      A    C  
ATOM    518  CG  ASP A  68      -0.930  12.731  16.618  1.00 85.16      A    C  
ATOM    519  OD1 ASP A  68      -0.048  13.241  17.335  1.00 78.66      A    O  
ATOM    520  OD2 ASP A  68      -1.836  12.003  17.080  1.00 78.33      A    O1-
ATOM    521  N   VAL A  69      -1.509  14.750  12.524  1.00 90.67      A    N  
ATOM    522  CA  VAL A  69      -1.379  14.973  11.089  1.00 91.09      A    C  
ATOM    523  C   VAL A  69      -0.644  16.283  10.832  1.00 92.38      A    C  
ATOM    524  O   VAL A  69       0.303  16.340  10.037  1.00 91.51      A    O  
ATOM    525  CB  VAL A  69      -2.764  14.979  10.413  1.00 90.49      A    C  
ATOM    526  CG1 VAL A  69      -2.626  15.230   8.921  1.00 87.35      A    C  
ATOM    527  CG2 VAL A  69      -3.492  13.678  10.681  1.00 88.85      A    C  
ATOM    528  N   LYS A  70      -1.065  17.340  11.509  1.00 90.86      A    N  
ATOM    529  CA  LYS A  70      -0.421  18.635  11.346  1.00 91.30      A    C  
ATOM    530  C   LYS A  70       1.038  18.592  11.794  1.00 91.97      A    C  
ATOM    531  O   LYS A  70       1.915  19.158  11.133  1.00 90.48      A    O  
ATOM    532  CB  LYS A  70      -1.199  19.701  12.120  1.00 90.21      A    C  
ATOM    533  CG  LYS A  70      -0.608  21.100  12.032  1.00 88.18      A    C  
ATOM    534  CD  LYS A  70      -1.457  22.105  12.802  1.00 86.29      A    C  
ATOM    535  CE  LYS A  70      -0.856  23.488  12.773  1.00 77.64      A    C  
ATOM    536  NZ  LYS A  70      -1.688  24.472  13.518  1.00 71.64      A    N1+
ATOM    537  N   PHE A  71       1.298  17.922  12.899  1.00 90.93      A    N  
ATOM    538  CA  PHE A  71       2.647  17.850  13.427  1.00 90.71      A    C  
ATOM    539  C   PHE A  71       3.563  17.084  12.481  1.00 91.76      A    C  
ATOM    540  O   PHE A  71       4.693  17.518  12.199  1.00 90.38      A    O  
ATOM    541  CB  PHE A  71       2.633  17.196  14.812  1.00 89.05      A    C  
ATOM    542  CG  PHE A  71       3.862  17.459  15.621  1.00 88.02      A    C  
ATOM    543  CD1 PHE A  71       3.866  18.430  16.610  1.00 83.95      A    C  
ATOM    544  CD2 PHE A  71       5.023  16.738  15.411  1.00 83.98      A    C  
ATOM    545  CE1 PHE A  71       4.997  18.683  17.357  1.00 81.58      A    C  
ATOM    546  CE2 PHE A  71       6.159  16.979  16.148  1.00 81.61      A    C  
ATOM    547  CZ  PHE A  71       6.155  17.953  17.130  1.00 82.75      A    C  
ATOM    548  N   ARG A  72       3.107  15.955  11.975  1.00 92.81      A    N  
ATOM    549  CA  ARG A  72       3.933  15.149  11.079  1.00 93.30      A    C  
ATOM    550  C   ARG A  72       4.149  15.860   9.743  1.00 93.94      A    C  
ATOM    551  O   ARG A  72       5.237  15.802   9.176  1.00 91.24      A    O  
ATOM    552  CB  ARG A  72       3.306  13.770  10.863  1.00 92.17      A    C  
ATOM    553  CG  ARG A  72       3.075  12.967  12.131  1.00 90.08      A    C  
ATOM    554  CD  ARG A  72       4.349  12.728  12.909  1.00 87.20      A    C  
ATOM    555  NE  ARG A  72       4.097  12.056  14.195  1.00 84.96      A    N  
ATOM    556  CZ  ARG A  72       4.225  10.755  14.393  1.00 83.76      A    C  
ATOM    557  NH1 ARG A  72       4.615   9.958  13.418  1.00 75.21      A    N1+
ATOM    558  NH2 ARG A  72       3.964  10.245  15.585  1.00 80.37      A    N  
ATOM    559  N   ALA A  73       3.116  16.522   9.234  1.00 93.76      A    N  
ATOM    560  CA  ALA A  73       3.270  17.263   7.989  1.00 93.70      A    C  
ATOM    561  C   ALA A  73       4.257  18.412   8.153  1.00 94.33      A    C  
ATOM    562  O   ALA A  73       5.097  18.657   7.277  1.00 93.02      A    O  
ATOM    563  CB  ALA A  73       1.921  17.777   7.512  1.00 93.67      A    C  
ATOM    564  N   ARG A  74       4.169  19.115   9.265  1.00 93.03      A    N  
ATOM    565  CA  ARG A  74       5.126  20.177   9.548  1.00 92.44      A    C  
ATOM    566  C   ARG A  74       6.535  19.627   9.673  1.00 92.75      A    C  
ATOM    567  O   ARG A  74       7.499  20.244   9.208  1.00 90.76      A    O  
ATOM    568  CB  ARG A  74       4.717  20.925  10.824  1.00 90.91      A    C  
ATOM    569  CG  ARG A  74       5.677  22.029  11.241  1.00 89.31      A    C  
ATOM    570  CD  ARG A  74       5.139  22.808  12.428  1.00 88.05      A    C  
ATOM    571  NE  ARG A  74       6.090  23.802  12.926  1.00 85.53      A    N  
ATOM    572  CZ  ARG A  74       5.842  24.653  13.920  1.00 84.46      A    C  
ATOM    573  NH1 ARG A  74       4.672  24.631  14.538  1.00 78.08      A    N1+
ATOM    574  NH2 ARG A  74       6.776  25.517  14.301  1.00 79.27      A    N  
ATOM    575  N   THR A  75       6.672  18.465  10.280  1.00 93.41      A    N  
ATOM    576  CA  THR A  75       7.984  17.834  10.397  1.00 93.06      A    C  
ATOM    577  C   THR A  75       8.542  17.489   9.025  1.00 93.59      A    C  
ATOM    578  O   THR A  75       9.725  17.715   8.754  1.00 92.29      A    O  
ATOM    579  CB  THR A  75       7.886  16.575  11.268  1.00 91.89      A    C  
ATOM    580  CG2 THR A  75       9.238  15.890  11.371  1.00 83.83      A    C  
ATOM    581  OG1 THR A  75       7.431  16.936  12.583  1.00 83.70      A    O  
ATOM    582  N   ALA A  76       7.698  16.945   8.134  1.00 94.59      A    N  
ATOM    583  CA  ALA A  76       8.146  16.604   6.790  1.00 94.18      A    C  
ATOM    584  C   ALA A  76       8.619  17.849   6.044  1.00 94.63      A    C  
ATOM    585  O   ALA A  76       9.646  17.819   5.345  1.00 93.06      A    O  
ATOM    586  CB  ALA A  76       7.025  15.908   6.020  1.00 93.92      A    C  
ATOM    587  N   ALA A  77       7.880  18.944   6.165  1.00 94.91      A    N  
ATOM    588  CA  ALA A  77       8.289  20.186   5.521  1.00 94.61      A    C  
ATOM    589  C   ALA A  77       9.594  20.707   6.101  1.00 95.01      A    C  
ATOM    590  O   ALA A  77      10.451  21.211   5.369  1.00 93.46      A    O  
ATOM    591  CB  ALA A  77       7.185  21.235   5.661  1.00 94.29      A    C  
ATOM    592  N   ALA A  78       9.759  20.600   7.412  1.00 94.25      A    N  
ATOM    593  CA  ALA A  78      10.976  21.074   8.051  1.00 93.13      A    C  
ATOM    594  C   ALA A  78      12.190  20.287   7.588  1.00 93.56      A    C  
ATOM    595  O   ALA A  78      13.261  20.858   7.365  1.00 91.91      A    O  
ATOM    596  CB  ALA A  78      10.836  20.993   9.575  1.00 91.82      A    C  
ATOM    597  N   LEU A  79      12.049  18.981   7.435  1.00 93.90      A    N  
ATOM    598  CA  LEU A  79      13.163  18.156   6.976  1.00 92.91      A    C  
ATOM    599  C   LEU A  79      13.583  18.542   5.559  1.00 92.93      A    C  
ATOM    600  O   LEU A  79      14.769  18.515   5.236  1.00 90.43      A    O  
ATOM    601  CB  LEU A  79      12.787  16.678   7.034  1.00 92.32      A    C  
ATOM    602  CG  LEU A  79      12.553  16.096   8.432  1.00 90.83      A    C  
ATOM    603  CD1 LEU A  79      12.075  14.655   8.342  1.00 85.85      A    C  
ATOM    604  CD2 LEU A  79      13.812  16.185   9.280  1.00 85.09      A    C  
ATOM    605  N   ALA A  80      12.626  18.902   4.711  1.00 94.50      A    N  
ATOM    606  CA  ALA A  80      12.950  19.309   3.355  1.00 94.11      A    C  
ATOM    607  C   ALA A  80      13.562  20.701   3.313  1.00 94.58      A    C  
ATOM    608  O   ALA A  80      14.399  20.983   2.449  1.00 91.27      A    O  
ATOM    609  CB  ALA A  80      11.701  19.255   2.480  1.00 93.27      A    C  
ATOM    610  N   LEU A  81      13.156  21.577   4.216  1.00 93.83      A    N  
ATOM    611  CA  LEU A  81      13.653  22.949   4.246  1.00 92.81      A    C  
ATOM    612  C   LEU A  81      14.918  23.106   5.071  1.00 92.44      A    C  
ATOM    613  O   LEU A  81      15.484  24.200   5.110  1.00 89.51      A    O  
ATOM    614  CB  LEU A  81      12.572  23.881   4.798  1.00 92.16      A    C  
ATOM    615  CG  LEU A  81      11.357  24.103   3.899  1.00 92.25      A    C  
ATOM    616  CD1 LEU A  81      10.230  24.760   4.679  1.00 88.32      A    C  
ATOM    617  CD2 LEU A  81      11.738  24.945   2.692  1.00 88.34      A    C  
ATOM    618  N   ALA A  82      15.377  22.054   5.716  1.00 93.10      A    N  
ATOM    619  CA  ALA A  82      16.525  22.158   6.604  1.00 91.82      A    C  
ATOM    620  C   ALA A  82      17.771  22.734   5.937  1.00 91.87      A    C  
ATOM    621  O   ALA A  82      18.461  23.553   6.559  1.00 88.40      A    O  
ATOM    622  CB  ALA A  82      16.830  20.786   7.216  1.00 90.65      A    C  
ATOM    623  N   PRO A  83      18.118  22.371   4.684  1.00 91.76      A    N  
ATOM    624  CA  PRO A  83      19.337  22.944   4.093  1.00 89.50      A    C  
ATOM    625  C   PRO A  83      19.310  24.456   3.964  1.00 88.80      A    C  
ATOM    626  O   PRO A  83      20.372  25.084   3.953  1.00 83.06      A    O  
ATOM    627  CB  PRO A  83      19.405  22.278   2.711  1.00 88.34      A    C  
ATOM    628  CG  PRO A  83      18.649  21.011   2.876  1.00 87.97      A    C  
ATOM    629  CD  PRO A  83      17.537  21.327   3.838  1.00 90.75      A    C  
ATOM    630  N   SER A  84      18.124  25.061   3.870  1.00 88.56      A    N  
ATOM    631  CA  SER A  84      18.013  26.507   3.753  1.00 87.28      A    C  
ATOM    632  C   SER A  84      17.969  27.215   5.095  1.00 87.22      A    C  
ATOM    633  O   SER A  84      18.046  28.447   5.138  1.00 82.36      A    O  
ATOM    634  CB  SER A  84      16.761  26.877   2.949  1.00 86.08      A    C  
ATOM    635  OG  SER A  84      15.591  26.543   3.656  1.00 82.70      A    O  
ATOM    636  N   ALA A  85      17.852  26.472   6.181  1.00 88.34      A    N  
ATOM    637  CA  ALA A  85      17.718  27.062   7.499  1.00 87.19      A    C  
ATOM    638  C   ALA A  85      19.093  27.330   8.106  1.00 86.83      A    C  
ATOM    639  O   ALA A  85      20.123  26.846   7.629  1.00 82.78      A    O  
ATOM    640  CB  ALA A  85      16.901  26.152   8.415  1.00 85.88      A    C  
ATOM    641  N   SER A  86      19.086  28.111   9.176  1.00 82.94      A    N  
ATOM    642  CA  SER A  86      20.307  28.500   9.856  1.00 81.70      A    C  
ATOM    643  C   SER A  86      20.666  27.492  10.936  1.00 82.46      A    C  
ATOM    644  O   SER A  86      19.851  26.652  11.334  1.00 77.27      A    O  
ATOM    645  CB  SER A  86      20.149  29.889  10.473  1.00 78.47      A    C  
ATOM    646  OG  SER A  86      19.103  29.912  11.415  1.00 71.08      A    O  
ATOM    647  N   SER A  87      21.902  27.581  11.402  1.00 77.17      A    N  
ATOM    648  CA  SER A  87      22.396  26.701  12.453  1.00 75.63      A    C  
ATOM    649  C   SER A  87      22.881  27.529  13.637  1.00 75.66      A    C  
ATOM    650  O   SER A  87      22.101  27.894  14.514  1.00 68.99      A    O  
ATOM    651  CB  SER A  87      23.513  25.795  11.927  1.00 72.52      A    C  
ATOM    652  OG  SER A  87      24.065  25.010  12.963  1.00 67.50      A    O  
ATOM    653  N   ASP A  88      24.163  27.852  13.652  1.00 74.79      A    N  
ATOM    654  CA  ASP A  88      24.700  28.666  14.741  1.00 72.32      A    C  
ATOM    655  C   ASP A  88      24.203  30.102  14.691  1.00 73.46      A    C  
ATOM    656  O   ASP A  88      24.233  30.797  15.710  1.00 67.23      A    O  
ATOM    657  CB  ASP A  88      26.231  28.649  14.713  1.00 68.27      A    C  
ATOM    658  CG  ASP A  88      26.804  27.304  15.098  1.00 66.28      A    C  
ATOM    659  OD1 ASP A  88      26.065  26.461  15.640  1.00 61.33      A    O  
ATOM    660  OD2 ASP A  88      28.010  27.088  14.865  1.00 61.05      A    O1-
ATOM    661  N   PHE A  89      23.754  30.567  13.537  1.00 75.34      A    N  
ATOM    662  CA  PHE A  89      23.283  31.938  13.400  1.00 73.54      A    C  
ATOM    663  C   PHE A  89      22.090  32.178  14.315  1.00 74.45      A    C  
ATOM    664  O   PHE A  89      22.150  33.005  15.229  1.00 67.79      A    O  
ATOM    665  CB  PHE A  89      22.928  32.227  11.944  1.00 69.53      A    C  
ATOM    666  CG  PHE A  89      22.631  33.673  11.668  1.00 70.03      A    C  
ATOM    667  CD1 PHE A  89      23.623  34.630  11.796  1.00 66.60      A    C  
ATOM    668  CD2 PHE A  89      21.374  34.066  11.257  1.00 64.98      A    C  
ATOM    669  CE1 PHE A  89      23.357  35.961  11.533  1.00 61.35      A    C  
ATOM    670  CE2 PHE A  89      21.104  35.392  10.994  1.00 62.87      A    C  
ATOM    671  CZ  PHE A  89      22.089  36.344  11.136  1.00 65.21      A    C  
ATOM    672  N   THR A  90      20.989  31.459  14.071  1.00 69.63      A    N  
ATOM    673  CA  THR A  90      19.824  31.499  14.944  1.00 68.58      A    C  
ATOM    674  C   THR A  90      19.042  30.202  14.786  1.00 71.44      A    C  
ATOM    675  O   THR A  90      18.822  29.741  13.661  1.00 66.03      A    O  
ATOM    676  CB  THR A  90      18.887  32.676  14.637  1.00 61.30      A    C  
ATOM    677  CG2 THR A  90      19.475  33.998  15.110  1.00 56.90      A    C  
ATOM    678  OG1 THR A  90      18.638  32.734  13.230  1.00 56.63      A    O  
ATOM    679  N   VAL A  91      18.624  29.633  15.896  1.00 72.84      A    N  
ATOM    680  CA  VAL A  91      17.757  28.456  15.886  1.00 71.28      A    C  
ATOM    681  C   VAL A  91      16.365  28.837  16.367  1.00 72.86      A    C  
ATOM    682  O   VAL A  91      15.375  28.613  15.682  1.00 66.43      A    O  
ATOM    683  CB  VAL A  91      18.349  27.329  16.750  1.00 67.43      A    C  
ATOM    684  CG1 VAL A  91      17.384  26.162  16.839  1.00 62.77      A    C  
ATOM    685  CG2 VAL A  91      19.678  26.874  16.170  1.00 66.17      A    C  
ATOM    686  N   GLY A  92      16.276  29.422  17.550  1.00 67.11      A    N  
ATOM    687  CA  GLY A  92      15.013  29.889  18.074  1.00 66.08      A    C  
ATOM    688  C   GLY A  92      14.213  28.806  18.769  1.00 69.28      A    C  
ATOM    689  O   GLY A  92      14.611  27.635  18.820  1.00 64.31      A    O  
ATOM    690  N   ARG A  93      13.069  29.221  19.293  1.00 70.27      A    N  
ATOM    691  CA  ARG A  93      12.178  28.308  19.994  1.00 70.23      A    C  
ATOM    692  C   ARG A  93      10.776  28.916  20.031  1.00 69.63      A    C  
ATOM    693  O   ARG A  93      10.624  30.098  20.350  1.00 63.39      A    O  
ATOM    694  CB  ARG A  93      12.675  28.022  21.410  1.00 66.06      A    C  
ATOM    695  CG  ARG A  93      11.834  27.020  22.179  1.00 62.10      A    C  
ATOM    696  CD  ARG A  93      12.406  26.773  23.565  1.00 59.26      A    C  
ATOM    697  NE  ARG A  93      11.555  25.912  24.374  1.00 55.48      A    N  
ATOM    698  CZ  ARG A  93      11.627  24.587  24.389  1.00 51.38      A    C  
ATOM    699  NH1 ARG A  93      12.537  23.952  23.640  1.00 48.75      A    N1+
ATOM    700  NH2 ARG A  93      10.805  23.882  25.143  1.00 47.32      A    N  
ATOM    701  N   ASN A  94       9.782  28.111  19.690  1.00 70.00      A    N  
ATOM    702  CA  ASN A  94       8.398  28.553  19.734  1.00 67.07      A    C  
ATOM    703  C   ASN A  94       7.858  28.330  21.143  1.00 66.76      A    C  
ATOM    704  O   ASN A  94       7.461  27.222  21.509  1.00 60.40      A    O  
ATOM    705  CB  ASN A  94       7.551  27.794  18.710  1.00 61.94      A    C  
ATOM    706  CG  ASN A  94       8.045  28.010  17.289  1.00 58.86      A    C  
ATOM    707  ND2 ASN A  94       8.169  29.263  16.892  1.00 54.30      A    N  
ATOM    708  OD1 ASN A  94       8.303  27.056  16.557  1.00 53.10      A    O  
ATOM    709  N   PHE A  95       7.852  29.383  21.949  1.00 57.42      A    N  
ATOM    710  CA  PHE A  95       7.338  29.283  23.304  1.00 54.85      A    C  
ATOM    711  C   PHE A  95       5.825  29.415  23.313  1.00 54.02      A    C  
ATOM    712  O   PHE A  95       5.252  30.138  22.496  1.00 48.48      A    O  
ATOM    713  CB  PHE A  95       7.968  30.353  24.198  1.00 49.81      A    C  
ATOM    714  CG  PHE A  95       9.392  30.074  24.564  1.00 48.57      A    C  
ATOM    715  CD1 PHE A  95       9.693  29.231  25.612  1.00 43.87      A    C  
ATOM    716  CD2 PHE A  95      10.425  30.649  23.849  1.00 43.31      A    C  
ATOM    717  CE1 PHE A  95      11.002  28.968  25.959  1.00 37.58      A    C  
ATOM    718  CE2 PHE A  95      11.743  30.388  24.190  1.00 39.09      A    C  
ATOM    719  CZ  PHE A  95      12.035  29.544  25.243  1.00 38.90      A    C  
ATOM    720  N   PRO A  96       5.153  28.733  24.232  1.00 57.32      A    N  
ATOM    721  CA  PRO A  96       5.757  27.880  25.261  1.00 55.70      A    C  
ATOM    722  C   PRO A  96       5.959  26.432  24.843  1.00 57.20      A    C  
ATOM    723  O   PRO A  96       6.584  25.675  25.585  1.00 52.01      A    O  
ATOM    724  CB  PRO A  96       4.732  27.964  26.403  1.00 49.27      A    C  
ATOM    725  CG  PRO A  96       3.424  28.101  25.693  1.00 49.06      A    C  
ATOM    726  CD  PRO A  96       3.703  28.907  24.448  1.00 54.03      A    C  
ATOM    727  N   GLU A  97       5.440  26.022  23.668  1.00 62.62      A    N  
ATOM    728  CA  GLU A  97       5.457  24.611  23.295  1.00 61.12      A    C  
ATOM    729  C   GLU A  97       6.858  24.127  22.973  1.00 62.95      A    C  
ATOM    730  O   GLU A  97       7.317  23.112  23.502  1.00 55.36      A    O  
ATOM    731  CB  GLU A  97       4.527  24.373  22.108  1.00 54.50      A    C  
ATOM    732  CG  GLU A  97       3.084  24.809  22.323  1.00 49.57      A    C  
ATOM    733  CD  GLU A  97       2.855  26.265  21.967  1.00 45.76      A    C  
ATOM    734  OE1 GLU A  97       3.851  26.991  21.763  1.00 40.92      A    O  
ATOM    735  OE2 GLU A  97       1.685  26.677  21.884  1.00 40.90      A    O1-
ATOM    736  N   GLY A  98       7.553  24.849  22.087  1.00 66.95      A    N  
ATOM    737  CA  GLY A  98       8.806  24.339  21.587  1.00 67.29      A    C  
ATOM    738  C   GLY A  98       8.585  23.198  20.612  1.00 71.08      A    C  
ATOM    739  O   GLY A  98       7.497  23.022  20.062  1.00 64.99      A    O  
ATOM    740  N   SER A  99       9.623  22.413  20.374  1.00 73.83      A    N  
ATOM    741  CA  SER A  99       9.510  21.231  19.526  1.00 73.56      A    C  
ATOM    742  C   SER A  99       8.944  20.078  20.344  1.00 76.14      A    C  
ATOM    743  O   SER A  99       9.424  19.787  21.437  1.00 70.77      A    O  
ATOM    744  CB  SER A  99      10.867  20.865  18.931  1.00 69.07      A    C  
ATOM    745  OG  SER A  99      11.817  20.614  19.937  1.00 65.49      A    O  
ATOM    746  N   GLY A 100       7.918  19.408  19.790  1.00 78.72      A    N  
ATOM    747  CA  GLY A 100       7.251  18.350  20.510  1.00 80.93      A    C  
ATOM    748  C   GLY A 100       8.036  17.055  20.547  1.00 85.25      A    C  
ATOM    749  O   GLY A 100       9.068  16.909  19.887  1.00 82.72      A    O  
ATOM    750  N   PRO A 101       7.545  16.086  21.312  1.00 80.08      A    N  
ATOM    751  CA  PRO A 101       8.238  14.793  21.410  1.00 81.29      A    C  
ATOM    752  C   PRO A 101       8.447  14.091  20.075  1.00 84.04      A    C  
ATOM    753  O   PRO A 101       9.539  13.556  19.858  1.00 80.56      A    O  
ATOM    754  CB  PRO A 101       7.334  13.983  22.347  1.00 77.78      A    C  
ATOM    755  CG  PRO A 101       6.591  15.008  23.131  1.00 77.26      A    C  
ATOM    756  CD  PRO A 101       6.389  16.173  22.214  1.00 81.30      A    C  
ATOM    757  N   PRO A 102       7.465  14.046  19.167  1.00 83.17      A    N  
ATOM    758  CA  PRO A 102       7.724  13.347  17.901  1.00 82.92      A    C  
ATOM    759  C   PRO A 102       8.858  13.971  17.101  1.00 85.47      A    C  
ATOM    760  O   PRO A 102       9.644  13.246  16.482  1.00 83.01      A    O  
ATOM    761  CB  PRO A 102       6.387  13.446  17.156  1.00 80.83      A    C  
ATOM    762  CG  PRO A 102       5.375  13.693  18.220  1.00 82.16      A    C  
ATOM    763  CD  PRO A 102       6.071  14.517  19.250  1.00 85.80      A    C  
ATOM    764  N   PHE A 103       8.962  15.299  17.101  1.00 86.15      A    N  
ATOM    765  CA  PHE A 103      10.002  15.954  16.321  1.00 86.91      A    C  
ATOM    766  C   PHE A 103      11.378  15.724  16.918  1.00 88.37      A    C  
ATOM    767  O   PHE A 103      12.343  15.513  16.178  1.00 85.69      A    O  
ATOM    768  CB  PHE A 103       9.732  17.452  16.205  1.00 85.79      A    C  
ATOM    769  CG  PHE A 103      10.778  18.190  15.420  1.00 87.67      A    C  
ATOM    770  CD1 PHE A 103      10.782  18.124  14.037  1.00 84.69      A    C  
ATOM    771  CD2 PHE A 103      11.752  18.929  16.054  1.00 84.59      A    C  
ATOM    772  CE1 PHE A 103      11.744  18.798  13.309  1.00 82.32      A    C  
ATOM    773  CE2 PHE A 103      12.718  19.602  15.329  1.00 82.99      A    C  
ATOM    774  CZ  PHE A 103      12.715  19.535  13.953  1.00 84.68      A    C  
ATOM    775  N   ARG A 104      11.499  15.767  18.233  1.00 85.34      A    N  
ATOM    776  CA  ARG A 104      12.814  15.571  18.835  1.00 84.96      A    C  
ATOM    777  C   ARG A 104      13.296  14.135  18.670  1.00 86.32      A    C  
ATOM    778  O   ARG A 104      14.512  13.894  18.655  1.00 83.33      A    O  
ATOM    779  CB  ARG A 104      12.792  15.982  20.308  1.00 82.20      A    C  
ATOM    780  CG  ARG A 104      11.928  15.132  21.212  1.00 78.04      A    C  
ATOM    781  CD  ARG A 104      11.758  15.791  22.574  1.00 76.18      A    C  
ATOM    782  NE  ARG A 104      11.045  14.971  23.529  1.00 70.65      A    N  
ATOM    783  CZ  ARG A 104      10.594  15.394  24.706  1.00 66.29      A    C  
ATOM    784  NH1 ARG A 104      10.776  16.648  25.068  1.00 61.07      A    N1+
ATOM    785  NH2 ARG A 104       9.952  14.558  25.518  1.00 59.03      A    N  
ATOM    786  N   ARG A 105      12.380  13.187  18.521  1.00 88.37      A    N  
ATOM    787  CA  ARG A 105      12.787  11.816  18.230  1.00 88.15      A    C  
ATOM    788  C   ARG A 105      13.371  11.707  16.829  1.00 88.99      A    C  
ATOM    789  O   ARG A 105      14.456  11.139  16.646  1.00 87.08      A    O  
ATOM    790  CB  ARG A 105      11.602  10.856  18.400  1.00 87.34      A    C  
ATOM    791  CG  ARG A 105      11.205  10.611  19.842  1.00 85.72      A    C  
ATOM    792  CD  ARG A 105      10.263   9.428  19.968  1.00 86.17      A    C  
ATOM    793  NE  ARG A 105       8.963   9.680  19.370  1.00 82.71      A    N  
ATOM    794  CZ  ARG A 105       7.918  10.204  20.016  1.00 82.84      A    C  
ATOM    795  NH1 ARG A 105       8.016  10.527  21.302  1.00 73.52      A    N1+
ATOM    796  NH2 ARG A 105       6.779  10.397  19.379  1.00 76.23      A    N  
ATOM    797  N   ILE A 106      12.686  12.260  15.827  1.00 89.50      A    N  
ATOM    798  CA  ILE A 106      13.203  12.191  14.465  1.00 89.25      A    C  
ATOM    799  C   ILE A 106      14.417  13.100  14.306  1.00 90.30      A    C  
ATOM    800  O   ILE A 106      15.317  12.803  13.513  1.00 88.33      A    O  
ATOM    801  CB  ILE A 106      12.098  12.536  13.447  1.00 87.80      A    C  
ATOM    802  CG1 ILE A 106      12.554  12.191  12.026  1.00 81.79      A    C  
ATOM    803  CG2 ILE A 106      11.692  14.005  13.537  1.00 80.62      A    C  
ATOM    804  CD1 ILE A 106      12.833  10.720  11.803  1.00 73.76      A    C  
ATOM    805  N   ARG A 107      14.470  14.200  15.055  1.00 89.84      A    N  
ATOM    806  CA  ARG A 107      15.663  15.042  15.044  1.00 88.51      A    C  
ATOM    807  C   ARG A 107      16.873  14.260  15.539  1.00 89.09      A    C  
ATOM    808  O   ARG A 107      17.974  14.409  14.995  1.00 87.02      A    O  
ATOM    809  CB  ARG A 107      15.442  16.285  15.911  1.00 86.23      A    C  
ATOM    810  CG  ARG A 107      16.670  17.168  16.064  1.00 83.96      A    C  
ATOM    811  CD  ARG A 107      16.345  18.444  16.848  1.00 83.96      A    C  
ATOM    812  NE  ARG A 107      15.831  18.154  18.179  1.00 81.71      A    N  
ATOM    813  CZ  ARG A 107      15.197  19.034  18.941  1.00 82.58      A    C  
ATOM    814  NH1 ARG A 107      14.976  20.266  18.501  1.00 72.12      A    N1+
ATOM    815  NH2 ARG A 107      14.765  18.686  20.150  1.00 76.68      A    N  
ATOM    816  N   THR A 108      16.677  13.432  16.543  1.00 90.03      A    N  
ATOM    817  CA  THR A 108      17.766  12.602  17.036  1.00 89.69      A    C  
ATOM    818  C   THR A 108      18.229  11.629  15.964  1.00 90.67      A    C  
ATOM    819  O   THR A 108      19.429  11.431  15.771  1.00 88.61      A    O  
ATOM    820  CB  THR A 108      17.332  11.845  18.292  1.00 89.18      A    C  
ATOM    821  CG2 THR A 108      18.473  11.004  18.834  1.00 80.44      A    C  
ATOM    822  OG1 THR A 108      16.905  12.775  19.291  1.00 78.73      A    O  
ATOM    823  N   ALA A 109      17.284  11.016  15.251  1.00 90.83      A    N  
ATOM    824  CA  ALA A 109      17.642  10.075  14.202  1.00 89.53      A    C  
ATOM    825  C   ALA A 109      18.368  10.771  13.056  1.00 90.59      A    C  
ATOM    826  O   ALA A 109      19.356  10.247  12.526  1.00 88.49      A    O  
ATOM    827  CB  ALA A 109      16.394   9.365  13.687  1.00 89.29      A    C  
ATOM    828  N   VAL A 110      17.906  11.953  12.662  1.00 90.60      A    N  
ATOM    829  CA  VAL A 110      18.548  12.689  11.580  1.00 89.44      A    C  
ATOM    830  C   VAL A 110      19.949  13.125  11.997  1.00 89.76      A    C  
ATOM    831  O   VAL A 110      20.915  12.982  11.241  1.00 88.20      A    O  
ATOM    832  CB  VAL A 110      17.688  13.893  11.161  1.00 89.07      A    C  
ATOM    833  CG1 VAL A 110      18.445  14.799  10.203  1.00 84.09      A    C  
ATOM    834  CG2 VAL A 110      16.390  13.417  10.520  1.00 84.59      A    C  
ATOM    835  N   ALA A 111      20.081  13.660  13.205  1.00 91.18      A    N  
ATOM    836  CA  ALA A 111      21.389  14.112  13.669  1.00 89.61      A    C  
ATOM    837  C   ALA A 111      22.355  12.946  13.822  1.00 90.39      A    C  
ATOM    838  O   ALA A 111      23.544  13.086  13.556  1.00 88.23      A    O  
ATOM    839  CB  ALA A 111      21.240  14.861  14.994  1.00 88.56      A    C  
ATOM    840  N   ALA A 112      21.858  11.800  14.236  1.00 90.86      A    N  
ATOM    841  CA  ALA A 112      22.713  10.627  14.381  1.00 89.75      A    C  
ATOM    842  C   ALA A 112      23.305  10.199  13.047  1.00 90.71      A    C  
ATOM    843  O   ALA A 112      24.400   9.627  13.013  1.00 88.81      A    O  
ATOM    844  CB  ALA A 112      21.922   9.476  15.000  1.00 89.50      A    C  
ATOM    845  N   THR A 113      22.602  10.475  11.939  1.00 90.03      A    N  
ATOM    846  CA  THR A 113      23.129  10.144  10.618  1.00 89.45      A    C  
ATOM    847  C   THR A 113      24.400  10.929  10.306  1.00 89.93      A    C  
ATOM    848  O   THR A 113      25.261  10.446   9.568  1.00 86.39      A    O  
ATOM    849  CB  THR A 113      22.066  10.406   9.548  1.00 88.56      A    C  
ATOM    850  CG2 THR A 113      22.564   9.987   8.176  1.00 78.17      A    C  
ATOM    851  OG1 THR A 113      20.883   9.679   9.860  1.00 76.83      A    O  
ATOM    852  N   PHE A 114      24.538  12.120  10.869  1.00 89.31      A    N  
ATOM    853  CA  PHE A 114      25.702  12.958  10.632  1.00 88.26      A    C  
ATOM    854  C   PHE A 114      26.760  12.803  11.714  1.00 88.39      A    C  
ATOM    855  O   PHE A 114      27.760  13.538  11.692  1.00 83.97      A    O  
ATOM    856  CB  PHE A 114      25.284  14.426  10.522  1.00 87.16      A    C  
ATOM    857  CG  PHE A 114      24.507  14.739   9.276  1.00 87.88      A    C  
ATOM    858  CD1 PHE A 114      25.166  15.154   8.133  1.00 82.95      A    C  
ATOM    859  CD2 PHE A 114      23.137  14.610   9.244  1.00 83.62      A    C  
ATOM    860  CE1 PHE A 114      24.465  15.449   6.981  1.00 81.30      A    C  
ATOM    861  CE2 PHE A 114      22.427  14.894   8.096  1.00 81.43      A    C  
ATOM    862  CZ  PHE A 114      23.087  15.314   6.960  1.00 83.52      A    C  
ATOM    863  N   ASN A 115      26.566  11.886  12.634  1.00 88.18      A    N  
ATOM    864  CA  ASN A 115      27.580  11.634  13.638  1.00 87.64      A    C  
ATOM    865  C   ASN A 115      28.821  11.016  12.997  1.00 88.17      A    C  
ATOM    866  O   ASN A 115      28.751  10.394  11.935  1.00 85.84      A    O  
ATOM    867  CB  ASN A 115      27.047  10.726  14.736  1.00 87.00      A    C  
ATOM    868  CG  ASN A 115      27.933  10.718  15.964  1.00 87.00      A    C  
ATOM    869  ND2 ASN A 115      28.158   9.525  16.517  1.00 79.88      A    N  
ATOM    870  OD1 ASN A 115      28.410  11.755  16.415  1.00 78.91      A    O  
ATOM    871  N   LYS A 116      29.967  11.193  13.646  1.00 87.00      A    N  
ATOM    872  CA  LYS A 116      31.211  10.680  13.080  1.00 85.67      A    C  
ATOM    873  C   LYS A 116      31.156   9.170  12.882  1.00 86.20      A    C  
ATOM    874  O   LYS A 116      31.597   8.659  11.845  1.00 82.23      A    O  
ATOM    875  CB  LYS A 116      32.389  11.043  13.986  1.00 83.30      A    C  
ATOM    876  CG  LYS A 116      33.731  10.539  13.491  1.00 76.79      A    C  
ATOM    877  CD  LYS A 116      34.859  10.966  14.407  1.00 72.69      A    C  
ATOM    878  CE  LYS A 116      36.189  10.371  13.956  1.00 64.59      A    C  
ATOM    879  NZ  LYS A 116      37.318  10.798  14.820  1.00 56.68      A    N1+
ATOM    880  N   THR A 117      30.608   8.462  13.849  1.00 87.54      A    N  
ATOM    881  CA  THR A 117      30.509   7.013  13.796  1.00 87.33      A    C  
ATOM    882  C   THR A 117      29.050   6.587  13.894  1.00 88.58      A    C  
ATOM    883  O   THR A 117      28.213   7.328  14.425  1.00 84.97      A    O  
ATOM    884  CB  THR A 117      31.313   6.357  14.921  1.00 84.95      A    C  
ATOM    885  CG2 THR A 117      32.787   6.672  14.775  1.00 76.56      A    C  
ATOM    886  OG1 THR A 117      30.840   6.843  16.190  1.00 77.06      A    O  
ATOM    887  N   PRO A 118      28.711   5.407  13.393  1.00 89.00      A    N  
ATOM    888  CA  PRO A 118      27.337   4.928  13.533  1.00 88.11      A    C  
ATOM    889  C   PRO A 118      26.934   4.791  14.987  1.00 89.58      A    C  
ATOM    890  O   PRO A 118      27.702   4.308  15.825  1.00 85.79      A    O  
ATOM    891  CB  PRO A 118      27.361   3.559  12.828  1.00 85.86      A    C  
ATOM    892  CG  PRO A 118      28.522   3.638  11.902  1.00 85.40      A    C  
ATOM    893  CD  PRO A 118      29.541   4.496  12.598  1.00 88.47      A    C  
ATOM    894  N   ILE A 119      25.717   5.233  15.277  1.00 88.66      A    N  
ATOM    895  CA  ILE A 119      25.199   5.198  16.636  1.00 88.96      A    C  
ATOM    896  C   ILE A 119      23.683   5.079  16.564  1.00 89.58      A    C  
ATOM    897  O   ILE A 119      23.035   5.654  15.683  1.00 86.64      A    O  
ATOM    898  CB  ILE A 119      25.627   6.437  17.442  1.00 87.38      A    C  
ATOM    899  CG1 ILE A 119      25.162   6.322  18.901  1.00 83.96      A    C  
ATOM    900  CG2 ILE A 119      25.085   7.715  16.798  1.00 82.58      A    C  
ATOM    901  CD1 ILE A 119      25.737   7.379  19.814  1.00 78.38      A    C  
ATOM    902  N   SER A 120      23.113   4.327  17.493  1.00 90.44      A    N  
ATOM    903  CA  SER A 120      21.671   4.180  17.552  1.00 89.77      A    C  
ATOM    904  C   SER A 120      21.032   5.473  18.039  1.00 90.35      A    C  
ATOM    905  O   SER A 120      21.643   6.274  18.753  1.00 86.77      A    O  
ATOM    906  CB  SER A 120      21.284   3.024  18.476  1.00 88.21      A    C  
ATOM    907  OG  SER A 120      21.651   3.296  19.810  1.00 82.64      A    O  
ATOM    908  N   GLY A 121      19.769   5.678  17.653  1.00 89.75      A    N  
ATOM    909  CA  GLY A 121      19.051   6.864  18.091  1.00 88.51      A    C  
ATOM    910  C   GLY A 121      18.886   6.921  19.593  1.00 90.95      A    C  
ATOM    911  O   GLY A 121      18.938   8.001  20.186  1.00 88.14      A    O  
ATOM    912  N   GLU A 122      18.704   5.777  20.225  1.00 89.05      A    N  
ATOM    913  CA  GLU A 122      18.547   5.743  21.673  1.00 88.19      A    C  
ATOM    914  C   GLU A 122      19.815   6.202  22.382  1.00 89.52      A    C  
ATOM    915  O   GLU A 122      19.758   7.011  23.316  1.00 85.83      A    O  
ATOM    916  CB  GLU A 122      18.161   4.330  22.124  1.00 85.86      A    C  
ATOM    917  CG  GLU A 122      17.868   4.216  23.607  1.00 81.90      A    C  
ATOM    918  CD  GLU A 122      17.386   2.832  23.992  1.00 80.71      A    C  
ATOM    919  OE1 GLU A 122      17.389   1.937  23.127  1.00 72.74      A    O  
ATOM    920  OE2 GLU A 122      17.005   2.643  25.161  1.00 74.46      A    O1-
ATOM    921  N   ASN A 123      20.956   5.708  21.918  1.00 87.69      A    N  
ATOM    922  CA  ASN A 123      22.215   6.120  22.527  1.00 87.02      A    C  
ATOM    923  C   ASN A 123      22.544   7.575  22.199  1.00 88.22      A    C  
ATOM    924  O   ASN A 123      23.104   8.293  23.033  1.00 85.70      A    O  
ATOM    925  CB  ASN A 123      23.342   5.199  22.073  1.00 87.42      A    C  
ATOM    926  CG  ASN A 123      23.196   3.788  22.599  1.00 87.26      A    C  
ATOM    927  ND2 ASN A 123      23.778   2.836  21.894  1.00 77.85      A    N  
ATOM    928  OD1 ASN A 123      22.567   3.564  23.635  1.00 77.67      A    O  
ATOM    929  N   PHE A 124      22.208   8.020  20.995  1.00 88.88      A    N  
ATOM    930  CA  PHE A 124      22.479   9.395  20.618  1.00 89.01      A    C  
ATOM    931  C   PHE A 124      21.590  10.372  21.384  1.00 89.32      A    C  
ATOM    932  O   PHE A 124      21.995  11.503  21.642  1.00 85.68      A    O  
ATOM    933  CB  PHE A 124      22.293   9.579  19.116  1.00 88.19      A    C  
ATOM    934  CG  PHE A 124      22.971  10.801  18.567  1.00 89.13      A    C  
ATOM    935  CD1 PHE A 124      24.351  10.901  18.565  1.00 85.64      A    C  
ATOM    936  CD2 PHE A 124      22.229  11.839  18.049  1.00 85.85      A    C  
ATOM    937  CE1 PHE A 124      24.980  12.025  18.066  1.00 83.34      A    C  
ATOM    938  CE2 PHE A 124      22.850  12.968  17.536  1.00 84.62      A    C  
ATOM    939  CZ  PHE A 124      24.226  13.063  17.551  1.00 85.91      A    C  
ATOM    940  N   TRP A 125      20.388   9.956  21.739  1.00 89.28      A    N  
ATOM    941  CA  TRP A 125      19.527  10.773  22.588  1.00 86.81      A    C  
ATOM    942  C   TRP A 125      20.190  11.059  23.925  1.00 86.89      A    C  
ATOM    943  O   TRP A 125      20.130  12.187  24.436  1.00 82.95      A    O  
ATOM    944  CB  TRP A 125      18.186  10.074  22.788  1.00 85.94      A    C  
ATOM    945  CG  TRP A 125      17.304  10.692  23.824  1.00 87.74      A    C  
ATOM    946  CD1 TRP A 125      17.124  10.267  25.112  1.00 82.92      A    C  
ATOM    947  CD2 TRP A 125      16.470  11.856  23.673  1.00 88.84      A    C  
ATOM    948  CE2 TRP A 125      15.818  12.063  24.900  1.00 87.84      A    C  
ATOM    949  CE3 TRP A 125      16.213  12.723  22.603  1.00 85.29      A    C  
ATOM    950  NE1 TRP A 125      16.234  11.083  25.762  1.00 83.55      A    N  
ATOM    951  CZ2 TRP A 125      14.924  13.115  25.093  1.00 85.98      A    C  
ATOM    952  CZ3 TRP A 125      15.329  13.767  22.810  1.00 79.98      A    C  
ATOM    953  CH2 TRP A 125      14.696  13.951  24.037  1.00 81.59      A    C  
ATOM    954  N   THR A 126      20.849  10.068  24.485  1.00 89.13      A    N  
ATOM    955  CA  THR A 126      21.572  10.268  25.733  1.00 86.98      A    C  
ATOM    956  C   THR A 126      22.840  11.086  25.508  1.00 86.74      A    C  
ATOM    957  O   THR A 126      23.187  11.940  26.331  1.00 83.56      A    O  
ATOM    958  CB  THR A 126      21.914   8.920  26.366  1.00 86.43      A    C  
ATOM    959  CG2 THR A 126      22.624   9.119  27.691  1.00 76.01      A    C  
ATOM    960  OG1 THR A 126      20.718   8.170  26.565  1.00 76.43      A    O  
ATOM    961  N   ALA A 127      23.522  10.844  24.384  1.00 86.70      A    N  
ATOM    962  CA  ALA A 127      24.761  11.554  24.114  1.00 84.69      A    C  
ATOM    963  C   ALA A 127      24.536  13.049  23.931  1.00 85.34      A    C  
ATOM    964  O   ALA A 127      25.408  13.853  24.266  1.00 81.98      A    O  
ATOM    965  CB  ALA A 127      25.442  10.966  22.884  1.00 84.04      A    C  
ATOM    966  N   THR A 128      23.383  13.441  23.397  1.00 86.89      A    N  
ATOM    967  CA  THR A 128      23.064  14.842  23.187  1.00 83.98      A    C  
ATOM    968  C   THR A 128      22.360  15.472  24.382  1.00 84.22      A    C  
ATOM    969  O   THR A 128      21.856  16.594  24.262  1.00 79.18      A    O  
ATOM    970  CB  THR A 128      22.200  15.024  21.939  1.00 82.68      A    C  
ATOM    971  CG2 THR A 128      22.965  14.605  20.696  1.00 75.21      A    C  
ATOM    972  OG1 THR A 128      21.008  14.241  22.055  1.00 75.46      A    O  
ATOM    973  N   GLY A 129      22.306  14.797  25.500  1.00 81.62      A    N  
ATOM    974  CA  GLY A 129      21.648  15.344  26.675  1.00 79.00      A    C  
ATOM    975  C   GLY A 129      20.177  15.624  26.453  1.00 81.66      A    C  
ATOM    976  O   GLY A 129      19.695  16.709  26.769  1.00 74.74      A    O  
ATOM    977  N   SER A 130      19.468  14.660  25.909  1.00 76.50      A    N  
ATOM    978  CA  SER A 130      18.048  14.808  25.595  1.00 74.96      A    C  
ATOM    979  C   SER A 130      17.810  15.960  24.622  1.00 77.83      A    C  
ATOM    980  O   SER A 130      16.834  16.707  24.737  1.00 72.59      A    O  
ATOM    981  CB  SER A 130      17.219  15.006  26.870  1.00 73.59      A    C  
ATOM    982  OG  SER A 130      17.401  13.927  27.763  1.00 70.20      A    O  
ATOM    983  N   ASN A 131      18.710  16.105  23.646  1.00 83.74      A    N  
ATOM    984  CA  ASN A 131      18.654  17.112  22.590  1.00 83.06      A    C  
ATOM    985  C   ASN A 131      18.872  18.531  23.087  1.00 85.07      A    C  
ATOM    986  O   ASN A 131      18.781  19.474  22.299  1.00 79.60      A    O  
ATOM    987  CB  ASN A 131      17.335  17.031  21.816  1.00 77.73      A    C  
ATOM    988  CG  ASN A 131      17.325  15.885  20.827  1.00 77.51      A    C  
ATOM    989  ND2 ASN A 131      16.198  15.712  20.137  1.00 70.67      A    N  
ATOM    990  OD1 ASN A 131      18.305  15.165  20.675  1.00 70.39      A    O  
ATOM    991  N   TRP A 132      19.172  18.716  24.351  1.00 78.03      A    N  
ATOM    992  CA  TRP A 132      19.448  20.061  24.853  1.00 75.68      A    C  
ATOM    993  C   TRP A 132      20.797  20.591  24.385  1.00 76.29      A    C  
ATOM    994  O   TRP A 132      21.033  21.795  24.465  1.00 69.18      A    O  
ATOM    995  CB  TRP A 132      19.369  20.079  26.380  1.00 72.87      A    C  
ATOM    996  CG  TRP A 132      17.967  20.116  26.898  1.00 74.22      A    C  
ATOM    997  CD1 TRP A 132      17.323  19.132  27.578  1.00 68.18      A    C  
ATOM    998  CD2 TRP A 132      17.032  21.193  26.755  1.00 73.19      A    C  
ATOM    999  CE2 TRP A 132      15.839  20.786  27.386  1.00 69.95      A    C  
ATOM   1000  CE3 TRP A 132      17.090  22.458  26.166  1.00 66.61      A    C  
ATOM   1001  NE1 TRP A 132      16.042  19.527  27.883  1.00 66.33      A    N  
ATOM   1002  CZ2 TRP A 132      14.710  21.608  27.444  1.00 67.57      A    C  
ATOM   1003  CZ3 TRP A 132      15.961  23.271  26.217  1.00 62.05      A    C  
ATOM   1004  CH2 TRP A 132      14.803  22.841  26.852  1.00 63.36      A    C  
ATOM   1005  N   SER A 133      21.682  19.740  23.896  1.00 78.68      A    N  
ATOM   1006  CA  SER A 133      22.952  20.198  23.357  1.00 77.52      A    C  
ATOM   1007  C   SER A 133      22.770  20.991  22.065  1.00 79.37      A    C  
ATOM   1008  O   SER A 133      23.669  21.742  21.682  1.00 75.84      A    O  
ATOM   1009  CB  SER A 133      23.877  19.017  23.101  1.00 75.64      A    C  
ATOM   1010  OG  SER A 133      23.349  18.160  22.105  1.00 69.62      A    O  
ATOM   1011  N   PHE A 134      21.627  20.837  21.388  1.00 79.98      A    N  
ATOM   1012  CA  PHE A 134      21.354  21.609  20.186  1.00 79.27      A    C  
ATOM   1013  C   PHE A 134      21.000  23.054  20.482  1.00 79.42      A    C  
ATOM   1014  O   PHE A 134      21.012  23.887  19.564  1.00 74.12      A    O  
ATOM   1015  CB  PHE A 134      20.218  20.967  19.391  1.00 79.04      A    C  
ATOM   1016  CG  PHE A 134      20.533  19.602  18.870  1.00 82.65      A    C  
ATOM   1017  CD1 PHE A 134      21.537  19.416  17.931  1.00 78.25      A    C  
ATOM   1018  CD2 PHE A 134      19.821  18.500  19.299  1.00 78.99      A    C  
ATOM   1019  CE1 PHE A 134      21.827  18.163  17.447  1.00 77.12      A    C  
ATOM   1020  CE2 PHE A 134      20.108  17.242  18.813  1.00 78.33      A    C  
ATOM   1021  CZ  PHE A 134      21.117  17.068  17.888  1.00 81.99      A    C  
ATOM   1022  N   PHE A 135      20.691  23.379  21.720  1.00 79.24      A    N  
ATOM   1023  CA  PHE A 135      20.226  24.709  22.085  1.00 75.83      A    C  
ATOM   1024  C   PHE A 135      21.239  25.409  22.989  1.00 74.38      A    C  
ATOM   1025  O   PHE A 135      21.903  24.782  23.821  1.00 66.78      A    O  
ATOM   1026  CB  PHE A 135      18.868  24.644  22.788  1.00 73.13      A    C  
ATOM   1027  CG  PHE A 135      17.775  24.052  21.941  1.00 73.64      A    C  
ATOM   1028  CD1 PHE A 135      17.050  24.848  21.075  1.00 70.05      A    C  
ATOM   1029  CD2 PHE A 135      17.486  22.700  22.007  1.00 70.20      A    C  
ATOM   1030  CE1 PHE A 135      16.045  24.316  20.299  1.00 66.74      A    C  
ATOM   1031  CE2 PHE A 135      16.485  22.157  21.227  1.00 67.13      A    C  
ATOM   1032  CZ  PHE A 135      15.768  22.965  20.374  1.00 69.01      A    C  
ATOM   1033  N   ARG A 136      21.330  26.705  22.798  1.00 69.45      A    N  
ATOM   1034  CA  ARG A 136      22.104  27.589  23.656  1.00 68.49      A    C  
ATOM   1035  C   ARG A 136      21.263  28.833  23.925  1.00 69.17      A    C  
ATOM   1036  O   ARG A 136      20.375  29.178  23.147  1.00 64.00      A    O  
ATOM   1037  CB  ARG A 136      23.437  27.971  23.014  1.00 63.15      A    C  
ATOM   1038  CG  ARG A 136      24.400  26.810  22.835  1.00 58.55      A    C  
ATOM   1039  CD  ARG A 136      25.585  27.205  21.961  1.00 56.32      A    C  
ATOM   1040  NE  ARG A 136      26.340  28.329  22.507  1.00 52.60      A    N  
ATOM   1041  CZ  ARG A 136      27.377  28.225  23.320  1.00 48.39      A    C  
ATOM   1042  NH1 ARG A 136      27.815  27.025  23.699  1.00 46.91      A    N1+
ATOM   1043  NH2 ARG A 136      27.979  29.311  23.772  1.00 44.38      A    N  
ATOM   1044  N   GLU A 137      21.551  29.498  25.028  1.00 63.34      A    N  
ATOM   1045  CA  GLU A 137      20.752  30.658  25.406  1.00 61.19      A    C  
ATOM   1046  C   GLU A 137      20.799  31.741  24.341  1.00 63.13      A    C  
ATOM   1047  O   GLU A 137      19.808  32.438  24.119  1.00 57.25      A    O  
ATOM   1048  CB  GLU A 137      21.236  31.209  26.747  1.00 56.34      A    C  
ATOM   1049  CG  GLU A 137      20.382  32.341  27.306  1.00 52.44      A    C  
ATOM   1050  CD  GLU A 137      18.984  31.867  27.689  1.00 46.59      A    C  
ATOM   1051  OE1 GLU A 137      18.787  30.642  27.844  1.00 41.35      A    O  
ATOM   1052  OE2 GLU A 137      18.087  32.726  27.839  1.00 43.35      A    O1-
ATOM   1053  N   ASP A 138      21.931  31.896  23.668  1.00 66.14      A    N  
ATOM   1054  CA  ASP A 138      22.085  32.950  22.679  1.00 63.08      A    C  
ATOM   1055  C   ASP A 138      21.400  32.615  21.357  1.00 63.50      A    C  
ATOM   1056  O   ASP A 138      21.014  33.530  20.624  1.00 58.69      A    O  
ATOM   1057  CB  ASP A 138      23.576  33.237  22.435  1.00 59.21      A    C  
ATOM   1058  CG  ASP A 138      24.333  32.009  21.986  1.00 56.25      A    C  
ATOM   1059  OD1 ASP A 138      23.826  30.882  22.172  1.00 51.02      A    O  
ATOM   1060  OD2 ASP A 138      25.446  32.159  21.444  1.00 52.90      A    O1-
ATOM   1061  N   ILE A 139      21.227  31.346  21.033  1.00 69.55      A    N  
ATOM   1062  CA  ILE A 139      20.538  30.959  19.809  1.00 67.40      A    C  
ATOM   1063  C   ILE A 139      19.065  30.657  20.047  1.00 69.15      A    C  
ATOM   1064  O   ILE A 139      18.282  30.646  19.090  1.00 64.87      A    O  
ATOM   1065  CB  ILE A 139      21.226  29.760  19.137  1.00 62.95      A    C  
ATOM   1066  CG1 ILE A 139      21.217  28.530  20.054  1.00 61.12      A    C  
ATOM   1067  CG2 ILE A 139      22.656  30.124  18.757  1.00 60.55      A    C  
ATOM   1068  CD1 ILE A 139      21.831  27.292  19.430  1.00 56.71      A    C  
ATOM   1069  N   ILE A 140      18.670  30.405  21.283  1.00 68.14      A    N  
ATOM   1070  CA  ILE A 140      17.259  30.279  21.601  1.00 67.41      A    C  
ATOM   1071  C   ILE A 140      16.576  31.639  21.552  1.00 69.18      A    C  
ATOM   1072  O   ILE A 140      15.509  31.800  20.946  1.00 66.03      A    O  
ATOM   1073  CB  ILE A 140      17.064  29.611  22.978  1.00 65.51      A    C  
ATOM   1074  CG1 ILE A 140      17.474  28.140  22.925  1.00 62.87      A    C  
ATOM   1075  CG2 ILE A 140      15.613  29.739  23.428  1.00 61.95      A    C  
ATOM   1076  CD1 ILE A 140      17.540  27.473  24.273  1.00 57.56      A    C  
ATOM   1077  N   HIS A 141      17.193  32.632  22.156  1.00 69.01      A    N  
ATOM   1078  CA  HIS A 141      16.678  33.998  22.187  1.00 67.49      A    C  
ATOM   1079  C   HIS A 141      17.553  34.881  21.302  1.00 67.31      A    C  
ATOM   1080  O   HIS A 141      18.278  35.756  21.785  1.00 61.87      A    O  
ATOM   1081  CB  HIS A 141      16.631  34.526  23.616  1.00 65.32      A    C  
ATOM   1082  CG  HIS A 141      15.832  33.663  24.549  1.00 63.70      A    C  
ATOM   1083  CD2 HIS A 141      16.215  32.776  25.489  1.00 56.04      A    C  
ATOM   1084  ND1 HIS A 141      14.459  33.674  24.571  1.00 55.67      A    N  
ATOM   1085  CE1 HIS A 141      14.027  32.830  25.485  1.00 51.94      A    C  
ATOM   1086  NE2 HIS A 141      15.074  32.265  26.060  1.00 52.87      A    N  
ATOM   1087  N   GLY A 142      17.480  34.617  19.983  1.00 68.79      A    N  
ATOM   1088  CA  GLY A 142      18.282  35.379  19.052  1.00 67.45      A    C  
ATOM   1089  C   GLY A 142      17.858  36.837  19.000  1.00 69.43      A    C  
ATOM   1090  O   GLY A 142      16.671  37.149  18.868  1.00 65.44      A    O  
ATOM   1091  N   GLU A 143      18.833  37.739  19.089  1.00 68.07      A    N  
ATOM   1092  CA  GLU A 143      18.586  39.170  19.076  1.00 68.62      A    C  
ATOM   1093  C   GLU A 143      19.464  39.842  18.025  1.00 69.24      A    C  
ATOM   1094  O   GLU A 143      20.288  39.202  17.375  1.00 64.19      A    O  
ATOM   1095  CB  GLU A 143      18.832  39.783  20.460  1.00 65.51      A    C  
ATOM   1096  CG  GLU A 143      17.950  39.211  21.546  1.00 61.20      A    C  
ATOM   1097  CD  GLU A 143      18.182  39.877  22.890  1.00 56.81      A    C  
ATOM   1098  OE1 GLU A 143      18.836  40.936  22.929  1.00 51.03      A    O  
ATOM   1099  OE2 GLU A 143      17.718  39.331  23.908  1.00 52.36      A    O1-
ATOM   1100  N   HIS A 144      19.267  41.141  17.862  1.00 70.33      A    N  
ATOM   1101  CA  HIS A 144      20.005  41.884  16.853  1.00 68.87      A    C  
ATOM   1102  C   HIS A 144      21.506  41.829  17.085  1.00 70.01      A    C  
ATOM   1103  O   HIS A 144      22.283  41.796  16.125  1.00 66.07      A    O  
ATOM   1104  CB  HIS A 144      19.530  43.336  16.829  1.00 65.58      A    C  
ATOM   1105  CG  HIS A 144      18.124  43.499  16.355  1.00 62.43      A    C  
ATOM   1106  CD2 HIS A 144      16.993  43.780  17.027  1.00 54.66      A    C  
ATOM   1107  ND1 HIS A 144      17.766  43.378  15.033  1.00 55.17      A    N  
ATOM   1108  CE1 HIS A 144      16.465  43.574  14.911  1.00 50.42      A    C  
ATOM   1109  NE2 HIS A 144      15.970  43.817  16.103  1.00 51.65      A    N  
ATOM   1110  N   LYS A 145      21.928  41.820  18.321  1.00 68.18      A    N  
ATOM   1111  CA  LYS A 145      23.350  41.768  18.627  1.00 67.79      A    C  
ATOM   1112  C   LYS A 145      23.992  40.460  18.183  1.00 69.38      A    C  
ATOM   1113  O   LYS A 145      25.210  40.394  18.026  1.00 64.58      A    O  
ATOM   1114  CB  LYS A 145      23.573  41.963  20.126  1.00 65.68      A    C  
ATOM   1115  CG  LYS A 145      23.099  40.812  20.987  1.00 61.49      A    C  
ATOM   1116  CD  LYS A 145      23.310  41.108  22.462  1.00 56.47      A    C  
ATOM   1117  CE  LYS A 145      23.060  39.874  23.322  1.00 50.64      A    C  
ATOM   1118  NZ  LYS A 145      21.676  39.372  23.198  1.00 43.11      A    N1+
ATOM   1119  N   ASP A 146      23.189  39.425  17.957  1.00 68.82      A    N  
ATOM   1120  CA  ASP A 146      23.689  38.129  17.524  1.00 67.39      A    C  
ATOM   1121  C   ASP A 146      23.681  37.971  16.006  1.00 69.22      A    C  
ATOM   1122  O   ASP A 146      24.182  36.961  15.503  1.00 64.01      A    O  
ATOM   1123  CB  ASP A 146      22.852  37.013  18.150  1.00 63.10      A    C  
ATOM   1124  CG  ASP A 146      22.872  37.065  19.667  1.00 60.19      A    C  
ATOM   1125  OD1 ASP A 146      23.952  37.307  20.235  1.00 55.20      A    O  
ATOM   1126  OD2 ASP A 146      21.810  36.869  20.279  1.00 54.72      A    O1-
ATOM   1127  N   MET A 147      23.132  38.929  15.263  1.00 70.17      A    N  
ATOM   1128  CA  MET A 147      23.041  38.845  13.812  1.00 69.90      A    C  
ATOM   1129  C   MET A 147      24.298  39.435  13.179  1.00 72.68      A    C  
ATOM   1130  O   MET A 147      24.272  40.508  12.569  1.00 66.57      A    O  
ATOM   1131  CB  MET A 147      21.785  39.557  13.322  1.00 65.47      A    C  
ATOM   1132  CG  MET A 147      20.491  38.933  13.817  1.00 61.61      A    C  
ATOM   1133  SD  MET A 147      19.050  39.962  13.501  1.00 54.60      A    S  
ATOM   1134  CE  MET A 147      19.129  40.124  11.720  1.00 48.84      A    C  
ATOM   1135  N   SER A 148      25.388  38.728  13.318  1.00 71.06      A    N  
ATOM   1136  CA  SER A 148      26.669  39.171  12.786  1.00 70.84      A    C  
ATOM   1137  C   SER A 148      27.138  38.221  11.686  1.00 71.45      A    C  
ATOM   1138  O   SER A 148      26.722  37.062  11.614  1.00 68.56      A    O  
ATOM   1139  CB  SER A 148      27.719  39.254  13.890  1.00 68.86      A    C  
ATOM   1140  OG  SER A 148      27.977  37.983  14.447  1.00 64.09      A    O  
ATOM   1141  N   VAL A 149      28.024  38.734  10.826  1.00 72.86      A    N  
ATOM   1142  CA  VAL A 149      28.581  37.917   9.750  1.00 72.22      A    C  
ATOM   1143  C   VAL A 149      29.414  36.780  10.320  1.00 73.20      A    C  
ATOM   1144  O   VAL A 149      29.412  35.663   9.798  1.00 69.70      A    O  
ATOM   1145  CB  VAL A 149      29.397  38.782   8.783  1.00 69.86      A    C  
ATOM   1146  CG1 VAL A 149      30.058  37.930   7.713  1.00 64.23      A    C  
ATOM   1147  CG2 VAL A 149      28.513  39.843   8.151  1.00 65.05      A    C  
ATOM   1148  N   SER A 150      30.134  37.054  11.382  1.00 71.56      A    N  
ATOM   1149  CA  SER A 150      30.976  36.023  11.977  1.00 70.28      A    C  
ATOM   1150  C   SER A 150      30.138  34.875  12.532  1.00 71.04      A    C  
ATOM   1151  O   SER A 150      30.539  33.711  12.443  1.00 68.63      A    O  
ATOM   1152  CB  SER A 150      31.826  36.628  13.094  1.00 69.40      A    C  
ATOM   1153  OG  SER A 150      31.027  37.164  14.120  1.00 64.28      A    O  
ATOM   1154  N   ARG A 151      28.979  35.192  13.085  1.00 70.64      A    N  
ATOM   1155  CA  ARG A 151      28.113  34.148  13.621  1.00 71.41      A    C  
ATOM   1156  C   ARG A 151      27.424  33.344  12.528  1.00 71.59      A    C  
ATOM   1157  O   ARG A 151      27.004  32.208  12.766  1.00 67.44      A    O  
ATOM   1158  CB  ARG A 151      27.072  34.763  14.560  1.00 70.21      A    C  
ATOM   1159  CG  ARG A 151      26.183  33.738  15.244  1.00 66.88      A    C  
ATOM   1160  CD  ARG A 151      25.450  34.330  16.428  1.00 64.10      A    C  
ATOM   1161  NE  ARG A 151      24.607  33.330  17.077  1.00 60.90      A    N  
ATOM   1162  CZ  ARG A 151      24.166  33.413  18.335  1.00 56.85      A    C  
ATOM   1163  NH1 ARG A 151      24.486  34.462  19.079  1.00 54.44      A    N1+
ATOM   1164  NH2 ARG A 151      23.415  32.460  18.831  1.00 52.42      A    N  
ATOM   1165  N   ALA A 152      27.296  33.910  11.326  1.00 74.18      A    N  
ATOM   1166  CA  ALA A 152      26.675  33.185  10.234  1.00 71.38      A    C  
ATOM   1167  C   ALA A 152      27.480  31.955   9.832  1.00 72.13      A    C  
ATOM   1168  O   ALA A 152      26.922  31.026   9.242  1.00 68.45      A    O  
ATOM   1169  CB  ALA A 152      26.496  34.107   9.023  1.00 68.99      A    C  
ATOM   1170  N   PHE A 153      28.769  31.941  10.135  1.00 71.44      A    N  
ATOM   1171  CA  PHE A 153      29.597  30.770   9.870  1.00 68.75      A    C  
ATOM   1172  C   PHE A 153      29.369  29.734  10.963  1.00 69.26      A    C  
ATOM   1173  O   PHE A 153      29.516  30.019  12.148  1.00 62.11      A    O  
ATOM   1174  CB  PHE A 153      31.070  31.158   9.808  1.00 65.14      A    C  
ATOM   1175  CG  PHE A 153      31.424  32.018   8.630  1.00 64.25      A    C  
ATOM   1176  CD1 PHE A 153      31.749  31.444   7.410  1.00 59.02      A    C  
ATOM   1177  CD2 PHE A 153      31.424  33.398   8.729  1.00 58.61      A    C  
ATOM   1178  CE1 PHE A 153      32.080  32.231   6.327  1.00 53.74      A    C  
ATOM   1179  CE2 PHE A 153      31.745  34.184   7.646  1.00 54.00      A    C  
ATOM   1180  CZ  PHE A 153      32.074  33.605   6.440  1.00 55.34      A    C  
ATOM   1181  N   ASP A 154      29.013  28.522  10.549  1.00 70.64      A    N  
ATOM   1182  CA  ASP A 154      28.803  27.447  11.497  1.00 69.87      A    C  
ATOM   1183  C   ASP A 154      30.140  26.939  12.024  1.00 71.91      A    C  
ATOM   1184  O   ASP A 154      31.088  26.739  11.261  1.00 66.71      A    O  
ATOM   1185  CB  ASP A 154      28.028  26.299  10.849  1.00 64.90      A    C  
ATOM   1186  CG  ASP A 154      26.614  26.700  10.484  1.00 63.30      A    C  
ATOM   1187  OD1 ASP A 154      26.070  27.623  11.117  1.00 59.42      A    O  
ATOM   1188  OD2 ASP A 154      26.034  26.081   9.567  1.00 58.50      A    O1-
ATOM   1189  N   THR A 155      30.188  26.720  13.320  1.00 69.57      A    N  
ATOM   1190  CA  THR A 155      31.385  26.213  13.973  1.00 69.50      A    C  
ATOM   1191  C   THR A 155      31.167  24.877  14.662  1.00 71.69      A    C  
ATOM   1192  O   THR A 155      32.141  24.219  15.029  1.00 65.60      A    O  
ATOM   1193  CB  THR A 155      31.900  27.220  15.008  1.00 64.89      A    C  
ATOM   1194  CG2 THR A 155      32.293  28.528  14.322  1.00 58.76      A    C  
ATOM   1195  OG1 THR A 155      30.874  27.488  15.974  1.00 59.99      A    O  
ATOM   1196  N   GLY A 156      29.911  24.467  14.847  1.00 71.30      A    N  
ATOM   1197  CA  GLY A 156      29.642  23.227  15.532  1.00 72.63      A    C  
ATOM   1198  C   GLY A 156      29.910  22.001  14.683  1.00 75.97      A    C  
ATOM   1199  O   GLY A 156      30.196  22.085  13.489  1.00 72.49      A    O  
ATOM   1200  N   SER A 157      29.829  20.849  15.316  1.00 77.23      A    N  
ATOM   1201  CA  SER A 157      30.007  19.591  14.613  1.00 78.09      A    C  
ATOM   1202  C   SER A 157      28.873  19.369  13.612  1.00 80.55      A    C  
ATOM   1203  O   SER A 157      27.830  20.019  13.668  1.00 78.22      A    O  
ATOM   1204  CB  SER A 157      30.080  18.438  15.606  1.00 75.47      A    C  
ATOM   1205  OG  SER A 157      31.157  18.608  16.508  1.00 68.41      A    O  
ATOM   1206  N   PHE A 158      29.091  18.445  12.694  1.00 81.11      A    N  
ATOM   1207  CA  PHE A 158      28.120  18.215  11.632  1.00 82.77      A    C  
ATOM   1208  C   PHE A 158      26.795  17.701  12.182  1.00 85.92      A    C  
ATOM   1209  O   PHE A 158      25.730  18.095  11.704  1.00 84.16      A    O  
ATOM   1210  CB  PHE A 158      28.684  17.231  10.609  1.00 79.25      A    C  
ATOM   1211  CG  PHE A 158      29.623  17.863   9.610  1.00 77.11      A    C  
ATOM   1212  CD1 PHE A 158      30.369  18.985   9.928  1.00 72.81      A    C  
ATOM   1213  CD2 PHE A 158      29.759  17.323   8.336  1.00 71.54      A    C  
ATOM   1214  CE1 PHE A 158      31.215  19.562   9.021  1.00 66.68      A    C  
ATOM   1215  CE2 PHE A 158      30.610  17.892   7.427  1.00 66.93      A    C  
ATOM   1216  CZ  PHE A 158      31.342  19.012   7.759  1.00 66.58      A    C  
ATOM   1217  N   TYR A 159      26.831  16.835  13.169  1.00 83.96      A    N  
ATOM   1218  CA  TYR A 159      25.589  16.343  13.767  1.00 85.49      A    C  
ATOM   1219  C   TYR A 159      24.857  17.470  14.486  1.00 86.94      A    C  
ATOM   1220  O   TYR A 159      23.627  17.564  14.415  1.00 85.48      A    O  
ATOM   1221  CB  TYR A 159      25.875  15.180  14.715  1.00 84.10      A    C  
ATOM   1222  CG  TYR A 159      26.471  15.566  16.050  1.00 85.26      A    C  
ATOM   1223  CD1 TYR A 159      25.663  15.905  17.125  1.00 82.42      A    C  
ATOM   1224  CD2 TYR A 159      27.847  15.580  16.234  1.00 82.51      A    C  
ATOM   1225  CE1 TYR A 159      26.204  16.268  18.345  1.00 80.63      A    C  
ATOM   1226  CE2 TYR A 159      28.396  15.940  17.449  1.00 80.90      A    C  
ATOM   1227  CZ  TYR A 159      27.577  16.285  18.505  1.00 82.77      A    C  
ATOM   1228  OH  TYR A 159      28.116  16.645  19.714  1.00 80.25      A    O  
ATOM   1229  N   LEU A 160      25.593  18.338  15.165  1.00 83.62      A    N  
ATOM   1230  CA  LEU A 160      24.988  19.475  15.842  1.00 83.60      A    C  
ATOM   1231  C   LEU A 160      24.393  20.448  14.836  1.00 85.16      A    C  
ATOM   1232  O   LEU A 160      23.293  20.970  15.028  1.00 83.31      A    O  
ATOM   1233  CB  LEU A 160      26.031  20.166  16.721  1.00 82.17      A    C  
ATOM   1234  CG  LEU A 160      25.549  21.304  17.622  1.00 78.84      A    C  
ATOM   1235  CD1 LEU A 160      24.580  20.775  18.664  1.00 74.10      A    C  
ATOM   1236  CD2 LEU A 160      26.732  21.982  18.289  1.00 73.67      A    C  
ATOM   1237  N   ARG A 161      25.115  20.697  13.744  1.00 85.41      A    N  
ATOM   1238  CA  ARG A 161      24.623  21.563  12.685  1.00 84.34      A    C  
ATOM   1239  C   ARG A 161      23.354  20.993  12.053  1.00 85.52      A    C  
ATOM   1240  O   ARG A 161      22.398  21.737  11.792  1.00 82.31      A    O  
ATOM   1241  CB  ARG A 161      25.726  21.755  11.634  1.00 82.13      A    C  
ATOM   1242  CG  ARG A 161      25.275  22.365  10.327  1.00 77.81      A    C  
ATOM   1243  CD  ARG A 161      26.456  22.452   9.367  1.00 75.55      A    C  
ATOM   1244  NE  ARG A 161      26.029  22.624   7.985  1.00 70.95      A    N  
ATOM   1245  CZ  ARG A 161      26.834  22.509   6.934  1.00 65.76      A    C  
ATOM   1246  NH1 ARG A 161      28.117  22.230   7.100  1.00 60.28      A    N1+
ATOM   1247  NH2 ARG A 161      26.352  22.664   5.720  1.00 60.17      A    N  
ATOM   1248  N   ALA A 162      23.316  19.680  11.799  1.00 86.10      A    N  
ATOM   1249  CA  ALA A 162      22.144  19.062  11.202  1.00 86.36      A    C  
ATOM   1250  C   ALA A 162      20.931  19.188  12.116  1.00 88.18      A    C  
ATOM   1251  O   ALA A 162      19.834  19.538  11.668  1.00 86.88      A    O  
ATOM   1252  CB  ALA A 162      22.429  17.591  10.892  1.00 85.90      A    C  
ATOM   1253  N   GLY A 163      21.111  18.922  13.398  1.00 86.35      A    N  
ATOM   1254  CA  GLY A 163      20.011  19.034  14.337  1.00 86.30      A    C  
ATOM   1255  C   GLY A 163      19.499  20.454  14.464  1.00 88.11      A    C  
ATOM   1256  O   GLY A 163      18.286  20.687  14.559  1.00 86.56      A    O  
ATOM   1257  N   ARG A 164      20.406  21.431  14.459  1.00 86.36      A    N  
ATOM   1258  CA  ARG A 164      19.994  22.828  14.567  1.00 86.22      A    C  
ATOM   1259  C   ARG A 164      19.295  23.303  13.305  1.00 86.69      A    C  
ATOM   1260  O   ARG A 164      18.352  24.103  13.382  1.00 84.57      A    O  
ATOM   1261  CB  ARG A 164      21.203  23.712  14.871  1.00 84.81      A    C  
ATOM   1262  CG  ARG A 164      21.712  23.556  16.290  1.00 82.32      A    C  
ATOM   1263  CD  ARG A 164      22.974  24.381  16.536  1.00 81.72      A    C  
ATOM   1264  NE  ARG A 164      23.408  24.306  17.923  1.00 78.53      A    N  
ATOM   1265  CZ  ARG A 164      24.542  24.821  18.384  1.00 76.19      A    C  
ATOM   1266  NH1 ARG A 164      25.372  25.446  17.569  1.00 71.00      A    N1+
ATOM   1267  NH2 ARG A 164      24.846  24.699  19.674  1.00 71.14      A    N  
ATOM   1268  N   LYS A 165      19.710  22.828  12.145  1.00 88.92      A    N  
ATOM   1269  CA  LYS A 165      19.076  23.232  10.894  1.00 88.34      A    C  
ATOM   1270  C   LYS A 165      17.644  22.722  10.811  1.00 88.96      A    C  
ATOM   1271  O   LYS A 165      16.735  23.481  10.453  1.00 87.16      A    O  
ATOM   1272  CB  LYS A 165      19.895  22.732   9.697  1.00 87.27      A    C  
ATOM   1273  CG  LYS A 165      21.092  23.608   9.360  1.00 85.34      A    C  
ATOM   1274  CD  LYS A 165      21.853  23.069   8.171  1.00 82.87      A    C  
ATOM   1275  CE  LYS A 165      22.903  24.060   7.695  1.00 79.96      A    C  
ATOM   1276  NZ  LYS A 165      22.315  25.311   7.153  1.00 73.86      A    N1+
ATOM   1277  N   VAL A 166      17.416  21.460  11.129  1.00 88.90      A    N  
ATOM   1278  CA  VAL A 166      16.056  20.933  11.075  1.00 89.18      A    C  
ATOM   1279  C   VAL A 166      15.189  21.604  12.132  1.00 89.31      A    C  
ATOM   1280  O   VAL A 166      13.998  21.858  11.898  1.00 87.65      A    O  
ATOM   1281  CB  VAL A 166      16.041  19.396  11.247  1.00 89.27      A    C  
ATOM   1282  CG1 VAL A 166      16.802  18.734  10.103  1.00 81.17      A    C  
ATOM   1283  CG2 VAL A 166      16.614  18.978  12.588  1.00 81.85      A    C  
ATOM   1284  N   THR A 167      15.765  21.931  13.276  1.00 88.23      A    N  
ATOM   1285  CA  THR A 167      15.007  22.622  14.311  1.00 87.19      A    C  
ATOM   1286  C   THR A 167      14.659  24.035  13.869  1.00 87.45      A    C  
ATOM   1287  O   THR A 167      13.523  24.490  14.049  1.00 85.58      A    O  
ATOM   1288  CB  THR A 167      15.793  22.650  15.624  1.00 86.07      A    C  
ATOM   1289  CG2 THR A 167      14.973  23.304  16.719  1.00 78.81      A    C  
ATOM   1290  OG1 THR A 167      16.126  21.318  16.016  1.00 78.15      A    O  
ATOM   1291  N   SER A 168      15.629  24.744  13.284  1.00 87.28      A    N  
ATOM   1292  CA  SER A 168      15.385  26.104  12.820  1.00 86.33      A    C  
ATOM   1293  C   SER A 168      14.311  26.121  11.740  1.00 86.76      A    C  
ATOM   1294  O   SER A 168      13.440  26.995  11.733  1.00 84.33      A    O  
ATOM   1295  CB  SER A 168      16.678  26.720  12.294  1.00 85.02      A    C  
ATOM   1296  OG  SER A 168      16.468  28.037  11.834  1.00 73.62      A    O  
ATOM   1297  N   ALA A 169      14.345  25.163  10.827  1.00 89.27      A    N  
ATOM   1298  CA  ALA A 169      13.316  25.075   9.800  1.00 89.45      A    C  
ATOM   1299  C   ALA A 169      11.952  24.789  10.414  1.00 90.09      A    C  
ATOM   1300  O   ALA A 169      10.943  25.343   9.973  1.00 88.70      A    O  
ATOM   1301  CB  ALA A 169      13.688  24.002   8.778  1.00 89.85      A    C  
ATOM   1302  N   TRP A 170      11.910  23.934  11.417  1.00 88.13      A    N  
ATOM   1303  CA  TRP A 170      10.652  23.630  12.087  1.00 87.98      A    C  
ATOM   1304  C   TRP A 170      10.082  24.857  12.783  1.00 87.65      A    C  
ATOM   1305  O   TRP A 170       8.863  25.088  12.746  1.00 84.37      A    O  
ATOM   1306  CB  TRP A 170      10.853  22.498  13.097  1.00 87.39      A    C  
ATOM   1307  CG  TRP A 170       9.581  21.905  13.608  1.00 88.07      A    C  
ATOM   1308  CD1 TRP A 170       8.868  20.877  13.065  1.00 81.23      A    C  
ATOM   1309  CD2 TRP A 170       8.862  22.302  14.787  1.00 86.25      A    C  
ATOM   1310  CE2 TRP A 170       7.726  21.462  14.890  1.00 85.45      A    C  
ATOM   1311  CE3 TRP A 170       9.072  23.280  15.772  1.00 84.90      A    C  
ATOM   1312  NE1 TRP A 170       7.767  20.605  13.818  1.00 82.42      A    N  
ATOM   1313  CZ2 TRP A 170       6.807  21.578  15.935  1.00 84.95      A    C  
ATOM   1314  CZ3 TRP A 170       8.150  23.386  16.795  1.00 76.64      A    C  
ATOM   1315  CH2 TRP A 170       7.039  22.550  16.872  1.00 79.09      A    C  
ATOM   1316  N   MET A 171      10.935  25.652  13.396  1.00 87.41      A    N  
ATOM   1317  CA  MET A 171      10.480  26.875  14.053  1.00 85.30      A    C  
ATOM   1318  C   MET A 171       9.939  27.880  13.048  1.00 85.37      A    C  
ATOM   1319  O   MET A 171       8.980  28.594  13.337  1.00 81.60      A    O  
ATOM   1320  CB  MET A 171      11.613  27.493  14.860  1.00 83.71      A    C  
ATOM   1321  CG  MET A 171      12.158  26.594  15.962  1.00 80.02      A    C  
ATOM   1322  SD  MET A 171      10.919  26.129  17.176  1.00 74.28      A    S  
ATOM   1323  CE  MET A 171      11.870  25.015  18.197  1.00 65.55      A    C  
ATOM   1324  N   GLY A 172      10.547  27.946  11.867  1.00 86.61      A    N  
ATOM   1325  CA  GLY A 172      10.086  28.864  10.841  1.00 86.50      A    C  
ATOM   1326  C   GLY A 172       8.768  28.480  10.205  1.00 88.00      A    C  
ATOM   1327  O   GLY A 172       8.205  29.273   9.446  1.00 85.18      A    O  
ATOM   1328  N   LEU A 173       8.251  27.299  10.486  1.00 88.39      A    N  
ATOM   1329  CA  LEU A 173       6.992  26.814   9.941  1.00 88.42      A    C  
ATOM   1330  C   LEU A 173       5.864  26.904  10.965  1.00 88.08      A    C  
ATOM   1331  O   LEU A 173       4.946  26.089  10.957  1.00 83.56      A    O  
ATOM   1332  CB  LEU A 173       7.146  25.369   9.452  1.00 87.82      A    C  
ATOM   1333  CG  LEU A 173       8.005  25.180   8.209  1.00 89.19      A    C  
ATOM   1334  CD1 LEU A 173       8.345  23.711   8.016  1.00 85.79      A    C  
ATOM   1335  CD2 LEU A 173       7.292  25.719   6.983  1.00 85.80      A    C  
ATOM   1336  N   GLU A 174       5.918  27.901  11.844  1.00 86.71      A    N  
ATOM   1337  CA  GLU A 174       4.870  28.051  12.847  1.00 84.54      A    C  
ATOM   1338  C   GLU A 174       3.516  28.317  12.205  1.00 85.43      A    C  
ATOM   1339  O   GLU A 174       2.488  27.854  12.713  1.00 80.56      A    O  
ATOM   1340  CB  GLU A 174       5.239  29.169  13.821  1.00 80.72      A    C  
ATOM   1341  CG  GLU A 174       4.382  29.212  15.071  1.00 71.48      A    C  
ATOM   1342  CD  GLU A 174       4.897  30.195  16.107  1.00 65.65      A    C  
ATOM   1343  OE1 GLU A 174       5.858  30.928  15.798  1.00 59.12      A    O  
ATOM   1344  OE2 GLU A 174       4.348  30.228  17.222  1.00 58.51      A    O1-
ATOM   1345  N   ASP A 175       3.479  29.039  11.085  1.00 86.12      A    N  
ATOM   1346  CA  ASP A 175       2.253  29.267  10.339  1.00 86.35      A    C  
ATOM   1347  C   ASP A 175       2.037  28.086   9.397  1.00 88.09      A    C  
ATOM   1348  O   ASP A 175       2.362  28.139   8.212  1.00 83.19      A    O  
ATOM   1349  CB  ASP A 175       2.318  30.587   9.576  1.00 82.96      A    C  
ATOM   1350  CG  ASP A 175       1.009  30.931   8.889  1.00 75.59      A    C  
ATOM   1351  OD1 ASP A 175       0.005  30.232   9.130  1.00 68.01      A    O  
ATOM   1352  OD2 ASP A 175       0.994  31.906   8.111  1.00 68.44      A    O1-
ATOM   1353  N   PHE A 176       1.490  27.002   9.943  1.00 92.10      A    N  
ATOM   1354  CA  PHE A 176       1.307  25.749   9.226  1.00 93.14      A    C  
ATOM   1355  C   PHE A 176      -0.094  25.223   9.492  1.00 93.35      A    C  
ATOM   1356  O   PHE A 176      -0.527  25.157  10.645  1.00 89.92      A    O  
ATOM   1357  CB  PHE A 176       2.358  24.726   9.656  1.00 92.11      A    C  
ATOM   1358  CG  PHE A 176       2.432  23.527   8.767  1.00 94.38      A    C  
ATOM   1359  CD1 PHE A 176       3.348  23.470   7.729  1.00 92.13      A    C  
ATOM   1360  CD2 PHE A 176       1.595  22.439   8.965  1.00 91.53      A    C  
ATOM   1361  CE1 PHE A 176       3.421  22.373   6.915  1.00 90.13      A    C  
ATOM   1362  CE2 PHE A 176       1.662  21.337   8.147  1.00 91.05      A    C  
ATOM   1363  CZ  PHE A 176       2.575  21.301   7.120  1.00 92.42      A    C  
ATOM   1364  N   GLU A 177      -0.810  24.841   8.430  1.00 91.91      A    N  
ATOM   1365  CA  GLU A 177      -2.175  24.357   8.550  1.00 92.51      A    C  
ATOM   1366  C   GLU A 177      -2.405  23.196   7.588  1.00 93.51      A    C  
ATOM   1367  O   GLU A 177      -1.874  23.175   6.481  1.00 90.25      A    O  
ATOM   1368  CB  GLU A 177      -3.191  25.463   8.263  1.00 90.73      A    C  
ATOM   1369  CG  GLU A 177      -3.202  26.588   9.292  1.00 79.85      A    C  
ATOM   1370  CD  GLU A 177      -3.705  26.120  10.649  1.00 72.61      A    C  
ATOM   1371  OE1 GLU A 177      -4.396  25.086  10.709  1.00 61.98      A    O  
ATOM   1372  OE2 GLU A 177      -3.415  26.801  11.653  1.00 62.56      A    O1-
ATOM   1373  N   VAL A 178      -3.206  22.244   8.034  1.00 94.28      A    N  
ATOM   1374  CA  VAL A 178      -3.691  21.168   7.175  1.00 94.35      A    C  
ATOM   1375  C   VAL A 178      -5.043  21.601   6.628  1.00 94.49      A    C  
ATOM   1376  O   VAL A 178      -5.987  21.817   7.388  1.00 91.24      A    O  
ATOM   1377  CB  VAL A 178      -3.813  19.841   7.941  1.00 92.86      A    C  
ATOM   1378  CG1 VAL A 178      -4.389  18.761   7.050  1.00 88.06      A    C  
ATOM   1379  CG2 VAL A 178      -2.453  19.425   8.478  1.00 88.87      A    C  
ATOM   1380  N   VAL A 179      -5.142  21.729   5.302  1.00 95.36      A    N  
ATOM   1381  CA  VAL A 179      -6.337  22.246   4.658  1.00 95.17      A    C  
ATOM   1382  C   VAL A 179      -7.192  21.092   4.148  1.00 95.21      A    C  
ATOM   1383  O   VAL A 179      -6.680  20.063   3.705  1.00 91.69      A    O  
ATOM   1384  CB  VAL A 179      -5.991  23.217   3.513  1.00 92.74      A    C  
ATOM   1385  CG1 VAL A 179      -5.253  24.431   4.064  1.00 82.85      A    C  
ATOM   1386  CG2 VAL A 179      -5.154  22.528   2.451  1.00 82.72      A    C  
ATOM   1387  N   HIS A 180      -8.505  21.279   4.225  1.00 93.90      A    N  
ATOM   1388  CA  HIS A 180      -9.481  20.323   3.726  1.00 93.28      A    C  
ATOM   1389  C   HIS A 180     -10.393  21.036   2.740  1.00 93.29      A    C  
ATOM   1390  O   HIS A 180     -11.060  22.014   3.097  1.00 87.78      A    O  
ATOM   1391  CB  HIS A 180     -10.296  19.722   4.871  1.00 91.00      A    C  
ATOM   1392  CG  HIS A 180      -9.470  18.998   5.886  1.00 91.25      A    C  
ATOM   1393  CD2 HIS A 180      -8.891  19.418   7.031  1.00 78.05      A    C  
ATOM   1394  ND1 HIS A 180      -9.159  17.663   5.772  1.00 77.76      A    N  
ATOM   1395  CE1 HIS A 180      -8.430  17.298   6.808  1.00 78.81      A    C  
ATOM   1396  NE2 HIS A 180      -8.248  18.348   7.587  1.00 81.80      A    N  
ATOM   1397  N   GLU A 181     -10.439  20.538   1.507  1.00 94.12      A    N  
ATOM   1398  CA  GLU A 181     -11.256  21.115   0.449  1.00 92.94      A    C  
ATOM   1399  C   GLU A 181     -12.115  20.009  -0.159  1.00 92.69      A    C  
ATOM   1400  O   GLU A 181     -11.729  19.385  -1.156  1.00 85.41      A    O  
ATOM   1401  CB  GLU A 181     -10.394  21.792  -0.609  1.00 90.37      A    C  
ATOM   1402  CG  GLU A 181      -9.622  22.996  -0.084  1.00 85.05      A    C  
ATOM   1403  CD  GLU A 181      -8.747  23.641  -1.151  1.00 83.03      A    C  
ATOM   1404  OE1 GLU A 181      -8.560  23.028  -2.214  1.00 75.66      A    O  
ATOM   1405  OE2 GLU A 181      -8.249  24.751  -0.907  1.00 77.82      A    O1-
ATOM   1406  N   GLY A 182     -13.275  19.767   0.446  1.00 91.25      A    N  
ATOM   1407  CA  GLY A 182     -14.159  18.724  -0.035  1.00 90.03      A    C  
ATOM   1408  C   GLY A 182     -13.554  17.349   0.154  1.00 91.10      A    C  
ATOM   1409  O   GLY A 182     -13.311  16.906   1.277  1.00 84.76      A    O  
ATOM   1410  N   ASP A 183     -13.311  16.675  -0.957  1.00 93.08      A    N  
ATOM   1411  CA  ASP A 183     -12.701  15.357  -0.936  1.00 92.62      A    C  
ATOM   1412  C   ASP A 183     -11.186  15.415  -1.069  1.00 94.22      A    C  
ATOM   1413  O   ASP A 183     -10.560  14.388  -1.338  1.00 90.14      A    O  
ATOM   1414  CB  ASP A 183     -13.289  14.496  -2.059  1.00 88.91      A    C  
ATOM   1415  CG  ASP A 183     -13.103  15.115  -3.428  1.00 79.47      A    C  
ATOM   1416  OD1 ASP A 183     -12.660  16.274  -3.514  1.00 68.21      A    O  
ATOM   1417  OD2 ASP A 183     -13.412  14.436  -4.433  1.00 72.23      A    O1-
ATOM   1418  N   ARG A 184     -10.590  16.572  -0.875  1.00 93.69      A    N  
ATOM   1419  CA  ARG A 184      -9.153  16.748  -0.978  1.00 94.24      A    C  
ATOM   1420  C   ARG A 184      -8.563  17.124   0.370  1.00 94.73      A    C  
ATOM   1421  O   ARG A 184      -9.233  17.714   1.223  1.00 91.52      A    O  
ATOM   1422  CB  ARG A 184      -8.799  17.818  -2.018  1.00 92.77      A    C  
ATOM   1423  CG  ARG A 184      -9.387  17.568  -3.403  1.00 89.84      A    C  
ATOM   1424  CD  ARG A 184      -8.932  18.618  -4.399  1.00 88.69      A    C  
ATOM   1425  NE  ARG A 184      -7.514  18.497  -4.709  1.00 84.97      A    N  
ATOM   1426  CZ  ARG A 184      -6.995  17.682  -5.625  1.00 84.80      A    C  
ATOM   1427  NH1 ARG A 184      -7.793  16.895  -6.338  1.00 73.55      A    N1+
ATOM   1428  NH2 ARG A 184      -5.686  17.648  -5.825  1.00 78.03      A    N  
ATOM   1429  N   VAL A 185      -7.301  16.793   0.563  1.00 94.83      A    N  
ATOM   1430  CA  VAL A 185      -6.574  17.121   1.779  1.00 94.70      A    C  
ATOM   1431  C   VAL A 185      -5.162  17.534   1.397  1.00 94.84      A    C  
ATOM   1432  O   VAL A 185      -4.587  17.014   0.438  1.00 92.17      A    O  
ATOM   1433  CB  VAL A 185      -6.551  15.942   2.777  1.00 93.15      A    C  
ATOM   1434  CG1 VAL A 185      -5.783  14.759   2.196  1.00 86.22      A    C  
ATOM   1435  CG2 VAL A 185      -5.944  16.375   4.105  1.00 86.65      A    C  
ATOM   1436  N   GLY A 186      -4.624  18.472   2.124  1.00 94.62      A    N  
ATOM   1437  CA  GLY A 186      -3.284  18.946   1.853  1.00 94.52      A    C  
ATOM   1438  C   GLY A 186      -2.789  19.854   2.958  1.00 95.70      A    C  
ATOM   1439  O   GLY A 186      -3.245  19.780   4.096  1.00 93.16      A    O  
ATOM   1440  N   VAL A 187      -1.844  20.710   2.602  1.00 95.55      A    N  
ATOM   1441  CA  VAL A 187      -1.241  21.613   3.566  1.00 95.71      A    C  
ATOM   1442  C   VAL A 187      -1.091  22.991   2.944  1.00 96.07      A    C  
ATOM   1443  O   VAL A 187      -1.020  23.145   1.725  1.00 93.71      A    O  
ATOM   1444  CB  VAL A 187       0.130  21.111   4.065  1.00 93.82      A    C  
ATOM   1445  CG1 VAL A 187      -0.012  19.761   4.767  1.00 85.79      A    C  
ATOM   1446  CG2 VAL A 187       1.115  21.012   2.910  1.00 86.07      A    C  
ATOM   1447  N   GLU A 188      -1.053  23.986   3.800  1.00 94.75      A    N  
ATOM   1448  CA  GLU A 188      -0.746  25.354   3.425  1.00 95.08      A    C  
ATOM   1449  C   GLU A 188       0.101  25.959   4.528  1.00 94.94      A    C  
ATOM   1450  O   GLU A 188      -0.302  25.968   5.690  1.00 92.00      A    O  
ATOM   1451  CB  GLU A 188      -2.019  26.177   3.207  1.00 93.94      A    C  
ATOM   1452  CG  GLU A 188      -1.750  27.612   2.762  1.00 88.57      A    C  
ATOM   1453  CD  GLU A 188      -3.025  28.384   2.492  1.00 85.76      A    C  
ATOM   1454  OE1 GLU A 188      -4.118  27.842   2.737  1.00 77.78      A    O  
ATOM   1455  OE2 GLU A 188      -2.934  29.554   2.035  1.00 78.86      A    O1-
ATOM   1456  N   PHE A 189       1.268  26.452   4.165  1.00 95.21      A    N  
ATOM   1457  CA  PHE A 189       2.177  27.005   5.153  1.00 95.56      A    C  
ATOM   1458  C   PHE A 189       2.860  28.250   4.598  1.00 96.05      A    C  
ATOM   1459  O   PHE A 189       2.913  28.470   3.389  1.00 93.66      A    O  
ATOM   1460  CB  PHE A 189       3.222  25.977   5.598  1.00 93.86      A    C  
ATOM   1461  CG  PHE A 189       4.180  25.560   4.507  1.00 95.33      A    C  
ATOM   1462  CD1 PHE A 189       5.271  26.348   4.184  1.00 90.59      A    C  
ATOM   1463  CD2 PHE A 189       3.996  24.367   3.840  1.00 90.09      A    C  
ATOM   1464  CE1 PHE A 189       6.154  25.964   3.195  1.00 88.30      A    C  
ATOM   1465  CE2 PHE A 189       4.881  23.971   2.842  1.00 88.78      A    C  
ATOM   1466  CZ  PHE A 189       5.962  24.772   2.517  1.00 90.70      A    C  
ATOM   1467  N   THR A 190       3.368  29.056   5.508  1.00 92.80      A    N  
ATOM   1468  CA  THR A 190       4.195  30.210   5.192  1.00 91.92      A    C  
ATOM   1469  C   THR A 190       5.517  30.032   5.915  1.00 91.92      A    C  
ATOM   1470  O   THR A 190       5.592  30.207   7.136  1.00 88.69      A    O  
ATOM   1471  CB  THR A 190       3.514  31.516   5.604  1.00 90.36      A    C  
ATOM   1472  CG2 THR A 190       4.411  32.701   5.285  1.00 78.91      A    C  
ATOM   1473  OG1 THR A 190       2.276  31.654   4.895  1.00 79.56      A    O  
ATOM   1474  N   TYR A 191       6.542  29.680   5.157  1.00 92.69      A    N  
ATOM   1475  CA  TYR A 191       7.859  29.476   5.736  1.00 91.92      A    C  
ATOM   1476  C   TYR A 191       8.545  30.821   5.906  1.00 92.21      A    C  
ATOM   1477  O   TYR A 191       8.796  31.532   4.934  1.00 90.43      A    O  
ATOM   1478  CB  TYR A 191       8.691  28.557   4.843  1.00 90.87      A    C  
ATOM   1479  CG  TYR A 191      10.127  28.391   5.298  1.00 91.26      A    C  
ATOM   1480  CD1 TYR A 191      10.433  28.052   6.605  1.00 88.11      A    C  
ATOM   1481  CD2 TYR A 191      11.185  28.558   4.405  1.00 88.72      A    C  
ATOM   1482  CE1 TYR A 191      11.745  27.899   7.021  1.00 86.60      A    C  
ATOM   1483  CE2 TYR A 191      12.493  28.396   4.809  1.00 86.83      A    C  
ATOM   1484  CZ  TYR A 191      12.765  28.072   6.117  1.00 87.92      A    C  
ATOM   1485  OH  TYR A 191      14.069  27.921   6.531  1.00 86.21      A    O  
ATOM   1486  N   GLN A 192       8.841  31.173   7.143  1.00 89.40      A    N  
ATOM   1487  CA  GLN A 192       9.540  32.415   7.447  1.00 88.29      A    C  
ATOM   1488  C   GLN A 192      11.031  32.208   7.216  1.00 88.53      A    C  
ATOM   1489  O   GLN A 192      11.790  31.911   8.144  1.00 84.56      A    O  
ATOM   1490  CB  GLN A 192       9.247  32.849   8.874  1.00 86.44      A    C  
ATOM   1491  CG  GLN A 192       7.763  33.068   9.164  1.00 83.35      A    C  
ATOM   1492  CD  GLN A 192       7.182  34.229   8.376  1.00 83.18      A    C  
ATOM   1493  NE2 GLN A 192       5.869  34.264   8.282  1.00 71.86      A    N  
ATOM   1494  OE1 GLN A 192       7.912  35.075   7.860  1.00 73.18      A    O  
ATOM   1495  N   TYR A 193      11.434  32.339   5.961  1.00 89.10      A    N  
ATOM   1496  CA  TYR A 193      12.828  32.133   5.606  1.00 88.83      A    C  
ATOM   1497  C   TYR A 193      13.680  33.269   6.159  1.00 88.68      A    C  
ATOM   1498  O   TYR A 193      13.476  34.433   5.810  1.00 85.86      A    O  
ATOM   1499  CB  TYR A 193      12.990  32.043   4.088  1.00 88.21      A    C  
ATOM   1500  CG  TYR A 193      14.430  32.082   3.636  1.00 90.01      A    C  
ATOM   1501  CD1 TYR A 193      15.260  30.993   3.834  1.00 87.12      A    C  
ATOM   1502  CD2 TYR A 193      14.960  33.204   3.008  1.00 87.85      A    C  
ATOM   1503  CE1 TYR A 193      16.583  31.020   3.427  1.00 86.21      A    C  
ATOM   1504  CE2 TYR A 193      16.274  33.233   2.598  1.00 86.44      A    C  
ATOM   1505  CZ  TYR A 193      17.084  32.145   2.813  1.00 87.47      A    C  
ATOM   1506  OH  TYR A 193      18.400  32.177   2.403  1.00 85.92      A    O  
ATOM   1507  N   SER A 194      14.628  32.920   6.992  1.00 86.19      A    N  
ATOM   1508  CA  SER A 194      15.535  33.897   7.576  1.00 85.10      A    C  
ATOM   1509  C   SER A 194      16.689  34.156   6.615  1.00 85.70      A    C  
ATOM   1510  O   SER A 194      17.328  33.220   6.137  1.00 81.87      A    O  
ATOM   1511  CB  SER A 194      16.063  33.409   8.920  1.00 82.08      A    C  
ATOM   1512  OG  SER A 194      16.962  34.345   9.491  1.00 71.85      A    O  
ATOM   1513  N   VAL A 195      16.954  35.432   6.328  1.00 86.48      A    N  
ATOM   1514  CA  VAL A 195      18.064  35.798   5.466  1.00 85.59      A    C  
ATOM   1515  C   VAL A 195      19.352  35.443   6.194  1.00 84.44      A    C  
ATOM   1516  O   VAL A 195      19.725  36.092   7.179  1.00 80.92      A    O  
ATOM   1517  CB  VAL A 195      18.021  37.285   5.100  1.00 85.12      A    C  
ATOM   1518  CG1 VAL A 195      19.202  37.656   4.240  1.00 79.73      A    C  
ATOM   1519  CG2 VAL A 195      16.711  37.605   4.375  1.00 80.33      A    C  
ATOM   1520  N   ILE A 196      20.034  34.416   5.699  1.00 83.78      A    N  
ATOM   1521  CA  ILE A 196      21.202  33.913   6.401  1.00 82.22      A    C  
ATOM   1522  C   ILE A 196      22.375  34.860   6.255  1.00 82.21      A    C  
ATOM   1523  O   ILE A 196      23.105  35.114   7.221  1.00 75.75      A    O  
ATOM   1524  CB  ILE A 196      21.567  32.505   5.883  1.00 79.00      A    C  
ATOM   1525  CG1 ILE A 196      20.344  31.576   5.930  1.00 73.58      A    C  
ATOM   1526  CG2 ILE A 196      22.715  31.934   6.700  1.00 69.99      A    C  
ATOM   1527  CD1 ILE A 196      19.727  31.425   7.296  1.00 65.78      A    C  
ATOM   1528  N   PHE A 197      22.576  35.410   5.061  1.00 82.43      A    N  
ATOM   1529  CA  PHE A 197      23.675  36.332   4.822  1.00 80.94      A    C  
ATOM   1530  C   PHE A 197      23.270  37.720   5.332  1.00 81.35      A    C  
ATOM   1531  O   PHE A 197      22.437  38.381   4.709  1.00 75.13      A    O  
ATOM   1532  CB  PHE A 197      24.025  36.368   3.335  1.00 77.94      A    C  
ATOM   1533  CG  PHE A 197      25.450  36.739   3.066  1.00 76.77      A    C  
ATOM   1534  CD1 PHE A 197      26.428  35.767   3.019  1.00 70.84      A    C  
ATOM   1535  CD2 PHE A 197      25.803  38.055   2.859  1.00 70.41      A    C  
ATOM   1536  CE1 PHE A 197      27.741  36.098   2.779  1.00 65.60      A    C  
ATOM   1537  CE2 PHE A 197      27.123  38.401   2.620  1.00 65.77      A    C  
ATOM   1538  CZ  PHE A 197      28.090  37.420   2.577  1.00 67.36      A    C  
ATOM   1539  N   PRO A 198      23.854  38.184   6.418  1.00 79.28      A    N  
ATOM   1540  CA  PRO A 198      23.333  39.400   7.053  1.00 77.53      A    C  
ATOM   1541  C   PRO A 198      23.667  40.690   6.326  1.00 79.42      A    C  
ATOM   1542  O   PRO A 198      23.008  41.706   6.576  1.00 74.54      A    O  
ATOM   1543  CB  PRO A 198      23.986  39.372   8.447  1.00 73.39      A    C  
ATOM   1544  CG  PRO A 198      25.244  38.605   8.246  1.00 72.45      A    C  
ATOM   1545  CD  PRO A 198      24.950  37.582   7.176  1.00 75.20      A    C  
ATOM   1546  N   TRP A 199      24.657  40.692   5.429  1.00 81.07      A    N  
ATOM   1547  CA  TRP A 199      25.014  41.929   4.740  1.00 79.71      A    C  
ATOM   1548  C   TRP A 199      23.881  42.366   3.815  1.00 79.97      A    C  
ATOM   1549  O   TRP A 199      23.429  41.595   2.962  1.00 74.75      A    O  
ATOM   1550  CB  TRP A 199      26.300  41.750   3.932  1.00 77.46      A    C  
ATOM   1551  CG  TRP A 199      27.532  41.699   4.773  1.00 77.42      A    C  
ATOM   1552  CD1 TRP A 199      27.658  42.078   6.074  1.00 69.90      A    C  
ATOM   1553  CD2 TRP A 199      28.838  41.253   4.362  1.00 73.48      A    C  
ATOM   1554  CE2 TRP A 199      29.693  41.394   5.464  1.00 71.46      A    C  
ATOM   1555  CE3 TRP A 199      29.349  40.760   3.155  1.00 68.36      A    C  
ATOM   1556  NE1 TRP A 199      28.957  41.895   6.497  1.00 67.14      A    N  
ATOM   1557  CZ2 TRP A 199      31.045  41.048   5.401  1.00 70.10      A    C  
ATOM   1558  CZ3 TRP A 199      30.690  40.417   3.101  1.00 64.68      A    C  
ATOM   1559  CH2 TRP A 199      31.521  40.565   4.209  1.00 66.05      A    C  
ATOM   1560  N   PHE A 200      23.407  43.592   4.001  1.00 84.21      A    N  
ATOM   1561  CA  PHE A 200      22.329  44.176   3.211  1.00 84.08      A    C  
ATOM   1562  C   PHE A 200      21.061  43.330   3.271  1.00 84.72      A    C  
ATOM   1563  O   PHE A 200      20.284  43.285   2.318  1.00 77.59      A    O  
ATOM   1564  CB  PHE A 200      22.762  44.378   1.758  1.00 82.30      A    C  
ATOM   1565  CG  PHE A 200      24.000  45.200   1.609  1.00 84.12      A    C  
ATOM   1566  CD1 PHE A 200      23.939  46.585   1.605  1.00 78.40      A    C  
ATOM   1567  CD2 PHE A 200      25.241  44.599   1.483  1.00 78.79      A    C  
ATOM   1568  CE1 PHE A 200      25.084  47.352   1.470  1.00 74.65      A    C  
ATOM   1569  CE2 PHE A 200      26.389  45.350   1.354  1.00 75.19      A    C  
ATOM   1570  CZ  PHE A 200      26.310  46.729   1.341  1.00 78.35      A    C  
ATOM   1571  N   ALA A 201      20.831  42.660   4.394  1.00 83.90      A    N  
ATOM   1572  CA  ALA A 201      19.663  41.808   4.540  1.00 82.12      A    C  
ATOM   1573  C   ALA A 201      18.372  42.615   4.500  1.00 83.21      A    C  
ATOM   1574  O   ALA A 201      17.321  42.087   4.113  1.00 78.87      A    O  
ATOM   1575  CB  ALA A 201      19.750  41.020   5.841  1.00 79.17      A    C  
ATOM   1576  N   TYR A 202      18.443  43.916   4.891  1.00 85.58      A    N  
ATOM   1577  CA  TYR A 202      17.255  44.757   4.895  1.00 84.83      A    C  
ATOM   1578  C   TYR A 202      16.708  45.008   3.499  1.00 85.55      A    C  
ATOM   1579  O   TYR A 202      15.556  45.431   3.364  1.00 82.04      A    O  
ATOM   1580  CB  TYR A 202      17.562  46.090   5.583  1.00 82.95      A    C  
ATOM   1581  CG  TYR A 202      18.728  46.832   4.982  1.00 82.59      A    C  
ATOM   1582  CD1 TYR A 202      18.554  47.716   3.927  1.00 77.80      A    C  
ATOM   1583  CD2 TYR A 202      20.016  46.671   5.486  1.00 77.87      A    C  
ATOM   1584  CE1 TYR A 202      19.624  48.396   3.374  1.00 73.59      A    C  
ATOM   1585  CE2 TYR A 202      21.086  47.349   4.943  1.00 73.92      A    C  
ATOM   1586  CZ  TYR A 202      20.889  48.209   3.888  1.00 76.54      A    C  
ATOM   1587  OH  TYR A 202      21.955  48.886   3.336  1.00 74.69      A    O  
ATOM   1588  N   LEU A 203      17.496  44.754   2.455  1.00 87.23      A    N  
ATOM   1589  CA  LEU A 203      17.023  44.914   1.086  1.00 86.74      A    C  
ATOM   1590  C   LEU A 203      16.168  43.747   0.619  1.00 87.39      A    C  
ATOM   1591  O   LEU A 203      15.449  43.884  -0.380  1.00 82.56      A    O  
ATOM   1592  CB  LEU A 203      18.211  45.082   0.142  1.00 84.55      A    C  
ATOM   1593  CG  LEU A 203      19.116  46.286   0.378  1.00 80.62      A    C  
ATOM   1594  CD1 LEU A 203      20.303  46.247  -0.554  1.00 74.75      A    C  
ATOM   1595  CD2 LEU A 203      18.351  47.592   0.217  1.00 74.17      A    C  
ATOM   1596  N   PHE A 204      16.218  42.623   1.296  1.00 89.50      A    N  
ATOM   1597  CA  PHE A 204      15.527  41.421   0.859  1.00 88.92      A    C  
ATOM   1598  C   PHE A 204      14.381  41.025   1.785  1.00 89.23      A    C  
ATOM   1599  O   PHE A 204      13.316  40.639   1.309  1.00 83.15      A    O  
ATOM   1600  CB  PHE A 204      16.514  40.257   0.740  1.00 87.02      A    C  
ATOM   1601  CG  PHE A 204      17.580  40.476  -0.288  1.00 88.80      A    C  
ATOM   1602  CD1 PHE A 204      17.371  40.103  -1.603  1.00 83.34      A    C  
ATOM   1603  CD2 PHE A 204      18.787  41.063   0.048  1.00 83.84      A    C  
ATOM   1604  CE1 PHE A 204      18.344  40.298  -2.562  1.00 80.80      A    C  
ATOM   1605  CE2 PHE A 204      19.756  41.270  -0.902  1.00 81.56      A    C  
ATOM   1606  CZ  PHE A 204      19.541  40.888  -2.207  1.00 83.72      A    C  
ATOM   1607  N   GLY A 205      14.586  41.101   3.086  1.00 86.61      A    N  
ATOM   1608  CA  GLY A 205      13.598  40.643   4.043  1.00 85.74      A    C  
ATOM   1609  C   GLY A 205      13.077  41.752   4.932  1.00 87.69      A    C  
ATOM   1610  O   GLY A 205      13.638  42.850   4.995  1.00 83.90      A    O  
ATOM   1611  N   THR A 206      11.976  41.445   5.618  1.00 85.75      A    N  
ATOM   1612  CA  THR A 206      11.360  42.369   6.555  1.00 84.89      A    C  
ATOM   1613  C   THR A 206      11.829  42.045   7.965  1.00 84.90      A    C  
ATOM   1614  O   THR A 206      11.823  40.880   8.376  1.00 81.54      A    O  
ATOM   1615  CB  THR A 206       9.841  42.304   6.481  1.00 82.51      A    C  
ATOM   1616  CG2 THR A 206       9.211  43.307   7.433  1.00 71.49      A    C  
ATOM   1617  OG1 THR A 206       9.410  42.580   5.144  1.00 72.72      A    O  
ATOM   1618  N   GLU A 207      12.214  43.073   8.692  1.00 83.34      A    N  
ATOM   1619  CA  GLU A 207      12.689  42.877  10.054  1.00 82.05      A    C  
ATOM   1620  C   GLU A 207      11.523  42.468  10.947  1.00 82.89      A    C  
ATOM   1621  O   GLU A 207      10.521  43.183  11.048  1.00 77.94      A    O  
ATOM   1622  CB  GLU A 207      13.347  44.146  10.578  1.00 78.35      A    C  
ATOM   1623  CG  GLU A 207      14.002  43.992  11.941  1.00 70.68      A    C  
ATOM   1624  CD  GLU A 207      14.703  45.259  12.394  1.00 65.97      A    C  
ATOM   1625  OE1 GLU A 207      14.634  46.270  11.668  1.00 59.15      A    O  
ATOM   1626  OE2 GLU A 207      15.319  45.236  13.474  1.00 61.68      A    O1-
ATOM   1627  N   SER A 208      11.651  41.328  11.590  1.00 81.97      A    N  
ATOM   1628  CA  SER A 208      10.611  40.814  12.458  1.00 81.10      A    C  
ATOM   1629  C   SER A 208      11.227  39.831  13.448  1.00 82.23      A    C  
ATOM   1630  O   SER A 208      12.442  39.674  13.522  1.00 78.51      A    O  
ATOM   1631  CB  SER A 208       9.498  40.144  11.647  1.00 78.09      A    C  
ATOM   1632  OG  SER A 208       8.413  39.785  12.472  1.00 69.28      A    O  
ATOM   1633  N   ARG A 209      10.350  39.176  14.208  1.00 77.65      A    N  
ATOM   1634  CA  ARG A 209      10.777  38.226  15.229  1.00 77.04      A    C  
ATOM   1635  C   ARG A 209       9.873  36.997  15.160  1.00 76.49      A    C  
ATOM   1636  O   ARG A 209       8.657  37.100  15.355  1.00 72.51      A    O  
ATOM   1637  CB  ARG A 209      10.721  38.867  16.619  1.00 74.79      A    C  
ATOM   1638  CG  ARG A 209      11.172  37.956  17.743  1.00 70.23      A    C  
ATOM   1639  CD  ARG A 209      11.075  38.673  19.087  1.00 68.42      A    C  
ATOM   1640  NE  ARG A 209      11.481  37.820  20.203  1.00 64.86      A    N  
ATOM   1641  CZ  ARG A 209      12.741  37.711  20.646  1.00 59.89      A    C  
ATOM   1642  NH1 ARG A 209      13.715  38.395  20.060  1.00 56.92      A    N1+
ATOM   1643  NH2 ARG A 209      13.012  36.917  21.666  1.00 54.63      A    N  
ATOM   1644  N   PHE A 210      10.472  35.855  14.886  1.00 79.39      A    N  
ATOM   1645  CA  PHE A 210       9.760  34.596  14.829  1.00 77.69      A    C  
ATOM   1646  C   PHE A 210      10.523  33.545  15.624  1.00 76.07      A    C  
ATOM   1647  O   PHE A 210      11.744  33.441  15.509  1.00 69.28      A    O  
ATOM   1648  CB  PHE A 210       9.565  34.125  13.389  1.00 76.85      A    C  
ATOM   1649  CG  PHE A 210       8.697  35.032  12.568  1.00 77.08      A    C  
ATOM   1650  CD1 PHE A 210       7.319  34.958  12.646  1.00 72.11      A    C  
ATOM   1651  CD2 PHE A 210       9.259  35.956  11.711  1.00 71.80      A    C  
ATOM   1652  CE1 PHE A 210       6.520  35.782  11.894  1.00 68.55      A    C  
ATOM   1653  CE2 PHE A 210       8.458  36.790  10.950  1.00 69.01      A    C  
ATOM   1654  CZ  PHE A 210       7.087  36.704  11.046  1.00 71.31      A    C  
ATOM   1655  N   GLY A 211       9.789  32.780  16.411  1.00 73.12      A    N  
ATOM   1656  CA  GLY A 211      10.424  31.756  17.221  1.00 70.69      A    C  
ATOM   1657  C   GLY A 211      11.422  32.316  18.219  1.00 72.39      A    C  
ATOM   1658  O   GLY A 211      12.456  31.692  18.464  1.00 66.69      A    O  
ATOM   1659  N   GLU A 212      11.120  33.494  18.773  1.00 72.54      A    N  
ATOM   1660  CA  GLU A 212      11.985  34.153  19.742  1.00 72.51      A    C  
ATOM   1661  C   GLU A 212      13.361  34.484  19.161  1.00 74.51      A    C  
ATOM   1662  O   GLU A 212      14.363  34.493  19.879  1.00 67.93      A    O  
ATOM   1663  CB  GLU A 212      12.143  33.300  21.007  1.00 68.49      A    C  
ATOM   1664  CG  GLU A 212      10.822  32.994  21.702  1.00 63.89      A    C  
ATOM   1665  CD  GLU A 212      10.150  34.241  22.238  1.00 59.00      A    C  
ATOM   1666  OE1 GLU A 212      10.868  35.175  22.644  1.00 53.29      A    O  
ATOM   1667  OE2 GLU A 212       8.899  34.287  22.249  1.00 54.09      A    O1-
ATOM   1668  N   ARG A 213      13.412  34.776  17.863  1.00 77.71      A    N  
ATOM   1669  CA  ARG A 213      14.655  35.115  17.195  1.00 77.61      A    C  
ATOM   1670  C   ARG A 213      14.398  36.294  16.258  1.00 79.81      A    C  
ATOM   1671  O   ARG A 213      13.486  36.249  15.428  1.00 76.28      A    O  
ATOM   1672  CB  ARG A 213      15.218  33.929  16.408  1.00 73.32      A    C  
ATOM   1673  CG  ARG A 213      14.235  33.316  15.433  1.00 68.36      A    C  
ATOM   1674  CD  ARG A 213      14.849  32.177  14.642  1.00 65.90      A    C  
ATOM   1675  NE  ARG A 213      13.894  31.599  13.707  1.00 60.29      A    N  
ATOM   1676  CZ  ARG A 213      14.180  30.633  12.833  1.00 56.29      A    C  
ATOM   1677  NH1 ARG A 213      15.398  30.132  12.781  1.00 53.64      A    N1+
ATOM   1678  NH2 ARG A 213      13.242  30.178  12.026  1.00 49.26      A    N  
ATOM   1679  N   ASP A 214      15.215  37.325  16.395  1.00 76.88      A    N  
ATOM   1680  CA  ASP A 214      15.129  38.474  15.510  1.00 76.06      A    C  
ATOM   1681  C   ASP A 214      15.842  38.192  14.193  1.00 76.92      A    C  
ATOM   1682  O   ASP A 214      16.751  37.362  14.124  1.00 72.24      A    O  
ATOM   1683  CB  ASP A 214      15.743  39.709  16.175  1.00 73.24      A    C  
ATOM   1684  CG  ASP A 214      14.991  40.118  17.422  1.00 69.58      A    C  
ATOM   1685  OD1 ASP A 214      13.778  39.895  17.492  1.00 64.25      A    O  
ATOM   1686  OD2 ASP A 214      15.633  40.677  18.331  1.00 63.83      A    O1-
ATOM   1687  N   GLY A 215      15.416  38.874  13.141  1.00 81.07      A    N  
ATOM   1688  CA  GLY A 215      16.050  38.709  11.853  1.00 81.72      A    C  
ATOM   1689  C   GLY A 215      15.245  39.336  10.742  1.00 84.52      A    C  
ATOM   1690  O   GLY A 215      14.171  39.903  10.966  1.00 82.08      A    O  
ATOM   1691  N   TYR A 216      15.768  39.230   9.530  1.00 81.81      A    N  
ATOM   1692  CA  TYR A 216      15.088  39.675   8.329  1.00 83.40      A    C  
ATOM   1693  C   TYR A 216      14.497  38.456   7.632  1.00 85.12      A    C  
ATOM   1694  O   TYR A 216      15.230  37.564   7.204  1.00 82.35      A    O  
ATOM   1695  CB  TYR A 216      16.048  40.416   7.405  1.00 82.05      A    C  
ATOM   1696  CG  TYR A 216      16.583  41.701   8.006  1.00 83.91      A    C  
ATOM   1697  CD1 TYR A 216      15.901  42.896   7.852  1.00 79.57      A    C  
ATOM   1698  CD2 TYR A 216      17.764  41.707   8.737  1.00 80.11      A    C  
ATOM   1699  CE1 TYR A 216      16.374  44.063   8.401  1.00 77.80      A    C  
ATOM   1700  CE2 TYR A 216      18.244  42.871   9.297  1.00 78.59      A    C  
ATOM   1701  CZ  TYR A 216      17.550  44.051   9.124  1.00 80.48      A    C  
ATOM   1702  OH  TYR A 216      18.025  45.215   9.677  1.00 78.42      A    O  
ATOM   1703  N   TYR A 217      13.176  38.432   7.518  1.00 87.50      A    N  
ATOM   1704  CA  TYR A 217      12.455  37.253   7.064  1.00 88.23      A    C  
ATOM   1705  C   TYR A 217      11.771  37.513   5.728  1.00 89.03      A    C  
ATOM   1706  O   TYR A 217      11.300  38.619   5.458  1.00 85.73      A    O  
ATOM   1707  CB  TYR A 217      11.426  36.814   8.106  1.00 85.84      A    C  
ATOM   1708  CG  TYR A 217      12.045  36.367   9.403  1.00 87.37      A    C  
ATOM   1709  CD1 TYR A 217      12.473  35.061   9.576  1.00 83.41      A    C  
ATOM   1710  CD2 TYR A 217      12.215  37.259  10.452  1.00 83.79      A    C  
ATOM   1711  CE1 TYR A 217      13.043  34.645  10.762  1.00 81.49      A    C  
ATOM   1712  CE2 TYR A 217      12.792  36.848  11.645  1.00 82.00      A    C  
ATOM   1713  CZ  TYR A 217      13.200  35.543  11.794  1.00 83.56      A    C  
ATOM   1714  OH  TYR A 217      13.763  35.133  12.975  1.00 81.12      A    O  
ATOM   1715  N   ILE A 218      11.726  36.483   4.901  1.00 90.07      A    N  
ATOM   1716  CA  ILE A 218      11.018  36.494   3.632  1.00 90.19      A    C  
ATOM   1717  C   ILE A 218       9.960  35.400   3.689  1.00 90.82      A    C  
ATOM   1718  O   ILE A 218      10.306  34.215   3.708  1.00 88.56      A    O  
ATOM   1719  CB  ILE A 218      11.967  36.273   2.446  1.00 89.17      A    C  
ATOM   1720  CG1 ILE A 218      13.041  37.351   2.415  1.00 85.82      A    C  
ATOM   1721  CG2 ILE A 218      11.184  36.249   1.137  1.00 85.37      A    C  
ATOM   1722  CD1 ILE A 218      14.117  37.122   1.370  1.00 81.42      A    C  
ATOM   1723  N   PRO A 219       8.675  35.754   3.735  1.00 90.48      A    N  
ATOM   1724  CA  PRO A 219       7.642  34.721   3.809  1.00 89.73      A    C  
ATOM   1725  C   PRO A 219       7.496  33.984   2.482  1.00 90.60      A    C  
ATOM   1726  O   PRO A 219       7.268  34.600   1.440  1.00 86.82      A    O  
ATOM   1727  CB  PRO A 219       6.381  35.512   4.164  1.00 87.36      A    C  
ATOM   1728  CG  PRO A 219       6.629  36.876   3.626  1.00 86.57      A    C  
ATOM   1729  CD  PRO A 219       8.110  37.113   3.766  1.00 90.75      A    C  
ATOM   1730  N   ILE A 220       7.614  32.669   2.531  1.00 92.53      A    N  
ATOM   1731  CA  ILE A 220       7.438  31.811   1.363  1.00 92.14      A    C  
ATOM   1732  C   ILE A 220       6.196  30.970   1.603  1.00 92.95      A    C  
ATOM   1733  O   ILE A 220       6.205  30.060   2.441  1.00 90.65      A    O  
ATOM   1734  CB  ILE A 220       8.671  30.927   1.117  1.00 91.17      A    C  
ATOM   1735  CG1 ILE A 220       9.909  31.800   0.899  1.00 89.19      A    C  
ATOM   1736  CG2 ILE A 220       8.431  30.015  -0.079  1.00 88.75      A    C  
ATOM   1737  CD1 ILE A 220      11.209  31.018   0.793  1.00 84.44      A    C  
ATOM   1738  N   THR A 221       5.119  31.258   0.863  1.00 93.21      A    N  
ATOM   1739  CA  THR A 221       3.843  30.578   1.030  1.00 93.28      A    C  
ATOM   1740  C   THR A 221       3.679  29.507  -0.035  1.00 93.32      A    C  
ATOM   1741  O   THR A 221       3.909  29.755  -1.218  1.00 90.15      A    O  
ATOM   1742  CB  THR A 221       2.682  31.570   0.967  1.00 91.67      A    C  
ATOM   1743  CG2 THR A 221       1.359  30.865   1.187  1.00 78.71      A    C  
ATOM   1744  OG1 THR A 221       2.859  32.579   1.961  1.00 81.61      A    O  
ATOM   1745  N   ARG A 222       3.272  28.318   0.382  1.00 94.98      A    N  
ATOM   1746  CA  ARG A 222       3.031  27.207  -0.525  1.00 94.85      A    C  
ATOM   1747  C   ARG A 222       1.765  26.487  -0.103  1.00 95.33      A    C  
ATOM   1748  O   ARG A 222       1.414  26.439   1.076  1.00 93.34      A    O  
ATOM   1749  CB  ARG A 222       4.211  26.236  -0.525  1.00 93.34      A    C  
ATOM   1750  CG  ARG A 222       5.503  26.798  -1.100  1.00 92.09      A    C  
ATOM   1751  CD  ARG A 222       5.397  26.999  -2.601  1.00 90.10      A    C  
ATOM   1752  NE  ARG A 222       6.667  27.412  -3.193  1.00 89.24      A    N  
ATOM   1753  CZ  ARG A 222       7.091  28.670  -3.289  1.00 89.49      A    C  
ATOM   1754  NH1 ARG A 222       6.338  29.664  -2.825  1.00 81.93      A    N1+
ATOM   1755  NH2 ARG A 222       8.255  28.932  -3.827  1.00 85.07      A    N  
ATOM   1756  N   LYS A 223       1.069  25.921  -1.094  1.00 93.63      A    N  
ATOM   1757  CA  LYS A 223      -0.159  25.187  -0.859  1.00 93.77      A    C  
ATOM   1758  C   LYS A 223      -0.273  24.056  -1.859  1.00 93.68      A    C  
ATOM   1759  O   LYS A 223       0.003  24.232  -3.038  1.00 90.33      A    O  
ATOM   1760  CB  LYS A 223      -1.379  26.102  -0.955  1.00 92.44      A    C  
ATOM   1761  CG  LYS A 223      -2.711  25.407  -0.713  1.00 92.03      A    C  
ATOM   1762  CD  LYS A 223      -3.882  26.354  -0.883  1.00 90.14      A    C  
ATOM   1763  CE  LYS A 223      -5.208  25.647  -0.686  1.00 82.29      A    C  
ATOM   1764  NZ  LYS A 223      -6.375  26.552  -0.872  1.00 75.43      A    N1+
ATOM   1765  N   MET A 224      -0.678  22.886  -1.377  1.00 94.73      A    N  
ATOM   1766  CA  MET A 224      -0.867  21.725  -2.228  1.00 94.11      A    C  
ATOM   1767  C   MET A 224      -1.883  20.796  -1.575  1.00 94.69      A    C  
ATOM   1768  O   MET A 224      -1.891  20.628  -0.357  1.00 91.92      A    O  
ATOM   1769  CB  MET A 224       0.440  20.985  -2.475  1.00 92.45      A    C  
ATOM   1770  CG  MET A 224       0.315  19.779  -3.390  1.00 89.59      A    C  
ATOM   1771  SD  MET A 224       1.874  18.931  -3.679  1.00 85.94      A    S  
ATOM   1772  CE  MET A 224       1.327  17.576  -4.707  1.00 76.47      A    C  
ATOM   1773  N   THR A 225      -2.741  20.198  -2.414  1.00 94.39      A    N  
ATOM   1774  CA  THR A 225      -3.747  19.258  -1.942  1.00 93.90      A    C  
ATOM   1775  C   THR A 225      -3.752  18.015  -2.823  1.00 94.31      A    C  
ATOM   1776  O   THR A 225      -3.349  18.054  -3.993  1.00 90.98      A    O  
ATOM   1777  CB  THR A 225      -5.154  19.878  -1.942  1.00 91.75      A    C  
ATOM   1778  CG2 THR A 225      -5.225  21.036  -0.962  1.00 82.22      A    C  
ATOM   1779  OG1 THR A 225      -5.485  20.333  -3.253  1.00 81.61      A    O  
ATOM   1780  N   LEU A 226      -4.209  16.914  -2.252  1.00 94.41      A    N  
ATOM   1781  CA  LEU A 226      -4.332  15.646  -2.946  1.00 94.42      A    C  
ATOM   1782  C   LEU A 226      -5.694  15.045  -2.657  1.00 94.77      A    C  
ATOM   1783  O   LEU A 226      -6.288  15.286  -1.604  1.00 92.31      A    O  
ATOM   1784  CB  LEU A 226      -3.230  14.671  -2.514  1.00 93.51      A    C  
ATOM   1785  CG  LEU A 226      -1.795  15.040  -2.891  1.00 93.19      A    C  
ATOM   1786  CD1 LEU A 226      -0.810  14.153  -2.151  1.00 87.30      A    C  
ATOM   1787  CD2 LEU A 226      -1.597  14.928  -4.393  1.00 86.75      A    C  
ATOM   1788  N   LEU A 227      -6.190  14.244  -3.594  1.00 93.35      A    N  
ATOM   1789  CA  LEU A 227      -7.453  13.551  -3.395  1.00 93.26      A    C  
ATOM   1790  C   LEU A 227      -7.309  12.540  -2.258  1.00 93.92      A    C  
ATOM   1791  O   LEU A 227      -6.362  11.759  -2.228  1.00 91.56      A    O  
ATOM   1792  CB  LEU A 227      -7.894  12.855  -4.681  1.00 91.53      A    C  
ATOM   1793  CG  LEU A 227      -9.277  12.199  -4.671  1.00 89.10      A    C  
ATOM   1794  CD1 LEU A 227     -10.362  13.234  -4.425  1.00 83.58      A    C  
ATOM   1795  CD2 LEU A 227      -9.524  11.473  -5.985  1.00 84.47      A    C  
ATOM   1796  N   LYS A 228      -8.251  12.571  -1.330  1.00 93.78      A    N  
ATOM   1797  CA  LYS A 228      -8.153  11.734  -0.147  1.00 93.44      A    C  
ATOM   1798  C   LYS A 228      -8.162  10.258  -0.502  1.00 93.19      A    C  
ATOM   1799  O   LYS A 228      -8.771   9.833  -1.486  1.00 90.64      A    O  
ATOM   1800  CB  LYS A 228      -9.296  12.038   0.822  1.00 91.50      A    C  
ATOM   1801  CG  LYS A 228      -9.247  13.411   1.453  1.00 88.43      A    C  
ATOM   1802  CD  LYS A 228     -10.431  13.637   2.384  1.00 87.07      A    C  
ATOM   1803  CE  LYS A 228     -10.376  14.998   3.034  1.00 78.59      A    C  
ATOM   1804  NZ  LYS A 228     -11.549  15.229   3.924  1.00 71.60      A    N1+
ATOM   1805  N   GLN A 229      -7.483   9.483   0.317  1.00 93.32      A    N  
ATOM   1806  CA  GLN A 229      -7.557   8.031   0.215  1.00 92.63      A    C  
ATOM   1807  C   GLN A 229      -8.912   7.544   0.720  1.00 92.89      A    C  
ATOM   1808  O   GLN A 229      -9.608   8.256   1.449  1.00 90.28      A    O  
ATOM   1809  CB  GLN A 229      -6.424   7.384   1.009  1.00 91.14      A    C  
ATOM   1810  CG  GLN A 229      -5.036   7.708   0.507  1.00 89.80      A    C  
ATOM   1811  CD  GLN A 229      -3.972   6.834   1.130  1.00 90.02      A    C  
ATOM   1812  NE2 GLN A 229      -3.196   7.404   2.038  1.00 80.08      A    N  
ATOM   1813  OE1 GLN A 229      -3.859   5.654   0.809  1.00 82.25      A    O  
ATOM   1814  N   PRO A 230      -9.319   6.332   0.353  1.00 91.64      A    N  
ATOM   1815  CA  PRO A 230     -10.586   5.801   0.868  1.00 89.37      A    C  
ATOM   1816  C   PRO A 230     -10.608   5.775   2.391  1.00 88.84      A    C  
ATOM   1817  O   PRO A 230      -9.585   5.546   3.040  1.00 81.44      A    O  
ATOM   1818  CB  PRO A 230     -10.649   4.392   0.280  1.00 86.22      A    C  
ATOM   1819  CG  PRO A 230      -9.810   4.465  -0.946  1.00 86.26      A    C  
ATOM   1820  CD  PRO A 230      -8.702   5.426  -0.626  1.00 89.85      A    C  
ATOM   1821  N   GLY A 231     -11.785   6.019   2.946  1.00 84.95      A    N  
ATOM   1822  CA  GLY A 231     -11.924   6.050   4.386  1.00 82.23      A    C  
ATOM   1823  C   GLY A 231     -11.653   4.714   5.034  1.00 82.25      A    C  
ATOM   1824  O   GLY A 231     -11.779   3.657   4.414  1.00 72.58      A    O  
ATOM   1825  N   MET A 232     -11.265   4.776   6.297  1.00 82.61      A    N  
ATOM   1826  CA  MET A 232     -10.965   3.577   7.068  1.00 82.33      A    C  
ATOM   1827  C   MET A 232     -12.113   3.215   8.015  1.00 78.49      A    C  
ATOM   1828  O   MET A 232     -12.134   2.104   8.533  1.00 72.77      A    O  
ATOM   1829  CB  MET A 232      -9.670   3.787   7.869  1.00 78.17      A    C  
ATOM   1830  CG  MET A 232      -8.453   4.000   7.003  1.00 75.60      A    C  
ATOM   1831  SD  MET A 232      -6.976   4.367   7.957  1.00 72.44      A    S  
ATOM   1832  CE  MET A 232      -6.768   2.837   8.843  1.00 62.33      A    C  
ATOM   1833  OXT MET A 232     -13.056   4.018   8.245  1.00 69.12      A    O1-
TER   
ATOM   1834  N   ALA B   1      44.281  44.721  -8.756  1.00 72.39      B    N  
ATOM   1835  CA  ALA B   1      43.764  44.064  -7.560  1.00 77.52      B    C  
ATOM   1836  C   ALA B   1      42.247  43.987  -7.590  1.00 81.49      B    C  
ATOM   1837  O   ALA B   1      41.665  42.953  -7.256  1.00 77.32      B    O  
ATOM   1838  CB  ALA B   1      44.225  44.792  -6.307  1.00 71.08      B    C  
ATOM   1839  N   ILE B   2      41.583  45.098  -7.999  1.00 81.30      B    N  
ATOM   1840  CA  ILE B   2      40.125  45.097  -8.065  1.00 82.97      B    C  
ATOM   1841  C   ILE B   2      39.632  44.113  -9.112  1.00 85.55      B    C  
ATOM   1842  O   ILE B   2      38.627  43.426  -8.915  1.00 83.98      B    O  
ATOM   1843  CB  ILE B   2      39.600  46.511  -8.347  1.00 79.12      B    C  
ATOM   1844  CG1 ILE B   2      40.043  47.488  -7.244  1.00 74.32      B    C  
ATOM   1845  CG2 ILE B   2      38.089  46.505  -8.470  1.00 70.38      B    C  
ATOM   1846  CD1 ILE B   2      39.528  47.144  -5.870  1.00 64.52      B    C  
ATOM   1847  N   VAL B   3      40.316  44.002 -10.239  1.00 86.73      B    N  
ATOM   1848  CA  VAL B   3      39.929  43.046 -11.277  1.00 87.88      B    C  
ATOM   1849  C   VAL B   3      40.020  41.625 -10.740  1.00 89.14      B    C  
ATOM   1850  O   VAL B   3      39.139  40.795 -10.991  1.00 88.12      B    O  
ATOM   1851  CB  VAL B   3      40.805  43.226 -12.527  1.00 85.95      B    C  
ATOM   1852  CG1 VAL B   3      40.549  42.116 -13.531  1.00 76.77      B    C  
ATOM   1853  CG2 VAL B   3      40.536  44.583 -13.161  1.00 76.37      B    C  
ATOM   1854  N   LEU B   4      41.071  41.329 -10.002  1.00 87.82      B    N  
ATOM   1855  CA  LEU B   4      41.217  39.997  -9.429  1.00 87.32      B    C  
ATOM   1856  C   LEU B   4      40.140  39.717  -8.390  1.00 88.38      B    C  
ATOM   1857  O   LEU B   4      39.599  38.610  -8.325  1.00 87.64      B    O  
ATOM   1858  CB  LEU B   4      42.603  39.840  -8.815  1.00 85.98      B    C  
ATOM   1859  CG  LEU B   4      43.779  39.917  -9.794  1.00 79.03      B    C  
ATOM   1860  CD1 LEU B   4      45.100  39.864  -9.040  1.00 73.21      B    C  
ATOM   1861  CD2 LEU B   4      43.699  38.794 -10.816  1.00 72.69      B    C  
ATOM   1862  N   LEU B   5      39.804  40.729  -7.570  1.00 87.80      B    N  
ATOM   1863  CA  LEU B   5      38.741  40.562  -6.593  1.00 87.06      B    C  
ATOM   1864  C   LEU B   5      37.394  40.338  -7.269  1.00 88.74      B    C  
ATOM   1865  O   LEU B   5      36.614  39.475  -6.857  1.00 88.22      B    O  
ATOM   1866  CB  LEU B   5      38.672  41.779  -5.672  1.00 85.10      B    C  
ATOM   1867  CG  LEU B   5      39.826  41.952  -4.689  1.00 77.04      B    C  
ATOM   1868  CD1 LEU B   5      39.722  43.297  -3.978  1.00 71.31      B    C  
ATOM   1869  CD2 LEU B   5      39.839  40.811  -3.686  1.00 70.76      B    C  
ATOM   1870  N   CYS B   6      37.108  41.107  -8.328  1.00 88.70      B    N  
ATOM   1871  CA  CYS B   6      35.861  40.938  -9.052  1.00 88.63      B    C  
ATOM   1872  C   CYS B   6      35.817  39.595  -9.769  1.00 89.88      B    C  
ATOM   1873  O   CYS B   6      34.759  38.958  -9.843  1.00 89.06      B    O  
ATOM   1874  CB  CYS B   6      35.670  42.086 -10.048  1.00 87.01      B    C  
ATOM   1875  SG  CYS B   6      35.358  43.690  -9.276  1.00 80.55      B    S  
ATOM   1876  N   LEU B   7      36.945  39.150 -10.300  1.00 90.12      B    N  
ATOM   1877  CA  LEU B   7      36.996  37.840 -10.932  1.00 89.12      B    C  
ATOM   1878  C   LEU B   7      36.711  36.735  -9.919  1.00 89.65      B    C  
ATOM   1879  O   LEU B   7      35.927  35.810 -10.189  1.00 89.68      B    O  
ATOM   1880  CB  LEU B   7      38.357  37.626 -11.593  1.00 88.12      B    C  
ATOM   1881  CG  LEU B   7      38.576  36.278 -12.264  1.00 78.35      B    C  
ATOM   1882  CD1 LEU B   7      37.595  36.062 -13.404  1.00 72.24      B    C  
ATOM   1883  CD2 LEU B   7      40.007  36.162 -12.773  1.00 72.56      B    C  
ATOM   1884  N   ALA B   8      37.340  36.831  -8.756  1.00 89.82      B    N  
ATOM   1885  CA  ALA B   8      37.073  35.852  -7.713  1.00 88.92      B    C  
ATOM   1886  C   ALA B   8      35.616  35.903  -7.271  1.00 90.03      B    C  
ATOM   1887  O   ALA B   8      34.999  34.859  -7.029  1.00 88.65      B    O  
ATOM   1888  CB  ALA B   8      38.000  36.094  -6.518  1.00 87.35      B    C  
ATOM   1889  N   ALA B   9      35.050  37.113  -7.182  1.00 90.53      B    N  
ATOM   1890  CA  ALA B   9      33.653  37.248  -6.808  1.00 90.00      B    C  
ATOM   1891  C   ALA B   9      32.740  36.660  -7.880  1.00 90.70      B    C  
ATOM   1892  O   ALA B   9      31.742  36.003  -7.565  1.00 89.23      B    O  
ATOM   1893  CB  ALA B   9      33.311  38.720  -6.566  1.00 89.13      B    C  
ATOM   1894  N   CYS B  10      33.044  36.875  -9.158  1.00 91.12      B    N  
ATOM   1895  CA  CYS B  10      32.241  36.312 -10.233  1.00 90.71      B    C  
ATOM   1896  C   CYS B  10      32.315  34.794 -10.241  1.00 91.06      B    C  
ATOM   1897  O   CYS B  10      31.305  34.118 -10.453  1.00 88.98      B    O  
ATOM   1898  CB  CYS B  10      32.698  36.891 -11.578  1.00 89.56      B    C  
ATOM   1899  SG  CYS B  10      32.262  38.639 -11.812  1.00 82.35      B    S  
ATOM   1900  N   LEU B  11      33.503  34.249 -10.011  1.00 91.62      B    N  
ATOM   1901  CA  LEU B  11      33.632  32.800  -9.914  1.00 89.75      B    C  
ATOM   1902  C   LEU B  11      32.849  32.262  -8.718  1.00 89.62      B    C  
ATOM   1903  O   LEU B  11      32.198  31.217  -8.809  1.00 89.20      B    O  
ATOM   1904  CB  LEU B  11      35.105  32.408  -9.818  1.00 88.84      B    C  
ATOM   1905  CG  LEU B  11      35.957  32.678 -11.058  1.00 78.72      B    C  
ATOM   1906  CD1 LEU B  11      37.432  32.410 -10.764  1.00 73.17      B    C  
ATOM   1907  CD2 LEU B  11      35.484  31.824 -12.234  1.00 72.89      B    C  
ATOM   1908  N   PHE B  12      32.911  32.984  -7.610  1.00 91.34      B    N  
ATOM   1909  CA  PHE B  12      32.138  32.607  -6.439  1.00 90.27      B    C  
ATOM   1910  C   PHE B  12      30.643  32.628  -6.738  1.00 90.96      B    C  
ATOM   1911  O   PHE B  12      29.916  31.686  -6.405  1.00 89.62      B    O  
ATOM   1912  CB  PHE B  12      32.478  33.530  -5.269  1.00 87.70      B    C  
ATOM   1913  CG  PHE B  12      31.477  33.504  -4.157  1.00 83.80      B    C  
ATOM   1914  CD1 PHE B  12      31.466  32.460  -3.244  1.00 77.99      B    C  
ATOM   1915  CD2 PHE B  12      30.553  34.519  -4.011  1.00 75.69      B    C  
ATOM   1916  CE1 PHE B  12      30.549  32.431  -2.212  1.00 71.37      B    C  
ATOM   1917  CE2 PHE B  12      29.629  34.496  -2.987  1.00 70.79      B    C  
ATOM   1918  CZ  PHE B  12      29.617  33.454  -2.080  1.00 72.88      B    C  
ATOM   1919  N   LEU B  13      30.169  33.697  -7.383  1.00 91.24      B    N  
ATOM   1920  CA  LEU B  13      28.755  33.793  -7.718  1.00 91.09      B    C  
ATOM   1921  C   LEU B  13      28.346  32.726  -8.733  1.00 91.47      B    C  
ATOM   1922  O   LEU B  13      27.224  32.214  -8.678  1.00 90.15      B    O  
ATOM   1923  CB  LEU B  13      28.439  35.192  -8.251  1.00 90.48      B    C  
ATOM   1924  CG  LEU B  13      28.564  36.342  -7.240  1.00 88.46      B    C  
ATOM   1925  CD1 LEU B  13      28.355  37.683  -7.926  1.00 84.86      B    C  
ATOM   1926  CD2 LEU B  13      27.574  36.161  -6.100  1.00 84.75      B    C  
ATOM   1927  N   PHE B  14      29.246  32.388  -9.648  1.00 90.81      B    N  
ATOM   1928  CA  PHE B  14      28.958  31.313 -10.589  1.00 89.93      B    C  
ATOM   1929  C   PHE B  14      28.794  29.985  -9.859  1.00 90.32      B    C  
ATOM   1930  O   PHE B  14      27.883  29.202 -10.171  1.00 89.01      B    O  
ATOM   1931  CB  PHE B  14      30.067  31.220 -11.638  1.00 89.02      B    C  
ATOM   1932  CG  PHE B  14      29.815  30.188 -12.696  1.00 86.51      B    C  
ATOM   1933  CD1 PHE B  14      28.971  30.460 -13.764  1.00 81.85      B    C  
ATOM   1934  CD2 PHE B  14      30.421  28.952 -12.634  1.00 80.58      B    C  
ATOM   1935  CE1 PHE B  14      28.736  29.518 -14.739  1.00 77.82      B    C  
ATOM   1936  CE2 PHE B  14      30.190  27.999 -13.612  1.00 78.07      B    C  
ATOM   1937  CZ  PHE B  14      29.350  28.277 -14.659  1.00 80.24      B    C  
ATOM   1938  N   MET B  15      29.639  29.721  -8.892  1.00 90.26      B    N  
ATOM   1939  CA  MET B  15      29.497  28.510  -8.086  1.00 88.82      B    C  
ATOM   1940  C   MET B  15      28.209  28.540  -7.279  1.00 89.54      B    C  
ATOM   1941  O   MET B  15      27.546  27.509  -7.131  1.00 88.47      B    O  
ATOM   1942  CB  MET B  15      30.709  28.351  -7.170  1.00 86.93      B    C  
ATOM   1943  CG  MET B  15      32.005  28.074  -7.907  1.00 81.35      B    C  
ATOM   1944  SD  MET B  15      33.469  28.186  -6.866  1.00 75.81      B    S  
ATOM   1945  CE  MET B  15      33.175  26.829  -5.736  1.00 66.29      B    C  
ATOM   1946  N   VAL B  16      27.837  29.699  -6.762  1.00 90.59      B    N  
ATOM   1947  CA  VAL B  16      26.566  29.823  -6.055  1.00 90.20      B    C  
ATOM   1948  C   VAL B  16      25.403  29.547  -7.008  1.00 91.25      B    C  
ATOM   1949  O   VAL B  16      24.399  28.934  -6.621  1.00 89.78      B    O  
ATOM   1950  CB  VAL B  16      26.446  31.208  -5.396  1.00 88.93      B    C  
ATOM   1951  CG1 VAL B  16      25.058  31.413  -4.806  1.00 82.83      B    C  
ATOM   1952  CG2 VAL B  16      27.500  31.369  -4.310  1.00 83.17      B    C  
ATOM   1953  N   GLY B  17      25.529  30.006  -8.256  1.00 92.10      B    N  
ATOM   1954  CA  GLY B  17      24.522  29.670  -9.252  1.00 91.76      B    C  
ATOM   1955  C   GLY B  17      24.457  28.179  -9.525  1.00 92.68      B    C  
ATOM   1956  O   GLY B  17      23.375  27.625  -9.755  1.00 90.54      B    O  
ATOM   1957  N   LEU B  18      25.597  27.510  -9.503  1.00 92.15      B    N  
ATOM   1958  CA  LEU B  18      25.606  26.063  -9.657  1.00 91.58      B    C  
ATOM   1959  C   LEU B  18      24.908  25.370  -8.498  1.00 91.75      B    C  
ATOM   1960  O   LEU B  18      24.370  24.275  -8.667  1.00 90.33      B    O  
ATOM   1961  CB  LEU B  18      27.045  25.553  -9.796  1.00 90.63      B    C  
ATOM   1962  CG  LEU B  18      27.795  25.979 -11.057  1.00 87.40      B    C  
ATOM   1963  CD1 LEU B  18      29.233  25.488 -11.012  1.00 82.55      B    C  
ATOM   1964  CD2 LEU B  18      27.095  25.458 -12.308  1.00 81.56      B    C  
ATOM   1965  N   LEU B  19      24.898  25.985  -7.324  1.00 91.57      B    N  
ATOM   1966  CA  LEU B  19      24.148  25.435  -6.203  1.00 90.93      B    C  
ATOM   1967  C   LEU B  19      22.659  25.395  -6.506  1.00 91.85      B    C  
ATOM   1968  O   LEU B  19      21.954  24.491  -6.033  1.00 90.03      B    O  
ATOM   1969  CB  LEU B  19      24.398  26.246  -4.931  1.00 88.55      B    C  
ATOM   1970  CG  LEU B  19      25.813  26.186  -4.342  1.00 83.80      B    C  
ATOM   1971  CD1 LEU B  19      25.942  27.148  -3.174  1.00 77.26      B    C  
ATOM   1972  CD2 LEU B  19      26.133  24.763  -3.892  1.00 77.20      B    C  
ATOM   1973  N   MET B  20      22.157  26.353  -7.273  1.00 92.22      B    N  
ATOM   1974  CA  MET B  20      20.766  26.328  -7.680  1.00 92.22      B    C  
ATOM   1975  C   MET B  20      20.484  25.122  -8.565  1.00 92.90      B    C  
ATOM   1976  O   MET B  20      19.447  24.458  -8.429  1.00 91.38      B    O  
ATOM   1977  CB  MET B  20      20.394  27.621  -8.406  1.00 90.83      B    C  
ATOM   1978  CG  MET B  20      20.534  28.875  -7.559  1.00 85.04      B    C  
ATOM   1979  SD  MET B  20      20.310  30.393  -8.515  1.00 83.27      B    S  
ATOM   1980  CE  MET B  20      18.660  30.137  -9.157  1.00 73.80      B    C  
ATOM   1981  N   TYR B  21      21.404  24.819  -9.481  1.00 93.44      B    N  
ATOM   1982  CA  TYR B  21      21.261  23.641 -10.320  1.00 92.90      B    C  
ATOM   1983  C   TYR B  21      21.288  22.367  -9.480  1.00 93.34      B    C  
ATOM   1984  O   TYR B  21      20.482  21.454  -9.686  1.00 91.81      B    O  
ATOM   1985  CB  TYR B  21      22.363  23.608 -11.380  1.00 92.02      B    C  
ATOM   1986  CG  TYR B  21      22.306  22.394 -12.275  1.00 90.73      B    C  
ATOM   1987  CD1 TYR B  21      21.523  22.385 -13.423  1.00 87.25      B    C  
ATOM   1988  CD2 TYR B  21      23.041  21.257 -11.983  1.00 87.27      B    C  
ATOM   1989  CE1 TYR B  21      21.465  21.281 -14.246  1.00 85.36      B    C  
ATOM   1990  CE2 TYR B  21      22.993  20.140 -12.799  1.00 85.32      B    C  
ATOM   1991  CZ  TYR B  21      22.206  20.159 -13.926  1.00 85.99      B    C  
ATOM   1992  OH  TYR B  21      22.154  19.055 -14.741  1.00 83.84      B    O  
ATOM   1993  N   ASP B  22      22.222  22.310  -8.538  1.00 93.82      B    N  
ATOM   1994  CA  ASP B  22      22.305  21.140  -7.669  1.00 92.98      B    C  
ATOM   1995  C   ASP B  22      21.037  20.995  -6.832  1.00 93.82      B    C  
ATOM   1996  O   ASP B  22      20.543  19.882  -6.638  1.00 91.53      B    O  
ATOM   1997  CB  ASP B  22      23.533  21.251  -6.759  1.00 91.08      B    C  
ATOM   1998  CG  ASP B  22      24.841  21.259  -7.536  1.00 87.06      B    C  
ATOM   1999  OD1 ASP B  22      24.852  20.786  -8.690  1.00 80.26      B    O  
ATOM   2000  OD2 ASP B  22      25.848  21.731  -6.985  1.00 81.03      B    O1-
ATOM   2001  N   THR B  23      20.497  22.111  -6.341  1.00 93.28      B    N  
ATOM   2002  CA  THR B  23      19.275  22.063  -5.553  1.00 93.23      B    C  
ATOM   2003  C   THR B  23      18.110  21.531  -6.382  1.00 93.96      B    C  
ATOM   2004  O   THR B  23      17.326  20.707  -5.909  1.00 92.07      B    O  
ATOM   2005  CB  THR B  23      18.950  23.452  -5.003  1.00 92.52      B    C  
ATOM   2006  CG2 THR B  23      17.673  23.404  -4.172  1.00 84.31      B    C  
ATOM   2007  OG1 THR B  23      20.027  23.926  -4.187  1.00 82.16      B    O  
ATOM   2008  N   GLY B  24      17.978  22.012  -7.620  1.00 93.23      B    N  
ATOM   2009  CA  GLY B  24      16.916  21.516  -8.478  1.00 93.09      B    C  
ATOM   2010  C   GLY B  24      17.061  20.038  -8.784  1.00 94.20      B    C  
ATOM   2011  O   GLY B  24      16.082  19.291  -8.776  1.00 92.69      B    O  
ATOM   2012  N   GLN B  25      18.282  19.604  -9.047  1.00 93.49      B    N  
ATOM   2013  CA  GLN B  25      18.528  18.188  -9.327  1.00 93.21      B    C  
ATOM   2014  C   GLN B  25      18.180  17.331  -8.114  1.00 93.99      B    C  
ATOM   2015  O   GLN B  25      17.541  16.285  -8.247  1.00 92.58      B    O  
ATOM   2016  CB  GLN B  25      19.992  17.975  -9.718  1.00 92.07      B    C  
ATOM   2017  CG  GLN B  25      20.321  16.543 -10.090  1.00 86.83      B    C  
ATOM   2018  CD  GLN B  25      19.619  16.103 -11.357  1.00 85.02      B    C  
ATOM   2019  NE2 GLN B  25      19.058  14.908 -11.338  1.00 73.01      B    N  
ATOM   2020  OE1 GLN B  25      19.588  16.839 -12.347  1.00 75.75      B    O  
ATOM   2021  N   VAL B  26      18.590  17.770  -6.932  1.00 94.49      B    N  
ATOM   2022  CA  VAL B  26      18.294  17.019  -5.718  1.00 94.07      B    C  
ATOM   2023  C   VAL B  26      16.793  16.995  -5.455  1.00 94.81      B    C  
ATOM   2024  O   VAL B  26      16.235  15.963  -5.080  1.00 93.63      B    O  
ATOM   2025  CB  VAL B  26      19.062  17.625  -4.530  1.00 92.48      B    C  
ATOM   2026  CG1 VAL B  26      18.534  17.091  -3.209  1.00 86.23      B    C  
ATOM   2027  CG2 VAL B  26      20.546  17.328  -4.663  1.00 85.77      B    C  
ATOM   2028  N   ALA B  27      16.118  18.122  -5.657  1.00 94.91      B    N  
ATOM   2029  CA  ALA B  27      14.679  18.187  -5.412  1.00 94.99      B    C  
ATOM   2030  C   ALA B  27      13.916  17.280  -6.367  1.00 95.62      B    C  
ATOM   2031  O   ALA B  27      13.010  16.556  -5.955  1.00 94.37      B    O  
ATOM   2032  CB  ALA B  27      14.198  19.628  -5.521  1.00 94.41      B    C  
ATOM   2033  N   ARG B  28      14.267  17.319  -7.652  1.00 95.04      B    N  
ATOM   2034  CA  ARG B  28      13.596  16.458  -8.621  1.00 94.69      B    C  
ATOM   2035  C   ARG B  28      13.862  14.985  -8.336  1.00 95.07      B    C  
ATOM   2036  O   ARG B  28      12.955  14.156  -8.415  1.00 93.62      B    O  
ATOM   2037  CB  ARG B  28      14.041  16.810 -10.042  1.00 93.16      B    C  
ATOM   2038  CG  ARG B  28      13.516  18.145 -10.549  1.00 89.65      B    C  
ATOM   2039  CD  ARG B  28      13.784  18.307 -12.032  1.00 89.12      B    C  
ATOM   2040  NE  ARG B  28      15.216  18.316 -12.341  1.00 84.68      B    N  
ATOM   2041  CZ  ARG B  28      15.983  19.398 -12.324  1.00 83.79      B    C  
ATOM   2042  NH1 ARG B  28      15.470  20.576 -12.019  1.00 73.75      B    N1+
ATOM   2043  NH2 ARG B  28      17.276  19.296 -12.604  1.00 76.50      B    N  
ATOM   2044  N   ASP B  29      15.105  14.647  -7.990  1.00 95.35      B    N  
ATOM   2045  CA  ASP B  29      15.424  13.268  -7.651  1.00 94.93      B    C  
ATOM   2046  C   ASP B  29      14.676  12.821  -6.408  1.00 95.70      B    C  
ATOM   2047  O   ASP B  29      14.258  11.655  -6.315  1.00 94.33      B    O  
ATOM   2048  CB  ASP B  29      16.935  13.110  -7.443  1.00 93.48      B    C  
ATOM   2049  CG  ASP B  29      17.715  13.181  -8.743  1.00 90.94      B    C  
ATOM   2050  OD1 ASP B  29      17.090  13.226  -9.818  1.00 85.90      B    O  
ATOM   2051  OD2 ASP B  29      18.957  13.177  -8.689  1.00 86.23      B    O1-
ATOM   2052  N   LYS B  30      14.488  13.723  -5.450  1.00 95.67      B    N  
ATOM   2053  CA  LYS B  30      13.760  13.371  -4.243  1.00 95.58      B    C  
ATOM   2054  C   LYS B  30      12.303  13.069  -4.553  1.00 95.87      B    C  
ATOM   2055  O   LYS B  30      11.730  12.106  -4.026  1.00 94.72      B    O  
ATOM   2056  CB  LYS B  30      13.864  14.503  -3.219  1.00 94.87      B    C  
ATOM   2057  CG  LYS B  30      13.210  14.192  -1.874  1.00 91.09      B    C  
ATOM   2058  CD  LYS B  30      13.904  13.043  -1.170  1.00 88.32      B    C  
ATOM   2059  CE  LYS B  30      13.301  12.785   0.204  1.00 85.35      B    C  
ATOM   2060  NZ  LYS B  30      13.957  11.662   0.914  1.00 79.19      B    N1+
ATOM   2061  N   VAL B  31      11.675  13.868  -5.417  1.00 96.16      B    N  
ATOM   2062  CA  VAL B  31      10.292  13.604  -5.808  1.00 96.09      B    C  
ATOM   2063  C   VAL B  31      10.197  12.282  -6.555  1.00 96.29      B    C  
ATOM   2064  O   VAL B  31       9.287  11.482  -6.305  1.00 95.19      B    O  
ATOM   2065  CB  VAL B  31       9.740  14.762  -6.659  1.00 95.51      B    C  
ATOM   2066  CG1 VAL B  31       8.347  14.431  -7.178  1.00 91.69      B    C  
ATOM   2067  CG2 VAL B  31       9.700  16.049  -5.839  1.00 92.08      B    C  
ATOM   2068  N   ASP B  32      11.141  12.021  -7.462  1.00 96.39      B    N  
ATOM   2069  CA  ASP B  32      11.131  10.776  -8.212  1.00 96.00      B    C  
ATOM   2070  C   ASP B  32      11.284   9.572  -7.290  1.00 96.54      B    C  
ATOM   2071  O   ASP B  32      10.534   8.596  -7.389  1.00 95.27      B    O  
ATOM   2072  CB  ASP B  32      12.237  10.773  -9.265  1.00 94.52      B    C  
ATOM   2073  CG  ASP B  32      11.927  11.670 -10.448  1.00 92.46      B    C  
ATOM   2074  OD1 ASP B  32      10.743  12.009 -10.646  1.00 87.30      B    O  
ATOM   2075  OD2 ASP B  32      12.862  12.032 -11.187  1.00 86.87      B    O1-
ATOM   2076  N   VAL B  33      12.251   9.621  -6.387  1.00 95.88      B    N  
ATOM   2077  CA  VAL B  33      12.503   8.472  -5.524  1.00 95.94      B    C  
ATOM   2078  C   VAL B  33      11.371   8.300  -4.510  1.00 96.23      B    C  
ATOM   2079  O   VAL B  33      11.052   7.170  -4.125  1.00 94.12      B    O  
ATOM   2080  CB  VAL B  33      13.876   8.612  -4.831  1.00 94.52      B    C  
ATOM   2081  CG1 VAL B  33      13.854   9.675  -3.736  1.00 87.98      B    C  
ATOM   2082  CG2 VAL B  33      14.318   7.269  -4.272  1.00 88.18      B    C  
ATOM   2083  N   GLN B  34      10.742   9.397  -4.093  1.00 96.05      B    N  
ATOM   2084  CA  GLN B  34       9.606   9.293  -3.188  1.00 96.09      B    C  
ATOM   2085  C   GLN B  34       8.396   8.714  -3.898  1.00 96.59      B    C  
ATOM   2086  O   GLN B  34       7.681   7.874  -3.338  1.00 95.32      B    O  
ATOM   2087  CB  GLN B  34       9.274  10.662  -2.597  1.00 95.45      B    C  
ATOM   2088  CG  GLN B  34       8.238  10.617  -1.491  1.00 92.95      B    C  
ATOM   2089  CD  GLN B  34       8.727   9.861  -0.272  1.00 92.23      B    C  
ATOM   2090  NE2 GLN B  34       8.187   8.671  -0.052  1.00 79.75      B    N  
ATOM   2091  OE1 GLN B  34       9.596  10.337   0.461  1.00 82.12      B    O  
ATOM   2092  N   MET B  35       8.148   9.140  -5.139  1.00 96.38      B    N  
ATOM   2093  CA  MET B  35       7.070   8.562  -5.929  1.00 96.15      B    C  
ATOM   2094  C   MET B  35       7.323   7.089  -6.199  1.00 96.55      B    C  
ATOM   2095  O   MET B  35       6.394   6.277  -6.186  1.00 95.57      B    O  
ATOM   2096  CB  MET B  35       6.905   9.319  -7.243  1.00 95.56      B    C  
ATOM   2097  CG  MET B  35       6.107  10.598  -7.113  1.00 91.92      B    C  
ATOM   2098  SD  MET B  35       4.402  10.310  -6.608  1.00 91.47      B    S  
ATOM   2099  CE  MET B  35       3.762   9.403  -8.014  1.00 84.70      B    C  
ATOM   2100  N   ALA B  36       8.577   6.725  -6.449  1.00 96.70      B    N  
ATOM   2101  CA  ALA B  36       8.911   5.328  -6.659  1.00 96.54      B    C  
ATOM   2102  C   ALA B  36       8.603   4.499  -5.419  1.00 96.90      B    C  
ATOM   2103  O   ALA B  36       8.050   3.397  -5.517  1.00 95.89      B    O  
ATOM   2104  CB  ALA B  36      10.385   5.197  -7.041  1.00 95.92      B    C  
ATOM   2105  N   ALA B  37       8.934   5.023  -4.246  1.00 96.99      B    N  
ATOM   2106  CA  ALA B  37       8.642   4.317  -3.010  1.00 96.85      B    C  
ATOM   2107  C   ALA B  37       7.141   4.203  -2.773  1.00 97.10      B    C  
ATOM   2108  O   ALA B  37       6.631   3.129  -2.426  1.00 95.92      B    O  
ATOM   2109  CB  ALA B  37       9.319   5.019  -1.831  1.00 96.19      B    C  
ATOM   2110  N   ASP B  38       6.413   5.310  -2.971  1.00 97.32      B    N  
ATOM   2111  CA  ASP B  38       4.978   5.303  -2.719  1.00 97.15      B    C  
ATOM   2112  C   ASP B  38       4.248   4.392  -3.697  1.00 97.49      B    C  
ATOM   2113  O   ASP B  38       3.384   3.603  -3.297  1.00 96.21      B    O  
ATOM   2114  CB  ASP B  38       4.421   6.730  -2.815  1.00 96.35      B    C  
ATOM   2115  CG  ASP B  38       4.937   7.623  -1.702  1.00 95.04      B    C  
ATOM   2116  OD1 ASP B  38       5.375   7.093  -0.666  1.00 90.44      B    O  
ATOM   2117  OD2 ASP B  38       4.899   8.859  -1.872  1.00 90.35      B    O1-
ATOM   2118  N   THR B  39       4.580   4.475  -4.986  1.00 97.35      B    N  
ATOM   2119  CA  THR B  39       3.897   3.650  -5.972  1.00 97.10      B    C  
ATOM   2120  C   THR B  39       4.258   2.177  -5.811  1.00 97.18      B    C  
ATOM   2121  O   THR B  39       3.409   1.305  -6.021  1.00 95.67      B    O  
ATOM   2122  CB  THR B  39       4.231   4.117  -7.389  1.00 96.02      B    C  
ATOM   2123  CG2 THR B  39       3.673   5.509  -7.635  1.00 88.81      B    C  
ATOM   2124  OG1 THR B  39       5.651   4.132  -7.579  1.00 88.38      B    O  
ATOM   2125  N   ALA B  40       5.502   1.889  -5.437  1.00 97.27      B    N  
ATOM   2126  CA  ALA B  40       5.883   0.505  -5.206  1.00 96.98      B    C  
ATOM   2127  C   ALA B  40       5.137  -0.075  -4.013  1.00 97.12      B    C  
ATOM   2128  O   ALA B  40       4.600  -1.185  -4.080  1.00 95.98      B    O  
ATOM   2129  CB  ALA B  40       7.396   0.411  -4.987  1.00 96.32      B    C  
ATOM   2130  N   ALA B  41       5.081   0.676  -2.915  1.00 97.26      B    N  
ATOM   2131  CA  ALA B  41       4.372   0.210  -1.735  1.00 97.01      B    C  
ATOM   2132  C   ALA B  41       2.876   0.073  -2.006  1.00 97.20      B    C  
ATOM   2133  O   ALA B  41       2.243  -0.907  -1.599  1.00 95.94      B    O  
ATOM   2134  CB  ALA B  41       4.620   1.161  -0.565  1.00 96.34      B    C  
ATOM   2135  N   TYR B  42       2.304   1.058  -2.694  1.00 97.35      B    N  
ATOM   2136  CA  TYR B  42       0.884   1.010  -3.027  1.00 97.34      B    C  
ATOM   2137  C   TYR B  42       0.578  -0.167  -3.935  1.00 97.32      B    C  
ATOM   2138  O   TYR B  42      -0.441  -0.852  -3.761  1.00 95.91      B    O  
ATOM   2139  CB  TYR B  42       0.477   2.324  -3.687  1.00 96.87      B    C  
ATOM   2140  CG  TYR B  42      -1.013   2.485  -3.902  1.00 97.25      B    C  
ATOM   2141  CD1 TYR B  42      -1.834   2.988  -2.900  1.00 94.78      B    C  
ATOM   2142  CD2 TYR B  42      -1.599   2.147  -5.114  1.00 94.94      B    C  
ATOM   2143  CE1 TYR B  42      -3.191   3.141  -3.094  1.00 93.98      B    C  
ATOM   2144  CE2 TYR B  42      -2.955   2.299  -5.319  1.00 93.90      B    C  
ATOM   2145  CZ  TYR B  42      -3.747   2.795  -4.309  1.00 95.45      B    C  
ATOM   2146  OH  TYR B  42      -5.100   2.944  -4.512  1.00 94.08      B    O  
ATOM   2147  N   SER B  43       1.440  -0.427  -4.908  1.00 97.49      B    N  
ATOM   2148  CA  SER B  43       1.226  -1.547  -5.821  1.00 97.16      B    C  
ATOM   2149  C   SER B  43       1.355  -2.882  -5.102  1.00 97.28      B    C  
ATOM   2150  O   SER B  43       0.578  -3.801  -5.360  1.00 95.75      B    O  
ATOM   2151  CB  SER B  43       2.200  -1.466  -6.990  1.00 96.02      B    C  
ATOM   2152  OG  SER B  43       1.984  -0.284  -7.748  1.00 89.02      B    O  
ATOM   2153  N   GLN B  44       2.332  -3.002  -4.209  1.00 97.13      B    N  
ATOM   2154  CA  GLN B  44       2.469  -4.232  -3.434  1.00 96.82      B    C  
ATOM   2155  C   GLN B  44       1.234  -4.484  -2.584  1.00 97.06      B    C  
ATOM   2156  O   GLN B  44       0.720  -5.605  -2.530  1.00 95.81      B    O  
ATOM   2157  CB  GLN B  44       3.721  -4.163  -2.546  1.00 95.77      B    C  
ATOM   2158  CG  GLN B  44       5.022  -4.280  -3.302  1.00 92.49      B    C  
ATOM   2159  CD  GLN B  44       6.231  -4.275  -2.391  1.00 91.79      B    C  
ATOM   2160  NE2 GLN B  44       6.335  -5.278  -1.537  1.00 80.76      B    N  
ATOM   2161  OE1 GLN B  44       7.059  -3.372  -2.446  1.00 83.08      B    O  
ATOM   2162  N   ALA B  45       0.741  -3.440  -1.913  1.00 97.07      B    N  
ATOM   2163  CA  ALA B  45      -0.458  -3.579  -1.110  1.00 96.71      B    C  
ATOM   2164  C   ALA B  45      -1.664  -3.934  -1.970  1.00 96.83      B    C  
ATOM   2165  O   ALA B  45      -2.525  -4.720  -1.560  1.00 95.61      B    O  
ATOM   2166  CB  ALA B  45      -0.718  -2.298  -0.330  1.00 96.10      B    C  
ATOM   2167  N   SER B  46      -1.737  -3.368  -3.175  1.00 97.23      B    N  
ATOM   2168  CA  SER B  46      -2.838  -3.671  -4.075  1.00 96.90      B    C  
ATOM   2169  C   SER B  46      -2.802  -5.129  -4.510  1.00 96.81      B    C  
ATOM   2170  O   SER B  46      -3.848  -5.794  -4.571  1.00 95.37      B    O  
ATOM   2171  CB  SER B  46      -2.789  -2.752  -5.291  1.00 96.27      B    C  
ATOM   2172  OG  SER B  46      -2.928  -1.399  -4.910  1.00 87.29      B    O  
ATOM   2173  N   VAL B  47      -1.620  -5.642  -4.822  1.00 97.33      B    N  
ATOM   2174  CA  VAL B  47      -1.497  -7.043  -5.205  1.00 97.18      B    C  
ATOM   2175  C   VAL B  47      -1.919  -7.946  -4.055  1.00 97.18      B    C  
ATOM   2176  O   VAL B  47      -2.663  -8.914  -4.238  1.00 96.19      B    O  
ATOM   2177  CB  VAL B  47      -0.054  -7.348  -5.656  1.00 96.41      B    C  
ATOM   2178  CG1 VAL B  47       0.171  -8.846  -5.735  1.00 93.28      B    C  
ATOM   2179  CG2 VAL B  47       0.224  -6.688  -6.996  1.00 93.20      B    C  
ATOM   2180  N   GLN B  48      -1.443  -7.646  -2.861  1.00 96.89      B    N  
ATOM   2181  CA  GLN B  48      -1.809  -8.460  -1.707  1.00 96.59      B    C  
ATOM   2182  C   GLN B  48      -3.307  -8.386  -1.429  1.00 96.58      B    C  
ATOM   2183  O   GLN B  48      -3.930  -9.392  -1.091  1.00 95.32      B    O  
ATOM   2184  CB  GLN B  48      -1.013  -8.019  -0.480  1.00 95.97      B    C  
ATOM   2185  CG  GLN B  48       0.465  -8.353  -0.560  1.00 94.11      B    C  
ATOM   2186  CD  GLN B  48       1.238  -7.897   0.659  1.00 92.63      B    C  
ATOM   2187  NE2 GLN B  48       2.170  -8.717   1.118  1.00 82.89      B    N  
ATOM   2188  OE1 GLN B  48       0.993  -6.814   1.187  1.00 84.72      B    O  
ATOM   2189  N   ALA B  49      -3.903  -7.202  -1.589  1.00 96.71      B    N  
ATOM   2190  CA  ALA B  49      -5.337  -7.066  -1.400  1.00 96.39      B    C  
ATOM   2191  C   ALA B  49      -6.106  -7.873  -2.438  1.00 96.47      B    C  
ATOM   2192  O   ALA B  49      -7.118  -8.506  -2.119  1.00 95.11      B    O  
ATOM   2193  CB  ALA B  49      -5.734  -5.594  -1.460  1.00 95.74      B    C  
ATOM   2194  N   ARG B  50      -5.648  -7.866  -3.680  1.00 96.98      B    N  
ATOM   2195  CA  ARG B  50      -6.280  -8.674  -4.719  1.00 96.44      B    C  
ATOM   2196  C   ARG B  50      -6.195 -10.158  -4.386  1.00 96.57      B    C  
ATOM   2197  O   ARG B  50      -7.156 -10.907  -4.587  1.00 95.45      B    O  
ATOM   2198  CB  ARG B  50      -5.633  -8.391  -6.070  1.00 95.60      B    C  
ATOM   2199  CG  ARG B  50      -6.009  -7.034  -6.659  1.00 92.47      B    C  
ATOM   2200  CD  ARG B  50      -5.119  -6.645  -7.818  1.00 92.38      B    C  
ATOM   2201  NE  ARG B  50      -5.214  -7.576  -8.932  1.00 90.64      B    N  
ATOM   2202  CZ  ARG B  50      -4.483  -7.504 -10.043  1.00 92.75      B    C  
ATOM   2203  NH1 ARG B  50      -3.593  -6.529 -10.200  1.00 84.42      B    N1+
ATOM   2204  NH2 ARG B  50      -4.631  -8.410 -11.000  1.00 86.02      B    N  
ATOM   2205  N   ALA B  51      -5.048 -10.588  -3.870  1.00 96.59      B    N  
ATOM   2206  CA  ALA B  51      -4.899 -11.977  -3.469  1.00 96.39      B    C  
ATOM   2207  C   ALA B  51      -5.841 -12.324  -2.324  1.00 96.48      B    C  
ATOM   2208  O   ALA B  51      -6.476 -13.388  -2.325  1.00 95.28      B    O  
ATOM   2209  CB  ALA B  51      -3.453 -12.262  -3.083  1.00 96.02      B    C  
ATOM   2210  N   MET B  52      -5.949 -11.434  -1.339  1.00 96.30      B    N  
ATOM   2211  CA  MET B  52      -6.848 -11.667  -0.223  1.00 95.91      B    C  
ATOM   2212  C   MET B  52      -8.302 -11.736  -0.685  1.00 96.03      B    C  
ATOM   2213  O   MET B  52      -9.075 -12.577  -0.211  1.00 94.87      B    O  
ATOM   2214  CB  MET B  52      -6.676 -10.571   0.830  1.00 95.09      B    C  
ATOM   2215  CG  MET B  52      -5.317 -10.573   1.506  1.00 92.05      B    C  
ATOM   2216  SD  MET B  52      -5.043 -11.989   2.585  1.00 89.91      B    S  
ATOM   2217  CE  MET B  52      -6.054 -11.528   3.988  1.00 83.22      B    C  
ATOM   2218  N   ASN B  53      -8.685 -10.873  -1.615  1.00 96.30      B    N  
ATOM   2219  CA  ASN B  53     -10.042 -10.896  -2.126  1.00 95.90      B    C  
ATOM   2220  C   ASN B  53     -10.319 -12.170  -2.916  1.00 96.16      B    C  
ATOM   2221  O   ASN B  53     -11.421 -12.723  -2.845  1.00 94.73      B    O  
ATOM   2222  CB  ASN B  53     -10.302  -9.660  -2.993  1.00 95.26      B    C  
ATOM   2223  CG  ASN B  53     -10.431  -8.399  -2.172  1.00 94.87      B    C  
ATOM   2224  ND2 ASN B  53     -10.129  -7.260  -2.786  1.00 87.71      B    N  
ATOM   2225  OD1 ASN B  53     -10.793  -8.443  -0.998  1.00 87.52      B    O  
ATOM   2226  N   SER B  54      -9.335 -12.650  -3.668  1.00 96.20      B    N  
ATOM   2227  CA  SER B  54      -9.510 -13.904  -4.385  1.00 96.07      B    C  
ATOM   2228  C   SER B  54      -9.668 -15.072  -3.420  1.00 96.27      B    C  
ATOM   2229  O   SER B  54     -10.507 -15.959  -3.631  1.00 94.49      B    O  
ATOM   2230  CB  SER B  54      -8.326 -14.144  -5.322  1.00 94.96      B    C  
ATOM   2231  OG  SER B  54      -8.264 -13.150  -6.326  1.00 84.93      B    O  
ATOM   2232  N   ILE B  55      -8.872 -15.078  -2.350  1.00 96.04      B    N  
ATOM   2233  CA  ILE B  55      -8.991 -16.128  -1.344  1.00 95.71      B    C  
ATOM   2234  C   ILE B  55     -10.352 -16.043  -0.657  1.00 95.86      B    C  
ATOM   2235  O   ILE B  55     -10.997 -17.064  -0.398  1.00 94.91      B    O  
ATOM   2236  CB  ILE B  55      -7.840 -16.030  -0.332  1.00 95.50      B    C  
ATOM   2237  CG1 ILE B  55      -6.510 -16.375  -1.017  1.00 93.68      B    C  
ATOM   2238  CG2 ILE B  55      -8.087 -16.943   0.860  1.00 93.80      B    C  
ATOM   2239  CD1 ILE B  55      -5.283 -16.053  -0.185  1.00 89.78      B    C  
ATOM   2240  N   ALA B  56     -10.805 -14.821  -0.365  1.00 95.94      B    N  
ATOM   2241  CA  ALA B  56     -12.105 -14.646   0.258  1.00 95.33      B    C  
ATOM   2242  C   ALA B  56     -13.227 -15.115  -0.663  1.00 95.77      B    C  
ATOM   2243  O   ALA B  56     -14.191 -15.744  -0.214  1.00 94.77      B    O  
ATOM   2244  CB  ALA B  56     -12.308 -13.178   0.648  1.00 94.53      B    C  
ATOM   2245  N   PHE B  57     -13.116 -14.827  -1.947  1.00 95.71      B    N  
ATOM   2246  CA  PHE B  57     -14.132 -15.274  -2.890  1.00 95.87      B    C  
ATOM   2247  C   PHE B  57     -14.130 -16.792  -3.022  1.00 95.95      B    C  
ATOM   2248  O   PHE B  57     -15.189 -17.409  -3.202  1.00 94.88      B    O  
ATOM   2249  CB  PHE B  57     -13.912 -14.615  -4.249  1.00 95.51      B    C  
ATOM   2250  CG  PHE B  57     -15.098 -14.712  -5.171  1.00 95.86      B    C  
ATOM   2251  CD1 PHE B  57     -16.322 -14.202  -4.793  1.00 93.61      B    C  
ATOM   2252  CD2 PHE B  57     -14.976 -15.300  -6.414  1.00 93.85      B    C  
ATOM   2253  CE1 PHE B  57     -17.414 -14.284  -5.632  1.00 92.91      B    C  
ATOM   2254  CE2 PHE B  57     -16.058 -15.381  -7.258  1.00 92.87      B    C  
ATOM   2255  CZ  PHE B  57     -17.278 -14.879  -6.869  1.00 94.11      B    C  
ATOM   2256  N   ALA B  58     -12.955 -17.416  -2.926  1.00 96.08      B    N  
ATOM   2257  CA  ALA B  58     -12.899 -18.872  -2.883  1.00 96.01      B    C  
ATOM   2258  C   ALA B  58     -13.595 -19.408  -1.645  1.00 96.22      B    C  
ATOM   2259  O   ALA B  58     -14.253 -20.455  -1.696  1.00 94.89      B    O  
ATOM   2260  CB  ALA B  58     -11.444 -19.337  -2.933  1.00 95.65      B    C  
ATOM   2261  N   ASN B  59     -13.476 -18.701  -0.519  1.00 96.03      B    N  
ATOM   2262  CA  ASN B  59     -14.228 -19.068   0.674  1.00 95.65      B    C  
ATOM   2263  C   ASN B  59     -15.728 -18.982   0.424  1.00 96.05      B    C  
ATOM   2264  O   ASN B  59     -16.488 -19.838   0.881  1.00 94.50      B    O  
ATOM   2265  CB  ASN B  59     -13.845 -18.173   1.850  1.00 94.72      B    C  
ATOM   2266  CG  ASN B  59     -12.506 -18.535   2.450  1.00 93.97      B    C  
ATOM   2267  ND2 ASN B  59     -11.901 -17.588   3.166  1.00 87.00      B    N  
ATOM   2268  OD1 ASN B  59     -12.019 -19.651   2.287  1.00 86.54      B    O  
ATOM   2269  N   VAL B  60     -16.158 -17.946  -0.299  1.00 95.57      B    N  
ATOM   2270  CA  VAL B  60     -17.569 -17.835  -0.644  1.00 95.29      B    C  
ATOM   2271  C   VAL B  60     -18.005 -19.035  -1.478  1.00 95.59      B    C  
ATOM   2272  O   VAL B  60     -19.101 -19.579  -1.294  1.00 94.54      B    O  
ATOM   2273  CB  VAL B  60     -17.839 -16.514  -1.386  1.00 94.55      B    C  
ATOM   2274  CG1 VAL B  60     -19.272 -16.451  -1.873  1.00 90.87      B    C  
ATOM   2275  CG2 VAL B  60     -17.542 -15.329  -0.476  1.00 91.31      B    C  
ATOM   2276  N   GLY B  61     -17.142 -19.475  -2.397  1.00 95.99      B    N  
ATOM   2277  CA  GLY B  61     -17.447 -20.673  -3.165  1.00 95.90      B    C  
ATOM   2278  C   GLY B  61     -17.560 -21.909  -2.296  1.00 96.59      B    C  
ATOM   2279  O   GLY B  61     -18.470 -22.730  -2.470  1.00 95.23      B    O  
ATOM   2280  N   LYS B  62     -16.645 -22.053  -1.352  1.00 96.16      B    N  
ATOM   2281  CA  LYS B  62     -16.730 -23.165  -0.407  1.00 95.71      B    C  
ATOM   2282  C   LYS B  62     -18.026 -23.103   0.392  1.00 95.82      B    C  
ATOM   2283  O   LYS B  62     -18.678 -24.127   0.627  1.00 94.61      B    O  
ATOM   2284  CB  LYS B  62     -15.535 -23.146   0.546  1.00 94.48      B    C  
ATOM   2285  CG  LYS B  62     -14.214 -23.530  -0.091  1.00 93.21      B    C  
ATOM   2286  CD  LYS B  62     -13.093 -23.508   0.948  1.00 93.12      B    C  
ATOM   2287  CE  LYS B  62     -11.789 -24.044   0.386  1.00 91.43      B    C  
ATOM   2288  NZ  LYS B  62     -10.715 -24.038   1.401  1.00 90.27      B    N1+
ATOM   2289  N   ARG B  63     -18.407 -21.906   0.813  1.00 96.15      B    N  
ATOM   2290  CA  ARG B  63     -19.641 -21.733   1.573  1.00 95.56      B    C  
ATOM   2291  C   ARG B  63     -20.861 -22.092   0.738  1.00 95.90      B    C  
ATOM   2292  O   ARG B  63     -21.809 -22.699   1.248  1.00 94.01      B    O  
ATOM   2293  CB  ARG B  63     -19.738 -20.297   2.082  1.00 93.45      B    C  
ATOM   2294  CG  ARG B  63     -20.868 -20.072   3.076  1.00 88.69      B    C  
ATOM   2295  CD  ARG B  63     -20.915 -18.613   3.517  1.00 88.58      B    C  
ATOM   2296  NE  ARG B  63     -21.318 -17.724   2.435  1.00 84.58      B    N  
ATOM   2297  CZ  ARG B  63     -21.351 -16.399   2.523  1.00 84.52      B    C  
ATOM   2298  NH1 ARG B  63     -20.985 -15.797   3.644  1.00 77.21      B    N1+
ATOM   2299  NH2 ARG B  63     -21.735 -15.680   1.484  1.00 77.71      B    N  
ATOM   2300  N   THR B  64     -20.847 -21.732  -0.539  1.00 96.05      B    N  
ATOM   2301  CA  THR B  64     -21.967 -22.060  -1.415  1.00 96.24      B    C  
ATOM   2302  C   THR B  64     -22.116 -23.569  -1.576  1.00 96.44      B    C  
ATOM   2303  O   THR B  64     -23.219 -24.113  -1.465  1.00 94.75      B    O  
ATOM   2304  CB  THR B  64     -21.778 -21.390  -2.779  1.00 95.52      B    C  
ATOM   2305  CG2 THR B  64     -22.874 -21.819  -3.748  1.00 84.59      B    C  
ATOM   2306  OG1 THR B  64     -21.805 -19.968  -2.624  1.00 84.51      B    O  
ATOM   2307  N   ILE B  65     -21.007 -24.261  -1.832  1.00 96.39      B    N  
ATOM   2308  CA  ILE B  65     -21.061 -25.708  -1.997  1.00 96.11      B    C  
ATOM   2309  C   ILE B  65     -21.495 -26.372  -0.693  1.00 96.11      B    C  
ATOM   2310  O   ILE B  65     -22.355 -27.253  -0.684  1.00 94.97      B    O  
ATOM   2311  CB  ILE B  65     -19.702 -26.247  -2.468  1.00 95.53      B    C  
ATOM   2312  CG1 ILE B  65     -19.348 -25.679  -3.842  1.00 92.37      B    C  
ATOM   2313  CG2 ILE B  65     -19.712 -27.773  -2.494  1.00 92.79      B    C  
ATOM   2314  CD1 ILE B  65     -17.921 -25.931  -4.255  1.00 87.09      B    C  
ATOM   2315  N   THR B  66     -20.886 -25.933   0.416  1.00 96.05      B    N  
ATOM   2316  CA  THR B  66     -21.232 -26.518   1.704  1.00 95.55      B    C  
ATOM   2317  C   THR B  66     -22.688 -26.243   2.060  1.00 95.66      B    C  
ATOM   2318  O   THR B  66     -23.371 -27.111   2.615  1.00 93.23      B    O  
ATOM   2319  CB  THR B  66     -20.301 -25.971   2.796  1.00 94.28      B    C  
ATOM   2320  CG2 THR B  66     -20.616 -26.600   4.140  1.00 83.82      B    C  
ATOM   2321  OG1 THR B  66     -18.936 -26.252   2.450  1.00 84.87      B    O  
ATOM   2322  N   GLY B  67     -23.181 -25.054   1.740  1.00 94.80      B    N  
ATOM   2323  CA  GLY B  67     -24.570 -24.730   2.009  1.00 94.56      B    C  
ATOM   2324  C   GLY B  67     -25.530 -25.602   1.221  1.00 95.62      B    C  
ATOM   2325  O   GLY B  67     -26.539 -26.068   1.754  1.00 93.58      B    O  
ATOM   2326  N   ILE B  68     -25.226 -25.843  -0.048  1.00 95.49      B    N  
ATOM   2327  CA  ILE B  68     -26.059 -26.713  -0.864  1.00 95.15      B    C  
ATOM   2328  C   ILE B  68     -26.025 -28.136  -0.319  1.00 95.30      B    C  
ATOM   2329  O   ILE B  68     -27.066 -28.796  -0.196  1.00 93.79      B    O  
ATOM   2330  CB  ILE B  68     -25.603 -26.670  -2.334  1.00 94.88      B    C  
ATOM   2331  CG1 ILE B  68     -25.918 -25.293  -2.936  1.00 92.87      B    C  
ATOM   2332  CG2 ILE B  68     -26.261 -27.777  -3.145  1.00 92.75      B    C  
ATOM   2333  CD1 ILE B  68     -25.285 -25.061  -4.289  1.00 89.01      B    C  
ATOM   2334  N   ARG B  69     -24.839 -28.601   0.032  1.00 95.40      B    N  
ATOM   2335  CA  ARG B  69     -24.697 -29.956   0.554  1.00 94.64      B    C  
ATOM   2336  C   ARG B  69     -25.460 -30.119   1.862  1.00 94.83      B    C  
ATOM   2337  O   ARG B  69     -26.177 -31.106   2.056  1.00 92.63      B    O  
ATOM   2338  CB  ARG B  69     -23.217 -30.289   0.756  1.00 92.88      B    C  
ATOM   2339  CG  ARG B  69     -22.968 -31.743   1.090  1.00 86.38      B    C  
ATOM   2340  CD  ARG B  69     -21.556 -31.948   1.630  1.00 86.02      B    C  
ATOM   2341  NE  ARG B  69     -20.519 -31.685   0.638  1.00 82.15      B    N  
ATOM   2342  CZ  ARG B  69     -20.084 -32.574  -0.262  1.00 80.90      B    C  
ATOM   2343  NH1 ARG B  69     -20.605 -33.794  -0.305  1.00 73.23      B    N1+
ATOM   2344  NH2 ARG B  69     -19.131 -32.243  -1.106  1.00 74.86      B    N  
ATOM   2345  N   ASN B  70     -25.320 -29.146   2.771  1.00 94.97      B    N  
ATOM   2346  CA  ASN B  70     -25.939 -29.266   4.080  1.00 94.33      B    C  
ATOM   2347  C   ASN B  70     -27.460 -29.174   4.010  1.00 94.65      B    C  
ATOM   2348  O   ASN B  70     -28.153 -29.811   4.808  1.00 90.36      B    O  
ATOM   2349  CB  ASN B  70     -25.397 -28.184   5.017  1.00 92.55      B    C  
ATOM   2350  CG  ASN B  70     -23.934 -28.382   5.346  1.00 91.81      B    C  
ATOM   2351  ND2 ASN B  70     -23.313 -27.349   5.908  1.00 83.42      B    N  
ATOM   2352  OD1 ASN B  70     -23.366 -29.446   5.103  1.00 82.31      B    O  
ATOM   2353  N   MET B  71     -27.977 -28.389   3.068  1.00 94.10      B    N  
ATOM   2354  CA  MET B  71     -29.426 -28.246   2.960  1.00 94.34      B    C  
ATOM   2355  C   MET B  71     -30.084 -29.554   2.534  1.00 94.84      B    C  
ATOM   2356  O   MET B  71     -31.215 -29.829   2.918  1.00 91.77      B    O  
ATOM   2357  CB  MET B  71     -29.766 -27.132   1.972  1.00 93.64      B    C  
ATOM   2358  CG  MET B  71     -31.265 -26.878   1.827  1.00 91.92      B    C  
ATOM   2359  SD  MET B  71     -32.076 -26.428   3.373  1.00 89.74      B    S  
ATOM   2360  CE  MET B  71     -31.355 -24.829   3.693  1.00 80.12      B    C  
ATOM   2361  N   TYR B  72     -29.380 -30.361   1.765  1.00 95.07      B    N  
ATOM   2362  CA  TYR B  72     -29.941 -31.610   1.264  1.00 94.41      B    C  
ATOM   2363  C   TYR B  72     -29.649 -32.805   2.158  1.00 94.57      B    C  
ATOM   2364  O   TYR B  72     -30.422 -33.768   2.172  1.00 92.23      B    O  
ATOM   2365  CB  TYR B  72     -29.412 -31.889  -0.146  1.00 94.01      B    C  
ATOM   2366  CG  TYR B  72     -29.842 -33.214  -0.710  1.00 94.59      B    C  
ATOM   2367  CD1 TYR B  72     -31.062 -33.365  -1.356  1.00 90.96      B    C  
ATOM   2368  CD2 TYR B  72     -29.030 -34.336  -0.596  1.00 91.48      B    C  
ATOM   2369  CE1 TYR B  72     -31.457 -34.583  -1.871  1.00 89.64      B    C  
ATOM   2370  CE2 TYR B  72     -29.421 -35.569  -1.108  1.00 90.44      B    C  
ATOM   2371  CZ  TYR B  72     -30.633 -35.678  -1.739  1.00 91.67      B    C  
ATOM   2372  OH  TYR B  72     -31.029 -36.892  -2.242  1.00 90.16      B    O  
ATOM   2373  N   TYR B  73     -28.567 -32.750   2.933  1.00 94.35      B    N  
ATOM   2374  CA  TYR B  73     -27.953 -33.940   3.521  1.00 93.30      B    C  
ATOM   2375  C   TYR B  73     -28.943 -34.875   4.198  1.00 93.49      B    C  
ATOM   2376  O   TYR B  73     -28.940 -36.078   3.929  1.00 89.30      B    O  
ATOM   2377  CB  TYR B  73     -26.868 -33.503   4.512  1.00 91.13      B    C  
ATOM   2378  CG  TYR B  73     -26.060 -34.651   5.063  1.00 89.19      B    C  
ATOM   2379  CD1 TYR B  73     -25.222 -35.391   4.241  1.00 84.82      B    C  
ATOM   2380  CD2 TYR B  73     -26.123 -34.991   6.412  1.00 84.46      B    C  
ATOM   2381  CE1 TYR B  73     -24.487 -36.448   4.746  1.00 81.24      B    C  
ATOM   2382  CE2 TYR B  73     -25.384 -36.038   6.917  1.00 81.59      B    C  
ATOM   2383  CZ  TYR B  73     -24.565 -36.764   6.085  1.00 82.28      B    C  
ATOM   2384  OH  TYR B  73     -23.840 -37.809   6.588  1.00 79.03      B    O  
ATOM   2385  N   THR B  74     -29.790 -34.345   5.083  1.00 93.81      B    N  
ATOM   2386  CA  THR B  74     -30.709 -35.191   5.842  1.00 94.29      B    C  
ATOM   2387  C   THR B  74     -32.160 -35.055   5.400  1.00 95.27      B    C  
ATOM   2388  O   THR B  74     -33.044 -35.634   6.041  1.00 91.92      B    O  
ATOM   2389  CB  THR B  74     -30.620 -34.886   7.348  1.00 91.93      B    C  
ATOM   2390  CG2 THR B  74     -29.207 -35.125   7.860  1.00 83.70      B    C  
ATOM   2391  OG1 THR B  74     -30.999 -33.527   7.586  1.00 83.42      B    O  
ATOM   2392  N   GLN B  75     -32.419 -34.321   4.332  1.00 94.22      B    N  
ATOM   2393  CA  GLN B  75     -33.804 -34.073   3.937  1.00 94.10      B    C  
ATOM   2394  C   GLN B  75     -34.505 -35.358   3.533  1.00 95.15      B    C  
ATOM   2395  O   GLN B  75     -35.641 -35.609   3.949  1.00 93.41      B    O  
ATOM   2396  CB  GLN B  75     -33.839 -33.062   2.785  1.00 92.73      B    C  
ATOM   2397  CG  GLN B  75     -33.298 -31.692   3.137  1.00 90.81      B    C  
ATOM   2398  CD  GLN B  75     -34.220 -30.909   4.058  1.00 92.75      B    C  
ATOM   2399  NE2 GLN B  75     -33.819 -29.693   4.401  1.00 77.80      B    N  
ATOM   2400  OE1 GLN B  75     -35.273 -31.394   4.459  1.00 80.47      B    O  
ATOM   2401  N   PHE B  76     -33.841 -36.181   2.736  1.00 94.23      B    N  
ATOM   2402  CA  PHE B  76     -34.487 -37.406   2.283  1.00 93.82      B    C  
ATOM   2403  C   PHE B  76     -34.682 -38.388   3.427  1.00 94.35      B    C  
ATOM   2404  O   PHE B  76     -35.686 -39.101   3.471  1.00 93.45      B    O  
ATOM   2405  CB  PHE B  76     -33.679 -38.064   1.164  1.00 93.06      B    C  
ATOM   2406  CG  PHE B  76     -34.326 -39.316   0.643  1.00 94.26      B    C  
ATOM   2407  CD1 PHE B  76     -35.297 -39.249  -0.343  1.00 90.49      B    C  
ATOM   2408  CD2 PHE B  76     -33.977 -40.558   1.146  1.00 91.22      B    C  
ATOM   2409  CE1 PHE B  76     -35.903 -40.393  -0.822  1.00 89.58      B    C  
ATOM   2410  CE2 PHE B  76     -34.577 -41.711   0.676  1.00 89.83      B    C  
ATOM   2411  CZ  PHE B  76     -35.543 -41.627  -0.303  1.00 91.60      B    C  
ATOM   2412  N   TYR B  77     -33.737 -38.434   4.364  1.00 94.80      B    N  
ATOM   2413  CA  TYR B  77     -33.878 -39.331   5.504  1.00 94.26      B    C  
ATOM   2414  C   TYR B  77     -35.140 -39.017   6.291  1.00 94.73      B    C  
ATOM   2415  O   TYR B  77     -35.923 -39.923   6.619  1.00 93.67      B    O  
ATOM   2416  CB  TYR B  77     -32.644 -39.238   6.402  1.00 93.52      B    C  
ATOM   2417  CG  TYR B  77     -32.833 -39.877   7.753  1.00 89.64      B    C  
ATOM   2418  CD1 TYR B  77     -32.722 -41.250   7.924  1.00 84.01      B    C  
ATOM   2419  CD2 TYR B  77     -33.124 -39.109   8.882  1.00 84.23      B    C  
ATOM   2420  CE1 TYR B  77     -32.895 -41.843   9.161  1.00 80.83      B    C  
ATOM   2421  CE2 TYR B  77     -33.298 -39.691  10.124  1.00 82.03      B    C  
ATOM   2422  CZ  TYR B  77     -33.187 -41.053  10.258  1.00 83.78      B    C  
ATOM   2423  OH  TYR B  77     -33.362 -41.630  11.484  1.00 81.93      B    O  
ATOM   2424  N   HIS B  78     -35.340 -37.737   6.596  1.00 94.56      B    N  
ATOM   2425  CA  HIS B  78     -36.521 -37.345   7.346  1.00 94.08      B    C  
ATOM   2426  C   HIS B  78     -37.793 -37.513   6.522  1.00 94.66      B    C  
ATOM   2427  O   HIS B  78     -38.840 -37.887   7.053  1.00 92.86      B    O  
ATOM   2428  CB  HIS B  78     -36.378 -35.905   7.834  1.00 93.67      B    C  
ATOM   2429  CG  HIS B  78     -35.413 -35.757   8.956  1.00 92.78      B    C  
ATOM   2430  CD2 HIS B  78     -34.150 -35.284   8.992  1.00 82.25      B    C  
ATOM   2431  ND1 HIS B  78     -35.706 -36.121  10.261  1.00 80.20      B    N  
ATOM   2432  CE1 HIS B  78     -34.668 -35.879  11.033  1.00 83.27      B    C  
ATOM   2433  NE2 HIS B  78     -33.706 -35.373  10.286  1.00 85.52      B    N  
ATOM   2434  N   TYR B  79     -37.702 -37.240   5.231  1.00 94.38      B    N  
ATOM   2435  CA  TYR B  79     -38.849 -37.471   4.361  1.00 93.99      B    C  
ATOM   2436  C   TYR B  79     -39.210 -38.950   4.317  1.00 94.78      B    C  
ATOM   2437  O   TYR B  79     -40.382 -39.314   4.403  1.00 94.13      B    O  
ATOM   2438  CB  TYR B  79     -38.567 -36.949   2.952  1.00 93.47      B    C  
ATOM   2439  CG  TYR B  79     -39.497 -37.537   1.913  1.00 94.34      B    C  
ATOM   2440  CD1 TYR B  79     -40.811 -37.107   1.813  1.00 90.74      B    C  
ATOM   2441  CD2 TYR B  79     -39.059 -38.525   1.048  1.00 91.71      B    C  
ATOM   2442  CE1 TYR B  79     -41.670 -37.646   0.872  1.00 90.62      B    C  
ATOM   2443  CE2 TYR B  79     -39.913 -39.071   0.100  1.00 90.34      B    C  
ATOM   2444  CZ  TYR B  79     -41.212 -38.632   0.020  1.00 92.71      B    C  
ATOM   2445  OH  TYR B  79     -42.065 -39.182  -0.917  1.00 91.66      B    O  
ATOM   2446  N   PHE B  80     -38.208 -39.803   4.186  1.00 94.76      B    N  
ATOM   2447  CA  PHE B  80     -38.467 -41.235   4.149  1.00 94.48      B    C  
ATOM   2448  C   PHE B  80     -39.022 -41.729   5.476  1.00 94.57      B    C  
ATOM   2449  O   PHE B  80     -39.920 -42.574   5.510  1.00 93.06      B    O  
ATOM   2450  CB  PHE B  80     -37.193 -41.997   3.777  1.00 94.01      B    C  
ATOM   2451  CG  PHE B  80     -37.425 -43.445   3.472  1.00 93.76      B    C  
ATOM   2452  CD1 PHE B  80     -37.915 -43.841   2.237  1.00 88.74      B    C  
ATOM   2453  CD2 PHE B  80     -37.146 -44.419   4.418  1.00 89.62      B    C  
ATOM   2454  CE1 PHE B  80     -38.130 -45.178   1.949  1.00 87.83      B    C  
ATOM   2455  CE2 PHE B  80     -37.357 -45.767   4.139  1.00 88.35      B    C  
ATOM   2456  CZ  PHE B  80     -37.847 -46.129   2.909  1.00 89.87      B    C  
ATOM   2457  N   LYS B  81     -38.485 -41.202   6.574  1.00 94.98      B    N  
ATOM   2458  CA  LYS B  81     -39.028 -41.550   7.888  1.00 93.70      B    C  
ATOM   2459  C   LYS B  81     -40.488 -41.128   8.002  1.00 93.10      B    C  
ATOM   2460  O   LYS B  81     -41.325 -41.889   8.505  1.00 91.49      B    O  
ATOM   2461  CB  LYS B  81     -38.187 -40.898   8.983  1.00 93.67      B    C  
ATOM   2462  CG  LYS B  81     -38.626 -41.250  10.404  1.00 87.12      B    C  
ATOM   2463  CD  LYS B  81     -37.740 -40.566  11.435  1.00 84.66      B    C  
ATOM   2464  CE  LYS B  81     -38.189 -40.902  12.852  1.00 75.06      B    C  
ATOM   2465  NZ  LYS B  81     -37.347 -40.235  13.884  1.00 67.58      B    N1+
ATOM   2466  N   TRP B  82     -40.801 -39.924   7.545  1.00 94.10      B    N  
ATOM   2467  CA  TRP B  82     -42.185 -39.471   7.532  1.00 93.39      B    C  
ATOM   2468  C   TRP B  82     -43.039 -40.353   6.628  1.00 93.79      B    C  
ATOM   2469  O   TRP B  82     -44.162 -40.724   6.986  1.00 92.17      B    O  
ATOM   2470  CB  TRP B  82     -42.257 -38.014   7.074  1.00 92.90      B    C  
ATOM   2471  CG  TRP B  82     -43.641 -37.536   6.765  1.00 93.23      B    C  
ATOM   2472  CD1 TRP B  82     -44.538 -36.997   7.632  1.00 89.68      B    C  
ATOM   2473  CD2 TRP B  82     -44.297 -37.580   5.485  1.00 92.78      B    C  
ATOM   2474  CE2 TRP B  82     -45.582 -37.032   5.670  1.00 92.51      B    C  
ATOM   2475  CE3 TRP B  82     -43.915 -38.013   4.216  1.00 90.70      B    C  
ATOM   2476  NE1 TRP B  82     -45.701 -36.688   6.983  1.00 90.77      B    N  
ATOM   2477  CZ2 TRP B  82     -46.497 -36.919   4.614  1.00 91.19      B    C  
ATOM   2478  CZ3 TRP B  82     -44.825 -37.902   3.178  1.00 88.44      B    C  
ATOM   2479  CH2 TRP B  82     -46.097 -37.358   3.382  1.00 88.93      B    C  
ATOM   2480  N   TYR B  83     -42.518 -40.704   5.463  1.00 93.25      B    N  
ATOM   2481  CA  TYR B  83     -43.239 -41.554   4.528  1.00 92.40      B    C  
ATOM   2482  C   TYR B  83     -43.534 -42.914   5.139  1.00 92.73      B    C  
ATOM   2483  O   TYR B  83     -44.655 -43.433   5.022  1.00 91.52      B    O  
ATOM   2484  CB  TYR B  83     -42.426 -41.699   3.237  1.00 92.19      B    C  
ATOM   2485  CG  TYR B  83     -42.857 -42.846   2.361  1.00 92.98      B    C  
ATOM   2486  CD1 TYR B  83     -43.993 -42.757   1.562  1.00 89.51      B    C  
ATOM   2487  CD2 TYR B  83     -42.131 -44.025   2.324  1.00 90.56      B    C  
ATOM   2488  CE1 TYR B  83     -44.387 -43.806   0.765  1.00 89.43      B    C  
ATOM   2489  CE2 TYR B  83     -42.520 -45.082   1.527  1.00 89.64      B    C  
ATOM   2490  CZ  TYR B  83     -43.647 -44.963   0.753  1.00 91.64      B    C  
ATOM   2491  OH  TYR B  83     -44.036 -46.020  -0.038  1.00 90.28      B    O  
ATOM   2492  N   ARG B  84     -42.545 -43.506   5.789  1.00 93.81      B    N  
ATOM   2493  CA  ARG B  84     -42.764 -44.792   6.442  1.00 92.64      B    C  
ATOM   2494  C   ARG B  84     -43.786 -44.678   7.556  1.00 91.99      B    C  
ATOM   2495  O   ARG B  84     -44.596 -45.584   7.762  1.00 89.42      B    O  
ATOM   2496  CB  ARG B  84     -41.444 -45.351   6.981  1.00 91.81      B    C  
ATOM   2497  CG  ARG B  84     -40.424 -45.669   5.903  1.00 83.08      B    C  
ATOM   2498  CD  ARG B  84     -40.812 -46.883   5.091  1.00 80.64      B    C  
ATOM   2499  NE  ARG B  84     -40.754 -48.116   5.882  1.00 71.89      B    N  
ATOM   2500  CZ  ARG B  84     -41.046 -49.325   5.405  1.00 65.86      B    C  
ATOM   2501  NH1 ARG B  84     -41.418 -49.482   4.140  1.00 58.99      B    N1+
ATOM   2502  NH2 ARG B  84     -40.966 -50.385   6.194  1.00 58.76      B    N  
ATOM   2503  N   GLY B  85     -43.788 -43.573   8.286  1.00 90.45      B    N  
ATOM   2504  CA  GLY B  85     -44.786 -43.358   9.324  1.00 88.81      B    C  
ATOM   2505  C   GLY B  85     -46.183 -43.231   8.764  1.00 89.77      B    C  
ATOM   2506  O   GLY B  85     -47.145 -43.740   9.343  1.00 86.06      B    O  
ATOM   2507  N   GLN B  86     -46.311 -42.551   7.636  1.00 90.42      B    N  
ATOM   2508  CA  GLN B  86     -47.609 -42.430   7.000  1.00 89.23      B    C  
ATOM   2509  C   GLN B  86     -48.115 -43.787   6.527  1.00 89.92      B    C  
ATOM   2510  O   GLN B  86     -49.282 -44.135   6.729  1.00 87.11      B    O  
ATOM   2511  CB  GLN B  86     -47.534 -41.458   5.815  1.00 88.25      B    C  
ATOM   2512  CG  GLN B  86     -47.222 -40.023   6.208  1.00 87.10      B    C  
ATOM   2513  CD  GLN B  86     -48.358 -39.353   6.951  1.00 88.95      B    C  
ATOM   2514  NE2 GLN B  86     -48.105 -38.958   8.189  1.00 76.12      B    N  
ATOM   2515  OE1 GLN B  86     -49.449 -39.207   6.418  1.00 78.53      B    O  
ATOM   2516  N   CYS B  87     -47.250 -44.566   5.910  1.00 89.46      B    N  
ATOM   2517  CA  CYS B  87     -47.649 -45.892   5.448  1.00 87.92      B    C  
ATOM   2518  C   CYS B  87     -47.975 -46.817   6.609  1.00 88.15      B    C  
ATOM   2519  O   CYS B  87     -48.864 -47.665   6.505  1.00 83.78      B    O  
ATOM   2520  CB  CYS B  87     -46.550 -46.492   4.576  1.00 86.70      B    C  
ATOM   2521  SG  CYS B  87     -46.289 -45.626   3.008  1.00 83.55      B    S  
ATOM   2522  N   LYS B  88     -47.272 -46.671   7.733  1.00 88.24      B    N  
ATOM   2523  CA  LYS B  88     -47.569 -47.505   8.891  1.00 86.84      B    C  
ATOM   2524  C   LYS B  88     -48.929 -47.175   9.482  1.00 86.24      B    C  
ATOM   2525  O   LYS B  88     -49.686 -48.079   9.846  1.00 81.49      B    O  
ATOM   2526  CB  LYS B  88     -46.477 -47.335   9.948  1.00 85.34      B    C  
ATOM   2527  CG  LYS B  88     -46.611 -48.270  11.136  1.00 78.31      B    C  
ATOM   2528  CD  LYS B  88     -45.441 -48.137  12.088  1.00 75.80      B    C  
ATOM   2529  CE  LYS B  88     -45.566 -49.096  13.260  1.00 65.59      B    C  
ATOM   2530  NZ  LYS B  88     -44.419 -48.994  14.188  1.00 58.45      B    N1+
ATOM   2531  N   ARG B  89     -49.254 -45.879   9.574  1.00 86.37      B    N  
ATOM   2532  CA  ARG B  89     -50.573 -45.488  10.060  1.00 84.79      B    C  
ATOM   2533  C   ARG B  89     -51.675 -45.859   9.075  1.00 83.98      B    C  
ATOM   2534  O   ARG B  89     -52.817 -46.065   9.487  1.00 76.34      B    O  
ATOM   2535  CB  ARG B  89     -50.607 -43.990  10.344  1.00 81.59      B    C  
ATOM   2536  CG  ARG B  89     -50.087 -43.629  11.718  1.00 74.89      B    C  
ATOM   2537  CD  ARG B  89     -50.029 -42.119  11.919  1.00 73.00      B    C  
ATOM   2538  NE  ARG B  89     -48.852 -41.548  11.285  1.00 66.68      B    N  
ATOM   2539  CZ  ARG B  89     -48.533 -40.252  11.337  1.00 62.13      B    C  
ATOM   2540  NH1 ARG B  89     -49.311 -39.393  11.978  1.00 57.67      B    N1+
ATOM   2541  NH2 ARG B  89     -47.432 -39.824  10.747  1.00 55.11      B    N  
ATOM   2542  N   CYS B  90     -51.347 -45.954   7.811  1.00 83.12      B    N  
ATOM   2543  CA  CYS B  90     -52.338 -46.344   6.813  1.00 79.82      B    C  
ATOM   2544  C   CYS B  90     -52.784 -47.789   6.970  1.00 79.05      B    C  
ATOM   2545  O   CYS B  90     -53.848 -48.165   6.479  1.00 68.58      B    O  
ATOM   2546  CB  CYS B  90     -51.789 -46.117   5.407  1.00 76.57      B    C  
ATOM   2547  SG  CYS B  90     -52.894 -46.581   4.064  1.00 70.47      B    S  
ATOM   2548  N   CYS B  91     -51.999 -48.611   7.673  1.00 77.12      B    N  
ATOM   2549  CA  CYS B  91     -52.351 -50.015   7.833  1.00 72.99      B    C  
ATOM   2550  C   CYS B  91     -53.697 -50.188   8.524  1.00 72.53      B    C  
ATOM   2551  O   CYS B  91     -54.419 -51.150   8.240  1.00 65.26      B    O  
ATOM   2552  CB  CYS B  91     -51.260 -50.748   8.607  1.00 68.56      B    C  
ATOM   2553  SG  CYS B  91     -49.696 -50.881   7.717  1.00 61.47      B    S  
ATOM   2554  N   CYS B  92     -54.033 -49.280   9.435  1.00 73.64      B    N  
ATOM   2555  CA  CYS B  92     -55.318 -49.336  10.104  1.00 70.12      B    C  
ATOM   2556  C   CYS B  92     -56.311 -48.334   9.534  1.00 70.24      B    C  
ATOM   2557  O   CYS B  92     -57.386 -48.143  10.110  1.00 62.24      B    O  
ATOM   2558  CB  CYS B  92     -55.161 -49.101  11.604  1.00 65.08      B    C  
ATOM   2559  SG  CYS B  92     -55.033 -47.373  12.115  1.00 58.55      B    S  
ATOM   2560  N   GLY B  93     -55.997 -47.712   8.414  1.00 65.34      B    N  
ATOM   2561  CA  GLY B  93     -56.867 -46.696   7.850  1.00 63.81      B    C  
ATOM   2562  C   GLY B  93     -58.250 -47.215   7.516  1.00 64.84      B    C  
ATOM   2563  O   GLY B  93     -59.247 -46.503   7.682  1.00 59.62      B    O  
ATOM   2564  N   PHE B  94     -58.337 -48.451   7.060  1.00 69.40      B    N  
ATOM   2565  CA  PHE B  94     -59.638 -49.033   6.751  1.00 67.41      B    C  
ATOM   2566  C   PHE B  94     -60.472 -49.233   8.010  1.00 68.94      B    C  
ATOM   2567  O   PHE B  94     -61.705 -49.173   7.950  1.00 63.53      B    O  
ATOM   2568  CB  PHE B  94     -59.464 -50.354   6.012  1.00 62.02      B    C  
ATOM   2569  CG  PHE B  94     -60.752 -51.024   5.647  1.00 57.48      B    C  
ATOM   2570  CD1 PHE B  94     -61.463 -50.616   4.538  1.00 53.87      B    C  
ATOM   2571  CD2 PHE B  94     -61.253 -52.059   6.415  1.00 51.76      B    C  
ATOM   2572  CE1 PHE B  94     -62.654 -51.233   4.205  1.00 46.64      B    C  
ATOM   2573  CE2 PHE B  94     -62.441 -52.668   6.088  1.00 47.06      B    C  
ATOM   2574  CZ  PHE B  94     -63.144 -52.263   4.981  1.00 46.12      B    C  
ATOM   2575  N   TRP B  95     -59.835 -49.463   9.151  1.00 71.61      B    N  
ATOM   2576  CA  TRP B  95     -60.522 -49.762  10.403  1.00 69.07      B    C  
ATOM   2577  C   TRP B  95     -60.652 -48.544  11.301  1.00 69.03      B    C  
ATOM   2578  O   TRP B  95     -61.727 -48.280  11.831  1.00 61.87      B    O  
ATOM   2579  CB  TRP B  95     -59.786 -50.887  11.137  1.00 64.96      B    C  
ATOM   2580  CG  TRP B  95     -59.537 -52.099  10.316  1.00 62.48      B    C  
ATOM   2581  CD1 TRP B  95     -58.379 -52.454   9.693  1.00 56.86      B    C  
ATOM   2582  CD2 TRP B  95     -60.489 -53.128  10.003  1.00 57.69      B    C  
ATOM   2583  CE2 TRP B  95     -59.823 -54.074   9.199  1.00 54.07      B    C  
ATOM   2584  CE3 TRP B  95     -61.824 -53.334  10.335  1.00 52.91      B    C  
ATOM   2585  NE1 TRP B  95     -58.537 -53.637   9.028  1.00 52.19      B    N  
ATOM   2586  CZ2 TRP B  95     -60.457 -55.211   8.721  1.00 51.30      B    C  
ATOM   2587  CZ3 TRP B  95     -62.454 -54.463   9.859  1.00 49.57      B    C  
ATOM   2588  CH2 TRP B  95     -61.774 -55.388   9.060  1.00 49.89      B    C  
ATOM   2589  N   CYS B  96     -59.579 -47.795  11.482  1.00 72.86      B    N  
ATOM   2590  CA  CYS B  96     -59.531 -46.691  12.423  1.00 69.84      B    C  
ATOM   2591  C   CYS B  96     -59.497 -45.329  11.746  1.00 70.14      B    C  
ATOM   2592  O   CYS B  96     -59.402 -44.308  12.441  1.00 61.76      B    O  
ATOM   2593  CB  CYS B  96     -58.317 -46.834  13.335  1.00 65.12      B    C  
ATOM   2594  SG  CYS B  96     -56.716 -46.678  12.508  1.00 58.76      B    S  
ATOM   2595  N   GLY B  97     -59.542 -45.248  10.429  1.00 71.39      B    N  
ATOM   2596  CA  GLY B  97     -59.499 -43.994   9.705  1.00 70.76      B    C  
ATOM   2597  C   GLY B  97     -58.119 -43.671   9.202  1.00 72.84      B    C  
ATOM   2598  O   GLY B  97     -57.468 -44.493   8.545  1.00 65.39      B    O  
ATOM   2599  N   CYS B  98     -57.657 -42.450   9.511  1.00 75.63      B    N  
ATOM   2600  CA  CYS B  98     -56.343 -42.005   9.071  1.00 75.41      B    C  
ATOM   2601  C   CYS B  98     -56.236 -42.046   7.549  1.00 78.37      B    C  
ATOM   2602  O   CYS B  98     -55.218 -42.475   6.993  1.00 71.94      B    O  
ATOM   2603  CB  CYS B  98     -55.241 -42.825   9.722  1.00 68.90      B    C  
ATOM   2604  SG  CYS B  98     -55.306 -42.836  11.531  1.00 60.45      B    S  
ATOM   2605  N   TRP B  99     -57.285 -41.631   6.877  1.00 81.65      B    N  
ATOM   2606  CA  TRP B  99     -57.288 -41.654   5.422  1.00 80.66      B    C  
ATOM   2607  C   TRP B  99     -56.264 -40.704   4.835  1.00 82.57      B    C  
ATOM   2608  O   TRP B  99     -55.725 -40.958   3.753  1.00 77.47      B    O  
ATOM   2609  CB  TRP B  99     -58.688 -41.320   4.899  1.00 76.08      B    C  
ATOM   2610  CG  TRP B  99     -59.706 -42.353   5.230  1.00 72.82      B    C  
ATOM   2611  CD1 TRP B  99     -60.712 -42.253   6.137  1.00 65.43      B    C  
ATOM   2612  CD2 TRP B  99     -59.799 -43.672   4.669  1.00 67.54      B    C  
ATOM   2613  CE2 TRP B  99     -60.902 -44.304   5.280  1.00 62.96      B    C  
ATOM   2614  CE3 TRP B  99     -59.065 -44.358   3.703  1.00 60.16      B    C  
ATOM   2615  NE1 TRP B  99     -61.438 -43.411   6.169  1.00 59.38      B    N  
ATOM   2616  CZ2 TRP B  99     -61.281 -45.596   4.952  1.00 58.11      B    C  
ATOM   2617  CZ3 TRP B  99     -59.447 -45.650   3.387  1.00 55.99      B    C  
ATOM   2618  CH2 TRP B  99     -60.547 -46.247   4.007  1.00 56.41      B    C  
ATOM   2619  N   GLY B 100     -55.969 -39.616   5.529  1.00 81.76      B    N  
ATOM   2620  CA  GLY B 100     -54.932 -38.714   5.067  1.00 82.09      B    C  
ATOM   2621  C   GLY B 100     -53.584 -39.393   4.977  1.00 84.37      B    C  
ATOM   2622  O   GLY B 100     -52.819 -39.167   4.036  1.00 80.82      B    O  
ATOM   2623  N   ALA B 101     -53.277 -40.248   5.956  1.00 85.82      B    N  
ATOM   2624  CA  ALA B 101     -52.018 -40.986   5.918  1.00 85.10      B    C  
ATOM   2625  C   ALA B 101     -51.999 -41.986   4.777  1.00 86.87      B    C  
ATOM   2626  O   ALA B 101     -50.969 -42.170   4.124  1.00 84.40      B    O  
ATOM   2627  CB  ALA B 101     -51.787 -41.687   7.250  1.00 83.10      B    C  
ATOM   2628  N   CYS B 102     -53.120 -42.634   4.523  1.00 86.71      B    N  
ATOM   2629  CA  CYS B 102     -53.206 -43.577   3.413  1.00 85.51      B    C  
ATOM   2630  C   CYS B 102     -53.007 -42.870   2.083  1.00 87.69      B    C  
ATOM   2631  O   CYS B 102     -52.294 -43.359   1.209  1.00 85.03      B    O  
ATOM   2632  CB  CYS B 102     -54.542 -44.308   3.445  1.00 82.51      B    C  
ATOM   2633  SG  CYS B 102     -54.604 -45.715   4.568  1.00 76.77      B    S  
ATOM   2634  N   LEU B 103     -53.655 -41.728   1.920  1.00 87.88      B    N  
ATOM   2635  CA  LEU B 103     -53.497 -40.987   0.679  1.00 88.18      B    C  
ATOM   2636  C   LEU B 103     -52.074 -40.488   0.511  1.00 89.36      B    C  
ATOM   2637  O   LEU B 103     -51.531 -40.501  -0.600  1.00 87.51      B    O  
ATOM   2638  CB  LEU B 103     -54.496 -39.828   0.639  1.00 86.76      B    C  
ATOM   2639  CG  LEU B 103     -55.973 -40.200   0.595  1.00 84.64      B    C  
ATOM   2640  CD1 LEU B 103     -56.842 -38.961   0.687  1.00 78.98      B    C  
ATOM   2641  CD2 LEU B 103     -56.284 -40.984  -0.664  1.00 78.88      B    C  
ATOM   2642  N   ASN B 104     -51.437 -40.062   1.608  1.00 88.29      B    N  
ATOM   2643  CA  ASN B 104     -50.047 -39.631   1.535  1.00 86.95      B    C  
ATOM   2644  C   ASN B 104     -49.137 -40.786   1.149  1.00 88.65      B    C  
ATOM   2645  O   ASN B 104     -48.239 -40.637   0.304  1.00 85.79      B    O  
ATOM   2646  CB  ASN B 104     -49.613 -39.027   2.867  1.00 84.52      B    C  
ATOM   2647  CG  ASN B 104     -50.229 -37.670   3.105  1.00 86.48      B    C  
ATOM   2648  ND2 ASN B 104     -50.358 -37.290   4.373  1.00 79.74      B    N  
ATOM   2649  OD1 ASN B 104     -50.580 -36.956   2.171  1.00 79.10      B    O  
ATOM   2650  N   CYS B 105     -49.352 -41.947   1.765  1.00 89.19      B    N  
ATOM   2651  CA  CYS B 105     -48.532 -43.110   1.443  1.00 87.11      B    C  
ATOM   2652  C   CYS B 105     -48.732 -43.541   0.001  1.00 88.49      B    C  
ATOM   2653  O   CYS B 105     -47.763 -43.798  -0.723  1.00 84.58      B    O  
ATOM   2654  CB  CYS B 105     -48.860 -44.261   2.398  1.00 84.95      B    C  
ATOM   2655  SG  CYS B 105     -47.975 -45.796   2.063  1.00 81.06      B    S  
ATOM   2656  N   ALA B 106     -49.985 -43.614  -0.437  1.00 89.72      B    N  
ATOM   2657  CA  ALA B 106     -50.263 -44.062  -1.797  1.00 88.51      B    C  
ATOM   2658  C   ALA B 106     -49.724 -43.083  -2.824  1.00 89.28      B    C  
ATOM   2659  O   ALA B 106     -49.107 -43.484  -3.819  1.00 86.58      B    O  
ATOM   2660  CB  ALA B 106     -51.763 -44.255  -1.978  1.00 86.84      B    C  
ATOM   2661  N   GLY B 107     -49.945 -41.797  -2.602  1.00 90.20      B    N  
ATOM   2662  CA  GLY B 107     -49.474 -40.799  -3.547  1.00 88.43      B    C  
ATOM   2663  C   GLY B 107     -47.965 -40.782  -3.677  1.00 90.54      B    C  
ATOM   2664  O   GLY B 107     -47.418 -40.748  -4.784  1.00 88.32      B    O  
ATOM   2665  N   ASN B 108     -47.261 -40.804  -2.545  1.00 90.40      B    N  
ATOM   2666  CA  ASN B 108     -45.808 -40.803  -2.590  1.00 88.48      B    C  
ATOM   2667  C   ASN B 108     -45.260 -42.102  -3.165  1.00 89.85      B    C  
ATOM   2668  O   ASN B 108     -44.232 -42.104  -3.843  1.00 86.77      B    O  
ATOM   2669  CB  ASN B 108     -45.242 -40.551  -1.189  1.00 86.66      B    C  
ATOM   2670  CG  ASN B 108     -45.348 -39.098  -0.774  1.00 88.50      B    C  
ATOM   2671  ND2 ASN B 108     -46.436 -38.755  -0.098  1.00 78.75      B    N  
ATOM   2672  OD1 ASN B 108     -44.470 -38.285  -1.056  1.00 77.51      B    O  
ATOM   2673  N   THR B 109     -45.937 -43.218  -2.905  1.00 91.90      B    N  
ATOM   2674  CA  THR B 109     -45.485 -44.488  -3.462  1.00 91.06      B    C  
ATOM   2675  C   THR B 109     -45.602 -44.489  -4.979  1.00 91.93      B    C  
ATOM   2676  O   THR B 109     -44.684 -44.917  -5.685  1.00 89.86      B    O  
ATOM   2677  CB  THR B 109     -46.281 -45.648  -2.869  1.00 89.86      B    C  
ATOM   2678  CG2 THR B 109     -45.823 -46.970  -3.459  1.00 77.83      B    C  
ATOM   2679  OG1 THR B 109     -46.104 -45.675  -1.452  1.00 77.08      B    O  
ATOM   2680  N   LEU B 110     -46.722 -43.990  -5.500  1.00 92.25      B    N  
ATOM   2681  CA  LEU B 110     -46.914 -43.941  -6.942  1.00 91.53      B    C  
ATOM   2682  C   LEU B 110     -45.940 -42.984  -7.613  1.00 91.63      B    C  
ATOM   2683  O   LEU B 110     -45.566 -43.194  -8.765  1.00 89.13      B    O  
ATOM   2684  CB  LEU B 110     -48.352 -43.538  -7.266  1.00 91.16      B    C  
ATOM   2685  CG  LEU B 110     -49.434 -44.552  -6.909  1.00 85.20      B    C  
ATOM   2686  CD1 LEU B 110     -50.816 -43.941  -7.096  1.00 78.11      B    C  
ATOM   2687  CD2 LEU B 110     -49.283 -45.809  -7.744  1.00 78.59      B    C  
ATOM   2688  N   SER B 111     -45.514 -41.953  -6.894  1.00 92.59      B    N  
ATOM   2689  CA  SER B 111     -44.566 -41.002  -7.454  1.00 90.96      B    C  
ATOM   2690  C   SER B 111     -43.160 -41.571  -7.559  1.00 91.67      B    C  
ATOM   2691  O   SER B 111     -42.316 -40.981  -8.243  1.00 86.93      B    O  
ATOM   2692  CB  SER B 111     -44.529 -39.738  -6.609  1.00 88.95      B    C  
ATOM   2693  OG  SER B 111     -43.919 -39.978  -5.354  1.00 81.13      B    O  
ATOM   2694  N   LEU B 112     -42.887 -42.694  -6.878  1.00 92.15      B    N  
ATOM   2695  CA  LEU B 112     -41.586 -43.344  -6.870  1.00 92.88      B    C  
ATOM   2696  C   LEU B 112     -40.495 -42.505  -6.212  1.00 93.74      B    C  
ATOM   2697  O   LEU B 112     -39.319 -42.867  -6.275  1.00 90.42      B    O  
ATOM   2698  CB  LEU B 112     -41.150 -43.730  -8.285  1.00 91.39      B    C  
ATOM   2699  CG  LEU B 112     -42.105 -44.634  -9.062  1.00 89.67      B    C  
ATOM   2700  CD1 LEU B 112     -41.571 -44.892 -10.463  1.00 83.19      B    C  
ATOM   2701  CD2 LEU B 112     -42.328 -45.942  -8.320  1.00 83.38      B    C  
ATOM   2702  N   VAL B 113     -40.869 -41.407  -5.568  1.00 93.11      B    N  
ATOM   2703  CA  VAL B 113     -39.882 -40.557  -4.906  1.00 92.67      B    C  
ATOM   2704  C   VAL B 113     -39.193 -41.292  -3.762  1.00 93.48      B    C  
ATOM   2705  O   VAL B 113     -37.968 -41.191  -3.629  1.00 91.42      B    O  
ATOM   2706  CB  VAL B 113     -40.541 -39.262  -4.412  1.00 91.19      B    C  
ATOM   2707  CG1 VAL B 113     -39.548 -38.433  -3.613  1.00 83.65      B    C  
ATOM   2708  CG2 VAL B 113     -41.066 -38.461  -5.585  1.00 85.27      B    C  
ATOM   2709  N   PRO B 114     -39.908 -42.042  -2.912  1.00 93.68      B    N  
ATOM   2710  CA  PRO B 114     -39.210 -42.726  -1.823  1.00 92.21      B    C  
ATOM   2711  C   PRO B 114     -38.191 -43.755  -2.289  1.00 93.59      B    C  
ATOM   2712  O   PRO B 114     -37.305 -44.133  -1.513  1.00 91.17      B    O  
ATOM   2713  CB  PRO B 114     -40.342 -43.401  -1.034  1.00 90.32      B    C  
ATOM   2714  CG  PRO B 114     -41.567 -42.647  -1.413  1.00 89.34      B    C  
ATOM   2715  CD  PRO B 114     -41.361 -42.235  -2.833  1.00 92.29      B    C  
ATOM   2716  N   PHE B 115     -38.298 -44.216  -3.522  1.00 94.46      B    N  
ATOM   2717  CA  PHE B 115     -37.411 -45.255  -4.031  1.00 93.87      B    C  
ATOM   2718  C   PHE B 115     -36.318 -44.684  -4.914  1.00 94.33      B    C  
ATOM   2719  O   PHE B 115     -35.131 -44.971  -4.716  1.00 92.15      B    O  
ATOM   2720  CB  PHE B 115     -38.222 -46.303  -4.800  1.00 92.51      B    C  
ATOM   2721  CG  PHE B 115     -39.423 -46.799  -4.053  1.00 89.45      B    C  
ATOM   2722  CD1 PHE B 115     -39.281 -47.735  -3.044  1.00 82.25      B    C  
ATOM   2723  CD2 PHE B 115     -40.683 -46.320  -4.351  1.00 83.06      B    C  
ATOM   2724  CE1 PHE B 115     -40.377 -48.192  -2.351  1.00 79.43      B    C  
ATOM   2725  CE2 PHE B 115     -41.784 -46.781  -3.656  1.00 78.59      B    C  
ATOM   2726  CZ  PHE B 115     -41.629 -47.708  -2.661  1.00 81.31      B    C  
ATOM   2727  N   LEU B 116     -36.693 -43.862  -5.880  1.00 94.09      B    N  
ATOM   2728  CA  LEU B 116     -35.693 -43.257  -6.748  1.00 93.57      B    C  
ATOM   2729  C   LEU B 116     -34.913 -42.162  -6.036  1.00 93.84      B    C  
ATOM   2730  O   LEU B 116     -33.723 -41.970  -6.305  1.00 91.66      B    O  
ATOM   2731  CB  LEU B 116     -36.358 -42.705  -8.007  1.00 93.19      B    C  
ATOM   2732  CG  LEU B 116     -37.073 -43.740  -8.879  1.00 91.75      B    C  
ATOM   2733  CD1 LEU B 116     -37.732 -43.062 -10.067  1.00 86.64      B    C  
ATOM   2734  CD2 LEU B 116     -36.117 -44.825  -9.338  1.00 86.82      B    C  
ATOM   2735  N   GLY B 117     -35.565 -41.448  -5.121  1.00 92.67      B    N  
ATOM   2736  CA  GLY B 117     -34.842 -40.485  -4.306  1.00 92.00      B    C  
ATOM   2737  C   GLY B 117     -33.861 -41.145  -3.364  1.00 93.35      B    C  
ATOM   2738  O   GLY B 117     -32.840 -40.547  -3.005  1.00 90.92      B    O  
ATOM   2739  N   ALA B 118     -34.151 -42.379  -2.950  1.00 93.98      B    N  
ATOM   2740  CA  ALA B 118     -33.228 -43.109  -2.097  1.00 93.56      B    C  
ATOM   2741  C   ALA B 118     -31.921 -43.400  -2.817  1.00 93.91      B    C  
ATOM   2742  O   ALA B 118     -30.871 -43.478  -2.178  1.00 91.88      B    O  
ATOM   2743  CB  ALA B 118     -33.862 -44.411  -1.616  1.00 92.55      B    C  
ATOM   2744  N   VAL B 119     -31.966 -43.560  -4.133  1.00 94.37      B    N  
ATOM   2745  CA  VAL B 119     -30.752 -43.792  -4.895  1.00 93.55      B    C  
ATOM   2746  C   VAL B 119     -29.850 -42.572  -4.812  1.00 93.76      B    C  
ATOM   2747  O   VAL B 119     -28.643 -42.682  -4.535  1.00 92.16      B    O  
ATOM   2748  CB  VAL B 119     -31.082 -44.139  -6.353  1.00 92.59      B    C  
ATOM   2749  CG1 VAL B 119     -29.807 -44.341  -7.148  1.00 86.58      B    C  
ATOM   2750  CG2 VAL B 119     -31.950 -45.380  -6.411  1.00 87.14      B    C  
ATOM   2751  N   ASP B 120     -30.419 -41.381  -5.037  1.00 94.52      B    N  
ATOM   2752  CA  ASP B 120     -29.640 -40.160  -4.924  1.00 93.72      B    C  
ATOM   2753  C   ASP B 120     -29.080 -39.990  -3.520  1.00 94.36      B    C  
ATOM   2754  O   ASP B 120     -27.902 -39.673  -3.345  1.00 91.96      B    O  
ATOM   2755  CB  ASP B 120     -30.492 -38.948  -5.305  1.00 91.47      B    C  
ATOM   2756  CG  ASP B 120     -30.553 -38.733  -6.797  1.00 89.98      B    C  
ATOM   2757  OD1 ASP B 120     -29.816 -39.404  -7.533  1.00 82.71      B    O  
ATOM   2758  OD2 ASP B 120     -31.341 -37.872  -7.237  1.00 83.70      B    O1-
ATOM   2759  N   SER B 121     -29.904 -40.194  -2.504  1.00 92.66      B    N  
ATOM   2760  CA  SER B 121     -29.454 -40.027  -1.132  1.00 91.85      B    C  
ATOM   2761  C   SER B 121     -28.369 -41.041  -0.781  1.00 92.15      B    C  
ATOM   2762  O   SER B 121     -27.424 -40.719  -0.052  1.00 90.06      B    O  
ATOM   2763  CB  SER B 121     -30.636 -40.169  -0.173  1.00 91.14      B    C  
ATOM   2764  OG  SER B 121     -30.230 -39.978   1.166  1.00 82.12      B    O  
ATOM   2765  N   LEU B 122     -28.482 -42.263  -1.285  1.00 93.32      B    N  
ATOM   2766  CA  LEU B 122     -27.485 -43.284  -1.001  1.00 92.17      B    C  
ATOM   2767  C   LEU B 122     -26.131 -42.890  -1.571  1.00 92.35      B    C  
ATOM   2768  O   LEU B 122     -25.118 -42.882  -0.861  1.00 91.69      B    O  
ATOM   2769  CB  LEU B 122     -27.938 -44.628  -1.560  1.00 92.37      B    C  
ATOM   2770  CG  LEU B 122     -26.924 -45.769  -1.460  1.00 88.86      B    C  
ATOM   2771  CD1 LEU B 122     -26.600 -46.075  -0.004  1.00 80.96      B    C  
ATOM   2772  CD2 LEU B 122     -27.456 -47.012  -2.169  1.00 81.04      B    C  
ATOM   2773  N   PHE B 123     -26.082 -42.558  -2.850  1.00 93.26      B    N  
ATOM   2774  CA  PHE B 123     -24.817 -42.182  -3.468  1.00 92.23      B    C  
ATOM   2775  C   PHE B 123     -24.315 -40.848  -2.944  1.00 92.36      B    C  
ATOM   2776  O   PHE B 123     -23.103 -40.631  -2.886  1.00 89.70      B    O  
ATOM   2777  CB  PHE B 123     -24.965 -42.153  -4.988  1.00 91.93      B    C  
ATOM   2778  CG  PHE B 123     -24.965 -43.515  -5.617  1.00 92.25      B    C  
ATOM   2779  CD1 PHE B 123     -23.772 -44.139  -5.940  1.00 87.75      B    C  
ATOM   2780  CD2 PHE B 123     -26.155 -44.177  -5.865  1.00 88.49      B    C  
ATOM   2781  CE1 PHE B 123     -23.772 -45.394  -6.518  1.00 86.85      B    C  
ATOM   2782  CE2 PHE B 123     -26.153 -45.435  -6.435  1.00 86.76      B    C  
ATOM   2783  CZ  PHE B 123     -24.965 -46.044  -6.763  1.00 87.82      B    C  
ATOM   2784  N   PHE B 124     -25.227 -39.955  -2.547  1.00 93.70      B    N  
ATOM   2785  CA  PHE B 124     -24.825 -38.711  -1.906  1.00 92.66      B    C  
ATOM   2786  C   PHE B 124     -24.073 -38.995  -0.616  1.00 92.47      B    C  
ATOM   2787  O   PHE B 124     -23.055 -38.358  -0.322  1.00 89.22      B    O  
ATOM   2788  CB  PHE B 124     -26.053 -37.843  -1.648  1.00 91.66      B    C  
ATOM   2789  CG  PHE B 124     -25.733 -36.479  -1.103  1.00 93.22      B    C  
ATOM   2790  CD1 PHE B 124     -25.542 -35.406  -1.964  1.00 89.40      B    C  
ATOM   2791  CD2 PHE B 124     -25.652 -36.258   0.256  1.00 89.89      B    C  
ATOM   2792  CE1 PHE B 124     -25.260 -34.142  -1.469  1.00 88.26      B    C  
ATOM   2793  CE2 PHE B 124     -25.368 -34.999   0.761  1.00 88.48      B    C  
ATOM   2794  CZ  PHE B 124     -25.170 -33.943  -0.103  1.00 90.12      B    C  
ATOM   2795  N   THR B 125     -24.562 -39.943   0.153  1.00 93.44      B    N  
ATOM   2796  CA  THR B 125     -23.888 -40.310   1.398  1.00 92.03      B    C  
ATOM   2797  C   THR B 125     -22.588 -41.046   1.128  1.00 92.40      B    C  
ATOM   2798  O   THR B 125     -21.575 -40.788   1.784  1.00 90.07      B    O  
ATOM   2799  CB  THR B 125     -24.815 -41.168   2.264  1.00 91.15      B    C  
ATOM   2800  CG2 THR B 125     -24.144 -41.529   3.576  1.00 79.12      B    C  
ATOM   2801  OG1 THR B 125     -26.026 -40.450   2.525  1.00 79.41      B    O  
ATOM   2802  N   LEU B 126     -22.588 -41.970   0.178  1.00 92.50      B    N  
ATOM   2803  CA  LEU B 126     -21.382 -42.727  -0.130  1.00 91.70      B    C  
ATOM   2804  C   LEU B 126     -20.277 -41.825  -0.669  1.00 91.56      B    C  
ATOM   2805  O   LEU B 126     -19.093 -42.075  -0.431  1.00 89.62      B    O  
ATOM   2806  CB  LEU B 126     -21.690 -43.825  -1.150  1.00 91.61      B    C  
ATOM   2807  CG  LEU B 126     -22.596 -44.958  -0.676  1.00 88.92      B    C  
ATOM   2808  CD1 LEU B 126     -22.922 -45.898  -1.836  1.00 83.89      B    C  
ATOM   2809  CD2 LEU B 126     -21.948 -45.731   0.466  1.00 83.97      B    C  
ATOM   2810  N   ALA B 127     -20.644 -40.768  -1.385  1.00 92.23      B    N  
ATOM   2811  CA  ALA B 127     -19.647 -39.866  -1.942  1.00 91.25      B    C  
ATOM   2812  C   ALA B 127     -18.911 -39.089  -0.864  1.00 91.53      B    C  
ATOM   2813  O   ALA B 127     -17.772 -38.656  -1.083  1.00 87.68      B    O  
ATOM   2814  CB  ALA B 127     -20.304 -38.902  -2.929  1.00 89.27      B    C  
ATOM   2815  N   ARG B 128     -19.537 -38.898   0.293  1.00 91.56      B    N  
ATOM   2816  CA  ARG B 128     -18.871 -38.209   1.394  1.00 91.05      B    C  
ATOM   2817  C   ARG B 128     -17.918 -39.130   2.148  1.00 91.17      B    C  
ATOM   2818  O   ARG B 128     -17.019 -38.645   2.847  1.00 87.21      B    O  
ATOM   2819  CB  ARG B 128     -19.901 -37.629   2.363  1.00 89.10      B    C  
ATOM   2820  CG  ARG B 128     -20.813 -36.591   1.738  1.00 84.52      B    C  
ATOM   2821  CD  ARG B 128     -21.491 -35.741   2.802  1.00 82.85      B    C  
ATOM   2822  NE  ARG B 128     -20.557 -34.826   3.446  1.00 81.55      B    N  
ATOM   2823  CZ  ARG B 128     -20.895 -33.966   4.407  1.00 80.34      B    C  
ATOM   2824  NH1 ARG B 128     -22.147 -33.903   4.848  1.00 74.65      B    N1+
ATOM   2825  NH2 ARG B 128     -19.975 -33.164   4.936  1.00 74.71      B    N  
ATOM   2826  N   LEU B 129     -18.092 -40.428   2.028  1.00 91.57      B    N  
ATOM   2827  CA  LEU B 129     -17.190 -41.382   2.650  1.00 91.64      B    C  
ATOM   2828  C   LEU B 129     -15.954 -41.583   1.770  1.00 92.00      B    C  
ATOM   2829  O   LEU B 129     -15.977 -41.281   0.576  1.00 88.22      B    O  
ATOM   2830  CB  LEU B 129     -17.917 -42.723   2.868  1.00 90.55      B    C  
ATOM   2831  CG  LEU B 129     -19.153 -42.666   3.744  1.00 88.46      B    C  
ATOM   2832  CD1 LEU B 129     -19.851 -44.027   3.783  1.00 82.21      B    C  
ATOM   2833  CD2 LEU B 129     -18.811 -42.212   5.157  1.00 82.21      B    C  
ATOM   2834  N   PRO B 130     -14.861 -42.087   2.345  1.00 91.74      B    N  
ATOM   2835  CA  PRO B 130     -13.636 -42.278   1.553  1.00 91.15      B    C  
ATOM   2836  C   PRO B 130     -13.735 -43.464   0.594  1.00 91.44      B    C  
ATOM   2837  O   PRO B 130     -12.944 -44.408   0.663  1.00 86.04      B    O  
ATOM   2838  CB  PRO B 130     -12.563 -42.500   2.632  1.00 88.91      B    C  
ATOM   2839  CG  PRO B 130     -13.309 -43.098   3.774  1.00 87.23      B    C  
ATOM   2840  CD  PRO B 130     -14.664 -42.437   3.758  1.00 90.00      B    C  
ATOM   2841  N   ILE B 131     -14.705 -43.393  -0.305  1.00 89.76      B    N  
ATOM   2842  CA  ILE B 131     -14.906 -44.418  -1.317  1.00 88.45      B    C  
ATOM   2843  C   ILE B 131     -14.662 -43.842  -2.702  1.00 88.54      B    C  
ATOM   2844  O   ILE B 131     -13.882 -44.387  -3.482  1.00 82.76      B    O  
ATOM   2845  CB  ILE B 131     -16.315 -45.034  -1.207  1.00 85.88      B    C  
ATOM   2846  CG1 ILE B 131     -16.517 -45.651   0.177  1.00 79.50      B    C  
ATOM   2847  CG2 ILE B 131     -16.517 -46.080  -2.300  1.00 75.24      B    C  
ATOM   2848  CD1 ILE B 131     -17.929 -46.132   0.427  1.00 71.96      B    C  
ATOM   2849  N   PHE B 132     -15.324 -42.738  -3.007  1.00 89.57      B    N  
ATOM   2850  CA  PHE B 132     -15.124 -42.026  -4.254  1.00 88.99      B    C  
ATOM   2851  C   PHE B 132     -15.526 -40.573  -4.062  1.00 89.70      B    C  
ATOM   2852  O   PHE B 132     -16.293 -40.234  -3.156  1.00 84.76      B    O  
ATOM   2853  CB  PHE B 132     -15.905 -42.661  -5.409  1.00 85.70      B    C  
ATOM   2854  CG  PHE B 132     -17.384 -42.730  -5.162  1.00 85.28      B    C  
ATOM   2855  CD1 PHE B 132     -18.210 -41.684  -5.558  1.00 78.95      B    C  
ATOM   2856  CD2 PHE B 132     -17.948 -43.832  -4.558  1.00 77.78      B    C  
ATOM   2857  CE1 PHE B 132     -19.577 -41.747  -5.337  1.00 73.91      B    C  
ATOM   2858  CE2 PHE B 132     -19.307 -43.899  -4.335  1.00 73.14      B    C  
ATOM   2859  CZ  PHE B 132     -20.128 -42.852  -4.723  1.00 74.77      B    C  
ATOM   2860  N   GLU B 133     -15.001 -39.713  -4.908  1.00 89.12      B    N  
ATOM   2861  CA  GLU B 133     -15.267 -38.286  -4.837  1.00 89.87      B    C  
ATOM   2862  C   GLU B 133     -16.316 -37.895  -5.869  1.00 90.94      B    C  
ATOM   2863  O   GLU B 133     -16.210 -38.269  -7.043  1.00 86.50      B    O  
ATOM   2864  CB  GLU B 133     -13.991 -37.477  -5.070  1.00 85.93      B    C  
ATOM   2865  CG  GLU B 133     -12.935 -37.641  -3.987  1.00 79.44      B    C  
ATOM   2866  CD  GLU B 133     -11.696 -36.807  -4.264  1.00 77.52      B    C  
ATOM   2867  OE1 GLU B 133     -11.594 -36.229  -5.362  1.00 70.67      B    O  
ATOM   2868  OE2 GLU B 133     -10.825 -36.739  -3.374  1.00 72.27      B    O1-
ATOM   2869  N   ASP B 134     -17.323 -37.157  -5.420  1.00 91.93      B    N  
ATOM   2870  CA  ASP B 134     -18.278 -36.582  -6.351  1.00 91.83      B    C  
ATOM   2871  C   ASP B 134     -17.762 -35.243  -6.861  1.00 93.50      B    C  
ATOM   2872  O   ASP B 134     -16.717 -34.745  -6.439  1.00 91.03      B    O  
ATOM   2873  CB  ASP B 134     -19.658 -36.436  -5.693  1.00 87.63      B    C  
ATOM   2874  CG  ASP B 134     -19.637 -35.506  -4.498  1.00 84.76      B    C  
ATOM   2875  OD1 ASP B 134     -18.548 -35.119  -4.039  1.00 75.16      B    O  
ATOM   2876  OD2 ASP B 134     -20.731 -35.161  -4.004  1.00 79.46      B    O1-
ATOM   2877  N   LYS B 135     -18.490 -34.648  -7.784  1.00 92.08      B    N  
ATOM   2878  CA  LYS B 135     -18.065 -33.383  -8.366  1.00 92.91      B    C  
ATOM   2879  C   LYS B 135     -18.067 -32.256  -7.342  1.00 94.05      B    C  
ATOM   2880  O   LYS B 135     -17.278 -31.321  -7.458  1.00 92.02      B    O  
ATOM   2881  CB  LYS B 135     -18.957 -33.019  -9.552  1.00 91.98      B    C  
ATOM   2882  CG  LYS B 135     -18.874 -34.010 -10.702  1.00 88.23      B    C  
ATOM   2883  CD  LYS B 135     -19.678 -33.543 -11.905  1.00 85.54      B    C  
ATOM   2884  CE  LYS B 135     -19.712 -34.608 -12.995  1.00 78.05      B    C  
ATOM   2885  NZ  LYS B 135     -18.352 -34.977 -13.464  1.00 69.46      B    N1+
ATOM   2886  N   MET B 136     -18.927 -32.335  -6.328  1.00 94.22      B    N  
ATOM   2887  CA  MET B 136     -18.955 -31.306  -5.290  1.00 94.03      B    C  
ATOM   2888  C   MET B 136     -17.647 -31.297  -4.507  1.00 94.67      B    C  
ATOM   2889  O   MET B 136     -17.087 -30.233  -4.223  1.00 92.99      B    O  
ATOM   2890  CB  MET B 136     -20.137 -31.535  -4.350  1.00 92.47      B    C  
ATOM   2891  CG  MET B 136     -21.487 -31.498  -5.036  1.00 89.02      B    C  
ATOM   2892  SD  MET B 136     -22.853 -31.853  -3.911  1.00 87.30      B    S  
ATOM   2893  CE  MET B 136     -22.803 -30.397  -2.866  1.00 77.57      B    C  
ATOM   2894  N   THR B 137     -17.151 -32.476  -4.149  1.00 94.46      B    N  
ATOM   2895  CA  THR B 137     -15.881 -32.560  -3.442  1.00 94.29      B    C  
ATOM   2896  C   THR B 137     -14.734 -32.117  -4.340  1.00 94.60      B    C  
ATOM   2897  O   THR B 137     -13.777 -31.494  -3.868  1.00 92.97      B    O  
ATOM   2898  CB  THR B 137     -15.653 -33.982  -2.932  1.00 93.15      B    C  
ATOM   2899  CG2 THR B 137     -14.353 -34.067  -2.147  1.00 82.16      B    C  
ATOM   2900  OG1 THR B 137     -16.739 -34.369  -2.093  1.00 83.34      B    O  
ATOM   2901  N   LYS B 138     -14.815 -32.416  -5.626  1.00 94.18      B    N  
ATOM   2902  CA  LYS B 138     -13.794 -31.957  -6.555  1.00 93.98      B    C  
ATOM   2903  C   LYS B 138     -13.780 -30.436  -6.662  1.00 94.60      B    C  
ATOM   2904  O   LYS B 138     -12.710 -29.827  -6.781  1.00 93.42      B    O  
ATOM   2905  CB  LYS B 138     -14.007 -32.587  -7.930  1.00 93.04      B    C  
ATOM   2906  CG  LYS B 138     -13.773 -34.085  -7.959  1.00 87.33      B    C  
ATOM   2907  CD  LYS B 138     -14.047 -34.674  -9.328  1.00 84.28      B    C  
ATOM   2908  CE  LYS B 138     -13.825 -36.176  -9.337  1.00 74.08      B    C  
ATOM   2909  NZ  LYS B 138     -14.135 -36.779 -10.663  1.00 66.14      B    N1+
ATOM   2910  N   HIS B 139     -14.958 -29.811  -6.626  1.00 94.70      B    N  
ATOM   2911  CA  HIS B 139     -15.018 -28.353  -6.603  1.00 95.04      B    C  
ATOM   2912  C   HIS B 139     -14.347 -27.803  -5.355  1.00 95.56      B    C  
ATOM   2913  O   HIS B 139     -13.531 -26.868  -5.440  1.00 94.56      B    O  
ATOM   2914  CB  HIS B 139     -16.477 -27.884  -6.664  1.00 94.54      B    C  
ATOM   2915  CG  HIS B 139     -17.164 -28.195  -7.948  1.00 94.73      B    C  
ATOM   2916  CD2 HIS B 139     -18.439 -28.558  -8.205  1.00 86.34      B    C  
ATOM   2917  ND1 HIS B 139     -16.539 -28.133  -9.176  1.00 86.66      B    N  
ATOM   2918  CE1 HIS B 139     -17.388 -28.448 -10.125  1.00 87.62      B    C  
ATOM   2919  NE2 HIS B 139     -18.552 -28.715  -9.565  1.00 89.18      B    N  
ATOM   2920  N   LEU B 140     -14.661 -28.362  -4.189  1.00 95.52      B    N  
ATOM   2921  CA  LEU B 140     -14.026 -27.926  -2.952  1.00 95.27      B    C  
ATOM   2922  C   LEU B 140     -12.516 -28.121  -3.018  1.00 95.42      B    C  
ATOM   2923  O   LEU B 140     -11.748 -27.268  -2.570  1.00 94.31      B    O  
ATOM   2924  CB  LEU B 140     -14.610 -28.695  -1.767  1.00 94.55      B    C  
ATOM   2925  CG  LEU B 140     -16.034 -28.333  -1.338  1.00 92.85      B    C  
ATOM   2926  CD1 LEU B 140     -16.546 -29.338  -0.320  1.00 88.97      B    C  
ATOM   2927  CD2 LEU B 140     -16.064 -26.928  -0.763  1.00 88.82      B    C  
ATOM   2928  N   LYS B 141     -12.081 -29.242  -3.575  1.00 94.92      B    N  
ATOM   2929  CA  LYS B 141     -10.654 -29.535  -3.682  1.00 94.47      B    C  
ATOM   2930  C   LYS B 141      -9.948 -28.500  -4.558  1.00 94.71      B    C  
ATOM   2931  O   LYS B 141      -8.851 -28.043  -4.229  1.00 93.40      B    O  
ATOM   2932  CB  LYS B 141     -10.469 -30.945  -4.247  1.00 93.22      B    C  
ATOM   2933  CG  LYS B 141      -9.142 -31.593  -3.929  1.00 87.34      B    C  
ATOM   2934  CD  LYS B 141      -9.154 -33.041  -4.384  1.00 87.31      B    C  
ATOM   2935  CE  LYS B 141      -7.957 -33.806  -3.868  1.00 78.83      B    C  
ATOM   2936  NZ  LYS B 141      -8.026 -35.250  -4.229  1.00 73.28      B    N1+
ATOM   2937  N   ALA B 142     -10.582 -28.123  -5.667  1.00 95.32      B    N  
ATOM   2938  CA  ALA B 142      -9.992 -27.132  -6.555  1.00 95.41      B    C  
ATOM   2939  C   ALA B 142      -9.929 -25.760  -5.892  1.00 95.92      B    C  
ATOM   2940  O   ALA B 142      -8.926 -25.055  -6.005  1.00 94.96      B    O  
ATOM   2941  CB  ALA B 142     -10.785 -27.063  -7.856  1.00 94.79      B    C  
ATOM   2942  N   LEU B 143     -10.997 -25.373  -5.195  1.00 95.66      B    N  
ATOM   2943  CA  LEU B 143     -11.004 -24.092  -4.500  1.00 95.50      B    C  
ATOM   2944  C   LEU B 143      -9.940 -24.058  -3.408  1.00 95.82      B    C  
ATOM   2945  O   LEU B 143      -9.218 -23.065  -3.261  1.00 95.08      B    O  
ATOM   2946  CB  LEU B 143     -12.384 -23.819  -3.903  1.00 95.33      B    C  
ATOM   2947  CG  LEU B 143     -13.539 -23.641  -4.889  1.00 94.81      B    C  
ATOM   2948  CD1 LEU B 143     -14.864 -23.592  -4.140  1.00 91.53      B    C  
ATOM   2949  CD2 LEU B 143     -13.347 -22.381  -5.719  1.00 90.94      B    C  
ATOM   2950  N   ASP B 144      -9.818 -25.132  -2.653  1.00 95.82      B    N  
ATOM   2951  CA  ASP B 144      -8.830 -25.199  -1.583  1.00 95.51      B    C  
ATOM   2952  C   ASP B 144      -7.418 -25.142  -2.143  1.00 95.90      B    C  
ATOM   2953  O   ASP B 144      -6.543 -24.473  -1.586  1.00 94.80      B    O  
ATOM   2954  CB  ASP B 144      -9.035 -26.472  -0.765  1.00 94.68      B    C  
ATOM   2955  CG  ASP B 144      -8.145 -26.529   0.454  1.00 94.08      B    C  
ATOM   2956  OD1 ASP B 144      -8.351 -25.729   1.388  1.00 87.51      B    O  
ATOM   2957  OD2 ASP B 144      -7.227 -27.380   0.487  1.00 88.26      B    O1-
ATOM   2958  N   LYS B 145      -7.178 -25.828  -3.255  1.00 95.23      B    N  
ATOM   2959  CA  LYS B 145      -5.862 -25.799  -3.876  1.00 94.94      B    C  
ATOM   2960  C   LYS B 145      -5.524 -24.400  -4.383  1.00 95.34      B    C  
ATOM   2961  O   LYS B 145      -4.379 -23.944  -4.249  1.00 94.24      B    O  
ATOM   2962  CB  LYS B 145      -5.796 -26.806  -5.024  1.00 94.08      B    C  
ATOM   2963  CG  LYS B 145      -4.427 -26.954  -5.648  1.00 88.61      B    C  
ATOM   2964  CD  LYS B 145      -4.423 -28.016  -6.733  1.00 84.70      B    C  
ATOM   2965  CE  LYS B 145      -3.040 -28.171  -7.352  1.00 73.63      B    C  
ATOM   2966  NZ  LYS B 145      -3.019 -29.204  -8.440  1.00 66.09      B    N1+
ATOM   2967  N   PHE B 146      -6.503 -23.703  -4.953  1.00 95.65      B    N  
ATOM   2968  CA  PHE B 146      -6.285 -22.335  -5.405  1.00 95.84      B    C  
ATOM   2969  C   PHE B 146      -5.889 -21.436  -4.242  1.00 96.20      B    C  
ATOM   2970  O   PHE B 146      -4.973 -20.620  -4.363  1.00 95.62      B    O  
ATOM   2971  CB  PHE B 146      -7.539 -21.792  -6.089  1.00 95.67      B    C  
ATOM   2972  CG  PHE B 146      -7.461 -20.325  -6.397  1.00 96.34      B    C  
ATOM   2973  CD1 PHE B 146      -6.934 -19.890  -7.600  1.00 94.46      B    C  
ATOM   2974  CD2 PHE B 146      -7.914 -19.388  -5.489  1.00 94.58      B    C  
ATOM   2975  CE1 PHE B 146      -6.859 -18.547  -7.888  1.00 93.48      B    C  
ATOM   2976  CE2 PHE B 146      -7.845 -18.035  -5.771  1.00 93.65      B    C  
ATOM   2977  CZ  PHE B 146      -7.310 -17.615  -6.968  1.00 94.28      B    C  
ATOM   2978  N   GLN B 147      -6.574 -21.573  -3.112  1.00 96.09      B    N  
ATOM   2979  CA  GLN B 147      -6.271 -20.736  -1.958  1.00 95.60      B    C  
ATOM   2980  C   GLN B 147      -4.849 -20.979  -1.464  1.00 95.84      B    C  
ATOM   2981  O   GLN B 147      -4.128 -20.032  -1.149  1.00 94.76      B    O  
ATOM   2982  CB  GLN B 147      -7.283 -21.006  -0.852  1.00 94.85      B    C  
ATOM   2983  CG  GLN B 147      -8.677 -20.489  -1.155  1.00 94.23      B    C  
ATOM   2984  CD  GLN B 147      -9.695 -20.894  -0.115  1.00 94.61      B    C  
ATOM   2985  NE2 GLN B 147     -10.538 -19.965   0.291  1.00 85.98      B    N  
ATOM   2986  OE1 GLN B 147      -9.711 -22.042   0.329  1.00 87.12      B    O  
ATOM   2987  N   ALA B 148      -4.436 -22.239  -1.402  1.00 95.76      B    N  
ATOM   2988  CA  ALA B 148      -3.082 -22.549  -0.971  1.00 95.22      B    C  
ATOM   2989  C   ALA B 148      -2.055 -21.997  -1.943  1.00 95.49      B    C  
ATOM   2990  O   ALA B 148      -1.029 -21.439  -1.530  1.00 93.72      B    O  
ATOM   2991  CB  ALA B 148      -2.918 -24.061  -0.817  1.00 94.44      B    C  
ATOM   2992  N   GLU B 149      -2.314 -22.119  -3.240  1.00 95.84      B    N  
ATOM   2993  CA  GLU B 149      -1.387 -21.607  -4.243  1.00 95.60      B    C  
ATOM   2994  C   GLU B 149      -1.314 -20.088  -4.202  1.00 95.87      B    C  
ATOM   2995  O   GLU B 149      -0.222 -19.515  -4.275  1.00 94.77      B    O  
ATOM   2996  CB  GLU B 149      -1.810 -22.089  -5.635  1.00 94.76      B    C  
ATOM   2997  CG  GLU B 149      -1.618 -23.579  -5.857  1.00 92.19      B    C  
ATOM   2998  CD  GLU B 149      -2.224 -24.047  -7.166  1.00 91.04      B    C  
ATOM   2999  OE1 GLU B 149      -3.090 -23.335  -7.717  1.00 85.40      B    O  
ATOM   3000  OE2 GLU B 149      -1.832 -25.132  -7.649  1.00 85.69      B    O1-
ATOM   3001  N   MET B 150      -2.455 -19.429  -4.073  1.00 96.21      B    N  
ATOM   3002  CA  MET B 150      -2.465 -17.968  -4.028  1.00 96.28      B    C  
ATOM   3003  C   MET B 150      -1.752 -17.452  -2.786  1.00 96.27      B    C  
ATOM   3004  O   MET B 150      -0.980 -16.492  -2.857  1.00 95.37      B    O  
ATOM   3005  CB  MET B 150      -3.899 -17.445  -4.078  1.00 95.63      B    C  
ATOM   3006  CG  MET B 150      -4.002 -15.930  -4.036  1.00 93.27      B    C  
ATOM   3007  SD  MET B 150      -3.209 -15.128  -5.440  1.00 91.40      B    S  
ATOM   3008  CE  MET B 150      -4.442 -15.387  -6.719  1.00 84.04      B    C  
ATOM   3009  N   ALA B 151      -1.992 -18.073  -1.649  1.00 96.02      B    N  
ATOM   3010  CA  ALA B 151      -1.341 -17.643  -0.418  1.00 95.50      B    C  
ATOM   3011  C   ALA B 151       0.171 -17.770  -0.522  1.00 95.62      B    C  
ATOM   3012  O   ALA B 151       0.906 -16.935   0.011  1.00 93.80      B    O  
ATOM   3013  CB  ALA B 151      -1.864 -18.455   0.765  1.00 94.81      B    C  
ATOM   3014  N   ALA B 152       0.650 -18.793  -1.216  1.00 95.75      B    N  
ATOM   3015  CA  ALA B 152       2.085 -19.001  -1.356  1.00 95.43      B    C  
ATOM   3016  C   ALA B 152       2.701 -18.129  -2.441  1.00 96.00      B    C  
ATOM   3017  O   ALA B 152       3.866 -17.760  -2.338  1.00 94.40      B    O  
ATOM   3018  CB  ALA B 152       2.370 -20.475  -1.648  1.00 94.42      B    C  
ATOM   3019  N   TYR B 153       1.940 -17.792  -3.469  1.00 95.79      B    N  
ATOM   3020  CA  TYR B 153       2.474 -17.075  -4.624  1.00 96.26      B    C  
ATOM   3021  C   TYR B 153       2.360 -15.559  -4.491  1.00 96.42      B    C  
ATOM   3022  O   TYR B 153       3.176 -14.828  -5.064  1.00 94.89      B    O  
ATOM   3023  CB  TYR B 153       1.753 -17.532  -5.891  1.00 95.89      B    C  
ATOM   3024  CG  TYR B 153       2.589 -17.408  -7.141  1.00 96.26      B    C  
ATOM   3025  CD1 TYR B 153       3.483 -18.402  -7.511  1.00 93.97      B    C  
ATOM   3026  CD2 TYR B 153       2.477 -16.300  -7.978  1.00 94.07      B    C  
ATOM   3027  CE1 TYR B 153       4.246 -18.302  -8.654  1.00 92.91      B    C  
ATOM   3028  CE2 TYR B 153       3.241 -16.185  -9.120  1.00 93.23      B    C  
ATOM   3029  CZ  TYR B 153       4.122 -17.188  -9.457  1.00 94.07      B    C  
ATOM   3030  OH  TYR B 153       4.879 -17.081 -10.590  1.00 92.26      B    O  
ATOM   3031  N   ALA B 154       1.380 -15.063  -3.754  1.00 96.54      B    N  
ATOM   3032  CA  ALA B 154       1.105 -13.639  -3.680  1.00 96.31      B    C  
ATOM   3033  C   ALA B 154       2.296 -12.798  -3.217  1.00 96.67      B    C  
ATOM   3034  O   ALA B 154       2.527 -11.725  -3.789  1.00 95.54      B    O  
ATOM   3035  CB  ALA B 154      -0.107 -13.379  -2.785  1.00 95.50      B    C  
ATOM   3036  N   PRO B 155       3.067 -13.206  -2.210  1.00 96.45      B    N  
ATOM   3037  CA  PRO B 155       4.196 -12.362  -1.790  1.00 96.21      B    C  
ATOM   3038  C   PRO B 155       5.209 -12.120  -2.902  1.00 96.43      B    C  
ATOM   3039  O   PRO B 155       5.752 -11.019  -3.015  1.00 94.88      B    O  
ATOM   3040  CB  PRO B 155       4.814 -13.147  -0.632  1.00 95.10      B    C  
ATOM   3041  CG  PRO B 155       3.702 -13.976  -0.106  1.00 93.52      B    C  
ATOM   3042  CD  PRO B 155       2.887 -14.352  -1.312  1.00 95.85      B    C  
ATOM   3043  N   TYR B 156       5.471 -13.129  -3.736  1.00 96.34      B    N  
ATOM   3044  CA  TYR B 156       6.408 -12.972  -4.836  1.00 96.56      B    C  
ATOM   3045  C   TYR B 156       5.825 -12.109  -5.943  1.00 96.60      B    C  
ATOM   3046  O   TYR B 156       6.533 -11.315  -6.567  1.00 95.10      B    O  
ATOM   3047  CB  TYR B 156       6.816 -14.345  -5.377  1.00 96.15      B    C  
ATOM   3048  CG  TYR B 156       7.401 -15.249  -4.329  1.00 96.66      B    C  
ATOM   3049  CD1 TYR B 156       8.759 -15.251  -4.060  1.00 94.66      B    C  
ATOM   3050  CD2 TYR B 156       6.585 -16.099  -3.585  1.00 94.61      B    C  
ATOM   3051  CE1 TYR B 156       9.300 -16.076  -3.092  1.00 93.54      B    C  
ATOM   3052  CE2 TYR B 156       7.113 -16.920  -2.613  1.00 93.85      B    C  
ATOM   3053  CZ  TYR B 156       8.473 -16.911  -2.378  1.00 94.63      B    C  
ATOM   3054  OH  TYR B 156       9.003 -17.731  -1.412  1.00 93.06      B    O  
ATOM   3055  N   TRP B 157       4.545 -12.266  -6.191  1.00 97.08      B    N  
ATOM   3056  CA  TRP B 157       3.840 -11.401  -7.126  1.00 97.01      B    C  
ATOM   3057  C   TRP B 157       3.940  -9.941  -6.679  1.00 97.14      B    C  
ATOM   3058  O   TRP B 157       4.245  -9.051  -7.482  1.00 95.81      B    O  
ATOM   3059  CB  TRP B 157       2.381 -11.865  -7.226  1.00 96.51      B    C  
ATOM   3060  CG  TRP B 157       1.491 -11.014  -8.093  1.00 96.64      B    C  
ATOM   3061  CD1 TRP B 157       1.846 -10.034  -8.969  1.00 94.10      B    C  
ATOM   3062  CD2 TRP B 157       0.066 -11.093  -8.161  1.00 95.88      B    C  
ATOM   3063  CE2 TRP B 157      -0.372 -10.121  -9.092  1.00 95.40      B    C  
ATOM   3064  CE3 TRP B 157      -0.900 -11.893  -7.528  1.00 94.32      B    C  
ATOM   3065  NE1 TRP B 157       0.743  -9.488  -9.566  1.00 94.22      B    N  
ATOM   3066  CZ2 TRP B 157      -1.709  -9.926  -9.392  1.00 94.25      B    C  
ATOM   3067  CZ3 TRP B 157      -2.231 -11.700  -7.834  1.00 92.05      B    C  
ATOM   3068  CH2 TRP B 157      -2.624 -10.723  -8.752  1.00 92.46      B    C  
ATOM   3069  N   ALA B 158       3.704  -9.687  -5.404  1.00 96.62      B    N  
ATOM   3070  CA  ALA B 158       3.773  -8.333  -4.881  1.00 96.50      B    C  
ATOM   3071  C   ALA B 158       5.187  -7.770  -4.964  1.00 96.82      B    C  
ATOM   3072  O   ALA B 158       5.376  -6.603  -5.312  1.00 95.65      B    O  
ATOM   3073  CB  ALA B 158       3.272  -8.301  -3.442  1.00 95.86      B    C  
ATOM   3074  N   LEU B 159       6.190  -8.574  -4.655  1.00 96.01      B    N  
ATOM   3075  CA  LEU B 159       7.571  -8.107  -4.715  1.00 96.01      B    C  
ATOM   3076  C   LEU B 159       7.947  -7.716  -6.136  1.00 96.22      B    C  
ATOM   3077  O   LEU B 159       8.511  -6.643  -6.367  1.00 95.02      B    O  
ATOM   3078  CB  LEU B 159       8.514  -9.193  -4.198  1.00 95.54      B    C  
ATOM   3079  CG  LEU B 159      10.008  -8.876  -4.340  1.00 95.09      B    C  
ATOM   3080  CD1 LEU B 159      10.383  -7.662  -3.509  1.00 90.01      B    C  
ATOM   3081  CD2 LEU B 159      10.860 -10.072  -3.949  1.00 89.32      B    C  
ATOM   3082  N   GLY B 160       7.650  -8.585  -7.098  1.00 96.24      B    N  
ATOM   3083  CA  GLY B 160       7.979  -8.276  -8.475  1.00 95.78      B    C  
ATOM   3084  C   GLY B 160       7.274  -7.031  -8.969  1.00 96.28      B    C  
ATOM   3085  O   GLY B 160       7.870  -6.198  -9.658  1.00 94.79      B    O  
ATOM   3086  N   GLU B 161       6.012  -6.875  -8.608  1.00 96.61      B    N  
ATOM   3087  CA  GLU B 161       5.263  -5.687  -8.993  1.00 96.46      B    C  
ATOM   3088  C   GLU B 161       5.882  -4.436  -8.386  1.00 96.58      B    C  
ATOM   3089  O   GLU B 161       6.017  -3.416  -9.059  1.00 95.57      B    O  
ATOM   3090  CB  GLU B 161       3.804  -5.827  -8.561  1.00 95.72      B    C  
ATOM   3091  CG  GLU B 161       2.972  -4.557  -8.726  1.00 92.18      B    C  
ATOM   3092  CD  GLU B 161       2.862  -4.107 -10.169  1.00 91.33      B    C  
ATOM   3093  OE1 GLU B 161       2.976  -4.958 -11.070  1.00 84.05      B    O  
ATOM   3094  OE2 GLU B 161       2.669  -2.904 -10.402  1.00 84.07      B    O1-
ATOM   3095  N   GLY B 162       6.266  -4.504  -7.117  1.00 96.19      B    N  
ATOM   3096  CA  GLY B 162       6.843  -3.346  -6.464  1.00 96.00      B    C  
ATOM   3097  C   GLY B 162       8.169  -2.927  -7.080  1.00 96.67      B    C  
ATOM   3098  O   GLY B 162       8.423  -1.737  -7.286  1.00 95.00      B    O  
ATOM   3099  N   VAL B 163       9.030  -3.894  -7.395  1.00 96.63      B    N  
ATOM   3100  CA  VAL B 163      10.330  -3.576  -7.973  1.00 96.34      B    C  
ATOM   3101  C   VAL B 163      10.152  -2.957  -9.358  1.00 96.15      B    C  
ATOM   3102  O   VAL B 163      10.761  -1.930  -9.673  1.00 94.76      B    O  
ATOM   3103  CB  VAL B 163      11.217  -4.830  -8.043  1.00 95.65      B    C  
ATOM   3104  CG1 VAL B 163      12.494  -4.540  -8.814  1.00 92.28      B    C  
ATOM   3105  CG2 VAL B 163      11.551  -5.306  -6.631  1.00 92.67      B    C  
ATOM   3106  N   VAL B 164       9.314  -3.560 -10.191  1.00 96.39      B    N  
ATOM   3107  CA  VAL B 164       9.114  -3.041 -11.534  1.00 95.97      B    C  
ATOM   3108  C   VAL B 164       8.453  -1.664 -11.479  1.00 95.88      B    C  
ATOM   3109  O   VAL B 164       8.838  -0.750 -12.218  1.00 94.41      B    O  
ATOM   3110  CB  VAL B 164       8.268  -4.018 -12.373  1.00 95.09      B    C  
ATOM   3111  CG1 VAL B 164       7.902  -3.405 -13.712  1.00 91.09      B    C  
ATOM   3112  CG2 VAL B 164       9.034  -5.318 -12.578  1.00 91.26      B    C  
ATOM   3113  N   ARG B 165       7.474  -1.506 -10.606  1.00 96.59      B    N  
ATOM   3114  CA  ARG B 165       6.769  -0.227 -10.505  1.00 96.42      B    C  
ATOM   3115  C   ARG B 165       7.705   0.878 -10.017  1.00 96.35      B    C  
ATOM   3116  O   ARG B 165       7.711   1.981 -10.565  1.00 94.21      B    O  
ATOM   3117  CB  ARG B 165       5.574  -0.362  -9.564  1.00 95.46      B    C  
ATOM   3118  CG  ARG B 165       4.652   0.852  -9.564  1.00 91.20      B    C  
ATOM   3119  CD  ARG B 165       3.991   1.053 -10.917  1.00 91.64      B    C  
ATOM   3120  NE  ARG B 165       3.252  -0.141 -11.345  1.00 90.00      B    N  
ATOM   3121  CZ  ARG B 165       2.698  -0.296 -12.542  1.00 91.12      B    C  
ATOM   3122  NH1 ARG B 165       2.789   0.669 -13.449  1.00 81.63      B    N1+
ATOM   3123  NH2 ARG B 165       2.055  -1.414 -12.846  1.00 84.92      B    N  
ATOM   3124  N   GLY B 166       8.490   0.590  -8.995  1.00 95.92      B    N  
ATOM   3125  CA  GLY B 166       9.429   1.586  -8.500  1.00 95.57      B    C  
ATOM   3126  C   GLY B 166      10.476   1.952  -9.530  1.00 95.96      B    C  
ATOM   3127  O   GLY B 166      10.839   3.124  -9.680  1.00 94.16      B    O  
ATOM   3128  N   ALA B 167      10.976   0.959 -10.262  1.00 96.02      B    N  
ATOM   3129  CA  ALA B 167      11.972   1.222 -11.289  1.00 95.31      B    C  
ATOM   3130  C   ALA B 167      11.391   2.080 -12.406  1.00 95.28      B    C  
ATOM   3131  O   ALA B 167      12.080   2.963 -12.928  1.00 92.94      B    O  
ATOM   3132  CB  ALA B 167      12.515  -0.091 -11.844  1.00 94.43      B    C  
ATOM   3133  N   ARG B 168      10.152   1.842 -12.782  1.00 95.19      B    N  
ATOM   3134  CA  ARG B 168       9.522   2.651 -13.824  1.00 94.59      B    C  
ATOM   3135  C   ARG B 168       9.318   4.096 -13.394  1.00 94.33      B    C  
ATOM   3136  O   ARG B 168       9.289   4.988 -14.238  1.00 90.81      B    O  
ATOM   3137  CB  ARG B 168       8.169   2.045 -14.218  1.00 93.38      B    C  
ATOM   3138  CG  ARG B 168       8.278   0.953 -15.258  1.00 89.81      B    C  
ATOM   3139  CD  ARG B 168       6.906   0.576 -15.819  1.00 88.44      B    C  
ATOM   3140  NE  ARG B 168       6.137   1.743 -16.252  1.00 88.10      B    N  
ATOM   3141  CZ  ARG B 168       6.355   2.415 -17.383  1.00 89.66      B    C  
ATOM   3142  NH1 ARG B 168       7.325   2.049 -18.211  1.00 80.43      B    N1+
ATOM   3143  NH2 ARG B 168       5.604   3.462 -17.679  1.00 84.68      B    N  
ATOM   3144  N   ASN B 169       9.192   4.347 -12.103  1.00 95.55      B    N  
ATOM   3145  CA  ASN B 169       8.946   5.685 -11.593  1.00 94.71      B    C  
ATOM   3146  C   ASN B 169      10.221   6.414 -11.180  1.00 94.05      B    C  
ATOM   3147  O   ASN B 169      10.140   7.434 -10.486  1.00 86.98      B    O  
ATOM   3148  CB  ASN B 169       7.966   5.623 -10.431  1.00 93.86      B    C  
ATOM   3149  CG  ASN B 169       6.562   5.272 -10.883  1.00 94.54      B    C  
ATOM   3150  ND2 ASN B 169       5.856   4.503 -10.065  1.00 85.66      B    N  
ATOM   3151  OD1 ASN B 169       6.119   5.686 -11.950  1.00 85.91      B    O  
ATOM   3152  N   GLY B 170      11.373   5.922 -11.585  1.00 92.87      B    N  
ATOM   3153  CA  GLY B 170      12.612   6.644 -11.396  1.00 92.24      B    C  
ATOM   3154  C   GLY B 170      13.615   6.033 -10.438  1.00 93.45      B    C  
ATOM   3155  O   GLY B 170      14.696   6.600 -10.262  1.00 88.03      B    O  
ATOM   3156  N   ALA B 171      13.296   4.898  -9.826  1.00 94.61      B    N  
ATOM   3157  CA  ALA B 171      14.208   4.266  -8.888  1.00 94.85      B    C  
ATOM   3158  C   ALA B 171      15.137   3.305  -9.619  1.00 95.26      B    C  
ATOM   3159  O   ALA B 171      14.739   2.623 -10.564  1.00 93.07      B    O  
ATOM   3160  CB  ALA B 171      13.443   3.526  -7.794  1.00 93.82      B    C  
ATOM   3161  N   HIS B 172      16.390   3.258  -9.183  1.00 94.54      B    N  
ATOM   3162  CA  HIS B 172      17.365   2.307  -9.693  1.00 94.44      B    C  
ATOM   3163  C   HIS B 172      17.537   1.102  -8.787  1.00 94.48      B    C  
ATOM   3164  O   HIS B 172      18.265   0.169  -9.146  1.00 90.21      B    O  
ATOM   3165  CB  HIS B 172      18.709   3.003  -9.897  1.00 93.58      B    C  
ATOM   3166  CG  HIS B 172      18.663   4.106 -10.900  1.00 94.30      B    C  
ATOM   3167  CD2 HIS B 172      18.812   4.088 -12.241  1.00 84.67      B    C  
ATOM   3168  ND1 HIS B 172      18.423   5.419 -10.560  1.00 83.70      B    N  
ATOM   3169  CE1 HIS B 172      18.440   6.164 -11.649  1.00 85.49      B    C  
ATOM   3170  NE2 HIS B 172      18.663   5.383 -12.684  1.00 87.87      B    N  
ATOM   3171  N   ALA B 173      16.901   1.109  -7.630  1.00 95.23      B    N  
ATOM   3172  CA  ALA B 173      16.890  -0.030  -6.730  1.00 95.26      B    C  
ATOM   3173  C   ALA B 173      15.660   0.084  -5.839  1.00 95.77      B    C  
ATOM   3174  O   ALA B 173      15.367   1.161  -5.314  1.00 93.76      B    O  
ATOM   3175  CB  ALA B 173      18.156  -0.115  -5.897  1.00 93.70      B    C  
ATOM   3176  N   VAL B 174      14.942  -1.014  -5.678  1.00 95.22      B    N  
ATOM   3177  CA  VAL B 174      13.744  -1.062  -4.850  1.00 95.15      B    C  
ATOM   3178  C   VAL B 174      13.892  -2.219  -3.876  1.00 95.38      B    C  
ATOM   3179  O   VAL B 174      14.028  -3.372  -4.288  1.00 93.02      B    O  
ATOM   3180  CB  VAL B 174      12.469  -1.236  -5.698  1.00 94.22      B    C  
ATOM   3181  CG1 VAL B 174      11.243  -1.242  -4.800  1.00 90.70      B    C  
ATOM   3182  CG2 VAL B 174      12.371  -0.129  -6.735  1.00 91.26      B    C  
ATOM   3183  N   THR B 175      13.888  -1.899  -2.590  1.00 95.77      B    N  
ATOM   3184  CA  THR B 175      14.011  -2.902  -1.540  1.00 95.54      B    C  
ATOM   3185  C   THR B 175      12.783  -2.845  -0.653  1.00 96.19      B    C  
ATOM   3186  O   THR B 175      12.158  -1.797  -0.489  1.00 94.05      B    O  
ATOM   3187  CB  THR B 175      15.278  -2.680  -0.708  1.00 93.49      B    C  
ATOM   3188  CG2 THR B 175      15.599  -3.914   0.109  1.00 81.55      B    C  
ATOM   3189  OG1 THR B 175      16.381  -2.404  -1.574  1.00 79.98      B    O  
ATOM   3190  N   THR B 176      12.437  -3.979  -0.067  1.00 95.76      B    N  
ATOM   3191  CA  THR B 176      11.242  -4.066   0.750  1.00 95.73      B    C  
ATOM   3192  C   THR B 176      11.475  -4.999   1.926  1.00 96.06      B    C  
ATOM   3193  O   THR B 176      12.294  -5.926   1.855  1.00 92.88      B    O  
ATOM   3194  CB  THR B 176      10.036  -4.549  -0.066  1.00 93.34      B    C  
ATOM   3195  CG2 THR B 176      10.325  -5.903  -0.683  1.00 82.28      B    C  
ATOM   3196  OG1 THR B 176       8.881  -4.647   0.780  1.00 81.31      B    O  
ATOM   3197  N   TYR B 177      10.760  -4.717   3.000  1.00 95.33      B    N  
ATOM   3198  CA  TYR B 177      10.703  -5.609   4.150  1.00 95.50      B    C  
ATOM   3199  C   TYR B 177       9.262  -5.701   4.620  1.00 95.29      B    C  
ATOM   3200  O   TYR B 177       8.579  -4.682   4.733  1.00 91.28      B    O  
ATOM   3201  CB  TYR B 177      11.599  -5.116   5.283  1.00 95.14      B    C  
ATOM   3202  CG  TYR B 177      11.645  -6.075   6.445  1.00 96.23      B    C  
ATOM   3203  CD1 TYR B 177      12.585  -7.099   6.491  1.00 94.03      B    C  
ATOM   3204  CD2 TYR B 177      10.738  -5.983   7.490  1.00 94.30      B    C  
ATOM   3205  CE1 TYR B 177      12.631  -7.983   7.535  1.00 93.09      B    C  
ATOM   3206  CE2 TYR B 177      10.774  -6.874   8.546  1.00 93.42      B    C  
ATOM   3207  CZ  TYR B 177      11.723  -7.872   8.562  1.00 94.34      B    C  
ATOM   3208  OH  TYR B 177      11.760  -8.750   9.608  1.00 92.69      B    O  
ATOM   3209  N   PRO B 178       8.765  -6.922   4.902  1.00 95.75      B    N  
ATOM   3210  CA  PRO B 178       9.489  -8.194   4.821  1.00 95.37      B    C  
ATOM   3211  C   PRO B 178       9.626  -8.719   3.402  1.00 95.41      B    C  
ATOM   3212  O   PRO B 178       8.826  -8.383   2.525  1.00 91.37      B    O  
ATOM   3213  CB  PRO B 178       8.619  -9.132   5.660  1.00 93.03      B    C  
ATOM   3214  CG  PRO B 178       7.242  -8.594   5.489  1.00 90.93      B    C  
ATOM   3215  CD  PRO B 178       7.398  -7.094   5.399  1.00 93.35      B    C  
ATOM   3216  N   LEU B 179      10.631  -9.546   3.172  1.00 94.93      B    N  
ATOM   3217  CA  LEU B 179      10.781 -10.267   1.923  1.00 95.00      B    C  
ATOM   3218  C   LEU B 179       9.857 -11.480   1.910  1.00 95.15      B    C  
ATOM   3219  O   LEU B 179       9.428 -11.952   2.966  1.00 91.75      B    O  
ATOM   3220  CB  LEU B 179      12.229 -10.699   1.730  1.00 93.72      B    C  
ATOM   3221  CG  LEU B 179      13.270  -9.584   1.627  1.00 93.04      B    C  
ATOM   3222  CD1 LEU B 179      14.673 -10.169   1.575  1.00 87.87      B    C  
ATOM   3223  CD2 LEU B 179      13.010  -8.715   0.410  1.00 87.53      B    C  
ATOM   3224  N   PRO B 180       9.533 -12.000   0.730  1.00 95.14      B    N  
ATOM   3225  CA  PRO B 180       8.653 -13.174   0.687  1.00 94.31      B    C  
ATOM   3226  C   PRO B 180       9.178 -14.357   1.488  1.00 94.40      B    C  
ATOM   3227  O   PRO B 180       8.386 -15.131   2.037  1.00 90.26      B    O  
ATOM   3228  CB  PRO B 180       8.577 -13.497  -0.807  1.00 92.69      B    C  
ATOM   3229  CG  PRO B 180       8.853 -12.205  -1.487  1.00 92.14      B    C  
ATOM   3230  CD  PRO B 180       9.839 -11.485  -0.609  1.00 94.50      B    C  
ATOM   3231  N   LYS B 181      10.498 -14.516   1.561  1.00 93.64      B    N  
ATOM   3232  CA  LYS B 181      11.103 -15.624   2.293  1.00 92.89      B    C  
ATOM   3233  C   LYS B 181      11.412 -15.287   3.745  1.00 93.21      B    C  
ATOM   3234  O   LYS B 181      12.011 -16.109   4.443  1.00 88.80      B    O  
ATOM   3235  CB  LYS B 181      12.379 -16.086   1.582  1.00 90.43      B    C  
ATOM   3236  CG  LYS B 181      12.129 -16.677   0.207  1.00 86.51      B    C  
ATOM   3237  CD  LYS B 181      13.400 -17.246  -0.392  1.00 81.74      B    C  
ATOM   3238  CE  LYS B 181      13.152 -17.803  -1.792  1.00 74.82      B    C  
ATOM   3239  NZ  LYS B 181      12.138 -18.885  -1.786  1.00 65.42      B    N1+
ATOM   3240  N   THR B 182      11.027 -14.107   4.213  1.00 93.32      B    N  
ATOM   3241  CA  THR B 182      11.178 -13.798   5.632  1.00 93.10      B    C  
ATOM   3242  C   THR B 182      10.303 -14.763   6.435  1.00 93.75      B    C  
ATOM   3243  O   THR B 182       9.099 -14.845   6.197  1.00 91.23      B    O  
ATOM   3244  CB  THR B 182      10.781 -12.350   5.923  1.00 91.57      B    C  
ATOM   3245  CG2 THR B 182      10.909 -12.055   7.411  1.00 81.25      B    C  
ATOM   3246  OG1 THR B 182      11.633 -11.482   5.184  1.00 81.62      B    O  
ATOM   3247  N   PRO B 183      10.877 -15.490   7.400  1.00 91.70      B    N  
ATOM   3248  CA  PRO B 183      10.127 -16.590   8.027  1.00 89.17      B    C  
ATOM   3249  C   PRO B 183       8.787 -16.178   8.623  1.00 88.77      B    C  
ATOM   3250  O   PRO B 183       7.768 -16.814   8.350  1.00 81.59      B    O  
ATOM   3251  CB  PRO B 183      11.093 -17.092   9.106  1.00 87.48      B    C  
ATOM   3252  CG  PRO B 183      12.447 -16.724   8.601  1.00 86.69      B    C  
ATOM   3253  CD  PRO B 183      12.264 -15.424   7.875  1.00 90.13      B    C  
ATOM   3254  N   THR B 184       8.761 -15.111   9.423  1.00 90.60      B    N  
ATOM   3255  CA  THR B 184       7.558 -14.762  10.173  1.00 90.33      B    C  
ATOM   3256  C   THR B 184       6.645 -13.820   9.404  1.00 92.10      B    C  
ATOM   3257  O   THR B 184       5.428 -14.025   9.371  1.00 86.38      B    O  
ATOM   3258  CB  THR B 184       7.936 -14.132  11.519  1.00 86.72      B    C  
ATOM   3259  CG2 THR B 184       6.694 -13.821  12.334  1.00 73.47      B    C  
ATOM   3260  OG1 THR B 184       8.784 -15.022  12.244  1.00 74.89      B    O  
ATOM   3261  N   PHE B 185       7.202 -12.788   8.787  1.00 93.40      B    N  
ATOM   3262  CA  PHE B 185       6.410 -11.717   8.199  1.00 93.68      B    C  
ATOM   3263  C   PHE B 185       6.293 -11.801   6.678  1.00 93.80      B    C  
ATOM   3264  O   PHE B 185       5.481 -11.066   6.103  1.00 88.44      B    O  
ATOM   3265  CB  PHE B 185       7.008 -10.364   8.584  1.00 92.43      B    C  
ATOM   3266  CG  PHE B 185       7.246 -10.210  10.057  1.00 94.46      B    C  
ATOM   3267  CD1 PHE B 185       6.187 -10.002  10.927  1.00 91.31      B    C  
ATOM   3268  CD2 PHE B 185       8.527 -10.275  10.578  1.00 91.27      B    C  
ATOM   3269  CE1 PHE B 185       6.395  -9.863  12.282  1.00 89.85      B    C  
ATOM   3270  CE2 PHE B 185       8.737 -10.135  11.931  1.00 90.17      B    C  
ATOM   3271  CZ  PHE B 185       7.682  -9.931  12.791  1.00 91.68      B    C  
ATOM   3272  N   GLY B 186       7.061 -12.649   6.031  1.00 93.58      B    N  
ATOM   3273  CA  GLY B 186       7.016 -12.739   4.590  1.00 93.22      B    C  
ATOM   3274  C   GLY B 186       5.750 -13.356   4.028  1.00 94.62      B    C  
ATOM   3275  O   GLY B 186       5.149 -12.803   3.102  1.00 91.72      B    O  
ATOM   3276  N   PRO B 187       5.325 -14.505   4.537  1.00 93.74      B    N  
ATOM   3277  CA  PRO B 187       4.142 -15.163   3.974  1.00 93.16      B    C  
ATOM   3278  C   PRO B 187       2.884 -14.319   4.133  1.00 93.98      B    C  
ATOM   3279  O   PRO B 187       2.768 -13.490   5.041  1.00 90.13      B    O  
ATOM   3280  CB  PRO B 187       4.039 -16.465   4.764  1.00 90.59      B    C  
ATOM   3281  CG  PRO B 187       5.410 -16.701   5.297  1.00 89.45      B    C  
ATOM   3282  CD  PRO B 187       5.971 -15.335   5.560  1.00 92.82      B    C  
ATOM   3283  N   LEU B 188       1.947 -14.531   3.230  1.00 94.02      B    N  
ATOM   3284  CA  LEU B 188       0.646 -13.884   3.338  1.00 93.80      B    C  
ATOM   3285  C   LEU B 188      -0.036 -14.355   4.627  1.00 94.46      B    C  
ATOM   3286  O   LEU B 188      -0.106 -15.551   4.889  1.00 91.81      B    O  
ATOM   3287  CB  LEU B 188      -0.216 -14.218   2.123  1.00 92.15      B    C  
ATOM   3288  CG  LEU B 188      -1.409 -13.308   1.848  1.00 90.76      B    C  
ATOM   3289  CD1 LEU B 188      -0.947 -11.900   1.482  1.00 87.08      B    C  
ATOM   3290  CD2 LEU B 188      -2.265 -13.887   0.726  1.00 87.32      B    C  
ATOM   3291  N   PRO B 189      -0.548 -13.425   5.449  1.00 94.15      B    N  
ATOM   3292  CA  PRO B 189      -1.055 -13.801   6.769  1.00 93.28      B    C  
ATOM   3293  C   PRO B 189      -2.428 -14.467   6.702  1.00 93.86      B    C  
ATOM   3294  O   PRO B 189      -3.409 -13.970   7.262  1.00 89.97      B    O  
ATOM   3295  CB  PRO B 189      -1.106 -12.467   7.518  1.00 90.69      B    C  
ATOM   3296  CG  PRO B 189      -1.349 -11.468   6.447  1.00 90.23      B    C  
ATOM   3297  CD  PRO B 189      -0.597 -11.970   5.242  1.00 92.69      B    C  
ATOM   3298  N   VAL B 190      -2.495 -15.608   6.032  1.00 93.59      B    N  
ATOM   3299  CA  VAL B 190      -3.717 -16.392   5.946  1.00 93.47      B    C  
ATOM   3300  C   VAL B 190      -3.379 -17.839   6.243  1.00 93.43      B    C  
ATOM   3301  O   VAL B 190      -2.270 -18.309   5.998  1.00 90.96      B    O  
ATOM   3302  CB  VAL B 190      -4.406 -16.266   4.572  1.00 91.97      B    C  
ATOM   3303  CG1 VAL B 190      -4.873 -14.832   4.352  1.00 87.57      B    C  
ATOM   3304  CG2 VAL B 190      -3.464 -16.700   3.467  1.00 87.02      B    C  
ATOM   3305  N   LYS B 191      -4.353 -18.552   6.787  1.00 92.32      B    N  
ATOM   3306  CA  LYS B 191      -4.184 -19.951   7.133  1.00 91.79      B    C  
ATOM   3307  C   LYS B 191      -5.529 -20.648   7.040  1.00 92.45      B    C  
ATOM   3308  O   LYS B 191      -6.555 -20.089   7.430  1.00 89.83      B    O  
ATOM   3309  CB  LYS B 191      -3.599 -20.102   8.541  1.00 89.26      B    C  
ATOM   3310  CG  LYS B 191      -3.410 -21.541   8.989  1.00 81.68      B    C  
ATOM   3311  CD  LYS B 191      -2.929 -21.605  10.423  1.00 79.76      B    C  
ATOM   3312  CE  LYS B 191      -2.810 -23.041  10.907  1.00 68.44      B    C  
ATOM   3313  NZ  LYS B 191      -2.381 -23.126  12.321  1.00 59.52      B    N1+
ATOM   3314  N   LYS B 192      -5.519 -21.857   6.520  1.00 92.73      B    N  
ATOM   3315  CA  LYS B 192      -6.742 -22.635   6.470  1.00 92.61      B    C  
ATOM   3316  C   LYS B 192      -7.149 -23.041   7.876  1.00 92.66      B    C  
ATOM   3317  O   LYS B 192      -6.329 -23.515   8.661  1.00 88.98      B    O  
ATOM   3318  CB  LYS B 192      -6.583 -23.867   5.585  1.00 91.03      B    C  
ATOM   3319  CG  LYS B 192      -7.874 -24.647   5.402  1.00 91.09      B    C  
ATOM   3320  CD  LYS B 192      -7.775 -25.650   4.257  1.00 89.49      B    C  
ATOM   3321  CE  LYS B 192      -6.892 -26.822   4.609  1.00 84.71      B    C  
ATOM   3322  NZ  LYS B 192      -6.899 -27.858   3.545  1.00 82.17      B    N1+
ATOM   3323  N   SER B 193      -8.428 -22.859   8.185  1.00 92.37      B    N  
ATOM   3324  CA  SER B 193      -8.925 -23.205   9.506  1.00 91.30      B    C  
ATOM   3325  C   SER B 193      -8.722 -24.694   9.766  1.00 91.54      B    C  
ATOM   3326  O   SER B 193      -8.904 -25.531   8.878  1.00 87.65      B    O  
ATOM   3327  CB  SER B 193     -10.397 -22.840   9.635  1.00 89.10      B    C  
ATOM   3328  OG  SER B 193     -10.575 -21.445   9.502  1.00 79.75      B    O  
ATOM   3329  N   SER B 194      -8.351 -25.006  10.989  1.00 90.79      B    N  
ATOM   3330  CA  SER B 194      -8.090 -26.377  11.373  1.00 89.02      B    C  
ATOM   3331  C   SER B 194      -8.587 -26.606  12.787  1.00 88.36      B    C  
ATOM   3332  O   SER B 194      -8.871 -25.664  13.525  1.00 78.92      B    O  
ATOM   3333  CB  SER B 194      -6.601 -26.707  11.270  1.00 86.14      B    C  
ATOM   3334  OG  SER B 194      -5.843 -25.897  12.142  1.00 78.06      B    O  
ATOM   3335  N   GLY B 195      -8.694 -27.868  13.160  1.00 87.54      B    N  
ATOM   3336  CA  GLY B 195      -9.146 -28.235  14.477  1.00 87.25      B    C  
ATOM   3337  C   GLY B 195     -10.584 -28.706  14.484  1.00 89.12      B    C  
ATOM   3338  O   GLY B 195     -11.179 -29.017  13.456  1.00 83.92      B    O  
ATOM   3339  N   PHE B 196     -11.156 -28.735  15.678  1.00 88.00      B    N  
ATOM   3340  CA  PHE B 196     -12.514 -29.233  15.854  1.00 86.93      B    C  
ATOM   3341  C   PHE B 196     -13.518 -28.278  15.233  1.00 86.12      B    C  
ATOM   3342  O   PHE B 196     -13.525 -27.081  15.540  1.00 78.49      B    O  
ATOM   3343  CB  PHE B 196     -12.806 -29.430  17.336  1.00 85.13      B    C  
ATOM   3344  CG  PHE B 196     -14.192 -29.921  17.620  1.00 85.29      B    C  
ATOM   3345  CD1 PHE B 196     -14.515 -31.257  17.461  1.00 81.25      B    C  
ATOM   3346  CD2 PHE B 196     -15.175 -29.044  18.047  1.00 81.24      B    C  
ATOM   3347  CE1 PHE B 196     -15.788 -31.710  17.717  1.00 78.42      B    C  
ATOM   3348  CE2 PHE B 196     -16.455 -29.490  18.305  1.00 78.00      B    C  
ATOM   3349  CZ  PHE B 196     -16.765 -30.830  18.144  1.00 79.74      B    C  
ATOM   3350  N   GLY B 197     -14.360 -28.794  14.369  1.00 87.76      B    N  
ATOM   3351  CA  GLY B 197     -15.410 -28.000  13.766  1.00 88.60      B    C  
ATOM   3352  C   GLY B 197     -14.937 -26.965  12.771  1.00 90.97      B    C  
ATOM   3353  O   GLY B 197     -15.664 -26.008  12.504  1.00 85.57      B    O  
ATOM   3354  N   ALA B 198     -13.743 -27.138  12.207  1.00 89.41      B    N  
ATOM   3355  CA  ALA B 198     -13.219 -26.144  11.280  1.00 89.66      B    C  
ATOM   3356  C   ALA B 198     -14.081 -26.044  10.030  1.00 91.00      B    C  
ATOM   3357  O   ALA B 198     -14.272 -24.955   9.490  1.00 87.18      B    O  
ATOM   3358  CB  ALA B 198     -11.780 -26.483  10.910  1.00 87.10      B    C  
ATOM   3359  N   ALA B 199     -14.604 -27.166   9.552  1.00 90.79      B    N  
ATOM   3360  CA  ALA B 199     -15.438 -27.158   8.360  1.00 90.57      B    C  
ATOM   3361  C   ALA B 199     -16.774 -26.460   8.594  1.00 91.90      B    C  
ATOM   3362  O   ALA B 199     -17.428 -26.064   7.629  1.00 88.47      B    O  
ATOM   3363  CB  ALA B 199     -15.671 -28.581   7.868  1.00 88.10      B    C  
ATOM   3364  N   ILE B 200     -17.183 -26.294   9.848  1.00 90.75      B    N  
ATOM   3365  CA  ILE B 200     -18.451 -25.643  10.142  1.00 90.21      B    C  
ATOM   3366  C   ILE B 200     -18.388 -24.154   9.811  1.00 91.38      B    C  
ATOM   3367  O   ILE B 200     -19.420 -23.521   9.591  1.00 88.68      B    O  
ATOM   3368  CB  ILE B 200     -18.844 -25.871  11.611  1.00 89.29      B    C  
ATOM   3369  CG1 ILE B 200     -18.955 -27.372  11.897  1.00 87.98      B    C  
ATOM   3370  CG2 ILE B 200     -20.155 -25.178  11.951  1.00 88.43      B    C  
ATOM   3371  CD1 ILE B 200     -19.258 -27.711  13.337  1.00 83.04      B    C  
ATOM   3372  N   GLU B 201     -17.179 -23.578   9.747  1.00 90.47      B    N  
ATOM   3373  CA  GLU B 201     -17.056 -22.169   9.415  1.00 89.00      B    C  
ATOM   3374  C   GLU B 201     -17.606 -21.850   8.029  1.00 89.51      B    C  
ATOM   3375  O   GLU B 201     -17.982 -20.703   7.766  1.00 87.39      B    O  
ATOM   3376  CB  GLU B 201     -15.593 -21.724   9.503  1.00 87.54      B    C  
ATOM   3377  CG  GLU B 201     -15.056 -21.640  10.912  1.00 84.55      B    C  
ATOM   3378  CD  GLU B 201     -13.693 -20.973  10.973  1.00 83.18      B    C  
ATOM   3379  OE1 GLU B 201     -12.688 -21.687  11.107  1.00 76.16      B    O  
ATOM   3380  OE2 GLU B 201     -13.640 -19.729  10.869  1.00 77.40      B    O1-
ATOM   3381  N   SER B 202     -17.659 -22.830   7.145  1.00 92.01      B    N  
ATOM   3382  CA  SER B 202     -18.196 -22.640   5.802  1.00 91.88      B    C  
ATOM   3383  C   SER B 202     -19.700 -22.860   5.734  1.00 92.48      B    C  
ATOM   3384  O   SER B 202     -20.276 -22.791   4.642  1.00 88.03      B    O  
ATOM   3385  CB  SER B 202     -17.490 -23.568   4.810  1.00 89.81      B    C  
ATOM   3386  OG  SER B 202     -16.119 -23.264   4.728  1.00 83.41      B    O  
ATOM   3387  N   CYS B 203     -20.349 -23.119   6.860  1.00 93.06      B    N  
ATOM   3388  CA  CYS B 203     -21.780 -23.360   6.870  1.00 92.73      B    C  
ATOM   3389  C   CYS B 203     -22.556 -22.065   6.671  1.00 93.64      B    C  
ATOM   3390  O   CYS B 203     -22.130 -20.986   7.107  1.00 89.82      B    O  
ATOM   3391  CB  CYS B 203     -22.212 -24.010   8.173  1.00 90.70      B    C  
ATOM   3392  SG  CYS B 203     -21.744 -25.736   8.373  1.00 86.87      B    S  
ATOM   3393  N   LEU B 204     -23.699 -22.163   6.021  1.00 92.91      B    N  
ATOM   3394  CA  LEU B 204     -24.644 -21.061   5.947  1.00 92.68      B    C  
ATOM   3395  C   LEU B 204     -25.547 -21.013   7.176  1.00 93.52      B    C  
ATOM   3396  O   LEU B 204     -25.978 -19.932   7.581  1.00 91.28      B    O  
ATOM   3397  CB  LEU B 204     -25.499 -21.181   4.687  1.00 90.65      B    C  
ATOM   3398  CG  LEU B 204     -24.780 -20.976   3.356  1.00 91.31      B    C  
ATOM   3399  CD1 LEU B 204     -25.707 -21.315   2.202  1.00 88.00      B    C  
ATOM   3400  CD2 LEU B 204     -24.269 -19.546   3.231  1.00 89.13      B    C  
ATOM   3401  N   PHE B 205     -25.839 -22.156   7.765  1.00 92.56      B    N  
ATOM   3402  CA  PHE B 205     -26.687 -22.197   8.944  1.00 92.07      B    C  
ATOM   3403  C   PHE B 205     -26.003 -21.480  10.108  1.00 92.27      B    C  
ATOM   3404  O   PHE B 205     -24.824 -21.706  10.364  1.00 90.41      B    O  
ATOM   3405  CB  PHE B 205     -27.008 -23.637   9.333  1.00 91.54      B    C  
ATOM   3406  CG  PHE B 205     -27.945 -23.748  10.494  1.00 92.50      B    C  
ATOM   3407  CD1 PHE B 205     -29.315 -23.689  10.301  1.00 88.59      B    C  
ATOM   3408  CD2 PHE B 205     -27.463 -23.906  11.782  1.00 89.72      B    C  
ATOM   3409  CE1 PHE B 205     -30.177 -23.783  11.371  1.00 86.79      B    C  
ATOM   3410  CE2 PHE B 205     -28.317 -23.998  12.851  1.00 87.96      B    C  
ATOM   3411  CZ  PHE B 205     -29.685 -23.940  12.648  1.00 88.77      B    C  
ATOM   3412  N   PRO B 206     -26.715 -20.619  10.817  1.00 93.17      B    N  
ATOM   3413  CA  PRO B 206     -26.078 -19.848  11.886  1.00 92.16      B    C  
ATOM   3414  C   PRO B 206     -25.817 -20.698  13.126  1.00 92.35      B    C  
ATOM   3415  O   PRO B 206     -26.709 -20.924  13.943  1.00 87.20      B    O  
ATOM   3416  CB  PRO B 206     -27.096 -18.736  12.164  1.00 89.75      B    C  
ATOM   3417  CG  PRO B 206     -28.403 -19.324  11.774  1.00 89.26      B    C  
ATOM   3418  CD  PRO B 206     -28.113 -20.233  10.611  1.00 92.48      B    C  
ATOM   3419  N   THR B 207     -24.590 -21.160  13.272  1.00 91.80      B    N  
ATOM   3420  CA  THR B 207     -24.120 -21.766  14.507  1.00 90.14      B    C  
ATOM   3421  C   THR B 207     -23.339 -20.697  15.265  1.00 89.15      B    C  
ATOM   3422  O   THR B 207     -22.272 -20.266  14.823  1.00 79.22      B    O  
ATOM   3423  CB  THR B 207     -23.244 -22.991  14.241  1.00 88.14      B    C  
ATOM   3424  CG2 THR B 207     -24.027 -24.038  13.461  1.00 80.40      B    C  
ATOM   3425  OG1 THR B 207     -22.081 -22.614  13.501  1.00 79.32      B    O  
ATOM   3426  N   TYR B 208     -23.882 -20.268  16.395  1.00 88.86      B    N  
ATOM   3427  CA  TYR B 208     -23.399 -19.075  17.069  1.00 88.11      B    C  
ATOM   3428  C   TYR B 208     -21.906 -19.112  17.369  1.00 88.21      B    C  
ATOM   3429  O   TYR B 208     -21.248 -18.066  17.373  1.00 83.31      B    O  
ATOM   3430  CB  TYR B 208     -24.181 -18.863  18.368  1.00 85.98      B    C  
ATOM   3431  CG  TYR B 208     -23.874 -17.566  19.068  1.00 82.89      B    C  
ATOM   3432  CD1 TYR B 208     -24.484 -16.382  18.672  1.00 78.49      B    C  
ATOM   3433  CD2 TYR B 208     -22.986 -17.519  20.132  1.00 77.19      B    C  
ATOM   3434  CE1 TYR B 208     -24.212 -15.198  19.307  1.00 71.29      B    C  
ATOM   3435  CE2 TYR B 208     -22.707 -16.334  20.775  1.00 71.49      B    C  
ATOM   3436  CZ  TYR B 208     -23.318 -15.173  20.362  1.00 72.72      B    C  
ATOM   3437  OH  TYR B 208     -23.043 -13.996  21.000  1.00 68.85      B    O  
ATOM   3438  N   PHE B 209     -21.354 -20.292  17.599  1.00 89.78      B    N  
ATOM   3439  CA  PHE B 209     -19.978 -20.411  18.056  1.00 88.91      B    C  
ATOM   3440  C   PHE B 209     -18.995 -20.830  16.971  1.00 89.17      B    C  
ATOM   3441  O   PHE B 209     -17.799 -20.536  17.094  1.00 84.69      B    O  
ATOM   3442  CB  PHE B 209     -19.885 -21.405  19.216  1.00 87.30      B    C  
ATOM   3443  CG  PHE B 209     -20.700 -21.009  20.409  1.00 84.48      B    C  
ATOM   3444  CD1 PHE B 209     -20.233 -20.053  21.303  1.00 78.72      B    C  
ATOM   3445  CD2 PHE B 209     -21.934 -21.591  20.649  1.00 77.64      B    C  
ATOM   3446  CE1 PHE B 209     -20.970 -19.686  22.405  1.00 72.21      B    C  
ATOM   3447  CE2 PHE B 209     -22.683 -21.233  21.751  1.00 71.13      B    C  
ATOM   3448  CZ  PHE B 209     -22.201 -20.276  22.630  1.00 72.80      B    C  
ATOM   3449  N   PHE B 210     -19.445 -21.503  15.928  1.00 89.43      B    N  
ATOM   3450  CA  PHE B 210     -18.545 -22.154  14.991  1.00 89.28      B    C  
ATOM   3451  C   PHE B 210     -18.401 -21.440  13.651  1.00 89.62      B    C  
ATOM   3452  O   PHE B 210     -17.480 -21.758  12.901  1.00 84.65      B    O  
ATOM   3453  CB  PHE B 210     -19.002 -23.593  14.741  1.00 87.75      B    C  
ATOM   3454  CG  PHE B 210     -18.873 -24.478  15.941  1.00 88.28      B    C  
ATOM   3455  CD1 PHE B 210     -17.661 -25.082  16.248  1.00 82.99      B    C  
ATOM   3456  CD2 PHE B 210     -19.955 -24.710  16.768  1.00 83.58      B    C  
ATOM   3457  CE1 PHE B 210     -17.539 -25.898  17.350  1.00 80.73      B    C  
ATOM   3458  CE2 PHE B 210     -19.839 -25.527  17.876  1.00 80.94      B    C  
ATOM   3459  CZ  PHE B 210     -18.632 -26.124  18.169  1.00 82.61      B    C  
ATOM   3460  N   ASN B 211     -19.261 -20.490  13.319  1.00 89.89      B    N  
ATOM   3461  CA  ASN B 211     -19.177 -19.825  12.027  1.00 89.32      B    C  
ATOM   3462  C   ASN B 211     -19.754 -18.422  12.124  1.00 89.55      B    C  
ATOM   3463  O   ASN B 211     -20.638 -18.156  12.947  1.00 85.60      B    O  
ATOM   3464  CB  ASN B 211     -19.904 -20.625  10.941  1.00 86.08      B    C  
ATOM   3465  CG  ASN B 211     -21.407 -20.642  11.149  1.00 86.95      B    C  
ATOM   3466  ND2 ASN B 211     -22.148 -20.696  10.048  1.00 79.97      B    N  
ATOM   3467  OD1 ASN B 211     -21.899 -20.602  12.267  1.00 76.56      B    O  
ATOM   3468  N   PRO B 212     -19.268 -17.503  11.284  1.00 89.94      B    N  
ATOM   3469  CA  PRO B 212     -19.876 -16.169  11.237  1.00 89.60      B    C  
ATOM   3470  C   PRO B 212     -21.216 -16.206  10.525  1.00 90.44      B    C  
ATOM   3471  O   PRO B 212     -21.456 -17.038   9.643  1.00 86.44      B    O  
ATOM   3472  CB  PRO B 212     -18.848 -15.340  10.457  1.00 86.92      B    C  
ATOM   3473  CG  PRO B 212     -18.170 -16.331   9.583  1.00 86.73      B    C  
ATOM   3474  CD  PRO B 212     -18.125 -17.617  10.370  1.00 90.18      B    C  
ATOM   3475  N   SER B 213     -22.093 -15.297  10.919  1.00 90.08      B    N  
ATOM   3476  CA  SER B 213     -23.431 -15.225  10.348  1.00 90.07      B    C  
ATOM   3477  C   SER B 213     -23.744 -13.782   9.976  1.00 90.48      B    C  
ATOM   3478  O   SER B 213     -23.415 -12.849  10.714  1.00 87.65      B    O  
ATOM   3479  CB  SER B 213     -24.476 -15.765  11.323  1.00 88.54      B    C  
ATOM   3480  OG  SER B 213     -24.262 -17.134  11.581  1.00 80.42      B    O  
ATOM   3481  N   SER B 214     -24.379 -13.616   8.826  1.00 91.28      B    N  
ATOM   3482  CA  SER B 214     -24.802 -12.318   8.342  1.00 90.81      B    C  
ATOM   3483  C   SER B 214     -26.141 -12.479   7.637  1.00 91.69      B    C  
ATOM   3484  O   SER B 214     -26.646 -13.589   7.455  1.00 89.88      B    O  
ATOM   3485  CB  SER B 214     -23.764 -11.714   7.391  1.00 88.97      B    C  
ATOM   3486  OG  SER B 214     -23.657 -12.478   6.213  1.00 82.97      B    O  
ATOM   3487  N   MET B 215     -26.710 -11.349   7.235  1.00 90.95      B    N  
ATOM   3488  CA  MET B 215     -27.940 -11.402   6.465  1.00 90.91      B    C  
ATOM   3489  C   MET B 215     -27.731 -12.123   5.139  1.00 92.02      B    C  
ATOM   3490  O   MET B 215     -28.657 -12.744   4.611  1.00 90.68      B    O  
ATOM   3491  CB  MET B 215     -28.471  -9.995   6.224  1.00 89.76      B    C  
ATOM   3492  CG  MET B 215     -28.979  -9.321   7.485  1.00 82.70      B    C  
ATOM   3493  SD  MET B 215     -30.331 -10.210   8.275  1.00 73.95      B    S  
ATOM   3494  CE  MET B 215     -31.565 -10.189   6.979  1.00 62.21      B    C  
ATOM   3495  N   GLY B 216     -26.530 -12.076   4.598  1.00 90.98      B    N  
ATOM   3496  CA  GLY B 216     -26.233 -12.780   3.366  1.00 90.94      B    C  
ATOM   3497  C   GLY B 216     -26.276 -14.287   3.531  1.00 92.83      B    C  
ATOM   3498  O   GLY B 216     -26.812 -14.996   2.678  1.00 90.88      B    O  
ATOM   3499  N   THR B 217     -25.708 -14.793   4.629  1.00 92.32      B    N  
ATOM   3500  CA  THR B 217     -25.742 -16.230   4.881  1.00 92.11      B    C  
ATOM   3501  C   THR B 217     -27.163 -16.706   5.137  1.00 93.13      B    C  
ATOM   3502  O   THR B 217     -27.572 -17.766   4.652  1.00 91.21      B    O  
ATOM   3503  CB  THR B 217     -24.838 -16.590   6.064  1.00 91.09      B    C  
ATOM   3504  CG2 THR B 217     -23.398 -16.192   5.785  1.00 81.04      B    C  
ATOM   3505  OG1 THR B 217     -25.293 -15.923   7.250  1.00 77.87      B    O  
ATOM   3506  N   ILE B 218     -27.939 -15.937   5.904  1.00 93.08      B    N  
ATOM   3507  CA  ILE B 218     -29.325 -16.301   6.164  1.00 92.93      B    C  
ATOM   3508  C   ILE B 218     -30.118 -16.313   4.863  1.00 94.00      B    C  
ATOM   3509  O   ILE B 218     -30.917 -17.223   4.612  1.00 92.99      B    O  
ATOM   3510  CB  ILE B 218     -29.951 -15.341   7.186  1.00 92.05      B    C  
ATOM   3511  CG1 ILE B 218     -29.189 -15.395   8.516  1.00 88.00      B    C  
ATOM   3512  CG2 ILE B 218     -31.423 -15.673   7.393  1.00 86.94      B    C  
ATOM   3513  CD1 ILE B 218     -29.234 -16.739   9.210  1.00 77.34      B    C  
ATOM   3514  N   THR B 219     -29.898 -15.312   4.018  1.00 93.76      B    N  
ATOM   3515  CA  THR B 219     -30.626 -15.222   2.762  1.00 93.55      B    C  
ATOM   3516  C   THR B 219     -30.268 -16.380   1.838  1.00 94.38      B    C  
ATOM   3517  O   THR B 219     -31.147 -17.016   1.259  1.00 93.09      B    O  
ATOM   3518  CB  THR B 219     -30.339 -13.883   2.081  1.00 92.74      B    C  
ATOM   3519  CG2 THR B 219     -31.075 -13.792   0.749  1.00 80.78      B    C  
ATOM   3520  OG1 THR B 219     -30.757 -12.813   2.928  1.00 81.65      B    O  
ATOM   3521  N   GLU B 220     -28.970 -16.668   1.709  1.00 93.29      B    N  
ATOM   3522  CA  GLU B 220     -28.549 -17.751   0.823  1.00 92.96      B    C  
ATOM   3523  C   GLU B 220     -29.084 -19.098   1.312  1.00 93.87      B    C  
ATOM   3524  O   GLU B 220     -29.507 -19.934   0.505  1.00 93.21      B    O  
ATOM   3525  CB  GLU B 220     -27.032 -17.784   0.710  1.00 92.70      B    C  
ATOM   3526  CG  GLU B 220     -26.514 -18.761  -0.334  1.00 90.51      B    C  
ATOM   3527  CD  GLU B 220     -25.012 -18.676  -0.535  1.00 89.59      B    C  
ATOM   3528  OE1 GLU B 220     -24.390 -17.751   0.028  1.00 81.26      B    O  
ATOM   3529  OE2 GLU B 220     -24.450 -19.524  -1.261  1.00 82.07      B    O1-
ATOM   3530  N   MET B 221     -29.088 -19.316   2.626  1.00 94.60      B    N  
ATOM   3531  CA  MET B 221     -29.641 -20.550   3.160  1.00 93.74      B    C  
ATOM   3532  C   MET B 221     -31.135 -20.639   2.879  1.00 94.04      B    C  
ATOM   3533  O   MET B 221     -31.641 -21.700   2.489  1.00 92.80      B    O  
ATOM   3534  CB  MET B 221     -29.379 -20.631   4.670  1.00 92.62      B    C  
ATOM   3535  CG  MET B 221     -29.881 -21.916   5.315  1.00 89.76      B    C  
ATOM   3536  SD  MET B 221     -29.680 -21.932   7.108  1.00 85.96      B    S  
ATOM   3537  CE  MET B 221     -30.868 -20.684   7.596  1.00 74.50      B    C  
ATOM   3538  N   ASP B 222     -31.844 -19.540   3.059  1.00 95.49      B    N  
ATOM   3539  CA  ASP B 222     -33.280 -19.540   2.793  1.00 94.75      B    C  
ATOM   3540  C   ASP B 222     -33.568 -19.752   1.316  1.00 95.23      B    C  
ATOM   3541  O   ASP B 222     -34.533 -20.441   0.959  1.00 94.09      B    O  
ATOM   3542  CB  ASP B 222     -33.901 -18.227   3.271  1.00 93.53      B    C  
ATOM   3543  CG  ASP B 222     -35.407 -18.227   3.152  1.00 87.38      B    C  
ATOM   3544  OD1 ASP B 222     -36.070 -18.921   3.948  1.00 78.38      B    O  
ATOM   3545  OD2 ASP B 222     -35.932 -17.526   2.263  1.00 76.93      B    O1-
ATOM   3546  N   ARG B 223     -32.740 -19.184   0.449  1.00 94.45      B    N  
ATOM   3547  CA  ARG B 223     -32.930 -19.384  -0.981  1.00 94.37      B    C  
ATOM   3548  C   ARG B 223     -32.635 -20.825  -1.379  1.00 94.97      B    C  
ATOM   3549  O   ARG B 223     -33.319 -21.388  -2.240  1.00 93.18      B    O  
ATOM   3550  CB  ARG B 223     -32.040 -18.424  -1.776  1.00 93.81      B    C  
ATOM   3551  CG  ARG B 223     -32.398 -16.956  -1.630  1.00 92.00      B    C  
ATOM   3552  CD  ARG B 223     -33.817 -16.641  -2.096  1.00 89.57      B    C  
ATOM   3553  NE  ARG B 223     -34.806 -16.876  -1.056  1.00 86.18      B    N  
ATOM   3554  CZ  ARG B 223     -36.127 -16.921  -1.257  1.00 85.61      B    C  
ATOM   3555  NH1 ARG B 223     -36.615 -16.749  -2.474  1.00 75.01      B    N1+
ATOM   3556  NH2 ARG B 223     -36.958 -17.155  -0.236  1.00 79.11      B    N  
ATOM   3557  N   ASN B 224     -31.635 -21.437  -0.768  1.00 94.91      B    N  
ATOM   3558  CA  ASN B 224     -31.376 -22.852  -1.010  1.00 94.59      B    C  
ATOM   3559  C   ASN B 224     -32.576 -23.701  -0.606  1.00 95.29      B    C  
ATOM   3560  O   ASN B 224     -32.950 -24.643  -1.307  1.00 92.99      B    O  
ATOM   3561  CB  ASN B 224     -30.126 -23.310  -0.255  1.00 93.78      B    C  
ATOM   3562  CG  ASN B 224     -28.846 -22.808  -0.888  1.00 94.62      B    C  
ATOM   3563  ND2 ASN B 224     -27.757 -22.855  -0.130  1.00 86.77      B    N  
ATOM   3564  OD1 ASN B 224     -28.831 -22.386  -2.040  1.00 86.72      B    O  
ATOM   3565  N   PHE B 225     -33.192 -23.369   0.525  1.00 95.56      B    N  
ATOM   3566  CA  PHE B 225     -34.385 -24.088   0.950  1.00 94.95      B    C  
ATOM   3567  C   PHE B 225     -35.538 -23.869  -0.017  1.00 95.20      B    C  
ATOM   3568  O   PHE B 225     -36.294 -24.803  -0.318  1.00 94.33      B    O  
ATOM   3569  CB  PHE B 225     -34.780 -23.647   2.365  1.00 94.74      B    C  
ATOM   3570  CG  PHE B 225     -35.990 -24.360   2.895  1.00 95.64      B    C  
ATOM   3571  CD1 PHE B 225     -35.969 -25.720   3.132  1.00 92.54      B    C  
ATOM   3572  CD2 PHE B 225     -37.155 -23.653   3.169  1.00 93.31      B    C  
ATOM   3573  CE1 PHE B 225     -37.078 -26.376   3.623  1.00 92.11      B    C  
ATOM   3574  CE2 PHE B 225     -38.269 -24.304   3.666  1.00 92.16      B    C  
ATOM   3575  CZ  PHE B 225     -38.234 -25.663   3.889  1.00 93.09      B    C  
ATOM   3576  N   ALA B 226     -35.678 -22.651  -0.530  1.00 95.53      B    N  
ATOM   3577  CA  ALA B 226     -36.719 -22.379  -1.511  1.00 94.90      B    C  
ATOM   3578  C   ALA B 226     -36.475 -23.154  -2.801  1.00 95.13      B    C  
ATOM   3579  O   ALA B 226     -37.423 -23.655  -3.412  1.00 93.64      B    O  
ATOM   3580  CB  ALA B 226     -36.790 -20.878  -1.790  1.00 94.60      B    C  
ATOM   3581  N   VAL B 227     -35.218 -23.259  -3.218  1.00 95.44      B    N  
ATOM   3582  CA  VAL B 227     -34.891 -24.052  -4.398  1.00 94.84      B    C  
ATOM   3583  C   VAL B 227     -35.221 -25.516  -4.151  1.00 94.83      B    C  
ATOM   3584  O   VAL B 227     -35.764 -26.206  -5.024  1.00 93.46      B    O  
ATOM   3585  CB  VAL B 227     -33.410 -23.872  -4.776  1.00 94.21      B    C  
ATOM   3586  CG1 VAL B 227     -32.998 -24.875  -5.837  1.00 89.17      B    C  
ATOM   3587  CG2 VAL B 227     -33.166 -22.452  -5.257  1.00 89.76      B    C  
ATOM   3588  N   LEU B 228     -34.904 -26.011  -2.959  1.00 95.20      B    N  
ATOM   3589  CA  LEU B 228     -35.216 -27.392  -2.620  1.00 94.39      B    C  
ATOM   3590  C   LEU B 228     -36.713 -27.648  -2.694  1.00 94.63      B    C  
ATOM   3591  O   LEU B 228     -37.149 -28.665  -3.247  1.00 93.34      B    O  
ATOM   3592  CB  LEU B 228     -34.681 -27.721  -1.226  1.00 94.10      B    C  
ATOM   3593  CG  LEU B 228     -35.012 -29.109  -0.681  1.00 94.32      B    C  
ATOM   3594  CD1 LEU B 228     -34.350 -30.190  -1.510  1.00 89.22      B    C  
ATOM   3595  CD2 LEU B 228     -34.582 -29.214   0.777  1.00 89.36      B    C  
ATOM   3596  N   LYS B 229     -37.514 -26.737  -2.152  1.00 95.39      B    N  
ATOM   3597  CA  LYS B 229     -38.959 -26.903  -2.207  1.00 94.45      B    C  
ATOM   3598  C   LYS B 229     -39.476 -26.821  -3.638  1.00 94.16      B    C  
ATOM   3599  O   LYS B 229     -40.367 -27.582  -4.027  1.00 92.14      B    O  
ATOM   3600  CB  LYS B 229     -39.648 -25.852  -1.334  1.00 93.68      B    C  
ATOM   3601  CG  LYS B 229     -39.399 -26.034   0.159  1.00 90.38      B    C  
ATOM   3602  CD  LYS B 229     -40.131 -24.976   0.967  1.00 87.71      B    C  
ATOM   3603  CE  LYS B 229     -41.640 -25.170   0.885  1.00 82.39      B    C  
ATOM   3604  NZ  LYS B 229     -42.382 -24.196   1.738  1.00 75.96      B    N1+
ATOM   3605  N   ARG B 230     -38.917 -25.911  -4.422  1.00 94.47      B    N  
ATOM   3606  CA  ARG B 230     -39.362 -25.751  -5.800  1.00 93.49      B    C  
ATOM   3607  C   ARG B 230     -39.077 -26.999  -6.628  1.00 93.41      B    C  
ATOM   3608  O   ARG B 230     -39.938 -27.453  -7.389  1.00 90.30      B    O  
ATOM   3609  CB  ARG B 230     -38.691 -24.539  -6.435  1.00 92.17      B    C  
ATOM   3610  CG  ARG B 230     -39.013 -24.333  -7.910  1.00 86.84      B    C  
ATOM   3611  CD  ARG B 230     -38.152 -23.242  -8.517  1.00 82.98      B    C  
ATOM   3612  NE  ARG B 230     -38.364 -23.091  -9.953  1.00 75.33      B    N  
ATOM   3613  CZ  ARG B 230     -39.269 -22.280 -10.498  1.00 68.84      B    C  
ATOM   3614  NH1 ARG B 230     -40.063 -21.546  -9.723  1.00 61.32      B    N1+
ATOM   3615  NH2 ARG B 230     -39.397 -22.222 -11.814  1.00 61.93      B    N  
ATOM   3616  N   ASN B 231     -37.885 -27.560  -6.471  1.00 94.33      B    N  
ATOM   3617  CA  ASN B 231     -37.500 -28.712  -7.274  1.00 93.01      B    C  
ATOM   3618  C   ASN B 231     -38.102 -30.018  -6.766  1.00 93.56      B    C  
ATOM   3619  O   ASN B 231     -38.193 -30.982  -7.529  1.00 89.27      B    O  
ATOM   3620  CB  ASN B 231     -35.981 -28.840  -7.315  1.00 91.76      B    C  
ATOM   3621  CG  ASN B 231     -35.317 -27.667  -8.004  1.00 91.27      B    C  
ATOM   3622  ND2 ASN B 231     -34.025 -27.492  -7.760  1.00 83.70      B    N  
ATOM   3623  OD1 ASN B 231     -35.949 -26.924  -8.758  1.00 83.58      B    O  
ATOM   3624  N   SER B 232     -38.516 -30.069  -5.509  1.00 92.91      B    N  
ATOM   3625  CA  SER B 232     -39.045 -31.302  -4.942  1.00 93.04      B    C  
ATOM   3626  C   SER B 232     -40.485 -31.530  -5.378  1.00 93.49      B    C  
ATOM   3627  O   SER B 232     -41.229 -30.595  -5.687  1.00 90.40      B    O  
ATOM   3628  CB  SER B 232     -38.953 -31.273  -3.421  1.00 92.07      B    C  
ATOM   3629  OG  SER B 232     -37.604 -31.221  -3.000  1.00 85.21      B    O  
ATOM   3630  N   VAL B 233     -40.887 -32.793  -5.387  1.00 92.55      B    N  
ATOM   3631  CA  VAL B 233     -42.249 -33.161  -5.748  1.00 92.10      B    C  
ATOM   3632  C   VAL B 233     -43.207 -32.660  -4.679  1.00 92.51      B    C  
ATOM   3633  O   VAL B 233     -42.923 -32.736  -3.484  1.00 89.24      B    O  
ATOM   3634  CB  VAL B 233     -42.366 -34.680  -5.934  1.00 90.32      B    C  
ATOM   3635  CG1 VAL B 233     -43.804 -35.088  -6.219  1.00 81.92      B    C  
ATOM   3636  CG2 VAL B 233     -41.446 -35.144  -7.059  1.00 82.62      B    C  
ATOM   3637  N   SER B 234     -44.367 -32.158  -5.116  1.00 91.77      B    N  
ATOM   3638  CA  SER B 234     -45.357 -31.591  -4.218  1.00 90.78      B    C  
ATOM   3639  C   SER B 234     -46.681 -32.310  -4.409  1.00 91.31      B    C  
ATOM   3640  O   SER B 234     -47.178 -32.408  -5.529  1.00 85.37      B    O  
ATOM   3641  CB  SER B 234     -45.530 -30.097  -4.469  1.00 87.81      B    C  
ATOM   3642  OG  SER B 234     -46.537 -29.549  -3.634  1.00 79.53      B    O  
ATOM   3643  N   ARG B 235     -47.232 -32.800  -3.298  1.00 90.59      B    N  
ATOM   3644  CA  ARG B 235     -48.550 -33.423  -3.294  1.00 91.32      B    C  
ATOM   3645  C   ARG B 235     -48.725 -34.388  -4.464  1.00 92.31      B    C  
ATOM   3646  O   ARG B 235     -49.570 -34.171  -5.345  1.00 85.59      B    O  
ATOM   3647  CB  ARG B 235     -49.651 -32.353  -3.316  1.00 88.38      B    C  
ATOM   3648  CG  ARG B 235     -49.549 -31.346  -2.201  1.00 84.53      B    C  
ATOM   3649  CD  ARG B 235     -50.745 -30.416  -2.192  1.00 81.72      B    C  
ATOM   3650  NE  ARG B 235     -50.623 -29.369  -1.168  1.00 76.09      B    N  
ATOM   3651  CZ  ARG B 235     -50.122 -28.163  -1.404  1.00 70.77      B    C  
ATOM   3652  NH1 ARG B 235     -49.699 -27.836  -2.619  1.00 64.43      B    N1+
ATOM   3653  NH2 ARG B 235     -50.046 -27.283  -0.420  1.00 64.30      B    N  
ATOM   3654  N   PRO B 236     -47.930 -35.457  -4.519  1.00 92.34      B    N  
ATOM   3655  CA  PRO B 236     -48.011 -36.341  -5.681  1.00 91.83      B    C  
ATOM   3656  C   PRO B 236     -49.345 -37.094  -5.734  1.00 92.62      B    C  
ATOM   3657  O   PRO B 236     -49.736 -37.750  -4.768  1.00 86.73      B    O  
ATOM   3658  CB  PRO B 236     -46.835 -37.297  -5.478  1.00 89.06      B    C  
ATOM   3659  CG  PRO B 236     -46.609 -37.311  -4.010  1.00 87.62      B    C  
ATOM   3660  CD  PRO B 236     -46.958 -35.928  -3.532  1.00 90.63      B    C  
ATOM   3661  N   TYR B 237     -50.007 -36.977  -6.857  1.00 90.89      B    N  
ATOM   3662  CA  TYR B 237     -51.240 -37.682  -7.133  1.00 90.69      B    C  
ATOM   3663  C   TYR B 237     -52.300 -37.340  -6.093  1.00 90.74      B    C  
ATOM   3664  O   TYR B 237     -52.729 -36.185  -5.998  1.00 81.57      B    O  
ATOM   3665  CB  TYR B 237     -50.991 -39.192  -7.233  1.00 88.87      B    C  
ATOM   3666  CG  TYR B 237     -50.025 -39.553  -8.319  1.00 89.33      B    C  
ATOM   3667  CD1 TYR B 237     -48.693 -39.803  -8.037  1.00 83.71      B    C  
ATOM   3668  CD2 TYR B 237     -50.433 -39.636  -9.647  1.00 83.91      B    C  
ATOM   3669  CE1 TYR B 237     -47.798 -40.133  -9.046  1.00 79.91      B    C  
ATOM   3670  CE2 TYR B 237     -49.544 -39.961 -10.656  1.00 80.92      B    C  
ATOM   3671  CZ  TYR B 237     -48.227 -40.212 -10.345  1.00 83.39      B    C  
ATOM   3672  OH  TYR B 237     -47.344 -40.533 -11.338  1.00 81.31      B    O  
ATOM   3673  N   MET B 238     -52.733 -38.305  -5.290  1.00 89.41      B    N  
ATOM   3674  CA  MET B 238     -53.781 -38.076  -4.304  1.00 88.14      B    C  
ATOM   3675  C   MET B 238     -53.252 -37.692  -2.933  1.00 88.84      B    C  
ATOM   3676  O   MET B 238     -54.044 -37.480  -2.016  1.00 80.98      B    O  
ATOM   3677  CB  MET B 238     -54.665 -39.316  -4.177  1.00 83.17      B    C  
ATOM   3678  CG  MET B 238     -53.984 -40.512  -3.518  1.00 77.82      B    C  
ATOM   3679  SD  MET B 238     -52.775 -41.328  -4.549  1.00 72.26      B    S  
ATOM   3680  CE  MET B 238     -53.817 -42.013  -5.840  1.00 61.72      B    C  
ATOM   3681  N   ALA B 239     -51.954 -37.585  -2.767  1.00 89.69      B    N  
ATOM   3682  CA  ALA B 239     -51.375 -37.250  -1.475  1.00 88.95      B    C  
ATOM   3683  C   ALA B 239     -51.529 -35.761  -1.195  1.00 89.96      B    C  
ATOM   3684  O   ALA B 239     -51.369 -34.924  -2.091  1.00 86.46      B    O  
ATOM   3685  CB  ALA B 239     -49.898 -37.633  -1.436  1.00 86.76      B    C  
ATOM   3686  N   SER B 240     -51.851 -35.443   0.059  1.00 90.65      B    N  
ATOM   3687  CA  SER B 240     -51.938 -34.050   0.477  1.00 89.66      B    C  
ATOM   3688  C   SER B 240     -50.581 -33.479   0.825  1.00 90.96      B    C  
ATOM   3689  O   SER B 240     -50.433 -32.250   0.891  1.00 84.72      B    O  
ATOM   3690  CB  SER B 240     -52.873 -33.921   1.680  1.00 86.74      B    C  
ATOM   3691  OG  SER B 240     -52.379 -34.625   2.791  1.00 75.69      B    O  
ATOM   3692  N   LYS B 241     -49.596 -34.318   1.066  1.00 90.57      B    N  
ATOM   3693  CA  LYS B 241     -48.253 -33.885   1.403  1.00 90.82      B    C  
ATOM   3694  C   LYS B 241     -47.245 -34.706   0.608  1.00 91.63      B    C  
ATOM   3695  O   LYS B 241     -47.422 -35.906   0.408  1.00 87.15      B    O  
ATOM   3696  CB  LYS B 241     -47.976 -34.025   2.900  1.00 88.74      B    C  
ATOM   3697  CG  LYS B 241     -48.757 -33.063   3.775  1.00 86.54      B    C  
ATOM   3698  CD  LYS B 241     -48.346 -33.178   5.233  1.00 83.87      B    C  
ATOM   3699  CE  LYS B 241     -49.088 -32.187   6.103  1.00 77.43      B    C  
ATOM   3700  NZ  LYS B 241     -48.680 -32.291   7.520  1.00 69.15      B    N1+
ATOM   3701  N   GLY B 242     -46.196 -34.040   0.169  1.00 91.97      B    N  
ATOM   3702  CA  GLY B 242     -45.089 -34.676  -0.507  1.00 91.84      B    C  
ATOM   3703  C   GLY B 242     -43.770 -34.178   0.033  1.00 93.82      B    C  
ATOM   3704  O   GLY B 242     -43.710 -33.532   1.083  1.00 90.67      B    O  
ATOM   3705  N   PRO B 243     -42.672 -34.463  -0.669  1.00 93.55      B    N  
ATOM   3706  CA  PRO B 243     -41.367 -33.995  -0.200  1.00 93.27      B    C  
ATOM   3707  C   PRO B 243     -41.317 -32.493   0.032  1.00 94.26      B    C  
ATOM   3708  O   PRO B 243     -40.707 -32.039   1.005  1.00 91.35      B    O  
ATOM   3709  CB  PRO B 243     -40.420 -34.422  -1.325  1.00 90.98      B    C  
ATOM   3710  CG  PRO B 243     -41.101 -35.578  -1.971  1.00 89.61      B    C  
ATOM   3711  CD  PRO B 243     -42.579 -35.302  -1.864  1.00 92.56      B    C  
ATOM   3712  N   ARG B 244     -41.965 -31.710  -0.818  1.00 93.24      B    N  
ATOM   3713  CA  ARG B 244     -41.930 -30.258  -0.689  1.00 93.47      B    C  
ATOM   3714  C   ARG B 244     -42.537 -29.804   0.634  1.00 93.71      B    C  
ATOM   3715  O   ARG B 244     -42.067 -28.840   1.236  1.00 90.12      B    O  
ATOM   3716  CB  ARG B 244     -42.672 -29.608  -1.855  1.00 91.95      B    C  
ATOM   3717  CG  ARG B 244     -42.661 -28.090  -1.807  1.00 88.92      B    C  
ATOM   3718  CD  ARG B 244     -43.485 -27.489  -2.940  1.00 88.51      B    C  
ATOM   3719  NE  ARG B 244     -42.952 -27.837  -4.248  1.00 84.52      B    N  
ATOM   3720  CZ  ARG B 244     -43.501 -27.455  -5.400  1.00 82.02      B    C  
ATOM   3721  NH1 ARG B 244     -44.604 -26.717  -5.412  1.00 74.62      B    N1+
ATOM   3722  NH2 ARG B 244     -42.946 -27.832  -6.541  1.00 76.44      B    N  
ATOM   3723  N   GLU B 245     -43.563 -30.481   1.097  1.00 93.81      B    N  
ATOM   3724  CA  GLU B 245     -44.253 -30.086   2.320  1.00 92.80      B    C  
ATOM   3725  C   GLU B 245     -43.591 -30.646   3.568  1.00 94.23      B    C  
ATOM   3726  O   GLU B 245     -43.876 -30.161   4.669  1.00 92.10      B    O  
ATOM   3727  CB  GLU B 245     -45.712 -30.536   2.268  1.00 92.01      B    C  
ATOM   3728  CG  GLU B 245     -46.566 -29.770   1.258  1.00 89.54      B    C  
ATOM   3729  CD  GLU B 245     -46.320 -30.198  -0.167  1.00 87.20      B    C  
ATOM   3730  OE1 GLU B 245     -45.828 -31.329  -0.384  1.00 76.99      B    O  
ATOM   3731  OE2 GLU B 245     -46.619 -29.412  -1.090  1.00 78.18      B    O1-
ATOM   3732  N   VAL B 246     -42.745 -31.652   3.431  1.00 93.87      B    N  
ATOM   3733  CA  VAL B 246     -42.129 -32.307   4.572  1.00 93.85      B    C  
ATOM   3734  C   VAL B 246     -40.745 -31.741   4.879  1.00 94.67      B    C  
ATOM   3735  O   VAL B 246     -40.305 -31.769   6.030  1.00 90.85      B    O  
ATOM   3736  CB  VAL B 246     -42.055 -33.829   4.343  1.00 92.27      B    C  
ATOM   3737  CG1 VAL B 246     -41.332 -34.521   5.483  1.00 84.06      B    C  
ATOM   3738  CG2 VAL B 246     -43.453 -34.397   4.174  1.00 84.32      B    C  
ATOM   3739  N   VAL B 247     -40.038 -31.231   3.874  1.00 94.74      B    N  
ATOM   3740  CA  VAL B 247     -38.699 -30.719   4.092  1.00 94.51      B    C  
ATOM   3741  C   VAL B 247     -38.735 -29.523   5.037  1.00 94.88      B    C  
ATOM   3742  O   VAL B 247     -39.748 -28.819   5.157  1.00 91.83      B    O  
ATOM   3743  CB  VAL B 247     -38.018 -30.329   2.766  1.00 92.67      B    C  
ATOM   3744  CG1 VAL B 247     -37.804 -31.561   1.903  1.00 81.88      B    C  
ATOM   3745  CG2 VAL B 247     -38.838 -29.281   2.030  1.00 83.76      B    C  
ATOM   3746  N   SER B 248     -37.612 -29.302   5.722  1.00 94.28      B    N  
ATOM   3747  CA  SER B 248     -37.497 -28.225   6.685  1.00 93.97      B    C  
ATOM   3748  C   SER B 248     -36.127 -27.583   6.554  1.00 94.61      B    C  
ATOM   3749  O   SER B 248     -35.122 -28.272   6.350  1.00 91.29      B    O  
ATOM   3750  CB  SER B 248     -37.704 -28.726   8.115  1.00 91.19      B    C  
ATOM   3751  OG  SER B 248     -37.446 -27.702   9.058  1.00 79.60      B    O  
ATOM   3752  N   ARG B 249     -36.097 -26.261   6.689  1.00 93.96      B    N  
ATOM   3753  CA  ARG B 249     -34.830 -25.549   6.632  1.00 93.51      B    C  
ATOM   3754  C   ARG B 249     -33.951 -25.856   7.840  1.00 93.78      B    C  
ATOM   3755  O   ARG B 249     -32.735 -25.693   7.775  1.00 90.13      B    O  
ATOM   3756  CB  ARG B 249     -35.065 -24.038   6.530  1.00 90.84      B    C  
ATOM   3757  CG  ARG B 249     -35.813 -23.433   7.708  1.00 84.41      B    C  
ATOM   3758  CD  ARG B 249     -35.837 -21.914   7.642  1.00 84.86      B    C  
ATOM   3759  NE  ARG B 249     -36.439 -21.409   6.409  1.00 81.14      B    N  
ATOM   3760  CZ  ARG B 249     -37.743 -21.234   6.226  1.00 79.29      B    C  
ATOM   3761  NH1 ARG B 249     -38.596 -21.532   7.196  1.00 69.77      B    N1+
ATOM   3762  NH2 ARG B 249     -38.197 -20.764   5.079  1.00 72.73      B    N  
ATOM   3763  N   PHE B 250     -34.549 -26.285   8.933  1.00 93.81      B    N  
ATOM   3764  CA  PHE B 250     -33.779 -26.625  10.120  1.00 93.40      B    C  
ATOM   3765  C   PHE B 250     -32.877 -27.833   9.901  1.00 94.31      B    C  
ATOM   3766  O   PHE B 250     -31.923 -28.036  10.657  1.00 91.30      B    O  
ATOM   3767  CB  PHE B 250     -34.721 -26.882  11.303  1.00 90.96      B    C  
ATOM   3768  CG  PHE B 250     -34.011 -27.006  12.622  1.00 85.97      B    C  
ATOM   3769  CD1 PHE B 250     -33.575 -25.871  13.294  1.00 78.71      B    C  
ATOM   3770  CD2 PHE B 250     -33.775 -28.240  13.180  1.00 76.56      B    C  
ATOM   3771  CE1 PHE B 250     -32.926 -25.980  14.493  1.00 70.56      B    C  
ATOM   3772  CE2 PHE B 250     -33.119 -28.355  14.393  1.00 70.20      B    C  
ATOM   3773  CZ  PHE B 250     -32.689 -27.221  15.057  1.00 69.56      B    C  
ATOM   3774  N   ARG B 251     -33.154 -28.627   8.874  1.00 93.23      B    N  
ATOM   3775  CA  ARG B 251     -32.310 -29.775   8.572  1.00 93.13      B    C  
ATOM   3776  C   ARG B 251     -30.920 -29.358   8.094  1.00 93.53      B    C  
ATOM   3777  O   ARG B 251     -29.985 -30.172   8.138  1.00 90.43      B    O  
ATOM   3778  CB  ARG B 251     -32.979 -30.655   7.515  1.00 92.48      B    C  
ATOM   3779  CG  ARG B 251     -34.292 -31.245   7.972  1.00 90.17      B    C  
ATOM   3780  CD  ARG B 251     -34.084 -32.256   9.076  1.00 87.95      B    C  
ATOM   3781  NE  ARG B 251     -35.351 -32.727   9.646  1.00 84.39      B    N  
ATOM   3782  CZ  ARG B 251     -35.906 -32.243  10.751  1.00 80.34      B    C  
ATOM   3783  NH1 ARG B 251     -35.309 -31.273  11.428  1.00 74.19      B    N1+
ATOM   3784  NH2 ARG B 251     -37.058 -32.727  11.179  1.00 76.26      B    N  
ATOM   3785  N   ALA B 252     -30.754 -28.109   7.668  1.00 93.73      B    N  
ATOM   3786  CA  ALA B 252     -29.427 -27.629   7.309  1.00 93.31      B    C  
ATOM   3787  C   ALA B 252     -28.489 -27.647   8.500  1.00 93.98      B    C  
ATOM   3788  O   ALA B 252     -27.272 -27.765   8.328  1.00 90.78      B    O  
ATOM   3789  CB  ALA B 252     -29.518 -26.212   6.730  1.00 91.90      B    C  
ATOM   3790  N   ALA B 253     -29.024 -27.531   9.713  1.00 93.13      B    N  
ATOM   3791  CA  ALA B 253     -28.200 -27.617  10.910  1.00 92.48      B    C  
ATOM   3792  C   ALA B 253     -27.586 -29.002  11.041  1.00 92.73      B    C  
ATOM   3793  O   ALA B 253     -26.405 -29.141  11.365  1.00 89.83      B    O  
ATOM   3794  CB  ALA B 253     -29.035 -27.276  12.145  1.00 91.29      B    C  
ATOM   3795  N   GLU B 254     -28.381 -30.036  10.784  1.00 93.42      B    N  
ATOM   3796  CA  GLU B 254     -27.862 -31.400  10.854  1.00 92.61      B    C  
ATOM   3797  C   GLU B 254     -26.763 -31.616   9.829  1.00 92.68      B    C  
ATOM   3798  O   GLU B 254     -25.755 -32.276  10.108  1.00 90.34      B    O  
ATOM   3799  CB  GLU B 254     -29.000 -32.397  10.649  1.00 91.69      B    C  
ATOM   3800  CG  GLU B 254     -30.091 -32.319  11.710  1.00 87.36      B    C  
ATOM   3801  CD  GLU B 254     -31.264 -33.236  11.413  1.00 86.03      B    C  
ATOM   3802  OE1 GLU B 254     -31.279 -33.847  10.330  1.00 77.11      B    O  
ATOM   3803  OE2 GLU B 254     -32.168 -33.339  12.270  1.00 78.69      B    O1-
ATOM   3804  N   GLY B 255     -26.945 -31.080   8.639  1.00 92.93      B    N  
ATOM   3805  CA  GLY B 255     -25.890 -31.166   7.639  1.00 91.97      B    C  
ATOM   3806  C   GLY B 255     -24.647 -30.408   8.047  1.00 93.08      B    C  
ATOM   3807  O   GLY B 255     -23.522 -30.855   7.800  1.00 89.05      B    O  
ATOM   3808  N   CYS B 256     -24.832 -29.254   8.676  1.00 92.99      B    N  
ATOM   3809  CA  CYS B 256     -23.697 -28.469   9.129  1.00 92.34      B    C  
ATOM   3810  C   CYS B 256     -22.914 -29.176  10.229  1.00 93.10      B    C  
ATOM   3811  O   CYS B 256     -21.693 -29.031  10.320  1.00 88.37      B    O  
ATOM   3812  CB  CYS B 256     -24.166 -27.095   9.611  1.00 90.50      B    C  
ATOM   3813  SG  CYS B 256     -22.837 -25.969  10.106  1.00 84.50      B    S  
ATOM   3814  N   MET B 257     -23.610 -29.950  11.067  1.00 93.39      B    N  
ATOM   3815  CA  MET B 257     -22.945 -30.673  12.149  1.00 92.55      B    C  
ATOM   3816  C   MET B 257     -21.966 -31.713  11.630  1.00 92.71      B    C  
ATOM   3817  O   MET B 257     -21.081 -32.145  12.374  1.00 90.28      B    O  
ATOM   3818  CB  MET B 257     -23.976 -31.331  13.064  1.00 91.22      B    C  
ATOM   3819  CG  MET B 257     -24.859 -30.344  13.801  1.00 84.58      B    C  
ATOM   3820  SD  MET B 257     -23.981 -29.325  14.993  1.00 75.73      B    S  
ATOM   3821  CE  MET B 257     -23.741 -30.509  16.312  1.00 63.67      B    C  
ATOM   3822  N   THR B 258     -22.095 -32.127  10.374  1.00 92.91      B    N  
ATOM   3823  CA  THR B 258     -21.139 -33.067   9.810  1.00 92.05      B    C  
ATOM   3824  C   THR B 258     -19.745 -32.475   9.698  1.00 92.32      B    C  
ATOM   3825  O   THR B 258     -18.778 -33.216   9.506  1.00 86.92      B    O  
ATOM   3826  CB  THR B 258     -21.588 -33.539   8.425  1.00 90.41      B    C  
ATOM   3827  CG2 THR B 258     -22.962 -34.193   8.518  1.00 80.91      B    C  
ATOM   3828  OG1 THR B 258     -21.647 -32.429   7.520  1.00 80.07      B    O  
ATOM   3829  N   GLY B 259     -19.606 -31.153   9.821  1.00 91.05      B    N  
ATOM   3830  CA  GLY B 259     -18.298 -30.535   9.822  1.00 90.21      B    C  
ATOM   3831  C   GLY B 259     -17.448 -30.911  11.013  1.00 91.46      B    C  
ATOM   3832  O   GLY B 259     -16.238 -30.673  11.003  1.00 87.62      B    O  
ATOM   3833  N   MET B 260     -18.051 -31.489  12.047  1.00 91.97      B    N  
ATOM   3834  CA  MET B 260     -17.297 -31.958  13.201  1.00 91.42      B    C  
ATOM   3835  C   MET B 260     -16.666 -33.325  12.977  1.00 91.77      B    C  
ATOM   3836  O   MET B 260     -15.799 -33.734  13.756  1.00 88.13      B    O  
ATOM   3837  CB  MET B 260     -18.202 -32.025  14.433  1.00 89.18      B    C  
ATOM   3838  CG  MET B 260     -18.816 -30.701  14.835  1.00 83.38      B    C  
ATOM   3839  SD  MET B 260     -19.711 -30.774  16.398  1.00 78.25      B    S  
ATOM   3840  CE  MET B 260     -20.904 -32.068  16.034  1.00 66.39      B    C  
ATOM   3841  N   MET B 261     -17.064 -34.028  11.931  1.00 90.80      B    N  
ATOM   3842  CA  MET B 261     -16.541 -35.359  11.673  1.00 90.43      B    C  
ATOM   3843  C   MET B 261     -15.087 -35.262  11.210  1.00 90.88      B    C  
ATOM   3844  O   MET B 261     -14.719 -34.338  10.486  1.00 88.25      B    O  
ATOM   3845  CB  MET B 261     -17.384 -36.076  10.630  1.00 89.04      B    C  
ATOM   3846  CG  MET B 261     -18.828 -36.251  11.038  1.00 84.86      B    C  
ATOM   3847  SD  MET B 261     -19.052 -37.278  12.505  1.00 80.33      B    S  
ATOM   3848  CE  MET B 261     -18.454 -38.848  11.914  1.00 67.80      B    C  
ATOM   3849  N   PRO B 262     -14.247 -36.212  11.594  1.00 91.16      B    N  
ATOM   3850  CA  PRO B 262     -12.853 -36.177  11.153  1.00 90.96      B    C  
ATOM   3851  C   PRO B 262     -12.742 -36.389   9.651  1.00 91.47      B    C  
ATOM   3852  O   PRO B 262     -13.622 -36.962   9.008  1.00 88.38      B    O  
ATOM   3853  CB  PRO B 262     -12.204 -37.324  11.940  1.00 88.78      B    C  
ATOM   3854  CG  PRO B 262     -13.325 -38.237  12.275  1.00 87.08      B    C  
ATOM   3855  CD  PRO B 262     -14.524 -37.357  12.464  1.00 89.47      B    C  
ATOM   3856  N   SER B 263     -11.617 -35.928   9.101  1.00 90.09      B    N  
ATOM   3857  CA  SER B 263     -11.440 -35.965   7.663  1.00 89.19      B    C  
ATOM   3858  C   SER B 263     -11.265 -37.377   7.121  1.00 90.07      B    C  
ATOM   3859  O   SER B 263     -11.547 -37.617   5.950  1.00 85.75      B    O  
ATOM   3860  CB  SER B 263     -10.234 -35.110   7.269  1.00 86.28      B    C  
ATOM   3861  OG  SER B 263      -9.054 -35.583   7.884  1.00 78.25      B    O  
ATOM   3862  N   PHE B 264     -10.798 -38.312   7.952  1.00 90.18      B    N  
ATOM   3863  CA  PHE B 264     -10.650 -39.672   7.458  1.00 89.68      B    C  
ATOM   3864  C   PHE B 264     -11.998 -40.366   7.278  1.00 90.44      B    C  
ATOM   3865  O   PHE B 264     -12.075 -41.376   6.574  1.00 87.64      B    O  
ATOM   3866  CB  PHE B 264      -9.741 -40.492   8.380  1.00 88.82      B    C  
ATOM   3867  CG  PHE B 264     -10.311 -40.752   9.749  1.00 87.88      B    C  
ATOM   3868  CD1 PHE B 264     -11.165 -41.821   9.968  1.00 83.40      B    C  
ATOM   3869  CD2 PHE B 264      -9.960 -39.950  10.817  1.00 83.73      B    C  
ATOM   3870  CE1 PHE B 264     -11.677 -42.066  11.222  1.00 79.31      B    C  
ATOM   3871  CE2 PHE B 264     -10.470 -40.190  12.074  1.00 79.21      B    C  
ATOM   3872  CZ  PHE B 264     -11.335 -41.247  12.281  1.00 80.24      B    C  
ATOM   3873  N   LEU B 265     -13.047 -39.835   7.896  1.00 90.33      B    N  
ATOM   3874  CA  LEU B 265     -14.397 -40.328   7.672  1.00 89.99      B    C  
ATOM   3875  C   LEU B 265     -15.116 -39.512   6.604  1.00 90.77      B    C  
ATOM   3876  O   LEU B 265     -15.770 -40.075   5.722  1.00 88.45      B    O  
ATOM   3877  CB  LEU B 265     -15.197 -40.299   8.975  1.00 88.91      B    C  
ATOM   3878  CG  LEU B 265     -14.770 -41.288  10.061  1.00 83.29      B    C  
ATOM   3879  CD1 LEU B 265     -15.598 -41.080  11.310  1.00 77.38      B    C  
ATOM   3880  CD2 LEU B 265     -14.891 -42.718   9.564  1.00 77.03      B    C  
ATOM   3881  N   PHE B 266     -14.995 -38.184   6.675  1.00 90.39      B    N  
ATOM   3882  CA  PHE B 266     -15.586 -37.276   5.700  1.00 91.15      B    C  
ATOM   3883  C   PHE B 266     -14.456 -36.508   5.028  1.00 91.79      B    C  
ATOM   3884  O   PHE B 266     -14.046 -35.454   5.510  1.00 88.08      B    O  
ATOM   3885  CB  PHE B 266     -16.566 -36.320   6.378  1.00 89.24      B    C  
ATOM   3886  CG  PHE B 266     -17.916 -36.911   6.633  1.00 89.44      B    C  
ATOM   3887  CD1 PHE B 266     -18.070 -38.240   6.989  1.00 83.92      B    C  
ATOM   3888  CD2 PHE B 266     -19.047 -36.125   6.520  1.00 84.28      B    C  
ATOM   3889  CE1 PHE B 266     -19.311 -38.766   7.221  1.00 82.05      B    C  
ATOM   3890  CE2 PHE B 266     -20.304 -36.650   6.753  1.00 82.70      B    C  
ATOM   3891  CZ  PHE B 266     -20.430 -37.975   7.105  1.00 84.12      B    C  
ATOM   3892  N   PRO B 267     -13.905 -37.020   3.918  1.00 91.62      B    N  
ATOM   3893  CA  PRO B 267     -12.761 -36.356   3.283  1.00 91.20      B    C  
ATOM   3894  C   PRO B 267     -13.043 -34.935   2.838  1.00 92.43      B    C  
ATOM   3895  O   PRO B 267     -12.106 -34.128   2.755  1.00 88.93      B    O  
ATOM   3896  CB  PRO B 267     -12.448 -37.266   2.088  1.00 88.50      B    C  
ATOM   3897  CG  PRO B 267     -13.006 -38.596   2.462  1.00 86.94      B    C  
ATOM   3898  CD  PRO B 267     -14.234 -38.299   3.277  1.00 90.17      B    C  
ATOM   3899  N   ASP B 268     -14.294 -34.600   2.539  1.00 92.16      B    N  
ATOM   3900  CA  ASP B 268     -14.614 -33.253   2.116  1.00 91.49      B    C  
ATOM   3901  C   ASP B 268     -14.358 -32.235   3.217  1.00 92.65      B    C  
ATOM   3902  O   ASP B 268     -14.124 -31.060   2.923  1.00 89.13      B    O  
ATOM   3903  CB  ASP B 268     -16.071 -33.169   1.654  1.00 87.60      B    C  
ATOM   3904  CG  ASP B 268     -17.038 -33.536   2.758  1.00 83.99      B    C  
ATOM   3905  OD1 ASP B 268     -17.007 -34.685   3.221  1.00 75.36      B    O  
ATOM   3906  OD2 ASP B 268     -17.840 -32.670   3.149  1.00 76.81      B    O1-
ATOM   3907  N   ASN B 269     -14.378 -32.652   4.477  1.00 92.13      B    N  
ATOM   3908  CA  ASN B 269     -14.068 -31.747   5.574  1.00 92.37      B    C  
ATOM   3909  C   ASN B 269     -12.609 -31.322   5.592  1.00 93.15      B    C  
ATOM   3910  O   ASN B 269     -12.249 -30.403   6.339  1.00 89.55      B    O  
ATOM   3911  CB  ASN B 269     -14.442 -32.387   6.918  1.00 90.31      B    C  
ATOM   3912  CG  ASN B 269     -15.932 -32.496   7.123  1.00 90.08      B    C  
ATOM   3913  ND2 ASN B 269     -16.336 -33.303   8.086  1.00 82.07      B    N  
ATOM   3914  OD1 ASN B 269     -16.709 -31.856   6.422  1.00 82.22      B    O  
ATOM   3915  N   LYS B 270     -11.761 -31.967   4.793  1.00 92.87      B    N  
ATOM   3916  CA  LYS B 270     -10.385 -31.525   4.659  1.00 92.62      B    C  
ATOM   3917  C   LYS B 270     -10.266 -30.291   3.777  1.00 93.60      B    C  
ATOM   3918  O   LYS B 270      -9.334 -29.497   3.947  1.00 91.18      B    O  
ATOM   3919  CB  LYS B 270      -9.529 -32.659   4.093  1.00 90.95      B    C  
ATOM   3920  CG  LYS B 270      -8.051 -32.345   3.970  1.00 83.24      B    C  
ATOM   3921  CD  LYS B 270      -7.284 -33.526   3.405  1.00 81.62      B    C  
ATOM   3922  CE  LYS B 270      -5.820 -33.200   3.263  1.00 70.66      B    C  
ATOM   3923  NZ  LYS B 270      -5.052 -34.354   2.701  1.00 62.73      B    N1+
ATOM   3924  N   TYR B 271     -11.181 -30.113   2.841  1.00 93.54      B    N  
ATOM   3925  CA  TYR B 271     -11.147 -29.007   1.898  1.00 93.62      B    C  
ATOM   3926  C   TYR B 271     -12.184 -27.932   2.186  1.00 94.29      B    C  
ATOM   3927  O   TYR B 271     -12.022 -26.799   1.721  1.00 90.89      B    O  
ATOM   3928  CB  TYR B 271     -11.353 -29.530   0.477  1.00 92.92      B    C  
ATOM   3929  CG  TYR B 271     -10.544 -30.761   0.165  1.00 93.47      B    C  
ATOM   3930  CD1 TYR B 271      -9.164 -30.698   0.031  1.00 89.97      B    C  
ATOM   3931  CD2 TYR B 271     -11.153 -31.997   0.008  1.00 89.87      B    C  
ATOM   3932  CE1 TYR B 271      -8.417 -31.821  -0.251  1.00 88.38      B    C  
ATOM   3933  CE2 TYR B 271     -10.417 -33.128  -0.276  1.00 88.69      B    C  
ATOM   3934  CZ  TYR B 271      -9.051 -33.033  -0.404  1.00 89.45      B    C  
ATOM   3935  OH  TYR B 271      -8.318 -34.156  -0.679  1.00 87.69      B    O  
ATOM   3936  N   ALA B 272     -13.224 -28.260   2.921  1.00 93.80      B    N  
ATOM   3937  CA  ALA B 272     -14.274 -27.297   3.217  1.00 93.40      B    C  
ATOM   3938  C   ALA B 272     -13.824 -26.151   4.120  1.00 94.06      B    C  
ATOM   3939  O   ALA B 272     -14.330 -25.034   3.963  1.00 90.79      B    O  
ATOM   3940  CB  ALA B 272     -15.480 -28.011   3.831  1.00 92.06      B    C  
ATOM   3941  N   PRO B 273     -12.918 -26.356   5.084  1.00 93.80      B    N  
ATOM   3942  CA  PRO B 273     -12.548 -25.251   5.975  1.00 93.72      B    C  
ATOM   3943  C   PRO B 273     -12.037 -24.048   5.192  1.00 94.31      B    C  
ATOM   3944  O   PRO B 273     -11.239 -24.195   4.270  1.00 91.89      B    O  
ATOM   3945  CB  PRO B 273     -11.460 -25.848   6.867  1.00 92.09      B    C  
ATOM   3946  CG  PRO B 273     -11.758 -27.299   6.879  1.00 91.26      B    C  
ATOM   3947  CD  PRO B 273     -12.286 -27.608   5.505  1.00 93.39      B    C  
ATOM   3948  N   PRO B 274     -12.468 -22.851   5.568  1.00 94.37      B    N  
ATOM   3949  CA  PRO B 274     -12.036 -21.652   4.845  1.00 94.04      B    C  
ATOM   3950  C   PRO B 274     -10.685 -21.167   5.325  1.00 94.61      B    C  
ATOM   3951  O   PRO B 274     -10.173 -21.590   6.363  1.00 91.82      B    O  
ATOM   3952  CB  PRO B 274     -13.135 -20.637   5.172  1.00 92.03      B    C  
ATOM   3953  CG  PRO B 274     -13.549 -21.017   6.553  1.00 91.11      B    C  
ATOM   3954  CD  PRO B 274     -13.440 -22.524   6.622  1.00 93.17      B    C  
ATOM   3955  N   TYR B 275     -10.102 -20.265   4.547  1.00 93.18      B    N  
ATOM   3956  CA  TYR B 275      -8.884 -19.571   4.943  1.00 93.66      B    C  
ATOM   3957  C   TYR B 275      -9.263 -18.319   5.714  1.00 93.39      B    C  
ATOM   3958  O   TYR B 275     -10.178 -17.594   5.330  1.00 90.39      B    O  
ATOM   3959  CB  TYR B 275      -8.046 -19.214   3.718  1.00 93.73      B    C  
ATOM   3960  CG  TYR B 275      -7.147 -20.332   3.259  1.00 95.18      B    C  
ATOM   3961  CD1 TYR B 275      -7.663 -21.500   2.730  1.00 93.13      B    C  
ATOM   3962  CD2 TYR B 275      -5.761 -20.222   3.353  1.00 93.16      B    C  
ATOM   3963  CE1 TYR B 275      -6.842 -22.534   2.312  1.00 92.00      B    C  
ATOM   3964  CE2 TYR B 275      -4.936 -21.239   2.942  1.00 92.26      B    C  
ATOM   3965  CZ  TYR B 275      -5.483 -22.390   2.425  1.00 93.70      B    C  
ATOM   3966  OH  TYR B 275      -4.655 -23.409   2.010  1.00 92.50      B    O  
ATOM   3967  N   HIS B 276      -8.544 -18.056   6.799  1.00 93.50      B    N  
ATOM   3968  CA  HIS B 276      -8.816 -16.922   7.663  1.00 92.93      B    C  
ATOM   3969  C   HIS B 276      -7.549 -16.113   7.888  1.00 93.25      B    C  
ATOM   3970  O   HIS B 276      -6.433 -16.587   7.656  1.00 90.77      B    O  
ATOM   3971  CB  HIS B 276      -9.394 -17.386   9.001  1.00 91.20      B    C  
ATOM   3972  CG  HIS B 276      -8.440 -18.186   9.819  1.00 91.65      B    C  
ATOM   3973  CD2 HIS B 276      -7.532 -17.824  10.753  1.00 79.99      B    C  
ATOM   3974  ND1 HIS B 276      -8.349 -19.561   9.725  1.00 81.34      B    N  
ATOM   3975  CE1 HIS B 276      -7.432 -20.000  10.558  1.00 82.93      B    C  
ATOM   3976  NE2 HIS B 276      -6.906 -18.967  11.201  1.00 85.23      B    N  
ATOM   3977  N   LEU B 277      -7.732 -14.890   8.349  1.00 92.35      B    N  
ATOM   3978  CA  LEU B 277      -6.625 -13.992   8.637  1.00 91.24      B    C  
ATOM   3979  C   LEU B 277      -5.977 -14.387   9.953  1.00 91.36      B    C  
ATOM   3980  O   LEU B 277      -6.645 -14.550  10.970  1.00 88.95      B    O  
ATOM   3981  CB  LEU B 277      -7.122 -12.551   8.696  1.00 89.84      B    C  
ATOM   3982  CG  LEU B 277      -6.086 -11.457   8.965  1.00 89.87      B    C  
ATOM   3983  CD1 LEU B 277      -5.152 -11.301   7.778  1.00 85.26      B    C  
ATOM   3984  CD2 LEU B 277      -6.780 -10.147   9.283  1.00 85.44      B    C  
ATOM   3985  N   THR B 278      -4.649 -14.533   9.923  1.00 92.34      B    N  
ATOM   3986  CA  THR B 278      -3.901 -14.878  11.123  1.00 91.10      B    C  
ATOM   3987  C   THR B 278      -3.372 -13.660  11.866  1.00 90.75      B    C  
ATOM   3988  O   THR B 278      -3.085 -13.759  13.060  1.00 84.61      B    O  
ATOM   3989  CB  THR B 278      -2.722 -15.792  10.775  1.00 89.60      B    C  
ATOM   3990  CG2 THR B 278      -3.229 -17.104  10.188  1.00 79.62      B    C  
ATOM   3991  OG1 THR B 278      -1.870 -15.140   9.830  1.00 78.81      B    O  
ATOM   3992  N   ALA B 279      -3.239 -12.512  11.182  1.00 90.52      B    N  
ATOM   3993  CA  ALA B 279      -2.767 -11.273  11.790  1.00 89.68      B    C  
ATOM   3994  C   ALA B 279      -3.936 -10.298  11.848  1.00 89.66      B    C  
ATOM   3995  O   ALA B 279      -4.019  -9.349  11.065  1.00 85.17      B    O  
ATOM   3996  CB  ALA B 279      -1.594 -10.698  11.005  1.00 87.67      B    C  
ATOM   3997  N   ASP B 280      -4.846 -10.530  12.782  1.00 86.99      B    N  
ATOM   3998  CA  ASP B 280      -6.057  -9.730  12.910  1.00 84.87      B    C  
ATOM   3999  C   ASP B 280      -5.968  -8.685  14.013  1.00 84.94      B    C  
ATOM   4000  O   ASP B 280      -6.937  -7.944  14.221  1.00 76.97      B    O  
ATOM   4001  CB  ASP B 280      -7.261 -10.641  13.169  1.00 80.88      B    C  
ATOM   4002  CG  ASP B 280      -7.089 -11.513  14.400  1.00 75.07      B    C  
ATOM   4003  OD1 ASP B 280      -5.976 -11.554  14.956  1.00 65.11      B    O  
ATOM   4004  OD2 ASP B 280      -8.070 -12.167  14.806  1.00 70.69      B    O1-
ATOM   4005  N   GLY B 281      -4.840  -8.606  14.705  1.00 83.47      B    N  
ATOM   4006  CA  GLY B 281      -4.688  -7.649  15.779  1.00 83.72      B    C  
ATOM   4007  C   GLY B 281      -4.073  -6.341  15.323  1.00 85.86      B    C  
ATOM   4008  O   GLY B 281      -3.801  -6.124  14.137  1.00 83.22      B    O  
ATOM   4009  N   ASN B 282      -3.853  -5.448  16.279  1.00 84.34      B    N  
ATOM   4010  CA  ASN B 282      -3.255  -4.151  16.030  1.00 84.33      B    C  
ATOM   4011  C   ASN B 282      -1.854  -4.042  16.617  1.00 85.99      B    C  
ATOM   4012  O   ASN B 282      -1.362  -2.940  16.840  1.00 81.89      B    O  
ATOM   4013  CB  ASN B 282      -4.150  -3.042  16.585  1.00 81.21      B    C  
ATOM   4014  CG  ASN B 282      -5.443  -2.908  15.817  1.00 76.84      B    C  
ATOM   4015  ND2 ASN B 282      -6.511  -2.549  16.514  1.00 70.62      B    N  
ATOM   4016  OD1 ASN B 282      -5.497  -3.135  14.607  1.00 68.99      B    O  
ATOM   4017  N   SER B 283      -1.205  -5.170  16.859  1.00 85.64      B    N  
ATOM   4018  CA  SER B 283       0.164  -5.151  17.347  1.00 86.32      B    C  
ATOM   4019  C   SER B 283       1.124  -4.841  16.205  1.00 87.96      B    C  
ATOM   4020  O   SER B 283       0.791  -4.947  15.023  1.00 85.64      B    O  
ATOM   4021  CB  SER B 283       0.520  -6.489  17.985  1.00 84.95      B    C  
ATOM   4022  OG  SER B 283       0.505  -7.525  17.027  1.00 79.49      B    O  
ATOM   4023  N   GLY B 284       2.342  -4.445  16.565  1.00 87.52      B    N  
ATOM   4024  CA  GLY B 284       3.342  -4.173  15.553  1.00 88.36      B    C  
ATOM   4025  C   GLY B 284       3.656  -5.382  14.695  1.00 90.64      B    C  
ATOM   4026  O   GLY B 284       3.922  -5.257  13.499  1.00 88.45      B    O  
ATOM   4027  N   SER B 285       3.620  -6.561  15.299  1.00 90.49      B    N  
ATOM   4028  CA  SER B 285       3.861  -7.786  14.546  1.00 91.07      B    C  
ATOM   4029  C   SER B 285       2.766  -8.020  13.510  1.00 92.18      B    C  
ATOM   4030  O   SER B 285       3.052  -8.353  12.356  1.00 90.04      B    O  
ATOM   4031  CB  SER B 285       3.955  -8.976  15.504  1.00 90.08      B    C  
ATOM   4032  OG  SER B 285       4.186 -10.169  14.807  1.00 76.21      B    O  
ATOM   4033  N   ASP B 286       1.515  -7.837  13.902  1.00 92.06      B    N  
ATOM   4034  CA  ASP B 286       0.413  -8.010  12.968  1.00 92.01      B    C  
ATOM   4035  C   ASP B 286       0.425  -6.936  11.889  1.00 93.05      B    C  
ATOM   4036  O   ASP B 286       0.135  -7.221  10.721  1.00 91.16      B    O  
ATOM   4037  CB  ASP B 286      -0.923  -8.007  13.717  1.00 90.12      B    C  
ATOM   4038  CG  ASP B 286      -1.150  -9.270  14.516  1.00 88.30      B    C  
ATOM   4039  OD1 ASP B 286      -0.335 -10.209  14.396  1.00 83.36      B    O  
ATOM   4040  OD2 ASP B 286      -2.146  -9.331  15.269  1.00 83.44      B    O1-
ATOM   4041  N   TYR B 287       0.758  -5.709  12.251  1.00 91.43      B    N  
ATOM   4042  CA  TYR B 287       0.892  -4.648  11.260  1.00 92.03      B    C  
ATOM   4043  C   TYR B 287       1.955  -4.994  10.227  1.00 92.97      B    C  
ATOM   4044  O   TYR B 287       1.773  -4.753   9.032  1.00 91.23      B    O  
ATOM   4045  CB  TYR B 287       1.228  -3.321  11.939  1.00 90.79      B    C  
ATOM   4046  CG  TYR B 287       0.065  -2.616  12.586  1.00 90.75      B    C  
ATOM   4047  CD1 TYR B 287      -1.177  -2.542  11.962  1.00 87.75      B    C  
ATOM   4048  CD2 TYR B 287       0.203  -1.990  13.820  1.00 87.35      B    C  
ATOM   4049  CE1 TYR B 287      -2.232  -1.889  12.549  1.00 85.36      B    C  
ATOM   4050  CE2 TYR B 287      -0.847  -1.330  14.412  1.00 85.22      B    C  
ATOM   4051  CZ  TYR B 287      -2.072  -1.278  13.778  1.00 86.19      B    C  
ATOM   4052  OH  TYR B 287      -3.122  -0.626  14.364  1.00 83.57      B    O  
ATOM   4053  N   MET B 288       3.061  -5.545  10.674  1.00 93.27      B    N  
ATOM   4054  CA  MET B 288       4.139  -5.910   9.755  1.00 93.53      B    C  
ATOM   4055  C   MET B 288       3.700  -7.023   8.807  1.00 94.06      B    C  
ATOM   4056  O   MET B 288       4.089  -7.035   7.637  1.00 92.34      B    O  
ATOM   4057  CB  MET B 288       5.378  -6.333  10.535  1.00 92.89      B    C  
ATOM   4058  CG  MET B 288       6.611  -6.553   9.671  1.00 88.76      B    C  
ATOM   4059  SD  MET B 288       7.225  -5.035   8.910  1.00 85.74      B    S  
ATOM   4060  CE  MET B 288       7.833  -4.159  10.341  1.00 75.63      B    C  
ATOM   4061  N   LYS B 289       2.893  -7.946   9.288  1.00 93.46      B    N  
ATOM   4062  CA  LYS B 289       2.421  -9.030   8.442  1.00 93.55      B    C  
ATOM   4063  C   LYS B 289       1.443  -8.546   7.378  1.00 93.84      B    C  
ATOM   4064  O   LYS B 289       1.344  -9.161   6.317  1.00 91.93      B    O  
ATOM   4065  CB  LYS B 289       1.765 -10.110   9.300  1.00 93.55      B    C  
ATOM   4066  CG  LYS B 289       2.732 -10.857  10.196  1.00 93.17      B    C  
ATOM   4067  CD  LYS B 289       2.010 -11.832  11.109  1.00 91.42      B    C  
ATOM   4068  CE  LYS B 289       2.976 -12.556  12.018  1.00 86.17      B    C  
ATOM   4069  NZ  LYS B 289       2.276 -13.461  12.965  1.00 78.46      B    N1+
ATOM   4070  N   ARG B 290       0.738  -7.460   7.637  1.00 94.31      B    N  
ATOM   4071  CA  ARG B 290      -0.239  -6.929   6.698  1.00 93.65      B    C  
ATOM   4072  C   ARG B 290       0.291  -5.758   5.876  1.00 93.71      B    C  
ATOM   4073  O   ARG B 290      -0.484  -5.129   5.146  1.00 89.77      B    O  
ATOM   4074  CB  ARG B 290      -1.504  -6.493   7.446  1.00 91.75      B    C  
ATOM   4075  CG  ARG B 290      -2.203  -7.590   8.222  1.00 89.25      B    C  
ATOM   4076  CD  ARG B 290      -3.632  -7.194   8.567  1.00 88.14      B    C  
ATOM   4077  NE  ARG B 290      -3.693  -5.928   9.296  1.00 84.63      B    N  
ATOM   4078  CZ  ARG B 290      -3.711  -5.814  10.622  1.00 85.47      B    C  
ATOM   4079  NH1 ARG B 290      -3.670  -6.892  11.385  1.00 75.57      B    N1+
ATOM   4080  NH2 ARG B 290      -3.758  -4.619  11.184  1.00 79.13      B    N  
ATOM   4081  N   SER B 291       1.570  -5.439   5.972  1.00 95.28      B    N  
ATOM   4082  CA  SER B 291       2.110  -4.270   5.293  1.00 94.90      B    C  
ATOM   4083  C   SER B 291       3.507  -4.552   4.760  1.00 95.54      B    C  
ATOM   4084  O   SER B 291       4.101  -5.601   5.046  1.00 91.59      B    O  
ATOM   4085  CB  SER B 291       2.136  -3.052   6.230  1.00 92.21      B    C  
ATOM   4086  OG  SER B 291       2.996  -3.296   7.329  1.00 84.37      B    O  
ATOM   4087  N   ASN B 292       4.029  -3.608   3.970  1.00 95.63      B    N  
ATOM   4088  CA  ASN B 292       5.344  -3.712   3.373  1.00 95.41      B    C  
ATOM   4089  C   ASN B 292       6.050  -2.366   3.487  1.00 96.21      B    C  
ATOM   4090  O   ASN B 292       5.549  -1.355   2.991  1.00 92.94      B    O  
ATOM   4091  CB  ASN B 292       5.266  -4.127   1.901  1.00 92.69      B    C  
ATOM   4092  CG  ASN B 292       4.734  -5.526   1.726  1.00 85.93      B    C  
ATOM   4093  ND2 ASN B 292       3.523  -5.637   1.213  1.00 74.77      B    N  
ATOM   4094  OD1 ASN B 292       5.407  -6.503   2.052  1.00 71.94      B    O  
ATOM   4095  N   ILE B 293       7.196  -2.357   4.124  1.00 95.48      B    N  
ATOM   4096  CA  ILE B 293       8.062  -1.182   4.139  1.00 95.55      B    C  
ATOM   4097  C   ILE B 293       8.947  -1.231   2.899  1.00 95.76      B    C  
ATOM   4098  O   ILE B 293       9.529  -2.271   2.578  1.00 93.77      B    O  
ATOM   4099  CB  ILE B 293       8.910  -1.130   5.419  1.00 94.64      B    C  
ATOM   4100  CG1 ILE B 293       8.001  -0.961   6.644  1.00 91.86      B    C  
ATOM   4101  CG2 ILE B 293       9.927  -0.001   5.342  1.00 92.00      B    C  
ATOM   4102  CD1 ILE B 293       8.714  -1.081   7.969  1.00 85.50      B    C  
ATOM   4103  N   VAL B 294       9.055  -0.103   2.201  1.00 96.68      B    N  
ATOM   4104  CA  VAL B 294       9.766  -0.039   0.935  1.00 96.89      B    C  
ATOM   4105  C   VAL B 294      10.834   1.040   1.017  1.00 96.76      B    C  
ATOM   4106  O   VAL B 294      10.567   2.150   1.480  1.00 95.22      B    O  
ATOM   4107  CB  VAL B 294       8.814   0.244  -0.244  1.00 95.96      B    C  
ATOM   4108  CG1 VAL B 294       9.595   0.397  -1.539  1.00 92.43      B    C  
ATOM   4109  CG2 VAL B 294       7.792  -0.869  -0.369  1.00 92.58      B    C  
ATOM   4110  N   TRP B 295      12.027   0.707   0.573  1.00 96.66      B    N  
ATOM   4111  CA  TRP B 295      13.102   1.661   0.354  1.00 96.64      B    C  
ATOM   4112  C   TRP B 295      13.397   1.732  -1.135  1.00 96.32      B    C  
ATOM   4113  O   TRP B 295      13.505   0.702  -1.805  1.00 94.17      B    O  
ATOM   4114  CB  TRP B 295      14.380   1.263   1.106  1.00 96.01      B    C  
ATOM   4115  CG  TRP B 295      14.273   1.254   2.592  1.00 96.12      B    C  
ATOM   4116  CD1 TRP B 295      14.486   2.301   3.427  1.00 92.53      B    C  
ATOM   4117  CD2 TRP B 295      13.945   0.136   3.422  1.00 94.49      B    C  
ATOM   4118  CE2 TRP B 295      13.979   0.574   4.758  1.00 94.00      B    C  
ATOM   4119  CE3 TRP B 295      13.625  -1.208   3.169  1.00 92.15      B    C  
ATOM   4120  NE1 TRP B 295      14.320   1.906   4.735  1.00 91.97      B    N  
ATOM   4121  CZ2 TRP B 295      13.713  -0.268   5.828  1.00 92.73      B    C  
ATOM   4122  CZ3 TRP B 295      13.358  -2.040   4.237  1.00 88.56      B    C  
ATOM   4123  CH2 TRP B 295      13.402  -1.566   5.546  1.00 89.89      B    C  
ATOM   4124  N   THR B 296      13.542   2.944  -1.657  1.00 96.55      B    N  
ATOM   4125  CA  THR B 296      13.897   3.145  -3.051  1.00 96.57      B    C  
ATOM   4126  C   THR B 296      15.147   4.005  -3.144  1.00 96.40      B    C  
ATOM   4127  O   THR B 296      15.393   4.864  -2.285  1.00 94.55      B    O  
ATOM   4128  CB  THR B 296      12.760   3.810  -3.834  1.00 95.35      B    C  
ATOM   4129  CG2 THR B 296      11.597   2.847  -3.987  1.00 87.01      B    C  
ATOM   4130  OG1 THR B 296      12.327   4.985  -3.156  1.00 84.17      B    O  
ATOM   4131  N   TYR B 297      15.924   3.774  -4.195  1.00 95.99      B    N  
ATOM   4132  CA  TYR B 297      17.200   4.440  -4.402  1.00 95.64      B    C  
ATOM   4133  C   TYR B 297      17.275   4.936  -5.830  1.00 95.44      B    C  
ATOM   4134  O   TYR B 297      17.030   4.183  -6.776  1.00 93.69      B    O  
ATOM   4135  CB  TYR B 297      18.345   3.474  -4.107  1.00 94.94      B    C  
ATOM   4136  CG  TYR B 297      19.719   3.986  -4.488  1.00 95.64      B    C  
ATOM   4137  CD1 TYR B 297      20.382   4.909  -3.702  1.00 93.50      B    C  
ATOM   4138  CD2 TYR B 297      20.366   3.520  -5.630  1.00 93.92      B    C  
ATOM   4139  CE1 TYR B 297      21.640   5.370  -4.042  1.00 92.69      B    C  
ATOM   4140  CE2 TYR B 297      21.621   3.974  -5.982  1.00 92.91      B    C  
ATOM   4141  CZ  TYR B 297      22.255   4.894  -5.183  1.00 93.64      B    C  
ATOM   4142  OH  TYR B 297      23.514   5.350  -5.528  1.00 92.35      B    O  
ATOM   4143  N   ARG B 298      17.620   6.218  -5.995  1.00 94.86      B    N  
ATOM   4144  CA  ARG B 298      17.825   6.803  -7.310  1.00 94.48      B    C  
ATOM   4145  C   ARG B 298      19.296   7.153  -7.459  1.00 94.67      B    C  
ATOM   4146  O   ARG B 298      19.854   7.891  -6.645  1.00 92.28      B    O  
ATOM   4147  CB  ARG B 298      16.958   8.042  -7.509  1.00 93.10      B    C  
ATOM   4148  CG  ARG B 298      17.172   8.708  -8.865  1.00 91.22      B    C  
ATOM   4149  CD  ARG B 298      16.061   9.676  -9.202  1.00 88.28      B    C  
ATOM   4150  NE  ARG B 298      16.320  10.375 -10.459  1.00 87.02      B    N  
ATOM   4151  CZ  ARG B 298      16.089   9.862 -11.665  1.00 86.17      B    C  
ATOM   4152  NH1 ARG B 298      15.583   8.642 -11.791  1.00 77.45      B    N1+
ATOM   4153  NH2 ARG B 298      16.358  10.558 -12.747  1.00 82.05      B    N  
ATOM   4154  N   TYR B 299      19.905   6.625  -8.504  1.00 93.89      B    N  
ATOM   4155  CA  TYR B 299      21.336   6.743  -8.737  1.00 93.57      B    C  
ATOM   4156  C   TYR B 299      21.614   7.905  -9.677  1.00 93.04      B    C  
ATOM   4157  O   TYR B 299      21.134   7.925 -10.814  1.00 89.44      B    O  
ATOM   4158  CB  TYR B 299      21.874   5.435  -9.312  1.00 92.48      B    C  
ATOM   4159  CG  TYR B 299      23.359   5.431  -9.590  1.00 93.76      B    C  
ATOM   4160  CD1 TYR B 299      24.277   5.763  -8.603  1.00 91.59      B    C  
ATOM   4161  CD2 TYR B 299      23.850   5.066 -10.833  1.00 92.15      B    C  
ATOM   4162  CE1 TYR B 299      25.642   5.748  -8.852  1.00 90.81      B    C  
ATOM   4163  CE2 TYR B 299      25.201   5.039 -11.098  1.00 91.15      B    C  
ATOM   4164  CZ  TYR B 299      26.090   5.381 -10.105  1.00 91.72      B    C  
ATOM   4165  OH  TYR B 299      27.441   5.367 -10.358  1.00 90.44      B    O  
ATOM   4166  N   THR B 300      22.396   8.865  -9.204  1.00 93.11      B    N  
ATOM   4167  CA  THR B 300      22.830  10.014 -10.004  1.00 92.02      B    C  
ATOM   4168  C   THR B 300      24.332  10.153  -9.834  1.00 91.69      B    C  
ATOM   4169  O   THR B 300      24.796  10.855  -8.938  1.00 86.91      B    O  
ATOM   4170  CB  THR B 300      22.108  11.289  -9.586  1.00 90.18      B    C  
ATOM   4171  CG2 THR B 300      22.462  12.427 -10.534  1.00 79.20      B    C  
ATOM   4172  OG1 THR B 300      20.696  11.080  -9.609  1.00 79.47      B    O  
ATOM   4173  N   PRO B 301      25.122   9.494 -10.681  1.00 90.47      B    N  
ATOM   4174  CA  PRO B 301      26.580   9.488 -10.475  1.00 89.10      B    C  
ATOM   4175  C   PRO B 301      27.218  10.860 -10.551  1.00 89.28      B    C  
ATOM   4176  O   PRO B 301      28.286  11.064  -9.957  1.00 83.58      B    O  
ATOM   4177  CB  PRO B 301      27.086   8.575 -11.601  1.00 86.75      B    C  
ATOM   4178  CG  PRO B 301      25.999   8.587 -12.624  1.00 86.04      B    C  
ATOM   4179  CD  PRO B 301      24.717   8.729 -11.859  1.00 89.00      B    C  
ATOM   4180  N   ASP B 302      26.591  11.806 -11.245  1.00 89.74      B    N  
ATOM   4181  CA  ASP B 302      27.164  13.135 -11.352  1.00 88.69      B    C  
ATOM   4182  C   ASP B 302      27.237  13.846 -10.009  1.00 88.84      B    C  
ATOM   4183  O   ASP B 302      28.060  14.755  -9.844  1.00 84.02      B    O  
ATOM   4184  CB  ASP B 302      26.367  13.989 -12.341  1.00 86.84      B    C  
ATOM   4185  CG  ASP B 302      26.503  13.509 -13.769  1.00 82.93      B    C  
ATOM   4186  OD1 ASP B 302      27.404  12.699 -14.047  1.00 75.97      B    O  
ATOM   4187  OD2 ASP B 302      25.702  13.949 -14.617  1.00 77.37      B    O1-
ATOM   4188  N   MET B 303      26.415  13.452  -9.049  1.00 87.42      B    N  
ATOM   4189  CA  MET B 303      26.431  14.103  -7.744  1.00 85.37      B    C  
ATOM   4190  C   MET B 303      27.771  13.940  -7.049  1.00 84.66      B    C  
ATOM   4191  O   MET B 303      28.197  14.833  -6.313  1.00 80.09      B    O  
ATOM   4192  CB  MET B 303      25.316  13.543  -6.866  1.00 83.30      B    C  
ATOM   4193  CG  MET B 303      23.926  13.944  -7.309  1.00 78.73      B    C  
ATOM   4194  SD  MET B 303      22.646  13.306  -6.215  1.00 70.78      B    S  
ATOM   4195  CE  MET B 303      21.193  14.075  -6.925  1.00 61.37      B    C  
ATOM   4196  N   ALA B 304      28.436  12.821  -7.268  1.00 85.52      B    N  
ATOM   4197  CA  ALA B 304      29.721  12.553  -6.639  1.00 83.64      B    C  
ATOM   4198  C   ALA B 304      30.904  12.844  -7.559  1.00 84.13      B    C  
ATOM   4199  O   ALA B 304      32.049  12.663  -7.137  1.00 78.58      B    O  
ATOM   4200  CB  ALA B 304      29.783  11.110  -6.160  1.00 81.04      B    C  
ATOM   4201  N   THR B 305      30.653  13.299  -8.791  1.00 82.73      B    N  
ATOM   4202  CA  THR B 305      31.729  13.549  -9.739  1.00 83.15      B    C  
ATOM   4203  C   THR B 305      31.623  14.958 -10.303  1.00 84.33      B    C  
ATOM   4204  O   THR B 305      32.185  15.894  -9.745  1.00 79.62      B    O  
ATOM   4205  CB  THR B 305      31.717  12.509 -10.867  1.00 80.30      B    C  
ATOM   4206  CG2 THR B 305      32.007  11.123 -10.307  1.00 71.24      B    C  
ATOM   4207  OG1 THR B 305      30.430  12.496 -11.500  1.00 73.39      B    O  
ATOM   4208  N   LYS B 306      30.898  15.121 -11.405  1.00 82.56      B    N  
ATOM   4209  CA  LYS B 306      30.863  16.399 -12.102  1.00 82.17      B    C  
ATOM   4210  C   LYS B 306      30.323  17.507 -11.210  1.00 82.83      B    C  
ATOM   4211  O   LYS B 306      30.936  18.573 -11.087  1.00 79.40      B    O  
ATOM   4212  CB  LYS B 306      30.007  16.287 -13.365  1.00 80.83      B    C  
ATOM   4213  CG  LYS B 306      30.526  15.290 -14.377  1.00 75.02      B    C  
ATOM   4214  CD  LYS B 306      29.579  15.173 -15.559  1.00 72.79      B    C  
ATOM   4215  CE  LYS B 306      30.061  14.137 -16.548  1.00 63.96      B    C  
ATOM   4216  NZ  LYS B 306      29.121  13.978 -17.683  1.00 56.33      B    N1+
ATOM   4217  N   LEU B 307      29.174  17.281 -10.587  1.00 84.86      B    N  
ATOM   4218  CA  LEU B 307      28.560  18.324  -9.780  1.00 84.07      B    C  
ATOM   4219  C   LEU B 307      29.392  18.630  -8.542  1.00 84.64      B    C  
ATOM   4220  O   LEU B 307      29.521  19.795  -8.146  1.00 81.57      B    O  
ATOM   4221  CB  LEU B 307      27.138  17.918  -9.381  1.00 84.10      B    C  
ATOM   4222  CG  LEU B 307      26.174  17.665 -10.539  1.00 83.67      B    C  
ATOM   4223  CD1 LEU B 307      24.805  17.255 -10.016  1.00 80.24      B    C  
ATOM   4224  CD2 LEU B 307      26.053  18.897 -11.422  1.00 80.35      B    C  
ATOM   4225  N   ARG B 308      29.965  17.600  -7.935  1.00 82.41      B    N  
ATOM   4226  CA  ARG B 308      30.815  17.825  -6.773  1.00 81.22      B    C  
ATOM   4227  C   ARG B 308      32.132  18.479  -7.164  1.00 81.63      B    C  
ATOM   4228  O   ARG B 308      32.640  19.337  -6.439  1.00 77.51      B    O  
ATOM   4229  CB  ARG B 308      31.060  16.501  -6.050  1.00 78.56      B    C  
ATOM   4230  CG  ARG B 308      31.813  16.626  -4.728  1.00 73.35      B    C  
ATOM   4231  CD  ARG B 308      33.317  16.560  -4.913  1.00 68.77      B    C  
ATOM   4232  NE  ARG B 308      34.044  16.762  -3.660  1.00 62.71      B    N  
ATOM   4233  CZ  ARG B 308      35.345  16.995  -3.576  1.00 57.22      B    C  
ATOM   4234  NH1 ARG B 308      36.093  17.055  -4.678  1.00 53.44      B    N1+
ATOM   4235  NH2 ARG B 308      35.910  17.169  -2.407  1.00 51.21      B    N  
ATOM   4236  N   ASP B 309      32.696  18.096  -8.318  1.00 81.79      B    N  
ATOM   4237  CA  ASP B 309      33.979  18.645  -8.750  1.00 81.00      B    C  
ATOM   4238  C   ASP B 309      33.895  20.128  -9.069  1.00 81.15      B    C  
ATOM   4239  O   ASP B 309      34.935  20.788  -9.146  1.00 77.79      B    O  
ATOM   4240  CB  ASP B 309      34.493  17.889  -9.976  1.00 79.56      B    C  
ATOM   4241  CG  ASP B 309      34.923  16.477  -9.645  1.00 75.57      B    C  
ATOM   4242  OD1 ASP B 309      35.157  16.192  -8.453  1.00 70.60      B    O  
ATOM   4243  OD2 ASP B 309      35.032  15.655 -10.572  1.00 71.30      B    O1-
ATOM   4244  N   ASN B 310      32.701  20.679  -9.252  1.00 82.88      B    N  
ATOM   4245  CA  ASN B 310      32.559  22.116  -9.442  1.00 81.98      B    C  
ATOM   4246  C   ASN B 310      33.096  22.900  -8.250  1.00 82.12      B    C  
ATOM   4247  O   ASN B 310      33.459  24.070  -8.394  1.00 77.60      B    O  
ATOM   4248  CB  ASN B 310      31.099  22.477  -9.682  1.00 80.59      B    C  
ATOM   4249  CG  ASN B 310      30.587  21.987 -11.026  1.00 79.83      B    C  
ATOM   4250  ND2 ASN B 310      29.285  21.741 -11.109  1.00 72.47      B    N  
ATOM   4251  OD1 ASN B 310      31.351  21.835 -11.976  1.00 72.85      B    O  
ATOM   4252  N   TYR B 311      33.142  22.279  -7.082  1.00 82.60      B    N  
ATOM   4253  CA  TYR B 311      33.629  22.906  -5.867  1.00 82.07      B    C  
ATOM   4254  C   TYR B 311      34.864  22.206  -5.321  1.00 80.84      B    C  
ATOM   4255  O   TYR B 311      35.195  22.356  -4.143  1.00 75.41      B    O  
ATOM   4256  CB  TYR B 311      32.527  22.925  -4.804  1.00 81.34      B    C  
ATOM   4257  CG  TYR B 311      31.148  23.190  -5.371  1.00 83.71      B    C  
ATOM   4258  CD1 TYR B 311      30.722  24.481  -5.623  1.00 81.28      B    C  
ATOM   4259  CD2 TYR B 311      30.281  22.147  -5.654  1.00 81.65      B    C  
ATOM   4260  CE1 TYR B 311      29.470  24.733  -6.144  1.00 79.58      B    C  
ATOM   4261  CE2 TYR B 311      29.026  22.391  -6.177  1.00 80.01      B    C  
ATOM   4262  CZ  TYR B 311      28.622  23.682  -6.415  1.00 82.11      B    C  
ATOM   4263  OH  TYR B 311      27.376  23.919  -6.936  1.00 79.72      B    O  
ATOM   4264  N   ASN B 312      35.562  21.452  -6.178  1.00 76.96      B    N  
ATOM   4265  CA  ASN B 312      36.676  20.635  -5.713  1.00 74.68      B    C  
ATOM   4266  C   ASN B 312      37.808  21.475  -5.150  1.00 73.89      B    C  
ATOM   4267  O   ASN B 312      38.465  21.070  -4.180  1.00 68.10      B    O  
ATOM   4268  CB  ASN B 312      37.202  19.769  -6.862  1.00 71.54      B    C  
ATOM   4269  CG  ASN B 312      38.255  18.784  -6.412  1.00 67.28      B    C  
ATOM   4270  ND2 ASN B 312      39.341  18.697  -7.166  1.00 60.56      B    N  
ATOM   4271  OD1 ASN B 312      38.095  18.106  -5.397  1.00 59.96      B    O  
ATOM   4272  N   ALA B 313      38.056  22.648  -5.732  1.00 69.95      B    N  
ATOM   4273  CA  ALA B 313      39.151  23.500  -5.270  1.00 68.16      B    C  
ATOM   4274  C   ALA B 313      38.965  23.904  -3.814  1.00 68.85      B    C  
ATOM   4275  O   ALA B 313      39.951  24.117  -3.101  1.00 63.42      B    O  
ATOM   4276  CB  ALA B 313      39.257  24.734  -6.156  1.00 64.92      B    C  
ATOM   4277  N   VAL B 314      37.716  24.019  -3.361  1.00 69.70      B    N  
ATOM   4278  CA  VAL B 314      37.429  24.413  -1.985  1.00 68.52      B    C  
ATOM   4279  C   VAL B 314      37.264  23.191  -1.091  1.00 68.60      B    C  
ATOM   4280  O   VAL B 314      37.846  23.118  -0.004  1.00 63.23      B    O  
ATOM   4281  CB  VAL B 314      36.176  25.305  -1.931  1.00 64.92      B    C  
ATOM   4282  CG1 VAL B 314      35.823  25.647  -0.491  1.00 59.23      B    C  
ATOM   4283  CG2 VAL B 314      36.396  26.571  -2.746  1.00 58.47      B    C  
ATOM   4284  N   LEU B 315      36.477  22.226  -1.535  1.00 66.71      B    N  
ATOM   4285  CA  LEU B 315      36.154  21.085  -0.690  1.00 65.52      B    C  
ATOM   4286  C   LEU B 315      37.354  20.182  -0.440  1.00 66.68      B    C  
ATOM   4287  O   LEU B 315      37.477  19.593   0.637  1.00 61.69      B    O  
ATOM   4288  CB  LEU B 315      35.017  20.271  -1.320  1.00 60.28      B    C  
ATOM   4289  CG  LEU B 315      33.682  20.996  -1.479  1.00 55.38      B    C  
ATOM   4290  CD1 LEU B 315      32.684  20.110  -2.215  1.00 52.18      B    C  
ATOM   4291  CD2 LEU B 315      33.125  21.414  -0.123  1.00 51.67      B    C  
ATOM   4292  N   SER B 316      38.240  20.069  -1.410  1.00 62.22      B    N  
ATOM   4293  CA  SER B 316      39.375  19.169  -1.263  1.00 60.61      B    C  
ATOM   4294  C   SER B 316      40.475  19.747  -0.386  1.00 61.70      B    C  
ATOM   4295  O   SER B 316      41.348  18.992   0.057  1.00 57.65      B    O  
ATOM   4296  CB  SER B 316      39.944  18.822  -2.641  1.00 55.97      B    C  
ATOM   4297  OG  SER B 316      40.462  19.977  -3.278  1.00 52.59      B    O  
ATOM   4298  N   LYS B 317      40.447  21.053  -0.131  1.00 58.95      B    N  
ATOM   4299  CA  LYS B 317      41.512  21.706   0.621  1.00 58.26      B    C  
ATOM   4300  C   LYS B 317      41.047  22.242   1.967  1.00 59.93      B    C  
ATOM   4301  O   LYS B 317      41.763  22.095   2.962  1.00 54.49      B    O  
ATOM   4302  CB  LYS B 317      42.113  22.849  -0.203  1.00 53.86      B    C  
ATOM   4303  CG  LYS B 317      42.802  22.399  -1.475  1.00 50.33      B    C  
ATOM   4304  CD  LYS B 317      43.431  23.571  -2.202  1.00 46.55      B    C  
ATOM   4305  CE  LYS B 317      44.151  23.118  -3.463  1.00 41.18      B    C  
ATOM   4306  NZ  LYS B 317      44.801  24.248  -4.187  1.00 35.60      B    N1+
ATOM   4307  N   ASP B 318      39.868  22.851   2.010  1.00 58.94      B    N  
ATOM   4308  CA  ASP B 318      39.412  23.545   3.204  1.00 56.47      B    C  
ATOM   4309  C   ASP B 318      38.312  22.797   3.959  1.00 57.65      B    C  
ATOM   4310  O   ASP B 318      38.123  23.065   5.151  1.00 53.08      B    O  
ATOM   4311  CB  ASP B 318      38.908  24.938   2.843  1.00 51.33      B    C  
ATOM   4312  CG  ASP B 318      39.984  25.789   2.196  1.00 47.60      B    C  
ATOM   4313  OD1 ASP B 318      41.169  25.625   2.554  1.00 43.94      B    O  
ATOM   4314  OD2 ASP B 318      39.644  26.614   1.327  1.00 44.62      B    O1-
ATOM   4315  N   TYR B 319      37.583  21.896   3.301  1.00 64.44      B    N  
ATOM   4316  CA  TYR B 319      36.437  21.232   3.918  1.00 62.88      B    C  
ATOM   4317  C   TYR B 319      36.574  19.721   3.751  1.00 62.91      B    C  
ATOM   4318  O   TYR B 319      35.965  19.113   2.871  1.00 57.96      B    O  
ATOM   4319  CB  TYR B 319      35.127  21.739   3.322  1.00 58.70      B    C  
ATOM   4320  CG  TYR B 319      34.867  23.193   3.633  1.00 56.21      B    C  
ATOM   4321  CD1 TYR B 319      34.195  23.560   4.793  1.00 53.38      B    C  
ATOM   4322  CD2 TYR B 319      35.289  24.195   2.774  1.00 51.76      B    C  
ATOM   4323  CE1 TYR B 319      33.951  24.886   5.090  1.00 48.37      B    C  
ATOM   4324  CE2 TYR B 319      35.051  25.518   3.068  1.00 48.36      B    C  
ATOM   4325  CZ  TYR B 319      34.390  25.860   4.220  1.00 46.62      B    C  
ATOM   4326  OH  TYR B 319      34.151  27.178   4.509  1.00 43.95      B    O  
ATOM   4327  N   THR B 320      37.376  19.130   4.625  1.00 60.10      B    N  
ATOM   4328  CA  THR B 320      37.544  17.690   4.690  1.00 60.11      B    C  
ATOM   4329  C   THR B 320      36.945  17.165   5.988  1.00 61.63      B    C  
ATOM   4330  O   THR B 320      36.935  17.856   7.012  1.00 57.73      B    O  
ATOM   4331  CB  THR B 320      39.022  17.294   4.610  1.00 55.88      B    C  
ATOM   4332  CG2 THR B 320      39.611  17.722   3.276  1.00 50.25      B    C  
ATOM   4333  OG1 THR B 320      39.745  17.921   5.676  1.00 51.57      B    O  
ATOM   4334  N   THR B 321      36.441  15.942   5.935  1.00 66.81      B    N  
ATOM   4335  CA  THR B 321      35.812  15.337   7.092  1.00 66.65      B    C  
ATOM   4336  C   THR B 321      36.148  13.855   7.142  1.00 69.97      B    C  
ATOM   4337  O   THR B 321      36.397  13.216   6.115  1.00 64.50      B    O  
ATOM   4338  CB  THR B 321      34.289  15.520   7.062  1.00 60.42      B    C  
ATOM   4339  CG2 THR B 321      33.688  14.878   5.813  1.00 53.74      B    C  
ATOM   4340  OG1 THR B 321      33.711  14.924   8.229  1.00 55.62      B    O  
ATOM   4341  N   ASP B 322      36.155  13.312   8.349  1.00 72.58      B    N  
ATOM   4342  CA  ASP B 322      36.367  11.889   8.574  1.00 73.17      B    C  
ATOM   4343  C   ASP B 322      35.067  11.156   8.875  1.00 75.89      B    C  
ATOM   4344  O   ASP B 322      35.107  10.003   9.306  1.00 70.56      B    O  
ATOM   4345  CB  ASP B 322      37.362  11.679   9.724  1.00 67.95      B    C  
ATOM   4346  CG  ASP B 322      36.923  12.350  11.015  1.00 62.56      B    C  
ATOM   4347  OD1 ASP B 322      35.896  13.049  11.007  1.00 55.71      B    O  
ATOM   4348  OD2 ASP B 322      37.616  12.178  12.033  1.00 56.80      B    O1-
ATOM   4349  N   ILE B 323      33.924  11.802   8.638  1.00 78.88      B    N  
ATOM   4350  CA  ILE B 323      32.634  11.170   8.881  1.00 80.01      B    C  
ATOM   4351  C   ILE B 323      32.401  10.098   7.822  1.00 81.26      B    C  
ATOM   4352  O   ILE B 323      32.581  10.341   6.626  1.00 78.31      B    O  
ATOM   4353  CB  ILE B 323      31.501  12.207   8.867  1.00 78.21      B    C  
ATOM   4354  CG1 ILE B 323      31.709  13.236   9.986  1.00 74.99      B    C  
ATOM   4355  CG2 ILE B 323      30.153  11.530   9.001  1.00 74.08      B    C  
ATOM   4356  CD1 ILE B 323      30.768  14.412   9.923  1.00 69.75      B    C  
ATOM   4357  N   ILE B 324      31.998   8.929   8.268  1.00 81.75      B    N  
ATOM   4358  CA  ILE B 324      31.700   7.820   7.379  1.00 80.89      B    C  
ATOM   4359  C   ILE B 324      30.191   7.687   7.202  1.00 82.06      B    C  
ATOM   4360  O   ILE B 324      29.403   8.145   8.041  1.00 76.10      B    O  
ATOM   4361  CB  ILE B 324      32.294   6.505   7.919  1.00 77.08      B    C  
ATOM   4362  CG1 ILE B 324      31.692   6.164   9.284  1.00 69.44      B    C  
ATOM   4363  CG2 ILE B 324      33.804   6.621   8.010  1.00 65.90      B    C  
ATOM   4364  CD1 ILE B 324      32.082   4.791   9.804  1.00 62.08      B    C  
ATOM   4365  N   GLY B 325      29.795   7.058   6.112  1.00 81.06      B    N  
ATOM   4366  CA  GLY B 325      28.384   6.783   5.884  1.00 82.10      B    C  
ATOM   4367  C   GLY B 325      27.566   8.017   5.570  1.00 84.63      B    C  
ATOM   4368  O   GLY B 325      26.517   8.241   6.171  1.00 79.21      B    O  
ATOM   4369  N   LEU B 326      28.028   8.826   4.612  1.00 83.72      B    N  
ATOM   4370  CA  LEU B 326      27.289   9.986   4.153  1.00 83.67      B    C  
ATOM   4371  C   LEU B 326      26.734   9.730   2.755  1.00 85.61      B    C  
ATOM   4372  O   LEU B 326      27.262   8.891   2.024  1.00 81.99      B    O  
ATOM   4373  CB  LEU B 326      28.175  11.236   4.147  1.00 79.55      B    C  
ATOM   4374  CG  LEU B 326      28.669  11.734   5.505  1.00 76.96      B    C  
ATOM   4375  CD1 LEU B 326      29.630  12.893   5.324  1.00 73.18      B    C  
ATOM   4376  CD2 LEU B 326      27.492  12.136   6.379  1.00 73.07      B    C  
ATOM   4377  N   PRO B 327      25.679  10.446   2.352  1.00 85.78      B    N  
ATOM   4378  CA  PRO B 327      25.177  10.290   0.984  1.00 85.41      B    C  
ATOM   4379  C   PRO B 327      26.275  10.539  -0.036  1.00 86.88      B    C  
ATOM   4380  O   PRO B 327      27.074  11.468   0.098  1.00 82.76      B    O  
ATOM   4381  CB  PRO B 327      24.073  11.350   0.884  1.00 82.46      B    C  
ATOM   4382  CG  PRO B 327      23.637  11.546   2.290  1.00 81.66      B    C  
ATOM   4383  CD  PRO B 327      24.862  11.375   3.143  1.00 84.28      B    C  
ATOM   4384  N   HIS B 328      26.299   9.694  -1.073  1.00 86.78      B    N  
ATOM   4385  CA  HIS B 328      27.388   9.713  -2.043  1.00 86.68      B    C  
ATOM   4386  C   HIS B 328      26.885  10.033  -3.441  1.00 87.46      B    C  
ATOM   4387  O   HIS B 328      27.084  11.149  -3.927  1.00 82.29      B    O  
ATOM   4388  CB  HIS B 328      28.134   8.373  -2.029  1.00 84.31      B    C  
ATOM   4389  CG  HIS B 328      29.307   8.324  -2.952  1.00 84.92      B    C  
ATOM   4390  CD2 HIS B 328      29.519   7.619  -4.081  1.00 77.05      B    C  
ATOM   4391  ND1 HIS B 328      30.446   9.085  -2.761  1.00 75.94      B    N  
ATOM   4392  CE1 HIS B 328      31.302   8.848  -3.735  1.00 77.28      B    C  
ATOM   4393  NE2 HIS B 328      30.772   7.955  -4.550  1.00 79.78      B    N  
ATOM   4394  N   SER B 329      26.220   9.074  -4.086  1.00 88.42      B    N  
ATOM   4395  CA  SER B 329      25.850   9.215  -5.488  1.00 88.78      B    C  
ATOM   4396  C   SER B 329      24.354   9.089  -5.743  1.00 89.49      B    C  
ATOM   4397  O   SER B 329      23.941   9.042  -6.904  1.00 81.08      B    O  
ATOM   4398  CB  SER B 329      26.587   8.179  -6.341  1.00 85.32      B    C  
ATOM   4399  OG  SER B 329      27.986   8.344  -6.233  1.00 75.28      B    O  
ATOM   4400  N   GLY B 330      23.539   9.038  -4.710  1.00 91.49      B    N  
ATOM   4401  CA  GLY B 330      22.121   8.866  -4.909  1.00 91.65      B    C  
ATOM   4402  C   GLY B 330      21.307   9.297  -3.705  1.00 92.72      B    C  
ATOM   4403  O   GLY B 330      21.843   9.740  -2.688  1.00 89.35      B    O  
ATOM   4404  N   MET B 331      20.001   9.155  -3.854  1.00 93.71      B    N  
ATOM   4405  CA  MET B 331      19.058   9.534  -2.815  1.00 94.09      B    C  
ATOM   4406  C   MET B 331      18.151   8.367  -2.485  1.00 95.13      B    C  
ATOM   4407  O   MET B 331      17.865   7.527  -3.338  1.00 92.58      B    O  
ATOM   4408  CB  MET B 331      18.229  10.748  -3.239  1.00 91.09      B    C  
ATOM   4409  CG  MET B 331      19.053  11.981  -3.546  1.00 82.66      B    C  
ATOM   4410  SD  MET B 331      18.041  13.448  -3.767  1.00 79.77      B    S  
ATOM   4411  CE  MET B 331      17.484  13.717  -2.091  1.00 71.81      B    C  
ATOM   4412  N   TRP B 332      17.692   8.351  -1.249  1.00 95.35      B    N  
ATOM   4413  CA  TRP B 332      16.830   7.289  -0.754  1.00 95.57      B    C  
ATOM   4414  C   TRP B 332      15.478   7.852  -0.340  1.00 95.54      B    C  
ATOM   4415  O   TRP B 332      15.359   9.014   0.054  1.00 92.91      B    O  
ATOM   4416  CB  TRP B 332      17.475   6.567   0.430  1.00 94.95      B    C  
ATOM   4417  CG  TRP B 332      18.737   5.835   0.092  1.00 95.65      B    C  
ATOM   4418  CD1 TRP B 332      20.000   6.345   0.080  1.00 92.60      B    C  
ATOM   4419  CD2 TRP B 332      18.851   4.463  -0.282  1.00 94.98      B    C  
ATOM   4420  CE2 TRP B 332      20.220   4.200  -0.509  1.00 94.48      B    C  
ATOM   4421  CE3 TRP B 332      17.928   3.416  -0.449  1.00 93.77      B    C  
ATOM   4422  NE1 TRP B 332      20.898   5.371  -0.282  1.00 92.90      B    N  
ATOM   4423  CZ2 TRP B 332      20.684   2.949  -0.889  1.00 93.70      B    C  
ATOM   4424  CZ3 TRP B 332      18.396   2.170  -0.825  1.00 91.36      B    C  
ATOM   4425  CH2 TRP B 332      19.762   1.948  -1.042  1.00 92.01      B    C  
ATOM   4426  N   ALA B 333      14.469   7.013  -0.446  1.00 95.79      B    N  
ATOM   4427  CA  ALA B 333      13.135   7.340   0.026  1.00 95.72      B    C  
ATOM   4428  C   ALA B 333      12.546   6.130   0.730  1.00 96.22      B    C  
ATOM   4429  O   ALA B 333      13.016   5.002   0.568  1.00 94.44      B    O  
ATOM   4430  CB  ALA B 333      12.229   7.798  -1.112  1.00 94.29      B    C  
ATOM   4431  N   MET B 334      11.506   6.378   1.508  1.00 95.34      B    N  
ATOM   4432  CA  MET B 334      10.900   5.354   2.335  1.00 94.79      B    C  
ATOM   4433  C   MET B 334       9.389   5.500   2.301  1.00 95.36      B    C  
ATOM   4434  O   MET B 334       8.864   6.612   2.273  1.00 93.26      B    O  
ATOM   4435  CB  MET B 334      11.412   5.462   3.779  1.00 91.38      B    C  
ATOM   4436  CG  MET B 334      11.123   4.258   4.658  1.00 83.67      B    C  
ATOM   4437  SD  MET B 334      11.812   4.476   6.307  1.00 83.78      B    S  
ATOM   4438  CE  MET B 334      11.465   2.885   7.035  1.00 75.25      B    C  
ATOM   4439  N   SER B 335       8.694   4.367   2.291  1.00 95.97      B    N  
ATOM   4440  CA  SER B 335       7.240   4.357   2.293  1.00 96.06      B    C  
ATOM   4441  C   SER B 335       6.761   3.029   2.860  1.00 96.54      B    C  
ATOM   4442  O   SER B 335       7.545   2.109   3.086  1.00 94.61      B    O  
ATOM   4443  CB  SER B 335       6.673   4.583   0.888  1.00 94.33      B    C  
ATOM   4444  OG  SER B 335       5.270   4.733   0.924  1.00 84.82      B    O  
ATOM   4445  N   ARG B 336       5.447   2.944   3.085  1.00 95.99      B    N  
ATOM   4446  CA  ARG B 336       4.862   1.727   3.618  1.00 95.98      B    C  
ATOM   4447  C   ARG B 336       3.452   1.556   3.077  1.00 96.07      B    C  
ATOM   4448  O   ARG B 336       2.627   2.471   3.161  1.00 92.93      B    O  
ATOM   4449  CB  ARG B 336       4.847   1.747   5.149  1.00 94.57      B    C  
ATOM   4450  CG  ARG B 336       4.468   0.417   5.789  1.00 92.14      B    C  
ATOM   4451  CD  ARG B 336       4.725   0.424   7.286  1.00 92.02      B    C  
ATOM   4452  NE  ARG B 336       4.452  -0.874   7.899  1.00 91.07      B    N  
ATOM   4453  CZ  ARG B 336       4.626  -1.164   9.186  1.00 91.12      B    C  
ATOM   4454  NH1 ARG B 336       5.079  -0.228  10.018  1.00 86.13      B    N1+
ATOM   4455  NH2 ARG B 336       4.359  -2.375   9.640  1.00 86.62      B    N  
ATOM   4456  N   GLY B 337       3.185   0.386   2.502  1.00 95.47      B    N  
ATOM   4457  CA  GLY B 337       1.868   0.049   2.008  1.00 95.28      B    C  
ATOM   4458  C   GLY B 337       1.200  -0.982   2.898  1.00 95.63      B    C  
ATOM   4459  O   GLY B 337       1.867  -1.765   3.573  1.00 92.74      B    O  
ATOM   4460  N   GLU B 338      -0.121  -0.980   2.897  1.00 95.87      B    N  
ATOM   4461  CA  GLU B 338      -0.893  -1.856   3.769  1.00 95.29      B    C  
ATOM   4462  C   GLU B 338      -2.132  -2.352   3.043  1.00 95.65      B    C  
ATOM   4463  O   GLU B 338      -2.804  -1.576   2.352  1.00 93.78      B    O  
ATOM   4464  CB  GLU B 338      -1.294  -1.137   5.061  1.00 92.90      B    C  
ATOM   4465  CG  GLU B 338      -2.030  -2.019   6.055  1.00 88.48      B    C  
ATOM   4466  CD  GLU B 338      -2.508  -1.248   7.277  1.00 87.55      B    C  
ATOM   4467  OE1 GLU B 338      -2.651  -0.017   7.184  1.00 80.89      B    O  
ATOM   4468  OE2 GLU B 338      -2.740  -1.876   8.325  1.00 80.82      B    O1-
ATOM   4469  N   MET B 339      -2.425  -3.618   3.194  1.00 94.92      B    N  
ATOM   4470  CA  MET B 339      -3.709  -4.170   2.784  1.00 94.32      B    C  
ATOM   4471  C   MET B 339      -4.669  -4.056   3.962  1.00 94.45      B    C  
ATOM   4472  O   MET B 339      -4.403  -4.556   5.055  1.00 91.88      B    O  
ATOM   4473  CB  MET B 339      -3.567  -5.619   2.322  1.00 91.43      B    C  
ATOM   4474  CG  MET B 339      -2.891  -6.541   3.309  1.00 87.85      B    C  
ATOM   4475  SD  MET B 339      -2.768  -8.235   2.711  1.00 87.45      B    S  
ATOM   4476  CE  MET B 339      -1.857  -9.003   4.054  1.00 79.93      B    C  
ATOM   4477  N   TYR B 340      -5.787  -3.383   3.733  1.00 93.07      B    N  
ATOM   4478  CA  TYR B 340      -6.657  -2.978   4.818  1.00 92.52      B    C  
ATOM   4479  C   TYR B 340      -8.084  -3.441   4.574  1.00 92.56      B    C  
ATOM   4480  O   TYR B 340      -8.562  -3.466   3.435  1.00 90.14      B    O  
ATOM   4481  CB  TYR B 340      -6.623  -1.457   4.993  1.00 91.41      B    C  
ATOM   4482  CG  TYR B 340      -7.410  -0.959   6.176  1.00 91.60      B    C  
ATOM   4483  CD1 TYR B 340      -6.910  -1.072   7.469  1.00 89.02      B    C  
ATOM   4484  CD2 TYR B 340      -8.654  -0.364   6.011  1.00 88.74      B    C  
ATOM   4485  CE1 TYR B 340      -7.624  -0.624   8.551  1.00 86.92      B    C  
ATOM   4486  CE2 TYR B 340      -9.386   0.091   7.097  1.00 86.97      B    C  
ATOM   4487  CZ  TYR B 340      -8.861  -0.040   8.366  1.00 87.50      B    C  
ATOM   4488  OH  TYR B 340      -9.572   0.406   9.443  1.00 85.15      B    O  
ATOM   4489  N   TYR B 341      -8.759  -3.791   5.663  1.00 91.91      B    N  
ATOM   4490  CA  TYR B 341     -10.160  -4.190   5.643  1.00 90.80      B    C  
ATOM   4491  C   TYR B 341     -10.929  -3.248   6.561  1.00 89.89      B    C  
ATOM   4492  O   TYR B 341     -10.678  -3.208   7.769  1.00 85.48      B    O  
ATOM   4493  CB  TYR B 341     -10.305  -5.638   6.107  1.00 89.51      B    C  
ATOM   4494  CG  TYR B 341     -11.703  -6.201   5.960  1.00 90.46      B    C  
ATOM   4495  CD1 TYR B 341     -12.020  -7.042   4.903  1.00 87.72      B    C  
ATOM   4496  CD2 TYR B 341     -12.704  -5.905   6.875  1.00 87.33      B    C  
ATOM   4497  CE1 TYR B 341     -13.291  -7.574   4.760  1.00 85.36      B    C  
ATOM   4498  CE2 TYR B 341     -13.978  -6.420   6.744  1.00 85.58      B    C  
ATOM   4499  CZ  TYR B 341     -14.268  -7.249   5.686  1.00 86.59      B    C  
ATOM   4500  OH  TYR B 341     -15.522  -7.763   5.544  1.00 84.03      B    O  
ATOM   4501  N   ARG B 342     -11.865  -2.505   5.981  1.00 88.88      B    N  
ATOM   4502  CA  ARG B 342     -12.629  -1.539   6.755  1.00 87.69      B    C  
ATOM   4503  C   ARG B 342     -13.639  -2.261   7.641  1.00 87.47      B    C  
ATOM   4504  O   ARG B 342     -14.432  -3.075   7.156  1.00 84.02      B    O  
ATOM   4505  CB  ARG B 342     -13.339  -0.557   5.828  1.00 85.37      B    C  
ATOM   4506  CG  ARG B 342     -13.974   0.618   6.549  1.00 79.48      B    C  
ATOM   4507  CD  ARG B 342     -14.682   1.532   5.580  1.00 76.97      B    C  
ATOM   4508  NE  ARG B 342     -15.190   2.725   6.233  1.00 72.51      B    N  
ATOM   4509  CZ  ARG B 342     -15.946   3.663   5.646  1.00 67.54      B    C  
ATOM   4510  NH1 ARG B 342     -16.274   3.537   4.368  1.00 62.79      B    N1+
ATOM   4511  NH2 ARG B 342     -16.355   4.716   6.328  1.00 60.79      B    N  
ATOM   4512  N   GLU B 343     -13.615  -1.957   8.930  1.00 85.99      B    N  
ATOM   4513  CA  GLU B 343     -14.516  -2.630   9.868  1.00 83.92      B    C  
ATOM   4514  C   GLU B 343     -15.978  -2.311   9.584  1.00 84.64      B    C  
ATOM   4515  O   GLU B 343     -16.848  -3.152   9.827  1.00 80.13      B    O  
ATOM   4516  CB  GLU B 343     -14.170  -2.254  11.304  1.00 80.57      B    C  
ATOM   4517  CG  GLU B 343     -12.822  -2.770  11.774  1.00 71.57      B    C  
ATOM   4518  CD  GLU B 343     -12.591  -2.520  13.252  1.00 65.59      B    C  
ATOM   4519  OE1 GLU B 343     -13.500  -1.966  13.907  1.00 60.85      B    O  
ATOM   4520  OE2 GLU B 343     -11.512  -2.884  13.745  1.00 59.34      B    O1-
ATOM   4521  N   LYS B 344     -16.275  -1.128   9.082  1.00 84.62      B    N  
ATOM   4522  CA  LYS B 344     -17.647  -0.763   8.777  1.00 84.40      B    C  
ATOM   4523  C   LYS B 344     -18.232  -1.587   7.630  1.00 85.65      B    C  
ATOM   4524  O   LYS B 344     -19.453  -1.611   7.464  1.00 81.09      B    O  
ATOM   4525  CB  LYS B 344     -17.739   0.727   8.439  1.00 81.85      B    C  
ATOM   4526  CG  LYS B 344     -17.468   1.637   9.623  1.00 73.85      B    C  
ATOM   4527  CD  LYS B 344     -17.639   3.098   9.246  1.00 69.66      B    C  
ATOM   4528  CE  LYS B 344     -17.399   4.001  10.444  1.00 60.02      B    C  
ATOM   4529  NZ  LYS B 344     -17.561   5.441  10.101  1.00 52.49      B    N1+
ATOM   4530  N   ASN B 345     -17.386  -2.251   6.854  1.00 86.38      B    N  
ATOM   4531  CA  ASN B 345     -17.853  -3.122   5.791  1.00 86.43      B    C  
ATOM   4532  C   ASN B 345     -18.159  -4.541   6.274  1.00 87.36      B    C  
ATOM   4533  O   ASN B 345     -18.585  -5.372   5.466  1.00 82.35      B    O  
ATOM   4534  CB  ASN B 345     -16.824  -3.179   4.657  1.00 84.21      B    C  
ATOM   4535  CG  ASN B 345     -16.702  -1.861   3.920  1.00 84.43      B    C  
ATOM   4536  ND2 ASN B 345     -15.593  -1.684   3.215  1.00 78.07      B    N  
ATOM   4537  OD1 ASN B 345     -17.595  -1.019   3.974  1.00 77.65      B    O  
ATOM   4538  N   ASP B 346     -17.939  -4.822   7.546  1.00 85.11      B    N  
ATOM   4539  CA  ASP B 346     -18.203  -6.150   8.075  1.00 84.68      B    C  
ATOM   4540  C   ASP B 346     -19.711  -6.394   8.124  1.00 86.11      B    C  
ATOM   4541  O   ASP B 346     -20.422  -5.693   8.836  1.00 81.46      B    O  
ATOM   4542  CB  ASP B 346     -17.601  -6.287   9.478  1.00 80.61      B    C  
ATOM   4543  CG  ASP B 346     -17.835  -7.658  10.077  1.00 76.28      B    C  
ATOM   4544  OD1 ASP B 346     -18.122  -8.605   9.319  1.00 69.78      B    O  
ATOM   4545  OD2 ASP B 346     -17.720  -7.792  11.309  1.00 69.89      B    O1-
ATOM   4546  N   PRO B 347     -20.215  -7.396   7.392  1.00 87.70      B    N  
ATOM   4547  CA  PRO B 347     -21.652  -7.653   7.394  1.00 87.50      B    C  
ATOM   4548  C   PRO B 347     -22.115  -8.589   8.491  1.00 88.63      B    C  
ATOM   4549  O   PRO B 347     -23.323  -8.786   8.655  1.00 81.85      B    O  
ATOM   4550  CB  PRO B 347     -21.870  -8.291   6.019  1.00 83.70      B    C  
ATOM   4551  CG  PRO B 347     -20.612  -9.057   5.791  1.00 83.33      B    C  
ATOM   4552  CD  PRO B 347     -19.500  -8.256   6.444  1.00 86.71      B    C  
ATOM   4553  N   ASN B 348     -21.199  -9.168   9.256  1.00 86.25      B    N  
ATOM   4554  CA  ASN B 348     -21.540 -10.205  10.217  1.00 85.75      B    C  
ATOM   4555  C   ASN B 348     -22.126  -9.601  11.482  1.00 86.75      B    C  
ATOM   4556  O   ASN B 348     -21.580  -8.658  12.054  1.00 82.33      B    O  
ATOM   4557  CB  ASN B 348     -20.302 -11.033  10.566  1.00 82.74      B    C  
ATOM   4558  CG  ASN B 348     -19.742 -11.752   9.364  1.00 81.60      B    C  
ATOM   4559  ND2 ASN B 348     -18.421 -11.724   9.221  1.00 74.07      B    N  
ATOM   4560  OD1 ASN B 348     -20.473 -12.331   8.561  1.00 72.78      B    O  
ATOM   4561  N   PHE B 349     -23.253 -10.149  11.932  1.00 87.57      B    N  
ATOM   4562  CA  PHE B 349     -23.755  -9.875  13.266  1.00 88.05      B    C  
ATOM   4563  C   PHE B 349     -23.311 -10.930  14.272  1.00 89.18      B    C  
ATOM   4564  O   PHE B 349     -23.456 -10.719  15.479  1.00 85.04      B    O  
ATOM   4565  CB  PHE B 349     -25.286  -9.754  13.259  1.00 86.17      B    C  
ATOM   4566  CG  PHE B 349     -25.994 -10.903  12.589  1.00 86.71      B    C  
ATOM   4567  CD1 PHE B 349     -26.206 -12.092  13.268  1.00 81.67      B    C  
ATOM   4568  CD2 PHE B 349     -26.462 -10.778  11.298  1.00 81.47      B    C  
ATOM   4569  CE1 PHE B 349     -26.858 -13.138  12.661  1.00 78.15      B    C  
ATOM   4570  CE2 PHE B 349     -27.117 -11.829  10.681  1.00 77.93      B    C  
ATOM   4571  CZ  PHE B 349     -27.314 -13.018  11.364  1.00 79.75      B    C  
ATOM   4572  N   VAL B 350     -22.779 -12.054  13.798  1.00 86.77      B    N  
ATOM   4573  CA  VAL B 350     -22.113 -13.051  14.618  1.00 86.75      B    C  
ATOM   4574  C   VAL B 350     -20.700 -13.188  14.061  1.00 87.31      B    C  
ATOM   4575  O   VAL B 350     -20.525 -13.603  12.921  1.00 84.06      B    O  
ATOM   4576  CB  VAL B 350     -22.846 -14.398  14.613  1.00 85.22      B    C  
ATOM   4577  CG1 VAL B 350     -22.073 -15.433  15.420  1.00 80.99      B    C  
ATOM   4578  CG2 VAL B 350     -24.250 -14.230  15.172  1.00 82.87      B    C  
ATOM   4579  N   LYS B 351     -19.708 -12.858  14.880  1.00 87.54      B    N  
ATOM   4580  CA  LYS B 351     -18.343 -12.755  14.379  1.00 85.21      B    C  
ATOM   4581  C   LYS B 351     -17.765 -14.101  13.993  1.00 84.96      B    C  
ATOM   4582  O   LYS B 351     -17.074 -14.216  12.982  1.00 76.97      B    O  
ATOM   4583  CB  LYS B 351     -17.459 -12.079  15.428  1.00 81.13      B    C  
ATOM   4584  CG  LYS B 351     -17.866 -10.654  15.768  1.00 73.27      B    C  
ATOM   4585  CD  LYS B 351     -17.725  -9.739  14.569  1.00 68.33      B    C  
ATOM   4586  CE  LYS B 351     -18.067  -8.307  14.930  1.00 59.65      B    C  
ATOM   4587  NZ  LYS B 351     -17.932  -7.378  13.763  1.00 51.70      B    N1+
ATOM   4588  N   GLY B 352     -18.024 -15.119  14.755  1.00 84.77      B    N  
ATOM   4589  CA  GLY B 352     -17.421 -16.408  14.503  1.00 84.63      B    C  
ATOM   4590  C   GLY B 352     -16.063 -16.537  15.168  1.00 86.64      B    C  
ATOM   4591  O   GLY B 352     -15.584 -15.615  15.843  1.00 81.48      B    O  
ATOM   4592  N   PRO B 353     -15.394 -17.681  14.979  1.00 87.94      B    N  
ATOM   4593  CA  PRO B 353     -14.118 -17.886  15.671  1.00 87.14      B    C  
ATOM   4594  C   PRO B 353     -12.943 -17.135  15.060  1.00 87.45      B    C  
ATOM   4595  O   PRO B 353     -11.941 -16.928  15.747  1.00 79.40      B    O  
ATOM   4596  CB  PRO B 353     -13.907 -19.405  15.568  1.00 84.39      B    C  
ATOM   4597  CG  PRO B 353     -14.617 -19.788  14.317  1.00 83.82      B    C  
ATOM   4598  CD  PRO B 353     -15.810 -18.864  14.216  1.00 87.16      B    C  
ATOM   4599  N   ASN B 354     -13.039 -16.721  13.793  1.00 86.48      B    N  
ATOM   4600  CA  ASN B 354     -11.909 -16.134  13.094  1.00 84.13      B    C  
ATOM   4601  C   ASN B 354     -12.269 -14.767  12.523  1.00 82.30      B    C  
ATOM   4602  O   ASN B 354     -13.153 -14.076  13.036  1.00 72.85      B    O  
ATOM   4603  CB  ASN B 354     -11.410 -17.091  12.017  1.00 81.61      B    C  
ATOM   4604  CG  ASN B 354     -10.747 -18.314  12.608  1.00 80.59      B    C  
ATOM   4605  ND2 ASN B 354     -11.103 -19.489  12.099  1.00 72.65      B    N  
ATOM   4606  OD1 ASN B 354      -9.919 -18.209  13.515  1.00 70.52      B    O  
ATOM   4607  N   ALA B 355     -11.576 -14.360  11.448  1.00 74.60      B    N  
ATOM   4608  CA  ALA B 355     -11.654 -12.996  10.955  1.00 72.09      B    C  
ATOM   4609  C   ALA B 355     -12.970 -12.725  10.231  1.00 75.47      B    C  
ATOM   4610  O   ALA B 355     -13.606 -13.628   9.694  1.00 69.49      B    O  
ATOM   4611  CB  ALA B 355     -10.475 -12.694  10.033  1.00 66.00      B    C  
ATOM   4612  N   MET B 356     -13.340 -11.448  10.181  1.00 74.78      B    N  
ATOM   4613  CA  MET B 356     -14.606 -11.026   9.598  1.00 72.62      B    C  
ATOM   4614  C   MET B 356     -14.599 -11.016   8.072  1.00 75.59      B    C  
ATOM   4615  O   MET B 356     -15.659 -11.093   7.460  1.00 67.51      B    O  
ATOM   4616  CB  MET B 356     -14.953  -9.624  10.109  1.00 64.51      B    C  
ATOM   4617  CG  MET B 356     -13.932  -8.561   9.725  1.00 60.82      B    C  
ATOM   4618  SD  MET B 356     -14.255  -6.967  10.483  1.00 55.04      B    S  
ATOM   4619  CE  MET B 356     -12.878  -6.014   9.851  1.00 48.57      B    C  
ATOM   4620  N   TRP B 357     -13.417 -10.941   7.445  1.00 80.58      B    N  
ATOM   4621  CA  TRP B 357     -13.313 -10.873   5.992  1.00 79.47      B    C  
ATOM   4622  C   TRP B 357     -13.589 -12.203   5.320  1.00 82.12      B    C  
ATOM   4623  O   TRP B 357     -13.737 -12.245   4.105  1.00 78.37      B    O  
ATOM   4624  CB  TRP B 357     -11.908 -10.411   5.606  1.00 75.30      B    C  
ATOM   4625  CG  TRP B 357     -10.858 -11.437   5.889  1.00 74.97      B    C  
ATOM   4626  CD1 TRP B 357     -10.195 -11.623   7.063  1.00 66.60      B    C  
ATOM   4627  CD2 TRP B 357     -10.357 -12.435   4.982  1.00 72.48      B    C  
ATOM   4628  CE2 TRP B 357      -9.399 -13.181   5.676  1.00 66.48      B    C  
ATOM   4629  CE3 TRP B 357     -10.638 -12.748   3.645  1.00 63.67      B    C  
ATOM   4630  NE1 TRP B 357      -9.323 -12.676   6.949  1.00 62.30      B    N  
ATOM   4631  CZ2 TRP B 357      -8.716 -14.245   5.079  1.00 64.58      B    C  
ATOM   4632  CZ3 TRP B 357      -9.957 -13.802   3.062  1.00 60.38      B    C  
ATOM   4633  CH2 TRP B 357      -9.007 -14.531   3.773  1.00 60.81      B    C  
ATOM   4634  N   MET B 358     -13.678 -13.271   6.093  1.00 83.50      B    N  
ATOM   4635  CA  MET B 358     -13.668 -14.651   5.605  1.00 84.42      B    C  
ATOM   4636  C   MET B 358     -14.525 -14.854   4.360  1.00 87.38      B    C  
ATOM   4637  O   MET B 358     -14.084 -15.475   3.394  1.00 83.69      B    O  
ATOM   4638  CB  MET B 358     -14.126 -15.575   6.725  1.00 78.30      B    C  
ATOM   4639  CG  MET B 358     -14.016 -17.039   6.391  1.00 76.38      B    C  
ATOM   4640  SD  MET B 358     -14.505 -18.069   7.779  1.00 71.40      B    S  
ATOM   4641  CE  MET B 358     -13.190 -17.706   8.937  1.00 64.97      B    C  
ATOM   4642  N   PHE B 359     -15.759 -14.357   4.371  1.00 89.47      B    N  
ATOM   4643  CA  PHE B 359     -16.681 -14.553   3.263  1.00 89.30      B    C  
ATOM   4644  C   PHE B 359     -17.150 -13.241   2.654  1.00 89.99      B    C  
ATOM   4645  O   PHE B 359     -18.232 -13.173   2.076  1.00 85.71      B    O  
ATOM   4646  CB  PHE B 359     -17.885 -15.379   3.719  1.00 87.86      B    C  
ATOM   4647  CG  PHE B 359     -17.513 -16.719   4.273  1.00 89.87      B    C  
ATOM   4648  CD1 PHE B 359     -17.121 -17.746   3.429  1.00 85.74      B    C  
ATOM   4649  CD2 PHE B 359     -17.550 -16.952   5.634  1.00 86.21      B    C  
ATOM   4650  CE1 PHE B 359     -16.775 -18.983   3.930  1.00 84.43      B    C  
ATOM   4651  CE2 PHE B 359     -17.208 -18.194   6.150  1.00 84.69      B    C  
ATOM   4652  CZ  PHE B 359     -16.824 -19.206   5.291  1.00 86.59      B    C  
ATOM   4653  N   HIS B 360     -16.331 -12.199   2.769  1.00 91.52      B    N  
ATOM   4654  CA  HIS B 360     -16.689 -10.886   2.251  1.00 91.72      B    C  
ATOM   4655  C   HIS B 360     -15.444 -10.225   1.672  1.00 92.37      B    C  
ATOM   4656  O   HIS B 360     -14.674  -9.597   2.411  1.00 89.87      B    O  
ATOM   4657  CB  HIS B 360     -17.305 -10.024   3.351  1.00 90.36      B    C  
ATOM   4658  CG  HIS B 360     -17.854  -8.727   2.854  1.00 90.56      B    C  
ATOM   4659  CD2 HIS B 360     -17.523  -7.450   3.130  1.00 82.55      B    C  
ATOM   4660  ND1 HIS B 360     -18.897  -8.655   1.951  1.00 82.04      B    N  
ATOM   4661  CE1 HIS B 360     -19.168  -7.396   1.699  1.00 83.27      B    C  
ATOM   4662  NE2 HIS B 360     -18.349  -6.639   2.402  1.00 85.16      B    N  
ATOM   4663  N   PRO B 361     -15.205 -10.351   0.362  1.00 93.19      B    N  
ATOM   4664  CA  PRO B 361     -14.009  -9.751  -0.234  1.00 92.67      B    C  
ATOM   4665  C   PRO B 361     -14.106  -8.230  -0.262  1.00 91.94      B    C  
ATOM   4666  O   PRO B 361     -14.778  -7.653  -1.116  1.00 84.57      B    O  
ATOM   4667  CB  PRO B 361     -13.978 -10.348  -1.648  1.00 90.86      B    C  
ATOM   4668  CG  PRO B 361     -15.395 -10.689  -1.942  1.00 90.15      B    C  
ATOM   4669  CD  PRO B 361     -16.008 -11.081  -0.624  1.00 92.65      B    C  
ATOM   4670  N   SER B 362     -13.430  -7.596   0.664  1.00 91.82      B    N  
ATOM   4671  CA  SER B 362     -13.446  -6.143   0.764  1.00 91.61      B    C  
ATOM   4672  C   SER B 362     -12.076  -5.585   1.143  1.00 92.30      B    C  
ATOM   4673  O   SER B 362     -11.982  -4.518   1.750  1.00 88.09      B    O  
ATOM   4674  CB  SER B 362     -14.493  -5.686   1.778  1.00 88.83      B    C  
ATOM   4675  OG  SER B 362     -14.643  -4.281   1.764  1.00 81.34      B    O  
ATOM   4676  N   TRP B 363     -11.007  -6.287   0.776  1.00 93.71      B    N  
ATOM   4677  CA  TRP B 363      -9.654  -5.820   1.061  1.00 94.45      B    C  
ATOM   4678  C   TRP B 363      -9.232  -4.787   0.028  1.00 94.82      B    C  
ATOM   4679  O   TRP B 363      -9.481  -4.937  -1.164  1.00 92.90      B    O  
ATOM   4680  CB  TRP B 363      -8.675  -6.994   1.062  1.00 94.22      B    C  
ATOM   4681  CG  TRP B 363      -8.802  -7.866   2.264  1.00 94.52      B    C  
ATOM   4682  CD1 TRP B 363      -9.631  -8.938   2.419  1.00 92.12      B    C  
ATOM   4683  CD2 TRP B 363      -8.082  -7.737   3.498  1.00 93.60      B    C  
ATOM   4684  CE2 TRP B 363      -8.530  -8.766   4.342  1.00 93.11      B    C  
ATOM   4685  CE3 TRP B 363      -7.107  -6.852   3.953  1.00 92.54      B    C  
ATOM   4686  NE1 TRP B 363      -9.474  -9.484   3.664  1.00 92.12      B    N  
ATOM   4687  CZ2 TRP B 363      -8.023  -8.931   5.636  1.00 92.36      B    C  
ATOM   4688  CZ3 TRP B 363      -6.608  -7.020   5.237  1.00 90.29      B    C  
ATOM   4689  CH2 TRP B 363      -7.068  -8.050   6.059  1.00 90.82      B    C  
ATOM   4690  N   ILE B 364      -8.569  -3.740   0.504  1.00 94.09      B    N  
ATOM   4691  CA  ILE B 364      -8.054  -2.686  -0.355  1.00 93.96      B    C  
ATOM   4692  C   ILE B 364      -6.580  -2.483  -0.058  1.00 94.34      B    C  
ATOM   4693  O   ILE B 364      -6.074  -2.863   1.003  1.00 92.03      B    O  
ATOM   4694  CB  ILE B 364      -8.816  -1.357  -0.161  1.00 92.64      B    C  
ATOM   4695  CG1 ILE B 364      -8.645  -0.841   1.270  1.00 85.77      B    C  
ATOM   4696  CG2 ILE B 364     -10.287  -1.551  -0.497  1.00 84.44      B    C  
ATOM   4697  CD1 ILE B 364      -9.207   0.550   1.490  1.00 81.22      B    C  
ATOM   4698  N   GLY B 365      -5.872  -1.900  -1.022  1.00 94.92      B    N  
ATOM   4699  CA  GLY B 365      -4.495  -1.502  -0.831  1.00 94.95      B    C  
ATOM   4700  C   GLY B 365      -4.410  -0.007  -0.610  1.00 95.45      B    C  
ATOM   4701  O   GLY B 365      -5.060   0.775  -1.296  1.00 92.98      B    O  
ATOM   4702  N   LYS B 366      -3.604   0.399   0.353  1.00 95.38      B    N  
ATOM   4703  CA  LYS B 366      -3.468   1.806   0.684  1.00 94.89      B    C  
ATOM   4704  C   LYS B 366      -2.075   2.081   1.232  1.00 95.47      B    C  
ATOM   4705  O   LYS B 366      -1.349   1.160   1.610  1.00 92.87      B    O  
ATOM   4706  CB  LYS B 366      -4.532   2.227   1.713  1.00 91.73      B    C  
ATOM   4707  CG  LYS B 366      -4.363   1.588   3.083  1.00 86.24      B    C  
ATOM   4708  CD  LYS B 366      -5.491   1.995   4.039  1.00 84.72      B    C  
ATOM   4709  CE  LYS B 366      -5.402   3.466   4.414  1.00 78.04      B    C  
ATOM   4710  NZ  LYS B 366      -4.180   3.793   5.198  1.00 71.70      B    N1+
ATOM   4711  N   LEU B 367      -1.733   3.349   1.245  1.00 95.45      B    N  
ATOM   4712  CA  LEU B 367      -0.512   3.792   1.904  1.00 95.55      B    C  
ATOM   4713  C   LEU B 367      -0.813   4.133   3.357  1.00 95.13      B    C  
ATOM   4714  O   LEU B 367      -1.882   4.636   3.687  1.00 92.71      B    O  
ATOM   4715  CB  LEU B 367       0.077   5.004   1.185  1.00 94.95      B    C  
ATOM   4716  CG  LEU B 367       0.652   4.760  -0.209  1.00 93.97      B    C  
ATOM   4717  CD1 LEU B 367       1.098   6.066  -0.830  1.00 90.84      B    C  
ATOM   4718  CD2 LEU B 367       1.806   3.776  -0.149  1.00 90.33      B    C  
ATOM   4719  N   ARG B 368       0.148   3.869   4.211  1.00 94.52      B    N  
ATOM   4720  CA  ARG B 368       0.036   4.153   5.624  1.00 94.03      B    C  
ATOM   4721  C   ARG B 368       1.359   4.726   6.125  1.00 94.67      B    C  
ATOM   4722  O   ARG B 368       2.391   4.585   5.468  1.00 91.19      B    O  
ATOM   4723  CB  ARG B 368      -0.324   2.887   6.420  1.00 90.86      B    C  
ATOM   4724  CG  ARG B 368       0.627   1.734   6.218  1.00 87.84      B    C  
ATOM   4725  CD  ARG B 368       0.611   0.798   7.419  1.00 87.57      B    C  
ATOM   4726  NE  ARG B 368       1.324   1.372   8.553  1.00 86.63      B    N  
ATOM   4727  CZ  ARG B 368       1.302   0.875   9.796  1.00 87.42      B    C  
ATOM   4728  NH1 ARG B 368       0.580  -0.207  10.068  1.00 78.34      B    N1+
ATOM   4729  NH2 ARG B 368       1.988   1.470  10.758  1.00 81.86      B    N  
ATOM   4730  N   PRO B 369       1.351   5.373   7.282  1.00 93.43      B    N  
ATOM   4731  CA  PRO B 369       2.618   5.832   7.841  1.00 93.06      B    C  
ATOM   4732  C   PRO B 369       3.583   4.678   8.074  1.00 93.79      B    C  
ATOM   4733  O   PRO B 369       3.165   3.546   8.351  1.00 91.59      B    O  
ATOM   4734  CB  PRO B 369       2.213   6.501   9.154  1.00 90.84      B    C  
ATOM   4735  CG  PRO B 369       0.793   6.893   8.954  1.00 90.43      B    C  
ATOM   4736  CD  PRO B 369       0.199   5.825   8.083  1.00 92.75      B    C  
ATOM   4737  N   VAL B 370       4.879   4.968   7.966  1.00 92.67      B    N  
ATOM   4738  CA  VAL B 370       5.874   3.951   8.234  1.00 91.85      B    C  
ATOM   4739  C   VAL B 370       5.725   3.414   9.650  1.00 92.04      B    C  
ATOM   4740  O   VAL B 370       5.902   2.216   9.897  1.00 88.99      B    O  
ATOM   4741  CB  VAL B 370       7.292   4.513   7.997  1.00 91.14      B    C  
ATOM   4742  CG1 VAL B 370       8.349   3.505   8.420  1.00 86.95      B    C  
ATOM   4743  CG2 VAL B 370       7.469   4.882   6.532  1.00 88.12      B    C  
ATOM   4744  N   LEU B 371       5.383   4.291  10.582  1.00 89.81      B    N  
ATOM   4745  CA  LEU B 371       5.139   3.888  11.958  1.00 89.82      B    C  
ATOM   4746  C   LEU B 371       4.043   4.770  12.540  1.00 90.48      B    C  
ATOM   4747  O   LEU B 371       4.127   5.999  12.470  1.00 88.32      B    O  
ATOM   4748  CB  LEU B 371       6.415   3.983  12.798  1.00 88.23      B    C  
ATOM   4749  CG  LEU B 371       6.342   3.310  14.167  1.00 87.05      B    C  
ATOM   4750  CD1 LEU B 371       6.313   1.799  14.020  1.00 81.83      B    C  
ATOM   4751  CD2 LEU B 371       7.514   3.731  15.042  1.00 82.48      B    C  
ATOM   4752  N   LEU B 372       3.026   4.143  13.103  1.00 89.28      B    N  
ATOM   4753  CA  LEU B 372       1.943   4.878  13.722  1.00 88.05      B    C  
ATOM   4754  C   LEU B 372       2.370   5.443  15.075  1.00 88.44      B    C  
ATOM   4755  O   LEU B 372       3.436   5.122  15.603  1.00 85.57      B    O  
ATOM   4756  CB  LEU B 372       0.705   3.987  13.870  1.00 86.42      B    C  
ATOM   4757  CG  LEU B 372      -0.004   3.621  12.567  1.00 85.35      B    C  
ATOM   4758  CD1 LEU B 372      -1.044   2.541  12.810  1.00 82.08      B    C  
ATOM   4759  CD2 LEU B 372      -0.647   4.841  11.950  1.00 81.63      B    C  
ATOM   4760  N   LYS B 373       1.509   6.277  15.636  1.00 86.90      B    N  
ATOM   4761  CA  LYS B 373       1.861   7.039  16.833  1.00 86.12      B    C  
ATOM   4762  C   LYS B 373       2.288   6.146  17.982  1.00 85.83      B    C  
ATOM   4763  O   LYS B 373       3.332   6.372  18.600  1.00 80.47      B    O  
ATOM   4764  CB  LYS B 373       0.674   7.911  17.240  1.00 83.22      B    C  
ATOM   4765  CG  LYS B 373       0.937   8.799  18.445  1.00 80.67      B    C  
ATOM   4766  CD  LYS B 373      -0.280   9.651  18.735  1.00 79.27      B    C  
ATOM   4767  CE  LYS B 373      -0.043  10.583  19.911  1.00 75.54      B    C  
ATOM   4768  NZ  LYS B 373      -1.222  11.446  20.181  1.00 71.36      B    N1+
ATOM   4769  N   ASN B 374       1.505   5.130  18.280  1.00 84.65      B    N  
ATOM   4770  CA  ASN B 374       1.765   4.265  19.419  1.00 84.23      B    C  
ATOM   4771  C   ASN B 374       2.125   2.846  18.989  1.00 85.33      B    C  
ATOM   4772  O   ASN B 374       1.892   1.889  19.735  1.00 80.30      B    O  
ATOM   4773  CB  ASN B 374       0.550   4.233  20.351  1.00 80.94      B    C  
ATOM   4774  CG  ASN B 374       0.893   3.748  21.736  1.00 77.16      B    C  
ATOM   4775  ND2 ASN B 374      -0.060   3.089  22.379  1.00 68.70      B    N  
ATOM   4776  OD1 ASN B 374       1.999   3.962  22.230  1.00 69.53      B    O  
ATOM   4777  N   GLU B 375       2.698   2.693  17.795  1.00 86.37      B    N  
ATOM   4778  CA  GLU B 375       3.044   1.376  17.274  1.00 86.52      B    C  
ATOM   4779  C   GLU B 375       4.429   0.965  17.748  1.00 87.14      B    C  
ATOM   4780  O   GLU B 375       5.331   1.791  17.895  1.00 85.06      B    O  
ATOM   4781  CB  GLU B 375       2.981   1.381  15.742  1.00 85.95      B    C  
ATOM   4782  CG  GLU B 375       3.241   0.030  15.099  1.00 83.41      B    C  
ATOM   4783  CD  GLU B 375       3.114   0.076  13.582  1.00 83.52      B    C  
ATOM   4784  OE1 GLU B 375       2.676   1.118  13.060  1.00 78.32      B    O  
ATOM   4785  OE2 GLU B 375       3.452  -0.930  12.931  1.00 79.69      B    O1-
ATOM   4786  N   ARG B 376       4.593  -0.333  17.969  1.00 87.54      B    N  
ATOM   4787  CA  ARG B 376       5.867  -0.915  18.362  1.00 87.40      B    C  
ATOM   4788  C   ARG B 376       6.395  -1.779  17.228  1.00 88.90      B    C  
ATOM   4789  O   ARG B 376       5.669  -2.612  16.679  1.00 85.09      B    O  
ATOM   4790  CB  ARG B 376       5.721  -1.743  19.631  1.00 84.11      B    C  
ATOM   4791  CG  ARG B 376       5.324  -0.923  20.855  1.00 76.38      B    C  
ATOM   4792  CD  ARG B 376       6.462  -0.041  21.315  1.00 70.35      B    C  
ATOM   4793  NE  ARG B 376       6.122   0.721  22.513  1.00 62.46      B    N  
ATOM   4794  CZ  ARG B 376       5.566   1.922  22.515  1.00 54.21      B    C  
ATOM   4795  NH1 ARG B 376       5.288   2.521  21.365  1.00 49.43      B    N1+
ATOM   4796  NH2 ARG B 376       5.284   2.529  23.650  1.00 47.34      B    N  
ATOM   4797  N   LEU B 377       7.653  -1.574  16.864  1.00 89.16      B    N  
ATOM   4798  CA  LEU B 377       8.266  -2.342  15.795  1.00 89.32      B    C  
ATOM   4799  C   LEU B 377       8.683  -3.714  16.309  1.00 90.01      B    C  
ATOM   4800  O   LEU B 377       9.350  -3.807  17.340  1.00 86.36      B    O  
ATOM   4801  CB  LEU B 377       9.475  -1.605  15.227  1.00 87.15      B    C  
ATOM   4802  CG  LEU B 377       9.189  -0.366  14.396  1.00 85.70      B    C  
ATOM   4803  CD1 LEU B 377      10.488   0.372  14.086  1.00 81.07      B    C  
ATOM   4804  CD2 LEU B 377       8.470  -0.735  13.112  1.00 81.33      B    C  
ATOM   4805  N   PRO B 378       8.321  -4.781  15.596  1.00 91.75      B    N  
ATOM   4806  CA  PRO B 378       8.785  -6.108  16.008  1.00 90.57      B    C  
ATOM   4807  C   PRO B 378      10.244  -6.359  15.662  1.00 91.65      B    C  
ATOM   4808  O   PRO B 378      10.860  -7.245  16.263  1.00 85.48      B    O  
ATOM   4809  CB  PRO B 378       7.858  -7.048  15.229  1.00 88.12      B    C  
ATOM   4810  CG  PRO B 378       7.502  -6.280  14.007  1.00 87.88      B    C  
ATOM   4811  CD  PRO B 378       7.440  -4.829  14.424  1.00 90.76      B    C  
ATOM   4812  N   VAL B 379      10.798  -5.603  14.709  1.00 91.99      B    N  
ATOM   4813  CA  VAL B 379      12.185  -5.749  14.279  1.00 92.04      B    C  
ATOM   4814  C   VAL B 379      12.792  -4.361  14.192  1.00 92.60      B    C  
ATOM   4815  O   VAL B 379      12.157  -3.416  13.728  1.00 89.10      B    O  
ATOM   4816  CB  VAL B 379      12.298  -6.479  12.933  1.00 90.63      B    C  
ATOM   4817  CG1 VAL B 379      13.750  -6.697  12.560  1.00 83.21      B    C  
ATOM   4818  CG2 VAL B 379      11.556  -7.810  12.987  1.00 84.51      B    C  
ATOM   4819  N   ASP B 380      14.044  -4.234  14.640  1.00 91.62      B    N  
ATOM   4820  CA  ASP B 380      14.725  -2.951  14.581  1.00 91.98      B    C  
ATOM   4821  C   ASP B 380      14.931  -2.519  13.133  1.00 93.43      B    C  
ATOM   4822  O   ASP B 380      15.135  -3.360  12.251  1.00 90.66      B    O  
ATOM   4823  CB  ASP B 380      16.066  -3.021  15.308  1.00 88.94      B    C  
ATOM   4824  CG  ASP B 380      15.911  -3.152  16.805  1.00 84.75      B    C  
ATOM   4825  OD1 ASP B 380      14.882  -2.698  17.342  1.00 76.07      B    O  
ATOM   4826  OD2 ASP B 380      16.823  -3.707  17.446  1.00 77.17      B    O1-
ATOM   4827  N   PRO B 381      14.889  -1.222  12.848  1.00 92.89      B    N  
ATOM   4828  CA  PRO B 381      15.116  -0.755  11.472  1.00 92.53      B    C  
ATOM   4829  C   PRO B 381      16.432  -1.224  10.882  1.00 93.10      B    C  
ATOM   4830  O   PRO B 381      16.490  -1.555   9.694  1.00 90.07      B    O  
ATOM   4831  CB  PRO B 381      15.070   0.770  11.611  1.00 90.90      B    C  
ATOM   4832  CG  PRO B 381      14.218   1.002  12.806  1.00 89.85      B    C  
ATOM   4833  CD  PRO B 381      14.511  -0.130  13.748  1.00 91.93      B    C  
ATOM   4834  N   SER B 382      17.496  -1.268  11.669  1.00 92.84      B    N  
ATOM   4835  CA  SER B 382      18.788  -1.719  11.168  1.00 92.35      B    C  
ATOM   4836  C   SER B 382      18.745  -3.199  10.801  1.00 93.42      B    C  
ATOM   4837  O   SER B 382      19.381  -3.615   9.827  1.00 90.21      B    O  
ATOM   4838  CB  SER B 382      19.872  -1.467  12.206  1.00 90.58      B    C  
ATOM   4839  OG  SER B 382      19.643  -2.204  13.380  1.00 81.27      B    O  
ATOM   4840  N   ASP B 383      18.000  -3.998  11.555  1.00 92.83      B    N  
ATOM   4841  CA  ASP B 383      17.866  -5.412  11.228  1.00 92.78      B    C  
ATOM   4842  C   ASP B 383      17.018  -5.611   9.981  1.00 93.67      B    C  
ATOM   4843  O   ASP B 383      17.319  -6.477   9.153  1.00 91.03      B    O  
ATOM   4844  CB  ASP B 383      17.260  -6.173  12.409  1.00 91.71      B    C  
ATOM   4845  CG  ASP B 383      18.182  -6.224  13.607  1.00 87.94      B    C  
ATOM   4846  OD1 ASP B 383      19.415  -6.163  13.419  1.00 80.25      B    O  
ATOM   4847  OD2 ASP B 383      17.678  -6.337  14.742  1.00 81.09      B    O1-
ATOM   4848  N   MET B 384      15.950  -4.817   9.827  1.00 94.10      B    N  
ATOM   4849  CA  MET B 384      15.149  -4.888   8.612  1.00 93.46      B    C  
ATOM   4850  C   MET B 384      15.991  -4.524   7.396  1.00 93.96      B    C  
ATOM   4851  O   MET B 384      15.905  -5.182   6.356  1.00 92.19      B    O  
ATOM   4852  CB  MET B 384      13.942  -3.948   8.725  1.00 92.18      B    C  
ATOM   4853  CG  MET B 384      12.941  -4.356   9.789  1.00 89.11      B    C  
ATOM   4854  SD  MET B 384      11.390  -3.441   9.704  1.00 87.17      B    S  
ATOM   4855  CE  MET B 384      11.936  -1.801  10.159  1.00 75.85      B    C  
ATOM   4856  N   TRP B 385      16.816  -3.487   7.520  1.00 95.25      B    N  
ATOM   4857  CA  TRP B 385      17.670  -3.091   6.416  1.00 94.87      B    C  
ATOM   4858  C   TRP B 385      18.736  -4.139   6.124  1.00 95.00      B    C  
ATOM   4859  O   TRP B 385      19.044  -4.407   4.956  1.00 93.09      B    O  
ATOM   4860  CB  TRP B 385      18.330  -1.748   6.714  1.00 94.10      B    C  
ATOM   4861  CG  TRP B 385      19.354  -1.364   5.697  1.00 95.07      B    C  
ATOM   4862  CD1 TRP B 385      20.706  -1.320   5.866  1.00 91.89      B    C  
ATOM   4863  CD2 TRP B 385      19.108  -1.016   4.332  1.00 94.29      B    C  
ATOM   4864  CE2 TRP B 385      20.359  -0.755   3.743  1.00 93.56      B    C  
ATOM   4865  CE3 TRP B 385      17.957  -0.883   3.558  1.00 91.94      B    C  
ATOM   4866  NE1 TRP B 385      21.321  -0.942   4.704  1.00 91.77      B    N  
ATOM   4867  CZ2 TRP B 385      20.482  -0.371   2.409  1.00 92.04      B    C  
ATOM   4868  CZ3 TRP B 385      18.083  -0.506   2.235  1.00 88.00      B    C  
ATOM   4869  CH2 TRP B 385      19.336  -0.259   1.677  1.00 89.33      B    C  
ATOM   4870  N   ALA B 386      19.307  -4.738   7.158  1.00 93.99      B    N  
ATOM   4871  CA  ALA B 386      20.329  -5.748   6.963  1.00 93.16      B    C  
ATOM   4872  C   ALA B 386      19.788  -6.928   6.159  1.00 93.54      B    C  
ATOM   4873  O   ALA B 386      20.502  -7.497   5.332  1.00 91.09      B    O  
ATOM   4874  CB  ALA B 386      20.858  -6.227   8.311  1.00 92.38      B    C  
ATOM   4875  N   GLU B 387      18.539  -7.282   6.375  1.00 94.56      B    N  
ATOM   4876  CA  GLU B 387      17.928  -8.379   5.632  1.00 93.50      B    C  
ATOM   4877  C   GLU B 387      17.529  -7.965   4.224  1.00 93.78      B    C  
ATOM   4878  O   GLU B 387      17.546  -8.798   3.309  1.00 90.89      B    O  
ATOM   4879  CB  GLU B 387      16.721  -8.917   6.394  1.00 91.90      B    C  
ATOM   4880  CG  GLU B 387      16.017 -10.082   5.714  1.00 83.52      B    C  
ATOM   4881  CD  GLU B 387      14.916 -10.675   6.568  1.00 79.69      B    C  
ATOM   4882  OE1 GLU B 387      14.872 -10.373   7.778  1.00 72.25      B    O  
ATOM   4883  OE2 GLU B 387      14.101 -11.446   6.029  1.00 72.86      B    O1-
ATOM   4884  N   SER B 388      17.186  -6.696   4.021  1.00 94.59      B    N  
ATOM   4885  CA  SER B 388      16.652  -6.232   2.748  1.00 94.01      B    C  
ATOM   4886  C   SER B 388      17.713  -5.663   1.816  1.00 94.40      B    C  
ATOM   4887  O   SER B 388      17.460  -5.557   0.612  1.00 91.79      B    O  
ATOM   4888  CB  SER B 388      15.572  -5.174   2.991  1.00 92.55      B    C  
ATOM   4889  OG  SER B 388      14.559  -5.668   3.833  1.00 82.49      B    O  
ATOM   4890  N   ARG B 389      18.887  -5.289   2.320  1.00 93.96      B    N  
ATOM   4891  CA  ARG B 389      19.899  -4.646   1.488  1.00 93.59      B    C  
ATOM   4892  C   ARG B 389      20.377  -5.565   0.372  1.00 93.48      B    C  
ATOM   4893  O   ARG B 389      20.758  -5.082  -0.696  1.00 90.64      B    O  
ATOM   4894  CB  ARG B 389      21.080  -4.213   2.354  1.00 91.37      B    C  
ATOM   4895  CG  ARG B 389      21.835  -5.369   2.999  1.00 86.80      B    C  
ATOM   4896  CD  ARG B 389      22.882  -4.884   3.994  1.00 86.95      B    C  
ATOM   4897  NE  ARG B 389      23.572  -5.997   4.624  1.00 81.39      B    N  
ATOM   4898  CZ  ARG B 389      24.382  -5.880   5.679  1.00 79.35      B    C  
ATOM   4899  NH1 ARG B 389      24.608  -4.692   6.218  1.00 70.40      B    N1+
ATOM   4900  NH2 ARG B 389      24.962  -6.952   6.183  1.00 71.94      B    N  
ATOM   4901  N   GLY B 390      20.360  -6.869   0.593  1.00 93.25      B    N  
ATOM   4902  CA  GLY B 390      20.799  -7.792  -0.437  1.00 92.88      B    C  
ATOM   4903  C   GLY B 390      19.943  -7.738  -1.683  1.00 94.13      B    C  
ATOM   4904  O   GLY B 390      20.440  -7.897  -2.799  1.00 91.18      B    O  
ATOM   4905  N   LEU B 391      18.649  -7.493  -1.515  1.00 93.49      B    N  
ATOM   4906  CA  LEU B 391      17.759  -7.382  -2.666  1.00 92.97      B    C  
ATOM   4907  C   LEU B 391      18.123  -6.178  -3.520  1.00 93.42      B    C  
ATOM   4908  O   LEU B 391      18.087  -6.250  -4.750  1.00 90.43      B    O  
ATOM   4909  CB  LEU B 391      16.312  -7.285  -2.196  1.00 92.24      B    C  
ATOM   4910  CG  LEU B 391      15.243  -7.461  -3.271  1.00 90.99      B    C  
ATOM   4911  CD1 LEU B 391      15.131  -8.926  -3.668  1.00 84.15      B    C  
ATOM   4912  CD2 LEU B 391      13.909  -6.942  -2.788  1.00 84.86      B    C  
ATOM   4913  N   ALA B 392      18.467  -5.061  -2.887  1.00 94.40      B    N  
ATOM   4914  CA  ALA B 392      18.881  -3.884  -3.629  1.00 93.53      B    C  
ATOM   4915  C   ALA B 392      20.219  -4.113  -4.328  1.00 94.26      B    C  
ATOM   4916  O   ALA B 392      20.433  -3.641  -5.447  1.00 92.76      B    O  
ATOM   4917  CB  ALA B 392      18.981  -2.676  -2.696  1.00 92.58      B    C  
ATOM   4918  N   LEU B 393      21.130  -4.829  -3.682  1.00 93.30      B    N  
ATOM   4919  CA  LEU B 393      22.436  -5.093  -4.279  1.00 92.86      B    C  
ATOM   4920  C   LEU B 393      22.309  -5.926  -5.547  1.00 93.06      B    C  
ATOM   4921  O   LEU B 393      23.048  -5.704  -6.511  1.00 91.23      B    O  
ATOM   4922  CB  LEU B 393      23.332  -5.794  -3.264  1.00 92.13      B    C  
ATOM   4923  CG  LEU B 393      24.798  -5.993  -3.679  1.00 86.23      B    C  
ATOM   4924  CD1 LEU B 393      25.489  -4.650  -3.856  1.00 79.88      B    C  
ATOM   4925  CD2 LEU B 393      25.527  -6.835  -2.642  1.00 79.85      B    C  
ATOM   4926  N   ARG B 394      21.373  -6.854  -5.570  1.00 93.37      B    N  
ATOM   4927  CA  ARG B 394      21.169  -7.684  -6.761  1.00 92.95      B    C  
ATOM   4928  C   ARG B 394      20.580  -6.892  -7.921  1.00 93.15      B    C  
ATOM   4929  O   ARG B 394      20.694  -7.323  -9.076  1.00 90.12      B    O  
ATOM   4930  CB  ARG B 394      20.271  -8.871  -6.427  1.00 92.48      B    C  
ATOM   4931  CG  ARG B 394      20.893  -9.868  -5.469  1.00 88.44      B    C  
ATOM   4932  CD  ARG B 394      19.934 -11.005  -5.153  1.00 85.58      B    C  
ATOM   4933  NE  ARG B 394      19.700 -11.866  -6.314  1.00 77.61      B    N  
ATOM   4934  CZ  ARG B 394      20.392 -12.964  -6.590  1.00 70.61      B    C  
ATOM   4935  NH1 ARG B 394      21.362 -13.375  -5.789  1.00 63.62      B    N1+
ATOM   4936  NH2 ARG B 394      20.100 -13.677  -7.678  1.00 63.27      B    N  
ATOM   4937  N   GLN B 395      19.956  -5.750  -7.646  1.00 93.53      B    N  
ATOM   4938  CA  GLN B 395      19.369  -4.926  -8.692  1.00 93.21      B    C
[truncated: 177,976 more chars]
